# Supplementary material for: Backbone Brackets and Arginine Tweezers delineate Class I and Class II aminoacyl tRNA synthetases
Source: PLoS Comput Biol. 2018 Apr 16;14(4):e1006101. doi: 10.1371/journal.pcbi.1006101 (PMC5919687; doi:10.1371/journal.pcbi.1006101)
Supplement: S11 File — All structures of Class I aaRS with residues renumbered according to the MSA. (GZ) [file pcbi.1006101.s023.tar.gz › 1vbn_B_renum.pdb]

ATOM      1  N   ASN B 214     105.104   1.207 128.920  1.00  0.00           N  
ATOM      2  CA  ASN B 214     106.070   0.294 128.240  1.00  0.00           C  
ATOM      3  C   ASN B 214     106.301  -0.950 129.093  1.00  0.00           C  
ATOM      4  O   ASN B 214     105.514  -1.892 129.039  1.00  0.00           O  
ATOM      5  CB  ASN B 214     107.398   1.029 127.988  1.00  0.00           C  
ATOM      6  CG  ASN B 214     108.387   0.211 127.156  1.00  0.00           C  
ATOM      7  OD1 ASN B 214     108.054  -0.284 126.079  1.00  0.00           O  
ATOM      8  ND2 ASN B 214     109.615   0.083 127.651  1.00  0.00           N  
ATOM      9  N   LEU B 215     107.365  -0.943 129.894  1.00  0.00           N  
ATOM     10  CA  LEU B 215     107.708  -2.085 130.748  1.00  0.00           C  
ATOM     11  C   LEU B 215     106.641  -2.417 131.773  1.00  0.00           C  
ATOM     12  O   LEU B 215     106.349  -3.579 132.010  1.00  0.00           O  
ATOM     13  CB  LEU B 215     109.030  -1.843 131.486  1.00  0.00           C  
ATOM     14  CG  LEU B 215     109.446  -2.937 132.483  1.00  0.00           C  
ATOM     15  CD1 LEU B 215     109.584  -4.263 131.752  1.00  0.00           C  
ATOM     16  CD2 LEU B 215     110.760  -2.562 133.166  1.00  0.00           C  
ATOM     17  N   ILE B 216     106.076  -1.397 132.402  1.00  0.00           N  
ATOM     18  CA  ILE B 216     105.047  -1.648 133.391  1.00  0.00           C  
ATOM     19  C   ILE B 216     103.926  -2.437 132.752  1.00  0.00           C  
ATOM     20  O   ILE B 216     103.550  -3.492 133.240  1.00  0.00           O  
ATOM     21  CB  ILE B 216     104.467  -0.345 133.953  1.00  0.00           C  
ATOM     22  CG1 ILE B 216     105.462   0.293 134.918  1.00  0.00           C  
ATOM     23  CG2 ILE B 216     103.154  -0.631 134.662  1.00  0.00           C  
ATOM     24  CD1 ILE B 216     105.854  -0.609 136.057  1.00  0.00           C  
ATOM     25  N   LYS B 217     103.396  -1.942 131.643  1.00  0.00           N  
ATOM     26  CA  LYS B 217     102.305  -2.641 130.999  1.00  0.00           C  
ATOM     27  C   LYS B 217     102.697  -4.023 130.467  1.00  0.00           C  
ATOM     28  O   LYS B 217     101.863  -4.927 130.420  1.00  0.00           O  
ATOM     29  CB  LYS B 217     101.707  -1.778 129.889  1.00  0.00           C  
ATOM     30  CG  LYS B 217     100.277  -2.174 129.555  1.00  0.00           C  
ATOM     31  CD  LYS B 217      99.396  -2.175 130.810  1.00  0.00           C  
ATOM     32  CE  LYS B 217      98.126  -2.997 130.611  1.00  0.00           C  
ATOM     33  NZ  LYS B 217      97.272  -2.475 129.502  1.00  0.00           N  
ATOM     34  N   GLN B 218     103.959  -4.194 130.079  1.00  0.00           N  
ATOM     35  CA  GLN B 218     104.427  -5.489 129.574  1.00  0.00           C  
ATOM     36  C   GLN B 218     104.280  -6.537 130.671  1.00  0.00           C  
ATOM     37  O   GLN B 218     103.846  -7.666 130.425  1.00  0.00           O  
ATOM     38  CB  GLN B 218     105.899  -5.410 129.151  1.00  0.00           C  
ATOM     39  CG  GLN B 218     106.165  -4.535 127.928  1.00  0.00           C  
ATOM     40  CD  GLN B 218     107.648  -4.264 127.707  1.00  0.00           C  
ATOM     41  OE1 GLN B 218     108.036  -3.599 126.741  1.00  0.00           O  
ATOM     42  NE2 GLN B 218     108.484  -4.774 128.608  1.00  0.00           N  
ATOM     43  N   LEU B 219     104.648  -6.151 131.889  1.00  0.00           N  
ATOM     44  CA  LEU B 219     104.560  -7.041 133.037  1.00  0.00           C  
ATOM     45  C   LEU B 219     103.101  -7.314 133.381  1.00  0.00           C  
ATOM     46  O   LEU B 219     102.776  -8.357 133.954  1.00  0.00           O  
ATOM     47  CB  LEU B 219     105.299  -6.435 134.238  1.00  0.00           C  
ATOM     48  CG  LEU B 219     106.822  -6.322 134.056  1.00  0.00           C  
ATOM     49  CD1 LEU B 219     107.421  -5.518 135.193  1.00  0.00           C  
ATOM     50  CD2 LEU B 219     107.458  -7.716 133.990  1.00  0.00           C  
ATOM     51  N   GLN B 220     102.217  -6.386 133.033  1.00  0.00           N  
ATOM     52  CA  GLN B 220     100.809  -6.602 133.307  1.00  0.00           C  
ATOM     53  C   GLN B 220     100.310  -7.688 132.358  1.00  0.00           C  
ATOM     54  O   GLN B 220      99.559  -8.578 132.766  1.00  0.00           O  
ATOM     55  CB  GLN B 220     100.024  -5.313 133.119  1.00  0.00           C  
ATOM     56  CG  GLN B 220     100.237  -4.310 134.238  1.00  0.00           C  
ATOM     57  CD  GLN B 220      99.535  -2.983 133.983  1.00  0.00           C  
ATOM     58  OE1 GLN B 220      98.322  -2.943 133.759  1.00  0.00           O  
ATOM     59  NE2 GLN B 220     100.296  -1.889 134.018  1.00  0.00           N  
ATOM     60  N   GLU B 221     100.752  -7.621 131.101  1.00  0.00           N  
ATOM     61  CA  GLU B 221     100.375  -8.606 130.086  1.00  0.00           C  
ATOM     62  C   GLU B 221     100.474 -10.015 130.634  1.00  0.00           C  
ATOM     63  O   GLU B 221      99.726 -10.915 130.228  1.00  0.00           O  
ATOM     64  CB  GLU B 221     101.285  -8.518 128.862  1.00  0.00           C  
ATOM     65  CG  GLU B 221     101.065  -7.301 127.989  1.00  0.00           C  
ATOM     66  CD  GLU B 221     101.805  -7.393 126.663  1.00  0.00           C  
ATOM     67  OE1 GLU B 221     101.816  -6.383 125.924  1.00  0.00           O  
ATOM     68  OE2 GLU B 221     102.367  -8.471 126.358  1.00  0.00           O  
ATOM     69  N   ARG B 222     101.418 -10.220 131.539  1.00  0.00           N  
ATOM     70  CA  ARG B 222     101.561 -11.535 132.106  1.00  0.00           C  
ATOM     71  C   ARG B 222     101.208 -11.550 133.575  1.00  0.00           C  
ATOM     72  O   ARG B 222     101.763 -12.323 134.357  1.00  0.00           O  
ATOM     73  CB  ARG B 222     102.966 -12.090 131.856  1.00  0.00           C  
ATOM     74  CG  ARG B 222     104.127 -11.152 132.059  1.00  0.00           C  
ATOM     75  CD  ARG B 222     105.408 -11.972 131.952  1.00  0.00           C  
ATOM     76  NE  ARG B 222     105.673 -12.432 130.589  1.00  0.00           N  
ATOM     77  CZ  ARG B 222     106.441 -13.477 130.270  1.00  0.00           C  
ATOM     78  NH1 ARG B 222     107.031 -14.209 131.206  1.00  0.00           N  
ATOM     79  NH2 ARG B 222     106.646 -13.774 128.997  1.00  0.00           N  
ATOM     80  N   GLY B 224     100.257 -10.692 133.930  1.00  0.00           N  
ATOM     81  CA  GLY B 224      99.790 -10.599 135.300  1.00  0.00           C  
ATOM     82  C   GLY B 224     100.848 -10.733 136.382  1.00  0.00           C  
ATOM     83  O   GLY B 224     100.698 -11.545 137.293  1.00  0.00           O  
ATOM     84  N   LEU B 225     101.909  -9.932 136.290  1.00  0.00           N  
ATOM     85  CA  LEU B 225     102.986  -9.955 137.276  1.00  0.00           C  
ATOM     86  C   LEU B 225     102.964  -8.695 138.145  1.00  0.00           C  
ATOM     87  O   LEU B 225     103.850  -8.485 138.981  1.00  0.00           O  
ATOM     88  CB  LEU B 225     104.335 -10.078 136.571  1.00  0.00           C  
ATOM     89  CG  LEU B 225     104.804 -11.494 136.238  1.00  0.00           C  
ATOM     90  CD1 LEU B 225     105.948 -11.447 135.253  1.00  0.00           C  
ATOM     91  CD2 LEU B 225     105.244 -12.180 137.505  1.00  0.00           C  
ATOM     92  N   VAL B 226     101.934  -7.874 137.941  1.00  0.00           N  
ATOM     93  CA  VAL B 226     101.746  -6.626 138.673  1.00  0.00           C  
ATOM     94  C   VAL B 226     100.457  -6.671 139.475  1.00  0.00           C  
ATOM     95  O   VAL B 226      99.399  -6.978 138.939  1.00  0.00           O  
ATOM     96  CB  VAL B 226     101.642  -5.431 137.715  1.00  0.00           C  
ATOM     97  CG1 VAL B 226     101.259  -4.169 138.486  1.00  0.00           C  
ATOM     98  CG2 VAL B 226     102.950  -5.243 136.988  1.00  0.00           C  
ATOM     99  N   ALA B 227     100.540  -6.350 140.757  1.00  0.00           N  
ATOM    100  CA  ALA B 227      99.357  -6.347 141.598  1.00  0.00           C  
ATOM    101  C   ALA B 227      98.995  -4.894 141.914  1.00  0.00           C  
ATOM    102  O   ALA B 227      97.825  -4.499 141.837  1.00  0.00           O  
ATOM    103  CB  ALA B 227      99.627  -7.133 142.874  1.00  0.00           C  
ATOM    104  N   GLN B 228     100.009  -4.103 142.262  1.00  0.00           N  
ATOM    105  CA  GLN B 228      99.811  -2.694 142.572  1.00  0.00           C  
ATOM    106  C   GLN B 228     101.053  -1.919 142.197  1.00  0.00           C  
ATOM    107  O   GLN B 228     102.133  -2.483 142.052  1.00  0.00           O  
ATOM    108  CB  GLN B 228      99.562  -2.464 144.059  1.00  0.00           C  
ATOM    109  CG  GLN B 228      98.412  -3.212 144.654  1.00  0.00           C  
ATOM    110  CD  GLN B 228      98.380  -3.080 146.168  1.00  0.00           C  
ATOM    111  OE1 GLN B 228      97.958  -2.051 146.707  1.00  0.00           O  
ATOM    112  NE2 GLN B 228      98.845  -4.121 146.865  1.00  0.00           N  
ATOM    113  N   VAL B 229     100.876  -0.614 142.048  1.00  0.00           N  
ATOM    114  CA  VAL B 229     101.958   0.291 141.719  1.00  0.00           C  
ATOM    115  C   VAL B 229     101.634   1.604 142.432  1.00  0.00           C  
ATOM    116  O   VAL B 229     100.488   2.054 142.437  1.00  0.00           O  
ATOM    117  CB  VAL B 229     102.067   0.491 140.197  1.00  0.00           C  
ATOM    118  CG1 VAL B 229     100.730   0.897 139.626  1.00  0.00           C  
ATOM    119  CG2 VAL B 229     103.113   1.540 139.894  1.00  0.00           C  
ATOM    120  N   THR B 230     102.644   2.199 143.055  1.00  0.00           N  
ATOM    121  CA  THR B 230     102.475   3.439 143.813  1.00  0.00           C  
ATOM    122  C   THR B 230     102.007   4.652 143.007  1.00  0.00           C  
ATOM    123  O   THR B 230     101.237   5.488 143.498  1.00  0.00           O  
ATOM    124  CB  THR B 230     103.785   3.780 144.551  1.00  0.00           C  
ATOM    125  OG1 THR B 230     103.870   2.977 145.732  1.00  0.00           O  
ATOM    126  CG2 THR B 230     103.843   5.258 144.929  1.00  0.00           C  
ATOM    127  N   ASP B 232     102.470   4.745 141.769  1.00  0.00           N  
ATOM    128  CA  ASP B 232     102.102   5.852 140.911  1.00  0.00           C  
ATOM    129  C   ASP B 232     102.433   5.394 139.507  1.00  0.00           C  
ATOM    130  O   ASP B 232     103.432   5.819 138.925  1.00  0.00           O  
ATOM    131  CB  ASP B 232     102.932   7.077 141.280  1.00  0.00           C  
ATOM    132  CG  ASP B 232     102.393   8.349 140.679  1.00  0.00           C  
ATOM    133  OD1 ASP B 232     102.095   8.354 139.462  1.00  0.00           O  
ATOM    134  OD2 ASP B 232     102.275   9.345 141.425  1.00  0.00           O  
ATOM    135  N   GLU B 233     101.596   4.517 138.966  1.00  0.00           N  
ATOM    136  CA  GLU B 233     101.845   3.975 137.639  1.00  0.00           C  
ATOM    137  C   GLU B 233     102.250   5.016 136.606  1.00  0.00           C  
ATOM    138  O   GLU B 233     103.246   4.837 135.905  1.00  0.00           O  
ATOM    139  CB  GLU B 233     100.634   3.188 137.138  1.00  0.00           C  
ATOM    140  CG  GLU B 233     100.921   2.465 135.836  1.00  0.00           C  
ATOM    141  CD  GLU B 233      99.970   1.318 135.557  1.00  0.00           C  
ATOM    142  OE1 GLU B 233     100.113   0.707 134.472  1.00  0.00           O  
ATOM    143  OE2 GLU B 233      99.097   1.028 136.412  1.00  0.00           O  
ATOM    144  N   GLU B 234     101.482   6.098 136.513  1.00  0.00           N  
ATOM    145  CA  GLU B 234     101.774   7.169 135.559  1.00  0.00           C  
ATOM    146  C   GLU B 234     103.204   7.681 135.717  1.00  0.00           C  
ATOM    147  O   GLU B 234     104.011   7.621 134.784  1.00  0.00           O  
ATOM    148  CB  GLU B 234     100.791   8.335 135.752  1.00  0.00           C  
ATOM    149  CG  GLU B 234      99.488   8.236 134.953  1.00  0.00           C  
ATOM    150  CD  GLU B 234      99.638   8.685 133.500  1.00  0.00           C  
ATOM    151  OE1 GLU B 234     100.475   8.101 132.773  1.00  0.00           O  
ATOM    152  OE2 GLU B 234      98.915   9.621 133.085  1.00  0.00           O  
ATOM    153  N   ALA B 235     103.502   8.183 136.910  1.00  0.00           N  
ATOM    154  CA  ALA B 235     104.817   8.721 137.220  1.00  0.00           C  
ATOM    155  C   ALA B 235     105.926   7.676 137.107  1.00  0.00           C  
ATOM    156  O   ALA B 235     107.007   7.966 136.588  1.00  0.00           O  
ATOM    157  CB  ALA B 235     104.807   9.318 138.615  1.00  0.00           C  
ATOM    158  N   LEU B 236     105.672   6.469 137.609  1.00  0.00           N  
ATOM    159  CA  LEU B 236     106.669   5.413 137.533  1.00  0.00           C  
ATOM    160  C   LEU B 236     106.898   5.093 136.066  1.00  0.00           C  
ATOM    161  O   LEU B 236     108.022   4.820 135.640  1.00  0.00           O  
ATOM    162  CB  LEU B 236     106.195   4.155 138.259  1.00  0.00           C  
ATOM    163  CG  LEU B 236     107.150   2.964 138.093  1.00  0.00           C  
ATOM    164  CD1 LEU B 236     108.525   3.348 138.615  1.00  0.00           C  
ATOM    165  CD2 LEU B 236     106.627   1.742 138.836  1.00  0.00           C  
ATOM    166  N   ALA B 237     105.821   5.136 135.291  1.00  0.00           N  
ATOM    167  CA  ALA B 237     105.914   4.852 133.871  1.00  0.00           C  
ATOM    168  C   ALA B 237     106.799   5.908 133.219  1.00  0.00           C  
ATOM    169  O   ALA B 237     107.722   5.580 132.464  1.00  0.00           O  
ATOM    170  CB  ALA B 237     104.529   4.855 133.252  1.00  0.00           C  
ATOM    171  N   GLU B 238     106.528   7.175 133.529  1.00  0.00           N  
ATOM    172  CA  GLU B 238     107.310   8.274 132.973  1.00  0.00           C  
ATOM    173  C   GLU B 238     108.772   8.194 133.414  1.00  0.00           C  
ATOM    174  O   GLU B 238     109.679   8.415 132.618  1.00  0.00           O  
ATOM    175  CB  GLU B 238     106.737   9.635 133.396  1.00  0.00           C  
ATOM    176  CG  GLU B 238     107.250  10.789 132.517  1.00  0.00           C  
ATOM    177  CD  GLU B 238     107.369  12.127 133.243  1.00  0.00           C  
ATOM    178  OE1 GLU B 238     108.201  12.241 134.174  1.00  0.00           O  
ATOM    179  OE2 GLU B 238     106.635  13.069 132.874  1.00  0.00           O  
ATOM    180  N   ARG B 240     109.003   7.876 134.682  1.00  0.00           N  
ATOM    181  CA  ARG B 240     110.365   7.782 135.188  1.00  0.00           C  
ATOM    182  C   ARG B 240     111.183   6.680 134.522  1.00  0.00           C  
ATOM    183  O   ARG B 240     112.341   6.902 134.158  1.00  0.00           O  
ATOM    184  CB  ARG B 240     110.366   7.557 136.701  1.00  0.00           C  
ATOM    185  CG  ARG B 240     111.771   7.441 137.291  1.00  0.00           C  
ATOM    186  CD  ARG B 240     112.487   8.795 137.369  1.00  0.00           C  
ATOM    187  NE  ARG B 240     113.918   8.662 137.649  1.00  0.00           N  
ATOM    188  CZ  ARG B 240     114.794   8.144 136.794  1.00  0.00           C  
ATOM    189  NH1 ARG B 240     114.390   7.711 135.609  1.00  0.00           N  
ATOM    190  NH2 ARG B 240     116.075   8.058 137.118  1.00  0.00           N  
ATOM    191  N   LEU B 241     110.592   5.496 134.367  1.00  0.00           N  
ATOM    192  CA  LEU B 241     111.292   4.366 133.749  1.00  0.00           C  
ATOM    193  C   LEU B 241     111.683   4.681 132.307  1.00  0.00           C  
ATOM    194  O   LEU B 241     112.659   4.134 131.766  1.00  0.00           O  
ATOM    195  CB  LEU B 241     110.412   3.115 133.793  1.00  0.00           C  
ATOM    196  CG  LEU B 241     110.140   2.566 135.193  1.00  0.00           C  
ATOM    197  CD1 LEU B 241     109.264   1.335 135.102  1.00  0.00           C  
ATOM    198  CD2 LEU B 241     111.453   2.230 135.875  1.00  0.00           C  
ATOM    199  N   ALA B 243     110.906   5.572 131.698  1.00  0.00           N  
ATOM    200  CA  ALA B 243     111.136   5.997 130.327  1.00  0.00           C  
ATOM    201  C   ALA B 243     112.314   6.963 130.267  1.00  0.00           C  
ATOM    202  O   ALA B 243     113.177   6.857 129.394  1.00  0.00           O  
ATOM    203  CB  ALA B 243     109.891   6.664 129.791  1.00  0.00           C  
ATOM    204  N   GLN B 244     112.340   7.906 131.203  1.00  0.00           N  
ATOM    205  CA  GLN B 244     113.409   8.894 131.273  1.00  0.00           C  
ATOM    206  C   GLN B 244     114.792   8.235 131.132  1.00  0.00           C  
ATOM    207  O   GLN B 244     115.703   8.813 130.537  1.00  0.00           O  
ATOM    208  CB  GLN B 244     113.313   9.677 132.598  1.00  0.00           C  
ATOM    209  CG  GLN B 244     114.396  10.751 132.787  1.00  0.00           C  
ATOM    210  CD  GLN B 244     114.203  11.611 134.037  1.00  0.00           C  
ATOM    211  OE1 GLN B 244     114.177  11.107 135.162  1.00  0.00           O  
ATOM    212  NE2 GLN B 244     114.076  12.922 133.838  1.00  0.00           N  
ATOM    213  N   GLY B 245     114.940   7.025 131.667  1.00  0.00           N  
ATOM    214  CA  GLY B 245     116.216   6.331 131.576  1.00  0.00           C  
ATOM    215  C   GLY B 245     116.341   5.163 132.541  1.00  0.00           C  
ATOM    216  O   GLY B 245     115.397   4.862 133.271  1.00  0.00           O  
ATOM    217  N   PRO B 265     117.496   4.482 132.572  1.00  0.00           N  
ATOM    218  CA  PRO B 265     117.724   3.339 133.464  1.00  0.00           C  
ATOM    219  C   PRO B 265     117.647   3.719 134.933  1.00  0.00           C  
ATOM    220  O   PRO B 265     118.164   4.767 135.332  1.00  0.00           O  
ATOM    221  CB  PRO B 265     119.128   2.882 133.086  1.00  0.00           C  
ATOM    222  CG  PRO B 265     119.249   3.287 131.656  1.00  0.00           C  
ATOM    223  CD  PRO B 265     118.632   4.663 131.656  1.00  0.00           C  
ATOM    224  N   ILE B 266     117.007   2.876 135.742  1.00  0.00           N  
ATOM    225  CA  ILE B 266     116.910   3.154 137.173  1.00  0.00           C  
ATOM    226  C   ILE B 266     117.468   2.028 138.023  1.00  0.00           C  
ATOM    227  O   ILE B 266     117.727   0.924 137.540  1.00  0.00           O  
ATOM    228  CB  ILE B 266     115.456   3.359 137.667  1.00  0.00           C  
ATOM    229  CG1 ILE B 266     114.695   2.041 137.571  1.00  0.00           C  
ATOM    230  CG2 ILE B 266     114.778   4.480 136.900  1.00  0.00           C  
ATOM    231  CD1 ILE B 266     113.603   1.910 138.597  1.00  0.00           C  
ATOM    232  N   ALA B 267     117.627   2.329 139.307  1.00  0.00           N  
ATOM    233  CA  ALA B 267     118.114   1.372 140.283  1.00  0.00           C  
ATOM    234  C   ALA B 267     116.900   0.948 141.095  1.00  0.00           C  
ATOM    235  O   ALA B 267     116.209   1.799 141.663  1.00  0.00           O  
ATOM    236  CB  ALA B 267     119.140   2.028 141.188  1.00  0.00           C  
ATOM    237  N   LEU B 268     116.631  -0.356 141.133  1.00  0.00           N  
ATOM    238  CA  LEU B 268     115.495  -0.874 141.886  1.00  0.00           C  
ATOM    239  C   LEU B 268     115.965  -2.003 142.795  1.00  0.00           C  
ATOM    240  O   LEU B 268     117.045  -2.552 142.599  1.00  0.00           O  
ATOM    241  CB  LEU B 268     114.398  -1.385 140.940  1.00  0.00           C  
ATOM    242  CG  LEU B 268     114.548  -2.758 140.271  1.00  0.00           C  
ATOM    243  CD1 LEU B 268     113.169  -3.256 139.866  1.00  0.00           C  
ATOM    244  CD2 LEU B 268     115.474  -2.668 139.070  1.00  0.00           C  
ATOM    245  N   VAL B 269     115.148  -2.362 143.778  1.00  0.00           N  
ATOM    246  CA  VAL B 269     115.530  -3.406 144.718  1.00  0.00           C  
ATOM    247  C   VAL B 269     114.384  -4.325 145.128  1.00  0.00           C  
ATOM    248  O   VAL B 269     113.210  -3.977 144.975  1.00  0.00           O  
ATOM    249  CB  VAL B 269     116.116  -2.774 146.026  1.00  0.00           C  
ATOM    250  CG1 VAL B 269     115.085  -1.861 146.679  1.00  0.00           C  
ATOM    251  CG2 VAL B 269     116.513  -3.858 147.015  1.00  0.00           C  
ATOM    252  N   CYS B 270     114.758  -5.503 145.632  1.00  0.00           N  
ATOM    253  CA  CYS B 270     113.837  -6.497 146.177  1.00  0.00           C  
ATOM    254  C   CYS B 270     114.627  -7.204 147.264  1.00  0.00           C  
ATOM    255  O   CYS B 270     115.797  -7.535 147.066  1.00  0.00           O  
ATOM    256  CB  CYS B 270     113.387  -7.533 145.155  1.00  0.00           C  
ATOM    257  SG  CYS B 270     112.172  -8.690 145.886  1.00  0.00           S  
ATOM    258  N   GLY B 272     113.993  -7.433 148.411  1.00  0.00           N  
ATOM    259  CA  GLY B 272     114.687  -8.082 149.505  1.00  0.00           C  
ATOM    260  C   GLY B 272     114.160  -9.447 149.893  1.00  0.00           C  
ATOM    261  O   GLY B 272     112.958  -9.721 149.815  1.00  0.00           O  
ATOM    262  N   PHE B 273     115.080 -10.298 150.336  1.00  0.00           N  
ATOM    263  CA  PHE B 273     114.752 -11.648 150.745  1.00  0.00           C  
ATOM    264  C   PHE B 273     115.353 -11.947 152.124  1.00  0.00           C  
ATOM    265  O   PHE B 273     116.576 -11.904 152.307  1.00  0.00           O  
ATOM    266  CB  PHE B 273     115.302 -12.621 149.714  1.00  0.00           C  
ATOM    267  CG  PHE B 273     114.901 -12.297 148.301  1.00  0.00           C  
ATOM    268  CD1 PHE B 273     113.764 -12.875 147.731  1.00  0.00           C  
ATOM    269  CD2 PHE B 273     115.653 -11.400 147.538  1.00  0.00           C  
ATOM    270  CE1 PHE B 273     113.385 -12.563 146.422  1.00  0.00           C  
ATOM    271  CE2 PHE B 273     115.282 -11.079 146.227  1.00  0.00           C  
ATOM    272  CZ  PHE B 273     114.150 -11.660 145.671  1.00  0.00           C  
ATOM    273  N   ASP B 274     114.491 -12.259 153.089  1.00  0.00           N  
ATOM    274  CA  ASP B 274     114.940 -12.558 154.442  1.00  0.00           C  
ATOM    275  C   ASP B 274     115.326 -14.012 154.653  1.00  0.00           C  
ATOM    276  O   ASP B 274     114.659 -14.921 154.160  1.00  0.00           O  
ATOM    277  CB  ASP B 274     113.855 -12.199 155.457  1.00  0.00           C  
ATOM    278  CG  ASP B 274     114.087 -10.856 156.106  1.00  0.00           C  
ATOM    279  OD1 ASP B 274     113.369 -10.537 157.078  1.00  0.00           O  
ATOM    280  OD2 ASP B 274     114.983 -10.121 155.640  1.00  0.00           O  
ATOM    281  N   PRO B 275     116.406 -14.249 155.414  1.00  0.00           N  
ATOM    282  CA  PRO B 275     116.914 -15.586 155.725  1.00  0.00           C  
ATOM    283  C   PRO B 275     115.999 -16.257 156.726  1.00  0.00           C  
ATOM    284  O   PRO B 275     116.083 -15.971 157.922  1.00  0.00           O  
ATOM    285  CB  PRO B 275     118.276 -15.316 156.362  1.00  0.00           C  
ATOM    286  CG  PRO B 275     118.617 -13.922 155.927  1.00  0.00           C  
ATOM    287  CD  PRO B 275     117.302 -13.222 155.967  1.00  0.00           C  
ATOM    288  N   THR B 276     115.118 -17.129 156.249  1.00  0.00           N  
ATOM    289  CA  THR B 276     114.219 -17.856 157.144  1.00  0.00           C  
ATOM    290  C   THR B 276     114.436 -19.361 156.962  1.00  0.00           C  
ATOM    291  O   THR B 276     113.727 -20.195 157.532  1.00  0.00           O  
ATOM    292  CB  THR B 276     112.745 -17.465 156.903  1.00  0.00           C  
ATOM    293  OG1 THR B 276     112.587 -16.929 155.585  1.00  0.00           O  
ATOM    294  CG2 THR B 276     112.335 -16.427 157.890  1.00  0.00           C  
ATOM    295  N   ALA B 277     115.463 -19.676 156.179  1.00  0.00           N  
ATOM    296  CA  ALA B 277     115.858 -21.040 155.883  1.00  0.00           C  
ATOM    297  C   ALA B 277     117.148 -20.951 155.080  1.00  0.00           C  
ATOM    298  O   ALA B 277     117.451 -19.906 154.504  1.00  0.00           O  
ATOM    299  CB  ALA B 277     114.775 -21.737 155.077  1.00  0.00           C  
ATOM    300  N   ASP B 278     117.900 -22.045 155.034  1.00  0.00           N  
ATOM    301  CA  ASP B 278     119.174 -22.074 154.311  1.00  0.00           C  
ATOM    302  C   ASP B 278     118.990 -22.066 152.801  1.00  0.00           C  
ATOM    303  O   ASP B 278     119.949 -22.296 152.053  1.00  0.00           O  
ATOM    304  CB  ASP B 278     119.967 -23.320 154.707  1.00  0.00           C  
ATOM    305  CG  ASP B 278     119.292 -24.603 154.265  1.00  0.00           C  
ATOM    306  OD1 ASP B 278     118.041 -24.618 154.200  1.00  0.00           O  
ATOM    307  OD2 ASP B 278     120.010 -25.590 153.994  1.00  0.00           O  
ATOM    308  N   SER B 279     117.763 -21.801 152.360  1.00  0.00           N  
ATOM    309  CA  SER B 279     117.450 -21.793 150.937  1.00  0.00           C  
ATOM    310  C   SER B 279     116.139 -21.072 150.636  1.00  0.00           C  
ATOM    311  O   SER B 279     115.269 -20.976 151.499  1.00  0.00           O  
ATOM    312  CB  SER B 279     117.357 -23.240 150.437  1.00  0.00           C  
ATOM    313  OG  SER B 279     116.978 -23.295 149.076  1.00  0.00           O  
ATOM    314  N   LEU B 280     116.007 -20.567 149.410  1.00  0.00           N  
ATOM    315  CA  LEU B 280     114.786 -19.886 148.966  1.00  0.00           C  
ATOM    316  C   LEU B 280     113.906 -20.911 148.249  1.00  0.00           C  
ATOM    317  O   LEU B 280     114.366 -22.009 147.934  1.00  0.00           O  
ATOM    318  CB  LEU B 280     115.130 -18.761 147.990  1.00  0.00           C  
ATOM    319  CG  LEU B 280     116.131 -17.732 148.509  1.00  0.00           C  
ATOM    320  CD1 LEU B 280     116.770 -17.022 147.338  1.00  0.00           C  
ATOM    321  CD2 LEU B 280     115.437 -16.754 149.442  1.00  0.00           C  
ATOM    322  N   HIS B 281     112.647 -20.566 148.000  1.00  0.00           N  
ATOM    323  CA  HIS B 281     111.752 -21.481 147.293  1.00  0.00           C  
ATOM    324  C   HIS B 281     111.060 -20.842 146.079  1.00  0.00           C  
ATOM    325  O   HIS B 281     111.269 -19.666 145.781  1.00  0.00           O  
ATOM    326  CB  HIS B 281     110.728 -22.092 148.263  1.00  0.00           C  
ATOM    327  CG  HIS B 281     109.971 -21.089 149.079  1.00  0.00           C  
ATOM    328  ND1 HIS B 281     109.077 -20.196 148.527  1.00  0.00           N  
ATOM    329  CD2 HIS B 281     109.922 -20.887 150.419  1.00  0.00           C  
ATOM    330  CE1 HIS B 281     108.509 -19.491 149.491  1.00  0.00           C  
ATOM    331  NE2 HIS B 281     109.005 -19.892 150.649  1.00  0.00           N  
ATOM    332  N   LEU B 282     110.246 -21.619 145.375  1.00  0.00           N  
ATOM    333  CA  LEU B 282     109.567 -21.126 144.184  1.00  0.00           C  
ATOM    334  C   LEU B 282     108.832 -19.804 144.348  1.00  0.00           C  
ATOM    335  O   LEU B 282     108.726 -19.023 143.402  1.00  0.00           O  
ATOM    336  CB  LEU B 282     108.593 -22.183 143.661  1.00  0.00           C  
ATOM    337  CG  LEU B 282     109.235 -23.489 143.195  1.00  0.00           C  
ATOM    338  CD1 LEU B 282     108.162 -24.428 142.695  1.00  0.00           C  
ATOM    339  CD2 LEU B 282     110.253 -23.192 142.097  1.00  0.00           C  
ATOM    340  N   GLY B 283     108.319 -19.553 145.543  1.00  0.00           N  
ATOM    341  CA  GLY B 283     107.596 -18.316 145.784  1.00  0.00           C  
ATOM    342  C   GLY B 283     108.490 -17.108 145.620  1.00  0.00           C  
ATOM    343  O   GLY B 283     108.090 -16.094 145.041  1.00  0.00           O  
ATOM    344  N   HIS B 284     109.711 -17.237 146.136  1.00  0.00           N  
ATOM    345  CA  HIS B 284     110.729 -16.196 146.073  1.00  0.00           C  
ATOM    346  C   HIS B 284     111.187 -15.948 144.639  1.00  0.00           C  
ATOM    347  O   HIS B 284     111.584 -14.838 144.297  1.00  0.00           O  
ATOM    348  CB  HIS B 284     111.927 -16.614 146.918  1.00  0.00           C  
ATOM    349  CG  HIS B 284     111.568 -16.955 148.328  1.00  0.00           C  
ATOM    350  ND1 HIS B 284     112.217 -17.937 149.044  1.00  0.00           N  
ATOM    351  CD2 HIS B 284     110.619 -16.453 149.152  1.00  0.00           C  
ATOM    352  CE1 HIS B 284     111.679 -18.028 150.248  1.00  0.00           C  
ATOM    353  NE2 HIS B 284     110.708 -17.137 150.339  1.00  0.00           N  
ATOM    354  N   LEU B 285     111.119 -16.981 143.804  1.00  0.00           N  
ATOM    355  CA  LEU B 285     111.540 -16.884 142.410  1.00  0.00           C  
ATOM    356  C   LEU B 285     110.751 -15.841 141.607  1.00  0.00           C  
ATOM    357  O   LEU B 285     111.329 -15.057 140.857  1.00  0.00           O  
ATOM    358  CB  LEU B 285     111.426 -18.257 141.736  1.00  0.00           C  
ATOM    359  CG  LEU B 285     112.275 -18.426 140.475  1.00  0.00           C  
ATOM    360  CD1 LEU B 285     113.726 -18.558 140.877  1.00  0.00           C  
ATOM    361  CD2 LEU B 285     111.845 -19.647 139.696  1.00  0.00           C  
ATOM    362  N   VAL B 286     109.434 -15.824 141.756  1.00  0.00           N  
ATOM    363  CA  VAL B 286     108.634 -14.860 141.014  1.00  0.00           C  
ATOM    364  C   VAL B 286     109.258 -13.460 141.076  1.00  0.00           C  
ATOM    365  O   VAL B 286     109.637 -12.911 140.042  1.00  0.00           O  
ATOM    366  CB  VAL B 286     107.165 -14.813 141.535  1.00  0.00           C  
ATOM    367  CG1 VAL B 286     106.370 -13.764 140.781  1.00  0.00           C  
ATOM    368  CG2 VAL B 286     106.512 -16.168 141.371  1.00  0.00           C  
ATOM    369  N   PRO B 288     109.385 -12.870 142.285  1.00  0.00           N  
ATOM    370  CA  PRO B 288     109.970 -11.532 142.469  1.00  0.00           C  
ATOM    371  C   PRO B 288     111.388 -11.470 141.929  1.00  0.00           C  
ATOM    372  O   PRO B 288     111.743 -10.563 141.186  1.00  0.00           O  
ATOM    373  CB  PRO B 288     109.947 -11.343 143.978  1.00  0.00           C  
ATOM    374  CG  PRO B 288     108.789 -12.176 144.404  1.00  0.00           C  
ATOM    375  CD  PRO B 288     108.960 -13.419 143.586  1.00  0.00           C  
ATOM    376  N   LEU B 289     112.199 -12.443 142.318  1.00  0.00           N  
ATOM    377  CA  LEU B 289     113.571 -12.496 141.853  1.00  0.00           C  
ATOM    378  C   LEU B 289     113.600 -12.396 140.328  1.00  0.00           C  
ATOM    379  O   LEU B 289     114.443 -11.698 139.760  1.00  0.00           O  
ATOM    380  CB  LEU B 289     114.220 -13.814 142.274  1.00  0.00           C  
ATOM    381  CG  LEU B 289     115.718 -13.795 142.586  1.00  0.00           C  
ATOM    382  CD1 LEU B 289     116.216 -15.239 142.655  1.00  0.00           C  
ATOM    383  CD2 LEU B 289     116.478 -12.996 141.530  1.00  0.00           C  
ATOM    384  N   LEU B 290     112.673 -13.098 139.677  1.00  0.00           N  
ATOM    385  CA  LEU B 290     112.603 -13.109 138.222  1.00  0.00           C  
ATOM    386  C   LEU B 290     112.191 -11.756 137.677  1.00  0.00           C  
ATOM    387  O   LEU B 290     112.584 -11.378 136.575  1.00  0.00           O  
ATOM    388  CB  LEU B 290     111.652 -14.211 137.729  1.00  0.00           C  
ATOM    389  CG  LEU B 290     112.232 -15.629 137.827  1.00  0.00           C  
ATOM    390  CD1 LEU B 290     111.311 -16.651 137.149  1.00  0.00           C  
ATOM    391  CD2 LEU B 290     113.608 -15.645 137.172  1.00  0.00           C  
ATOM    392  N   CYS B 291     111.397 -11.020 138.437  1.00  0.00           N  
ATOM    393  CA  CYS B 291     111.016  -9.699 137.989  1.00  0.00           C  
ATOM    394  C   CYS B 291     112.250  -8.793 138.013  1.00  0.00           C  
ATOM    395  O   CYS B 291     112.368  -7.863 137.213  1.00  0.00           O  
ATOM    396  CB  CYS B 291     109.942  -9.124 138.890  1.00  0.00           C  
ATOM    397  SG  CYS B 291     108.315  -9.618 138.401  1.00  0.00           S  
ATOM    398  N   LEU B 292     113.169  -9.052 138.939  1.00  0.00           N  
ATOM    399  CA  LEU B 292     114.369  -8.239 138.998  1.00  0.00           C  
ATOM    400  C   LEU B 292     115.162  -8.463 137.722  1.00  0.00           C  
ATOM    401  O   LEU B 292     115.615  -7.502 137.107  1.00  0.00           O  
ATOM    402  CB  LEU B 292     115.218  -8.584 140.226  1.00  0.00           C  
ATOM    403  CG  LEU B 292     114.793  -7.952 141.557  1.00  0.00           C  
ATOM    404  CD1 LEU B 292     115.642  -8.502 142.666  1.00  0.00           C  
ATOM    405  CD2 LEU B 292     114.937  -6.445 141.496  1.00  0.00           C  
ATOM    406  N   LYS B 293     115.316  -9.722 137.311  1.00  0.00           N  
ATOM    407  CA  LYS B 293     116.058 -10.010 136.091  1.00  0.00           C  
ATOM    408  C   LYS B 293     115.331  -9.458 134.875  1.00  0.00           C  
ATOM    409  O   LYS B 293     115.948  -9.172 133.850  1.00  0.00           O  
ATOM    410  CB  LYS B 293     116.271 -11.509 135.907  1.00  0.00           C  
ATOM    411  CG  LYS B 293     117.195 -11.835 134.740  1.00  0.00           C  
ATOM    412  CD  LYS B 293     117.429 -13.335 134.620  1.00  0.00           C  
ATOM    413  CE  LYS B 293     118.402 -13.651 133.492  1.00  0.00           C  
ATOM    414  NZ  LYS B 293     119.716 -12.989 133.717  1.00  0.00           N  
ATOM    415  N   ARG B 294     114.014  -9.319 134.982  1.00  0.00           N  
ATOM    416  CA  ARG B 294     113.241  -8.773 133.881  1.00  0.00           C  
ATOM    417  C   ARG B 294     113.645  -7.321 133.733  1.00  0.00           C  
ATOM    418  O   ARG B 294     114.174  -6.923 132.696  1.00  0.00           O  
ATOM    419  CB  ARG B 294     111.740  -8.899 134.160  1.00  0.00           C  
ATOM    420  CG  ARG B 294     111.244 -10.342 134.092  1.00  0.00           C  
ATOM    421  CD  ARG B 294     109.807 -10.513 134.582  1.00  0.00           C  
ATOM    422  NE  ARG B 294     109.476 -11.930 134.722  1.00  0.00           N  
ATOM    423  CZ  ARG B 294     109.387 -12.771 133.700  1.00  0.00           C  
ATOM    424  NH1 ARG B 294     109.593 -12.331 132.466  1.00  0.00           N  
ATOM    425  NH2 ARG B 294     109.130 -14.054 133.915  1.00  0.00           N  
ATOM    426  N   PHE B 295     113.413  -6.541 134.785  1.00  0.00           N  
ATOM    427  CA  PHE B 295     113.762  -5.122 134.812  1.00  0.00           C  
ATOM    428  C   PHE B 295     115.186  -4.914 134.341  1.00  0.00           C  
ATOM    429  O   PHE B 295     115.478  -3.923 133.682  1.00  0.00           O  
ATOM    430  CB  PHE B 295     113.630  -4.568 136.232  1.00  0.00           C  
ATOM    431  CG  PHE B 295     112.270  -4.023 136.555  1.00  0.00           C  
ATOM    432  CD1 PHE B 295     112.018  -2.660 136.460  1.00  0.00           C  
ATOM    433  CD2 PHE B 295     111.248  -4.866 136.961  1.00  0.00           C  
ATOM    434  CE1 PHE B 295     110.765  -2.135 136.766  1.00  0.00           C  
ATOM    435  CE2 PHE B 295     109.994  -4.360 137.268  1.00  0.00           C  
ATOM    436  CZ  PHE B 295     109.750  -2.986 137.170  1.00  0.00           C  
ATOM    437  N   GLN B 296     116.076  -5.844 134.678  1.00  0.00           N  
ATOM    438  CA  GLN B 296     117.478  -5.718 134.269  1.00  0.00           C  
ATOM    439  C   GLN B 296     117.615  -5.842 132.762  1.00  0.00           C  
ATOM    440  O   GLN B 296     118.338  -5.070 132.135  1.00  0.00           O  
ATOM    441  CB  GLN B 296     118.360  -6.775 134.940  1.00  0.00           C  
ATOM    442  CG  GLN B 296     119.841  -6.516 134.745  1.00  0.00           C  
ATOM    443  CD  GLN B 296     120.720  -7.582 135.369  1.00  0.00           C  
ATOM    444  OE1 GLN B 296     121.907  -7.358 135.614  1.00  0.00           O  
ATOM    445  NE2 GLN B 296     120.147  -8.751 135.621  1.00  0.00           N  
ATOM    446  N   GLN B 297     116.928  -6.821 132.184  1.00  0.00           N  
ATOM    447  CA  GLN B 297     116.980  -7.013 130.746  1.00  0.00           C  
ATOM    448  C   GLN B 297     116.445  -5.760 130.086  1.00  0.00           C  
ATOM    449  O   GLN B 297     116.887  -5.370 129.008  1.00  0.00           O  
ATOM    450  CB  GLN B 297     116.126  -8.202 130.338  1.00  0.00           C  
ATOM    451  CG  GLN B 297     116.560  -9.505 130.958  1.00  0.00           C  
ATOM    452  CD  GLN B 297     115.777 -10.672 130.410  1.00  0.00           C  
ATOM    453  OE1 GLN B 297     114.539 -10.686 130.454  1.00  0.00           O  
ATOM    454  NE2 GLN B 297     116.489 -11.663 129.886  1.00  0.00           N  
ATOM    455  N   ALA B 298     115.479  -5.136 130.749  1.00  0.00           N  
ATOM    456  CA  ALA B 298     114.876  -3.914 130.246  1.00  0.00           C  
ATOM    457  C   ALA B 298     115.882  -2.785 130.435  1.00  0.00           C  
ATOM    458  O   ALA B 298     115.597  -1.633 130.124  1.00  0.00           O  
ATOM    459  CB  ALA B 298     113.576  -3.614 131.001  1.00  0.00           C  
ATOM    460  N   GLY B 305     117.051  -3.131 130.966  1.00  0.00           N  
ATOM    461  CA  GLY B 305     118.105  -2.154 131.166  1.00  0.00           C  
ATOM    462  C   GLY B 305     118.303  -1.524 132.537  1.00  0.00           C  
ATOM    463  O   GLY B 305     119.230  -0.738 132.713  1.00  0.00           O  
ATOM    464  N   HIS B 306     117.460  -1.850 133.511  1.00  0.00           N  
ATOM    465  CA  HIS B 306     117.612  -1.257 134.834  1.00  0.00           C  
ATOM    466  C   HIS B 306     118.609  -2.002 135.733  1.00  0.00           C  
ATOM    467  O   HIS B 306     119.075  -3.086 135.386  1.00  0.00           O  
ATOM    468  CB  HIS B 306     116.250  -1.156 135.511  1.00  0.00           C  
ATOM    469  CG  HIS B 306     115.222  -0.460 134.676  1.00  0.00           C  
ATOM    470  ND1 HIS B 306     114.469  -1.113 133.727  1.00  0.00           N  
ATOM    471  CD2 HIS B 306     114.839   0.838 134.632  1.00  0.00           C  
ATOM    472  CE1 HIS B 306     113.665  -0.249 133.135  1.00  0.00           C  
ATOM    473  NE2 HIS B 306     113.869   0.942 133.667  1.00  0.00           N  
ATOM    474  N   LYS B 307     118.938  -1.413 136.881  1.00  0.00           N  
ATOM    475  CA  LYS B 307     119.901  -2.016 137.803  1.00  0.00           C  
ATOM    476  C   LYS B 307     119.253  -2.733 138.998  1.00  0.00           C  
ATOM    477  O   LYS B 307     118.700  -2.102 139.909  1.00  0.00           O  
ATOM    478  CB  LYS B 307     120.875  -0.941 138.304  1.00  0.00           C  
ATOM    479  CG  LYS B 307     122.175  -1.476 138.920  1.00  0.00           C  
ATOM    480  CD  LYS B 307     123.139  -0.334 139.198  1.00  0.00           C  
ATOM    481  CE  LYS B 307     124.564  -0.826 139.327  1.00  0.00           C  
ATOM    482  NZ  LYS B 307     125.514   0.318 139.166  1.00  0.00           N  
ATOM    483  N   PRO B 308     119.310  -4.072 139.005  1.00  0.00           N  
ATOM    484  CA  PRO B 308     118.717  -4.823 140.111  1.00  0.00           C  
ATOM    485  C   PRO B 308     119.541  -4.787 141.383  1.00  0.00           C  
ATOM    486  O   PRO B 308     120.762  -4.928 141.357  1.00  0.00           O  
ATOM    487  CB  PRO B 308     118.617  -6.233 139.546  1.00  0.00           C  
ATOM    488  CG  PRO B 308     119.808  -6.305 138.646  1.00  0.00           C  
ATOM    489  CD  PRO B 308     119.741  -4.984 137.928  1.00  0.00           C  
ATOM    490  N   VAL B 309     118.864  -4.589 142.504  1.00  0.00           N  
ATOM    491  CA  VAL B 309     119.528  -4.585 143.795  1.00  0.00           C  
ATOM    492  C   VAL B 309     118.918  -5.741 144.566  1.00  0.00           C  
ATOM    493  O   VAL B 309     117.762  -5.684 144.994  1.00  0.00           O  
ATOM    494  CB  VAL B 309     119.286  -3.274 144.562  1.00  0.00           C  
ATOM    495  CG1 VAL B 309     120.020  -3.312 145.900  1.00  0.00           C  
ATOM    496  CG2 VAL B 309     119.765  -2.093 143.730  1.00  0.00           C  
ATOM    497  N   ALA B 310     119.687  -6.809 144.712  1.00  0.00           N  
ATOM    498  CA  ALA B 310     119.208  -7.974 145.426  1.00  0.00           C  
ATOM    499  C   ALA B 310     119.647  -7.880 146.889  1.00  0.00           C  
ATOM    500  O   ALA B 310     120.824  -8.052 147.215  1.00  0.00           O  
ATOM    501  CB  ALA B 310     119.758  -9.239 144.770  1.00  0.00           C  
ATOM    502  N   LEU B 311     118.694  -7.596 147.769  1.00  0.00           N  
ATOM    503  CA  LEU B 311     118.999  -7.470 149.189  1.00  0.00           C  
ATOM    504  C   LEU B 311     118.696  -8.745 149.972  1.00  0.00           C  
ATOM    505  O   LEU B 311     117.743  -9.469 149.673  1.00  0.00           O  
ATOM    506  CB  LEU B 311     118.189  -6.314 149.792  1.00  0.00           C  
ATOM    507  CG  LEU B 311     118.334  -5.970 151.284  1.00  0.00           C  
ATOM    508  CD1 LEU B 311     119.521  -5.047 151.503  1.00  0.00           C  
ATOM    509  CD2 LEU B 311     117.073  -5.277 151.766  1.00  0.00           C  
ATOM    510  N   VAL B 312     119.514  -9.010 150.980  1.00  0.00           N  
ATOM    511  CA  VAL B 312     119.309 -10.158 151.844  1.00  0.00           C  
ATOM    512  C   VAL B 312     119.255  -9.569 153.257  1.00  0.00           C  
ATOM    513  O   VAL B 312     120.195  -8.904 153.702  1.00  0.00           O  
ATOM    514  CB  VAL B 312     120.453 -11.175 151.697  1.00  0.00           C  
ATOM    515  CG1 VAL B 312     120.249 -12.347 152.657  1.00  0.00           C  
ATOM    516  CG2 VAL B 312     120.490 -11.687 150.269  1.00  0.00           C  
ATOM    517  N   GLY B 313     118.138  -9.798 153.946  1.00  0.00           N  
ATOM    518  CA  GLY B 313     117.943  -9.247 155.278  1.00  0.00           C  
ATOM    519  C   GLY B 313     118.741  -9.798 156.441  1.00  0.00           C  
ATOM    520  O   GLY B 313     118.168 -10.320 157.398  1.00  0.00           O  
ATOM    521  N   GLY B 314     120.061  -9.668 156.375  1.00  0.00           N  
ATOM    522  CA  GLY B 314     120.911 -10.142 157.458  1.00  0.00           C  
ATOM    523  C   GLY B 314     120.492  -9.604 158.825  1.00  0.00           C  
ATOM    524  O   GLY B 314     120.798 -10.206 159.854  1.00  0.00           O  
ATOM    525  N   ALA B 315     119.796  -8.469 158.844  1.00  0.00           N  
ATOM    526  CA  ALA B 315     119.337  -7.892 160.101  1.00  0.00           C  
ATOM    527  C   ALA B 315     117.839  -8.152 160.298  1.00  0.00           C  
ATOM    528  O   ALA B 315     117.408  -8.579 161.375  1.00  0.00           O  
ATOM    529  CB  ALA B 315     119.631  -6.393 160.132  1.00  0.00           C  
ATOM    530  N   THR B 316     117.045  -7.899 159.262  1.00  0.00           N  
ATOM    531  CA  THR B 316     115.607  -8.125 159.345  1.00  0.00           C  
ATOM    532  C   THR B 316     115.311  -9.582 159.713  1.00  0.00           C  
ATOM    533  O   THR B 316     114.413  -9.867 160.501  1.00  0.00           O  
ATOM    534  CB  THR B 316     114.943  -7.814 158.011  1.00  0.00           C  
ATOM    535  OG1 THR B 316     115.880  -8.046 156.962  1.00  0.00           O  
ATOM    536  CG2 THR B 316     114.494  -6.385 157.958  1.00  0.00           C  
ATOM    537  N   GLY B 317     116.070 -10.504 159.132  1.00  0.00           N  
ATOM    538  CA  GLY B 317     115.874 -11.910 159.425  1.00  0.00           C  
ATOM    539  C   GLY B 317     116.099 -12.210 160.891  1.00  0.00           C  
ATOM    540  O   GLY B 317     115.865 -13.326 161.350  1.00  0.00           O  
ATOM    541  N   LEU B 333     116.562 -11.211 161.632  1.00  0.00           N  
ATOM    542  CA  LEU B 333     116.815 -11.364 163.055  1.00  0.00           C  
ATOM    543  C   LEU B 333     115.642 -10.790 163.840  1.00  0.00           C  
ATOM    544  O   LEU B 333     115.508 -11.012 165.038  1.00  0.00           O  
ATOM    545  CB  LEU B 333     118.109 -10.638 163.431  1.00  0.00           C  
ATOM    546  CG  LEU B 333     119.353 -11.458 163.803  1.00  0.00           C  
ATOM    547  CD1 LEU B 333     119.254 -12.876 163.293  1.00  0.00           C  
ATOM    548  CD2 LEU B 333     120.591 -10.759 163.243  1.00  0.00           C  
ATOM    549  N   ILE B 335     114.779 -10.064 163.146  1.00  0.00           N  
ATOM    550  CA  ILE B 335     113.620  -9.446 163.783  1.00  0.00           C  
ATOM    551  C   ILE B 335     112.306 -10.151 163.451  1.00  0.00           C  
ATOM    552  O   ILE B 335     111.415 -10.252 164.301  1.00  0.00           O  
ATOM    553  CB  ILE B 335     113.528  -7.965 163.387  1.00  0.00           C  
ATOM    554  CG1 ILE B 335     114.830  -7.263 163.794  1.00  0.00           C  
ATOM    555  CG2 ILE B 335     112.302  -7.324 164.026  1.00  0.00           C  
ATOM    556  CD1 ILE B 335     115.130  -7.335 165.271  1.00  0.00           C  
ATOM    557  N   GLY B 336     112.182 -10.622 162.215  1.00  0.00           N  
ATOM    558  CA  GLY B 336     110.988 -11.341 161.817  1.00  0.00           C  
ATOM    559  C   GLY B 336     109.847 -10.515 161.282  1.00  0.00           C  
ATOM    560  O   GLY B 336     109.149  -9.870 162.052  1.00  0.00           O  
ATOM    561  N   ASP B 337     109.656 -10.556 159.962  1.00  0.00           N  
ATOM    562  CA  ASP B 337     108.590  -9.828 159.272  1.00  0.00           C  
ATOM    563  C   ASP B 337     107.234 -10.470 159.578  1.00  0.00           C  
ATOM    564  O   ASP B 337     107.009 -11.636 159.247  1.00  0.00           O  
ATOM    565  CB  ASP B 337     108.831  -9.857 157.766  1.00  0.00           C  
ATOM    566  CG  ASP B 337     107.766  -9.109 156.980  1.00  0.00           C  
ATOM    567  OD1 ASP B 337     107.978  -8.888 155.772  1.00  0.00           O  
ATOM    568  OD2 ASP B 337     106.720  -8.743 157.560  1.00  0.00           O  
ATOM    569  N   PRO B 338     106.317  -9.708 160.205  1.00  0.00           N  
ATOM    570  CA  PRO B 338     104.968 -10.150 160.584  1.00  0.00           C  
ATOM    571  C   PRO B 338     103.898  -9.988 159.517  1.00  0.00           C  
ATOM    572  O   PRO B 338     102.760 -10.383 159.729  1.00  0.00           O  
ATOM    573  CB  PRO B 338     104.660  -9.274 161.787  1.00  0.00           C  
ATOM    574  CG  PRO B 338     105.246  -7.970 161.364  1.00  0.00           C  
ATOM    575  CD  PRO B 338     106.597  -8.379 160.785  1.00  0.00           C  
ATOM    576  N   SER B 339     104.264  -9.410 158.381  1.00  0.00           N  
ATOM    577  CA  SER B 339     103.306  -9.151 157.316  1.00  0.00           C  
ATOM    578  C   SER B 339     102.366 -10.300 156.960  1.00  0.00           C  
ATOM    579  O   SER B 339     102.792 -11.355 156.489  1.00  0.00           O  
ATOM    580  CB  SER B 339     104.044  -8.666 156.070  1.00  0.00           C  
ATOM    581  OG  SER B 339     104.768  -7.481 156.357  1.00  0.00           O  
ATOM    582  N   PHE B 340     101.077 -10.061 157.194  1.00  0.00           N  
ATOM    583  CA  PHE B 340     100.011 -11.019 156.922  1.00  0.00           C  
ATOM    584  C   PHE B 340     100.236 -12.404 157.506  1.00  0.00           C  
ATOM    585  O   PHE B 340      99.664 -13.388 157.034  1.00  0.00           O  
ATOM    586  CB  PHE B 340      99.752 -11.104 155.414  1.00  0.00           C  
ATOM    587  CG  PHE B 340      99.129  -9.859 154.850  1.00  0.00           C  
ATOM    588  CD1 PHE B 340      99.849  -9.027 154.001  1.00  0.00           C  
ATOM    589  CD2 PHE B 340      97.850  -9.466 155.249  1.00  0.00           C  
ATOM    590  CE1 PHE B 340      99.309  -7.811 153.559  1.00  0.00           C  
ATOM    591  CE2 PHE B 340      97.306  -8.257 154.817  1.00  0.00           C  
ATOM    592  CZ  PHE B 340      98.037  -7.426 153.971  1.00  0.00           C  
ATOM    593  N   LYS B 341     101.069 -12.466 158.543  1.00  0.00           N  
ATOM    594  CA  LYS B 341     101.378 -13.715 159.221  1.00  0.00           C  
ATOM    595  C   LYS B 341     100.396 -13.847 160.372  1.00  0.00           C  
ATOM    596  O   LYS B 341     100.023 -12.851 161.009  1.00  0.00           O  
ATOM    597  CB  LYS B 341     102.816 -13.710 159.749  1.00  0.00           C  
ATOM    598  CG  LYS B 341     103.699 -14.817 159.182  1.00  0.00           C  
ATOM    599  CD  LYS B 341     104.284 -14.457 157.824  1.00  0.00           C  
ATOM    600  CE  LYS B 341     105.326 -13.346 157.970  1.00  0.00           C  
ATOM    601  NZ  LYS B 341     106.055 -12.952 156.714  1.00  0.00           N  
ATOM    602  N   ALA B 342      99.991 -15.087 160.631  1.00  0.00           N  
ATOM    603  CA  ALA B 342      99.022 -15.401 161.668  1.00  0.00           C  
ATOM    604  C   ALA B 342      99.596 -15.405 163.081  1.00  0.00           C  
ATOM    605  O   ALA B 342      98.982 -14.887 164.021  1.00  0.00           O  
ATOM    606  CB  ALA B 342      98.392 -16.746 161.359  1.00  0.00           C  
ATOM    607  N   ALA B 343     100.764 -16.008 163.244  1.00  0.00           N  
ATOM    608  CA  ALA B 343     101.374 -16.058 164.560  1.00  0.00           C  
ATOM    609  C   ALA B 343     102.806 -15.559 164.531  1.00  0.00           C  
ATOM    610  O   ALA B 343     103.482 -15.588 163.502  1.00  0.00           O  
ATOM    611  CB  ALA B 343     101.321 -17.473 165.109  1.00  0.00           C  
ATOM    612  N   GLU B 344     103.260 -15.101 165.684  1.00  0.00           N  
ATOM    613  CA  GLU B 344     104.600 -14.573 165.829  1.00  0.00           C  
ATOM    614  C   GLU B 344     105.676 -15.520 165.287  1.00  0.00           C  
ATOM    615  O   GLU B 344     105.812 -16.639 165.769  1.00  0.00           O  
ATOM    616  CB  GLU B 344     104.857 -14.287 167.310  1.00  0.00           C  
ATOM    617  CG  GLU B 344     106.113 -13.512 167.592  1.00  0.00           C  
ATOM    618  CD  GLU B 344     105.853 -12.037 167.847  1.00  0.00           C  
ATOM    619  OE1 GLU B 344     106.844 -11.311 168.083  1.00  0.00           O  
ATOM    620  OE2 GLU B 344     104.676 -11.606 167.818  1.00  0.00           O  
ATOM    621  N   ARG B 345     106.418 -15.081 164.271  1.00  0.00           N  
ATOM    622  CA  ARG B 345     107.506 -15.893 163.738  1.00  0.00           C  
ATOM    623  C   ARG B 345     108.463 -15.988 164.927  1.00  0.00           C  
ATOM    624  O   ARG B 345     108.554 -15.046 165.716  1.00  0.00           O  
ATOM    625  CB  ARG B 345     108.209 -15.172 162.574  1.00  0.00           C  
ATOM    626  CG  ARG B 345     107.514 -15.271 161.215  1.00  0.00           C  
ATOM    627  CD  ARG B 345     108.369 -14.687 160.077  1.00  0.00           C  
ATOM    628  NE  ARG B 345     107.857 -15.065 158.759  1.00  0.00           N  
ATOM    629  CZ  ARG B 345     108.341 -14.629 157.596  1.00  0.00           C  
ATOM    630  NH1 ARG B 345     109.363 -13.785 157.562  1.00  0.00           N  
ATOM    631  NH2 ARG B 345     107.805 -15.045 156.459  1.00  0.00           N  
ATOM    632  N   LYS B 407     109.162 -17.105 165.094  1.00  0.00           N  
ATOM    633  CA  LYS B 407     110.079 -17.183 166.225  1.00  0.00           C  
ATOM    634  C   LYS B 407     111.468 -16.766 165.795  1.00  0.00           C  
ATOM    635  O   LYS B 407     111.801 -16.766 164.606  1.00  0.00           O  
ATOM    636  CB  LYS B 407     110.140 -18.582 166.844  1.00  0.00           C  
ATOM    637  CG  LYS B 407     110.915 -18.592 168.170  1.00  0.00           C  
ATOM    638  CD  LYS B 407     111.204 -19.996 168.691  1.00  0.00           C  
ATOM    639  CE  LYS B 407     112.164 -19.951 169.889  1.00  0.00           C  
ATOM    640  NZ  LYS B 407     112.662 -21.302 170.297  1.00  0.00           N  
ATOM    641  N   LEU B 408     112.275 -16.419 166.787  1.00  0.00           N  
ATOM    642  CA  LEU B 408     113.630 -15.949 166.568  1.00  0.00           C  
ATOM    643  C   LEU B 408     114.625 -17.039 166.248  1.00  0.00           C  
ATOM    644  O   LEU B 408     114.550 -18.137 166.779  1.00  0.00           O  
ATOM    645  CB  LEU B 408     114.084 -15.184 167.808  1.00  0.00           C  
ATOM    646  CG  LEU B 408     113.133 -14.022 168.086  1.00  0.00           C  
ATOM    647  CD1 LEU B 408     113.499 -13.336 169.385  1.00  0.00           C  
ATOM    648  CD2 LEU B 408     113.190 -13.041 166.906  1.00  0.00           C  
ATOM    649  N   ASN B 418     115.554 -16.736 165.355  1.00  0.00           N  
ATOM    650  CA  ASN B 418     116.591 -17.694 165.031  1.00  0.00           C  
ATOM    651  C   ASN B 418     117.875 -17.121 165.595  1.00  0.00           C  
ATOM    652  O   ASN B 418     118.022 -15.904 165.701  1.00  0.00           O  
ATOM    653  CB  ASN B 418     116.719 -17.885 163.522  1.00  0.00           C  
ATOM    654  CG  ASN B 418     115.467 -18.444 162.915  1.00  0.00           C  
ATOM    655  OD1 ASN B 418     114.940 -19.451 163.385  1.00  0.00           O  
ATOM    656  ND2 ASN B 418     114.973 -17.794 161.865  1.00  0.00           N  
ATOM    657  N   THR B 419     118.797 -17.992 165.979  1.00  0.00           N  
ATOM    658  CA  THR B 419     120.056 -17.520 166.518  1.00  0.00           C  
ATOM    659  C   THR B 419     120.783 -16.662 165.480  1.00  0.00           C  
ATOM    660  O   THR B 419     120.563 -16.784 164.271  1.00  0.00           O  
ATOM    661  CB  THR B 419     120.968 -18.693 166.940  1.00  0.00           C  
ATOM    662  OG1 THR B 419     121.353 -19.446 165.784  1.00  0.00           O  
ATOM    663  CG2 THR B 419     120.242 -19.608 167.914  1.00  0.00           C  
ATOM    664  N   GLU B 420     121.626 -15.772 165.983  1.00  0.00           N  
ATOM    665  CA  GLU B 420     122.424 -14.879 165.158  1.00  0.00           C  
ATOM    666  C   GLU B 420     123.320 -15.802 164.351  1.00  0.00           C  
ATOM    667  O   GLU B 420     123.583 -15.560 163.180  1.00  0.00           O  
ATOM    668  CB  GLU B 420     123.276 -13.996 166.073  1.00  0.00           C  
ATOM    669  CG  GLU B 420     123.334 -12.517 165.730  1.00  0.00           C  
ATOM    670  CD  GLU B 420     123.547 -11.679 166.979  1.00  0.00           C  
ATOM    671  OE1 GLU B 420     124.342 -12.116 167.837  1.00  0.00           O  
ATOM    672  OE2 GLU B 420     122.926 -10.598 167.106  1.00  0.00           O  
ATOM    673  N   GLU B 421     123.770 -16.864 165.019  1.00  0.00           N  
ATOM    674  CA  GLU B 421     124.646 -17.891 164.461  1.00  0.00           C  
ATOM    675  C   GLU B 421     124.060 -18.499 163.199  1.00  0.00           C  
ATOM    676  O   GLU B 421     124.666 -18.458 162.134  1.00  0.00           O  
ATOM    677  CB  GLU B 421     124.868 -19.004 165.500  1.00  0.00           C  
ATOM    678  CG  GLU B 421     125.807 -18.649 166.671  1.00  0.00           C  
ATOM    679  CD  GLU B 421     125.355 -17.434 167.484  1.00  0.00           C  
ATOM    680  OE1 GLU B 421     124.274 -17.490 168.119  1.00  0.00           O  
ATOM    681  OE2 GLU B 421     126.095 -16.422 167.486  1.00  0.00           O  
ATOM    682  N   THR B 422     122.876 -19.078 163.347  1.00  0.00           N  
ATOM    683  CA  THR B 422     122.142 -19.702 162.251  1.00  0.00           C  
ATOM    684  C   THR B 422     121.898 -18.751 161.067  1.00  0.00           C  
ATOM    685  O   THR B 422     122.271 -19.029 159.917  1.00  0.00           O  
ATOM    686  CB  THR B 422     120.758 -20.186 162.747  1.00  0.00           C  
ATOM    687  OG1 THR B 422     120.917 -21.216 163.732  1.00  0.00           O  
ATOM    688  CG2 THR B 422     119.940 -20.709 161.599  1.00  0.00           C  
ATOM    689  N   VAL B 423     121.268 -17.620 161.360  1.00  0.00           N  
ATOM    690  CA  VAL B 423     120.913 -16.670 160.326  1.00  0.00           C  
ATOM    691  C   VAL B 423     122.037 -16.185 159.427  1.00  0.00           C  
ATOM    692  O   VAL B 423     121.854 -16.106 158.214  1.00  0.00           O  
ATOM    693  CB  VAL B 423     120.171 -15.454 160.921  1.00  0.00           C  
ATOM    694  CG1 VAL B 423     119.786 -14.480 159.808  1.00  0.00           C  
ATOM    695  CG2 VAL B 423     118.915 -15.924 161.669  1.00  0.00           C  
ATOM    696  N   GLN B 424     123.194 -15.866 159.990  1.00  0.00           N  
ATOM    697  CA  GLN B 424     124.293 -15.387 159.150  1.00  0.00           C  
ATOM    698  C   GLN B 424     124.684 -16.483 158.181  1.00  0.00           C  
ATOM    699  O   GLN B 424     125.062 -16.216 157.038  1.00  0.00           O  
ATOM    700  CB  GLN B 424     125.510 -15.011 159.981  1.00  0.00           C  
ATOM    701  CG  GLN B 424     126.452 -14.103 159.234  1.00  0.00           C  
ATOM    702  CD  GLN B 424     127.797 -13.996 159.913  1.00  0.00           C  
ATOM    703  OE1 GLN B 424     127.882 -13.791 161.131  1.00  0.00           O  
ATOM    704  NE2 GLN B 424     128.866 -14.129 159.129  1.00  0.00           N  
ATOM    705  N   GLU B 425     124.586 -17.718 158.666  1.00  0.00           N  
ATOM    706  CA  GLU B 425     124.899 -18.914 157.893  1.00  0.00           C  
ATOM    707  C   GLU B 425     123.889 -19.037 156.745  1.00  0.00           C  
ATOM    708  O   GLU B 425     124.271 -19.255 155.589  1.00  0.00           O  
ATOM    709  CB  GLU B 425     124.848 -20.133 158.822  1.00  0.00           C  
ATOM    710  CG  GLU B 425     125.036 -21.495 158.168  1.00  0.00           C  
ATOM    711  CD  GLU B 425     125.109 -22.640 159.193  1.00  0.00           C  
ATOM    712  OE1 GLU B 425     124.847 -23.804 158.807  1.00  0.00           O  
ATOM    713  OE2 GLU B 425     125.440 -22.381 160.377  1.00  0.00           O  
ATOM    714  N   TRP B 426     122.605 -18.882 157.053  1.00  0.00           N  
ATOM    715  CA  TRP B 426     121.602 -18.956 156.008  1.00  0.00           C  
ATOM    716  C   TRP B 426     121.852 -17.851 154.991  1.00  0.00           C  
ATOM    717  O   TRP B 426     121.749 -18.067 153.791  1.00  0.00           O  
ATOM    718  CB  TRP B 426     120.193 -18.767 156.569  1.00  0.00           C  
ATOM    719  CG  TRP B 426     119.657 -19.890 157.396  1.00  0.00           C  
ATOM    720  CD1 TRP B 426     120.148 -21.162 157.484  1.00  0.00           C  
ATOM    721  CD2 TRP B 426     118.495 -19.848 158.230  1.00  0.00           C  
ATOM    722  NE1 TRP B 426     119.362 -21.914 158.327  1.00  0.00           N  
ATOM    723  CE2 TRP B 426     118.340 -21.131 158.797  1.00  0.00           C  
ATOM    724  CE3 TRP B 426     117.566 -18.846 158.556  1.00  0.00           C  
ATOM    725  CZ2 TRP B 426     117.292 -21.439 159.676  1.00  0.00           C  
ATOM    726  CZ3 TRP B 426     116.519 -19.155 159.431  1.00  0.00           C  
ATOM    727  CH2 TRP B 426     116.394 -20.441 159.979  1.00  0.00           C  
ATOM    728  N   VAL B 427     122.167 -16.659 155.486  1.00  0.00           N  
ATOM    729  CA  VAL B 427     122.409 -15.506 154.626  1.00  0.00           C  
ATOM    730  C   VAL B 427     123.418 -15.754 153.511  1.00  0.00           C  
ATOM    731  O   VAL B 427     123.159 -15.430 152.359  1.00  0.00           O  
ATOM    732  CB  VAL B 427     122.878 -14.296 155.446  1.00  0.00           C  
ATOM    733  CG1 VAL B 427     123.106 -13.085 154.526  1.00  0.00           C  
ATOM    734  CG2 VAL B 427     121.849 -13.979 156.504  1.00  0.00           C  
ATOM    735  N   ASP B 429     124.579 -16.299 153.841  1.00  0.00           N  
ATOM    736  CA  ASP B 429     125.562 -16.568 152.808  1.00  0.00           C  
ATOM    737  C   ASP B 429     124.880 -17.419 151.750  1.00  0.00           C  
ATOM    738  O   ASP B 429     124.885 -17.077 150.569  1.00  0.00           O  
ATOM    739  CB  ASP B 429     126.754 -17.329 153.381  1.00  0.00           C  
ATOM    740  CG  ASP B 429     127.565 -16.496 154.337  1.00  0.00           C  
ATOM    741  OD1 ASP B 429     128.003 -15.388 153.936  1.00  0.00           O  
ATOM    742  OD2 ASP B 429     127.767 -16.954 155.486  1.00  0.00           O  
ATOM    743  N   LYS B 431     124.297 -18.529 152.201  1.00  0.00           N  
ATOM    744  CA  LYS B 431     123.588 -19.459 151.332  1.00  0.00           C  
ATOM    745  C   LYS B 431     122.711 -18.687 150.348  1.00  0.00           C  
ATOM    746  O   LYS B 431     122.946 -18.713 149.140  1.00  0.00           O  
ATOM    747  CB  LYS B 431     122.704 -20.395 152.168  1.00  0.00           C  
ATOM    748  CG  LYS B 431     123.437 -21.314 153.141  1.00  0.00           C  
ATOM    749  CD  LYS B 431     123.943 -22.582 152.471  1.00  0.00           C  
ATOM    750  CE  LYS B 431     124.443 -23.595 153.501  1.00  0.00           C  
ATOM    751  NZ  LYS B 431     125.641 -23.110 154.261  1.00  0.00           N  
ATOM    752  N   ILE B 432     121.703 -17.994 150.873  1.00  0.00           N  
ATOM    753  CA  ILE B 432     120.785 -17.232 150.041  1.00  0.00           C  
ATOM    754  C   ILE B 432     121.476 -16.306 149.043  1.00  0.00           C  
ATOM    755  O   ILE B 432     121.058 -16.214 147.883  1.00  0.00           O  
ATOM    756  CB  ILE B 432     119.814 -16.417 150.909  1.00  0.00           C  
ATOM    757  CG1 ILE B 432     118.893 -17.381 151.665  1.00  0.00           C  
ATOM    758  CG2 ILE B 432     119.027 -15.428 150.043  1.00  0.00           C  
ATOM    759  CD1 ILE B 432     117.851 -16.712 152.526  1.00  0.00           C  
ATOM    760  N   ARG B 433     122.525 -15.621 149.483  1.00  0.00           N  
ATOM    761  CA  ARG B 433     123.238 -14.721 148.594  1.00  0.00           C  
ATOM    762  C   ARG B 433     123.736 -15.502 147.406  1.00  0.00           C  
ATOM    763  O   ARG B 433     123.274 -15.299 146.290  1.00  0.00           O  
ATOM    764  CB  ARG B 433     124.427 -14.057 149.300  1.00  0.00           C  
ATOM    765  CG  ARG B 433     125.304 -13.206 148.372  1.00  0.00           C  
ATOM    766  CD  ARG B 433     126.407 -12.414 149.113  1.00  0.00           C  
ATOM    767  NE  ARG B 433     127.437 -13.264 149.710  1.00  0.00           N  
ATOM    768  CZ  ARG B 433     127.428 -13.686 150.972  1.00  0.00           C  
ATOM    769  NH1 ARG B 433     126.442 -13.323 151.778  1.00  0.00           N  
ATOM    770  NH2 ARG B 433     128.395 -14.483 151.423  1.00  0.00           N  
ATOM    771  N   LYS B 434     124.665 -16.418 147.655  1.00  0.00           N  
ATOM    772  CA  LYS B 434     125.239 -17.223 146.587  1.00  0.00           C  
ATOM    773  C   LYS B 434     124.161 -17.890 145.734  1.00  0.00           C  
ATOM    774  O   LYS B 434     124.281 -17.965 144.516  1.00  0.00           O  
ATOM    775  CB  LYS B 434     126.214 -18.252 147.173  1.00  0.00           C  
ATOM    776  CG  LYS B 434     125.597 -19.327 148.043  1.00  0.00           C  
ATOM    777  CD  LYS B 434     125.236 -20.573 147.226  1.00  0.00           C  
ATOM    778  CE  LYS B 434     124.775 -21.731 148.117  1.00  0.00           C  
ATOM    779  NZ  LYS B 434     124.652 -23.000 147.342  1.00  0.00           N  
ATOM    780  N   GLN B 435     123.090 -18.351 146.362  1.00  0.00           N  
ATOM    781  CA  GLN B 435     122.016 -18.980 145.612  1.00  0.00           C  
ATOM    782  C   GLN B 435     121.424 -17.948 144.658  1.00  0.00           C  
ATOM    783  O   GLN B 435     121.127 -18.244 143.503  1.00  0.00           O  
ATOM    784  CB  GLN B 435     120.922 -19.483 146.562  1.00  0.00           C  
ATOM    785  CG  GLN B 435     119.903 -20.411 145.899  1.00  0.00           C  
ATOM    786  CD  GLN B 435     118.862 -20.936 146.870  1.00  0.00           C  
ATOM    787  OE1 GLN B 435     117.984 -20.197 147.305  1.00  0.00           O  
ATOM    788  NE2 GLN B 435     118.962 -22.214 147.222  1.00  0.00           N  
ATOM    789  N   VAL B 436     121.272 -16.730 145.158  1.00  0.00           N  
ATOM    790  CA  VAL B 436     120.688 -15.637 144.389  1.00  0.00           C  
ATOM    791  C   VAL B 436     121.536 -15.108 143.236  1.00  0.00           C  
ATOM    792  O   VAL B 436     121.012 -14.777 142.172  1.00  0.00           O  
ATOM    793  CB  VAL B 436     120.320 -14.446 145.330  1.00  0.00           C  
ATOM    794  CG1 VAL B 436     119.923 -13.233 144.519  1.00  0.00           C  
ATOM    795  CG2 VAL B 436     119.175 -14.843 146.241  1.00  0.00           C  
ATOM    796  N   ALA B 437     122.842 -15.042 143.442  1.00  0.00           N  
ATOM    797  CA  ALA B 437     123.752 -14.515 142.437  1.00  0.00           C  
ATOM    798  C   ALA B 437     123.555 -14.959 140.980  1.00  0.00           C  
ATOM    799  O   ALA B 437     123.521 -14.121 140.082  1.00  0.00           O  
ATOM    800  CB  ALA B 437     125.174 -14.779 142.864  1.00  0.00           C  
ATOM    801  N   PRO B 438     123.429 -16.273 140.718  1.00  0.00           N  
ATOM    802  CA  PRO B 438     123.245 -16.746 139.333  1.00  0.00           C  
ATOM    803  C   PRO B 438     122.078 -16.147 138.533  1.00  0.00           C  
ATOM    804  O   PRO B 438     122.205 -15.870 137.335  1.00  0.00           O  
ATOM    805  CB  PRO B 438     123.107 -18.259 139.503  1.00  0.00           C  
ATOM    806  CG  PRO B 438     123.995 -18.531 140.677  1.00  0.00           C  
ATOM    807  CD  PRO B 438     123.620 -17.412 141.635  1.00  0.00           C  
ATOM    808  N   PHE B 439     120.951 -15.938 139.202  1.00  0.00           N  
ATOM    809  CA  PHE B 439     119.760 -15.411 138.549  1.00  0.00           C  
ATOM    810  C   PHE B 439     119.887 -14.011 137.978  1.00  0.00           C  
ATOM    811  O   PHE B 439     119.173 -13.650 137.044  1.00  0.00           O  
ATOM    812  CB  PHE B 439     118.595 -15.461 139.523  1.00  0.00           C  
ATOM    813  CG  PHE B 439     118.217 -16.849 139.923  1.00  0.00           C  
ATOM    814  CD1 PHE B 439     117.284 -17.566 139.189  1.00  0.00           C  
ATOM    815  CD2 PHE B 439     118.809 -17.452 141.021  1.00  0.00           C  
ATOM    816  CE1 PHE B 439     116.943 -18.866 139.547  1.00  0.00           C  
ATOM    817  CE2 PHE B 439     118.478 -18.745 141.384  1.00  0.00           C  
ATOM    818  CZ  PHE B 439     117.540 -19.456 140.644  1.00  0.00           C  
ATOM    819  N   LEU B 444     120.787 -13.216 138.537  1.00  0.00           N  
ATOM    820  CA  LEU B 444     120.978 -11.858 138.049  1.00  0.00           C  
ATOM    821  C   LEU B 444     122.349 -11.697 137.391  1.00  0.00           C  
ATOM    822  O   LEU B 444     123.293 -12.430 137.707  1.00  0.00           O  
ATOM    823  CB  LEU B 444     120.786 -10.857 139.201  1.00  0.00           C  
ATOM    824  CG  LEU B 444     119.335 -10.824 139.708  1.00  0.00           C  
ATOM    825  CD1 LEU B 444     119.180  -9.951 140.951  1.00  0.00           C  
ATOM    826  CD2 LEU B 444     118.449 -10.328 138.584  1.00  0.00           C  
ATOM    827  N   ASP B 445     122.452 -10.755 136.458  1.00  0.00           N  
ATOM    828  CA  ASP B 445     123.714 -10.517 135.769  1.00  0.00           C  
ATOM    829  C   ASP B 445     124.588  -9.557 136.588  1.00  0.00           C  
ATOM    830  O   ASP B 445     124.194  -8.416 136.869  1.00  0.00           O  
ATOM    831  CB  ASP B 445     123.440  -9.946 134.377  1.00  0.00           C  
ATOM    832  CG  ASP B 445     124.637 -10.060 133.454  1.00  0.00           C  
ATOM    833  OD1 ASP B 445     124.496  -9.705 132.261  1.00  0.00           O  
ATOM    834  OD2 ASP B 445     125.716 -10.505 133.919  1.00  0.00           O  
ATOM    835  N   PHE B 457     125.769 -10.028 136.982  1.00  0.00           N  
ATOM    836  CA  PHE B 457     126.669  -9.208 137.775  1.00  0.00           C  
ATOM    837  C   PHE B 457     127.850  -8.645 137.017  1.00  0.00           C  
ATOM    838  O   PHE B 457     128.947  -8.543 137.572  1.00  0.00           O  
ATOM    839  CB  PHE B 457     127.197  -9.982 138.975  1.00  0.00           C  
ATOM    840  CG  PHE B 457     126.271  -9.982 140.156  1.00  0.00           C  
ATOM    841  CD1 PHE B 457     126.650  -9.378 141.347  1.00  0.00           C  
ATOM    842  CD2 PHE B 457     125.030 -10.605 140.088  1.00  0.00           C  
ATOM    843  CE1 PHE B 457     125.811  -9.396 142.456  1.00  0.00           C  
ATOM    844  CE2 PHE B 457     124.184 -10.629 141.189  1.00  0.00           C  
ATOM    845  CZ  PHE B 457     124.576 -10.024 142.378  1.00  0.00           C  
ATOM    846  N   ASP B 458     127.642  -8.293 135.754  1.00  0.00           N  
ATOM    847  CA  ASP B 458     128.715  -7.705 134.976  1.00  0.00           C  
ATOM    848  C   ASP B 458     128.361  -7.381 133.547  1.00  0.00           C  
ATOM    849  O   ASP B 458     129.218  -7.442 132.665  1.00  0.00           O  
ATOM    850  CB  ASP B 458     129.945  -8.594 134.968  1.00  0.00           C  
ATOM    851  CG  ASP B 458     131.201  -7.804 134.732  1.00  0.00           C  
ATOM    852  OD1 ASP B 458     132.207  -8.398 134.298  1.00  0.00           O  
ATOM    853  OD2 ASP B 458     131.175  -6.579 134.993  1.00  0.00           O  
ATOM    854  N   CYS B 459     127.101  -7.041 133.310  1.00  0.00           N  
ATOM    855  CA  CYS B 459     126.690  -6.681 131.963  1.00  0.00           C  
ATOM    856  C   CYS B 459     127.108  -5.224 131.706  1.00  0.00           C  
ATOM    857  O   CYS B 459     126.945  -4.700 130.599  1.00  0.00           O  
ATOM    858  CB  CYS B 459     125.171  -6.862 131.786  1.00  0.00           C  
ATOM    859  SG  CYS B 459     124.110  -5.931 132.923  1.00  0.00           S  
ATOM    860  N   GLY B 460     127.658  -4.580 132.735  1.00  0.00           N  
ATOM    861  CA  GLY B 460     128.101  -3.209 132.585  1.00  0.00           C  
ATOM    862  C   GLY B 460     127.465  -2.189 133.507  1.00  0.00           C  
ATOM    863  O   GLY B 460     127.544  -2.287 134.730  1.00  0.00           O  
ATOM    864  N   GLU B 461     126.826  -1.193 132.913  1.00  0.00           N  
ATOM    865  CA  GLU B 461     126.205  -0.140 133.695  1.00  0.00           C  
ATOM    866  C   GLU B 461     125.129  -0.648 134.641  1.00  0.00           C  
ATOM    867  O   GLU B 461     125.009  -0.173 135.775  1.00  0.00           O  
ATOM    868  CB  GLU B 461     125.621   0.926 132.768  1.00  0.00           C  
ATOM    869  CG  GLU B 461     126.661   1.612 131.895  1.00  0.00           C  
ATOM    870  CD  GLU B 461     127.936   1.951 132.655  1.00  0.00           C  
ATOM    871  OE1 GLU B 461     127.836   2.480 133.781  1.00  0.00           O  
ATOM    872  OE2 GLU B 461     129.039   1.693 132.124  1.00  0.00           O  
ATOM    873  N   ASN B 463     124.349  -1.618 134.185  1.00  0.00           N  
ATOM    874  CA  ASN B 463     123.283  -2.155 135.015  1.00  0.00           C  
ATOM    875  C   ASN B 463     123.633  -3.469 135.699  1.00  0.00           C  
ATOM    876  O   ASN B 463     122.768  -4.326 135.871  1.00  0.00           O  
ATOM    877  CB  ASN B 463     122.005  -2.321 134.186  1.00  0.00           C  
ATOM    878  CG  ASN B 463     122.196  -3.232 132.989  1.00  0.00           C  
ATOM    879  OD1 ASN B 463     123.099  -3.023 132.167  1.00  0.00           O  
ATOM    880  ND2 ASN B 463     121.340  -4.246 132.878  1.00  0.00           N  
ATOM    881  N   SER B 471     124.896  -3.628 136.087  1.00  0.00           N  
ATOM    882  CA  SER B 471     125.314  -4.844 136.779  1.00  0.00           C  
ATOM    883  C   SER B 471     124.590  -4.896 138.107  1.00  0.00           C  
ATOM    884  O   SER B 471     124.359  -3.863 138.744  1.00  0.00           O  
ATOM    885  CB  SER B 471     126.823  -4.854 137.032  1.00  0.00           C  
ATOM    886  OG  SER B 471     127.551  -5.078 135.835  1.00  0.00           O  
ATOM    887  N   ALA B 472     124.232  -6.101 138.524  1.00  0.00           N  
ATOM    888  CA  ALA B 472     123.516  -6.291 139.776  1.00  0.00           C  
ATOM    889  C   ALA B 472     124.368  -6.005 141.014  1.00  0.00           C  
ATOM    890  O   ALA B 472     125.593  -6.126 140.983  1.00  0.00           O  
ATOM    891  CB  ALA B 472     122.974  -7.708 139.835  1.00  0.00           C  
ATOM    892  N   ILE B 473     123.707  -5.619 142.102  1.00  0.00           N  
ATOM    893  CA  ILE B 473     124.387  -5.340 143.362  1.00  0.00           C  
ATOM    894  C   ILE B 473     123.844  -6.242 144.462  1.00  0.00           C  
ATOM    895  O   ILE B 473     122.636  -6.440 144.585  1.00  0.00           O  
ATOM    896  CB  ILE B 473     124.171  -3.892 143.836  1.00  0.00           C  
ATOM    897  CG1 ILE B 473     124.720  -2.900 142.808  1.00  0.00           C  
ATOM    898  CG2 ILE B 473     124.842  -3.697 145.195  1.00  0.00           C  
ATOM    899  CD1 ILE B 473     124.542  -1.423 143.206  1.00  0.00           C  
ATOM    900  N   ALA B 474     124.738  -6.796 145.263  1.00  0.00           N  
ATOM    901  CA  ALA B 474     124.304  -7.639 146.360  1.00  0.00           C  
ATOM    902  C   ALA B 474     124.203  -6.683 147.541  1.00  0.00           C  
ATOM    903  O   ALA B 474     125.070  -5.827 147.714  1.00  0.00           O  
ATOM    904  CB  ALA B 474     125.332  -8.728 146.628  1.00  0.00           C  
ATOM    905  N   ALA B 475     123.147  -6.809 148.336  1.00  0.00           N  
ATOM    906  CA  ALA B 475     122.951  -5.927 149.481  1.00  0.00           C  
ATOM    907  C   ALA B 475     122.562  -6.709 150.721  1.00  0.00           C  
ATOM    908  O   ALA B 475     121.963  -7.779 150.625  1.00  0.00           O  
ATOM    909  CB  ALA B 475     121.883  -4.899 149.158  1.00  0.00           C  
ATOM    910  N   ASN B 476     122.900  -6.162 151.883  1.00  0.00           N  
ATOM    911  CA  ASN B 476     122.627  -6.795 153.176  1.00  0.00           C  
ATOM    912  C   ASN B 476     122.414  -5.693 154.196  1.00  0.00           C  
ATOM    913  O   ASN B 476     123.354  -4.964 154.515  1.00  0.00           O  
ATOM    914  CB  ASN B 476     123.826  -7.632 153.629  1.00  0.00           C  
ATOM    915  CG  ASN B 476     123.533  -8.432 154.876  1.00  0.00           C  
ATOM    916  OD1 ASN B 476     122.625  -8.099 155.641  1.00  0.00           O  
ATOM    917  ND2 ASN B 476     124.306  -9.490 155.097  1.00  0.00           N  
ATOM    918  N   ASN B 477     121.196  -5.584 154.726  1.00  0.00           N  
ATOM    919  CA  ASN B 477     120.909  -4.530 155.682  1.00  0.00           C  
ATOM    920  C   ASN B 477     121.596  -4.689 157.037  1.00  0.00           C  
ATOM    921  O   ASN B 477     121.513  -3.792 157.882  1.00  0.00           O  
ATOM    922  CB  ASN B 477     119.391  -4.336 155.856  1.00  0.00           C  
ATOM    923  CG  ASN B 477     118.678  -5.581 156.343  1.00  0.00           C  
ATOM    924  OD1 ASN B 477     119.281  -6.494 156.917  1.00  0.00           O  
ATOM    925  ND2 ASN B 477     117.363  -5.609 156.135  1.00  0.00           N  
ATOM    926  N   TYR B 478     122.275  -5.816 157.249  1.00  0.00           N  
ATOM    927  CA  TYR B 478     122.991  -6.008 158.506  1.00  0.00           C  
ATOM    928  C   TYR B 478     124.087  -4.958 158.463  1.00  0.00           C  
ATOM    929  O   TYR B 478     124.605  -4.526 159.494  1.00  0.00           O  
ATOM    930  CB  TYR B 478     123.627  -7.403 158.603  1.00  0.00           C  
ATOM    931  CG  TYR B 478     124.193  -7.719 159.979  1.00  0.00           C  
ATOM    932  CD1 TYR B 478     123.354  -8.106 161.028  1.00  0.00           C  
ATOM    933  CD2 TYR B 478     125.550  -7.594 160.243  1.00  0.00           C  
ATOM    934  CE1 TYR B 478     123.852  -8.360 162.304  1.00  0.00           C  
ATOM    935  CE2 TYR B 478     126.063  -7.843 161.520  1.00  0.00           C  
ATOM    936  CZ  TYR B 478     125.208  -8.227 162.547  1.00  0.00           C  
ATOM    937  OH  TYR B 478     125.702  -8.477 163.813  1.00  0.00           O  
ATOM    938  N   ASP B 479     124.426  -4.546 157.246  1.00  0.00           N  
ATOM    939  CA  ASP B 479     125.452  -3.541 157.018  1.00  0.00           C  
ATOM    940  C   ASP B 479     125.211  -2.223 157.719  1.00  0.00           C  
ATOM    941  O   ASP B 479     126.164  -1.521 158.051  1.00  0.00           O  
ATOM    942  CB  ASP B 479     125.596  -3.267 155.533  1.00  0.00           C  
ATOM    943  CG  ASP B 479     126.519  -4.230 154.870  1.00  0.00           C  
ATOM    944  OD1 ASP B 479     126.766  -4.046 153.661  1.00  0.00           O  
ATOM    945  OD2 ASP B 479     126.998  -5.162 155.561  1.00  0.00           O  
ATOM    946  N   TRP B 482     123.948  -1.874 157.935  1.00  0.00           N  
ATOM    947  CA  TRP B 482     123.638  -0.617 158.592  1.00  0.00           C  
ATOM    948  C   TRP B 482     122.802  -0.732 159.858  1.00  0.00           C  
ATOM    949  O   TRP B 482     122.532   0.268 160.524  1.00  0.00           O  
ATOM    950  CB  TRP B 482     122.978   0.337 157.593  1.00  0.00           C  
ATOM    951  CG  TRP B 482     121.842  -0.251 156.804  1.00  0.00           C  
ATOM    952  CD1 TRP B 482     120.522  -0.309 157.170  1.00  0.00           C  
ATOM    953  CD2 TRP B 482     121.915  -0.799 155.482  1.00  0.00           C  
ATOM    954  NE1 TRP B 482     119.774  -0.848 156.154  1.00  0.00           N  
ATOM    955  CE2 TRP B 482     120.603  -1.159 155.106  1.00  0.00           C  
ATOM    956  CE3 TRP B 482     122.960  -1.017 154.579  1.00  0.00           C  
ATOM    957  CZ2 TRP B 482     120.308  -1.725 153.859  1.00  0.00           C  
ATOM    958  CZ3 TRP B 482     122.666  -1.581 153.342  1.00  0.00           C  
ATOM    959  CH2 TRP B 482     121.349  -1.927 152.994  1.00  0.00           C  
ATOM    960  N   PHE B 485     122.400  -1.946 160.201  1.00  0.00           N  
ATOM    961  CA  PHE B 485     121.614  -2.146 161.404  1.00  0.00           C  
ATOM    962  C   PHE B 485     122.444  -2.912 162.419  1.00  0.00           C  
ATOM    963  O   PHE B 485     122.229  -2.807 163.629  1.00  0.00           O  
ATOM    964  CB  PHE B 485     120.337  -2.912 161.074  1.00  0.00           C  
ATOM    965  CG  PHE B 485     119.222  -2.042 160.571  1.00  0.00           C  
ATOM    966  CD1 PHE B 485     118.416  -2.461 159.522  1.00  0.00           C  
ATOM    967  CD2 PHE B 485     118.956  -0.813 161.169  1.00  0.00           C  
ATOM    968  CE1 PHE B 485     117.367  -1.671 159.077  1.00  0.00           C  
ATOM    969  CE2 PHE B 485     117.905  -0.014 160.729  1.00  0.00           C  
ATOM    970  CZ  PHE B 485     117.113  -0.442 159.685  1.00  0.00           C  
ATOM    971  N   GLY B 486     123.409  -3.673 161.915  1.00  0.00           N  
ATOM    972  CA  GLY B 486     124.264  -4.456 162.787  1.00  0.00           C  
ATOM    973  C   GLY B 486     125.074  -3.615 163.756  1.00  0.00           C  
ATOM    974  O   GLY B 486     125.378  -4.053 164.865  1.00  0.00           O  
ATOM    975  N   ASN B 489     125.425  -2.402 163.343  1.00  0.00           N  
ATOM    976  CA  ASN B 489     126.211  -1.514 164.184  1.00  0.00           C  
ATOM    977  C   ASN B 489     125.523  -0.176 164.383  1.00  0.00           C  
ATOM    978  O   ASN B 489     126.150   0.867 164.254  1.00  0.00           O  
ATOM    979  CB  ASN B 489     127.586  -1.274 163.553  1.00  0.00           C  
ATOM    980  CG  ASN B 489     127.494  -0.618 162.177  1.00  0.00           C  
ATOM    981  OD1 ASN B 489     128.512  -0.276 161.567  1.00  0.00           O  
ATOM    982  ND2 ASN B 489     126.270  -0.448 161.682  1.00  0.00           N  
ATOM    983  N   MET B 490     124.237  -0.197 164.695  1.00  0.00           N  
ATOM    984  CA  MET B 490     123.506   1.043 164.891  1.00  0.00           C  
ATOM    985  C   MET B 490     122.991   1.148 166.309  1.00  0.00           C  
ATOM    986  O   MET B 490     122.440   0.196 166.853  1.00  0.00           O  
ATOM    987  CB  MET B 490     122.336   1.118 163.933  1.00  0.00           C  
ATOM    988  CG  MET B 490     121.478   2.331 164.136  1.00  0.00           C  
ATOM    989  SD  MET B 490     120.074   2.279 163.055  1.00  0.00           S  
ATOM    990  CE  MET B 490     120.887   2.663 161.525  1.00  0.00           C  
ATOM    991  N   ASN B 494     123.162   2.316 166.908  1.00  0.00           N  
ATOM    992  CA  ASN B 494     122.706   2.505 168.272  1.00  0.00           C  
ATOM    993  C   ASN B 494     121.191   2.482 168.305  1.00  0.00           C  
ATOM    994  O   ASN B 494     120.526   3.015 167.414  1.00  0.00           O  
ATOM    995  CB  ASN B 494     123.206   3.840 168.842  1.00  0.00           C  
ATOM    996  CG  ASN B 494     122.979   3.945 170.333  1.00  0.00           C  
ATOM    997  OD1 ASN B 494     123.661   3.296 171.118  1.00  0.00           O  
ATOM    998  ND2 ASN B 494     122.001   4.743 170.728  1.00  0.00           N  
ATOM    999  N   VAL B 495     120.643   1.871 169.345  1.00  0.00           N  
ATOM   1000  CA  VAL B 495     119.205   1.802 169.459  1.00  0.00           C  
ATOM   1001  C   VAL B 495     118.640   3.190 169.659  1.00  0.00           C  
ATOM   1002  O   VAL B 495     117.583   3.496 169.117  1.00  0.00           O  
ATOM   1003  CB  VAL B 495     118.763   0.906 170.614  1.00  0.00           C  
ATOM   1004  CG1 VAL B 495     119.331   1.422 171.929  1.00  0.00           C  
ATOM   1005  CG2 VAL B 495     117.245   0.842 170.639  1.00  0.00           C  
ATOM   1006  N   LEU B 496     119.333   4.034 170.429  1.00  0.00           N  
ATOM   1007  CA  LEU B 496     118.846   5.397 170.647  1.00  0.00           C  
ATOM   1008  C   LEU B 496     118.913   6.134 169.308  1.00  0.00           C  
ATOM   1009  O   LEU B 496     118.036   6.946 168.993  1.00  0.00           O  
ATOM   1010  CB  LEU B 496     119.674   6.124 171.712  1.00  0.00           C  
ATOM   1011  CG  LEU B 496     119.727   5.457 173.095  1.00  0.00           C  
ATOM   1012  CD1 LEU B 496     120.625   6.249 174.036  1.00  0.00           C  
ATOM   1013  CD2 LEU B 496     118.318   5.351 173.670  1.00  0.00           C  
ATOM   1014  N   THR B 498     119.939   5.841 168.508  1.00  0.00           N  
ATOM   1015  CA  THR B 498     120.039   6.475 167.197  1.00  0.00           C  
ATOM   1016  C   THR B 498     118.796   6.110 166.364  1.00  0.00           C  
ATOM   1017  O   THR B 498     118.149   6.973 165.769  1.00  0.00           O  
ATOM   1018  CB  THR B 498     121.283   6.003 166.420  1.00  0.00           C  
ATOM   1019  OG1 THR B 498     122.473   6.392 167.120  1.00  0.00           O  
ATOM   1020  CG2 THR B 498     121.283   6.613 165.016  1.00  0.00           C  
ATOM   1021  N   PHE B 499     118.473   4.821 166.337  1.00  0.00           N  
ATOM   1022  CA  PHE B 499     117.335   4.315 165.590  1.00  0.00           C  
ATOM   1023  C   PHE B 499     116.021   4.928 166.049  1.00  0.00           C  
ATOM   1024  O   PHE B 499     115.319   5.579 165.283  1.00  0.00           O  
ATOM   1025  CB  PHE B 499     117.261   2.790 165.737  1.00  0.00           C  
ATOM   1026  CG  PHE B 499     116.070   2.177 165.068  1.00  0.00           C  
ATOM   1027  CD1 PHE B 499     116.007   2.082 163.674  1.00  0.00           C  
ATOM   1028  CD2 PHE B 499     114.986   1.741 165.820  1.00  0.00           C  
ATOM   1029  CE1 PHE B 499     114.873   1.561 163.035  1.00  0.00           C  
ATOM   1030  CE2 PHE B 499     113.841   1.217 165.197  1.00  0.00           C  
ATOM   1031  CZ  PHE B 499     113.787   1.128 163.802  1.00  0.00           C  
ATOM   1032  N   LEU B 500     115.685   4.710 167.310  1.00  0.00           N  
ATOM   1033  CA  LEU B 500     114.442   5.214 167.859  1.00  0.00           C  
ATOM   1034  C   LEU B 500     114.173   6.691 167.619  1.00  0.00           C  
ATOM   1035  O   LEU B 500     113.018   7.096 167.525  1.00  0.00           O  
ATOM   1036  CB  LEU B 500     114.378   4.936 169.359  1.00  0.00           C  
ATOM   1037  CG  LEU B 500     114.123   3.488 169.774  1.00  0.00           C  
ATOM   1038  CD1 LEU B 500     114.393   3.334 171.259  1.00  0.00           C  
ATOM   1039  CD2 LEU B 500     112.695   3.101 169.446  1.00  0.00           C  
ATOM   1040  N   ARG B 501     115.203   7.516 167.510  1.00  0.00           N  
ATOM   1041  CA  ARG B 501     114.911   8.920 167.316  1.00  0.00           C  
ATOM   1042  C   ARG B 501     115.093   9.410 165.881  1.00  0.00           C  
ATOM   1043  O   ARG B 501     114.247  10.158 165.370  1.00  0.00           O  
ATOM   1044  CB  ARG B 501     115.715   9.773 168.318  1.00  0.00           C  
ATOM   1045  CG  ARG B 501     117.209   9.862 168.066  1.00  0.00           C  
ATOM   1046  CD  ARG B 501     117.989   9.913 169.371  1.00  0.00           C  
ATOM   1047  NE  ARG B 501     117.587  11.009 170.249  1.00  0.00           N  
ATOM   1048  CZ  ARG B 501     117.842  12.293 170.014  1.00  0.00           C  
ATOM   1049  NH1 ARG B 501     117.438  13.218 170.875  1.00  0.00           N  
ATOM   1050  NH2 ARG B 501     118.499  12.653 168.919  1.00  0.00           N  
ATOM   1051  N   ASP B 502     116.170   8.982 165.223  1.00  0.00           N  
ATOM   1052  CA  ASP B 502     116.436   9.409 163.850  1.00  0.00           C  
ATOM   1053  C   ASP B 502     115.489   8.782 162.849  1.00  0.00           C  
ATOM   1054  O   ASP B 502     115.296   9.317 161.761  1.00  0.00           O  
ATOM   1055  CB  ASP B 502     117.866   9.081 163.453  1.00  0.00           C  
ATOM   1056  CG  ASP B 502     118.879   9.979 164.124  1.00  0.00           C  
ATOM   1057  OD1 ASP B 502     118.501  10.774 165.016  1.00  0.00           O  
ATOM   1058  OD2 ASP B 502     120.067   9.883 163.757  1.00  0.00           O  
ATOM   1059  N   ILE B 503     114.898   7.649 163.214  1.00  0.00           N  
ATOM   1060  CA  ILE B 503     113.962   6.954 162.337  1.00  0.00           C  
ATOM   1061  C   ILE B 503     112.602   6.834 163.001  1.00  0.00           C  
ATOM   1062  O   ILE B 503     111.569   7.149 162.400  1.00  0.00           O  
ATOM   1063  CB  ILE B 503     114.440   5.535 162.010  1.00  0.00           C  
ATOM   1064  CG1 ILE B 503     115.687   5.593 161.140  1.00  0.00           C  
ATOM   1065  CG2 ILE B 503     113.330   4.766 161.309  1.00  0.00           C  
ATOM   1066  CD1 ILE B 503     116.388   4.266 161.016  1.00  0.00           C  
ATOM   1067  N   GLY B 840     112.606   6.368 164.244  1.00  0.00           N  
ATOM   1068  CA  GLY B 840     111.359   6.201 164.961  1.00  0.00           C  
ATOM   1069  C   GLY B 840     110.495   7.444 164.948  1.00  0.00           C  
ATOM   1070  O   GLY B 840     109.285   7.373 164.756  1.00  0.00           O  
ATOM   1071  N   LYS B 841     111.125   8.596 165.132  1.00  0.00           N  
ATOM   1072  CA  LYS B 841     110.410   9.863 165.174  1.00  0.00           C  
ATOM   1073  C   LYS B 841     109.526  10.124 163.951  1.00  0.00           C  
ATOM   1074  O   LYS B 841     108.723  11.059 163.954  1.00  0.00           O  
ATOM   1075  CB  LYS B 841     111.413  11.006 165.358  1.00  0.00           C  
ATOM   1076  CG  LYS B 841     110.827  12.223 166.053  1.00  0.00           C  
ATOM   1077  CD  LYS B 841     110.283  11.870 167.449  1.00  0.00           C  
ATOM   1078  CE  LYS B 841     109.497  13.031 168.081  1.00  0.00           C  
ATOM   1079  NZ  LYS B 841     108.910  12.682 169.410  1.00  0.00           N  
ATOM   1080  N   HIS B 844     109.654   9.288 162.919  1.00  0.00           N  
ATOM   1081  CA  HIS B 844     108.868   9.464 161.697  1.00  0.00           C  
ATOM   1082  C   HIS B 844     107.733   8.472 161.522  1.00  0.00           C  
ATOM   1083  O   HIS B 844     107.118   8.410 160.454  1.00  0.00           O  
ATOM   1084  CB  HIS B 844     109.769   9.386 160.468  1.00  0.00           C  
ATOM   1085  CG  HIS B 844     110.769  10.493 160.387  1.00  0.00           C  
ATOM   1086  ND1 HIS B 844     110.405  11.819 160.320  1.00  0.00           N  
ATOM   1087  CD2 HIS B 844     112.122  10.474 160.375  1.00  0.00           C  
ATOM   1088  CE1 HIS B 844     111.490  12.570 160.270  1.00  0.00           C  
ATOM   1089  NE2 HIS B 844     112.546  11.778 160.301  1.00  0.00           N  
ATOM   1090  N   PHE B 845     107.447   7.700 162.560  1.00  0.00           N  
ATOM   1091  CA  PHE B 845     106.384   6.710 162.474  1.00  0.00           C  
ATOM   1092  C   PHE B 845     105.323   6.910 163.521  1.00  0.00           C  
ATOM   1093  O   PHE B 845     105.615   6.991 164.723  1.00  0.00           O  
ATOM   1094  CB  PHE B 845     106.963   5.296 162.584  1.00  0.00           C  
ATOM   1095  CG  PHE B 845     107.805   4.911 161.414  1.00  0.00           C  
ATOM   1096  CD1 PHE B 845     109.008   5.560 161.169  1.00  0.00           C  
ATOM   1097  CD2 PHE B 845     107.372   3.930 160.528  1.00  0.00           C  
ATOM   1098  CE1 PHE B 845     109.769   5.239 160.056  1.00  0.00           C  
ATOM   1099  CE2 PHE B 845     108.122   3.596 159.407  1.00  0.00           C  
ATOM   1100  CZ  PHE B 845     109.326   4.251 159.166  1.00  0.00           C  
ATOM   1101  N   SER B 846     104.083   6.995 163.057  1.00  0.00           N  
ATOM   1102  CA  SER B 846     102.963   7.186 163.958  1.00  0.00           C  
ATOM   1103  C   SER B 846     102.371   5.844 164.362  1.00  0.00           C  
ATOM   1104  O   SER B 846     101.891   5.087 163.515  1.00  0.00           O  
ATOM   1105  CB  SER B 846     101.890   8.039 163.294  1.00  0.00           C  
ATOM   1106  OG  SER B 846     100.684   7.944 164.022  1.00  0.00           O  
ATOM   1107  N   VAL B 847     102.409   5.539 165.653  1.00  0.00           N  
ATOM   1108  CA  VAL B 847     101.857   4.280 166.125  1.00  0.00           C  
ATOM   1109  C   VAL B 847     100.400   4.174 165.677  1.00  0.00           C  
ATOM   1110  O   VAL B 847      99.932   3.096 165.326  1.00  0.00           O  
ATOM   1111  CB  VAL B 847     101.936   4.176 167.658  1.00  0.00           C  
ATOM   1112  CG1 VAL B 847     101.300   2.872 168.125  1.00  0.00           C  
ATOM   1113  CG2 VAL B 847     103.389   4.258 168.102  1.00  0.00           C  
ATOM   1114  N   ASN B 848      99.697   5.303 165.671  1.00  0.00           N  
ATOM   1115  CA  ASN B 848      98.297   5.334 165.261  1.00  0.00           C  
ATOM   1116  C   ASN B 848      98.111   4.767 163.860  1.00  0.00           C  
ATOM   1117  O   ASN B 848      97.247   3.916 163.631  1.00  0.00           O  
ATOM   1118  CB  ASN B 848      97.766   6.769 165.306  1.00  0.00           C  
ATOM   1119  CG  ASN B 848      97.168   7.134 166.656  1.00  0.00           C  
ATOM   1120  OD1 ASN B 848      95.964   6.975 166.873  1.00  0.00           O  
ATOM   1121  ND2 ASN B 848      98.007   7.621 167.574  1.00  0.00           N  
ATOM   1122  N   GLN B 849      98.927   5.234 162.923  1.00  0.00           N  
ATOM   1123  CA  GLN B 849      98.824   4.774 161.550  1.00  0.00           C  
ATOM   1124  C   GLN B 849      99.430   3.385 161.393  1.00  0.00           C  
ATOM   1125  O   GLN B 849      99.046   2.623 160.502  1.00  0.00           O  
ATOM   1126  CB  GLN B 849      99.520   5.768 160.617  1.00  0.00           C  
ATOM   1127  CG  GLN B 849     101.023   5.829 160.803  1.00  0.00           C  
ATOM   1128  CD  GLN B 849     101.686   6.830 159.883  1.00  0.00           C  
ATOM   1129  OE1 GLN B 849     102.921   6.892 159.793  1.00  0.00           O  
ATOM   1130  NE2 GLN B 849     100.871   7.628 159.194  1.00  0.00           N  
ATOM   1131  N   MET B 850     100.381   3.055 162.260  1.00  0.00           N  
ATOM   1132  CA  MET B 850     101.029   1.756 162.203  1.00  0.00           C  
ATOM   1133  C   MET B 850     100.067   0.643 162.577  1.00  0.00           C  
ATOM   1134  O   MET B 850     100.090  -0.433 161.979  1.00  0.00           O  
ATOM   1135  CB  MET B 850     102.230   1.719 163.142  1.00  0.00           C  
ATOM   1136  CG  MET B 850     103.491   2.334 162.582  1.00  0.00           C  
ATOM   1137  SD  MET B 850     104.877   2.189 163.739  1.00  0.00           S  
ATOM   1138  CE  MET B 850     105.215   0.403 163.662  1.00  0.00           C  
ATOM   1139  N   ILE B 851      99.224   0.913 163.570  1.00  0.00           N  
ATOM   1140  CA  ILE B 851      98.253  -0.063 164.056  1.00  0.00           C  
ATOM   1141  C   ILE B 851      97.198  -0.454 163.031  1.00  0.00           C  
ATOM   1142  O   ILE B 851      96.682  -1.571 163.074  1.00  0.00           O  
ATOM   1143  CB  ILE B 851      97.503   0.459 165.301  1.00  0.00           C  
ATOM   1144  CG1 ILE B 851      98.490   0.777 166.421  1.00  0.00           C  
ATOM   1145  CG2 ILE B 851      96.501  -0.573 165.774  1.00  0.00           C  
ATOM   1146  CD1 ILE B 851      99.398  -0.375 166.791  1.00  0.00           C  
ATOM   1147  N   ASN B1160      96.866   0.460 162.121  1.00  0.00           N  
ATOM   1148  CA  ASN B1160      95.842   0.179 161.119  1.00  0.00           C  
ATOM   1149  C   ASN B1160      96.370  -0.326 159.787  1.00  0.00           C  
ATOM   1150  O   ASN B1160      95.590  -0.692 158.900  1.00  0.00           O  
ATOM   1151  CB  ASN B1160      94.947   1.407 160.894  1.00  0.00           C  
ATOM   1152  CG  ASN B1160      95.737   2.675 160.640  1.00  0.00           C  
ATOM   1153  OD1 ASN B1160      96.570   2.739 159.730  1.00  0.00           O  
ATOM   1154  ND2 ASN B1160      95.472   3.701 161.443  1.00  0.00           N  
ATOM   1155  N   LYS B1161      97.687  -0.348 159.631  1.00  0.00           N  
ATOM   1156  CA  LYS B1161      98.247  -0.853 158.390  1.00  0.00           C  
ATOM   1157  C   LYS B1161      97.764  -2.298 158.255  1.00  0.00           C  
ATOM   1158  O   LYS B1161      97.838  -3.069 159.213  1.00  0.00           O  
ATOM   1159  CB  LYS B1161      99.785  -0.798 158.423  1.00  0.00           C  
ATOM   1160  CG  LYS B1161     100.402   0.359 157.634  1.00  0.00           C  
ATOM   1161  CD  LYS B1161     101.895   0.120 157.416  1.00  0.00           C  
ATOM   1162  CE  LYS B1161     102.525   1.124 156.440  1.00  0.00           C  
ATOM   1163  NZ  LYS B1161     102.320   0.830 154.995  1.00  0.00           N  
ATOM   1164  N   GLU B1162      97.261  -2.645 157.070  1.00  0.00           N  
ATOM   1165  CA  GLU B1162      96.747  -3.986 156.756  1.00  0.00           C  
ATOM   1166  C   GLU B1162      97.576  -5.172 157.244  1.00  0.00           C  
ATOM   1167  O   GLU B1162      97.072  -6.039 157.964  1.00  0.00           O  
ATOM   1168  CB  GLU B1162      96.564  -4.125 155.245  1.00  0.00           C  
ATOM   1169  CG  GLU B1162      95.126  -4.297 154.821  1.00  0.00           C  
ATOM   1170  CD  GLU B1162      94.227  -3.240 155.433  1.00  0.00           C  
ATOM   1171  OE1 GLU B1162      94.534  -2.037 155.268  1.00  0.00           O  
ATOM   1172  OE2 GLU B1162      93.218  -3.613 156.077  1.00  0.00           O  
ATOM   1173  N   ALA B1163      98.840  -5.211 156.832  1.00  0.00           N  
ATOM   1174  CA  ALA B1163      99.752  -6.293 157.206  1.00  0.00           C  
ATOM   1175  C   ALA B1163      99.768  -6.671 158.691  1.00  0.00           C  
ATOM   1176  O   ALA B1163     100.222  -7.758 159.036  1.00  0.00           O  
ATOM   1177  CB  ALA B1163     101.158  -5.956 156.752  1.00  0.00           C  
ATOM   1178  N   VAL B1164      99.289  -5.791 159.569  1.00  0.00           N  
ATOM   1179  CA  VAL B1164      99.275  -6.105 160.997  1.00  0.00           C  
ATOM   1180  C   VAL B1164      97.968  -5.766 161.695  1.00  0.00           C  
ATOM   1181  O   VAL B1164      97.844  -5.957 162.905  1.00  0.00           O  
ATOM   1182  CB  VAL B1164     100.410  -5.397 161.771  1.00  0.00           C  
ATOM   1183  CG1 VAL B1164     101.728  -5.651 161.079  1.00  0.00           C  
ATOM   1184  CG2 VAL B1164     100.111  -3.907 161.923  1.00  0.00           C  
ATOM   1185  N   LYS B1165      96.998  -5.246 160.950  1.00  0.00           N  
ATOM   1186  CA  LYS B1165      95.712  -4.931 161.550  1.00  0.00           C  
ATOM   1187  C   LYS B1165      95.248  -6.281 162.100  1.00  0.00           C  
ATOM   1188  O   LYS B1165      94.610  -6.362 163.145  1.00  0.00           O  
ATOM   1189  CB  LYS B1165      94.745  -4.401 160.487  1.00  0.00           C  
ATOM   1190  CG  LYS B1165      93.706  -3.404 161.013  1.00  0.00           C  
ATOM   1191  CD  LYS B1165      92.898  -2.734 159.881  1.00  0.00           C  
ATOM   1192  CE  LYS B1165      91.929  -3.718 159.221  1.00  0.00           C  
ATOM   1193  NZ  LYS B1165      91.206  -3.143 158.049  1.00  0.00           N  
ATOM   1194  N   GLN B1166      95.607  -7.341 161.383  1.00  0.00           N  
ATOM   1195  CA  GLN B1166      95.278  -8.706 161.775  1.00  0.00           C  
ATOM   1196  C   GLN B1166      95.629  -8.940 163.246  1.00  0.00           C  
ATOM   1197  O   GLN B1166      94.772  -8.903 164.120  1.00  0.00           O  
ATOM   1198  CB  GLN B1166      96.086  -9.687 160.924  1.00  0.00           C  
ATOM   1199  CG  GLN B1166      95.710  -9.747 159.456  1.00  0.00           C  
ATOM   1200  CD  GLN B1166      94.453 -10.572 159.211  1.00  0.00           C  
ATOM   1201  OE1 GLN B1166      94.144 -10.934 158.070  1.00  0.00           O  
ATOM   1202  NE2 GLN B1166      93.720 -10.871 160.283  1.00  0.00           N  
ATOM   1203  N   ARG B1167      96.913  -9.185 163.483  1.00  0.00           N  
ATOM   1204  CA  ARG B1167      97.495  -9.452 164.798  1.00  0.00           C  
ATOM   1205  C   ARG B1167      96.922  -8.648 165.970  1.00  0.00           C  
ATOM   1206  O   ARG B1167      96.762  -9.175 167.068  1.00  0.00           O  
ATOM   1207  CB  ARG B1167      99.002  -9.246 164.696  1.00  0.00           C  
ATOM   1208  CG  ARG B1167      99.625 -10.048 163.571  1.00  0.00           C  
ATOM   1209  CD  ARG B1167      99.889 -11.437 164.041  1.00  0.00           C  
ATOM   1210  NE  ARG B1167     101.016 -11.438 164.965  1.00  0.00           N  
ATOM   1211  CZ  ARG B1167     102.270 -11.699 164.608  1.00  0.00           C  
ATOM   1212  NH1 ARG B1167     102.563 -11.993 163.340  1.00  0.00           N  
ATOM   1213  NH2 ARG B1167     103.234 -11.658 165.518  1.00  0.00           N  
ATOM   1214  N   LEU B1168      96.646  -7.370 165.759  1.00  0.00           N  
ATOM   1215  CA  LEU B1168      96.046  -6.557 166.817  1.00  0.00           C  
ATOM   1216  C   LEU B1168      94.551  -6.755 166.586  1.00  0.00           C  
ATOM   1217  O   LEU B1168      94.160  -7.693 165.895  1.00  0.00           O  
ATOM   1218  CB  LEU B1168      96.416  -5.079 166.633  1.00  0.00           C  
ATOM   1219  CG  LEU B1168      97.892  -4.682 166.761  1.00  0.00           C  
ATOM   1220  CD1 LEU B1168      98.098  -3.331 166.128  1.00  0.00           C  
ATOM   1221  CD2 LEU B1168      98.314  -4.656 168.224  1.00  0.00           C  
ATOM   1222  N   ASN B1169      93.712  -5.889 167.138  1.00  0.00           N  
ATOM   1223  CA  ASN B1169      92.268  -6.013 166.918  1.00  0.00           C  
ATOM   1224  C   ASN B1169      91.778  -7.453 166.996  1.00  0.00           C  
ATOM   1225  O   ASN B1169      90.719  -7.777 166.463  1.00  0.00           O  
ATOM   1226  CB  ASN B1169      91.868  -5.471 165.536  1.00  0.00           C  
ATOM   1227  CG  ASN B1169      92.289  -4.036 165.318  1.00  0.00           C  
ATOM   1228  OD1 ASN B1169      93.440  -3.754 164.967  1.00  0.00           O  
ATOM   1229  ND2 ASN B1169      91.356  -3.112 165.528  1.00  0.00           N  
ATOM   1230  N   ARG B1170      92.558  -8.319 167.629  1.00  0.00           N  
ATOM   1231  CA  ARG B1170      92.162  -9.710 167.769  1.00  0.00           C  
ATOM   1232  C   ARG B1170      92.527 -10.238 169.140  1.00  0.00           C  
ATOM   1233  O   ARG B1170      93.518  -9.815 169.749  1.00  0.00           O  
ATOM   1234  CB  ARG B1170      92.806 -10.592 166.694  1.00  0.00           C  
ATOM   1235  CG  ARG B1170      92.199 -10.448 165.305  1.00  0.00           C  
ATOM   1236  CD  ARG B1170      92.192 -11.791 164.573  1.00  0.00           C  
ATOM   1237  NE  ARG B1170      91.863 -11.685 163.147  1.00  0.00           N  
ATOM   1238  CZ  ARG B1170      90.726 -11.191 162.652  1.00  0.00           C  
ATOM   1239  NH1 ARG B1170      89.773 -10.739 163.457  1.00  0.00           N  
ATOM   1240  NH2 ARG B1170      90.539 -11.156 161.337  1.00  0.00           N  
ATOM   1241  N   GLU B1171      91.699 -11.163 169.613  1.00  0.00           N  
ATOM   1242  CA  GLU B1171      91.871 -11.796 170.911  1.00  0.00           C  
ATOM   1243  C   GLU B1171      92.840 -12.945 170.707  1.00  0.00           C  
ATOM   1244  O   GLU B1171      93.895 -13.020 171.338  1.00  0.00           O  
ATOM   1245  CB  GLU B1171      90.525 -12.347 171.394  1.00  0.00           C  
ATOM   1246  CG  GLU B1171      90.454 -12.659 172.878  1.00  0.00           C  
ATOM   1247  CD  GLU B1171      90.276 -11.412 173.730  1.00  0.00           C  
ATOM   1248  OE1 GLU B1171      90.368 -11.528 174.970  1.00  0.00           O  
ATOM   1249  OE2 GLU B1171      90.037 -10.322 173.161  1.00  0.00           O  
ATOM   1250  N   ASP B1177      92.455 -13.830 169.797  1.00  0.00           N  
ATOM   1251  CA  ASP B1177      93.218 -15.018 169.438  1.00  0.00           C  
ATOM   1252  C   ASP B1177      94.662 -14.766 168.996  1.00  0.00           C  
ATOM   1253  O   ASP B1177      95.508 -15.667 169.072  1.00  0.00           O  
ATOM   1254  CB  ASP B1177      92.481 -15.780 168.326  1.00  0.00           C  
ATOM   1255  CG  ASP B1177      92.062 -14.871 167.163  1.00  0.00           C  
ATOM   1256  OD1 ASP B1177      91.779 -15.403 166.066  1.00  0.00           O  
ATOM   1257  OD2 ASP B1177      92.001 -13.633 167.343  1.00  0.00           O  
ATOM   1258  N   GLN B1178      94.944 -13.553 168.528  1.00  0.00           N  
ATOM   1259  CA  GLN B1178      96.285 -13.227 168.057  1.00  0.00           C  
ATOM   1260  C   GLN B1178      97.021 -12.189 168.878  1.00  0.00           C  
ATOM   1261  O   GLN B1178      96.543 -11.705 169.905  1.00  0.00           O  
ATOM   1262  CB  GLN B1178      96.245 -12.747 166.602  1.00  0.00           C  
ATOM   1263  CG  GLN B1178      95.781 -13.786 165.591  1.00  0.00           C  
ATOM   1264  CD  GLN B1178      95.910 -13.302 164.160  1.00  0.00           C  
ATOM   1265  OE1 GLN B1178      97.014 -13.081 163.664  1.00  0.00           O  
ATOM   1266  NE2 GLN B1178      94.779 -13.129 163.490  1.00  0.00           N  
ATOM   1267  N   GLY B1191      98.208 -11.855 168.395  1.00  0.00           N  
ATOM   1268  CA  GLY B1191      99.024 -10.868 169.061  1.00  0.00           C  
ATOM   1269  C   GLY B1191     100.297 -10.619 168.284  1.00  0.00           C  
ATOM   1270  O   GLY B1191     100.645 -11.391 167.380  1.00  0.00           O  
ATOM   1271  N   ILE B1192     100.978  -9.529 168.629  1.00  0.00           N  
ATOM   1272  CA  ILE B1192     102.233  -9.171 167.984  1.00  0.00           C  
ATOM   1273  C   ILE B1192     103.130  -8.503 169.016  1.00  0.00           C  
ATOM   1274  O   ILE B1192     102.668  -7.668 169.806  1.00  0.00           O  
ATOM   1275  CB  ILE B1192     102.012  -8.216 166.783  1.00  0.00           C  
ATOM   1276  CG1 ILE B1192     103.259  -8.229 165.890  1.00  0.00           C  
ATOM   1277  CG2 ILE B1192     101.703  -6.800 167.270  1.00  0.00           C  
ATOM   1278  CD1 ILE B1192     103.061  -7.547 164.541  1.00  0.00           C  
ATOM   1279  N   SER B1193     104.405  -8.889 169.011  1.00  0.00           N  
ATOM   1280  CA  SER B1193     105.386  -8.358 169.949  1.00  0.00           C  
ATOM   1281  C   SER B1193     105.891  -7.015 169.478  1.00  0.00           C  
ATOM   1282  O   SER B1193     105.659  -6.617 168.339  1.00  0.00           O  
ATOM   1283  CB  SER B1193     106.580  -9.295 170.054  1.00  0.00           C  
ATOM   1284  OG  SER B1193     107.411  -9.156 168.912  1.00  0.00           O  
ATOM   1285  N   PHE B1194     106.605  -6.323 170.358  1.00  0.00           N  
ATOM   1286  CA  PHE B1194     107.156  -5.024 170.008  1.00  0.00           C  
ATOM   1287  C   PHE B1194     108.235  -5.225 168.936  1.00  0.00           C  
ATOM   1288  O   PHE B1194     108.514  -4.334 168.139  1.00  0.00           O  
ATOM   1289  CB  PHE B1194     107.735  -4.353 171.261  1.00  0.00           C  
ATOM   1290  CG  PHE B1194     108.317  -3.003 171.001  1.00  0.00           C  
ATOM   1291  CD1 PHE B1194     109.609  -2.875 170.487  1.00  0.00           C  
ATOM   1292  CD2 PHE B1194     107.548  -1.858 171.194  1.00  0.00           C  
ATOM   1293  CE1 PHE B1194     110.126  -1.615 170.159  1.00  0.00           C  
ATOM   1294  CE2 PHE B1194     108.049  -0.594 170.871  1.00  0.00           C  
ATOM   1295  CZ  PHE B1194     109.339  -0.468 170.352  1.00  0.00           C  
ATOM   1296  N   THR B1195     108.815  -6.420 168.913  1.00  0.00           N  
ATOM   1297  CA  THR B1195     109.862  -6.754 167.958  1.00  0.00           C  
ATOM   1298  C   THR B1195     109.370  -6.711 166.526  1.00  0.00           C  
ATOM   1299  O   THR B1195     109.818  -5.888 165.730  1.00  0.00           O  
ATOM   1300  CB  THR B1195     110.416  -8.167 168.198  1.00  0.00           C  
ATOM   1301  OG1 THR B1195     110.975  -8.251 169.513  1.00  0.00           O  
ATOM   1302  CG2 THR B1195     111.478  -8.498 167.155  1.00  0.00           C  
ATOM   1303  N   GLU B1196     108.454  -7.620 166.201  1.00  0.00           N  
ATOM   1304  CA  GLU B1196     107.909  -7.700 164.852  1.00  0.00           C  
ATOM   1305  C   GLU B1196     107.161  -6.434 164.460  1.00  0.00           C  
ATOM   1306  O   GLU B1196     107.092  -6.096 163.282  1.00  0.00           O  
ATOM   1307  CB  GLU B1196     106.987  -8.909 164.732  1.00  0.00           C  
ATOM   1308  CG  GLU B1196     107.618 -10.199 165.221  1.00  0.00           C  
ATOM   1309  CD  GLU B1196     106.946 -11.436 164.656  1.00  0.00           C  
ATOM   1310  OE1 GLU B1196     105.715 -11.405 164.421  1.00  0.00           O  
ATOM   1311  OE2 GLU B1196     107.648 -12.450 164.455  1.00  0.00           O  
ATOM   1312  N   PHE B1198     106.609  -5.742 165.456  1.00  0.00           N  
ATOM   1313  CA  PHE B1198     105.874  -4.500 165.235  1.00  0.00           C  
ATOM   1314  C   PHE B1198     106.845  -3.432 164.778  1.00  0.00           C  
ATOM   1315  O   PHE B1198     106.439  -2.401 164.242  1.00  0.00           O  
ATOM   1316  CB  PHE B1198     105.201  -4.033 166.524  1.00  0.00           C  
ATOM   1317  CG  PHE B1198     104.327  -2.808 166.356  1.00  0.00           C  
ATOM   1318  CD1 PHE B1198     103.202  -2.840 165.525  1.00  0.00           C  
ATOM   1319  CD2 PHE B1198     104.584  -1.647 167.085  1.00  0.00           C  
ATOM   1320  CE1 PHE B1198     102.334  -1.737 165.428  1.00  0.00           C  
ATOM   1321  CE2 PHE B1198     103.722  -0.537 166.994  1.00  0.00           C  
ATOM   1322  CZ  PHE B1198     102.595  -0.589 166.164  1.00  0.00           C  
ATOM   1323  N   SER B1199     108.130  -3.686 165.003  1.00  0.00           N  
ATOM   1324  CA  SER B1199     109.167  -2.745 164.616  1.00  0.00           C  
ATOM   1325  C   SER B1199     109.715  -3.054 163.229  1.00  0.00           C  
ATOM   1326  O   SER B1199     110.320  -2.188 162.606  1.00  0.00           O  
ATOM   1327  CB  SER B1199     110.318  -2.757 165.624  1.00  0.00           C  
ATOM   1328  OG  SER B1199     111.183  -3.856 165.405  1.00  0.00           O  
ATOM   1329  N   TYR B1200     109.493  -4.273 162.742  1.00  0.00           N  
ATOM   1330  CA  TYR B1200     109.977  -4.678 161.417  1.00  0.00           C  
ATOM   1331  C   TYR B1200     109.757  -3.634 160.309  1.00  0.00           C  
ATOM   1332  O   TYR B1200     110.640  -3.379 159.490  1.00  0.00           O  
ATOM   1333  CB  TYR B1200     109.306  -5.982 160.976  1.00  0.00           C  
ATOM   1334  CG  TYR B1200     110.043  -6.665 159.846  1.00  0.00           C  
ATOM   1335  CD1 TYR B1200     111.072  -7.568 160.113  1.00  0.00           C  
ATOM   1336  CD2 TYR B1200     109.775  -6.349 158.513  1.00  0.00           C  
ATOM   1337  CE1 TYR B1200     111.824  -8.137 159.084  1.00  0.00           C  
ATOM   1338  CE2 TYR B1200     110.523  -6.917 157.466  1.00  0.00           C  
ATOM   1339  CZ  TYR B1200     111.548  -7.810 157.764  1.00  0.00           C  
ATOM   1340  OH  TYR B1200     112.306  -8.384 156.761  1.00  0.00           O  
ATOM   1341  N   ASN B1201     108.572  -3.040 160.295  1.00  0.00           N  
ATOM   1342  CA  ASN B1201     108.203  -2.056 159.293  1.00  0.00           C  
ATOM   1343  C   ASN B1201     109.196  -0.921 159.184  1.00  0.00           C  
ATOM   1344  O   ASN B1201     109.549  -0.499 158.080  1.00  0.00           O  
ATOM   1345  CB  ASN B1201     106.817  -1.496 159.603  1.00  0.00           C  
ATOM   1346  CG  ASN B1201     106.328  -0.541 158.543  1.00  0.00           C  
ATOM   1347  OD1 ASN B1201     106.414  -0.832 157.351  1.00  0.00           O  
ATOM   1348  ND2 ASN B1201     105.799   0.607 158.967  1.00  0.00           N  
ATOM   1349  N   LEU B1202     109.641  -0.415 160.328  1.00  0.00           N  
ATOM   1350  CA  LEU B1202     110.602   0.674 160.322  1.00  0.00           C  
ATOM   1351  C   LEU B1202     111.930   0.230 159.708  1.00  0.00           C  
ATOM   1352  O   LEU B1202     112.557   0.995 158.983  1.00  0.00           O  
ATOM   1353  CB  LEU B1202     110.807   1.213 161.739  1.00  0.00           C  
ATOM   1354  CG  LEU B1202     109.649   2.059 162.298  1.00  0.00           C  
ATOM   1355  CD1 LEU B1202     108.403   1.207 162.508  1.00  0.00           C  
ATOM   1356  CD2 LEU B1202     110.070   2.691 163.613  1.00  0.00           C  
ATOM   1357  N   LEU B1203     112.354  -1.005 159.968  1.00  0.00           N  
ATOM   1358  CA  LEU B1203     113.609  -1.483 159.398  1.00  0.00           C  
ATOM   1359  C   LEU B1203     113.554  -1.559 157.879  1.00  0.00           C  
ATOM   1360  O   LEU B1203     114.454  -1.064 157.203  1.00  0.00           O  
ATOM   1361  CB  LEU B1203     113.992  -2.851 159.957  1.00  0.00           C  
ATOM   1362  CG  LEU B1203     114.428  -2.885 161.418  1.00  0.00           C  
ATOM   1363  CD1 LEU B1203     113.215  -2.900 162.294  1.00  0.00           C  
ATOM   1364  CD2 LEU B1203     115.247  -4.123 161.689  1.00  0.00           C  
ATOM   1365  N   GLN B1204     112.510  -2.169 157.326  1.00  0.00           N  
ATOM   1366  CA  GLN B1204     112.430  -2.258 155.871  1.00  0.00           C  
ATOM   1367  C   GLN B1204     112.175  -0.873 155.273  1.00  0.00           C  
ATOM   1368  O   GLN B1204     112.616  -0.578 154.158  1.00  0.00           O  
ATOM   1369  CB  GLN B1204     111.338  -3.250 155.432  1.00  0.00           C  
ATOM   1370  CG  GLN B1204     111.404  -3.575 153.948  1.00  0.00           C  
ATOM   1371  CD  GLN B1204     110.319  -4.520 153.453  1.00  0.00           C  
ATOM   1372  OE1 GLN B1204     110.072  -5.571 154.040  1.00  0.00           O  
ATOM   1373  NE2 GLN B1204     109.676  -4.152 152.352  1.00  0.00           N  
ATOM   1374  N   GLY B1205     111.473  -0.024 156.024  1.00  0.00           N  
ATOM   1375  CA  GLY B1205     111.206   1.324 155.552  1.00  0.00           C  
ATOM   1376  C   GLY B1205     112.520   2.071 155.398  1.00  0.00           C  
ATOM   1377  O   GLY B1205     112.754   2.773 154.415  1.00  0.00           O  
ATOM   1378  N   TYR B1206     113.402   1.898 156.371  1.00  0.00           N  
ATOM   1379  CA  TYR B1206     114.693   2.559 156.335  1.00  0.00           C  
ATOM   1380  C   TYR B1206     115.570   1.989 155.231  1.00  0.00           C  
ATOM   1381  O   TYR B1206     116.325   2.723 154.598  1.00  0.00           O  
ATOM   1382  CB  TYR B1206     115.395   2.412 157.682  1.00  0.00           C  
ATOM   1383  CG  TYR B1206     116.709   3.131 157.746  1.00  0.00           C  
ATOM   1384  CD1 TYR B1206     116.766   4.528 157.744  1.00  0.00           C  
ATOM   1385  CD2 TYR B1206     117.902   2.420 157.798  1.00  0.00           C  
ATOM   1386  CE1 TYR B1206     117.989   5.196 157.793  1.00  0.00           C  
ATOM   1387  CE2 TYR B1206     119.122   3.071 157.846  1.00  0.00           C  
ATOM   1388  CZ  TYR B1206     119.166   4.457 157.845  1.00  0.00           C  
ATOM   1389  OH  TYR B1206     120.390   5.087 157.908  1.00  0.00           O  
ATOM   1390  N   ASP B1207     115.472   0.683 155.006  1.00  0.00           N  
ATOM   1391  CA  ASP B1207     116.264   0.032 153.972  1.00  0.00           C  
ATOM   1392  C   ASP B1207     116.082   0.731 152.646  1.00  0.00           C  
ATOM   1393  O   ASP B1207     117.019   0.817 151.851  1.00  0.00           O  
ATOM   1394  CB  ASP B1207     115.862  -1.437 153.814  1.00  0.00           C  
ATOM   1395  CG  ASP B1207     116.299  -2.287 154.979  1.00  0.00           C  
ATOM   1396  OD1 ASP B1207     116.049  -3.508 154.960  1.00  0.00           O  
ATOM   1397  OD2 ASP B1207     116.896  -1.734 155.921  1.00  0.00           O  
ATOM   1398  N   PHE B1208     114.875   1.231 152.403  1.00  0.00           N  
ATOM   1399  CA  PHE B1208     114.601   1.904 151.138  1.00  0.00           C  
ATOM   1400  C   PHE B1208     115.340   3.236 151.106  1.00  0.00           C  
ATOM   1401  O   PHE B1208     116.078   3.546 150.156  1.00  0.00           O  
ATOM   1402  CB  PHE B1208     113.096   2.145 150.954  1.00  0.00           C  
ATOM   1403  CG  PHE B1208     112.681   2.328 149.512  1.00  0.00           C  
ATOM   1404  CD1 PHE B1208     113.609   2.732 148.547  1.00  0.00           C  
ATOM   1405  CD2 PHE B1208     111.367   2.096 149.118  1.00  0.00           C  
ATOM   1406  CE1 PHE B1208     113.233   2.896 147.217  1.00  0.00           C  
ATOM   1407  CE2 PHE B1208     110.981   2.257 147.797  1.00  0.00           C  
ATOM   1408  CZ  PHE B1208     111.914   2.657 146.838  1.00  0.00           C  
ATOM   1409  N   ALA B1209     115.131   4.021 152.156  1.00  0.00           N  
ATOM   1410  CA  ALA B1209     115.781   5.312 152.269  1.00  0.00           C  
ATOM   1411  C   ALA B1209     117.283   5.082 152.134  1.00  0.00           C  
ATOM   1412  O   ALA B1209     117.925   5.628 151.239  1.00  0.00           O  
ATOM   1413  CB  ALA B1209     115.449   5.953 153.620  1.00  0.00           C  
ATOM   1414  N   CYS B1210     117.837   4.253 153.010  1.00  0.00           N  
ATOM   1415  CA  CYS B1210     119.267   3.968 152.973  1.00  0.00           C  
ATOM   1416  C   CYS B1210     119.753   3.603 151.565  1.00  0.00           C  
ATOM   1417  O   CYS B1210     120.798   4.084 151.124  1.00  0.00           O  
ATOM   1418  CB  CYS B1210     119.607   2.843 153.959  1.00  0.00           C  
ATOM   1419  SG  CYS B1210     121.364   2.431 154.031  1.00  0.00           S  
ATOM   1420  N   LEU B1211     118.991   2.768 150.859  1.00  0.00           N  
ATOM   1421  CA  LEU B1211     119.364   2.351 149.514  1.00  0.00           C  
ATOM   1422  C   LEU B1211     119.245   3.489 148.525  1.00  0.00           C  
ATOM   1423  O   LEU B1211     120.042   3.600 147.600  1.00  0.00           O  
ATOM   1424  CB  LEU B1211     118.485   1.201 149.047  1.00  0.00           C  
ATOM   1425  CG  LEU B1211     118.747  -0.205 149.590  1.00  0.00           C  
ATOM   1426  CD1 LEU B1211     117.584  -1.128 149.189  1.00  0.00           C  
ATOM   1427  CD2 LEU B1211     120.073  -0.732 149.048  1.00  0.00           C  
ATOM   1428  N   ASN B1212     118.241   4.330 148.715  1.00  0.00           N  
ATOM   1429  CA  ASN B1212     118.024   5.462 147.826  1.00  0.00           C  
ATOM   1430  C   ASN B1212     119.152   6.472 147.945  1.00  0.00           C  
ATOM   1431  O   ASN B1212     119.488   7.152 146.981  1.00  0.00           O  
ATOM   1432  CB  ASN B1212     116.705   6.160 148.167  1.00  0.00           C  
ATOM   1433  CG  ASN B1212     116.485   7.425 147.354  1.00  0.00           C  
ATOM   1434  OD1 ASN B1212     116.213   8.491 147.905  1.00  0.00           O  
ATOM   1435  ND2 ASN B1212     116.594   7.310 146.037  1.00  0.00           N  
ATOM   1436  N   LYS B1213     119.734   6.569 149.135  1.00  0.00           N  
ATOM   1437  CA  LYS B1213     120.800   7.533 149.370  1.00  0.00           C  
ATOM   1438  C   LYS B1213     122.169   7.072 148.918  1.00  0.00           C  
ATOM   1439  O   LYS B1213     123.028   7.898 148.643  1.00  0.00           O  
ATOM   1440  CB  LYS B1213     120.852   7.930 150.853  1.00  0.00           C  
ATOM   1441  CG  LYS B1213     121.881   9.018 151.186  1.00  0.00           C  
ATOM   1442  CD  LYS B1213     121.588   9.679 152.527  1.00  0.00           C  
ATOM   1443  CE  LYS B1213     121.533   8.659 153.665  1.00  0.00           C  
ATOM   1444  NZ  LYS B1213     121.194   9.253 154.997  1.00  0.00           N  
ATOM   1445  N   GLN B1289     122.394   5.769 148.831  1.00  0.00           N  
ATOM   1446  CA  GLN B1289     123.703   5.326 148.393  1.00  0.00           C  
ATOM   1447  C   GLN B1289     123.736   4.667 147.024  1.00  0.00           C  
ATOM   1448  O   GLN B1289     124.805   4.299 146.540  1.00  0.00           O  
ATOM   1449  CB  GLN B1289     124.322   4.401 149.424  1.00  0.00           C  
ATOM   1450  CG  GLN B1289     123.701   3.047 149.531  1.00  0.00           C  
ATOM   1451  CD  GLN B1289     124.379   2.230 150.606  1.00  0.00           C  
ATOM   1452  OE1 GLN B1289     125.603   2.051 150.581  1.00  0.00           O  
ATOM   1453  NE2 GLN B1289     123.593   1.736 151.565  1.00  0.00           N  
ATOM   1454  N   TYR B1290     122.571   4.519 146.398  1.00  0.00           N  
ATOM   1455  CA  TYR B1290     122.497   3.924 145.068  1.00  0.00           C  
ATOM   1456  C   TYR B1290     121.425   4.602 144.236  1.00  0.00           C  
ATOM   1457  O   TYR B1290     121.230   4.262 143.075  1.00  0.00           O  
ATOM   1458  CB  TYR B1290     122.187   2.434 145.150  1.00  0.00           C  
ATOM   1459  CG  TYR B1290     123.200   1.615 145.916  1.00  0.00           C  
ATOM   1460  CD1 TYR B1290     124.548   1.641 145.578  1.00  0.00           C  
ATOM   1461  CD2 TYR B1290     122.798   0.778 146.961  1.00  0.00           C  
ATOM   1462  CE1 TYR B1290     125.466   0.854 146.256  1.00  0.00           C  
ATOM   1463  CE2 TYR B1290     123.712  -0.014 147.644  1.00  0.00           C  
ATOM   1464  CZ  TYR B1290     125.043   0.027 147.285  1.00  0.00           C  
ATOM   1465  OH  TYR B1290     125.946  -0.779 147.938  1.00  0.00           O  
ATOM   1466  N   GLY B1291     120.727   5.561 144.831  1.00  0.00           N  
ATOM   1467  CA  GLY B1291     119.676   6.250 144.109  1.00  0.00           C  
ATOM   1468  C   GLY B1291     118.561   5.307 143.691  1.00  0.00           C  
ATOM   1469  O   GLY B1291     117.889   5.535 142.686  1.00  0.00           O  
ATOM   1470  N   VAL B1292     118.365   4.239 144.464  1.00  0.00           N  
ATOM   1471  CA  VAL B1292     117.320   3.261 144.172  1.00  0.00           C  
ATOM   1472  C   VAL B1292     115.969   3.972 144.271  1.00  0.00           C  
ATOM   1473  O   VAL B1292     115.652   4.560 145.303  1.00  0.00           O  
ATOM   1474  CB  VAL B1292     117.386   2.089 145.174  1.00  0.00           C  
ATOM   1475  CG1 VAL B1292     116.305   1.081 144.873  1.00  0.00           C  
ATOM   1476  CG2 VAL B1292     118.747   1.434 145.099  1.00  0.00           C  
ATOM   1477  N   VAL B1293     115.180   3.924 143.201  1.00  0.00           N  
ATOM   1478  CA  VAL B1293     113.895   4.616 143.194  1.00  0.00           C  
ATOM   1479  C   VAL B1293     112.689   3.685 143.115  1.00  0.00           C  
ATOM   1480  O   VAL B1293     111.537   4.136 143.116  1.00  0.00           O  
ATOM   1481  CB  VAL B1293     113.826   5.633 142.017  1.00  0.00           C  
ATOM   1482  CG1 VAL B1293     114.979   6.618 142.119  1.00  0.00           C  
ATOM   1483  CG2 VAL B1293     113.875   4.901 140.669  1.00  0.00           C  
ATOM   1484  N   LEU B1294     112.958   2.386 143.054  1.00  0.00           N  
ATOM   1485  CA  LEU B1294     111.890   1.395 142.969  1.00  0.00           C  
ATOM   1486  C   LEU B1294     112.124   0.178 143.869  1.00  0.00           C  
ATOM   1487  O   LEU B1294     113.226  -0.374 143.912  1.00  0.00           O  
ATOM   1488  CB  LEU B1294     111.722   0.928 141.511  1.00  0.00           C  
ATOM   1489  CG  LEU B1294     110.725  -0.214 141.255  1.00  0.00           C  
ATOM   1490  CD1 LEU B1294     109.330   0.230 141.615  1.00  0.00           C  
ATOM   1491  CD2 LEU B1294     110.781  -0.642 139.808  1.00  0.00           C  
ATOM   1492  N   CYS B1295     111.082  -0.225 144.593  1.00  0.00           N  
ATOM   1493  CA  CYS B1295     111.142  -1.406 145.454  1.00  0.00           C  
ATOM   1494  C   CYS B1295     110.004  -2.330 144.985  1.00  0.00           C  
ATOM   1495  O   CYS B1295     108.836  -1.950 145.043  1.00  0.00           O  
ATOM   1496  CB  CYS B1295     110.949  -1.020 146.937  1.00  0.00           C  
ATOM   1497  SG  CYS B1295     111.193  -2.355 148.196  1.00  0.00           S  
ATOM   1498  N   ILE B1296     110.350  -3.519 144.491  1.00  0.00           N  
ATOM   1499  CA  ILE B1296     109.351  -4.493 144.036  1.00  0.00           C  
ATOM   1500  C   ILE B1296     109.316  -5.679 144.998  1.00  0.00           C  
ATOM   1501  O   ILE B1296     110.342  -6.065 145.561  1.00  0.00           O  
ATOM   1502  CB  ILE B1296     109.679  -5.036 142.635  1.00  0.00           C  
ATOM   1503  CG1 ILE B1296     110.756  -6.117 142.729  1.00  0.00           C  
ATOM   1504  CG2 ILE B1296     110.194  -3.913 141.760  1.00  0.00           C  
ATOM   1505  CD1 ILE B1296     111.163  -6.697 141.381  1.00  0.00           C  
ATOM   1506  N   GLY B1297     108.139  -6.257 145.188  1.00  0.00           N  
ATOM   1507  CA  GLY B1297     108.024  -7.397 146.082  1.00  0.00           C  
ATOM   1508  C   GLY B1297     106.693  -8.081 145.875  1.00  0.00           C  
ATOM   1509  O   GLY B1297     105.968  -7.765 144.933  1.00  0.00           O  
ATOM   1510  N   GLY B1298     106.368  -9.029 146.742  1.00  0.00           N  
ATOM   1511  CA  GLY B1298     105.096  -9.703 146.614  1.00  0.00           C  
ATOM   1512  C   GLY B1298     103.989  -8.843 147.202  1.00  0.00           C  
ATOM   1513  O   GLY B1298     104.249  -7.907 147.966  1.00  0.00           O  
ATOM   1514  N   SER B1299     102.749  -9.163 146.845  1.00  0.00           N  
ATOM   1515  CA  SER B1299     101.586  -8.437 147.342  1.00  0.00           C  
ATOM   1516  C   SER B1299     101.657  -8.155 148.841  1.00  0.00           C  
ATOM   1517  O   SER B1299     101.358  -7.053 149.298  1.00  0.00           O  
ATOM   1518  CB  SER B1299     100.322  -9.234 147.053  1.00  0.00           C  
ATOM   1519  OG  SER B1299      99.420  -9.146 148.144  1.00  0.00           O  
ATOM   1520  N   ASP B1300     102.041  -9.159 149.609  1.00  0.00           N  
ATOM   1521  CA  ASP B1300     102.120  -8.990 151.045  1.00  0.00           C  
ATOM   1522  C   ASP B1300     103.150  -7.923 151.470  1.00  0.00           C  
ATOM   1523  O   ASP B1300     103.021  -7.292 152.533  1.00  0.00           O  
ATOM   1524  CB  ASP B1300     102.445 -10.339 151.696  1.00  0.00           C  
ATOM   1525  CG  ASP B1300     103.826 -10.846 151.335  1.00  0.00           C  
ATOM   1526  OD1 ASP B1300     104.154 -10.894 150.134  1.00  0.00           O  
ATOM   1527  OD2 ASP B1300     104.588 -11.203 152.256  1.00  0.00           O  
ATOM   1528  N   GLN B1301     104.164  -7.707 150.642  1.00  0.00           N  
ATOM   1529  CA  GLN B1301     105.189  -6.732 150.986  1.00  0.00           C  
ATOM   1530  C   GLN B1301     104.791  -5.269 150.766  1.00  0.00           C  
ATOM   1531  O   GLN B1301     105.558  -4.358 151.066  1.00  0.00           O  
ATOM   1532  CB  GLN B1301     106.458  -7.030 150.196  1.00  0.00           C  
ATOM   1533  CG  GLN B1301     107.326  -8.106 150.794  1.00  0.00           C  
ATOM   1534  CD  GLN B1301     107.604  -7.864 152.257  1.00  0.00           C  
ATOM   1535  OE1 GLN B1301     107.845  -6.737 152.684  1.00  0.00           O  
ATOM   1536  NE2 GLN B1301     107.572  -8.929 153.035  1.00  0.00           N  
ATOM   1537  N   TRP B1302     103.589  -5.044 150.254  1.00  0.00           N  
ATOM   1538  CA  TRP B1302     103.128  -3.694 149.972  1.00  0.00           C  
ATOM   1539  C   TRP B1302     103.343  -2.690 151.102  1.00  0.00           C  
ATOM   1540  O   TRP B1302     104.271  -1.892 151.038  1.00  0.00           O  
ATOM   1541  CB  TRP B1302     101.661  -3.731 149.569  1.00  0.00           C  
ATOM   1542  CG  TRP B1302     101.085  -2.391 149.265  1.00  0.00           C  
ATOM   1543  CD1 TRP B1302     100.312  -1.623 150.093  1.00  0.00           C  
ATOM   1544  CD2 TRP B1302     101.188  -1.672 148.029  1.00  0.00           C  
ATOM   1545  NE1 TRP B1302      99.922  -0.474 149.445  1.00  0.00           N  
ATOM   1546  CE2 TRP B1302     100.443  -0.476 148.177  1.00  0.00           C  
ATOM   1547  CE3 TRP B1302     101.836  -1.920 146.806  1.00  0.00           C  
ATOM   1548  CZ2 TRP B1302     100.327   0.472 147.147  1.00  0.00           C  
ATOM   1549  CZ3 TRP B1302     101.719  -0.973 145.780  1.00  0.00           C  
ATOM   1550  CH2 TRP B1302     100.969   0.207 145.962  1.00  0.00           C  
ATOM   1551  N   GLY B1303     102.490  -2.719 152.125  1.00  0.00           N  
ATOM   1552  CA  GLY B1303     102.621  -1.790 153.240  1.00  0.00           C  
ATOM   1553  C   GLY B1303     104.059  -1.511 153.645  1.00  0.00           C  
ATOM   1554  O   GLY B1303     104.413  -0.372 153.963  1.00  0.00           O  
ATOM   1555  N   ASN B1304     104.886  -2.555 153.639  1.00  0.00           N  
ATOM   1556  CA  ASN B1304     106.299  -2.425 153.981  1.00  0.00           C  
ATOM   1557  C   ASN B1304     106.955  -1.470 152.988  1.00  0.00           C  
ATOM   1558  O   ASN B1304     107.790  -0.665 153.377  1.00  0.00           O  
ATOM   1559  CB  ASN B1304     106.999  -3.790 153.919  1.00  0.00           C  
ATOM   1560  CG  ASN B1304     107.002  -4.528 155.263  1.00  0.00           C  
ATOM   1561  OD1 ASN B1304     106.339  -4.129 156.216  1.00  0.00           O  
ATOM   1562  ND2 ASN B1304     107.757  -5.617 155.329  1.00  0.00           N  
ATOM   1563  N   ILE B1306     106.571  -1.573 151.710  1.00  0.00           N  
ATOM   1564  CA  ILE B1306     107.101  -0.723 150.636  1.00  0.00           C  
ATOM   1565  C   ILE B1306     106.673   0.712 150.865  1.00  0.00           C  
ATOM   1566  O   ILE B1306     107.490   1.635 150.866  1.00  0.00           O  
ATOM   1567  CB  ILE B1306     106.546  -1.099 149.241  1.00  0.00           C  
ATOM   1568  CG1 ILE B1306     106.771  -2.591 148.930  1.00  0.00           C  
ATOM   1569  CG2 ILE B1306     107.148  -0.162 148.192  1.00  0.00           C  
ATOM   1570  CD1 ILE B1306     108.137  -3.116 149.251  1.00  0.00           C  
ATOM   1571  N   THR B1310     105.364   0.881 151.009  1.00  0.00           N  
ATOM   1572  CA  THR B1310     104.756   2.174 151.256  1.00  0.00           C  
ATOM   1573  C   THR B1310     105.628   2.902 152.249  1.00  0.00           C  
ATOM   1574  O   THR B1310     106.262   3.902 151.918  1.00  0.00           O  
ATOM   1575  CB  THR B1310     103.364   2.016 151.889  1.00  0.00           C  
ATOM   1576  OG1 THR B1310     102.477   1.392 150.956  1.00  0.00           O  
ATOM   1577  CG2 THR B1310     102.802   3.370 152.288  1.00  0.00           C  
ATOM   1578  N   SER B1312     105.660   2.373 153.470  1.00  0.00           N  
ATOM   1579  CA  SER B1312     106.439   2.960 154.558  1.00  0.00           C  
ATOM   1580  C   SER B1312     107.833   3.377 154.133  1.00  0.00           C  
ATOM   1581  O   SER B1312     108.403   4.307 154.699  1.00  0.00           O  
ATOM   1582  CB  SER B1312     106.530   1.982 155.732  1.00  0.00           C  
ATOM   1583  OG  SER B1312     105.248   1.724 156.287  1.00  0.00           O  
ATOM   1584  N   GLY B1314     108.383   2.688 153.143  1.00  0.00           N  
ATOM   1585  CA  GLY B1314     109.707   3.026 152.661  1.00  0.00           C  
ATOM   1586  C   GLY B1314     109.581   4.280 151.824  1.00  0.00           C  
ATOM   1587  O   GLY B1314     110.357   5.222 151.950  1.00  0.00           O  
ATOM   1588  N   ILE B1316     108.583   4.286 150.958  1.00  0.00           N  
ATOM   1589  CA  ILE B1316     108.336   5.437 150.121  1.00  0.00           C  
ATOM   1590  C   ILE B1316     108.276   6.703 150.980  1.00  0.00           C  
ATOM   1591  O   ILE B1316     108.975   7.679 150.717  1.00  0.00           O  
ATOM   1592  CB  ILE B1316     107.005   5.275 149.358  1.00  0.00           C  
ATOM   1593  CG1 ILE B1316     107.143   4.152 148.333  1.00  0.00           C  
ATOM   1594  CG2 ILE B1316     106.613   6.587 148.703  1.00  0.00           C  
ATOM   1595  CD1 ILE B1316     105.982   4.030 147.410  1.00  0.00           C  
ATOM   1596  N   ASP B1317     107.448   6.684 152.013  1.00  0.00           N  
ATOM   1597  CA  ASP B1317     107.317   7.847 152.871  1.00  0.00           C  
ATOM   1598  C   ASP B1317     108.582   8.272 153.609  1.00  0.00           C  
ATOM   1599  O   ASP B1317     108.959   9.443 153.574  1.00  0.00           O  
ATOM   1600  CB  ASP B1317     106.188   7.624 153.862  1.00  0.00           C  
ATOM   1601  CG  ASP B1317     104.847   7.580 153.189  1.00  0.00           C  
ATOM   1602  OD1 ASP B1317     104.474   8.586 152.542  1.00  0.00           O  
ATOM   1603  OD2 ASP B1317     104.171   6.536 153.297  1.00  0.00           O  
ATOM   1604  N   LEU B1318     109.238   7.338 154.286  1.00  0.00           N  
ATOM   1605  CA  LEU B1318     110.448   7.689 155.013  1.00  0.00           C  
ATOM   1606  C   LEU B1318     111.421   8.341 154.038  1.00  0.00           C  
ATOM   1607  O   LEU B1318     112.041   9.348 154.367  1.00  0.00           O  
ATOM   1608  CB  LEU B1318     111.080   6.448 155.659  1.00  0.00           C  
ATOM   1609  CG  LEU B1318     112.203   6.673 156.678  1.00  0.00           C  
ATOM   1610  CD1 LEU B1318     111.684   7.551 157.800  1.00  0.00           C  
ATOM   1611  CD2 LEU B1318     112.694   5.329 157.236  1.00  0.00           C  
ATOM   1612  N   THR B1319     111.528   7.779 152.832  1.00  0.00           N  
ATOM   1613  CA  THR B1319     112.426   8.317 151.803  1.00  0.00           C  
ATOM   1614  C   THR B1319     112.066   9.755 151.447  1.00  0.00           C  
ATOM   1615  O   THR B1319     112.946  10.574 151.205  1.00  0.00           O  
ATOM   1616  CB  THR B1319     112.407   7.458 150.501  1.00  0.00           C  
ATOM   1617  OG1 THR B1319     113.106   6.233 150.731  1.00  0.00           O  
ATOM   1618  CG2 THR B1319     113.084   8.193 149.350  1.00  0.00           C  
ATOM   1619  N   ARG B1321     110.772  10.050 151.406  1.00  0.00           N  
ATOM   1620  CA  ARG B1321     110.307  11.396 151.094  1.00  0.00           C  
ATOM   1621  C   ARG B1321     110.586  12.258 152.311  1.00  0.00           C  
ATOM   1622  O   ARG B1321     111.138  13.352 152.214  1.00  0.00           O  
ATOM   1623  CB  ARG B1321     108.803  11.382 150.813  1.00  0.00           C  
ATOM   1624  CG  ARG B1321     108.174  12.760 150.731  1.00  0.00           C  
ATOM   1625  CD  ARG B1321     106.666  12.679 150.529  1.00  0.00           C  
ATOM   1626  NE  ARG B1321     105.980  12.022 151.642  1.00  0.00           N  
ATOM   1627  CZ  ARG B1321     105.682  12.611 152.796  1.00  0.00           C  
ATOM   1628  NH1 ARG B1321     106.003  13.886 153.003  1.00  0.00           N  
ATOM   1629  NH2 ARG B1321     105.059  11.925 153.746  1.00  0.00           N  
ATOM   1630  N   ARG B1322     110.212  11.726 153.465  1.00  0.00           N  
ATOM   1631  CA  ARG B1322     110.372  12.401 154.736  1.00  0.00           C  
ATOM   1632  C   ARG B1322     111.839  12.671 155.128  1.00  0.00           C  
ATOM   1633  O   ARG B1322     112.125  13.670 155.794  1.00  0.00           O  
ATOM   1634  CB  ARG B1322     109.666  11.573 155.809  1.00  0.00           C  
ATOM   1635  CG  ARG B1322     108.974  12.384 156.863  1.00  0.00           C  
ATOM   1636  CD  ARG B1322     108.259  11.492 157.866  1.00  0.00           C  
ATOM   1637  NE  ARG B1322     107.186  10.706 157.257  1.00  0.00           N  
ATOM   1638  CZ  ARG B1322     106.036  11.202 156.804  1.00  0.00           C  
ATOM   1639  NH1 ARG B1322     105.779  12.506 156.885  1.00  0.00           N  
ATOM   1640  NH2 ARG B1322     105.138  10.385 156.264  1.00  0.00           N  
ATOM   1641  N   LEU B1323     112.760  11.800 154.709  1.00  0.00           N  
ATOM   1642  CA  LEU B1323     114.186  11.953 155.036  1.00  0.00           C  
ATOM   1643  C   LEU B1323     115.060  12.547 153.934  1.00  0.00           C  
ATOM   1644  O   LEU B1323     116.140  13.067 154.214  1.00  0.00           O  
ATOM   1645  CB  LEU B1323     114.804  10.605 155.444  1.00  0.00           C  
ATOM   1646  CG  LEU B1323     114.617  10.083 156.872  1.00  0.00           C  
ATOM   1647  CD1 LEU B1323     115.465  10.869 157.846  1.00  0.00           C  
ATOM   1648  CD2 LEU B1323     113.160  10.188 157.249  1.00  0.00           C  
ATOM   1649  N   HIS B1324     114.619  12.473 152.685  1.00  0.00           N  
ATOM   1650  CA  HIS B1324     115.432  12.997 151.598  1.00  0.00           C  
ATOM   1651  C   HIS B1324     114.618  13.842 150.621  1.00  0.00           C  
ATOM   1652  O   HIS B1324     115.173  14.502 149.749  1.00  0.00           O  
ATOM   1653  CB  HIS B1324     116.115  11.834 150.868  1.00  0.00           C  
ATOM   1654  CG  HIS B1324     116.785  10.852 151.787  1.00  0.00           C  
ATOM   1655  ND1 HIS B1324     117.739  11.222 152.711  1.00  0.00           N  
ATOM   1656  CD2 HIS B1324     116.632   9.512 151.927  1.00  0.00           C  
ATOM   1657  CE1 HIS B1324     118.142  10.157 153.381  1.00  0.00           C  
ATOM   1658  NE2 HIS B1324     117.486   9.106 152.924  1.00  0.00           N  
ATOM   1659  N   GLN B1342     113.300  13.819 150.771  1.00  0.00           N  
ATOM   1660  CA  GLN B1342     112.416  14.603 149.915  1.00  0.00           C  
ATOM   1661  C   GLN B1342     112.380  14.147 148.458  1.00  0.00           C  
ATOM   1662  O   GLN B1342     112.092  14.945 147.564  1.00  0.00           O  
ATOM   1663  CB  GLN B1342     112.824  16.080 149.975  1.00  0.00           C  
ATOM   1664  CG  GLN B1342     112.753  16.715 151.373  1.00  0.00           C  
ATOM   1665  CD  GLN B1342     114.109  16.812 152.063  1.00  0.00           C  
ATOM   1666  OE1 GLN B1342     115.078  17.296 151.472  1.00  0.00           O  
ATOM   1667  NE2 GLN B1342     114.181  16.369 153.319  1.00  0.00           N  
ATOM   1668  N   ASN B1344     112.665  12.871 148.211  1.00  0.00           N  
ATOM   1669  CA  ASN B1344     112.658  12.341 146.847  1.00  0.00           C  
ATOM   1670  C   ASN B1344     111.456  11.435 146.577  1.00  0.00           C  
ATOM   1671  O   ASN B1344     111.058  10.639 147.438  1.00  0.00           O  
ATOM   1672  CB  ASN B1344     113.935  11.546 146.586  1.00  0.00           C  
ATOM   1673  CG  ASN B1344     115.174  12.344 146.868  1.00  0.00           C  
ATOM   1674  OD1 ASN B1344     116.294  11.827 146.825  1.00  0.00           O  
ATOM   1675  ND2 ASN B1344     114.986  13.617 147.161  1.00  0.00           N  
ATOM   1676  N   GLN B1345     110.873  11.546 145.384  1.00  0.00           N  
ATOM   1677  CA  GLN B1345     109.747  10.683 145.061  1.00  0.00           C  
ATOM   1678  C   GLN B1345     110.305   9.336 144.682  1.00  0.00           C  
ATOM   1679  O   GLN B1345     111.037   9.194 143.700  1.00  0.00           O  
ATOM   1680  CB  GLN B1345     108.908  11.211 143.903  1.00  0.00           C  
ATOM   1681  CG  GLN B1345     107.603  10.434 143.718  1.00  0.00           C  
ATOM   1682  CD  GLN B1345     106.830  10.861 142.481  1.00  0.00           C  
ATOM   1683  OE1 GLN B1345     105.731  10.367 142.221  1.00  0.00           O  
ATOM   1684  NE2 GLN B1345     107.403  11.780 141.707  1.00  0.00           N  
ATOM   1685  N   VAL B1347     109.942   8.351 145.486  1.00  0.00           N  
ATOM   1686  CA  VAL B1347     110.384   6.984 145.307  1.00  0.00           C  
ATOM   1687  C   VAL B1347     109.147   6.110 145.040  1.00  0.00           C  
ATOM   1688  O   VAL B1347     108.061   6.390 145.551  1.00  0.00           O  
ATOM   1689  CB  VAL B1347     111.150   6.562 146.571  1.00  0.00           C  
ATOM   1690  CG1 VAL B1347     110.492   5.368 147.216  1.00  0.00           C  
ATOM   1691  CG2 VAL B1347     112.612   6.337 146.232  1.00  0.00           C  
ATOM   1692  N   PHE B1348     109.301   5.059 144.239  1.00  0.00           N  
ATOM   1693  CA  PHE B1348     108.150   4.220 143.895  1.00  0.00           C  
ATOM   1694  C   PHE B1348     108.190   2.769 144.355  1.00  0.00           C  
ATOM   1695  O   PHE B1348     109.242   2.227 144.710  1.00  0.00           O  
ATOM   1696  CB  PHE B1348     107.936   4.239 142.382  1.00  0.00           C  
ATOM   1697  CG  PHE B1348     108.201   5.570 141.758  1.00  0.00           C  
ATOM   1698  CD1 PHE B1348     109.508   5.989 141.521  1.00  0.00           C  
ATOM   1699  CD2 PHE B1348     107.154   6.420 141.431  1.00  0.00           C  
ATOM   1700  CE1 PHE B1348     109.769   7.237 140.967  1.00  0.00           C  
ATOM   1701  CE2 PHE B1348     107.406   7.672 140.876  1.00  0.00           C  
ATOM   1702  CZ  PHE B1348     108.716   8.079 140.645  1.00  0.00           C  
ATOM   1703  N   GLY B1349     107.020   2.144 144.331  1.00  0.00           N  
ATOM   1704  CA  GLY B1349     106.928   0.761 144.732  1.00  0.00           C  
ATOM   1705  C   GLY B1349     105.937   0.000 143.875  1.00  0.00           C  
ATOM   1706  O   GLY B1349     104.859   0.505 143.550  1.00  0.00           O  
ATOM   1707  N   LEU B1350     106.309  -1.225 143.513  1.00  0.00           N  
ATOM   1708  CA  LEU B1350     105.465  -2.089 142.699  1.00  0.00           C  
ATOM   1709  C   LEU B1350     105.507  -3.526 143.216  1.00  0.00           C  
ATOM   1710  O   LEU B1350     106.585  -4.075 143.455  1.00  0.00           O  
ATOM   1711  CB  LEU B1350     105.931  -2.031 141.245  1.00  0.00           C  
ATOM   1712  CG  LEU B1350     105.443  -3.075 140.244  1.00  0.00           C  
ATOM   1713  CD1 LEU B1350     105.761  -2.589 138.833  1.00  0.00           C  
ATOM   1714  CD2 LEU B1350     106.112  -4.410 140.508  1.00  0.00           C  
ATOM   1715  N   THR B1351     104.339  -4.136 143.397  1.00  0.00           N  
ATOM   1716  CA  THR B1351     104.295  -5.512 143.873  1.00  0.00           C  
ATOM   1717  C   THR B1351     103.766  -6.480 142.837  1.00  0.00           C  
ATOM   1718  O   THR B1351     102.866  -6.155 142.069  1.00  0.00           O  
ATOM   1719  CB  THR B1351     103.418  -5.682 145.136  1.00  0.00           C  
ATOM   1720  OG1 THR B1351     102.106  -5.155 144.891  1.00  0.00           O  
ATOM   1721  CG2 THR B1351     104.060  -4.995 146.327  1.00  0.00           C  
ATOM   1722  N   VAL B1352     104.344  -7.677 142.830  1.00  0.00           N  
ATOM   1723  CA  VAL B1352     103.921  -8.737 141.927  1.00  0.00           C  
ATOM   1724  C   VAL B1352     102.862  -9.535 142.684  1.00  0.00           C  
ATOM   1725  O   VAL B1352     102.921  -9.652 143.913  1.00  0.00           O  
ATOM   1726  CB  VAL B1352     105.101  -9.688 141.549  1.00  0.00           C  
ATOM   1727  CG1 VAL B1352     106.304  -8.869 141.096  1.00  0.00           C  
ATOM   1728  CG2 VAL B1352     105.472 -10.580 142.727  1.00  0.00           C  
ATOM   1729  N   PRO B1356     101.869 -10.083 141.963  1.00  0.00           N  
ATOM   1730  CA  PRO B1356     100.837 -10.857 142.661  1.00  0.00           C  
ATOM   1731  C   PRO B1356     101.441 -12.099 143.303  1.00  0.00           C  
ATOM   1732  O   PRO B1356     102.441 -12.636 142.823  1.00  0.00           O  
ATOM   1733  CB  PRO B1356      99.848 -11.195 141.548  1.00  0.00           C  
ATOM   1734  CG  PRO B1356     100.748 -11.313 140.350  1.00  0.00           C  
ATOM   1735  CD  PRO B1356     101.664 -10.124 140.505  1.00  0.00           C  
ATOM   1736  N   LEU B1360     100.852 -12.531 144.412  1.00  0.00           N  
ATOM   1737  CA  LEU B1360     101.331 -13.725 145.091  1.00  0.00           C  
ATOM   1738  C   LEU B1360     100.836 -14.883 144.237  1.00  0.00           C  
ATOM   1739  O   LEU B1360      99.655 -15.220 144.260  1.00  0.00           O  
ATOM   1740  CB  LEU B1360     100.763 -13.792 146.518  1.00  0.00           C  
ATOM   1741  CG  LEU B1360     101.621 -13.118 147.604  1.00  0.00           C  
ATOM   1742  CD1 LEU B1360     100.809 -12.776 148.843  1.00  0.00           C  
ATOM   1743  CD2 LEU B1360     102.747 -14.048 147.962  1.00  0.00           C  
ATOM   1744  N   ILE B1361     101.737 -15.468 143.454  1.00  0.00           N  
ATOM   1745  CA  ILE B1361     101.355 -16.560 142.582  1.00  0.00           C  
ATOM   1746  C   ILE B1361     100.889 -17.750 143.377  1.00  0.00           C  
ATOM   1747  O   ILE B1361     101.507 -18.143 144.368  1.00  0.00           O  
ATOM   1748  CB  ILE B1361     102.492 -16.989 141.676  1.00  0.00           C  
ATOM   1749  CG1 ILE B1361     103.000 -15.775 140.892  1.00  0.00           C  
ATOM   1750  CG2 ILE B1361     102.002 -18.072 140.728  1.00  0.00           C  
ATOM   1751  CD1 ILE B1361     101.916 -15.002 140.113  1.00  0.00           C  
ATOM   1752  N   THR B1365      99.784 -18.325 142.919  1.00  0.00           N  
ATOM   1753  CA  THR B1365      99.173 -19.459 143.583  1.00  0.00           C  
ATOM   1754  C   THR B1365      98.621 -20.402 142.524  1.00  0.00           C  
ATOM   1755  O   THR B1365      98.474 -20.019 141.366  1.00  0.00           O  
ATOM   1756  CB  THR B1365      98.026 -18.965 144.473  1.00  0.00           C  
ATOM   1757  OG1 THR B1365      97.515 -20.051 145.252  1.00  0.00           O  
ATOM   1758  CG2 THR B1365      96.908 -18.371 143.603  1.00  0.00           C  
ATOM   1759  N   LYS B1366      98.321 -21.634 142.922  1.00  0.00           N  
ATOM   1760  CA  LYS B1366      97.760 -22.619 141.998  1.00  0.00           C  
ATOM   1761  C   LYS B1366      96.272 -22.313 141.797  1.00  0.00           C  
ATOM   1762  O   LYS B1366      95.535 -22.137 142.768  1.00  0.00           O  
ATOM   1763  CB  LYS B1366      97.922 -24.035 142.565  1.00  0.00           C  
ATOM   1764  CG  LYS B1366      99.350 -24.398 142.918  1.00  0.00           C  
ATOM   1765  CD  LYS B1366      99.466 -25.824 143.450  1.00  0.00           C  
ATOM   1766  CE  LYS B1366     100.893 -26.112 143.940  1.00  0.00           C  
ATOM   1767  NZ  LYS B1366     101.935 -25.788 142.910  1.00  0.00           N  
ATOM   1768  N   ALA B1368      95.837 -22.244 140.541  1.00  0.00           N  
ATOM   1769  CA  ALA B1368      94.437 -21.960 140.225  1.00  0.00           C  
ATOM   1770  C   ALA B1368      93.497 -22.833 141.055  1.00  0.00           C  
ATOM   1771  O   ALA B1368      92.450 -22.377 141.518  1.00  0.00           O  
ATOM   1772  CB  ALA B1368      94.179 -22.186 138.735  1.00  0.00           C  
ATOM   1773  N   ASP B1369      93.889 -24.089 141.247  1.00  0.00           N  
ATOM   1774  CA  ASP B1369      93.091 -25.037 142.008  1.00  0.00           C  
ATOM   1775  C   ASP B1369      92.899 -24.578 143.447  1.00  0.00           C  
ATOM   1776  O   ASP B1369      92.154 -25.194 144.206  1.00  0.00           O  
ATOM   1777  CB  ASP B1369      93.767 -26.403 142.016  1.00  0.00           C  
ATOM   1778  CG  ASP B1369      94.602 -26.619 143.256  1.00  0.00           C  
ATOM   1779  OD1 ASP B1369      95.379 -25.711 143.614  1.00  0.00           O  
ATOM   1780  OD2 ASP B1369      94.481 -27.693 143.875  1.00  0.00           O  
ATOM   1781  N   GLY B1370      93.584 -23.511 143.831  1.00  0.00           N  
ATOM   1782  CA  GLY B1370      93.450 -23.017 145.190  1.00  0.00           C  
ATOM   1783  C   GLY B1370      94.640 -23.301 146.092  1.00  0.00           C  
ATOM   1784  O   GLY B1370      95.314 -22.367 146.533  1.00  0.00           O  
ATOM   1785  N   THR B1373      94.895 -24.580 146.362  1.00  0.00           N  
ATOM   1786  CA  THR B1373      95.998 -25.007 147.228  1.00  0.00           C  
ATOM   1787  C   THR B1373      97.270 -24.141 147.151  1.00  0.00           C  
ATOM   1788  O   THR B1373      97.543 -23.497 146.132  1.00  0.00           O  
ATOM   1789  CB  THR B1373      96.364 -26.487 146.955  1.00  0.00           C  
ATOM   1790  OG1 THR B1373      96.734 -26.661 145.581  1.00  0.00           O  
ATOM   1791  CG2 THR B1373      95.175 -27.383 147.267  1.00  0.00           C  
ATOM   1792  N   LYS B1412      98.043 -24.133 148.235  1.00  0.00           N  
ATOM   1793  CA  LYS B1412      99.264 -23.328 148.310  1.00  0.00           C  
ATOM   1794  C   LYS B1412     100.298 -23.672 147.246  1.00  0.00           C  
ATOM   1795  O   LYS B1412     100.411 -24.821 146.819  1.00  0.00           O  
ATOM   1796  CB  LYS B1412      99.900 -23.451 149.699  1.00  0.00           C  
ATOM   1797  CG  LYS B1412     100.975 -22.400 149.976  1.00  0.00           C  
ATOM   1798  CD  LYS B1412     101.494 -22.463 151.410  1.00  0.00           C  
ATOM   1799  CE  LYS B1412     102.233 -23.763 151.678  1.00  0.00           C  
ATOM   1800  NZ  LYS B1412     103.403 -23.924 150.766  1.00  0.00           N  
ATOM   1801  N   PHE B1415     101.056 -22.659 146.831  1.00  0.00           N  
ATOM   1802  CA  PHE B1415     102.089 -22.817 145.810  1.00  0.00           C  
ATOM   1803  C   PHE B1415     103.453 -23.194 146.394  1.00  0.00           C  
ATOM   1804  O   PHE B1415     103.824 -22.758 147.491  1.00  0.00           O  
ATOM   1805  CB  PHE B1415     102.235 -21.521 145.000  1.00  0.00           C  
ATOM   1806  CG  PHE B1415     103.204 -21.628 143.853  1.00  0.00           C  
ATOM   1807  CD1 PHE B1415     102.832 -22.239 142.665  1.00  0.00           C  
ATOM   1808  CD2 PHE B1415     104.503 -21.161 143.980  1.00  0.00           C  
ATOM   1809  CE1 PHE B1415     103.736 -22.385 141.629  1.00  0.00           C  
ATOM   1810  CE2 PHE B1415     105.411 -21.305 142.947  1.00  0.00           C  
ATOM   1811  CZ  PHE B1415     105.025 -21.919 141.770  1.00  0.00           C  
ATOM   1812  N   GLY B1416     104.195 -24.009 145.647  1.00  0.00           N  
ATOM   1813  CA  GLY B1416     105.515 -24.423 146.083  1.00  0.00           C  
ATOM   1814  C   GLY B1416     105.529 -25.540 147.107  1.00  0.00           C  
ATOM   1815  O   GLY B1416     106.597 -25.993 147.513  1.00  0.00           O  
ATOM   1816  N   LYS B1417     104.353 -25.989 147.527  1.00  0.00           N  
ATOM   1817  CA  LYS B1417     104.258 -27.059 148.516  1.00  0.00           C  
ATOM   1818  C   LYS B1417     104.013 -28.401 147.825  1.00  0.00           C  
ATOM   1819  O   LYS B1417     103.503 -28.447 146.703  1.00  0.00           O  
ATOM   1820  CB  LYS B1417     103.117 -26.757 149.500  1.00  0.00           C  
ATOM   1821  CG  LYS B1417     102.895 -27.814 150.583  1.00  0.00           C  
ATOM   1822  CD  LYS B1417     103.917 -27.721 151.710  1.00  0.00           C  
ATOM   1823  CE  LYS B1417     103.546 -26.647 152.727  1.00  0.00           C  
ATOM   1824  NZ  LYS B1417     102.321 -26.991 153.507  1.00  0.00           N  
ATOM   1825  N   THR B1442     104.397 -29.486 148.495  1.00  0.00           N  
ATOM   1826  CA  THR B1442     104.207 -30.843 147.982  1.00  0.00           C  
ATOM   1827  C   THR B1442     103.932 -31.780 149.159  1.00  0.00           C  
ATOM   1828  O   THR B1442     103.232 -31.413 150.108  1.00  0.00           O  
ATOM   1829  CB  THR B1442     105.457 -31.360 147.221  1.00  0.00           C  
ATOM   1830  OG1 THR B1442     106.605 -31.309 148.078  1.00  0.00           O  
ATOM   1831  CG2 THR B1442     105.709 -30.527 145.980  1.00  0.00           C  
ATOM   1832  N   GLU B1444     104.479 -32.989 149.090  1.00  0.00           N  
ATOM   1833  CA  GLU B1444     104.313 -33.970 150.159  1.00  0.00           C  
ATOM   1834  C   GLU B1444     105.492 -33.758 151.103  1.00  0.00           C  
ATOM   1835  O   GLU B1444     105.350 -33.837 152.324  1.00  0.00           O  
ATOM   1836  CB  GLU B1444     104.351 -35.394 149.592  1.00  0.00           C  
ATOM   1837  CG  GLU B1444     103.506 -36.418 150.353  1.00  0.00           C  
ATOM   1838  CD  GLU B1444     102.012 -36.276 150.075  1.00  0.00           C  
ATOM   1839  OE1 GLU B1444     101.629 -36.232 148.885  1.00  0.00           O  
ATOM   1840  OE2 GLU B1444     101.218 -36.218 151.040  1.00  0.00           O  
ATOM   1841  N   GLY B1450     106.657 -33.489 150.514  1.00  0.00           N  
ATOM   1842  CA  GLY B1450     107.863 -33.248 151.286  1.00  0.00           C  
ATOM   1843  C   GLY B1450     107.998 -31.763 151.562  1.00  0.00           C  
ATOM   1844  O   GLY B1450     109.043 -31.284 152.008  1.00  0.00           O  
ATOM   1845  N   GLY B1452     106.919 -31.037 151.280  1.00  0.00           N  
ATOM   1846  CA  GLY B1452     106.899 -29.606 151.502  1.00  0.00           C  
ATOM   1847  C   GLY B1452     107.547 -28.796 150.399  1.00  0.00           C  
ATOM   1848  O   GLY B1452     107.929 -29.327 149.352  1.00  0.00           O  
ATOM   1849  N   ALA B1455     107.666 -27.498 150.661  1.00  0.00           N  
ATOM   1850  CA  ALA B1455     108.258 -26.521 149.751  1.00  0.00           C  
ATOM   1851  C   ALA B1455     109.298 -27.054 148.773  1.00  0.00           C  
ATOM   1852  O   ALA B1455     110.111 -27.912 149.111  1.00  0.00           O  
ATOM   1853  CB  ALA B1455     108.863 -25.378 150.559  1.00  0.00           C  
ATOM   1854  N   VAL B1456     109.255 -26.525 147.555  1.00  0.00           N  
ATOM   1855  CA  VAL B1456     110.192 -26.898 146.505  1.00  0.00           C  
ATOM   1856  C   VAL B1456     111.310 -25.859 146.567  1.00  0.00           C  
ATOM   1857  O   VAL B1456     111.119 -24.699 146.189  1.00  0.00           O  
ATOM   1858  CB  VAL B1456     109.522 -26.840 145.105  1.00  0.00           C  
ATOM   1859  CG1 VAL B1456     110.510 -27.271 144.020  1.00  0.00           C  
ATOM   1860  CG2 VAL B1456     108.287 -27.716 145.093  1.00  0.00           C  
ATOM   1861  N   TRP B1457     112.474 -26.281 147.043  1.00  0.00           N  
ATOM   1862  CA  TRP B1457     113.602 -25.382 147.186  1.00  0.00           C  
ATOM   1863  C   TRP B1457     114.333 -25.155 145.888  1.00  0.00           C  
ATOM   1864  O   TRP B1457     114.024 -25.783 144.877  1.00  0.00           O  
ATOM   1865  CB  TRP B1457     114.563 -25.943 148.230  1.00  0.00           C  
ATOM   1866  CG  TRP B1457     113.858 -26.268 149.488  1.00  0.00           C  
ATOM   1867  CD1 TRP B1457     113.371 -27.481 149.864  1.00  0.00           C  
ATOM   1868  CD2 TRP B1457     113.433 -25.337 150.485  1.00  0.00           C  
ATOM   1869  NE1 TRP B1457     112.658 -27.365 151.034  1.00  0.00           N  
ATOM   1870  CE2 TRP B1457     112.681 -26.059 151.436  1.00  0.00           C  
ATOM   1871  CE3 TRP B1457     113.613 -23.960 150.664  1.00  0.00           C  
ATOM   1872  CZ2 TRP B1457     112.104 -25.452 152.551  1.00  0.00           C  
ATOM   1873  CZ3 TRP B1457     113.041 -23.356 151.772  1.00  0.00           C  
ATOM   1874  CH2 TRP B1457     112.293 -24.103 152.703  1.00  0.00           C  
ATOM   1875  N   LEU B1458     115.299 -24.240 145.917  1.00  0.00           N  
ATOM   1876  CA  LEU B1458     116.102 -23.947 144.738  1.00  0.00           C  
ATOM   1877  C   LEU B1458     117.450 -24.594 144.959  1.00  0.00           C  
ATOM   1878  O   LEU B1458     118.314 -24.580 144.085  1.00  0.00           O  
ATOM   1879  CB  LEU B1458     116.278 -22.445 144.548  1.00  0.00           C  
ATOM   1880  CG  LEU B1458     114.997 -21.606 144.522  1.00  0.00           C  
ATOM   1881  CD1 LEU B1458     115.307 -20.239 143.932  1.00  0.00           C  
ATOM   1882  CD2 LEU B1458     113.945 -22.292 143.693  1.00  0.00           C  
ATOM   1883  N   ASP B1459     117.614 -25.162 146.147  1.00  0.00           N  
ATOM   1884  CA  ASP B1459     118.844 -25.841 146.523  1.00  0.00           C  
ATOM   1885  C   ASP B1459     118.725 -27.272 146.032  1.00  0.00           C  
ATOM   1886  O   ASP B1459     117.898 -28.037 146.530  1.00  0.00           O  
ATOM   1887  CB  ASP B1459     119.018 -25.837 148.051  1.00  0.00           C  
ATOM   1888  CG  ASP B1459     120.391 -26.348 148.497  1.00  0.00           C  
ATOM   1889  OD1 ASP B1459     120.651 -26.395 149.722  1.00  0.00           O  
ATOM   1890  OD2 ASP B1459     121.220 -26.693 147.627  1.00  0.00           O  
ATOM   1891  N   PRO B1460     119.533 -27.647 145.032  1.00  0.00           N  
ATOM   1892  CA  PRO B1460     119.520 -29.004 144.477  1.00  0.00           C  
ATOM   1893  C   PRO B1460     119.513 -30.072 145.586  1.00  0.00           C  
ATOM   1894  O   PRO B1460     118.886 -31.121 145.448  1.00  0.00           O  
ATOM   1895  CB  PRO B1460     120.803 -29.047 143.649  1.00  0.00           C  
ATOM   1896  CG  PRO B1460     120.927 -27.662 143.156  1.00  0.00           C  
ATOM   1897  CD  PRO B1460     120.540 -26.809 144.355  1.00  0.00           C  
ATOM   1898  N   LYS B1461     120.215 -29.792 146.682  1.00  0.00           N  
ATOM   1899  CA  LYS B1461     120.299 -30.713 147.813  1.00  0.00           C  
ATOM   1900  C   LYS B1461     118.963 -30.860 148.536  1.00  0.00           C  
ATOM   1901  O   LYS B1461     118.648 -31.940 149.026  1.00  0.00           O  
ATOM   1902  CB  LYS B1461     121.353 -30.237 148.814  1.00  0.00           C  
ATOM   1903  CG  LYS B1461     122.726 -30.006 148.220  1.00  0.00           C  
ATOM   1904  CD  LYS B1461     123.492 -28.994 149.062  1.00  0.00           C  
ATOM   1905  CE  LYS B1461     124.891 -28.726 148.521  1.00  0.00           C  
ATOM   1906  NZ  LYS B1461     125.807 -29.890 148.697  1.00  0.00           N  
ATOM   1907  N   LYS B1462     118.183 -29.783 148.618  1.00  0.00           N  
ATOM   1908  CA  LYS B1462     116.888 -29.845 149.299  1.00  0.00           C  
ATOM   1909  C   LYS B1462     115.854 -30.448 148.347  1.00  0.00           C  
ATOM   1910  O   LYS B1462     114.981 -31.229 148.754  1.00  0.00           O  
ATOM   1911  CB  LYS B1462     116.444 -28.443 149.762  1.00  0.00           C  
ATOM   1912  CG  LYS B1462     117.489 -27.697 150.609  1.00  0.00           C  
ATOM   1913  CD  LYS B1462     116.875 -26.756 151.645  1.00  0.00           C  
ATOM   1914  CE  LYS B1462     116.277 -27.523 152.819  1.00  0.00           C  
ATOM   1915  NZ  LYS B1462     115.530 -26.643 153.772  1.00  0.00           N  
ATOM   1916  N   THR B1463     115.969 -30.082 147.073  1.00  0.00           N  
ATOM   1917  CA  THR B1463     115.084 -30.581 146.029  1.00  0.00           C  
ATOM   1918  C   THR B1463     115.929 -30.842 144.797  1.00  0.00           C  
ATOM   1919  O   THR B1463     116.382 -29.904 144.139  1.00  0.00           O  
ATOM   1920  CB  THR B1463     114.017 -29.562 145.672  1.00  0.00           C  
ATOM   1921  OG1 THR B1463     113.252 -29.256 146.837  1.00  0.00           O  
ATOM   1922  CG2 THR B1463     113.104 -30.111 144.608  1.00  0.00           C  
ATOM   1923  N   SER B1465     116.140 -32.119 144.492  1.00  0.00           N  
ATOM   1924  CA  SER B1465     116.951 -32.505 143.349  1.00  0.00           C  
ATOM   1925  C   SER B1465     116.373 -32.026 142.040  1.00  0.00           C  
ATOM   1926  O   SER B1465     115.161 -31.874 141.892  1.00  0.00           O  
ATOM   1927  CB  SER B1465     117.101 -34.019 143.282  1.00  0.00           C  
ATOM   1928  OG  SER B1465     115.872 -34.626 142.929  1.00  0.00           O  
ATOM   1929  N   PRO B1467     117.248 -31.774 141.063  1.00  0.00           N  
ATOM   1930  CA  PRO B1467     116.823 -31.309 139.741  1.00  0.00           C  
ATOM   1931  C   PRO B1467     115.762 -32.231 139.161  1.00  0.00           C  
ATOM   1932  O   PRO B1467     114.831 -31.791 138.495  1.00  0.00           O  
ATOM   1933  CB  PRO B1467     118.121 -31.335 138.948  1.00  0.00           C  
ATOM   1934  CG  PRO B1467     119.118 -30.905 139.995  1.00  0.00           C  
ATOM   1935  CD  PRO B1467     118.715 -31.747 141.188  1.00  0.00           C  
ATOM   1936  N   TYR B1506     115.894 -33.518 139.431  1.00  0.00           N  
ATOM   1937  CA  TYR B1506     114.924 -34.464 138.919  1.00  0.00           C  
ATOM   1938  C   TYR B1506     113.555 -34.184 139.543  1.00  0.00           C  
ATOM   1939  O   TYR B1506     112.576 -33.979 138.824  1.00  0.00           O  
ATOM   1940  CB  TYR B1506     115.385 -35.898 139.213  1.00  0.00           C  
ATOM   1941  CG  TYR B1506     114.585 -36.968 138.492  1.00  0.00           C  
ATOM   1942  CD1 TYR B1506     113.355 -37.412 138.994  1.00  0.00           C  
ATOM   1943  CD2 TYR B1506     115.056 -37.532 137.302  1.00  0.00           C  
ATOM   1944  CE1 TYR B1506     112.620 -38.386 138.334  1.00  0.00           C  
ATOM   1945  CE2 TYR B1506     114.327 -38.506 136.632  1.00  0.00           C  
ATOM   1946  CZ  TYR B1506     113.111 -38.930 137.152  1.00  0.00           C  
ATOM   1947  OH  TYR B1506     112.387 -39.898 136.491  1.00  0.00           O  
ATOM   1948  N   LYS B1507     113.495 -34.163 140.874  1.00  0.00           N  
ATOM   1949  CA  LYS B1507     112.244 -33.900 141.585  1.00  0.00           C  
ATOM   1950  C   LYS B1507     111.706 -32.525 141.187  1.00  0.00           C  
ATOM   1951  O   LYS B1507     110.490 -32.311 141.105  1.00  0.00           O  
ATOM   1952  CB  LYS B1507     112.477 -33.945 143.097  1.00  0.00           C  
ATOM   1953  CG  LYS B1507     111.218 -33.788 143.961  1.00  0.00           C  
ATOM   1954  CD  LYS B1507     111.581 -33.840 145.452  1.00  0.00           C  
ATOM   1955  CE  LYS B1507     110.361 -33.998 146.374  1.00  0.00           C  
ATOM   1956  NZ  LYS B1507     109.422 -32.842 146.371  1.00  0.00           N  
ATOM   1957  N   PHE B1508     112.624 -31.596 140.933  1.00  0.00           N  
ATOM   1958  CA  PHE B1508     112.251 -30.243 140.537  1.00  0.00           C  
ATOM   1959  C   PHE B1508     111.515 -30.283 139.182  1.00  0.00           C  
ATOM   1960  O   PHE B1508     110.408 -29.757 139.043  1.00  0.00           O  
ATOM   1961  CB  PHE B1508     113.511 -29.367 140.432  1.00  0.00           C  
ATOM   1962  CG  PHE B1508     113.228 -27.884 140.327  1.00  0.00           C  
ATOM   1963  CD1 PHE B1508     113.070 -27.108 141.474  1.00  0.00           C  
ATOM   1964  CD2 PHE B1508     113.136 -27.262 139.083  1.00  0.00           C  
ATOM   1965  CE1 PHE B1508     112.828 -25.728 141.382  1.00  0.00           C  
ATOM   1966  CE2 PHE B1508     112.894 -25.886 138.986  1.00  0.00           C  
ATOM   1967  CZ  PHE B1508     112.741 -25.121 140.136  1.00  0.00           C  
ATOM   1968  N   TYR B1509     112.137 -30.917 138.193  1.00  0.00           N  
ATOM   1969  CA  TYR B1509     111.557 -31.018 136.867  1.00  0.00           C  
ATOM   1970  C   TYR B1509     110.193 -31.718 136.927  1.00  0.00           C  
ATOM   1971  O   TYR B1509     109.238 -31.284 136.275  1.00  0.00           O  
ATOM   1972  CB  TYR B1509     112.534 -31.764 135.949  1.00  0.00           C  
ATOM   1973  CG  TYR B1509     112.119 -31.859 134.496  1.00  0.00           C  
ATOM   1974  CD1 TYR B1509     111.447 -32.982 134.009  1.00  0.00           C  
ATOM   1975  CD2 TYR B1509     112.403 -30.829 133.603  1.00  0.00           C  
ATOM   1976  CE1 TYR B1509     111.073 -33.073 132.665  1.00  0.00           C  
ATOM   1977  CE2 TYR B1509     112.026 -30.910 132.261  1.00  0.00           C  
ATOM   1978  CZ  TYR B1509     111.364 -32.031 131.799  1.00  0.00           C  
ATOM   1979  OH  TYR B1509     110.990 -32.108 130.474  1.00  0.00           O  
ATOM   1980  N   GLN B1510     110.101 -32.784 137.721  1.00  0.00           N  
ATOM   1981  CA  GLN B1510     108.850 -33.527 137.865  1.00  0.00           C  
ATOM   1982  C   GLN B1510     107.715 -32.643 138.390  1.00  0.00           C  
ATOM   1983  O   GLN B1510     106.564 -32.747 137.942  1.00  0.00           O  
ATOM   1984  CB  GLN B1510     109.036 -34.707 138.818  1.00  0.00           C  
ATOM   1985  CG  GLN B1510     109.918 -35.828 138.292  1.00  0.00           C  
ATOM   1986  CD  GLN B1510     109.506 -36.294 136.906  1.00  0.00           C  
ATOM   1987  OE1 GLN B1510     108.314 -36.500 136.624  1.00  0.00           O  
ATOM   1988  NE2 GLN B1510     110.495 -36.466 136.030  1.00  0.00           N  
ATOM   1989  N   PHE B1511     108.050 -31.786 139.356  1.00  0.00           N  
ATOM   1990  CA  PHE B1511     107.095 -30.867 139.959  1.00  0.00           C  
ATOM   1991  C   PHE B1511     106.502 -30.004 138.875  1.00  0.00           C  
ATOM   1992  O   PHE B1511     105.313 -29.693 138.894  1.00  0.00           O  
ATOM   1993  CB  PHE B1511     107.798 -29.983 141.002  1.00  0.00           C  
ATOM   1994  CG  PHE B1511     107.031 -28.734 141.368  1.00  0.00           C  
ATOM   1995  CD1 PHE B1511     107.119 -27.582 140.575  1.00  0.00           C  
ATOM   1996  CD2 PHE B1511     106.155 -28.730 142.458  1.00  0.00           C  
ATOM   1997  CE1 PHE B1511     106.335 -26.442 140.855  1.00  0.00           C  
ATOM   1998  CE2 PHE B1511     105.368 -27.599 142.747  1.00  0.00           C  
ATOM   1999  CZ  PHE B1511     105.460 -26.454 141.938  1.00  0.00           C  
ATOM   2000  N   TRP B1516     107.337 -29.616 137.918  1.00  0.00           N  
ATOM   2001  CA  TRP B1516     106.872 -28.762 136.836  1.00  0.00           C  
ATOM   2002  C   TRP B1516     106.033 -29.482 135.801  1.00  0.00           C  
ATOM   2003  O   TRP B1516     104.970 -28.990 135.417  1.00  0.00           O  
ATOM   2004  CB  TRP B1516     108.055 -28.038 136.182  1.00  0.00           C  
ATOM   2005  CG  TRP B1516     108.602 -26.961 137.086  1.00  0.00           C  
ATOM   2006  CD1 TRP B1516     109.773 -26.993 137.798  1.00  0.00           C  
ATOM   2007  CD2 TRP B1516     107.945 -25.738 137.449  1.00  0.00           C  
ATOM   2008  NE1 TRP B1516     109.881 -25.869 138.583  1.00  0.00           N  
ATOM   2009  CE2 TRP B1516     108.775 -25.081 138.389  1.00  0.00           C  
ATOM   2010  CE3 TRP B1516     106.733 -25.138 137.077  1.00  0.00           C  
ATOM   2011  CZ2 TRP B1516     108.432 -23.848 138.965  1.00  0.00           C  
ATOM   2012  CZ3 TRP B1516     106.388 -23.907 137.651  1.00  0.00           C  
ATOM   2013  CH2 TRP B1516     107.239 -23.277 138.585  1.00  0.00           C  
ATOM   2014  N   ILE B1517     106.494 -30.648 135.359  1.00  0.00           N  
ATOM   2015  CA  ILE B1517     105.747 -31.426 134.373  1.00  0.00           C  
ATOM   2016  C   ILE B1517     104.363 -31.833 134.918  1.00  0.00           C  
ATOM   2017  O   ILE B1517     103.419 -32.072 134.164  1.00  0.00           O  
ATOM   2018  CB  ILE B1517     106.551 -32.674 133.962  1.00  0.00           C  
ATOM   2019  CG1 ILE B1517     106.687 -32.690 132.452  1.00  0.00           C  
ATOM   2020  CG2 ILE B1517     105.876 -33.945 134.439  1.00  0.00           C  
ATOM   2021  CD1 ILE B1517     108.106 -32.695 132.001  1.00  0.00           C  
ATOM   2022  N   ASN B1518     104.258 -31.887 136.240  1.00  0.00           N  
ATOM   2023  CA  ASN B1518     103.026 -32.263 136.919  1.00  0.00           C  
ATOM   2024  C   ASN B1518     102.038 -31.105 137.018  1.00  0.00           C  
ATOM   2025  O   ASN B1518     100.951 -31.243 137.586  1.00  0.00           O  
ATOM   2026  CB  ASN B1518     103.351 -32.751 138.327  1.00  0.00           C  
ATOM   2027  CG  ASN B1518     102.153 -33.339 139.017  1.00  0.00           C  
ATOM   2028  OD1 ASN B1518     101.857 -34.524 138.865  1.00  0.00           O  
ATOM   2029  ND2 ASN B1518     101.436 -32.511 139.768  1.00  0.00           N  
ATOM   2030  N   THR B1527     102.417 -29.958 136.473  1.00  0.00           N  
ATOM   2031  CA  THR B1527     101.549 -28.798 136.542  1.00  0.00           C  
ATOM   2032  C   THR B1527     100.185 -29.021 135.908  1.00  0.00           C  
ATOM   2033  O   THR B1527     100.047 -29.664 134.855  1.00  0.00           O  
ATOM   2034  CB  THR B1527     102.181 -27.570 135.885  1.00  0.00           C  
ATOM   2035  OG1 THR B1527     103.360 -27.197 136.603  1.00  0.00           O  
ATOM   2036  CG2 THR B1527     101.201 -26.414 135.891  1.00  0.00           C  
ATOM   2037  N   ALA B1528      99.186 -28.463 136.582  1.00  0.00           N  
ATOM   2038  CA  ALA B1528      97.803 -28.524 136.168  1.00  0.00           C  
ATOM   2039  C   ALA B1528      97.611 -27.688 134.907  1.00  0.00           C  
ATOM   2040  O   ALA B1528      98.306 -26.682 134.711  1.00  0.00           O  
ATOM   2041  CB  ALA B1528      96.924 -27.989 137.285  1.00  0.00           C  
ATOM   2042  N   ASP B1549      96.656 -28.096 134.069  1.00  0.00           N  
ATOM   2043  CA  ASP B1549      96.362 -27.387 132.826  1.00  0.00           C  
ATOM   2044  C   ASP B1549      95.933 -25.932 132.999  1.00  0.00           C  
ATOM   2045  O   ASP B1549      96.246 -25.088 132.160  1.00  0.00           O  
ATOM   2046  CB  ASP B1549      95.276 -28.120 132.034  1.00  0.00           C  
ATOM   2047  CG  ASP B1549      95.826 -29.256 131.197  1.00  0.00           C  
ATOM   2048  OD1 ASP B1549      97.056 -29.302 130.968  1.00  0.00           O  
ATOM   2049  OD2 ASP B1549      95.020 -30.097 130.752  1.00  0.00           O  
ATOM   2050  N   ALA B1563      95.208 -25.636 134.074  1.00  0.00           N  
ATOM   2051  CA  ALA B1563      94.739 -24.279 134.298  1.00  0.00           C  
ATOM   2052  C   ALA B1563      95.829 -23.396 134.864  1.00  0.00           C  
ATOM   2053  O   ALA B1563      95.662 -22.181 134.976  1.00  0.00           O  
ATOM   2054  CB  ALA B1563      93.551 -24.285 135.230  1.00  0.00           C  
ATOM   2055  N   ASP B1569      96.947 -24.005 135.229  1.00  0.00           N  
ATOM   2056  CA  ASP B1569      98.051 -23.241 135.789  1.00  0.00           C  
ATOM   2057  C   ASP B1569      99.189 -23.066 134.801  1.00  0.00           C  
ATOM   2058  O   ASP B1569      99.722 -21.970 134.658  1.00  0.00           O  
ATOM   2059  CB  ASP B1569      98.599 -23.926 137.050  1.00  0.00           C  
ATOM   2060  CG  ASP B1569      97.678 -23.792 138.246  1.00  0.00           C  
ATOM   2061  OD1 ASP B1569      97.195 -22.671 138.506  1.00  0.00           O  
ATOM   2062  OD2 ASP B1569      97.450 -24.801 138.941  1.00  0.00           O  
ATOM   2063  N   VAL B1594      99.538 -24.158 134.123  1.00  0.00           N  
ATOM   2064  CA  VAL B1594     100.655 -24.203 133.184  1.00  0.00           C  
ATOM   2065  C   VAL B1594     100.895 -22.986 132.289  1.00  0.00           C  
ATOM   2066  O   VAL B1594     102.045 -22.615 132.055  1.00  0.00           O  
ATOM   2067  CB  VAL B1594     100.585 -25.479 132.294  1.00  0.00           C  
ATOM   2068  CG1 VAL B1594      99.535 -25.318 131.213  1.00  0.00           C  
ATOM   2069  CG2 VAL B1594     101.945 -25.758 131.680  1.00  0.00           C  
ATOM   2070  N   TYR B1596      99.842 -22.356 131.788  1.00  0.00           N  
ATOM   2071  CA  TYR B1596     100.055 -21.200 130.932  1.00  0.00           C  
ATOM   2072  C   TYR B1596     100.472 -19.962 131.712  1.00  0.00           C  
ATOM   2073  O   TYR B1596     101.448 -19.311 131.356  1.00  0.00           O  
ATOM   2074  CB  TYR B1596      98.814 -20.971 130.066  1.00  0.00           C  
ATOM   2075  CG  TYR B1596      98.659 -22.136 129.121  1.00  0.00           C  
ATOM   2076  CD1 TYR B1596      99.536 -22.299 128.046  1.00  0.00           C  
ATOM   2077  CD2 TYR B1596      97.784 -23.172 129.416  1.00  0.00           C  
ATOM   2078  CE1 TYR B1596      99.558 -23.471 127.309  1.00  0.00           C  
ATOM   2079  CE2 TYR B1596      97.795 -24.344 128.686  1.00  0.00           C  
ATOM   2080  CZ  TYR B1596      98.686 -24.491 127.640  1.00  0.00           C  
ATOM   2081  OH  TYR B1596      98.715 -25.677 126.947  1.00  0.00           O  
ATOM   2082  N   ARG B1601      99.753 -19.659 132.788  1.00  0.00           N  
ATOM   2083  CA  ARG B1601     100.088 -18.521 133.638  1.00  0.00           C  
ATOM   2084  C   ARG B1601     101.529 -18.723 134.099  1.00  0.00           C  
ATOM   2085  O   ARG B1601     102.360 -17.823 134.016  1.00  0.00           O  
ATOM   2086  CB  ARG B1601      99.197 -18.502 134.874  1.00  0.00           C  
ATOM   2087  CG  ARG B1601      97.703 -18.511 134.605  1.00  0.00           C  
ATOM   2088  CD  ARG B1601      96.962 -18.836 135.889  1.00  0.00           C  
ATOM   2089  NE  ARG B1601      97.466 -18.038 137.007  1.00  0.00           N  
ATOM   2090  CZ  ARG B1601      97.575 -18.483 138.257  1.00  0.00           C  
ATOM   2091  NH1 ARG B1601      97.217 -19.730 138.558  1.00  0.00           N  
ATOM   2092  NH2 ARG B1601      98.039 -17.680 139.209  1.00  0.00           N  
ATOM   2093  N   PHE B1602     101.803 -19.923 134.598  1.00  0.00           N  
ATOM   2094  CA  PHE B1602     103.121 -20.291 135.082  1.00  0.00           C  
ATOM   2095  C   PHE B1602     104.216 -20.035 134.057  1.00  0.00           C  
ATOM   2096  O   PHE B1602     105.373 -19.794 134.419  1.00  0.00           O  
ATOM   2097  CB  PHE B1602     103.130 -21.764 135.482  1.00  0.00           C  
ATOM   2098  CG  PHE B1602     102.517 -22.036 136.829  1.00  0.00           C  
ATOM   2099  CD1 PHE B1602     101.862 -21.030 137.530  1.00  0.00           C  
ATOM   2100  CD2 PHE B1602     102.594 -23.303 137.398  1.00  0.00           C  
ATOM   2101  CE1 PHE B1602     101.290 -21.280 138.782  1.00  0.00           C  
ATOM   2102  CE2 PHE B1602     102.025 -23.564 138.652  1.00  0.00           C  
ATOM   2103  CZ  PHE B1602     101.372 -22.549 139.343  1.00  0.00           C  
ATOM   2104  N   LEU B1603     103.870 -20.106 132.777  1.00  0.00           N  
ATOM   2105  CA  LEU B1603     104.866 -19.850 131.745  1.00  0.00           C  
ATOM   2106  C   LEU B1603     105.154 -18.346 131.719  1.00  0.00           C  
ATOM   2107  O   LEU B1603     106.275 -17.925 131.448  1.00  0.00           O  
ATOM   2108  CB  LEU B1603     104.364 -20.323 130.374  1.00  0.00           C  
ATOM   2109  CG  LEU B1603     104.381 -21.830 130.086  1.00  0.00           C  
ATOM   2110  CD1 LEU B1603     103.724 -22.098 128.742  1.00  0.00           C  
ATOM   2111  CD2 LEU B1603     105.809 -22.349 130.083  1.00  0.00           C  
ATOM   2112  N   LYS B1604     104.132 -17.549 132.021  1.00  0.00           N  
ATOM   2113  CA  LYS B1604     104.245 -16.093 132.036  1.00  0.00           C  
ATOM   2114  C   LYS B1604     104.991 -15.608 133.282  1.00  0.00           C  
ATOM   2115  O   LYS B1604     105.708 -14.610 133.236  1.00  0.00           O  
ATOM   2116  CB  LYS B1604     102.851 -15.446 132.009  1.00  0.00           C  
ATOM   2117  CG  LYS B1604     101.975 -15.784 130.798  1.00  0.00           C  
ATOM   2118  CD  LYS B1604     100.526 -15.339 131.062  1.00  0.00           C  
ATOM   2119  CE  LYS B1604      99.530 -15.756 129.969  1.00  0.00           C  
ATOM   2120  NZ  LYS B1604      99.543 -14.881 128.758  1.00  0.00           N  
ATOM   2121  N   PHE B1613     104.815 -16.319 134.393  1.00  0.00           N  
ATOM   2122  CA  PHE B1613     105.451 -15.954 135.652  1.00  0.00           C  
ATOM   2123  C   PHE B1613     106.872 -16.447 135.769  1.00  0.00           C  
ATOM   2124  O   PHE B1613     107.771 -15.680 136.073  1.00  0.00           O  
ATOM   2125  CB  PHE B1613     104.691 -16.540 136.842  1.00  0.00           C  
ATOM   2126  CG  PHE B1613     103.237 -16.170 136.893  1.00  0.00           C  
ATOM   2127  CD1 PHE B1613     102.292 -17.102 137.309  1.00  0.00           C  
ATOM   2128  CD2 PHE B1613     102.808 -14.895 136.534  1.00  0.00           C  
ATOM   2129  CE1 PHE B1613     100.946 -16.772 137.364  1.00  0.00           C  
ATOM   2130  CE2 PHE B1613     101.463 -14.557 136.588  1.00  0.00           C  
ATOM   2131  CZ  PHE B1613     100.531 -15.494 137.002  1.00  0.00           C  
ATOM   2132  N   PHE B1614     107.065 -17.736 135.528  1.00  0.00           N  
ATOM   2133  CA  PHE B1614     108.371 -18.363 135.692  1.00  0.00           C  
ATOM   2134  C   PHE B1614     109.345 -18.485 134.517  1.00  0.00           C  
ATOM   2135  O   PHE B1614     110.451 -18.998 134.707  1.00  0.00           O  
ATOM   2136  CB  PHE B1614     108.165 -19.754 136.309  1.00  0.00           C  
ATOM   2137  CG  PHE B1614     107.558 -19.719 137.682  1.00  0.00           C  
ATOM   2138  CD1 PHE B1614     108.357 -19.544 138.803  1.00  0.00           C  
ATOM   2139  CD2 PHE B1614     106.180 -19.788 137.850  1.00  0.00           C  
ATOM   2140  CE1 PHE B1614     107.793 -19.430 140.076  1.00  0.00           C  
ATOM   2141  CE2 PHE B1614     105.602 -19.675 139.125  1.00  0.00           C  
ATOM   2142  CZ  PHE B1614     106.410 -19.495 140.233  1.00  0.00           C  
ATOM   2143  N   THR B1615     108.977 -18.025 133.324  1.00  0.00           N  
ATOM   2144  CA  THR B1615     109.890 -18.170 132.192  1.00  0.00           C  
ATOM   2145  C   THR B1615     110.080 -16.877 131.446  1.00  0.00           C  
ATOM   2146  O   THR B1615     109.464 -15.869 131.774  1.00  0.00           O  
ATOM   2147  CB  THR B1615     109.404 -19.239 131.165  1.00  0.00           C  
ATOM   2148  OG1 THR B1615     108.295 -18.729 130.420  1.00  0.00           O  
ATOM   2149  CG2 THR B1615     108.957 -20.504 131.872  1.00  0.00           C  
ATOM   2150  N   PHE B1616     110.931 -16.920 130.425  1.00  0.00           N  
ATOM   2151  CA  PHE B1616     111.221 -15.743 129.621  1.00  0.00           C  
ATOM   2152  C   PHE B1616     110.723 -15.859 128.185  1.00  0.00           C  
ATOM   2153  O   PHE B1616     111.271 -15.227 127.280  1.00  0.00           O  
ATOM   2154  CB  PHE B1616     112.725 -15.465 129.642  1.00  0.00           C  
ATOM   2155  CG  PHE B1616     113.231 -14.993 130.981  1.00  0.00           C  
ATOM   2156  CD1 PHE B1616     112.970 -13.694 131.417  1.00  0.00           C  
ATOM   2157  CD2 PHE B1616     113.916 -15.864 131.830  1.00  0.00           C  
ATOM   2158  CE1 PHE B1616     113.379 -13.268 132.678  1.00  0.00           C  
ATOM   2159  CE2 PHE B1616     114.328 -15.446 133.093  1.00  0.00           C  
ATOM   2160  CZ  PHE B1616     114.057 -14.145 133.517  1.00  0.00           C  
ATOM   2161  N   MET B1617     109.690 -16.669 127.975  1.00  0.00           N  
ATOM   2162  CA  MET B1617     109.114 -16.829 126.646  1.00  0.00           C  
ATOM   2163  C   MET B1617     108.296 -15.580 126.425  1.00  0.00           C  
ATOM   2164  O   MET B1617     107.758 -15.027 127.373  1.00  0.00           O  
ATOM   2165  CB  MET B1617     108.200 -18.054 126.589  1.00  0.00           C  
ATOM   2166  CG  MET B1617     108.929 -19.372 126.698  1.00  0.00           C  
ATOM   2167  SD  MET B1617     107.814 -20.787 126.586  1.00  0.00           S  
ATOM   2168  CE  MET B1617     107.520 -20.843 124.817  1.00  0.00           C  
ATOM   2169  N   SER B1619     108.209 -15.124 125.185  1.00  0.00           N  
ATOM   2170  CA  SER B1619     107.431 -13.930 124.890  1.00  0.00           C  
ATOM   2171  C   SER B1619     105.964 -14.258 125.119  1.00  0.00           C  
ATOM   2172  O   SER B1619     105.562 -15.411 125.019  1.00  0.00           O  
ATOM   2173  CB  SER B1619     107.640 -13.508 123.436  1.00  0.00           C  
ATOM   2174  OG  SER B1619     107.128 -14.488 122.550  1.00  0.00           O  
ATOM   2175  N   ILE B1620     105.164 -13.246 125.422  1.00  0.00           N  
ATOM   2176  CA  ILE B1620     103.744 -13.460 125.656  1.00  0.00           C  
ATOM   2177  C   ILE B1620     103.130 -14.104 124.412  1.00  0.00           C  
ATOM   2178  O   ILE B1620     102.158 -14.859 124.504  1.00  0.00           O  
ATOM   2179  CB  ILE B1620     103.027 -12.125 125.950  1.00  0.00           C  
ATOM   2180  CG1 ILE B1620     101.827 -12.375 126.857  1.00  0.00           C  
ATOM   2181  CG2 ILE B1620     102.567 -11.473 124.653  1.00  0.00           C  
ATOM   2182  CD1 ILE B1620     102.201 -12.920 128.213  1.00  0.00           C  
ATOM   2183  N   GLU B1621     103.712 -13.808 123.252  1.00  0.00           N  
ATOM   2184  CA  GLU B1621     103.230 -14.353 121.990  1.00  0.00           C  
ATOM   2185  C   GLU B1621     103.291 -15.871 121.961  1.00  0.00           C  
ATOM   2186  O   GLU B1621     102.262 -16.546 121.980  1.00  0.00           O  
ATOM   2187  CB  GLU B1621     104.048 -13.807 120.818  1.00  0.00           C  
ATOM   2188  CG  GLU B1621     103.737 -12.368 120.446  1.00  0.00           C  
ATOM   2189  CD  GLU B1621     104.183 -11.382 121.501  1.00  0.00           C  
ATOM   2190  OE1 GLU B1621     103.761 -10.208 121.433  1.00  0.00           O  
ATOM   2191  OE2 GLU B1621     104.960 -11.781 122.392  1.00  0.00           O  
ATOM   2192  N   GLU B1622     104.507 -16.402 121.907  1.00  0.00           N  
ATOM   2193  CA  GLU B1622     104.691 -17.843 121.857  1.00  0.00           C  
ATOM   2194  C   GLU B1622     104.026 -18.586 123.005  1.00  0.00           C  
ATOM   2195  O   GLU B1622     103.645 -19.748 122.859  1.00  0.00           O  
ATOM   2196  CB  GLU B1622     106.184 -18.184 121.775  1.00  0.00           C  
ATOM   2197  CG  GLU B1622     107.100 -17.306 122.589  1.00  0.00           C  
ATOM   2198  CD  GLU B1622     108.537 -17.389 122.099  1.00  0.00           C  
ATOM   2199  OE1 GLU B1622     109.048 -18.521 121.932  1.00  0.00           O  
ATOM   2200  OE2 GLU B1622     109.157 -16.326 121.879  1.00  0.00           O  
ATOM   2201  N   ILE B1632     103.880 -17.922 124.144  1.00  0.00           N  
ATOM   2202  CA  ILE B1632     103.228 -18.552 125.277  1.00  0.00           C  
ATOM   2203  C   ILE B1632     101.751 -18.639 124.921  1.00  0.00           C  
ATOM   2204  O   ILE B1632     101.043 -19.562 125.340  1.00  0.00           O  
ATOM   2205  CB  ILE B1632     103.407 -17.730 126.569  1.00  0.00           C  
ATOM   2206  CG1 ILE B1632     104.847 -17.862 127.064  1.00  0.00           C  
ATOM   2207  CG2 ILE B1632     102.429 -18.207 127.643  1.00  0.00           C  
ATOM   2208  CD1 ILE B1632     105.139 -17.036 128.290  1.00  0.00           C  
ATOM   2209  N   ASN B1635     101.285 -17.670 124.138  1.00  0.00           N  
ATOM   2210  CA  ASN B1635      99.889 -17.662 123.717  1.00  0.00           C  
ATOM   2211  C   ASN B1635      99.683 -18.662 122.577  1.00  0.00           C  
ATOM   2212  O   ASN B1635      98.666 -19.372 122.542  1.00  0.00           O  
ATOM   2213  CB  ASN B1635      99.470 -16.246 123.310  1.00  0.00           C  
ATOM   2214  CG  ASN B1635      98.988 -15.422 124.494  1.00  0.00           C  
ATOM   2215  OD1 ASN B1635      98.915 -14.198 124.425  1.00  0.00           O  
ATOM   2216  ND2 ASN B1635      98.644 -16.099 125.588  1.00  0.00           N  
ATOM   2217  N   ALA B1636     100.647 -18.722 121.656  1.00  0.00           N  
ATOM   2218  CA  ALA B1636     100.573 -19.669 120.551  1.00  0.00           C  
ATOM   2219  C   ALA B1636     100.490 -21.059 121.188  1.00  0.00           C  
ATOM   2220  O   ALA B1636      99.606 -21.859 120.872  1.00  0.00           O  
ATOM   2221  CB  ALA B1636     101.827 -19.568 119.667  1.00  0.00           C  
ATOM   2222  N   LEU B1637     101.416 -21.320 122.106  1.00  0.00           N  
ATOM   2223  CA  LEU B1637     101.478 -22.595 122.806  1.00  0.00           C  
ATOM   2224  C   LEU B1637     100.127 -22.969 123.397  1.00  0.00           C  
ATOM   2225  O   LEU B1637      99.682 -24.110 123.264  1.00  0.00           O  
ATOM   2226  CB  LEU B1637     102.514 -22.541 123.933  1.00  0.00           C  
ATOM   2227  CG  LEU B1637     103.584 -23.633 123.987  1.00  0.00           C  
ATOM   2228  CD1 LEU B1637     104.199 -23.655 125.380  1.00  0.00           C  
ATOM   2229  CD2 LEU B1637     102.979 -24.988 123.644  1.00  0.00           C  
ATOM   2230  N   GLU B1638      99.478 -22.019 124.066  1.00  0.00           N  
ATOM   2231  CA  GLU B1638      98.180 -22.311 124.657  1.00  0.00           C  
ATOM   2232  C   GLU B1638      97.217 -22.651 123.530  1.00  0.00           C  
ATOM   2233  O   GLU B1638      96.518 -23.668 123.587  1.00  0.00           O  
ATOM   2234  CB  GLU B1638      97.653 -21.123 125.471  1.00  0.00           C  
ATOM   2235  CG  GLU B1638      96.346 -21.426 126.209  1.00  0.00           C  
ATOM   2236  CD  GLU B1638      95.784 -20.227 126.952  1.00  0.00           C  
ATOM   2237  OE1 GLU B1638      94.606 -20.289 127.371  1.00  0.00           O  
ATOM   2238  OE2 GLU B1638      96.519 -19.227 127.122  1.00  0.00           O  
ATOM   2239  N   GLU B1639      97.193 -21.803 122.502  1.00  0.00           N  
ATOM   2240  CA  GLU B1639      96.328 -22.045 121.355  1.00  0.00           C  
ATOM   2241  C   GLU B1639      96.650 -23.430 120.783  1.00  0.00           C  
ATOM   2242  O   GLU B1639      95.803 -24.319 120.764  1.00  0.00           O  
ATOM   2243  CB  GLU B1639      96.541 -20.963 120.290  1.00  0.00           C  
ATOM   2244  CG  GLU B1639      95.867 -21.265 118.951  1.00  0.00           C  
ATOM   2245  CD  GLU B1639      94.384 -21.575 119.091  1.00  0.00           C  
ATOM   2246  OE1 GLU B1639      93.772 -22.027 118.096  1.00  0.00           O  
ATOM   2247  OE2 GLU B1639      93.828 -21.366 120.193  1.00  0.00           O  
ATOM   2248  N   GLU B1640      97.882 -23.614 120.328  1.00  0.00           N  
ATOM   2249  CA  GLU B1640      98.298 -24.899 119.790  1.00  0.00           C  
ATOM   2250  C   GLU B1640      97.736 -26.049 120.624  1.00  0.00           C  
ATOM   2251  O   GLU B1640      96.969 -26.864 120.127  1.00  0.00           O  
ATOM   2252  CB  GLU B1640      99.822 -24.977 119.765  1.00  0.00           C  
ATOM   2253  CG  GLU B1640     100.368 -26.362 119.574  1.00  0.00           C  
ATOM   2254  CD  GLU B1640     101.882 -26.396 119.664  1.00  0.00           C  
ATOM   2255  OE1 GLU B1640     102.443 -27.499 119.872  1.00  0.00           O  
ATOM   2256  OE2 GLU B1640     102.508 -25.320 119.519  1.00  0.00           O  
ATOM   2257  N   ASP B1641      98.114 -26.104 121.896  1.00  0.00           N  
ATOM   2258  CA  ASP B1641      97.645 -27.169 122.772  1.00  0.00           C  
ATOM   2259  C   ASP B1641      96.146 -27.386 122.731  1.00  0.00           C  
ATOM   2260  O   ASP B1641      95.689 -28.523 122.829  1.00  0.00           O  
ATOM   2261  CB  ASP B1641      98.070 -26.918 124.220  1.00  0.00           C  
ATOM   2262  CG  ASP B1641      99.378 -27.598 124.567  1.00  0.00           C  
ATOM   2263  OD1 ASP B1641      99.663 -28.680 124.005  1.00  0.00           O  
ATOM   2264  OD2 ASP B1641     100.121 -27.066 125.413  1.00  0.00           O  
ATOM   2265  N   LYS B1642      95.385 -26.302 122.588  1.00  0.00           N  
ATOM   2266  CA  LYS B1642      93.924 -26.375 122.556  1.00  0.00           C  
ATOM   2267  C   LYS B1642      93.408 -27.385 121.540  1.00  0.00           C  
ATOM   2268  O   LYS B1642      92.797 -28.389 121.900  1.00  0.00           O  
ATOM   2269  CB  LYS B1642      93.326 -24.999 122.243  1.00  0.00           C  
ATOM   2270  CG  LYS B1642      91.800 -24.978 122.215  1.00  0.00           C  
ATOM   2271  CD  LYS B1642      91.260 -23.884 121.294  1.00  0.00           C  
ATOM   2272  CE  LYS B1642      91.467 -22.492 121.864  1.00  0.00           C  
ATOM   2273  NZ  LYS B1642      90.607 -22.246 123.058  1.00  0.00           N  
ATOM   2274  N   ASN B1662      93.654 -27.114 120.265  1.00  0.00           N  
ATOM   2275  CA  ASN B1662      93.200 -27.999 119.204  1.00  0.00           C  
ATOM   2276  C   ASN B1662      94.329 -28.780 118.536  1.00  0.00           C  
ATOM   2277  O   ASN B1662      94.774 -28.464 117.428  1.00  0.00           O  
ATOM   2278  CB  ASN B1662      92.400 -27.195 118.172  1.00  0.00           C  
ATOM   2279  CG  ASN B1662      92.917 -25.778 118.003  1.00  0.00           C  
ATOM   2280  OD1 ASN B1662      94.001 -25.556 117.459  1.00  0.00           O  
ATOM   2281  ND2 ASN B1662      92.141 -24.808 118.475  1.00  0.00           N  
ATOM   2282  N   SER B1663      94.779 -29.809 119.244  1.00  0.00           N  
ATOM   2283  CA  SER B1663      95.841 -30.691 118.789  1.00  0.00           C  
ATOM   2284  C   SER B1663      95.652 -31.984 119.577  1.00  0.00           C  
ATOM   2285  O   SER B1663      96.013 -32.055 120.752  1.00  0.00           O  
ATOM   2286  CB  SER B1663      97.205 -30.082 119.100  1.00  0.00           C  
ATOM   2287  OG  SER B1663      98.243 -30.865 118.540  1.00  0.00           O  
ATOM   2288  N   GLY B1664      95.074 -32.991 118.929  1.00  0.00           N  
ATOM   2289  CA  GLY B1664      94.805 -34.263 119.581  1.00  0.00           C  
ATOM   2290  C   GLY B1664      95.860 -34.792 120.530  1.00  0.00           C  
ATOM   2291  O   GLY B1664      95.618 -35.754 121.267  1.00  0.00           O  
ATOM   2292  N   LYS B1665      97.037 -34.175 120.508  1.00  0.00           N  
ATOM   2293  CA  LYS B1665      98.139 -34.580 121.368  1.00  0.00           C  
ATOM   2294  C   LYS B1665      97.951 -34.136 122.822  1.00  0.00           C  
ATOM   2295  O   LYS B1665      96.928 -33.541 123.191  1.00  0.00           O  
ATOM   2296  CB  LYS B1665      99.451 -33.990 120.850  1.00  0.00           C  
ATOM   2297  CG  LYS B1665      99.925 -34.512 119.509  1.00  0.00           C  
ATOM   2298  CD  LYS B1665      99.461 -33.652 118.365  1.00  0.00           C  
ATOM   2299  CE  LYS B1665     100.416 -33.782 117.186  1.00  0.00           C  
ATOM   2300  NZ  LYS B1665     101.778 -33.223 117.491  1.00  0.00           N  
ATOM   2301  N   ALA B1666      98.949 -34.448 123.645  1.00  0.00           N  
ATOM   2302  CA  ALA B1666      98.950 -34.045 125.041  1.00  0.00           C  
ATOM   2303  C   ALA B1666      99.529 -32.637 124.993  1.00  0.00           C  
ATOM   2304  O   ALA B1666     100.231 -32.281 124.037  1.00  0.00           O  
ATOM   2305  CB  ALA B1666      99.855 -34.951 125.857  1.00  0.00           C  
ATOM   2306  N   PRO B1667      99.255 -31.819 126.017  1.00  0.00           N  
ATOM   2307  CA  PRO B1667      99.784 -30.454 126.022  1.00  0.00           C  
ATOM   2308  C   PRO B1667     101.292 -30.502 126.183  1.00  0.00           C  
ATOM   2309  O   PRO B1667     101.787 -31.265 127.013  1.00  0.00           O  
ATOM   2310  CB  PRO B1667      99.115 -29.822 127.245  1.00  0.00           C  
ATOM   2311  CG  PRO B1667      97.965 -30.764 127.578  1.00  0.00           C  
ATOM   2312  CD  PRO B1667      98.552 -32.103 127.274  1.00  0.00           C  
ATOM   2313  N   ARG B1668     102.034 -29.715 125.405  1.00  0.00           N  
ATOM   2314  CA  ARG B1668     103.483 -29.738 125.579  1.00  0.00           C  
ATOM   2315  C   ARG B1668     103.984 -28.556 126.415  1.00  0.00           C  
ATOM   2316  O   ARG B1668     105.186 -28.398 126.643  1.00  0.00           O  
ATOM   2317  CB  ARG B1668     104.206 -29.812 124.231  1.00  0.00           C  
ATOM   2318  CG  ARG B1668     104.053 -28.623 123.348  1.00  0.00           C  
ATOM   2319  CD  ARG B1668     104.811 -28.858 122.054  1.00  0.00           C  
ATOM   2320  NE  ARG B1668     104.621 -27.741 121.139  1.00  0.00           N  
ATOM   2321  CZ  ARG B1668     105.321 -26.613 121.173  1.00  0.00           C  
ATOM   2322  NH1 ARG B1668     106.281 -26.448 122.076  1.00  0.00           N  
ATOM   2323  NH2 ARG B1668     105.040 -25.642 120.314  1.00  0.00           N  
ATOM   2324  N   ALA B1669     103.040 -27.746 126.890  1.00  0.00           N  
ATOM   2325  CA  ALA B1669     103.343 -26.598 127.736  1.00  0.00           C  
ATOM   2326  C   ALA B1669     104.014 -27.087 129.023  1.00  0.00           C  
ATOM   2327  O   ALA B1669     104.935 -26.454 129.519  1.00  0.00           O  
ATOM   2328  CB  ALA B1669     102.059 -25.839 128.067  1.00  0.00           C  
ATOM   2329  N   GLN B1670     103.541 -28.211 129.561  1.00  0.00           N  
ATOM   2330  CA  GLN B1670     104.111 -28.779 130.783  1.00  0.00           C  
ATOM   2331  C   GLN B1670     105.595 -29.037 130.555  1.00  0.00           C  
ATOM   2332  O   GLN B1670     106.444 -28.638 131.359  1.00  0.00           O  
ATOM   2333  CB  GLN B1670     103.439 -30.112 131.132  1.00  0.00           C  
ATOM   2334  CG  GLN B1670     102.221 -30.045 132.046  1.00  0.00           C  
ATOM   2335  CD  GLN B1670     101.041 -29.330 131.426  1.00  0.00           C  
ATOM   2336  OE1 GLN B1670     100.944 -29.192 130.199  1.00  0.00           O  
ATOM   2337  NE2 GLN B1670     100.121 -28.879 132.274  1.00  0.00           N  
ATOM   2338  N   TYR B1671     105.880 -29.728 129.450  1.00  0.00           N  
ATOM   2339  CA  TYR B1671     107.232 -30.085 129.031  1.00  0.00           C  
ATOM   2340  C   TYR B1671     108.048 -28.800 128.878  1.00  0.00           C  
ATOM   2341  O   TYR B1671     109.132 -28.664 129.448  1.00  0.00           O  
ATOM   2342  CB  TYR B1671     107.149 -30.847 127.699  1.00  0.00           C  
ATOM   2343  CG  TYR B1671     108.470 -31.182 127.023  1.00  0.00           C  
ATOM   2344  CD1 TYR B1671     108.512 -31.496 125.659  1.00  0.00           C  
ATOM   2345  CD2 TYR B1671     109.675 -31.193 127.737  1.00  0.00           C  
ATOM   2346  CE1 TYR B1671     109.722 -31.809 125.022  1.00  0.00           C  
ATOM   2347  CE2 TYR B1671     110.889 -31.506 127.107  1.00  0.00           C  
ATOM   2348  CZ  TYR B1671     110.903 -31.812 125.754  1.00  0.00           C  
ATOM   2349  OH  TYR B1671     112.093 -32.124 125.138  1.00  0.00           O  
ATOM   2350  N   VAL B1672     107.522 -27.860 128.102  1.00  0.00           N  
ATOM   2351  CA  VAL B1672     108.189 -26.585 127.901  1.00  0.00           C  
ATOM   2352  C   VAL B1672     108.513 -25.943 129.252  1.00  0.00           C  
ATOM   2353  O   VAL B1672     109.682 -25.722 129.583  1.00  0.00           O  
ATOM   2354  CB  VAL B1672     107.296 -25.632 127.086  1.00  0.00           C  
ATOM   2355  CG1 VAL B1672     107.793 -24.201 127.195  1.00  0.00           C  
ATOM   2356  CG2 VAL B1672     107.279 -26.075 125.641  1.00  0.00           C  
ATOM   2357  N   LEU B1673     107.466 -25.649 130.021  1.00  0.00           N  
ATOM   2358  CA  LEU B1673     107.591 -25.034 131.338  1.00  0.00           C  
ATOM   2359  C   LEU B1673     108.685 -25.681 132.185  1.00  0.00           C  
ATOM   2360  O   LEU B1673     109.499 -24.993 132.786  1.00  0.00           O  
ATOM   2361  CB  LEU B1673     106.260 -25.132 132.077  1.00  0.00           C  
ATOM   2362  CG  LEU B1673     106.193 -24.507 133.471  1.00  0.00           C  
ATOM   2363  CD1 LEU B1673     106.120 -22.984 133.345  1.00  0.00           C  
ATOM   2364  CD2 LEU B1673     104.974 -25.041 134.221  1.00  0.00           C  
ATOM   2365  N   ALA B1684     108.704 -27.006 132.237  1.00  0.00           N  
ATOM   2366  CA  ALA B1684     109.712 -27.707 133.028  1.00  0.00           C  
ATOM   2367  C   ALA B1684     111.120 -27.555 132.442  1.00  0.00           C  
ATOM   2368  O   ALA B1684     112.099 -27.437 133.184  1.00  0.00           O  
ATOM   2369  CB  ALA B1684     109.344 -29.195 133.155  1.00  0.00           C  
ATOM   2370  N   GLU B1685     111.220 -27.555 131.116  1.00  0.00           N  
ATOM   2371  CA  GLU B1685     112.511 -27.425 130.451  1.00  0.00           C  
ATOM   2372  C   GLU B1685     113.102 -26.062 130.799  1.00  0.00           C  
ATOM   2373  O   GLU B1685     114.275 -25.940 131.169  1.00  0.00           O  
ATOM   2374  CB  GLU B1685     112.330 -27.544 128.939  1.00  0.00           C  
ATOM   2375  CG  GLU B1685     113.619 -27.866 128.159  1.00  0.00           C  
ATOM   2376  CD  GLU B1685     113.802 -29.370 127.861  1.00  0.00           C  
ATOM   2377  OE1 GLU B1685     113.929 -29.721 126.661  1.00  0.00           O  
ATOM   2378  OE2 GLU B1685     113.824 -30.198 128.814  1.00  0.00           O  
ATOM   2379  N   GLN B1686     112.261 -25.042 130.698  1.00  0.00           N  
ATOM   2380  CA  GLN B1686     112.656 -23.664 130.977  1.00  0.00           C  
ATOM   2381  C   GLN B1686     113.068 -23.402 132.431  1.00  0.00           C  
ATOM   2382  O   GLN B1686     114.223 -23.064 132.728  1.00  0.00           O  
ATOM   2383  CB  GLN B1686     111.504 -22.722 130.624  1.00  0.00           C  
ATOM   2384  CG  GLN B1686     111.100 -22.695 129.161  1.00  0.00           C  
ATOM   2385  CD  GLN B1686     112.027 -21.854 128.327  1.00  0.00           C  
ATOM   2386  OE1 GLN B1686     113.130 -22.277 127.978  1.00  0.00           O  
ATOM   2387  NE2 GLN B1686     111.591 -20.638 128.013  1.00  0.00           N  
ATOM   2388  N   VAL B1687     112.103 -23.536 133.332  1.00  0.00           N  
ATOM   2389  CA  VAL B1687     112.362 -23.290 134.728  1.00  0.00           C  
ATOM   2390  C   VAL B1687     113.470 -24.199 135.247  1.00  0.00           C  
ATOM   2391  O   VAL B1687     114.282 -23.780 136.067  1.00  0.00           O  
ATOM   2392  CB  VAL B1687     111.066 -23.445 135.563  1.00  0.00           C  
ATOM   2393  CG1 VAL B1687     111.348 -23.152 137.035  1.00  0.00           C  
ATOM   2394  CG2 VAL B1687     109.998 -22.476 135.044  1.00  0.00           C  
ATOM   2395  N   THR B1690     113.541 -25.433 134.766  1.00  0.00           N  
ATOM   2396  CA  THR B1690     114.607 -26.306 135.244  1.00  0.00           C  
ATOM   2397  C   THR B1690     115.990 -25.807 134.843  1.00  0.00           C  
ATOM   2398  O   THR B1690     116.911 -25.840 135.646  1.00  0.00           O  
ATOM   2399  CB  THR B1690     114.402 -27.760 134.780  1.00  0.00           C  
ATOM   2400  OG1 THR B1690     113.632 -28.449 135.770  1.00  0.00           O  
ATOM   2401  CG2 THR B1690     115.736 -28.482 134.610  1.00  0.00           C  
ATOM   2402  N   ARG B1691     116.143 -25.340 133.611  1.00  0.00           N  
ATOM   2403  CA  ARG B1691     117.435 -24.820 133.163  1.00  0.00           C  
ATOM   2404  C   ARG B1691     117.718 -23.484 133.870  1.00  0.00           C  
ATOM   2405  O   ARG B1691     118.856 -23.199 134.257  1.00  0.00           O  
ATOM   2406  CB  ARG B1691     117.426 -24.613 131.646  1.00  0.00           C  
ATOM   2407  CG  ARG B1691     118.719 -24.051 131.092  1.00  0.00           C  
ATOM   2408  CD  ARG B1691     118.598 -23.693 129.604  1.00  0.00           C  
ATOM   2409  NE  ARG B1691     118.286 -24.844 128.756  1.00  0.00           N  
ATOM   2410  CZ  ARG B1691     117.196 -24.948 127.998  1.00  0.00           C  
ATOM   2411  NH1 ARG B1691     116.298 -23.971 127.973  1.00  0.00           N  
ATOM   2412  NH2 ARG B1691     117.002 -26.037 127.269  1.00  0.00           N  
ATOM   2413  N   LEU B1692     116.676 -22.669 134.029  1.00  0.00           N  
ATOM   2414  CA  LEU B1692     116.814 -21.383 134.706  1.00  0.00           C  
ATOM   2415  C   LEU B1692     117.393 -21.544 136.101  1.00  0.00           C  
ATOM   2416  O   LEU B1692     118.328 -20.846 136.482  1.00  0.00           O  
ATOM   2417  CB  LEU B1692     115.462 -20.692 134.843  1.00  0.00           C  
ATOM   2418  CG  LEU B1692     115.068 -19.697 133.762  1.00  0.00           C  
ATOM   2419  CD1 LEU B1692     113.725 -19.067 134.104  1.00  0.00           C  
ATOM   2420  CD2 LEU B1692     116.148 -18.633 133.650  1.00  0.00           C  
ATOM   2421  N   VAL B1693     116.822 -22.470 136.857  1.00  0.00           N  
ATOM   2422  CA  VAL B1693     117.239 -22.722 138.225  1.00  0.00           C  
ATOM   2423  C   VAL B1693     118.401 -23.710 138.431  1.00  0.00           C  
ATOM   2424  O   VAL B1693     119.032 -23.710 139.494  1.00  0.00           O  
ATOM   2425  CB  VAL B1693     116.011 -23.176 139.044  1.00  0.00           C  
ATOM   2426  CG1 VAL B1693     116.417 -23.682 140.425  1.00  0.00           C  
ATOM   2427  CG2 VAL B1693     115.043 -22.011 139.157  1.00  0.00           C  
ATOM   2428  N   HIS B1694     118.709 -24.534 137.434  1.00  0.00           N  
ATOM   2429  CA  HIS B1694     119.786 -25.504 137.608  1.00  0.00           C  
ATOM   2430  C   HIS B1694     120.746 -25.637 136.440  1.00  0.00           C  
ATOM   2431  O   HIS B1694     121.682 -26.441 136.502  1.00  0.00           O  
ATOM   2432  CB  HIS B1694     119.200 -26.879 137.929  1.00  0.00           C  
ATOM   2433  CG  HIS B1694     118.500 -26.942 139.250  1.00  0.00           C  
ATOM   2434  ND1 HIS B1694     119.171 -27.098 140.442  1.00  0.00           N  
ATOM   2435  CD2 HIS B1694     117.185 -26.861 139.567  1.00  0.00           C  
ATOM   2436  CE1 HIS B1694     118.301 -27.114 141.436  1.00  0.00           C  
ATOM   2437  NE2 HIS B1694     117.089 -26.972 140.932  1.00  0.00           N  
ATOM   2438  N   GLY B1695     120.510 -24.868 135.378  1.00  0.00           N  
ATOM   2439  CA  GLY B1695     121.384 -24.907 134.216  1.00  0.00           C  
ATOM   2440  C   GLY B1695     121.370 -26.203 133.428  1.00  0.00           C  
ATOM   2441  O   GLY B1695     120.699 -27.165 133.797  1.00  0.00           O  
ATOM   2442  N   GLU B1696     122.122 -26.232 132.335  1.00  0.00           N  
ATOM   2443  CA  GLU B1696     122.187 -27.414 131.485  1.00  0.00           C  
ATOM   2444  C   GLU B1696     122.429 -28.726 132.228  1.00  0.00           C  
ATOM   2445  O   GLU B1696     121.842 -29.754 131.881  1.00  0.00           O  
ATOM   2446  CB  GLU B1696     123.263 -27.217 130.422  1.00  0.00           C  
ATOM   2447  CG  GLU B1696     122.885 -26.203 129.373  1.00  0.00           C  
ATOM   2448  CD  GLU B1696     121.598 -26.582 128.673  1.00  0.00           C  
ATOM   2449  OE1 GLU B1696     121.357 -27.803 128.528  1.00  0.00           O  
ATOM   2450  OE2 GLU B1696     120.839 -25.673 128.265  1.00  0.00           O  
ATOM   2451  N   GLU B1697     123.289 -28.699 133.239  1.00  0.00           N  
ATOM   2452  CA  GLU B1697     123.578 -29.906 134.004  1.00  0.00           C  
ATOM   2453  C   GLU B1697     122.319 -30.347 134.741  1.00  0.00           C  
ATOM   2454  O   GLU B1697     121.856 -31.478 134.584  1.00  0.00           O  
ATOM   2455  CB  GLU B1697     124.666 -29.657 135.048  1.00  0.00           C  
ATOM   2456  CG  GLU B1697     125.892 -28.920 134.565  1.00  0.00           C  
ATOM   2457  CD  GLU B1697     126.787 -28.507 135.724  1.00  0.00           C  
ATOM   2458  OE1 GLU B1697     127.695 -27.674 135.511  1.00  0.00           O  
ATOM   2459  OE2 GLU B1697     126.578 -29.015 136.851  1.00  0.00           O  
ATOM   2460  N   GLY B1698     121.784 -29.442 135.557  1.00  0.00           N  
ATOM   2461  CA  GLY B1698     120.591 -29.731 136.329  1.00  0.00           C  
ATOM   2462  C   GLY B1698     119.464 -30.312 135.501  1.00  0.00           C  
ATOM   2463  O   GLY B1698     118.722 -31.162 135.989  1.00  0.00           O  
ATOM   2464  N   LEU B1708     119.334 -29.853 134.255  1.00  0.00           N  
ATOM   2465  CA  LEU B1708     118.290 -30.334 133.348  1.00  0.00           C  
ATOM   2466  C   LEU B1708     118.598 -31.757 132.894  1.00  0.00           C  
ATOM   2467  O   LEU B1708     117.799 -32.680 133.097  1.00  0.00           O  
ATOM   2468  CB  LEU B1708     118.188 -29.411 132.127  1.00  0.00           C  
ATOM   2469  CG  LEU B1708     117.155 -29.719 131.032  1.00  0.00           C  
ATOM   2470  CD1 LEU B1708     115.780 -29.976 131.643  1.00  0.00           C  
ATOM   2471  CD2 LEU B1708     117.105 -28.544 130.051  1.00  0.00           C  
ATOM   2472  N   GLN B1716     119.761 -31.930 132.279  1.00  0.00           N  
ATOM   2473  CA  GLN B1716     120.171 -33.244 131.815  1.00  0.00           C  
ATOM   2474  C   GLN B1716     120.143 -34.267 132.944  1.00  0.00           C  
ATOM   2475  O   GLN B1716     120.109 -35.467 132.693  1.00  0.00           O  
ATOM   2476  CB  GLN B1716     121.575 -33.179 131.215  1.00  0.00           C  
ATOM   2477  CG  GLN B1716     121.648 -32.326 129.958  1.00  0.00           C  
ATOM   2478  CD  GLN B1716     123.006 -32.389 129.286  1.00  0.00           C  
ATOM   2479  OE1 GLN B1716     123.574 -33.472 129.112  1.00  0.00           O  
ATOM   2480  NE2 GLN B1716     123.532 -31.228 128.892  1.00  0.00           N  
ATOM   2481  N   ALA B1717     120.158 -33.789 134.185  1.00  0.00           N  
ATOM   2482  CA  ALA B1717     120.137 -34.672 135.346  1.00  0.00           C  
ATOM   2483  C   ALA B1717     118.713 -35.098 135.678  1.00  0.00           C  
ATOM   2484  O   ALA B1717     118.481 -36.201 136.184  1.00  0.00           O  
ATOM   2485  CB  ALA B1717     120.760 -33.977 136.540  1.00  0.00           C  
ATOM   2486  N   ALA B1718     117.763 -34.213 135.391  1.00  0.00           N  
ATOM   2487  CA  ALA B1718     116.360 -34.488 135.649  1.00  0.00           C  
ATOM   2488  C   ALA B1718     115.861 -35.483 134.617  1.00  0.00           C  
ATOM   2489  O   ALA B1718     114.677 -35.825 134.595  1.00  0.00           O  
ATOM   2490  CB  ALA B1718     115.557 -33.208 135.563  1.00  0.00           C  
ATOM   2491  N   LYS B1719     116.772 -35.931 133.755  1.00  0.00           N  
ATOM   2492  CA  LYS B1719     116.460 -36.895 132.712  1.00  0.00           C  
ATOM   2493  C   LYS B1719     117.229 -38.193 132.919  1.00  0.00           C  
ATOM   2494  O   LYS B1719     117.585 -38.858 131.946  1.00  0.00           O  
ATOM   2495  CB  LYS B1719     116.810 -36.322 131.341  1.00  0.00           C  
ATOM   2496  CG  LYS B1719     115.660 -35.641 130.623  1.00  0.00           C  
ATOM   2497  CD  LYS B1719     115.026 -34.553 131.463  1.00  0.00           C  
ATOM   2498  CE  LYS B1719     113.999 -33.773 130.667  1.00  0.00           C  
ATOM   2499  NZ  LYS B1719     114.630 -33.048 129.534  1.00  0.00           N  
ATOM   2500  N   ARG B1720     117.507 -38.548 134.175  1.00  0.00           N  
ATOM   2501  CA  ARG B1720     118.223 -39.793 134.451  1.00  0.00           C  
ATOM   2502  C   ARG B1720     118.296 -40.203 135.927  1.00  0.00           C  
ATOM   2503  O   ARG B1720     119.187 -41.005 136.281  1.00  0.00           O  
ATOM   2504  CB  ARG B1720     119.640 -39.742 133.847  1.00  0.00           C  
ATOM   2505  CG  ARG B1720     120.566 -38.693 134.428  1.00  0.00           C  
ATOM   2506  CD  ARG B1720     121.988 -38.783 133.841  1.00  0.00           C  
ATOM   2507  NE  ARG B1720     122.096 -38.315 132.455  1.00  0.00           N  
ATOM   2508  CZ  ARG B1720     123.195 -37.767 131.920  1.00  0.00           C  
ATOM   2509  NH1 ARG B1720     124.297 -37.608 132.643  1.00  0.00           N  
ATOM   2510  NH2 ARG B1720     123.192 -37.354 130.656  1.00  0.00           N  
ATOM   2511  OXT ARG B1720     117.433 -39.758 136.712  1.00  0.00           O  
HETATM 2512  CD1 YSA B1002     113.759  -7.068 153.839  1.00  0.00           C  
HETATM 2513  CE1 YSA B1002     114.293  -5.786 153.747  1.00  0.00           C  
HETATM 2514  CZ  YSA B1002     113.940  -4.958 152.686  1.00  0.00           C  
HETATM 2515  OH  YSA B1002     114.488  -3.719 152.576  1.00  0.00           O  
HETATM 2516  CE2 YSA B1002     113.046  -5.413 151.719  1.00  0.00           C  
HETATM 2517  CD2 YSA B1002     112.515  -6.696 151.811  1.00  0.00           C  
HETATM 2518  CG  YSA B1002     112.872  -7.527 152.870  1.00  0.00           C  
HETATM 2519  CB  YSA B1002     112.347  -8.963 152.939  1.00  0.00           C  
HETATM 2520  CA  YSA B1002     110.858  -9.051 153.285  1.00  0.00           C  
HETATM 2521  N   YSA B1002     110.610  -8.472 154.613  1.00  0.00           N  
HETATM 2522  C   YSA B1002     110.439 -10.522 153.298  1.00  0.00           C  
HETATM 2523  O   YSA B1002     109.853 -10.998 154.269  1.00  0.00           O  
HETATM 2524  NAT YSA B1002     110.775 -11.206 152.206  1.00  0.00           N  
HETATM 2525  SBI YSA B1002     110.426 -12.787 152.007  1.00  0.00           S  
HETATM 2526  OAD YSA B1002     108.942 -12.994 152.075  1.00  0.00           O  
HETATM 2527  OAE YSA B1002     111.104 -13.605 153.066  1.00  0.00           O  
HETATM 2528  O5' YSA B1002     110.953 -13.220 150.672  1.00  0.00           O  
HETATM 2529  C5' YSA B1002     110.078 -13.480 149.574  1.00  0.00           C  
HETATM 2530  C4' YSA B1002     109.933 -12.273 148.643  1.00  0.00           C  
HETATM 2531  O4' YSA B1002     109.277 -12.703 147.439  1.00  0.00           O  
HETATM 2532  C3' YSA B1002     109.017 -11.179 149.193  1.00  0.00           C  
HETATM 2533  O3' YSA B1002     109.116 -10.008 148.376  1.00  0.00           O  
HETATM 2534  C2' YSA B1002     107.665 -11.864 148.989  1.00  0.00           C  
HETATM 2535  O2' YSA B1002     106.615 -10.899 148.882  1.00  0.00           O  
HETATM 2536  C1' YSA B1002     107.860 -12.522 147.621  1.00  0.00           C  
HETATM 2537  N9  YSA B1002     107.118 -13.802 147.545  1.00  0.00           N  
HETATM 2538  C8  YSA B1002     107.120 -14.769 148.461  1.00  0.00           C  
HETATM 2539  N7  YSA B1002     106.334 -15.765 148.063  1.00  0.00           N  
HETATM 2540  C5  YSA B1002     105.823 -15.432 146.881  1.00  0.00           C  
HETATM 2541  C4  YSA B1002     106.323 -14.181 146.547  1.00  0.00           C  
HETATM 2542  N3  YSA B1002     105.960 -13.614 145.387  1.00  0.00           N  
HETATM 2543  C2  YSA B1002     105.131 -14.226 144.557  1.00  0.00           C  
HETATM 2544  N1  YSA B1002     104.638 -15.419 144.845  1.00  0.00           N  
HETATM 2545  C6  YSA B1002     104.959 -16.049 145.985  1.00  0.00           C  
HETATM 2546  N6  YSA B1002     104.475 -17.259 146.246  1.00  0.00           N  
TER
END
