# Supplementary material for: Backbone Brackets and Arginine Tweezers delineate Class I and Class II aminoacyl tRNA synthetases
Source: PLoS Comput Biol. 2018 Apr 16;14(4):e1006101. doi: 10.1371/journal.pcbi.1006101 (PMC5919687; doi:10.1371/journal.pcbi.1006101)
Supplement: S11 File — All structures of Class I aaRS with residues renumbered according to the MSA. (GZ) [file pcbi.1006101.s023.tar.gz › 1woy_A_renum.pdb]

ATOM      1  N   MET A 243     -15.506 -17.675 109.450  1.00  0.00           N  
ATOM      2  CA  MET A 243     -15.293 -19.038 108.887  1.00  0.00           C  
ATOM      3  C   MET A 243     -13.909 -19.128 108.252  1.00  0.00           C  
ATOM      4  O   MET A 243     -13.222 -20.142 108.382  1.00  0.00           O  
ATOM      5  CB  MET A 243     -16.364 -19.355 107.832  1.00  0.00           C  
ATOM      6  CG  MET A 243     -16.295 -18.474 106.588  1.00  0.00           C  
ATOM      7  SD  MET A 243     -17.495 -18.915 105.305  1.00  0.00           S  
ATOM      8  CE  MET A 243     -18.843 -17.725 105.673  1.00  0.00           C  
ATOM      9  N   GLU A 244     -13.513 -18.066 107.556  1.00  0.00           N  
ATOM     10  CA  GLU A 244     -12.209 -18.019 106.904  1.00  0.00           C  
ATOM     11  C   GLU A 244     -11.177 -17.743 107.986  1.00  0.00           C  
ATOM     12  O   GLU A 244      -9.999 -18.098 107.847  1.00  0.00           O  
ATOM     13  CB  GLU A 244     -12.166 -16.896 105.850  1.00  0.00           C  
ATOM     14  CG  GLU A 244     -13.179 -17.030 104.702  1.00  0.00           C  
ATOM     15  CD  GLU A 244     -12.720 -17.978 103.600  1.00  0.00           C  
ATOM     16  OE1 GLU A 244     -11.694 -17.677 102.941  1.00  0.00           O  
ATOM     17  OE2 GLU A 244     -13.390 -19.020 103.393  1.00  0.00           O  
ATOM     18  N   LYS A 245     -11.624 -17.086 109.058  1.00  0.00           N  
ATOM     19  CA  LYS A 245     -10.735 -16.777 110.162  1.00  0.00           C  
ATOM     20  C   LYS A 245     -10.737 -17.975 111.100  1.00  0.00           C  
ATOM     21  O   LYS A 245     -11.689 -18.213 111.845  1.00  0.00           O  
ATOM     22  CB  LYS A 245     -11.182 -15.507 110.894  1.00  0.00           C  
ATOM     23  CG  LYS A 245     -11.109 -14.256 110.031  1.00  0.00           C  
ATOM     24  CD  LYS A 245     -10.818 -13.001 110.845  1.00  0.00           C  
ATOM     25  CE  LYS A 245     -11.899 -12.711 111.855  1.00  0.00           C  
ATOM     26  NZ  LYS A 245     -11.625 -11.442 112.572  1.00  0.00           N  
ATOM     27  N   VAL A 265      -9.660 -18.742 111.017  1.00  0.00           N  
ATOM     28  CA  VAL A 265      -9.496 -19.938 111.814  1.00  0.00           C  
ATOM     29  C   VAL A 265      -8.145 -19.906 112.499  1.00  0.00           C  
ATOM     30  O   VAL A 265      -7.144 -19.545 111.890  1.00  0.00           O  
ATOM     31  CB  VAL A 265      -9.540 -21.200 110.935  1.00  0.00           C  
ATOM     32  CG1 VAL A 265      -9.268 -22.422 111.778  1.00  0.00           C  
ATOM     33  CG2 VAL A 265     -10.906 -21.317 110.237  1.00  0.00           C  
ATOM     34  N   PHE A 266      -8.117 -20.295 113.767  1.00  0.00           N  
ATOM     35  CA  PHE A 266      -6.856 -20.327 114.493  1.00  0.00           C  
ATOM     36  C   PHE A 266      -6.752 -21.668 115.206  1.00  0.00           C  
ATOM     37  O   PHE A 266      -7.677 -22.083 115.886  1.00  0.00           O  
ATOM     38  CB  PHE A 266      -6.798 -19.188 115.517  1.00  0.00           C  
ATOM     39  CG  PHE A 266      -5.492 -19.117 116.281  1.00  0.00           C  
ATOM     40  CD1 PHE A 266      -4.324 -18.679 115.651  1.00  0.00           C  
ATOM     41  CD2 PHE A 266      -5.434 -19.493 117.632  1.00  0.00           C  
ATOM     42  CE1 PHE A 266      -3.113 -18.617 116.352  1.00  0.00           C  
ATOM     43  CE2 PHE A 266      -4.238 -19.438 118.345  1.00  0.00           C  
ATOM     44  CZ  PHE A 266      -3.067 -18.998 117.705  1.00  0.00           C  
ATOM     45  N   TYR A 267      -5.626 -22.343 115.039  1.00  0.00           N  
ATOM     46  CA  TYR A 267      -5.408 -23.620 115.706  1.00  0.00           C  
ATOM     47  C   TYR A 267      -4.044 -23.576 116.376  1.00  0.00           C  
ATOM     48  O   TYR A 267      -3.031 -23.327 115.727  1.00  0.00           O  
ATOM     49  CB  TYR A 267      -5.494 -24.776 114.701  1.00  0.00           C  
ATOM     50  CG  TYR A 267      -5.186 -26.139 115.278  1.00  0.00           C  
ATOM     51  CD1 TYR A 267      -5.617 -26.492 116.564  1.00  0.00           C  
ATOM     52  CD2 TYR A 267      -4.478 -27.088 114.537  1.00  0.00           C  
ATOM     53  CE1 TYR A 267      -5.346 -27.745 117.096  1.00  0.00           C  
ATOM     54  CE2 TYR A 267      -4.203 -28.352 115.064  1.00  0.00           C  
ATOM     55  CZ  TYR A 267      -4.639 -28.671 116.350  1.00  0.00           C  
ATOM     56  OH  TYR A 267      -4.336 -29.896 116.907  1.00  0.00           O  
ATOM     57  N   VAL A 268      -4.023 -23.773 117.691  1.00  0.00           N  
ATOM     58  CA  VAL A 268      -2.759 -23.734 118.422  1.00  0.00           C  
ATOM     59  C   VAL A 268      -2.639 -24.940 119.343  1.00  0.00           C  
ATOM     60  O   VAL A 268      -3.630 -25.353 119.952  1.00  0.00           O  
ATOM     61  CB  VAL A 268      -2.640 -22.416 119.260  1.00  0.00           C  
ATOM     62  CG1 VAL A 268      -3.750 -22.345 120.349  1.00  0.00           C  
ATOM     63  CG2 VAL A 268      -1.254 -22.348 119.927  1.00  0.00           C  
ATOM     64  N   THR A 269      -1.445 -25.519 119.434  1.00  0.00           N  
ATOM     65  CA  THR A 269      -1.234 -26.663 120.317  1.00  0.00           C  
ATOM     66  C   THR A 269      -0.044 -26.434 121.250  1.00  0.00           C  
ATOM     67  O   THR A 269       0.839 -25.630 120.955  1.00  0.00           O  
ATOM     68  CB  THR A 269      -0.925 -27.948 119.531  1.00  0.00           C  
ATOM     69  OG1 THR A 269       0.412 -27.877 118.999  1.00  0.00           O  
ATOM     70  CG2 THR A 269      -1.908 -28.123 118.369  1.00  0.00           C  
ATOM     71  N   THR A 270      -0.048 -27.106 122.396  1.00  0.00           N  
ATOM     72  CA  THR A 270       1.089 -27.040 123.291  1.00  0.00           C  
ATOM     73  C   THR A 270       1.613 -28.459 123.143  1.00  0.00           C  
ATOM     74  O   THR A 270       0.958 -29.303 122.546  1.00  0.00           O  
ATOM     75  CB  THR A 270       0.712 -26.859 124.804  1.00  0.00           C  
ATOM     76  OG1 THR A 270       0.071 -28.049 125.289  1.00  0.00           O  
ATOM     77  CG2 THR A 270      -0.188 -25.652 125.030  1.00  0.00           C  
ATOM     78  N   PRO A 271       2.817 -28.735 123.647  1.00  0.00           N  
ATOM     79  CA  PRO A 271       3.305 -30.111 123.534  1.00  0.00           C  
ATOM     80  C   PRO A 271       2.425 -30.914 124.513  1.00  0.00           C  
ATOM     81  O   PRO A 271       1.795 -30.320 125.397  1.00  0.00           O  
ATOM     82  CB  PRO A 271       4.740 -30.021 124.082  1.00  0.00           C  
ATOM     83  CG  PRO A 271       5.086 -28.496 123.989  1.00  0.00           C  
ATOM     84  CD  PRO A 271       3.786 -27.864 124.339  1.00  0.00           C  
ATOM     85  N   ILE A 272       2.336 -32.229 124.368  1.00  0.00           N  
ATOM     86  CA  ILE A 272       1.601 -32.971 125.371  1.00  0.00           C  
ATOM     87  C   ILE A 272       2.723 -33.296 126.356  1.00  0.00           C  
ATOM     88  O   ILE A 272       3.836 -33.622 125.949  1.00  0.00           O  
ATOM     89  CB  ILE A 272       0.908 -34.249 124.815  1.00  0.00           C  
ATOM     90  CG1 ILE A 272       1.878 -35.087 123.977  1.00  0.00           C  
ATOM     91  CG2 ILE A 272      -0.326 -33.833 123.997  1.00  0.00           C  
ATOM     92  CD1 ILE A 272       1.318 -36.459 123.654  1.00  0.00           C  
ATOM     93  N   TYR A 273       2.465 -33.163 127.645  1.00  0.00           N  
ATOM     94  CA  TYR A 273       3.540 -33.389 128.610  1.00  0.00           C  
ATOM     95  C   TYR A 273       3.595 -34.757 129.276  1.00  0.00           C  
ATOM     96  O   TYR A 273       2.581 -35.447 129.384  1.00  0.00           O  
ATOM     97  CB  TYR A 273       3.457 -32.313 129.692  1.00  0.00           C  
ATOM     98  CG  TYR A 273       3.373 -30.907 129.128  1.00  0.00           C  
ATOM     99  CD1 TYR A 273       4.456 -30.322 128.455  1.00  0.00           C  
ATOM    100  CD2 TYR A 273       2.203 -30.171 129.253  1.00  0.00           C  
ATOM    101  CE1 TYR A 273       4.359 -29.009 127.920  1.00  0.00           C  
ATOM    102  CE2 TYR A 273       2.093 -28.885 128.726  1.00  0.00           C  
ATOM    103  CZ  TYR A 273       3.169 -28.310 128.063  1.00  0.00           C  
ATOM    104  OH  TYR A 273       2.995 -27.049 127.527  1.00  0.00           O  
ATOM    105  N   TYR A 274       4.791 -35.139 129.724  1.00  0.00           N  
ATOM    106  CA  TYR A 274       4.960 -36.400 130.432  1.00  0.00           C  
ATOM    107  C   TYR A 274       3.886 -36.424 131.533  1.00  0.00           C  
ATOM    108  O   TYR A 274       3.884 -35.588 132.436  1.00  0.00           O  
ATOM    109  CB  TYR A 274       6.355 -36.492 131.045  1.00  0.00           C  
ATOM    110  CG  TYR A 274       6.548 -37.756 131.841  1.00  0.00           C  
ATOM    111  CD1 TYR A 274       6.375 -39.011 131.243  1.00  0.00           C  
ATOM    112  CD2 TYR A 274       6.864 -37.704 133.197  1.00  0.00           C  
ATOM    113  CE1 TYR A 274       6.504 -40.179 131.979  1.00  0.00           C  
ATOM    114  CE2 TYR A 274       6.993 -38.869 133.950  1.00  0.00           C  
ATOM    115  CZ  TYR A 274       6.805 -40.099 133.338  1.00  0.00           C  
ATOM    116  OH  TYR A 274       6.849 -41.241 134.099  1.00  0.00           O  
ATOM    117  N   VAL A 275       2.982 -37.395 131.453  1.00  0.00           N  
ATOM    118  CA  VAL A 275       1.853 -37.480 132.360  1.00  0.00           C  
ATOM    119  C   VAL A 275       2.146 -37.513 133.849  1.00  0.00           C  
ATOM    120  O   VAL A 275       1.349 -36.994 134.619  1.00  0.00           O  
ATOM    121  CB  VAL A 275       0.911 -38.677 131.970  1.00  0.00           C  
ATOM    122  CG1 VAL A 275       1.528 -40.013 132.391  1.00  0.00           C  
ATOM    123  CG2 VAL A 275      -0.469 -38.481 132.597  1.00  0.00           C  
ATOM    124  N   ASN A 276       3.273 -38.087 134.271  1.00  0.00           N  
ATOM    125  CA  ASN A 276       3.568 -38.116 135.711  1.00  0.00           C  
ATOM    126  C   ASN A 276       4.510 -36.989 136.183  1.00  0.00           C  
ATOM    127  O   ASN A 276       4.984 -37.015 137.317  1.00  0.00           O  
ATOM    128  CB  ASN A 276       4.175 -39.463 136.127  1.00  0.00           C  
ATOM    129  CG  ASN A 276       4.240 -39.636 137.655  1.00  0.00           C  
ATOM    130  OD1 ASN A 276       5.232 -40.147 138.194  1.00  0.00           O  
ATOM    131  ND2 ASN A 276       3.189 -39.214 138.347  1.00  0.00           N  
ATOM    132  N   ALA A 277       4.783 -36.008 135.326  1.00  0.00           N  
ATOM    133  CA  ALA A 277       5.667 -34.905 135.712  1.00  0.00           C  
ATOM    134  C   ALA A 277       4.961 -33.913 136.628  1.00  0.00           C  
ATOM    135  O   ALA A 277       3.774 -33.641 136.452  1.00  0.00           O  
ATOM    136  CB  ALA A 277       6.175 -34.171 134.449  1.00  0.00           C  
ATOM    137  N   GLU A 279       5.658 -33.387 137.632  1.00  0.00           N  
ATOM    138  CA  GLU A 279       5.017 -32.367 138.472  1.00  0.00           C  
ATOM    139  C   GLU A 279       5.015 -31.107 137.598  1.00  0.00           C  
ATOM    140  O   GLU A 279       6.056 -30.689 137.107  1.00  0.00           O  
ATOM    141  CB  GLU A 279       5.816 -32.100 139.756  1.00  0.00           C  
ATOM    142  CG  GLU A 279       5.139 -31.079 140.684  1.00  0.00           C  
ATOM    143  CD  GLU A 279       3.813 -31.573 141.261  1.00  0.00           C  
ATOM    144  OE1 GLU A 279       2.889 -30.746 141.441  1.00  0.00           O  
ATOM    145  OE2 GLU A 279       3.695 -32.787 141.549  1.00  0.00           O  
ATOM    146  N   PRO A 280       3.849 -30.500 137.369  1.00  0.00           N  
ATOM    147  CA  PRO A 280       3.855 -29.292 136.525  1.00  0.00           C  
ATOM    148  C   PRO A 280       4.764 -28.194 137.102  1.00  0.00           C  
ATOM    149  O   PRO A 280       4.701 -27.903 138.301  1.00  0.00           O  
ATOM    150  CB  PRO A 280       2.383 -28.871 136.500  1.00  0.00           C  
ATOM    151  CG  PRO A 280       1.651 -30.201 136.662  1.00  0.00           C  
ATOM    152  CD  PRO A 280       2.478 -30.896 137.737  1.00  0.00           C  
ATOM    153  N   HIS A 281       5.599 -27.600 136.251  1.00  0.00           N  
ATOM    154  CA  HIS A 281       6.518 -26.546 136.680  1.00  0.00           C  
ATOM    155  C   HIS A 281       6.435 -25.306 135.775  1.00  0.00           C  
ATOM    156  O   HIS A 281       5.548 -25.213 134.898  1.00  0.00           O  
ATOM    157  CB  HIS A 281       7.961 -27.094 136.736  1.00  0.00           C  
ATOM    158  CG  HIS A 281       8.471 -27.615 135.422  1.00  0.00           C  
ATOM    159  ND1 HIS A 281       9.124 -28.826 135.304  1.00  0.00           N  
ATOM    160  CD2 HIS A 281       8.413 -27.099 134.173  1.00  0.00           C  
ATOM    161  CE1 HIS A 281       9.442 -29.034 134.038  1.00  0.00           C  
ATOM    162  NE2 HIS A 281       9.020 -28.001 133.331  1.00  0.00           N  
ATOM    163  N   LEU A 282       7.356 -24.362 135.980  1.00  0.00           N  
ATOM    164  CA  LEU A 282       7.370 -23.120 135.214  1.00  0.00           C  
ATOM    165  C   LEU A 282       7.399 -23.326 133.703  1.00  0.00           C  
ATOM    166  O   LEU A 282       6.750 -22.602 132.988  1.00  0.00           O  
ATOM    167  CB  LEU A 282       8.568 -22.258 135.582  1.00  0.00           C  
ATOM    168  CG  LEU A 282       8.397 -20.740 135.740  1.00  0.00           C  
ATOM    169  CD1 LEU A 282       9.726 -20.081 135.395  1.00  0.00           C  
ATOM    170  CD2 LEU A 282       7.279 -20.199 134.921  1.00  0.00           C  
ATOM    171  N   GLY A 283       8.190 -24.281 133.233  1.00  0.00           N  
ATOM    172  CA  GLY A 283       8.285 -24.554 131.802  1.00  0.00           C  
ATOM    173  C   GLY A 283       6.958 -24.918 131.151  1.00  0.00           C  
ATOM    174  O   GLY A 283       6.619 -24.372 130.091  1.00  0.00           O  
ATOM    175  N   HIS A 284       6.216 -25.843 131.772  1.00  0.00           N  
ATOM    176  CA  HIS A 284       4.909 -26.249 131.271  1.00  0.00           C  
ATOM    177  C   HIS A 284       3.957 -25.066 131.336  1.00  0.00           C  
ATOM    178  O   HIS A 284       3.204 -24.799 130.400  1.00  0.00           O  
ATOM    179  CB  HIS A 284       4.286 -27.340 132.141  1.00  0.00           C  
ATOM    180  CG  HIS A 284       5.181 -28.500 132.410  1.00  0.00           C  
ATOM    181  ND1 HIS A 284       5.672 -29.312 131.411  1.00  0.00           N  
ATOM    182  CD2 HIS A 284       5.618 -29.028 133.576  1.00  0.00           C  
ATOM    183  CE1 HIS A 284       6.370 -30.298 131.952  1.00  0.00           C  
ATOM    184  NE2 HIS A 284       6.351 -30.150 133.263  1.00  0.00           N  
ATOM    185  N   ALA A 285       3.975 -24.394 132.482  1.00  0.00           N  
ATOM    186  CA  ALA A 285       3.115 -23.239 132.730  1.00  0.00           C  
ATOM    187  C   ALA A 285       3.305 -22.155 131.686  1.00  0.00           C  
ATOM    188  O   ALA A 285       2.346 -21.646 131.120  1.00  0.00           O  
ATOM    189  CB  ALA A 285       3.404 -22.668 134.096  1.00  0.00           C  
ATOM    190  N   TYR A 286       4.563 -21.817 131.425  1.00  0.00           N  
ATOM    191  CA  TYR A 286       4.854 -20.769 130.468  1.00  0.00           C  
ATOM    192  C   TYR A 286       4.289 -21.071 129.077  1.00  0.00           C  
ATOM    193  O   TYR A 286       3.542 -20.279 128.510  1.00  0.00           O  
ATOM    194  CB  TYR A 286       6.362 -20.567 130.363  1.00  0.00           C  
ATOM    195  CG  TYR A 286       6.717 -19.558 129.311  1.00  0.00           C  
ATOM    196  CD1 TYR A 286       6.435 -18.203 129.497  1.00  0.00           C  
ATOM    197  CD2 TYR A 286       7.344 -19.950 128.124  1.00  0.00           C  
ATOM    198  CE1 TYR A 286       6.778 -17.267 128.536  1.00  0.00           C  
ATOM    199  CE2 TYR A 286       7.691 -19.018 127.162  1.00  0.00           C  
ATOM    200  CZ  TYR A 286       7.409 -17.678 127.379  1.00  0.00           C  
ATOM    201  OH  TYR A 286       7.810 -16.734 126.474  1.00  0.00           O  
ATOM    202  N   THR A 288       4.657 -22.222 128.533  1.00  0.00           N  
ATOM    203  CA  THR A 288       4.214 -22.603 127.200  1.00  0.00           C  
ATOM    204  C   THR A 288       2.707 -22.655 127.087  1.00  0.00           C  
ATOM    205  O   THR A 288       2.122 -22.196 126.097  1.00  0.00           O  
ATOM    206  CB  THR A 288       4.794 -23.966 126.799  1.00  0.00           C  
ATOM    207  OG1 THR A 288       6.222 -23.883 126.787  1.00  0.00           O  
ATOM    208  CG2 THR A 288       4.326 -24.341 125.402  1.00  0.00           C  
ATOM    209  N   THR A 289       2.069 -23.217 128.104  1.00  0.00           N  
ATOM    210  CA  THR A 289       0.629 -23.302 128.092  1.00  0.00           C  
ATOM    211  C   THR A 289      -0.010 -21.918 128.211  1.00  0.00           C  
ATOM    212  O   THR A 289      -1.032 -21.646 127.583  1.00  0.00           O  
ATOM    213  CB  THR A 289       0.172 -24.206 129.223  1.00  0.00           C  
ATOM    214  OG1 THR A 289       0.831 -25.465 129.074  1.00  0.00           O  
ATOM    215  CG2 THR A 289      -1.331 -24.410 129.176  1.00  0.00           C  
ATOM    216  N   VAL A 290       0.588 -21.036 129.005  1.00  0.00           N  
ATOM    217  CA  VAL A 290       0.046 -19.693 129.160  1.00  0.00           C  
ATOM    218  C   VAL A 290       0.129 -18.910 127.841  1.00  0.00           C  
ATOM    219  O   VAL A 290      -0.823 -18.212 127.452  1.00  0.00           O  
ATOM    220  CB  VAL A 290       0.765 -18.923 130.298  1.00  0.00           C  
ATOM    221  CG1 VAL A 290       0.439 -17.424 130.211  1.00  0.00           C  
ATOM    222  CG2 VAL A 290       0.303 -19.477 131.679  1.00  0.00           C  
ATOM    223  N   VAL A 291       1.258 -19.014 127.146  1.00  0.00           N  
ATOM    224  CA  VAL A 291       1.388 -18.324 125.855  1.00  0.00           C  
ATOM    225  C   VAL A 291       0.343 -18.843 124.834  1.00  0.00           C  
ATOM    226  O   VAL A 291      -0.269 -18.062 124.087  1.00  0.00           O  
ATOM    227  CB  VAL A 291       2.808 -18.517 125.306  1.00  0.00           C  
ATOM    228  CG1 VAL A 291       2.906 -17.947 123.887  1.00  0.00           C  
ATOM    229  CG2 VAL A 291       3.818 -17.840 126.272  1.00  0.00           C  
ATOM    230  N   ALA A 292       0.117 -20.152 124.817  1.00  0.00           N  
ATOM    231  CA  ALA A 292      -0.885 -20.716 123.906  1.00  0.00           C  
ATOM    232  C   ALA A 292      -2.249 -20.149 124.277  1.00  0.00           C  
ATOM    233  O   ALA A 292      -3.052 -19.776 123.402  1.00  0.00           O  
ATOM    234  CB  ALA A 292      -0.922 -22.227 124.038  1.00  0.00           C  
ATOM    235  N   ASP A 293      -2.507 -20.080 125.580  1.00  0.00           N  
ATOM    236  CA  ASP A 293      -3.788 -19.560 126.065  1.00  0.00           C  
ATOM    237  C   ASP A 293      -3.997 -18.108 125.645  1.00  0.00           C  
ATOM    238  O   ASP A 293      -5.094 -17.717 125.232  1.00  0.00           O  
ATOM    239  CB  ASP A 293      -3.870 -19.703 127.583  1.00  0.00           C  
ATOM    240  CG  ASP A 293      -5.248 -19.361 128.129  1.00  0.00           C  
ATOM    241  OD1 ASP A 293      -6.247 -20.050 127.786  1.00  0.00           O  
ATOM    242  OD2 ASP A 293      -5.340 -18.392 128.905  1.00  0.00           O  
ATOM    243  N   PHE A 294      -2.946 -17.304 125.746  1.00  0.00           N  
ATOM    244  CA  PHE A 294      -3.039 -15.919 125.336  1.00  0.00           C  
ATOM    245  C   PHE A 294      -3.399 -15.859 123.834  1.00  0.00           C  
ATOM    246  O   PHE A 294      -4.306 -15.125 123.420  1.00  0.00           O  
ATOM    247  CB  PHE A 294      -1.697 -15.209 125.587  1.00  0.00           C  
ATOM    248  CG  PHE A 294      -1.671 -13.802 125.101  1.00  0.00           C  
ATOM    249  CD1 PHE A 294      -2.149 -12.765 125.904  1.00  0.00           C  
ATOM    250  CD2 PHE A 294      -1.237 -13.514 123.811  1.00  0.00           C  
ATOM    251  CE1 PHE A 294      -2.202 -11.468 125.428  1.00  0.00           C  
ATOM    252  CE2 PHE A 294      -1.290 -12.201 123.316  1.00  0.00           C  
ATOM    253  CZ  PHE A 294      -1.773 -11.182 124.118  1.00  0.00           C  
ATOM    254  N   LEU A 295      -2.677 -16.629 123.024  1.00  0.00           N  
ATOM    255  CA  LEU A 295      -2.934 -16.670 121.585  1.00  0.00           C  
ATOM    256  C   LEU A 295      -4.370 -17.089 121.282  1.00  0.00           C  
ATOM    257  O   LEU A 295      -5.058 -16.449 120.471  1.00  0.00           O  
ATOM    258  CB  LEU A 295      -1.961 -17.629 120.898  1.00  0.00           C  
ATOM    259  CG  LEU A 295      -0.559 -17.061 120.626  1.00  0.00           C  
ATOM    260  CD1 LEU A 295       0.415 -18.195 120.309  1.00  0.00           C  
ATOM    261  CD2 LEU A 295      -0.637 -16.051 119.456  1.00  0.00           C  
ATOM    262  N   ALA A 296      -4.839 -18.142 121.948  1.00  0.00           N  
ATOM    263  CA  ALA A 296      -6.202 -18.608 121.713  1.00  0.00           C  
ATOM    264  C   ALA A 296      -7.255 -17.582 122.145  1.00  0.00           C  
ATOM    265  O   ALA A 296      -8.206 -17.312 121.398  1.00  0.00           O  
ATOM    266  CB  ALA A 296      -6.439 -19.929 122.413  1.00  0.00           C  
ATOM    267  N   ARG A 297      -7.094 -17.010 123.340  1.00  0.00           N  
ATOM    268  CA  ARG A 297      -8.053 -16.016 123.831  1.00  0.00           C  
ATOM    269  C   ARG A 297      -8.032 -14.768 122.909  1.00  0.00           C  
ATOM    270  O   ARG A 297      -9.068 -14.158 122.647  1.00  0.00           O  
ATOM    271  CB  ARG A 297      -7.740 -15.636 125.303  1.00  0.00           C  
ATOM    272  CG  ARG A 297      -7.661 -16.882 126.252  1.00  0.00           C  
ATOM    273  CD  ARG A 297      -7.391 -16.611 127.775  1.00  0.00           C  
ATOM    274  NE  ARG A 297      -8.658 -16.197 128.312  1.00  0.00           N  
ATOM    275  CZ  ARG A 297      -9.375 -16.804 129.239  1.00  0.00           C  
ATOM    276  NH1 ARG A 297      -8.991 -17.915 129.867  1.00  0.00           N  
ATOM    277  NH2 ARG A 297     -10.571 -16.318 129.432  1.00  0.00           N  
ATOM    278  N   TRP A 298      -6.853 -14.402 122.419  1.00  0.00           N  
ATOM    279  CA  TRP A 298      -6.723 -13.243 121.532  1.00  0.00           C  
ATOM    280  C   TRP A 298      -7.473 -13.488 120.225  1.00  0.00           C  
ATOM    281  O   TRP A 298      -8.259 -12.644 119.754  1.00  0.00           O  
ATOM    282  CB  TRP A 298      -5.239 -12.954 121.234  1.00  0.00           C  
ATOM    283  CG  TRP A 298      -5.069 -11.861 120.203  1.00  0.00           C  
ATOM    284  CD1 TRP A 298      -5.067 -11.999 118.831  1.00  0.00           C  
ATOM    285  CD2 TRP A 298      -4.948 -10.458 120.462  1.00  0.00           C  
ATOM    286  NE1 TRP A 298      -4.953 -10.766 118.236  1.00  0.00           N  
ATOM    287  CE2 TRP A 298      -4.881  -9.803 119.208  1.00  0.00           C  
ATOM    288  CE3 TRP A 298      -4.893  -9.686 121.637  1.00  0.00           C  
ATOM    289  CZ2 TRP A 298      -4.764  -8.409 119.093  1.00  0.00           C  
ATOM    290  CZ3 TRP A 298      -4.779  -8.294 121.525  1.00  0.00           C  
ATOM    291  CH2 TRP A 298      -4.716  -7.674 120.256  1.00  0.00           C  
ATOM    292  N   HIS A 299      -7.277 -14.664 119.649  1.00  0.00           N  
ATOM    293  CA  HIS A 299      -7.953 -14.948 118.400  1.00  0.00           C  
ATOM    294  C   HIS A 299      -9.470 -15.104 118.556  1.00  0.00           C  
ATOM    295  O   HIS A 299     -10.226 -14.656 117.686  1.00  0.00           O  
ATOM    296  CB  HIS A 299      -7.303 -16.158 117.695  1.00  0.00           C  
ATOM    297  CG  HIS A 299      -5.996 -15.821 117.030  1.00  0.00           C  
ATOM    298  ND1 HIS A 299      -4.791 -15.822 117.704  1.00  0.00           N  
ATOM    299  CD2 HIS A 299      -5.722 -15.370 115.778  1.00  0.00           C  
ATOM    300  CE1 HIS A 299      -3.838 -15.375 116.902  1.00  0.00           C  
ATOM    301  NE2 HIS A 299      -4.376 -15.093 115.728  1.00  0.00           N  
ATOM    302  N   ARG A 300      -9.934 -15.711 119.646  1.00  0.00           N  
ATOM    303  CA  ARG A 300     -11.385 -15.820 119.843  1.00  0.00           C  
ATOM    304  C   ARG A 300     -11.938 -14.415 119.990  1.00  0.00           C  
ATOM    305  O   ARG A 300     -13.011 -14.091 119.482  1.00  0.00           O  
ATOM    306  CB  ARG A 300     -11.732 -16.589 121.122  1.00  0.00           C  
ATOM    307  CG  ARG A 300     -11.268 -18.021 121.135  1.00  0.00           C  
ATOM    308  CD  ARG A 300     -11.861 -18.731 122.347  1.00  0.00           C  
ATOM    309  NE  ARG A 300     -11.324 -20.076 122.458  1.00  0.00           N  
ATOM    310  CZ  ARG A 300     -10.426 -20.454 123.355  1.00  0.00           C  
ATOM    311  NH1 ARG A 300      -9.952 -19.578 124.247  1.00  0.00           N  
ATOM    312  NH2 ARG A 300      -9.996 -21.708 123.344  1.00  0.00           N  
ATOM    313  N   LEU A 301     -11.207 -13.585 120.720  1.00  0.00           N  
ATOM    314  CA  LEU A 301     -11.635 -12.205 120.940  1.00  0.00           C  
ATOM    315  C   LEU A 301     -11.742 -11.451 119.610  1.00  0.00           C  
ATOM    316  O   LEU A 301     -12.612 -10.575 119.440  1.00  0.00           O  
ATOM    317  CB  LEU A 301     -10.630 -11.483 121.848  1.00  0.00           C  
ATOM    318  CG  LEU A 301     -11.126 -10.246 122.595  1.00  0.00           C  
ATOM    319  CD1 LEU A 301     -12.204 -10.702 123.599  1.00  0.00           C  
ATOM    320  CD2 LEU A 301      -9.964  -9.545 123.347  1.00  0.00           C  
ATOM    321  N   ASP A 302     -10.862 -11.796 118.669  1.00  0.00           N  
ATOM    322  CA  ASP A 302     -10.835 -11.143 117.350  1.00  0.00           C  
ATOM    323  C   ASP A 302     -11.724 -11.859 116.327  1.00  0.00           C  
ATOM    324  O   ASP A 302     -11.528 -11.720 115.113  1.00  0.00           O  
ATOM    325  CB  ASP A 302      -9.390 -11.073 116.823  1.00  0.00           C  
ATOM    326  CG  ASP A 302      -9.200 -10.009 115.730  1.00  0.00           C  
ATOM    327  OD1 ASP A 302     -10.007  -9.062 115.652  1.00  0.00           O  
ATOM    328  OD2 ASP A 302      -8.217 -10.103 114.966  1.00  0.00           O  
ATOM    329  N   GLY A 303     -12.674 -12.653 116.817  1.00  0.00           N  
ATOM    330  CA  GLY A 303     -13.598 -13.329 115.927  1.00  0.00           C  
ATOM    331  C   GLY A 303     -13.121 -14.554 115.180  1.00  0.00           C  
ATOM    332  O   GLY A 303     -13.768 -14.967 114.222  1.00  0.00           O  
ATOM    333  N   TYR A 304     -12.000 -15.148 115.582  1.00  0.00           N  
ATOM    334  CA  TYR A 304     -11.522 -16.347 114.895  1.00  0.00           C  
ATOM    335  C   TYR A 304     -12.211 -17.602 115.426  1.00  0.00           C  
ATOM    336  O   TYR A 304     -12.441 -17.721 116.626  1.00  0.00           O  
ATOM    337  CB  TYR A 304     -10.017 -16.550 115.112  1.00  0.00           C  
ATOM    338  CG  TYR A 304      -9.112 -15.689 114.260  1.00  0.00           C  
ATOM    339  CD1 TYR A 304      -8.987 -14.337 114.504  1.00  0.00           C  
ATOM    340  CD2 TYR A 304      -8.359 -16.250 113.226  1.00  0.00           C  
ATOM    341  CE1 TYR A 304      -8.141 -13.558 113.758  1.00  0.00           C  
ATOM    342  CE2 TYR A 304      -7.509 -15.482 112.472  1.00  0.00           C  
ATOM    343  CZ  TYR A 304      -7.401 -14.133 112.744  1.00  0.00           C  
ATOM    344  OH  TYR A 304      -6.540 -13.348 112.021  1.00  0.00           O  
ATOM    345  N   ARG A 305     -12.543 -18.543 114.550  1.00  0.00           N  
ATOM    346  CA  ARG A 305     -13.111 -19.793 115.049  1.00  0.00           C  
ATOM    347  C   ARG A 305     -11.834 -20.477 115.535  1.00  0.00           C  
ATOM    348  O   ARG A 305     -10.932 -20.752 114.738  1.00  0.00           O  
ATOM    349  CB  ARG A 305     -13.731 -20.627 113.941  1.00  0.00           C  
ATOM    350  CG  ARG A 305     -14.118 -22.005 114.449  1.00  0.00           C  
ATOM    351  CD  ARG A 305     -14.780 -22.845 113.387  1.00  0.00           C  
ATOM    352  NE  ARG A 305     -15.078 -24.184 113.885  1.00  0.00           N  
ATOM    353  CZ  ARG A 305     -15.512 -25.176 113.117  1.00  0.00           C  
ATOM    354  NH1 ARG A 305     -15.707 -24.970 111.823  1.00  0.00           N  
ATOM    355  NH2 ARG A 305     -15.719 -26.379 113.634  1.00  0.00           N  
ATOM    356  N   THR A 306     -11.737 -20.757 116.826  1.00  0.00           N  
ATOM    357  CA  THR A 306     -10.485 -21.314 117.292  1.00  0.00           C  
ATOM    358  C   THR A 306     -10.505 -22.610 118.078  1.00  0.00           C  
ATOM    359  O   THR A 306     -11.480 -22.970 118.737  1.00  0.00           O  
ATOM    360  CB  THR A 306      -9.670 -20.232 118.073  1.00  0.00           C  
ATOM    361  OG1 THR A 306      -9.579 -20.573 119.456  1.00  0.00           O  
ATOM    362  CG2 THR A 306     -10.249 -18.893 117.917  1.00  0.00           C  
ATOM    363  N   PHE A 307      -9.406 -23.331 117.971  1.00  0.00           N  
ATOM    364  CA  PHE A 307      -9.267 -24.592 118.681  1.00  0.00           C  
ATOM    365  C   PHE A 307      -7.900 -24.559 119.367  1.00  0.00           C  
ATOM    366  O   PHE A 307      -6.875 -24.407 118.701  1.00  0.00           O  
ATOM    367  CB  PHE A 307      -9.311 -25.768 117.706  1.00  0.00           C  
ATOM    368  CG  PHE A 307      -9.398 -27.112 118.377  1.00  0.00           C  
ATOM    369  CD1 PHE A 307     -10.624 -27.630 118.774  1.00  0.00           C  
ATOM    370  CD2 PHE A 307      -8.256 -27.859 118.624  1.00  0.00           C  
ATOM    371  CE1 PHE A 307     -10.706 -28.888 119.412  1.00  0.00           C  
ATOM    372  CE2 PHE A 307      -8.332 -29.100 119.253  1.00  0.00           C  
ATOM    373  CZ  PHE A 307      -9.562 -29.614 119.646  1.00  0.00           C  
ATOM    374  N   PHE A 308      -7.902 -24.724 120.684  1.00  0.00           N  
ATOM    375  CA  PHE A 308      -6.688 -24.719 121.490  1.00  0.00           C  
ATOM    376  C   PHE A 308      -6.539 -26.100 122.152  1.00  0.00           C  
ATOM    377  O   PHE A 308      -7.332 -26.491 123.001  1.00  0.00           O  
ATOM    378  CB  PHE A 308      -6.800 -23.573 122.509  1.00  0.00           C  
ATOM    379  CG  PHE A 308      -5.748 -23.579 123.612  1.00  0.00           C  
ATOM    380  CD1 PHE A 308      -4.579 -24.326 123.511  1.00  0.00           C  
ATOM    381  CD2 PHE A 308      -5.957 -22.817 124.761  1.00  0.00           C  
ATOM    382  CE1 PHE A 308      -3.622 -24.323 124.544  1.00  0.00           C  
ATOM    383  CE2 PHE A 308      -5.018 -22.798 125.798  1.00  0.00           C  
ATOM    384  CZ  PHE A 308      -3.843 -23.555 125.693  1.00  0.00           C  
ATOM    385  N   LEU A 309      -5.512 -26.831 121.740  1.00  0.00           N  
ATOM    386  CA  LEU A 309      -5.257 -28.169 122.249  1.00  0.00           C  
ATOM    387  C   LEU A 309      -4.093 -28.297 123.232  1.00  0.00           C  
ATOM    388  O   LEU A 309      -3.052 -27.640 123.090  1.00  0.00           O  
ATOM    389  CB  LEU A 309      -4.970 -29.118 121.072  1.00  0.00           C  
ATOM    390  CG  LEU A 309      -4.714 -30.601 121.379  1.00  0.00           C  
ATOM    391  CD1 LEU A 309      -6.042 -31.257 121.853  1.00  0.00           C  
ATOM    392  CD2 LEU A 309      -4.201 -31.315 120.111  1.00  0.00           C  
ATOM    393  N   THR A 310      -4.276 -29.150 124.226  1.00  0.00           N  
ATOM    394  CA  THR A 310      -3.211 -29.464 125.159  1.00  0.00           C  
ATOM    395  C   THR A 310      -3.459 -30.912 125.551  1.00  0.00           C  
ATOM    396  O   THR A 310      -4.494 -31.471 125.177  1.00  0.00           O  
ATOM    397  CB  THR A 310      -3.199 -28.563 126.413  1.00  0.00           C  
ATOM    398  OG1 THR A 310      -1.969 -28.806 127.116  1.00  0.00           O  
ATOM    399  CG2 THR A 310      -4.390 -28.882 127.349  1.00  0.00           C  
ATOM    400  N   GLY A 311      -2.524 -31.528 126.274  1.00  0.00           N  
ATOM    401  CA  GLY A 311      -2.704 -32.911 126.690  1.00  0.00           C  
ATOM    402  C   GLY A 311      -1.533 -33.547 127.422  1.00  0.00           C  
ATOM    403  O   GLY A 311      -0.577 -32.872 127.833  1.00  0.00           O  
ATOM    404  N   THR A 312      -1.612 -34.863 127.588  1.00  0.00           N  
ATOM    405  CA  THR A 312      -0.581 -35.624 128.279  1.00  0.00           C  
ATOM    406  C   THR A 312      -0.117 -36.847 127.498  1.00  0.00           C  
ATOM    407  O   THR A 312      -0.926 -37.519 126.861  1.00  0.00           O  
ATOM    408  CB  THR A 312      -1.099 -36.086 129.653  1.00  0.00           C  
ATOM    409  OG1 THR A 312      -2.479 -36.480 129.529  1.00  0.00           O  
ATOM    410  CG2 THR A 312      -0.980 -34.939 130.658  1.00  0.00           C  
ATOM    411  N   ASP A 313       1.185 -37.117 127.592  1.00  0.00           N  
ATOM    412  CA  ASP A 313       1.892 -38.219 126.942  1.00  0.00           C  
ATOM    413  C   ASP A 313       1.875 -39.341 127.991  1.00  0.00           C  
ATOM    414  O   ASP A 313       2.584 -39.280 129.000  1.00  0.00           O  
ATOM    415  CB  ASP A 313       3.313 -37.733 126.640  1.00  0.00           C  
ATOM    416  CG  ASP A 313       4.103 -38.680 125.757  1.00  0.00           C  
ATOM    417  OD1 ASP A 313       3.630 -39.790 125.460  1.00  0.00           O  
ATOM    418  OD2 ASP A 313       5.225 -38.288 125.356  1.00  0.00           O  
ATOM    419  N   GLU A 314       1.086 -40.377 127.733  1.00  0.00           N  
ATOM    420  CA  GLU A 314       0.876 -41.412 128.732  1.00  0.00           C  
ATOM    421  C   GLU A 314       1.441 -42.824 128.625  1.00  0.00           C  
ATOM    422  O   GLU A 314       1.353 -43.580 129.594  1.00  0.00           O  
ATOM    423  CB  GLU A 314      -0.630 -41.480 128.962  1.00  0.00           C  
ATOM    424  CG  GLU A 314      -1.213 -40.088 129.141  1.00  0.00           C  
ATOM    425  CD  GLU A 314      -2.622 -40.080 129.700  1.00  0.00           C  
ATOM    426  OE1 GLU A 314      -3.291 -41.127 129.638  1.00  0.00           O  
ATOM    427  OE2 GLU A 314      -3.074 -39.011 130.181  1.00  0.00           O  
ATOM    428  N   HIS A 315       2.023 -43.185 127.485  1.00  0.00           N  
ATOM    429  CA  HIS A 315       2.574 -44.530 127.310  1.00  0.00           C  
ATOM    430  C   HIS A 315       4.075 -44.592 127.519  1.00  0.00           C  
ATOM    431  O   HIS A 315       4.721 -43.584 127.783  1.00  0.00           O  
ATOM    432  CB  HIS A 315       2.264 -45.036 125.900  1.00  0.00           C  
ATOM    433  CG  HIS A 315       0.798 -45.170 125.621  1.00  0.00           C  
ATOM    434  ND1 HIS A 315       0.204 -44.654 124.487  1.00  0.00           N  
ATOM    435  CD2 HIS A 315      -0.190 -45.773 126.324  1.00  0.00           C  
ATOM    436  CE1 HIS A 315      -1.086 -44.934 124.505  1.00  0.00           C  
ATOM    437  NE2 HIS A 315      -1.351 -45.612 125.610  1.00  0.00           N  
ATOM    438  N   GLY A 316       4.636 -45.788 127.399  1.00  0.00           N  
ATOM    439  CA  GLY A 316       6.076 -45.922 127.527  1.00  0.00           C  
ATOM    440  C   GLY A 316       6.572 -46.681 128.736  1.00  0.00           C  
ATOM    441  O   GLY A 316       5.827 -47.018 129.663  1.00  0.00           O  
ATOM    442  N   GLU A 317       7.870 -46.920 128.718  1.00  0.00           N  
ATOM    443  CA  GLU A 317       8.554 -47.639 129.767  1.00  0.00           C  
ATOM    444  C   GLU A 317       8.598 -46.881 131.101  1.00  0.00           C  
ATOM    445  O   GLU A 317       8.322 -47.454 132.168  1.00  0.00           O  
ATOM    446  CB  GLU A 317       9.982 -47.935 129.300  1.00  0.00           C  
ATOM    447  CG  GLU A 317      10.744 -48.904 130.176  1.00  0.00           C  
ATOM    448  CD  GLU A 317      12.156 -49.150 129.671  1.00  0.00           C  
ATOM    449  OE1 GLU A 317      12.456 -48.815 128.493  1.00  0.00           O  
ATOM    450  OE2 GLU A 317      12.966 -49.687 130.453  1.00  0.00           O  
ATOM    451  N   THR A 333       8.956 -45.602 131.030  1.00  0.00           N  
ATOM    452  CA  THR A 333       9.081 -44.768 132.228  1.00  0.00           C  
ATOM    453  C   THR A 333       7.800 -44.673 133.041  1.00  0.00           C  
ATOM    454  O   THR A 333       7.811 -44.902 134.264  1.00  0.00           O  
ATOM    455  CB  THR A 333       9.569 -43.356 131.845  1.00  0.00           C  
ATOM    456  OG1 THR A 333      10.789 -43.477 131.087  1.00  0.00           O  
ATOM    457  CG2 THR A 333       9.839 -42.532 133.097  1.00  0.00           C  
ATOM    458  N   VAL A 334       6.688 -44.358 132.380  1.00  0.00           N  
ATOM    459  CA  VAL A 334       5.422 -44.260 133.100  1.00  0.00           C  
ATOM    460  C   VAL A 334       5.059 -45.630 133.697  1.00  0.00           C  
ATOM    461  O   VAL A 334       4.590 -45.718 134.829  1.00  0.00           O  
ATOM    462  CB  VAL A 334       4.269 -43.740 132.185  1.00  0.00           C  
ATOM    463  CG1 VAL A 334       3.920 -44.747 131.129  1.00  0.00           C  
ATOM    464  CG2 VAL A 334       3.042 -43.438 133.022  1.00  0.00           C  
ATOM    465  N   TYR A 336       5.299 -46.700 132.944  1.00  0.00           N  
ATOM    466  CA  TYR A 336       5.008 -48.053 133.432  1.00  0.00           C  
ATOM    467  C   TYR A 336       5.823 -48.335 134.715  1.00  0.00           C  
ATOM    468  O   TYR A 336       5.303 -48.900 135.677  1.00  0.00           O  
ATOM    469  CB  TYR A 336       5.349 -49.076 132.338  1.00  0.00           C  
ATOM    470  CG  TYR A 336       4.881 -50.484 132.626  1.00  0.00           C  
ATOM    471  CD1 TYR A 336       3.526 -50.807 132.616  1.00  0.00           C  
ATOM    472  CD2 TYR A 336       5.800 -51.501 132.873  1.00  0.00           C  
ATOM    473  CE1 TYR A 336       3.098 -52.116 132.838  1.00  0.00           C  
ATOM    474  CE2 TYR A 336       5.383 -52.810 133.096  1.00  0.00           C  
ATOM    475  CZ  TYR A 336       4.035 -53.109 133.075  1.00  0.00           C  
ATOM    476  OH  TYR A 336       3.626 -54.406 133.287  1.00  0.00           O  
ATOM    477  N   ARG A 340       7.094 -47.938 134.724  1.00  0.00           N  
ATOM    478  CA  ARG A 340       7.961 -48.102 135.904  1.00  0.00           C  
ATOM    479  C   ARG A 340       7.311 -47.339 137.056  1.00  0.00           C  
ATOM    480  O   ARG A 340       7.213 -47.820 138.179  1.00  0.00           O  
ATOM    481  CB  ARG A 340       9.339 -47.479 135.664  1.00  0.00           C  
ATOM    482  CG  ARG A 340      10.445 -48.434 135.318  1.00  0.00           C  
ATOM    483  CD  ARG A 340      11.790 -47.977 135.931  1.00  0.00           C  
ATOM    484  NE  ARG A 340      12.251 -46.657 135.484  1.00  0.00           N  
ATOM    485  CZ  ARG A 340      12.381 -46.302 134.205  1.00  0.00           C  
ATOM    486  NH1 ARG A 340      12.072 -47.164 133.247  1.00  0.00           N  
ATOM    487  NH2 ARG A 340      12.852 -45.102 133.878  1.00  0.00           N  
ATOM    488  N   ALA A 341       6.881 -46.122 136.764  1.00  0.00           N  
ATOM    489  CA  ALA A 341       6.227 -45.297 137.769  1.00  0.00           C  
ATOM    490  C   ALA A 341       4.983 -46.000 138.333  1.00  0.00           C  
ATOM    491  O   ALA A 341       4.821 -46.110 139.556  1.00  0.00           O  
ATOM    492  CB  ALA A 341       5.848 -43.922 137.163  1.00  0.00           C  
ATOM    493  N   ALA A 342       4.113 -46.479 137.446  1.00  0.00           N  
ATOM    494  CA  ALA A 342       2.896 -47.150 137.883  1.00  0.00           C  
ATOM    495  C   ALA A 342       3.194 -48.377 138.744  1.00  0.00           C  
ATOM    496  O   ALA A 342       2.523 -48.604 139.742  1.00  0.00           O  
ATOM    497  CB  ALA A 342       2.038 -47.552 136.678  1.00  0.00           C  
ATOM    498  N   GLN A 343       4.186 -49.171 138.361  1.00  0.00           N  
ATOM    499  CA  GLN A 343       4.521 -50.357 139.142  1.00  0.00           C  
ATOM    500  C   GLN A 343       5.016 -49.935 140.526  1.00  0.00           C  
ATOM    501  O   GLN A 343       4.605 -50.505 141.544  1.00  0.00           O  
ATOM    502  CB  GLN A 343       5.593 -51.183 138.454  1.00  0.00           C  
ATOM    503  CG  GLN A 343       5.227 -51.617 137.062  1.00  0.00           C  
ATOM    504  CD  GLN A 343       5.882 -52.927 136.671  1.00  0.00           C  
ATOM    505  OE1 GLN A 343       5.274 -53.995 136.788  1.00  0.00           O  
ATOM    506  NE2 GLN A 343       7.136 -52.857 136.217  1.00  0.00           N  
ATOM    507  N   ALA A 344       5.890 -48.933 140.571  1.00  0.00           N  
ATOM    508  CA  ALA A 344       6.384 -48.451 141.867  1.00  0.00           C  
ATOM    509  C   ALA A 344       5.201 -48.013 142.735  1.00  0.00           C  
ATOM    510  O   ALA A 344       5.187 -48.244 143.942  1.00  0.00           O  
ATOM    511  CB  ALA A 344       7.347 -47.292 141.668  1.00  0.00           C  
ATOM    512  N   ALA A 345       4.206 -47.385 142.119  1.00  0.00           N  
ATOM    513  CA  ALA A 345       3.021 -46.929 142.850  1.00  0.00           C  
ATOM    514  C   ALA A 345       2.057 -48.082 143.176  1.00  0.00           C  
ATOM    515  O   ALA A 345       1.059 -47.886 143.870  1.00  0.00           O  
ATOM    516  CB  ALA A 345       2.285 -45.849 142.030  1.00  0.00           C  
ATOM    517  N   GLY A 407       2.356 -49.276 142.663  1.00  0.00           N  
ATOM    518  CA  GLY A 407       1.495 -50.416 142.909  1.00  0.00           C  
ATOM    519  C   GLY A 407       0.126 -50.152 142.320  1.00  0.00           C  
ATOM    520  O   GLY A 407      -0.891 -50.489 142.912  1.00  0.00           O  
ATOM    521  N   GLU A 408       0.101 -49.524 141.149  1.00  0.00           N  
ATOM    522  CA  GLU A 408      -1.153 -49.222 140.470  1.00  0.00           C  
ATOM    523  C   GLU A 408      -1.158 -49.730 139.040  1.00  0.00           C  
ATOM    524  O   GLU A 408      -0.121 -49.859 138.378  1.00  0.00           O  
ATOM    525  CB  GLU A 408      -1.405 -47.711 140.414  1.00  0.00           C  
ATOM    526  CG  GLU A 408      -2.140 -47.118 141.589  1.00  0.00           C  
ATOM    527  CD  GLU A 408      -2.227 -45.606 141.482  1.00  0.00           C  
ATOM    528  OE1 GLU A 408      -1.255 -44.919 141.869  1.00  0.00           O  
ATOM    529  OE2 GLU A 408      -3.259 -45.110 140.990  1.00  0.00           O  
ATOM    530  N   ASP A 418      -2.360 -50.015 138.582  1.00  0.00           N  
ATOM    531  CA  ASP A 418      -2.599 -50.441 137.225  1.00  0.00           C  
ATOM    532  C   ASP A 418      -2.218 -49.212 136.362  1.00  0.00           C  
ATOM    533  O   ASP A 418      -2.591 -48.090 136.687  1.00  0.00           O  
ATOM    534  CB  ASP A 418      -4.087 -50.772 137.121  1.00  0.00           C  
ATOM    535  CG  ASP A 418      -4.570 -50.809 135.719  1.00  0.00           C  
ATOM    536  OD1 ASP A 418      -4.002 -51.599 134.927  1.00  0.00           O  
ATOM    537  OD2 ASP A 418      -5.518 -50.048 135.411  1.00  0.00           O  
ATOM    538  N   PRO A 419      -1.467 -49.412 135.267  1.00  0.00           N  
ATOM    539  CA  PRO A 419      -1.061 -48.294 134.404  1.00  0.00           C  
ATOM    540  C   PRO A 419      -2.176 -47.338 134.036  1.00  0.00           C  
ATOM    541  O   PRO A 419      -2.036 -46.123 134.179  1.00  0.00           O  
ATOM    542  CB  PRO A 419      -0.483 -48.988 133.174  1.00  0.00           C  
ATOM    543  CG  PRO A 419       0.094 -50.250 133.749  1.00  0.00           C  
ATOM    544  CD  PRO A 419      -0.985 -50.695 134.725  1.00  0.00           C  
ATOM    545  N   LYS A 420      -3.291 -47.883 133.569  1.00  0.00           N  
ATOM    546  CA  LYS A 420      -4.415 -47.046 133.172  1.00  0.00           C  
ATOM    547  C   LYS A 420      -4.937 -46.238 134.348  1.00  0.00           C  
ATOM    548  O   LYS A 420      -5.163 -45.026 134.225  1.00  0.00           O  
ATOM    549  CB  LYS A 420      -5.540 -47.907 132.583  1.00  0.00           C  
ATOM    550  CG  LYS A 420      -6.225 -47.293 131.388  1.00  0.00           C  
ATOM    551  CD  LYS A 420      -6.713 -45.906 131.648  1.00  0.00           C  
ATOM    552  CE  LYS A 420      -7.459 -45.365 130.438  1.00  0.00           C  
ATOM    553  NZ  LYS A 420      -8.413 -44.314 130.892  1.00  0.00           N  
ATOM    554  N   ALA A 421      -5.131 -46.894 135.494  1.00  0.00           N  
ATOM    555  CA  ALA A 421      -5.617 -46.179 136.679  1.00  0.00           C  
ATOM    556  C   ALA A 421      -4.582 -45.128 137.115  1.00  0.00           C  
ATOM    557  O   ALA A 421      -4.941 -44.052 137.552  1.00  0.00           O  
ATOM    558  CB  ALA A 421      -5.885 -47.159 137.843  1.00  0.00           C  
ATOM    559  N   PHE A 422      -3.302 -45.462 137.001  1.00  0.00           N  
ATOM    560  CA  PHE A 422      -2.238 -44.535 137.385  1.00  0.00           C  
ATOM    561  C   PHE A 422      -2.260 -43.264 136.510  1.00  0.00           C  
ATOM    562  O   PHE A 422      -2.204 -42.160 137.046  1.00  0.00           O  
ATOM    563  CB  PHE A 422      -0.869 -45.225 137.287  1.00  0.00           C  
ATOM    564  CG  PHE A 422       0.304 -44.326 137.607  1.00  0.00           C  
ATOM    565  CD1 PHE A 422       0.594 -43.968 138.916  1.00  0.00           C  
ATOM    566  CD2 PHE A 422       1.149 -43.881 136.597  1.00  0.00           C  
ATOM    567  CE1 PHE A 422       1.720 -43.185 139.220  1.00  0.00           C  
ATOM    568  CE2 PHE A 422       2.267 -43.099 136.890  1.00  0.00           C  
ATOM    569  CZ  PHE A 422       2.557 -42.753 138.201  1.00  0.00           C  
ATOM    570  N   VAL A 423      -2.356 -43.397 135.184  1.00  0.00           N  
ATOM    571  CA  VAL A 423      -2.371 -42.186 134.363  1.00  0.00           C  
ATOM    572  C   VAL A 423      -3.679 -41.424 134.489  1.00  0.00           C  
ATOM    573  O   VAL A 423      -3.688 -40.198 134.372  1.00  0.00           O  
ATOM    574  CB  VAL A 423      -2.074 -42.458 132.867  1.00  0.00           C  
ATOM    575  CG1 VAL A 423      -0.683 -43.045 132.730  1.00  0.00           C  
ATOM    576  CG2 VAL A 423      -3.134 -43.378 132.264  1.00  0.00           C  
ATOM    577  N   ASP A 424      -4.779 -42.141 134.713  1.00  0.00           N  
ATOM    578  CA  ASP A 424      -6.070 -41.500 134.907  1.00  0.00           C  
ATOM    579  C   ASP A 424      -5.925 -40.566 136.107  1.00  0.00           C  
ATOM    580  O   ASP A 424      -6.470 -39.455 136.116  1.00  0.00           O  
ATOM    581  CB  ASP A 424      -7.163 -42.535 135.228  1.00  0.00           C  
ATOM    582  CG  ASP A 424      -7.728 -43.214 133.972  1.00  0.00           C  
ATOM    583  OD1 ASP A 424      -7.348 -42.835 132.836  1.00  0.00           O  
ATOM    584  OD2 ASP A 424      -8.562 -44.130 134.129  1.00  0.00           O  
ATOM    585  N   ARG A 425      -5.192 -41.017 137.121  1.00  0.00           N  
ATOM    586  CA  ARG A 425      -4.998 -40.201 138.319  1.00  0.00           C  
ATOM    587  C   ARG A 425      -3.964 -39.092 138.165  1.00  0.00           C  
ATOM    588  O   ARG A 425      -4.275 -37.922 138.369  1.00  0.00           O  
ATOM    589  CB  ARG A 425      -4.581 -41.050 139.526  1.00  0.00           C  
ATOM    590  CG  ARG A 425      -4.487 -40.205 140.815  1.00  0.00           C  
ATOM    591  CD  ARG A 425      -4.124 -40.974 142.084  1.00  0.00           C  
ATOM    592  NE  ARG A 425      -2.683 -40.992 142.314  1.00  0.00           N  
ATOM    593  CZ  ARG A 425      -1.921 -41.993 141.930  1.00  0.00           C  
ATOM    594  NH1 ARG A 425      -2.506 -43.000 141.327  1.00  0.00           N  
ATOM    595  NH2 ARG A 425      -0.609 -41.990 142.120  1.00  0.00           N  
ATOM    596  N   VAL A 426      -2.740 -39.439 137.780  1.00  0.00           N  
ATOM    597  CA  VAL A 426      -1.734 -38.396 137.706  1.00  0.00           C  
ATOM    598  C   VAL A 426      -1.910 -37.367 136.589  1.00  0.00           C  
ATOM    599  O   VAL A 426      -1.371 -36.274 136.676  1.00  0.00           O  
ATOM    600  CB  VAL A 426      -0.314 -39.001 137.750  1.00  0.00           C  
ATOM    601  CG1 VAL A 426      -0.213 -39.914 138.988  1.00  0.00           C  
ATOM    602  CG2 VAL A 426       0.009 -39.779 136.478  1.00  0.00           C  
ATOM    603  N   SER A 427      -2.698 -37.679 135.565  1.00  0.00           N  
ATOM    604  CA  SER A 427      -2.935 -36.703 134.518  1.00  0.00           C  
ATOM    605  C   SER A 427      -3.740 -35.562 135.163  1.00  0.00           C  
ATOM    606  O   SER A 427      -3.816 -34.465 134.625  1.00  0.00           O  
ATOM    607  CB  SER A 427      -3.722 -37.324 133.351  1.00  0.00           C  
ATOM    608  OG  SER A 427      -4.993 -37.801 133.765  1.00  0.00           O  
ATOM    609  N   GLY A 429      -4.340 -35.826 136.324  1.00  0.00           N  
ATOM    610  CA  GLY A 429      -5.106 -34.795 137.022  1.00  0.00           C  
ATOM    611  C   GLY A 429      -4.263 -33.599 137.498  1.00  0.00           C  
ATOM    612  O   GLY A 429      -4.781 -32.488 137.630  1.00  0.00           O  
ATOM    613  N   ARG A 431      -2.971 -33.803 137.757  1.00  0.00           N  
ATOM    614  CA  ARG A 431      -2.121 -32.686 138.189  1.00  0.00           C  
ATOM    615  C   ARG A 431      -2.083 -31.585 137.128  1.00  0.00           C  
ATOM    616  O   ARG A 431      -2.089 -30.395 137.454  1.00  0.00           O  
ATOM    617  CB  ARG A 431      -0.679 -33.131 138.451  1.00  0.00           C  
ATOM    618  CG  ARG A 431      -0.511 -34.200 139.510  1.00  0.00           C  
ATOM    619  CD  ARG A 431       0.935 -34.281 139.973  1.00  0.00           C  
ATOM    620  NE  ARG A 431       1.108 -35.366 140.934  1.00  0.00           N  
ATOM    621  CZ  ARG A 431       1.642 -36.551 140.642  1.00  0.00           C  
ATOM    622  NH1 ARG A 431       2.068 -36.799 139.401  1.00  0.00           N  
ATOM    623  NH2 ARG A 431       1.750 -37.489 141.589  1.00  0.00           N  
ATOM    624  N   PHE A 432      -2.012 -31.973 135.857  1.00  0.00           N  
ATOM    625  CA  PHE A 432      -1.977 -30.990 134.779  1.00  0.00           C  
ATOM    626  C   PHE A 432      -3.322 -30.302 134.642  1.00  0.00           C  
ATOM    627  O   PHE A 432      -3.390 -29.099 134.410  1.00  0.00           O  
ATOM    628  CB  PHE A 432      -1.566 -31.661 133.455  1.00  0.00           C  
ATOM    629  CG  PHE A 432      -0.092 -31.849 133.329  1.00  0.00           C  
ATOM    630  CD1 PHE A 432       0.724 -30.770 133.015  1.00  0.00           C  
ATOM    631  CD2 PHE A 432       0.492 -33.082 133.607  1.00  0.00           C  
ATOM    632  CE1 PHE A 432       2.128 -30.906 132.979  1.00  0.00           C  
ATOM    633  CE2 PHE A 432       1.873 -33.237 133.578  1.00  0.00           C  
ATOM    634  CZ  PHE A 432       2.700 -32.148 133.265  1.00  0.00           C  
ATOM    635  N   LYS A 433      -4.403 -31.053 134.797  1.00  0.00           N  
ATOM    636  CA  LYS A 433      -5.710 -30.424 134.687  1.00  0.00           C  
ATOM    637  C   LYS A 433      -5.917 -29.402 135.789  1.00  0.00           C  
ATOM    638  O   LYS A 433      -6.501 -28.355 135.551  1.00  0.00           O  
ATOM    639  CB  LYS A 433      -6.816 -31.471 134.695  1.00  0.00           C  
ATOM    640  CG  LYS A 433      -6.995 -32.098 133.319  1.00  0.00           C  
ATOM    641  CD  LYS A 433      -8.080 -33.153 133.301  1.00  0.00           C  
ATOM    642  CE  LYS A 433      -8.120 -33.842 131.938  1.00  0.00           C  
ATOM    643  NZ  LYS A 433      -8.931 -35.087 132.029  1.00  0.00           N  
ATOM    644  N   ARG A 434      -5.398 -29.690 136.980  1.00  0.00           N  
ATOM    645  CA  ARG A 434      -5.525 -28.767 138.106  1.00  0.00           C  
ATOM    646  C   ARG A 434      -4.631 -27.560 137.896  1.00  0.00           C  
ATOM    647  O   ARG A 434      -5.018 -26.434 138.182  1.00  0.00           O  
ATOM    648  CB  ARG A 434      -5.205 -29.489 139.438  1.00  0.00           C  
ATOM    649  CG  ARG A 434      -6.415 -30.302 139.929  1.00  0.00           C  
ATOM    650  CD  ARG A 434      -6.242 -30.971 141.307  1.00  0.00           C  
ATOM    651  NE  ARG A 434      -5.687 -32.316 141.197  1.00  0.00           N  
ATOM    652  CZ  ARG A 434      -4.413 -32.625 141.406  1.00  0.00           C  
ATOM    653  NH1 ARG A 434      -3.534 -31.682 141.750  1.00  0.00           N  
ATOM    654  NH2 ARG A 434      -4.015 -33.882 141.253  1.00  0.00           N  
ATOM    655  N   ALA A 435      -3.435 -27.799 137.375  1.00  0.00           N  
ATOM    656  CA  ALA A 435      -2.511 -26.712 137.076  1.00  0.00           C  
ATOM    657  C   ALA A 435      -3.167 -25.725 136.085  1.00  0.00           C  
ATOM    658  O   ALA A 435      -3.126 -24.507 136.277  1.00  0.00           O  
ATOM    659  CB  ALA A 435      -1.218 -27.283 136.471  1.00  0.00           C  
ATOM    660  N   TRP A 436      -3.760 -26.263 135.021  1.00  0.00           N  
ATOM    661  CA  TRP A 436      -4.421 -25.436 134.014  1.00  0.00           C  
ATOM    662  C   TRP A 436      -5.602 -24.674 134.629  1.00  0.00           C  
ATOM    663  O   TRP A 436      -5.887 -23.535 134.252  1.00  0.00           O  
ATOM    664  CB  TRP A 436      -4.887 -26.316 132.850  1.00  0.00           C  
ATOM    665  CG  TRP A 436      -3.739 -27.019 132.134  1.00  0.00           C  
ATOM    666  CD1 TRP A 436      -3.836 -28.083 131.283  1.00  0.00           C  
ATOM    667  CD2 TRP A 436      -2.333 -26.733 132.259  1.00  0.00           C  
ATOM    668  NE1 TRP A 436      -2.585 -28.482 130.885  1.00  0.00           N  
ATOM    669  CE2 TRP A 436      -1.646 -27.671 131.465  1.00  0.00           C  
ATOM    670  CE3 TRP A 436      -1.593 -25.774 132.967  1.00  0.00           C  
ATOM    671  CZ2 TRP A 436      -0.247 -27.684 131.356  1.00  0.00           C  
ATOM    672  CZ3 TRP A 436      -0.207 -25.782 132.859  1.00  0.00           C  
ATOM    673  CH2 TRP A 436       0.454 -26.736 132.057  1.00  0.00           C  
ATOM    674  N   ASP A 437      -6.297 -25.307 135.574  1.00  0.00           N  
ATOM    675  CA  ASP A 437      -7.409 -24.629 136.257  1.00  0.00           C  
ATOM    676  C   ASP A 437      -6.841 -23.444 137.025  1.00  0.00           C  
ATOM    677  O   ASP A 437      -7.376 -22.346 136.966  1.00  0.00           O  
ATOM    678  CB  ASP A 437      -8.087 -25.556 137.262  1.00  0.00           C  
ATOM    679  CG  ASP A 437      -9.312 -26.216 136.699  1.00  0.00           C  
ATOM    680  OD1 ASP A 437     -10.174 -25.482 136.162  1.00  0.00           O  
ATOM    681  OD2 ASP A 437      -9.425 -27.462 136.807  1.00  0.00           O  
ATOM    682  N   LEU A 438      -5.760 -23.683 137.762  1.00  0.00           N  
ATOM    683  CA  LEU A 438      -5.120 -22.628 138.550  1.00  0.00           C  
ATOM    684  C   LEU A 438      -4.613 -21.461 137.678  1.00  0.00           C  
ATOM    685  O   LEU A 438      -4.698 -20.290 138.060  1.00  0.00           O  
ATOM    686  CB  LEU A 438      -3.953 -23.224 139.337  1.00  0.00           C  
ATOM    687  CG  LEU A 438      -4.295 -24.229 140.448  1.00  0.00           C  
ATOM    688  CD1 LEU A 438      -3.000 -24.798 141.071  1.00  0.00           C  
ATOM    689  CD2 LEU A 438      -5.126 -23.516 141.527  1.00  0.00           C  
ATOM    690  N   LEU A 439      -4.089 -21.795 136.502  1.00  0.00           N  
ATOM    691  CA  LEU A 439      -3.550 -20.794 135.590  1.00  0.00           C  
ATOM    692  C   LEU A 439      -4.607 -20.150 134.702  1.00  0.00           C  
ATOM    693  O   LEU A 439      -4.295 -19.238 133.940  1.00  0.00           O  
ATOM    694  CB  LEU A 439      -2.425 -21.423 134.738  1.00  0.00           C  
ATOM    695  CG  LEU A 439      -1.145 -21.685 135.560  1.00  0.00           C  
ATOM    696  CD1 LEU A 439      -0.229 -22.663 134.835  1.00  0.00           C  
ATOM    697  CD2 LEU A 439      -0.397 -20.347 135.791  1.00  0.00           C  
ATOM    698  N   GLY A 444      -5.853 -20.616 134.799  1.00  0.00           N  
ATOM    699  CA  GLY A 444      -6.926 -20.023 134.007  1.00  0.00           C  
ATOM    700  C   GLY A 444      -6.751 -20.283 132.517  1.00  0.00           C  
ATOM    701  O   GLY A 444      -6.943 -19.396 131.687  1.00  0.00           O  
ATOM    702  N   ILE A 445      -6.398 -21.521 132.187  1.00  0.00           N  
ATOM    703  CA  ILE A 445      -6.177 -21.942 130.819  1.00  0.00           C  
ATOM    704  C   ILE A 445      -7.481 -22.453 130.207  1.00  0.00           C  
ATOM    705  O   ILE A 445      -8.027 -23.467 130.637  1.00  0.00           O  
ATOM    706  CB  ILE A 445      -5.149 -23.086 130.748  1.00  0.00           C  
ATOM    707  CG1 ILE A 445      -3.876 -22.710 131.511  1.00  0.00           C  
ATOM    708  CG2 ILE A 445      -4.841 -23.402 129.271  1.00  0.00           C  
ATOM    709  CD1 ILE A 445      -3.124 -21.447 130.946  1.00  0.00           C  
ATOM    710  N   ALA A 460      -7.965 -21.756 129.188  1.00  0.00           N  
ATOM    711  CA  ALA A 460      -9.200 -22.146 128.526  1.00  0.00           C  
ATOM    712  C   ALA A 460      -8.935 -22.987 127.278  1.00  0.00           C  
ATOM    713  O   ALA A 460      -9.167 -22.524 126.167  1.00  0.00           O  
ATOM    714  CB  ALA A 460     -10.008 -20.899 128.152  1.00  0.00           C  
ATOM    715  N   TYR A 461      -8.417 -24.199 127.461  1.00  0.00           N  
ATOM    716  CA  TYR A 461      -8.177 -25.078 126.326  1.00  0.00           C  
ATOM    717  C   TYR A 461      -9.520 -25.629 125.811  1.00  0.00           C  
ATOM    718  O   TYR A 461     -10.496 -25.660 126.549  1.00  0.00           O  
ATOM    719  CB  TYR A 461      -7.246 -26.236 126.718  1.00  0.00           C  
ATOM    720  CG  TYR A 461      -7.684 -27.032 127.927  1.00  0.00           C  
ATOM    721  CD1 TYR A 461      -8.668 -28.031 127.827  1.00  0.00           C  
ATOM    722  CD2 TYR A 461      -7.110 -26.784 129.182  1.00  0.00           C  
ATOM    723  CE1 TYR A 461      -9.064 -28.762 128.956  1.00  0.00           C  
ATOM    724  CE2 TYR A 461      -7.497 -27.499 130.307  1.00  0.00           C  
ATOM    725  CZ  TYR A 461      -8.469 -28.486 130.188  1.00  0.00           C  
ATOM    726  OH  TYR A 461      -8.814 -29.185 131.308  1.00  0.00           O  
ATOM    727  N   ASP A 463      -9.571 -26.047 124.545  1.00  0.00           N  
ATOM    728  CA  ASP A 463     -10.813 -26.583 123.984  1.00  0.00           C  
ATOM    729  C   ASP A 463     -10.876 -28.094 124.112  1.00  0.00           C  
ATOM    730  O   ASP A 463     -11.952 -28.680 124.060  1.00  0.00           O  
ATOM    731  CB  ASP A 463     -10.935 -26.224 122.499  1.00  0.00           C  
ATOM    732  CG  ASP A 463     -11.107 -24.735 122.268  1.00  0.00           C  
ATOM    733  OD1 ASP A 463     -12.201 -24.204 122.551  1.00  0.00           O  
ATOM    734  OD2 ASP A 463     -10.141 -24.089 121.818  1.00  0.00           O  
ATOM    735  N   ASP A 473      -9.723 -28.724 124.282  1.00  0.00           N  
ATOM    736  CA  ASP A 473      -9.656 -30.176 124.372  1.00  0.00           C  
ATOM    737  C   ASP A 473      -8.356 -30.517 125.084  1.00  0.00           C  
ATOM    738  O   ASP A 473      -7.365 -29.797 124.945  1.00  0.00           O  
ATOM    739  CB  ASP A 473      -9.630 -30.761 122.956  1.00  0.00           C  
ATOM    740  CG  ASP A 473      -9.914 -32.261 122.921  1.00  0.00           C  
ATOM    741  OD1 ASP A 473     -10.092 -32.880 123.996  1.00  0.00           O  
ATOM    742  OD2 ASP A 473      -9.956 -32.829 121.801  1.00  0.00           O  
ATOM    743  N   PHE A 474      -8.378 -31.609 125.838  1.00  0.00           N  
ATOM    744  CA  PHE A 474      -7.227 -32.103 126.578  1.00  0.00           C  
ATOM    745  C   PHE A 474      -7.037 -33.527 126.056  1.00  0.00           C  
ATOM    746  O   PHE A 474      -7.783 -34.419 126.448  1.00  0.00           O  
ATOM    747  CB  PHE A 474      -7.559 -32.105 128.077  1.00  0.00           C  
ATOM    748  CG  PHE A 474      -6.382 -32.410 128.969  1.00  0.00           C  
ATOM    749  CD1 PHE A 474      -5.877 -33.701 129.062  1.00  0.00           C  
ATOM    750  CD2 PHE A 474      -5.791 -31.407 129.723  1.00  0.00           C  
ATOM    751  CE1 PHE A 474      -4.801 -33.988 129.895  1.00  0.00           C  
ATOM    752  CE2 PHE A 474      -4.712 -31.677 130.567  1.00  0.00           C  
ATOM    753  CZ  PHE A 474      -4.213 -32.973 130.656  1.00  0.00           C  
ATOM    754  N   ILE A 475      -6.063 -33.737 125.160  1.00  0.00           N  
ATOM    755  CA  ILE A 475      -5.851 -35.058 124.566  1.00  0.00           C  
ATOM    756  C   ILE A 475      -4.972 -35.966 125.429  1.00  0.00           C  
ATOM    757  O   ILE A 475      -3.905 -35.560 125.904  1.00  0.00           O  
ATOM    758  CB  ILE A 475      -5.264 -34.914 123.081  1.00  0.00           C  
ATOM    759  CG1 ILE A 475      -5.047 -36.284 122.431  1.00  0.00           C  
ATOM    760  CG2 ILE A 475      -3.933 -34.181 123.086  1.00  0.00           C  
ATOM    761  CD1 ILE A 475      -6.313 -36.986 121.995  1.00  0.00           C  
ATOM    762  N   ARG A 476      -5.458 -37.175 125.699  1.00  0.00           N  
ATOM    763  CA  ARG A 476      -4.675 -38.129 126.484  1.00  0.00           C  
ATOM    764  C   ARG A 476      -4.344 -39.287 125.533  1.00  0.00           C  
ATOM    765  O   ARG A 476      -5.236 -39.838 124.878  1.00  0.00           O  
ATOM    766  CB  ARG A 476      -5.471 -38.592 127.720  1.00  0.00           C  
ATOM    767  CG  ARG A 476      -5.845 -37.449 128.679  1.00  0.00           C  
ATOM    768  CD  ARG A 476      -6.557 -37.970 129.958  1.00  0.00           C  
ATOM    769  NE  ARG A 476      -5.804 -39.085 130.512  1.00  0.00           N  
ATOM    770  CZ  ARG A 476      -6.313 -40.021 131.305  1.00  0.00           C  
ATOM    771  NH1 ARG A 476      -7.592 -39.983 131.671  1.00  0.00           N  
ATOM    772  NH2 ARG A 476      -5.557 -41.037 131.665  1.00  0.00           N  
ATOM    773  N   THR A 477      -3.069 -39.660 125.440  1.00  0.00           N  
ATOM    774  CA  THR A 477      -2.719 -40.701 124.482  1.00  0.00           C  
ATOM    775  C   THR A 477      -3.321 -42.074 124.746  1.00  0.00           C  
ATOM    776  O   THR A 477      -3.281 -42.928 123.858  1.00  0.00           O  
ATOM    777  CB  THR A 477      -1.187 -40.811 124.271  1.00  0.00           C  
ATOM    778  OG1 THR A 477      -0.541 -41.174 125.496  1.00  0.00           O  
ATOM    779  CG2 THR A 477      -0.630 -39.465 123.771  1.00  0.00           C  
ATOM    780  N   THR A 478      -3.874 -42.290 125.949  1.00  0.00           N  
ATOM    781  CA  THR A 478      -4.546 -43.568 126.249  1.00  0.00           C  
ATOM    782  C   THR A 478      -5.935 -43.600 125.615  1.00  0.00           C  
ATOM    783  O   THR A 478      -6.572 -44.644 125.599  1.00  0.00           O  
ATOM    784  CB  THR A 478      -4.779 -43.818 127.773  1.00  0.00           C  
ATOM    785  OG1 THR A 478      -5.278 -42.623 128.379  1.00  0.00           O  
ATOM    786  CG2 THR A 478      -3.500 -44.278 128.465  1.00  0.00           C  
ATOM    787  N   GLU A 479      -6.423 -42.467 125.109  1.00  0.00           N  
ATOM    788  CA  GLU A 479      -7.755 -42.443 124.498  1.00  0.00           C  
ATOM    789  C   GLU A 479      -7.852 -43.230 123.191  1.00  0.00           C  
ATOM    790  O   GLU A 479      -6.964 -43.161 122.334  1.00  0.00           O  
ATOM    791  CB  GLU A 479      -8.212 -41.012 124.225  1.00  0.00           C  
ATOM    792  CG  GLU A 479      -8.275 -40.133 125.459  1.00  0.00           C  
ATOM    793  CD  GLU A 479      -8.917 -38.797 125.153  1.00  0.00           C  
ATOM    794  OE1 GLU A 479     -10.115 -38.793 124.813  1.00  0.00           O  
ATOM    795  OE2 GLU A 479      -8.235 -37.760 125.225  1.00  0.00           O  
ATOM    796  N   GLU A 482      -8.950 -43.969 123.042  1.00  0.00           N  
ATOM    797  CA  GLU A 482      -9.157 -44.757 121.835  1.00  0.00           C  
ATOM    798  C   GLU A 482      -9.075 -43.898 120.569  1.00  0.00           C  
ATOM    799  O   GLU A 482      -8.477 -44.317 119.578  1.00  0.00           O  
ATOM    800  CB  GLU A 482     -10.513 -45.471 121.896  1.00  0.00           C  
ATOM    801  CG  GLU A 482     -10.741 -46.454 120.752  1.00  0.00           C  
ATOM    802  CD  GLU A 482      -9.634 -47.479 120.638  1.00  0.00           C  
ATOM    803  OE1 GLU A 482      -9.162 -47.977 121.686  1.00  0.00           O  
ATOM    804  OE2 GLU A 482      -9.243 -47.794 119.496  1.00  0.00           O  
ATOM    805  N   ARG A 485      -9.673 -42.708 120.591  1.00  0.00           N  
ATOM    806  CA  ARG A 485      -9.622 -41.823 119.426  1.00  0.00           C  
ATOM    807  C   ARG A 485      -8.178 -41.518 119.016  1.00  0.00           C  
ATOM    808  O   ARG A 485      -7.908 -41.259 117.843  1.00  0.00           O  
ATOM    809  CB  ARG A 485     -10.354 -40.497 119.692  1.00  0.00           C  
ATOM    810  CG  ARG A 485      -9.831 -39.725 120.911  1.00  0.00           C  
ATOM    811  CD  ARG A 485     -10.326 -38.264 120.948  1.00  0.00           C  
ATOM    812  NE  ARG A 485      -9.948 -37.632 122.218  1.00  0.00           N  
ATOM    813  CZ  ARG A 485      -9.900 -36.318 122.427  1.00  0.00           C  
ATOM    814  NH1 ARG A 485     -10.207 -35.463 121.454  1.00  0.00           N  
ATOM    815  NH2 ARG A 485      -9.546 -35.860 123.617  1.00  0.00           N  
ATOM    816  N   HIS A 486      -7.250 -41.532 119.974  1.00  0.00           N  
ATOM    817  CA  HIS A 486      -5.847 -41.272 119.644  1.00  0.00           C  
ATOM    818  C   HIS A 486      -5.199 -42.546 119.114  1.00  0.00           C  
ATOM    819  O   HIS A 486      -4.546 -42.557 118.057  1.00  0.00           O  
ATOM    820  CB  HIS A 486      -5.076 -40.767 120.880  1.00  0.00           C  
ATOM    821  CG  HIS A 486      -3.601 -40.627 120.650  1.00  0.00           C  
ATOM    822  ND1 HIS A 486      -3.064 -39.644 119.844  1.00  0.00           N  
ATOM    823  CD2 HIS A 486      -2.553 -41.361 121.102  1.00  0.00           C  
ATOM    824  CE1 HIS A 486      -1.750 -39.776 119.812  1.00  0.00           C  
ATOM    825  NE2 HIS A 486      -1.414 -40.811 120.568  1.00  0.00           N  
ATOM    826  N   LYS A 489      -5.397 -43.634 119.843  1.00  0.00           N  
ATOM    827  CA  LYS A 489      -4.816 -44.913 119.460  1.00  0.00           C  
ATOM    828  C   LYS A 489      -5.215 -45.339 118.042  1.00  0.00           C  
ATOM    829  O   LYS A 489      -4.406 -45.896 117.301  1.00  0.00           O  
ATOM    830  CB  LYS A 489      -5.202 -45.965 120.505  1.00  0.00           C  
ATOM    831  CG  LYS A 489      -4.889 -47.408 120.143  1.00  0.00           C  
ATOM    832  CD  LYS A 489      -5.969 -48.019 119.223  1.00  0.00           C  
ATOM    833  CE  LYS A 489      -5.799 -49.524 119.091  1.00  0.00           C  
ATOM    834  NZ  LYS A 489      -5.720 -50.170 120.441  1.00  0.00           N  
ATOM    835  N   LYS A 490      -6.450 -45.055 117.657  1.00  0.00           N  
ATOM    836  CA  LYS A 490      -6.915 -45.420 116.324  1.00  0.00           C  
ATOM    837  C   LYS A 490      -6.131 -44.650 115.241  1.00  0.00           C  
ATOM    838  O   LYS A 490      -5.739 -45.208 114.217  1.00  0.00           O  
ATOM    839  CB  LYS A 490      -8.410 -45.121 116.218  1.00  0.00           C  
ATOM    840  CG  LYS A 490      -9.066 -45.718 114.993  1.00  0.00           C  
ATOM    841  CD  LYS A 490     -10.579 -45.461 114.984  1.00  0.00           C  
ATOM    842  CE  LYS A 490     -11.256 -46.278 113.880  1.00  0.00           C  
ATOM    843  NZ  LYS A 490     -12.752 -46.146 113.883  1.00  0.00           N  
ATOM    844  N   VAL A 494      -5.910 -43.363 115.476  1.00  0.00           N  
ATOM    845  CA  VAL A 494      -5.176 -42.543 114.531  1.00  0.00           C  
ATOM    846  C   VAL A 494      -3.704 -42.965 114.458  1.00  0.00           C  
ATOM    847  O   VAL A 494      -3.126 -43.040 113.371  1.00  0.00           O  
ATOM    848  CB  VAL A 494      -5.313 -41.056 114.916  1.00  0.00           C  
ATOM    849  CG1 VAL A 494      -4.398 -40.201 114.057  1.00  0.00           C  
ATOM    850  CG2 VAL A 494      -6.780 -40.619 114.753  1.00  0.00           C  
ATOM    851  N   VAL A 495      -3.093 -43.273 115.605  1.00  0.00           N  
ATOM    852  CA  VAL A 495      -1.695 -43.698 115.605  1.00  0.00           C  
ATOM    853  C   VAL A 495      -1.533 -44.941 114.715  1.00  0.00           C  
ATOM    854  O   VAL A 495      -0.651 -44.995 113.853  1.00  0.00           O  
ATOM    855  CB  VAL A 495      -1.189 -44.018 117.058  1.00  0.00           C  
ATOM    856  CG1 VAL A 495       0.179 -44.726 117.004  1.00  0.00           C  
ATOM    857  CG2 VAL A 495      -1.078 -42.710 117.892  1.00  0.00           C  
ATOM    858  N   GLN A 496      -2.394 -45.936 114.909  1.00  0.00           N  
ATOM    859  CA  GLN A 496      -2.298 -47.160 114.110  1.00  0.00           C  
ATOM    860  C   GLN A 496      -2.610 -46.912 112.635  1.00  0.00           C  
ATOM    861  O   GLN A 496      -1.965 -47.476 111.754  1.00  0.00           O  
ATOM    862  CB  GLN A 496      -3.221 -48.228 114.671  1.00  0.00           C  
ATOM    863  CG  GLN A 496      -2.869 -48.650 116.094  1.00  0.00           C  
ATOM    864  CD  GLN A 496      -3.463 -50.005 116.458  1.00  0.00           C  
ATOM    865  OE1 GLN A 496      -4.659 -50.217 116.311  1.00  0.00           O  
ATOM    866  NE2 GLN A 496      -2.621 -50.922 116.944  1.00  0.00           N  
ATOM    867  N   LEU A 498      -3.584 -46.051 112.379  1.00  0.00           N  
ATOM    868  CA  LEU A 498      -3.968 -45.719 111.025  1.00  0.00           C  
ATOM    869  C   LEU A 498      -2.780 -45.074 110.299  1.00  0.00           C  
ATOM    870  O   LEU A 498      -2.434 -45.458 109.184  1.00  0.00           O  
ATOM    871  CB  LEU A 498      -5.173 -44.782 111.079  1.00  0.00           C  
ATOM    872  CG  LEU A 498      -5.901 -44.344 109.809  1.00  0.00           C  
ATOM    873  CD1 LEU A 498      -5.148 -43.209 109.151  1.00  0.00           C  
ATOM    874  CD2 LEU A 498      -6.043 -45.546 108.857  1.00  0.00           C  
ATOM    875  N   VAL A 499      -2.123 -44.112 110.938  1.00  0.00           N  
ATOM    876  CA  VAL A 499      -0.980 -43.463 110.294  1.00  0.00           C  
ATOM    877  C   VAL A 499       0.201 -44.415 110.189  1.00  0.00           C  
ATOM    878  O   VAL A 499       0.938 -44.391 109.203  1.00  0.00           O  
ATOM    879  CB  VAL A 499      -0.560 -42.178 111.042  1.00  0.00           C  
ATOM    880  CG1 VAL A 499       0.758 -41.625 110.463  1.00  0.00           C  
ATOM    881  CG2 VAL A 499      -1.662 -41.149 110.911  1.00  0.00           C  
ATOM    882  N   LEU A 500       0.383 -45.274 111.189  1.00  0.00           N  
ATOM    883  CA  LEU A 500       1.481 -46.236 111.129  1.00  0.00           C  
ATOM    884  C   LEU A 500       1.301 -47.130 109.898  1.00  0.00           C  
ATOM    885  O   LEU A 500       2.260 -47.390 109.157  1.00  0.00           O  
ATOM    886  CB  LEU A 500       1.530 -47.101 112.400  1.00  0.00           C  
ATOM    887  CG  LEU A 500       2.254 -46.481 113.608  1.00  0.00           C  
ATOM    888  CD1 LEU A 500       2.005 -47.345 114.843  1.00  0.00           C  
ATOM    889  CD2 LEU A 500       3.764 -46.392 113.336  1.00  0.00           C  
ATOM    890  N   LYS A 501       0.067 -47.585 109.684  1.00  0.00           N  
ATOM    891  CA  LYS A 501      -0.237 -48.448 108.549  1.00  0.00           C  
ATOM    892  C   LYS A 501      -0.009 -47.750 107.232  1.00  0.00           C  
ATOM    893  O   LYS A 501       0.548 -48.331 106.312  1.00  0.00           O  
ATOM    894  CB  LYS A 501      -1.683 -48.941 108.623  1.00  0.00           C  
ATOM    895  CG  LYS A 501      -1.920 -49.815 109.840  1.00  0.00           C  
ATOM    896  CD  LYS A 501      -3.350 -50.340 109.921  1.00  0.00           C  
ATOM    897  CE  LYS A 501      -3.593 -51.507 108.965  1.00  0.00           C  
ATOM    898  NZ  LYS A 501      -3.087 -52.809 109.524  1.00  0.00           N  
ATOM    899  N   LYS A 502      -0.446 -46.503 107.137  1.00  0.00           N  
ATOM    900  CA  LYS A 502      -0.259 -45.756 105.909  1.00  0.00           C  
ATOM    901  C   LYS A 502       1.224 -45.606 105.589  1.00  0.00           C  
ATOM    902  O   LYS A 502       1.652 -45.888 104.470  1.00  0.00           O  
ATOM    903  CB  LYS A 502      -0.892 -44.372 106.017  1.00  0.00           C  
ATOM    904  CG  LYS A 502      -0.910 -43.635 104.703  1.00  0.00           C  
ATOM    905  CD  LYS A 502      -1.695 -42.347 104.804  1.00  0.00           C  
ATOM    906  CE  LYS A 502      -1.854 -41.661 103.442  1.00  0.00           C  
ATOM    907  NZ  LYS A 502      -2.567 -40.341 103.581  1.00  0.00           N  
ATOM    908  N   VAL A 503       2.008 -45.178 106.575  1.00  0.00           N  
ATOM    909  CA  VAL A 503       3.439 -44.973 106.359  1.00  0.00           C  
ATOM    910  C   VAL A 503       4.155 -46.285 106.040  1.00  0.00           C  
ATOM    911  O   VAL A 503       5.058 -46.330 105.199  1.00  0.00           O  
ATOM    912  CB  VAL A 503       4.085 -44.282 107.593  1.00  0.00           C  
ATOM    913  CG1 VAL A 503       5.605 -44.134 107.398  1.00  0.00           C  
ATOM    914  CG2 VAL A 503       3.438 -42.898 107.794  1.00  0.00           C  
ATOM    915  N   TYR A 504       3.748 -47.348 106.721  1.00  0.00           N  
ATOM    916  CA  TYR A 504       4.317 -48.672 106.501  1.00  0.00           C  
ATOM    917  C   TYR A 504       4.036 -49.099 105.050  1.00  0.00           C  
ATOM    918  O   TYR A 504       4.932 -49.507 104.318  1.00  0.00           O  
ATOM    919  CB  TYR A 504       3.649 -49.665 107.452  1.00  0.00           C  
ATOM    920  CG  TYR A 504       4.136 -51.083 107.342  1.00  0.00           C  
ATOM    921  CD1 TYR A 504       5.425 -51.428 107.733  1.00  0.00           C  
ATOM    922  CD2 TYR A 504       3.291 -52.091 106.881  1.00  0.00           C  
ATOM    923  CE1 TYR A 504       5.859 -52.743 107.670  1.00  0.00           C  
ATOM    924  CE2 TYR A 504       3.716 -53.409 106.811  1.00  0.00           C  
ATOM    925  CZ  TYR A 504       4.997 -53.725 107.207  1.00  0.00           C  
ATOM    926  OH  TYR A 504       5.418 -55.024 107.139  1.00  0.00           O  
ATOM    927  N   GLU A 505       2.776 -48.985 104.649  1.00  0.00           N  
ATOM    928  CA  GLU A 505       2.381 -49.388 103.306  1.00  0.00           C  
ATOM    929  C   GLU A 505       2.943 -48.504 102.198  1.00  0.00           C  
ATOM    930  O   GLU A 505       2.979 -48.916 101.039  1.00  0.00           O  
ATOM    931  CB  GLU A 505       0.852 -49.493 103.240  1.00  0.00           C  
ATOM    932  CG  GLU A 505       0.354 -50.699 104.058  1.00  0.00           C  
ATOM    933  CD  GLU A 505      -1.159 -50.872 104.073  1.00  0.00           C  
ATOM    934  OE1 GLU A 505      -1.882 -50.071 103.442  1.00  0.00           O  
ATOM    935  OE2 GLU A 505      -1.630 -51.821 104.733  1.00  0.00           O  
ATOM    936  N   ALA A 506       3.390 -47.295 102.559  1.00  0.00           N  
ATOM    937  CA  ALA A 506       3.996 -46.371 101.602  1.00  0.00           C  
ATOM    938  C   ALA A 506       5.459 -46.789 101.392  1.00  0.00           C  
ATOM    939  O   ALA A 506       6.163 -46.238 100.546  1.00  0.00           O  
ATOM    940  CB  ALA A 506       3.920 -44.924 102.124  1.00  0.00           C  
ATOM    941  N   GLY A 507       5.905 -47.782 102.159  1.00  0.00           N  
ATOM    942  CA  GLY A 507       7.268 -48.286 102.034  1.00  0.00           C  
ATOM    943  C   GLY A 507       8.309 -47.637 102.940  1.00  0.00           C  
ATOM    944  O   GLY A 507       9.508 -47.890 102.796  1.00  0.00           O  
ATOM    945  N   ASP A 508       7.867 -46.836 103.906  1.00  0.00           N  
ATOM    946  CA  ASP A 508       8.805 -46.113 104.764  1.00  0.00           C  
ATOM    947  C   ASP A 508       9.181 -46.682 106.129  1.00  0.00           C  
ATOM    948  O   ASP A 508       9.896 -46.027 106.903  1.00  0.00           O  
ATOM    949  CB  ASP A 508       8.294 -44.685 104.944  1.00  0.00           C  
ATOM    950  CG  ASP A 508       8.366 -43.897 103.674  1.00  0.00           C  
ATOM    951  OD1 ASP A 508       9.375 -44.050 102.960  1.00  0.00           O  
ATOM    952  OD2 ASP A 508       7.439 -43.120 103.393  1.00  0.00           O  
ATOM    953  N   ILE A 509       8.710 -47.881 106.432  1.00  0.00           N  
ATOM    954  CA  ILE A 509       9.036 -48.498 107.701  1.00  0.00           C  
ATOM    955  C   ILE A 509       9.616 -49.881 107.457  1.00  0.00           C  
ATOM    956  O   ILE A 509       9.050 -50.675 106.699  1.00  0.00           O  
ATOM    957  CB  ILE A 509       7.786 -48.557 108.629  1.00  0.00           C  
ATOM    958  CG1 ILE A 509       7.510 -47.159 109.182  1.00  0.00           C  
ATOM    959  CG2 ILE A 509       8.038 -49.490 109.813  1.00  0.00           C  
ATOM    960  CD1 ILE A 509       6.244 -47.067 110.059  1.00  0.00           C  
ATOM    961  N   TYR A 510      10.772 -50.148 108.068  1.00  0.00           N  
ATOM    962  CA  TYR A 510      11.445 -51.433 107.923  1.00  0.00           C  
ATOM    963  C   TYR A 510      11.946 -51.955 109.253  1.00  0.00           C  
ATOM    964  O   TYR A 510      12.049 -51.212 110.234  1.00  0.00           O  
ATOM    965  CB  TYR A 510      12.644 -51.323 106.973  1.00  0.00           C  
ATOM    966  CG  TYR A 510      13.739 -50.393 107.456  1.00  0.00           C  
ATOM    967  CD1 TYR A 510      13.689 -49.025 107.185  1.00  0.00           C  
ATOM    968  CD2 TYR A 510      14.828 -50.886 108.175  1.00  0.00           C  
ATOM    969  CE1 TYR A 510      14.705 -48.165 107.618  1.00  0.00           C  
ATOM    970  CE2 TYR A 510      15.852 -50.040 108.618  1.00  0.00           C  
ATOM    971  CZ  TYR A 510      15.780 -48.682 108.336  1.00  0.00           C  
ATOM    972  OH  TYR A 510      16.775 -47.845 108.780  1.00  0.00           O  
ATOM    973  N   TYR A 511      12.274 -53.240 109.277  1.00  0.00           N  
ATOM    974  CA  TYR A 511      12.787 -53.875 110.480  1.00  0.00           C  
ATOM    975  C   TYR A 511      14.305 -53.868 110.359  1.00  0.00           C  
ATOM    976  O   TYR A 511      14.861 -54.447 109.428  1.00  0.00           O  
ATOM    977  CB  TYR A 511      12.270 -55.311 110.588  1.00  0.00           C  
ATOM    978  CG  TYR A 511      12.621 -55.976 111.896  1.00  0.00           C  
ATOM    979  CD1 TYR A 511      12.024 -55.567 113.086  1.00  0.00           C  
ATOM    980  CD2 TYR A 511      13.592 -56.978 111.955  1.00  0.00           C  
ATOM    981  CE1 TYR A 511      12.384 -56.131 114.306  1.00  0.00           C  
ATOM    982  CE2 TYR A 511      13.964 -57.550 113.175  1.00  0.00           C  
ATOM    983  CZ  TYR A 511      13.355 -57.119 114.345  1.00  0.00           C  
ATOM    984  OH  TYR A 511      13.720 -57.654 115.562  1.00  0.00           O  
ATOM    985  N   GLY A 512      14.974 -53.179 111.274  1.00  0.00           N  
ATOM    986  CA  GLY A 512      16.418 -53.122 111.227  1.00  0.00           C  
ATOM    987  C   GLY A 512      16.997 -53.616 112.533  1.00  0.00           C  
ATOM    988  O   GLY A 512      16.287 -53.700 113.537  1.00  0.00           O  
ATOM    989  N   GLU A 513      18.282 -53.957 112.524  1.00  0.00           N  
ATOM    990  CA  GLU A 513      18.944 -54.439 113.730  1.00  0.00           C  
ATOM    991  C   GLU A 513      20.119 -53.531 114.044  1.00  0.00           C  
ATOM    992  O   GLU A 513      21.078 -53.459 113.279  1.00  0.00           O  
ATOM    993  CB  GLU A 513      19.408 -55.885 113.545  1.00  0.00           C  
ATOM    994  CG  GLU A 513      18.253 -56.856 113.279  1.00  0.00           C  
ATOM    995  CD  GLU A 513      18.696 -58.311 113.208  1.00  0.00           C  
ATOM    996  OE1 GLU A 513      19.750 -58.580 112.592  1.00  0.00           O  
ATOM    997  OE2 GLU A 513      17.988 -59.187 113.755  1.00  0.00           O  
ATOM    998  N   TYR A 514      20.024 -52.814 115.163  1.00  0.00           N  
ATOM    999  CA  TYR A 514      21.083 -51.902 115.564  1.00  0.00           C  
ATOM   1000  C   TYR A 514      21.648 -52.319 116.913  1.00  0.00           C  
ATOM   1001  O   TYR A 514      21.034 -52.124 117.967  1.00  0.00           O  
ATOM   1002  CB  TYR A 514      20.560 -50.451 115.587  1.00  0.00           C  
ATOM   1003  CG  TYR A 514      19.950 -49.977 116.891  1.00  0.00           C  
ATOM   1004  CD1 TYR A 514      20.742 -49.391 117.880  1.00  0.00           C  
ATOM   1005  CD2 TYR A 514      18.586 -50.118 117.139  1.00  0.00           C  
ATOM   1006  CE1 TYR A 514      20.191 -48.959 119.083  1.00  0.00           C  
ATOM   1007  CE2 TYR A 514      18.024 -49.688 118.340  1.00  0.00           C  
ATOM   1008  CZ  TYR A 514      18.833 -49.110 119.306  1.00  0.00           C  
ATOM   1009  OH  TYR A 514      18.284 -48.685 120.494  1.00  0.00           O  
ATOM   1010  N   GLU A 515      22.820 -52.938 116.844  1.00  0.00           N  
ATOM   1011  CA  GLU A 515      23.556 -53.412 118.008  1.00  0.00           C  
ATOM   1012  C   GLU A 515      23.383 -52.494 119.206  1.00  0.00           C  
ATOM   1013  O   GLU A 515      23.345 -51.266 119.082  1.00  0.00           O  
ATOM   1014  CB  GLU A 515      25.042 -53.507 117.668  1.00  0.00           C  
ATOM   1015  CG  GLU A 515      25.595 -52.198 117.116  1.00  0.00           C  
ATOM   1016  CD  GLU A 515      24.882 -51.755 115.839  1.00  0.00           C  
ATOM   1017  OE1 GLU A 515      25.162 -52.331 114.761  1.00  0.00           O  
ATOM   1018  OE2 GLU A 515      24.028 -50.841 115.919  1.00  0.00           O  
ATOM   1019  N   GLY A 516      23.276 -53.108 120.372  1.00  0.00           N  
ATOM   1020  CA  GLY A 516      23.120 -52.343 121.587  1.00  0.00           C  
ATOM   1021  C   GLY A 516      23.901 -53.055 122.660  1.00  0.00           C  
ATOM   1022  O   GLY A 516      24.475 -54.119 122.416  1.00  0.00           O  
ATOM   1023  N   LEU A 517      23.934 -52.477 123.850  1.00  0.00           N  
ATOM   1024  CA  LEU A 517      24.657 -53.096 124.935  1.00  0.00           C  
ATOM   1025  C   LEU A 517      23.714 -54.049 125.649  1.00  0.00           C  
ATOM   1026  O   LEU A 517      22.584 -53.695 125.995  1.00  0.00           O  
ATOM   1027  CB  LEU A 517      25.215 -52.014 125.854  1.00  0.00           C  
ATOM   1028  CG  LEU A 517      26.049 -51.026 125.025  1.00  0.00           C  
ATOM   1029  CD1 LEU A 517      26.797 -50.070 125.930  1.00  0.00           C  
ATOM   1030  CD2 LEU A 517      27.036 -51.792 124.161  1.00  0.00           C  
ATOM   1031  N   TYR A 518      24.193 -55.269 125.860  1.00  0.00           N  
ATOM   1032  CA  TYR A 518      23.395 -56.318 126.469  1.00  0.00           C  
ATOM   1033  C   TYR A 518      24.114 -56.993 127.626  1.00  0.00           C  
ATOM   1034  O   TYR A 518      25.318 -57.256 127.549  1.00  0.00           O  
ATOM   1035  CB  TYR A 518      23.077 -57.360 125.389  1.00  0.00           C  
ATOM   1036  CG  TYR A 518      22.098 -58.440 125.785  1.00  0.00           C  
ATOM   1037  CD1 TYR A 518      20.723 -58.252 125.629  1.00  0.00           C  
ATOM   1038  CD2 TYR A 518      22.543 -59.648 126.320  1.00  0.00           C  
ATOM   1039  CE1 TYR A 518      19.820 -59.238 125.996  1.00  0.00           C  
ATOM   1040  CE2 TYR A 518      21.648 -60.640 126.693  1.00  0.00           C  
ATOM   1041  CZ  TYR A 518      20.287 -60.428 126.530  1.00  0.00           C  
ATOM   1042  OH  TYR A 518      19.393 -61.397 126.917  1.00  0.00           O  
ATOM   1043  N   CYS A 519      23.376 -57.265 128.701  1.00  0.00           N  
ATOM   1044  CA  CYS A 519      23.931 -57.961 129.856  1.00  0.00           C  
ATOM   1045  C   CYS A 519      23.281 -59.336 129.842  1.00  0.00           C  
ATOM   1046  O   CYS A 519      22.052 -59.445 129.899  1.00  0.00           O  
ATOM   1047  CB  CYS A 519      23.579 -57.251 131.162  1.00  0.00           C  
ATOM   1048  SG  CYS A 519      23.956 -58.235 132.638  1.00  0.00           S  
ATOM   1049  N   VAL A 520      24.099 -60.381 129.764  1.00  0.00           N  
ATOM   1050  CA  VAL A 520      23.575 -61.737 129.714  1.00  0.00           C  
ATOM   1051  C   VAL A 520      22.920 -62.149 131.022  1.00  0.00           C  
ATOM   1052  O   VAL A 520      21.921 -62.856 131.016  1.00  0.00           O  
ATOM   1053  CB  VAL A 520      24.681 -62.755 129.352  1.00  0.00           C  
ATOM   1054  CG1 VAL A 520      25.399 -62.309 128.082  1.00  0.00           C  
ATOM   1055  CG2 VAL A 520      25.660 -62.890 130.494  1.00  0.00           C  
ATOM   1056  N   SER A 521      23.475 -61.703 132.142  1.00  0.00           N  
ATOM   1057  CA  SER A 521      22.914 -62.042 133.445  1.00  0.00           C  
ATOM   1058  C   SER A 521      21.506 -61.467 133.633  1.00  0.00           C  
ATOM   1059  O   SER A 521      20.593 -62.172 134.067  1.00  0.00           O  
ATOM   1060  CB  SER A 521      23.835 -61.539 134.555  1.00  0.00           C  
ATOM   1061  OG  SER A 521      25.149 -62.034 134.376  1.00  0.00           O  
ATOM   1062  N   CYS A 522      21.326 -60.191 133.307  1.00  0.00           N  
ATOM   1063  CA  CYS A 522      20.011 -59.565 133.439  1.00  0.00           C  
ATOM   1064  C   CYS A 522      19.105 -60.023 132.315  1.00  0.00           C  
ATOM   1065  O   CYS A 522      17.884 -60.039 132.452  1.00  0.00           O  
ATOM   1066  CB  CYS A 522      20.122 -58.043 133.373  1.00  0.00           C  
ATOM   1067  SG  CYS A 522      20.697 -57.274 134.881  1.00  0.00           S  
ATOM   1068  N   GLU A 523      19.726 -60.399 131.202  1.00  0.00           N  
ATOM   1069  CA  GLU A 523      19.000 -60.819 130.016  1.00  0.00           C  
ATOM   1070  C   GLU A 523      18.191 -59.632 129.510  1.00  0.00           C  
ATOM   1071  O   GLU A 523      17.019 -59.762 129.156  1.00  0.00           O  
ATOM   1072  CB  GLU A 523      18.078 -61.996 130.324  1.00  0.00           C  
ATOM   1073  CG  GLU A 523      18.812 -63.238 130.789  1.00  0.00           C  
ATOM   1074  CD  GLU A 523      17.958 -64.483 130.685  1.00  0.00           C  
ATOM   1075  OE1 GLU A 523      17.581 -64.843 129.548  1.00  0.00           O  
ATOM   1076  OE2 GLU A 523      17.660 -65.097 131.736  1.00  0.00           O  
ATOM   1077  N   ARG A 524      18.825 -58.466 129.491  1.00  0.00           N  
ATOM   1078  CA  ARG A 524      18.159 -57.269 129.014  1.00  0.00           C  
ATOM   1079  C   ARG A 524      19.184 -56.300 128.454  1.00  0.00           C  
ATOM   1080  O   ARG A 524      20.367 -56.384 128.773  1.00  0.00           O  
ATOM   1081  CB  ARG A 524      17.380 -56.600 130.151  1.00  0.00           C  
ATOM   1082  CG  ARG A 524      18.212 -55.693 131.046  1.00  0.00           C  
ATOM   1083  CD  ARG A 524      17.401 -55.196 132.234  1.00  0.00           C  
ATOM   1084  NE  ARG A 524      16.178 -54.503 131.834  1.00  0.00           N  
ATOM   1085  CZ  ARG A 524      16.126 -53.257 131.373  1.00  0.00           C  
ATOM   1086  NH1 ARG A 524      17.240 -52.541 131.249  1.00  0.00           N  
ATOM   1087  NH2 ARG A 524      14.953 -52.728 131.029  1.00  0.00           N  
ATOM   1088  N   PHE A 525      18.723 -55.390 127.606  1.00  0.00           N  
ATOM   1089  CA  PHE A 525      19.600 -54.391 127.020  1.00  0.00           C  
ATOM   1090  C   PHE A 525      19.739 -53.210 127.977  1.00  0.00           C  
ATOM   1091  O   PHE A 525      18.912 -53.011 128.865  1.00  0.00           O  
ATOM   1092  CB  PHE A 525      19.043 -53.910 125.676  1.00  0.00           C  
ATOM   1093  CG  PHE A 525      19.336 -54.839 124.526  1.00  0.00           C  
ATOM   1094  CD1 PHE A 525      20.550 -54.767 123.849  1.00  0.00           C  
ATOM   1095  CD2 PHE A 525      18.406 -55.794 124.133  1.00  0.00           C  
ATOM   1096  CE1 PHE A 525      20.836 -55.630 122.798  1.00  0.00           C  
ATOM   1097  CE2 PHE A 525      18.681 -56.664 123.083  1.00  0.00           C  
ATOM   1098  CZ  PHE A 525      19.898 -56.581 122.415  1.00  0.00           C  
ATOM   1099  N   TYR A 526      20.804 -52.441 127.790  1.00  0.00           N  
ATOM   1100  CA  TYR A 526      21.073 -51.274 128.616  1.00  0.00           C  
ATOM   1101  C   TYR A 526      21.652 -50.182 127.744  1.00  0.00           C  
ATOM   1102  O   TYR A 526      22.465 -50.448 126.858  1.00  0.00           O  
ATOM   1103  CB  TYR A 526      22.081 -51.608 129.723  1.00  0.00           C  
ATOM   1104  CG  TYR A 526      21.495 -52.315 130.923  1.00  0.00           C  
ATOM   1105  CD1 TYR A 526      20.592 -51.667 131.766  1.00  0.00           C  
ATOM   1106  CD2 TYR A 526      21.835 -53.634 131.213  1.00  0.00           C  
ATOM   1107  CE1 TYR A 526      20.041 -52.318 132.871  1.00  0.00           C  
ATOM   1108  CE2 TYR A 526      21.291 -54.291 132.308  1.00  0.00           C  
ATOM   1109  CZ  TYR A 526      20.393 -53.626 133.132  1.00  0.00           C  
ATOM   1110  OH  TYR A 526      19.841 -54.277 134.202  1.00  0.00           O  
ATOM   1111  N   THR A 527      21.218 -48.952 127.982  1.00  0.00           N  
ATOM   1112  CA  THR A 527      21.734 -47.819 127.234  1.00  0.00           C  
ATOM   1113  C   THR A 527      23.052 -47.446 127.913  1.00  0.00           C  
ATOM   1114  O   THR A 527      23.338 -47.910 129.019  1.00  0.00           O  
ATOM   1115  CB  THR A 527      20.750 -46.629 127.277  1.00  0.00           C  
ATOM   1116  OG1 THR A 527      20.552 -46.207 128.632  1.00  0.00           O  
ATOM   1117  CG2 THR A 527      19.400 -47.045 126.695  1.00  0.00           C  
ATOM   1118  N   GLU A 528      23.858 -46.624 127.254  1.00  0.00           N  
ATOM   1119  CA  GLU A 528      25.137 -46.214 127.809  1.00  0.00           C  
ATOM   1120  C   GLU A 528      24.907 -45.510 129.141  1.00  0.00           C  
ATOM   1121  O   GLU A 528      25.645 -45.703 130.109  1.00  0.00           O  
ATOM   1122  CB  GLU A 528      25.818 -45.253 126.845  1.00  0.00           C  
ATOM   1123  CG  GLU A 528      27.293 -45.039 127.089  1.00  0.00           C  
ATOM   1124  CD  GLU A 528      28.134 -46.197 126.580  1.00  0.00           C  
ATOM   1125  OE1 GLU A 528      28.506 -47.074 127.395  1.00  0.00           O  
ATOM   1126  OE2 GLU A 528      28.411 -46.231 125.357  1.00  0.00           O  
ATOM   1127  N   LYS A 529      23.861 -44.694 129.170  1.00  0.00           N  
ATOM   1128  CA  LYS A 529      23.503 -43.912 130.342  1.00  0.00           C  
ATOM   1129  C   LYS A 529      23.197 -44.745 131.583  1.00  0.00           C  
ATOM   1130  O   LYS A 529      23.487 -44.324 132.697  1.00  0.00           O  
ATOM   1131  CB  LYS A 529      22.306 -43.019 130.006  1.00  0.00           C  
ATOM   1132  CG  LYS A 529      22.022 -41.936 131.038  1.00  0.00           C  
ATOM   1133  CD  LYS A 529      20.870 -41.024 130.611  1.00  0.00           C  
ATOM   1134  CE  LYS A 529      19.536 -41.769 130.574  1.00  0.00           C  
ATOM   1135  NZ  LYS A 529      19.125 -42.282 131.916  1.00  0.00           N  
ATOM   1136  N   GLU A 530      22.618 -45.925 131.392  1.00  0.00           N  
ATOM   1137  CA  GLU A 530      22.266 -46.785 132.520  1.00  0.00           C  
ATOM   1138  C   GLU A 530      23.436 -47.592 133.084  1.00  0.00           C  
ATOM   1139  O   GLU A 530      23.358 -48.107 134.198  1.00  0.00           O  
ATOM   1140  CB  GLU A 530      21.139 -47.738 132.115  1.00  0.00           C  
ATOM   1141  CG  GLU A 530      19.879 -47.031 131.637  1.00  0.00           C  
ATOM   1142  CD  GLU A 530      18.832 -47.992 131.089  1.00  0.00           C  
ATOM   1143  OE1 GLU A 530      19.135 -48.723 130.122  1.00  0.00           O  
ATOM   1144  OE2 GLU A 530      17.703 -48.012 131.624  1.00  0.00           O  
ATOM   1145  N   LEU A 531      24.517 -47.711 132.324  1.00  0.00           N  
ATOM   1146  CA  LEU A 531      25.659 -48.473 132.811  1.00  0.00           C  
ATOM   1147  C   LEU A 531      26.371 -47.700 133.906  1.00  0.00           C  
ATOM   1148  O   LEU A 531      26.326 -46.470 133.942  1.00  0.00           O  
ATOM   1149  CB  LEU A 531      26.644 -48.754 131.676  1.00  0.00           C  
ATOM   1150  CG  LEU A 531      26.089 -49.522 130.477  1.00  0.00           C  
ATOM   1151  CD1 LEU A 531      27.175 -49.684 129.416  1.00  0.00           C  
ATOM   1152  CD2 LEU A 531      25.571 -50.873 130.933  1.00  0.00           C  
ATOM   1153  N   VAL A 767      27.013 -48.430 134.807  1.00  0.00           N  
ATOM   1154  CA  VAL A 767      27.777 -47.822 135.882  1.00  0.00           C  
ATOM   1155  C   VAL A 767      29.243 -48.131 135.587  1.00  0.00           C  
ATOM   1156  O   VAL A 767      29.722 -49.250 135.811  1.00  0.00           O  
ATOM   1157  CB  VAL A 767      27.388 -48.398 137.248  1.00  0.00           C  
ATOM   1158  CG1 VAL A 767      28.301 -47.838 138.326  1.00  0.00           C  
ATOM   1159  CG2 VAL A 767      25.950 -48.050 137.554  1.00  0.00           C  
ATOM   1160  N   GLU A 768      29.945 -47.129 135.071  1.00  0.00           N  
ATOM   1161  CA  GLU A 768      31.345 -47.280 134.709  1.00  0.00           C  
ATOM   1162  C   GLU A 768      31.439 -48.285 133.566  1.00  0.00           C  
ATOM   1163  O   GLU A 768      32.380 -49.075 133.488  1.00  0.00           O  
ATOM   1164  CB  GLU A 768      32.170 -47.761 135.909  1.00  0.00           C  
ATOM   1165  CG  GLU A 768      32.218 -46.748 137.040  1.00  0.00           C  
ATOM   1166  CD  GLU A 768      32.458 -45.331 136.535  1.00  0.00           C  
ATOM   1167  OE1 GLU A 768      33.483 -45.096 135.855  1.00  0.00           O  
ATOM   1168  OE2 GLU A 768      31.617 -44.446 136.812  1.00  0.00           O  
ATOM   1169  N   GLY A 769      30.448 -48.247 132.685  1.00  0.00           N  
ATOM   1170  CA  GLY A 769      30.428 -49.149 131.554  1.00  0.00           C  
ATOM   1171  C   GLY A 769      30.063 -50.564 131.941  1.00  0.00           C  
ATOM   1172  O   GLY A 769      30.186 -51.477 131.130  1.00  0.00           O  
ATOM   1173  N   LEU A 770      29.603 -50.752 133.175  1.00  0.00           N  
ATOM   1174  CA  LEU A 770      29.227 -52.076 133.657  1.00  0.00           C  
ATOM   1175  C   LEU A 770      27.738 -52.135 133.994  1.00  0.00           C  
ATOM   1176  O   LEU A 770      27.094 -51.104 134.190  1.00  0.00           O  
ATOM   1177  CB  LEU A 770      30.047 -52.426 134.904  1.00  0.00           C  
ATOM   1178  CG  LEU A 770      31.573 -52.336 134.765  1.00  0.00           C  
ATOM   1179  CD1 LEU A 770      32.214 -52.675 136.097  1.00  0.00           C  
ATOM   1180  CD2 LEU A 770      32.071 -53.290 133.675  1.00  0.00           C  
ATOM   1181  N   CYS A 771      27.183 -53.340 134.055  1.00  0.00           N  
ATOM   1182  CA  CYS A 771      25.771 -53.466 134.394  1.00  0.00           C  
ATOM   1183  C   CYS A 771      25.548 -52.837 135.769  1.00  0.00           C  
ATOM   1184  O   CYS A 771      26.319 -53.082 136.692  1.00  0.00           O  
ATOM   1185  CB  CYS A 771      25.348 -54.926 134.427  1.00  0.00           C  
ATOM   1186  SG  CYS A 771      23.675 -55.074 135.038  1.00  0.00           S  
ATOM   1187  N   PRO A 772      24.479 -52.030 135.929  1.00  0.00           N  
ATOM   1188  CA  PRO A 772      24.208 -51.378 137.220  1.00  0.00           C  
ATOM   1189  C   PRO A 772      23.805 -52.369 138.295  1.00  0.00           C  
ATOM   1190  O   PRO A 772      23.784 -52.039 139.479  1.00  0.00           O  
ATOM   1191  CB  PRO A 772      23.062 -50.413 136.912  1.00  0.00           C  
ATOM   1192  CG  PRO A 772      22.766 -50.580 135.432  1.00  0.00           C  
ATOM   1193  CD  PRO A 772      23.318 -51.907 135.037  1.00  0.00           C  
ATOM   1194  N   ILE A 773      23.467 -53.578 137.861  1.00  0.00           N  
ATOM   1195  CA  ILE A 773      23.048 -54.640 138.760  1.00  0.00           C  
ATOM   1196  C   ILE A 773      24.171 -55.600 139.111  1.00  0.00           C  
ATOM   1197  O   ILE A 773      24.487 -55.787 140.280  1.00  0.00           O  
ATOM   1198  CB  ILE A 773      21.905 -55.461 138.138  1.00  0.00           C  
ATOM   1199  CG1 ILE A 773      20.693 -54.555 137.926  1.00  0.00           C  
ATOM   1200  CG2 ILE A 773      21.547 -56.633 139.043  1.00  0.00           C  
ATOM   1201  CD1 ILE A 773      19.589 -55.219 137.183  1.00  0.00           C  
ATOM   1202  N   HIS A 791      24.781 -56.207 138.103  1.00  0.00           N  
ATOM   1203  CA  HIS A 791      25.843 -57.171 138.363  1.00  0.00           C  
ATOM   1204  C   HIS A 791      27.254 -56.616 138.462  1.00  0.00           C  
ATOM   1205  O   HIS A 791      28.168 -57.340 138.831  1.00  0.00           O  
ATOM   1206  CB  HIS A 791      25.814 -58.270 137.306  1.00  0.00           C  
ATOM   1207  CG  HIS A 791      24.524 -59.017 137.263  1.00  0.00           C  
ATOM   1208  ND1 HIS A 791      23.468 -58.629 136.469  1.00  0.00           N  
ATOM   1209  CD2 HIS A 791      24.096 -60.095 137.960  1.00  0.00           C  
ATOM   1210  CE1 HIS A 791      22.443 -59.434 136.678  1.00  0.00           C  
ATOM   1211  NE2 HIS A 791      22.798 -60.333 137.579  1.00  0.00           N  
ATOM   1212  N   GLY A 792      27.436 -55.344 138.132  1.00  0.00           N  
ATOM   1213  CA  GLY A 792      28.763 -54.767 138.199  1.00  0.00           C  
ATOM   1214  C   GLY A 792      29.744 -55.545 137.340  1.00  0.00           C  
ATOM   1215  O   GLY A 792      30.938 -55.574 137.623  1.00  0.00           O  
ATOM   1216  N   ARG A 794      29.230 -56.182 136.292  1.00  0.00           N  
ATOM   1217  CA  ARG A 794      30.049 -56.964 135.369  1.00  0.00           C  
ATOM   1218  C   ARG A 794      29.922 -56.327 133.983  1.00  0.00           C  
ATOM   1219  O   ARG A 794      28.985 -55.577 133.718  1.00  0.00           O  
ATOM   1220  CB  ARG A 794      29.552 -58.416 135.323  1.00  0.00           C  
ATOM   1221  CG  ARG A 794      28.508 -58.691 134.215  1.00  0.00           C  
ATOM   1222  CD  ARG A 794      27.277 -59.505 134.672  1.00  0.00           C  
ATOM   1223  NE  ARG A 794      27.583 -60.834 135.208  1.00  0.00           N  
ATOM   1224  CZ  ARG A 794      27.959 -61.076 136.463  1.00  0.00           C  
ATOM   1225  NH1 ARG A 794      28.081 -60.081 137.333  1.00  0.00           N  
ATOM   1226  NH2 ARG A 794      28.207 -62.318 136.855  1.00  0.00           N  
ATOM   1227  N   PRO A 795      30.861 -56.618 133.077  1.00  0.00           N  
ATOM   1228  CA  PRO A 795      30.775 -56.027 131.738  1.00  0.00           C  
ATOM   1229  C   PRO A 795      29.520 -56.478 130.987  1.00  0.00           C  
ATOM   1230  O   PRO A 795      28.872 -57.459 131.358  1.00  0.00           O  
ATOM   1231  CB  PRO A 795      32.050 -56.530 131.055  1.00  0.00           C  
ATOM   1232  CG  PRO A 795      32.998 -56.749 132.208  1.00  0.00           C  
ATOM   1233  CD  PRO A 795      32.099 -57.401 133.225  1.00  0.00           C  
ATOM   1234  N   VAL A 826      29.175 -55.754 129.934  1.00  0.00           N  
ATOM   1235  CA  VAL A 826      28.023 -56.124 129.124  1.00  0.00           C  
ATOM   1236  C   VAL A 826      28.558 -56.465 127.744  1.00  0.00           C  
ATOM   1237  O   VAL A 826      29.651 -56.038 127.377  1.00  0.00           O  
ATOM   1238  CB  VAL A 826      26.995 -54.970 129.013  1.00  0.00           C  
ATOM   1239  CG1 VAL A 826      26.248 -54.813 130.325  1.00  0.00           C  
ATOM   1240  CG2 VAL A 826      27.701 -53.677 128.649  1.00  0.00           C  
ATOM   1241  N   GLU A 827      27.799 -57.243 126.984  1.00  0.00           N  
ATOM   1242  CA  GLU A 827      28.235 -57.622 125.649  1.00  0.00           C  
ATOM   1243  C   GLU A 827      27.416 -56.894 124.602  1.00  0.00           C  
ATOM   1244  O   GLU A 827      26.295 -56.457 124.863  1.00  0.00           O  
ATOM   1245  CB  GLU A 827      28.110 -59.137 125.445  1.00  0.00           C  
ATOM   1246  CG  GLU A 827      26.694 -59.628 125.200  1.00  0.00           C  
ATOM   1247  CD  GLU A 827      26.644 -61.121 124.928  1.00  0.00           C  
ATOM   1248  OE1 GLU A 827      25.570 -61.622 124.517  1.00  0.00           O  
ATOM   1249  OE2 GLU A 827      27.680 -61.794 125.130  1.00  0.00           O  
ATOM   1250  N   ARG A 829      27.989 -56.757 123.415  1.00  0.00           N  
ATOM   1251  CA  ARG A 829      27.314 -56.078 122.325  1.00  0.00           C  
ATOM   1252  C   ARG A 829      26.477 -57.064 121.522  1.00  0.00           C  
ATOM   1253  O   ARG A 829      27.013 -57.929 120.844  1.00  0.00           O  
ATOM   1254  CB  ARG A 829      28.345 -55.403 121.423  1.00  0.00           C  
ATOM   1255  CG  ARG A 829      27.760 -54.769 120.182  1.00  0.00           C  
ATOM   1256  CD  ARG A 829      28.790 -53.903 119.467  1.00  0.00           C  
ATOM   1257  NE  ARG A 829      28.350 -53.501 118.129  1.00  0.00           N  
ATOM   1258  CZ  ARG A 829      28.100 -54.353 117.136  1.00  0.00           C  
ATOM   1259  NH1 ARG A 829      28.241 -55.660 117.321  1.00  0.00           N  
ATOM   1260  NH2 ARG A 829      27.720 -53.899 115.950  1.00  0.00           N  
ATOM   1261  N   ARG A 830      25.158 -56.940 121.624  1.00  0.00           N  
ATOM   1262  CA  ARG A 830      24.236 -57.805 120.892  1.00  0.00           C  
ATOM   1263  C   ARG A 830      23.344 -56.960 120.003  1.00  0.00           C  
ATOM   1264  O   ARG A 830      23.093 -55.787 120.289  1.00  0.00           O  
ATOM   1265  CB  ARG A 830      23.337 -58.590 121.841  1.00  0.00           C  
ATOM   1266  CG  ARG A 830      23.923 -59.859 122.407  1.00  0.00           C  
ATOM   1267  CD  ARG A 830      22.795 -60.674 123.015  1.00  0.00           C  
ATOM   1268  NE  ARG A 830      23.253 -61.876 123.703  1.00  0.00           N  
ATOM   1269  CZ  ARG A 830      22.435 -62.751 124.278  1.00  0.00           C  
ATOM   1270  NH1 ARG A 830      21.124 -62.552 124.238  1.00  0.00           N  
ATOM   1271  NH2 ARG A 830      22.923 -63.812 124.908  1.00  0.00           N  
ATOM   1272  N   LYS A 831      22.855 -57.552 118.922  1.00  0.00           N  
ATOM   1273  CA  LYS A 831      21.976 -56.810 118.041  1.00  0.00           C  
ATOM   1274  C   LYS A 831      20.537 -57.032 118.463  1.00  0.00           C  
ATOM   1275  O   LYS A 831      20.140 -58.138 118.826  1.00  0.00           O  
ATOM   1276  CB  LYS A 831      22.184 -57.218 116.571  1.00  0.00           C  
ATOM   1277  CG  LYS A 831      22.110 -58.714 116.266  1.00  0.00           C  
ATOM   1278  CD  LYS A 831      20.679 -59.235 116.151  1.00  0.00           C  
ATOM   1279  CE  LYS A 831      20.657 -60.645 115.561  1.00  0.00           C  
ATOM   1280  NZ  LYS A 831      19.284 -61.210 115.440  1.00  0.00           N  
ATOM   1281  N   GLU A 832      19.772 -55.951 118.469  1.00  0.00           N  
ATOM   1282  CA  GLU A 832      18.363 -56.023 118.815  1.00  0.00           C  
ATOM   1283  C   GLU A 832      17.655 -55.432 117.617  1.00  0.00           C  
ATOM   1284  O   GLU A 832      18.156 -54.499 116.989  1.00  0.00           O  
ATOM   1285  CB  GLU A 832      18.029 -55.190 120.055  1.00  0.00           C  
ATOM   1286  CG  GLU A 832      16.523 -55.010 120.228  1.00  0.00           C  
ATOM   1287  CD  GLU A 832      16.132 -54.110 121.391  1.00  0.00           C  
ATOM   1288  OE1 GLU A 832      16.706 -53.005 121.523  1.00  0.00           O  
ATOM   1289  OE2 GLU A 832      15.231 -54.508 122.162  1.00  0.00           O  
ATOM   1290  N   GLY A 833      16.495 -55.976 117.292  1.00  0.00           N  
ATOM   1291  CA  GLY A 833      15.775 -55.452 116.161  1.00  0.00           C  
ATOM   1292  C   GLY A 833      14.686 -54.503 116.598  1.00  0.00           C  
ATOM   1293  O   GLY A 833      14.110 -54.642 117.678  1.00  0.00           O  
ATOM   1294  N   ASN A 834      14.430 -53.511 115.760  1.00  0.00           N  
ATOM   1295  CA  ASN A 834      13.374 -52.553 116.010  1.00  0.00           C  
ATOM   1296  C   ASN A 834      12.912 -52.067 114.649  1.00  0.00           C  
ATOM   1297  O   ASN A 834      13.617 -52.239 113.641  1.00  0.00           O  
ATOM   1298  CB  ASN A 834      13.867 -51.365 116.847  1.00  0.00           C  
ATOM   1299  CG  ASN A 834      14.122 -51.735 118.292  1.00  0.00           C  
ATOM   1300  OD1 ASN A 834      13.329 -52.442 118.920  1.00  0.00           O  
ATOM   1301  ND2 ASN A 834      15.229 -51.246 118.836  1.00  0.00           N  
ATOM   1302  N   TYR A 835      11.722 -51.484 114.610  1.00  0.00           N  
ATOM   1303  CA  TYR A 835      11.217 -50.955 113.362  1.00  0.00           C  
ATOM   1304  C   TYR A 835      11.729 -49.534 113.245  1.00  0.00           C  
ATOM   1305  O   TYR A 835      11.814 -48.811 114.245  1.00  0.00           O  
ATOM   1306  CB  TYR A 835       9.693 -51.014 113.344  1.00  0.00           C  
ATOM   1307  CG  TYR A 835       9.196 -52.406 113.052  1.00  0.00           C  
ATOM   1308  CD1 TYR A 835       9.194 -52.907 111.746  1.00  0.00           C  
ATOM   1309  CD2 TYR A 835       8.785 -53.249 114.082  1.00  0.00           C  
ATOM   1310  CE1 TYR A 835       8.796 -54.228 111.473  1.00  0.00           C  
ATOM   1311  CE2 TYR A 835       8.385 -54.574 113.822  1.00  0.00           C  
ATOM   1312  CZ  TYR A 835       8.399 -55.054 112.520  1.00  0.00           C  
ATOM   1313  OH  TYR A 835       8.048 -56.362 112.275  1.00  0.00           O  
ATOM   1314  N   PHE A 836      12.101 -49.153 112.030  1.00  0.00           N  
ATOM   1315  CA  PHE A 836      12.623 -47.825 111.755  1.00  0.00           C  
ATOM   1316  C   PHE A 836      11.847 -47.104 110.659  1.00  0.00           C  
ATOM   1317  O   PHE A 836      11.247 -47.722 109.770  1.00  0.00           O  
ATOM   1318  CB  PHE A 836      14.105 -47.899 111.349  1.00  0.00           C  
ATOM   1319  CG  PHE A 836      15.017 -48.318 112.468  1.00  0.00           C  
ATOM   1320  CD1 PHE A 836      15.109 -49.656 112.850  1.00  0.00           C  
ATOM   1321  CD2 PHE A 836      15.760 -47.367 113.166  1.00  0.00           C  
ATOM   1322  CE1 PHE A 836      15.929 -50.043 113.917  1.00  0.00           C  
ATOM   1323  CE2 PHE A 836      16.582 -47.743 114.231  1.00  0.00           C  
ATOM   1324  CZ  PHE A 836      16.664 -49.080 114.606  1.00  0.00           C  
ATOM   1325  N   PHE A 837      11.864 -45.782 110.743  1.00  0.00           N  
ATOM   1326  CA  PHE A 837      11.196 -44.958 109.767  1.00  0.00           C  
ATOM   1327  C   PHE A 837      12.292 -44.320 108.923  1.00  0.00           C  
ATOM   1328  O   PHE A 837      13.286 -43.802 109.465  1.00  0.00           O  
ATOM   1329  CB  PHE A 837      10.355 -43.887 110.476  1.00  0.00           C  
ATOM   1330  CG  PHE A 837       9.870 -42.800 109.567  1.00  0.00           C  
ATOM   1331  CD1 PHE A 837       9.072 -43.100 108.466  1.00  0.00           C  
ATOM   1332  CD2 PHE A 837      10.222 -41.478 109.798  1.00  0.00           C  
ATOM   1333  CE1 PHE A 837       8.628 -42.087 107.600  1.00  0.00           C  
ATOM   1334  CE2 PHE A 837       9.781 -40.451 108.938  1.00  0.00           C  
ATOM   1335  CZ  PHE A 837       8.986 -40.761 107.843  1.00  0.00           C  
ATOM   1336  N   ARG A 838      12.118 -44.390 107.602  1.00  0.00           N  
ATOM   1337  CA  ARG A 838      13.052 -43.822 106.627  1.00  0.00           C  
ATOM   1338  C   ARG A 838      13.016 -42.294 106.662  1.00  0.00           C  
ATOM   1339  O   ARG A 838      12.520 -41.644 105.738  1.00  0.00           O  
ATOM   1340  CB  ARG A 838      12.690 -44.302 105.218  1.00  0.00           C  
ATOM   1341  CG  ARG A 838      12.845 -45.801 105.012  1.00  0.00           C  
ATOM   1342  CD  ARG A 838      12.459 -46.204 103.589  1.00  0.00           C  
ATOM   1343  NE  ARG A 838      12.278 -47.652 103.469  1.00  0.00           N  
ATOM   1344  CZ  ARG A 838      13.270 -48.538 103.523  1.00  0.00           C  
ATOM   1345  NH1 ARG A 838      14.521 -48.133 103.685  1.00  0.00           N  
ATOM   1346  NH2 ARG A 838      13.004 -49.836 103.443  1.00  0.00           N  
ATOM   1347  N   MET A 839      13.554 -41.720 107.729  1.00  0.00           N  
ATOM   1348  CA  MET A 839      13.563 -40.269 107.884  1.00  0.00           C  
ATOM   1349  C   MET A 839      14.578 -39.596 106.945  1.00  0.00           C  
ATOM   1350  O   MET A 839      14.257 -38.601 106.284  1.00  0.00           O  
ATOM   1351  CB  MET A 839      13.864 -39.927 109.351  1.00  0.00           C  
ATOM   1352  CG  MET A 839      13.904 -38.429 109.669  1.00  0.00           C  
ATOM   1353  SD  MET A 839      14.011 -38.148 111.470  1.00  0.00           S  
ATOM   1354  CE  MET A 839      15.607 -38.885 111.895  1.00  0.00           C  
ATOM   1355  N   GLU A 840      15.794 -40.142 106.875  1.00  0.00           N  
ATOM   1356  CA  GLU A 840      16.825 -39.562 106.009  1.00  0.00           C  
ATOM   1357  C   GLU A 840      16.321 -39.326 104.586  1.00  0.00           C  
ATOM   1358  O   GLU A 840      16.684 -38.342 103.943  1.00  0.00           O  
ATOM   1359  CB  GLU A 840      18.071 -40.458 105.986  1.00  0.00           C  
ATOM   1360  CG  GLU A 840      19.169 -40.019 104.997  1.00  0.00           C  
ATOM   1361  CD  GLU A 840      19.702 -38.619 105.252  1.00  0.00           C  
ATOM   1362  OE1 GLU A 840      19.486 -38.069 106.351  1.00  0.00           O  
ATOM   1363  OE2 GLU A 840      20.365 -38.063 104.352  1.00  0.00           O  
ATOM   1364  N   LYS A 841      15.474 -40.232 104.114  1.00  0.00           N  
ATOM   1365  CA  LYS A 841      14.876 -40.160 102.784  1.00  0.00           C  
ATOM   1366  C   LYS A 841      14.179 -38.828 102.542  1.00  0.00           C  
ATOM   1367  O   LYS A 841      14.162 -38.321 101.419  1.00  0.00           O  
ATOM   1368  CB  LYS A 841      13.855 -41.305 102.626  1.00  0.00           C  
ATOM   1369  CG  LYS A 841      12.835 -41.143 101.474  1.00  0.00           C  
ATOM   1370  CD  LYS A 841      11.926 -42.373 101.395  1.00  0.00           C  
ATOM   1371  CE  LYS A 841      10.896 -42.278 100.270  1.00  0.00           C  
ATOM   1372  NZ  LYS A 841      10.018 -43.480 100.221  1.00  0.00           N  
ATOM   1373  N   TYR A 844      13.614 -38.255 103.605  1.00  0.00           N  
ATOM   1374  CA  TYR A 844      12.882 -37.000 103.501  1.00  0.00           C  
ATOM   1375  C   TYR A 844      13.681 -35.752 103.818  1.00  0.00           C  
ATOM   1376  O   TYR A 844      13.132 -34.657 103.803  1.00  0.00           O  
ATOM   1377  CB  TYR A 844      11.638 -37.063 104.395  1.00  0.00           C  
ATOM   1378  CG  TYR A 844      10.614 -38.042 103.870  1.00  0.00           C  
ATOM   1379  CD1 TYR A 844       9.740 -37.680 102.844  1.00  0.00           C  
ATOM   1380  CD2 TYR A 844      10.578 -39.362 104.332  1.00  0.00           C  
ATOM   1381  CE1 TYR A 844       8.864 -38.593 102.291  1.00  0.00           C  
ATOM   1382  CE2 TYR A 844       9.708 -40.296 103.776  1.00  0.00           C  
ATOM   1383  CZ  TYR A 844       8.852 -39.905 102.757  1.00  0.00           C  
ATOM   1384  OH  TYR A 844       7.971 -40.809 102.221  1.00  0.00           O  
ATOM   1385  N   ARG A 845      14.972 -35.904 104.095  1.00  0.00           N  
ATOM   1386  CA  ARG A 845      15.810 -34.750 104.425  1.00  0.00           C  
ATOM   1387  C   ARG A 845      15.895 -33.705 103.309  1.00  0.00           C  
ATOM   1388  O   ARG A 845      15.768 -32.498 103.565  1.00  0.00           O  
ATOM   1389  CB  ARG A 845      17.221 -35.198 104.815  1.00  0.00           C  
ATOM   1390  CG  ARG A 845      18.132 -34.028 105.180  1.00  0.00           C  
ATOM   1391  CD  ARG A 845      19.334 -34.475 105.983  1.00  0.00           C  
ATOM   1392  NE  ARG A 845      20.240 -35.291 105.190  1.00  0.00           N  
ATOM   1393  CZ  ARG A 845      21.251 -34.812 104.472  1.00  0.00           C  
ATOM   1394  NH1 ARG A 845      21.508 -33.499 104.444  1.00  0.00           N  
ATOM   1395  NH2 ARG A 845      21.996 -35.652 103.759  1.00  0.00           N  
ATOM   1396  N   PRO A 846      16.105 -34.148 102.055  1.00  0.00           N  
ATOM   1397  CA  PRO A 846      16.190 -33.179 100.959  1.00  0.00           C  
ATOM   1398  C   PRO A 846      14.890 -32.411 100.811  1.00  0.00           C  
ATOM   1399  O   PRO A 846      14.892 -31.211 100.569  1.00  0.00           O  
ATOM   1400  CB  PRO A 846      16.486 -34.055  99.738  1.00  0.00           C  
ATOM   1401  CG  PRO A 846      17.252 -35.213 100.340  1.00  0.00           C  
ATOM   1402  CD  PRO A 846      16.443 -35.502 101.586  1.00  0.00           C  
ATOM   1403  N   TRP A 847      13.767 -33.102 100.946  1.00  0.00           N  
ATOM   1404  CA  TRP A 847      12.484 -32.426 100.832  1.00  0.00           C  
ATOM   1405  C   TRP A 847      12.314 -31.397 101.951  1.00  0.00           C  
ATOM   1406  O   TRP A 847      11.800 -30.311 101.719  1.00  0.00           O  
ATOM   1407  CB  TRP A 847      11.331 -33.426 100.919  1.00  0.00           C  
ATOM   1408  CG  TRP A 847      10.026 -32.767 101.273  1.00  0.00           C  
ATOM   1409  CD1 TRP A 847       9.187 -32.087 100.427  1.00  0.00           C  
ATOM   1410  CD2 TRP A 847       9.486 -32.604 102.590  1.00  0.00           C  
ATOM   1411  NE1 TRP A 847       8.168 -31.503 101.143  1.00  0.00           N  
ATOM   1412  CE2 TRP A 847       8.327 -31.803 102.472  1.00  0.00           C  
ATOM   1413  CE3 TRP A 847       9.877 -33.051 103.865  1.00  0.00           C  
ATOM   1414  CZ2 TRP A 847       7.543 -31.436 103.589  1.00  0.00           C  
ATOM   1415  CZ3 TRP A 847       9.102 -32.686 104.977  1.00  0.00           C  
ATOM   1416  CH2 TRP A 847       7.945 -31.885 104.826  1.00  0.00           C  
ATOM   1417  N   LEU A 848      12.734 -31.757 103.162  1.00  0.00           N  
ATOM   1418  CA  LEU A 848      12.592 -30.875 104.324  1.00  0.00           C  
ATOM   1419  C   LEU A 848      13.464 -29.622 104.176  1.00  0.00           C  
ATOM   1420  O   LEU A 848      13.045 -28.514 104.505  1.00  0.00           O  
ATOM   1421  CB  LEU A 848      12.992 -31.620 105.596  1.00  0.00           C  
ATOM   1422  CG  LEU A 848      12.291 -31.291 106.923  1.00  0.00           C  
ATOM   1423  CD1 LEU A 848      13.261 -31.516 108.059  1.00  0.00           C  
ATOM   1424  CD2 LEU A 848      11.746 -29.889 106.946  1.00  0.00           C  
ATOM   1425  N   GLN A 849      14.686 -29.809 103.699  1.00  0.00           N  
ATOM   1426  CA  GLN A 849      15.591 -28.687 103.493  1.00  0.00           C  
ATOM   1427  C   GLN A 849      14.962 -27.685 102.568  1.00  0.00           C  
ATOM   1428  O   GLN A 849      14.934 -26.492 102.845  1.00  0.00           O  
ATOM   1429  CB  GLN A 849      16.897 -29.157 102.867  1.00  0.00           C  
ATOM   1430  CG  GLN A 849      17.759 -29.953 103.790  1.00  0.00           C  
ATOM   1431  CD  GLN A 849      19.020 -30.417 103.097  1.00  0.00           C  
ATOM   1432  OE1 GLN A 849      18.954 -31.094 102.064  1.00  0.00           O  
ATOM   1433  NE2 GLN A 849      20.175 -30.053 103.653  1.00  0.00           N  
ATOM   1434  N   GLU A 850      14.455 -28.191 101.458  1.00  0.00           N  
ATOM   1435  CA  GLU A 850      13.829 -27.373 100.423  1.00  0.00           C  
ATOM   1436  C   GLU A 850      12.567 -26.699 100.929  1.00  0.00           C  
ATOM   1437  O   GLU A 850      12.281 -25.533 100.609  1.00  0.00           O  
ATOM   1438  CB  GLU A 850      13.484 -28.273  99.241  1.00  0.00           C  
ATOM   1439  CG  GLU A 850      12.948 -27.574  98.020  1.00  0.00           C  
ATOM   1440  CD  GLU A 850      12.743 -28.547  96.871  1.00  0.00           C  
ATOM   1441  OE1 GLU A 850      11.755 -29.325  96.902  1.00  0.00           O  
ATOM   1442  OE2 GLU A 850      13.580 -28.546  95.942  1.00  0.00           O  
ATOM   1443  N   TYR A 851      11.782 -27.456 101.688  1.00  0.00           N  
ATOM   1444  CA  TYR A 851      10.550 -26.909 102.220  1.00  0.00           C  
ATOM   1445  C   TYR A 851      10.853 -25.745 103.175  1.00  0.00           C  
ATOM   1446  O   TYR A 851      10.171 -24.728 103.136  1.00  0.00           O  
ATOM   1447  CB  TYR A 851       9.729 -27.999 102.921  1.00  0.00           C  
ATOM   1448  CG  TYR A 851       8.311 -27.554 103.209  1.00  0.00           C  
ATOM   1449  CD1 TYR A 851       7.985 -26.942 104.422  1.00  0.00           C  
ATOM   1450  CD2 TYR A 851       7.304 -27.711 102.250  1.00  0.00           C  
ATOM   1451  CE1 TYR A 851       6.686 -26.497 104.678  1.00  0.00           C  
ATOM   1452  CE2 TYR A 851       6.001 -27.272 102.492  1.00  0.00           C  
ATOM   1453  CZ  TYR A 851       5.702 -26.666 103.715  1.00  0.00           C  
ATOM   1454  OH  TYR A 851       4.421 -26.244 103.971  1.00  0.00           O  
ATOM   1455  N   ILE A 852      11.889 -25.870 104.000  1.00  0.00           N  
ATOM   1456  CA  ILE A 852      12.223 -24.794 104.924  1.00  0.00           C  
ATOM   1457  C   ILE A 852      12.727 -23.565 104.141  1.00  0.00           C  
ATOM   1458  O   ILE A 852      12.382 -22.417 104.457  1.00  0.00           O  
ATOM   1459  CB  ILE A 852      13.284 -25.246 105.966  1.00  0.00           C  
ATOM   1460  CG1 ILE A 852      12.685 -26.333 106.876  1.00  0.00           C  
ATOM   1461  CG2 ILE A 852      13.696 -24.064 106.839  1.00  0.00           C  
ATOM   1462  CD1 ILE A 852      13.635 -26.878 107.893  1.00  0.00           C  
ATOM   1463  N   GLN A 853      13.528 -23.818 103.109  1.00  0.00           N  
ATOM   1464  CA  GLN A 853      14.045 -22.745 102.279  1.00  0.00           C  
ATOM   1465  C   GLN A 853      12.907 -22.003 101.607  1.00  0.00           C  
ATOM   1466  O   GLN A 853      12.910 -20.773 101.542  1.00  0.00           O  
ATOM   1467  CB  GLN A 853      15.012 -23.325 101.247  1.00  0.00           C  
ATOM   1468  CG  GLN A 853      16.313 -23.787 101.898  1.00  0.00           C  
ATOM   1469  CD  GLN A 853      17.017 -24.894 101.132  1.00  0.00           C  
ATOM   1470  OE1 GLN A 853      18.116 -25.322 101.509  1.00  0.00           O  
ATOM   1471  NE2 GLN A 853      16.389 -25.369 100.054  1.00  0.00           N  
ATOM   1472  N   GLU A 854      11.917 -22.744 101.123  1.00  0.00           N  
ATOM   1473  CA  GLU A 854      10.769 -22.131 100.463  1.00  0.00           C  
ATOM   1474  C   GLU A 854       9.755 -21.528 101.445  1.00  0.00           C  
ATOM   1475  O   GLU A 854       8.897 -20.760 101.043  1.00  0.00           O  
ATOM   1476  CB  GLU A 854      10.066 -23.160  99.569  1.00  0.00           C  
ATOM   1477  CG  GLU A 854      10.848 -23.498  98.304  1.00  0.00           C  
ATOM   1478  CD  GLU A 854      10.177 -24.568  97.445  1.00  0.00           C  
ATOM   1479  OE1 GLU A 854       8.925 -24.595  97.384  1.00  0.00           O  
ATOM   1480  OE2 GLU A 854      10.905 -25.374  96.817  1.00  0.00           O  
ATOM   1481  N   ASN A 855       9.860 -21.877 102.725  1.00  0.00           N  
ATOM   1482  CA  ASN A 855       8.928 -21.376 103.744  1.00  0.00           C  
ATOM   1483  C   ASN A 855       9.776 -20.892 104.905  1.00  0.00           C  
ATOM   1484  O   ASN A 855       9.889 -21.575 105.928  1.00  0.00           O  
ATOM   1485  CB  ASN A 855       8.002 -22.509 104.213  1.00  0.00           C  
ATOM   1486  CG  ASN A 855       7.135 -23.060 103.093  1.00  0.00           C  
ATOM   1487  OD1 ASN A 855       6.085 -22.502 102.783  1.00  0.00           O  
ATOM   1488  ND2 ASN A 855       7.580 -24.157 102.468  1.00  0.00           N  
ATOM   1489  N   PRO A 856      10.404 -19.714 104.754  1.00  0.00           N  
ATOM   1490  CA  PRO A 856      11.261 -19.141 105.796  1.00  0.00           C  
ATOM   1491  C   PRO A 856      10.616 -18.793 107.146  1.00  0.00           C  
ATOM   1492  O   PRO A 856      11.314 -18.731 108.165  1.00  0.00           O  
ATOM   1493  CB  PRO A 856      11.886 -17.924 105.103  1.00  0.00           C  
ATOM   1494  CG  PRO A 856      10.835 -17.523 104.107  1.00  0.00           C  
ATOM   1495  CD  PRO A 856      10.390 -18.857 103.553  1.00  0.00           C  
ATOM   1496  N   ASP A 857       9.304 -18.582 107.163  1.00  0.00           N  
ATOM   1497  CA  ASP A 857       8.611 -18.248 108.412  1.00  0.00           C  
ATOM   1498  C   ASP A 857       7.981 -19.468 109.086  1.00  0.00           C  
ATOM   1499  O   ASP A 857       7.248 -19.331 110.069  1.00  0.00           O  
ATOM   1500  CB  ASP A 857       7.527 -17.188 108.164  1.00  0.00           C  
ATOM   1501  CG  ASP A 857       8.100 -15.885 107.615  1.00  0.00           C  
ATOM   1502  OD1 ASP A 857       9.130 -15.410 108.139  1.00  0.00           O  
ATOM   1503  OD2 ASP A 857       7.520 -15.323 106.663  1.00  0.00           O  
ATOM   1504  N   LEU A 858       8.264 -20.654 108.554  1.00  0.00           N  
ATOM   1505  CA  LEU A 858       7.722 -21.883 109.116  1.00  0.00           C  
ATOM   1506  C   LEU A 858       8.188 -22.062 110.574  1.00  0.00           C  
ATOM   1507  O   LEU A 858       7.376 -22.335 111.454  1.00  0.00           O  
ATOM   1508  CB  LEU A 858       8.152 -23.095 108.280  1.00  0.00           C  
ATOM   1509  CG  LEU A 858       7.705 -24.466 108.797  1.00  0.00           C  
ATOM   1510  CD1 LEU A 858       6.215 -24.667 108.503  1.00  0.00           C  
ATOM   1511  CD2 LEU A 858       8.524 -25.563 108.127  1.00  0.00           C  
ATOM   1512  N   ILE A 859       9.493 -21.913 110.804  1.00  0.00           N  
ATOM   1513  CA  ILE A 859      10.099 -22.051 112.127  1.00  0.00           C  
ATOM   1514  C   ILE A 859      10.456 -20.662 112.647  1.00  0.00           C  
ATOM   1515  O   ILE A 859      11.173 -19.905 111.980  1.00  0.00           O  
ATOM   1516  CB  ILE A 859      11.393 -22.902 112.062  1.00  0.00           C  
ATOM   1517  CG1 ILE A 859      11.078 -24.280 111.474  1.00  0.00           C  
ATOM   1518  CG2 ILE A 859      11.998 -23.070 113.464  1.00  0.00           C  
ATOM   1519  CD1 ILE A 859      12.307 -25.033 111.040  1.00  0.00           C  
ATOM   1520  N   ARG A 860       9.946 -20.324 113.827  1.00  0.00           N  
ATOM   1521  CA  ARG A 860      10.209 -19.021 114.428  1.00  0.00           C  
ATOM   1522  C   ARG A 860      10.341 -19.105 115.953  1.00  0.00           C  
ATOM   1523  O   ARG A 860       9.731 -19.962 116.587  1.00  0.00           O  
ATOM   1524  CB  ARG A 860       9.094 -18.050 114.060  1.00  0.00           C  
ATOM   1525  CG  ARG A 860       7.728 -18.519 114.468  1.00  0.00           C  
ATOM   1526  CD  ARG A 860       6.754 -18.528 113.287  1.00  0.00           C  
ATOM   1527  NE  ARG A 860       6.194 -17.223 112.992  1.00  0.00           N  
ATOM   1528  CZ  ARG A 860       5.005 -16.790 113.408  1.00  0.00           C  
ATOM   1529  NH1 ARG A 860       4.209 -17.549 114.157  1.00  0.00           N  
ATOM   1530  NH2 ARG A 860       4.598 -15.581 113.057  1.00  0.00           N  
ATOM   1531  N   PRO A 861      11.141 -18.211 116.557  1.00  0.00           N  
ATOM   1532  CA  PRO A 861      11.935 -17.125 115.958  1.00  0.00           C  
ATOM   1533  C   PRO A 861      12.944 -17.629 114.923  1.00  0.00           C  
ATOM   1534  O   PRO A 861      13.308 -18.803 114.912  1.00  0.00           O  
ATOM   1535  CB  PRO A 861      12.632 -16.498 117.157  1.00  0.00           C  
ATOM   1536  CG  PRO A 861      11.740 -16.848 118.301  1.00  0.00           C  
ATOM   1537  CD  PRO A 861      11.308 -18.236 118.014  1.00  0.00           C  
ATOM   1538  N   GLU A 862      13.408 -16.723 114.070  1.00  0.00           N  
ATOM   1539  CA  GLU A 862      14.355 -17.068 113.004  1.00  0.00           C  
ATOM   1540  C   GLU A 862      15.600 -17.845 113.410  1.00  0.00           C  
ATOM   1541  O   GLU A 862      16.043 -18.739 112.686  1.00  0.00           O  
ATOM   1542  CB  GLU A 862      14.792 -15.800 112.281  1.00  0.00           C  
ATOM   1543  CG  GLU A 862      15.673 -16.049 111.063  1.00  0.00           C  
ATOM   1544  CD  GLU A 862      16.026 -14.750 110.359  1.00  0.00           C  
ATOM   1545  OE1 GLU A 862      15.085 -14.025 109.957  1.00  0.00           O  
ATOM   1546  OE2 GLU A 862      17.237 -14.457 110.217  1.00  0.00           O  
ATOM   1547  N   GLY A 863      16.175 -17.498 114.552  1.00  0.00           N  
ATOM   1548  CA  GLY A 863      17.371 -18.180 114.995  1.00  0.00           C  
ATOM   1549  C   GLY A 863      17.186 -19.681 115.054  1.00  0.00           C  
ATOM   1550  O   GLY A 863      18.124 -20.456 114.811  1.00  0.00           O  
ATOM   1551  N   TYR A 864      15.974 -20.115 115.373  1.00  0.00           N  
ATOM   1552  CA  TYR A 864      15.726 -21.547 115.451  1.00  0.00           C  
ATOM   1553  C   TYR A 864      15.667 -22.172 114.064  1.00  0.00           C  
ATOM   1554  O   TYR A 864      16.034 -23.341 113.882  1.00  0.00           O  
ATOM   1555  CB  TYR A 864      14.443 -21.805 116.235  1.00  0.00           C  
ATOM   1556  CG  TYR A 864      14.580 -21.406 117.671  1.00  0.00           C  
ATOM   1557  CD1 TYR A 864      15.468 -22.083 118.510  1.00  0.00           C  
ATOM   1558  CD2 TYR A 864      13.859 -20.334 118.189  1.00  0.00           C  
ATOM   1559  CE1 TYR A 864      15.638 -21.707 119.828  1.00  0.00           C  
ATOM   1560  CE2 TYR A 864      14.021 -19.938 119.520  1.00  0.00           C  
ATOM   1561  CZ  TYR A 864      14.911 -20.634 120.332  1.00  0.00           C  
ATOM   1562  OH  TYR A 864      15.065 -20.286 121.652  1.00  0.00           O  
ATOM   1563  N   ARG A 865      15.189 -21.400 113.090  1.00  0.00           N  
ATOM   1564  CA  ARG A 865      15.157 -21.888 111.716  1.00  0.00           C  
ATOM   1565  C   ARG A 865      16.593 -22.198 111.290  1.00  0.00           C  
ATOM   1566  O   ARG A 865      16.881 -23.253 110.716  1.00  0.00           O  
ATOM   1567  CB  ARG A 865      14.582 -20.848 110.754  1.00  0.00           C  
ATOM   1568  CG  ARG A 865      14.630 -21.328 109.287  1.00  0.00           C  
ATOM   1569  CD  ARG A 865      13.947 -20.388 108.302  1.00  0.00           C  
ATOM   1570  NE  ARG A 865      14.899 -19.591 107.539  1.00  0.00           N  
ATOM   1571  CZ  ARG A 865      15.022 -19.627 106.210  1.00  0.00           C  
ATOM   1572  NH1 ARG A 865      14.253 -20.419 105.467  1.00  0.00           N  
ATOM   1573  NH2 ARG A 865      15.941 -18.871 105.616  1.00  0.00           N  
ATOM   1574  N   ASN A 866      17.505 -21.282 111.592  1.00  0.00           N  
ATOM   1575  CA  ASN A 866      18.905 -21.480 111.216  1.00  0.00           C  
ATOM   1576  C   ASN A 866      19.515 -22.685 111.910  1.00  0.00           C  
ATOM   1577  O   ASN A 866      20.306 -23.409 111.316  1.00  0.00           O  
ATOM   1578  CB  ASN A 866      19.714 -20.227 111.529  1.00  0.00           C  
ATOM   1579  CG  ASN A 866      19.230 -19.033 110.748  1.00  0.00           C  
ATOM   1580  OD1 ASN A 866      18.781 -19.169 109.605  1.00  0.00           O  
ATOM   1581  ND2 ASN A 866      19.321 -17.852 111.350  1.00  0.00           N  
ATOM   1582  N   GLU A 867      19.143 -22.902 113.168  1.00  0.00           N  
ATOM   1583  CA  GLU A 867      19.662 -24.040 113.902  1.00  0.00           C  
ATOM   1584  C   GLU A 867      19.146 -25.331 113.253  1.00  0.00           C  
ATOM   1585  O   GLU A 867      19.879 -26.317 113.159  1.00  0.00           O  
ATOM   1586  CB  GLU A 867      19.226 -23.990 115.366  1.00  0.00           C  
ATOM   1587  CG  GLU A 867      19.999 -24.976 116.218  1.00  0.00           C  
ATOM   1588  CD  GLU A 867      19.448 -25.138 117.617  1.00  0.00           C  
ATOM   1589  OE1 GLU A 867      18.773 -24.206 118.114  1.00  0.00           O  
ATOM   1590  OE2 GLU A 867      19.713 -26.206 118.220  1.00  0.00           O  
ATOM   1591  N   VAL A 868      17.886 -25.330 112.820  1.00  0.00           N  
ATOM   1592  CA  VAL A 868      17.323 -26.515 112.163  1.00  0.00           C  
ATOM   1593  C   VAL A 868      18.037 -26.771 110.827  1.00  0.00           C  
ATOM   1594  O   VAL A 868      18.404 -27.907 110.526  1.00  0.00           O  
ATOM   1595  CB  VAL A 868      15.782 -26.373 111.938  1.00  0.00           C  
ATOM   1596  CG1 VAL A 868      15.264 -27.510 111.079  1.00  0.00           C  
ATOM   1597  CG2 VAL A 868      15.054 -26.423 113.301  1.00  0.00           C  
ATOM   1598  N   LEU A 869      18.247 -25.727 110.033  1.00  0.00           N  
ATOM   1599  CA  LEU A 869      18.952 -25.915 108.769  1.00  0.00           C  
ATOM   1600  C   LEU A 869      20.333 -26.503 109.054  1.00  0.00           C  
ATOM   1601  O   LEU A 869      20.832 -27.330 108.290  1.00  0.00           O  
ATOM   1602  CB  LEU A 869      19.081 -24.595 108.007  1.00  0.00           C  
ATOM   1603  CG  LEU A 869      17.774 -24.108 107.380  1.00  0.00           C  
ATOM   1604  CD1 LEU A 869      17.966 -22.693 106.842  1.00  0.00           C  
ATOM   1605  CD2 LEU A 869      17.326 -25.083 106.281  1.00  0.00           C  
ATOM   1606  N   ALA A 870      20.949 -26.093 110.159  1.00  0.00           N  
ATOM   1607  CA  ALA A 870      22.258 -26.641 110.498  1.00  0.00           C  
ATOM   1608  C   ALA A 870      22.117 -28.137 110.832  1.00  0.00           C  
ATOM   1609  O   ALA A 870      22.988 -28.945 110.497  1.00  0.00           O  
ATOM   1610  CB  ALA A 870      22.861 -25.889 111.670  1.00  0.00           C  
ATOM   1611  N   MET A 872      21.030 -28.504 111.504  1.00  0.00           N  
ATOM   1612  CA  MET A 872      20.796 -29.915 111.837  1.00  0.00           C  
ATOM   1613  C   MET A 872      20.658 -30.730 110.550  1.00  0.00           C  
ATOM   1614  O   MET A 872      21.073 -31.884 110.479  1.00  0.00           O  
ATOM   1615  CB  MET A 872      19.492 -30.093 112.615  1.00  0.00           C  
ATOM   1616  CG  MET A 872      19.509 -29.734 114.074  1.00  0.00           C  
ATOM   1617  SD  MET A 872      17.799 -29.776 114.655  1.00  0.00           S  
ATOM   1618  CE  MET A 872      17.912 -28.786 116.160  1.00  0.00           C  
ATOM   1619  N   LEU A 873      20.053 -30.124 109.541  1.00  0.00           N  
ATOM   1620  CA  LEU A 873      19.820 -30.806 108.277  1.00  0.00           C  
ATOM   1621  C   LEU A 873      21.011 -30.741 107.312  1.00  0.00           C  
ATOM   1622  O   LEU A 873      20.933 -31.248 106.198  1.00  0.00           O  
ATOM   1623  CB  LEU A 873      18.567 -30.218 107.611  1.00  0.00           C  
ATOM   1624  CG  LEU A 873      17.269 -30.323 108.435  1.00  0.00           C  
ATOM   1625  CD1 LEU A 873      16.136 -29.582 107.744  1.00  0.00           C  
ATOM   1626  CD2 LEU A 873      16.907 -31.793 108.629  1.00  0.00           C  
ATOM   1627  N   ALA A 874      22.109 -30.134 107.749  1.00  0.00           N  
ATOM   1628  CA  ALA A 874      23.292 -29.999 106.905  1.00  0.00           C  
ATOM   1629  C   ALA A 874      23.965 -31.332 106.627  1.00  0.00           C  
ATOM   1630  O   ALA A 874      24.698 -31.474 105.659  1.00  0.00           O  
ATOM   1631  CB  ALA A 874      24.286 -29.043 107.550  1.00  0.00           C  
ATOM   1632  N   GLU A1082      23.727 -32.305 107.493  1.00  0.00           N  
ATOM   1633  CA  GLU A1082      24.304 -33.628 107.324  1.00  0.00           C  
ATOM   1634  C   GLU A1082      23.220 -34.688 107.464  1.00  0.00           C  
ATOM   1635  O   GLU A1082      22.100 -34.394 107.891  1.00  0.00           O  
ATOM   1636  CB  GLU A1082      25.409 -33.861 108.360  1.00  0.00           C  
ATOM   1637  CG  GLU A1082      26.679 -33.063 108.090  1.00  0.00           C  
ATOM   1638  CD  GLU A1082      27.743 -33.270 109.155  1.00  0.00           C  
ATOM   1639  OE1 GLU A1082      28.166 -34.433 109.375  1.00  0.00           O  
ATOM   1640  OE2 GLU A1082      28.159 -32.263 109.774  1.00  0.00           O  
ATOM   1641  N   PRO A1083      23.528 -35.933 107.079  1.00  0.00           N  
ATOM   1642  CA  PRO A1083      22.531 -37.000 107.188  1.00  0.00           C  
ATOM   1643  C   PRO A1083      21.942 -37.026 108.593  1.00  0.00           C  
ATOM   1644  O   PRO A1083      22.642 -36.761 109.566  1.00  0.00           O  
ATOM   1645  CB  PRO A1083      23.341 -38.248 106.854  1.00  0.00           C  
ATOM   1646  CG  PRO A1083      24.268 -37.740 105.792  1.00  0.00           C  
ATOM   1647  CD  PRO A1083      24.738 -36.416 106.389  1.00  0.00           C  
ATOM   1648  N   ILE A1084      20.656 -37.329 108.702  1.00  0.00           N  
ATOM   1649  CA  ILE A1084      20.017 -37.363 110.010  1.00  0.00           C  
ATOM   1650  C   ILE A1084      19.667 -38.787 110.424  1.00  0.00           C  
ATOM   1651  O   ILE A1084      19.068 -39.012 111.479  1.00  0.00           O  
ATOM   1652  CB  ILE A1084      18.739 -36.491 110.017  1.00  0.00           C  
ATOM   1653  CG1 ILE A1084      17.787 -36.945 108.908  1.00  0.00           C  
ATOM   1654  CG2 ILE A1084      19.124 -35.013 109.857  1.00  0.00           C  
ATOM   1655  CD1 ILE A1084      16.523 -36.082 108.778  1.00  0.00           C  
ATOM   1656  N   GLY A1085      20.049 -39.734 109.573  1.00  0.00           N  
ATOM   1657  CA  GLY A1085      19.793 -41.135 109.823  1.00  0.00           C  
ATOM   1658  C   GLY A1085      18.314 -41.453 109.826  1.00  0.00           C  
ATOM   1659  O   GLY A1085      17.489 -40.622 109.453  1.00  0.00           O  
ATOM   1660  N   ASP A1087      17.975 -42.662 110.256  1.00  0.00           N  
ATOM   1661  CA  ASP A1087      16.586 -43.057 110.313  1.00  0.00           C  
ATOM   1662  C   ASP A1087      16.078 -43.008 111.739  1.00  0.00           C  
ATOM   1663  O   ASP A1087      16.856 -42.861 112.686  1.00  0.00           O  
ATOM   1664  CB  ASP A1087      16.395 -44.435 109.691  1.00  0.00           C  
ATOM   1665  CG  ASP A1087      16.608 -44.412 108.197  1.00  0.00           C  
ATOM   1666  OD1 ASP A1087      16.509 -43.322 107.592  1.00  0.00           O  
ATOM   1667  OD2 ASP A1087      16.851 -45.477 107.621  1.00  0.00           O  
ATOM   1668  N   LEU A1088      14.770 -43.132 111.896  1.00  0.00           N  
ATOM   1669  CA  LEU A1088      14.167 -43.000 113.220  1.00  0.00           C  
ATOM   1670  C   LEU A1088      13.624 -44.268 113.847  1.00  0.00           C  
ATOM   1671  O   LEU A1088      12.753 -44.922 113.278  1.00  0.00           O  
ATOM   1672  CB  LEU A1088      13.049 -41.971 113.126  1.00  0.00           C  
ATOM   1673  CG  LEU A1088      12.310 -41.488 114.365  1.00  0.00           C  
ATOM   1674  CD1 LEU A1088      13.229 -40.687 115.287  1.00  0.00           C  
ATOM   1675  CD2 LEU A1088      11.174 -40.610 113.893  1.00  0.00           C  
ATOM   1676  N   SER A1089      14.131 -44.601 115.026  1.00  0.00           N  
ATOM   1677  CA  SER A1089      13.664 -45.780 115.745  1.00  0.00           C  
ATOM   1678  C   SER A1089      12.233 -45.461 116.165  1.00  0.00           C  
ATOM   1679  O   SER A1089      11.994 -44.439 116.808  1.00  0.00           O  
ATOM   1680  CB  SER A1089      14.545 -46.016 116.974  1.00  0.00           C  
ATOM   1681  OG  SER A1089      14.205 -47.243 117.610  1.00  0.00           O  
ATOM   1682  N   ILE A1090      11.272 -46.302 115.805  1.00  0.00           N  
ATOM   1683  CA  ILE A1090       9.884 -45.993 116.156  1.00  0.00           C  
ATOM   1684  C   ILE A1090       9.120 -47.010 116.995  1.00  0.00           C  
ATOM   1685  O   ILE A1090       7.923 -46.831 117.252  1.00  0.00           O  
ATOM   1686  CB  ILE A1090       9.034 -45.724 114.900  1.00  0.00           C  
ATOM   1687  CG1 ILE A1090       9.019 -46.962 114.009  1.00  0.00           C  
ATOM   1688  CG2 ILE A1090       9.568 -44.521 114.157  1.00  0.00           C  
ATOM   1689  CD1 ILE A1090       7.907 -46.953 112.990  1.00  0.00           C  
ATOM   1690  N   SER A1091       9.793 -48.073 117.417  1.00  0.00           N  
ATOM   1691  CA  SER A1091       9.136 -49.088 118.226  1.00  0.00           C  
ATOM   1692  C   SER A1091      10.098 -49.773 119.184  1.00  0.00           C  
ATOM   1693  O   SER A1091      11.308 -49.598 119.115  1.00  0.00           O  
ATOM   1694  CB  SER A1091       8.523 -50.155 117.326  1.00  0.00           C  
ATOM   1695  OG  SER A1091       9.553 -50.985 116.812  1.00  0.00           O  
ATOM   1696  N   ARG A1093       9.531 -50.553 120.089  1.00  0.00           N  
ATOM   1697  CA  ARG A1093      10.304 -51.339 121.039  1.00  0.00           C  
ATOM   1698  C   ARG A1093       9.485 -52.598 121.232  1.00  0.00           C  
ATOM   1699  O   ARG A1093       8.256 -52.548 121.136  1.00  0.00           O  
ATOM   1700  CB  ARG A1093      10.448 -50.629 122.386  1.00  0.00           C  
ATOM   1701  CG  ARG A1093      11.334 -49.390 122.383  1.00  0.00           C  
ATOM   1702  CD  ARG A1093      12.799 -49.726 122.085  1.00  0.00           C  
ATOM   1703  NE  ARG A1093      13.644 -48.533 122.243  1.00  0.00           N  
ATOM   1704  CZ  ARG A1093      13.753 -47.561 121.338  1.00  0.00           C  
ATOM   1705  NH1 ARG A1093      13.078 -47.639 120.198  1.00  0.00           N  
ATOM   1706  NH2 ARG A1093      14.520 -46.503 121.580  1.00  0.00           N  
ATOM   1707  N   PRO A1094      10.153 -53.749 121.470  1.00  0.00           N  
ATOM   1708  CA  PRO A1094       9.458 -55.015 121.679  1.00  0.00           C  
ATOM   1709  C   PRO A1094       8.565 -54.897 122.908  1.00  0.00           C  
ATOM   1710  O   PRO A1094       8.941 -54.270 123.908  1.00  0.00           O  
ATOM   1711  CB  PRO A1094      10.605 -56.015 121.868  1.00  0.00           C  
ATOM   1712  CG  PRO A1094      11.694 -55.184 122.411  1.00  0.00           C  
ATOM   1713  CD  PRO A1094      11.607 -53.960 121.539  1.00  0.00           C  
ATOM   1714  N   LYS A1097       7.375 -55.476 122.808  1.00  0.00           N  
ATOM   1715  CA  LYS A1097       6.398 -55.438 123.882  1.00  0.00           C  
ATOM   1716  C   LYS A1097       6.917 -56.088 125.167  1.00  0.00           C  
ATOM   1717  O   LYS A1097       6.469 -55.758 126.262  1.00  0.00           O  
ATOM   1718  CB  LYS A1097       5.108 -56.126 123.428  1.00  0.00           C  
ATOM   1719  CG  LYS A1097       4.039 -56.154 124.488  1.00  0.00           C  
ATOM   1720  CD  LYS A1097       2.758 -56.798 123.994  1.00  0.00           C  
ATOM   1721  CE  LYS A1097       1.690 -56.742 125.097  1.00  0.00           C  
ATOM   1722  NZ  LYS A1097       1.509 -55.353 125.645  1.00  0.00           N  
ATOM   1723  N   SER A1098       7.866 -57.005 125.028  1.00  0.00           N  
ATOM   1724  CA  SER A1098       8.443 -57.692 126.179  1.00  0.00           C  
ATOM   1725  C   SER A1098       9.139 -56.714 127.123  1.00  0.00           C  
ATOM   1726  O   SER A1098       9.285 -56.988 128.318  1.00  0.00           O  
ATOM   1727  CB  SER A1098       9.445 -58.744 125.708  1.00  0.00           C  
ATOM   1728  OG  SER A1098      10.479 -58.151 124.932  1.00  0.00           O  
ATOM   1729  N   ARG A1099       9.578 -55.582 126.574  1.00  0.00           N  
ATOM   1730  CA  ARG A1099      10.264 -54.551 127.348  1.00  0.00           C  
ATOM   1731  C   ARG A1099       9.358 -53.375 127.674  1.00  0.00           C  
ATOM   1732  O   ARG A1099       9.390 -52.832 128.778  1.00  0.00           O  
ATOM   1733  CB  ARG A1099      11.464 -54.022 126.571  1.00  0.00           C  
ATOM   1734  CG  ARG A1099      12.737 -54.775 126.822  1.00  0.00           C  
ATOM   1735  CD  ARG A1099      12.652 -56.243 126.405  1.00  0.00           C  
ATOM   1736  NE  ARG A1099      13.926 -56.901 126.666  1.00  0.00           N  
ATOM   1737  CZ  ARG A1099      15.089 -56.452 126.207  1.00  0.00           C  
ATOM   1738  NH1 ARG A1099      15.133 -55.352 125.461  1.00  0.00           N  
ATOM   1739  NH2 ARG A1099      16.212 -57.087 126.513  1.00  0.00           N  
ATOM   1740  N   VAL A1100       8.563 -52.973 126.694  1.00  0.00           N  
ATOM   1741  CA  VAL A1100       7.655 -51.849 126.850  1.00  0.00           C  
ATOM   1742  C   VAL A1100       6.257 -52.330 126.502  1.00  0.00           C  
ATOM   1743  O   VAL A1100       5.800 -52.166 125.367  1.00  0.00           O  
ATOM   1744  CB  VAL A1100       8.052 -50.706 125.899  1.00  0.00           C  
ATOM   1745  CG1 VAL A1100       7.271 -49.437 126.222  1.00  0.00           C  
ATOM   1746  CG2 VAL A1100       9.532 -50.471 125.990  1.00  0.00           C  
ATOM   1747  N   PRO A1101       5.567 -52.964 127.471  1.00  0.00           N  
ATOM   1748  CA  PRO A1101       4.212 -53.476 127.271  1.00  0.00           C  
ATOM   1749  C   PRO A1101       3.150 -52.393 127.245  1.00  0.00           C  
ATOM   1750  O   PRO A1101       2.068 -52.571 126.677  1.00  0.00           O  
ATOM   1751  CB  PRO A1101       4.027 -54.422 128.461  1.00  0.00           C  
ATOM   1752  CG  PRO A1101       4.855 -53.784 129.520  1.00  0.00           C  
ATOM   1753  CD  PRO A1101       6.107 -53.436 128.758  1.00  0.00           C  
ATOM   1754  N   TRP A1102       3.462 -51.265 127.866  1.00  0.00           N  
ATOM   1755  CA  TRP A1102       2.524 -50.159 127.948  1.00  0.00           C  
ATOM   1756  C   TRP A1102       2.666 -49.219 126.738  1.00  0.00           C  
ATOM   1757  O   TRP A1102       3.501 -48.313 126.730  1.00  0.00           O  
ATOM   1758  CB  TRP A1102       2.772 -49.423 129.269  1.00  0.00           C  
ATOM   1759  CG  TRP A1102       1.791 -48.335 129.569  1.00  0.00           C  
ATOM   1760  CD1 TRP A1102       2.085 -47.030 129.804  1.00  0.00           C  
ATOM   1761  CD2 TRP A1102       0.364 -48.452 129.676  1.00  0.00           C  
ATOM   1762  NE1 TRP A1102       0.936 -46.322 130.051  1.00  0.00           N  
ATOM   1763  CE2 TRP A1102      -0.136 -47.168 129.979  1.00  0.00           C  
ATOM   1764  CE3 TRP A1102      -0.542 -49.516 129.545  1.00  0.00           C  
ATOM   1765  CZ2 TRP A1102      -1.501 -46.915 130.155  1.00  0.00           C  
ATOM   1766  CZ3 TRP A1102      -1.895 -49.266 129.717  1.00  0.00           C  
ATOM   1767  CH2 TRP A1102      -2.365 -47.974 130.019  1.00  0.00           C  
ATOM   1768  N   GLY A1103       1.841 -49.448 125.719  1.00  0.00           N  
ATOM   1769  CA  GLY A1103       1.900 -48.637 124.509  1.00  0.00           C  
ATOM   1770  C   GLY A1103       1.026 -49.206 123.401  1.00  0.00           C  
ATOM   1771  O   GLY A1103       0.445 -50.283 123.554  1.00  0.00           O  
ATOM   1772  N   ILE A1104       0.923 -48.479 122.291  1.00  0.00           N  
ATOM   1773  CA  ILE A1104       0.113 -48.893 121.150  1.00  0.00           C  
ATOM   1774  C   ILE A1104       0.862 -49.904 120.261  1.00  0.00           C  
ATOM   1775  O   ILE A1104       1.907 -49.602 119.686  1.00  0.00           O  
ATOM   1776  CB  ILE A1104      -0.263 -47.669 120.305  1.00  0.00           C  
ATOM   1777  CG1 ILE A1104      -0.957 -46.626 121.198  1.00  0.00           C  
ATOM   1778  CG2 ILE A1104      -1.160 -48.086 119.128  1.00  0.00           C  
ATOM   1779  CD1 ILE A1104      -0.876 -45.212 120.635  1.00  0.00           C  
ATOM   1780  N   PRO A1105       0.326 -51.123 120.128  1.00  0.00           N  
ATOM   1781  CA  PRO A1105       1.060 -52.067 119.279  1.00  0.00           C  
ATOM   1782  C   PRO A1105       1.107 -51.682 117.794  1.00  0.00           C  
ATOM   1783  O   PRO A1105       0.233 -50.972 117.293  1.00  0.00           O  
ATOM   1784  CB  PRO A1105       0.353 -53.398 119.534  1.00  0.00           C  
ATOM   1785  CG  PRO A1105      -1.007 -53.018 120.030  1.00  0.00           C  
ATOM   1786  CD  PRO A1105      -0.772 -51.780 120.858  1.00  0.00           C  
ATOM   1787  N   LEU A1106       2.170 -52.096 117.110  1.00  0.00           N  
ATOM   1788  CA  LEU A1106       2.283 -51.813 115.685  1.00  0.00           C  
ATOM   1789  C   LEU A1106       1.207 -52.662 115.022  1.00  0.00           C  
ATOM   1790  O   LEU A1106       1.048 -53.839 115.337  1.00  0.00           O  
ATOM   1791  CB  LEU A1106       3.653 -52.216 115.157  1.00  0.00           C  
ATOM   1792  CG  LEU A1106       4.830 -51.495 115.811  1.00  0.00           C  
ATOM   1793  CD1 LEU A1106       6.094 -51.896 115.088  1.00  0.00           C  
ATOM   1794  CD2 LEU A1106       4.633 -49.975 115.743  1.00  0.00           C  
ATOM   1795  N   PRO A1107       0.444 -52.074 114.103  1.00  0.00           N  
ATOM   1796  CA  PRO A1107      -0.612 -52.844 113.444  1.00  0.00           C  
ATOM   1797  C   PRO A1107      -0.160 -54.128 112.738  1.00  0.00           C  
ATOM   1798  O   PRO A1107      -0.924 -55.091 112.657  1.00  0.00           O  
ATOM   1799  CB  PRO A1107      -1.211 -51.830 112.472  1.00  0.00           C  
ATOM   1800  CG  PRO A1107      -1.049 -50.556 113.184  1.00  0.00           C  
ATOM   1801  CD  PRO A1107       0.367 -50.655 113.725  1.00  0.00           C  
ATOM   1802  N   TRP A1179       1.073 -54.156 112.242  1.00  0.00           N  
ATOM   1803  CA  TRP A1179       1.557 -55.333 111.511  1.00  0.00           C  
ATOM   1804  C   TRP A1179       2.415 -56.277 112.341  1.00  0.00           C  
ATOM   1805  O   TRP A1179       2.856 -57.315 111.852  1.00  0.00           O  
ATOM   1806  CB  TRP A1179       2.354 -54.870 110.290  1.00  0.00           C  
ATOM   1807  CG  TRP A1179       3.522 -54.014 110.679  1.00  0.00           C  
ATOM   1808  CD1 TRP A1179       4.769 -54.438 111.030  1.00  0.00           C  
ATOM   1809  CD2 TRP A1179       3.533 -52.586 110.810  1.00  0.00           C  
ATOM   1810  NE1 TRP A1179       5.563 -53.363 111.370  1.00  0.00           N  
ATOM   1811  CE2 TRP A1179       4.829 -52.214 111.244  1.00  0.00           C  
ATOM   1812  CE3 TRP A1179       2.576 -51.584 110.605  1.00  0.00           C  
ATOM   1813  CZ2 TRP A1179       5.192 -50.884 111.472  1.00  0.00           C  
ATOM   1814  CZ3 TRP A1179       2.937 -50.259 110.833  1.00  0.00           C  
ATOM   1815  CH2 TRP A1179       4.238 -49.924 111.261  1.00  0.00           C  
ATOM   1816  N   ASP A1192       2.663 -55.915 113.595  1.00  0.00           N  
ATOM   1817  CA  ASP A1192       3.488 -56.732 114.467  1.00  0.00           C  
ATOM   1818  C   ASP A1192       3.111 -56.442 115.921  1.00  0.00           C  
ATOM   1819  O   ASP A1192       3.620 -55.496 116.532  1.00  0.00           O  
ATOM   1820  CB  ASP A1192       4.962 -56.404 114.229  1.00  0.00           C  
ATOM   1821  CG  ASP A1192       5.902 -57.420 114.867  1.00  0.00           C  
ATOM   1822  OD1 ASP A1192       5.447 -58.162 115.774  1.00  0.00           O  
ATOM   1823  OD2 ASP A1192       7.090 -57.465 114.467  1.00  0.00           O  
ATOM   1824  N   GLU A1193       2.213 -57.265 116.456  1.00  0.00           N  
ATOM   1825  CA  GLU A1193       1.730 -57.136 117.824  1.00  0.00           C  
ATOM   1826  C   GLU A1193       2.798 -57.352 118.883  1.00  0.00           C  
ATOM   1827  O   GLU A1193       2.559 -57.110 120.057  1.00  0.00           O  
ATOM   1828  CB  GLU A1193       0.579 -58.120 118.064  1.00  0.00           C  
ATOM   1829  CG  GLU A1193      -0.670 -57.817 117.253  1.00  0.00           C  
ATOM   1830  CD  GLU A1193      -1.148 -56.381 117.436  1.00  0.00           C  
ATOM   1831  OE1 GLU A1193      -1.682 -56.052 118.529  1.00  0.00           O  
ATOM   1832  OE2 GLU A1193      -0.975 -55.584 116.481  1.00  0.00           O  
ATOM   1833  N   ASN A1194       3.978 -57.804 118.479  1.00  0.00           N  
ATOM   1834  CA  ASN A1194       5.044 -58.038 119.439  1.00  0.00           C  
ATOM   1835  C   ASN A1194       5.897 -56.792 119.593  1.00  0.00           C  
ATOM   1836  O   ASN A1194       6.920 -56.807 120.273  1.00  0.00           O  
ATOM   1837  CB  ASN A1194       5.889 -59.233 119.012  1.00  0.00           C  
ATOM   1838  CG  ASN A1194       5.133 -60.545 119.139  1.00  0.00           C  
ATOM   1839  OD1 ASN A1194       5.357 -61.481 118.375  1.00  0.00           O  
ATOM   1840  ND2 ASN A1194       4.230 -60.617 120.110  1.00  0.00           N  
ATOM   1841  N   HIS A1195       5.458 -55.713 118.950  1.00  0.00           N  
ATOM   1842  CA  HIS A1195       6.144 -54.430 119.050  1.00  0.00           C  
ATOM   1843  C   HIS A1195       5.158 -53.307 119.356  1.00  0.00           C  
ATOM   1844  O   HIS A1195       4.020 -53.275 118.846  1.00  0.00           O  
ATOM   1845  CB  HIS A1195       6.907 -54.109 117.769  1.00  0.00           C  
ATOM   1846  CG  HIS A1195       8.255 -54.751 117.701  1.00  0.00           C  
ATOM   1847  ND1 HIS A1195       9.423 -54.039 117.862  1.00  0.00           N  
ATOM   1848  CD2 HIS A1195       8.621 -56.044 117.520  1.00  0.00           C  
ATOM   1849  CE1 HIS A1195      10.452 -54.866 117.785  1.00  0.00           C  
ATOM   1850  NE2 HIS A1195       9.992 -56.086 117.579  1.00  0.00           N  
ATOM   1851  N   VAL A1196       5.614 -52.391 120.199  1.00  0.00           N  
ATOM   1852  CA  VAL A1196       4.827 -51.249 120.612  1.00  0.00           C  
ATOM   1853  C   VAL A1196       5.425 -49.956 120.086  1.00  0.00           C  
ATOM   1854  O   VAL A1196       6.655 -49.802 120.028  1.00  0.00           O  
ATOM   1855  CB  VAL A1196       4.754 -51.179 122.151  1.00  0.00           C  
ATOM   1856  CG1 VAL A1196       4.140 -49.885 122.582  1.00  0.00           C  
ATOM   1857  CG2 VAL A1196       3.933 -52.354 122.679  1.00  0.00           C  
ATOM   1858  N   THR A1198       4.544 -49.033 119.707  1.00  0.00           N  
ATOM   1859  CA  THR A1198       4.929 -47.723 119.194  1.00  0.00           C  
ATOM   1860  C   THR A1198       5.721 -46.995 120.281  1.00  0.00           C  
ATOM   1861  O   THR A1198       5.272 -46.881 121.424  1.00  0.00           O  
ATOM   1862  CB  THR A1198       3.675 -46.917 118.825  1.00  0.00           C  
ATOM   1863  OG1 THR A1198       2.852 -47.708 117.966  1.00  0.00           O  
ATOM   1864  CG2 THR A1198       4.039 -45.641 118.097  1.00  0.00           C  
ATOM   1865  N   PHE A1199       6.892 -46.500 119.910  1.00  0.00           N  
ATOM   1866  CA  PHE A1199       7.799 -45.835 120.834  1.00  0.00           C  
ATOM   1867  C   PHE A1199       7.938 -44.343 120.680  1.00  0.00           C  
ATOM   1868  O   PHE A1199       8.704 -43.885 119.844  1.00  0.00           O  
ATOM   1869  CB  PHE A1199       9.198 -46.450 120.697  1.00  0.00           C  
ATOM   1870  CG  PHE A1199      10.282 -45.684 121.422  1.00  0.00           C  
ATOM   1871  CD1 PHE A1199      10.497 -45.876 122.779  1.00  0.00           C  
ATOM   1872  CD2 PHE A1199      11.092 -44.764 120.727  1.00  0.00           C  
ATOM   1873  CE1 PHE A1199      11.498 -45.175 123.453  1.00  0.00           C  
ATOM   1874  CE2 PHE A1199      12.100 -44.048 121.390  1.00  0.00           C  
ATOM   1875  CZ  PHE A1199      12.303 -44.257 122.758  1.00  0.00           C  
ATOM   1876  N   VAL A1200       7.217 -43.585 121.492  1.00  0.00           N  
ATOM   1877  CA  VAL A1200       7.296 -42.125 121.469  1.00  0.00           C  
ATOM   1878  C   VAL A1200       6.824 -41.358 120.222  1.00  0.00           C  
ATOM   1879  O   VAL A1200       5.691 -40.916 120.155  1.00  0.00           O  
ATOM   1880  CB  VAL A1200       8.751 -41.653 121.767  1.00  0.00           C  
ATOM   1881  CG1 VAL A1200       8.773 -40.160 122.010  1.00  0.00           C  
ATOM   1882  CG2 VAL A1200       9.315 -42.414 122.989  1.00  0.00           C  
ATOM   1883  N   TRP A1201       7.702 -41.214 119.234  1.00  0.00           N  
ATOM   1884  CA  TRP A1201       7.411 -40.406 118.053  1.00  0.00           C  
ATOM   1885  C   TRP A1201       6.072 -40.577 117.340  1.00  0.00           C  
ATOM   1886  O   TRP A1201       5.295 -39.629 117.277  1.00  0.00           O  
ATOM   1887  CB  TRP A1201       8.568 -40.521 117.060  1.00  0.00           C  
ATOM   1888  CG  TRP A1201       9.884 -40.460 117.767  1.00  0.00           C  
ATOM   1889  CD1 TRP A1201      10.859 -41.419 117.769  1.00  0.00           C  
ATOM   1890  CD2 TRP A1201      10.334 -39.424 118.655  1.00  0.00           C  
ATOM   1891  NE1 TRP A1201      11.887 -41.045 118.608  1.00  0.00           N  
ATOM   1892  CE2 TRP A1201      11.589 -39.827 119.166  1.00  0.00           C  
ATOM   1893  CE3 TRP A1201       9.793 -38.200 119.072  1.00  0.00           C  
ATOM   1894  CZ2 TRP A1201      12.320 -39.046 120.077  1.00  0.00           C  
ATOM   1895  CZ3 TRP A1201      10.518 -37.419 119.984  1.00  0.00           C  
ATOM   1896  CH2 TRP A1201      11.773 -37.851 120.475  1.00  0.00           C  
ATOM   1897  N   PHE A1202       5.786 -41.762 116.816  1.00  0.00           N  
ATOM   1898  CA  PHE A1202       4.513 -41.945 116.113  1.00  0.00           C  
ATOM   1899  C   PHE A1202       3.304 -42.005 117.040  1.00  0.00           C  
ATOM   1900  O   PHE A1202       2.163 -42.067 116.572  1.00  0.00           O  
ATOM   1901  CB  PHE A1202       4.556 -43.185 115.226  1.00  0.00           C  
ATOM   1902  CG  PHE A1202       5.177 -42.936 113.880  1.00  0.00           C  
ATOM   1903  CD1 PHE A1202       6.561 -42.896 113.726  1.00  0.00           C  
ATOM   1904  CD2 PHE A1202       4.375 -42.701 112.775  1.00  0.00           C  
ATOM   1905  CE1 PHE A1202       7.137 -42.624 112.480  1.00  0.00           C  
ATOM   1906  CE2 PHE A1202       4.948 -42.424 111.512  1.00  0.00           C  
ATOM   1907  CZ  PHE A1202       6.322 -42.389 111.376  1.00  0.00           C  
ATOM   1908  N   ASP A1203       3.546 -41.991 118.345  1.00  0.00           N  
ATOM   1909  CA  ASP A1203       2.448 -41.999 119.326  1.00  0.00           C  
ATOM   1910  C   ASP A1203       2.181 -40.541 119.762  1.00  0.00           C  
ATOM   1911  O   ASP A1203       1.167 -39.958 119.402  1.00  0.00           O  
ATOM   1912  CB  ASP A1203       2.831 -42.865 120.543  1.00  0.00           C  
ATOM   1913  CG  ASP A1203       1.831 -42.773 121.718  1.00  0.00           C  
ATOM   1914  OD1 ASP A1203       0.768 -42.128 121.595  1.00  0.00           O  
ATOM   1915  OD2 ASP A1203       2.118 -43.382 122.778  1.00  0.00           O  
ATOM   1916  N   ALA A1204       3.106 -39.950 120.505  1.00  0.00           N  
ATOM   1917  CA  ALA A1204       2.921 -38.582 121.009  1.00  0.00           C  
ATOM   1918  C   ALA A1204       2.656 -37.490 119.988  1.00  0.00           C  
ATOM   1919  O   ALA A1204       1.710 -36.703 120.132  1.00  0.00           O  
ATOM   1920  CB  ALA A1204       4.114 -38.185 121.878  1.00  0.00           C  
ATOM   1921  N   LEU A1205       3.491 -37.425 118.956  1.00  0.00           N  
ATOM   1922  CA  LEU A1205       3.352 -36.391 117.928  1.00  0.00           C  
ATOM   1923  C   LEU A1205       2.003 -36.397 117.206  1.00  0.00           C  
ATOM   1924  O   LEU A1205       1.513 -35.345 116.808  1.00  0.00           O  
ATOM   1925  CB  LEU A1205       4.495 -36.520 116.904  1.00  0.00           C  
ATOM   1926  CG  LEU A1205       5.884 -36.127 117.443  1.00  0.00           C  
ATOM   1927  CD1 LEU A1205       6.988 -36.468 116.412  1.00  0.00           C  
ATOM   1928  CD2 LEU A1205       5.879 -34.599 117.761  1.00  0.00           C  
ATOM   1929  N   LEU A1206       1.403 -37.570 117.037  1.00  0.00           N  
ATOM   1930  CA  LEU A1206       0.113 -37.650 116.357  1.00  0.00           C  
ATOM   1931  C   LEU A1206      -1.058 -37.040 117.138  1.00  0.00           C  
ATOM   1932  O   LEU A1206      -2.162 -36.875 116.592  1.00  0.00           O  
ATOM   1933  CB  LEU A1206      -0.207 -39.105 115.983  1.00  0.00           C  
ATOM   1934  CG  LEU A1206       0.494 -39.526 114.684  1.00  0.00           C  
ATOM   1935  CD1 LEU A1206       0.082 -40.923 114.290  1.00  0.00           C  
ATOM   1936  CD2 LEU A1206       0.075 -38.564 113.564  1.00  0.00           C  
ATOM   1937  N   ASN A1207      -0.833 -36.675 118.403  1.00  0.00           N  
ATOM   1938  CA  ASN A1207      -1.931 -36.096 119.154  1.00  0.00           C  
ATOM   1939  C   ASN A1207      -2.449 -34.865 118.422  1.00  0.00           C  
ATOM   1940  O   ASN A1207      -3.635 -34.585 118.461  1.00  0.00           O  
ATOM   1941  CB  ASN A1207      -1.507 -35.687 120.580  1.00  0.00           C  
ATOM   1942  CG  ASN A1207      -0.753 -34.356 120.619  1.00  0.00           C  
ATOM   1943  OD1 ASN A1207       0.475 -34.310 120.450  1.00  0.00           O  
ATOM   1944  ND2 ASN A1207      -1.487 -33.270 120.831  1.00  0.00           N  
ATOM   1945  N   TYR A1208      -1.556 -34.138 117.745  1.00  0.00           N  
ATOM   1946  CA  TYR A1208      -1.944 -32.916 117.046  1.00  0.00           C  
ATOM   1947  C   TYR A1208      -3.000 -33.115 115.940  1.00  0.00           C  
ATOM   1948  O   TYR A1208      -3.670 -32.155 115.531  1.00  0.00           O  
ATOM   1949  CB  TYR A1208      -0.695 -32.209 116.453  1.00  0.00           C  
ATOM   1950  CG  TYR A1208       0.428 -31.885 117.456  1.00  0.00           C  
ATOM   1951  CD1 TYR A1208       0.163 -31.200 118.645  1.00  0.00           C  
ATOM   1952  CD2 TYR A1208       1.751 -32.266 117.193  1.00  0.00           C  
ATOM   1953  CE1 TYR A1208       1.200 -30.898 119.567  1.00  0.00           C  
ATOM   1954  CE2 TYR A1208       2.792 -31.972 118.089  1.00  0.00           C  
ATOM   1955  CZ  TYR A1208       2.505 -31.286 119.274  1.00  0.00           C  
ATOM   1956  OH  TYR A1208       3.527 -30.992 120.138  1.00  0.00           O  
ATOM   1957  N   VAL A1209      -3.127 -34.330 115.420  1.00  0.00           N  
ATOM   1958  CA  VAL A1209      -4.145 -34.552 114.406  1.00  0.00           C  
ATOM   1959  C   VAL A1209      -5.232 -35.503 114.909  1.00  0.00           C  
ATOM   1960  O   VAL A1209      -6.380 -35.408 114.473  1.00  0.00           O  
ATOM   1961  CB  VAL A1209      -3.538 -35.069 113.064  1.00  0.00           C  
ATOM   1962  CG1 VAL A1209      -2.522 -34.042 112.542  1.00  0.00           C  
ATOM   1963  CG2 VAL A1209      -2.881 -36.430 113.236  1.00  0.00           C  
ATOM   1964  N   SER A1210      -4.890 -36.388 115.847  1.00  0.00           N  
ATOM   1965  CA  SER A1210      -5.887 -37.334 116.369  1.00  0.00           C  
ATOM   1966  C   SER A1210      -7.011 -36.613 117.110  1.00  0.00           C  
ATOM   1967  O   SER A1210      -8.182 -37.001 117.018  1.00  0.00           O  
ATOM   1968  CB  SER A1210      -5.242 -38.383 117.298  1.00  0.00           C  
ATOM   1969  OG  SER A1210      -4.762 -37.829 118.510  1.00  0.00           O  
ATOM   1970  N   ALA A1211      -6.661 -35.546 117.822  1.00  0.00           N  
ATOM   1971  CA  ALA A1211      -7.661 -34.786 118.566  1.00  0.00           C  
ATOM   1972  C   ALA A1211      -8.669 -34.158 117.614  1.00  0.00           C  
ATOM   1973  O   ALA A1211      -9.769 -33.816 118.022  1.00  0.00           O  
ATOM   1974  CB  ALA A1211      -6.991 -33.685 119.402  1.00  0.00           C  
ATOM   1975  N   LEU A1212      -8.272 -34.004 116.354  1.00  0.00           N  
ATOM   1976  CA  LEU A1212      -9.128 -33.404 115.345  1.00  0.00           C  
ATOM   1977  C   LEU A1212      -9.923 -34.475 114.578  1.00  0.00           C  
ATOM   1978  O   LEU A1212     -10.596 -34.158 113.597  1.00  0.00           O  
ATOM   1979  CB  LEU A1212      -8.285 -32.580 114.352  1.00  0.00           C  
ATOM   1980  CG  LEU A1212      -7.318 -31.525 114.920  1.00  0.00           C  
ATOM   1981  CD1 LEU A1212      -6.503 -30.915 113.783  1.00  0.00           C  
ATOM   1982  CD2 LEU A1212      -8.104 -30.431 115.682  1.00  0.00           C  
ATOM   1983  N   ASP A1213      -9.849 -35.728 115.012  1.00  0.00           N  
ATOM   1984  CA  ASP A1213     -10.595 -36.802 114.337  1.00  0.00           C  
ATOM   1985  C   ASP A1213     -10.074 -36.856 112.912  1.00  0.00           C  
ATOM   1986  O   ASP A1213     -10.824 -37.042 111.945  1.00  0.00           O  
ATOM   1987  CB  ASP A1213     -12.108 -36.511 114.331  1.00  0.00           C  
ATOM   1988  CG  ASP A1213     -12.937 -37.710 113.874  1.00  0.00           C  
ATOM   1989  OD1 ASP A1213     -14.084 -37.497 113.415  1.00  0.00           O  
ATOM   1990  OD2 ASP A1213     -12.457 -38.869 113.985  1.00  0.00           O  
ATOM   1991  N   TYR A1227      -8.758 -36.693 112.841  1.00  0.00           N  
ATOM   1992  CA  TYR A1227      -7.946 -36.675 111.636  1.00  0.00           C  
ATOM   1993  C   TYR A1227      -8.445 -37.146 110.300  1.00  0.00           C  
ATOM   1994  O   TYR A1227      -8.671 -36.334 109.399  1.00  0.00           O  
ATOM   1995  CB  TYR A1227      -6.608 -37.386 111.886  1.00  0.00           C  
ATOM   1996  CG  TYR A1227      -5.904 -37.873 110.626  1.00  0.00           C  
ATOM   1997  CD1 TYR A1227      -5.490 -36.980 109.632  1.00  0.00           C  
ATOM   1998  CD2 TYR A1227      -5.623 -39.228 110.447  1.00  0.00           C  
ATOM   1999  CE1 TYR A1227      -4.809 -37.427 108.502  1.00  0.00           C  
ATOM   2000  CE2 TYR A1227      -4.939 -39.685 109.319  1.00  0.00           C  
ATOM   2001  CZ  TYR A1227      -4.536 -38.778 108.359  1.00  0.00           C  
ATOM   2002  OH  TYR A1227      -3.839 -39.224 107.270  1.00  0.00           O  
ATOM   2003  N   PRO A1281      -8.606 -38.460 110.133  1.00  0.00           N  
ATOM   2004  CA  PRO A1281      -9.061 -38.871 108.811  1.00  0.00           C  
ATOM   2005  C   PRO A1281     -10.038 -37.903 108.147  1.00  0.00           C  
ATOM   2006  O   PRO A1281      -9.647 -37.076 107.318  1.00  0.00           O  
ATOM   2007  CB  PRO A1281      -9.664 -40.254 109.060  1.00  0.00           C  
ATOM   2008  CG  PRO A1281      -8.935 -40.747 110.267  1.00  0.00           C  
ATOM   2009  CD  PRO A1281      -8.861 -39.504 111.140  1.00  0.00           C  
ATOM   2010  N   GLU A1282     -11.301 -37.968 108.534  1.00  0.00           N  
ATOM   2011  CA  GLU A1282     -12.294 -37.124 107.889  1.00  0.00           C  
ATOM   2012  C   GLU A1282     -13.111 -36.239 108.810  1.00  0.00           C  
ATOM   2013  O   GLU A1282     -14.111 -35.660 108.376  1.00  0.00           O  
ATOM   2014  CB  GLU A1282     -13.235 -38.008 107.066  1.00  0.00           C  
ATOM   2015  CG  GLU A1282     -13.873 -39.127 107.878  1.00  0.00           C  
ATOM   2016  CD  GLU A1282     -14.822 -39.998 107.053  1.00  0.00           C  
ATOM   2017  OE1 GLU A1282     -14.366 -40.586 106.040  1.00  0.00           O  
ATOM   2018  OE2 GLU A1282     -16.022 -40.094 107.423  1.00  0.00           O  
ATOM   2019  N   GLY A1283     -12.694 -36.137 110.070  1.00  0.00           N  
ATOM   2020  CA  GLY A1283     -13.411 -35.299 111.011  1.00  0.00           C  
ATOM   2021  C   GLY A1283     -13.460 -33.875 110.494  1.00  0.00           C  
ATOM   2022  O   GLY A1283     -12.554 -33.422 109.781  1.00  0.00           O  
ATOM   2023  N   GLU A1284     -14.507 -33.144 110.840  1.00  0.00           N  
ATOM   2024  CA  GLU A1284     -14.581 -31.779 110.351  1.00  0.00           C  
ATOM   2025  C   GLU A1284     -13.512 -30.895 111.010  1.00  0.00           C  
ATOM   2026  O   GLU A1284     -12.970 -29.985 110.381  1.00  0.00           O  
ATOM   2027  CB  GLU A1284     -15.956 -31.183 110.589  1.00  0.00           C  
ATOM   2028  CG  GLU A1284     -16.136 -29.922 109.773  1.00  0.00           C  
ATOM   2029  CD  GLU A1284     -16.777 -28.806 110.563  1.00  0.00           C  
ATOM   2030  OE1 GLU A1284     -17.958 -28.976 110.964  1.00  0.00           O  
ATOM   2031  OE2 GLU A1284     -16.092 -27.770 110.785  1.00  0.00           O  
ATOM   2032  N   ALA A1285     -13.215 -31.173 112.271  1.00  0.00           N  
ATOM   2033  CA  ALA A1285     -12.206 -30.409 112.999  1.00  0.00           C  
ATOM   2034  C   ALA A1285     -10.879 -30.463 112.228  1.00  0.00           C  
ATOM   2035  O   ALA A1285     -10.206 -29.445 112.061  1.00  0.00           O  
ATOM   2036  CB  ALA A1285     -12.037 -30.979 114.405  1.00  0.00           C  
ATOM   2037  N   TYR A1286     -10.513 -31.647 111.753  1.00  0.00           N  
ATOM   2038  CA  TYR A1286      -9.281 -31.806 110.982  1.00  0.00           C  
ATOM   2039  C   TYR A1286      -9.289 -30.969 109.702  1.00  0.00           C  
ATOM   2040  O   TYR A1286      -8.349 -30.208 109.447  1.00  0.00           O  
ATOM   2041  CB  TYR A1286      -9.070 -33.264 110.622  1.00  0.00           C  
ATOM   2042  CG  TYR A1286      -7.921 -33.478 109.661  1.00  0.00           C  
ATOM   2043  CD1 TYR A1286      -6.602 -33.244 110.057  1.00  0.00           C  
ATOM   2044  CD2 TYR A1286      -8.154 -33.892 108.352  1.00  0.00           C  
ATOM   2045  CE1 TYR A1286      -5.550 -33.418 109.176  1.00  0.00           C  
ATOM   2046  CE2 TYR A1286      -7.099 -34.074 107.455  1.00  0.00           C  
ATOM   2047  CZ  TYR A1286      -5.800 -33.832 107.877  1.00  0.00           C  
ATOM   2048  OH  TYR A1286      -4.751 -33.995 106.999  1.00  0.00           O  
ATOM   2049  N   ARG A1287     -10.335 -31.126 108.887  1.00  0.00           N  
ATOM   2050  CA  ARG A1287     -10.463 -30.377 107.643  1.00  0.00           C  
ATOM   2051  C   ARG A1287     -10.432 -28.863 107.904  1.00  0.00           C  
ATOM   2052  O   ARG A1287      -9.860 -28.100 107.143  1.00  0.00           O  
ATOM   2053  CB  ARG A1287     -11.774 -30.776 106.926  1.00  0.00           C  
ATOM   2054  CG  ARG A1287     -11.673 -32.110 106.144  1.00  0.00           C  
ATOM   2055  CD  ARG A1287     -12.982 -32.925 106.136  1.00  0.00           C  
ATOM   2056  NE  ARG A1287     -14.159 -32.066 106.208  1.00  0.00           N  
ATOM   2057  CZ  ARG A1287     -15.360 -32.454 106.632  1.00  0.00           C  
ATOM   2058  NH1 ARG A1287     -15.563 -33.708 107.021  1.00  0.00           N  
ATOM   2059  NH2 ARG A1287     -16.351 -31.570 106.711  1.00  0.00           N  
ATOM   2060  N   THR A1288     -11.029 -28.436 109.005  1.00  0.00           N  
ATOM   2061  CA  THR A1288     -11.074 -27.023 109.346  1.00  0.00           C  
ATOM   2062  C   THR A1288      -9.801 -26.445 109.981  1.00  0.00           C  
ATOM   2063  O   THR A1288      -9.262 -25.453 109.502  1.00  0.00           O  
ATOM   2064  CB  THR A1288     -12.252 -26.751 110.302  1.00  0.00           C  
ATOM   2065  OG1 THR A1288     -13.482 -26.983 109.601  1.00  0.00           O  
ATOM   2066  CG2 THR A1288     -12.206 -25.304 110.844  1.00  0.00           C  
ATOM   2067  N   PHE A1289      -9.311 -27.086 111.037  1.00  0.00           N  
ATOM   2068  CA  PHE A1289      -8.148 -26.567 111.768  1.00  0.00           C  
ATOM   2069  C   PHE A1289      -6.750 -26.954 111.310  1.00  0.00           C  
ATOM   2070  O   PHE A1289      -5.837 -26.132 111.359  1.00  0.00           O  
ATOM   2071  CB  PHE A1289      -8.322 -26.909 113.244  1.00  0.00           C  
ATOM   2072  CG  PHE A1289      -9.523 -26.265 113.860  1.00  0.00           C  
ATOM   2073  CD1 PHE A1289      -9.539 -24.896 114.106  1.00  0.00           C  
ATOM   2074  CD2 PHE A1289     -10.655 -27.015 114.183  1.00  0.00           C  
ATOM   2075  CE1 PHE A1289     -10.657 -24.282 114.663  1.00  0.00           C  
ATOM   2076  CE2 PHE A1289     -11.794 -26.405 114.745  1.00  0.00           C  
ATOM   2077  CZ  PHE A1289     -11.792 -25.038 114.985  1.00  0.00           C  
ATOM   2078  N   TRP A1290      -6.554 -28.183 110.839  1.00  0.00           N  
ATOM   2079  CA  TRP A1290      -5.205 -28.547 110.446  1.00  0.00           C  
ATOM   2080  C   TRP A1290      -4.521 -27.579 109.446  1.00  0.00           C  
ATOM   2081  O   TRP A1290      -3.323 -27.346 109.546  1.00  0.00           O  
ATOM   2082  CB  TRP A1290      -5.145 -29.995 109.929  1.00  0.00           C  
ATOM   2083  CG  TRP A1290      -3.713 -30.429 109.763  1.00  0.00           C  
ATOM   2084  CD1 TRP A1290      -3.049 -30.648 108.583  1.00  0.00           C  
ATOM   2085  CD2 TRP A1290      -2.725 -30.530 110.799  1.00  0.00           C  
ATOM   2086  NE1 TRP A1290      -1.715 -30.866 108.824  1.00  0.00           N  
ATOM   2087  CE2 TRP A1290      -1.486 -30.800 110.171  1.00  0.00           C  
ATOM   2088  CE3 TRP A1290      -2.767 -30.409 112.194  1.00  0.00           C  
ATOM   2089  CZ2 TRP A1290      -0.300 -30.950 110.889  1.00  0.00           C  
ATOM   2090  CZ3 TRP A1290      -1.590 -30.557 112.911  1.00  0.00           C  
ATOM   2091  CH2 TRP A1290      -0.371 -30.824 112.259  1.00  0.00           C  
ATOM   2092  N   PRO A1291      -5.273 -26.991 108.491  1.00  0.00           N  
ATOM   2093  CA  PRO A1291      -4.657 -26.063 107.525  1.00  0.00           C  
ATOM   2094  C   PRO A1291      -4.053 -24.815 108.170  1.00  0.00           C  
ATOM   2095  O   PRO A1291      -3.328 -24.059 107.524  1.00  0.00           O  
ATOM   2096  CB  PRO A1291      -5.816 -25.695 106.595  1.00  0.00           C  
ATOM   2097  CG  PRO A1291      -6.686 -26.921 106.633  1.00  0.00           C  
ATOM   2098  CD  PRO A1291      -6.672 -27.274 108.121  1.00  0.00           C  
ATOM   2099  N   HIS A1292      -4.343 -24.609 109.447  1.00  0.00           N  
ATOM   2100  CA  HIS A1292      -3.851 -23.432 110.153  1.00  0.00           C  
ATOM   2101  C   HIS A1292      -3.026 -23.772 111.368  1.00  0.00           C  
ATOM   2102  O   HIS A1292      -2.805 -22.920 112.213  1.00  0.00           O  
ATOM   2103  CB  HIS A1292      -5.031 -22.551 110.590  1.00  0.00           C  
ATOM   2104  CG  HIS A1292      -5.934 -22.178 109.459  1.00  0.00           C  
ATOM   2105  ND1 HIS A1292      -7.021 -22.946 109.089  1.00  0.00           N  
ATOM   2106  CD2 HIS A1292      -5.848 -21.179 108.549  1.00  0.00           C  
ATOM   2107  CE1 HIS A1292      -7.564 -22.432 107.997  1.00  0.00           C  
ATOM   2108  NE2 HIS A1292      -6.870 -21.361 107.649  1.00  0.00           N  
ATOM   2109  N   ALA A1293      -2.543 -25.002 111.431  1.00  0.00           N  
ATOM   2110  CA  ALA A1293      -1.799 -25.458 112.598  1.00  0.00           C  
ATOM   2111  C   ALA A1293      -0.552 -24.692 113.035  1.00  0.00           C  
ATOM   2112  O   ALA A1293       0.412 -24.526 112.274  1.00  0.00           O  
ATOM   2113  CB  ALA A1293      -1.462 -26.949 112.448  1.00  0.00           C  
ATOM   2114  N   TRP A1294      -0.601 -24.243 114.287  1.00  0.00           N  
ATOM   2115  CA  TRP A1294       0.501 -23.560 114.960  1.00  0.00           C  
ATOM   2116  C   TRP A1294       0.879 -24.434 116.168  1.00  0.00           C  
ATOM   2117  O   TRP A1294       0.046 -24.696 117.035  1.00  0.00           O  
ATOM   2118  CB  TRP A1294       0.065 -22.211 115.518  1.00  0.00           C  
ATOM   2119  CG  TRP A1294      -0.061 -21.086 114.540  1.00  0.00           C  
ATOM   2120  CD1 TRP A1294      -0.470 -21.159 113.238  1.00  0.00           C  
ATOM   2121  CD2 TRP A1294       0.128 -19.693 114.825  1.00  0.00           C  
ATOM   2122  NE1 TRP A1294      -0.553 -19.896 112.694  1.00  0.00           N  
ATOM   2123  CE2 TRP A1294      -0.192 -18.977 113.645  1.00  0.00           C  
ATOM   2124  CE3 TRP A1294       0.532 -18.980 115.964  1.00  0.00           C  
ATOM   2125  CZ2 TRP A1294      -0.121 -17.579 113.572  1.00  0.00           C  
ATOM   2126  CZ3 TRP A1294       0.603 -17.580 115.894  1.00  0.00           C  
ATOM   2127  CH2 TRP A1294       0.276 -16.899 114.705  1.00  0.00           C  
ATOM   2128  N   HIS A1295       2.119 -24.876 116.245  1.00  0.00           N  
ATOM   2129  CA  HIS A1295       2.537 -25.668 117.382  1.00  0.00           C  
ATOM   2130  C   HIS A1295       3.434 -24.793 118.237  1.00  0.00           C  
ATOM   2131  O   HIS A1295       4.331 -24.147 117.706  1.00  0.00           O  
ATOM   2132  CB  HIS A1295       3.368 -26.867 116.934  1.00  0.00           C  
ATOM   2133  CG  HIS A1295       2.614 -27.865 116.110  1.00  0.00           C  
ATOM   2134  ND1 HIS A1295       3.104 -28.371 114.922  1.00  0.00           N  
ATOM   2135  CD2 HIS A1295       1.438 -28.498 116.333  1.00  0.00           C  
ATOM   2136  CE1 HIS A1295       2.263 -29.276 114.451  1.00  0.00           C  
ATOM   2137  NE2 HIS A1295       1.247 -29.373 115.289  1.00  0.00           N  
ATOM   2138  N   LEU A1296       3.183 -24.734 119.545  1.00  0.00           N  
ATOM   2139  CA  LEU A1296       4.094 -23.990 120.409  1.00  0.00           C  
ATOM   2140  C   LEU A1296       4.893 -25.044 121.172  1.00  0.00           C  
ATOM   2141  O   LEU A1296       4.332 -26.036 121.643  1.00  0.00           O  
ATOM   2142  CB  LEU A1296       3.375 -23.125 121.454  1.00  0.00           C  
ATOM   2143  CG  LEU A1296       2.364 -22.021 121.167  1.00  0.00           C  
ATOM   2144  CD1 LEU A1296       2.298 -21.155 122.431  1.00  0.00           C  
ATOM   2145  CD2 LEU A1296       2.741 -21.171 119.971  1.00  0.00           C  
ATOM   2146  N   ILE A1297       6.197 -24.840 121.293  1.00  0.00           N  
ATOM   2147  CA  ILE A1297       7.031 -25.786 122.020  1.00  0.00           C  
ATOM   2148  C   ILE A1297       8.152 -25.024 122.727  1.00  0.00           C  
ATOM   2149  O   ILE A1297       8.382 -23.838 122.453  1.00  0.00           O  
ATOM   2150  CB  ILE A1297       7.753 -26.779 121.091  1.00  0.00           C  
ATOM   2151  CG1 ILE A1297       8.706 -26.007 120.153  1.00  0.00           C  
ATOM   2152  CG2 ILE A1297       6.752 -27.603 120.270  1.00  0.00           C  
ATOM   2153  CD1 ILE A1297       9.747 -26.892 119.463  1.00  0.00           C  
ATOM   2154  N   GLY A1298       8.828 -25.721 123.635  1.00  0.00           N  
ATOM   2155  CA  GLY A1298       9.993 -25.156 124.281  1.00  0.00           C  
ATOM   2156  C   GLY A1298      11.130 -25.614 123.365  1.00  0.00           C  
ATOM   2157  O   GLY A1298      10.991 -26.635 122.670  1.00  0.00           O  
ATOM   2158  N   LYS A1299      12.251 -24.902 123.343  1.00  0.00           N  
ATOM   2159  CA  LYS A1299      13.340 -25.308 122.468  1.00  0.00           C  
ATOM   2160  C   LYS A1299      13.900 -26.684 122.837  1.00  0.00           C  
ATOM   2161  O   LYS A1299      14.622 -27.294 122.049  1.00  0.00           O  
ATOM   2162  CB  LYS A1299      14.466 -24.269 122.456  1.00  0.00           C  
ATOM   2163  CG  LYS A1299      15.123 -24.042 123.794  1.00  0.00           C  
ATOM   2164  CD  LYS A1299      16.381 -23.205 123.581  1.00  0.00           C  
ATOM   2165  CE  LYS A1299      16.984 -22.755 124.883  1.00  0.00           C  
ATOM   2166  NZ  LYS A1299      18.235 -21.979 124.636  1.00  0.00           N  
ATOM   2167  N   ASP A1300      13.539 -27.189 124.010  1.00  0.00           N  
ATOM   2168  CA  ASP A1300      14.030 -28.510 124.407  1.00  0.00           C  
ATOM   2169  C   ASP A1300      13.537 -29.619 123.461  1.00  0.00           C  
ATOM   2170  O   ASP A1300      14.169 -30.665 123.357  1.00  0.00           O  
ATOM   2171  CB  ASP A1300      13.637 -28.835 125.861  1.00  0.00           C  
ATOM   2172  CG  ASP A1300      12.115 -28.720 126.126  1.00  0.00           C  
ATOM   2173  OD1 ASP A1300      11.499 -27.686 125.803  1.00  0.00           O  
ATOM   2174  OD2 ASP A1300      11.532 -29.672 126.689  1.00  0.00           O  
ATOM   2175  N   ILE A1301      12.421 -29.399 122.768  1.00  0.00           N  
ATOM   2176  CA  ILE A1301      11.917 -30.425 121.855  1.00  0.00           C  
ATOM   2177  C   ILE A1301      11.898 -29.953 120.400  1.00  0.00           C  
ATOM   2178  O   ILE A1301      11.085 -30.392 119.575  1.00  0.00           O  
ATOM   2179  CB  ILE A1301      10.509 -30.905 122.292  1.00  0.00           C  
ATOM   2180  CG1 ILE A1301       9.559 -29.712 122.398  1.00  0.00           C  
ATOM   2181  CG2 ILE A1301      10.615 -31.668 123.613  1.00  0.00           C  
ATOM   2182  CD1 ILE A1301       8.152 -30.082 122.892  1.00  0.00           C  
ATOM   2183  N   LEU A1302      12.843 -29.081 120.090  1.00  0.00           N  
ATOM   2184  CA  LEU A1302      12.961 -28.533 118.751  1.00  0.00           C  
ATOM   2185  C   LEU A1302      13.140 -29.584 117.662  1.00  0.00           C  
ATOM   2186  O   LEU A1302      12.383 -29.600 116.695  1.00  0.00           O  
ATOM   2187  CB  LEU A1302      14.125 -27.528 118.694  1.00  0.00           C  
ATOM   2188  CG  LEU A1302      14.558 -27.029 117.304  1.00  0.00           C  
ATOM   2189  CD1 LEU A1302      13.432 -26.241 116.654  1.00  0.00           C  
ATOM   2190  CD2 LEU A1302      15.829 -26.176 117.459  1.00  0.00           C  
ATOM   2191  N   LYS A1303      14.114 -30.476 117.821  1.00  0.00           N  
ATOM   2192  CA  LYS A1303      14.367 -31.454 116.776  1.00  0.00           C  
ATOM   2193  C   LYS A1303      13.178 -32.357 116.449  1.00  0.00           C  
ATOM   2194  O   LYS A1303      12.877 -32.571 115.275  1.00  0.00           O  
ATOM   2195  CB  LYS A1303      15.609 -32.286 117.088  1.00  0.00           C  
ATOM   2196  CG  LYS A1303      16.026 -33.141 115.890  1.00  0.00           C  
ATOM   2197  CD  LYS A1303      17.224 -34.019 116.189  1.00  0.00           C  
ATOM   2198  CE  LYS A1303      18.488 -33.189 116.367  1.00  0.00           C  
ATOM   2199  NZ  LYS A1303      19.670 -34.074 116.586  1.00  0.00           N  
ATOM   2200  N   PRO A1304      12.487 -32.901 117.474  1.00  0.00           N  
ATOM   2201  CA  PRO A1304      11.338 -33.753 117.157  1.00  0.00           C  
ATOM   2202  C   PRO A1304      10.269 -32.980 116.373  1.00  0.00           C  
ATOM   2203  O   PRO A1304       9.604 -33.532 115.502  1.00  0.00           O  
ATOM   2204  CB  PRO A1304      10.828 -34.176 118.526  1.00  0.00           C  
ATOM   2205  CG  PRO A1304      12.101 -34.271 119.355  1.00  0.00           C  
ATOM   2206  CD  PRO A1304      12.867 -33.015 118.900  1.00  0.00           C  
ATOM   2207  N   HIS A1306      10.082 -31.702 116.697  1.00  0.00           N  
ATOM   2208  CA  HIS A1306       9.068 -30.930 115.998  1.00  0.00           C  
ATOM   2209  C   HIS A1306       9.486 -30.324 114.660  1.00  0.00           C  
ATOM   2210  O   HIS A1306       8.658 -30.179 113.786  1.00  0.00           O  
ATOM   2211  CB  HIS A1306       8.506 -29.828 116.914  1.00  0.00           C  
ATOM   2212  CG  HIS A1306       7.627 -30.358 118.005  1.00  0.00           C  
ATOM   2213  ND1 HIS A1306       8.132 -30.980 119.127  1.00  0.00           N  
ATOM   2214  CD2 HIS A1306       6.276 -30.448 118.101  1.00  0.00           C  
ATOM   2215  CE1 HIS A1306       7.130 -31.432 119.866  1.00  0.00           C  
ATOM   2216  NE2 HIS A1306       5.995 -31.125 119.266  1.00  0.00           N  
ATOM   2217  N   ALA A1310      10.767 -30.004 114.491  1.00  0.00           N  
ATOM   2218  CA  ALA A1310      11.245 -29.375 113.253  1.00  0.00           C  
ATOM   2219  C   ALA A1310      11.804 -30.348 112.224  1.00  0.00           C  
ATOM   2220  O   ALA A1310      11.835 -30.047 111.032  1.00  0.00           O  
ATOM   2221  CB  ALA A1310      12.316 -28.327 113.587  1.00  0.00           C  
ATOM   2222  N   VAL A1311      12.258 -31.500 112.697  1.00  0.00           N  
ATOM   2223  CA  VAL A1311      12.834 -32.513 111.820  1.00  0.00           C  
ATOM   2224  C   VAL A1311      11.981 -33.783 111.736  1.00  0.00           C  
ATOM   2225  O   VAL A1311      11.488 -34.121 110.663  1.00  0.00           O  
ATOM   2226  CB  VAL A1311      14.253 -32.894 112.295  1.00  0.00           C  
ATOM   2227  CG1 VAL A1311      14.786 -34.050 111.460  1.00  0.00           C  
ATOM   2228  CG2 VAL A1311      15.190 -31.676 112.178  1.00  0.00           C  
ATOM   2229  N   PHE A1312      11.804 -34.476 112.860  1.00  0.00           N  
ATOM   2230  CA  PHE A1312      11.037 -35.729 112.855  1.00  0.00           C  
ATOM   2231  C   PHE A1312       9.612 -35.554 112.344  1.00  0.00           C  
ATOM   2232  O   PHE A1312       9.227 -36.169 111.353  1.00  0.00           O  
ATOM   2233  CB  PHE A1312      10.953 -36.373 114.260  1.00  0.00           C  
ATOM   2234  CG  PHE A1312      12.299 -36.619 114.935  1.00  0.00           C  
ATOM   2235  CD1 PHE A1312      13.504 -36.458 114.246  1.00  0.00           C  
ATOM   2236  CD2 PHE A1312      12.342 -37.032 116.264  1.00  0.00           C  
ATOM   2237  CE1 PHE A1312      14.740 -36.711 114.878  1.00  0.00           C  
ATOM   2238  CE2 PHE A1312      13.564 -37.289 116.909  1.00  0.00           C  
ATOM   2239  CZ  PHE A1312      14.768 -37.127 116.210  1.00  0.00           C  
ATOM   2240  N   TRP A1314       8.840 -34.721 113.037  1.00  0.00           N  
ATOM   2241  CA  TRP A1314       7.431 -34.465 112.718  1.00  0.00           C  
ATOM   2242  C   TRP A1314       7.196 -34.092 111.249  1.00  0.00           C  
ATOM   2243  O   TRP A1314       6.290 -34.621 110.620  1.00  0.00           O  
ATOM   2244  CB  TRP A1314       6.895 -33.378 113.678  1.00  0.00           C  
ATOM   2245  CG  TRP A1314       5.405 -33.063 113.657  1.00  0.00           C  
ATOM   2246  CD1 TRP A1314       4.850 -31.823 113.805  1.00  0.00           C  
ATOM   2247  CD2 TRP A1314       4.303 -33.979 113.538  1.00  0.00           C  
ATOM   2248  NE1 TRP A1314       3.483 -31.904 113.784  1.00  0.00           N  
ATOM   2249  CE2 TRP A1314       3.119 -33.215 113.621  1.00  0.00           C  
ATOM   2250  CE3 TRP A1314       4.199 -35.369 113.363  1.00  0.00           C  
ATOM   2251  CZ2 TRP A1314       1.846 -33.789 113.539  1.00  0.00           C  
ATOM   2252  CZ3 TRP A1314       2.930 -35.939 113.279  1.00  0.00           C  
ATOM   2253  CH2 TRP A1314       1.773 -35.146 113.369  1.00  0.00           C  
ATOM   2254  N   PRO A1316       7.995 -33.165 110.688  1.00  0.00           N  
ATOM   2255  CA  PRO A1316       7.754 -32.831 109.276  1.00  0.00           C  
ATOM   2256  C   PRO A1316       7.935 -34.031 108.329  1.00  0.00           C  
ATOM   2257  O   PRO A1316       7.100 -34.254 107.435  1.00  0.00           O  
ATOM   2258  CB  PRO A1316       8.760 -31.702 109.009  1.00  0.00           C  
ATOM   2259  CG  PRO A1316       8.788 -30.986 110.356  1.00  0.00           C  
ATOM   2260  CD  PRO A1316       8.888 -32.171 111.319  1.00  0.00           C  
ATOM   2261  N   THR A1317       8.992 -34.824 108.530  1.00  0.00           N  
ATOM   2262  CA  THR A1317       9.185 -35.961 107.640  1.00  0.00           C  
ATOM   2263  C   THR A1317       8.059 -36.979 107.811  1.00  0.00           C  
ATOM   2264  O   THR A1317       7.631 -37.623 106.846  1.00  0.00           O  
ATOM   2265  CB  THR A1317      10.564 -36.659 107.833  1.00  0.00           C  
ATOM   2266  OG1 THR A1317      10.661 -37.239 109.138  1.00  0.00           O  
ATOM   2267  CG2 THR A1317      11.704 -35.651 107.632  1.00  0.00           C  
ATOM   2268  N   MET A1318       7.558 -37.105 109.037  1.00  0.00           N  
ATOM   2269  CA  MET A1318       6.480 -38.038 109.300  1.00  0.00           C  
ATOM   2270  C   MET A1318       5.220 -37.619 108.547  1.00  0.00           C  
ATOM   2271  O   MET A1318       4.563 -38.456 107.922  1.00  0.00           O  
ATOM   2272  CB  MET A1318       6.200 -38.100 110.804  1.00  0.00           C  
ATOM   2273  CG  MET A1318       7.292 -38.830 111.563  1.00  0.00           C  
ATOM   2274  SD  MET A1318       7.229 -38.485 113.314  1.00  0.00           S  
ATOM   2275  CE  MET A1318       5.591 -39.233 113.815  1.00  0.00           C  
ATOM   2276  N   LEU A1319       4.895 -36.327 108.614  1.00  0.00           N  
ATOM   2277  CA  LEU A1319       3.723 -35.785 107.932  1.00  0.00           C  
ATOM   2278  C   LEU A1319       3.853 -36.006 106.421  1.00  0.00           C  
ATOM   2279  O   LEU A1319       2.919 -36.468 105.746  1.00  0.00           O  
ATOM   2280  CB  LEU A1319       3.590 -34.289 108.243  1.00  0.00           C  
ATOM   2281  CG  LEU A1319       3.311 -33.965 109.722  1.00  0.00           C  
ATOM   2282  CD1 LEU A1319       3.472 -32.470 109.997  1.00  0.00           C  
ATOM   2283  CD2 LEU A1319       1.893 -34.402 110.032  1.00  0.00           C  
ATOM   2284  N   LYS A1321       5.020 -35.671 105.897  1.00  0.00           N  
ATOM   2285  CA  LYS A1321       5.290 -35.849 104.475  1.00  0.00           C  
ATOM   2286  C   LYS A1321       5.072 -37.313 104.062  1.00  0.00           C  
ATOM   2287  O   LYS A1321       4.382 -37.588 103.095  1.00  0.00           O  
ATOM   2288  CB  LYS A1321       6.720 -35.424 104.162  1.00  0.00           C  
ATOM   2289  CG  LYS A1321       7.072 -35.489 102.677  1.00  0.00           C  
ATOM   2290  CD  LYS A1321       6.103 -34.681 101.834  1.00  0.00           C  
ATOM   2291  CE  LYS A1321       6.519 -34.698 100.358  1.00  0.00           C  
ATOM   2292  NZ  LYS A1321       5.606 -33.819  99.558  1.00  0.00           N  
ATOM   2293  N   ALA A1322       5.646 -38.246 104.807  1.00  0.00           N  
ATOM   2294  CA  ALA A1322       5.495 -39.668 104.497  1.00  0.00           C  
ATOM   2295  C   ALA A1322       4.062 -40.177 104.651  1.00  0.00           C  
ATOM   2296  O   ALA A1322       3.663 -41.120 103.971  1.00  0.00           O  
ATOM   2297  CB  ALA A1322       6.439 -40.510 105.376  1.00  0.00           C  
ATOM   2298  N   ALA A1323       3.296 -39.568 105.550  1.00  0.00           N  
ATOM   2299  CA  ALA A1323       1.917 -39.985 105.786  1.00  0.00           C  
ATOM   2300  C   ALA A1323       0.927 -39.312 104.839  1.00  0.00           C  
ATOM   2301  O   ALA A1323      -0.270 -39.625 104.857  1.00  0.00           O  
ATOM   2302  CB  ALA A1323       1.532 -39.675 107.218  1.00  0.00           C  
ATOM   2303  N   GLY A1324       1.414 -38.380 104.030  1.00  0.00           N  
ATOM   2304  CA  GLY A1324       0.538 -37.677 103.106  1.00  0.00           C  
ATOM   2305  C   GLY A1324      -0.347 -36.657 103.799  1.00  0.00           C  
ATOM   2306  O   GLY A1324      -1.458 -36.375 103.354  1.00  0.00           O  
ATOM   2307  N   ILE A1341       0.149 -36.108 104.898  1.00  0.00           N  
ATOM   2308  CA  ILE A1341      -0.577 -35.121 105.671  1.00  0.00           C  
ATOM   2309  C   ILE A1341       0.079 -33.776 105.430  1.00  0.00           C  
ATOM   2310  O   ILE A1341       1.298 -33.678 105.422  1.00  0.00           O  
ATOM   2311  CB  ILE A1341      -0.515 -35.447 107.194  1.00  0.00           C  
ATOM   2312  CG1 ILE A1341      -1.195 -36.799 107.463  1.00  0.00           C  
ATOM   2313  CG2 ILE A1341      -1.167 -34.321 107.992  1.00  0.00           C  
ATOM   2314  CD1 ILE A1341      -0.952 -37.355 108.878  1.00  0.00           C  
ATOM   2315  N   PRO A1342      -0.724 -32.719 105.233  1.00  0.00           N  
ATOM   2316  CA  PRO A1342      -0.159 -31.386 104.994  1.00  0.00           C  
ATOM   2317  C   PRO A1342       0.736 -30.912 106.147  1.00  0.00           C  
ATOM   2318  O   PRO A1342       0.472 -31.194 107.324  1.00  0.00           O  
ATOM   2319  CB  PRO A1342      -1.397 -30.487 104.847  1.00  0.00           C  
ATOM   2320  CG  PRO A1342      -2.488 -31.452 104.376  1.00  0.00           C  
ATOM   2321  CD  PRO A1342      -2.198 -32.706 105.185  1.00  0.00           C  
ATOM   2322  N   MET A1344       1.788 -30.186 105.806  1.00  0.00           N  
ATOM   2323  CA  MET A1344       2.692 -29.646 106.819  1.00  0.00           C  
ATOM   2324  C   MET A1344       1.928 -28.661 107.703  1.00  0.00           C  
ATOM   2325  O   MET A1344       0.918 -28.087 107.274  1.00  0.00           O  
ATOM   2326  CB  MET A1344       3.858 -28.897 106.149  1.00  0.00           C  
ATOM   2327  CG  MET A1344       5.157 -29.679 106.088  1.00  0.00           C  
ATOM   2328  SD  MET A1344       5.720 -30.071 107.760  1.00  0.00           S  
ATOM   2329  CE  MET A1344       6.726 -28.627 108.132  1.00  0.00           C  
ATOM   2330  N   TYR A1345       2.401 -28.481 108.938  1.00  0.00           N  
ATOM   2331  CA  TYR A1345       1.796 -27.512 109.836  1.00  0.00           C  
ATOM   2332  C   TYR A1345       2.180 -26.144 109.303  1.00  0.00           C  
ATOM   2333  O   TYR A1345       3.094 -26.028 108.469  1.00  0.00           O  
ATOM   2334  CB  TYR A1345       2.314 -27.697 111.278  1.00  0.00           C  
ATOM   2335  CG  TYR A1345       3.825 -27.801 111.429  1.00  0.00           C  
ATOM   2336  CD1 TYR A1345       4.640 -26.669 111.363  1.00  0.00           C  
ATOM   2337  CD2 TYR A1345       4.427 -29.029 111.703  1.00  0.00           C  
ATOM   2338  CE1 TYR A1345       6.032 -26.759 111.583  1.00  0.00           C  
ATOM   2339  CE2 TYR A1345       5.802 -29.133 111.916  1.00  0.00           C  
ATOM   2340  CZ  TYR A1345       6.599 -27.987 111.860  1.00  0.00           C  
ATOM   2341  OH  TYR A1345       7.947 -28.078 112.134  1.00  0.00           O  
ATOM   2342  N   ARG A1347       1.483 -25.110 109.762  1.00  0.00           N  
ATOM   2343  CA  ARG A1347       1.758 -23.754 109.317  1.00  0.00           C  
ATOM   2344  C   ARG A1347       2.963 -23.099 110.010  1.00  0.00           C  
ATOM   2345  O   ARG A1347       3.786 -22.462 109.359  1.00  0.00           O  
ATOM   2346  CB  ARG A1347       0.503 -22.901 109.512  1.00  0.00           C  
ATOM   2347  CG  ARG A1347       0.702 -21.421 109.276  1.00  0.00           C  
ATOM   2348  CD  ARG A1347       1.003 -21.111 107.811  1.00  0.00           C  
ATOM   2349  NE  ARG A1347      -0.100 -21.478 106.921  1.00  0.00           N  
ATOM   2350  CZ  ARG A1347      -1.008 -20.621 106.451  1.00  0.00           C  
ATOM   2351  NH1 ARG A1347      -0.947 -19.339 106.790  1.00  0.00           N  
ATOM   2352  NH2 ARG A1347      -1.969 -21.043 105.629  1.00  0.00           N  
ATOM   2353  N   HIS A1348       3.061 -23.250 111.326  1.00  0.00           N  
ATOM   2354  CA  HIS A1348       4.155 -22.653 112.097  1.00  0.00           C  
ATOM   2355  C   HIS A1348       4.548 -23.462 113.320  1.00  0.00           C  
ATOM   2356  O   HIS A1348       3.684 -24.029 114.004  1.00  0.00           O  
ATOM   2357  CB  HIS A1348       3.783 -21.273 112.637  1.00  0.00           C  
ATOM   2358  CG  HIS A1348       3.670 -20.208 111.596  1.00  0.00           C  
ATOM   2359  ND1 HIS A1348       2.456 -19.754 111.122  1.00  0.00           N  
ATOM   2360  CD2 HIS A1348       4.619 -19.477 110.971  1.00  0.00           C  
ATOM   2361  CE1 HIS A1348       2.666 -18.784 110.252  1.00  0.00           C  
ATOM   2362  NE2 HIS A1348       3.971 -18.596 110.142  1.00  0.00           N  
ATOM   2363  N   LEU A1349       5.855 -23.473 113.589  1.00  0.00           N  
ATOM   2364  CA  LEU A1349       6.441 -24.097 114.761  1.00  0.00           C  
ATOM   2365  C   LEU A1349       7.005 -22.872 115.477  1.00  0.00           C  
ATOM   2366  O   LEU A1349       7.915 -22.199 114.949  1.00  0.00           O  
ATOM   2367  CB  LEU A1349       7.581 -25.060 114.406  1.00  0.00           C  
ATOM   2368  CG  LEU A1349       8.262 -25.620 115.664  1.00  0.00           C  
ATOM   2369  CD1 LEU A1349       7.220 -26.351 116.548  1.00  0.00           C  
ATOM   2370  CD2 LEU A1349       9.384 -26.579 115.258  1.00  0.00           C  
ATOM   2371  N   ASN A1350       6.473 -22.606 116.673  1.00  0.00           N  
ATOM   2372  CA  ASN A1350       6.822 -21.441 117.471  1.00  0.00           C  
ATOM   2373  C   ASN A1350       7.579 -21.897 118.705  1.00  0.00           C  
ATOM   2374  O   ASN A1350       7.012 -22.452 119.656  1.00  0.00           O  
ATOM   2375  CB  ASN A1350       5.520 -20.722 117.829  1.00  0.00           C  
ATOM   2376  CG  ASN A1350       4.637 -20.514 116.600  1.00  0.00           C  
ATOM   2377  OD1 ASN A1350       4.812 -19.561 115.861  1.00  0.00           O  
ATOM   2378  ND2 ASN A1350       3.717 -21.440 116.360  1.00  0.00           N  
ATOM   2379  N   VAL A1351       8.872 -21.620 118.670  1.00  0.00           N  
ATOM   2380  CA  VAL A1351       9.825 -22.065 119.674  1.00  0.00           C  
ATOM   2381  C   VAL A1351      10.155 -21.093 120.798  1.00  0.00           C  
ATOM   2382  O   VAL A1351      10.757 -20.056 120.560  1.00  0.00           O  
ATOM   2383  CB  VAL A1351      11.134 -22.452 118.944  1.00  0.00           C  
ATOM   2384  CG1 VAL A1351      12.018 -23.318 119.826  1.00  0.00           C  
ATOM   2385  CG2 VAL A1351      10.790 -23.197 117.657  1.00  0.00           C  
ATOM   2386  N   GLY A1352       9.809 -21.459 122.027  1.00  0.00           N  
ATOM   2387  CA  GLY A1352      10.108 -20.602 123.167  1.00  0.00           C  
ATOM   2388  C   GLY A1352      11.483 -20.913 123.753  1.00  0.00           C  
ATOM   2389  O   GLY A1352      12.047 -21.979 123.487  1.00  0.00           O  
ATOM   2390  N   GLY A1356      12.035 -19.989 124.543  1.00  0.00           N  
ATOM   2391  CA  GLY A1356      13.333 -20.226 125.147  1.00  0.00           C  
ATOM   2392  C   GLY A1356      13.194 -20.712 126.580  1.00  0.00           C  
ATOM   2393  O   GLY A1356      12.094 -21.010 127.035  1.00  0.00           O  
ATOM   2394  N   PHE A1360      14.307 -20.792 127.294  1.00  0.00           N  
ATOM   2395  CA  PHE A1360      14.292 -21.213 128.699  1.00  0.00           C  
ATOM   2396  C   PHE A1360      13.904 -20.048 129.583  1.00  0.00           C  
ATOM   2397  O   PHE A1360      14.162 -18.887 129.244  1.00  0.00           O  
ATOM   2398  CB  PHE A1360      15.685 -21.642 129.185  1.00  0.00           C  
ATOM   2399  CG  PHE A1360      16.234 -22.853 128.513  1.00  0.00           C  
ATOM   2400  CD1 PHE A1360      15.407 -23.926 128.181  1.00  0.00           C  
ATOM   2401  CD2 PHE A1360      17.603 -22.955 128.273  1.00  0.00           C  
ATOM   2402  CE1 PHE A1360      15.930 -25.089 127.623  1.00  0.00           C  
ATOM   2403  CE2 PHE A1360      18.139 -24.118 127.714  1.00  0.00           C  
ATOM   2404  CZ  PHE A1360      17.298 -25.188 127.389  1.00  0.00           C  
ATOM   2405  N   LEU A1361      13.270 -20.367 130.703  1.00  0.00           N  
ATOM   2406  CA  LEU A1361      12.945 -19.367 131.692  1.00  0.00           C  
ATOM   2407  C   LEU A1361      14.040 -19.657 132.721  1.00  0.00           C  
ATOM   2408  O   LEU A1361      13.978 -20.627 133.472  1.00  0.00           O  
ATOM   2409  CB  LEU A1361      11.535 -19.568 132.283  1.00  0.00           C  
ATOM   2410  CG  LEU A1361      10.491 -18.741 131.498  1.00  0.00           C  
ATOM   2411  CD1 LEU A1361      10.359 -19.325 130.093  1.00  0.00           C  
ATOM   2412  CD2 LEU A1361       9.125 -18.731 132.208  1.00  0.00           C  
ATOM   2413  N   LEU A1365      15.074 -18.829 132.713  1.00  0.00           N  
ATOM   2414  CA  LEU A1365      16.189 -19.030 133.627  1.00  0.00           C  
ATOM   2415  C   LEU A1365      15.835 -18.601 135.046  1.00  0.00           C  
ATOM   2416  O   LEU A1365      14.853 -17.885 135.259  1.00  0.00           O  
ATOM   2417  CB  LEU A1365      17.413 -18.260 133.107  1.00  0.00           C  
ATOM   2418  CG  LEU A1365      17.723 -18.477 131.615  1.00  0.00           C  
ATOM   2419  CD1 LEU A1365      18.770 -17.477 131.153  1.00  0.00           C  
ATOM   2420  CD2 LEU A1365      18.198 -19.920 131.364  1.00  0.00           C  
ATOM   2421  N   GLY A1366      16.633 -19.063 136.014  1.00  0.00           N  
ATOM   2422  CA  GLY A1366      16.417 -18.705 137.399  1.00  0.00           C  
ATOM   2423  C   GLY A1366      16.864 -17.272 137.634  1.00  0.00           C  
ATOM   2424  O   GLY A1366      17.449 -16.647 136.746  1.00  0.00           O  
ATOM   2425  N   PRO A1368      16.609 -16.721 138.826  1.00  0.00           N  
ATOM   2426  CA  PRO A1368      17.007 -15.339 139.112  1.00  0.00           C  
ATOM   2427  C   PRO A1368      18.498 -15.098 138.861  1.00  0.00           C  
ATOM   2428  O   PRO A1368      18.916 -14.001 138.498  1.00  0.00           O  
ATOM   2429  CB  PRO A1368      16.620 -15.175 140.578  1.00  0.00           C  
ATOM   2430  CG  PRO A1368      15.427 -16.078 140.708  1.00  0.00           C  
ATOM   2431  CD  PRO A1368      15.857 -17.304 139.946  1.00  0.00           C  
ATOM   2432  N   ASP A1369      19.288 -16.150 139.016  1.00  0.00           N  
ATOM   2433  CA  ASP A1369      20.729 -16.065 138.838  1.00  0.00           C  
ATOM   2434  C   ASP A1369      21.205 -16.144 137.391  1.00  0.00           C  
ATOM   2435  O   ASP A1369      22.403 -16.190 137.141  1.00  0.00           O  
ATOM   2436  CB  ASP A1369      21.389 -17.170 139.651  1.00  0.00           C  
ATOM   2437  CG  ASP A1369      20.998 -18.549 139.170  1.00  0.00           C  
ATOM   2438  OD1 ASP A1369      20.069 -18.642 138.337  1.00  0.00           O  
ATOM   2439  OD2 ASP A1369      21.617 -19.536 139.628  1.00  0.00           O  
ATOM   2440  N   GLY A1370      20.276 -16.170 136.437  1.00  0.00           N  
ATOM   2441  CA  GLY A1370      20.674 -16.238 135.042  1.00  0.00           C  
ATOM   2442  C   GLY A1370      21.086 -17.622 134.576  1.00  0.00           C  
ATOM   2443  O   GLY A1370      21.546 -17.794 133.443  1.00  0.00           O  
ATOM   2444  N   ARG A1373      20.918 -18.620 135.435  1.00  0.00           N  
ATOM   2445  CA  ARG A1373      21.285 -19.985 135.068  1.00  0.00           C  
ATOM   2446  C   ARG A1373      20.045 -20.847 134.828  1.00  0.00           C  
ATOM   2447  O   ARG A1373      18.935 -20.491 135.245  1.00  0.00           O  
ATOM   2448  CB  ARG A1373      22.160 -20.606 136.172  1.00  0.00           C  
ATOM   2449  CG  ARG A1373      23.484 -19.870 136.378  1.00  0.00           C  
ATOM   2450  CD  ARG A1373      24.402 -20.554 137.415  1.00  0.00           C  
ATOM   2451  NE  ARG A1373      23.907 -20.411 138.788  1.00  0.00           N  
ATOM   2452  CZ  ARG A1373      24.551 -20.825 139.882  1.00  0.00           C  
ATOM   2453  NH1 ARG A1373      25.744 -21.422 139.789  1.00  0.00           N  
ATOM   2454  NH2 ARG A1373      23.992 -20.639 141.080  1.00  0.00           N  
ATOM   2455  N   LYS A1414      20.239 -21.978 134.153  1.00  0.00           N  
ATOM   2456  CA  LYS A1414      19.145 -22.898 133.877  1.00  0.00           C  
ATOM   2457  C   LYS A1414      18.488 -23.224 135.207  1.00  0.00           C  
ATOM   2458  O   LYS A1414      19.180 -23.390 136.212  1.00  0.00           O  
ATOM   2459  CB  LYS A1414      19.670 -24.187 133.239  1.00  0.00           C  
ATOM   2460  CG  LYS A1414      19.967 -24.098 131.745  1.00  0.00           C  
ATOM   2461  CD  LYS A1414      18.912 -24.860 130.929  1.00  0.00           C  
ATOM   2462  CE  LYS A1414      18.946 -26.362 131.219  1.00  0.00           C  
ATOM   2463  NZ  LYS A1414      17.756 -27.085 130.664  1.00  0.00           N  
ATOM   2464  N   MET A1415      17.160 -23.297 135.214  1.00  0.00           N  
ATOM   2465  CA  MET A1415      16.416 -23.594 136.436  1.00  0.00           C  
ATOM   2466  C   MET A1415      16.527 -25.062 136.860  1.00  0.00           C  
ATOM   2467  O   MET A1415      16.245 -25.959 136.075  1.00  0.00           O  
ATOM   2468  CB  MET A1415      14.932 -23.273 136.250  1.00  0.00           C  
ATOM   2469  CG  MET A1415      14.442 -22.019 136.950  1.00  0.00           C  
ATOM   2470  SD  MET A1415      12.642 -22.060 137.115  1.00  0.00           S  
ATOM   2471  CE  MET A1415      12.174 -22.198 135.311  1.00  0.00           C  
ATOM   2472  N   SER A1416      16.928 -25.300 138.104  1.00  0.00           N  
ATOM   2473  CA  SER A1416      17.024 -26.664 138.619  1.00  0.00           C  
ATOM   2474  C   SER A1416      16.925 -26.650 140.132  1.00  0.00           C  
ATOM   2475  O   SER A1416      17.447 -25.746 140.795  1.00  0.00           O  
ATOM   2476  CB  SER A1416      18.335 -27.327 138.204  1.00  0.00           C  
ATOM   2477  OG  SER A1416      19.352 -27.078 139.148  1.00  0.00           O  
ATOM   2478  N   LYS A1417      16.255 -27.659 140.672  1.00  0.00           N  
ATOM   2479  CA  LYS A1417      16.065 -27.772 142.107  1.00  0.00           C  
ATOM   2480  C   LYS A1417      17.392 -27.746 142.882  1.00  0.00           C  
ATOM   2481  O   LYS A1417      17.524 -27.010 143.859  1.00  0.00           O  
ATOM   2482  CB  LYS A1417      15.278 -29.052 142.411  1.00  0.00           C  
ATOM   2483  CG  LYS A1417      14.398 -28.991 143.668  1.00  0.00           C  
ATOM   2484  CD  LYS A1417      15.233 -28.991 144.966  1.00  0.00           C  
ATOM   2485  CE  LYS A1417      14.371 -28.773 146.223  1.00  0.00           C  
ATOM   2486  NZ  LYS A1417      13.208 -29.716 146.323  1.00  0.00           N  
ATOM   2487  N   THR A1441      18.400 -28.491 142.442  1.00  0.00           N  
ATOM   2488  CA  THR A1441      19.634 -28.476 143.221  1.00  0.00           C  
ATOM   2489  C   THR A1441      20.449 -27.186 143.123  1.00  0.00           C  
ATOM   2490  O   THR A1441      21.229 -26.876 144.031  1.00  0.00           O  
ATOM   2491  CB  THR A1441      20.546 -29.680 142.921  1.00  0.00           C  
ATOM   2492  OG1 THR A1441      21.554 -29.290 141.994  1.00  0.00           O  
ATOM   2493  CG2 THR A1441      19.744 -30.847 142.383  1.00  0.00           C  
ATOM   2494  N   LEU A1444      20.283 -26.427 142.044  1.00  0.00           N  
ATOM   2495  CA  LEU A1444      21.006 -25.164 141.953  1.00  0.00           C  
ATOM   2496  C   LEU A1444      20.337 -24.230 142.956  1.00  0.00           C  
ATOM   2497  O   LEU A1444      20.946 -23.287 143.460  1.00  0.00           O  
ATOM   2498  CB  LEU A1444      20.906 -24.564 140.550  1.00  0.00           C  
ATOM   2499  CG  LEU A1444      22.219 -24.361 139.795  1.00  0.00           C  
ATOM   2500  CD1 LEU A1444      21.975 -23.431 138.613  1.00  0.00           C  
ATOM   2501  CD2 LEU A1444      23.274 -23.772 140.720  1.00  0.00           C  
ATOM   2502  N   GLY A1450      19.078 -24.522 143.260  1.00  0.00           N  
ATOM   2503  CA  GLY A1450      18.334 -23.715 144.209  1.00  0.00           C  
ATOM   2504  C   GLY A1450      17.843 -22.418 143.605  1.00  0.00           C  
ATOM   2505  O   GLY A1450      17.638 -21.447 144.329  1.00  0.00           O  
ATOM   2506  N   ASN A1452      17.636 -22.403 142.286  1.00  0.00           N  
ATOM   2507  CA  ASN A1452      17.175 -21.203 141.605  1.00  0.00           C  
ATOM   2508  C   ASN A1452      15.799 -21.377 140.942  1.00  0.00           C  
ATOM   2509  O   ASN A1452      15.476 -20.687 139.971  1.00  0.00           O  
ATOM   2510  CB  ASN A1452      18.197 -20.790 140.554  1.00  0.00           C  
ATOM   2511  CG  ASN A1452      18.263 -21.759 139.381  1.00  0.00           C  
ATOM   2512  OD1 ASN A1452      17.759 -22.884 139.450  1.00  0.00           O  
ATOM   2513  ND2 ASN A1452      18.899 -21.323 138.293  1.00  0.00           N  
ATOM   2514  N   VAL A1455      14.991 -22.275 141.488  1.00  0.00           N  
ATOM   2515  CA  VAL A1455      13.658 -22.549 140.963  1.00  0.00           C  
ATOM   2516  C   VAL A1455      12.633 -21.458 141.266  1.00  0.00           C  
ATOM   2517  O   VAL A1455      12.598 -20.926 142.362  1.00  0.00           O  
ATOM   2518  CB  VAL A1455      13.081 -23.859 141.549  1.00  0.00           C  
ATOM   2519  CG1 VAL A1455      11.627 -24.053 141.047  1.00  0.00           C  
ATOM   2520  CG2 VAL A1455      13.946 -25.052 141.152  1.00  0.00           C  
ATOM   2521  N   VAL A1456      11.805 -21.122 140.284  1.00  0.00           N  
ATOM   2522  CA  VAL A1456      10.737 -20.144 140.484  1.00  0.00           C  
ATOM   2523  C   VAL A1456       9.438 -20.942 140.295  1.00  0.00           C  
ATOM   2524  O   VAL A1456       9.201 -21.544 139.250  1.00  0.00           O  
ATOM   2525  CB  VAL A1456      10.835 -18.979 139.485  1.00  0.00           C  
ATOM   2526  CG1 VAL A1456       9.657 -18.029 139.676  1.00  0.00           C  
ATOM   2527  CG2 VAL A1456      12.172 -18.202 139.716  1.00  0.00           C  
ATOM   2528  N   ASP A1457       8.629 -20.968 141.340  1.00  0.00           N  
ATOM   2529  CA  ASP A1457       7.389 -21.725 141.364  1.00  0.00           C  
ATOM   2530  C   ASP A1457       6.199 -20.866 140.938  1.00  0.00           C  
ATOM   2531  O   ASP A1457       5.748 -19.977 141.663  1.00  0.00           O  
ATOM   2532  CB  ASP A1457       7.212 -22.282 142.782  1.00  0.00           C  
ATOM   2533  CG  ASP A1457       5.993 -23.163 142.930  1.00  0.00           C  
ATOM   2534  OD1 ASP A1457       5.176 -23.236 142.004  1.00  0.00           O  
ATOM   2535  OD2 ASP A1457       5.851 -23.783 144.003  1.00  0.00           O  
ATOM   2536  N   PRO A1458       5.658 -21.136 139.747  1.00  0.00           N  
ATOM   2537  CA  PRO A1458       4.515 -20.356 139.257  1.00  0.00           C  
ATOM   2538  C   PRO A1458       3.249 -20.512 140.112  1.00  0.00           C  
ATOM   2539  O   PRO A1458       2.439 -19.593 140.228  1.00  0.00           O  
ATOM   2540  CB  PRO A1458       4.331 -20.886 137.832  1.00  0.00           C  
ATOM   2541  CG  PRO A1458       4.733 -22.340 137.983  1.00  0.00           C  
ATOM   2542  CD  PRO A1458       5.983 -22.245 138.834  1.00  0.00           C  
ATOM   2543  N   PHE A1459       3.065 -21.666 140.726  1.00  0.00           N  
ATOM   2544  CA  PHE A1459       1.858 -21.853 141.523  1.00  0.00           C  
ATOM   2545  C   PHE A1459       1.921 -21.089 142.846  1.00  0.00           C  
ATOM   2546  O   PHE A1459       0.903 -20.568 143.331  1.00  0.00           O  
ATOM   2547  CB  PHE A1459       1.636 -23.350 141.701  1.00  0.00           C  
ATOM   2548  CG  PHE A1459       1.522 -24.072 140.380  1.00  0.00           C  
ATOM   2549  CD1 PHE A1459       0.400 -23.883 139.578  1.00  0.00           C  
ATOM   2550  CD2 PHE A1459       2.579 -24.826 139.883  1.00  0.00           C  
ATOM   2551  CE1 PHE A1459       0.331 -24.423 138.296  1.00  0.00           C  
ATOM   2552  CE2 PHE A1459       2.518 -25.373 138.592  1.00  0.00           C  
ATOM   2553  CZ  PHE A1459       1.389 -25.166 137.800  1.00  0.00           C  
ATOM   2554  N   ALA A1460       3.113 -21.005 143.420  1.00  0.00           N  
ATOM   2555  CA  ALA A1460       3.279 -20.251 144.654  1.00  0.00           C  
ATOM   2556  C   ALA A1460       3.114 -18.766 144.301  1.00  0.00           C  
ATOM   2557  O   ALA A1460       2.474 -18.004 145.030  1.00  0.00           O  
ATOM   2558  CB  ALA A1460       4.664 -20.499 145.247  1.00  0.00           C  
ATOM   2559  N   LEU A1461       3.667 -18.356 143.164  1.00  0.00           N  
ATOM   2560  CA  LEU A1461       3.569 -16.956 142.754  1.00  0.00           C  
ATOM   2561  C   LEU A1461       2.132 -16.558 142.484  1.00  0.00           C  
ATOM   2562  O   LEU A1461       1.671 -15.473 142.864  1.00  0.00           O  
ATOM   2563  CB  LEU A1461       4.411 -16.727 141.502  1.00  0.00           C  
ATOM   2564  CG  LEU A1461       5.791 -16.088 141.694  1.00  0.00           C  
ATOM   2565  CD1 LEU A1461       6.349 -16.309 143.076  1.00  0.00           C  
ATOM   2566  CD2 LEU A1461       6.713 -16.642 140.628  1.00  0.00           C  
ATOM   2567  N   LEU A1462       1.443 -17.462 141.802  1.00  0.00           N  
ATOM   2568  CA  LEU A1462       0.051 -17.326 141.419  1.00  0.00           C  
ATOM   2569  C   LEU A1462      -0.797 -17.184 142.688  1.00  0.00           C  
ATOM   2570  O   LEU A1462      -1.718 -16.372 142.757  1.00  0.00           O  
ATOM   2571  CB  LEU A1462      -0.296 -18.599 140.669  1.00  0.00           C  
ATOM   2572  CG  LEU A1462      -1.602 -19.151 140.165  1.00  0.00           C  
ATOM   2573  CD1 LEU A1462      -1.184 -20.367 139.310  1.00  0.00           C  
ATOM   2574  CD2 LEU A1462      -2.564 -19.538 141.279  1.00  0.00           C  
ATOM   2575  N   GLU A1463      -0.489 -18.011 143.677  1.00  0.00           N  
ATOM   2576  CA  GLU A1463      -1.209 -17.983 144.951  1.00  0.00           C  
ATOM   2577  C   GLU A1463      -1.047 -16.609 145.619  1.00  0.00           C  
ATOM   2578  O   GLU A1463      -2.001 -16.043 146.125  1.00  0.00           O  
ATOM   2579  CB  GLU A1463      -0.662 -19.094 145.857  1.00  0.00           C  
ATOM   2580  CG  GLU A1463      -1.157 -19.081 147.287  1.00  0.00           C  
ATOM   2581  CD  GLU A1463      -2.661 -19.236 147.388  1.00  0.00           C  
ATOM   2582  OE1 GLU A1463      -3.246 -20.000 146.587  1.00  0.00           O  
ATOM   2583  OE2 GLU A1463      -3.263 -18.602 148.278  1.00  0.00           O  
ATOM   2584  N   LYS A1465       0.162 -16.064 145.588  1.00  0.00           N  
ATOM   2585  CA  LYS A1465       0.424 -14.775 146.222  1.00  0.00           C  
ATOM   2586  C   LYS A1465      -0.086 -13.537 145.457  1.00  0.00           C  
ATOM   2587  O   LYS A1465      -0.823 -12.723 146.011  1.00  0.00           O  
ATOM   2588  CB  LYS A1465       1.927 -14.643 146.487  1.00  0.00           C  
ATOM   2589  CG  LYS A1465       2.317 -13.446 147.341  1.00  0.00           C  
ATOM   2590  CD  LYS A1465       3.747 -13.566 147.829  1.00  0.00           C  
ATOM   2591  CE  LYS A1465       4.135 -12.374 148.710  1.00  0.00           C  
ATOM   2592  NZ  LYS A1465       5.621 -12.295 148.860  1.00  0.00           N  
ATOM   2593  N   TYR A1467       0.278 -13.408 144.184  1.00  0.00           N  
ATOM   2594  CA  TYR A1467      -0.116 -12.239 143.402  1.00  0.00           C  
ATOM   2595  C   TYR A1467      -1.336 -12.418 142.530  1.00  0.00           C  
ATOM   2596  O   TYR A1467      -1.853 -11.441 141.968  1.00  0.00           O  
ATOM   2597  CB  TYR A1467       1.047 -11.792 142.515  1.00  0.00           C  
ATOM   2598  CG  TYR A1467       2.314 -11.523 143.287  1.00  0.00           C  
ATOM   2599  CD1 TYR A1467       3.207 -12.555 143.590  1.00  0.00           C  
ATOM   2600  CD2 TYR A1467       2.596 -10.241 143.764  1.00  0.00           C  
ATOM   2601  CE1 TYR A1467       4.359 -12.308 144.359  1.00  0.00           C  
ATOM   2602  CE2 TYR A1467       3.731  -9.990 144.528  1.00  0.00           C  
ATOM   2603  CZ  TYR A1467       4.604 -11.025 144.822  1.00  0.00           C  
ATOM   2604  OH  TYR A1467       5.713 -10.765 145.598  1.00  0.00           O  
ATOM   2605  N   GLY A1468      -1.804 -13.655 142.421  1.00  0.00           N  
ATOM   2606  CA  GLY A1468      -2.953 -13.923 141.582  1.00  0.00           C  
ATOM   2607  C   GLY A1468      -2.522 -14.363 140.187  1.00  0.00           C  
ATOM   2608  O   GLY A1468      -1.434 -14.013 139.706  1.00  0.00           O  
ATOM   2609  N   ARG A1507      -3.402 -15.132 139.553  1.00  0.00           N  
ATOM   2610  CA  ARG A1507      -3.227 -15.705 138.218  1.00  0.00           C  
ATOM   2611  C   ARG A1507      -2.951 -14.657 137.124  1.00  0.00           C  
ATOM   2612  O   ARG A1507      -2.042 -14.810 136.291  1.00  0.00           O  
ATOM   2613  CB  ARG A1507      -4.508 -16.512 137.901  1.00  0.00           C  
ATOM   2614  CG  ARG A1507      -4.814 -16.796 136.464  1.00  0.00           C  
ATOM   2615  CD  ARG A1507      -6.320 -17.068 136.268  1.00  0.00           C  
ATOM   2616  NE  ARG A1507      -6.757 -18.162 137.105  1.00  0.00           N  
ATOM   2617  CZ  ARG A1507      -8.023 -18.433 137.397  1.00  0.00           C  
ATOM   2618  NH1 ARG A1507      -9.008 -17.683 136.917  1.00  0.00           N  
ATOM   2619  NH2 ARG A1507      -8.292 -19.464 138.180  1.00  0.00           N  
ATOM   2620  N   ASP A1508      -3.747 -13.603 137.121  1.00  0.00           N  
ATOM   2621  CA  ASP A1508      -3.605 -12.543 136.122  1.00  0.00           C  
ATOM   2622  C   ASP A1508      -2.241 -11.843 136.149  1.00  0.00           C  
ATOM   2623  O   ASP A1508      -1.618 -11.639 135.096  1.00  0.00           O  
ATOM   2624  CB  ASP A1508      -4.725 -11.513 136.298  1.00  0.00           C  
ATOM   2625  CG  ASP A1508      -6.118 -12.134 136.181  1.00  0.00           C  
ATOM   2626  OD1 ASP A1508      -6.549 -12.862 137.103  1.00  0.00           O  
ATOM   2627  OD2 ASP A1508      -6.791 -11.901 135.166  1.00  0.00           O  
ATOM   2628  N   ALA A1509      -1.781 -11.468 137.337  1.00  0.00           N  
ATOM   2629  CA  ALA A1509      -0.477 -10.808 137.456  1.00  0.00           C  
ATOM   2630  C   ALA A1509       0.641 -11.726 136.965  1.00  0.00           C  
ATOM   2631  O   ALA A1509       1.551 -11.285 136.274  1.00  0.00           O  
ATOM   2632  CB  ALA A1509      -0.218 -10.418 138.889  1.00  0.00           C  
ATOM   2633  N   LEU A1510       0.585 -13.001 137.338  1.00  0.00           N  
ATOM   2634  CA  LEU A1510       1.620 -13.923 136.894  1.00  0.00           C  
ATOM   2635  C   LEU A1510       1.606 -14.003 135.371  1.00  0.00           C  
ATOM   2636  O   LEU A1510       2.648 -13.866 134.715  1.00  0.00           O  
ATOM   2637  CB  LEU A1510       1.416 -15.324 137.474  1.00  0.00           C  
ATOM   2638  CG  LEU A1510       2.371 -16.352 136.833  1.00  0.00           C  
ATOM   2639  CD1 LEU A1510       3.804 -16.042 137.242  1.00  0.00           C  
ATOM   2640  CD2 LEU A1510       2.006 -17.765 137.270  1.00  0.00           C  
ATOM   2641  N   ARG A1511       0.424 -14.217 134.810  1.00  0.00           N  
ATOM   2642  CA  ARG A1511       0.294 -14.322 133.366  1.00  0.00           C  
ATOM   2643  C   ARG A1511       0.831 -13.063 132.690  1.00  0.00           C  
ATOM   2644  O   ARG A1511       1.592 -13.146 131.734  1.00  0.00           O  
ATOM   2645  CB  ARG A1511      -1.172 -14.542 132.978  1.00  0.00           C  
ATOM   2646  CG  ARG A1511      -1.746 -15.924 133.332  1.00  0.00           C  
ATOM   2647  CD  ARG A1511      -3.276 -15.887 133.269  1.00  0.00           C  
ATOM   2648  NE  ARG A1511      -3.736 -15.508 131.934  1.00  0.00           N  
ATOM   2649  CZ  ARG A1511      -4.159 -16.373 131.020  1.00  0.00           C  
ATOM   2650  NH1 ARG A1511      -4.198 -17.672 131.302  1.00  0.00           N  
ATOM   2651  NH2 ARG A1511      -4.512 -15.947 129.812  1.00  0.00           N  
ATOM   2652  N   TYR A1516       0.443 -11.896 133.193  1.00  0.00           N  
ATOM   2653  CA  TYR A1516       0.914 -10.649 132.598  1.00  0.00           C  
ATOM   2654  C   TYR A1516       2.445 -10.593 132.655  1.00  0.00           C  
ATOM   2655  O   TYR A1516       3.101 -10.272 131.661  1.00  0.00           O  
ATOM   2656  CB  TYR A1516       0.304  -9.444 133.319  1.00  0.00           C  
ATOM   2657  CG  TYR A1516       0.934  -8.126 132.922  1.00  0.00           C  
ATOM   2658  CD1 TYR A1516       0.579  -7.490 131.736  1.00  0.00           C  
ATOM   2659  CD2 TYR A1516       1.936  -7.550 133.710  1.00  0.00           C  
ATOM   2660  CE1 TYR A1516       1.202  -6.314 131.333  1.00  0.00           C  
ATOM   2661  CE2 TYR A1516       2.571  -6.373 133.322  1.00  0.00           C  
ATOM   2662  CZ  TYR A1516       2.200  -5.761 132.135  1.00  0.00           C  
ATOM   2663  OH  TYR A1516       2.828  -4.605 131.745  1.00  0.00           O  
ATOM   2664  N   TYR A1517       3.015 -10.923 133.808  1.00  0.00           N  
ATOM   2665  CA  TYR A1517       4.461 -10.900 133.954  1.00  0.00           C  
ATOM   2666  C   TYR A1517       5.159 -11.756 132.914  1.00  0.00           C  
ATOM   2667  O   TYR A1517       6.079 -11.299 132.262  1.00  0.00           O  
ATOM   2668  CB  TYR A1517       4.868 -11.375 135.360  1.00  0.00           C  
ATOM   2669  CG  TYR A1517       6.361 -11.661 135.512  1.00  0.00           C  
ATOM   2670  CD1 TYR A1517       7.315 -10.632 135.466  1.00  0.00           C  
ATOM   2671  CD2 TYR A1517       6.810 -12.956 135.713  1.00  0.00           C  
ATOM   2672  CE1 TYR A1517       8.700 -10.916 135.624  1.00  0.00           C  
ATOM   2673  CE2 TYR A1517       8.165 -13.246 135.875  1.00  0.00           C  
ATOM   2674  CZ  TYR A1517       9.108 -12.226 135.829  1.00  0.00           C  
ATOM   2675  OH  TYR A1517      10.443 -12.550 136.004  1.00  0.00           O  
ATOM   2676  N   LEU A1518       4.709 -13.000 132.755  1.00  0.00           N  
ATOM   2677  CA  LEU A1518       5.314 -13.932 131.804  1.00  0.00           C  
ATOM   2678  C   LEU A1518       5.249 -13.505 130.352  1.00  0.00           C  
ATOM   2679  O   LEU A1518       6.170 -13.777 129.576  1.00  0.00           O  
ATOM   2680  CB  LEU A1518       4.656 -15.306 131.928  1.00  0.00           C  
ATOM   2681  CG  LEU A1518       4.797 -15.936 133.321  1.00  0.00           C  
ATOM   2682  CD1 LEU A1518       4.106 -17.291 133.312  1.00  0.00           C  
ATOM   2683  CD2 LEU A1518       6.275 -16.101 133.687  1.00  0.00           C  
ATOM   2684  N   LEU A1527       4.149 -12.853 129.984  1.00  0.00           N  
ATOM   2685  CA  LEU A1527       3.946 -12.408 128.624  1.00  0.00           C  
ATOM   2686  C   LEU A1527       4.659 -11.091 128.319  1.00  0.00           C  
ATOM   2687  O   LEU A1527       5.146 -10.874 127.209  1.00  0.00           O  
ATOM   2688  CB  LEU A1527       2.448 -12.256 128.378  1.00  0.00           C  
ATOM   2689  CG  LEU A1527       1.654 -13.577 128.391  1.00  0.00           C  
ATOM   2690  CD1 LEU A1527       0.152 -13.314 128.615  1.00  0.00           C  
ATOM   2691  CD2 LEU A1527       1.876 -14.302 127.094  1.00  0.00           C  
ATOM   2692  N   ARG A1528       4.731 -10.222 129.318  1.00  0.00           N  
ATOM   2693  CA  ARG A1528       5.339  -8.908 129.150  1.00  0.00           C  
ATOM   2694  C   ARG A1528       6.846  -8.911 129.266  1.00  0.00           C  
ATOM   2695  O   ARG A1528       7.545  -8.314 128.456  1.00  0.00           O  
ATOM   2696  CB  ARG A1528       4.766  -7.957 130.193  1.00  0.00           C  
ATOM   2697  CG  ARG A1528       5.385  -6.573 130.195  1.00  0.00           C  
ATOM   2698  CD  ARG A1528       5.060  -5.816 128.903  1.00  0.00           C  
ATOM   2699  NE  ARG A1528       5.471  -4.432 129.046  1.00  0.00           N  
ATOM   2700  CZ  ARG A1528       6.719  -4.031 128.913  1.00  0.00           C  
ATOM   2701  NH1 ARG A1528       7.661  -4.918 128.614  1.00  0.00           N  
ATOM   2702  NH2 ARG A1528       7.030  -2.762 129.123  1.00  0.00           N  
ATOM   2703  N   GLU A1549       7.342  -9.614 130.267  1.00  0.00           N  
ATOM   2704  CA  GLU A1549       8.765  -9.660 130.532  1.00  0.00           C  
ATOM   2705  C   GLU A1549       9.607 -10.517 129.594  1.00  0.00           C  
ATOM   2706  O   GLU A1549      10.792 -10.264 129.435  1.00  0.00           O  
ATOM   2707  CB  GLU A1549       9.002 -10.142 131.964  1.00  0.00           C  
ATOM   2708  CG  GLU A1549      10.460 -10.091 132.376  1.00  0.00           C  
ATOM   2709  CD  GLU A1549      10.760  -8.919 133.304  1.00  0.00           C  
ATOM   2710  OE1 GLU A1549       9.950  -7.971 133.362  1.00  0.00           O  
ATOM   2711  OE2 GLU A1549      11.815  -8.952 133.975  1.00  0.00           O  
ATOM   2712  N   ILE A1563       9.010 -11.499 128.936  1.00  0.00           N  
ATOM   2713  CA  ILE A1563       9.831 -12.380 128.112  1.00  0.00           C  
ATOM   2714  C   ILE A1563       9.603 -12.341 126.615  1.00  0.00           C  
ATOM   2715  O   ILE A1563       8.499 -12.559 126.144  1.00  0.00           O  
ATOM   2716  CB  ILE A1563       9.664 -13.842 128.593  1.00  0.00           C  
ATOM   2717  CG1 ILE A1563       9.951 -13.917 130.098  1.00  0.00           C  
ATOM   2718  CG2 ILE A1563      10.595 -14.774 127.805  1.00  0.00           C  
ATOM   2719  CD1 ILE A1563       9.307 -15.093 130.818  1.00  0.00           C  
ATOM   2720  N   PRO A1569      10.649 -12.009 125.845  1.00  0.00           N  
ATOM   2721  CA  PRO A1569      10.496 -11.978 124.392  1.00  0.00           C  
ATOM   2722  C   PRO A1569      10.441 -13.458 124.038  1.00  0.00           C  
ATOM   2723  O   PRO A1569      11.411 -14.198 124.274  1.00  0.00           O  
ATOM   2724  CB  PRO A1569      11.800 -11.335 123.911  1.00  0.00           C  
ATOM   2725  CG  PRO A1569      12.215 -10.486 125.087  1.00  0.00           C  
ATOM   2726  CD  PRO A1569      11.918 -11.384 126.259  1.00  0.00           C  
ATOM   2727  N   TYR A1594       9.313 -13.892 123.494  1.00  0.00           N  
ATOM   2728  CA  TYR A1594       9.145 -15.302 123.171  1.00  0.00           C  
ATOM   2729  C   TYR A1594      10.280 -15.852 122.308  1.00  0.00           C  
ATOM   2730  O   TYR A1594      10.546 -15.347 121.204  1.00  0.00           O  
ATOM   2731  CB  TYR A1594       7.805 -15.537 122.464  1.00  0.00           C  
ATOM   2732  CG  TYR A1594       7.469 -17.016 122.379  1.00  0.00           C  
ATOM   2733  CD1 TYR A1594       6.936 -17.687 123.481  1.00  0.00           C  
ATOM   2734  CD2 TYR A1594       7.710 -17.747 121.210  1.00  0.00           C  
ATOM   2735  CE1 TYR A1594       6.646 -19.048 123.428  1.00  0.00           C  
ATOM   2736  CE2 TYR A1594       7.420 -19.120 121.140  1.00  0.00           C  
ATOM   2737  CZ  TYR A1594       6.888 -19.762 122.261  1.00  0.00           C  
ATOM   2738  OH  TYR A1594       6.608 -21.110 122.227  1.00  0.00           O  
ATOM   2739  N   GLY A1596      10.942 -16.886 122.824  1.00  0.00           N  
ATOM   2740  CA  GLY A1596      12.038 -17.521 122.113  1.00  0.00           C  
ATOM   2741  C   GLY A1596      13.416 -17.220 122.688  1.00  0.00           C  
ATOM   2742  O   GLY A1596      14.371 -17.957 122.459  1.00  0.00           O  
ATOM   2743  N   GLN A1601      13.516 -16.147 123.466  1.00  0.00           N  
ATOM   2744  CA  GLN A1601      14.798 -15.730 124.032  1.00  0.00           C  
ATOM   2745  C   GLN A1601      14.987 -16.107 125.491  1.00  0.00           C  
ATOM   2746  O   GLN A1601      14.187 -15.711 126.336  1.00  0.00           O  
ATOM   2747  CB  GLN A1601      14.929 -14.213 123.859  1.00  0.00           C  
ATOM   2748  CG  GLN A1601      16.265 -13.634 124.293  1.00  0.00           C  
ATOM   2749  CD  GLN A1601      16.335 -12.128 124.022  1.00  0.00           C  
ATOM   2750  OE1 GLN A1601      16.053 -11.306 124.899  1.00  0.00           O  
ATOM   2751  NE2 GLN A1601      16.681 -11.772 122.786  1.00  0.00           N  
ATOM   2752  N   ASP A1602      16.040 -16.871 125.789  1.00  0.00           N  
ATOM   2753  CA  ASP A1602      16.326 -17.276 127.173  1.00  0.00           C  
ATOM   2754  C   ASP A1602      16.255 -16.032 128.065  1.00  0.00           C  
ATOM   2755  O   ASP A1602      16.895 -15.039 127.776  1.00  0.00           O  
ATOM   2756  CB  ASP A1602      17.723 -17.906 127.281  1.00  0.00           C  
ATOM   2757  CG  ASP A1602      17.816 -19.260 126.599  1.00  0.00           C  
ATOM   2758  OD1 ASP A1602      16.777 -19.793 126.152  1.00  0.00           O  
ATOM   2759  OD2 ASP A1602      18.942 -19.801 126.519  1.00  0.00           O  
ATOM   2760  N   THR A1603      15.482 -16.093 129.142  1.00  0.00           N  
ATOM   2761  CA  THR A1603      15.299 -14.936 130.016  1.00  0.00           C  
ATOM   2762  C   THR A1603      15.189 -15.291 131.500  1.00  0.00           C  
ATOM   2763  O   THR A1603      14.467 -16.209 131.876  1.00  0.00           O  
ATOM   2764  CB  THR A1603      14.003 -14.174 129.638  1.00  0.00           C  
ATOM   2765  OG1 THR A1603      14.011 -13.864 128.236  1.00  0.00           O  
ATOM   2766  CG2 THR A1603      13.886 -12.888 130.436  1.00  0.00           C  
ATOM   2767  N   PRO A1604      15.911 -14.565 132.364  1.00  0.00           N  
ATOM   2768  CA  PRO A1604      15.809 -14.877 133.792  1.00  0.00           C  
ATOM   2769  C   PRO A1604      14.507 -14.325 134.359  1.00  0.00           C  
ATOM   2770  O   PRO A1604      14.019 -13.275 133.925  1.00  0.00           O  
ATOM   2771  CB  PRO A1604      17.049 -14.192 134.405  1.00  0.00           C  
ATOM   2772  CG  PRO A1604      17.375 -13.092 133.426  1.00  0.00           C  
ATOM   2773  CD  PRO A1604      17.081 -13.710 132.075  1.00  0.00           C  
ATOM   2774  N   VAL A1613      13.932 -15.046 135.309  1.00  0.00           N  
ATOM   2775  CA  VAL A1613      12.700 -14.610 135.942  1.00  0.00           C  
ATOM   2776  C   VAL A1613      12.891 -14.682 137.440  1.00  0.00           C  
ATOM   2777  O   VAL A1613      13.801 -15.365 137.917  1.00  0.00           O  
ATOM   2778  CB  VAL A1613      11.493 -15.503 135.562  1.00  0.00           C  
ATOM   2779  CG1 VAL A1613      11.212 -15.401 134.075  1.00  0.00           C  
ATOM   2780  CG2 VAL A1613      11.759 -16.923 135.965  1.00  0.00           C  
ATOM   2781  N   SER A1614      12.031 -13.999 138.186  1.00  0.00           N  
ATOM   2782  CA  SER A1614      12.136 -13.994 139.639  1.00  0.00           C  
ATOM   2783  C   SER A1614      10.917 -13.359 140.249  1.00  0.00           C  
ATOM   2784  O   SER A1614      10.183 -12.629 139.567  1.00  0.00           O  
ATOM   2785  CB  SER A1614      13.363 -13.184 140.089  1.00  0.00           C  
ATOM   2786  OG  SER A1614      13.290 -11.837 139.625  1.00  0.00           O  
ATOM   2787  N   GLU A1615      10.713 -13.605 141.539  1.00  0.00           N  
ATOM   2788  CA  GLU A1615       9.574 -13.010 142.202  1.00  0.00           C  
ATOM   2789  C   GLU A1615       9.766 -11.499 142.228  1.00  0.00           C  
ATOM   2790  O   GLU A1615       8.822 -10.743 142.049  1.00  0.00           O  
ATOM   2791  CB  GLU A1615       9.422 -13.521 143.633  1.00  0.00           C  
ATOM   2792  CG  GLU A1615       8.161 -12.971 144.263  1.00  0.00           C  
ATOM   2793  CD  GLU A1615       7.946 -13.415 145.695  1.00  0.00           C  
ATOM   2794  OE1 GLU A1615       8.360 -14.535 146.063  1.00  0.00           O  
ATOM   2795  OE2 GLU A1615       7.331 -12.629 146.441  1.00  0.00           O  
ATOM   2796  N   GLU A1616      11.002 -11.070 142.464  1.00  0.00           N  
ATOM   2797  CA  GLU A1616      11.316  -9.651 142.506  1.00  0.00           C  
ATOM   2798  C   GLU A1616      10.912  -8.941 141.204  1.00  0.00           C  
ATOM   2799  O   GLU A1616      10.314  -7.863 141.244  1.00  0.00           O  
ATOM   2800  CB  GLU A1616      12.808  -9.468 142.802  1.00  0.00           C  
ATOM   2801  CG  GLU A1616      13.718 -10.529 142.149  1.00  0.00           C  
ATOM   2802  CD  GLU A1616      13.926 -11.829 142.979  1.00  0.00           C  
ATOM   2803  OE1 GLU A1616      12.932 -12.497 143.362  1.00  0.00           O  
ATOM   2804  OE2 GLU A1616      15.114 -12.188 143.218  1.00  0.00           O  
ATOM   2805  N   ALA A1617      11.227  -9.532 140.051  1.00  0.00           N  
ATOM   2806  CA  ALA A1617      10.841  -8.915 138.775  1.00  0.00           C  
ATOM   2807  C   ALA A1617       9.311  -8.923 138.603  1.00  0.00           C  
ATOM   2808  O   ALA A1617       8.752  -7.992 138.019  1.00  0.00           O  
ATOM   2809  CB  ALA A1617      11.505  -9.639 137.588  1.00  0.00           C  
ATOM   2810  N   LEU A1619       8.646  -9.973 139.090  1.00  0.00           N  
ATOM   2811  CA  LEU A1619       7.187 -10.039 139.001  1.00  0.00           C  
ATOM   2812  C   LEU A1619       6.594  -8.947 139.896  1.00  0.00           C  
ATOM   2813  O   LEU A1619       5.702  -8.183 139.491  1.00  0.00           O  
ATOM   2814  CB  LEU A1619       6.670 -11.403 139.466  1.00  0.00           C  
ATOM   2815  CG  LEU A1619       5.146 -11.580 139.457  1.00  0.00           C  
ATOM   2816  CD1 LEU A1619       4.783 -13.076 139.353  1.00  0.00           C  
ATOM   2817  CD2 LEU A1619       4.555 -11.005 140.722  1.00  0.00           C  
ATOM   2818  N   ARG A1620       7.120  -8.875 141.112  1.00  0.00           N  
ATOM   2819  CA  ARG A1620       6.655  -7.910 142.092  1.00  0.00           C  
ATOM   2820  C   ARG A1620       6.801  -6.491 141.546  1.00  0.00           C  
ATOM   2821  O   ARG A1620       5.922  -5.662 141.715  1.00  0.00           O  
ATOM   2822  CB  ARG A1620       7.460  -8.082 143.387  1.00  0.00           C  
ATOM   2823  CG  ARG A1620       6.916  -7.305 144.557  1.00  0.00           C  
ATOM   2824  CD  ARG A1620       7.786  -7.479 145.807  1.00  0.00           C  
ATOM   2825  NE  ARG A1620       7.142  -6.822 146.936  1.00  0.00           N  
ATOM   2826  CZ  ARG A1620       6.110  -7.317 147.610  1.00  0.00           C  
ATOM   2827  NH1 ARG A1620       5.596  -8.499 147.292  1.00  0.00           N  
ATOM   2828  NH2 ARG A1620       5.566  -6.604 148.585  1.00  0.00           N  
ATOM   2829  N   THR A1621       7.918  -6.222 140.881  1.00  0.00           N  
ATOM   2830  CA  THR A1621       8.165  -4.907 140.293  1.00  0.00           C  
ATOM   2831  C   THR A1621       7.073  -4.571 139.258  1.00  0.00           C  
ATOM   2832  O   THR A1621       6.478  -3.480 139.266  1.00  0.00           O  
ATOM   2833  CB  THR A1621       9.562  -4.892 139.625  1.00  0.00           C  
ATOM   2834  OG1 THR A1621      10.567  -5.008 140.646  1.00  0.00           O  
ATOM   2835  CG2 THR A1621       9.787  -3.609 138.823  1.00  0.00           C  
ATOM   2836  N   ARG A1622       6.812  -5.523 138.371  1.00  0.00           N  
ATOM   2837  CA  ARG A1622       5.798  -5.358 137.338  1.00  0.00           C  
ATOM   2838  C   ARG A1622       4.413  -5.229 138.010  1.00  0.00           C  
ATOM   2839  O   ARG A1622       3.592  -4.386 137.634  1.00  0.00           O  
ATOM   2840  CB  ARG A1622       5.867  -6.576 136.388  1.00  0.00           C  
ATOM   2841  CG  ARG A1622       5.856  -6.245 134.916  1.00  0.00           C  
ATOM   2842  CD  ARG A1622       7.208  -6.233 134.218  1.00  0.00           C  
ATOM   2843  NE  ARG A1622       7.154  -5.162 133.229  1.00  0.00           N  
ATOM   2844  CZ  ARG A1622       8.047  -4.907 132.287  1.00  0.00           C  
ATOM   2845  NH1 ARG A1622       9.133  -5.644 132.133  1.00  0.00           N  
ATOM   2846  NH2 ARG A1622       7.835  -3.874 131.499  1.00  0.00           N  
ATOM   2847  N   TYR A1632       4.159  -6.044 139.028  1.00  0.00           N  
ATOM   2848  CA  TYR A1632       2.884  -5.989 139.738  1.00  0.00           C  
ATOM   2849  C   TYR A1632       2.613  -4.617 140.387  1.00  0.00           C  
ATOM   2850  O   TYR A1632       1.502  -4.079 140.309  1.00  0.00           O  
ATOM   2851  CB  TYR A1632       2.859  -7.041 140.833  1.00  0.00           C  
ATOM   2852  CG  TYR A1632       1.567  -7.100 141.613  1.00  0.00           C  
ATOM   2853  CD1 TYR A1632       0.535  -7.962 141.227  1.00  0.00           C  
ATOM   2854  CD2 TYR A1632       1.372  -6.298 142.744  1.00  0.00           C  
ATOM   2855  CE1 TYR A1632      -0.657  -8.024 141.945  1.00  0.00           C  
ATOM   2856  CE2 TYR A1632       0.184  -6.354 143.471  1.00  0.00           C  
ATOM   2857  CZ  TYR A1632      -0.825  -7.218 143.065  1.00  0.00           C  
ATOM   2858  OH  TYR A1632      -1.989  -7.286 143.781  1.00  0.00           O  
ATOM   2859  N   GLU A1635       3.620  -4.060 141.045  1.00  0.00           N  
ATOM   2860  CA  GLU A1635       3.411  -2.794 141.724  1.00  0.00           C  
ATOM   2861  C   GLU A1635       3.372  -1.566 140.820  1.00  0.00           C  
ATOM   2862  O   GLU A1635       2.654  -0.615 141.107  1.00  0.00           O  
ATOM   2863  CB  GLU A1635       4.454  -2.654 142.844  1.00  0.00           C  
ATOM   2864  CG  GLU A1635       4.176  -3.663 143.954  1.00  0.00           C  
ATOM   2865  CD  GLU A1635       5.150  -3.613 145.120  1.00  0.00           C  
ATOM   2866  OE1 GLU A1635       4.794  -4.178 146.186  1.00  0.00           O  
ATOM   2867  OE2 GLU A1635       6.256  -3.036 144.974  1.00  0.00           O  
ATOM   2868  N   ALA A1636       4.100  -1.595 139.713  1.00  0.00           N  
ATOM   2869  CA  ALA A1636       4.118  -0.457 138.801  1.00  0.00           C  
ATOM   2870  C   ALA A1636       3.082  -0.569 137.665  1.00  0.00           C  
ATOM   2871  O   ALA A1636       2.123   0.199 137.625  1.00  0.00           O  
ATOM   2872  CB  ALA A1636       5.527  -0.273 138.226  1.00  0.00           C  
ATOM   2873  N   ASP A1637       3.268  -1.523 136.756  1.00  0.00           N  
ATOM   2874  CA  ASP A1637       2.342  -1.717 135.622  1.00  0.00           C  
ATOM   2875  C   ASP A1637       0.863  -1.938 136.021  1.00  0.00           C  
ATOM   2876  O   ASP A1637      -0.061  -1.370 135.418  1.00  0.00           O  
ATOM   2877  CB  ASP A1637       2.763  -2.936 134.775  1.00  0.00           C  
ATOM   2878  CG  ASP A1637       4.202  -2.858 134.255  1.00  0.00           C  
ATOM   2879  OD1 ASP A1637       5.005  -2.042 134.763  1.00  0.00           O  
ATOM   2880  OD2 ASP A1637       4.537  -3.643 133.337  1.00  0.00           O  
ATOM   2881  N   LEU A1638       0.643  -2.780 137.025  1.00  0.00           N  
ATOM   2882  CA  LEU A1638      -0.714  -3.131 137.431  1.00  0.00           C  
ATOM   2883  C   LEU A1638      -1.333  -2.333 138.574  1.00  0.00           C  
ATOM   2884  O   LEU A1638      -2.342  -1.666 138.382  1.00  0.00           O  
ATOM   2885  CB  LEU A1638      -0.772  -4.636 137.760  1.00  0.00           C  
ATOM   2886  CG  LEU A1638      -0.099  -5.570 136.740  1.00  0.00           C  
ATOM   2887  CD1 LEU A1638      -0.157  -7.054 137.215  1.00  0.00           C  
ATOM   2888  CD2 LEU A1638      -0.789  -5.405 135.392  1.00  0.00           C  
ATOM   2889  N   ALA A1639      -0.745  -2.412 139.760  1.00  0.00           N  
ATOM   2890  CA  ALA A1639      -1.271  -1.685 140.920  1.00  0.00           C  
ATOM   2891  C   ALA A1639      -1.273  -0.185 140.685  1.00  0.00           C  
ATOM   2892  O   ALA A1639      -2.259   0.502 140.985  1.00  0.00           O  
ATOM   2893  CB  ALA A1639      -0.438  -2.004 142.170  1.00  0.00           C  
ATOM   2894  N   ASP A1640      -0.173   0.325 140.145  1.00  0.00           N  
ATOM   2895  CA  ASP A1640      -0.064   1.753 139.919  1.00  0.00           C  
ATOM   2896  C   ASP A1640      -0.715   2.265 138.640  1.00  0.00           C  
ATOM   2897  O   ASP A1640      -1.678   3.027 138.712  1.00  0.00           O  
ATOM   2898  CB  ASP A1640       1.405   2.187 139.972  1.00  0.00           C  
ATOM   2899  CG  ASP A1640       1.559   3.688 140.148  1.00  0.00           C  
ATOM   2900  OD1 ASP A1640       0.599   4.329 140.649  1.00  0.00           O  
ATOM   2901  OD2 ASP A1640       2.637   4.232 139.808  1.00  0.00           O  
ATOM   2902  N   ASP A1641      -0.221   1.855 137.474  1.00  0.00           N  
ATOM   2903  CA  ASP A1641      -0.801   2.353 136.229  1.00  0.00           C  
ATOM   2904  C   ASP A1641      -2.272   2.024 136.031  1.00  0.00           C  
ATOM   2905  O   ASP A1641      -3.023   2.833 135.489  1.00  0.00           O  
ATOM   2906  CB  ASP A1641      -0.008   1.863 135.014  1.00  0.00           C  
ATOM   2907  CG  ASP A1641       1.436   2.373 135.011  1.00  0.00           C  
ATOM   2908  OD1 ASP A1641       1.717   3.373 135.707  1.00  0.00           O  
ATOM   2909  OD2 ASP A1641       2.284   1.779 134.306  1.00  0.00           O  
ATOM   2910  N   LEU A1642      -2.688   0.847 136.481  1.00  0.00           N  
ATOM   2911  CA  LEU A1642      -4.070   0.430 136.312  1.00  0.00           C  
ATOM   2912  C   LEU A1642      -4.904   0.587 137.599  1.00  0.00           C  
ATOM   2913  O   LEU A1642      -5.880   1.332 137.629  1.00  0.00           O  
ATOM   2914  CB  LEU A1642      -4.076  -1.024 135.828  1.00  0.00           C  
ATOM   2915  CG  LEU A1642      -4.702  -1.476 134.502  1.00  0.00           C  
ATOM   2916  CD1 LEU A1642      -4.782  -0.367 133.459  1.00  0.00           C  
ATOM   2917  CD2 LEU A1642      -3.892  -2.664 133.986  1.00  0.00           C  
ATOM   2918  N   GLY A1662      -4.500  -0.103 138.659  1.00  0.00           N  
ATOM   2919  CA  GLY A1662      -5.228  -0.048 139.916  1.00  0.00           C  
ATOM   2920  C   GLY A1662      -5.484   1.333 140.489  1.00  0.00           C  
ATOM   2921  O   GLY A1662      -6.640   1.696 140.764  1.00  0.00           O  
ATOM   2922  N   ASN A1663      -4.423   2.106 140.686  1.00  0.00           N  
ATOM   2923  CA  ASN A1663      -4.580   3.448 141.240  1.00  0.00           C  
ATOM   2924  C   ASN A1663      -5.442   4.337 140.343  1.00  0.00           C  
ATOM   2925  O   ASN A1663      -6.263   5.110 140.842  1.00  0.00           O  
ATOM   2926  CB  ASN A1663      -3.221   4.106 141.451  1.00  0.00           C  
ATOM   2927  CG  ASN A1663      -2.436   3.468 142.576  1.00  0.00           C  
ATOM   2928  OD1 ASN A1663      -2.981   2.729 143.402  1.00  0.00           O  
ATOM   2929  ND2 ASN A1663      -1.150   3.763 142.624  1.00  0.00           N  
ATOM   2930  N   LEU A1664      -5.255   4.228 139.027  1.00  0.00           N  
ATOM   2931  CA  LEU A1664      -6.034   5.025 138.083  1.00  0.00           C  
ATOM   2932  C   LEU A1664      -7.522   4.678 138.180  1.00  0.00           C  
ATOM   2933  O   LEU A1664      -8.378   5.566 138.156  1.00  0.00           O  
ATOM   2934  CB  LEU A1664      -5.542   4.815 136.643  1.00  0.00           C  
ATOM   2935  CG  LEU A1664      -6.370   5.551 135.574  1.00  0.00           C  
ATOM   2936  CD1 LEU A1664      -6.391   7.054 135.886  1.00  0.00           C  
ATOM   2937  CD2 LEU A1664      -5.781   5.291 134.179  1.00  0.00           C  
ATOM   2938  N   VAL A1665      -7.850   3.398 138.291  1.00  0.00           N  
ATOM   2939  CA  VAL A1665      -9.262   3.033 138.411  1.00  0.00           C  
ATOM   2940  C   VAL A1665      -9.820   3.570 139.744  1.00  0.00           C  
ATOM   2941  O   VAL A1665     -10.933   4.098 139.805  1.00  0.00           O  
ATOM   2942  CB  VAL A1665      -9.448   1.492 138.353  1.00  0.00           C  
ATOM   2943  CG1 VAL A1665     -10.874   1.118 138.725  1.00  0.00           C  
ATOM   2944  CG2 VAL A1665      -9.110   0.985 136.947  1.00  0.00           C  
ATOM   2945  N   GLN A1666      -9.042   3.427 140.808  1.00  0.00           N  
ATOM   2946  CA  GLN A1666      -9.458   3.905 142.115  1.00  0.00           C  
ATOM   2947  C   GLN A1666      -9.725   5.420 142.049  1.00  0.00           C  
ATOM   2948  O   GLN A1666     -10.767   5.901 142.499  1.00  0.00           O  
ATOM   2949  CB  GLN A1666      -8.374   3.601 143.149  1.00  0.00           C  
ATOM   2950  CG  GLN A1666      -8.906   3.416 144.567  1.00  0.00           C  
ATOM   2951  CD  GLN A1666      -7.807   3.142 145.592  1.00  0.00           C  
ATOM   2952  OE1 GLN A1666      -6.809   2.475 145.296  1.00  0.00           O  
ATOM   2953  NE2 GLN A1666      -7.998   3.643 146.807  1.00  0.00           N  
ATOM   2954  N   ARG A1667      -8.786   6.162 141.467  1.00  0.00           N  
ATOM   2955  CA  ARG A1667      -8.933   7.614 141.343  1.00  0.00           C  
ATOM   2956  C   ARG A1667     -10.131   8.000 140.475  1.00  0.00           C  
ATOM   2957  O   ARG A1667     -10.892   8.909 140.827  1.00  0.00           O  
ATOM   2958  CB  ARG A1667      -7.646   8.224 140.763  1.00  0.00           C  
ATOM   2959  CG  ARG A1667      -6.475   8.210 141.742  1.00  0.00           C  
ATOM   2960  CD  ARG A1667      -5.179   8.646 141.069  1.00  0.00           C  
ATOM   2961  NE  ARG A1667      -5.186  10.058 140.709  1.00  0.00           N  
ATOM   2962  CZ  ARG A1667      -4.590  10.565 139.634  1.00  0.00           C  
ATOM   2963  NH1 ARG A1667      -3.935   9.772 138.793  1.00  0.00           N  
ATOM   2964  NH2 ARG A1667      -4.646  11.873 139.402  1.00  0.00           N  
ATOM   2965  N   THR A1668     -10.290   7.303 139.348  1.00  0.00           N  
ATOM   2966  CA  THR A1668     -11.377   7.564 138.428  1.00  0.00           C  
ATOM   2967  C   THR A1668     -12.743   7.324 139.068  1.00  0.00           C  
ATOM   2968  O   THR A1668     -13.683   8.105 138.854  1.00  0.00           O  
ATOM   2969  CB  THR A1668     -11.243   6.709 137.151  1.00  0.00           C  
ATOM   2970  OG1 THR A1668     -10.060   7.099 136.439  1.00  0.00           O  
ATOM   2971  CG2 THR A1668     -12.418   6.924 136.248  1.00  0.00           C  
ATOM   2972  N   ARG A1669     -12.858   6.248 139.843  1.00  0.00           N  
ATOM   2973  CA  ARG A1669     -14.111   5.932 140.533  1.00  0.00           C  
ATOM   2974  C   ARG A1669     -14.437   7.055 141.529  1.00  0.00           C  
ATOM   2975  O   ARG A1669     -15.560   7.558 141.553  1.00  0.00           O  
ATOM   2976  CB  ARG A1669     -14.003   4.589 141.274  1.00  0.00           C  
ATOM   2977  CG  ARG A1669     -14.149   3.354 140.378  1.00  0.00           C  
ATOM   2978  CD  ARG A1669     -13.993   2.042 141.158  1.00  0.00           C  
ATOM   2979  NE  ARG A1669     -14.737   2.026 142.426  1.00  0.00           N  
ATOM   2980  CZ  ARG A1669     -16.055   1.857 142.541  1.00  0.00           C  
ATOM   2981  NH1 ARG A1669     -16.825   1.679 141.464  1.00  0.00           N  
ATOM   2982  NH2 ARG A1669     -16.603   1.843 143.746  1.00  0.00           N  
ATOM   2983  N   ALA A1670     -13.453   7.454 142.334  1.00  0.00           N  
ATOM   2984  CA  ALA A1670     -13.654   8.539 143.316  1.00  0.00           C  
ATOM   2985  C   ALA A1670     -14.096   9.823 142.610  1.00  0.00           C  
ATOM   2986  O   ALA A1670     -15.026  10.513 143.049  1.00  0.00           O  
ATOM   2987  CB  ALA A1670     -12.370   8.798 144.105  1.00  0.00           C  
ATOM   2988  N   MET A1671     -13.426  10.143 141.515  1.00  0.00           N  
ATOM   2989  CA  MET A1671     -13.770  11.331 140.754  1.00  0.00           C  
ATOM   2990  C   MET A1671     -15.164  11.220 140.111  1.00  0.00           C  
ATOM   2991  O   MET A1671     -15.891  12.222 139.996  1.00  0.00           O  
ATOM   2992  CB  MET A1671     -12.709  11.582 139.686  1.00  0.00           C  
ATOM   2993  CG  MET A1671     -11.442  12.207 140.246  1.00  0.00           C  
ATOM   2994  SD  MET A1671     -10.171  12.385 138.984  1.00  0.00           S  
ATOM   2995  CE  MET A1671      -8.716  11.947 139.968  1.00  0.00           C  
ATOM   2996  N   LEU A1672     -15.545  10.018 139.682  1.00  0.00           N  
ATOM   2997  CA  LEU A1672     -16.865   9.868 139.081  1.00  0.00           C  
ATOM   2998  C   LEU A1672     -17.933  10.119 140.159  1.00  0.00           C  
ATOM   2999  O   LEU A1672     -18.967  10.736 139.893  1.00  0.00           O  
ATOM   3000  CB  LEU A1672     -17.037   8.473 138.455  1.00  0.00           C  
ATOM   3001  CG  LEU A1672     -16.236   8.258 137.163  1.00  0.00           C  
ATOM   3002  CD1 LEU A1672     -16.302   6.791 136.758  1.00  0.00           C  
ATOM   3003  CD2 LEU A1672     -16.789   9.151 136.037  1.00  0.00           C  
ATOM   3004  N   PHE A1673     -17.688   9.643 141.373  1.00  0.00           N  
ATOM   3005  CA  PHE A1673     -18.662   9.874 142.435  1.00  0.00           C  
ATOM   3006  C   PHE A1673     -18.776  11.371 142.781  1.00  0.00           C  
ATOM   3007  O   PHE A1673     -19.876  11.882 142.979  1.00  0.00           O  
ATOM   3008  CB  PHE A1673     -18.310   9.048 143.686  1.00  0.00           C  
ATOM   3009  CG  PHE A1673     -18.712   7.590 143.581  1.00  0.00           C  
ATOM   3010  CD1 PHE A1673     -20.038   7.237 143.334  1.00  0.00           C  
ATOM   3011  CD2 PHE A1673     -17.762   6.580 143.666  1.00  0.00           C  
ATOM   3012  CE1 PHE A1673     -20.413   5.904 143.166  1.00  0.00           C  
ATOM   3013  CE2 PHE A1673     -18.131   5.232 143.494  1.00  0.00           C  
ATOM   3014  CZ  PHE A1673     -19.458   4.903 143.242  1.00  0.00           C  
ATOM   3015  N   ARG A1684     -17.644  12.069 142.824  1.00  0.00           N  
ATOM   3016  CA  ARG A1684     -17.633  13.493 143.160  1.00  0.00           C  
ATOM   3017  C   ARG A1684     -18.196  14.403 142.073  1.00  0.00           C  
ATOM   3018  O   ARG A1684     -19.030  15.266 142.340  1.00  0.00           O  
ATOM   3019  CB  ARG A1684     -16.203  13.964 143.443  1.00  0.00           C  
ATOM   3020  CG  ARG A1684     -15.841  14.161 144.889  1.00  0.00           C  
ATOM   3021  CD  ARG A1684     -16.761  15.157 145.596  1.00  0.00           C  
ATOM   3022  NE  ARG A1684     -16.229  15.591 146.897  1.00  0.00           N  
ATOM   3023  CZ  ARG A1684     -15.294  16.525 147.049  1.00  0.00           C  
ATOM   3024  NH1 ARG A1684     -14.771  17.134 145.993  1.00  0.00           N  
ATOM   3025  NH2 ARG A1684     -14.901  16.872 148.260  1.00  0.00           N  
ATOM   3026  N   PHE A1685     -17.737  14.210 140.843  1.00  0.00           N  
ATOM   3027  CA  PHE A1685     -18.143  15.085 139.750  1.00  0.00           C  
ATOM   3028  C   PHE A1685     -19.159  14.577 138.741  1.00  0.00           C  
ATOM   3029  O   PHE A1685     -19.629  15.354 137.909  1.00  0.00           O  
ATOM   3030  CB  PHE A1685     -16.883  15.548 139.001  1.00  0.00           C  
ATOM   3031  CG  PHE A1685     -15.752  15.948 139.915  1.00  0.00           C  
ATOM   3032  CD1 PHE A1685     -15.937  16.938 140.882  1.00  0.00           C  
ATOM   3033  CD2 PHE A1685     -14.516  15.309 139.838  1.00  0.00           C  
ATOM   3034  CE1 PHE A1685     -14.906  17.285 141.772  1.00  0.00           C  
ATOM   3035  CE2 PHE A1685     -13.476  15.644 140.720  1.00  0.00           C  
ATOM   3036  CZ  PHE A1685     -13.678  16.637 141.693  1.00  0.00           C  
ATOM   3037  N   ALA A1686     -19.507  13.291 138.802  1.00  0.00           N  
ATOM   3038  CA  ALA A1686     -20.454  12.747 137.835  1.00  0.00           C  
ATOM   3039  C   ALA A1686     -21.592  11.920 138.436  1.00  0.00           C  
ATOM   3040  O   ALA A1686     -22.147  11.061 137.756  1.00  0.00           O  
ATOM   3041  CB  ALA A1686     -19.701  11.912 136.788  1.00  0.00           C  
ATOM   3042  N   GLU A1689     -21.925  12.177 139.700  1.00  0.00           N  
ATOM   3043  CA  GLU A1689     -23.021  11.470 140.387  1.00  0.00           C  
ATOM   3044  C   GLU A1689     -22.855   9.948 140.444  1.00  0.00           C  
ATOM   3045  O   GLU A1689     -23.833   9.204 140.612  1.00  0.00           O  
ATOM   3046  CB  GLU A1689     -24.369  11.808 139.726  1.00  0.00           C  
ATOM   3047  CG  GLU A1689     -24.780  13.285 139.813  1.00  0.00           C  
ATOM   3048  CD  GLU A1689     -26.053  13.604 139.013  1.00  0.00           C  
ATOM   3049  OE1 GLU A1689     -27.140  13.086 139.362  1.00  0.00           O  
ATOM   3050  OE2 GLU A1689     -25.969  14.375 138.026  1.00  0.00           O  
ATOM   3051  N   GLY A1690     -21.624   9.478 140.306  1.00  0.00           N  
ATOM   3052  CA  GLY A1690     -21.391   8.048 140.367  1.00  0.00           C  
ATOM   3053  C   GLY A1690     -21.786   7.302 139.109  1.00  0.00           C  
ATOM   3054  O   GLY A1690     -22.078   6.100 139.156  1.00  0.00           O  
ATOM   3055  N   ARG A1691     -21.808   8.009 137.982  1.00  0.00           N  
ATOM   3056  CA  ARG A1691     -22.144   7.399 136.700  1.00  0.00           C  
ATOM   3057  C   ARG A1691     -21.077   7.746 135.681  1.00  0.00           C  
ATOM   3058  O   ARG A1691     -20.355   8.738 135.837  1.00  0.00           O  
ATOM   3059  CB  ARG A1691     -23.470   7.928 136.148  1.00  0.00           C  
ATOM   3060  CG  ARG A1691     -24.723   7.478 136.858  1.00  0.00           C  
ATOM   3061  CD  ARG A1691     -25.935   7.873 136.014  1.00  0.00           C  
ATOM   3062  NE  ARG A1691     -26.024   9.317 135.857  1.00  0.00           N  
ATOM   3063  CZ  ARG A1691     -26.417  10.157 136.818  1.00  0.00           C  
ATOM   3064  NH1 ARG A1691     -26.766   9.695 138.017  1.00  0.00           N  
ATOM   3065  NH2 ARG A1691     -26.457  11.469 136.582  1.00  0.00           N  
ATOM   3066  N   ILE A1711     -20.966   6.929 134.638  1.00  0.00           N  
ATOM   3067  CA  ILE A1711     -20.026   7.251 133.581  1.00  0.00           C  
ATOM   3068  C   ILE A1711     -20.686   8.476 132.940  1.00  0.00           C  
ATOM   3069  O   ILE A1711     -21.901   8.495 132.739  1.00  0.00           O  
ATOM   3070  CB  ILE A1711     -19.919   6.111 132.539  1.00  0.00           C  
ATOM   3071  CG1 ILE A1711     -19.039   4.980 133.093  1.00  0.00           C  
ATOM   3072  CG2 ILE A1711     -19.368   6.653 131.241  1.00  0.00           C  
ATOM   3073  CD1 ILE A1711     -19.067   3.710 132.265  1.00  0.00           C  
ATOM   3074  N   PRO A1712     -19.908   9.524 132.645  1.00  0.00           N  
ATOM   3075  CA  PRO A1712     -20.542  10.693 132.029  1.00  0.00           C  
ATOM   3076  C   PRO A1712     -21.014  10.500 130.591  1.00  0.00           C  
ATOM   3077  O   PRO A1712     -20.784   9.456 129.965  1.00  0.00           O  
ATOM   3078  CB  PRO A1712     -19.482  11.793 132.167  1.00  0.00           C  
ATOM   3079  CG  PRO A1712     -18.198  11.046 132.371  1.00  0.00           C  
ATOM   3080  CD  PRO A1712     -18.578   9.850 133.180  1.00  0.00           C  
ATOM   3081  N   GLU A1713     -21.718  11.508 130.090  1.00  0.00           N  
ATOM   3082  CA  GLU A1713     -22.240  11.500 128.726  1.00  0.00           C  
ATOM   3083  C   GLU A1713     -21.045  11.345 127.777  1.00  0.00           C  
ATOM   3084  O   GLU A1713     -19.987  11.911 128.009  1.00  0.00           O  
ATOM   3085  CB  GLU A1713     -22.962  12.827 128.461  1.00  0.00           C  
ATOM   3086  CG  GLU A1713     -23.928  12.807 127.294  1.00  0.00           C  
ATOM   3087  CD  GLU A1713     -25.070  11.817 127.489  1.00  0.00           C  
ATOM   3088  OE1 GLU A1713     -25.589  11.706 128.623  1.00  0.00           O  
ATOM   3089  OE2 GLU A1713     -25.462  11.159 126.500  1.00  0.00           O  
ATOM   3090  N   PRO A1714     -21.198  10.576 126.697  1.00  0.00           N  
ATOM   3091  CA  PRO A1714     -20.076  10.396 125.764  1.00  0.00           C  
ATOM   3092  C   PRO A1714     -19.601  11.683 125.079  1.00  0.00           C  
ATOM   3093  O   PRO A1714     -20.393  12.584 124.821  1.00  0.00           O  
ATOM   3094  CB  PRO A1714     -20.630   9.395 124.752  1.00  0.00           C  
ATOM   3095  CG  PRO A1714     -21.657   8.636 125.548  1.00  0.00           C  
ATOM   3096  CD  PRO A1714     -22.345   9.746 126.295  1.00  0.00           C  
ATOM   3097  N   VAL A1715     -18.304  11.757 124.797  1.00  0.00           N  
ATOM   3098  CA  VAL A1715     -17.706  12.901 124.105  1.00  0.00           C  
ATOM   3099  C   VAL A1715     -16.583  12.358 123.210  1.00  0.00           C  
ATOM   3100  O   VAL A1715     -16.083  11.264 123.454  1.00  0.00           O  
ATOM   3101  CB  VAL A1715     -17.088  13.915 125.087  1.00  0.00           C  
ATOM   3102  CG1 VAL A1715     -18.166  14.483 126.014  1.00  0.00           C  
ATOM   3103  CG2 VAL A1715     -15.953  13.248 125.891  1.00  0.00           C  
ATOM   3104  N   ALA A1716     -16.200  13.110 122.179  1.00  0.00           N  
ATOM   3105  CA  ALA A1716     -15.129  12.690 121.277  1.00  0.00           C  
ATOM   3106  C   ALA A1716     -13.853  12.469 122.087  1.00  0.00           C  
ATOM   3107  O   ALA A1716     -13.660  13.087 123.123  1.00  0.00           O  
ATOM   3108  CB  ALA A1716     -14.894  13.753 120.198  1.00  0.00           C  
ATOM   3109  N   GLY A1717     -12.972  11.600 121.601  1.00  0.00           N  
ATOM   3110  CA  GLY A1717     -11.765  11.296 122.343  1.00  0.00           C  
ATOM   3111  C   GLY A1717     -10.565  12.198 122.174  1.00  0.00           C  
ATOM   3112  O   GLY A1717      -9.654  12.173 123.002  1.00  0.00           O  
ATOM   3113  N   GLU A1718     -10.563  12.997 121.112  1.00  0.00           N  
ATOM   3114  CA  GLU A1718      -9.448  13.901 120.832  1.00  0.00           C  
ATOM   3115  C   GLU A1718      -8.126  13.121 120.808  1.00  0.00           C  
ATOM   3116  O   GLU A1718      -8.049  12.109 120.141  1.00  0.00           O  
ATOM   3117  CB  GLU A1718      -9.439  15.033 121.862  1.00  0.00           C  
ATOM   3118  CG  GLU A1718     -10.834  15.631 122.029  1.00  0.00           C  
ATOM   3119  CD  GLU A1718     -10.829  17.052 122.548  1.00  0.00           C  
ATOM   3120  OE1 GLU A1718      -9.933  17.387 123.354  1.00  0.00           O  
ATOM   3121  OE2 GLU A1718     -11.734  17.828 122.160  1.00  0.00           O  
ATOM   3122  N   GLU A1719      -7.098  13.552 121.527  1.00  0.00           N  
ATOM   3123  CA  GLU A1719      -5.824  12.821 121.471  1.00  0.00           C  
ATOM   3124  C   GLU A1719      -5.945  11.360 121.891  1.00  0.00           C  
ATOM   3125  O   GLU A1719      -5.146  10.538 121.467  1.00  0.00           O  
ATOM   3126  CB  GLU A1719      -4.752  13.462 122.366  1.00  0.00           C  
ATOM   3127  CG  GLU A1719      -4.803  14.966 122.460  1.00  0.00           C  
ATOM   3128  CD  GLU A1719      -5.774  15.432 123.515  1.00  0.00           C  
ATOM   3129  OE1 GLU A1719      -5.388  15.458 124.701  1.00  0.00           O  
ATOM   3130  OE2 GLU A1719      -6.925  15.757 123.160  1.00  0.00           O  
ATOM   3131  N   LEU A1720      -6.925  11.042 122.736  1.00  0.00           N  
ATOM   3132  CA  LEU A1720      -7.100   9.676 123.218  1.00  0.00           C  
ATOM   3133  C   LEU A1720      -7.792   8.749 122.221  1.00  0.00           C  
ATOM   3134  O   LEU A1720      -7.659   7.526 122.326  1.00  0.00           O  
ATOM   3135  CB  LEU A1720      -7.857   9.695 124.558  1.00  0.00           C  
ATOM   3136  CG  LEU A1720      -7.079   9.489 125.875  1.00  0.00           C  
ATOM   3137  CD1 LEU A1720      -5.610   9.819 125.740  1.00  0.00           C  
ATOM   3138  CD2 LEU A1720      -7.713  10.337 126.958  1.00  0.00           C  
ATOM   3139  N   ALA A1721      -8.512   9.321 121.249  1.00  0.00           N  
ATOM   3140  CA  ALA A1721      -9.225   8.535 120.233  1.00  0.00           C  
ATOM   3141  C   ALA A1721      -8.279   7.609 119.478  1.00  0.00           C  
ATOM   3142  O   ALA A1721      -8.691   6.604 118.923  1.00  0.00           O  
ATOM   3143  CB  ALA A1721      -9.938   9.461 119.242  1.00  0.00           C  
ATOM   3144  N   GLU A1722      -7.009   7.979 119.455  1.00  0.00           N  
ATOM   3145  CA  GLU A1722      -5.959   7.197 118.809  1.00  0.00           C  
ATOM   3146  C   GLU A1722      -5.953   5.748 119.329  1.00  0.00           C  
ATOM   3147  O   GLU A1722      -5.576   4.822 118.610  1.00  0.00           O  
ATOM   3148  CB  GLU A1722      -4.609   7.828 119.152  1.00  0.00           C  
ATOM   3149  CG  GLU A1722      -4.552   8.154 120.654  1.00  0.00           C  
ATOM   3150  CD  GLU A1722      -3.427   7.474 121.425  1.00  0.00           C  
ATOM   3151  OE1 GLU A1722      -3.152   6.267 121.186  1.00  0.00           O  
ATOM   3152  OE2 GLU A1722      -2.832   8.158 122.295  1.00  0.00           O  
ATOM   3153  N   GLY A1723      -6.327   5.570 120.596  1.00  0.00           N  
ATOM   3154  CA  GLY A1723      -6.337   4.240 121.177  1.00  0.00           C  
ATOM   3155  C   GLY A1723      -7.092   3.212 120.353  1.00  0.00           C  
ATOM   3156  O   GLY A1723      -6.817   2.009 120.452  1.00  0.00           O  
ATOM   3157  N   THR A1724      -8.041   3.677 119.540  1.00  0.00           N  
ATOM   3158  CA  THR A1724      -8.832   2.783 118.705  1.00  0.00           C  
ATOM   3159  C   THR A1724      -8.016   2.093 117.612  1.00  0.00           C  
ATOM   3160  O   THR A1724      -8.454   1.091 117.043  1.00  0.00           O  
ATOM   3161  CB  THR A1724     -10.016   3.530 118.031  1.00  0.00           C  
ATOM   3162  OG1 THR A1724      -9.514   4.638 117.274  1.00  0.00           O  
ATOM   3163  CG2 THR A1724     -11.009   4.039 119.084  1.00  0.00           C  
ATOM   3164  N   GLY A1725      -6.835   2.625 117.309  1.00  0.00           N  
ATOM   3165  CA  GLY A1725      -6.006   2.005 116.284  1.00  0.00           C  
ATOM   3166  C   GLY A1725      -5.021   0.989 116.847  1.00  0.00           C  
ATOM   3167  O   GLY A1725      -4.279   0.342 116.103  1.00  0.00           O  
ATOM   3168  N   LEU A1726      -5.005   0.838 118.168  1.00  0.00           N  
ATOM   3169  CA  LEU A1726      -4.089  -0.107 118.797  1.00  0.00           C  
ATOM   3170  C   LEU A1726      -4.332  -1.564 118.388  1.00  0.00           C  
ATOM   3171  O   LEU A1726      -3.380  -2.297 118.125  1.00  0.00           O  
ATOM   3172  CB  LEU A1726      -4.159   0.035 120.316  1.00  0.00           C  
ATOM   3173  CG  LEU A1726      -3.553   1.333 120.855  1.00  0.00           C  
ATOM   3174  CD1 LEU A1726      -3.897   1.504 122.350  1.00  0.00           C  
ATOM   3175  CD2 LEU A1726      -2.046   1.279 120.657  1.00  0.00           C  
ATOM   3176  N   ALA A1727      -5.589  -1.988 118.323  1.00  0.00           N  
ATOM   3177  CA  ALA A1727      -5.881  -3.366 117.924  1.00  0.00           C  
ATOM   3178  C   ALA A1727      -5.211  -3.708 116.574  1.00  0.00           C  
ATOM   3179  O   ALA A1727      -4.647  -4.791 116.425  1.00  0.00           O  
ATOM   3180  CB  ALA A1727      -7.403  -3.586 117.825  1.00  0.00           C  
ATOM   3181  N   GLY A1728      -5.273  -2.782 115.610  1.00  0.00           N  
ATOM   3182  CA  GLY A1728      -4.665  -3.001 114.300  1.00  0.00           C  
ATOM   3183  C   GLY A1728      -3.152  -3.118 114.384  1.00  0.00           C  
ATOM   3184  O   GLY A1728      -2.502  -3.779 113.561  1.00  0.00           O  
ATOM   3185  N   ARG A1729      -2.570  -2.465 115.381  1.00  0.00           N  
ATOM   3186  CA  ARG A1729      -1.132  -2.555 115.562  1.00  0.00           C  
ATOM   3187  C   ARG A1729      -0.744  -3.818 116.324  1.00  0.00           C  
ATOM   3188  O   ARG A1729       0.288  -4.421 116.030  1.00  0.00           O  
ATOM   3189  CB  ARG A1729      -0.612  -1.327 116.295  1.00  0.00           C  
ATOM   3190  CG  ARG A1729      -0.803  -0.072 115.474  1.00  0.00           C  
ATOM   3191  CD  ARG A1729       0.340   0.855 115.704  1.00  0.00           C  
ATOM   3192  NE  ARG A1729       0.436   1.212 117.105  1.00  0.00           N  
ATOM   3193  CZ  ARG A1729       1.539   1.676 117.673  1.00  0.00           C  
ATOM   3194  NH1 ARG A1729       2.641   1.823 116.934  1.00  0.00           N  
ATOM   3195  NH2 ARG A1729       1.533   2.005 118.973  1.00  0.00           N  
ATOM   3196  N   LEU A1730      -1.564  -4.240 117.289  1.00  0.00           N  
ATOM   3197  CA  LEU A1730      -1.206  -5.451 118.042  1.00  0.00           C  
ATOM   3198  C   LEU A1730      -1.440  -6.759 117.276  1.00  0.00           C  
ATOM   3199  O   LEU A1730      -0.729  -7.737 117.517  1.00  0.00           O  
ATOM   3200  CB  LEU A1730      -1.946  -5.525 119.396  1.00  0.00           C  
ATOM   3201  CG  LEU A1730      -1.974  -4.319 120.344  1.00  0.00           C  
ATOM   3202  CD1 LEU A1730      -2.164  -4.815 121.782  1.00  0.00           C  
ATOM   3203  CD2 LEU A1730      -0.736  -3.493 120.227  1.00  0.00           C  
ATOM   3204  N   ARG A1731      -2.409  -6.789 116.355  1.00  0.00           N  
ATOM   3205  CA  ARG A1731      -2.696  -8.017 115.603  1.00  0.00           C  
ATOM   3206  C   ARG A1731      -1.423  -8.638 115.023  1.00  0.00           C  
ATOM   3207  O   ARG A1731      -1.096  -9.793 115.308  1.00  0.00           O  
ATOM   3208  CB  ARG A1731      -3.726  -7.773 114.482  1.00  0.00           C  
ATOM   3209  CG  ARG A1731      -5.170  -7.527 114.960  1.00  0.00           C  
ATOM   3210  CD  ARG A1731      -6.169  -7.538 113.778  1.00  0.00           C  
ATOM   3211  NE  ARG A1731      -7.542  -7.501 114.261  1.00  0.00           N  
ATOM   3212  CZ  ARG A1731      -8.266  -6.396 114.429  1.00  0.00           C  
ATOM   3213  NH1 ARG A1731      -7.767  -5.191 114.130  1.00  0.00           N  
ATOM   3214  NH2 ARG A1731      -9.479  -6.490 114.965  1.00  0.00           N  
ATOM   3215  N   PRO A1732      -0.665  -7.884 114.221  1.00  0.00           N  
ATOM   3216  CA  PRO A1732       0.553  -8.521 113.688  1.00  0.00           C  
ATOM   3217  C   PRO A1732       1.629  -8.813 114.753  1.00  0.00           C  
ATOM   3218  O   PRO A1732       2.385  -9.779 114.619  1.00  0.00           O  
ATOM   3219  CB  PRO A1732       1.023  -7.539 112.609  1.00  0.00           C  
ATOM   3220  CG  PRO A1732       0.517  -6.191 113.118  1.00  0.00           C  
ATOM   3221  CD  PRO A1732      -0.865  -6.525 113.685  1.00  0.00           C  
ATOM   3222  N   LEU A1733       1.719  -7.978 115.789  1.00  0.00           N  
ATOM   3223  CA  LEU A1733       2.695  -8.201 116.865  1.00  0.00           C  
ATOM   3224  C   LEU A1733       2.387  -9.530 117.555  1.00  0.00           C  
ATOM   3225  O   LEU A1733       3.281 -10.332 117.812  1.00  0.00           O  
ATOM   3226  CB  LEU A1733       2.590  -7.101 117.917  1.00  0.00           C  
ATOM   3227  CG  LEU A1733       3.562  -5.929 118.037  1.00  0.00           C  
ATOM   3228  CD1 LEU A1733       4.474  -5.808 116.825  1.00  0.00           C  
ATOM   3229  CD2 LEU A1733       2.747  -4.655 118.302  1.00  0.00           C  
ATOM   3230  N   VAL A1734       1.111  -9.734 117.872  1.00  0.00           N  
ATOM   3231  CA  VAL A1734       0.679 -10.959 118.532  1.00  0.00           C  
ATOM   3232  C   VAL A1734       0.965 -12.173 117.642  1.00  0.00           C  
ATOM   3233  O   VAL A1734       1.509 -13.162 118.116  1.00  0.00           O  
ATOM   3234  CB  VAL A1734      -0.852 -10.914 118.878  1.00  0.00           C  
ATOM   3235  CG1 VAL A1734      -1.359 -12.305 119.296  1.00  0.00           C  
ATOM   3236  CG2 VAL A1734      -1.107  -9.960 120.034  1.00  0.00           C  
ATOM   3237  N   ARG A1735       0.636 -12.081 116.351  1.00  0.00           N  
ATOM   3238  CA  ARG A1735       0.837 -13.216 115.462  1.00  0.00           C  
ATOM   3239  C   ARG A1735       2.300 -13.459 115.062  1.00  0.00           C  
ATOM   3240  O   ARG A1735       2.622 -14.508 114.512  1.00  0.00           O  
ATOM   3241  CB  ARG A1735      -0.077 -13.095 114.234  1.00  0.00           C  
ATOM   3242  CG  ARG A1735      -1.585 -13.320 114.547  1.00  0.00           C  
ATOM   3243  CD  ARG A1735      -2.475 -13.044 113.317  1.00  0.00           C  
ATOM   3244  NE  ARG A1735      -2.186 -13.940 112.199  1.00  0.00           N  
ATOM   3245  CZ  ARG A1735      -2.664 -15.177 112.095  1.00  0.00           C  
ATOM   3246  NH1 ARG A1735      -3.472 -15.662 113.034  1.00  0.00           N  
ATOM   3247  NH2 ARG A1735      -2.295 -15.955 111.090  1.00  0.00           N  
ATOM   3248  N   GLU A1736       3.172 -12.495 115.357  1.00  0.00           N  
ATOM   3249  CA  GLU A1736       4.618 -12.621 115.103  1.00  0.00           C  
ATOM   3250  C   GLU A1736       5.287 -13.040 116.414  1.00  0.00           C  
ATOM   3251  O   GLU A1736       6.514 -13.007 116.528  1.00  0.00           O  
ATOM   3252  CB  GLU A1736       5.244 -11.287 114.681  1.00  0.00           C  
ATOM   3253  CG  GLU A1736       4.937 -10.818 113.277  1.00  0.00           C  
ATOM   3254  CD  GLU A1736       5.252  -9.318 113.088  1.00  0.00           C  
ATOM   3255  OE1 GLU A1736       6.063  -8.760 113.867  1.00  0.00           O  
ATOM   3256  OE2 GLU A1736       4.694  -8.701 112.154  1.00  0.00           O  
ATOM   3257  N   LEU A1739       4.474 -13.395 117.409  1.00  0.00           N  
ATOM   3258  CA  LEU A1739       4.976 -13.846 118.701  1.00  0.00           C  
ATOM   3259  C   LEU A1739       5.660 -12.745 119.497  1.00  0.00           C  
ATOM   3260  O   LEU A1739       6.533 -13.024 120.317  1.00  0.00           O  
ATOM   3261  CB  LEU A1739       5.954 -15.021 118.520  1.00  0.00           C  
ATOM   3262  CG  LEU A1739       5.501 -16.203 117.650  1.00  0.00           C  
ATOM   3263  CD1 LEU A1739       6.655 -17.183 117.512  1.00  0.00           C  
ATOM   3264  CD2 LEU A1739       4.255 -16.867 118.249  1.00  0.00           C  
ATOM   3265  N   LYS A1740       5.261 -11.498 119.272  1.00  0.00           N  
ATOM   3266  CA  LYS A1740       5.860 -10.391 120.003  1.00  0.00           C  
ATOM   3267  C   LYS A1740       4.902  -9.907 121.065  1.00  0.00           C  
ATOM   3268  O   LYS A1740       4.525  -8.748 121.095  1.00  0.00           O  
ATOM   3269  CB  LYS A1740       6.245  -9.258 119.039  1.00  0.00           C  
ATOM   3270  CG  LYS A1740       7.417  -9.671 118.140  1.00  0.00           C  
ATOM   3271  CD  LYS A1740       7.901  -8.543 117.268  1.00  0.00           C  
ATOM   3272  CE  LYS A1740       9.080  -9.008 116.417  1.00  0.00           C  
ATOM   3273  NZ  LYS A1740       9.324  -8.056 115.291  1.00  0.00           N  
ATOM   3274  N   PHE A1741       4.509 -10.837 121.929  1.00  0.00           N  
ATOM   3275  CA  PHE A1741       3.582 -10.574 123.024  1.00  0.00           C  
ATOM   3276  C   PHE A1741       4.049  -9.433 123.915  1.00  0.00           C  
ATOM   3277  O   PHE A1741       3.255  -8.576 124.306  1.00  0.00           O  
ATOM   3278  CB  PHE A1741       3.415 -11.844 123.883  1.00  0.00           C  
ATOM   3279  CG  PHE A1741       3.211 -13.086 123.068  1.00  0.00           C  
ATOM   3280  CD1 PHE A1741       2.116 -13.203 122.229  1.00  0.00           C  
ATOM   3281  CD2 PHE A1741       4.148 -14.104 123.091  1.00  0.00           C  
ATOM   3282  CE1 PHE A1741       1.961 -14.327 121.415  1.00  0.00           C  
ATOM   3283  CE2 PHE A1741       4.005 -15.221 122.289  1.00  0.00           C  
ATOM   3284  CZ  PHE A1741       2.909 -15.336 121.448  1.00  0.00           C  
ATOM   3285  N   HIS A1742       5.335  -9.443 124.247  1.00  0.00           N  
ATOM   3286  CA  HIS A1742       5.898  -8.423 125.113  1.00  0.00           C  
ATOM   3287  C   HIS A1742       5.788  -7.020 124.528  1.00  0.00           C  
ATOM   3288  O   HIS A1742       5.571  -6.053 125.270  1.00  0.00           O  
ATOM   3289  CB  HIS A1742       7.353  -8.757 125.445  1.00  0.00           C  
ATOM   3290  CG  HIS A1742       8.290  -8.671 124.276  1.00  0.00           C  
ATOM   3291  ND1 HIS A1742       8.231  -9.537 123.204  1.00  0.00           N  
ATOM   3292  CD2 HIS A1742       9.356  -7.865 124.048  1.00  0.00           C  
ATOM   3293  CE1 HIS A1742       9.223  -9.272 122.370  1.00  0.00           C  
ATOM   3294  NE2 HIS A1742       9.919  -8.262 122.859  1.00  0.00           N  
ATOM   3295  N   VAL A1743       5.930  -6.906 123.209  1.00  0.00           N  
ATOM   3296  CA  VAL A1743       5.815  -5.615 122.535  1.00  0.00           C  
ATOM   3297  C   VAL A1743       4.343  -5.219 122.483  1.00  0.00           C  
ATOM   3298  O   VAL A1743       3.989  -4.052 122.658  1.00  0.00           O  
ATOM   3299  CB  VAL A1743       6.384  -5.686 121.088  1.00  0.00           C  
ATOM   3300  CG1 VAL A1743       6.309  -4.298 120.408  1.00  0.00           C  
ATOM   3301  CG2 VAL A1743       7.842  -6.185 121.132  1.00  0.00           C  
ATOM   3302  N   ALA A1744       3.473  -6.185 122.236  1.00  0.00           N  
ATOM   3303  CA  ALA A1744       2.056  -5.869 122.171  1.00  0.00           C  
ATOM   3304  C   ALA A1744       1.571  -5.377 123.533  1.00  0.00           C  
ATOM   3305  O   ALA A1744       0.833  -4.386 123.621  1.00  0.00           O  
ATOM   3306  CB  ALA A1744       1.257  -7.089 121.726  1.00  0.00           C  
ATOM   3307  N   LEU A1745       1.991  -6.054 124.595  1.00  0.00           N  
ATOM   3308  CA  LEU A1745       1.580  -5.640 125.930  1.00  0.00           C  
ATOM   3309  C   LEU A1745       2.195  -4.288 126.285  1.00  0.00           C  
ATOM   3310  O   LEU A1745       1.595  -3.484 126.998  1.00  0.00           O  
ATOM   3311  CB  LEU A1745       1.977  -6.694 126.969  1.00  0.00           C  
ATOM   3312  CG  LEU A1745       1.117  -7.969 126.910  1.00  0.00           C  
ATOM   3313  CD1 LEU A1745       1.602  -8.973 127.945  1.00  0.00           C  
ATOM   3314  CD2 LEU A1745      -0.352  -7.611 127.168  1.00  0.00           C  
ATOM   3315  N   GLU A1746       3.398  -4.039 125.782  1.00  0.00           N  
ATOM   3316  CA  GLU A1746       4.059  -2.778 126.059  1.00  0.00           C  
ATOM   3317  C   GLU A1746       3.283  -1.627 125.434  1.00  0.00           C  
ATOM   3318  O   GLU A1746       3.124  -0.586 126.067  1.00  0.00           O  
ATOM   3319  CB  GLU A1746       5.483  -2.791 125.511  1.00  0.00           C  
ATOM   3320  CG  GLU A1746       6.229  -1.485 125.716  1.00  0.00           C  
ATOM   3321  CD  GLU A1746       7.637  -1.574 125.172  1.00  0.00           C  
ATOM   3322  OE1 GLU A1746       7.789  -1.636 123.935  1.00  0.00           O  
ATOM   3323  OE2 GLU A1746       8.586  -1.611 125.984  1.00  0.00           O  
ATOM   3324  N   GLU A1747       2.794  -1.808 124.204  1.00  0.00           N  
ATOM   3325  CA  GLU A1747       2.044  -0.752 123.538  1.00  0.00           C  
ATOM   3326  C   GLU A1747       0.687  -0.516 124.189  1.00  0.00           C  
ATOM   3327  O   GLU A1747       0.249   0.630 124.301  1.00  0.00           O  
ATOM   3328  CB  GLU A1747       1.866  -1.053 122.055  1.00  0.00           C  
ATOM   3329  CG  GLU A1747       3.172  -0.959 121.280  1.00  0.00           C  
ATOM   3330  CD  GLU A1747       2.930  -0.756 119.808  1.00  0.00           C  
ATOM   3331  OE1 GLU A1747       1.805  -0.342 119.449  1.00  0.00           O  
ATOM   3332  OE2 GLU A1747       3.854  -1.001 119.014  1.00  0.00           O  
ATOM   3333  N   ALA A1748       0.025  -1.587 124.628  1.00  0.00           N  
ATOM   3334  CA  ALA A1748      -1.264  -1.430 125.297  1.00  0.00           C  
ATOM   3335  C   ALA A1748      -1.065  -0.644 126.589  1.00  0.00           C  
ATOM   3336  O   ALA A1748      -1.836   0.271 126.898  1.00  0.00           O  
ATOM   3337  CB  ALA A1748      -1.879  -2.786 125.593  1.00  0.00           C  
ATOM   3338  N   MET A1749      -0.020  -0.992 127.334  1.00  0.00           N  
ATOM   3339  CA  MET A1749       0.300  -0.310 128.591  1.00  0.00           C  
ATOM   3340  C   MET A1749       0.796   1.121 128.382  1.00  0.00           C  
ATOM   3341  O   MET A1749       0.648   1.973 129.262  1.00  0.00           O  
ATOM   3342  CB  MET A1749       1.341  -1.109 129.389  1.00  0.00           C  
ATOM   3343  CG  MET A1749       0.761  -2.336 130.070  1.00  0.00           C  
ATOM   3344  SD  MET A1749      -0.507  -1.836 131.274  1.00  0.00           S  
ATOM   3345  CE  MET A1749       0.491  -0.703 132.317  1.00  0.00           C  
ATOM   3346  N   ALA A1750       1.395   1.390 127.228  1.00  0.00           N  
ATOM   3347  CA  ALA A1750       1.853   2.752 126.952  1.00  0.00           C  
ATOM   3348  C   ALA A1750       0.606   3.635 126.866  1.00  0.00           C  
ATOM   3349  O   ALA A1750       0.611   4.765 127.337  1.00  0.00           O  
ATOM   3350  CB  ALA A1750       2.642   2.805 125.638  1.00  0.00           C  
ATOM   3351  N   TYR A1751      -0.468   3.113 126.280  1.00  0.00           N  
ATOM   3352  CA  TYR A1751      -1.710   3.871 126.172  1.00  0.00           C  
ATOM   3353  C   TYR A1751      -2.283   4.109 127.585  1.00  0.00           C  
ATOM   3354  O   TYR A1751      -2.723   5.214 127.912  1.00  0.00           O  
ATOM   3355  CB  TYR A1751      -2.708   3.111 125.306  1.00  0.00           C  
ATOM   3356  CG  TYR A1751      -4.023   3.847 125.100  1.00  0.00           C  
ATOM   3357  CD1 TYR A1751      -4.068   5.067 124.408  1.00  0.00           C  
ATOM   3358  CD2 TYR A1751      -5.218   3.309 125.560  1.00  0.00           C  
ATOM   3359  CE1 TYR A1751      -5.277   5.722 124.177  1.00  0.00           C  
ATOM   3360  CE2 TYR A1751      -6.432   3.950 125.338  1.00  0.00           C  
ATOM   3361  CZ  TYR A1751      -6.459   5.155 124.643  1.00  0.00           C  
ATOM   3362  OH  TYR A1751      -7.669   5.783 124.405  1.00  0.00           O  
ATOM   3363  N   VAL A1752      -2.247   3.080 128.429  1.00  0.00           N  
ATOM   3364  CA  VAL A1752      -2.723   3.208 129.807  1.00  0.00           C  
ATOM   3365  C   VAL A1752      -1.926   4.309 130.499  1.00  0.00           C  
ATOM   3366  O   VAL A1752      -2.478   5.106 131.265  1.00  0.00           O  
ATOM   3367  CB  VAL A1752      -2.527   1.900 130.601  1.00  0.00           C  
ATOM   3368  CG1 VAL A1752      -2.860   2.131 132.099  1.00  0.00           C  
ATOM   3369  CG2 VAL A1752      -3.444   0.819 130.027  1.00  0.00           C  
ATOM   3370  N   LYS A1753      -0.625   4.359 130.241  1.00  0.00           N  
ATOM   3371  CA  LYS A1753       0.190   5.407 130.849  1.00  0.00           C  
ATOM   3372  C   LYS A1753      -0.233   6.761 130.303  1.00  0.00           C  
ATOM   3373  O   LYS A1753      -0.205   7.758 131.023  1.00  0.00           O  
ATOM   3374  CB  LYS A1753       1.678   5.186 130.589  1.00  0.00           C  
ATOM   3375  CG  LYS A1753       2.241   4.003 131.356  1.00  0.00           C  
ATOM   3376  CD  LYS A1753       3.742   4.173 131.570  1.00  0.00           C  
ATOM   3377  CE  LYS A1753       4.362   2.904 132.087  1.00  0.00           C  
ATOM   3378  NZ  LYS A1753       4.159   1.920 131.004  1.00  0.00           N  
ATOM   3379  N   ALA A1754      -0.640   6.788 129.035  1.00  0.00           N  
ATOM   3380  CA  ALA A1754      -1.093   8.026 128.414  1.00  0.00           C  
ATOM   3381  C   ALA A1754      -2.370   8.490 129.131  1.00  0.00           C  
ATOM   3382  O   ALA A1754      -2.541   9.691 129.399  1.00  0.00           O  
ATOM   3383  CB  ALA A1754      -1.357   7.804 126.924  1.00  0.00           C  
ATOM   3384  N   LEU A1755      -3.259   7.545 129.451  1.00  0.00           N  
ATOM   3385  CA  LEU A1755      -4.499   7.874 130.169  1.00  0.00           C  
ATOM   3386  C   LEU A1755      -4.161   8.501 131.529  1.00  0.00           C  
ATOM   3387  O   LEU A1755      -4.803   9.462 131.953  1.00  0.00           O  
ATOM   3388  CB  LEU A1755      -5.354   6.620 130.382  1.00  0.00           C  
ATOM   3389  CG  LEU A1755      -5.785   5.902 129.104  1.00  0.00           C  
ATOM   3390  CD1 LEU A1755      -6.376   4.566 129.454  1.00  0.00           C  
ATOM   3391  CD2 LEU A1755      -6.781   6.741 128.337  1.00  0.00           C  
ATOM   3392  N   ASN A1756      -3.161   7.951 132.217  1.00  0.00           N  
ATOM   3393  CA  ASN A1756      -2.737   8.492 133.511  1.00  0.00           C  
ATOM   3394  C   ASN A1756      -2.262   9.940 133.308  1.00  0.00           C  
ATOM   3395  O   ASN A1756      -2.749  10.873 133.959  1.00  0.00           O  
ATOM   3396  CB  ASN A1756      -1.585   7.658 134.093  1.00  0.00           C  
ATOM   3397  CG  ASN A1756      -2.068   6.451 134.880  1.00  0.00           C  
ATOM   3398  OD1 ASN A1756      -2.508   6.578 136.019  1.00  0.00           O  
ATOM   3399  ND2 ASN A1756      -1.995   5.276 134.273  1.00  0.00           N  
ATOM   3400  N   ARG A1757      -1.313  10.110 132.389  1.00  0.00           N  
ATOM   3401  CA  ARG A1757      -0.741  11.419 132.086  1.00  0.00           C  
ATOM   3402  C   ARG A1757      -1.835  12.400 131.727  1.00  0.00           C  
ATOM   3403  O   ARG A1757      -1.815  13.554 132.152  1.00  0.00           O  
ATOM   3404  CB  ARG A1757       0.277  11.297 130.938  1.00  0.00           C  
ATOM   3405  CG  ARG A1757       1.719  11.520 131.384  1.00  0.00           C  
ATOM   3406  CD  ARG A1757       2.758  10.954 130.421  1.00  0.00           C  
ATOM   3407  NE  ARG A1757       2.253  10.816 129.058  1.00  0.00           N  
ATOM   3408  CZ  ARG A1757       2.357   9.689 128.358  1.00  0.00           C  
ATOM   3409  NH1 ARG A1757       2.944   8.633 128.907  1.00  0.00           N  
ATOM   3410  NH2 ARG A1757       1.875   9.618 127.126  1.00  0.00           N  
ATOM   3411  N   TYR A1758      -2.806  11.928 130.957  1.00  0.00           N  
ATOM   3412  CA  TYR A1758      -3.920  12.769 130.553  1.00  0.00           C  
ATOM   3413  C   TYR A1758      -4.686  13.331 131.752  1.00  0.00           C  
ATOM   3414  O   TYR A1758      -4.811  14.544 131.905  1.00  0.00           O  
ATOM   3415  CB  TYR A1758      -4.882  11.983 129.681  1.00  0.00           C  
ATOM   3416  CG  TYR A1758      -5.945  12.837 129.052  1.00  0.00           C  
ATOM   3417  CD1 TYR A1758      -5.660  13.620 127.935  1.00  0.00           C  
ATOM   3418  CD2 TYR A1758      -7.243  12.868 129.568  1.00  0.00           C  
ATOM   3419  CE1 TYR A1758      -6.636  14.406 127.345  1.00  0.00           C  
ATOM   3420  CE2 TYR A1758      -8.226  13.659 128.985  1.00  0.00           C  
ATOM   3421  CZ  TYR A1758      -7.917  14.423 127.875  1.00  0.00           C  
ATOM   3422  OH  TYR A1758      -8.888  15.211 127.286  1.00  0.00           O  
ATOM   3423  N   ILE A1760      -5.200  12.449 132.603  1.00  0.00           N  
ATOM   3424  CA  ILE A1760      -5.966  12.896 133.761  1.00  0.00           C  
ATOM   3425  C   ILE A1760      -5.139  13.781 134.700  1.00  0.00           C  
ATOM   3426  O   ILE A1760      -5.669  14.715 135.302  1.00  0.00           O  
ATOM   3427  CB  ILE A1760      -6.550  11.688 134.549  1.00  0.00           C  
ATOM   3428  CG1 ILE A1760      -7.735  12.150 135.397  1.00  0.00           C  
ATOM   3429  CG2 ILE A1760      -5.485  11.067 135.441  1.00  0.00           C  
ATOM   3430  CD1 ILE A1760      -8.488  11.012 136.072  1.00  0.00           C  
ATOM   3431  N   ASN A1761      -3.847  13.490 134.821  1.00  0.00           N  
ATOM   3432  CA  ASN A1761      -2.965  14.275 135.683  1.00  0.00           C  
ATOM   3433  C   ASN A1761      -2.669  15.649 135.091  1.00  0.00           C  
ATOM   3434  O   ASN A1761      -2.355  16.592 135.815  1.00  0.00           O  
ATOM   3435  CB  ASN A1761      -1.646  13.544 135.921  1.00  0.00           C  
ATOM   3436  CG  ASN A1761      -1.792  12.376 136.866  1.00  0.00           C  
ATOM   3437  OD1 ASN A1761      -2.841  12.192 137.476  1.00  0.00           O  
ATOM   3438  ND2 ASN A1761      -0.734  11.583 137.003  1.00  0.00           N  
ATOM   3439  N   GLU A1762      -2.756  15.753 133.770  1.00  0.00           N  
ATOM   3440  CA  GLU A1762      -2.508  17.014 133.097  1.00  0.00           C  
ATOM   3441  C   GLU A1762      -3.780  17.842 133.007  1.00  0.00           C  
ATOM   3442  O   GLU A1762      -3.738  19.051 133.187  1.00  0.00           O  
ATOM   3443  CB  GLU A1762      -1.923  16.767 131.704  1.00  0.00           C  
ATOM   3444  CG  GLU A1762      -0.424  16.533 131.737  1.00  0.00           C  
ATOM   3445  CD  GLU A1762       0.116  15.877 130.474  1.00  0.00           C  
ATOM   3446  OE1 GLU A1762      -0.484  16.060 129.389  1.00  0.00           O  
ATOM   3447  OE2 GLU A1762       1.157  15.187 130.572  1.00  0.00           O  
ATOM   3448  N   LYS A1798      -4.913  17.199 132.746  1.00  0.00           N  
ATOM   3449  CA  LYS A1798      -6.168  17.930 132.654  1.00  0.00           C  
ATOM   3450  C   LYS A1798      -6.677  18.378 134.019  1.00  0.00           C  
ATOM   3451  O   LYS A1798      -7.261  19.449 134.134  1.00  0.00           O  
ATOM   3452  CB  LYS A1798      -7.245  17.086 131.970  1.00  0.00           C  
ATOM   3453  CG  LYS A1798      -6.960  16.762 130.523  1.00  0.00           C  
ATOM   3454  CD  LYS A1798      -6.655  18.005 129.726  1.00  0.00           C  
ATOM   3455  CE  LYS A1798      -6.626  17.691 128.246  1.00  0.00           C  
ATOM   3456  NZ  LYS A1798      -5.955  18.755 127.466  1.00  0.00           N  
ATOM   3457  N   LYS A1799      -6.460  17.558 135.043  1.00  0.00           N  
ATOM   3458  CA  LYS A1799      -6.902  17.882 136.401  1.00  0.00           C  
ATOM   3459  C   LYS A1799      -8.402  18.178 136.410  1.00  0.00           C  
ATOM   3460  O   LYS A1799      -8.828  19.334 136.545  1.00  0.00           O  
ATOM   3461  CB  LYS A1799      -6.127  19.096 136.929  1.00  0.00           C  
ATOM   3462  CG  LYS A1799      -4.610  18.910 136.960  1.00  0.00           C  
ATOM   3463  CD  LYS A1799      -3.895  20.245 137.119  1.00  0.00           C  
ATOM   3464  CE  LYS A1799      -2.375  20.091 137.090  1.00  0.00           C  
ATOM   3465  NZ  LYS A1799      -1.852  19.466 138.338  1.00  0.00           N  
ATOM   3466  N   PRO A1800      -9.229  17.132 136.255  1.00  0.00           N  
ATOM   3467  CA  PRO A1800     -10.681  17.319 136.246  1.00  0.00           C  
ATOM   3468  C   PRO A1800     -11.159  18.018 137.517  1.00  0.00           C  
ATOM   3469  O   PRO A1800     -12.054  18.857 137.472  1.00  0.00           O  
ATOM   3470  CB  PRO A1800     -11.213  15.890 136.148  1.00  0.00           C  
ATOM   3471  CG  PRO A1800     -10.110  15.157 135.461  1.00  0.00           C  
ATOM   3472  CD  PRO A1800      -8.884  15.709 136.115  1.00  0.00           C  
ATOM   3473  N   TRP A1801     -10.546  17.669 138.643  1.00  0.00           N  
ATOM   3474  CA  TRP A1801     -10.914  18.238 139.930  1.00  0.00           C  
ATOM   3475  C   TRP A1801     -10.783  19.756 139.967  1.00  0.00           C  
ATOM   3476  O   TRP A1801     -11.498  20.425 140.708  1.00  0.00           O  
ATOM   3477  CB  TRP A1801     -10.078  17.600 141.041  1.00  0.00           C  
ATOM   3478  CG  TRP A1801      -8.590  17.713 140.858  1.00  0.00           C  
ATOM   3479  CD1 TRP A1801      -7.778  18.699 141.330  1.00  0.00           C  
ATOM   3480  CD2 TRP A1801      -7.742  16.798 140.153  1.00  0.00           C  
ATOM   3481  NE1 TRP A1801      -6.475  18.456 140.968  1.00  0.00           N  
ATOM   3482  CE2 TRP A1801      -6.424  17.296 140.244  1.00  0.00           C  
ATOM   3483  CE3 TRP A1801      -7.970  15.603 139.450  1.00  0.00           C  
ATOM   3484  CZ2 TRP A1801      -5.331  16.642 139.659  1.00  0.00           C  
ATOM   3485  CZ3 TRP A1801      -6.886  14.952 138.868  1.00  0.00           C  
ATOM   3486  CH2 TRP A1801      -5.581  15.474 138.977  1.00  0.00           C  
ATOM   3487  N   GLU A1802      -9.870  20.300 139.172  1.00  0.00           N  
ATOM   3488  CA  GLU A1802      -9.688  21.740 139.116  1.00  0.00           C  
ATOM   3489  C   GLU A1802     -10.661  22.338 138.111  1.00  0.00           C  
ATOM   3490  O   GLU A1802     -11.241  23.395 138.349  1.00  0.00           O  
ATOM   3491  CB  GLU A1802      -8.253  22.084 138.719  1.00  0.00           C  
ATOM   3492  CG  GLU A1802      -7.289  22.125 139.889  1.00  0.00           C  
ATOM   3493  CD  GLU A1802      -5.874  22.470 139.467  1.00  0.00           C  
ATOM   3494  OE1 GLU A1802      -5.713  23.342 138.582  1.00  0.00           O  
ATOM   3495  OE2 GLU A1802      -4.922  21.879 140.029  1.00  0.00           O  
ATOM   3496  N   LEU A1803     -10.846  21.648 136.992  1.00  0.00           N  
ATOM   3497  CA  LEU A1803     -11.743  22.108 135.943  1.00  0.00           C  
ATOM   3498  C   LEU A1803     -13.213  22.121 136.353  1.00  0.00           C  
ATOM   3499  O   LEU A1803     -14.019  22.867 135.790  1.00  0.00           O  
ATOM   3500  CB  LEU A1803     -11.598  21.216 134.715  1.00  0.00           C  
ATOM   3501  CG  LEU A1803     -10.257  21.185 133.985  1.00  0.00           C  
ATOM   3502  CD1 LEU A1803     -10.266  20.036 132.976  1.00  0.00           C  
ATOM   3503  CD2 LEU A1803     -10.014  22.520 133.289  1.00  0.00           C  
ATOM   3504  N   PHE A1804     -13.564  21.288 137.326  1.00  0.00           N  
ATOM   3505  CA  PHE A1804     -14.952  21.177 137.772  1.00  0.00           C  
ATOM   3506  C   PHE A1804     -15.601  22.482 138.239  1.00  0.00           C  
ATOM   3507  O   PHE A1804     -16.800  22.694 138.049  1.00  0.00           O  
ATOM   3508  CB  PHE A1804     -15.065  20.147 138.895  1.00  0.00           C  
ATOM   3509  CG  PHE A1804     -16.478  19.802 139.248  1.00  0.00           C  
ATOM   3510  CD1 PHE A1804     -17.269  19.087 138.360  1.00  0.00           C  
ATOM   3511  CD2 PHE A1804     -17.023  20.203 140.461  1.00  0.00           C  
ATOM   3512  CE1 PHE A1804     -18.579  18.772 138.668  1.00  0.00           C  
ATOM   3513  CE2 PHE A1804     -18.338  19.897 140.786  1.00  0.00           C  
ATOM   3514  CZ  PHE A1804     -19.121  19.177 139.887  1.00  0.00           C  
ATOM   3515  N   LYS A1805     -14.811  23.345 138.863  1.00  0.00           N  
ATOM   3516  CA  LYS A1805     -15.331  24.610 139.364  1.00  0.00           C  
ATOM   3517  C   LYS A1805     -16.009  25.463 138.299  1.00  0.00           C  
ATOM   3518  O   LYS A1805     -17.223  25.666 138.335  1.00  0.00           O  
ATOM   3519  CB  LYS A1805     -14.210  25.408 140.035  1.00  0.00           C  
ATOM   3520  CG  LYS A1805     -13.822  24.864 141.397  1.00  0.00           C  
ATOM   3521  CD  LYS A1805     -12.427  24.249 141.416  1.00  0.00           C  
ATOM   3522  CE  LYS A1805     -11.344  25.317 141.371  1.00  0.00           C  
ATOM   3523  NZ  LYS A1805     -10.005  24.737 141.685  1.00  0.00           N  
ATOM   3524  N   LYS A1810     -15.226  25.950 137.347  1.00  0.00           N  
ATOM   3525  CA  LYS A1810     -15.756  26.802 136.295  1.00  0.00           C  
ATOM   3526  C   LYS A1810     -16.292  26.030 135.107  1.00  0.00           C  
ATOM   3527  O   LYS A1810     -17.251  26.453 134.459  1.00  0.00           O  
ATOM   3528  CB  LYS A1810     -14.677  27.771 135.814  1.00  0.00           C  
ATOM   3529  CG  LYS A1810     -14.200  28.748 136.869  1.00  0.00           C  
ATOM   3530  CD  LYS A1810     -13.140  29.669 136.291  1.00  0.00           C  
ATOM   3531  CE  LYS A1810     -12.700  30.721 137.298  1.00  0.00           C  
ATOM   3532  NZ  LYS A1810     -11.618  31.589 136.744  1.00  0.00           N  
ATOM   3533  N   GLU A1812     -15.678  24.889 134.821  1.00  0.00           N  
ATOM   3534  CA  GLU A1812     -16.102  24.103 133.679  1.00  0.00           C  
ATOM   3535  C   GLU A1812     -16.366  22.632 133.990  1.00  0.00           C  
ATOM   3536  O   GLU A1812     -15.578  21.754 133.655  1.00  0.00           O  
ATOM   3537  CB  GLU A1812     -15.075  24.272 132.554  1.00  0.00           C  
ATOM   3538  CG  GLU A1812     -13.632  24.285 133.026  1.00  0.00           C  
ATOM   3539  CD  GLU A1812     -12.762  25.267 132.247  1.00  0.00           C  
ATOM   3540  OE1 GLU A1812     -12.925  25.360 131.009  1.00  0.00           O  
ATOM   3541  OE2 GLU A1812     -11.905  25.939 132.873  1.00  0.00           O  
ATOM   3542  N   PRO A1813     -17.506  22.357 134.642  1.00  0.00           N  
ATOM   3543  CA  PRO A1813     -17.958  21.018 135.035  1.00  0.00           C  
ATOM   3544  C   PRO A1813     -18.112  20.074 133.840  1.00  0.00           C  
ATOM   3545  O   PRO A1813     -17.774  18.897 133.933  1.00  0.00           O  
ATOM   3546  CB  PRO A1813     -19.298  21.291 135.717  1.00  0.00           C  
ATOM   3547  CG  PRO A1813     -19.121  22.677 136.261  1.00  0.00           C  
ATOM   3548  CD  PRO A1813     -18.444  23.385 135.128  1.00  0.00           C  
ATOM   3549  N   GLU A1814     -18.634  20.589 132.728  1.00  0.00           N  
ATOM   3550  CA  GLU A1814     -18.832  19.771 131.531  1.00  0.00           C  
ATOM   3551  C   GLU A1814     -17.498  19.243 131.031  1.00  0.00           C  
ATOM   3552  O   GLU A1814     -17.373  18.071 130.694  1.00  0.00           O  
ATOM   3553  CB  GLU A1814     -19.483  20.573 130.398  1.00  0.00           C  
ATOM   3554  CG  GLU A1814     -20.751  21.321 130.770  1.00  0.00           C  
ATOM   3555  CD  GLU A1814     -20.481  22.470 131.729  1.00  0.00           C  
ATOM   3556  OE1 GLU A1814     -19.541  23.258 131.463  1.00  0.00           O  
ATOM   3557  OE2 GLU A1814     -21.210  22.585 132.741  1.00  0.00           O  
ATOM   3558  N   GLU A1815     -16.501  20.116 130.977  1.00  0.00           N  
ATOM   3559  CA  GLU A1815     -15.193  19.710 130.509  1.00  0.00           C  
ATOM   3560  C   GLU A1815     -14.577  18.708 131.487  1.00  0.00           C  
ATOM   3561  O   GLU A1815     -13.848  17.806 131.073  1.00  0.00           O  
ATOM   3562  CB  GLU A1815     -14.287  20.933 130.345  1.00  0.00           C  
ATOM   3563  CG  GLU A1815     -13.068  20.685 129.452  1.00  0.00           C  
ATOM   3564  CD  GLU A1815     -13.450  20.151 128.075  1.00  0.00           C  
ATOM   3565  OE1 GLU A1815     -14.313  20.777 127.414  1.00  0.00           O  
ATOM   3566  OE2 GLU A1815     -12.888  19.110 127.654  1.00  0.00           O  
ATOM   3567  N   ALA A1816     -14.865  18.857 132.779  1.00  0.00           N  
ATOM   3568  CA  ALA A1816     -14.327  17.918 133.765  1.00  0.00           C  
ATOM   3569  C   ALA A1816     -14.940  16.543 133.490  1.00  0.00           C  
ATOM   3570  O   ALA A1816     -14.247  15.520 133.544  1.00  0.00           O  
ATOM   3571  CB  ALA A1816     -14.659  18.368 135.180  1.00  0.00           C  
ATOM   3572  N   ARG A1817     -16.239  16.535 133.188  1.00  0.00           N  
ATOM   3573  CA  ARG A1817     -16.957  15.306 132.880  1.00  0.00           C  
ATOM   3574  C   ARG A1817     -16.459  14.715 131.560  1.00  0.00           C  
ATOM   3575  O   ARG A1817     -16.441  13.501 131.396  1.00  0.00           O  
ATOM   3576  CB  ARG A1817     -18.461  15.569 132.781  1.00  0.00           C  
ATOM   3577  CG  ARG A1817     -19.174  15.826 134.116  1.00  0.00           C  
ATOM   3578  CD  ARG A1817     -20.592  16.368 133.871  1.00  0.00           C  
ATOM   3579  NE  ARG A1817     -21.308  16.708 135.103  1.00  0.00           N  
ATOM   3580  CZ  ARG A1817     -20.868  17.558 136.027  1.00  0.00           C  
ATOM   3581  NH1 ARG A1817     -19.700  18.168 135.869  1.00  0.00           N  
ATOM   3582  NH2 ARG A1817     -21.594  17.802 137.115  1.00  0.00           N  
ATOM   3583  N   ALA A1818     -16.071  15.573 130.614  1.00  0.00           N  
ATOM   3584  CA  ALA A1818     -15.572  15.095 129.328  1.00  0.00           C  
ATOM   3585  C   ALA A1818     -14.254  14.360 129.527  1.00  0.00           C  
ATOM   3586  O   ALA A1818     -14.037  13.304 128.955  1.00  0.00           O  
ATOM   3587  CB  ALA A1818     -15.378  16.258 128.359  1.00  0.00           C  
ATOM   3588  N   VAL A1819     -13.375  14.929 130.338  1.00  0.00           N  
ATOM   3589  CA  VAL A1819     -12.077  14.321 130.619  1.00  0.00           C  
ATOM   3590  C   VAL A1819     -12.276  12.936 131.237  1.00  0.00           C  
ATOM   3591  O   VAL A1819     -11.713  11.947 130.759  1.00  0.00           O  
ATOM   3592  CB  VAL A1819     -11.247  15.211 131.574  1.00  0.00           C  
ATOM   3593  CG1 VAL A1819      -9.955  14.510 131.984  1.00  0.00           C  
ATOM   3594  CG2 VAL A1819     -10.916  16.519 130.879  1.00  0.00           C  
ATOM   3595  N   LEU A1820     -13.084  12.867 132.289  1.00  0.00           N  
ATOM   3596  CA  LEU A1820     -13.362  11.591 132.948  1.00  0.00           C  
ATOM   3597  C   LEU A1820     -13.941  10.574 131.967  1.00  0.00           C  
ATOM   3598  O   LEU A1820     -13.604   9.390 132.040  1.00  0.00           O  
ATOM   3599  CB  LEU A1820     -14.330  11.787 134.112  1.00  0.00           C  
ATOM   3600  CG  LEU A1820     -13.793  12.601 135.276  1.00  0.00           C  
ATOM   3601  CD1 LEU A1820     -14.894  12.774 136.313  1.00  0.00           C  
ATOM   3602  CD2 LEU A1820     -12.592  11.893 135.889  1.00  0.00           C  
ATOM   3603  N   TYR A1821     -14.806  11.016 131.050  1.00  0.00           N  
ATOM   3604  CA  TYR A1821     -15.353  10.074 130.075  1.00  0.00           C  
ATOM   3605  C   TYR A1821     -14.222   9.471 129.235  1.00  0.00           C  
ATOM   3606  O   TYR A1821     -14.188   8.265 129.015  1.00  0.00           O  
ATOM   3607  CB  TYR A1821     -16.325  10.727 129.096  1.00  0.00           C  
ATOM   3608  CG  TYR A1821     -16.916   9.706 128.138  1.00  0.00           C  
ATOM   3609  CD1 TYR A1821     -17.957   8.869 128.546  1.00  0.00           C  
ATOM   3610  CD2 TYR A1821     -16.375   9.505 126.866  1.00  0.00           C  
ATOM   3611  CE1 TYR A1821     -18.432   7.857 127.731  1.00  0.00           C  
ATOM   3612  CE2 TYR A1821     -16.851   8.486 126.029  1.00  0.00           C  
ATOM   3613  CZ  TYR A1821     -17.877   7.666 126.476  1.00  0.00           C  
ATOM   3614  OH  TYR A1821     -18.352   6.633 125.692  1.00  0.00           O  
ATOM   3615  N   ARG A1822     -13.310  10.318 128.761  1.00  0.00           N  
ATOM   3616  CA  ARG A1822     -12.194   9.860 127.919  1.00  0.00           C  
ATOM   3617  C   ARG A1822     -11.317   8.864 128.661  1.00  0.00           C  
ATOM   3618  O   ARG A1822     -10.811   7.917 128.069  1.00  0.00           O  
ATOM   3619  CB  ARG A1822     -11.342  11.054 127.443  1.00  0.00           C  
ATOM   3620  CG  ARG A1822     -12.146  12.096 126.668  1.00  0.00           C  
ATOM   3621  CD  ARG A1822     -11.297  13.173 125.960  1.00  0.00           C  
ATOM   3622  NE  ARG A1822     -12.200  14.069 125.237  1.00  0.00           N  
ATOM   3623  CZ  ARG A1822     -12.548  15.290 125.644  1.00  0.00           C  
ATOM   3624  NH1 ARG A1822     -12.050  15.797 126.766  1.00  0.00           N  
ATOM   3625  NH2 ARG A1822     -13.460  15.978 124.959  1.00  0.00           N  
ATOM   3626  N   VAL A1823     -11.127   9.086 129.953  1.00  0.00           N  
ATOM   3627  CA  VAL A1823     -10.333   8.172 130.746  1.00  0.00           C  
ATOM   3628  C   VAL A1823     -11.078   6.830 130.897  1.00  0.00           C  
ATOM   3629  O   VAL A1823     -10.466   5.777 130.767  1.00  0.00           O  
ATOM   3630  CB  VAL A1823     -10.001   8.764 132.133  1.00  0.00           C  
ATOM   3631  CG1 VAL A1823      -9.458   7.687 133.045  1.00  0.00           C  
ATOM   3632  CG2 VAL A1823      -8.950   9.873 131.982  1.00  0.00           C  
ATOM   3633  N   VAL A1824     -12.389   6.854 131.146  1.00  0.00           N  
ATOM   3634  CA  VAL A1824     -13.111   5.587 131.273  1.00  0.00           C  
ATOM   3635  C   VAL A1824     -13.203   4.834 129.938  1.00  0.00           C  
ATOM   3636  O   VAL A1824     -13.022   3.611 129.907  1.00  0.00           O  
ATOM   3637  CB  VAL A1824     -14.529   5.773 131.909  1.00  0.00           C  
ATOM   3638  CG1 VAL A1824     -15.080   7.116 131.581  1.00  0.00           C  
ATOM   3639  CG2 VAL A1824     -15.490   4.700 131.422  1.00  0.00           C  
ATOM   3640  N   GLU A1825     -13.474   5.550 128.845  1.00  0.00           N  
ATOM   3641  CA  GLU A1825     -13.563   4.937 127.525  1.00  0.00           C  
ATOM   3642  C   GLU A1825     -12.184   4.425 127.107  1.00  0.00           C  
ATOM   3643  O   GLU A1825     -12.086   3.376 126.466  1.00  0.00           O  
ATOM   3644  CB  GLU A1825     -14.095   5.951 126.490  1.00  0.00           C  
ATOM   3645  CG  GLU A1825     -14.104   5.475 125.039  1.00  0.00           C  
ATOM   3646  CD  GLU A1825     -15.088   4.357 124.752  1.00  0.00           C  
ATOM   3647  OE1 GLU A1825     -15.705   3.823 125.699  1.00  0.00           O  
ATOM   3648  OE2 GLU A1825     -15.243   4.003 123.567  1.00  0.00           O  
ATOM   3649  N   GLY A1826     -11.131   5.159 127.481  1.00  0.00           N  
ATOM   3650  CA  GLY A1826      -9.775   4.746 127.152  1.00  0.00           C  
ATOM   3651  C   GLY A1826      -9.447   3.456 127.909  1.00  0.00           C  
ATOM   3652  O   GLY A1826      -8.802   2.533 127.388  1.00  0.00           O  
ATOM   3653  N   LEU A1827      -9.914   3.396 129.152  1.00  0.00           N  
ATOM   3654  CA  LEU A1827      -9.715   2.223 129.972  1.00  0.00           C  
ATOM   3655  C   LEU A1827     -10.502   1.042 129.411  1.00  0.00           C  
ATOM   3656  O   LEU A1827     -10.020  -0.087 129.438  1.00  0.00           O  
ATOM   3657  CB  LEU A1827     -10.112   2.514 131.422  1.00  0.00           C  
ATOM   3658  CG  LEU A1827      -9.010   3.217 132.217  1.00  0.00           C  
ATOM   3659  CD1 LEU A1827      -9.516   3.586 133.606  1.00  0.00           C  
ATOM   3660  CD2 LEU A1827      -7.788   2.311 132.301  1.00  0.00           C  
ATOM   3661  N   ARG A1991     -11.703   1.294 128.896  1.00  0.00           N  
ATOM   3662  CA  ARG A1991     -12.490   0.210 128.317  1.00  0.00           C  
ATOM   3663  C   ARG A1991     -11.645  -0.372 127.190  1.00  0.00           C  
ATOM   3664  O   ARG A1991     -11.435  -1.579 127.126  1.00  0.00           O  
ATOM   3665  CB  ARG A1991     -13.824   0.719 127.759  1.00  0.00           C  
ATOM   3666  CG  ARG A1991     -14.674  -0.355 127.075  1.00  0.00           C  
ATOM   3667  CD  ARG A1991     -15.902   0.257 126.352  1.00  0.00           C  
ATOM   3668  NE  ARG A1991     -15.531   1.075 125.189  1.00  0.00           N  
ATOM   3669  CZ  ARG A1991     -15.160   0.591 124.004  1.00  0.00           C  
ATOM   3670  NH1 ARG A1991     -15.105  -0.724 123.808  1.00  0.00           N  
ATOM   3671  NH2 ARG A1991     -14.828   1.428 123.013  1.00  0.00           N  
ATOM   3672  N   ILE A1992     -11.133   0.492 126.317  1.00  0.00           N  
ATOM   3673  CA  ILE A1992     -10.308   0.028 125.204  1.00  0.00           C  
ATOM   3674  C   ILE A1992      -9.086  -0.768 125.657  1.00  0.00           C  
ATOM   3675  O   ILE A1992      -8.871  -1.892 125.201  1.00  0.00           O  
ATOM   3676  CB  ILE A1992      -9.874   1.220 124.307  1.00  0.00           C  
ATOM   3677  CG1 ILE A1992     -11.090   1.719 123.506  1.00  0.00           C  
ATOM   3678  CG2 ILE A1992      -8.732   0.791 123.337  1.00  0.00           C  
ATOM   3679  CD1 ILE A1992     -10.918   3.164 122.943  1.00  0.00           C  
ATOM   3680  N   ALA A1993      -8.297  -0.197 126.562  1.00  0.00           N  
ATOM   3681  CA  ALA A1993      -7.113  -0.869 127.061  1.00  0.00           C  
ATOM   3682  C   ALA A1993      -7.460  -2.196 127.730  1.00  0.00           C  
ATOM   3683  O   ALA A1993      -6.716  -3.177 127.598  1.00  0.00           O  
ATOM   3684  CB  ALA A1993      -6.394   0.018 128.042  1.00  0.00           C  
ATOM   3685  N   SER A1994      -8.595  -2.232 128.437  1.00  0.00           N  
ATOM   3686  CA  SER A1994      -8.985  -3.447 129.144  1.00  0.00           C  
ATOM   3687  C   SER A1994      -9.283  -4.576 128.166  1.00  0.00           C  
ATOM   3688  O   SER A1994      -9.086  -5.746 128.491  1.00  0.00           O  
ATOM   3689  CB  SER A1994     -10.194  -3.196 130.077  1.00  0.00           C  
ATOM   3690  OG  SER A1994     -11.435  -3.203 129.391  1.00  0.00           O  
ATOM   3691  N   ILE A2011      -9.767  -4.233 126.973  1.00  0.00           N  
ATOM   3692  CA  ILE A2011     -10.046  -5.249 125.971  1.00  0.00           C  
ATOM   3693  C   ILE A2011      -8.720  -5.814 125.409  1.00  0.00           C  
ATOM   3694  O   ILE A2011      -8.529  -7.036 125.314  1.00  0.00           O  
ATOM   3695  CB  ILE A2011     -10.909  -4.661 124.821  1.00  0.00           C  
ATOM   3696  CG1 ILE A2011     -12.282  -4.226 125.367  1.00  0.00           C  
ATOM   3697  CG2 ILE A2011     -11.048  -5.695 123.690  1.00  0.00           C  
ATOM   3698  CD1 ILE A2011     -13.160  -3.549 124.340  1.00  0.00           C  
ATOM   3699  N   LEU A2012      -7.806  -4.914 125.056  1.00  0.00           N  
ATOM   3700  CA  LEU A2012      -6.498  -5.286 124.522  1.00  0.00           C  
ATOM   3701  C   LEU A2012      -5.756  -6.232 125.485  1.00  0.00           C  
ATOM   3702  O   LEU A2012      -5.093  -7.180 125.050  1.00  0.00           O  
ATOM   3703  CB  LEU A2012      -5.652  -4.016 124.294  1.00  0.00           C  
ATOM   3704  CG  LEU A2012      -6.180  -2.936 123.325  1.00  0.00           C  
ATOM   3705  CD1 LEU A2012      -5.212  -1.755 123.291  1.00  0.00           C  
ATOM   3706  CD2 LEU A2012      -6.350  -3.504 121.935  1.00  0.00           C  
ATOM   3707  N   LEU A2013      -5.889  -5.973 126.785  1.00  0.00           N  
ATOM   3708  CA  LEU A2013      -5.244  -6.751 127.843  1.00  0.00           C  
ATOM   3709  C   LEU A2013      -6.011  -7.998 128.289  1.00  0.00           C  
ATOM   3710  O   LEU A2013      -5.487  -8.806 129.059  1.00  0.00           O  
ATOM   3711  CB  LEU A2013      -5.025  -5.854 129.079  1.00  0.00           C  
ATOM   3712  CG  LEU A2013      -4.096  -4.656 128.824  1.00  0.00           C  
ATOM   3713  CD1 LEU A2013      -4.127  -3.662 129.965  1.00  0.00           C  
ATOM   3714  CD2 LEU A2013      -2.679  -5.190 128.611  1.00  0.00           C  
ATOM   3715  N   THR A2014      -7.245  -8.151 127.828  1.00  0.00           N  
ATOM   3716  CA  THR A2014      -8.060  -9.296 128.241  1.00  0.00           C  
ATOM   3717  C   THR A2014      -7.420 -10.668 128.026  1.00  0.00           C  
ATOM   3718  O   THR A2014      -7.458 -11.509 128.909  1.00  0.00           O  
ATOM   3719  CB  THR A2014      -9.469  -9.221 127.588  1.00  0.00           C  
ATOM   3720  OG1 THR A2014     -10.195  -8.153 128.210  1.00  0.00           O  
ATOM   3721  CG2 THR A2014     -10.248 -10.532 127.767  1.00  0.00           C  
ATOM   3722  N   PRO A2015      -6.789 -10.908 126.870  1.00  0.00           N  
ATOM   3723  CA  PRO A2015      -6.179 -12.234 126.696  1.00  0.00           C  
ATOM   3724  C   PRO A2015      -5.080 -12.535 127.733  1.00  0.00           C  
ATOM   3725  O   PRO A2015      -4.820 -13.690 128.059  1.00  0.00           O  
ATOM   3726  CB  PRO A2015      -5.652 -12.180 125.259  1.00  0.00           C  
ATOM   3727  CG  PRO A2015      -6.731 -11.310 124.577  1.00  0.00           C  
ATOM   3728  CD  PRO A2015      -6.835 -10.174 125.594  1.00  0.00           C  
ATOM   3729  N   ALA A2016      -4.442 -11.493 128.248  1.00  0.00           N  
ATOM   3730  CA  ALA A2016      -3.402 -11.663 129.265  1.00  0.00           C  
ATOM   3731  C   ALA A2016      -3.992 -11.833 130.670  1.00  0.00           C  
ATOM   3732  O   ALA A2016      -3.573 -12.706 131.440  1.00  0.00           O  
ATOM   3733  CB  ALA A2016      -2.489 -10.455 129.268  1.00  0.00           C  
ATOM   3734  N   MET A2017      -4.945 -10.967 131.000  1.00  0.00           N  
ATOM   3735  CA  MET A2017      -5.569 -10.950 132.328  1.00  0.00           C  
ATOM   3736  C   MET A2017      -7.080 -10.911 132.117  1.00  0.00           C  
ATOM   3737  O   MET A2017      -7.714  -9.900 132.382  1.00  0.00           O  
ATOM   3738  CB  MET A2017      -5.115  -9.682 133.074  1.00  0.00           C  
ATOM   3739  CG  MET A2017      -3.598  -9.495 133.152  1.00  0.00           C  
ATOM   3740  SD  MET A2017      -3.070  -8.024 134.081  1.00  0.00           S  
ATOM   3741  CE  MET A2017      -3.286  -6.689 132.832  1.00  0.00           C  
ATOM   3742  N   PRO A2018      -7.672 -12.027 131.663  1.00  0.00           N  
ATOM   3743  CA  PRO A2018      -9.118 -12.014 131.428  1.00  0.00           C  
ATOM   3744  C   PRO A2018      -9.983 -11.750 132.659  1.00  0.00           C  
ATOM   3745  O   PRO A2018     -10.971 -11.041 132.566  1.00  0.00           O  
ATOM   3746  CB  PRO A2018      -9.381 -13.368 130.752  1.00  0.00           C  
ATOM   3747  CG  PRO A2018      -8.305 -14.250 131.294  1.00  0.00           C  
ATOM   3748  CD  PRO A2018      -7.085 -13.349 131.378  1.00  0.00           C  
ATOM   3749  N   ASP A2019      -9.577 -12.270 133.816  1.00  0.00           N  
ATOM   3750  CA  ASP A2019     -10.350 -12.076 135.053  1.00  0.00           C  
ATOM   3751  C   ASP A2019     -10.219 -10.681 135.628  1.00  0.00           C  
ATOM   3752  O   ASP A2019     -11.221 -10.056 135.976  1.00  0.00           O  
ATOM   3753  CB  ASP A2019      -9.918 -13.116 136.072  1.00  0.00           C  
ATOM   3754  CG  ASP A2019     -10.120 -14.511 135.536  1.00  0.00           C  
ATOM   3755  OD1 ASP A2019     -11.293 -14.845 135.272  1.00  0.00           O  
ATOM   3756  OD2 ASP A2019      -9.113 -15.239 135.318  1.00  0.00           O  
ATOM   3757  N   LYS A2020      -8.988 -10.194 135.730  1.00  0.00           N  
ATOM   3758  CA  LYS A2020      -8.776  -8.849 136.248  1.00  0.00           C  
ATOM   3759  C   LYS A2020      -9.328  -7.787 135.288  1.00  0.00           C  
ATOM   3760  O   LYS A2020      -9.801  -6.744 135.738  1.00  0.00           O  
ATOM   3761  CB  LYS A2020      -7.285  -8.607 136.540  1.00  0.00           C  
ATOM   3762  CG  LYS A2020      -6.821  -9.215 137.873  1.00  0.00           C  
ATOM   3763  CD  LYS A2020      -7.593  -8.586 139.063  1.00  0.00           C  
ATOM   3764  CE  LYS A2020      -7.193  -9.178 140.443  1.00  0.00           C  
ATOM   3765  NZ  LYS A2020      -8.040  -8.490 141.501  1.00  0.00           N  
ATOM   3766  N   MET A2021      -9.296  -8.033 133.979  1.00  0.00           N  
ATOM   3767  CA  MET A2021      -9.841  -7.025 133.073  1.00  0.00           C  
ATOM   3768  C   MET A2021     -11.364  -7.031 133.171  1.00  0.00           C  
ATOM   3769  O   MET A2021     -11.994  -5.992 133.015  1.00  0.00           O  
ATOM   3770  CB  MET A2021      -9.386  -7.240 131.630  1.00  0.00           C  
ATOM   3771  CG  MET A2021      -7.903  -6.871 131.373  1.00  0.00           C  
ATOM   3772  SD  MET A2021      -7.383  -5.247 132.011  1.00  0.00           S  
ATOM   3773  CE  MET A2021      -6.883  -5.652 133.714  1.00  0.00           C  
ATOM   3774  N   ALA A2022     -11.962  -8.197 133.427  1.00  0.00           N  
ATOM   3775  CA  ALA A2022     -13.413  -8.231 133.576  1.00  0.00           C  
ATOM   3776  C   ALA A2022     -13.730  -7.459 134.876  1.00  0.00           C  
ATOM   3777  O   ALA A2022     -14.708  -6.699 134.942  1.00  0.00           O  
ATOM   3778  CB  ALA A2022     -13.928  -9.690 133.664  1.00  0.00           C  
ATOM   3779  N   GLU A2023     -12.881  -7.646 135.887  1.00  0.00           N  
ATOM   3780  CA  GLU A2023     -13.054  -6.975 137.178  1.00  0.00           C  
ATOM   3781  C   GLU A2023     -12.940  -5.468 137.003  1.00  0.00           C  
ATOM   3782  O   GLU A2023     -13.697  -4.694 137.627  1.00  0.00           O  
ATOM   3783  CB  GLU A2023     -12.004  -7.426 138.205  1.00  0.00           C  
ATOM   3784  CG  GLU A2023     -12.306  -6.868 139.617  1.00  0.00           C  
ATOM   3785  CD  GLU A2023     -11.264  -7.241 140.679  1.00  0.00           C  
ATOM   3786  OE1 GLU A2023     -10.605  -8.295 140.564  1.00  0.00           O  
ATOM   3787  OE2 GLU A2023     -11.120  -6.477 141.649  1.00  0.00           O  
ATOM   3788  N   LEU A2024     -11.978  -5.051 136.175  1.00  0.00           N  
ATOM   3789  CA  LEU A2024     -11.788  -3.634 135.900  1.00  0.00           C  
ATOM   3790  C   LEU A2024     -13.056  -3.095 135.248  1.00  0.00           C  
ATOM   3791  O   LEU A2024     -13.571  -2.023 135.644  1.00  0.00           O  
ATOM   3792  CB  LEU A2024     -10.577  -3.413 134.976  1.00  0.00           C  
ATOM   3793  CG  LEU A2024     -10.285  -1.956 134.570  1.00  0.00           C  
ATOM   3794  CD1 LEU A2024      -8.817  -1.806 134.180  1.00  0.00           C  
ATOM   3795  CD2 LEU A2024     -11.182  -1.551 133.430  1.00  0.00           C  
ATOM   3796  N   ARG A2025     -13.579  -3.825 134.261  1.00  0.00           N  
ATOM   3797  CA  ARG A2025     -14.798  -3.361 133.607  1.00  0.00           C  
ATOM   3798  C   ARG A2025     -15.976  -3.291 134.595  1.00  0.00           C  
ATOM   3799  O   ARG A2025     -16.757  -2.339 134.566  1.00  0.00           O  
ATOM   3800  CB  ARG A2025     -15.148  -4.236 132.390  1.00  0.00           C  
ATOM   3801  CG  ARG A2025     -14.164  -4.010 131.202  1.00  0.00           C  
ATOM   3802  CD  ARG A2025     -14.630  -4.694 129.921  1.00  0.00           C  
ATOM   3803  NE  ARG A2025     -14.423  -6.136 129.949  1.00  0.00           N  
ATOM   3804  CZ  ARG A2025     -13.263  -6.735 129.697  1.00  0.00           C  
ATOM   3805  NH1 ARG A2025     -12.180  -6.012 129.394  1.00  0.00           N  
ATOM   3806  NH2 ARG A2025     -13.192  -8.061 129.719  1.00  0.00           N  
ATOM   3807  N   ARG A2026     -16.097  -4.272 135.477  1.00  0.00           N  
ATOM   3808  CA  ARG A2026     -17.187  -4.222 136.458  1.00  0.00           C  
ATOM   3809  C   ARG A2026     -17.024  -2.978 137.350  1.00  0.00           C  
ATOM   3810  O   ARG A2026     -18.003  -2.335 137.706  1.00  0.00           O  
ATOM   3811  CB  ARG A2026     -17.206  -5.477 137.357  1.00  0.00           C  
ATOM   3812  CG  ARG A2026     -17.649  -6.785 136.667  1.00  0.00           C  
ATOM   3813  CD  ARG A2026     -17.996  -7.885 137.692  1.00  0.00           C  
ATOM   3814  NE  ARG A2026     -16.854  -8.298 138.526  1.00  0.00           N  
ATOM   3815  CZ  ARG A2026     -15.862  -9.082 138.115  1.00  0.00           C  
ATOM   3816  NH1 ARG A2026     -15.855  -9.558 136.875  1.00  0.00           N  
ATOM   3817  NH2 ARG A2026     -14.867  -9.394 138.944  1.00  0.00           N  
ATOM   3818  N   ALA A2027     -15.785  -2.632 137.687  1.00  0.00           N  
ATOM   3819  CA  ALA A2027     -15.535  -1.504 138.574  1.00  0.00           C  
ATOM   3820  C   ALA A2027     -15.970  -0.169 138.005  1.00  0.00           C  
ATOM   3821  O   ALA A2027     -16.263   0.770 138.750  1.00  0.00           O  
ATOM   3822  CB  ALA A2027     -14.063  -1.450 138.941  1.00  0.00           C  
ATOM   3823  N   LEU A2039     -16.014  -0.083 136.682  1.00  0.00           N  
ATOM   3824  CA  LEU A2039     -16.394   1.152 136.020  1.00  0.00           C  
ATOM   3825  C   LEU A2039     -17.776   1.060 135.400  1.00  0.00           C  
ATOM   3826  O   LEU A2039     -18.156   1.926 134.628  1.00  0.00           O  
ATOM   3827  CB  LEU A2039     -15.360   1.489 134.945  1.00  0.00           C  
ATOM   3828  CG  LEU A2039     -13.952   1.718 135.494  1.00  0.00           C  
ATOM   3829  CD1 LEU A2039     -12.957   1.960 134.341  1.00  0.00           C  
ATOM   3830  CD2 LEU A2039     -13.996   2.895 136.455  1.00  0.00           C  
ATOM   3831  N   GLY A2040     -18.519   0.003 135.727  1.00  0.00           N  
ATOM   3832  CA  GLY A2040     -19.864  -0.155 135.191  1.00  0.00           C  
ATOM   3833  C   GLY A2040     -19.918  -0.473 133.703  1.00  0.00           C  
ATOM   3834  O   GLY A2040     -20.969  -0.320 133.059  1.00  0.00           O  
ATOM   3835  N   LEU A2041     -18.795  -0.926 133.155  1.00  0.00           N  
ATOM   3836  CA  LEU A2041     -18.715  -1.254 131.734  1.00  0.00           C  
ATOM   3837  C   LEU A2041     -19.225  -2.665 131.455  1.00  0.00           C  
ATOM   3838  O   LEU A2041     -19.184  -3.529 132.333  1.00  0.00           O  
ATOM   3839  CB  LEU A2041     -17.262  -1.151 131.260  1.00  0.00           C  
ATOM   3840  CG  LEU A2041     -16.582   0.216 131.369  1.00  0.00           C  
ATOM   3841  CD1 LEU A2041     -15.092   0.072 131.185  1.00  0.00           C  
ATOM   3842  CD2 LEU A2041     -17.167   1.167 130.315  1.00  0.00           C  
ATOM   3843  N   LYS A2042     -19.693  -2.911 130.231  1.00  0.00           N  
ATOM   3844  CA  LYS A2042     -20.153  -4.254 129.888  1.00  0.00           C  
ATOM   3845  C   LYS A2042     -18.930  -5.168 129.996  1.00  0.00           C  
ATOM   3846  O   LYS A2042     -17.879  -4.865 129.427  1.00  0.00           O  
ATOM   3847  CB  LYS A2042     -20.710  -4.286 128.461  1.00  0.00           C  
ATOM   3848  CG  LYS A2042     -21.261  -5.644 128.056  1.00  0.00           C  
ATOM   3849  CD  LYS A2042     -21.960  -5.571 126.707  1.00  0.00           C  
ATOM   3850  CE  LYS A2042     -22.209  -6.965 126.110  1.00  0.00           C  
ATOM   3851  NZ  LYS A2042     -23.003  -7.870 127.009  1.00  0.00           N  
ATOM   3852  N   GLU A2043     -19.067  -6.267 130.734  1.00  0.00           N  
ATOM   3853  CA  GLU A2043     -17.973  -7.229 130.949  1.00  0.00           C  
ATOM   3854  C   GLU A2043     -17.544  -8.015 129.732  1.00  0.00           C  
ATOM   3855  O   GLU A2043     -16.355  -8.121 129.447  1.00  0.00           O  
ATOM   3856  CB  GLU A2043     -18.338  -8.264 132.021  1.00  0.00           C  
ATOM   3857  CG  GLU A2043     -18.403  -7.742 133.404  1.00  0.00           C  
ATOM   3858  CD  GLU A2043     -18.604  -8.860 134.410  1.00  0.00           C  
ATOM   3859  OE1 GLU A2043     -17.662  -9.652 134.633  1.00  0.00           O  
ATOM   3860  OE2 GLU A2043     -19.708  -8.942 134.973  1.00  0.00           O  
ATOM   3861  N   GLU A2044     -18.518  -8.603 129.052  1.00  0.00           N  
ATOM   3862  CA  GLU A2044     -18.269  -9.401 127.863  1.00  0.00           C  
ATOM   3863  C   GLU A2044     -17.885  -8.467 126.705  1.00  0.00           C  
ATOM   3864  O   GLU A2044     -18.648  -7.568 126.357  1.00  0.00           O  
ATOM   3865  CB  GLU A2044     -19.532 -10.176 127.505  1.00  0.00           C  
ATOM   3866  CG  GLU A2044     -19.412 -10.983 126.245  1.00  0.00           C  
ATOM   3867  CD  GLU A2044     -18.735 -12.315 126.465  1.00  0.00           C  
ATOM   3868  OE1 GLU A2044     -17.923 -12.432 127.422  1.00  0.00           O  
ATOM   3869  OE2 GLU A2044     -19.014 -13.247 125.668  1.00  0.00           O  
ATOM   3870  N   VAL A2091     -16.721  -8.698 126.107  1.00  0.00           N  
ATOM   3871  CA  VAL A2091     -16.240  -7.831 125.034  1.00  0.00           C  
ATOM   3872  C   VAL A2091     -15.725  -8.574 123.793  1.00  0.00           C  
ATOM   3873  O   VAL A2091     -15.666  -9.797 123.770  1.00  0.00           O  
ATOM   3874  CB  VAL A2091     -15.117  -6.926 125.566  1.00  0.00           C  
ATOM   3875  CG1 VAL A2091     -15.665  -5.995 126.654  1.00  0.00           C  
ATOM   3876  CG2 VAL A2091     -13.970  -7.799 126.156  1.00  0.00           C  
ATOM   3877  N   ARG A2092     -15.382  -7.806 122.756  1.00  0.00           N  
ATOM   3878  CA  ARG A2092     -14.839  -8.335 121.505  1.00  0.00           C  
ATOM   3879  C   ARG A2092     -13.741  -7.374 121.081  1.00  0.00           C  
ATOM   3880  O   ARG A2092     -13.813  -6.176 121.372  1.00  0.00           O  
ATOM   3881  CB  ARG A2092     -15.930  -8.406 120.427  1.00  0.00           C  
ATOM   3882  CG  ARG A2092     -16.991  -9.471 120.713  1.00  0.00           C  
ATOM   3883  CD  ARG A2092     -18.120  -9.447 119.684  1.00  0.00           C  
ATOM   3884  NE  ARG A2092     -19.001  -8.294 119.857  1.00  0.00           N  
ATOM   3885  CZ  ARG A2092     -18.892  -7.134 119.206  1.00  0.00           C  
ATOM   3886  NH1 ARG A2092     -17.925  -6.946 118.305  1.00  0.00           N  
ATOM   3887  NH2 ARG A2092     -19.753  -6.149 119.464  1.00  0.00           N  
ATOM   3888  N   LEU A2093     -12.714  -7.876 120.401  1.00  0.00           N  
ATOM   3889  CA  LEU A2093     -11.628  -6.987 120.017  1.00  0.00           C  
ATOM   3890  C   LEU A2093     -12.087  -5.810 119.156  1.00  0.00           C  
ATOM   3891  O   LEU A2093     -11.614  -4.687 119.328  1.00  0.00           O  
ATOM   3892  CB  LEU A2093     -10.511  -7.758 119.281  1.00  0.00           C  
ATOM   3893  CG  LEU A2093      -9.218  -6.932 119.124  1.00  0.00           C  
ATOM   3894  CD1 LEU A2093      -8.793  -6.464 120.509  1.00  0.00           C  
ATOM   3895  CD2 LEU A2093      -8.076  -7.747 118.434  1.00  0.00           C  
ATOM   3896  N   GLU A2094     -13.017  -6.047 118.244  1.00  0.00           N  
ATOM   3897  CA  GLU A2094     -13.454  -4.966 117.379  1.00  0.00           C  
ATOM   3898  C   GLU A2094     -14.059  -3.806 118.170  1.00  0.00           C  
ATOM   3899  O   GLU A2094     -14.044  -2.676 117.697  1.00  0.00           O  
ATOM   3900  CB  GLU A2094     -14.438  -5.482 116.321  1.00  0.00           C  
ATOM   3901  CG  GLU A2094     -15.899  -5.380 116.692  1.00  0.00           C  
ATOM   3902  CD  GLU A2094     -16.505  -3.999 116.442  1.00  0.00           C  
ATOM   3903  OE1 GLU A2094     -17.483  -3.684 117.134  1.00  0.00           O  
ATOM   3904  OE2 GLU A2094     -16.044  -3.232 115.559  1.00  0.00           O  
ATOM   3905  N   GLU A2095     -14.559  -4.073 119.378  1.00  0.00           N  
ATOM   3906  CA  GLU A2095     -15.144  -3.015 120.200  1.00  0.00           C  
ATOM   3907  C   GLU A2095     -14.091  -2.002 120.622  1.00  0.00           C  
ATOM   3908  O   GLU A2095     -14.405  -0.846 120.881  1.00  0.00           O  
ATOM   3909  CB  GLU A2095     -15.830  -3.610 121.432  1.00  0.00           C  
ATOM   3910  CG  GLU A2095     -17.043  -4.456 121.044  1.00  0.00           C  
ATOM   3911  CD  GLU A2095     -17.682  -5.150 122.213  1.00  0.00           C  
ATOM   3912  OE1 GLU A2095     -17.128  -5.119 123.337  1.00  0.00           O  
ATOM   3913  OE2 GLU A2095     -18.749  -5.742 121.987  1.00  0.00           O  
ATOM   3914  N   ALA A2096     -12.843  -2.449 120.688  1.00  0.00           N  
ATOM   3915  CA  ALA A2096     -11.741  -1.578 121.057  1.00  0.00           C  
ATOM   3916  C   ALA A2096     -11.362  -0.691 119.867  1.00  0.00           C  
ATOM   3917  O   ALA A2096     -10.506   0.170 119.993  1.00  0.00           O  
ATOM   3918  CB  ALA A2096     -10.527  -2.420 121.475  1.00  0.00           C  
ATOM   3919  N   GLU A2097     -12.004  -0.909 118.723  1.00  0.00           N  
ATOM   3920  CA  GLU A2097     -11.681  -0.149 117.523  1.00  0.00           C  
ATOM   3921  C   GLU A2097     -12.635   0.976 117.168  1.00  0.00           C  
ATOM   3922  O   GLU A2097     -12.518   1.573 116.098  1.00  0.00           O  
ATOM   3923  CB  GLU A2097     -11.550  -1.102 116.341  1.00  0.00           C  
ATOM   3924  CG  GLU A2097     -10.522  -2.181 116.605  1.00  0.00           C  
ATOM   3925  CD  GLU A2097     -10.292  -3.060 115.414  1.00  0.00           C  
ATOM   3926  OE1 GLU A2097     -11.125  -3.974 115.151  1.00  0.00           O  
ATOM   3927  OE2 GLU A2097      -9.263  -2.818 114.735  1.00  0.00           O  
ATOM   3928  N   ARG A2102     -13.565   1.259 118.070  1.00  0.00           N  
ATOM   3929  CA  ARG A2102     -14.532   2.339 117.888  1.00  0.00           C  
ATOM   3930  C   ARG A2102     -14.536   3.168 119.171  1.00  0.00           C  
ATOM   3931  O   ARG A2102     -14.358   2.632 120.280  1.00  0.00           O  
ATOM   3932  CB  ARG A2102     -15.942   1.779 117.616  1.00  0.00           C  
ATOM   3933  CG  ARG A2102     -16.090   1.121 116.258  1.00  0.00           C  
ATOM   3934  CD  ARG A2102     -17.495   0.604 116.028  1.00  0.00           C  
ATOM   3935  NE  ARG A2102     -17.742  -0.670 116.701  1.00  0.00           N  
ATOM   3936  CZ  ARG A2102     -18.788  -0.911 117.486  1.00  0.00           C  
ATOM   3937  NH1 ARG A2102     -19.689   0.037 117.717  1.00  0.00           N  
ATOM   3938  NH2 ARG A2102     -18.951  -2.113 118.018  1.00  0.00           N  
ATOM   3939  N   TRP A2103     -14.724   4.474 119.028  1.00  0.00           N  
ATOM   3940  CA  TRP A2103     -14.721   5.354 120.195  1.00  0.00           C  
ATOM   3941  C   TRP A2103     -16.133   5.754 120.602  1.00  0.00           C  
ATOM   3942  O   TRP A2103     -16.986   5.956 119.742  1.00  0.00           O  
ATOM   3943  CB  TRP A2103     -13.894   6.611 119.904  1.00  0.00           C  
ATOM   3944  CG  TRP A2103     -13.855   7.537 121.066  1.00  0.00           C  
ATOM   3945  CD1 TRP A2103     -14.749   8.522 121.356  1.00  0.00           C  
ATOM   3946  CD2 TRP A2103     -12.942   7.487 122.162  1.00  0.00           C  
ATOM   3947  NE1 TRP A2103     -14.459   9.086 122.570  1.00  0.00           N  
ATOM   3948  CE2 TRP A2103     -13.352   8.468 123.091  1.00  0.00           C  
ATOM   3949  CE3 TRP A2103     -11.819   6.704 122.455  1.00  0.00           C  
ATOM   3950  CZ2 TRP A2103     -12.681   8.687 124.293  1.00  0.00           C  
ATOM   3951  CZ3 TRP A2103     -11.147   6.926 123.657  1.00  0.00           C  
ATOM   3952  CH2 TRP A2103     -11.583   7.909 124.559  1.00  0.00           C  
ATOM   3953  N   GLY A2104     -16.371   5.838 121.911  1.00  0.00           N  
ATOM   3954  CA  GLY A2104     -17.671   6.243 122.419  1.00  0.00           C  
ATOM   3955  C   GLY A2104     -18.637   5.130 122.804  1.00  0.00           C  
ATOM   3956  O   GLY A2104     -19.840   5.358 122.880  1.00  0.00           O  
ATOM   3957  N   LEU A2105     -18.129   3.932 123.066  1.00  0.00           N  
ATOM   3958  CA  LEU A2105     -19.015   2.831 123.403  1.00  0.00           C  
ATOM   3959  C   LEU A2105     -19.441   2.760 124.861  1.00  0.00           C  
ATOM   3960  O   LEU A2105     -20.503   2.203 125.157  1.00  0.00           O  
ATOM   3961  CB  LEU A2105     -18.394   1.502 122.955  1.00  0.00           C  
ATOM   3962  CG  LEU A2105     -18.627   1.127 121.482  1.00  0.00           C  
ATOM   3963  CD1 LEU A2105     -18.388   2.335 120.579  1.00  0.00           C  
ATOM   3964  CD2 LEU A2105     -17.717  -0.035 121.092  1.00  0.00           C  
ATOM   3965  N   ALA A2107     -18.633   3.308 125.769  1.00  0.00           N  
ATOM   3966  CA  ALA A2107     -19.003   3.300 127.187  1.00  0.00           C  
ATOM   3967  C   ALA A2107     -20.272   4.117 127.376  1.00  0.00           C  
ATOM   3968  O   ALA A2107     -20.307   5.306 127.036  1.00  0.00           O  
ATOM   3969  CB  ALA A2107     -17.892   3.883 128.040  1.00  0.00           C  
ATOM   3970  N   GLU A2108     -21.306   3.486 127.926  1.00  0.00           N  
ATOM   3971  CA  GLU A2108     -22.576   4.161 128.142  1.00  0.00           C  
ATOM   3972  C   GLU A2108     -22.650   4.860 129.503  1.00  0.00           C  
ATOM   3973  O   GLU A2108     -22.084   4.390 130.484  1.00  0.00           O  
ATOM   3974  CB  GLU A2108     -23.711   3.152 127.974  1.00  0.00           C  
ATOM   3975  CG  GLU A2108     -23.891   2.731 126.520  1.00  0.00           C  
ATOM   3976  CD  GLU A2108     -24.852   1.568 126.347  1.00  0.00           C  
ATOM   3977  OE1 GLU A2108     -25.925   1.574 126.983  1.00  0.00           O  
ATOM   3978  OE2 GLU A2108     -24.538   0.646 125.560  1.00  0.00           O  
ATOM   3979  N   PRO A2109     -23.355   6.004 129.573  1.00  0.00           N  
ATOM   3980  CA  PRO A2109     -23.472   6.745 130.833  1.00  0.00           C  
ATOM   3981  C   PRO A2109     -24.340   6.005 131.843  1.00  0.00           C  
ATOM   3982  O   PRO A2109     -25.528   6.301 131.991  1.00  0.00           O  
ATOM   3983  CB  PRO A2109     -24.072   8.080 130.388  1.00  0.00           C  
ATOM   3984  CG  PRO A2109     -24.956   7.676 129.270  1.00  0.00           C  
ATOM   3985  CD  PRO A2109     -24.108   6.677 128.497  1.00  0.00           C  
ATOM   3986  N   ARG A2110     -23.736   5.047 132.535  1.00  0.00           N  
ATOM   3987  CA  ARG A2110     -24.454   4.237 133.511  1.00  0.00           C  
ATOM   3988  C   ARG A2110     -23.804   4.303 134.888  1.00  0.00           C  
ATOM   3989  O   ARG A2110     -22.671   4.724 135.022  1.00  0.00           O  
ATOM   3990  CB  ARG A2110     -24.499   2.780 133.031  1.00  0.00           C  
ATOM   3991  CG  ARG A2110     -25.062   2.624 131.611  1.00  0.00           C  
ATOM   3992  CD  ARG A2110     -25.258   1.161 131.210  1.00  0.00           C  
ATOM   3993  NE  ARG A2110     -24.040   0.369 131.376  1.00  0.00           N  
ATOM   3994  CZ  ARG A2110     -23.884  -0.880 130.940  1.00  0.00           C  
ATOM   3995  NH1 ARG A2110     -24.874  -1.492 130.306  1.00  0.00           N  
ATOM   3996  NH2 ARG A2110     -22.735  -1.519 131.134  1.00  0.00           N  
ATOM   3997  N   PRO A2111     -24.535   3.898 135.933  1.00  0.00           N  
ATOM   3998  CA  PRO A2111     -24.009   3.913 137.303  1.00  0.00           C  
ATOM   3999  C   PRO A2111     -22.851   2.940 137.448  1.00  0.00           C  
ATOM   4000  O   PRO A2111     -22.814   1.917 136.768  1.00  0.00           O  
ATOM   4001  CB  PRO A2111     -25.200   3.450 138.140  1.00  0.00           C  
ATOM   4002  CG  PRO A2111     -26.374   3.926 137.361  1.00  0.00           C  
ATOM   4003  CD  PRO A2111     -25.983   3.614 135.929  1.00  0.00           C  
ATOM   4004  N   ILE A2112     -21.896   3.266 138.310  1.00  0.00           N  
ATOM   4005  CA  ILE A2112     -20.791   2.360 138.571  1.00  0.00           C  
ATOM   4006  C   ILE A2112     -21.105   1.746 139.949  1.00  0.00           C  
ATOM   4007  O   ILE A2112     -21.898   2.302 140.713  1.00  0.00           O  
ATOM   4008  CB  ILE A2112     -19.423   3.093 138.610  1.00  0.00           C  
ATOM   4009  CG1 ILE A2112     -19.382   4.072 139.791  1.00  0.00           C  
ATOM   4010  CG2 ILE A2112     -19.175   3.815 137.272  1.00  0.00           C  
ATOM   4011  CD1 ILE A2112     -18.045   4.747 139.952  1.00  0.00           C  
ATOM   4012  N   PRO A2113     -20.525   0.581 140.273  1.00  0.00           N  
ATOM   4013  CA  PRO A2113     -20.846   0.025 141.599  1.00  0.00           C  
ATOM   4014  C   PRO A2113     -20.436   0.964 142.732  1.00  0.00           C  
ATOM   4015  O   PRO A2113     -19.347   1.553 142.696  1.00  0.00           O  
ATOM   4016  CB  PRO A2113     -20.100  -1.319 141.628  1.00  0.00           C  
ATOM   4017  CG  PRO A2113     -19.070  -1.190 140.532  1.00  0.00           C  
ATOM   4018  CD  PRO A2113     -19.715  -0.351 139.470  1.00  0.00           C  
ATOM   4019  N   GLU A2121     -21.304   1.092 143.740  1.00  0.00           N  
ATOM   4020  CA  GLU A2121     -21.037   1.994 144.864  1.00  0.00           C  
ATOM   4021  C   GLU A2121     -19.767   1.631 145.619  1.00  0.00           C  
ATOM   4022  O   GLU A2121     -19.163   2.487 146.253  1.00  0.00           O  
ATOM   4023  CB  GLU A2121     -22.234   2.044 145.839  1.00  0.00           C  
ATOM   4024  CG  GLU A2121     -22.692   0.690 146.354  1.00  0.00           C  
ATOM   4025  CD  GLU A2121     -23.749   0.058 145.481  1.00  0.00           C  
ATOM   4026  OE1 GLU A2121     -23.695   0.252 144.246  1.00  0.00           O  
ATOM   4027  OE2 GLU A2121     -24.630  -0.648 146.026  1.00  0.00           O  
ATOM   4028  N   GLU A2122     -19.381   0.359 145.567  1.00  0.00           N  
ATOM   4029  CA  GLU A2122     -18.153  -0.114 146.206  1.00  0.00           C  
ATOM   4030  C   GLU A2122     -17.435  -1.054 145.245  1.00  0.00           C  
ATOM   4031  O   GLU A2122     -18.069  -1.692 144.408  1.00  0.00           O  
ATOM   4032  CB  GLU A2122     -18.449  -0.873 147.494  1.00  0.00           C  
ATOM   4033  CG  GLU A2122     -19.027   0.001 148.552  1.00  0.00           C  
ATOM   4034  CD  GLU A2122     -19.036  -0.671 149.887  1.00  0.00           C  
ATOM   4035  OE1 GLU A2122     -19.531  -1.817 149.961  1.00  0.00           O  
ATOM   4036  OE2 GLU A2122     -18.549  -0.046 150.859  1.00  0.00           O  
ATOM   4037  N   ALA A2123     -16.115  -1.125 145.365  1.00  0.00           N  
ATOM   4038  CA  ALA A2123     -15.329  -1.998 144.508  1.00  0.00           C  
ATOM   4039  C   ALA A2123     -13.989  -2.203 145.162  1.00  0.00           C  
ATOM   4040  O   ALA A2123     -13.439  -1.285 145.750  1.00  0.00           O  
ATOM   4041  CB  ALA A2123     -15.134  -1.375 143.114  1.00  0.00           C  
ATOM   4042  N   PRO A2124     -13.455  -3.426 145.081  1.00  0.00           N  
ATOM   4043  CA  PRO A2124     -12.153  -3.762 145.665  1.00  0.00           C  
ATOM   4044  C   PRO A2124     -11.053  -3.072 144.872  1.00  0.00           C  
ATOM   4045  O   PRO A2124     -11.245  -2.707 143.714  1.00  0.00           O  
ATOM   4046  CB  PRO A2124     -12.057  -5.274 145.484  1.00  0.00           C  
ATOM   4047  CG  PRO A2124     -13.489  -5.718 145.308  1.00  0.00           C  
ATOM   4048  CD  PRO A2124     -14.127  -4.614 144.528  1.00  0.00           C  
ATOM   4049  N   VAL A2130      -9.904  -2.893 145.512  1.00  0.00           N  
ATOM   4050  CA  VAL A2130      -8.736  -2.331 144.863  1.00  0.00           C  
ATOM   4051  C   VAL A2130      -8.439  -3.403 143.797  1.00  0.00           C  
ATOM   4052  O   VAL A2130      -8.438  -4.588 144.097  1.00  0.00           O  
ATOM   4053  CB  VAL A2130      -7.579  -2.219 145.902  1.00  0.00           C  
ATOM   4054  CG1 VAL A2130      -6.263  -1.983 145.226  1.00  0.00           C  
ATOM   4055  CG2 VAL A2130      -7.878  -1.069 146.868  1.00  0.00           C  
ATOM   4056  N   LEU A2131      -8.214  -3.000 142.552  1.00  0.00           N  
ATOM   4057  CA  LEU A2131      -7.972  -3.981 141.504  1.00  0.00           C  
ATOM   4058  C   LEU A2131      -6.757  -4.885 141.758  1.00  0.00           C  
ATOM   4059  O   LEU A2131      -6.829  -6.079 141.502  1.00  0.00           O  
ATOM   4060  CB  LEU A2131      -7.840  -3.278 140.144  1.00  0.00           C  
ATOM   4061  CG  LEU A2131      -7.909  -4.118 138.860  1.00  0.00           C  
ATOM   4062  CD1 LEU A2131      -9.238  -4.937 138.816  1.00  0.00           C  
ATOM   4063  CD2 LEU A2131      -7.820  -3.162 137.636  1.00  0.00           C  
ATOM   4064  N   PHE A2132      -5.666  -4.327 142.280  1.00  0.00           N  
ATOM   4065  CA  PHE A2132      -4.442  -5.090 142.555  1.00  0.00           C  
ATOM   4066  C   PHE A2132      -3.928  -4.716 143.941  1.00  0.00           C  
ATOM   4067  O   PHE A2132      -3.022  -3.910 144.077  1.00  0.00           O  
ATOM   4068  CB  PHE A2132      -3.359  -4.772 141.504  1.00  0.00           C  
ATOM   4069  CG  PHE A2132      -3.665  -5.311 140.128  1.00  0.00           C  
ATOM   4070  CD1 PHE A2132      -3.555  -6.678 139.859  1.00  0.00           C  
ATOM   4071  CD2 PHE A2132      -4.104  -4.465 139.119  1.00  0.00           C  
ATOM   4072  CE1 PHE A2132      -3.879  -7.185 138.611  1.00  0.00           C  
ATOM   4073  CE2 PHE A2132      -4.432  -4.968 137.860  1.00  0.00           C  
ATOM   4074  CZ  PHE A2132      -4.320  -6.322 137.609  1.00  0.00           C  
ATOM   4075  N   PRO A2133      -4.498  -5.312 144.989  1.00  0.00           N  
ATOM   4076  CA  PRO A2133      -4.068  -4.995 146.355  1.00  0.00           C  
ATOM   4077  C   PRO A2133      -2.605  -5.254 146.703  1.00  0.00           C  
ATOM   4078  O   PRO A2133      -1.941  -6.125 146.132  1.00  0.00           O  
ATOM   4079  CB  PRO A2133      -5.034  -5.807 147.210  1.00  0.00           C  
ATOM   4080  CG  PRO A2133      -5.298  -6.998 146.360  1.00  0.00           C  
ATOM   4081  CD  PRO A2133      -5.495  -6.392 144.986  1.00  0.00           C  
ATOM   4082  N   LYS A2134      -2.118  -4.478 147.663  1.00  0.00           N  
ATOM   4083  CA  LYS A2134      -0.744  -4.575 148.135  1.00  0.00           C  
ATOM   4084  C   LYS A2134      -0.453  -5.947 148.689  1.00  0.00           C  
ATOM   4085  O   LYS A2134      -1.288  -6.534 149.385  1.00  0.00           O  
ATOM   4086  CB  LYS A2134      -0.472  -3.516 149.213  1.00  0.00           C  
ATOM   4087  CG  LYS A2134      -0.005  -2.161 148.669  1.00  0.00           C  
ATOM   4088  CD  LYS A2134      -0.985  -1.551 147.642  1.00  0.00           C  
ATOM   4089  CE  LYS A2134      -0.870  -2.191 146.237  1.00  0.00           C  
ATOM   4090  NZ  LYS A2134      -1.975  -1.757 145.349  1.00  0.00           N  
ATOM   4091  N   LYS A2262       0.735  -6.448 148.369  1.00  0.00           N  
ATOM   4092  CA  LYS A2262       1.177  -7.762 148.818  1.00  0.00           C  
ATOM   4093  C   LYS A2262       2.355  -7.668 149.795  1.00  0.00           C  
ATOM   4094  O   LYS A2262       2.319  -8.370 150.826  1.00  0.00           O  
ATOM   4095  CB  LYS A2262       1.567  -8.631 147.610  1.00  0.00           C  
ATOM   4096  CG  LYS A2262       0.460  -9.584 147.155  1.00  0.00           C  
ATOM   4097  CD  LYS A2262      -0.724  -8.836 146.619  1.00  0.00           C  
ATOM   4098  CE  LYS A2262      -2.016  -9.638 146.763  1.00  0.00           C  
ATOM   4099  NZ  LYS A2262      -2.240 -10.662 145.705  1.00  0.00           N  
ATOM   4100  OXT LYS A2262       3.309  -6.913 149.517  1.00  0.00           O  
TER
END
