# Supplementary material for: Backbone Brackets and Arginine Tweezers delineate Class I and Class II aminoacyl tRNA synthetases
Source: PLoS Comput Biol. 2018 Apr 16;14(4):e1006101. doi: 10.1371/journal.pcbi.1006101 (PMC5919687; doi:10.1371/journal.pcbi.1006101)
Supplement: S11 File — All structures of Class I aaRS with residues renumbered according to the MSA. (GZ) [file pcbi.1006101.s023.tar.gz › 1wq3_A_renum.pdb]

ATOM      1  N   MET A 209       1.774  29.162 101.948  1.00  0.00           N  
ATOM      2  CA  MET A 209       1.296  27.962 101.206  1.00  0.00           C  
ATOM      3  C   MET A 209       0.168  27.229 101.934  1.00  0.00           C  
ATOM      4  O   MET A 209       0.214  26.015 102.092  1.00  0.00           O  
ATOM      5  CB  MET A 209       2.468  26.995 100.973  1.00  0.00           C  
ATOM      6  CG  MET A 209       2.116  25.678 100.245  1.00  0.00           C  
ATOM      7  SD  MET A 209       2.190  24.149 101.281  1.00  0.00           S  
ATOM      8  CE  MET A 209       1.092  23.007 100.356  1.00  0.00           C  
ATOM      9  N   ALA A 210      -0.844  27.951 102.394  1.00  0.00           N  
ATOM     10  CA  ALA A 210      -1.956  27.280 103.066  1.00  0.00           C  
ATOM     11  C   ALA A 210      -2.576  26.311 102.054  1.00  0.00           C  
ATOM     12  O   ALA A 210      -2.482  26.510 100.840  1.00  0.00           O  
ATOM     13  CB  ALA A 210      -2.992  28.292 103.540  1.00  0.00           C  
ATOM     14  N   SER A 211      -3.207  25.258 102.547  1.00  0.00           N  
ATOM     15  CA  SER A 211      -3.796  24.276 101.652  1.00  0.00           C  
ATOM     16  C   SER A 211      -5.249  23.985 102.013  1.00  0.00           C  
ATOM     17  O   SER A 211      -5.534  23.574 103.137  1.00  0.00           O  
ATOM     18  CB  SER A 211      -2.973  22.990 101.717  1.00  0.00           C  
ATOM     19  OG  SER A 211      -3.107  22.233 100.536  1.00  0.00           O  
ATOM     20  N   SER A 212      -6.165  24.207 101.065  1.00  0.00           N  
ATOM     21  CA  SER A 212      -7.595  23.931 101.285  1.00  0.00           C  
ATOM     22  C   SER A 212      -7.879  22.414 101.264  1.00  0.00           C  
ATOM     23  O   SER A 212      -7.266  21.670 100.491  1.00  0.00           O  
ATOM     24  CB  SER A 212      -8.443  24.598 100.207  1.00  0.00           C  
ATOM     25  OG  SER A 212      -9.810  24.334 100.425  1.00  0.00           O  
ATOM     26  N   ASN A 214      -8.810  21.958 102.106  1.00  0.00           N  
ATOM     27  CA  ASN A 214      -9.153  20.544 102.159  1.00  0.00           C  
ATOM     28  C   ASN A 214     -10.466  20.245 101.423  1.00  0.00           C  
ATOM     29  O   ASN A 214     -10.981  19.133 101.511  1.00  0.00           O  
ATOM     30  CB  ASN A 214      -9.273  20.096 103.612  1.00  0.00           C  
ATOM     31  CG  ASN A 214     -10.288  20.906 104.368  1.00  0.00           C  
ATOM     32  OD1 ASN A 214     -10.183  22.136 104.445  1.00  0.00           O  
ATOM     33  ND2 ASN A 214     -11.291  20.232 104.926  1.00  0.00           N  
ATOM     34  N   LEU A 215     -10.996  21.233 100.697  1.00  0.00           N  
ATOM     35  CA  LEU A 215     -12.247  21.026  99.964  1.00  0.00           C  
ATOM     36  C   LEU A 215     -12.151  19.883  98.942  1.00  0.00           C  
ATOM     37  O   LEU A 215     -13.055  19.068  98.867  1.00  0.00           O  
ATOM     38  CB  LEU A 215     -12.704  22.312  99.248  1.00  0.00           C  
ATOM     39  CG  LEU A 215     -13.996  22.105  98.443  1.00  0.00           C  
ATOM     40  CD1 LEU A 215     -15.102  21.553  99.339  1.00  0.00           C  
ATOM     41  CD2 LEU A 215     -14.431  23.446  97.824  1.00  0.00           C  
ATOM     42  N   ILE A 216     -11.068  19.813  98.168  1.00  0.00           N  
ATOM     43  CA  ILE A 216     -10.942  18.752  97.194  1.00  0.00           C  
ATOM     44  C   ILE A 216     -10.903  17.407  97.911  1.00  0.00           C  
ATOM     45  O   ILE A 216     -11.525  16.445  97.434  1.00  0.00           O  
ATOM     46  CB  ILE A 216      -9.717  18.945  96.322  1.00  0.00           C  
ATOM     47  CG1 ILE A 216      -9.847  20.313  95.632  1.00  0.00           C  
ATOM     48  CG2 ILE A 216      -9.613  17.829  95.235  1.00  0.00           C  
ATOM     49  CD1 ILE A 216      -8.667  20.643  94.892  1.00  0.00           C  
ATOM     50  N   LYS A 217     -10.183  17.337  99.035  1.00  0.00           N  
ATOM     51  CA  LYS A 217     -10.114  16.107  99.853  1.00  0.00           C  
ATOM     52  C   LYS A 217     -11.490  15.699 100.326  1.00  0.00           C  
ATOM     53  O   LYS A 217     -11.836  14.553 100.263  1.00  0.00           O  
ATOM     54  CB  LYS A 217      -9.250  16.300 101.105  1.00  0.00           C  
ATOM     55  CG  LYS A 217      -7.839  15.717 101.023  1.00  0.00           C  
ATOM     56  CD  LYS A 217      -7.054  16.300  99.873  1.00  0.00           C  
ATOM     57  CE  LYS A 217      -5.543  16.289 100.174  1.00  0.00           C  
ATOM     58  NZ  LYS A 217      -5.205  17.167 101.341  1.00  0.00           N  
ATOM     59  N   GLN A 218     -12.263  16.653 100.830  1.00  0.00           N  
ATOM     60  CA  GLN A 218     -13.614  16.352 101.293  1.00  0.00           C  
ATOM     61  C   GLN A 218     -14.494  15.791 100.163  1.00  0.00           C  
ATOM     62  O   GLN A 218     -15.286  14.852 100.362  1.00  0.00           O  
ATOM     63  CB  GLN A 218     -14.225  17.604 101.890  1.00  0.00           C  
ATOM     64  CG  GLN A 218     -13.395  18.069 103.059  1.00  0.00           C  
ATOM     65  CD  GLN A 218     -13.829  19.407 103.618  1.00  0.00           C  
ATOM     66  OE1 GLN A 218     -14.256  20.309 102.880  1.00  0.00           O  
ATOM     67  NE2 GLN A 218     -13.707  19.552 104.942  1.00  0.00           N  
ATOM     68  N   LEU A 219     -14.332  16.336  98.964  1.00  0.00           N  
ATOM     69  CA  LEU A 219     -15.117  15.846  97.838  1.00  0.00           C  
ATOM     70  C   LEU A 219     -14.585  14.467  97.438  1.00  0.00           C  
ATOM     71  O   LEU A 219     -15.344  13.599  97.050  1.00  0.00           O  
ATOM     72  CB  LEU A 219     -15.047  16.829  96.657  1.00  0.00           C  
ATOM     73  CG  LEU A 219     -15.666  18.211  96.947  1.00  0.00           C  
ATOM     74  CD1 LEU A 219     -15.493  19.112  95.696  1.00  0.00           C  
ATOM     75  CD2 LEU A 219     -17.145  18.063  97.212  1.00  0.00           C  
ATOM     76  N   GLN A 220     -13.270  14.270  97.516  1.00  0.00           N  
ATOM     77  CA  GLN A 220     -12.711  12.984  97.169  1.00  0.00           C  
ATOM     78  C   GLN A 220     -13.311  11.933  98.071  1.00  0.00           C  
ATOM     79  O   GLN A 220     -13.684  10.855  97.607  1.00  0.00           O  
ATOM     80  CB  GLN A 220     -11.188  13.018  97.301  1.00  0.00           C  
ATOM     81  CG  GLN A 220     -10.526  13.387  95.978  1.00  0.00           C  
ATOM     82  CD  GLN A 220      -9.130  13.974  96.113  1.00  0.00           C  
ATOM     83  OE1 GLN A 220      -8.437  14.165  95.099  1.00  0.00           O  
ATOM     84  NE2 GLN A 220      -8.713  14.283  97.346  1.00  0.00           N  
ATOM     85  N   GLU A 221     -13.424  12.261  99.355  1.00  0.00           N  
ATOM     86  CA  GLU A 221     -13.980  11.341 100.359  1.00  0.00           C  
ATOM     87  C   GLU A 221     -15.407  10.936 100.021  1.00  0.00           C  
ATOM     88  O   GLU A 221     -15.867   9.875 100.435  1.00  0.00           O  
ATOM     89  CB  GLU A 221     -13.995  11.962 101.776  1.00  0.00           C  
ATOM     90  CG  GLU A 221     -12.661  12.589 102.253  1.00  0.00           C  
ATOM     91  CD  GLU A 221     -12.776  13.238 103.648  1.00  0.00           C  
ATOM     92  OE1 GLU A 221     -11.837  13.996 104.052  1.00  0.00           O  
ATOM     93  OE2 GLU A 221     -13.814  12.975 104.327  1.00  0.00           O  
ATOM     94  N   ARG A 222     -16.121  11.804  99.308  1.00  0.00           N  
ATOM     95  CA  ARG A 222     -17.482  11.489  98.934  1.00  0.00           C  
ATOM     96  C   ARG A 222     -17.453  10.665  97.660  1.00  0.00           C  
ATOM     97  O   ARG A 222     -18.498  10.220  97.219  1.00  0.00           O  
ATOM     98  CB  ARG A 222     -18.278  12.750  98.643  1.00  0.00           C  
ATOM     99  CG  ARG A 222     -18.646  13.569  99.832  1.00  0.00           C  
ATOM    100  CD  ARG A 222     -20.020  14.250  99.654  1.00  0.00           C  
ATOM    101  NE  ARG A 222     -20.280  14.618 100.997  1.00  0.00           N  
ATOM    102  CZ  ARG A 222     -21.375  14.447 101.690  1.00  0.00           C  
ATOM    103  NH1 ARG A 222     -22.493  13.893 101.190  1.00  0.00           N  
ATOM    104  NH2 ARG A 222     -21.276  14.792 102.958  1.00  0.00           N  
ATOM    105  N   GLY A 224     -16.269  10.496  97.066  1.00  0.00           N  
ATOM    106  CA  GLY A 224     -16.165   9.793  95.797  1.00  0.00           C  
ATOM    107  C   GLY A 224     -16.664  10.698  94.657  1.00  0.00           C  
ATOM    108  O   GLY A 224     -17.124  10.204  93.617  1.00  0.00           O  
ATOM    109  N   LEU A 225     -16.530  12.025  94.832  1.00  0.00           N  
ATOM    110  CA  LEU A 225     -17.031  12.977  93.844  1.00  0.00           C  
ATOM    111  C   LEU A 225     -15.991  13.595  92.916  1.00  0.00           C  
ATOM    112  O   LEU A 225     -16.314  14.477  92.139  1.00  0.00           O  
ATOM    113  CB  LEU A 225     -17.827  14.095  94.554  1.00  0.00           C  
ATOM    114  CG  LEU A 225     -19.266  13.743  95.032  1.00  0.00           C  
ATOM    115  CD1 LEU A 225     -19.885  14.935  95.810  1.00  0.00           C  
ATOM    116  CD2 LEU A 225     -20.158  13.439  93.784  1.00  0.00           C  
ATOM    117  N   VAL A 226     -14.747  13.129  92.974  1.00  0.00           N  
ATOM    118  CA  VAL A 226     -13.733  13.669  92.080  1.00  0.00           C  
ATOM    119  C   VAL A 226     -13.213  12.578  91.146  1.00  0.00           C  
ATOM    120  O   VAL A 226     -12.568  11.661  91.592  1.00  0.00           O  
ATOM    121  CB  VAL A 226     -12.555  14.267  92.875  1.00  0.00           C  
ATOM    122  CG1 VAL A 226     -11.453  14.763  91.882  1.00  0.00           C  
ATOM    123  CG2 VAL A 226     -13.049  15.400  93.761  1.00  0.00           C  
ATOM    124  N   ALA A 227     -13.522  12.641  89.867  1.00  0.00           N  
ATOM    125  CA  ALA A 227     -13.040  11.642  88.922  1.00  0.00           C  
ATOM    126  C   ALA A 227     -11.612  12.024  88.529  1.00  0.00           C  
ATOM    127  O   ALA A 227     -10.689  11.220  88.667  1.00  0.00           O  
ATOM    128  CB  ALA A 227     -13.915  11.632  87.713  1.00  0.00           C  
ATOM    129  N   GLN A 228     -11.431  13.243  88.013  1.00  0.00           N  
ATOM    130  CA  GLN A 228     -10.105  13.729  87.642  1.00  0.00           C  
ATOM    131  C   GLN A 228      -9.975  15.215  88.090  1.00  0.00           C  
ATOM    132  O   GLN A 228     -10.962  15.950  88.137  1.00  0.00           O  
ATOM    133  CB  GLN A 228      -9.890  13.653  86.112  1.00  0.00           C  
ATOM    134  CG  GLN A 228     -10.248  12.296  85.438  1.00  0.00           C  
ATOM    135  CD  GLN A 228     -10.128  12.342  83.912  1.00  0.00           C  
ATOM    136  OE1 GLN A 228      -9.030  12.354  83.351  1.00  0.00           O  
ATOM    137  NE2 GLN A 228     -11.267  12.394  83.240  1.00  0.00           N  
ATOM    138  N   VAL A 229      -8.763  15.647  88.393  1.00  0.00           N  
ATOM    139  CA  VAL A 229      -8.549  17.014  88.783  1.00  0.00           C  
ATOM    140  C   VAL A 229      -7.171  17.445  88.267  1.00  0.00           C  
ATOM    141  O   VAL A 229      -6.209  16.673  88.316  1.00  0.00           O  
ATOM    142  CB  VAL A 229      -8.702  17.159  90.346  1.00  0.00           C  
ATOM    143  CG1 VAL A 229      -7.917  16.115  91.046  1.00  0.00           C  
ATOM    144  CG2 VAL A 229      -8.306  18.549  90.809  1.00  0.00           C  
ATOM    145  N   THR A 230      -7.095  18.648  87.704  1.00  0.00           N  
ATOM    146  CA  THR A 230      -5.812  19.161  87.234  1.00  0.00           C  
ATOM    147  C   THR A 230      -5.051  19.783  88.418  1.00  0.00           C  
ATOM    148  O   THR A 230      -5.587  20.594  89.168  1.00  0.00           O  
ATOM    149  CB  THR A 230      -5.989  20.233  86.160  1.00  0.00           C  
ATOM    150  OG1 THR A 230      -6.683  21.368  86.706  1.00  0.00           O  
ATOM    151  CG2 THR A 230      -6.762  19.689  85.021  1.00  0.00           C  
ATOM    152  N   ASP A 232      -3.790  19.407  88.556  1.00  0.00           N  
ATOM    153  CA  ASP A 232      -2.927  19.921  89.623  1.00  0.00           C  
ATOM    154  C   ASP A 232      -3.653  20.133  90.922  1.00  0.00           C  
ATOM    155  O   ASP A 232      -3.821  21.280  91.400  1.00  0.00           O  
ATOM    156  CB  ASP A 232      -2.273  21.239  89.256  1.00  0.00           C  
ATOM    157  CG  ASP A 232      -0.940  21.431  90.002  1.00  0.00           C  
ATOM    158  OD1 ASP A 232      -0.792  20.882  91.151  1.00  0.00           O  
ATOM    159  OD2 ASP A 232      -0.048  22.128  89.429  1.00  0.00           O  
ATOM    160  N   GLU A 233      -4.047  19.022  91.512  1.00  0.00           N  
ATOM    161  CA  GLU A 233      -4.777  19.100  92.744  1.00  0.00           C  
ATOM    162  C   GLU A 233      -4.026  19.923  93.824  1.00  0.00           C  
ATOM    163  O   GLU A 233      -4.655  20.656  94.576  1.00  0.00           O  
ATOM    164  CB  GLU A 233      -5.067  17.692  93.223  1.00  0.00           C  
ATOM    165  CG  GLU A 233      -5.566  17.615  94.638  1.00  0.00           C  
ATOM    166  CD  GLU A 233      -5.665  16.171  95.131  1.00  0.00           C  
ATOM    167  OE1 GLU A 233      -6.085  15.982  96.311  1.00  0.00           O  
ATOM    168  OE2 GLU A 233      -5.320  15.238  94.335  1.00  0.00           O  
ATOM    169  N   GLU A 234      -2.701  19.789  93.921  1.00  0.00           N  
ATOM    170  CA  GLU A 234      -1.945  20.540  94.933  1.00  0.00           C  
ATOM    171  C   GLU A 234      -2.095  22.052  94.723  1.00  0.00           C  
ATOM    172  O   GLU A 234      -2.458  22.783  95.669  1.00  0.00           O  
ATOM    173  CB  GLU A 234      -0.453  20.133  94.912  1.00  0.00           C  
ATOM    174  CG  GLU A 234       0.499  21.063  95.727  1.00  0.00           C  
ATOM    175  CD  GLU A 234       1.987  20.563  95.771  1.00  0.00           C  
ATOM    176  OE1 GLU A 234       2.600  20.284  94.704  1.00  0.00           O  
ATOM    177  OE2 GLU A 234       2.545  20.464  96.886  1.00  0.00           O  
ATOM    178  N   ALA A 235      -1.863  22.523  93.496  1.00  0.00           N  
ATOM    179  CA  ALA A 235      -1.997  23.953  93.241  1.00  0.00           C  
ATOM    180  C   ALA A 235      -3.457  24.449  93.374  1.00  0.00           C  
ATOM    181  O   ALA A 235      -3.670  25.589  93.801  1.00  0.00           O  
ATOM    182  CB  ALA A 235      -1.451  24.344  91.837  1.00  0.00           C  
ATOM    183  N   LEU A 236      -4.425  23.598  93.034  1.00  0.00           N  
ATOM    184  CA  LEU A 236      -5.835  23.980  93.130  1.00  0.00           C  
ATOM    185  C   LEU A 236      -6.192  24.124  94.608  1.00  0.00           C  
ATOM    186  O   LEU A 236      -6.835  25.083  95.013  1.00  0.00           O  
ATOM    187  CB  LEU A 236      -6.743  22.921  92.468  1.00  0.00           C  
ATOM    188  CG  LEU A 236      -8.279  23.149  92.678  1.00  0.00           C  
ATOM    189  CD1 LEU A 236      -8.666  24.568  92.204  1.00  0.00           C  
ATOM    190  CD2 LEU A 236      -9.102  22.089  91.902  1.00  0.00           C  
ATOM    191  N   ALA A 237      -5.774  23.158  95.423  1.00  0.00           N  
ATOM    192  CA  ALA A 237      -6.068  23.195  96.837  1.00  0.00           C  
ATOM    193  C   ALA A 237      -5.443  24.439  97.506  1.00  0.00           C  
ATOM    194  O   ALA A 237      -6.036  25.051  98.390  1.00  0.00           O  
ATOM    195  CB  ALA A 237      -5.568  21.912  97.493  1.00  0.00           C  
ATOM    196  N   GLU A 238      -4.277  24.846  97.047  1.00  0.00           N  
ATOM    197  CA  GLU A 238      -3.630  26.036  97.614  1.00  0.00           C  
ATOM    198  C   GLU A 238      -4.407  27.278  97.170  1.00  0.00           C  
ATOM    199  O   GLU A 238      -4.634  28.191  97.962  1.00  0.00           O  
ATOM    200  CB  GLU A 238      -2.163  26.138  97.139  1.00  0.00           C  
ATOM    201  CG  GLU A 238      -1.225  25.209  97.914  1.00  0.00           C  
ATOM    202  CD  GLU A 238       0.176  25.172  97.324  1.00  0.00           C  
ATOM    203  OE1 GLU A 238       0.922  24.214  97.632  1.00  0.00           O  
ATOM    204  OE2 GLU A 238       0.533  26.101  96.556  1.00  0.00           O  
ATOM    205  N   ARG A 240      -4.819  27.298  95.905  1.00  0.00           N  
ATOM    206  CA  ARG A 240      -5.575  28.442  95.399  1.00  0.00           C  
ATOM    207  C   ARG A 240      -6.867  28.560  96.191  1.00  0.00           C  
ATOM    208  O   ARG A 240      -7.275  29.677  96.593  1.00  0.00           O  
ATOM    209  CB  ARG A 240      -5.913  28.271  93.902  1.00  0.00           C  
ATOM    210  CG  ARG A 240      -6.791  29.394  93.380  1.00  0.00           C  
ATOM    211  CD  ARG A 240      -5.997  30.662  93.542  1.00  0.00           C  
ATOM    212  NE  ARG A 240      -6.719  31.860  93.153  1.00  0.00           N  
ATOM    213  CZ  ARG A 240      -7.562  32.550  93.915  1.00  0.00           C  
ATOM    214  NH1 ARG A 240      -7.845  32.160  95.164  1.00  0.00           N  
ATOM    215  NH2 ARG A 240      -8.084  33.697  93.419  1.00  0.00           N  
ATOM    216  N   LEU A 241      -7.516  27.424  96.456  1.00  0.00           N  
ATOM    217  CA  LEU A 241      -8.803  27.518  97.188  1.00  0.00           C  
ATOM    218  C   LEU A 241      -8.651  28.048  98.612  1.00  0.00           C  
ATOM    219  O   LEU A 241      -9.552  28.690  99.182  1.00  0.00           O  
ATOM    220  CB  LEU A 241      -9.514  26.167  97.233  1.00  0.00           C  
ATOM    221  CG  LEU A 241      -9.937  25.599  95.860  1.00  0.00           C  
ATOM    222  CD1 LEU A 241     -10.292  24.130  96.050  1.00  0.00           C  
ATOM    223  CD2 LEU A 241     -11.147  26.385  95.261  1.00  0.00           C  
ATOM    224  N   ALA A 243      -7.486  27.772  99.195  1.00  0.00           N  
ATOM    225  CA  ALA A 243      -7.252  28.223 100.542  1.00  0.00           C  
ATOM    226  C   ALA A 243      -6.918  29.722 100.547  1.00  0.00           C  
ATOM    227  O   ALA A 243      -7.012  30.337 101.597  1.00  0.00           O  
ATOM    228  CB  ALA A 243      -6.113  27.399 101.193  1.00  0.00           C  
ATOM    229  N   GLN A 244      -6.524  30.303  99.402  1.00  0.00           N  
ATOM    230  CA  GLN A 244      -6.192  31.742  99.344  1.00  0.00           C  
ATOM    231  C   GLN A 244      -7.422  32.612  99.532  1.00  0.00           C  
ATOM    232  O   GLN A 244      -7.319  33.744 100.008  1.00  0.00           O  
ATOM    233  CB  GLN A 244      -5.508  32.144  98.017  1.00  0.00           C  
ATOM    234  CG  GLN A 244      -4.041  31.786  97.918  1.00  0.00           C  
ATOM    235  CD  GLN A 244      -3.569  31.589  96.459  1.00  0.00           C  
ATOM    236  OE1 GLN A 244      -3.651  32.505  95.628  1.00  0.00           O  
ATOM    237  NE2 GLN A 244      -3.063  30.379  96.148  1.00  0.00           N  
ATOM    238  N   GLY A 245      -8.592  32.101  99.148  1.00  0.00           N  
ATOM    239  CA  GLY A 245      -9.809  32.869  99.311  1.00  0.00           C  
ATOM    240  C   GLY A 245     -10.871  32.328  98.385  1.00  0.00           C  
ATOM    241  O   GLY A 245     -10.576  31.395  97.620  1.00  0.00           O  
ATOM    242  N   PRO A 265     -12.102  32.879  98.433  1.00  0.00           N  
ATOM    243  CA  PRO A 265     -13.212  32.440  97.576  1.00  0.00           C  
ATOM    244  C   PRO A 265     -12.867  32.671  96.110  1.00  0.00           C  
ATOM    245  O   PRO A 265     -12.286  33.717  95.746  1.00  0.00           O  
ATOM    246  CB  PRO A 265     -14.388  33.341  97.986  1.00  0.00           C  
ATOM    247  CG  PRO A 265     -13.989  33.828  99.412  1.00  0.00           C  
ATOM    248  CD  PRO A 265     -12.500  34.038  99.252  1.00  0.00           C  
ATOM    249  N   ILE A 266     -13.226  31.700  95.275  1.00  0.00           N  
ATOM    250  CA  ILE A 266     -13.023  31.852  93.817  1.00  0.00           C  
ATOM    251  C   ILE A 266     -14.372  31.767  93.109  1.00  0.00           C  
ATOM    252  O   ILE A 266     -15.391  31.322  93.692  1.00  0.00           O  
ATOM    253  CB  ILE A 266     -12.143  30.720  93.185  1.00  0.00           C  
ATOM    254  CG1 ILE A 266     -12.766  29.348  93.502  1.00  0.00           C  
ATOM    255  CG2 ILE A 266     -10.667  30.820  93.680  1.00  0.00           C  
ATOM    256  CD1 ILE A 266     -12.435  28.283  92.517  1.00  0.00           C  
ATOM    257  N   ALA A 267     -14.355  32.200  91.852  1.00  0.00           N  
ATOM    258  CA  ALA A 267     -15.483  32.063  90.977  1.00  0.00           C  
ATOM    259  C   ALA A 267     -15.159  30.749  90.205  1.00  0.00           C  
ATOM    260  O   ALA A 267     -14.006  30.539  89.749  1.00  0.00           O  
ATOM    261  CB  ALA A 267     -15.574  33.220  90.011  1.00  0.00           C  
ATOM    262  N   LEU A 268     -16.143  29.864  90.125  1.00  0.00           N  
ATOM    263  CA  LEU A 268     -16.004  28.591  89.383  1.00  0.00           C  
ATOM    264  C   LEU A 268     -17.215  28.464  88.461  1.00  0.00           C  
ATOM    265  O   LEU A 268     -18.182  29.189  88.606  1.00  0.00           O  
ATOM    266  CB  LEU A 268     -15.954  27.335  90.291  1.00  0.00           C  
ATOM    267  CG  LEU A 268     -17.208  26.863  91.032  1.00  0.00           C  
ATOM    268  CD1 LEU A 268     -17.173  25.401  91.362  1.00  0.00           C  
ATOM    269  CD2 LEU A 268     -17.309  27.695  92.350  1.00  0.00           C  
ATOM    270  N   VAL A 269     -17.150  27.562  87.496  1.00  0.00           N  
ATOM    271  CA  VAL A 269     -18.285  27.421  86.616  1.00  0.00           C  
ATOM    272  C   VAL A 269     -18.628  25.951  86.395  1.00  0.00           C  
ATOM    273  O   VAL A 269     -17.739  25.071  86.460  1.00  0.00           O  
ATOM    274  CB  VAL A 269     -18.007  28.074  85.184  1.00  0.00           C  
ATOM    275  CG1 VAL A 269     -16.736  27.437  84.483  1.00  0.00           C  
ATOM    276  CG2 VAL A 269     -19.217  27.851  84.239  1.00  0.00           C  
ATOM    277  N   CYS A 270     -19.931  25.692  86.235  1.00  0.00           N  
ATOM    278  CA  CYS A 270     -20.369  24.369  85.766  1.00  0.00           C  
ATOM    279  C   CYS A 270     -21.400  24.713  84.647  1.00  0.00           C  
ATOM    280  O   CYS A 270     -22.198  25.657  84.775  1.00  0.00           O  
ATOM    281  CB  CYS A 270     -21.023  23.489  86.861  1.00  0.00           C  
ATOM    282  SG  CYS A 270     -21.415  21.775  86.217  1.00  0.00           S  
ATOM    283  N   GLY A 272     -21.384  23.975  83.539  1.00  0.00           N  
ATOM    284  CA  GLY A 272     -22.310  24.299  82.489  1.00  0.00           C  
ATOM    285  C   GLY A 272     -23.223  23.158  82.056  1.00  0.00           C  
ATOM    286  O   GLY A 272     -22.908  21.976  82.266  1.00  0.00           O  
ATOM    287  N   PHE A 273     -24.361  23.540  81.490  1.00  0.00           N  
ATOM    288  CA  PHE A 273     -25.366  22.556  81.007  1.00  0.00           C  
ATOM    289  C   PHE A 273     -25.843  22.939  79.597  1.00  0.00           C  
ATOM    290  O   PHE A 273     -26.176  24.132  79.339  1.00  0.00           O  
ATOM    291  CB  PHE A 273     -26.563  22.531  81.984  1.00  0.00           C  
ATOM    292  CG  PHE A 273     -26.133  22.457  83.425  1.00  0.00           C  
ATOM    293  CD1 PHE A 273     -26.002  21.230  84.075  1.00  0.00           C  
ATOM    294  CD2 PHE A 273     -25.763  23.632  84.108  1.00  0.00           C  
ATOM    295  CE1 PHE A 273     -25.502  21.191  85.413  1.00  0.00           C  
ATOM    296  CE2 PHE A 273     -25.263  23.608  85.447  1.00  0.00           C  
ATOM    297  CZ  PHE A 273     -25.142  22.376  86.088  1.00  0.00           C  
ATOM    298  N   ASP A 274     -25.910  21.958  78.692  1.00  0.00           N  
ATOM    299  CA  ASP A 274     -26.372  22.233  77.323  1.00  0.00           C  
ATOM    300  C   ASP A 274     -27.848  21.927  77.217  1.00  0.00           C  
ATOM    301  O   ASP A 274     -28.302  20.896  77.722  1.00  0.00           O  
ATOM    302  CB  ASP A 274     -25.609  21.372  76.291  1.00  0.00           C  
ATOM    303  CG  ASP A 274     -24.481  22.162  75.586  1.00  0.00           C  
ATOM    304  OD1 ASP A 274     -23.847  21.603  74.675  1.00  0.00           O  
ATOM    305  OD2 ASP A 274     -24.247  23.327  75.959  1.00  0.00           O  
ATOM    306  N   PRO A 275     -28.613  22.812  76.563  1.00  0.00           N  
ATOM    307  CA  PRO A 275     -30.066  22.672  76.364  1.00  0.00           C  
ATOM    308  C   PRO A 275     -30.322  21.640  75.309  1.00  0.00           C  
ATOM    309  O   PRO A 275     -30.557  21.961  74.151  1.00  0.00           O  
ATOM    310  CB  PRO A 275     -30.506  24.080  75.913  1.00  0.00           C  
ATOM    311  CG  PRO A 275     -29.280  24.520  75.070  1.00  0.00           C  
ATOM    312  CD  PRO A 275     -28.108  24.067  75.967  1.00  0.00           C  
ATOM    313  N   THR A 276     -30.250  20.390  75.722  1.00  0.00           N  
ATOM    314  CA  THR A 276     -30.485  19.255  74.840  1.00  0.00           C  
ATOM    315  C   THR A 276     -31.945  18.786  74.974  1.00  0.00           C  
ATOM    316  O   THR A 276     -32.413  17.888  74.262  1.00  0.00           O  
ATOM    317  CB  THR A 276     -29.502  18.110  75.209  1.00  0.00           C  
ATOM    318  OG1 THR A 276     -29.726  16.988  74.346  1.00  0.00           O  
ATOM    319  CG2 THR A 276     -29.706  17.702  76.622  1.00  0.00           C  
ATOM    320  N   ALA A 277     -32.639  19.389  75.911  1.00  0.00           N  
ATOM    321  CA  ALA A 277     -34.068  19.108  76.168  1.00  0.00           C  
ATOM    322  C   ALA A 277     -34.620  20.340  76.885  1.00  0.00           C  
ATOM    323  O   ALA A 277     -33.862  21.263  77.199  1.00  0.00           O  
ATOM    324  CB  ALA A 277     -34.209  17.848  77.064  1.00  0.00           C  
ATOM    325  N   ASP A 278     -35.915  20.380  77.184  1.00  0.00           N  
ATOM    326  CA  ASP A 278     -36.443  21.539  77.881  1.00  0.00           C  
ATOM    327  C   ASP A 278     -36.273  21.364  79.414  1.00  0.00           C  
ATOM    328  O   ASP A 278     -36.854  22.100  80.203  1.00  0.00           O  
ATOM    329  CB  ASP A 278     -37.928  21.759  77.501  1.00  0.00           C  
ATOM    330  CG  ASP A 278     -38.832  20.550  77.908  1.00  0.00           C  
ATOM    331  OD1 ASP A 278     -38.296  19.485  78.301  1.00  0.00           O  
ATOM    332  OD2 ASP A 278     -40.061  20.683  77.797  1.00  0.00           O  
ATOM    333  N   SER A 279     -35.440  20.407  79.828  1.00  0.00           N  
ATOM    334  CA  SER A 279     -35.220  20.196  81.251  1.00  0.00           C  
ATOM    335  C   SER A 279     -33.940  19.426  81.430  1.00  0.00           C  
ATOM    336  O   SER A 279     -33.535  18.716  80.513  1.00  0.00           O  
ATOM    337  CB  SER A 279     -36.350  19.322  81.842  1.00  0.00           C  
ATOM    338  OG  SER A 279     -36.055  18.903  83.165  1.00  0.00           O  
ATOM    339  N   LEU A 280     -33.319  19.565  82.597  1.00  0.00           N  
ATOM    340  CA  LEU A 280     -32.166  18.728  82.906  1.00  0.00           C  
ATOM    341  C   LEU A 280     -32.804  17.393  83.488  1.00  0.00           C  
ATOM    342  O   LEU A 280     -34.030  17.310  83.774  1.00  0.00           O  
ATOM    343  CB  LEU A 280     -31.334  19.398  83.997  1.00  0.00           C  
ATOM    344  CG  LEU A 280     -30.660  20.734  83.605  1.00  0.00           C  
ATOM    345  CD1 LEU A 280     -29.900  21.278  84.806  1.00  0.00           C  
ATOM    346  CD2 LEU A 280     -29.711  20.508  82.422  1.00  0.00           C  
ATOM    347  N   HIS A 281     -31.981  16.367  83.644  1.00  0.00           N  
ATOM    348  CA  HIS A 281     -32.457  15.123  84.238  1.00  0.00           C  
ATOM    349  C   HIS A 281     -31.382  14.634  85.245  1.00  0.00           C  
ATOM    350  O   HIS A 281     -30.384  15.354  85.547  1.00  0.00           O  
ATOM    351  CB  HIS A 281     -32.757  14.094  83.133  1.00  0.00           C  
ATOM    352  CG  HIS A 281     -31.585  13.798  82.255  1.00  0.00           C  
ATOM    353  ND1 HIS A 281     -30.447  13.184  82.722  1.00  0.00           N  
ATOM    354  CD2 HIS A 281     -31.380  14.015  80.934  1.00  0.00           C  
ATOM    355  CE1 HIS A 281     -29.592  13.030  81.729  1.00  0.00           C  
ATOM    356  NE2 HIS A 281     -30.137  13.521  80.632  1.00  0.00           N  
ATOM    357  N   LEU A 282     -31.545  13.423  85.775  1.00  0.00           N  
ATOM    358  CA  LEU A 282     -30.601  12.966  86.798  1.00  0.00           C  
ATOM    359  C   LEU A 282     -29.148  12.910  86.390  1.00  0.00           C  
ATOM    360  O   LEU A 282     -28.292  12.952  87.252  1.00  0.00           O  
ATOM    361  CB  LEU A 282     -31.037  11.604  87.382  1.00  0.00           C  
ATOM    362  CG  LEU A 282     -32.289  11.721  88.284  1.00  0.00           C  
ATOM    363  CD1 LEU A 282     -32.694  10.346  88.857  1.00  0.00           C  
ATOM    364  CD2 LEU A 282     -32.004  12.667  89.482  1.00  0.00           C  
ATOM    365  N   GLY A 283     -28.868  12.796  85.090  1.00  0.00           N  
ATOM    366  CA  GLY A 283     -27.486  12.748  84.659  1.00  0.00           C  
ATOM    367  C   GLY A 283     -26.815  14.090  84.877  1.00  0.00           C  
ATOM    368  O   GLY A 283     -25.593  14.181  84.893  1.00  0.00           O  
ATOM    369  N   HIS A 284     -27.597  15.147  85.084  1.00  0.00           N  
ATOM    370  CA  HIS A 284     -26.966  16.456  85.314  1.00  0.00           C  
ATOM    371  C   HIS A 284     -26.923  16.790  86.805  1.00  0.00           C  
ATOM    372  O   HIS A 284     -26.300  17.757  87.181  1.00  0.00           O  
ATOM    373  CB  HIS A 284     -27.760  17.568  84.575  1.00  0.00           C  
ATOM    374  CG  HIS A 284     -28.023  17.256  83.130  1.00  0.00           C  
ATOM    375  ND1 HIS A 284     -29.267  16.886  82.653  1.00  0.00           N  
ATOM    376  CD2 HIS A 284     -27.186  17.230  82.060  1.00  0.00           C  
ATOM    377  CE1 HIS A 284     -29.185  16.643  81.353  1.00  0.00           C  
ATOM    378  NE2 HIS A 284     -27.931  16.843  80.968  1.00  0.00           N  
ATOM    379  N   LEU A 285     -27.522  15.952  87.665  1.00  0.00           N  
ATOM    380  CA  LEU A 285     -27.610  16.343  89.059  1.00  0.00           C  
ATOM    381  C   LEU A 285     -26.356  16.377  89.898  1.00  0.00           C  
ATOM    382  O   LEU A 285     -26.170  17.313  90.667  1.00  0.00           O  
ATOM    383  CB  LEU A 285     -28.670  15.493  89.771  1.00  0.00           C  
ATOM    384  CG  LEU A 285     -29.004  15.974  91.192  1.00  0.00           C  
ATOM    385  CD1 LEU A 285     -29.620  17.428  91.117  1.00  0.00           C  
ATOM    386  CD2 LEU A 285     -30.070  15.008  91.793  1.00  0.00           C  
ATOM    387  N   VAL A 286     -25.482  15.381  89.751  1.00  0.00           N  
ATOM    388  CA  VAL A 286     -24.273  15.378  90.582  1.00  0.00           C  
ATOM    389  C   VAL A 286     -23.425  16.643  90.323  1.00  0.00           C  
ATOM    390  O   VAL A 286     -22.979  17.307  91.288  1.00  0.00           O  
ATOM    391  CB  VAL A 286     -23.459  14.076  90.355  1.00  0.00           C  
ATOM    392  CG1 VAL A 286     -22.066  14.199  90.932  1.00  0.00           C  
ATOM    393  CG2 VAL A 286     -24.200  12.894  91.046  1.00  0.00           C  
ATOM    394  N   PRO A 288     -23.191  16.993  89.036  1.00  0.00           N  
ATOM    395  CA  PRO A 288     -22.388  18.214  88.781  1.00  0.00           C  
ATOM    396  C   PRO A 288     -23.072  19.437  89.323  1.00  0.00           C  
ATOM    397  O   PRO A 288     -22.399  20.355  89.862  1.00  0.00           O  
ATOM    398  CB  PRO A 288     -22.301  18.313  87.245  1.00  0.00           C  
ATOM    399  CG  PRO A 288     -22.603  16.888  86.737  1.00  0.00           C  
ATOM    400  CD  PRO A 288     -23.416  16.197  87.807  1.00  0.00           C  
ATOM    401  N   LEU A 289     -24.400  19.486  89.166  1.00  0.00           N  
ATOM    402  CA  LEU A 289     -25.154  20.655  89.652  1.00  0.00           C  
ATOM    403  C   LEU A 289     -25.024  20.804  91.185  1.00  0.00           C  
ATOM    404  O   LEU A 289     -24.762  21.907  91.710  1.00  0.00           O  
ATOM    405  CB  LEU A 289     -26.643  20.520  89.311  1.00  0.00           C  
ATOM    406  CG  LEU A 289     -27.552  21.697  88.931  1.00  0.00           C  
ATOM    407  CD1 LEU A 289     -28.965  21.308  89.366  1.00  0.00           C  
ATOM    408  CD2 LEU A 289     -27.108  23.107  89.466  1.00  0.00           C  
ATOM    409  N   LEU A 290     -25.209  19.709  91.906  1.00  0.00           N  
ATOM    410  CA  LEU A 290     -25.097  19.760  93.362  1.00  0.00           C  
ATOM    411  C   LEU A 290     -23.675  20.046  93.753  1.00  0.00           C  
ATOM    412  O   LEU A 290     -23.433  20.639  94.786  1.00  0.00           O  
ATOM    413  CB  LEU A 290     -25.537  18.433  94.006  1.00  0.00           C  
ATOM    414  CG  LEU A 290     -26.979  18.059  93.676  1.00  0.00           C  
ATOM    415  CD1 LEU A 290     -27.334  16.779  94.447  1.00  0.00           C  
ATOM    416  CD2 LEU A 290     -27.948  19.210  94.110  1.00  0.00           C  
ATOM    417  N   CYS A 291     -22.744  19.597  92.937  1.00  0.00           N  
ATOM    418  CA  CYS A 291     -21.344  19.818  93.233  1.00  0.00           C  
ATOM    419  C   CYS A 291     -21.034  21.339  93.152  1.00  0.00           C  
ATOM    420  O   CYS A 291     -20.251  21.863  93.930  1.00  0.00           O  
ATOM    421  CB  CYS A 291     -20.487  18.984  92.278  1.00  0.00           C  
ATOM    422  SG  CYS A 291     -18.844  18.777  92.978  1.00  0.00           S  
ATOM    423  N   LEU A 292     -21.696  22.038  92.235  1.00  0.00           N  
ATOM    424  CA  LEU A 292     -21.534  23.483  92.114  1.00  0.00           C  
ATOM    425  C   LEU A 292     -22.074  24.099  93.426  1.00  0.00           C  
ATOM    426  O   LEU A 292     -21.479  25.021  93.996  1.00  0.00           O  
ATOM    427  CB  LEU A 292     -22.325  23.972  90.899  1.00  0.00           C  
ATOM    428  CG  LEU A 292     -22.230  25.429  90.498  1.00  0.00           C  
ATOM    429  CD1 LEU A 292     -20.803  25.690  90.082  1.00  0.00           C  
ATOM    430  CD2 LEU A 292     -23.198  25.741  89.306  1.00  0.00           C  
ATOM    431  N   LYS A 293     -23.169  23.543  93.943  1.00  0.00           N  
ATOM    432  CA  LYS A 293     -23.745  24.016  95.193  1.00  0.00           C  
ATOM    433  C   LYS A 293     -22.803  23.706  96.383  1.00  0.00           C  
ATOM    434  O   LYS A 293     -22.665  24.526  97.297  1.00  0.00           O  
ATOM    435  CB  LYS A 293     -25.124  23.363  95.409  1.00  0.00           C  
ATOM    436  CG  LYS A 293     -25.822  23.754  96.685  1.00  0.00           C  
ATOM    437  CD  LYS A 293     -27.204  23.067  96.641  1.00  0.00           C  
ATOM    438  CE  LYS A 293     -28.112  23.370  97.838  1.00  0.00           C  
ATOM    439  NZ  LYS A 293     -28.697  24.736  97.813  1.00  0.00           N  
ATOM    440  N   ARG A 294     -22.131  22.549  96.356  1.00  0.00           N  
ATOM    441  CA  ARG A 294     -21.196  22.242  97.436  1.00  0.00           C  
ATOM    442  C   ARG A 294     -20.086  23.308  97.425  1.00  0.00           C  
ATOM    443  O   ARG A 294     -19.594  23.737  98.476  1.00  0.00           O  
ATOM    444  CB  ARG A 294     -20.588  20.823  97.267  1.00  0.00           C  
ATOM    445  CG  ARG A 294     -21.626  19.653  97.365  1.00  0.00           C  
ATOM    446  CD  ARG A 294     -21.043  18.272  96.917  1.00  0.00           C  
ATOM    447  NE  ARG A 294     -22.123  17.285  96.709  1.00  0.00           N  
ATOM    448  CZ  ARG A 294     -22.828  16.723  97.688  1.00  0.00           C  
ATOM    449  NH1 ARG A 294     -22.587  17.027  98.985  1.00  0.00           N  
ATOM    450  NH2 ARG A 294     -23.768  15.826  97.382  1.00  0.00           N  
ATOM    451  N   PHE A 295     -19.672  23.740  96.245  1.00  0.00           N  
ATOM    452  CA  PHE A 295     -18.616  24.777  96.232  1.00  0.00           C  
ATOM    453  C   PHE A 295     -19.151  26.084  96.817  1.00  0.00           C  
ATOM    454  O   PHE A 295     -18.479  26.734  97.636  1.00  0.00           O  
ATOM    455  CB  PHE A 295     -18.098  25.016  94.807  1.00  0.00           C  
ATOM    456  CG  PHE A 295     -16.958  24.135  94.456  1.00  0.00           C  
ATOM    457  CD1 PHE A 295     -15.650  24.553  94.646  1.00  0.00           C  
ATOM    458  CD2 PHE A 295     -17.194  22.842  93.987  1.00  0.00           C  
ATOM    459  CE1 PHE A 295     -14.576  23.705  94.377  1.00  0.00           C  
ATOM    460  CE2 PHE A 295     -16.125  21.974  93.702  1.00  0.00           C  
ATOM    461  CZ  PHE A 295     -14.805  22.407  93.899  1.00  0.00           C  
ATOM    462  N   GLN A 296     -20.345  26.468  96.404  1.00  0.00           N  
ATOM    463  CA  GLN A 296     -20.911  27.692  96.955  1.00  0.00           C  
ATOM    464  C   GLN A 296     -21.009  27.591  98.484  1.00  0.00           C  
ATOM    465  O   GLN A 296     -20.667  28.534  99.214  1.00  0.00           O  
ATOM    466  CB  GLN A 296     -22.306  27.979  96.381  1.00  0.00           C  
ATOM    467  CG  GLN A 296     -22.809  29.351  96.876  1.00  0.00           C  
ATOM    468  CD  GLN A 296     -24.066  29.772  96.200  1.00  0.00           C  
ATOM    469  OE1 GLN A 296     -24.962  28.967  95.990  1.00  0.00           O  
ATOM    470  NE2 GLN A 296     -24.153  31.054  95.834  1.00  0.00           N  
ATOM    471  N   GLN A 297     -21.436  26.433  98.983  1.00  0.00           N  
ATOM    472  CA  GLN A 297     -21.567  26.304 100.425  1.00  0.00           C  
ATOM    473  C   GLN A 297     -20.215  26.398 101.105  1.00  0.00           C  
ATOM    474  O   GLN A 297     -20.112  26.790 102.244  1.00  0.00           O  
ATOM    475  CB  GLN A 297     -22.314  25.015 100.800  1.00  0.00           C  
ATOM    476  CG  GLN A 297     -23.852  25.207 100.757  1.00  0.00           C  
ATOM    477  CD  GLN A 297     -24.610  23.935 101.157  1.00  0.00           C  
ATOM    478  OE1 GLN A 297     -24.047  23.064 101.837  1.00  0.00           O  
ATOM    479  NE2 GLN A 297     -25.890  23.825 100.750  1.00  0.00           N  
ATOM    480  N   ALA A 298     -19.162  26.086 100.388  1.00  0.00           N  
ATOM    481  CA  ALA A 298     -17.849  26.209 100.969  1.00  0.00           C  
ATOM    482  C   ALA A 298     -17.332  27.665 100.864  1.00  0.00           C  
ATOM    483  O   ALA A 298     -16.193  27.956 101.225  1.00  0.00           O  
ATOM    484  CB  ALA A 298     -16.897  25.204 100.285  1.00  0.00           C  
ATOM    485  N   GLY A 305     -18.179  28.575 100.374  1.00  0.00           N  
ATOM    486  CA  GLY A 305     -17.804  29.990 100.282  1.00  0.00           C  
ATOM    487  C   GLY A 305     -17.361  30.507  98.910  1.00  0.00           C  
ATOM    488  O   GLY A 305     -17.015  31.684  98.760  1.00  0.00           O  
ATOM    489  N   HIS A 306     -17.394  29.646  97.895  1.00  0.00           N  
ATOM    490  CA  HIS A 306     -16.968  30.069  96.563  1.00  0.00           C  
ATOM    491  C   HIS A 306     -18.162  30.559  95.749  1.00  0.00           C  
ATOM    492  O   HIS A 306     -19.303  30.371  96.168  1.00  0.00           O  
ATOM    493  CB  HIS A 306     -16.252  28.915  95.885  1.00  0.00           C  
ATOM    494  CG  HIS A 306     -15.097  28.417  96.681  1.00  0.00           C  
ATOM    495  ND1 HIS A 306     -13.900  29.108  96.767  1.00  0.00           N  
ATOM    496  CD2 HIS A 306     -14.961  27.313  97.468  1.00  0.00           C  
ATOM    497  CE1 HIS A 306     -13.080  28.445  97.571  1.00  0.00           C  
ATOM    498  NE2 HIS A 306     -13.700  27.353  98.004  1.00  0.00           N  
ATOM    499  N   LYS A 307     -17.895  31.185  94.601  1.00  0.00           N  
ATOM    500  CA  LYS A 307     -18.954  31.769  93.783  1.00  0.00           C  
ATOM    501  C   LYS A 307     -19.203  30.944  92.551  1.00  0.00           C  
ATOM    502  O   LYS A 307     -18.345  30.859  91.661  1.00  0.00           O  
ATOM    503  CB  LYS A 307     -18.583  33.196  93.362  1.00  0.00           C  
ATOM    504  CG  LYS A 307     -19.715  33.911  92.538  1.00  0.00           C  
ATOM    505  CD  LYS A 307     -19.298  35.362  92.021  1.00  0.00           C  
ATOM    506  CE  LYS A 307     -18.942  36.322  93.179  1.00  0.00           C  
ATOM    507  NZ  LYS A 307     -18.893  37.832  92.688  1.00  0.00           N  
ATOM    508  N   PRO A 308     -20.422  30.388  92.446  1.00  0.00           N  
ATOM    509  CA  PRO A 308     -20.776  29.555  91.313  1.00  0.00           C  
ATOM    510  C   PRO A 308     -21.343  30.304  90.109  1.00  0.00           C  
ATOM    511  O   PRO A 308     -22.183  31.185  90.249  1.00  0.00           O  
ATOM    512  CB  PRO A 308     -21.792  28.572  91.932  1.00  0.00           C  
ATOM    513  CG  PRO A 308     -22.518  29.366  92.893  1.00  0.00           C  
ATOM    514  CD  PRO A 308     -21.492  30.387  93.460  1.00  0.00           C  
ATOM    515  N   VAL A 309     -20.854  29.966  88.932  1.00  0.00           N  
ATOM    516  CA  VAL A 309     -21.382  30.540  87.714  1.00  0.00           C  
ATOM    517  C   VAL A 309     -22.073  29.360  87.064  1.00  0.00           C  
ATOM    518  O   VAL A 309     -21.416  28.359  86.818  1.00  0.00           O  
ATOM    519  CB  VAL A 309     -20.248  31.004  86.762  1.00  0.00           C  
ATOM    520  CG1 VAL A 309     -20.842  31.438  85.440  1.00  0.00           C  
ATOM    521  CG2 VAL A 309     -19.475  32.206  87.420  1.00  0.00           C  
ATOM    522  N   ALA A 310     -23.379  29.465  86.817  1.00  0.00           N  
ATOM    523  CA  ALA A 310     -24.142  28.365  86.192  1.00  0.00           C  
ATOM    524  C   ALA A 310     -24.297  28.751  84.744  1.00  0.00           C  
ATOM    525  O   ALA A 310     -25.058  29.641  84.424  1.00  0.00           O  
ATOM    526  CB  ALA A 310     -25.526  28.223  86.827  1.00  0.00           C  
ATOM    527  N   LEU A 311     -23.553  28.098  83.875  1.00  0.00           N  
ATOM    528  CA  LEU A 311     -23.652  28.412  82.455  1.00  0.00           C  
ATOM    529  C   LEU A 311     -24.627  27.502  81.742  1.00  0.00           C  
ATOM    530  O   LEU A 311     -24.599  26.281  81.969  1.00  0.00           O  
ATOM    531  CB  LEU A 311     -22.290  28.259  81.765  1.00  0.00           C  
ATOM    532  CG  LEU A 311     -22.328  28.528  80.266  1.00  0.00           C  
ATOM    533  CD1 LEU A 311     -21.040  29.255  79.834  1.00  0.00           C  
ATOM    534  CD2 LEU A 311     -22.483  27.201  79.509  1.00  0.00           C  
ATOM    535  N   VAL A 312     -25.467  28.087  80.880  1.00  0.00           N  
ATOM    536  CA  VAL A 312     -26.403  27.301  80.053  1.00  0.00           C  
ATOM    537  C   VAL A 312     -25.941  27.564  78.596  1.00  0.00           C  
ATOM    538  O   VAL A 312     -25.721  28.721  78.185  1.00  0.00           O  
ATOM    539  CB  VAL A 312     -27.897  27.718  80.287  1.00  0.00           C  
ATOM    540  CG1 VAL A 312     -28.829  26.958  79.332  1.00  0.00           C  
ATOM    541  CG2 VAL A 312     -28.316  27.357  81.719  1.00  0.00           C  
ATOM    542  N   GLY A 313     -25.729  26.481  77.853  1.00  0.00           N  
ATOM    543  CA  GLY A 313     -25.202  26.586  76.501  1.00  0.00           C  
ATOM    544  C   GLY A 313     -26.097  26.984  75.356  1.00  0.00           C  
ATOM    545  O   GLY A 313     -26.390  26.149  74.456  1.00  0.00           O  
ATOM    546  N   GLY A 314     -26.485  28.263  75.332  1.00  0.00           N  
ATOM    547  CA  GLY A 314     -27.349  28.749  74.272  1.00  0.00           C  
ATOM    548  C   GLY A 314     -26.695  28.556  72.920  1.00  0.00           C  
ATOM    549  O   GLY A 314     -27.361  28.325  71.912  1.00  0.00           O  
ATOM    550  N   ALA A 315     -25.369  28.620  72.881  1.00  0.00           N  
ATOM    551  CA  ALA A 315     -24.720  28.430  71.579  1.00  0.00           C  
ATOM    552  C   ALA A 315     -24.225  27.009  71.452  1.00  0.00           C  
ATOM    553  O   ALA A 315     -24.422  26.403  70.408  1.00  0.00           O  
ATOM    554  CB  ALA A 315     -23.524  29.444  71.378  1.00  0.00           C  
ATOM    555  N   THR A 316     -23.603  26.464  72.493  1.00  0.00           N  
ATOM    556  CA  THR A 316     -23.091  25.088  72.360  1.00  0.00           C  
ATOM    557  C   THR A 316     -24.247  24.072  72.152  1.00  0.00           C  
ATOM    558  O   THR A 316     -24.051  23.050  71.519  1.00  0.00           O  
ATOM    559  CB  THR A 316     -22.216  24.650  73.557  1.00  0.00           C  
ATOM    560  OG1 THR A 316     -22.749  25.184  74.767  1.00  0.00           O  
ATOM    561  CG2 THR A 316     -20.728  25.130  73.362  1.00  0.00           C  
ATOM    562  N   GLY A 317     -25.431  24.373  72.663  1.00  0.00           N  
ATOM    563  CA  GLY A 317     -26.576  23.478  72.430  1.00  0.00           C  
ATOM    564  C   GLY A 317     -27.073  23.508  70.978  1.00  0.00           C  
ATOM    565  O   GLY A 317     -27.908  22.697  70.580  1.00  0.00           O  
ATOM    566  N   LEU A 333     -26.579  24.462  70.183  1.00  0.00           N  
ATOM    567  CA  LEU A 333     -26.919  24.539  68.759  1.00  0.00           C  
ATOM    568  C   LEU A 333     -25.897  23.753  67.959  1.00  0.00           C  
ATOM    569  O   LEU A 333     -26.029  23.616  66.744  1.00  0.00           O  
ATOM    570  CB  LEU A 333     -26.935  26.006  68.264  1.00  0.00           C  
ATOM    571  CG  LEU A 333     -28.207  26.754  68.730  1.00  0.00           C  
ATOM    572  CD1 LEU A 333     -28.063  28.317  68.569  1.00  0.00           C  
ATOM    573  CD2 LEU A 333     -29.370  26.225  67.851  1.00  0.00           C  
ATOM    574  N   ILE A 335     -24.885  23.239  68.642  1.00  0.00           N  
ATOM    575  CA  ILE A 335     -23.773  22.525  67.980  1.00  0.00           C  
ATOM    576  C   ILE A 335     -23.754  21.040  68.347  1.00  0.00           C  
ATOM    577  O   ILE A 335     -23.727  20.178  67.459  1.00  0.00           O  
ATOM    578  CB  ILE A 335     -22.404  23.201  68.341  1.00  0.00           C  
ATOM    579  CG1 ILE A 335     -22.371  24.634  67.779  1.00  0.00           C  
ATOM    580  CG2 ILE A 335     -21.183  22.328  67.873  1.00  0.00           C  
ATOM    581  CD1 ILE A 335     -22.675  24.741  66.229  1.00  0.00           C  
ATOM    582  N   GLY A 336     -23.762  20.738  69.646  1.00  0.00           N  
ATOM    583  CA  GLY A 336     -23.792  19.352  70.095  1.00  0.00           C  
ATOM    584  C   GLY A 336     -22.441  18.812  70.549  1.00  0.00           C  
ATOM    585  O   GLY A 336     -21.510  18.742  69.752  1.00  0.00           O  
ATOM    586  N   ASP A 337     -22.339  18.455  71.836  1.00  0.00           N  
ATOM    587  CA  ASP A 337     -21.104  17.915  72.414  1.00  0.00           C  
ATOM    588  C   ASP A 337     -20.957  16.417  72.055  1.00  0.00           C  
ATOM    589  O   ASP A 337     -21.739  15.596  72.530  1.00  0.00           O  
ATOM    590  CB  ASP A 337     -21.134  18.069  73.943  1.00  0.00           C  
ATOM    591  CG  ASP A 337     -19.803  17.682  74.595  1.00  0.00           C  
ATOM    592  OD1 ASP A 337     -19.638  17.937  75.821  1.00  0.00           O  
ATOM    593  OD2 ASP A 337     -18.925  17.088  73.917  1.00  0.00           O  
ATOM    594  N   PRO A 338     -19.954  16.057  71.231  1.00  0.00           N  
ATOM    595  CA  PRO A 338     -19.745  14.637  70.835  1.00  0.00           C  
ATOM    596  C   PRO A 338     -19.032  13.798  71.891  1.00  0.00           C  
ATOM    597  O   PRO A 338     -18.895  12.573  71.743  1.00  0.00           O  
ATOM    598  CB  PRO A 338     -18.846  14.743  69.599  1.00  0.00           C  
ATOM    599  CG  PRO A 338     -17.863  15.884  70.116  1.00  0.00           C  
ATOM    600  CD  PRO A 338     -18.876  16.919  70.689  1.00  0.00           C  
ATOM    601  N   SER A 339     -18.580  14.437  72.956  1.00  0.00           N  
ATOM    602  CA  SER A 339     -17.772  13.729  73.969  1.00  0.00           C  
ATOM    603  C   SER A 339     -18.312  12.381  74.447  1.00  0.00           C  
ATOM    604  O   SER A 339     -19.399  12.293  75.051  1.00  0.00           O  
ATOM    605  CB  SER A 339     -17.496  14.649  75.176  1.00  0.00           C  
ATOM    606  OG  SER A 339     -17.014  15.911  74.725  1.00  0.00           O  
ATOM    607  N   PHE A 340     -17.530  11.348  74.151  1.00  0.00           N  
ATOM    608  CA  PHE A 340     -17.881   9.962  74.467  1.00  0.00           C  
ATOM    609  C   PHE A 340     -19.301   9.554  74.011  1.00  0.00           C  
ATOM    610  O   PHE A 340     -19.987   8.754  74.683  1.00  0.00           O  
ATOM    611  CB  PHE A 340     -17.713   9.681  75.980  1.00  0.00           C  
ATOM    612  CG  PHE A 340     -16.292   9.711  76.423  1.00  0.00           C  
ATOM    613  CD1 PHE A 340     -15.759  10.867  76.995  1.00  0.00           C  
ATOM    614  CD2 PHE A 340     -15.461   8.601  76.227  1.00  0.00           C  
ATOM    615  CE1 PHE A 340     -14.430  10.928  77.366  1.00  0.00           C  
ATOM    616  CE2 PHE A 340     -14.134   8.661  76.591  1.00  0.00           C  
ATOM    617  CZ  PHE A 340     -13.613   9.849  77.173  1.00  0.00           C  
ATOM    618  N   LYS A 341     -19.762  10.137  72.913  1.00  0.00           N  
ATOM    619  CA  LYS A 341     -21.082   9.789  72.383  1.00  0.00           C  
ATOM    620  C   LYS A 341     -20.833   8.938  71.136  1.00  0.00           C  
ATOM    621  O   LYS A 341     -19.858   9.178  70.418  1.00  0.00           O  
ATOM    622  CB  LYS A 341     -21.870  11.026  72.033  1.00  0.00           C  
ATOM    623  CG  LYS A 341     -23.020  11.311  73.017  1.00  0.00           C  
ATOM    624  CD  LYS A 341     -22.587  12.021  74.291  1.00  0.00           C  
ATOM    625  CE  LYS A 341     -21.760  13.351  73.951  1.00  0.00           C  
ATOM    626  NZ  LYS A 341     -21.429  14.390  75.039  1.00  0.00           N  
ATOM    627  N   ALA A 342     -21.695   7.948  70.876  1.00  0.00           N  
ATOM    628  CA  ALA A 342     -21.493   7.057  69.718  1.00  0.00           C  
ATOM    629  C   ALA A 342     -21.914   7.695  68.415  1.00  0.00           C  
ATOM    630  O   ALA A 342     -21.265   7.502  67.395  1.00  0.00           O  
ATOM    631  CB  ALA A 342     -22.250   5.719  69.913  1.00  0.00           C  
ATOM    632  N   ALA A 343     -22.979   8.480  68.445  1.00  0.00           N  
ATOM    633  CA  ALA A 343     -23.453   9.103  67.228  1.00  0.00           C  
ATOM    634  C   ALA A 343     -23.773  10.605  67.346  1.00  0.00           C  
ATOM    635  O   ALA A 343     -23.984  11.146  68.430  1.00  0.00           O  
ATOM    636  CB  ALA A 343     -24.697   8.354  66.706  1.00  0.00           C  
ATOM    637  N   GLU A 344     -23.768  11.226  66.181  1.00  0.00           N  
ATOM    638  CA  GLU A 344     -24.059  12.622  65.934  1.00  0.00           C  
ATOM    639  C   GLU A 344     -25.302  13.026  66.749  1.00  0.00           C  
ATOM    640  O   GLU A 344     -26.279  12.281  66.784  1.00  0.00           O  
ATOM    641  CB  GLU A 344     -24.293  12.668  64.435  1.00  0.00           C  
ATOM    642  CG  GLU A 344     -23.954  13.867  63.656  1.00  0.00           C  
ATOM    643  CD  GLU A 344     -22.548  14.432  63.874  1.00  0.00           C  
ATOM    644  OE1 GLU A 344     -22.577  15.653  63.941  1.00  0.00           O  
ATOM    645  OE2 GLU A 344     -21.486  13.733  63.935  1.00  0.00           O  
ATOM    646  N   ARG A 345     -25.272  14.156  67.457  1.00  0.00           N  
ATOM    647  CA  ARG A 345     -26.460  14.572  68.203  1.00  0.00           C  
ATOM    648  C   ARG A 345     -27.416  15.324  67.270  1.00  0.00           C  
ATOM    649  O   ARG A 345     -26.998  15.968  66.299  1.00  0.00           O  
ATOM    650  CB  ARG A 345     -26.118  15.491  69.356  1.00  0.00           C  
ATOM    651  CG  ARG A 345     -24.911  15.074  70.150  1.00  0.00           C  
ATOM    652  CD  ARG A 345     -24.719  16.012  71.322  1.00  0.00           C  
ATOM    653  NE  ARG A 345     -25.636  15.637  72.378  1.00  0.00           N  
ATOM    654  CZ  ARG A 345     -25.239  15.252  73.576  1.00  0.00           C  
ATOM    655  NH1 ARG A 345     -23.944  15.216  73.821  1.00  0.00           N  
ATOM    656  NH2 ARG A 345     -26.123  14.898  74.506  1.00  0.00           N  
ATOM    657  N   LYS A 407     -28.708  15.247  67.570  1.00  0.00           N  
ATOM    658  CA  LYS A 407     -29.695  15.927  66.747  1.00  0.00           C  
ATOM    659  C   LYS A 407     -29.508  17.437  66.756  1.00  0.00           C  
ATOM    660  O   LYS A 407     -29.288  18.010  67.813  1.00  0.00           O  
ATOM    661  CB  LYS A 407     -31.109  15.664  67.274  1.00  0.00           C  
ATOM    662  CG  LYS A 407     -32.192  16.271  66.364  1.00  0.00           C  
ATOM    663  CD  LYS A 407     -33.586  15.686  66.647  1.00  0.00           C  
ATOM    664  CE  LYS A 407     -34.653  16.336  65.729  1.00  0.00           C  
ATOM    665  NZ  LYS A 407     -36.035  15.883  66.083  1.00  0.00           N  
ATOM    666  N   LEU A 408     -29.614  18.083  65.604  1.00  0.00           N  
ATOM    667  CA  LEU A 408     -29.497  19.541  65.590  1.00  0.00           C  
ATOM    668  C   LEU A 408     -30.895  20.098  65.845  1.00  0.00           C  
ATOM    669  O   LEU A 408     -31.846  19.738  65.146  1.00  0.00           O  
ATOM    670  CB  LEU A 408     -28.984  20.066  64.237  1.00  0.00           C  
ATOM    671  CG  LEU A 408     -27.492  19.793  63.927  1.00  0.00           C  
ATOM    672  CD1 LEU A 408     -27.154  20.145  62.456  1.00  0.00           C  
ATOM    673  CD2 LEU A 408     -26.605  20.610  64.869  1.00  0.00           C  
ATOM    674  N   ASN A 418     -31.036  20.948  66.850  1.00  0.00           N  
ATOM    675  CA  ASN A 418     -32.342  21.551  67.124  1.00  0.00           C  
ATOM    676  C   ASN A 418     -32.411  22.942  66.492  1.00  0.00           C  
ATOM    677  O   ASN A 418     -31.393  23.516  66.122  1.00  0.00           O  
ATOM    678  CB  ASN A 418     -32.596  21.576  68.629  1.00  0.00           C  
ATOM    679  CG  ASN A 418     -32.842  20.165  69.161  1.00  0.00           C  
ATOM    680  OD1 ASN A 418     -33.782  19.523  68.743  1.00  0.00           O  
ATOM    681  ND2 ASN A 418     -31.980  19.678  70.020  1.00  0.00           N  
ATOM    682  N   THR A 419     -33.609  23.466  66.315  1.00  0.00           N  
ATOM    683  CA  THR A 419     -33.691  24.784  65.720  1.00  0.00           C  
ATOM    684  C   THR A 419     -33.315  25.860  66.747  1.00  0.00           C  
ATOM    685  O   THR A 419     -33.396  25.640  67.986  1.00  0.00           O  
ATOM    686  CB  THR A 419     -35.094  25.053  65.216  1.00  0.00           C  
ATOM    687  OG1 THR A 419     -35.989  25.110  66.330  1.00  0.00           O  
ATOM    688  CG2 THR A 419     -35.554  23.937  64.257  1.00  0.00           C  
ATOM    689  N   GLU A 420     -32.904  27.024  66.236  1.00  0.00           N  
ATOM    690  CA  GLU A 420     -32.553  28.121  67.106  1.00  0.00           C  
ATOM    691  C   GLU A 420     -33.722  28.468  68.021  1.00  0.00           C  
ATOM    692  O   GLU A 420     -33.504  28.679  69.196  1.00  0.00           O  
ATOM    693  CB  GLU A 420     -32.158  29.382  66.304  1.00  0.00           C  
ATOM    694  CG  GLU A 420     -30.749  29.335  65.672  1.00  0.00           C  
ATOM    695  CD  GLU A 420     -29.753  30.400  66.252  1.00  0.00           C  
ATOM    696  OE1 GLU A 420     -28.564  30.373  65.807  1.00  0.00           O  
ATOM    697  OE2 GLU A 420     -30.153  31.251  67.125  1.00  0.00           O  
ATOM    698  N   GLU A 421     -34.957  28.560  67.495  1.00  0.00           N  
ATOM    699  CA  GLU A 421     -36.129  28.913  68.345  1.00  0.00           C  
ATOM    700  C   GLU A 421     -36.378  27.945  69.518  1.00  0.00           C  
ATOM    701  O   GLU A 421     -36.778  28.347  70.634  1.00  0.00           O  
ATOM    702  CB  GLU A 421     -37.453  28.932  67.542  1.00  0.00           C  
ATOM    703  CG  GLU A 421     -37.500  29.836  66.302  1.00  0.00           C  
ATOM    704  CD  GLU A 421     -36.504  29.434  65.190  1.00  0.00           C  
ATOM    705  OE1 GLU A 421     -36.101  28.253  65.079  1.00  0.00           O  
ATOM    706  OE2 GLU A 421     -36.124  30.322  64.403  1.00  0.00           O  
ATOM    707  N   THR A 422     -36.223  26.662  69.243  1.00  0.00           N  
ATOM    708  CA  THR A 422     -36.443  25.667  70.274  1.00  0.00           C  
ATOM    709  C   THR A 422     -35.338  25.748  71.352  1.00  0.00           C  
ATOM    710  O   THR A 422     -35.626  25.714  72.523  1.00  0.00           O  
ATOM    711  CB  THR A 422     -36.463  24.264  69.643  1.00  0.00           C  
ATOM    712  OG1 THR A 422     -37.635  24.139  68.842  1.00  0.00           O  
ATOM    713  CG2 THR A 422     -36.461  23.180  70.685  1.00  0.00           C  
ATOM    714  N   VAL A 423     -34.080  25.850  70.944  1.00  0.00           N  
ATOM    715  CA  VAL A 423     -32.988  25.899  71.938  1.00  0.00           C  
ATOM    716  C   VAL A 423     -33.128  27.167  72.810  1.00  0.00           C  
ATOM    717  O   VAL A 423     -32.958  27.182  74.045  1.00  0.00           O  
ATOM    718  CB  VAL A 423     -31.587  25.821  71.190  1.00  0.00           C  
ATOM    719  CG1 VAL A 423     -30.484  26.074  72.131  1.00  0.00           C  
ATOM    720  CG2 VAL A 423     -31.412  24.422  70.538  1.00  0.00           C  
ATOM    721  N   GLN A 424     -33.500  28.254  72.183  1.00  0.00           N  
ATOM    722  CA  GLN A 424     -33.653  29.479  72.959  1.00  0.00           C  
ATOM    723  C   GLN A 424     -34.706  29.274  74.058  1.00  0.00           C  
ATOM    724  O   GLN A 424     -34.523  29.704  75.199  1.00  0.00           O  
ATOM    725  CB  GLN A 424     -34.071  30.592  72.003  1.00  0.00           C  
ATOM    726  CG  GLN A 424     -34.459  31.850  72.649  1.00  0.00           C  
ATOM    727  CD  GLN A 424     -35.194  32.734  71.659  1.00  0.00           C  
ATOM    728  OE1 GLN A 424     -34.904  32.705  70.451  1.00  0.00           O  
ATOM    729  NE2 GLN A 424     -36.149  33.521  72.155  1.00  0.00           N  
ATOM    730  N   GLU A 425     -35.826  28.644  73.707  1.00  0.00           N  
ATOM    731  CA  GLU A 425     -36.868  28.385  74.688  1.00  0.00           C  
ATOM    732  C   GLU A 425     -36.302  27.390  75.764  1.00  0.00           C  
ATOM    733  O   GLU A 425     -36.500  27.576  76.961  1.00  0.00           O  
ATOM    734  CB  GLU A 425     -38.108  27.785  73.996  1.00  0.00           C  
ATOM    735  CG  GLU A 425     -39.100  27.107  74.951  1.00  0.00           C  
ATOM    736  CD  GLU A 425     -39.807  28.095  75.903  1.00  0.00           C  
ATOM    737  OE1 GLU A 425     -40.424  27.631  76.897  1.00  0.00           O  
ATOM    738  OE2 GLU A 425     -39.760  29.337  75.655  1.00  0.00           O  
ATOM    739  N   TRP A 426     -35.582  26.365  75.338  1.00  0.00           N  
ATOM    740  CA  TRP A 426     -35.037  25.417  76.311  1.00  0.00           C  
ATOM    741  C   TRP A 426     -34.042  26.096  77.235  1.00  0.00           C  
ATOM    742  O   TRP A 426     -33.992  25.799  78.418  1.00  0.00           O  
ATOM    743  CB  TRP A 426     -34.377  24.253  75.599  1.00  0.00           C  
ATOM    744  CG  TRP A 426     -35.356  23.374  74.864  1.00  0.00           C  
ATOM    745  CD1 TRP A 426     -36.721  23.462  74.860  1.00  0.00           C  
ATOM    746  CD2 TRP A 426     -35.021  22.262  74.038  1.00  0.00           C  
ATOM    747  NE1 TRP A 426     -37.264  22.447  74.063  1.00  0.00           N  
ATOM    748  CE2 TRP A 426     -36.237  21.702  73.551  1.00  0.00           C  
ATOM    749  CE3 TRP A 426     -33.812  21.684  73.662  1.00  0.00           C  
ATOM    750  CZ2 TRP A 426     -36.262  20.590  72.711  1.00  0.00           C  
ATOM    751  CZ3 TRP A 426     -33.829  20.595  72.832  1.00  0.00           C  
ATOM    752  CH2 TRP A 426     -35.052  20.047  72.356  1.00  0.00           C  
ATOM    753  N   VAL A 427     -33.253  27.019  76.690  1.00  0.00           N  
ATOM    754  CA  VAL A 427     -32.300  27.767  77.505  1.00  0.00           C  
ATOM    755  C   VAL A 427     -33.001  28.441  78.666  1.00  0.00           C  
ATOM    756  O   VAL A 427     -32.559  28.393  79.816  1.00  0.00           O  
ATOM    757  CB  VAL A 427     -31.569  28.849  76.688  1.00  0.00           C  
ATOM    758  CG1 VAL A 427     -30.870  29.857  77.647  1.00  0.00           C  
ATOM    759  CG2 VAL A 427     -30.545  28.162  75.771  1.00  0.00           C  
ATOM    760  N   ASP A 429     -34.091  29.116  78.362  1.00  0.00           N  
ATOM    761  CA  ASP A 429     -34.819  29.773  79.411  1.00  0.00           C  
ATOM    762  C   ASP A 429     -35.349  28.814  80.465  1.00  0.00           C  
ATOM    763  O   ASP A 429     -35.284  29.102  81.665  1.00  0.00           O  
ATOM    764  CB  ASP A 429     -35.953  30.531  78.808  1.00  0.00           C  
ATOM    765  CG  ASP A 429     -35.709  31.954  78.889  1.00  0.00           C  
ATOM    766  OD1 ASP A 429     -35.016  32.476  77.966  1.00  0.00           O  
ATOM    767  OD2 ASP A 429     -36.163  32.518  79.919  1.00  0.00           O  
ATOM    768  N   LYS A 431     -35.901  27.696  80.001  1.00  0.00           N  
ATOM    769  CA  LYS A 431     -36.392  26.671  80.910  1.00  0.00           C  
ATOM    770  C   LYS A 431     -35.303  26.131  81.825  1.00  0.00           C  
ATOM    771  O   LYS A 431     -35.488  26.073  83.034  1.00  0.00           O  
ATOM    772  CB  LYS A 431     -37.051  25.551  80.108  1.00  0.00           C  
ATOM    773  CG  LYS A 431     -38.423  26.048  79.595  1.00  0.00           C  
ATOM    774  CD  LYS A 431     -39.195  25.013  78.793  1.00  0.00           C  
ATOM    775  CE  LYS A 431     -40.627  25.551  78.521  1.00  0.00           C  
ATOM    776  NZ  LYS A 431     -41.428  24.838  77.469  1.00  0.00           N  
ATOM    777  N   ILE A 432     -34.146  25.765  81.256  1.00  0.00           N  
ATOM    778  CA  ILE A 432     -33.077  25.269  82.084  1.00  0.00           C  
ATOM    779  C   ILE A 432     -32.550  26.312  83.077  1.00  0.00           C  
ATOM    780  O   ILE A 432     -32.366  26.019  84.272  1.00  0.00           O  
ATOM    781  CB  ILE A 432     -32.014  24.663  81.167  1.00  0.00           C  
ATOM    782  CG1 ILE A 432     -32.688  23.414  80.527  1.00  0.00           C  
ATOM    783  CG2 ILE A 432     -30.692  24.313  81.962  1.00  0.00           C  
ATOM    784  CD1 ILE A 432     -31.922  22.801  79.374  1.00  0.00           C  
ATOM    785  N   ARG A 433     -32.363  27.554  82.628  1.00  0.00           N  
ATOM    786  CA  ARG A 433     -31.884  28.606  83.543  1.00  0.00           C  
ATOM    787  C   ARG A 433     -32.786  28.721  84.793  1.00  0.00           C  
ATOM    788  O   ARG A 433     -32.329  28.749  85.939  1.00  0.00           O  
ATOM    789  CB  ARG A 433     -31.876  29.951  82.820  1.00  0.00           C  
ATOM    790  CG  ARG A 433     -31.318  31.083  83.659  1.00  0.00           C  
ATOM    791  CD  ARG A 433     -31.558  32.447  83.009  1.00  0.00           C  
ATOM    792  NE  ARG A 433     -32.837  32.980  83.486  1.00  0.00           N  
ATOM    793  CZ  ARG A 433     -33.961  33.061  82.774  1.00  0.00           C  
ATOM    794  NH1 ARG A 433     -33.995  32.653  81.506  1.00  0.00           N  
ATOM    795  NH2 ARG A 433     -35.066  33.527  83.354  1.00  0.00           N  
ATOM    796  N   LYS A 434     -34.082  28.768  84.548  1.00  0.00           N  
ATOM    797  CA  LYS A 434     -35.042  28.915  85.624  1.00  0.00           C  
ATOM    798  C   LYS A 434     -35.048  27.702  86.491  1.00  0.00           C  
ATOM    799  O   LYS A 434     -35.240  27.821  87.697  1.00  0.00           O  
ATOM    800  CB  LYS A 434     -36.442  29.164  85.034  1.00  0.00           C  
ATOM    801  CG  LYS A 434     -36.564  30.526  84.346  1.00  0.00           C  
ATOM    802  CD  LYS A 434     -37.931  30.708  83.658  1.00  0.00           C  
ATOM    803  CE  LYS A 434     -37.997  32.090  83.012  1.00  0.00           C  
ATOM    804  NZ  LYS A 434     -39.373  32.468  82.579  1.00  0.00           N  
ATOM    805  N   GLN A 435     -34.823  26.525  85.896  1.00  0.00           N  
ATOM    806  CA  GLN A 435     -34.789  25.277  86.710  1.00  0.00           C  
ATOM    807  C   GLN A 435     -33.540  25.185  87.594  1.00  0.00           C  
ATOM    808  O   GLN A 435     -33.577  24.665  88.707  1.00  0.00           O  
ATOM    809  CB  GLN A 435     -34.857  24.069  85.792  1.00  0.00           C  
ATOM    810  CG  GLN A 435     -34.791  22.707  86.455  1.00  0.00           C  
ATOM    811  CD  GLN A 435     -34.895  21.602  85.410  1.00  0.00           C  
ATOM    812  OE1 GLN A 435     -33.902  21.258  84.745  1.00  0.00           O  
ATOM    813  NE2 GLN A 435     -36.096  21.063  85.231  1.00  0.00           N  
ATOM    814  N   VAL A 436     -32.410  25.694  87.085  1.00  0.00           N  
ATOM    815  CA  VAL A 436     -31.146  25.670  87.828  1.00  0.00           C  
ATOM    816  C   VAL A 436     -31.130  26.664  88.978  1.00  0.00           C  
ATOM    817  O   VAL A 436     -30.590  26.377  90.023  1.00  0.00           O  
ATOM    818  CB  VAL A 436     -29.922  25.991  86.864  1.00  0.00           C  
ATOM    819  CG1 VAL A 436     -28.635  26.378  87.668  1.00  0.00           C  
ATOM    820  CG2 VAL A 436     -29.649  24.731  85.933  1.00  0.00           C  
ATOM    821  N   ALA A 437     -31.753  27.823  88.789  1.00  0.00           N  
ATOM    822  CA  ALA A 437     -31.675  28.890  89.803  1.00  0.00           C  
ATOM    823  C   ALA A 437     -31.958  28.525  91.242  1.00  0.00           C  
ATOM    824  O   ALA A 437     -31.159  28.838  92.137  1.00  0.00           O  
ATOM    825  CB  ALA A 437     -32.581  30.124  89.393  1.00  0.00           C  
ATOM    826  N   PRO A 438     -33.080  27.842  91.502  1.00  0.00           N  
ATOM    827  CA  PRO A 438     -33.393  27.497  92.891  1.00  0.00           C  
ATOM    828  C   PRO A 438     -32.346  26.669  93.595  1.00  0.00           C  
ATOM    829  O   PRO A 438     -32.364  26.586  94.805  1.00  0.00           O  
ATOM    830  CB  PRO A 438     -34.714  26.731  92.773  1.00  0.00           C  
ATOM    831  CG  PRO A 438     -35.289  27.211  91.474  1.00  0.00           C  
ATOM    832  CD  PRO A 438     -34.038  27.187  90.601  1.00  0.00           C  
ATOM    833  N   PHE A 439     -31.451  26.036  92.845  1.00  0.00           N  
ATOM    834  CA  PHE A 439     -30.438  25.204  93.489  1.00  0.00           C  
ATOM    835  C   PHE A 439     -29.280  26.018  94.037  1.00  0.00           C  
ATOM    836  O   PHE A 439     -28.481  25.513  94.829  1.00  0.00           O  
ATOM    837  CB  PHE A 439     -29.875  24.200  92.485  1.00  0.00           C  
ATOM    838  CG  PHE A 439     -30.810  23.043  92.176  1.00  0.00           C  
ATOM    839  CD1 PHE A 439     -30.702  21.846  92.878  1.00  0.00           C  
ATOM    840  CD2 PHE A 439     -31.743  23.143  91.142  1.00  0.00           C  
ATOM    841  CE1 PHE A 439     -31.497  20.763  92.544  1.00  0.00           C  
ATOM    842  CE2 PHE A 439     -32.555  22.077  90.803  1.00  0.00           C  
ATOM    843  CZ  PHE A 439     -32.430  20.875  91.506  1.00  0.00           C  
ATOM    844  N   LEU A 444     -29.157  27.266  93.586  1.00  0.00           N  
ATOM    845  CA  LEU A 444     -28.046  28.087  94.040  1.00  0.00           C  
ATOM    846  C   LEU A 444     -28.539  29.346  94.769  1.00  0.00           C  
ATOM    847  O   LEU A 444     -29.718  29.731  94.665  1.00  0.00           O  
ATOM    848  CB  LEU A 444     -27.188  28.503  92.838  1.00  0.00           C  
ATOM    849  CG  LEU A 444     -26.788  27.346  91.907  1.00  0.00           C  
ATOM    850  CD1 LEU A 444     -25.969  27.933  90.736  1.00  0.00           C  
ATOM    851  CD2 LEU A 444     -25.955  26.305  92.644  1.00  0.00           C  
ATOM    852  N   ASP A 445     -27.641  29.988  95.502  1.00  0.00           N  
ATOM    853  CA  ASP A 445     -28.060  31.214  96.191  1.00  0.00           C  
ATOM    854  C   ASP A 445     -27.629  32.421  95.326  1.00  0.00           C  
ATOM    855  O   ASP A 445     -26.449  32.610  95.082  1.00  0.00           O  
ATOM    856  CB  ASP A 445     -27.425  31.267  97.597  1.00  0.00           C  
ATOM    857  CG  ASP A 445     -27.952  32.442  98.455  1.00  0.00           C  
ATOM    858  OD1 ASP A 445     -27.769  32.395  99.686  1.00  0.00           O  
ATOM    859  OD2 ASP A 445     -28.539  33.415  97.929  1.00  0.00           O  
ATOM    860  N   PHE A 457     -28.604  33.161  94.842  1.00  0.00           N  
ATOM    861  CA  PHE A 457     -28.387  34.373  94.037  1.00  0.00           C  
ATOM    862  C   PHE A 457     -28.527  35.626  94.899  1.00  0.00           C  
ATOM    863  O   PHE A 457     -28.447  36.767  94.409  1.00  0.00           O  
ATOM    864  CB  PHE A 457     -29.374  34.444  92.882  1.00  0.00           C  
ATOM    865  CG  PHE A 457     -29.028  33.538  91.742  1.00  0.00           C  
ATOM    866  CD1 PHE A 457     -28.479  34.064  90.552  1.00  0.00           C  
ATOM    867  CD2 PHE A 457     -29.298  32.164  91.833  1.00  0.00           C  
ATOM    868  CE1 PHE A 457     -28.212  33.231  89.457  1.00  0.00           C  
ATOM    869  CE2 PHE A 457     -29.039  31.326  90.763  1.00  0.00           C  
ATOM    870  CZ  PHE A 457     -28.495  31.851  89.562  1.00  0.00           C  
ATOM    871  N   ASP A 458     -28.754  35.422  96.184  1.00  0.00           N  
ATOM    872  CA  ASP A 458     -28.808  36.559  97.039  1.00  0.00           C  
ATOM    873  C   ASP A 458     -28.339  36.275  98.432  1.00  0.00           C  
ATOM    874  O   ASP A 458     -29.104  35.980  99.365  1.00  0.00           O  
ATOM    875  CB  ASP A 458     -30.183  37.195  97.036  1.00  0.00           C  
ATOM    876  CG  ASP A 458     -30.077  38.692  97.064  1.00  0.00           C  
ATOM    877  OD1 ASP A 458     -30.812  39.379  96.298  1.00  0.00           O  
ATOM    878  OD2 ASP A 458     -29.220  39.163  97.853  1.00  0.00           O  
ATOM    879  N   CYS A 459     -27.027  36.330  98.525  1.00  0.00           N  
ATOM    880  CA  CYS A 459     -26.312  36.132  99.744  1.00  0.00           C  
ATOM    881  C   CYS A 459     -25.118  37.060  99.587  1.00  0.00           C  
ATOM    882  O   CYS A 459     -25.180  38.086  98.905  1.00  0.00           O  
ATOM    883  CB  CYS A 459     -25.872  34.664  99.900  1.00  0.00           C  
ATOM    884  SG  CYS A 459     -24.898  33.895  98.537  1.00  0.00           S  
ATOM    885  N   GLY A 460     -24.006  36.700 100.176  1.00  0.00           N  
ATOM    886  CA  GLY A 460     -22.887  37.602 100.066  1.00  0.00           C  
ATOM    887  C   GLY A 460     -22.234  37.836  98.729  1.00  0.00           C  
ATOM    888  O   GLY A 460     -22.834  37.916  97.628  1.00  0.00           O  
ATOM    889  N   GLU A 461     -20.930  37.983  98.859  1.00  0.00           N  
ATOM    890  CA  GLU A 461     -20.128  38.213  97.706  1.00  0.00           C  
ATOM    891  C   GLU A 461     -20.062  36.917  96.921  1.00  0.00           C  
ATOM    892  O   GLU A 461     -19.560  36.912  95.806  1.00  0.00           O  
ATOM    893  CB  GLU A 461     -18.725  38.725  98.120  1.00  0.00           C  
ATOM    894  CG  GLU A 461     -18.536  40.248  97.823  1.00  0.00           C  
ATOM    895  CD  GLU A 461     -19.756  41.055  98.230  1.00  0.00           C  
ATOM    896  OE1 GLU A 461     -20.218  40.908  99.387  1.00  0.00           O  
ATOM    897  OE2 GLU A 461     -20.258  41.822  97.401  1.00  0.00           O  
ATOM    898  N   ASN A 463     -20.596  35.822  97.461  1.00  0.00           N  
ATOM    899  CA  ASN A 463     -20.536  34.605  96.656  1.00  0.00           C  
ATOM    900  C   ASN A 463     -21.856  34.248  95.952  1.00  0.00           C  
ATOM    901  O   ASN A 463     -22.098  33.089  95.620  1.00  0.00           O  
ATOM    902  CB  ASN A 463     -19.958  33.444  97.489  1.00  0.00           C  
ATOM    903  CG  ASN A 463     -20.958  32.811  98.412  1.00  0.00           C  
ATOM    904  OD1 ASN A 463     -21.963  33.440  98.832  1.00  0.00           O  
ATOM    905  ND2 ASN A 463     -20.702  31.540  98.752  1.00  0.00           N  
ATOM    906  N   SER A 471     -22.693  35.267  95.704  1.00  0.00           N  
ATOM    907  CA  SER A 471     -23.967  35.082  95.008  1.00  0.00           C  
ATOM    908  C   SER A 471     -23.675  34.483  93.635  1.00  0.00           C  
ATOM    909  O   SER A 471     -22.694  34.867  92.962  1.00  0.00           O  
ATOM    910  CB  SER A 471     -24.723  36.431  94.798  1.00  0.00           C  
ATOM    911  OG  SER A 471     -25.145  37.016  96.028  1.00  0.00           O  
ATOM    912  N   ALA A 472     -24.561  33.592  93.206  1.00  0.00           N  
ATOM    913  CA  ALA A 472     -24.436  32.932  91.918  1.00  0.00           C  
ATOM    914  C   ALA A 472     -24.620  33.883  90.740  1.00  0.00           C  
ATOM    915  O   ALA A 472     -25.279  34.917  90.862  1.00  0.00           O  
ATOM    916  CB  ALA A 472     -25.454  31.804  91.805  1.00  0.00           C  
ATOM    917  N   ILE A 473     -24.049  33.491  89.602  1.00  0.00           N  
ATOM    918  CA  ILE A 473     -24.129  34.223  88.327  1.00  0.00           C  
ATOM    919  C   ILE A 473     -24.633  33.265  87.225  1.00  0.00           C  
ATOM    920  O   ILE A 473     -24.081  32.153  87.080  1.00  0.00           O  
ATOM    921  CB  ILE A 473     -22.730  34.699  87.916  1.00  0.00           C  
ATOM    922  CG1 ILE A 473     -22.305  35.803  88.865  1.00  0.00           C  
ATOM    923  CG2 ILE A 473     -22.704  35.280  86.481  1.00  0.00           C  
ATOM    924  CD1 ILE A 473     -20.908  36.297  88.512  1.00  0.00           C  
ATOM    925  N   ALA A 474     -25.667  33.682  86.480  1.00  0.00           N  
ATOM    926  CA  ALA A 474     -26.179  32.868  85.371  1.00  0.00           C  
ATOM    927  C   ALA A 474     -25.459  33.347  84.103  1.00  0.00           C  
ATOM    928  O   ALA A 474     -25.296  34.557  83.891  1.00  0.00           O  
ATOM    929  CB  ALA A 474     -27.747  33.041  85.216  1.00  0.00           C  
ATOM    930  N   ALA A 475     -24.966  32.415  83.285  1.00  0.00           N  
ATOM    931  CA  ALA A 475     -24.277  32.809  82.057  1.00  0.00           C  
ATOM    932  C   ALA A 475     -24.852  32.031  80.873  1.00  0.00           C  
ATOM    933  O   ALA A 475     -25.380  30.940  81.042  1.00  0.00           O  
ATOM    934  CB  ALA A 475     -22.749  32.529  82.181  1.00  0.00           C  
ATOM    935  N   ASN A 476     -24.696  32.588  79.669  1.00  0.00           N  
ATOM    936  CA  ASN A 476     -25.194  31.975  78.453  1.00  0.00           C  
ATOM    937  C   ASN A 476     -24.153  32.230  77.382  1.00  0.00           C  
ATOM    938  O   ASN A 476     -23.957  33.393  77.006  1.00  0.00           O  
ATOM    939  CB  ASN A 476     -26.535  32.635  78.056  1.00  0.00           C  
ATOM    940  CG  ASN A 476     -27.135  32.008  76.823  1.00  0.00           C  
ATOM    941  OD1 ASN A 476     -26.483  31.205  76.152  1.00  0.00           O  
ATOM    942  ND2 ASN A 476     -28.368  32.398  76.488  1.00  0.00           N  
ATOM    943  N   ASN A 477     -23.480  31.179  76.886  1.00  0.00           N  
ATOM    944  CA  ASN A 477     -22.438  31.427  75.850  1.00  0.00           C  
ATOM    945  C   ASN A 477     -22.989  31.935  74.504  1.00  0.00           C  
ATOM    946  O   ASN A 477     -22.212  32.311  73.607  1.00  0.00           O  
ATOM    947  CB  ASN A 477     -21.503  30.210  75.639  1.00  0.00           C  
ATOM    948  CG  ASN A 477     -22.273  28.896  75.303  1.00  0.00           C  
ATOM    949  OD1 ASN A 477     -23.446  28.929  74.866  1.00  0.00           O  
ATOM    950  ND2 ASN A 477     -21.608  27.750  75.513  1.00  0.00           N  
ATOM    951  N   TYR A 478     -24.319  32.010  74.363  1.00  0.00           N  
ATOM    952  CA  TYR A 478     -24.898  32.609  73.148  1.00  0.00           C  
ATOM    953  C   TYR A 478     -24.525  34.105  73.183  1.00  0.00           C  
ATOM    954  O   TYR A 478     -24.499  34.760  72.133  1.00  0.00           O  
ATOM    955  CB  TYR A 478     -26.430  32.543  73.121  1.00  0.00           C  
ATOM    956  CG  TYR A 478     -27.025  32.768  71.727  1.00  0.00           C  
ATOM    957  CD1 TYR A 478     -27.041  31.741  70.785  1.00  0.00           C  
ATOM    958  CD2 TYR A 478     -27.501  34.003  71.355  1.00  0.00           C  
ATOM    959  CE1 TYR A 478     -27.515  31.957  69.521  1.00  0.00           C  
ATOM    960  CE2 TYR A 478     -27.976  34.242  70.072  1.00  0.00           C  
ATOM    961  CZ  TYR A 478     -27.979  33.201  69.159  1.00  0.00           C  
ATOM    962  OH  TYR A 478     -28.432  33.411  67.889  1.00  0.00           O  
ATOM    963  N   ASP A 479     -24.269  34.648  74.387  1.00  0.00           N  
ATOM    964  CA  ASP A 479     -23.916  36.085  74.507  1.00  0.00           C  
ATOM    965  C   ASP A 479     -22.726  36.409  73.609  1.00  0.00           C  
ATOM    966  O   ASP A 479     -22.728  37.435  72.954  1.00  0.00           O  
ATOM    967  CB  ASP A 479     -23.582  36.494  75.949  1.00  0.00           C  
ATOM    968  CG  ASP A 479     -24.845  36.589  76.852  1.00  0.00           C  
ATOM    969  OD1 ASP A 479     -24.745  37.079  78.002  1.00  0.00           O  
ATOM    970  OD2 ASP A 479     -25.925  36.165  76.398  1.00  0.00           O  
ATOM    971  N   TRP A 482     -21.724  35.532  73.568  1.00  0.00           N  
ATOM    972  CA  TRP A 482     -20.553  35.784  72.736  1.00  0.00           C  
ATOM    973  C   TRP A 482     -20.463  35.007  71.430  1.00  0.00           C  
ATOM    974  O   TRP A 482     -19.784  35.446  70.522  1.00  0.00           O  
ATOM    975  CB  TRP A 482     -19.237  35.635  73.555  1.00  0.00           C  
ATOM    976  CG  TRP A 482     -19.068  34.359  74.411  1.00  0.00           C  
ATOM    977  CD1 TRP A 482     -18.492  33.174  74.030  1.00  0.00           C  
ATOM    978  CD2 TRP A 482     -19.494  34.172  75.772  1.00  0.00           C  
ATOM    979  NE1 TRP A 482     -18.542  32.269  75.076  1.00  0.00           N  
ATOM    980  CE2 TRP A 482     -19.152  32.859  76.145  1.00  0.00           C  
ATOM    981  CE3 TRP A 482     -20.133  34.995  76.708  1.00  0.00           C  
ATOM    982  CZ2 TRP A 482     -19.436  32.338  77.417  1.00  0.00           C  
ATOM    983  CZ3 TRP A 482     -20.416  34.485  77.962  1.00  0.00           C  
ATOM    984  CH2 TRP A 482     -20.069  33.169  78.308  1.00  0.00           C  
ATOM    985  N   PHE A 485     -21.140  33.876  71.293  1.00  0.00           N  
ATOM    986  CA  PHE A 485     -21.055  33.132  70.008  1.00  0.00           C  
ATOM    987  C   PHE A 485     -22.204  33.435  69.060  1.00  0.00           C  
ATOM    988  O   PHE A 485     -22.062  33.338  67.838  1.00  0.00           O  
ATOM    989  CB  PHE A 485     -20.992  31.619  70.259  1.00  0.00           C  
ATOM    990  CG  PHE A 485     -19.664  31.160  70.722  1.00  0.00           C  
ATOM    991  CD1 PHE A 485     -19.519  30.507  71.929  1.00  0.00           C  
ATOM    992  CD2 PHE A 485     -18.537  31.376  69.934  1.00  0.00           C  
ATOM    993  CE1 PHE A 485     -18.257  30.050  72.358  1.00  0.00           C  
ATOM    994  CE2 PHE A 485     -17.277  30.931  70.347  1.00  0.00           C  
ATOM    995  CZ  PHE A 485     -17.145  30.255  71.580  1.00  0.00           C  
ATOM    996  N   GLY A 486     -23.309  33.881  69.659  1.00  0.00           N  
ATOM    997  CA  GLY A 486     -24.538  34.181  68.932  1.00  0.00           C  
ATOM    998  C   GLY A 486     -24.412  35.093  67.728  1.00  0.00           C  
ATOM    999  O   GLY A 486     -25.132  34.921  66.723  1.00  0.00           O  
ATOM   1000  N   ASN A 489     -23.513  36.062  67.853  1.00  0.00           N  
ATOM   1001  CA  ASN A 489     -23.228  37.025  66.812  1.00  0.00           C  
ATOM   1002  C   ASN A 489     -21.741  37.040  66.385  1.00  0.00           C  
ATOM   1003  O   ASN A 489     -21.335  37.938  65.678  1.00  0.00           O  
ATOM   1004  CB  ASN A 489     -23.610  38.447  67.284  1.00  0.00           C  
ATOM   1005  CG  ASN A 489     -22.782  38.928  68.497  1.00  0.00           C  
ATOM   1006  OD1 ASN A 489     -21.866  38.233  68.979  1.00  0.00           O  
ATOM   1007  ND2 ASN A 489     -23.116  40.124  69.001  1.00  0.00           N  
ATOM   1008  N   MET A 490     -20.934  36.073  66.818  1.00  0.00           N  
ATOM   1009  CA  MET A 490     -19.511  36.062  66.445  1.00  0.00           C  
ATOM   1010  C   MET A 490     -19.360  35.664  64.964  1.00  0.00           C  
ATOM   1011  O   MET A 490     -19.934  34.700  64.482  1.00  0.00           O  
ATOM   1012  CB  MET A 490     -18.707  35.102  67.319  1.00  0.00           C  
ATOM   1013  CG  MET A 490     -17.213  35.076  66.960  1.00  0.00           C  
ATOM   1014  SD  MET A 490     -16.303  33.868  67.951  1.00  0.00           S  
ATOM   1015  CE  MET A 490     -16.341  34.630  69.570  1.00  0.00           C  
ATOM   1016  N   ASN A 494     -18.566  36.409  64.212  1.00  0.00           N  
ATOM   1017  CA  ASN A 494     -18.504  36.046  62.804  1.00  0.00           C  
ATOM   1018  C   ASN A 494     -17.526  34.884  62.560  1.00  0.00           C  
ATOM   1019  O   ASN A 494     -16.571  34.686  63.338  1.00  0.00           O  
ATOM   1020  CB  ASN A 494     -18.249  37.339  62.070  1.00  0.00           C  
ATOM   1021  CG  ASN A 494     -17.123  37.272  61.212  1.00  0.00           C  
ATOM   1022  OD1 ASN A 494     -15.972  37.276  61.666  1.00  0.00           O  
ATOM   1023  ND2 ASN A 494     -17.415  37.186  59.906  1.00  0.00           N  
ATOM   1024  N   VAL A 495     -17.766  34.081  61.530  1.00  0.00           N  
ATOM   1025  CA  VAL A 495     -16.934  32.891  61.330  1.00  0.00           C  
ATOM   1026  C   VAL A 495     -15.412  33.143  61.164  1.00  0.00           C  
ATOM   1027  O   VAL A 495     -14.586  32.384  61.689  1.00  0.00           O  
ATOM   1028  CB  VAL A 495     -17.470  32.011  60.145  1.00  0.00           C  
ATOM   1029  CG1 VAL A 495     -17.232  32.705  58.755  1.00  0.00           C  
ATOM   1030  CG2 VAL A 495     -16.771  30.612  60.165  1.00  0.00           C  
ATOM   1031  N   LEU A 496     -15.047  34.199  60.456  1.00  0.00           N  
ATOM   1032  CA  LEU A 496     -13.620  34.454  60.209  1.00  0.00           C  
ATOM   1033  C   LEU A 496     -12.920  34.810  61.532  1.00  0.00           C  
ATOM   1034  O   LEU A 496     -11.780  34.412  61.788  1.00  0.00           O  
ATOM   1035  CB  LEU A 496     -13.457  35.567  59.151  1.00  0.00           C  
ATOM   1036  CG  LEU A 496     -13.975  35.195  57.745  1.00  0.00           C  
ATOM   1037  CD1 LEU A 496     -13.781  36.333  56.760  1.00  0.00           C  
ATOM   1038  CD2 LEU A 496     -13.223  33.965  57.267  1.00  0.00           C  
ATOM   1039  N   THR A 498     -13.628  35.536  62.375  1.00  0.00           N  
ATOM   1040  CA  THR A 498     -13.098  35.878  63.680  1.00  0.00           C  
ATOM   1041  C   THR A 498     -12.898  34.603  64.507  1.00  0.00           C  
ATOM   1042  O   THR A 498     -11.846  34.410  65.111  1.00  0.00           O  
ATOM   1043  CB  THR A 498     -14.051  36.831  64.407  1.00  0.00           C  
ATOM   1044  OG1 THR A 498     -14.057  38.072  63.699  1.00  0.00           O  
ATOM   1045  CG2 THR A 498     -13.607  37.037  65.862  1.00  0.00           C  
ATOM   1046  N   PHE A 499     -13.903  33.729  64.532  1.00  0.00           N  
ATOM   1047  CA  PHE A 499     -13.770  32.489  65.248  1.00  0.00           C  
ATOM   1048  C   PHE A 499     -12.563  31.637  64.751  1.00  0.00           C  
ATOM   1049  O   PHE A 499     -11.685  31.234  65.523  1.00  0.00           O  
ATOM   1050  CB  PHE A 499     -15.065  31.660  65.091  1.00  0.00           C  
ATOM   1051  CG  PHE A 499     -14.972  30.249  65.663  1.00  0.00           C  
ATOM   1052  CD1 PHE A 499     -15.057  30.029  67.038  1.00  0.00           C  
ATOM   1053  CD2 PHE A 499     -14.848  29.145  64.819  1.00  0.00           C  
ATOM   1054  CE1 PHE A 499     -15.023  28.714  67.577  1.00  0.00           C  
ATOM   1055  CE2 PHE A 499     -14.817  27.820  65.347  1.00  0.00           C  
ATOM   1056  CZ  PHE A 499     -14.903  27.622  66.719  1.00  0.00           C  
ATOM   1057  N   LEU A 500     -12.510  31.398  63.444  1.00  0.00           N  
ATOM   1058  CA  LEU A 500     -11.480  30.529  62.878  1.00  0.00           C  
ATOM   1059  C   LEU A 500     -10.050  31.011  63.112  1.00  0.00           C  
ATOM   1060  O   LEU A 500      -9.116  30.193  63.336  1.00  0.00           O  
ATOM   1061  CB  LEU A 500     -11.717  30.366  61.365  1.00  0.00           C  
ATOM   1062  CG  LEU A 500     -13.003  29.569  61.004  1.00  0.00           C  
ATOM   1063  CD1 LEU A 500     -13.156  29.587  59.516  1.00  0.00           C  
ATOM   1064  CD2 LEU A 500     -12.928  28.111  61.534  1.00  0.00           C  
ATOM   1065  N   ARG A 501      -9.896  32.317  62.977  1.00  0.00           N  
ATOM   1066  CA  ARG A 501      -8.606  33.001  63.181  1.00  0.00           C  
ATOM   1067  C   ARG A 501      -8.259  33.242  64.687  1.00  0.00           C  
ATOM   1068  O   ARG A 501      -7.251  32.743  65.194  1.00  0.00           O  
ATOM   1069  CB  ARG A 501      -8.634  34.361  62.491  1.00  0.00           C  
ATOM   1070  CG  ARG A 501      -8.540  34.320  60.971  1.00  0.00           C  
ATOM   1071  CD  ARG A 501      -9.134  35.623  60.383  1.00  0.00           C  
ATOM   1072  NE  ARG A 501      -8.365  36.827  60.725  1.00  0.00           N  
ATOM   1073  CZ  ARG A 501      -7.169  37.152  60.203  1.00  0.00           C  
ATOM   1074  NH1 ARG A 501      -6.563  38.264  60.617  1.00  0.00           N  
ATOM   1075  NH2 ARG A 501      -6.583  36.384  59.262  1.00  0.00           N  
ATOM   1076  N   ASP A 502      -9.093  34.010  65.381  1.00  0.00           N  
ATOM   1077  CA  ASP A 502      -8.786  34.363  66.776  1.00  0.00           C  
ATOM   1078  C   ASP A 502      -8.850  33.244  67.815  1.00  0.00           C  
ATOM   1079  O   ASP A 502      -8.203  33.331  68.860  1.00  0.00           O  
ATOM   1080  CB  ASP A 502      -9.665  35.548  67.215  1.00  0.00           C  
ATOM   1081  CG  ASP A 502      -9.437  36.808  66.336  1.00  0.00           C  
ATOM   1082  OD1 ASP A 502      -8.476  36.815  65.542  1.00  0.00           O  
ATOM   1083  OD2 ASP A 502     -10.219  37.780  66.443  1.00  0.00           O  
ATOM   1084  N   ILE A 503      -9.624  32.197  67.534  1.00  0.00           N  
ATOM   1085  CA  ILE A 503      -9.735  31.091  68.451  1.00  0.00           C  
ATOM   1086  C   ILE A 503      -9.073  29.925  67.781  1.00  0.00           C  
ATOM   1087  O   ILE A 503      -8.179  29.289  68.345  1.00  0.00           O  
ATOM   1088  CB  ILE A 503     -11.228  30.722  68.765  1.00  0.00           C  
ATOM   1089  CG1 ILE A 503     -11.949  31.897  69.432  1.00  0.00           C  
ATOM   1090  CG2 ILE A 503     -11.292  29.526  69.706  1.00  0.00           C  
ATOM   1091  CD1 ILE A 503     -11.097  32.580  70.424  1.00  0.00           C  
ATOM   1092  N   GLY A 840      -9.478  29.687  66.538  1.00  0.00           N  
ATOM   1093  CA  GLY A 840      -8.939  28.566  65.783  1.00  0.00           C  
ATOM   1094  C   GLY A 840      -7.422  28.413  65.617  1.00  0.00           C  
ATOM   1095  O   GLY A 840      -6.887  27.284  65.534  1.00  0.00           O  
ATOM   1096  N   LYS A 841      -6.696  29.529  65.568  1.00  0.00           N  
ATOM   1097  CA  LYS A 841      -5.253  29.384  65.382  1.00  0.00           C  
ATOM   1098  C   LYS A 841      -4.517  28.750  66.569  1.00  0.00           C  
ATOM   1099  O   LYS A 841      -3.398  28.278  66.402  1.00  0.00           O  
ATOM   1100  CB  LYS A 841      -4.638  30.750  65.022  1.00  0.00           C  
ATOM   1101  CG  LYS A 841      -4.624  31.769  66.159  1.00  0.00           C  
ATOM   1102  CD  LYS A 841      -3.961  33.063  65.665  1.00  0.00           C  
ATOM   1103  CE  LYS A 841      -4.034  34.215  66.659  1.00  0.00           C  
ATOM   1104  NZ  LYS A 841      -3.638  35.449  65.904  1.00  0.00           N  
ATOM   1105  N   HIS A 844      -5.171  28.685  67.737  1.00  0.00           N  
ATOM   1106  CA  HIS A 844      -4.593  28.129  68.967  1.00  0.00           C  
ATOM   1107  C   HIS A 844      -4.871  26.644  69.173  1.00  0.00           C  
ATOM   1108  O   HIS A 844      -4.512  26.075  70.196  1.00  0.00           O  
ATOM   1109  CB  HIS A 844      -5.140  28.888  70.184  1.00  0.00           C  
ATOM   1110  CG  HIS A 844      -4.871  30.364  70.136  1.00  0.00           C  
ATOM   1111  ND1 HIS A 844      -3.595  30.883  70.222  1.00  0.00           N  
ATOM   1112  CD2 HIS A 844      -5.695  31.422  69.953  1.00  0.00           C  
ATOM   1113  CE1 HIS A 844      -3.647  32.196  70.086  1.00  0.00           C  
ATOM   1114  NE2 HIS A 844      -4.911  32.551  69.922  1.00  0.00           N  
ATOM   1115  N   PHE A 845      -5.534  26.033  68.214  1.00  0.00           N  
ATOM   1116  CA  PHE A 845      -5.867  24.634  68.324  1.00  0.00           C  
ATOM   1117  C   PHE A 845      -5.172  23.792  67.279  1.00  0.00           C  
ATOM   1118  O   PHE A 845      -5.271  24.029  66.078  1.00  0.00           O  
ATOM   1119  CB  PHE A 845      -7.399  24.442  68.172  1.00  0.00           C  
ATOM   1120  CG  PHE A 845      -8.171  24.834  69.366  1.00  0.00           C  
ATOM   1121  CD1 PHE A 845      -8.390  26.180  69.648  1.00  0.00           C  
ATOM   1122  CD2 PHE A 845      -8.622  23.857  70.278  1.00  0.00           C  
ATOM   1123  CE1 PHE A 845      -9.054  26.581  70.843  1.00  0.00           C  
ATOM   1124  CE2 PHE A 845      -9.282  24.267  71.472  1.00  0.00           C  
ATOM   1125  CZ  PHE A 845      -9.491  25.631  71.744  1.00  0.00           C  
ATOM   1126  N   SER A 846      -4.503  22.764  67.735  1.00  0.00           N  
ATOM   1127  CA  SER A 846      -3.837  21.874  66.841  1.00  0.00           C  
ATOM   1128  C   SER A 846      -4.777  20.714  66.528  1.00  0.00           C  
ATOM   1129  O   SER A 846      -5.230  20.040  67.443  1.00  0.00           O  
ATOM   1130  CB  SER A 846      -2.594  21.325  67.537  1.00  0.00           C  
ATOM   1131  OG  SER A 846      -2.276  20.099  66.923  1.00  0.00           O  
ATOM   1132  N   VAL A 847      -5.051  20.464  65.253  1.00  0.00           N  
ATOM   1133  CA  VAL A 847      -5.939  19.361  64.881  1.00  0.00           C  
ATOM   1134  C   VAL A 847      -5.336  18.024  65.284  1.00  0.00           C  
ATOM   1135  O   VAL A 847      -6.051  17.104  65.687  1.00  0.00           O  
ATOM   1136  CB  VAL A 847      -6.261  19.436  63.352  1.00  0.00           C  
ATOM   1137  CG1 VAL A 847      -7.031  18.158  62.835  1.00  0.00           C  
ATOM   1138  CG2 VAL A 847      -7.092  20.704  63.142  1.00  0.00           C  
ATOM   1139  N   ASN A 848      -4.017  17.903  65.174  1.00  0.00           N  
ATOM   1140  CA  ASN A 848      -3.324  16.685  65.601  1.00  0.00           C  
ATOM   1141  C   ASN A 848      -3.667  16.361  67.061  1.00  0.00           C  
ATOM   1142  O   ASN A 848      -3.915  15.217  67.414  1.00  0.00           O  
ATOM   1143  CB  ASN A 848      -1.804  16.883  65.470  1.00  0.00           C  
ATOM   1144  CG  ASN A 848      -1.409  17.486  64.112  1.00  0.00           C  
ATOM   1145  OD1 ASN A 848      -0.746  16.811  63.304  1.00  0.00           O  
ATOM   1146  ND2 ASN A 848      -1.836  18.771  63.844  1.00  0.00           N  
ATOM   1147  N   GLN A 849      -3.686  17.372  67.907  1.00  0.00           N  
ATOM   1148  CA  GLN A 849      -4.026  17.167  69.303  1.00  0.00           C  
ATOM   1149  C   GLN A 849      -5.513  16.866  69.467  1.00  0.00           C  
ATOM   1150  O   GLN A 849      -5.896  16.018  70.270  1.00  0.00           O  
ATOM   1151  CB  GLN A 849      -3.707  18.407  70.113  1.00  0.00           C  
ATOM   1152  CG  GLN A 849      -2.246  18.708  70.201  1.00  0.00           C  
ATOM   1153  CD  GLN A 849      -2.004  19.924  71.068  1.00  0.00           C  
ATOM   1154  OE1 GLN A 849      -0.872  20.377  71.222  1.00  0.00           O  
ATOM   1155  NE2 GLN A 849      -3.074  20.462  71.638  1.00  0.00           N  
ATOM   1156  N   MET A 850      -6.343  17.585  68.724  1.00  0.00           N  
ATOM   1157  CA  MET A 850      -7.778  17.393  68.829  1.00  0.00           C  
ATOM   1158  C   MET A 850      -8.198  15.964  68.500  1.00  0.00           C  
ATOM   1159  O   MET A 850      -9.039  15.369  69.221  1.00  0.00           O  
ATOM   1160  CB  MET A 850      -8.488  18.367  67.908  1.00  0.00           C  
ATOM   1161  CG  MET A 850      -8.423  19.817  68.406  1.00  0.00           C  
ATOM   1162  SD  MET A 850      -9.218  20.867  67.127  1.00  0.00           S  
ATOM   1163  CE  MET A 850     -11.046  20.434  67.440  1.00  0.00           C  
ATOM   1164  N   ILE A 851      -7.603  15.382  67.459  1.00  0.00           N  
ATOM   1165  CA  ILE A 851      -8.020  14.029  67.103  1.00  0.00           C  
ATOM   1166  C   ILE A 851      -7.573  12.935  68.081  1.00  0.00           C  
ATOM   1167  O   ILE A 851      -8.124  11.833  68.054  1.00  0.00           O  
ATOM   1168  CB  ILE A 851      -7.679  13.627  65.617  1.00  0.00           C  
ATOM   1169  CG1 ILE A 851      -6.170  13.497  65.395  1.00  0.00           C  
ATOM   1170  CG2 ILE A 851      -8.251  14.692  64.635  1.00  0.00           C  
ATOM   1171  CD1 ILE A 851      -5.499  12.502  66.342  1.00  0.00           C  
ATOM   1172  N   ASN A1160      -6.584  13.168  68.929  1.00  0.00           N  
ATOM   1173  CA  ASN A1160      -6.349  12.070  69.866  1.00  0.00           C  
ATOM   1174  C   ASN A1160      -6.957  12.343  71.240  1.00  0.00           C  
ATOM   1175  O   ASN A1160      -6.630  11.706  72.227  1.00  0.00           O  
ATOM   1176  CB  ASN A1160      -4.880  11.655  69.942  1.00  0.00           C  
ATOM   1177  CG  ASN A1160      -3.971  12.801  69.883  1.00  0.00           C  
ATOM   1178  OD1 ASN A1160      -4.179  13.803  70.578  1.00  0.00           O  
ATOM   1179  ND2 ASN A1160      -2.931  12.689  69.052  1.00  0.00           N  
ATOM   1180  N   LYS A1161      -7.887  13.295  71.287  1.00  0.00           N  
ATOM   1181  CA  LYS A1161      -8.586  13.569  72.531  1.00  0.00           C  
ATOM   1182  C   LYS A1161      -9.429  12.263  72.736  1.00  0.00           C  
ATOM   1183  O   LYS A1161     -10.087  11.801  71.823  1.00  0.00           O  
ATOM   1184  CB  LYS A1161      -9.493  14.807  72.331  1.00  0.00           C  
ATOM   1185  CG  LYS A1161      -9.443  15.922  73.404  1.00  0.00           C  
ATOM   1186  CD  LYS A1161      -8.100  16.610  73.507  1.00  0.00           C  
ATOM   1187  CE  LYS A1161      -8.218  18.103  73.994  1.00  0.00           C  
ATOM   1188  NZ  LYS A1161      -8.105  18.363  75.469  1.00  0.00           N  
ATOM   1189  N   GLU A1162      -9.373  11.665  73.916  1.00  0.00           N  
ATOM   1190  CA  GLU A1162     -10.129  10.456  74.234  1.00  0.00           C  
ATOM   1191  C   GLU A1162     -11.627  10.560  73.909  1.00  0.00           C  
ATOM   1192  O   GLU A1162     -12.224   9.632  73.373  1.00  0.00           O  
ATOM   1193  CB  GLU A1162      -9.966  10.169  75.730  1.00  0.00           C  
ATOM   1194  CG  GLU A1162      -9.855   8.724  76.090  1.00  0.00           C  
ATOM   1195  CD  GLU A1162      -8.978   7.963  75.113  1.00  0.00           C  
ATOM   1196  OE1 GLU A1162      -7.825   8.395  74.848  1.00  0.00           O  
ATOM   1197  OE2 GLU A1162      -9.465   6.927  74.602  1.00  0.00           O  
ATOM   1198  N   ALA A1163     -12.222  11.704  74.236  1.00  0.00           N  
ATOM   1199  CA  ALA A1163     -13.650  11.974  74.007  1.00  0.00           C  
ATOM   1200  C   ALA A1163     -14.138  11.788  72.565  1.00  0.00           C  
ATOM   1201  O   ALA A1163     -15.302  11.522  72.370  1.00  0.00           O  
ATOM   1202  CB  ALA A1163     -14.033  13.415  74.506  1.00  0.00           C  
ATOM   1203  N   VAL A1164     -13.276  11.932  71.564  1.00  0.00           N  
ATOM   1204  CA  VAL A1164     -13.702  11.783  70.173  1.00  0.00           C  
ATOM   1205  C   VAL A1164     -12.932  10.756  69.388  1.00  0.00           C  
ATOM   1206  O   VAL A1164     -13.293  10.433  68.241  1.00  0.00           O  
ATOM   1207  CB  VAL A1164     -13.636  13.136  69.364  1.00  0.00           C  
ATOM   1208  CG1 VAL A1164     -14.571  14.110  69.981  1.00  0.00           C  
ATOM   1209  CG2 VAL A1164     -12.218  13.724  69.359  1.00  0.00           C  
ATOM   1210  N   LYS A1165     -11.885  10.234  70.010  1.00  0.00           N  
ATOM   1211  CA  LYS A1165     -11.015   9.242  69.377  1.00  0.00           C  
ATOM   1212  C   LYS A1165     -11.796   8.107  68.742  1.00  0.00           C  
ATOM   1213  O   LYS A1165     -11.530   7.748  67.599  1.00  0.00           O  
ATOM   1214  CB  LYS A1165     -10.047   8.690  70.416  1.00  0.00           C  
ATOM   1215  CG  LYS A1165      -8.746   8.112  69.894  1.00  0.00           C  
ATOM   1216  CD  LYS A1165      -7.827   7.836  71.124  1.00  0.00           C  
ATOM   1217  CE  LYS A1165      -6.729   6.797  70.885  1.00  0.00           C  
ATOM   1218  NZ  LYS A1165      -6.049   6.414  72.166  1.00  0.00           N  
ATOM   1219  N   GLN A1166     -12.757   7.555  69.474  1.00  0.00           N  
ATOM   1220  CA  GLN A1166     -13.574   6.467  68.951  1.00  0.00           C  
ATOM   1221  C   GLN A1166     -14.375   6.854  67.685  1.00  0.00           C  
ATOM   1222  O   GLN A1166     -14.577   6.034  66.785  1.00  0.00           O  
ATOM   1223  CB  GLN A1166     -14.536   5.958  70.041  1.00  0.00           C  
ATOM   1224  CG  GLN A1166     -15.121   7.102  70.914  1.00  0.00           C  
ATOM   1225  CD  GLN A1166     -16.548   6.832  71.460  1.00  0.00           C  
ATOM   1226  OE1 GLN A1166     -16.849   7.131  72.637  1.00  0.00           O  
ATOM   1227  NE2 GLN A1166     -17.432   6.288  70.596  1.00  0.00           N  
ATOM   1228  N   ARG A1167     -14.831   8.095  67.603  1.00  0.00           N  
ATOM   1229  CA  ARG A1167     -15.609   8.494  66.444  1.00  0.00           C  
ATOM   1230  C   ARG A1167     -14.739   8.554  65.181  1.00  0.00           C  
ATOM   1231  O   ARG A1167     -15.238   8.473  64.050  1.00  0.00           O  
ATOM   1232  CB  ARG A1167     -16.274   9.851  66.714  1.00  0.00           C  
ATOM   1233  CG  ARG A1167     -17.305   9.758  67.821  1.00  0.00           C  
ATOM   1234  CD  ARG A1167     -18.710   9.305  67.276  1.00  0.00           C  
ATOM   1235  NE  ARG A1167     -19.403  10.387  66.553  1.00  0.00           N  
ATOM   1236  CZ  ARG A1167     -19.999  11.418  67.153  1.00  0.00           C  
ATOM   1237  NH1 ARG A1167     -19.989  11.510  68.478  1.00  0.00           N  
ATOM   1238  NH2 ARG A1167     -20.633  12.345  66.444  1.00  0.00           N  
ATOM   1239  N   LEU A1168     -13.441   8.708  65.386  1.00  0.00           N  
ATOM   1240  CA  LEU A1168     -12.495   8.786  64.287  1.00  0.00           C  
ATOM   1241  C   LEU A1168     -11.886   7.428  63.965  1.00  0.00           C  
ATOM   1242  O   LEU A1168     -11.449   7.205  62.844  1.00  0.00           O  
ATOM   1243  CB  LEU A1168     -11.343   9.742  64.624  1.00  0.00           C  
ATOM   1244  CG  LEU A1168     -11.520  11.254  64.670  1.00  0.00           C  
ATOM   1245  CD1 LEU A1168     -12.295  11.724  63.444  1.00  0.00           C  
ATOM   1246  CD2 LEU A1168     -12.220  11.642  65.956  1.00  0.00           C  
ATOM   1247  N   ASN A1169     -11.839   6.527  64.939  1.00  0.00           N  
ATOM   1248  CA  ASN A1169     -11.220   5.224  64.697  1.00  0.00           C  
ATOM   1249  C   ASN A1169     -12.162   4.107  64.265  1.00  0.00           C  
ATOM   1250  O   ASN A1169     -11.827   3.349  63.368  1.00  0.00           O  
ATOM   1251  CB  ASN A1169     -10.400   4.787  65.914  1.00  0.00           C  
ATOM   1252  CG  ASN A1169      -9.245   5.729  66.198  1.00  0.00           C  
ATOM   1253  OD1 ASN A1169      -8.715   6.373  65.286  1.00  0.00           O  
ATOM   1254  ND2 ASN A1169      -8.838   5.808  67.464  1.00  0.00           N  
ATOM   1255  N   ARG A1170     -13.323   3.980  64.892  1.00  0.00           N  
ATOM   1256  CA  ARG A1170     -14.265   2.952  64.469  1.00  0.00           C  
ATOM   1257  C   ARG A1170     -14.815   3.373  63.115  1.00  0.00           C  
ATOM   1258  O   ARG A1170     -14.868   4.565  62.813  1.00  0.00           O  
ATOM   1259  CB  ARG A1170     -15.421   2.852  65.454  1.00  0.00           C  
ATOM   1260  CG  ARG A1170     -14.985   2.562  66.858  1.00  0.00           C  
ATOM   1261  CD  ARG A1170     -16.173   2.500  67.776  1.00  0.00           C  
ATOM   1262  NE  ARG A1170     -15.794   1.963  69.076  1.00  0.00           N  
ATOM   1263  CZ  ARG A1170     -16.643   1.733  70.074  1.00  0.00           C  
ATOM   1264  NH1 ARG A1170     -17.942   1.995  69.934  1.00  0.00           N  
ATOM   1265  NH2 ARG A1170     -16.190   1.231  71.216  1.00  0.00           N  
ATOM   1266  N   GLU A1171     -15.221   2.422  62.284  1.00  0.00           N  
ATOM   1267  CA  GLU A1171     -15.778   2.831  61.006  1.00  0.00           C  
ATOM   1268  C   GLU A1171     -17.234   3.205  61.242  1.00  0.00           C  
ATOM   1269  O   GLU A1171     -17.679   4.302  60.861  1.00  0.00           O  
ATOM   1270  CB  GLU A1171     -15.668   1.731  59.958  1.00  0.00           C  
ATOM   1271  CG  GLU A1171     -16.026   2.218  58.539  1.00  0.00           C  
ATOM   1272  CD  GLU A1171     -15.352   3.549  58.142  1.00  0.00           C  
ATOM   1273  OE1 GLU A1171     -15.740   4.619  58.678  1.00  0.00           O  
ATOM   1274  OE2 GLU A1171     -14.435   3.525  57.288  1.00  0.00           O  
ATOM   1275  N   ASP A1177     -17.963   2.311  61.905  1.00  0.00           N  
ATOM   1276  CA  ASP A1177     -19.376   2.535  62.228  1.00  0.00           C  
ATOM   1277  C   ASP A1177     -19.593   3.774  63.133  1.00  0.00           C  
ATOM   1278  O   ASP A1177     -20.578   3.816  63.878  1.00  0.00           O  
ATOM   1279  CB  ASP A1177     -19.952   1.270  62.922  1.00  0.00           C  
ATOM   1280  CG  ASP A1177     -19.453   1.083  64.384  1.00  0.00           C  
ATOM   1281  OD1 ASP A1177     -18.368   1.601  64.738  1.00  0.00           O  
ATOM   1282  OD2 ASP A1177     -20.146   0.393  65.179  1.00  0.00           O  
ATOM   1283  N   GLN A1178     -18.720   4.790  63.055  1.00  0.00           N  
ATOM   1284  CA  GLN A1178     -18.855   5.955  63.953  1.00  0.00           C  
ATOM   1285  C   GLN A1178     -18.303   7.347  63.600  1.00  0.00           C  
ATOM   1286  O   GLN A1178     -17.677   7.942  64.467  1.00  0.00           O  
ATOM   1287  CB  GLN A1178     -18.240   5.610  65.311  1.00  0.00           C  
ATOM   1288  CG  GLN A1178     -19.089   4.771  66.241  1.00  0.00           C  
ATOM   1289  CD  GLN A1178     -18.691   4.960  67.698  1.00  0.00           C  
ATOM   1290  OE1 GLN A1178     -19.314   4.406  68.600  1.00  0.00           O  
ATOM   1291  NE2 GLN A1178     -17.651   5.753  67.931  1.00  0.00           N  
ATOM   1292  N   GLY A1191     -18.548   7.904  62.417  1.00  0.00           N  
ATOM   1293  CA  GLY A1191     -17.972   9.215  62.108  1.00  0.00           C  
ATOM   1294  C   GLY A1191     -18.346  10.452  62.931  1.00  0.00           C  
ATOM   1295  O   GLY A1191     -19.223  10.428  63.808  1.00  0.00           O  
ATOM   1296  N   ILE A1192     -17.689  11.570  62.638  1.00  0.00           N  
ATOM   1297  CA  ILE A1192     -18.012  12.826  63.330  1.00  0.00           C  
ATOM   1298  C   ILE A1192     -17.981  13.993  62.358  1.00  0.00           C  
ATOM   1299  O   ILE A1192     -17.046  14.112  61.545  1.00  0.00           O  
ATOM   1300  CB  ILE A1192     -17.065  13.070  64.561  1.00  0.00           C  
ATOM   1301  CG1 ILE A1192     -17.466  14.373  65.302  1.00  0.00           C  
ATOM   1302  CG2 ILE A1192     -15.601  13.166  64.145  1.00  0.00           C  
ATOM   1303  CD1 ILE A1192     -16.569  14.577  66.575  1.00  0.00           C  
ATOM   1304  N   SER A1193     -19.031  14.808  62.403  1.00  0.00           N  
ATOM   1305  CA  SER A1193     -19.137  15.994  61.569  1.00  0.00           C  
ATOM   1306  C   SER A1193     -18.131  17.075  62.008  1.00  0.00           C  
ATOM   1307  O   SER A1193     -17.650  17.077  63.138  1.00  0.00           O  
ATOM   1308  CB  SER A1193     -20.532  16.621  61.672  1.00  0.00           C  
ATOM   1309  OG  SER A1193     -20.812  17.035  63.030  1.00  0.00           O  
ATOM   1310  N   PHE A1194     -17.808  17.980  61.094  1.00  0.00           N  
ATOM   1311  CA  PHE A1194     -16.926  19.087  61.433  1.00  0.00           C  
ATOM   1312  C   PHE A1194     -17.689  19.894  62.507  1.00  0.00           C  
ATOM   1313  O   PHE A1194     -17.084  20.476  63.400  1.00  0.00           O  
ATOM   1314  CB  PHE A1194     -16.675  19.914  60.186  1.00  0.00           C  
ATOM   1315  CG  PHE A1194     -15.742  21.071  60.384  1.00  0.00           C  
ATOM   1316  CD1 PHE A1194     -16.231  22.293  60.792  1.00  0.00           C  
ATOM   1317  CD2 PHE A1194     -14.382  20.933  60.132  1.00  0.00           C  
ATOM   1318  CE1 PHE A1194     -15.387  23.385  60.955  1.00  0.00           C  
ATOM   1319  CE2 PHE A1194     -13.533  22.025  60.294  1.00  0.00           C  
ATOM   1320  CZ  PHE A1194     -14.039  23.249  60.703  1.00  0.00           C  
ATOM   1321  N   THR A1195     -19.028  19.904  62.426  1.00  0.00           N  
ATOM   1322  CA  THR A1195     -19.845  20.608  63.413  1.00  0.00           C  
ATOM   1323  C   THR A1195     -19.500  20.174  64.859  1.00  0.00           C  
ATOM   1324  O   THR A1195     -19.175  20.997  65.734  1.00  0.00           O  
ATOM   1325  CB  THR A1195     -21.408  20.348  63.223  1.00  0.00           C  
ATOM   1326  OG1 THR A1195     -21.799  20.539  61.848  1.00  0.00           O  
ATOM   1327  CG2 THR A1195     -22.219  21.312  64.157  1.00  0.00           C  
ATOM   1328  N   GLU A1196     -19.560  18.883  65.133  1.00  0.00           N  
ATOM   1329  CA  GLU A1196     -19.280  18.441  66.493  1.00  0.00           C  
ATOM   1330  C   GLU A1196     -17.800  18.439  66.839  1.00  0.00           C  
ATOM   1331  O   GLU A1196     -17.433  18.576  68.004  1.00  0.00           O  
ATOM   1332  CB  GLU A1196     -19.920  17.052  66.753  1.00  0.00           C  
ATOM   1333  CG  GLU A1196     -21.484  17.174  66.681  1.00  0.00           C  
ATOM   1334  CD  GLU A1196     -22.237  15.906  67.141  1.00  0.00           C  
ATOM   1335  OE1 GLU A1196     -23.512  15.989  67.225  1.00  0.00           O  
ATOM   1336  OE2 GLU A1196     -21.561  14.862  67.384  1.00  0.00           O  
ATOM   1337  N   PHE A1198     -16.963  18.286  65.833  1.00  0.00           N  
ATOM   1338  CA  PHE A1198     -15.525  18.337  66.028  1.00  0.00           C  
ATOM   1339  C   PHE A1198     -15.133  19.760  66.486  1.00  0.00           C  
ATOM   1340  O   PHE A1198     -14.178  19.926  67.213  1.00  0.00           O  
ATOM   1341  CB  PHE A1198     -14.828  17.993  64.709  1.00  0.00           C  
ATOM   1342  CG  PHE A1198     -13.326  17.889  64.821  1.00  0.00           C  
ATOM   1343  CD1 PHE A1198     -12.731  16.890  65.598  1.00  0.00           C  
ATOM   1344  CD2 PHE A1198     -12.505  18.777  64.117  1.00  0.00           C  
ATOM   1345  CE1 PHE A1198     -11.326  16.774  65.654  1.00  0.00           C  
ATOM   1346  CE2 PHE A1198     -11.113  18.672  64.174  1.00  0.00           C  
ATOM   1347  CZ  PHE A1198     -10.529  17.668  64.935  1.00  0.00           C  
ATOM   1348  N   SER A1199     -15.880  20.780  66.072  1.00  0.00           N  
ATOM   1349  CA  SER A1199     -15.583  22.140  66.506  1.00  0.00           C  
ATOM   1350  C   SER A1199     -16.053  22.468  67.931  1.00  0.00           C  
ATOM   1351  O   SER A1199     -15.648  23.495  68.487  1.00  0.00           O  
ATOM   1352  CB  SER A1199     -16.308  23.150  65.620  1.00  0.00           C  
ATOM   1353  OG  SER A1199     -16.096  22.896  64.263  1.00  0.00           O  
ATOM   1354  N   TYR A1200     -16.914  21.619  68.509  1.00  0.00           N  
ATOM   1355  CA  TYR A1200     -17.499  21.916  69.804  1.00  0.00           C  
ATOM   1356  C   TYR A1200     -16.430  22.206  70.882  1.00  0.00           C  
ATOM   1357  O   TYR A1200     -16.559  23.092  71.703  1.00  0.00           O  
ATOM   1358  CB  TYR A1200     -18.364  20.724  70.244  1.00  0.00           C  
ATOM   1359  CG  TYR A1200     -19.173  20.973  71.508  1.00  0.00           C  
ATOM   1360  CD1 TYR A1200     -20.549  21.320  71.437  1.00  0.00           C  
ATOM   1361  CD2 TYR A1200     -18.580  20.836  72.769  1.00  0.00           C  
ATOM   1362  CE1 TYR A1200     -21.313  21.529  72.585  1.00  0.00           C  
ATOM   1363  CE2 TYR A1200     -19.335  21.032  73.914  1.00  0.00           C  
ATOM   1364  CZ  TYR A1200     -20.696  21.378  73.816  1.00  0.00           C  
ATOM   1365  OH  TYR A1200     -21.402  21.542  74.981  1.00  0.00           O  
ATOM   1366  N   ASN A1201     -15.395  21.404  70.879  1.00  0.00           N  
ATOM   1367  CA  ASN A1201     -14.324  21.552  71.844  1.00  0.00           C  
ATOM   1368  C   ASN A1201     -13.754  22.996  71.832  1.00  0.00           C  
ATOM   1369  O   ASN A1201     -13.361  23.520  72.892  1.00  0.00           O  
ATOM   1370  CB  ASN A1201     -13.272  20.466  71.528  1.00  0.00           C  
ATOM   1371  CG  ASN A1201     -12.115  20.470  72.495  1.00  0.00           C  
ATOM   1372  OD1 ASN A1201     -12.159  19.899  73.605  1.00  0.00           O  
ATOM   1373  ND2 ASN A1201     -11.068  21.104  72.077  1.00  0.00           N  
ATOM   1374  N   LEU A1202     -13.725  23.651  70.667  1.00  0.00           N  
ATOM   1375  CA  LEU A1202     -13.208  25.049  70.632  1.00  0.00           C  
ATOM   1376  C   LEU A1202     -14.156  26.025  71.289  1.00  0.00           C  
ATOM   1377  O   LEU A1202     -13.742  27.047  71.864  1.00  0.00           O  
ATOM   1378  CB  LEU A1202     -13.044  25.572  69.200  1.00  0.00           C  
ATOM   1379  CG  LEU A1202     -11.733  25.253  68.477  1.00  0.00           C  
ATOM   1380  CD1 LEU A1202     -11.632  23.730  68.340  1.00  0.00           C  
ATOM   1381  CD2 LEU A1202     -11.699  26.011  67.093  1.00  0.00           C  
ATOM   1382  N   LEU A1203     -15.455  25.769  71.107  1.00  0.00           N  
ATOM   1383  CA  LEU A1203     -16.421  26.643  71.683  1.00  0.00           C  
ATOM   1384  C   LEU A1203     -16.339  26.530  73.171  1.00  0.00           C  
ATOM   1385  O   LEU A1203     -16.250  27.553  73.827  1.00  0.00           O  
ATOM   1386  CB  LEU A1203     -17.857  26.292  71.203  1.00  0.00           C  
ATOM   1387  CG  LEU A1203     -18.048  26.346  69.678  1.00  0.00           C  
ATOM   1388  CD1 LEU A1203     -19.323  25.623  69.187  1.00  0.00           C  
ATOM   1389  CD2 LEU A1203     -18.208  27.778  69.360  1.00  0.00           C  
ATOM   1390  N   GLN A1204     -16.392  25.311  73.732  1.00  0.00           N  
ATOM   1391  CA  GLN A1204     -16.344  25.216  75.183  1.00  0.00           C  
ATOM   1392  C   GLN A1204     -14.941  25.686  75.699  1.00  0.00           C  
ATOM   1393  O   GLN A1204     -14.842  26.205  76.780  1.00  0.00           O  
ATOM   1394  CB  GLN A1204     -16.640  23.791  75.680  1.00  0.00           C  
ATOM   1395  CG  GLN A1204     -16.456  23.628  77.223  1.00  0.00           C  
ATOM   1396  CD  GLN A1204     -17.174  22.373  77.750  1.00  0.00           C  
ATOM   1397  OE1 GLN A1204     -18.053  21.811  77.059  1.00  0.00           O  
ATOM   1398  NE2 GLN A1204     -16.845  21.955  78.980  1.00  0.00           N  
ATOM   1399  N   GLY A1205     -13.885  25.503  74.938  1.00  0.00           N  
ATOM   1400  CA  GLY A1205     -12.590  25.958  75.425  1.00  0.00           C  
ATOM   1401  C   GLY A1205     -12.593  27.498  75.522  1.00  0.00           C  
ATOM   1402  O   GLY A1205     -12.073  28.072  76.471  1.00  0.00           O  
ATOM   1403  N   TYR A1206     -13.176  28.177  74.546  1.00  0.00           N  
ATOM   1404  CA  TYR A1206     -13.223  29.621  74.579  1.00  0.00           C  
ATOM   1405  C   TYR A1206     -14.142  30.114  75.716  1.00  0.00           C  
ATOM   1406  O   TYR A1206     -13.933  31.202  76.304  1.00  0.00           O  
ATOM   1407  CB  TYR A1206     -13.683  30.173  73.207  1.00  0.00           C  
ATOM   1408  CG  TYR A1206     -13.687  31.699  73.158  1.00  0.00           C  
ATOM   1409  CD1 TYR A1206     -12.470  32.411  73.169  1.00  0.00           C  
ATOM   1410  CD2 TYR A1206     -14.885  32.424  73.115  1.00  0.00           C  
ATOM   1411  CE1 TYR A1206     -12.444  33.822  73.134  1.00  0.00           C  
ATOM   1412  CE2 TYR A1206     -14.879  33.837  73.078  1.00  0.00           C  
ATOM   1413  CZ  TYR A1206     -13.639  34.512  73.081  1.00  0.00           C  
ATOM   1414  OH  TYR A1206     -13.579  35.856  72.974  1.00  0.00           O  
ATOM   1415  N   ASP A1207     -15.187  29.327  76.038  1.00  0.00           N  
ATOM   1416  CA  ASP A1207     -16.073  29.749  77.124  1.00  0.00           C  
ATOM   1417  C   ASP A1207     -15.263  29.938  78.405  1.00  0.00           C  
ATOM   1418  O   ASP A1207     -15.545  30.856  79.203  1.00  0.00           O  
ATOM   1419  CB  ASP A1207     -17.154  28.685  77.433  1.00  0.00           C  
ATOM   1420  CG  ASP A1207     -18.259  28.646  76.400  1.00  0.00           C  
ATOM   1421  OD1 ASP A1207     -19.049  27.666  76.433  1.00  0.00           O  
ATOM   1422  OD2 ASP A1207     -18.354  29.559  75.540  1.00  0.00           O  
ATOM   1423  N   PHE A1208     -14.300  29.030  78.644  1.00  0.00           N  
ATOM   1424  CA  PHE A1208     -13.516  29.091  79.889  1.00  0.00           C  
ATOM   1425  C   PHE A1208     -12.647  30.377  79.871  1.00  0.00           C  
ATOM   1426  O   PHE A1208     -12.545  31.099  80.873  1.00  0.00           O  
ATOM   1427  CB  PHE A1208     -12.610  27.825  80.020  1.00  0.00           C  
ATOM   1428  CG  PHE A1208     -12.152  27.510  81.427  1.00  0.00           C  
ATOM   1429  CD1 PHE A1208     -12.160  28.482  82.436  1.00  0.00           C  
ATOM   1430  CD2 PHE A1208     -11.664  26.244  81.737  1.00  0.00           C  
ATOM   1431  CE1 PHE A1208     -11.683  28.191  83.719  1.00  0.00           C  
ATOM   1432  CE2 PHE A1208     -11.179  25.936  83.046  1.00  0.00           C  
ATOM   1433  CZ  PHE A1208     -11.187  26.897  84.019  1.00  0.00           C  
ATOM   1434  N   ALA A1209     -12.038  30.672  78.739  1.00  0.00           N  
ATOM   1435  CA  ALA A1209     -11.214  31.884  78.624  1.00  0.00           C  
ATOM   1436  C   ALA A1209     -12.058  33.142  78.837  1.00  0.00           C  
ATOM   1437  O   ALA A1209     -11.651  34.117  79.560  1.00  0.00           O  
ATOM   1438  CB  ALA A1209     -10.481  31.922  77.208  1.00  0.00           C  
ATOM   1439  N   CYS A1210     -13.241  33.137  78.231  1.00  0.00           N  
ATOM   1440  CA  CYS A1210     -14.143  34.296  78.350  1.00  0.00           C  
ATOM   1441  C   CYS A1210     -14.641  34.494  79.779  1.00  0.00           C  
ATOM   1442  O   CYS A1210     -14.694  35.635  80.296  1.00  0.00           O  
ATOM   1443  CB  CYS A1210     -15.295  34.119  77.338  1.00  0.00           C  
ATOM   1444  SG  CYS A1210     -16.620  35.280  77.353  1.00  0.00           S  
ATOM   1445  N   LEU A1211     -14.990  33.399  80.455  1.00  0.00           N  
ATOM   1446  CA  LEU A1211     -15.474  33.493  81.830  1.00  0.00           C  
ATOM   1447  C   LEU A1211     -14.326  33.900  82.779  1.00  0.00           C  
ATOM   1448  O   LEU A1211     -14.535  34.541  83.822  1.00  0.00           O  
ATOM   1449  CB  LEU A1211     -16.048  32.141  82.288  1.00  0.00           C  
ATOM   1450  CG  LEU A1211     -17.395  31.816  81.600  1.00  0.00           C  
ATOM   1451  CD1 LEU A1211     -17.847  30.368  82.023  1.00  0.00           C  
ATOM   1452  CD2 LEU A1211     -18.440  32.926  81.914  1.00  0.00           C  
ATOM   1453  N   ASN A1212     -13.118  33.483  82.437  1.00  0.00           N  
ATOM   1454  CA  ASN A1212     -11.986  33.840  83.267  1.00  0.00           C  
ATOM   1455  C   ASN A1212     -11.791  35.369  83.068  1.00  0.00           C  
ATOM   1456  O   ASN A1212     -11.551  36.106  84.040  1.00  0.00           O  
ATOM   1457  CB  ASN A1212     -10.732  33.118  82.797  1.00  0.00           C  
ATOM   1458  CG  ASN A1212      -9.461  33.594  83.543  1.00  0.00           C  
ATOM   1459  OD1 ASN A1212      -9.272  33.372  84.771  1.00  0.00           O  
ATOM   1460  ND2 ASN A1212      -8.607  34.269  82.810  1.00  0.00           N  
ATOM   1461  N   LYS A1213     -11.871  35.812  81.821  1.00  0.00           N  
ATOM   1462  CA  LYS A1213     -11.657  37.236  81.516  1.00  0.00           C  
ATOM   1463  C   LYS A1213     -12.682  38.150  82.161  1.00  0.00           C  
ATOM   1464  O   LYS A1213     -12.299  39.117  82.814  1.00  0.00           O  
ATOM   1465  CB  LYS A1213     -11.643  37.517  80.008  1.00  0.00           C  
ATOM   1466  CG  LYS A1213     -11.397  39.033  79.678  1.00  0.00           C  
ATOM   1467  CD  LYS A1213     -11.439  39.354  78.152  1.00  0.00           C  
ATOM   1468  CE  LYS A1213     -12.897  39.466  77.613  1.00  0.00           C  
ATOM   1469  NZ  LYS A1213     -13.039  39.655  76.120  1.00  0.00           N  
ATOM   1470  N   GLN A1289     -13.978  37.843  82.027  1.00  0.00           N  
ATOM   1471  CA  GLN A1289     -14.979  38.738  82.591  1.00  0.00           C  
ATOM   1472  C   GLN A1289     -15.338  38.522  84.046  1.00  0.00           C  
ATOM   1473  O   GLN A1289     -15.530  39.511  84.745  1.00  0.00           O  
ATOM   1474  CB  GLN A1289     -16.235  38.803  81.708  1.00  0.00           C  
ATOM   1475  CG  GLN A1289     -17.187  37.675  81.790  1.00  0.00           C  
ATOM   1476  CD  GLN A1289     -18.234  37.692  80.619  1.00  0.00           C  
ATOM   1477  OE1 GLN A1289     -18.946  38.671  80.436  1.00  0.00           O  
ATOM   1478  NE2 GLN A1289     -18.310  36.594  79.856  1.00  0.00           N  
ATOM   1479  N   TYR A1290     -15.371  37.263  84.527  1.00  0.00           N  
ATOM   1480  CA  TYR A1290     -15.715  36.986  85.930  1.00  0.00           C  
ATOM   1481  C   TYR A1290     -14.602  36.443  86.840  1.00  0.00           C  
ATOM   1482  O   TYR A1290     -14.843  36.109  88.015  1.00  0.00           O  
ATOM   1483  CB  TYR A1290     -16.893  36.007  86.018  1.00  0.00           C  
ATOM   1484  CG  TYR A1290     -18.151  36.511  85.329  1.00  0.00           C  
ATOM   1485  CD1 TYR A1290     -18.717  37.735  85.683  1.00  0.00           C  
ATOM   1486  CD2 TYR A1290     -18.733  35.787  84.284  1.00  0.00           C  
ATOM   1487  CE1 TYR A1290     -19.855  38.238  85.001  1.00  0.00           C  
ATOM   1488  CE2 TYR A1290     -19.848  36.263  83.605  1.00  0.00           C  
ATOM   1489  CZ  TYR A1290     -20.408  37.489  83.970  1.00  0.00           C  
ATOM   1490  OH  TYR A1290     -21.503  37.983  83.273  1.00  0.00           O  
ATOM   1491  N   GLY A1291     -13.406  36.330  86.305  1.00  0.00           N  
ATOM   1492  CA  GLY A1291     -12.320  35.798  87.110  1.00  0.00           C  
ATOM   1493  C   GLY A1291     -12.478  34.299  87.390  1.00  0.00           C  
ATOM   1494  O   GLY A1291     -11.955  33.804  88.382  1.00  0.00           O  
ATOM   1495  N   VAL A1292     -13.202  33.575  86.538  1.00  0.00           N  
ATOM   1496  CA  VAL A1292     -13.380  32.141  86.784  1.00  0.00           C  
ATOM   1497  C   VAL A1292     -12.035  31.463  86.583  1.00  0.00           C  
ATOM   1498  O   VAL A1292     -11.373  31.659  85.548  1.00  0.00           O  
ATOM   1499  CB  VAL A1292     -14.431  31.556  85.833  1.00  0.00           C  
ATOM   1500  CG1 VAL A1292     -14.487  29.997  85.945  1.00  0.00           C  
ATOM   1501  CG2 VAL A1292     -15.833  32.137  86.207  1.00  0.00           C  
ATOM   1502  N   VAL A1293     -11.642  30.681  87.583  1.00  0.00           N  
ATOM   1503  CA  VAL A1293     -10.385  29.975  87.563  1.00  0.00           C  
ATOM   1504  C   VAL A1293     -10.550  28.486  87.796  1.00  0.00           C  
ATOM   1505  O   VAL A1293      -9.567  27.786  87.904  1.00  0.00           O  
ATOM   1506  CB  VAL A1293      -9.381  30.585  88.642  1.00  0.00           C  
ATOM   1507  CG1 VAL A1293      -9.101  32.080  88.299  1.00  0.00           C  
ATOM   1508  CG2 VAL A1293      -9.970  30.456  90.065  1.00  0.00           C  
ATOM   1509  N   LEU A1294     -11.795  27.996  87.864  1.00  0.00           N  
ATOM   1510  CA  LEU A1294     -12.024  26.559  88.031  1.00  0.00           C  
ATOM   1511  C   LEU A1294     -13.294  26.161  87.267  1.00  0.00           C  
ATOM   1512  O   LEU A1294     -14.343  26.820  87.412  1.00  0.00           O  
ATOM   1513  CB  LEU A1294     -12.227  26.162  89.494  1.00  0.00           C  
ATOM   1514  CG  LEU A1294     -12.799  24.726  89.679  1.00  0.00           C  
ATOM   1515  CD1 LEU A1294     -11.772  23.652  89.196  1.00  0.00           C  
ATOM   1516  CD2 LEU A1294     -13.081  24.473  91.157  1.00  0.00           C  
ATOM   1517  N   CYS A1295     -13.176  25.110  86.456  1.00  0.00           N  
ATOM   1518  CA  CYS A1295     -14.327  24.573  85.740  1.00  0.00           C  
ATOM   1519  C   CYS A1295     -14.583  23.160  86.201  1.00  0.00           C  
ATOM   1520  O   CYS A1295     -13.658  22.325  86.188  1.00  0.00           O  
ATOM   1521  CB  CYS A1295     -14.088  24.502  84.229  1.00  0.00           C  
ATOM   1522  SG  CYS A1295     -15.590  23.889  83.298  1.00  0.00           S  
ATOM   1523  N   ILE A1296     -15.834  22.885  86.593  1.00  0.00           N  
ATOM   1524  CA  ILE A1296     -16.191  21.546  86.971  1.00  0.00           C  
ATOM   1525  C   ILE A1296     -17.175  20.983  85.960  1.00  0.00           C  
ATOM   1526  O   ILE A1296     -17.986  21.714  85.353  1.00  0.00           O  
ATOM   1527  CB  ILE A1296     -16.782  21.446  88.379  1.00  0.00           C  
ATOM   1528  CG1 ILE A1296     -18.191  22.010  88.424  1.00  0.00           C  
ATOM   1529  CG2 ILE A1296     -15.809  22.110  89.404  1.00  0.00           C  
ATOM   1530  CD1 ILE A1296     -18.844  21.737  89.758  1.00  0.00           C  
ATOM   1531  N   GLY A1297     -17.123  19.673  85.746  1.00  0.00           N  
ATOM   1532  CA  GLY A1297     -18.024  19.115  84.752  1.00  0.00           C  
ATOM   1533  C   GLY A1297     -18.225  17.615  84.889  1.00  0.00           C  
ATOM   1534  O   GLY A1297     -17.580  16.985  85.735  1.00  0.00           O  
ATOM   1535  N   GLY A1298     -19.123  17.067  84.061  1.00  0.00           N  
ATOM   1536  CA  GLY A1298     -19.359  15.638  84.099  1.00  0.00           C  
ATOM   1537  C   GLY A1298     -18.120  14.868  83.698  1.00  0.00           C  
ATOM   1538  O   GLY A1298     -17.141  15.423  83.201  1.00  0.00           O  
ATOM   1539  N   SER A1299     -18.208  13.545  83.864  1.00  0.00           N  
ATOM   1540  CA  SER A1299     -17.122  12.624  83.607  1.00  0.00           C  
ATOM   1541  C   SER A1299     -16.596  12.677  82.178  1.00  0.00           C  
ATOM   1542  O   SER A1299     -15.419  12.525  81.952  1.00  0.00           O  
ATOM   1543  CB  SER A1299     -17.595  11.193  83.948  1.00  0.00           C  
ATOM   1544  OG  SER A1299     -18.831  10.899  83.290  1.00  0.00           O  
ATOM   1545  N   ASP A1300     -17.476  12.933  81.222  1.00  0.00           N  
ATOM   1546  CA  ASP A1300     -17.083  12.982  79.836  1.00  0.00           C  
ATOM   1547  C   ASP A1300     -16.516  14.334  79.411  1.00  0.00           C  
ATOM   1548  O   ASP A1300     -16.220  14.531  78.239  1.00  0.00           O  
ATOM   1549  CB  ASP A1300     -18.298  12.652  78.957  1.00  0.00           C  
ATOM   1550  CG  ASP A1300     -19.492  13.606  79.187  1.00  0.00           C  
ATOM   1551  OD1 ASP A1300     -19.474  14.393  80.134  1.00  0.00           O  
ATOM   1552  OD2 ASP A1300     -20.472  13.552  78.407  1.00  0.00           O  
ATOM   1553  N   GLN A1301     -16.344  15.255  80.358  1.00  0.00           N  
ATOM   1554  CA  GLN A1301     -15.903  16.591  80.006  1.00  0.00           C  
ATOM   1555  C   GLN A1301     -14.409  16.918  80.125  1.00  0.00           C  
ATOM   1556  O   GLN A1301     -13.996  18.088  79.885  1.00  0.00           O  
ATOM   1557  CB  GLN A1301     -16.706  17.597  80.848  1.00  0.00           C  
ATOM   1558  CG  GLN A1301     -18.183  17.586  80.504  1.00  0.00           C  
ATOM   1559  CD  GLN A1301     -18.409  17.991  79.071  1.00  0.00           C  
ATOM   1560  OE1 GLN A1301     -18.067  19.114  78.694  1.00  0.00           O  
ATOM   1561  NE2 GLN A1301     -18.962  17.080  78.247  1.00  0.00           N  
ATOM   1562  N   TRP A1302     -13.589  15.927  80.449  1.00  0.00           N  
ATOM   1563  CA  TRP A1302     -12.158  16.228  80.635  1.00  0.00           C  
ATOM   1564  C   TRP A1302     -11.473  16.985  79.500  1.00  0.00           C  
ATOM   1565  O   TRP A1302     -10.799  18.017  79.736  1.00  0.00           O  
ATOM   1566  CB  TRP A1302     -11.363  14.942  80.938  1.00  0.00           C  
ATOM   1567  CG  TRP A1302      -9.943  15.189  81.311  1.00  0.00           C  
ATOM   1568  CD1 TRP A1302      -8.835  14.838  80.595  1.00  0.00           C  
ATOM   1569  CD2 TRP A1302      -9.463  15.751  82.543  1.00  0.00           C  
ATOM   1570  NE1 TRP A1302      -7.709  15.125  81.311  1.00  0.00           N  
ATOM   1571  CE2 TRP A1302      -8.063  15.686  82.510  1.00  0.00           C  
ATOM   1572  CE3 TRP A1302     -10.087  16.308  83.666  1.00  0.00           C  
ATOM   1573  CZ2 TRP A1302      -7.265  16.148  83.564  1.00  0.00           C  
ATOM   1574  CZ3 TRP A1302      -9.282  16.780  84.722  1.00  0.00           C  
ATOM   1575  CH2 TRP A1302      -7.896  16.690  84.659  1.00  0.00           C  
ATOM   1576  N   GLY A1303     -11.649  16.497  78.281  1.00  0.00           N  
ATOM   1577  CA  GLY A1303     -11.014  17.111  77.124  1.00  0.00           C  
ATOM   1578  C   GLY A1303     -11.485  18.522  76.792  1.00  0.00           C  
ATOM   1579  O   GLY A1303     -10.676  19.366  76.337  1.00  0.00           O  
ATOM   1580  N   ASN A1304     -12.776  18.772  77.000  1.00  0.00           N  
ATOM   1581  CA  ASN A1304     -13.362  20.086  76.779  1.00  0.00           C  
ATOM   1582  C   ASN A1304     -12.780  21.018  77.844  1.00  0.00           C  
ATOM   1583  O   ASN A1304     -12.418  22.141  77.561  1.00  0.00           O  
ATOM   1584  CB  ASN A1304     -14.913  20.050  76.905  1.00  0.00           C  
ATOM   1585  CG  ASN A1304     -15.585  19.370  75.710  1.00  0.00           C  
ATOM   1586  OD1 ASN A1304     -14.959  19.231  74.631  1.00  0.00           O  
ATOM   1587  ND2 ASN A1304     -16.864  18.969  75.869  1.00  0.00           N  
ATOM   1588  N   ILE A1306     -12.732  20.554  79.077  1.00  0.00           N  
ATOM   1589  CA  ILE A1306     -12.214  21.349  80.164  1.00  0.00           C  
ATOM   1590  C   ILE A1306     -10.727  21.683  79.985  1.00  0.00           C  
ATOM   1591  O   ILE A1306     -10.366  22.852  80.069  1.00  0.00           O  
ATOM   1592  CB  ILE A1306     -12.454  20.612  81.484  1.00  0.00           C  
ATOM   1593  CG1 ILE A1306     -13.943  20.637  81.775  1.00  0.00           C  
ATOM   1594  CG2 ILE A1306     -11.724  21.295  82.666  1.00  0.00           C  
ATOM   1595  CD1 ILE A1306     -14.265  19.837  83.097  1.00  0.00           C  
ATOM   1596  N   THR A1310      -9.890  20.679  79.672  1.00  0.00           N  
ATOM   1597  CA  THR A1310      -8.464  20.949  79.484  1.00  0.00           C  
ATOM   1598  C   THR A1310      -8.174  21.859  78.280  1.00  0.00           C  
ATOM   1599  O   THR A1310      -7.190  22.610  78.283  1.00  0.00           O  
ATOM   1600  CB  THR A1310      -7.656  19.637  79.372  1.00  0.00           C  
ATOM   1601  OG1 THR A1310      -8.140  18.883  78.263  1.00  0.00           O  
ATOM   1602  CG2 THR A1310      -7.821  18.795  80.648  1.00  0.00           C  
ATOM   1603  N   SER A1312      -9.046  21.835  77.278  1.00  0.00           N  
ATOM   1604  CA  SER A1312      -8.872  22.698  76.121  1.00  0.00           C  
ATOM   1605  C   SER A1312      -9.113  24.127  76.640  1.00  0.00           C  
ATOM   1606  O   SER A1312      -8.495  25.072  76.157  1.00  0.00           O  
ATOM   1607  CB  SER A1312      -9.897  22.388  75.016  1.00  0.00           C  
ATOM   1608  OG  SER A1312      -9.409  21.322  74.192  1.00  0.00           O  
ATOM   1609  N   GLY A1314     -10.043  24.267  77.587  1.00  0.00           N  
ATOM   1610  CA  GLY A1314     -10.324  25.578  78.157  1.00  0.00           C  
ATOM   1611  C   GLY A1314      -9.143  26.064  79.004  1.00  0.00           C  
ATOM   1612  O   GLY A1314      -8.801  27.253  78.974  1.00  0.00           O  
ATOM   1613  N   ILE A1316      -8.558  25.169  79.784  1.00  0.00           N  
ATOM   1614  CA  ILE A1316      -7.385  25.541  80.614  1.00  0.00           C  
ATOM   1615  C   ILE A1316      -6.224  26.014  79.689  1.00  0.00           C  
ATOM   1616  O   ILE A1316      -5.550  27.056  79.931  1.00  0.00           O  
ATOM   1617  CB  ILE A1316      -6.911  24.300  81.450  1.00  0.00           C  
ATOM   1618  CG1 ILE A1316      -7.960  23.968  82.551  1.00  0.00           C  
ATOM   1619  CG2 ILE A1316      -5.465  24.547  82.065  1.00  0.00           C  
ATOM   1620  CD1 ILE A1316      -7.709  22.625  83.323  1.00  0.00           C  
ATOM   1621  N   ASP A1317      -5.980  25.230  78.636  1.00  0.00           N  
ATOM   1622  CA  ASP A1317      -4.898  25.580  77.722  1.00  0.00           C  
ATOM   1623  C   ASP A1317      -5.126  26.883  76.972  1.00  0.00           C  
ATOM   1624  O   ASP A1317      -4.197  27.700  76.822  1.00  0.00           O  
ATOM   1625  CB  ASP A1317      -4.652  24.455  76.717  1.00  0.00           C  
ATOM   1626  CG  ASP A1317      -4.156  23.182  77.390  1.00  0.00           C  
ATOM   1627  OD1 ASP A1317      -3.773  23.226  78.594  1.00  0.00           O  
ATOM   1628  OD2 ASP A1317      -4.167  22.125  76.729  1.00  0.00           O  
ATOM   1629  N   LEU A1318      -6.352  27.070  76.474  1.00  0.00           N  
ATOM   1630  CA  LEU A1318      -6.655  28.278  75.743  1.00  0.00           C  
ATOM   1631  C   LEU A1318      -6.637  29.503  76.698  1.00  0.00           C  
ATOM   1632  O   LEU A1318      -6.257  30.618  76.290  1.00  0.00           O  
ATOM   1633  CB  LEU A1318      -8.044  28.163  75.044  1.00  0.00           C  
ATOM   1634  CG  LEU A1318      -8.424  29.366  74.185  1.00  0.00           C  
ATOM   1635  CD1 LEU A1318      -7.411  29.558  72.960  1.00  0.00           C  
ATOM   1636  CD2 LEU A1318      -9.822  29.137  73.691  1.00  0.00           C  
ATOM   1637  N   THR A1319      -7.007  29.300  77.962  1.00  0.00           N  
ATOM   1638  CA  THR A1319      -7.001  30.427  78.915  1.00  0.00           C  
ATOM   1639  C   THR A1319      -5.519  30.823  79.121  1.00  0.00           C  
ATOM   1640  O   THR A1319      -5.154  32.034  79.201  1.00  0.00           O  
ATOM   1641  CB  THR A1319      -7.677  30.048  80.287  1.00  0.00           C  
ATOM   1642  OG1 THR A1319      -9.083  29.843  80.069  1.00  0.00           O  
ATOM   1643  CG2 THR A1319      -7.524  31.260  81.349  1.00  0.00           C  
ATOM   1644  N   ARG A1321      -4.677  29.791  79.141  1.00  0.00           N  
ATOM   1645  CA  ARG A1321      -3.265  30.021  79.343  1.00  0.00           C  
ATOM   1646  C   ARG A1321      -2.715  30.764  78.152  1.00  0.00           C  
ATOM   1647  O   ARG A1321      -2.029  31.792  78.306  1.00  0.00           O  
ATOM   1648  CB  ARG A1321      -2.491  28.719  79.557  1.00  0.00           C  
ATOM   1649  CG  ARG A1321      -0.984  29.002  79.575  1.00  0.00           C  
ATOM   1650  CD  ARG A1321      -0.112  27.785  79.318  1.00  0.00           C  
ATOM   1651  NE  ARG A1321      -0.053  27.274  77.929  1.00  0.00           N  
ATOM   1652  CZ  ARG A1321       0.461  27.910  76.857  1.00  0.00           C  
ATOM   1653  NH1 ARG A1321       0.974  29.139  76.943  1.00  0.00           N  
ATOM   1654  NH2 ARG A1321       0.528  27.276  75.684  1.00  0.00           N  
ATOM   1655  N   ARG A1322      -3.065  30.283  76.965  1.00  0.00           N  
ATOM   1656  CA  ARG A1322      -2.586  30.849  75.717  1.00  0.00           C  
ATOM   1657  C   ARG A1322      -3.078  32.291  75.497  1.00  0.00           C  
ATOM   1658  O   ARG A1322      -2.303  33.181  75.141  1.00  0.00           O  
ATOM   1659  CB  ARG A1322      -3.056  29.936  74.560  1.00  0.00           C  
ATOM   1660  CG  ARG A1322      -2.424  30.181  73.205  1.00  0.00           C  
ATOM   1661  CD  ARG A1322      -0.902  29.810  73.177  1.00  0.00           C  
ATOM   1662  NE  ARG A1322      -0.506  29.063  71.971  1.00  0.00           N  
ATOM   1663  CZ  ARG A1322      -0.271  27.747  71.926  1.00  0.00           C  
ATOM   1664  NH1 ARG A1322      -0.372  27.000  73.028  1.00  0.00           N  
ATOM   1665  NH2 ARG A1322       0.025  27.165  70.763  1.00  0.00           N  
ATOM   1666  N   LEU A1323      -4.367  32.523  75.725  1.00  0.00           N  
ATOM   1667  CA  LEU A1323      -4.938  33.832  75.529  1.00  0.00           C  
ATOM   1668  C   LEU A1323      -4.716  34.870  76.634  1.00  0.00           C  
ATOM   1669  O   LEU A1323      -4.540  36.037  76.344  1.00  0.00           O  
ATOM   1670  CB  LEU A1323      -6.460  33.725  75.314  1.00  0.00           C  
ATOM   1671  CG  LEU A1323      -6.952  32.992  74.078  1.00  0.00           C  
ATOM   1672  CD1 LEU A1323      -8.486  33.120  73.998  1.00  0.00           C  
ATOM   1673  CD2 LEU A1323      -6.288  33.592  72.854  1.00  0.00           C  
ATOM   1674  N   HIS A1324      -4.695  34.445  77.892  1.00  0.00           N  
ATOM   1675  CA  HIS A1324      -4.618  35.414  78.976  1.00  0.00           C  
ATOM   1676  C   HIS A1324      -3.477  35.163  79.942  1.00  0.00           C  
ATOM   1677  O   HIS A1324      -3.329  35.906  80.897  1.00  0.00           O  
ATOM   1678  CB  HIS A1324      -5.967  35.421  79.796  1.00  0.00           C  
ATOM   1679  CG  HIS A1324      -7.212  35.584  78.956  1.00  0.00           C  
ATOM   1680  ND1 HIS A1324      -7.349  36.566  77.997  1.00  0.00           N  
ATOM   1681  CD2 HIS A1324      -8.371  34.871  78.922  1.00  0.00           C  
ATOM   1682  CE1 HIS A1324      -8.529  36.454  77.407  1.00  0.00           C  
ATOM   1683  NE2 HIS A1324      -9.170  35.431  77.949  1.00  0.00           N  
ATOM   1684  N   GLN A1342      -2.687  34.123  79.701  1.00  0.00           N  
ATOM   1685  CA  GLN A1342      -1.591  33.775  80.607  1.00  0.00           C  
ATOM   1686  C   GLN A1342      -2.044  33.601  82.058  1.00  0.00           C  
ATOM   1687  O   GLN A1342      -1.294  33.927  82.994  1.00  0.00           O  
ATOM   1688  CB  GLN A1342      -0.443  34.822  80.555  1.00  0.00           C  
ATOM   1689  CG  GLN A1342       0.155  35.050  79.162  1.00  0.00           C  
ATOM   1690  CD  GLN A1342      -0.750  35.878  78.245  1.00  0.00           C  
ATOM   1691  OE1 GLN A1342      -1.162  36.978  78.610  1.00  0.00           O  
ATOM   1692  NE2 GLN A1342      -1.060  35.355  77.050  1.00  0.00           N  
ATOM   1693  N   ASN A1344      -3.248  33.074  82.263  1.00  0.00           N  
ATOM   1694  CA  ASN A1344      -3.704  32.833  83.618  1.00  0.00           C  
ATOM   1695  C   ASN A1344      -3.785  31.332  83.795  1.00  0.00           C  
ATOM   1696  O   ASN A1344      -4.228  30.668  82.875  1.00  0.00           O  
ATOM   1697  CB  ASN A1344      -5.111  33.431  83.853  1.00  0.00           C  
ATOM   1698  CG  ASN A1344      -5.132  34.955  83.741  1.00  0.00           C  
ATOM   1699  OD1 ASN A1344      -6.110  35.539  83.259  1.00  0.00           O  
ATOM   1700  ND2 ASN A1344      -4.060  35.602  84.184  1.00  0.00           N  
ATOM   1701  N   GLN A1345      -3.335  30.811  84.939  1.00  0.00           N  
ATOM   1702  CA  GLN A1345      -3.421  29.382  85.220  1.00  0.00           C  
ATOM   1703  C   GLN A1345      -4.829  29.116  85.791  1.00  0.00           C  
ATOM   1704  O   GLN A1345      -5.199  29.726  86.796  1.00  0.00           O  
ATOM   1705  CB  GLN A1345      -2.413  28.929  86.295  1.00  0.00           C  
ATOM   1706  CG  GLN A1345      -2.584  27.437  86.624  1.00  0.00           C  
ATOM   1707  CD  GLN A1345      -1.583  26.864  87.601  1.00  0.00           C  
ATOM   1708  OE1 GLN A1345      -1.340  25.650  87.608  1.00  0.00           O  
ATOM   1709  NE2 GLN A1345      -1.031  27.705  88.458  1.00  0.00           N  
ATOM   1710  N   VAL A1347      -5.620  28.257  85.135  1.00  0.00           N  
ATOM   1711  CA  VAL A1347      -6.948  27.915  85.675  1.00  0.00           C  
ATOM   1712  C   VAL A1347      -6.971  26.392  85.829  1.00  0.00           C  
ATOM   1713  O   VAL A1347      -6.043  25.711  85.385  1.00  0.00           O  
ATOM   1714  CB  VAL A1347      -8.110  28.462  84.801  1.00  0.00           C  
ATOM   1715  CG1 VAL A1347      -8.089  30.054  84.865  1.00  0.00           C  
ATOM   1716  CG2 VAL A1347      -7.975  27.938  83.322  1.00  0.00           C  
ATOM   1717  N   PHE A1348      -8.017  25.884  86.473  1.00  0.00           N  
ATOM   1718  CA  PHE A1348      -8.108  24.464  86.840  1.00  0.00           C  
ATOM   1719  C   PHE A1348      -9.418  23.825  86.407  1.00  0.00           C  
ATOM   1720  O   PHE A1348     -10.410  24.517  86.115  1.00  0.00           O  
ATOM   1721  CB  PHE A1348      -8.042  24.379  88.375  1.00  0.00           C  
ATOM   1722  CG  PHE A1348      -6.819  25.051  88.969  1.00  0.00           C  
ATOM   1723  CD1 PHE A1348      -6.809  26.420  89.220  1.00  0.00           C  
ATOM   1724  CD2 PHE A1348      -5.667  24.320  89.226  1.00  0.00           C  
ATOM   1725  CE1 PHE A1348      -5.646  27.048  89.721  1.00  0.00           C  
ATOM   1726  CE2 PHE A1348      -4.498  24.941  89.732  1.00  0.00           C  
ATOM   1727  CZ  PHE A1348      -4.494  26.297  89.972  1.00  0.00           C  
ATOM   1728  N   GLY A1349      -9.427  22.496  86.441  1.00  0.00           N  
ATOM   1729  CA  GLY A1349     -10.613  21.758  86.065  1.00  0.00           C  
ATOM   1730  C   GLY A1349     -10.771  20.537  86.956  1.00  0.00           C  
ATOM   1731  O   GLY A1349      -9.794  19.988  87.511  1.00  0.00           O  
ATOM   1732  N   LEU A1350     -12.012  20.106  87.105  1.00  0.00           N  
ATOM   1733  CA  LEU A1350     -12.299  18.931  87.912  1.00  0.00           C  
ATOM   1734  C   LEU A1350     -13.541  18.291  87.316  1.00  0.00           C  
ATOM   1735  O   LEU A1350     -14.464  19.006  86.888  1.00  0.00           O  
ATOM   1736  CB  LEU A1350     -12.520  19.364  89.360  1.00  0.00           C  
ATOM   1737  CG  LEU A1350     -12.976  18.403  90.442  1.00  0.00           C  
ATOM   1738  CD1 LEU A1350     -12.727  19.064  91.815  1.00  0.00           C  
ATOM   1739  CD2 LEU A1350     -14.455  18.063  90.238  1.00  0.00           C  
ATOM   1740  N   THR A1351     -13.555  16.956  87.240  1.00  0.00           N  
ATOM   1741  CA  THR A1351     -14.746  16.261  86.729  1.00  0.00           C  
ATOM   1742  C   THR A1351     -15.312  15.363  87.824  1.00  0.00           C  
ATOM   1743  O   THR A1351     -14.560  14.862  88.674  1.00  0.00           O  
ATOM   1744  CB  THR A1351     -14.448  15.347  85.502  1.00  0.00           C  
ATOM   1745  OG1 THR A1351     -13.395  14.438  85.842  1.00  0.00           O  
ATOM   1746  CG2 THR A1351     -14.053  16.184  84.252  1.00  0.00           C  
ATOM   1747  N   VAL A1352     -16.632  15.196  87.838  1.00  0.00           N  
ATOM   1748  CA  VAL A1352     -17.228  14.304  88.813  1.00  0.00           C  
ATOM   1749  C   VAL A1352     -17.375  12.963  88.081  1.00  0.00           C  
ATOM   1750  O   VAL A1352     -17.421  12.915  86.864  1.00  0.00           O  
ATOM   1751  CB  VAL A1352     -18.608  14.805  89.264  1.00  0.00           C  
ATOM   1752  CG1 VAL A1352     -18.420  16.148  90.040  1.00  0.00           C  
ATOM   1753  CG2 VAL A1352     -19.504  14.991  88.048  1.00  0.00           C  
ATOM   1754  N   PRO A1356     -17.481  11.863  88.824  1.00  0.00           N  
ATOM   1755  CA  PRO A1356     -17.613  10.576  88.146  1.00  0.00           C  
ATOM   1756  C   PRO A1356     -18.932  10.256  87.457  1.00  0.00           C  
ATOM   1757  O   PRO A1356     -19.957  10.850  87.749  1.00  0.00           O  
ATOM   1758  CB  PRO A1356     -17.302   9.567  89.264  1.00  0.00           C  
ATOM   1759  CG  PRO A1356     -17.880  10.224  90.445  1.00  0.00           C  
ATOM   1760  CD  PRO A1356     -17.416  11.690  90.280  1.00  0.00           C  
ATOM   1761  N   LEU A1360     -18.831   9.326  86.499  1.00  0.00           N  
ATOM   1762  CA  LEU A1360     -19.976   8.747  85.802  1.00  0.00           C  
ATOM   1763  C   LEU A1360     -20.642   7.940  86.952  1.00  0.00           C  
ATOM   1764  O   LEU A1360     -20.003   7.087  87.564  1.00  0.00           O  
ATOM   1765  CB  LEU A1360     -19.508   7.742  84.736  1.00  0.00           C  
ATOM   1766  CG  LEU A1360     -20.530   6.656  84.363  1.00  0.00           C  
ATOM   1767  CD1 LEU A1360     -21.638   7.297  83.546  1.00  0.00           C  
ATOM   1768  CD2 LEU A1360     -19.872   5.514  83.558  1.00  0.00           C  
ATOM   1769  N   ILE A1361     -21.906   8.197  87.238  1.00  0.00           N  
ATOM   1770  CA  ILE A1361     -22.574   7.493  88.330  1.00  0.00           C  
ATOM   1771  C   ILE A1361     -22.969   6.134  87.816  1.00  0.00           C  
ATOM   1772  O   ILE A1361     -23.620   6.012  86.783  1.00  0.00           O  
ATOM   1773  CB  ILE A1361     -23.822   8.289  88.818  1.00  0.00           C  
ATOM   1774  CG1 ILE A1361     -23.353   9.673  89.318  1.00  0.00           C  
ATOM   1775  CG2 ILE A1361     -24.547   7.542  89.953  1.00  0.00           C  
ATOM   1776  CD1 ILE A1361     -22.304   9.573  90.468  1.00  0.00           C  
ATOM   1777  N   THR A1365     -22.582   5.118  88.555  1.00  0.00           N  
ATOM   1778  CA  THR A1365     -22.854   3.750  88.162  1.00  0.00           C  
ATOM   1779  C   THR A1365     -23.652   2.986  89.212  1.00  0.00           C  
ATOM   1780  O   THR A1365     -23.718   3.377  90.386  1.00  0.00           O  
ATOM   1781  CB  THR A1365     -21.531   3.014  87.942  1.00  0.00           C  
ATOM   1782  OG1 THR A1365     -20.853   2.912  89.211  1.00  0.00           O  
ATOM   1783  CG2 THR A1365     -20.654   3.786  86.916  1.00  0.00           C  
ATOM   1784  N   LYS A1366     -24.278   1.895  88.778  1.00  0.00           N  
ATOM   1785  CA  LYS A1366     -25.025   1.060  89.689  1.00  0.00           C  
ATOM   1786  C   LYS A1366     -24.263  -0.258  89.794  1.00  0.00           C  
ATOM   1787  O   LYS A1366     -23.661  -0.699  88.826  1.00  0.00           O  
ATOM   1788  CB  LYS A1366     -26.435   0.800  89.157  1.00  0.00           C  
ATOM   1789  CG  LYS A1366     -27.282   2.067  89.022  1.00  0.00           C  
ATOM   1790  CD  LYS A1366     -28.767   1.732  89.013  1.00  0.00           C  
ATOM   1791  CE  LYS A1366     -29.265   1.442  87.646  1.00  0.00           C  
ATOM   1792  NZ  LYS A1366     -30.607   0.822  87.724  1.00  0.00           N  
ATOM   1793  N   ALA A1368     -24.290  -0.879  90.959  1.00  0.00           N  
ATOM   1794  CA  ALA A1368     -23.596  -2.157  91.126  1.00  0.00           C  
ATOM   1795  C   ALA A1368     -24.080  -3.215  90.113  1.00  0.00           C  
ATOM   1796  O   ALA A1368     -23.274  -4.044  89.641  1.00  0.00           O  
ATOM   1797  CB  ALA A1368     -23.779  -2.678  92.564  1.00  0.00           C  
ATOM   1798  N   ASP A1369     -25.366  -3.187  89.748  1.00  0.00           N  
ATOM   1799  CA  ASP A1369     -25.846  -4.180  88.791  1.00  0.00           C  
ATOM   1800  C   ASP A1369     -25.419  -3.867  87.356  1.00  0.00           C  
ATOM   1801  O   ASP A1369     -25.878  -4.508  86.417  1.00  0.00           O  
ATOM   1802  CB  ASP A1369     -27.370  -4.339  88.883  1.00  0.00           C  
ATOM   1803  CG  ASP A1369     -28.152  -3.208  88.199  1.00  0.00           C  
ATOM   1804  OD1 ASP A1369     -27.555  -2.274  87.647  1.00  0.00           O  
ATOM   1805  OD2 ASP A1369     -29.407  -3.255  88.213  1.00  0.00           O  
ATOM   1806  N   GLY A1370     -24.556  -2.867  87.170  1.00  0.00           N  
ATOM   1807  CA  GLY A1370     -24.128  -2.545  85.816  1.00  0.00           C  
ATOM   1808  C   GLY A1370     -25.085  -1.814  84.878  1.00  0.00           C  
ATOM   1809  O   GLY A1370     -24.662  -1.417  83.798  1.00  0.00           O  
ATOM   1810  N   THR A1373     -26.363  -1.631  85.227  1.00  0.00           N  
ATOM   1811  CA  THR A1373     -27.257  -0.913  84.298  1.00  0.00           C  
ATOM   1812  C   THR A1373     -27.041   0.599  84.385  1.00  0.00           C  
ATOM   1813  O   THR A1373     -26.348   1.108  85.293  1.00  0.00           O  
ATOM   1814  CB  THR A1373     -28.733  -1.224  84.528  1.00  0.00           C  
ATOM   1815  OG1 THR A1373     -29.094  -0.798  85.843  1.00  0.00           O  
ATOM   1816  CG2 THR A1373     -28.987  -2.742  84.407  1.00  0.00           C  
ATOM   1817  N   LYS A1412     -27.630   1.315  83.438  1.00  0.00           N  
ATOM   1818  CA  LYS A1412     -27.418   2.751  83.382  1.00  0.00           C  
ATOM   1819  C   LYS A1412     -28.219   3.551  84.432  1.00  0.00           C  
ATOM   1820  O   LYS A1412     -29.450   3.459  84.540  1.00  0.00           O  
ATOM   1821  CB  LYS A1412     -27.702   3.259  81.956  1.00  0.00           C  
ATOM   1822  CG  LYS A1412     -27.188   4.691  81.708  1.00  0.00           C  
ATOM   1823  CD  LYS A1412     -27.765   5.303  80.413  1.00  0.00           C  
ATOM   1824  CE  LYS A1412     -27.636   6.831  80.407  1.00  0.00           C  
ATOM   1825  NZ  LYS A1412     -26.260   7.262  80.789  1.00  0.00           N  
ATOM   1826  N   PHE A1415     -27.487   4.301  85.229  1.00  0.00           N  
ATOM   1827  CA  PHE A1415     -28.096   5.132  86.268  1.00  0.00           C  
ATOM   1828  C   PHE A1415     -29.048   6.211  85.701  1.00  0.00           C  
ATOM   1829  O   PHE A1415     -28.746   6.868  84.696  1.00  0.00           O  
ATOM   1830  CB  PHE A1415     -27.023   5.830  87.081  1.00  0.00           C  
ATOM   1831  CG  PHE A1415     -27.580   6.873  88.004  1.00  0.00           C  
ATOM   1832  CD1 PHE A1415     -28.320   6.501  89.115  1.00  0.00           C  
ATOM   1833  CD2 PHE A1415     -27.447   8.225  87.712  1.00  0.00           C  
ATOM   1834  CE1 PHE A1415     -28.935   7.477  89.932  1.00  0.00           C  
ATOM   1835  CE2 PHE A1415     -28.066   9.221  88.532  1.00  0.00           C  
ATOM   1836  CZ  PHE A1415     -28.798   8.835  89.623  1.00  0.00           C  
ATOM   1837  N   GLY A1416     -30.177   6.397  86.369  1.00  0.00           N  
ATOM   1838  CA  GLY A1416     -31.127   7.401  85.933  1.00  0.00           C  
ATOM   1839  C   GLY A1416     -31.878   7.125  84.651  1.00  0.00           C  
ATOM   1840  O   GLY A1416     -32.474   8.027  84.082  1.00  0.00           O  
ATOM   1841  N   LYS A1417     -31.843   5.866  84.224  1.00  0.00           N  
ATOM   1842  CA  LYS A1417     -32.482   5.393  83.006  1.00  0.00           C  
ATOM   1843  C   LYS A1417     -33.557   4.400  83.424  1.00  0.00           C  
ATOM   1844  O   LYS A1417     -33.290   3.479  84.192  1.00  0.00           O  
ATOM   1845  CB  LYS A1417     -31.428   4.703  82.113  1.00  0.00           C  
ATOM   1846  CG  LYS A1417     -31.950   3.933  80.877  1.00  0.00           C  
ATOM   1847  CD  LYS A1417     -30.757   3.235  80.163  1.00  0.00           C  
ATOM   1848  CE  LYS A1417     -31.066   2.670  78.765  1.00  0.00           C  
ATOM   1849  NZ  LYS A1417     -29.862   1.977  78.157  1.00  0.00           N  
ATOM   1850  N   THR A1442     -34.779   4.610  82.968  1.00  0.00           N  
ATOM   1851  CA  THR A1442     -35.852   3.680  83.295  1.00  0.00           C  
ATOM   1852  C   THR A1442     -36.553   3.218  82.006  1.00  0.00           C  
ATOM   1853  O   THR A1442     -36.228   3.673  80.910  1.00  0.00           O  
ATOM   1854  CB  THR A1442     -36.937   4.335  84.184  1.00  0.00           C  
ATOM   1855  OG1 THR A1442     -37.545   5.407  83.455  1.00  0.00           O  
ATOM   1856  CG2 THR A1442     -36.342   4.853  85.486  1.00  0.00           C  
ATOM   1857  N   GLU A1444     -37.508   2.305  82.164  1.00  0.00           N  
ATOM   1858  CA  GLU A1444     -38.324   1.820  81.057  1.00  0.00           C  
ATOM   1859  C   GLU A1444     -38.916   3.090  80.475  1.00  0.00           C  
ATOM   1860  O   GLU A1444     -38.900   3.290  79.257  1.00  0.00           O  
ATOM   1861  CB  GLU A1444     -39.495   0.955  81.558  1.00  0.00           C  
ATOM   1862  CG  GLU A1444     -39.344   0.410  82.991  1.00  0.00           C  
ATOM   1863  CD  GLU A1444     -39.099   1.505  84.048  1.00  0.00           C  
ATOM   1864  OE1 GLU A1444     -38.383   1.205  85.040  1.00  0.00           O  
ATOM   1865  OE2 GLU A1444     -39.616   2.657  83.888  1.00  0.00           O  
ATOM   1866  N   GLY A1450     -39.425   3.945  81.363  1.00  0.00           N  
ATOM   1867  CA  GLY A1450     -40.037   5.199  80.956  1.00  0.00           C  
ATOM   1868  C   GLY A1450     -39.119   6.330  80.491  1.00  0.00           C  
ATOM   1869  O   GLY A1450     -39.583   7.458  80.316  1.00  0.00           O  
ATOM   1870  N   GLY A1452     -37.835   6.061  80.279  1.00  0.00           N  
ATOM   1871  CA  GLY A1452     -36.926   7.111  79.831  1.00  0.00           C  
ATOM   1872  C   GLY A1452     -36.100   7.776  80.947  1.00  0.00           C  
ATOM   1873  O   GLY A1452     -35.782   7.157  81.975  1.00  0.00           O  
ATOM   1874  N   ALA A1455     -35.732   9.043  80.751  1.00  0.00           N  
ATOM   1875  CA  ALA A1455     -34.932   9.764  81.752  1.00  0.00           C  
ATOM   1876  C   ALA A1455     -35.746  10.151  82.979  1.00  0.00           C  
ATOM   1877  O   ALA A1455     -36.969  10.225  82.929  1.00  0.00           O  
ATOM   1878  CB  ALA A1455     -34.340  11.056  81.130  1.00  0.00           C  
ATOM   1879  N   VAL A1456     -35.064  10.457  84.067  1.00  0.00           N  
ATOM   1880  CA  VAL A1456     -35.770  10.925  85.258  1.00  0.00           C  
ATOM   1881  C   VAL A1456     -35.524  12.444  85.270  1.00  0.00           C  
ATOM   1882  O   VAL A1456     -34.416  12.908  85.630  1.00  0.00           O  
ATOM   1883  CB  VAL A1456     -35.180  10.306  86.534  1.00  0.00           C  
ATOM   1884  CG1 VAL A1456     -35.980  10.807  87.732  1.00  0.00           C  
ATOM   1885  CG2 VAL A1456     -35.280   8.787  86.453  1.00  0.00           C  
ATOM   1886  N   TRP A1457     -36.540  13.206  84.903  1.00  0.00           N  
ATOM   1887  CA  TRP A1457     -36.369  14.656  84.774  1.00  0.00           C  
ATOM   1888  C   TRP A1457     -36.436  15.456  86.065  1.00  0.00           C  
ATOM   1889  O   TRP A1457     -37.035  15.027  87.043  1.00  0.00           O  
ATOM   1890  CB  TRP A1457     -37.402  15.211  83.760  1.00  0.00           C  
ATOM   1891  CG  TRP A1457     -37.364  14.515  82.449  1.00  0.00           C  
ATOM   1892  CD1 TRP A1457     -38.191  13.491  82.042  1.00  0.00           C  
ATOM   1893  CD2 TRP A1457     -36.521  14.822  81.328  1.00  0.00           C  
ATOM   1894  NE1 TRP A1457     -37.915  13.164  80.734  1.00  0.00           N  
ATOM   1895  CE2 TRP A1457     -36.895  13.960  80.274  1.00  0.00           C  
ATOM   1896  CE3 TRP A1457     -35.486  15.756  81.110  1.00  0.00           C  
ATOM   1897  CZ2 TRP A1457     -36.277  13.993  79.018  1.00  0.00           C  
ATOM   1898  CZ3 TRP A1457     -34.873  15.788  79.858  1.00  0.00           C  
ATOM   1899  CH2 TRP A1457     -35.268  14.914  78.830  1.00  0.00           C  
ATOM   1900  N   LEU A1458     -35.803  16.627  86.069  1.00  0.00           N  
ATOM   1901  CA  LEU A1458     -35.821  17.473  87.270  1.00  0.00           C  
ATOM   1902  C   LEU A1458     -37.061  18.360  87.256  1.00  0.00           C  
ATOM   1903  O   LEU A1458     -37.406  18.961  88.268  1.00  0.00           O  
ATOM   1904  CB  LEU A1458     -34.525  18.332  87.372  1.00  0.00           C  
ATOM   1905  CG  LEU A1458     -33.154  17.580  87.354  1.00  0.00           C  
ATOM   1906  CD1 LEU A1458     -31.992  18.554  87.801  1.00  0.00           C  
ATOM   1907  CD2 LEU A1458     -33.183  16.402  88.361  1.00  0.00           C  
ATOM   1908  N   ASP A1459     -37.739  18.387  86.116  1.00  0.00           N  
ATOM   1909  CA  ASP A1459     -38.952  19.188  85.913  1.00  0.00           C  
ATOM   1910  C   ASP A1459     -40.169  18.359  86.438  1.00  0.00           C  
ATOM   1911  O   ASP A1459     -40.451  17.269  85.915  1.00  0.00           O  
ATOM   1912  CB  ASP A1459     -39.110  19.454  84.414  1.00  0.00           C  
ATOM   1913  CG  ASP A1459     -40.314  20.352  84.075  1.00  0.00           C  
ATOM   1914  OD1 ASP A1459     -40.268  20.897  82.966  1.00  0.00           O  
ATOM   1915  OD2 ASP A1459     -41.283  20.514  84.878  1.00  0.00           O  
ATOM   1916  N   PRO A1460     -40.882  18.883  87.467  1.00  0.00           N  
ATOM   1917  CA  PRO A1460     -42.054  18.235  88.090  1.00  0.00           C  
ATOM   1918  C   PRO A1460     -43.182  17.948  87.087  1.00  0.00           C  
ATOM   1919  O   PRO A1460     -43.954  16.993  87.270  1.00  0.00           O  
ATOM   1920  CB  PRO A1460     -42.451  19.204  89.256  1.00  0.00           C  
ATOM   1921  CG  PRO A1460     -41.937  20.629  88.725  1.00  0.00           C  
ATOM   1922  CD  PRO A1460     -40.556  20.183  88.125  1.00  0.00           C  
ATOM   1923  N   LYS A1461     -43.228  18.712  85.992  1.00  0.00           N  
ATOM   1924  CA  LYS A1461     -44.260  18.505  84.994  1.00  0.00           C  
ATOM   1925  C   LYS A1461     -43.886  17.369  84.071  1.00  0.00           C  
ATOM   1926  O   LYS A1461     -44.728  16.865  83.348  1.00  0.00           O  
ATOM   1927  CB  LYS A1461     -44.483  19.765  84.159  1.00  0.00           C  
ATOM   1928  CG  LYS A1461     -44.915  20.930  84.956  1.00  0.00           C  
ATOM   1929  CD  LYS A1461     -44.677  22.178  84.157  1.00  0.00           C  
ATOM   1930  CE  LYS A1461     -44.947  23.404  85.011  1.00  0.00           C  
ATOM   1931  NZ  LYS A1461     -46.441  23.607  85.148  1.00  0.00           N  
ATOM   1932  N   LYS A1462     -42.606  17.002  84.052  1.00  0.00           N  
ATOM   1933  CA  LYS A1462     -42.168  15.903  83.205  1.00  0.00           C  
ATOM   1934  C   LYS A1462     -42.041  14.644  84.026  1.00  0.00           C  
ATOM   1935  O   LYS A1462     -42.354  13.548  83.546  1.00  0.00           O  
ATOM   1936  CB  LYS A1462     -40.823  16.210  82.527  1.00  0.00           C  
ATOM   1937  CG  LYS A1462     -40.912  17.392  81.557  1.00  0.00           C  
ATOM   1938  CD  LYS A1462     -39.575  17.611  80.889  1.00  0.00           C  
ATOM   1939  CE  LYS A1462     -39.287  16.505  79.885  1.00  0.00           C  
ATOM   1940  NZ  LYS A1462     -39.774  16.944  78.559  1.00  0.00           N  
ATOM   1941  N   THR A1463     -41.527  14.789  85.231  1.00  0.00           N  
ATOM   1942  CA  THR A1463     -41.401  13.630  86.153  1.00  0.00           C  
ATOM   1943  C   THR A1463     -41.916  14.157  87.478  1.00  0.00           C  
ATOM   1944  O   THR A1463     -41.298  15.031  88.106  1.00  0.00           O  
ATOM   1945  CB  THR A1463     -39.937  13.141  86.367  1.00  0.00           C  
ATOM   1946  OG1 THR A1463     -39.405  12.674  85.119  1.00  0.00           O  
ATOM   1947  CG2 THR A1463     -39.908  11.982  87.440  1.00  0.00           C  
ATOM   1948  N   SER A1465     -43.069  13.646  87.893  1.00  0.00           N  
ATOM   1949  CA  SER A1465     -43.702  14.134  89.124  1.00  0.00           C  
ATOM   1950  C   SER A1465     -42.871  13.904  90.359  1.00  0.00           C  
ATOM   1951  O   SER A1465     -42.102  12.940  90.435  1.00  0.00           O  
ATOM   1952  CB  SER A1465     -45.083  13.469  89.316  1.00  0.00           C  
ATOM   1953  OG  SER A1465     -44.875  12.096  89.594  1.00  0.00           O  
ATOM   1954  N   PRO A1467     -42.989  14.801  91.345  1.00  0.00           N  
ATOM   1955  CA  PRO A1467     -42.223  14.640  92.582  1.00  0.00           C  
ATOM   1956  C   PRO A1467     -42.551  13.255  93.177  1.00  0.00           C  
ATOM   1957  O   PRO A1467     -41.681  12.649  93.776  1.00  0.00           O  
ATOM   1958  CB  PRO A1467     -42.730  15.793  93.481  1.00  0.00           C  
ATOM   1959  CG  PRO A1467     -43.059  16.835  92.498  1.00  0.00           C  
ATOM   1960  CD  PRO A1467     -43.669  16.108  91.314  1.00  0.00           C  
ATOM   1961  N   TYR A1506     -43.780  12.766  92.971  1.00  0.00           N  
ATOM   1962  CA  TYR A1506     -44.163  11.455  93.510  1.00  0.00           C  
ATOM   1963  C   TYR A1506     -43.276  10.341  92.890  1.00  0.00           C  
ATOM   1964  O   TYR A1506     -42.653   9.545  93.576  1.00  0.00           O  
ATOM   1965  CB  TYR A1506     -45.667  11.196  93.252  1.00  0.00           C  
ATOM   1966  CG  TYR A1506     -46.188   9.929  93.955  1.00  0.00           C  
ATOM   1967  CD1 TYR A1506     -45.938   8.663  93.411  1.00  0.00           C  
ATOM   1968  CD2 TYR A1506     -46.873  10.006  95.182  1.00  0.00           C  
ATOM   1969  CE1 TYR A1506     -46.345   7.528  94.047  1.00  0.00           C  
ATOM   1970  CE2 TYR A1506     -47.305   8.844  95.860  1.00  0.00           C  
ATOM   1971  CZ  TYR A1506     -47.031   7.598  95.271  1.00  0.00           C  
ATOM   1972  OH  TYR A1506     -47.424   6.414  95.860  1.00  0.00           O  
ATOM   1973  N   LYS A1507     -43.209  10.340  91.575  1.00  0.00           N  
ATOM   1974  CA  LYS A1507     -42.444   9.418  90.790  1.00  0.00           C  
ATOM   1975  C   LYS A1507     -40.937   9.597  91.062  1.00  0.00           C  
ATOM   1976  O   LYS A1507     -40.158   8.649  91.052  1.00  0.00           O  
ATOM   1977  CB  LYS A1507     -42.791   9.728  89.330  1.00  0.00           C  
ATOM   1978  CG  LYS A1507     -42.232   8.821  88.290  1.00  0.00           C  
ATOM   1979  CD  LYS A1507     -43.324   8.664  87.192  1.00  0.00           C  
ATOM   1980  CE  LYS A1507     -42.727   8.476  85.789  1.00  0.00           C  
ATOM   1981  NZ  LYS A1507     -41.326   7.923  85.805  1.00  0.00           N  
ATOM   1982  N   PHE A1508     -40.516  10.833  91.257  1.00  0.00           N  
ATOM   1983  CA  PHE A1508     -39.084  11.106  91.571  1.00  0.00           C  
ATOM   1984  C   PHE A1508     -38.719  10.428  92.907  1.00  0.00           C  
ATOM   1985  O   PHE A1508     -37.652   9.774  93.056  1.00  0.00           O  
ATOM   1986  CB  PHE A1508     -38.880  12.621  91.694  1.00  0.00           C  
ATOM   1987  CG  PHE A1508     -37.444  13.050  91.788  1.00  0.00           C  
ATOM   1988  CD1 PHE A1508     -36.660  13.092  90.674  1.00  0.00           C  
ATOM   1989  CD2 PHE A1508     -36.917  13.481  92.986  1.00  0.00           C  
ATOM   1990  CE1 PHE A1508     -35.345  13.580  90.734  1.00  0.00           C  
ATOM   1991  CE2 PHE A1508     -35.588  13.982  93.056  1.00  0.00           C  
ATOM   1992  CZ  PHE A1508     -34.821  14.022  91.898  1.00  0.00           C  
ATOM   1993  N   TYR A1509     -39.621  10.610  93.875  1.00  0.00           N  
ATOM   1994  CA  TYR A1509     -39.455  10.040  95.196  1.00  0.00           C  
ATOM   1995  C   TYR A1509     -39.405   8.488  95.103  1.00  0.00           C  
ATOM   1996  O   TYR A1509     -38.547   7.846  95.742  1.00  0.00           O  
ATOM   1997  CB  TYR A1509     -40.587  10.525  96.134  1.00  0.00           C  
ATOM   1998  CG  TYR A1509     -40.409  10.094  97.576  1.00  0.00           C  
ATOM   1999  CD1 TYR A1509     -40.946   8.875  98.034  1.00  0.00           C  
ATOM   2000  CD2 TYR A1509     -39.726  10.896  98.487  1.00  0.00           C  
ATOM   2001  CE1 TYR A1509     -40.819   8.488  99.380  1.00  0.00           C  
ATOM   2002  CE2 TYR A1509     -39.583  10.518  99.835  1.00  0.00           C  
ATOM   2003  CZ  TYR A1509     -40.152   9.295 100.271  1.00  0.00           C  
ATOM   2004  OH  TYR A1509     -40.074   8.933 101.611  1.00  0.00           O  
ATOM   2005  N   GLN A1510     -40.288   7.911  94.288  1.00  0.00           N  
ATOM   2006  CA  GLN A1510     -40.342   6.452  94.110  1.00  0.00           C  
ATOM   2007  C   GLN A1510     -39.023   5.950  93.486  1.00  0.00           C  
ATOM   2008  O   GLN A1510     -38.545   4.880  93.800  1.00  0.00           O  
ATOM   2009  CB  GLN A1510     -41.537   6.090  93.202  1.00  0.00           C  
ATOM   2010  CG  GLN A1510     -42.920   6.296  93.866  1.00  0.00           C  
ATOM   2011  CD  GLN A1510     -43.075   5.482  95.176  1.00  0.00           C  
ATOM   2012  OE1 GLN A1510     -43.623   5.962  96.178  1.00  0.00           O  
ATOM   2013  NE2 GLN A1510     -42.575   4.255  95.160  1.00  0.00           N  
ATOM   2014  N   PHE A1511     -38.447   6.724  92.577  1.00  0.00           N  
ATOM   2015  CA  PHE A1511     -37.191   6.314  91.949  1.00  0.00           C  
ATOM   2016  C   PHE A1511     -36.063   6.127  92.983  1.00  0.00           C  
ATOM   2017  O   PHE A1511     -35.238   5.178  92.897  1.00  0.00           O  
ATOM   2018  CB  PHE A1511     -36.759   7.354  90.899  1.00  0.00           C  
ATOM   2019  CG  PHE A1511     -35.338   7.182  90.436  1.00  0.00           C  
ATOM   2020  CD1 PHE A1511     -34.291   7.820  91.094  1.00  0.00           C  
ATOM   2021  CD2 PHE A1511     -35.050   6.338  89.364  1.00  0.00           C  
ATOM   2022  CE1 PHE A1511     -32.964   7.634  90.686  1.00  0.00           C  
ATOM   2023  CE2 PHE A1511     -33.735   6.134  88.938  1.00  0.00           C  
ATOM   2024  CZ  PHE A1511     -32.690   6.796  89.604  1.00  0.00           C  
ATOM   2025  N   TRP A1516     -36.019   7.014  93.972  1.00  0.00           N  
ATOM   2026  CA  TRP A1516     -34.999   6.937  95.005  1.00  0.00           C  
ATOM   2027  C   TRP A1516     -35.311   5.838  96.019  1.00  0.00           C  
ATOM   2028  O   TRP A1516     -34.415   5.175  96.538  1.00  0.00           O  
ATOM   2029  CB  TRP A1516     -34.826   8.295  95.714  1.00  0.00           C  
ATOM   2030  CG  TRP A1516     -34.241   9.349  94.799  1.00  0.00           C  
ATOM   2031  CD1 TRP A1516     -34.883  10.444  94.250  1.00  0.00           C  
ATOM   2032  CD2 TRP A1516     -32.917   9.347  94.264  1.00  0.00           C  
ATOM   2033  NE1 TRP A1516     -34.014  11.114  93.405  1.00  0.00           N  
ATOM   2034  CE2 TRP A1516     -32.807  10.454  93.400  1.00  0.00           C  
ATOM   2035  CE3 TRP A1516     -31.797   8.504  94.438  1.00  0.00           C  
ATOM   2036  CZ2 TRP A1516     -31.605  10.744  92.700  1.00  0.00           C  
ATOM   2037  CZ3 TRP A1516     -30.609   8.795  93.751  1.00  0.00           C  
ATOM   2038  CH2 TRP A1516     -30.525   9.902  92.895  1.00  0.00           C  
ATOM   2039  N   ILE A1517     -36.584   5.627  96.306  1.00  0.00           N  
ATOM   2040  CA  ILE A1517     -36.938   4.520  97.220  1.00  0.00           C  
ATOM   2041  C   ILE A1517     -36.467   3.196  96.606  1.00  0.00           C  
ATOM   2042  O   ILE A1517     -36.008   2.265  97.316  1.00  0.00           O  
ATOM   2043  CB  ILE A1517     -38.494   4.446  97.420  1.00  0.00           C  
ATOM   2044  CG1 ILE A1517     -38.922   5.542  98.393  1.00  0.00           C  
ATOM   2045  CG2 ILE A1517     -38.934   2.917  97.790  1.00  0.00           C  
ATOM   2046  CD1 ILE A1517     -38.341   5.452  99.848  1.00  0.00           C  
ATOM   2047  N   ASN A1518     -36.569   3.124  95.282  1.00  0.00           N  
ATOM   2048  CA  ASN A1518     -36.200   1.918  94.578  1.00  0.00           C  
ATOM   2049  C   ASN A1518     -34.684   1.691  94.511  1.00  0.00           C  
ATOM   2050  O   ASN A1518     -34.252   0.798  93.824  1.00  0.00           O  
ATOM   2051  CB  ASN A1518     -36.762   1.985  93.147  1.00  0.00           C  
ATOM   2052  CG  ASN A1518     -36.667   0.651  92.418  1.00  0.00           C  
ATOM   2053  OD1 ASN A1518     -36.918  -0.386  93.004  1.00  0.00           O  
ATOM   2054  ND2 ASN A1518     -36.315   0.686  91.130  1.00  0.00           N  
ATOM   2055  N   THR A1527     -33.874   2.493  95.187  1.00  0.00           N  
ATOM   2056  CA  THR A1527     -32.405   2.295  95.114  1.00  0.00           C  
ATOM   2057  C   THR A1527     -31.902   0.980  95.710  1.00  0.00           C  
ATOM   2058  O   THR A1527     -32.308   0.590  96.811  1.00  0.00           O  
ATOM   2059  CB  THR A1527     -31.693   3.489  95.818  1.00  0.00           C  
ATOM   2060  OG1 THR A1527     -32.223   4.710  95.254  1.00  0.00           O  
ATOM   2061  CG2 THR A1527     -30.156   3.459  95.588  1.00  0.00           C  
ATOM   2062  N   ALA A1528     -30.977   0.314  95.023  1.00  0.00           N  
ATOM   2063  CA  ALA A1528     -30.440  -0.968  95.535  1.00  0.00           C  
ATOM   2064  C   ALA A1528     -29.592  -0.763  96.779  1.00  0.00           C  
ATOM   2065  O   ALA A1528     -28.921   0.274  96.932  1.00  0.00           O  
ATOM   2066  CB  ALA A1528     -29.572  -1.695  94.417  1.00  0.00           C  
ATOM   2067  N   ASP A1549     -29.590  -1.753  97.662  1.00  0.00           N  
ATOM   2068  CA  ASP A1549     -28.807  -1.673  98.892  1.00  0.00           C  
ATOM   2069  C   ASP A1549     -27.337  -1.432  98.595  1.00  0.00           C  
ATOM   2070  O   ASP A1549     -26.646  -0.694  99.327  1.00  0.00           O  
ATOM   2071  CB  ASP A1549     -28.932  -2.969  99.702  1.00  0.00           C  
ATOM   2072  CG  ASP A1549     -30.317  -3.144 100.308  1.00  0.00           C  
ATOM   2073  OD1 ASP A1549     -31.040  -2.127 100.537  1.00  0.00           O  
ATOM   2074  OD2 ASP A1549     -30.676  -4.309 100.575  1.00  0.00           O  
ATOM   2075  N   ALA A1563     -26.873  -2.023  97.493  1.00  0.00           N  
ATOM   2076  CA  ALA A1563     -25.460  -1.897  97.135  1.00  0.00           C  
ATOM   2077  C   ALA A1563     -25.126  -0.455  96.701  1.00  0.00           C  
ATOM   2078  O   ALA A1563     -23.998  -0.015  96.829  1.00  0.00           O  
ATOM   2079  CB  ALA A1563     -25.099  -2.917  95.980  1.00  0.00           C  
ATOM   2080  N   ASP A1569     -26.117   0.288  96.224  1.00  0.00           N  
ATOM   2081  CA  ASP A1569     -25.861   1.662  95.760  1.00  0.00           C  
ATOM   2082  C   ASP A1569     -26.226   2.822  96.690  1.00  0.00           C  
ATOM   2083  O   ASP A1569     -25.694   3.928  96.578  1.00  0.00           O  
ATOM   2084  CB  ASP A1569     -26.652   1.912  94.469  1.00  0.00           C  
ATOM   2085  CG  ASP A1569     -26.341   0.891  93.371  1.00  0.00           C  
ATOM   2086  OD1 ASP A1569     -25.177   0.469  93.256  1.00  0.00           O  
ATOM   2087  OD2 ASP A1569     -27.268   0.547  92.626  1.00  0.00           O  
ATOM   2088  N   VAL A1594     -27.146   2.558  97.595  1.00  0.00           N  
ATOM   2089  CA  VAL A1594     -27.720   3.578  98.416  1.00  0.00           C  
ATOM   2090  C   VAL A1594     -26.790   4.428  99.268  1.00  0.00           C  
ATOM   2091  O   VAL A1594     -27.006   5.637  99.368  1.00  0.00           O  
ATOM   2092  CB  VAL A1594     -28.895   2.931  99.264  1.00  0.00           C  
ATOM   2093  CG1 VAL A1594     -28.311   2.153 100.428  1.00  0.00           C  
ATOM   2094  CG2 VAL A1594     -29.877   3.975  99.707  1.00  0.00           C  
ATOM   2095  N   TYR A1596     -25.766   3.830  99.872  1.00  0.00           N  
ATOM   2096  CA  TYR A1596     -24.854   4.593 100.734  1.00  0.00           C  
ATOM   2097  C   TYR A1596     -23.951   5.497  99.885  1.00  0.00           C  
ATOM   2098  O   TYR A1596     -23.693   6.650 100.274  1.00  0.00           O  
ATOM   2099  CB  TYR A1596     -24.036   3.615 101.640  1.00  0.00           C  
ATOM   2100  CG  TYR A1596     -24.963   2.770 102.488  1.00  0.00           C  
ATOM   2101  CD1 TYR A1596     -25.696   3.355 103.538  1.00  0.00           C  
ATOM   2102  CD2 TYR A1596     -25.257   1.443 102.127  1.00  0.00           C  
ATOM   2103  CE1 TYR A1596     -26.718   2.661 104.192  1.00  0.00           C  
ATOM   2104  CE2 TYR A1596     -26.268   0.728 102.771  1.00  0.00           C  
ATOM   2105  CZ  TYR A1596     -26.994   1.344 103.781  1.00  0.00           C  
ATOM   2106  OH  TYR A1596     -28.042   0.703 104.314  1.00  0.00           O  
ATOM   2107  N   ARG A1601     -23.507   4.990  98.725  1.00  0.00           N  
ATOM   2108  CA  ARG A1601     -22.690   5.755  97.775  1.00  0.00           C  
ATOM   2109  C   ARG A1601     -23.568   6.904  97.256  1.00  0.00           C  
ATOM   2110  O   ARG A1601     -23.109   8.047  97.090  1.00  0.00           O  
ATOM   2111  CB  ARG A1601     -22.291   4.895  96.553  1.00  0.00           C  
ATOM   2112  CG  ARG A1601     -21.331   3.706  96.871  1.00  0.00           C  
ATOM   2113  CD  ARG A1601     -21.057   2.739  95.651  1.00  0.00           C  
ATOM   2114  NE  ARG A1601     -20.878   3.504  94.424  1.00  0.00           N  
ATOM   2115  CZ  ARG A1601     -21.686   3.433  93.364  1.00  0.00           C  
ATOM   2116  NH1 ARG A1601     -22.754   2.601  93.347  1.00  0.00           N  
ATOM   2117  NH2 ARG A1601     -21.451   4.243  92.328  1.00  0.00           N  
ATOM   2118  N   PHE A1602     -24.842   6.603  97.011  1.00  0.00           N  
ATOM   2119  CA  PHE A1602     -25.744   7.613  96.474  1.00  0.00           C  
ATOM   2120  C   PHE A1602     -26.039   8.701  97.498  1.00  0.00           C  
ATOM   2121  O   PHE A1602     -26.196   9.875  97.110  1.00  0.00           O  
ATOM   2122  CB  PHE A1602     -27.027   6.964  95.927  1.00  0.00           C  
ATOM   2123  CG  PHE A1602     -26.849   6.289  94.593  1.00  0.00           C  
ATOM   2124  CD1 PHE A1602     -25.560   6.066  94.053  1.00  0.00           C  
ATOM   2125  CD2 PHE A1602     -27.957   5.813  93.902  1.00  0.00           C  
ATOM   2126  CE1 PHE A1602     -25.416   5.386  92.863  1.00  0.00           C  
ATOM   2127  CE2 PHE A1602     -27.818   5.134  92.706  1.00  0.00           C  
ATOM   2128  CZ  PHE A1602     -26.566   4.915  92.177  1.00  0.00           C  
ATOM   2129  N   LEU A1603     -26.065   8.344  98.782  1.00  0.00           N  
ATOM   2130  CA  LEU A1603     -26.258   9.382  99.824  1.00  0.00           C  
ATOM   2131  C   LEU A1603     -25.055  10.370  99.713  1.00  0.00           C  
ATOM   2132  O   LEU A1603     -25.208  11.563  99.796  1.00  0.00           O  
ATOM   2133  CB  LEU A1603     -26.311   8.768 101.266  1.00  0.00           C  
ATOM   2134  CG  LEU A1603     -27.658   8.063 101.614  1.00  0.00           C  
ATOM   2135  CD1 LEU A1603     -27.549   7.254 102.953  1.00  0.00           C  
ATOM   2136  CD2 LEU A1603     -28.791   9.137 101.755  1.00  0.00           C  
ATOM   2137  N   LYS A1604     -23.858   9.852  99.518  1.00  0.00           N  
ATOM   2138  CA  LYS A1604     -22.680  10.729  99.355  1.00  0.00           C  
ATOM   2139  C   LYS A1604     -22.715  11.632  98.091  1.00  0.00           C  
ATOM   2140  O   LYS A1604     -22.351  12.811  98.152  1.00  0.00           O  
ATOM   2141  CB  LYS A1604     -21.418   9.854  99.356  1.00  0.00           C  
ATOM   2142  CG  LYS A1604     -21.390   8.983 100.592  1.00  0.00           C  
ATOM   2143  CD  LYS A1604     -20.148   8.099 100.700  1.00  0.00           C  
ATOM   2144  CE  LYS A1604     -20.225   7.217 101.962  1.00  0.00           C  
ATOM   2145  NZ  LYS A1604     -18.999   6.349 102.083  1.00  0.00           N  
ATOM   2146  N   PHE A1613     -23.155  11.083  96.960  1.00  0.00           N  
ATOM   2147  CA  PHE A1613     -23.206  11.849  95.730  1.00  0.00           C  
ATOM   2148  C   PHE A1613     -24.349  12.822  95.677  1.00  0.00           C  
ATOM   2149  O   PHE A1613     -24.195  13.919  95.114  1.00  0.00           O  
ATOM   2150  CB  PHE A1613     -23.416  10.974  94.485  1.00  0.00           C  
ATOM   2151  CG  PHE A1613     -22.431   9.862  94.315  1.00  0.00           C  
ATOM   2152  CD1 PHE A1613     -22.812   8.715  93.623  1.00  0.00           C  
ATOM   2153  CD2 PHE A1613     -21.110   9.982  94.754  1.00  0.00           C  
ATOM   2154  CE1 PHE A1613     -21.879   7.682  93.353  1.00  0.00           C  
ATOM   2155  CE2 PHE A1613     -20.171   8.978  94.498  1.00  0.00           C  
ATOM   2156  CZ  PHE A1613     -20.562   7.813  93.785  1.00  0.00           C  
ATOM   2157  N   PHE A1614     -25.501  12.422  96.216  1.00  0.00           N  
ATOM   2158  CA  PHE A1614     -26.698  13.241  96.072  1.00  0.00           C  
ATOM   2159  C   PHE A1614     -27.217  14.071  97.236  1.00  0.00           C  
ATOM   2160  O   PHE A1614     -28.236  14.745  97.089  1.00  0.00           O  
ATOM   2161  CB  PHE A1614     -27.863  12.366  95.537  1.00  0.00           C  
ATOM   2162  CG  PHE A1614     -27.607  11.792  94.154  1.00  0.00           C  
ATOM   2163  CD1 PHE A1614     -27.728  12.608  93.005  1.00  0.00           C  
ATOM   2164  CD2 PHE A1614     -27.170  10.470  93.998  1.00  0.00           C  
ATOM   2165  CE1 PHE A1614     -27.402  12.118  91.734  1.00  0.00           C  
ATOM   2166  CE2 PHE A1614     -26.835   9.951  92.719  1.00  0.00           C  
ATOM   2167  CZ  PHE A1614     -26.942  10.780  91.582  1.00  0.00           C  
ATOM   2168  N   THR A1615     -26.564  14.020  98.386  1.00  0.00           N  
ATOM   2169  CA  THR A1615     -27.089  14.753  99.536  1.00  0.00           C  
ATOM   2170  C   THR A1615     -26.014  15.508 100.226  1.00  0.00           C  
ATOM   2171  O   THR A1615     -24.809  15.348  99.922  1.00  0.00           O  
ATOM   2172  CB  THR A1615     -27.774  13.802 100.639  1.00  0.00           C  
ATOM   2173  OG1 THR A1615     -26.766  13.227 101.500  1.00  0.00           O  
ATOM   2174  CG2 THR A1615     -28.561  12.679  99.958  1.00  0.00           C  
ATOM   2175  N   PHE A1616     -26.467  16.287 101.199  1.00  0.00           N  
ATOM   2176  CA  PHE A1616     -25.566  17.078 102.004  1.00  0.00           C  
ATOM   2177  C   PHE A1616     -25.363  16.544 103.390  1.00  0.00           C  
ATOM   2178  O   PHE A1616     -24.837  17.256 104.239  1.00  0.00           O  
ATOM   2179  CB  PHE A1616     -26.039  18.535 102.032  1.00  0.00           C  
ATOM   2180  CG  PHE A1616     -25.851  19.221 100.712  1.00  0.00           C  
ATOM   2181  CD1 PHE A1616     -24.743  20.069 100.499  1.00  0.00           C  
ATOM   2182  CD2 PHE A1616     -26.707  18.942  99.651  1.00  0.00           C  
ATOM   2183  CE1 PHE A1616     -24.501  20.624  99.233  1.00  0.00           C  
ATOM   2184  CE2 PHE A1616     -26.483  19.480  98.378  1.00  0.00           C  
ATOM   2185  CZ  PHE A1616     -25.367  20.333  98.162  1.00  0.00           C  
ATOM   2186  N   MET A1617     -25.733  15.277 103.612  1.00  0.00           N  
ATOM   2187  CA  MET A1617     -25.509  14.667 104.902  1.00  0.00           C  
ATOM   2188  C   MET A1617     -24.030  14.510 104.975  1.00  0.00           C  
ATOM   2189  O   MET A1617     -23.372  14.292 103.955  1.00  0.00           O  
ATOM   2190  CB  MET A1617     -26.155  13.291 105.001  1.00  0.00           C  
ATOM   2191  CG  MET A1617     -27.660  13.371 105.100  1.00  0.00           C  
ATOM   2192  SD  MET A1617     -28.353  11.682 104.897  1.00  0.00           S  
ATOM   2193  CE  MET A1617     -27.595  10.889 106.346  1.00  0.00           C  
ATOM   2194  N   SER A1619     -23.490  14.654 106.181  1.00  0.00           N  
ATOM   2195  CA  SER A1619     -22.047  14.528 106.404  1.00  0.00           C  
ATOM   2196  C   SER A1619     -21.584  13.085 106.184  1.00  0.00           C  
ATOM   2197  O   SER A1619     -22.371  12.144 106.297  1.00  0.00           O  
ATOM   2198  CB  SER A1619     -21.722  14.923 107.859  1.00  0.00           C  
ATOM   2199  OG  SER A1619     -22.218  13.962 108.786  1.00  0.00           O  
ATOM   2200  N   ILE A1620     -20.303  12.902 105.915  1.00  0.00           N  
ATOM   2201  CA  ILE A1620     -19.801  11.551 105.730  1.00  0.00           C  
ATOM   2202  C   ILE A1620     -20.001  10.761 107.023  1.00  0.00           C  
ATOM   2203  O   ILE A1620     -20.300   9.546 107.010  1.00  0.00           O  
ATOM   2204  CB  ILE A1620     -18.307  11.574 105.374  1.00  0.00           C  
ATOM   2205  CG1 ILE A1620     -18.121  12.156 103.977  1.00  0.00           C  
ATOM   2206  CG2 ILE A1620     -17.742  10.175 105.411  1.00  0.00           C  
ATOM   2207  CD1 ILE A1620     -18.722  11.318 102.894  1.00  0.00           C  
ATOM   2208  N   GLU A1621     -19.833  11.456 108.143  1.00  0.00           N  
ATOM   2209  CA  GLU A1621     -19.991  10.852 109.466  1.00  0.00           C  
ATOM   2210  C   GLU A1621     -21.396  10.273 109.615  1.00  0.00           C  
ATOM   2211  O   GLU A1621     -21.571   9.133 110.037  1.00  0.00           O  
ATOM   2212  CB  GLU A1621     -19.780  11.899 110.571  1.00  0.00           C  
ATOM   2213  CG  GLU A1621     -18.356  12.500 110.655  1.00  0.00           C  
ATOM   2214  CD  GLU A1621     -17.899  13.250 109.369  1.00  0.00           C  
ATOM   2215  OE1 GLU A1621     -16.892  12.815 108.752  1.00  0.00           O  
ATOM   2216  OE2 GLU A1621     -18.530  14.267 108.985  1.00  0.00           O  
ATOM   2217  N   GLU A1622     -22.387  11.075 109.271  1.00  0.00           N  
ATOM   2218  CA  GLU A1622     -23.744  10.612 109.397  1.00  0.00           C  
ATOM   2219  C   GLU A1622     -24.091   9.476 108.433  1.00  0.00           C  
ATOM   2220  O   GLU A1622     -24.834   8.559 108.793  1.00  0.00           O  
ATOM   2221  CB  GLU A1622     -24.732  11.758 109.209  1.00  0.00           C  
ATOM   2222  CG  GLU A1622     -26.086  11.425 109.810  1.00  0.00           C  
ATOM   2223  CD  GLU A1622     -27.145  12.482 109.532  1.00  0.00           C  
ATOM   2224  OE1 GLU A1622     -26.802  13.572 109.022  1.00  0.00           O  
ATOM   2225  OE2 GLU A1622     -28.330  12.219 109.827  1.00  0.00           O  
ATOM   2226  N   ILE A1632     -23.537   9.509 107.223  1.00  0.00           N  
ATOM   2227  CA  ILE A1632     -23.860   8.462 106.272  1.00  0.00           C  
ATOM   2228  C   ILE A1632     -23.244   7.161 106.722  1.00  0.00           C  
ATOM   2229  O   ILE A1632     -23.876   6.109 106.590  1.00  0.00           O  
ATOM   2230  CB  ILE A1632     -23.392   8.820 104.825  1.00  0.00           C  
ATOM   2231  CG1 ILE A1632     -24.243   9.989 104.313  1.00  0.00           C  
ATOM   2232  CG2 ILE A1632     -23.486   7.591 103.907  1.00  0.00           C  
ATOM   2233  CD1 ILE A1632     -23.633  10.705 103.039  1.00  0.00           C  
ATOM   2234  N   ASN A1635     -22.019   7.209 107.249  1.00  0.00           N  
ATOM   2235  CA  ASN A1635     -21.393   5.984 107.742  1.00  0.00           C  
ATOM   2236  C   ASN A1635     -22.157   5.440 108.932  1.00  0.00           C  
ATOM   2237  O   ASN A1635     -22.321   4.229 109.045  1.00  0.00           O  
ATOM   2238  CB  ASN A1635     -19.930   6.190 108.170  1.00  0.00           C  
ATOM   2239  CG  ASN A1635     -19.031   6.553 106.996  1.00  0.00           C  
ATOM   2240  OD1 ASN A1635     -19.361   6.282 105.848  1.00  0.00           O  
ATOM   2241  ND2 ASN A1635     -17.887   7.161 107.290  1.00  0.00           N  
ATOM   2242  N   ALA A1636     -22.619   6.315 109.823  1.00  0.00           N  
ATOM   2243  CA  ALA A1636     -23.357   5.819 110.973  1.00  0.00           C  
ATOM   2244  C   ALA A1636     -24.672   5.175 110.490  1.00  0.00           C  
ATOM   2245  O   ALA A1636     -25.126   4.164 111.044  1.00  0.00           O  
ATOM   2246  CB  ALA A1636     -23.643   6.953 111.963  1.00  0.00           C  
ATOM   2247  N   LEU A1637     -25.276   5.757 109.459  1.00  0.00           N  
ATOM   2248  CA  LEU A1637     -26.513   5.223 108.939  1.00  0.00           C  
ATOM   2249  C   LEU A1637     -26.276   3.848 108.320  1.00  0.00           C  
ATOM   2250  O   LEU A1637     -27.118   2.923 108.444  1.00  0.00           O  
ATOM   2251  CB  LEU A1637     -27.139   6.203 107.933  1.00  0.00           C  
ATOM   2252  CG  LEU A1637     -28.387   5.725 107.161  1.00  0.00           C  
ATOM   2253  CD1 LEU A1637     -29.445   5.244 108.134  1.00  0.00           C  
ATOM   2254  CD2 LEU A1637     -28.906   6.864 106.276  1.00  0.00           C  
ATOM   2255  N   GLU A1638     -25.140   3.688 107.647  1.00  0.00           N  
ATOM   2256  CA  GLU A1638     -24.857   2.383 107.050  1.00  0.00           C  
ATOM   2257  C   GLU A1638     -24.654   1.333 108.145  1.00  0.00           C  
ATOM   2258  O   GLU A1638     -25.119   0.196 108.026  1.00  0.00           O  
ATOM   2259  CB  GLU A1638     -23.591   2.406 106.171  1.00  0.00           C  
ATOM   2260  CG  GLU A1638     -23.265   1.061 105.548  1.00  0.00           C  
ATOM   2261  CD  GLU A1638     -22.131   1.154 104.556  1.00  0.00           C  
ATOM   2262  OE1 GLU A1638     -21.840   0.166 103.883  1.00  0.00           O  
ATOM   2263  OE2 GLU A1638     -21.521   2.230 104.448  1.00  0.00           O  
ATOM   2264  N   GLU A1639     -23.910   1.715 109.177  1.00  0.00           N  
ATOM   2265  CA  GLU A1639     -23.634   0.818 110.291  1.00  0.00           C  
ATOM   2266  C   GLU A1639     -24.976   0.428 110.933  1.00  0.00           C  
ATOM   2267  O   GLU A1639     -25.228  -0.761 111.197  1.00  0.00           O  
ATOM   2268  CB  GLU A1639     -22.733   1.534 111.304  1.00  0.00           C  
ATOM   2269  CG  GLU A1639     -22.270   0.677 112.492  1.00  0.00           C  
ATOM   2270  CD  GLU A1639     -21.523  -0.590 112.076  1.00  0.00           C  
ATOM   2271  OE1 GLU A1639     -20.985  -0.625 110.931  1.00  0.00           O  
ATOM   2272  OE2 GLU A1639     -21.468  -1.543 112.914  1.00  0.00           O  
ATOM   2273  N   GLU A1640     -25.824   1.427 111.171  1.00  0.00           N  
ATOM   2274  CA  GLU A1640     -27.160   1.214 111.748  1.00  0.00           C  
ATOM   2275  C   GLU A1640     -28.024   0.209 110.977  1.00  0.00           C  
ATOM   2276  O   GLU A1640     -28.658  -0.647 111.579  1.00  0.00           O  
ATOM   2277  CB  GLU A1640     -27.924   2.537 111.868  1.00  0.00           C  
ATOM   2278  CG  GLU A1640     -29.376   2.348 112.287  1.00  0.00           C  
ATOM   2279  CD  GLU A1640     -30.236   3.604 112.076  1.00  0.00           C  
ATOM   2280  OE1 GLU A1640     -31.469   3.477 112.088  1.00  0.00           O  
ATOM   2281  OE2 GLU A1640     -29.686   4.718 111.915  1.00  0.00           O  
ATOM   2282  N   ASP A1641     -28.057   0.326 109.650  1.00  0.00           N  
ATOM   2283  CA  ASP A1641     -28.835  -0.608 108.824  1.00  0.00           C  
ATOM   2284  C   ASP A1641     -28.197  -2.008 108.890  1.00  0.00           C  
ATOM   2285  O   ASP A1641     -28.903  -3.025 108.792  1.00  0.00           O  
ATOM   2286  CB  ASP A1641     -28.863  -0.177 107.350  1.00  0.00           C  
ATOM   2287  CG  ASP A1641     -29.773   1.026 107.097  1.00  0.00           C  
ATOM   2288  OD1 ASP A1641     -30.626   1.285 107.964  1.00  0.00           O  
ATOM   2289  OD2 ASP A1641     -29.638   1.694 106.024  1.00  0.00           O  
ATOM   2290  N   LYS A1642     -26.867  -2.050 109.002  1.00  0.00           N  
ATOM   2291  CA  LYS A1642     -26.131  -3.312 109.072  1.00  0.00           C  
ATOM   2292  C   LYS A1642     -26.534  -4.137 110.329  1.00  0.00           C  
ATOM   2293  O   LYS A1642     -26.623  -5.368 110.274  1.00  0.00           O  
ATOM   2294  CB  LYS A1642     -24.616  -3.009 109.077  1.00  0.00           C  
ATOM   2295  CG  LYS A1642     -23.685  -4.202 108.843  1.00  0.00           C  
ATOM   2296  CD  LYS A1642     -22.202  -3.847 109.103  1.00  0.00           C  
ATOM   2297  CE  LYS A1642     -21.768  -2.646 108.258  1.00  0.00           C  
ATOM   2298  NZ  LYS A1642     -20.459  -2.060 108.695  1.00  0.00           N  
ATOM   2299  N   ASN A1662     -26.811  -3.454 111.430  1.00  0.00           N  
ATOM   2300  CA  ASN A1662     -27.167  -4.094 112.692  1.00  0.00           C  
ATOM   2301  C   ASN A1662     -28.609  -4.018 113.170  1.00  0.00           C  
ATOM   2302  O   ASN A1662     -28.904  -4.454 114.294  1.00  0.00           O  
ATOM   2303  CB  ASN A1662     -26.346  -3.491 113.841  1.00  0.00           C  
ATOM   2304  CG  ASN A1662     -24.850  -3.460 113.558  1.00  0.00           C  
ATOM   2305  OD1 ASN A1662     -24.294  -4.390 112.960  1.00  0.00           O  
ATOM   2306  ND2 ASN A1662     -24.182  -2.383 114.009  1.00  0.00           N  
ATOM   2307  N   SER A1663     -29.523  -3.485 112.371  1.00  0.00           N  
ATOM   2308  CA  SER A1663     -30.873  -3.332 112.895  1.00  0.00           C  
ATOM   2309  C   SER A1663     -31.834  -4.506 112.795  1.00  0.00           C  
ATOM   2310  O   SER A1663     -32.715  -4.624 113.620  1.00  0.00           O  
ATOM   2311  CB  SER A1663     -31.548  -2.147 112.230  1.00  0.00           C  
ATOM   2312  OG  SER A1663     -31.728  -2.457 110.876  1.00  0.00           O  
ATOM   2313  N   GLY A1664     -31.698  -5.333 111.774  1.00  0.00           N  
ATOM   2314  CA  GLY A1664     -32.655  -6.409 111.610  1.00  0.00           C  
ATOM   2315  C   GLY A1664     -33.920  -5.796 111.037  1.00  0.00           C  
ATOM   2316  O   GLY A1664     -34.987  -6.416 111.000  1.00  0.00           O  
ATOM   2317  N   LYS A1665     -33.822  -4.550 110.575  1.00  0.00           N  
ATOM   2318  CA  LYS A1665     -34.991  -3.904 109.996  1.00  0.00           C  
ATOM   2319  C   LYS A1665     -34.765  -3.579 108.523  1.00  0.00           C  
ATOM   2320  O   LYS A1665     -33.662  -3.726 107.990  1.00  0.00           O  
ATOM   2321  CB  LYS A1665     -35.292  -2.604 110.743  1.00  0.00           C  
ATOM   2322  CG  LYS A1665     -35.608  -2.788 112.202  1.00  0.00           C  
ATOM   2323  CD  LYS A1665     -35.775  -1.438 112.884  1.00  0.00           C  
ATOM   2324  CE  LYS A1665     -36.074  -1.567 114.365  1.00  0.00           C  
ATOM   2325  NZ  LYS A1665     -36.214  -0.189 114.920  1.00  0.00           N  
ATOM   2326  N   ALA A1666     -35.811  -3.179 107.830  1.00  0.00           N  
ATOM   2327  CA  ALA A1666     -35.584  -2.756 106.454  1.00  0.00           C  
ATOM   2328  C   ALA A1666     -34.539  -1.607 106.597  1.00  0.00           C  
ATOM   2329  O   ALA A1666     -34.472  -0.925 107.650  1.00  0.00           O  
ATOM   2330  CB  ALA A1666     -36.846  -2.207 105.862  1.00  0.00           C  
ATOM   2331  N   PRO A1667     -33.698  -1.425 105.584  1.00  0.00           N  
ATOM   2332  CA  PRO A1667     -32.678  -0.350 105.597  1.00  0.00           C  
ATOM   2333  C   PRO A1667     -33.434   0.969 105.600  1.00  0.00           C  
ATOM   2334  O   PRO A1667     -34.402   1.098 104.883  1.00  0.00           O  
ATOM   2335  CB  PRO A1667     -31.962  -0.523 104.274  1.00  0.00           C  
ATOM   2336  CG  PRO A1667     -32.122  -2.054 103.966  1.00  0.00           C  
ATOM   2337  CD  PRO A1667     -33.531  -2.365 104.448  1.00  0.00           C  
ATOM   2338  N   ARG A1668     -33.014   1.930 106.417  1.00  0.00           N  
ATOM   2339  CA  ARG A1668     -33.619   3.250 106.456  1.00  0.00           C  
ATOM   2340  C   ARG A1668     -32.987   4.125 105.351  1.00  0.00           C  
ATOM   2341  O   ARG A1668     -33.500   5.169 104.985  1.00  0.00           O  
ATOM   2342  CB  ARG A1668     -33.290   3.985 107.778  1.00  0.00           C  
ATOM   2343  CG  ARG A1668     -33.838   3.409 109.060  1.00  0.00           C  
ATOM   2344  CD  ARG A1668     -34.061   4.604 110.037  1.00  0.00           C  
ATOM   2345  NE  ARG A1668     -32.800   5.243 110.413  1.00  0.00           N  
ATOM   2346  CZ  ARG A1668     -32.555   6.552 110.358  1.00  0.00           C  
ATOM   2347  NH1 ARG A1668     -33.495   7.387 109.932  1.00  0.00           N  
ATOM   2348  NH2 ARG A1668     -31.367   7.020 110.751  1.00  0.00           N  
ATOM   2349  N   ALA A1669     -31.851   3.710 104.848  1.00  0.00           N  
ATOM   2350  CA  ALA A1669     -31.166   4.521 103.849  1.00  0.00           C  
ATOM   2351  C   ALA A1669     -31.961   4.951 102.613  1.00  0.00           C  
ATOM   2352  O   ALA A1669     -31.838   6.118 102.196  1.00  0.00           O  
ATOM   2353  CB  ALA A1669     -29.891   3.818 103.423  1.00  0.00           C  
ATOM   2354  N   GLN A1670     -32.730   4.042 101.995  1.00  0.00           N  
ATOM   2355  CA  GLN A1670     -33.484   4.434 100.815  1.00  0.00           C  
ATOM   2356  C   GLN A1670     -34.479   5.557 101.136  1.00  0.00           C  
ATOM   2357  O   GLN A1670     -34.662   6.491 100.338  1.00  0.00           O  
ATOM   2358  CB  GLN A1670     -34.247   3.256 100.212  1.00  0.00           C  
ATOM   2359  CG  GLN A1670     -33.346   2.267  99.400  1.00  0.00           C  
ATOM   2360  CD  GLN A1670     -32.560   1.291 100.301  1.00  0.00           C  
ATOM   2361  OE1 GLN A1670     -32.601   1.369 101.560  1.00  0.00           O  
ATOM   2362  NE2 GLN A1670     -31.824   0.388  99.658  1.00  0.00           N  
ATOM   2363  N   TYR A1671     -35.127   5.442 102.296  1.00  0.00           N  
ATOM   2364  CA  TYR A1671     -36.121   6.423 102.706  1.00  0.00           C  
ATOM   2365  C   TYR A1671     -35.389   7.756 102.953  1.00  0.00           C  
ATOM   2366  O   TYR A1671     -35.874   8.785 102.562  1.00  0.00           O  
ATOM   2367  CB  TYR A1671     -36.841   5.929 103.985  1.00  0.00           C  
ATOM   2368  CG  TYR A1671     -37.550   6.998 104.788  1.00  0.00           C  
ATOM   2369  CD1 TYR A1671     -37.323   7.121 106.138  1.00  0.00           C  
ATOM   2370  CD2 TYR A1671     -38.507   7.833 104.201  1.00  0.00           C  
ATOM   2371  CE1 TYR A1671     -38.051   8.066 106.911  1.00  0.00           C  
ATOM   2372  CE2 TYR A1671     -39.239   8.769 104.948  1.00  0.00           C  
ATOM   2373  CZ  TYR A1671     -39.005   8.878 106.302  1.00  0.00           C  
ATOM   2374  OH  TYR A1671     -39.713   9.772 107.072  1.00  0.00           O  
ATOM   2375  N   VAL A1672     -34.254   7.719 103.636  1.00  0.00           N  
ATOM   2376  CA  VAL A1672     -33.511   8.954 103.873  1.00  0.00           C  
ATOM   2377  C   VAL A1672     -33.060   9.622 102.531  1.00  0.00           C  
ATOM   2378  O   VAL A1672     -33.212  10.834 102.338  1.00  0.00           O  
ATOM   2379  CB  VAL A1672     -32.327   8.616 104.791  1.00  0.00           C  
ATOM   2380  CG1 VAL A1672     -31.312   9.799 104.911  1.00  0.00           C  
ATOM   2381  CG2 VAL A1672     -32.929   8.263 106.150  1.00  0.00           C  
ATOM   2382  N   LEU A1673     -32.494   8.823 101.639  1.00  0.00           N  
ATOM   2383  CA  LEU A1673     -32.061   9.287 100.317  1.00  0.00           C  
ATOM   2384  C   LEU A1673     -33.243   9.914  99.560  1.00  0.00           C  
ATOM   2385  O   LEU A1673     -33.138  11.048  99.029  1.00  0.00           O  
ATOM   2386  CB  LEU A1673     -31.490   8.110  99.506  1.00  0.00           C  
ATOM   2387  CG  LEU A1673     -30.932   8.393  98.081  1.00  0.00           C  
ATOM   2388  CD1 LEU A1673     -29.725   9.420  98.150  1.00  0.00           C  
ATOM   2389  CD2 LEU A1673     -30.430   7.054  97.470  1.00  0.00           C  
ATOM   2390  N   ALA A1684     -34.368   9.195  99.522  1.00  0.00           N  
ATOM   2391  CA  ALA A1684     -35.523   9.687  98.810  1.00  0.00           C  
ATOM   2392  C   ALA A1684     -35.969  11.003  99.391  1.00  0.00           C  
ATOM   2393  O   ALA A1684     -36.182  11.960  98.644  1.00  0.00           O  
ATOM   2394  CB  ALA A1684     -36.663   8.659  98.805  1.00  0.00           C  
ATOM   2395  N   GLU A1685     -36.043  11.087 100.708  1.00  0.00           N  
ATOM   2396  CA  GLU A1685     -36.472  12.351 101.298  1.00  0.00           C  
ATOM   2397  C   GLU A1685     -35.530  13.548 100.997  1.00  0.00           C  
ATOM   2398  O   GLU A1685     -35.960  14.673 100.635  1.00  0.00           O  
ATOM   2399  CB  GLU A1685     -36.597  12.201 102.806  1.00  0.00           C  
ATOM   2400  CG  GLU A1685     -36.893  13.542 103.479  1.00  0.00           C  
ATOM   2401  CD  GLU A1685     -37.384  13.374 104.919  1.00  0.00           C  
ATOM   2402  OE1 GLU A1685     -36.901  14.123 105.797  1.00  0.00           O  
ATOM   2403  OE2 GLU A1685     -38.261  12.493 105.153  1.00  0.00           O  
ATOM   2404  N   GLN A1686     -34.254  13.299 101.132  1.00  0.00           N  
ATOM   2405  CA  GLN A1686     -33.266  14.330 100.951  1.00  0.00           C  
ATOM   2406  C   GLN A1686     -33.170  14.855  99.533  1.00  0.00           C  
ATOM   2407  O   GLN A1686     -33.149  16.064  99.326  1.00  0.00           O  
ATOM   2408  CB  GLN A1686     -31.900  13.804 101.369  1.00  0.00           C  
ATOM   2409  CG  GLN A1686     -31.770  13.478 102.811  1.00  0.00           C  
ATOM   2410  CD  GLN A1686     -31.193  14.624 103.576  1.00  0.00           C  
ATOM   2411  OE1 GLN A1686     -30.076  15.082 103.283  1.00  0.00           O  
ATOM   2412  NE2 GLN A1686     -31.937  15.110 104.551  1.00  0.00           N  
ATOM   2413  N   VAL A1687     -33.113  13.962  98.546  1.00  0.00           N  
ATOM   2414  CA  VAL A1687     -32.971  14.427  97.178  1.00  0.00           C  
ATOM   2415  C   VAL A1687     -34.287  15.028  96.687  1.00  0.00           C  
ATOM   2416  O   VAL A1687     -34.310  16.042  95.956  1.00  0.00           O  
ATOM   2417  CB  VAL A1687     -32.470  13.267  96.224  1.00  0.00           C  
ATOM   2418  CG1 VAL A1687     -32.072  13.835  94.852  1.00  0.00           C  
ATOM   2419  CG2 VAL A1687     -31.286  12.568  96.847  1.00  0.00           C  
ATOM   2420  N   THR A1690     -35.401  14.447  97.106  1.00  0.00           N  
ATOM   2421  CA  THR A1690     -36.677  14.995  96.655  1.00  0.00           C  
ATOM   2422  C   THR A1690     -36.820  16.417  97.189  1.00  0.00           C  
ATOM   2423  O   THR A1690     -37.292  17.305  96.497  1.00  0.00           O  
ATOM   2424  CB  THR A1690     -37.875  14.088  97.103  1.00  0.00           C  
ATOM   2425  OG1 THR A1690     -37.810  12.833  96.389  1.00  0.00           O  
ATOM   2426  CG2 THR A1690     -39.224  14.754  96.738  1.00  0.00           C  
ATOM   2427  N   ARG A1691     -36.406  16.647  98.422  1.00  0.00           N  
ATOM   2428  CA  ARG A1691     -36.505  18.009  98.946  1.00  0.00           C  
ATOM   2429  C   ARG A1691     -35.554  18.957  98.172  1.00  0.00           C  
ATOM   2430  O   ARG A1691     -35.962  20.064  97.741  1.00  0.00           O  
ATOM   2431  CB  ARG A1691     -36.182  18.014 100.440  1.00  0.00           C  
ATOM   2432  CG  ARG A1691     -36.382  19.429 101.101  1.00  0.00           C  
ATOM   2433  CD  ARG A1691     -35.867  19.436 102.524  1.00  0.00           C  
ATOM   2434  NE  ARG A1691     -36.677  18.589 103.400  1.00  0.00           N  
ATOM   2435  CZ  ARG A1691     -36.250  17.470 103.981  1.00  0.00           C  
ATOM   2436  NH1 ARG A1691     -35.004  17.025 103.783  1.00  0.00           N  
ATOM   2437  NH2 ARG A1691     -37.066  16.814 104.805  1.00  0.00           N  
ATOM   2438  N   LEU A1692     -34.305  18.515  97.963  1.00  0.00           N  
ATOM   2439  CA  LEU A1692     -33.313  19.317  97.238  1.00  0.00           C  
ATOM   2440  C   LEU A1692     -33.818  19.762  95.881  1.00  0.00           C  
ATOM   2441  O   LEU A1692     -33.648  20.913  95.476  1.00  0.00           O  
ATOM   2442  CB  LEU A1692     -32.026  18.520  97.016  1.00  0.00           C  
ATOM   2443  CG  LEU A1692     -31.041  18.427  98.186  1.00  0.00           C  
ATOM   2444  CD1 LEU A1692     -29.860  17.463  97.818  1.00  0.00           C  
ATOM   2445  CD2 LEU A1692     -30.501  19.877  98.519  1.00  0.00           C  
ATOM   2446  N   VAL A1693     -34.430  18.824  95.161  1.00  0.00           N  
ATOM   2447  CA  VAL A1693     -34.927  19.065  93.826  1.00  0.00           C  
ATOM   2448  C   VAL A1693     -36.332  19.716  93.712  1.00  0.00           C  
ATOM   2449  O   VAL A1693     -36.569  20.570  92.832  1.00  0.00           O  
ATOM   2450  CB  VAL A1693     -34.953  17.701  93.031  1.00  0.00           C  
ATOM   2451  CG1 VAL A1693     -35.606  17.868  91.686  1.00  0.00           C  
ATOM   2452  CG2 VAL A1693     -33.525  17.157  92.877  1.00  0.00           C  
ATOM   2453  N   HIS A1694     -37.253  19.318  94.585  1.00  0.00           N  
ATOM   2454  CA  HIS A1694     -38.613  19.838  94.459  1.00  0.00           C  
ATOM   2455  C   HIS A1694     -39.116  20.563  95.691  1.00  0.00           C  
ATOM   2456  O   HIS A1694     -40.327  20.910  95.779  1.00  0.00           O  
ATOM   2457  CB  HIS A1694     -39.597  18.696  94.072  1.00  0.00           C  
ATOM   2458  CG  HIS A1694     -39.279  18.003  92.766  1.00  0.00           C  
ATOM   2459  ND1 HIS A1694     -39.395  18.619  91.533  1.00  0.00           N  
ATOM   2460  CD2 HIS A1694     -38.882  16.724  92.506  1.00  0.00           C  
ATOM   2461  CE1 HIS A1694     -39.089  17.756  90.577  1.00  0.00           C  
ATOM   2462  NE2 HIS A1694     -38.769  16.597  91.141  1.00  0.00           N  
ATOM   2463  N   GLY A1695     -38.211  20.775  96.649  1.00  0.00           N  
ATOM   2464  CA  GLY A1695     -38.536  21.489  97.883  1.00  0.00           C  
ATOM   2465  C   GLY A1695     -39.520  20.773  98.780  1.00  0.00           C  
ATOM   2466  O   GLY A1695     -39.949  19.624  98.486  1.00  0.00           O  
ATOM   2467  N   GLU A1696     -39.865  21.415  99.894  1.00  0.00           N  
ATOM   2468  CA  GLU A1696     -40.849  20.853 100.825  1.00  0.00           C  
ATOM   2469  C   GLU A1696     -42.188  20.537 100.148  1.00  0.00           C  
ATOM   2470  O   GLU A1696     -42.849  19.565 100.515  1.00  0.00           O  
ATOM   2471  CB  GLU A1696     -41.132  21.835 101.952  1.00  0.00           C  
ATOM   2472  CG  GLU A1696     -39.985  22.053 102.839  1.00  0.00           C  
ATOM   2473  CD  GLU A1696     -39.567  20.769 103.538  1.00  0.00           C  
ATOM   2474  OE1 GLU A1696     -40.455  19.924 103.849  1.00  0.00           O  
ATOM   2475  OE2 GLU A1696     -38.353  20.634 103.786  1.00  0.00           O  
ATOM   2476  N   GLU A1697     -42.600  21.344  99.168  1.00  0.00           N  
ATOM   2477  CA  GLU A1697     -43.877  21.084  98.505  1.00  0.00           C  
ATOM   2478  C   GLU A1697     -43.853  19.773  97.708  1.00  0.00           C  
ATOM   2479  O   GLU A1697     -44.846  19.053  97.649  1.00  0.00           O  
ATOM   2480  CB  GLU A1697     -44.255  22.206  97.528  1.00  0.00           C  
ATOM   2481  CG  GLU A1697     -44.508  23.566  98.150  1.00  0.00           C  
ATOM   2482  CD  GLU A1697     -44.590  24.652  97.081  1.00  0.00           C  
ATOM   2483  OE1 GLU A1697     -44.156  25.811  97.323  1.00  0.00           O  
ATOM   2484  OE2 GLU A1697     -45.090  24.330  95.982  1.00  0.00           O  
ATOM   2485  N   GLY A1698     -42.729  19.512  97.050  1.00  0.00           N  
ATOM   2486  CA  GLY A1698     -42.588  18.291  96.275  1.00  0.00           C  
ATOM   2487  C   GLY A1698     -42.571  17.098  97.217  1.00  0.00           C  
ATOM   2488  O   GLY A1698     -43.208  16.068  96.931  1.00  0.00           O  
ATOM   2489  N   LEU A1708     -41.854  17.232  98.330  1.00  0.00           N  
ATOM   2490  CA  LEU A1708     -41.788  16.136  99.287  1.00  0.00           C  
ATOM   2491  C   LEU A1708     -43.208  15.813  99.776  1.00  0.00           C  
ATOM   2492  O   LEU A1708     -43.626  14.638  99.821  1.00  0.00           O  
ATOM   2493  CB  LEU A1708     -40.883  16.485 100.467  1.00  0.00           C  
ATOM   2494  CG  LEU A1708     -40.577  15.376 101.499  1.00  0.00           C  
ATOM   2495  CD1 LEU A1708     -40.045  14.127 100.815  1.00  0.00           C  
ATOM   2496  CD2 LEU A1708     -39.535  15.886 102.481  1.00  0.00           C  
ATOM   2497  N   GLN A1716     -43.970  16.853 100.112  1.00  0.00           N  
ATOM   2498  CA  GLN A1716     -45.319  16.559 100.560  1.00  0.00           C  
ATOM   2499  C   GLN A1716     -46.139  15.916  99.450  1.00  0.00           C  
ATOM   2500  O   GLN A1716     -46.894  14.992  99.718  1.00  0.00           O  
ATOM   2501  CB  GLN A1716     -46.029  17.797 101.105  1.00  0.00           C  
ATOM   2502  CG  GLN A1716     -46.531  17.575 102.562  1.00  0.00           C  
ATOM   2503  CD  GLN A1716     -47.641  16.486 102.721  1.00  0.00           C  
ATOM   2504  OE1 GLN A1716     -47.531  15.362 102.184  1.00  0.00           O  
ATOM   2505  NE2 GLN A1716     -48.696  16.814 103.504  1.00  0.00           N  
ATOM   2506  N   ALA A1717     -46.006  16.376  98.204  1.00  0.00           N  
ATOM   2507  CA  ALA A1717     -46.750  15.774  97.093  1.00  0.00           C  
ATOM   2508  C   ALA A1717     -46.311  14.341  96.867  1.00  0.00           C  
ATOM   2509  O   ALA A1717     -47.026  13.566  96.252  1.00  0.00           O  
ATOM   2510  CB  ALA A1717     -46.529  16.567  95.779  1.00  0.00           C  
ATOM   2511  N   ALA A1718     -45.121  13.991  97.325  1.00  0.00           N  
ATOM   2512  CA  ALA A1718     -44.643  12.608  97.140  1.00  0.00           C  
ATOM   2513  C   ALA A1718     -45.419  11.631  98.052  1.00  0.00           C  
ATOM   2514  O   ALA A1718     -45.267  10.425  97.899  1.00  0.00           O  
ATOM   2515  CB  ALA A1718     -43.161  12.517  97.462  1.00  0.00           C  
ATOM   2516  N   LYS A1719     -46.220  12.140  98.997  1.00  0.00           N  
ATOM   2517  CA  LYS A1719     -46.971  11.255  99.904  1.00  0.00           C  
ATOM   2518  C   LYS A1719     -48.489  11.334  99.640  1.00  0.00           C  
ATOM   2519  O   LYS A1719     -49.308  11.023 100.510  1.00  0.00           O  
ATOM   2520  CB  LYS A1719     -46.689  11.602 101.384  1.00  0.00           C  
ATOM   2521  CG  LYS A1719     -45.202  11.840 101.799  1.00  0.00           C  
ATOM   2522  CD  LYS A1719     -44.323  10.672 101.353  1.00  0.00           C  
ATOM   2523  CE  LYS A1719     -42.814  10.908 101.628  1.00  0.00           C  
ATOM   2524  NZ  LYS A1719     -42.587  11.368 103.052  1.00  0.00           N  
ATOM   2525  N   ARG A1720     -48.882  11.788  98.459  1.00  0.00           N  
ATOM   2526  CA  ARG A1720     -50.314  11.829  98.168  1.00  0.00           C  
ATOM   2527  C   ARG A1720     -50.622  11.495  96.708  1.00  0.00           C  
ATOM   2528  O   ARG A1720     -51.812  11.413  96.307  1.00  0.00           O  
ATOM   2529  CB  ARG A1720     -50.930  13.186  98.594  1.00  0.00           C  
ATOM   2530  CG  ARG A1720     -50.290  14.408  98.057  1.00  0.00           C  
ATOM   2531  CD  ARG A1720     -50.918  15.742  98.646  1.00  0.00           C  
ATOM   2532  NE  ARG A1720     -50.869  15.958 100.112  1.00  0.00           N  
ATOM   2533  CZ  ARG A1720     -50.919  17.174 100.691  1.00  0.00           C  
ATOM   2534  NH1 ARG A1720     -51.006  18.290  99.954  1.00  0.00           N  
ATOM   2535  NH2 ARG A1720     -50.895  17.308 102.007  1.00  0.00           N  
ATOM   2536  OXT ARG A1720     -49.661  11.272  95.965  1.00  0.00           O  
HETATM 2537  N   IYR A 501     -20.310  20.252  77.321  1.00  0.00           N  
HETATM 2538  CA  IYR A 501     -20.932  20.293  78.673  1.00  0.00           C  
HETATM 2539  CB  IYR A 501     -21.885  21.510  78.815  1.00  0.00           C  
HETATM 2540  CC  IYR A 501     -21.120  22.830  78.746  1.00  0.00           C  
HETATM 2541  CD  IYR A 501     -20.299  23.248  79.836  1.00  0.00           C  
HETATM 2542  CE  IYR A 501     -19.532  24.395  79.758  1.00  0.00           C  
HETATM 2543 IE   IYR A 501     -18.442  25.020  81.407  1.00  0.00           I  
HETATM 2544  CF  IYR A 501     -19.547  25.149  78.601  1.00  0.00           C  
HETATM 2545  OF  IYR A 501     -18.794  26.284  78.566  1.00  0.00           O  
HETATM 2546  CG  IYR A 501     -20.336  24.782  77.485  1.00  0.00           C  
HETATM 2547  CH  IYR A 501     -21.132  23.612  77.573  1.00  0.00           C  
HETATM 2548  C   IYR A 501     -21.743  19.003  78.815  1.00  0.00           C  
HETATM 2549  O   IYR A 501     -21.920  18.608  79.955  1.00  0.00           O  
HETATM 2550  OXT IYR A 501     -22.160  18.461  77.781  1.00  0.00           O  
TER
END
