# Supplementary material for: Backbone Brackets and Arginine Tweezers delineate Class I and Class II aminoacyl tRNA synthetases
Source: PLoS Comput Biol. 2018 Apr 16;14(4):e1006101. doi: 10.1371/journal.pcbi.1006101 (PMC5919687; doi:10.1371/journal.pcbi.1006101)
Supplement: S11 File — All structures of Class I aaRS with residues renumbered according to the MSA. (GZ) [file pcbi.1006101.s023.tar.gz › 1wq4_A_renum.pdb]

ATOM      1  N   ALA A 210      21.606  -1.057  80.313  1.00  0.00           N  
ATOM      2  CA  ALA A 210      21.279  -2.081  79.282  1.00  0.00           C  
ATOM      3  C   ALA A 210      21.626  -1.572  77.887  1.00  0.00           C  
ATOM      4  O   ALA A 210      20.746  -1.115  77.155  1.00  0.00           O  
ATOM      5  CB  ALA A 210      19.797  -2.431  79.353  1.00  0.00           C  
ATOM      6  N   SER A 211      22.907  -1.652  77.531  1.00  0.00           N  
ATOM      7  CA  SER A 211      23.390  -1.200  76.225  1.00  0.00           C  
ATOM      8  C   SER A 211      22.763  -2.030  75.106  1.00  0.00           C  
ATOM      9  O   SER A 211      23.465  -2.726  74.367  1.00  0.00           O  
ATOM     10  CB  SER A 211      24.921  -1.309  76.163  1.00  0.00           C  
ATOM     11  OG  SER A 211      25.427  -0.838  74.924  1.00  0.00           O  
ATOM     12  N   SER A 212      21.437  -1.939  74.998  1.00  0.00           N  
ATOM     13  CA  SER A 212      20.652  -2.662  73.999  1.00  0.00           C  
ATOM     14  C   SER A 212      21.470  -3.055  72.780  1.00  0.00           C  
ATOM     15  O   SER A 212      21.575  -4.240  72.459  1.00  0.00           O  
ATOM     16  CB  SER A 212      19.448  -1.816  73.571  1.00  0.00           C  
ATOM     17  OG  SER A 212      19.852  -0.514  73.179  1.00  0.00           O  
ATOM     18  N   ASN A 214      22.042  -2.053  72.111  1.00  0.00           N  
ATOM     19  CA  ASN A 214      22.880  -2.259  70.934  1.00  0.00           C  
ATOM     20  C   ASN A 214      23.018  -0.994  70.090  1.00  0.00           C  
ATOM     21  O   ASN A 214      22.187  -0.084  70.146  1.00  0.00           O  
ATOM     22  CB  ASN A 214      22.341  -3.392  70.061  1.00  0.00           C  
ATOM     23  CG  ASN A 214      23.361  -4.495  69.843  1.00  0.00           C  
ATOM     24  OD1 ASN A 214      23.210  -5.324  68.954  1.00  0.00           O  
ATOM     25  ND2 ASN A 214      24.402  -4.512  70.665  1.00  0.00           N  
ATOM     26  N   LEU A 215      24.081  -0.964  69.295  1.00  0.00           N  
ATOM     27  CA  LEU A 215      24.394   0.173  68.448  1.00  0.00           C  
ATOM     28  C   LEU A 215      23.294   0.584  67.474  1.00  0.00           C  
ATOM     29  O   LEU A 215      22.932   1.754  67.436  1.00  0.00           O  
ATOM     30  CB  LEU A 215      25.691  -0.088  67.680  1.00  0.00           C  
ATOM     31  CG  LEU A 215      26.306   1.121  66.973  1.00  0.00           C  
ATOM     32  CD1 LEU A 215      26.487   2.266  67.967  1.00  0.00           C  
ATOM     33  CD2 LEU A 215      27.655   0.729  66.388  1.00  0.00           C  
ATOM     34  N   ILE A 216      22.750  -0.348  66.696  1.00  0.00           N  
ATOM     35  CA  ILE A 216      21.708   0.028  65.744  1.00  0.00           C  
ATOM     36  C   ILE A 216      20.539   0.673  66.492  1.00  0.00           C  
ATOM     37  O   ILE A 216      19.980   1.672  66.036  1.00  0.00           O  
ATOM     38  CB  ILE A 216      21.187  -1.178  64.929  1.00  0.00           C  
ATOM     39  CG1 ILE A 216      22.358  -1.953  64.300  1.00  0.00           C  
ATOM     40  CG2 ILE A 216      20.235  -0.686  63.838  1.00  0.00           C  
ATOM     41  CD1 ILE A 216      23.267  -1.110  63.424  1.00  0.00           C  
ATOM     42  N   LYS A 217      20.185   0.102  67.644  1.00  0.00           N  
ATOM     43  CA  LYS A 217      19.096   0.627  68.475  1.00  0.00           C  
ATOM     44  C   LYS A 217      19.391   2.042  68.942  1.00  0.00           C  
ATOM     45  O   LYS A 217      18.529   2.908  68.879  1.00  0.00           O  
ATOM     46  CB  LYS A 217      18.883  -0.246  69.710  1.00  0.00           C  
ATOM     47  CG  LYS A 217      17.553  -0.972  69.754  1.00  0.00           C  
ATOM     48  CD  LYS A 217      17.412  -1.926  68.585  1.00  0.00           C  
ATOM     49  CE  LYS A 217      16.411  -3.014  68.919  1.00  0.00           C  
ATOM     50  NZ  LYS A 217      16.804  -3.694  70.188  1.00  0.00           N  
ATOM     51  N   GLN A 218      20.609   2.270  69.421  1.00  0.00           N  
ATOM     52  CA  GLN A 218      20.990   3.591  69.903  1.00  0.00           C  
ATOM     53  C   GLN A 218      20.966   4.630  68.783  1.00  0.00           C  
ATOM     54  O   GLN A 218      20.557   5.772  68.999  1.00  0.00           O  
ATOM     55  CB  GLN A 218      22.369   3.526  70.557  1.00  0.00           C  
ATOM     56  CG  GLN A 218      22.404   2.555  71.728  1.00  0.00           C  
ATOM     57  CD  GLN A 218      23.812   2.133  72.102  1.00  0.00           C  
ATOM     58  OE1 GLN A 218      24.761   2.350  71.346  1.00  0.00           O  
ATOM     59  NE2 GLN A 218      23.953   1.511  73.272  1.00  0.00           N  
ATOM     60  N   LEU A 219      21.393   4.245  67.586  1.00  0.00           N  
ATOM     61  CA  LEU A 219      21.368   5.189  66.475  1.00  0.00           C  
ATOM     62  C   LEU A 219      19.907   5.413  66.083  1.00  0.00           C  
ATOM     63  O   LEU A 219      19.538   6.483  65.607  1.00  0.00           O  
ATOM     64  CB  LEU A 219      22.155   4.647  65.283  1.00  0.00           C  
ATOM     65  CG  LEU A 219      23.672   4.572  65.501  1.00  0.00           C  
ATOM     66  CD1 LEU A 219      24.323   3.817  64.364  1.00  0.00           C  
ATOM     67  CD2 LEU A 219      24.232   5.980  65.606  1.00  0.00           C  
ATOM     68  N   GLN A 220      19.071   4.399  66.279  1.00  0.00           N  
ATOM     69  CA  GLN A 220      17.665   4.557  65.941  1.00  0.00           C  
ATOM     70  C   GLN A 220      17.044   5.633  66.821  1.00  0.00           C  
ATOM     71  O   GLN A 220      16.329   6.507  66.326  1.00  0.00           O  
ATOM     72  CB  GLN A 220      16.924   3.219  66.078  1.00  0.00           C  
ATOM     73  CG  GLN A 220      16.971   2.405  64.787  1.00  0.00           C  
ATOM     74  CD  GLN A 220      16.729   0.912  64.969  1.00  0.00           C  
ATOM     75  OE1 GLN A 220      16.564   0.188  63.987  1.00  0.00           O  
ATOM     76  NE2 GLN A 220      16.719   0.443  66.216  1.00  0.00           N  
ATOM     77  N   GLU A 221      17.344   5.591  68.116  1.00  0.00           N  
ATOM     78  CA  GLU A 221      16.815   6.580  69.066  1.00  0.00           C  
ATOM     79  C   GLU A 221      17.164   7.995  68.621  1.00  0.00           C  
ATOM     80  O   GLU A 221      16.438   8.946  68.921  1.00  0.00           O  
ATOM     81  CB  GLU A 221      17.414   6.392  70.459  1.00  0.00           C  
ATOM     82  CG  GLU A 221      17.675   4.957  70.869  1.00  0.00           C  
ATOM     83  CD  GLU A 221      18.284   4.873  72.256  1.00  0.00           C  
ATOM     84  OE1 GLU A 221      18.783   3.782  72.621  1.00  0.00           O  
ATOM     85  OE2 GLU A 221      18.258   5.897  72.984  1.00  0.00           O  
ATOM     86  N   ARG A 222      18.299   8.134  67.938  1.00  0.00           N  
ATOM     87  CA  ARG A 222      18.747   9.439  67.459  1.00  0.00           C  
ATOM     88  C   ARG A 222      18.058   9.816  66.168  1.00  0.00           C  
ATOM     89  O   ARG A 222      18.251  10.919  65.668  1.00  0.00           O  
ATOM     90  CB  ARG A 222      20.252   9.439  67.193  1.00  0.00           C  
ATOM     91  CG  ARG A 222      21.104   9.244  68.404  1.00  0.00           C  
ATOM     92  CD  ARG A 222      22.278  10.212  68.408  1.00  0.00           C  
ATOM     93  NE  ARG A 222      22.776  10.258  69.766  1.00  0.00           N  
ATOM     94  CZ  ARG A 222      23.232  11.333  70.382  1.00  0.00           C  
ATOM     95  NH1 ARG A 222      23.279  12.512  69.769  1.00  0.00           N  
ATOM     96  NH2 ARG A 222      23.619  11.211  71.637  1.00  0.00           N  
ATOM     97  N   GLY A 224      17.266   8.895  65.628  1.00  0.00           N  
ATOM     98  CA  GLY A 224      16.597   9.142  64.368  1.00  0.00           C  
ATOM     99  C   GLY A 224      17.622   9.097  63.240  1.00  0.00           C  
ATOM    100  O   GLY A 224      17.426   9.717  62.194  1.00  0.00           O  
ATOM    101  N   LEU A 225      18.710   8.348  63.435  1.00  0.00           N  
ATOM    102  CA  LEU A 225      19.763   8.270  62.424  1.00  0.00           C  
ATOM    103  C   LEU A 225      19.741   7.043  61.517  1.00  0.00           C  
ATOM    104  O   LEU A 225      20.626   6.869  60.676  1.00  0.00           O  
ATOM    105  CB  LEU A 225      21.137   8.380  63.096  1.00  0.00           C  
ATOM    106  CG  LEU A 225      21.526   9.770  63.613  1.00  0.00           C  
ATOM    107  CD1 LEU A 225      22.885   9.713  64.315  1.00  0.00           C  
ATOM    108  CD2 LEU A 225      21.573  10.742  62.438  1.00  0.00           C  
ATOM    109  N   VAL A 226      18.742   6.187  61.678  1.00  0.00           N  
ATOM    110  CA  VAL A 226      18.662   4.998  60.842  1.00  0.00           C  
ATOM    111  C   VAL A 226      17.462   5.099  59.909  1.00  0.00           C  
ATOM    112  O   VAL A 226      16.334   4.980  60.353  1.00  0.00           O  
ATOM    113  CB  VAL A 226      18.515   3.727  61.708  1.00  0.00           C  
ATOM    114  CG1 VAL A 226      18.431   2.479  60.815  1.00  0.00           C  
ATOM    115  CG2 VAL A 226      19.685   3.621  62.665  1.00  0.00           C  
ATOM    116  N   ALA A 227      17.703   5.339  58.624  1.00  0.00           N  
ATOM    117  CA  ALA A 227      16.617   5.425  57.659  1.00  0.00           C  
ATOM    118  C   ALA A 227      16.228   4.008  57.236  1.00  0.00           C  
ATOM    119  O   ALA A 227      15.055   3.631  57.296  1.00  0.00           O  
ATOM    120  CB  ALA A 227      17.050   6.218  56.453  1.00  0.00           C  
ATOM    121  N   GLN A 228      17.223   3.226  56.819  1.00  0.00           N  
ATOM    122  CA  GLN A 228      17.005   1.845  56.381  1.00  0.00           C  
ATOM    123  C   GLN A 228      18.213   0.995  56.774  1.00  0.00           C  
ATOM    124  O   GLN A 228      19.328   1.496  56.871  1.00  0.00           O  
ATOM    125  CB  GLN A 228      16.852   1.769  54.856  1.00  0.00           C  
ATOM    126  CG  GLN A 228      15.709   2.577  54.265  1.00  0.00           C  
ATOM    127  CD  GLN A 228      15.724   2.568  52.747  1.00  0.00           C  
ATOM    128  OE1 GLN A 228      15.258   1.623  52.108  1.00  0.00           O  
ATOM    129  NE2 GLN A 228      16.286   3.619  52.162  1.00  0.00           N  
ATOM    130  N   VAL A 229      17.982  -0.293  56.983  1.00  0.00           N  
ATOM    131  CA  VAL A 229      19.050  -1.202  57.337  1.00  0.00           C  
ATOM    132  C   VAL A 229      18.694  -2.591  56.822  1.00  0.00           C  
ATOM    133  O   VAL A 229      17.538  -3.007  56.879  1.00  0.00           O  
ATOM    134  CB  VAL A 229      19.286  -1.221  58.879  1.00  0.00           C  
ATOM    135  CG1 VAL A 229      17.988  -1.479  59.604  1.00  0.00           C  
ATOM    136  CG2 VAL A 229      20.321  -2.277  59.241  1.00  0.00           C  
ATOM    137  N   THR A 230      19.687  -3.285  56.276  1.00  0.00           N  
ATOM    138  CA  THR A 230      19.492  -4.638  55.763  1.00  0.00           C  
ATOM    139  C   THR A 230      19.649  -5.615  56.931  1.00  0.00           C  
ATOM    140  O   THR A 230      20.607  -5.526  57.695  1.00  0.00           O  
ATOM    141  CB  THR A 230      20.547  -4.997  54.701  1.00  0.00           C  
ATOM    142  OG1 THR A 230      21.855  -4.910  55.284  1.00  0.00           O  
ATOM    143  CG2 THR A 230      20.464  -4.063  53.514  1.00  0.00           C  
ATOM    144  N   ASP A 232      18.707  -6.542  57.058  1.00  0.00           N  
ATOM    145  CA  ASP A 232      18.719  -7.543  58.127  1.00  0.00           C  
ATOM    146  C   ASP A 232      19.287  -7.009  59.440  1.00  0.00           C  
ATOM    147  O   ASP A 232      20.391  -7.384  59.869  1.00  0.00           O  
ATOM    148  CB  ASP A 232      19.512  -8.781  57.703  1.00  0.00           C  
ATOM    149  CG  ASP A 232      19.076 -10.031  58.463  1.00  0.00           C  
ATOM    150  OD1 ASP A 232      18.661  -9.901  59.641  1.00  0.00           O  
ATOM    151  OD2 ASP A 232      19.150 -11.138  57.885  1.00  0.00           O  
ATOM    152  N   GLU A 233      18.519  -6.140  60.082  1.00  0.00           N  
ATOM    153  CA  GLU A 233      18.927  -5.546  61.343  1.00  0.00           C  
ATOM    154  C   GLU A 233      19.316  -6.588  62.400  1.00  0.00           C  
ATOM    155  O   GLU A 233      20.300  -6.406  63.110  1.00  0.00           O  
ATOM    156  CB  GLU A 233      17.804  -4.656  61.874  1.00  0.00           C  
ATOM    157  CG  GLU A 233      18.091  -4.048  63.227  1.00  0.00           C  
ATOM    158  CD  GLU A 233      16.940  -3.202  63.736  1.00  0.00           C  
ATOM    159  OE1 GLU A 233      17.009  -2.741  64.896  1.00  0.00           O  
ATOM    160  OE2 GLU A 233      15.970  -2.996  62.969  1.00  0.00           O  
ATOM    161  N   GLU A 234      18.545  -7.671  62.509  1.00  0.00           N  
ATOM    162  CA  GLU A 234      18.840  -8.713  63.492  1.00  0.00           C  
ATOM    163  C   GLU A 234      20.231  -9.293  63.252  1.00  0.00           C  
ATOM    164  O   GLU A 234      21.038  -9.407  64.175  1.00  0.00           O  
ATOM    165  CB  GLU A 234      17.806  -9.848  63.418  1.00  0.00           C  
ATOM    166  CG  GLU A 234      18.082 -11.005  64.399  1.00  0.00           C  
ATOM    167  CD  GLU A 234      17.154 -12.217  64.209  1.00  0.00           C  
ATOM    168  OE1 GLU A 234      17.295 -12.955  63.203  1.00  0.00           O  
ATOM    169  OE2 GLU A 234      16.278 -12.428  65.075  1.00  0.00           O  
ATOM    170  N   ALA A 235      20.505  -9.653  62.004  1.00  0.00           N  
ATOM    171  CA  ALA A 235      21.793 -10.230  61.649  1.00  0.00           C  
ATOM    172  C   ALA A 235      22.945  -9.236  61.830  1.00  0.00           C  
ATOM    173  O   ALA A 235      24.042  -9.628  62.237  1.00  0.00           O  
ATOM    174  CB  ALA A 235      21.755 -10.741  60.210  1.00  0.00           C  
ATOM    175  N   LEU A 236      22.695  -7.960  61.539  1.00  0.00           N  
ATOM    176  CA  LEU A 236      23.731  -6.940  61.682  1.00  0.00           C  
ATOM    177  C   LEU A 236      24.069  -6.709  63.150  1.00  0.00           C  
ATOM    178  O   LEU A 236      25.243  -6.622  63.514  1.00  0.00           O  
ATOM    179  CB  LEU A 236      23.295  -5.613  61.041  1.00  0.00           C  
ATOM    180  CG  LEU A 236      24.261  -4.420  61.226  1.00  0.00           C  
ATOM    181  CD1 LEU A 236      25.651  -4.793  60.731  1.00  0.00           C  
ATOM    182  CD2 LEU A 236      23.758  -3.212  60.467  1.00  0.00           C  
ATOM    183  N   ALA A 237      23.040  -6.610  63.991  1.00  0.00           N  
ATOM    184  CA  ALA A 237      23.229  -6.396  65.423  1.00  0.00           C  
ATOM    185  C   ALA A 237      24.032  -7.543  66.058  1.00  0.00           C  
ATOM    186  O   ALA A 237      24.870  -7.316  66.929  1.00  0.00           O  
ATOM    187  CB  ALA A 237      21.859  -6.255  66.119  1.00  0.00           C  
ATOM    188  N   GLU A 238      23.772  -8.774  65.628  1.00  0.00           N  
ATOM    189  CA  GLU A 238      24.510  -9.915  66.167  1.00  0.00           C  
ATOM    190  C   GLU A 238      25.957  -9.836  65.688  1.00  0.00           C  
ATOM    191  O   GLU A 238      26.887 -10.100  66.448  1.00  0.00           O  
ATOM    192  CB  GLU A 238      23.876 -11.244  65.719  1.00  0.00           C  
ATOM    193  CG  GLU A 238      22.518 -11.537  66.371  1.00  0.00           C  
ATOM    194  CD  GLU A 238      21.905 -12.852  65.903  1.00  0.00           C  
ATOM    195  OE1 GLU A 238      20.733 -13.112  66.254  1.00  0.00           O  
ATOM    196  OE2 GLU A 238      22.589 -13.626  65.188  1.00  0.00           O  
ATOM    197  N   ARG A 240      26.152  -9.460  64.428  1.00  0.00           N  
ATOM    198  CA  ARG A 240      27.511  -9.355  63.902  1.00  0.00           C  
ATOM    199  C   ARG A 240      28.301  -8.308  64.672  1.00  0.00           C  
ATOM    200  O   ARG A 240      29.482  -8.510  64.983  1.00  0.00           O  
ATOM    201  CB  ARG A 240      27.512  -8.977  62.414  1.00  0.00           C  
ATOM    202  CG  ARG A 240      28.924  -8.895  61.832  1.00  0.00           C  
ATOM    203  CD  ARG A 240      29.639 -10.227  61.991  1.00  0.00           C  
ATOM    204  NE  ARG A 240      31.041 -10.183  61.573  1.00  0.00           N  
ATOM    205  CZ  ARG A 240      32.054  -9.763  62.330  1.00  0.00           C  
ATOM    206  NH1 ARG A 240      31.844  -9.334  63.572  1.00  0.00           N  
ATOM    207  NH2 ARG A 240      33.289  -9.781  61.841  1.00  0.00           N  
ATOM    208  N   LEU A 241      27.659  -7.185  64.977  1.00  0.00           N  
ATOM    209  CA  LEU A 241      28.352  -6.117  65.693  1.00  0.00           C  
ATOM    210  C   LEU A 241      28.748  -6.550  67.097  1.00  0.00           C  
ATOM    211  O   LEU A 241      29.739  -6.069  67.649  1.00  0.00           O  
ATOM    212  CB  LEU A 241      27.479  -4.862  65.768  1.00  0.00           C  
ATOM    213  CG  LEU A 241      27.171  -4.140  64.454  1.00  0.00           C  
ATOM    214  CD1 LEU A 241      26.142  -3.062  64.710  1.00  0.00           C  
ATOM    215  CD2 LEU A 241      28.451  -3.537  63.860  1.00  0.00           C  
ATOM    216  N   ALA A 243      27.968  -7.461  67.674  1.00  0.00           N  
ATOM    217  CA  ALA A 243      28.256  -7.947  69.014  1.00  0.00           C  
ATOM    218  C   ALA A 243      29.448  -8.902  69.003  1.00  0.00           C  
ATOM    219  O   ALA A 243      30.155  -9.014  69.996  1.00  0.00           O  
ATOM    220  CB  ALA A 243      27.025  -8.639  69.600  1.00  0.00           C  
ATOM    221  N   GLN A 244      29.672  -9.581  67.879  1.00  0.00           N  
ATOM    222  CA  GLN A 244      30.787 -10.526  67.763  1.00  0.00           C  
ATOM    223  C   GLN A 244      32.150  -9.878  67.985  1.00  0.00           C  
ATOM    224  O   GLN A 244      33.077 -10.528  68.469  1.00  0.00           O  
ATOM    225  CB  GLN A 244      30.791 -11.200  66.387  1.00  0.00           C  
ATOM    226  CG  GLN A 244      29.763 -12.295  66.189  1.00  0.00           C  
ATOM    227  CD  GLN A 244      29.753 -12.816  64.754  1.00  0.00           C  
ATOM    228  OE1 GLN A 244      30.786 -13.236  64.226  1.00  0.00           O  
ATOM    229  NE2 GLN A 244      28.585 -12.788  64.120  1.00  0.00           N  
ATOM    230  N   GLY A 245      32.273  -8.604  67.620  1.00  0.00           N  
ATOM    231  CA  GLY A 245      33.535  -7.902  67.791  1.00  0.00           C  
ATOM    232  C   GLY A 245      33.618  -6.680  66.898  1.00  0.00           C  
ATOM    233  O   GLY A 245      32.656  -6.377  66.192  1.00  0.00           O  
ATOM    234  N   PRO A 265      34.749  -5.955  66.902  1.00  0.00           N  
ATOM    235  CA  PRO A 265      34.869  -4.768  66.055  1.00  0.00           C  
ATOM    236  C   PRO A 265      34.871  -5.168  64.584  1.00  0.00           C  
ATOM    237  O   PRO A 265      35.500  -6.173  64.214  1.00  0.00           O  
ATOM    238  CB  PRO A 265      36.220  -4.166  66.466  1.00  0.00           C  
ATOM    239  CG  PRO A 265      36.487  -4.763  67.844  1.00  0.00           C  
ATOM    240  CD  PRO A 265      35.979  -6.167  67.683  1.00  0.00           C  
ATOM    241  N   ILE A 266      34.150  -4.412  63.753  1.00  0.00           N  
ATOM    242  CA  ILE A 266      34.150  -4.679  62.310  1.00  0.00           C  
ATOM    243  C   ILE A 266      34.683  -3.459  61.579  1.00  0.00           C  
ATOM    244  O   ILE A 266      34.787  -2.367  62.145  1.00  0.00           O  
ATOM    245  CB  ILE A 266      32.740  -4.937  61.728  1.00  0.00           C  
ATOM    246  CG1 ILE A 266      31.870  -3.688  61.912  1.00  0.00           C  
ATOM    247  CG2 ILE A 266      32.110  -6.168  62.371  1.00  0.00           C  
ATOM    248  CD1 ILE A 266      30.682  -3.642  61.007  1.00  0.00           C  
ATOM    249  N   ALA A 267      35.029  -3.660  60.315  1.00  0.00           N  
ATOM    250  CA  ALA A 267      35.480  -2.580  59.464  1.00  0.00           C  
ATOM    251  C   ALA A 267      34.214  -2.207  58.685  1.00  0.00           C  
ATOM    252  O   ALA A 267      33.470  -3.089  58.241  1.00  0.00           O  
ATOM    253  CB  ALA A 267      36.568  -3.066  58.502  1.00  0.00           C  
ATOM    254  N   LEU A 268      33.947  -0.912  58.569  1.00  0.00           N  
ATOM    255  CA  LEU A 268      32.785  -0.439  57.818  1.00  0.00           C  
ATOM    256  C   LEU A 268      33.278   0.684  56.930  1.00  0.00           C  
ATOM    257  O   LEU A 268      34.380   1.192  57.132  1.00  0.00           O  
ATOM    258  CB  LEU A 268      31.674   0.090  58.738  1.00  0.00           C  
ATOM    259  CG  LEU A 268      31.958   1.322  59.597  1.00  0.00           C  
ATOM    260  CD1 LEU A 268      30.658   2.093  59.843  1.00  0.00           C  
ATOM    261  CD2 LEU A 268      32.594   0.879  60.931  1.00  0.00           C  
ATOM    262  N   VAL A 269      32.470   1.069  55.949  1.00  0.00           N  
ATOM    263  CA  VAL A 269      32.867   2.126  55.028  1.00  0.00           C  
ATOM    264  C   VAL A 269      31.742   3.120  54.764  1.00  0.00           C  
ATOM    265  O   VAL A 269      30.561   2.787  54.863  1.00  0.00           O  
ATOM    266  CB  VAL A 269      33.273   1.521  53.639  1.00  0.00           C  
ATOM    267  CG1 VAL A 269      32.066   0.793  53.007  1.00  0.00           C  
ATOM    268  CG2 VAL A 269      33.745   2.608  52.689  1.00  0.00           C  
ATOM    269  N   CYS A 270      32.130   4.352  54.472  1.00  0.00           N  
ATOM    270  CA  CYS A 270      31.187   5.371  54.033  1.00  0.00           C  
ATOM    271  C   CYS A 270      31.996   6.062  52.937  1.00  0.00           C  
ATOM    272  O   CYS A 270      33.178   6.349  53.127  1.00  0.00           O  
ATOM    273  CB  CYS A 270      30.816   6.392  55.118  1.00  0.00           C  
ATOM    274  SG  CYS A 270      29.523   7.560  54.470  1.00  0.00           S  
ATOM    275  N   GLY A 272      31.383   6.299  51.787  1.00  0.00           N  
ATOM    276  CA  GLY A 272      32.111   6.955  50.725  1.00  0.00           C  
ATOM    277  C   GLY A 272      31.661   8.384  50.487  1.00  0.00           C  
ATOM    278  O   GLY A 272      30.527   8.752  50.800  1.00  0.00           O  
ATOM    279  N   PHE A 273      32.559   9.175  49.921  1.00  0.00           N  
ATOM    280  CA  PHE A 273      32.292  10.579  49.623  1.00  0.00           C  
ATOM    281  C   PHE A 273      32.860  10.890  48.229  1.00  0.00           C  
ATOM    282  O   PHE A 273      34.037  10.638  47.954  1.00  0.00           O  
ATOM    283  CB  PHE A 273      32.973  11.461  50.681  1.00  0.00           C  
ATOM    284  CG  PHE A 273      32.609  11.094  52.102  1.00  0.00           C  
ATOM    285  CD1 PHE A 273      31.468  11.626  52.706  1.00  0.00           C  
ATOM    286  CD2 PHE A 273      33.391  10.186  52.827  1.00  0.00           C  
ATOM    287  CE1 PHE A 273      31.110  11.256  54.022  1.00  0.00           C  
ATOM    288  CE2 PHE A 273      33.045   9.807  54.137  1.00  0.00           C  
ATOM    289  CZ  PHE A 273      31.901  10.346  54.734  1.00  0.00           C  
ATOM    290  N   ASP A 274      32.036  11.440  47.348  1.00  0.00           N  
ATOM    291  CA  ASP A 274      32.517  11.761  46.016  1.00  0.00           C  
ATOM    292  C   ASP A 274      32.975  13.205  45.922  1.00  0.00           C  
ATOM    293  O   ASP A 274      32.341  14.098  46.482  1.00  0.00           O  
ATOM    294  CB  ASP A 274      31.432  11.524  44.968  1.00  0.00           C  
ATOM    295  CG  ASP A 274      31.505  10.137  44.349  1.00  0.00           C  
ATOM    296  OD1 ASP A 274      30.684   9.856  43.447  1.00  0.00           O  
ATOM    297  OD2 ASP A 274      32.373   9.339  44.764  1.00  0.00           O  
ATOM    298  N   PRO A 275      34.091  13.445  45.212  1.00  0.00           N  
ATOM    299  CA  PRO A 275      34.637  14.794  45.035  1.00  0.00           C  
ATOM    300  C   PRO A 275      33.864  15.541  43.957  1.00  0.00           C  
ATOM    301  O   PRO A 275      34.285  15.617  42.803  1.00  0.00           O  
ATOM    302  CB  PRO A 275      36.091  14.535  44.639  1.00  0.00           C  
ATOM    303  CG  PRO A 275      35.984  13.263  43.827  1.00  0.00           C  
ATOM    304  CD  PRO A 275      35.009  12.426  44.660  1.00  0.00           C  
ATOM    305  N   THR A 276      32.714  16.082  44.336  1.00  0.00           N  
ATOM    306  CA  THR A 276      31.899  16.843  43.402  1.00  0.00           C  
ATOM    307  C   THR A 276      32.239  18.335  43.517  1.00  0.00           C  
ATOM    308  O   THR A 276      31.687  19.177  42.807  1.00  0.00           O  
ATOM    309  CB  THR A 276      30.405  16.612  43.677  1.00  0.00           C  
ATOM    310  OG1 THR A 276      29.624  17.425  42.790  1.00  0.00           O  
ATOM    311  CG2 THR A 276      30.081  16.964  45.105  1.00  0.00           C  
ATOM    312  N   ALA A 277      33.157  18.642  44.424  1.00  0.00           N  
ATOM    313  CA  ALA A 277      33.640  20.005  44.666  1.00  0.00           C  
ATOM    314  C   ALA A 277      34.943  19.843  45.451  1.00  0.00           C  
ATOM    315  O   ALA A 277      35.308  18.729  45.813  1.00  0.00           O  
ATOM    316  CB  ALA A 277      32.634  20.792  45.479  1.00  0.00           C  
ATOM    317  N   ASP A 278      35.634  20.940  45.735  1.00  0.00           N  
ATOM    318  CA  ASP A 278      36.908  20.861  46.457  1.00  0.00           C  
ATOM    319  C   ASP A 278      36.710  20.771  47.974  1.00  0.00           C  
ATOM    320  O   ASP A 278      37.658  20.903  48.744  1.00  0.00           O  
ATOM    321  CB  ASP A 278      37.783  22.077  46.110  1.00  0.00           C  
ATOM    322  CG  ASP A 278      37.133  23.401  46.506  1.00  0.00           C  
ATOM    323  OD1 ASP A 278      35.914  23.421  46.772  1.00  0.00           O  
ATOM    324  OD2 ASP A 278      37.842  24.424  46.530  1.00  0.00           O  
ATOM    325  N   SER A 279      35.471  20.534  48.386  1.00  0.00           N  
ATOM    326  CA  SER A 279      35.138  20.419  49.798  1.00  0.00           C  
ATOM    327  C   SER A 279      33.820  19.708  49.995  1.00  0.00           C  
ATOM    328  O   SER A 279      32.983  19.686  49.102  1.00  0.00           O  
ATOM    329  CB  SER A 279      35.025  21.812  50.424  1.00  0.00           C  
ATOM    330  OG  SER A 279      34.476  21.733  51.736  1.00  0.00           O  
ATOM    331  N   LEU A 280      33.640  19.114  51.168  1.00  0.00           N  
ATOM    332  CA  LEU A 280      32.377  18.481  51.489  1.00  0.00           C  
ATOM    333  C   LEU A 280      31.536  19.626  52.080  1.00  0.00           C  
ATOM    334  O   LEU A 280      32.061  20.720  52.363  1.00  0.00           O  
ATOM    335  CB  LEU A 280      32.580  17.383  52.534  1.00  0.00           C  
ATOM    336  CG  LEU A 280      33.453  16.191  52.117  1.00  0.00           C  
ATOM    337  CD1 LEU A 280      33.508  15.176  53.258  1.00  0.00           C  
ATOM    338  CD2 LEU A 280      32.875  15.545  50.860  1.00  0.00           C  
ATOM    339  N   HIS A 281      30.242  19.389  52.249  1.00  0.00           N  
ATOM    340  CA  HIS A 281      29.367  20.396  52.818  1.00  0.00           C  
ATOM    341  C   HIS A 281      28.441  19.724  53.827  1.00  0.00           C  
ATOM    342  O   HIS A 281      28.567  18.523  54.087  1.00  0.00           O  
ATOM    343  CB  HIS A 281      28.579  21.122  51.716  1.00  0.00           C  
ATOM    344  CG  HIS A 281      27.790  20.217  50.820  1.00  0.00           C  
ATOM    345  ND1 HIS A 281      26.662  19.548  51.243  1.00  0.00           N  
ATOM    346  CD2 HIS A 281      27.971  19.869  49.524  1.00  0.00           C  
ATOM    347  CE1 HIS A 281      26.183  18.824  50.247  1.00  0.00           C  
ATOM    348  NE2 HIS A 281      26.958  19.000  49.192  1.00  0.00           N  
ATOM    349  N   LEU A 282      27.527  20.496  54.407  1.00  0.00           N  
ATOM    350  CA  LEU A 282      26.619  19.960  55.412  1.00  0.00           C  
ATOM    351  C   LEU A 282      25.868  18.732  54.962  1.00  0.00           C  
ATOM    352  O   LEU A 282      25.450  17.924  55.792  1.00  0.00           O  
ATOM    353  CB  LEU A 282      25.629  21.033  55.878  1.00  0.00           C  
ATOM    354  CG  LEU A 282      26.318  22.084  56.743  1.00  0.00           C  
ATOM    355  CD1 LEU A 282      25.276  23.054  57.282  1.00  0.00           C  
ATOM    356  CD2 LEU A 282      27.041  21.389  57.908  1.00  0.00           C  
ATOM    357  N   GLY A 283      25.689  18.585  53.655  1.00  0.00           N  
ATOM    358  CA  GLY A 283      24.993  17.409  53.151  1.00  0.00           C  
ATOM    359  C   GLY A 283      25.751  16.121  53.447  1.00  0.00           C  
ATOM    360  O   GLY A 283      25.156  15.043  53.485  1.00  0.00           O  
ATOM    361  N   HIS A 284      27.065  16.212  53.665  1.00  0.00           N  
ATOM    362  CA  HIS A 284      27.853  15.008  53.960  1.00  0.00           C  
ATOM    363  C   HIS A 284      28.131  14.826  55.456  1.00  0.00           C  
ATOM    364  O   HIS A 284      28.644  13.787  55.860  1.00  0.00           O  
ATOM    365  CB  HIS A 284      29.224  15.047  53.259  1.00  0.00           C  
ATOM    366  CG  HIS A 284      29.167  15.371  51.798  1.00  0.00           C  
ATOM    367  ND1 HIS A 284      29.157  16.666  51.320  1.00  0.00           N  
ATOM    368  CD2 HIS A 284      29.132  14.567  50.708  1.00  0.00           C  
ATOM    369  CE1 HIS A 284      29.122  16.645  49.998  1.00  0.00           C  
ATOM    370  NE2 HIS A 284      29.106  15.383  49.602  1.00  0.00           N  
ATOM    371  N   LEU A 285      27.787  15.814  56.282  1.00  0.00           N  
ATOM    372  CA  LEU A 285      28.107  15.733  57.706  1.00  0.00           C  
ATOM    373  C   LEU A 285      27.496  14.603  58.530  1.00  0.00           C  
ATOM    374  O   LEU A 285      28.196  13.981  59.330  1.00  0.00           O  
ATOM    375  CB  LEU A 285      27.807  17.074  58.395  1.00  0.00           C  
ATOM    376  CG  LEU A 285      28.377  17.193  59.818  1.00  0.00           C  
ATOM    377  CD1 LEU A 285      29.903  16.963  59.776  1.00  0.00           C  
ATOM    378  CD2 LEU A 285      28.078  18.594  60.391  1.00  0.00           C  
ATOM    379  N   VAL A 286      26.207  14.325  58.353  1.00  0.00           N  
ATOM    380  CA  VAL A 286      25.591  13.269  59.145  1.00  0.00           C  
ATOM    381  C   VAL A 286      26.249  11.915  58.872  1.00  0.00           C  
ATOM    382  O   VAL A 286      26.600  11.202  59.813  1.00  0.00           O  
ATOM    383  CB  VAL A 286      24.063  13.205  58.911  1.00  0.00           C  
ATOM    384  CG1 VAL A 286      23.484  11.945  59.527  1.00  0.00           C  
ATOM    385  CG2 VAL A 286      23.404  14.444  59.541  1.00  0.00           C  
ATOM    386  N   PRO A 288      26.432  11.544  57.590  1.00  0.00           N  
ATOM    387  CA  PRO A 288      27.076  10.253  57.305  1.00  0.00           C  
ATOM    388  C   PRO A 288      28.491  10.202  57.885  1.00  0.00           C  
ATOM    389  O   PRO A 288      28.925   9.166  58.409  1.00  0.00           O  
ATOM    390  CB  PRO A 288      27.106  10.196  55.779  1.00  0.00           C  
ATOM    391  CG  PRO A 288      25.946  11.017  55.373  1.00  0.00           C  
ATOM    392  CD  PRO A 288      25.942  12.171  56.352  1.00  0.00           C  
ATOM    393  N   LEU A 289      29.206  11.321  57.787  1.00  0.00           N  
ATOM    394  CA  LEU A 289      30.575  11.417  58.295  1.00  0.00           C  
ATOM    395  C   LEU A 289      30.667  11.219  59.817  1.00  0.00           C  
ATOM    396  O   LEU A 289      31.521  10.474  60.310  1.00  0.00           O  
ATOM    397  CB  LEU A 289      31.174  12.782  57.946  1.00  0.00           C  
ATOM    398  CG  LEU A 289      32.621  12.914  57.445  1.00  0.00           C  
ATOM    399  CD1 LEU A 289      33.125  14.324  57.773  1.00  0.00           C  
ATOM    400  CD2 LEU A 289      33.537  11.870  58.056  1.00  0.00           C  
ATOM    401  N   LEU A 290      29.820  11.918  60.563  1.00  0.00           N  
ATOM    402  CA  LEU A 290      29.828  11.790  62.008  1.00  0.00           C  
ATOM    403  C   LEU A 290      29.326  10.407  62.392  1.00  0.00           C  
ATOM    404  O   LEU A 290      29.685   9.876  63.436  1.00  0.00           O  
ATOM    405  CB  LEU A 290      28.938  12.858  62.658  1.00  0.00           C  
ATOM    406  CG  LEU A 290      29.296  14.304  62.313  1.00  0.00           C  
ATOM    407  CD1 LEU A 290      28.283  15.248  62.953  1.00  0.00           C  
ATOM    408  CD2 LEU A 290      30.721  14.615  62.809  1.00  0.00           C  
ATOM    409  N   CYS A 291      28.485   9.823  61.551  1.00  0.00           N  
ATOM    410  CA  CYS A 291      27.971   8.493  61.861  1.00  0.00           C  
ATOM    411  C   CYS A 291      29.130   7.490  61.804  1.00  0.00           C  
ATOM    412  O   CYS A 291      29.153   6.489  62.537  1.00  0.00           O  
ATOM    413  CB  CYS A 291      26.885   8.104  60.866  1.00  0.00           C  
ATOM    414  SG  CYS A 291      25.766   6.878  61.531  1.00  0.00           S  
ATOM    415  N   LEU A 292      30.088   7.766  60.924  1.00  0.00           N  
ATOM    416  CA  LEU A 292      31.266   6.913  60.780  1.00  0.00           C  
ATOM    417  C   LEU A 292      32.033   7.010  62.103  1.00  0.00           C  
ATOM    418  O   LEU A 292      32.550   6.018  62.617  1.00  0.00           O  
ATOM    419  CB  LEU A 292      32.112   7.412  59.602  1.00  0.00           C  
ATOM    420  CG  LEU A 292      33.050   6.458  58.882  1.00  0.00           C  
ATOM    421  CD1 LEU A 292      32.272   5.227  58.384  1.00  0.00           C  
ATOM    422  CD2 LEU A 292      33.697   7.222  57.699  1.00  0.00           C  
ATOM    423  N   LYS A 293      32.075   8.216  62.662  1.00  0.00           N  
ATOM    424  CA  LYS A 293      32.733   8.476  63.944  1.00  0.00           C  
ATOM    425  C   LYS A 293      31.986   7.765  65.098  1.00  0.00           C  
ATOM    426  O   LYS A 293      32.608   7.260  66.036  1.00  0.00           O  
ATOM    427  CB  LYS A 293      32.768   9.990  64.173  1.00  0.00           C  
ATOM    428  CG  LYS A 293      33.514  10.502  65.396  1.00  0.00           C  
ATOM    429  CD  LYS A 293      33.693  12.038  65.240  1.00  0.00           C  
ATOM    430  CE  LYS A 293      34.367  12.717  66.431  1.00  0.00           C  
ATOM    431  NZ  LYS A 293      35.797  12.330  66.607  1.00  0.00           N  
ATOM    432  N   ARG A 294      30.656   7.724  65.029  1.00  0.00           N  
ATOM    433  CA  ARG A 294      29.872   7.051  66.065  1.00  0.00           C  
ATOM    434  C   ARG A 294      30.214   5.562  66.073  1.00  0.00           C  
ATOM    435  O   ARG A 294      30.303   4.935  67.130  1.00  0.00           O  
ATOM    436  CB  ARG A 294      28.363   7.258  65.824  1.00  0.00           C  
ATOM    437  CG  ARG A 294      27.904   8.730  65.955  1.00  0.00           C  
ATOM    438  CD  ARG A 294      26.425   8.938  65.561  1.00  0.00           C  
ATOM    439  NE  ARG A 294      26.137  10.355  65.294  1.00  0.00           N  
ATOM    440  CZ  ARG A 294      26.050  11.299  66.228  1.00  0.00           C  
ATOM    441  NH1 ARG A 294      26.214  10.987  67.515  1.00  0.00           N  
ATOM    442  NH2 ARG A 294      25.838  12.567  65.874  1.00  0.00           N  
ATOM    443  N   PHE A 295      30.402   4.985  64.894  1.00  0.00           N  
ATOM    444  CA  PHE A 295      30.758   3.576  64.840  1.00  0.00           C  
ATOM    445  C   PHE A 295      32.152   3.390  65.423  1.00  0.00           C  
ATOM    446  O   PHE A 295      32.381   2.462  66.198  1.00  0.00           O  
ATOM    447  CB  PHE A 295      30.685   3.046  63.403  1.00  0.00           C  
ATOM    448  CG  PHE A 295      29.332   2.516  63.034  1.00  0.00           C  
ATOM    449  CD1 PHE A 295      29.022   1.171  63.208  1.00  0.00           C  
ATOM    450  CD2 PHE A 295      28.341   3.376  62.550  1.00  0.00           C  
ATOM    451  CE1 PHE A 295      27.742   0.685  62.904  1.00  0.00           C  
ATOM    452  CE2 PHE A 295      27.063   2.895  62.243  1.00  0.00           C  
ATOM    453  CZ  PHE A 295      26.766   1.547  62.423  1.00  0.00           C  
ATOM    454  N   GLN A 296      33.080   4.273  65.071  1.00  0.00           N  
ATOM    455  CA  GLN A 296      34.431   4.151  65.611  1.00  0.00           C  
ATOM    456  C   GLN A 296      34.421   4.237  67.145  1.00  0.00           C  
ATOM    457  O   GLN A 296      35.124   3.486  67.818  1.00  0.00           O  
ATOM    458  CB  GLN A 296      35.363   5.226  65.031  1.00  0.00           C  
ATOM    459  CG  GLN A 296      36.821   5.039  65.478  1.00  0.00           C  
ATOM    460  CD  GLN A 296      37.791   5.961  64.779  1.00  0.00           C  
ATOM    461  OE1 GLN A 296      37.549   7.154  64.670  1.00  0.00           O  
ATOM    462  NE2 GLN A 296      38.920   5.409  64.317  1.00  0.00           N  
ATOM    463  N   GLN A 297      33.618   5.140  67.705  1.00  0.00           N  
ATOM    464  CA  GLN A 297      33.564   5.273  69.159  1.00  0.00           C  
ATOM    465  C   GLN A 297      32.991   4.037  69.829  1.00  0.00           C  
ATOM    466  O   GLN A 297      33.245   3.786  71.001  1.00  0.00           O  
ATOM    467  CB  GLN A 297      32.759   6.510  69.564  1.00  0.00           C  
ATOM    468  CG  GLN A 297      33.499   7.811  69.301  1.00  0.00           C  
ATOM    469  CD  GLN A 297      32.717   9.020  69.780  1.00  0.00           C  
ATOM    470  OE1 GLN A 297      31.510   8.931  70.026  1.00  0.00           O  
ATOM    471  NE2 GLN A 297      33.393  10.159  69.901  1.00  0.00           N  
ATOM    472  N   ALA A 298      32.220   3.264  69.082  1.00  0.00           N  
ATOM    473  CA  ALA A 298      31.654   2.038  69.600  1.00  0.00           C  
ATOM    474  C   ALA A 298      32.685   0.913  69.451  1.00  0.00           C  
ATOM    475  O   ALA A 298      32.401  -0.243  69.779  1.00  0.00           O  
ATOM    476  CB  ALA A 298      30.371   1.696  68.844  1.00  0.00           C  
ATOM    477  N   GLY A 305      33.871   1.259  68.947  1.00  0.00           N  
ATOM    478  CA  GLY A 305      34.945   0.286  68.781  1.00  0.00           C  
ATOM    479  C   GLY A 305      35.195  -0.249  67.376  1.00  0.00           C  
ATOM    480  O   GLY A 305      36.126  -1.027  67.143  1.00  0.00           O  
ATOM    481  N   HIS A 306      34.383   0.175  66.418  1.00  0.00           N  
ATOM    482  CA  HIS A 306      34.540  -0.314  65.062  1.00  0.00           C  
ATOM    483  C   HIS A 306      35.555   0.479  64.257  1.00  0.00           C  
ATOM    484  O   HIS A 306      35.953   1.574  64.656  1.00  0.00           O  
ATOM    485  CB  HIS A 306      33.173  -0.342  64.404  1.00  0.00           C  
ATOM    486  CG  HIS A 306      32.186  -1.161  65.168  1.00  0.00           C  
ATOM    487  ND1 HIS A 306      32.287  -2.534  65.266  1.00  0.00           N  
ATOM    488  CD2 HIS A 306      31.142  -0.802  65.954  1.00  0.00           C  
ATOM    489  CE1 HIS A 306      31.349  -2.983  66.082  1.00  0.00           C  
ATOM    490  NE2 HIS A 306      30.641  -1.953  66.513  1.00  0.00           N  
ATOM    491  N   LYS A 307      35.986  -0.093  63.132  1.00  0.00           N  
ATOM    492  CA  LYS A 307      36.994   0.529  62.275  1.00  0.00           C  
ATOM    493  C   LYS A 307      36.384   1.174  61.038  1.00  0.00           C  
ATOM    494  O   LYS A 307      35.862   0.487  60.157  1.00  0.00           O  
ATOM    495  CB  LYS A 307      38.015  -0.515  61.848  1.00  0.00           C  
ATOM    496  CG  LYS A 307      39.201   0.044  61.046  1.00  0.00           C  
ATOM    497  CD  LYS A 307      40.068  -1.117  60.533  1.00  0.00           C  
ATOM    498  CE  LYS A 307      41.267  -0.635  59.730  1.00  0.00           C  
ATOM    499  NZ  LYS A 307      42.361  -0.097  60.617  1.00  0.00           N  
ATOM    500  N   PRO A 308      36.474   2.505  60.942  1.00  0.00           N  
ATOM    501  CA  PRO A 308      35.911   3.223  59.795  1.00  0.00           C  
ATOM    502  C   PRO A 308      36.841   3.379  58.595  1.00  0.00           C  
ATOM    503  O   PRO A 308      38.014   3.716  58.738  1.00  0.00           O  
ATOM    504  CB  PRO A 308      35.544   4.573  60.397  1.00  0.00           C  
ATOM    505  CG  PRO A 308      36.680   4.817  61.337  1.00  0.00           C  
ATOM    506  CD  PRO A 308      36.941   3.448  61.975  1.00  0.00           C  
ATOM    507  N   VAL A 309      36.318   3.113  57.409  1.00  0.00           N  
ATOM    508  CA  VAL A 309      37.118   3.306  56.216  1.00  0.00           C  
ATOM    509  C   VAL A 309      36.471   4.499  55.541  1.00  0.00           C  
ATOM    510  O   VAL A 309      35.282   4.458  55.238  1.00  0.00           O  
ATOM    511  CB  VAL A 309      37.049   2.090  55.262  1.00  0.00           C  
ATOM    512  CG1 VAL A 309      37.806   2.419  53.968  1.00  0.00           C  
ATOM    513  CG2 VAL A 309      37.668   0.844  55.946  1.00  0.00           C  
ATOM    514  N   ALA A 310      37.219   5.579  55.353  1.00  0.00           N  
ATOM    515  CA  ALA A 310      36.637   6.753  54.695  1.00  0.00           C  
ATOM    516  C   ALA A 310      37.060   6.690  53.253  1.00  0.00           C  
ATOM    517  O   ALA A 310      38.211   6.934  52.936  1.00  0.00           O  
ATOM    518  CB  ALA A 310      37.147   8.034  55.328  1.00  0.00           C  
ATOM    519  N   LEU A 311      36.129   6.342  52.383  1.00  0.00           N  
ATOM    520  CA  LEU A 311      36.441   6.228  50.970  1.00  0.00           C  
ATOM    521  C   LEU A 311      36.144   7.521  50.235  1.00  0.00           C  
ATOM    522  O   LEU A 311      35.051   8.081  50.381  1.00  0.00           O  
ATOM    523  CB  LEU A 311      35.622   5.102  50.350  1.00  0.00           C  
ATOM    524  CG  LEU A 311      35.658   4.846  48.840  1.00  0.00           C  
ATOM    525  CD1 LEU A 311      37.008   4.307  48.404  1.00  0.00           C  
ATOM    526  CD2 LEU A 311      34.578   3.811  48.519  1.00  0.00           C  
ATOM    527  N   VAL A 312      37.119   7.995  49.464  1.00  0.00           N  
ATOM    528  CA  VAL A 312      36.943   9.213  48.656  1.00  0.00           C  
ATOM    529  C   VAL A 312      36.871   8.685  47.212  1.00  0.00           C  
ATOM    530  O   VAL A 312      37.726   7.901  46.791  1.00  0.00           O  
ATOM    531  CB  VAL A 312      38.136  10.198  48.855  1.00  0.00           C  
ATOM    532  CG1 VAL A 312      37.978  11.436  47.966  1.00  0.00           C  
ATOM    533  CG2 VAL A 312      38.196  10.639  50.303  1.00  0.00           C  
ATOM    534  N   GLY A 313      35.830   9.081  46.480  1.00  0.00           N  
ATOM    535  CA  GLY A 313      35.622   8.596  45.122  1.00  0.00           C  
ATOM    536  C   GLY A 313      36.407   9.197  43.970  1.00  0.00           C  
ATOM    537  O   GLY A 313      35.841   9.885  43.105  1.00  0.00           O  
ATOM    538  N   GLY A 314      37.703   8.902  43.928  1.00  0.00           N  
ATOM    539  CA  GLY A 314      38.543   9.431  42.867  1.00  0.00           C  
ATOM    540  C   GLY A 314      38.085   8.958  41.503  1.00  0.00           C  
ATOM    541  O   GLY A 314      38.293   9.641  40.500  1.00  0.00           O  
ATOM    542  N   ALA A 315      37.466   7.781  41.457  1.00  0.00           N  
ATOM    543  CA  ALA A 315      36.980   7.258  40.193  1.00  0.00           C  
ATOM    544  C   ALA A 315      35.493   7.550  40.064  1.00  0.00           C  
ATOM    545  O   ALA A 315      35.042   8.028  39.035  1.00  0.00           O  
ATOM    546  CB  ALA A 315      37.236   5.730  40.099  1.00  0.00           C  
ATOM    547  N   THR A 316      34.723   7.276  41.110  1.00  0.00           N  
ATOM    548  CA  THR A 316      33.294   7.513  41.011  1.00  0.00           C  
ATOM    549  C   THR A 316      32.973   8.985  40.785  1.00  0.00           C  
ATOM    550  O   THR A 316      31.958   9.311  40.165  1.00  0.00           O  
ATOM    551  CB  THR A 316      32.527   6.951  42.241  1.00  0.00           C  
ATOM    552  OG1 THR A 316      33.253   7.211  43.442  1.00  0.00           O  
ATOM    553  CG2 THR A 316      32.333   5.431  42.099  1.00  0.00           C  
ATOM    554  N   GLY A 317      33.853   9.867  41.257  1.00  0.00           N  
ATOM    555  CA  GLY A 317      33.653  11.294  41.067  1.00  0.00           C  
ATOM    556  C   GLY A 317      33.878  11.710  39.616  1.00  0.00           C  
ATOM    557  O   GLY A 317      33.603  12.847  39.234  1.00  0.00           O  
ATOM    558  N   LEU A 333      34.392  10.790  38.806  1.00  0.00           N  
ATOM    559  CA  LEU A 333      34.634  11.051  37.384  1.00  0.00           C  
ATOM    560  C   LEU A 333      33.483  10.502  36.549  1.00  0.00           C  
ATOM    561  O   LEU A 333      33.493  10.588  35.312  1.00  0.00           O  
ATOM    562  CB  LEU A 333      35.945  10.394  36.936  1.00  0.00           C  
ATOM    563  CG  LEU A 333      37.244  11.085  37.371  1.00  0.00           C  
ATOM    564  CD1 LEU A 333      38.442  10.150  37.142  1.00  0.00           C  
ATOM    565  CD2 LEU A 333      37.418  12.384  36.571  1.00  0.00           C  
ATOM    566  N   ILE A 335      32.500   9.933  37.240  1.00  0.00           N  
ATOM    567  CA  ILE A 335      31.326   9.341  36.604  1.00  0.00           C  
ATOM    568  C   ILE A 335      30.057  10.095  36.993  1.00  0.00           C  
ATOM    569  O   ILE A 335      29.265  10.491  36.125  1.00  0.00           O  
ATOM    570  CB  ILE A 335      31.175   7.855  37.015  1.00  0.00           C  
ATOM    571  CG1 ILE A 335      32.388   7.053  36.528  1.00  0.00           C  
ATOM    572  CG2 ILE A 335      29.849   7.290  36.500  1.00  0.00           C  
ATOM    573  CD1 ILE A 335      32.731   7.230  35.032  1.00  0.00           C  
ATOM    574  N   GLY A 336      29.862  10.282  38.296  1.00  0.00           N  
ATOM    575  CA  GLY A 336      28.693  10.998  38.799  1.00  0.00           C  
ATOM    576  C   GLY A 336      27.539  10.098  39.220  1.00  0.00           C  
ATOM    577  O   GLY A 336      27.052   9.308  38.420  1.00  0.00           O  
ATOM    578  N   ASP A 337      27.107  10.225  40.475  1.00  0.00           N  
ATOM    579  CA  ASP A 337      26.012   9.426  41.036  1.00  0.00           C  
ATOM    580  C   ASP A 337      24.672  10.077  40.689  1.00  0.00           C  
ATOM    581  O   ASP A 337      24.405  11.202  41.102  1.00  0.00           O  
ATOM    582  CB  ASP A 337      26.177   9.318  42.565  1.00  0.00           C  
ATOM    583  CG  ASP A 337      25.156   8.377  43.215  1.00  0.00           C  
ATOM    584  OD1 ASP A 337      25.272   8.124  44.438  1.00  0.00           O  
ATOM    585  OD2 ASP A 337      24.238   7.897  42.515  1.00  0.00           O  
ATOM    586  N   PRO A 338      23.809   9.372  39.929  1.00  0.00           N  
ATOM    587  CA  PRO A 338      22.488   9.880  39.513  1.00  0.00           C  
ATOM    588  C   PRO A 338      21.379   9.673  40.531  1.00  0.00           C  
ATOM    589  O   PRO A 338      20.249  10.153  40.350  1.00  0.00           O  
ATOM    590  CB  PRO A 338      22.204   9.078  38.252  1.00  0.00           C  
ATOM    591  CG  PRO A 338      22.729   7.707  38.656  1.00  0.00           C  
ATOM    592  CD  PRO A 338      24.080   8.061  39.309  1.00  0.00           C  
ATOM    593  N   SER A 339      21.702   8.951  41.598  1.00  0.00           N  
ATOM    594  CA  SER A 339      20.727   8.608  42.622  1.00  0.00           C  
ATOM    595  C   SER A 339      19.835   9.759  43.068  1.00  0.00           C  
ATOM    596  O   SER A 339      20.286  10.739  43.664  1.00  0.00           O  
ATOM    597  CB  SER A 339      21.446   7.959  43.806  1.00  0.00           C  
ATOM    598  OG  SER A 339      22.178   6.826  43.338  1.00  0.00           O  
ATOM    599  N   PHE A 340      18.555   9.611  42.746  1.00  0.00           N  
ATOM    600  CA  PHE A 340      17.531  10.596  43.057  1.00  0.00           C  
ATOM    601  C   PHE A 340      17.866  12.005  42.563  1.00  0.00           C  
ATOM    602  O   PHE A 340      17.427  13.000  43.147  1.00  0.00           O  
ATOM    603  CB  PHE A 340      17.234  10.589  44.568  1.00  0.00           C  
ATOM    604  CG  PHE A 340      16.575   9.319  45.038  1.00  0.00           C  
ATOM    605  CD1 PHE A 340      17.338   8.252  45.517  1.00  0.00           C  
ATOM    606  CD2 PHE A 340      15.189   9.170  44.959  1.00  0.00           C  
ATOM    607  CE1 PHE A 340      16.727   7.049  45.908  1.00  0.00           C  
ATOM    608  CE2 PHE A 340      14.579   7.984  45.342  1.00  0.00           C  
ATOM    609  CZ  PHE A 340      15.353   6.915  45.822  1.00  0.00           C  
ATOM    610  N   LYS A 341      18.649  12.083  41.489  1.00  0.00           N  
ATOM    611  CA  LYS A 341      19.026  13.368  40.893  1.00  0.00           C  
ATOM    612  C   LYS A 341      18.140  13.620  39.671  1.00  0.00           C  
ATOM    613  O   LYS A 341      17.888  12.708  38.873  1.00  0.00           O  
ATOM    614  CB  LYS A 341      20.496  13.362  40.465  1.00  0.00           C  
ATOM    615  CG  LYS A 341      21.430  14.167  41.363  1.00  0.00           C  
ATOM    616  CD  LYS A 341      21.685  13.503  42.710  1.00  0.00           C  
ATOM    617  CE  LYS A 341      22.435  12.177  42.529  1.00  0.00           C  
ATOM    618  NZ  LYS A 341      22.934  11.534  43.791  1.00  0.00           N  
ATOM    619  N   ALA A 342      17.672  14.855  39.516  1.00  0.00           N  
ATOM    620  CA  ALA A 342      16.801  15.182  38.390  1.00  0.00           C  
ATOM    621  C   ALA A 342      17.562  15.300  37.080  1.00  0.00           C  
ATOM    622  O   ALA A 342      17.039  14.937  36.028  1.00  0.00           O  
ATOM    623  CB  ALA A 342      16.036  16.481  38.663  1.00  0.00           C  
ATOM    624  N   ALA A 343      18.794  15.794  37.136  1.00  0.00           N  
ATOM    625  CA  ALA A 343      19.570  15.965  35.913  1.00  0.00           C  
ATOM    626  C   ALA A 343      20.999  15.425  35.940  1.00  0.00           C  
ATOM    627  O   ALA A 343      21.639  15.325  36.994  1.00  0.00           O  
ATOM    628  CB  ALA A 343      19.601  17.440  35.529  1.00  0.00           C  
ATOM    629  N   GLU A 344      21.475  15.101  34.741  1.00  0.00           N  
ATOM    630  CA  GLU A 344      22.818  14.593  34.487  1.00  0.00           C  
ATOM    631  C   GLU A 344      23.826  15.517  35.181  1.00  0.00           C  
ATOM    632  O   GLU A 344      23.746  16.739  35.040  1.00  0.00           O  
ATOM    633  CB  GLU A 344      23.047  14.601  32.973  1.00  0.00           C  
ATOM    634  CG  GLU A 344      24.251  13.850  32.497  1.00  0.00           C  
ATOM    635  CD  GLU A 344      24.048  12.345  32.505  1.00  0.00           C  
ATOM    636  OE1 GLU A 344      25.073  11.647  32.484  1.00  0.00           O  
ATOM    637  OE2 GLU A 344      22.888  11.865  32.521  1.00  0.00           O  
ATOM    638  N   ARG A 345      24.759  14.945  35.938  1.00  0.00           N  
ATOM    639  CA  ARG A 345      25.766  15.748  36.630  1.00  0.00           C  
ATOM    640  C   ARG A 345      26.856  16.172  35.653  1.00  0.00           C  
ATOM    641  O   ARG A 345      27.106  15.499  34.660  1.00  0.00           O  
ATOM    642  CB  ARG A 345      26.390  14.955  37.777  1.00  0.00           C  
ATOM    643  CG  ARG A 345      25.362  14.335  38.695  1.00  0.00           C  
ATOM    644  CD  ARG A 345      25.998  13.573  39.844  1.00  0.00           C  
ATOM    645  NE  ARG A 345      25.657  14.187  41.123  1.00  0.00           N  
ATOM    646  CZ  ARG A 345      25.861  13.621  42.304  1.00  0.00           C  
ATOM    647  NH1 ARG A 345      26.406  12.413  42.376  1.00  0.00           N  
ATOM    648  NH2 ARG A 345      25.528  14.268  43.414  1.00  0.00           N  
ATOM    649  N   LYS A 407      27.507  17.293  35.937  1.00  0.00           N  
ATOM    650  CA  LYS A 407      28.562  17.785  35.064  1.00  0.00           C  
ATOM    651  C   LYS A 407      29.805  16.909  35.175  1.00  0.00           C  
ATOM    652  O   LYS A 407      30.185  16.500  36.273  1.00  0.00           O  
ATOM    653  CB  LYS A 407      28.922  19.229  35.438  1.00  0.00           C  
ATOM    654  CG  LYS A 407      30.006  19.839  34.557  1.00  0.00           C  
ATOM    655  CD  LYS A 407      30.334  21.270  34.968  1.00  0.00           C  
ATOM    656  CE  LYS A 407      31.483  21.823  34.136  1.00  0.00           C  
ATOM    657  NZ  LYS A 407      31.770  23.248  34.455  1.00  0.00           N  
ATOM    658  N   LEU A 408      30.437  16.618  34.045  1.00  0.00           N  
ATOM    659  CA  LEU A 408      31.647  15.799  34.063  1.00  0.00           C  
ATOM    660  C   LEU A 408      32.857  16.684  34.318  1.00  0.00           C  
ATOM    661  O   LEU A 408      33.115  17.623  33.567  1.00  0.00           O  
ATOM    662  CB  LEU A 408      31.839  15.060  32.732  1.00  0.00           C  
ATOM    663  CG  LEU A 408      30.891  13.895  32.420  1.00  0.00           C  
ATOM    664  CD1 LEU A 408      31.109  13.445  30.988  1.00  0.00           C  
ATOM    665  CD2 LEU A 408      31.121  12.734  33.389  1.00  0.00           C  
ATOM    666  N   ASN A 418      33.590  16.396  35.388  1.00  0.00           N  
ATOM    667  CA  ASN A 418      34.789  17.168  35.704  1.00  0.00           C  
ATOM    668  C   ASN A 418      36.005  16.484  35.086  1.00  0.00           C  
ATOM    669  O   ASN A 418      35.949  15.307  34.735  1.00  0.00           O  
ATOM    670  CB  ASN A 418      34.937  17.299  37.219  1.00  0.00           C  
ATOM    671  CG  ASN A 418      33.888  18.230  37.819  1.00  0.00           C  
ATOM    672  OD1 ASN A 418      33.891  19.426  37.546  1.00  0.00           O  
ATOM    673  ND2 ASN A 418      32.982  17.681  38.624  1.00  0.00           N  
ATOM    674  N   THR A 419      37.101  17.216  34.936  1.00  0.00           N  
ATOM    675  CA  THR A 419      38.299  16.637  34.340  1.00  0.00           C  
ATOM    676  C   THR A 419      39.079  15.818  35.358  1.00  0.00           C  
ATOM    677  O   THR A 419      38.931  16.009  36.571  1.00  0.00           O  
ATOM    678  CB  THR A 419      39.230  17.722  33.815  1.00  0.00           C  
ATOM    679  OG1 THR A 419      39.777  18.439  34.927  1.00  0.00           O  
ATOM    680  CG2 THR A 419      38.462  18.693  32.912  1.00  0.00           C  
ATOM    681  N   GLU A 420      39.911  14.910  34.854  1.00  0.00           N  
ATOM    682  CA  GLU A 420      40.738  14.063  35.704  1.00  0.00           C  
ATOM    683  C   GLU A 420      41.624  14.910  36.618  1.00  0.00           C  
ATOM    684  O   GLU A 420      41.711  14.644  37.813  1.00  0.00           O  
ATOM    685  CB  GLU A 420      41.616  13.140  34.843  1.00  0.00           C  
ATOM    686  CG  GLU A 420      40.863  12.011  34.152  1.00  0.00           C  
ATOM    687  CD  GLU A 420      41.131  10.636  34.775  1.00  0.00           C  
ATOM    688  OE1 GLU A 420      40.503   9.645  34.324  1.00  0.00           O  
ATOM    689  OE2 GLU A 420      41.970  10.537  35.703  1.00  0.00           O  
ATOM    690  N   GLU A 421      42.275  15.930  36.057  1.00  0.00           N  
ATOM    691  CA  GLU A 421      43.157  16.809  36.833  1.00  0.00           C  
ATOM    692  C   GLU A 421      42.463  17.480  38.020  1.00  0.00           C  
ATOM    693  O   GLU A 421      43.002  17.535  39.125  1.00  0.00           O  
ATOM    694  CB  GLU A 421      43.746  17.909  35.944  1.00  0.00           C  
ATOM    695  CG  GLU A 421      44.642  17.429  34.801  1.00  0.00           C  
ATOM    696  CD  GLU A 421      43.900  16.620  33.747  1.00  0.00           C  
ATOM    697  OE1 GLU A 421      42.781  17.017  33.349  1.00  0.00           O  
ATOM    698  OE2 GLU A 421      44.449  15.588  33.302  1.00  0.00           O  
ATOM    699  N   THR A 422      41.272  18.005  37.780  1.00  0.00           N  
ATOM    700  CA  THR A 422      40.508  18.677  38.819  1.00  0.00           C  
ATOM    701  C   THR A 422      40.026  17.725  39.925  1.00  0.00           C  
ATOM    702  O   THR A 422      40.137  18.032  41.104  1.00  0.00           O  
ATOM    703  CB  THR A 422      39.297  19.403  38.201  1.00  0.00           C  
ATOM    704  OG1 THR A 422      39.762  20.489  37.392  1.00  0.00           O  
ATOM    705  CG2 THR A 422      38.375  19.938  39.280  1.00  0.00           C  
ATOM    706  N   VAL A 423      39.485  16.573  39.541  1.00  0.00           N  
ATOM    707  CA  VAL A 423      38.998  15.618  40.535  1.00  0.00           C  
ATOM    708  C   VAL A 423      40.163  15.077  41.375  1.00  0.00           C  
ATOM    709  O   VAL A 423      40.039  14.877  42.581  1.00  0.00           O  
ATOM    710  CB  VAL A 423      38.221  14.470  39.841  1.00  0.00           C  
ATOM    711  CG1 VAL A 423      37.811  13.412  40.852  1.00  0.00           C  
ATOM    712  CG2 VAL A 423      36.965  15.045  39.151  1.00  0.00           C  
ATOM    713  N   GLN A 424      41.309  14.859  40.742  1.00  0.00           N  
ATOM    714  CA  GLN A 424      42.474  14.364  41.464  1.00  0.00           C  
ATOM    715  C   GLN A 424      42.810  15.357  42.573  1.00  0.00           C  
ATOM    716  O   GLN A 424      43.150  14.971  43.693  1.00  0.00           O  
ATOM    717  CB  GLN A 424      43.668  14.245  40.521  1.00  0.00           C  
ATOM    718  CG  GLN A 424      44.939  13.821  41.216  1.00  0.00           C  
ATOM    719  CD  GLN A 424      46.166  14.516  40.649  1.00  0.00           C  
ATOM    720  OE1 GLN A 424      46.459  14.417  39.448  1.00  0.00           O  
ATOM    721  NE2 GLN A 424      46.893  15.228  41.514  1.00  0.00           N  
ATOM    722  N   GLU A 425      42.719  16.642  42.251  1.00  0.00           N  
ATOM    723  CA  GLU A 425      43.015  17.682  43.227  1.00  0.00           C  
ATOM    724  C   GLU A 425      41.923  17.719  44.309  1.00  0.00           C  
ATOM    725  O   GLU A 425      42.215  17.812  45.497  1.00  0.00           O  
ATOM    726  CB  GLU A 425      43.109  19.040  42.528  1.00  0.00           C  
ATOM    727  CG  GLU A 425      43.802  20.114  43.347  1.00  0.00           C  
ATOM    728  CD  GLU A 425      45.305  19.877  43.499  1.00  0.00           C  
ATOM    729  OE1 GLU A 425      45.980  20.754  44.087  1.00  0.00           O  
ATOM    730  OE2 GLU A 425      45.813  18.826  43.035  1.00  0.00           O  
ATOM    731  N   TRP A 426      40.664  17.645  43.898  1.00  0.00           N  
ATOM    732  CA  TRP A 426      39.589  17.658  44.875  1.00  0.00           C  
ATOM    733  C   TRP A 426      39.700  16.451  45.810  1.00  0.00           C  
ATOM    734  O   TRP A 426      39.364  16.542  46.978  1.00  0.00           O  
ATOM    735  CB  TRP A 426      38.226  17.677  44.172  1.00  0.00           C  
ATOM    736  CG  TRP A 426      37.965  18.970  43.457  1.00  0.00           C  
ATOM    737  CD1 TRP A 426      38.751  20.094  43.478  1.00  0.00           C  
ATOM    738  CD2 TRP A 426      36.849  19.277  42.613  1.00  0.00           C  
ATOM    739  NE1 TRP A 426      38.185  21.083  42.698  1.00  0.00           N  
ATOM    740  CE2 TRP A 426      37.015  20.607  42.160  1.00  0.00           C  
ATOM    741  CE3 TRP A 426      35.720  18.562  42.202  1.00  0.00           C  
ATOM    742  CZ2 TRP A 426      36.101  21.228  41.307  1.00  0.00           C  
ATOM    743  CZ3 TRP A 426      34.811  19.178  41.357  1.00  0.00           C  
ATOM    744  CH2 TRP A 426      35.004  20.502  40.920  1.00  0.00           C  
ATOM    745  N   VAL A 427      40.181  15.325  45.292  1.00  0.00           N  
ATOM    746  CA  VAL A 427      40.326  14.123  46.108  1.00  0.00           C  
ATOM    747  C   VAL A 427      41.263  14.337  47.286  1.00  0.00           C  
ATOM    748  O   VAL A 427      40.946  13.951  48.406  1.00  0.00           O  
ATOM    749  CB  VAL A 427      40.829  12.912  45.272  1.00  0.00           C  
ATOM    750  CG1 VAL A 427      41.244  11.764  46.201  1.00  0.00           C  
ATOM    751  CG2 VAL A 427      39.709  12.429  44.339  1.00  0.00           C  
ATOM    752  N   ASP A 429      42.421  14.943  47.048  1.00  0.00           N  
ATOM    753  CA  ASP A 429      43.335  15.167  48.155  1.00  0.00           C  
ATOM    754  C   ASP A 429      42.778  16.170  49.143  1.00  0.00           C  
ATOM    755  O   ASP A 429      42.984  16.032  50.345  1.00  0.00           O  
ATOM    756  CB  ASP A 429      44.700  15.640  47.662  1.00  0.00           C  
ATOM    757  CG  ASP A 429      45.717  14.530  47.673  1.00  0.00           C  
ATOM    758  OD1 ASP A 429      45.650  13.661  46.772  1.00  0.00           O  
ATOM    759  OD2 ASP A 429      46.567  14.510  48.596  1.00  0.00           O  
ATOM    760  N   LYS A 431      42.085  17.188  48.639  1.00  0.00           N  
ATOM    761  CA  LYS A 431      41.500  18.183  49.527  1.00  0.00           C  
ATOM    762  C   LYS A 431      40.492  17.520  50.454  1.00  0.00           C  
ATOM    763  O   LYS A 431      40.556  17.680  51.669  1.00  0.00           O  
ATOM    764  CB  LYS A 431      40.827  19.306  48.729  1.00  0.00           C  
ATOM    765  CG  LYS A 431      41.833  20.256  48.072  1.00  0.00           C  
ATOM    766  CD  LYS A 431      41.168  21.551  47.619  1.00  0.00           C  
ATOM    767  CE  LYS A 431      42.151  22.479  46.907  1.00  0.00           C  
ATOM    768  NZ  LYS A 431      42.553  21.956  45.566  1.00  0.00           N  
ATOM    769  N   ILE A 432      39.568  16.758  49.877  1.00  0.00           N  
ATOM    770  CA  ILE A 432      38.560  16.075  50.674  1.00  0.00           C  
ATOM    771  C   ILE A 432      39.164  15.058  51.653  1.00  0.00           C  
ATOM    772  O   ILE A 432      38.743  14.976  52.807  1.00  0.00           O  
ATOM    773  CB  ILE A 432      37.497  15.459  49.738  1.00  0.00           C  
ATOM    774  CG1 ILE A 432      36.711  16.620  49.089  1.00  0.00           C  
ATOM    775  CG2 ILE A 432      36.540  14.536  50.514  1.00  0.00           C  
ATOM    776  CD1 ILE A 432      35.704  16.217  48.058  1.00  0.00           C  
ATOM    777  N   ARG A 433      40.184  14.319  51.229  1.00  0.00           N  
ATOM    778  CA  ARG A 433      40.815  13.339  52.123  1.00  0.00           C  
ATOM    779  C   ARG A 433      41.362  14.022  53.382  1.00  0.00           C  
ATOM    780  O   ARG A 433      41.187  13.551  54.506  1.00  0.00           O  
ATOM    781  CB  ARG A 433      41.971  12.625  51.405  1.00  0.00           C  
ATOM    782  CG  ARG A 433      42.585  11.493  52.233  1.00  0.00           C  
ATOM    783  CD  ARG A 433      43.919  10.992  51.673  1.00  0.00           C  
ATOM    784  NE  ARG A 433      45.025  11.868  52.049  1.00  0.00           N  
ATOM    785  CZ  ARG A 433      45.411  12.937  51.362  1.00  0.00           C  
ATOM    786  NH1 ARG A 433      44.787  13.275  50.241  1.00  0.00           N  
ATOM    787  NH2 ARG A 433      46.415  13.683  51.810  1.00  0.00           N  
ATOM    788  N   LYS A 434      42.020  15.150  53.182  1.00  0.00           N  
ATOM    789  CA  LYS A 434      42.609  15.883  54.285  1.00  0.00           C  
ATOM    790  C   LYS A 434      41.522  16.523  55.144  1.00  0.00           C  
ATOM    791  O   LYS A 434      41.679  16.668  56.348  1.00  0.00           O  
ATOM    792  CB  LYS A 434      43.587  16.917  53.714  1.00  0.00           C  
ATOM    793  CG  LYS A 434      44.665  16.230  52.875  1.00  0.00           C  
ATOM    794  CD  LYS A 434      45.412  17.169  51.945  1.00  0.00           C  
ATOM    795  CE  LYS A 434      46.365  18.078  52.690  1.00  0.00           C  
ATOM    796  NZ  LYS A 434      47.333  18.681  51.729  1.00  0.00           N  
ATOM    797  N   GLN A 435      40.399  16.868  54.529  1.00  0.00           N  
ATOM    798  CA  GLN A 435      39.289  17.467  55.270  1.00  0.00           C  
ATOM    799  C   GLN A 435      38.589  16.422  56.151  1.00  0.00           C  
ATOM    800  O   GLN A 435      38.081  16.724  57.234  1.00  0.00           O  
ATOM    801  CB  GLN A 435      38.290  18.060  54.286  1.00  0.00           C  
ATOM    802  CG  GLN A 435      37.096  18.741  54.930  1.00  0.00           C  
ATOM    803  CD  GLN A 435      36.195  19.369  53.888  1.00  0.00           C  
ATOM    804  OE1 GLN A 435      35.419  18.683  53.247  1.00  0.00           O  
ATOM    805  NE2 GLN A 435      36.319  20.680  53.692  1.00  0.00           N  
ATOM    806  N   VAL A 436      38.565  15.183  55.677  1.00  0.00           N  
ATOM    807  CA  VAL A 436      37.914  14.119  56.419  1.00  0.00           C  
ATOM    808  C   VAL A 436      38.736  13.616  57.593  1.00  0.00           C  
ATOM    809  O   VAL A 436      38.192  13.312  58.650  1.00  0.00           O  
ATOM    810  CB  VAL A 436      37.577  12.933  55.470  1.00  0.00           C  
ATOM    811  CG1 VAL A 436      37.284  11.659  56.266  1.00  0.00           C  
ATOM    812  CG2 VAL A 436      36.353  13.297  54.629  1.00  0.00           C  
ATOM    813  N   ALA A 437      40.054  13.553  57.418  1.00  0.00           N  
ATOM    814  CA  ALA A 437      40.936  13.014  58.450  1.00  0.00           C  
ATOM    815  C   ALA A 437      40.709  13.474  59.888  1.00  0.00           C  
ATOM    816  O   ALA A 437      40.570  12.645  60.788  1.00  0.00           O  
ATOM    817  CB  ALA A 437      42.406  13.245  58.056  1.00  0.00           C  
ATOM    818  N   PRO A 438      40.669  14.793  60.132  1.00  0.00           N  
ATOM    819  CA  PRO A 438      40.463  15.295  61.498  1.00  0.00           C  
ATOM    820  C   PRO A 438      39.206  14.766  62.191  1.00  0.00           C  
ATOM    821  O   PRO A 438      39.124  14.760  63.411  1.00  0.00           O  
ATOM    822  CB  PRO A 438      40.409  16.809  61.304  1.00  0.00           C  
ATOM    823  CG  PRO A 438      41.265  17.029  60.087  1.00  0.00           C  
ATOM    824  CD  PRO A 438      40.805  15.914  59.184  1.00  0.00           C  
ATOM    825  N   PHE A 439      38.226  14.329  61.410  1.00  0.00           N  
ATOM    826  CA  PHE A 439      36.980  13.817  61.973  1.00  0.00           C  
ATOM    827  C   PHE A 439      37.107  12.419  62.537  1.00  0.00           C  
ATOM    828  O   PHE A 439      36.294  11.994  63.350  1.00  0.00           O  
ATOM    829  CB  PHE A 439      35.893  13.804  60.899  1.00  0.00           C  
ATOM    830  CG  PHE A 439      35.351  15.165  60.571  1.00  0.00           C  
ATOM    831  CD1 PHE A 439      34.279  15.687  61.286  1.00  0.00           C  
ATOM    832  CD2 PHE A 439      35.921  15.928  59.558  1.00  0.00           C  
ATOM    833  CE1 PHE A 439      33.776  16.949  60.994  1.00  0.00           C  
ATOM    834  CE2 PHE A 439      35.428  17.200  59.255  1.00  0.00           C  
ATOM    835  CZ  PHE A 439      34.356  17.710  59.974  1.00  0.00           C  
ATOM    836  N   LEU A 444      38.123  11.691  62.101  1.00  0.00           N  
ATOM    837  CA  LEU A 444      38.277  10.322  62.554  1.00  0.00           C  
ATOM    838  C   LEU A 444      39.615  10.127  63.263  1.00  0.00           C  
ATOM    839  O   LEU A 444      40.522  10.940  63.124  1.00  0.00           O  
ATOM    840  CB  LEU A 444      38.169   9.379  61.348  1.00  0.00           C  
ATOM    841  CG  LEU A 444      36.928   9.523  60.446  1.00  0.00           C  
ATOM    842  CD1 LEU A 444      37.046   8.542  59.248  1.00  0.00           C  
ATOM    843  CD2 LEU A 444      35.659   9.236  61.236  1.00  0.00           C  
ATOM    844  N   ASP A 445      39.732   9.040  64.018  1.00  0.00           N  
ATOM    845  CA  ASP A 445      40.971   8.761  64.736  1.00  0.00           C  
ATOM    846  C   ASP A 445      41.784   7.766  63.917  1.00  0.00           C  
ATOM    847  O   ASP A 445      41.343   6.643  63.673  1.00  0.00           O  
ATOM    848  CB  ASP A 445      40.651   8.189  66.127  1.00  0.00           C  
ATOM    849  CG  ASP A 445      41.874   8.137  67.057  1.00  0.00           C  
ATOM    850  OD1 ASP A 445      41.664   7.918  68.266  1.00  0.00           O  
ATOM    851  OD2 ASP A 445      43.031   8.312  66.601  1.00  0.00           O  
ATOM    852  N   PHE A 457      42.950   8.208  63.462  1.00  0.00           N  
ATOM    853  CA  PHE A 457      43.854   7.375  62.676  1.00  0.00           C  
ATOM    854  C   PHE A 457      44.996   6.881  63.566  1.00  0.00           C  
ATOM    855  O   PHE A 457      45.964   6.300  63.077  1.00  0.00           O  
ATOM    856  CB  PHE A 457      44.437   8.176  61.509  1.00  0.00           C  
ATOM    857  CG  PHE A 457      43.471   8.397  60.369  1.00  0.00           C  
ATOM    858  CD1 PHE A 457      43.547   7.620  59.217  1.00  0.00           C  
ATOM    859  CD2 PHE A 457      42.504   9.402  60.435  1.00  0.00           C  
ATOM    860  CE1 PHE A 457      42.678   7.844  58.141  1.00  0.00           C  
ATOM    861  CE2 PHE A 457      41.629   9.634  59.364  1.00  0.00           C  
ATOM    862  CZ  PHE A 457      41.718   8.852  58.216  1.00  0.00           C  
ATOM    863  N   ASP A 458      44.863   7.100  64.873  1.00  0.00           N  
ATOM    864  CA  ASP A 458      45.887   6.709  65.822  1.00  0.00           C  
ATOM    865  C   ASP A 458      45.306   6.117  67.105  1.00  0.00           C  
ATOM    866  O   ASP A 458      45.629   6.580  68.200  1.00  0.00           O  
ATOM    867  CB  ASP A 458      46.729   7.937  66.171  1.00  0.00           C  
ATOM    868  CG  ASP A 458      47.914   7.605  67.061  1.00  0.00           C  
ATOM    869  OD1 ASP A 458      48.413   8.527  67.749  1.00  0.00           O  
ATOM    870  OD2 ASP A 458      48.347   6.428  67.064  1.00  0.00           O  
ATOM    871  N   CYS A 459      44.448   5.108  66.984  1.00  0.00           N  
ATOM    872  CA  CYS A 459      43.858   4.486  68.169  1.00  0.00           C  
ATOM    873  C   CYS A 459      43.890   2.957  68.159  1.00  0.00           C  
ATOM    874  O   CYS A 459      42.940   2.306  68.586  1.00  0.00           O  
ATOM    875  CB  CYS A 459      42.409   4.968  68.363  1.00  0.00           C  
ATOM    876  SG  CYS A 459      41.280   4.623  66.983  1.00  0.00           S  
ATOM    877  N   GLY A 460      44.976   2.373  67.673  1.00  0.00           N  
ATOM    878  CA  GLY A 460      45.037   0.925  67.666  1.00  0.00           C  
ATOM    879  C   GLY A 460      44.429   0.262  66.448  1.00  0.00           C  
ATOM    880  O   GLY A 460      44.380   0.844  65.369  1.00  0.00           O  
ATOM    881  N   GLU A 461      43.946  -0.961  66.626  1.00  0.00           N  
ATOM    882  CA  GLU A 461      43.398  -1.714  65.513  1.00  0.00           C  
ATOM    883  C   GLU A 461      42.140  -1.140  64.897  1.00  0.00           C  
ATOM    884  O   GLU A 461      41.813  -1.488  63.760  1.00  0.00           O  
ATOM    885  CB  GLU A 461      43.177  -3.173  65.913  1.00  0.00           C  
ATOM    886  CG  GLU A 461      44.466  -3.996  66.007  1.00  0.00           C  
ATOM    887  CD  GLU A 461      45.499  -3.438  67.000  1.00  0.00           C  
ATOM    888  OE1 GLU A 461      45.110  -2.930  68.075  1.00  0.00           O  
ATOM    889  OE2 GLU A 461      46.704  -3.534  66.702  1.00  0.00           O  
ATOM    890  N   ASN A 463      41.426  -0.274  65.614  1.00  0.00           N  
ATOM    891  CA  ASN A 463      40.238   0.309  65.000  1.00  0.00           C  
ATOM    892  C   ASN A 463      40.543   1.690  64.416  1.00  0.00           C  
ATOM    893  O   ASN A 463      39.642   2.508  64.202  1.00  0.00           O  
ATOM    894  CB  ASN A 463      39.057   0.345  65.984  1.00  0.00           C  
ATOM    895  CG  ASN A 463      39.124   1.484  66.943  1.00  0.00           C  
ATOM    896  OD1 ASN A 463      40.197   1.819  67.457  1.00  0.00           O  
ATOM    897  ND2 ASN A 463      37.967   2.090  67.218  1.00  0.00           N  
ATOM    898  N   SER A 471      41.829   1.934  64.156  1.00  0.00           N  
ATOM    899  CA  SER A 471      42.278   3.181  63.539  1.00  0.00           C  
ATOM    900  C   SER A 471      41.616   3.288  62.170  1.00  0.00           C  
ATOM    901  O   SER A 471      41.440   2.280  61.477  1.00  0.00           O  
ATOM    902  CB  SER A 471      43.802   3.187  63.346  1.00  0.00           C  
ATOM    903  OG  SER A 471      44.489   3.338  64.579  1.00  0.00           O  
ATOM    904  N   ALA A 472      41.268   4.508  61.775  1.00  0.00           N  
ATOM    905  CA  ALA A 472      40.623   4.750  60.492  1.00  0.00           C  
ATOM    906  C   ALA A 472      41.547   4.509  59.302  1.00  0.00           C  
ATOM    907  O   ALA A 472      42.771   4.621  59.407  1.00  0.00           O  
ATOM    908  CB  ALA A 472      40.084   6.175  60.445  1.00  0.00           C  
ATOM    909  N   ILE A 473      40.935   4.192  58.166  1.00  0.00           N  
ATOM    910  CA  ILE A 473      41.651   3.951  56.919  1.00  0.00           C  
ATOM    911  C   ILE A 473      41.074   4.870  55.839  1.00  0.00           C  
ATOM    912  O   ILE A 473      39.852   4.976  55.703  1.00  0.00           O  
ATOM    913  CB  ILE A 473      41.462   2.488  56.443  1.00  0.00           C  
ATOM    914  CG1 ILE A 473      42.370   1.559  57.240  1.00  0.00           C  
ATOM    915  CG2 ILE A 473      41.746   2.368  54.947  1.00  0.00           C  
ATOM    916  CD1 ILE A 473      42.321   0.118  56.750  1.00  0.00           C  
ATOM    917  N   ALA A 474      41.949   5.535  55.087  1.00  0.00           N  
ATOM    918  CA  ALA A 474      41.513   6.402  53.997  1.00  0.00           C  
ATOM    919  C   ALA A 474      41.656   5.552  52.732  1.00  0.00           C  
ATOM    920  O   ALA A 474      42.701   4.928  52.523  1.00  0.00           O  
ATOM    921  CB  ALA A 474      42.410   7.636  53.903  1.00  0.00           C  
ATOM    922  N   ALA A 475      40.605   5.499  51.918  1.00  0.00           N  
ATOM    923  CA  ALA A 475      40.631   4.725  50.684  1.00  0.00           C  
ATOM    924  C   ALA A 475      40.226   5.599  49.488  1.00  0.00           C  
ATOM    925  O   ALA A 475      39.586   6.629  49.654  1.00  0.00           O  
ATOM    926  CB  ALA A 475      39.697   3.514  50.805  1.00  0.00           C  
ATOM    927  N   ASN A 476      40.618   5.185  48.283  1.00  0.00           N  
ATOM    928  CA  ASN A 476      40.304   5.924  47.056  1.00  0.00           C  
ATOM    929  C   ASN A 476      39.990   4.876  45.974  1.00  0.00           C  
ATOM    930  O   ASN A 476      40.875   4.106  45.610  1.00  0.00           O  
ATOM    931  CB  ASN A 476      41.527   6.767  46.651  1.00  0.00           C  
ATOM    932  CG  ASN A 476      41.299   7.576  45.384  1.00  0.00           C  
ATOM    933  OD1 ASN A 476      40.292   7.417  44.695  1.00  0.00           O  
ATOM    934  ND2 ASN A 476      42.247   8.446  45.069  1.00  0.00           N  
ATOM    935  N   ASN A 477      38.759   4.835  45.452  1.00  0.00           N  
ATOM    936  CA  ASN A 477      38.451   3.804  44.444  1.00  0.00           C  
ATOM    937  C   ASN A 477      39.178   3.984  43.120  1.00  0.00           C  
ATOM    938  O   ASN A 477      39.087   3.135  42.234  1.00  0.00           O  
ATOM    939  CB  ASN A 477      36.927   3.632  44.214  1.00  0.00           C  
ATOM    940  CG  ASN A 477      36.195   4.949  43.964  1.00  0.00           C  
ATOM    941  OD1 ASN A 477      36.796   5.947  43.564  1.00  0.00           O  
ATOM    942  ND2 ASN A 477      34.880   4.945  44.188  1.00  0.00           N  
ATOM    943  N   TYR A 478      39.920   5.080  42.984  1.00  0.00           N  
ATOM    944  CA  TYR A 478      40.707   5.284  41.775  1.00  0.00           C  
ATOM    945  C   TYR A 478      41.819   4.223  41.797  1.00  0.00           C  
ATOM    946  O   TYR A 478      42.375   3.886  40.753  1.00  0.00           O  
ATOM    947  CB  TYR A 478      41.358   6.677  41.747  1.00  0.00           C  
ATOM    948  CG  TYR A 478      41.866   7.078  40.373  1.00  0.00           C  
ATOM    949  CD1 TYR A 478      41.011   7.657  39.436  1.00  0.00           C  
ATOM    950  CD2 TYR A 478      43.183   6.815  39.990  1.00  0.00           C  
ATOM    951  CE1 TYR A 478      41.452   7.958  38.153  1.00  0.00           C  
ATOM    952  CE2 TYR A 478      43.631   7.107  38.718  1.00  0.00           C  
ATOM    953  CZ  TYR A 478      42.760   7.678  37.800  1.00  0.00           C  
ATOM    954  OH  TYR A 478      43.190   7.956  36.524  1.00  0.00           O  
ATOM    955  N   ASP A 479      42.151   3.707  42.985  1.00  0.00           N  
ATOM    956  CA  ASP A 479      43.195   2.686  43.075  1.00  0.00           C  
ATOM    957  C   ASP A 479      42.859   1.469  42.209  1.00  0.00           C  
ATOM    958  O   ASP A 479      43.733   0.925  41.545  1.00  0.00           O  
ATOM    959  CB  ASP A 479      43.407   2.222  44.524  1.00  0.00           C  
ATOM    960  CG  ASP A 479      44.112   3.275  45.396  1.00  0.00           C  
ATOM    961  OD1 ASP A 479      44.491   2.919  46.527  1.00  0.00           O  
ATOM    962  OD2 ASP A 479      44.287   4.447  44.964  1.00  0.00           O  
ATOM    963  N   TRP A 482      41.599   1.046  42.210  1.00  0.00           N  
ATOM    964  CA  TRP A 482      41.204  -0.115  41.417  1.00  0.00           C  
ATOM    965  C   TRP A 482      40.475   0.155  40.104  1.00  0.00           C  
ATOM    966  O   TRP A 482      40.406  -0.725  39.244  1.00  0.00           O  
ATOM    967  CB  TRP A 482      40.385  -1.100  42.277  1.00  0.00           C  
ATOM    968  CG  TRP A 482      39.240  -0.512  43.089  1.00  0.00           C  
ATOM    969  CD1 TRP A 482      37.921  -0.414  42.717  1.00  0.00           C  
ATOM    970  CD2 TRP A 482      39.309  -0.033  44.438  1.00  0.00           C  
ATOM    971  NE1 TRP A 482      37.170   0.084  43.764  1.00  0.00           N  
ATOM    972  CE2 TRP A 482      37.999   0.322  44.830  1.00  0.00           C  
ATOM    973  CE3 TRP A 482      40.354   0.115  45.362  1.00  0.00           C  
ATOM    974  CZ2 TRP A 482      37.706   0.825  46.104  1.00  0.00           C  
ATOM    975  CZ3 TRP A 482      40.061   0.614  46.632  1.00  0.00           C  
ATOM    976  CH2 TRP A 482      38.745   0.959  46.988  1.00  0.00           C  
ATOM    977  N   PHE A 485      39.913   1.345  39.934  1.00  0.00           N  
ATOM    978  CA  PHE A 485      39.227   1.649  38.674  1.00  0.00           C  
ATOM    979  C   PHE A 485      40.133   2.463  37.765  1.00  0.00           C  
ATOM    980  O   PHE A 485      40.056   2.356  36.544  1.00  0.00           O  
ATOM    981  CB  PHE A 485      37.930   2.422  38.919  1.00  0.00           C  
ATOM    982  CG  PHE A 485      36.808   1.572  39.428  1.00  0.00           C  
ATOM    983  CD1 PHE A 485      36.183   1.868  40.627  1.00  0.00           C  
ATOM    984  CD2 PHE A 485      36.374   0.465  38.699  1.00  0.00           C  
ATOM    985  CE1 PHE A 485      35.125   1.078  41.096  1.00  0.00           C  
ATOM    986  CE2 PHE A 485      35.327  -0.329  39.157  1.00  0.00           C  
ATOM    987  CZ  PHE A 485      34.704  -0.021  40.363  1.00  0.00           C  
ATOM    988  N   GLY A 486      41.004   3.256  38.385  1.00  0.00           N  
ATOM    989  CA  GLY A 486      41.932   4.107  37.661  1.00  0.00           C  
ATOM    990  C   GLY A 486      42.618   3.486  36.462  1.00  0.00           C  
ATOM    991  O   GLY A 486      42.803   4.155  35.442  1.00  0.00           O  
ATOM    992  N   ASN A 489      43.003   2.220  36.577  1.00  0.00           N  
ATOM    993  CA  ASN A 489      43.660   1.520  35.483  1.00  0.00           C  
ATOM    994  C   ASN A 489      42.974   0.202  35.094  1.00  0.00           C  
ATOM    995  O   ASN A 489      43.611  -0.688  34.535  1.00  0.00           O  
ATOM    996  CB  ASN A 489      45.130   1.233  35.829  1.00  0.00           C  
ATOM    997  CG  ASN A 489      45.294   0.360  37.078  1.00  0.00           C  
ATOM    998  OD1 ASN A 489      44.520  -0.574  37.321  1.00  0.00           O  
ATOM    999  ND2 ASN A 489      46.325   0.656  37.864  1.00  0.00           N  
ATOM   1000  N   MET A 490      41.689   0.058  35.396  1.00  0.00           N  
ATOM   1001  CA  MET A 490      40.985  -1.172  35.044  1.00  0.00           C  
ATOM   1002  C   MET A 490      40.531  -1.123  33.584  1.00  0.00           C  
ATOM   1003  O   MET A 490      39.901  -0.156  33.169  1.00  0.00           O  
ATOM   1004  CB  MET A 490      39.768  -1.366  35.950  1.00  0.00           C  
ATOM   1005  CG  MET A 490      39.013  -2.649  35.658  1.00  0.00           C  
ATOM   1006  SD  MET A 490      37.514  -2.811  36.628  1.00  0.00           S  
ATOM   1007  CE  MET A 490      38.178  -3.253  38.229  1.00  0.00           C  
ATOM   1008  N   ASN A 494      40.855  -2.161  32.808  1.00  0.00           N  
ATOM   1009  CA  ASN A 494      40.465  -2.217  31.393  1.00  0.00           C  
ATOM   1010  C   ASN A 494      38.952  -2.312  31.278  1.00  0.00           C  
ATOM   1011  O   ASN A 494      38.288  -2.917  32.130  1.00  0.00           O  
ATOM   1012  CB  ASN A 494      41.107  -3.424  30.699  1.00  0.00           C  
ATOM   1013  CG  ASN A 494      40.682  -3.550  29.249  1.00  0.00           C  
ATOM   1014  OD1 ASN A 494      39.710  -4.246  28.921  1.00  0.00           O  
ATOM   1015  ND2 ASN A 494      41.397  -2.857  28.367  1.00  0.00           N  
ATOM   1016  N   VAL A 495      38.397  -1.739  30.217  1.00  0.00           N  
ATOM   1017  CA  VAL A 495      36.945  -1.760  30.056  1.00  0.00           C  
ATOM   1018  C   VAL A 495      36.382  -3.182  29.867  1.00  0.00           C  
ATOM   1019  O   VAL A 495      35.296  -3.502  30.374  1.00  0.00           O  
ATOM   1020  CB  VAL A 495      36.507  -0.850  28.873  1.00  0.00           C  
ATOM   1021  CG1 VAL A 495      37.036  -1.390  27.540  1.00  0.00           C  
ATOM   1022  CG2 VAL A 495      35.007  -0.735  28.846  1.00  0.00           C  
ATOM   1023  N   LEU A 496      37.106  -4.029  29.139  1.00  0.00           N  
ATOM   1024  CA  LEU A 496      36.635  -5.402  28.911  1.00  0.00           C  
ATOM   1025  C   LEU A 496      36.594  -6.186  30.226  1.00  0.00           C  
ATOM   1026  O   LEU A 496      35.679  -6.975  30.460  1.00  0.00           O  
ATOM   1027  CB  LEU A 496      37.523  -6.105  27.883  1.00  0.00           C  
ATOM   1028  CG  LEU A 496      37.376  -5.494  26.477  1.00  0.00           C  
ATOM   1029  CD1 LEU A 496      38.357  -6.120  25.539  1.00  0.00           C  
ATOM   1030  CD2 LEU A 496      35.961  -5.667  25.970  1.00  0.00           C  
ATOM   1031  N   THR A 498      37.577  -5.950  31.088  1.00  0.00           N  
ATOM   1032  CA  THR A 498      37.619  -6.611  32.384  1.00  0.00           C  
ATOM   1033  C   THR A 498      36.411  -6.203  33.220  1.00  0.00           C  
ATOM   1034  O   THR A 498      35.747  -7.049  33.811  1.00  0.00           O  
ATOM   1035  CB  THR A 498      38.884  -6.243  33.136  1.00  0.00           C  
ATOM   1036  OG1 THR A 498      39.998  -6.742  32.408  1.00  0.00           O  
ATOM   1037  CG2 THR A 498      38.878  -6.839  34.527  1.00  0.00           C  
ATOM   1038  N   PHE A 499      36.136  -4.900  33.268  1.00  0.00           N  
ATOM   1039  CA  PHE A 499      34.997  -4.369  34.005  1.00  0.00           C  
ATOM   1040  C   PHE A 499      33.679  -4.973  33.516  1.00  0.00           C  
ATOM   1041  O   PHE A 499      32.894  -5.505  34.305  1.00  0.00           O  
ATOM   1042  CB  PHE A 499      34.916  -2.847  33.819  1.00  0.00           C  
ATOM   1043  CG  PHE A 499      33.668  -2.219  34.396  1.00  0.00           C  
ATOM   1044  CD1 PHE A 499      33.567  -1.952  35.759  1.00  0.00           C  
ATOM   1045  CD2 PHE A 499      32.604  -1.872  33.568  1.00  0.00           C  
ATOM   1046  CE1 PHE A 499      32.429  -1.346  36.287  1.00  0.00           C  
ATOM   1047  CE2 PHE A 499      31.457  -1.260  34.087  1.00  0.00           C  
ATOM   1048  CZ  PHE A 499      31.370  -1.002  35.442  1.00  0.00           C  
ATOM   1049  N   LEU A 500      33.432  -4.855  32.213  1.00  0.00           N  
ATOM   1050  CA  LEU A 500      32.197  -5.352  31.617  1.00  0.00           C  
ATOM   1051  C   LEU A 500      31.960  -6.838  31.836  1.00  0.00           C  
ATOM   1052  O   LEU A 500      30.818  -7.263  32.030  1.00  0.00           O  
ATOM   1053  CB  LEU A 500      32.165  -5.053  30.110  1.00  0.00           C  
ATOM   1054  CG  LEU A 500      32.073  -3.568  29.727  1.00  0.00           C  
ATOM   1055  CD1 LEU A 500      32.144  -3.449  28.208  1.00  0.00           C  
ATOM   1056  CD2 LEU A 500      30.778  -2.950  30.272  1.00  0.00           C  
ATOM   1057  N   ARG A 501      33.033  -7.618  31.774  1.00  0.00           N  
ATOM   1058  CA  ARG A 501      32.957  -9.070  31.971  1.00  0.00           C  
ATOM   1059  C   ARG A 501      32.960  -9.505  33.451  1.00  0.00           C  
ATOM   1060  O   ARG A 501      32.000 -10.106  33.936  1.00  0.00           O  
ATOM   1061  CB  ARG A 501      34.134  -9.743  31.263  1.00  0.00           C  
ATOM   1062  CG  ARG A 501      34.042  -9.746  29.742  1.00  0.00           C  
ATOM   1063  CD  ARG A 501      35.423  -9.936  29.132  1.00  0.00           C  
ATOM   1064  NE  ARG A 501      36.046 -11.197  29.530  1.00  0.00           N  
ATOM   1065  CZ  ARG A 501      35.745 -12.388  29.009  1.00  0.00           C  
ATOM   1066  NH1 ARG A 501      36.371 -13.477  29.450  1.00  0.00           N  
ATOM   1067  NH2 ARG A 501      34.836 -12.496  28.037  1.00  0.00           N  
ATOM   1068  N   ASP A 502      34.039  -9.192  34.161  1.00  0.00           N  
ATOM   1069  CA  ASP A 502      34.188  -9.610  35.553  1.00  0.00           C  
ATOM   1070  C   ASP A 502      33.248  -8.967  36.563  1.00  0.00           C  
ATOM   1071  O   ASP A 502      33.011  -9.527  37.635  1.00  0.00           O  
ATOM   1072  CB  ASP A 502      35.635  -9.416  36.003  1.00  0.00           C  
ATOM   1073  CG  ASP A 502      36.607 -10.200  35.150  1.00  0.00           C  
ATOM   1074  OD1 ASP A 502      36.142 -11.044  34.348  1.00  0.00           O  
ATOM   1075  OD2 ASP A 502      37.831  -9.980  35.272  1.00  0.00           O  
ATOM   1076  N   ILE A 503      32.714  -7.798  36.231  1.00  0.00           N  
ATOM   1077  CA  ILE A 503      31.808  -7.132  37.133  1.00  0.00           C  
ATOM   1078  C   ILE A 503      30.438  -7.078  36.477  1.00  0.00           C  
ATOM   1079  O   ILE A 503      29.437  -7.480  37.075  1.00  0.00           O  
ATOM   1080  CB  ILE A 503      32.305  -5.692  37.460  1.00  0.00           C  
ATOM   1081  CG1 ILE A 503      33.592  -5.759  38.287  1.00  0.00           C  
ATOM   1082  CG2 ILE A 503      31.207  -4.923  38.195  1.00  0.00           C  
ATOM   1083  CD1 ILE A 503      34.370  -4.437  38.362  1.00  0.00           C  
ATOM   1084  N   GLY A 840      30.406  -6.614  35.230  1.00  0.00           N  
ATOM   1085  CA  GLY A 840      29.146  -6.483  34.508  1.00  0.00           C  
ATOM   1086  C   GLY A 840      28.267  -7.720  34.345  1.00  0.00           C  
ATOM   1087  O   GLY A 840      27.035  -7.609  34.268  1.00  0.00           O  
ATOM   1088  N   LYS A 841      28.881  -8.899  34.284  1.00  0.00           N  
ATOM   1089  CA  LYS A 841      28.123 -10.142  34.109  1.00  0.00           C  
ATOM   1090  C   LYS A 841      27.175 -10.415  35.284  1.00  0.00           C  
ATOM   1091  O   LYS A 841      26.190 -11.142  35.135  1.00  0.00           O  
ATOM   1092  CB  LYS A 841      29.095 -11.322  33.952  1.00  0.00           C  
ATOM   1093  CG  LYS A 841      29.788 -11.700  35.264  1.00  0.00           C  
ATOM   1094  CD  LYS A 841      31.097 -12.479  35.090  1.00  0.00           C  
ATOM   1095  CE  LYS A 841      30.890 -13.910  34.650  1.00  0.00           C  
ATOM   1096  NZ  LYS A 841      32.200 -14.626  34.622  1.00  0.00           N  
ATOM   1097  N   HIS A 844      27.461  -9.820  36.443  1.00  0.00           N  
ATOM   1098  CA  HIS A 844      26.648 -10.035  37.642  1.00  0.00           C  
ATOM   1099  C   HIS A 844      25.520  -9.038  37.833  1.00  0.00           C  
ATOM   1100  O   HIS A 844      24.847  -9.043  38.865  1.00  0.00           O  
ATOM   1101  CB  HIS A 844      27.535 -10.016  38.888  1.00  0.00           C  
ATOM   1102  CG  HIS A 844      28.643 -11.023  38.852  1.00  0.00           C  
ATOM   1103  ND1 HIS A 844      28.415 -12.381  38.909  1.00  0.00           N  
ATOM   1104  CD2 HIS A 844      29.986 -10.871  38.761  1.00  0.00           C  
ATOM   1105  CE1 HIS A 844      29.571 -13.023  38.858  1.00  0.00           C  
ATOM   1106  NE2 HIS A 844      30.540 -12.129  38.768  1.00  0.00           N  
ATOM   1107  N   PHE A 845      25.306  -8.189  36.844  1.00  0.00           N  
ATOM   1108  CA  PHE A 845      24.262  -7.189  36.947  1.00  0.00           C  
ATOM   1109  C   PHE A 845      23.162  -7.382  35.925  1.00  0.00           C  
ATOM   1110  O   PHE A 845      23.409  -7.427  34.720  1.00  0.00           O  
ATOM   1111  CB  PHE A 845      24.856  -5.787  36.789  1.00  0.00           C  
ATOM   1112  CG  PHE A 845      25.584  -5.301  38.008  1.00  0.00           C  
ATOM   1113  CD1 PHE A 845      26.860  -5.769  38.304  1.00  0.00           C  
ATOM   1114  CD2 PHE A 845      24.955  -4.432  38.909  1.00  0.00           C  
ATOM   1115  CE1 PHE A 845      27.504  -5.393  39.475  1.00  0.00           C  
ATOM   1116  CE2 PHE A 845      25.595  -4.049  40.087  1.00  0.00           C  
ATOM   1117  CZ  PHE A 845      26.872  -4.537  40.371  1.00  0.00           C  
ATOM   1118  N   SER A 846      21.938  -7.487  36.422  1.00  0.00           N  
ATOM   1119  CA  SER A 846      20.775  -7.648  35.578  1.00  0.00           C  
ATOM   1120  C   SER A 846      20.275  -6.250  35.242  1.00  0.00           C  
ATOM   1121  O   SER A 846      20.013  -5.462  36.147  1.00  0.00           O  
ATOM   1122  CB  SER A 846      19.694  -8.417  36.342  1.00  0.00           C  
ATOM   1123  OG  SER A 846      18.458  -8.311  35.669  1.00  0.00           O  
ATOM   1124  N   VAL A 847      20.145  -5.935  33.959  1.00  0.00           N  
ATOM   1125  CA  VAL A 847      19.675  -4.613  33.570  1.00  0.00           C  
ATOM   1126  C   VAL A 847      18.210  -4.461  33.944  1.00  0.00           C  
ATOM   1127  O   VAL A 847      17.751  -3.369  34.269  1.00  0.00           O  
ATOM   1128  CB  VAL A 847      19.880  -4.368  32.056  1.00  0.00           C  
ATOM   1129  CG1 VAL A 847      19.212  -3.058  31.627  1.00  0.00           C  
ATOM   1130  CG2 VAL A 847      21.379  -4.316  31.750  1.00  0.00           C  
ATOM   1131  N   ASN A 848      17.478  -5.568  33.914  1.00  0.00           N  
ATOM   1132  CA  ASN A 848      16.073  -5.538  34.284  1.00  0.00           C  
ATOM   1133  C   ASN A 848      15.958  -5.015  35.714  1.00  0.00           C  
ATOM   1134  O   ASN A 848      15.104  -4.181  36.003  1.00  0.00           O  
ATOM   1135  CB  ASN A 848      15.480  -6.948  34.180  1.00  0.00           C  
ATOM   1136  CG  ASN A 848      15.739  -7.587  32.818  1.00  0.00           C  
ATOM   1137  OD1 ASN A 848      14.820  -7.743  32.015  1.00  0.00           O  
ATOM   1138  ND2 ASN A 848      17.004  -7.946  32.549  1.00  0.00           N  
ATOM   1139  N   GLN A 849      16.830  -5.497  36.601  1.00  0.00           N  
ATOM   1140  CA  GLN A 849      16.825  -5.064  38.001  1.00  0.00           C  
ATOM   1141  C   GLN A 849      17.281  -3.613  38.148  1.00  0.00           C  
ATOM   1142  O   GLN A 849      16.683  -2.829  38.889  1.00  0.00           O  
ATOM   1143  CB  GLN A 849      17.742  -5.954  38.835  1.00  0.00           C  
ATOM   1144  CG  GLN A 849      17.335  -7.412  38.875  1.00  0.00           C  
ATOM   1145  CD  GLN A 849      18.219  -8.231  39.798  1.00  0.00           C  
ATOM   1146  OE1 GLN A 849      18.093  -9.456  39.870  1.00  0.00           O  
ATOM   1147  NE2 GLN A 849      19.115  -7.559  40.515  1.00  0.00           N  
ATOM   1148  N   MET A 850      18.354  -3.267  37.443  1.00  0.00           N  
ATOM   1149  CA  MET A 850      18.903  -1.920  37.496  1.00  0.00           C  
ATOM   1150  C   MET A 850      17.899  -0.836  37.127  1.00  0.00           C  
ATOM   1151  O   MET A 850      17.873   0.220  37.769  1.00  0.00           O  
ATOM   1152  CB  MET A 850      20.120  -1.802  36.570  1.00  0.00           C  
ATOM   1153  CG  MET A 850      21.347  -2.590  37.025  1.00  0.00           C  
ATOM   1154  SD  MET A 850      22.688  -2.408  35.828  1.00  0.00           S  
ATOM   1155  CE  MET A 850      23.205  -0.669  36.163  1.00  0.00           C  
ATOM   1156  N   ILE A 851      17.070  -1.087  36.110  1.00  0.00           N  
ATOM   1157  CA  ILE A 851      16.109  -0.072  35.668  1.00  0.00           C  
ATOM   1158  C   ILE A 851      14.916   0.191  36.581  1.00  0.00           C  
ATOM   1159  O   ILE A 851      14.241   1.216  36.431  1.00  0.00           O  
ATOM   1160  CB  ILE A 851      15.579  -0.350  34.236  1.00  0.00           C  
ATOM   1161  CG1 ILE A 851      14.821  -1.678  34.194  1.00  0.00           C  
ATOM   1162  CG2 ILE A 851      16.747  -0.359  33.237  1.00  0.00           C  
ATOM   1163  CD1 ILE A 851      14.380  -2.076  32.788  1.00  0.00           C  
ATOM   1164  N   ASN A1160      14.622  -0.711  37.509  1.00  0.00           N  
ATOM   1165  CA  ASN A1160      13.509  -0.441  38.416  1.00  0.00           C  
ATOM   1166  C   ASN A1160      14.046  -0.125  39.806  1.00  0.00           C  
ATOM   1167  O   ASN A1160      13.353  -0.246  40.822  1.00  0.00           O  
ATOM   1168  CB  ASN A1160      12.506  -1.599  38.451  1.00  0.00           C  
ATOM   1169  CG  ASN A1160      13.160  -2.931  38.292  1.00  0.00           C  
ATOM   1170  OD1 ASN A1160      14.086  -3.270  39.028  1.00  0.00           O  
ATOM   1171  ND2 ASN A1160      12.686  -3.708  37.322  1.00  0.00           N  
ATOM   1172  N   LYS A1161      15.309   0.291  39.829  1.00  0.00           N  
ATOM   1173  CA  LYS A1161      15.968   0.686  41.062  1.00  0.00           C  
ATOM   1174  C   LYS A1161      15.361   2.072  41.317  1.00  0.00           C  
ATOM   1175  O   LYS A1161      15.343   2.911  40.423  1.00  0.00           O  
ATOM   1176  CB  LYS A1161      17.476   0.792  40.818  1.00  0.00           C  
ATOM   1177  CG  LYS A1161      18.357   0.509  42.016  1.00  0.00           C  
ATOM   1178  CD  LYS A1161      18.538  -0.977  42.272  1.00  0.00           C  
ATOM   1179  CE  LYS A1161      19.574  -1.182  43.373  1.00  0.00           C  
ATOM   1180  NZ  LYS A1161      19.859  -2.590  43.738  1.00  0.00           N  
ATOM   1181  N   GLU A1162      14.850   2.306  42.519  1.00  0.00           N  
ATOM   1182  CA  GLU A1162      14.225   3.588  42.853  1.00  0.00           C  
ATOM   1183  C   GLU A1162      15.067   4.837  42.567  1.00  0.00           C  
ATOM   1184  O   GLU A1162      14.544   5.855  42.132  1.00  0.00           O  
ATOM   1185  CB  GLU A1162      13.822   3.590  44.328  1.00  0.00           C  
ATOM   1186  CG  GLU A1162      12.636   4.479  44.633  1.00  0.00           C  
ATOM   1187  CD  GLU A1162      11.398   4.020  43.896  1.00  0.00           C  
ATOM   1188  OE1 GLU A1162      11.148   2.794  43.880  1.00  0.00           O  
ATOM   1189  OE2 GLU A1162      10.678   4.876  43.338  1.00  0.00           O  
ATOM   1190  N   ALA A1163      16.367   4.757  42.821  1.00  0.00           N  
ATOM   1191  CA  ALA A1163      17.281   5.879  42.614  1.00  0.00           C  
ATOM   1192  C   ALA A1163      17.330   6.447  41.196  1.00  0.00           C  
ATOM   1193  O   ALA A1163      17.692   7.614  41.008  1.00  0.00           O  
ATOM   1194  CB  ALA A1163      18.690   5.482  43.052  1.00  0.00           C  
ATOM   1195  N   VAL A1164      16.968   5.643  40.200  1.00  0.00           N  
ATOM   1196  CA  VAL A1164      17.018   6.095  38.804  1.00  0.00           C  
ATOM   1197  C   VAL A1164      15.699   5.924  38.044  1.00  0.00           C  
ATOM   1198  O   VAL A1164      15.565   6.376  36.903  1.00  0.00           O  
ATOM   1199  CB  VAL A1164      18.131   5.344  38.028  1.00  0.00           C  
ATOM   1200  CG1 VAL A1164      19.478   5.651  38.650  1.00  0.00           C  
ATOM   1201  CG2 VAL A1164      17.877   3.833  38.057  1.00  0.00           C  
ATOM   1202  N   LYS A1165      14.734   5.277  38.687  1.00  0.00           N  
ATOM   1203  CA  LYS A1165      13.424   5.029  38.093  1.00  0.00           C  
ATOM   1204  C   LYS A1165      12.839   6.269  37.415  1.00  0.00           C  
ATOM   1205  O   LYS A1165      12.462   6.216  36.245  1.00  0.00           O  
ATOM   1206  CB  LYS A1165      12.464   4.523  39.172  1.00  0.00           C  
ATOM   1207  CG  LYS A1165      11.219   3.829  38.643  1.00  0.00           C  
ATOM   1208  CD  LYS A1165      10.365   3.303  39.800  1.00  0.00           C  
ATOM   1209  CE  LYS A1165       9.061   2.683  39.314  1.00  0.00           C  
ATOM   1210  NZ  LYS A1165       8.191   2.261  40.453  1.00  0.00           N  
ATOM   1211  N   GLN A1166      12.780   7.385  38.138  1.00  0.00           N  
ATOM   1212  CA  GLN A1166      12.227   8.620  37.580  1.00  0.00           C  
ATOM   1213  C   GLN A1166      12.973   9.111  36.333  1.00  0.00           C  
ATOM   1214  O   GLN A1166      12.392   9.768  35.470  1.00  0.00           O  
ATOM   1215  CB  GLN A1166      12.229   9.732  38.634  1.00  0.00           C  
ATOM   1216  CG  GLN A1166      13.621  10.087  39.157  1.00  0.00           C  
ATOM   1217  CD  GLN A1166      13.667  11.425  39.890  1.00  0.00           C  
ATOM   1218  OE1 GLN A1166      14.700  11.801  40.453  1.00  0.00           O  
ATOM   1219  NE2 GLN A1166      12.550  12.151  39.878  1.00  0.00           N  
ATOM   1220  N   ARG A1167      14.261   8.800  36.241  1.00  0.00           N  
ATOM   1221  CA  ARG A1167      15.045   9.230  35.095  1.00  0.00           C  
ATOM   1222  C   ARG A1167      14.664   8.412  33.860  1.00  0.00           C  
ATOM   1223  O   ARG A1167      14.898   8.839  32.734  1.00  0.00           O  
ATOM   1224  CB  ARG A1167      16.548   9.079  35.385  1.00  0.00           C  
ATOM   1225  CG  ARG A1167      17.080   9.935  36.546  1.00  0.00           C  
ATOM   1226  CD  ARG A1167      17.356  11.382  36.138  1.00  0.00           C  
ATOM   1227  NE  ARG A1167      18.559  11.523  35.317  1.00  0.00           N  
ATOM   1228  CZ  ARG A1167      19.796  11.654  35.797  1.00  0.00           C  
ATOM   1229  NH1 ARG A1167      20.012  11.668  37.105  1.00  0.00           N  
ATOM   1230  NH2 ARG A1167      20.819  11.773  34.965  1.00  0.00           N  
ATOM   1231  N   LEU A1168      14.074   7.239  34.075  1.00  0.00           N  
ATOM   1232  CA  LEU A1168      13.678   6.368  32.971  1.00  0.00           C  
ATOM   1233  C   LEU A1168      12.249   6.603  32.499  1.00  0.00           C  
ATOM   1234  O   LEU A1168      11.945   6.405  31.325  1.00  0.00           O  
ATOM   1235  CB  LEU A1168      13.851   4.896  33.356  1.00  0.00           C  
ATOM   1236  CG  LEU A1168      15.268   4.317  33.399  1.00  0.00           C  
ATOM   1237  CD1 LEU A1168      16.036   4.739  32.150  1.00  0.00           C  
ATOM   1238  CD2 LEU A1168      15.988   4.796  34.637  1.00  0.00           C  
ATOM   1239  N   ASN A1169      11.371   6.997  33.416  1.00  0.00           N  
ATOM   1240  CA  ASN A1169       9.984   7.297  33.069  1.00  0.00           C  
ATOM   1241  C   ASN A1169       9.988   8.805  32.882  1.00  0.00           C  
ATOM   1242  O   ASN A1169       9.458   9.556  33.701  1.00  0.00           O  
ATOM   1243  CB  ASN A1169       9.044   6.913  34.209  1.00  0.00           C  
ATOM   1244  CG  ASN A1169       9.241   5.487  34.661  1.00  0.00           C  
ATOM   1245  OD1 ASN A1169       9.325   4.573  33.842  1.00  0.00           O  
ATOM   1246  ND2 ASN A1169       9.312   5.284  35.972  1.00  0.00           N  
ATOM   1247  N   ARG A1170      10.602   9.234  31.787  1.00  0.00           N  
ATOM   1248  CA  ARG A1170      10.755  10.648  31.503  1.00  0.00           C  
ATOM   1249  C   ARG A1170       9.920  11.289  30.417  1.00  0.00           C  
ATOM   1250  O   ARG A1170       9.015  10.692  29.834  1.00  0.00           O  
ATOM   1251  CB  ARG A1170      12.229  10.938  31.219  1.00  0.00           C  
ATOM   1252  CG  ARG A1170      12.947   9.802  30.495  1.00  0.00           C  
ATOM   1253  CD  ARG A1170      12.675   9.760  28.998  1.00  0.00           C  
ATOM   1254  NE  ARG A1170      13.568  10.654  28.265  1.00  0.00           N  
ATOM   1255  CZ  ARG A1170      13.721  10.645  26.944  1.00  0.00           C  
ATOM   1256  NH1 ARG A1170      13.040   9.785  26.198  1.00  0.00           N  
ATOM   1257  NH2 ARG A1170      14.562  11.494  26.370  1.00  0.00           N  
ATOM   1258  N   GLU A1171      10.278  12.541  30.176  1.00  0.00           N  
ATOM   1259  CA  GLU A1171       9.677  13.432  29.207  1.00  0.00           C  
ATOM   1260  C   GLU A1171      10.291  14.756  29.644  1.00  0.00           C  
ATOM   1261  O   GLU A1171       9.878  15.837  29.216  1.00  0.00           O  
ATOM   1262  CB  GLU A1171       8.148  13.473  29.355  1.00  0.00           C  
ATOM   1263  CG  GLU A1171       7.643  13.782  30.763  1.00  0.00           C  
ATOM   1264  CD  GLU A1171       7.277  12.531  31.544  1.00  0.00           C  
ATOM   1265  OE1 GLU A1171       6.295  11.860  31.161  1.00  0.00           O  
ATOM   1266  OE2 GLU A1171       7.969  12.216  32.536  1.00  0.00           O  
ATOM   1267  N   ASP A1177      11.287  14.633  30.521  1.00  0.00           N  
ATOM   1268  CA  ASP A1177      12.014  15.768  31.077  1.00  0.00           C  
ATOM   1269  C   ASP A1177      13.211  15.300  31.917  1.00  0.00           C  
ATOM   1270  O   ASP A1177      13.884  16.116  32.550  1.00  0.00           O  
ATOM   1271  CB  ASP A1177      11.080  16.616  31.953  1.00  0.00           C  
ATOM   1272  CG  ASP A1177      10.723  15.933  33.271  1.00  0.00           C  
ATOM   1273  OD1 ASP A1177      10.285  14.762  33.244  1.00  0.00           O  
ATOM   1274  OD2 ASP A1177      10.873  16.572  34.334  1.00  0.00           O  
ATOM   1275  N   GLN A1178      13.478  13.994  31.921  1.00  0.00           N  
ATOM   1276  CA  GLN A1178      14.588  13.442  32.702  1.00  0.00           C  
ATOM   1277  C   GLN A1178      15.208  12.169  32.127  1.00  0.00           C  
ATOM   1278  O   GLN A1178      14.716  11.080  32.391  1.00  0.00           O  
ATOM   1279  CB  GLN A1178      14.130  13.123  34.131  1.00  0.00           C  
ATOM   1280  CG  GLN A1178      13.898  14.317  35.039  1.00  0.00           C  
ATOM   1281  CD  GLN A1178      13.661  13.905  36.484  1.00  0.00           C  
ATOM   1282  OE1 GLN A1178      13.488  14.748  37.363  1.00  0.00           O  
ATOM   1283  NE2 GLN A1178      13.654  12.601  36.734  1.00  0.00           N  
ATOM   1284  N   GLY A1191      16.290  12.293  31.365  1.00  0.00           N  
ATOM   1285  CA  GLY A1191      16.930  11.106  30.820  1.00  0.00           C  
ATOM   1286  C   GLY A1191      18.216  10.771  31.567  1.00  0.00           C  
ATOM   1287  O   GLY A1191      18.703  11.581  32.365  1.00  0.00           O  
ATOM   1288  N   ILE A1192      18.773   9.584  31.330  1.00  0.00           N  
ATOM   1289  CA  ILE A1192      20.027   9.202  31.987  1.00  0.00           C  
ATOM   1290  C   ILE A1192      21.034   8.598  31.007  1.00  0.00           C  
ATOM   1291  O   ILE A1192      20.691   7.736  30.204  1.00  0.00           O  
ATOM   1292  CB  ILE A1192      19.771   8.228  33.181  1.00  0.00           C  
ATOM   1293  CG1 ILE A1192      21.087   7.956  33.919  1.00  0.00           C  
ATOM   1294  CG2 ILE A1192      19.127   6.916  32.703  1.00  0.00           C  
ATOM   1295  CD1 ILE A1192      20.896   7.199  35.212  1.00  0.00           C  
ATOM   1296  N   SER A1193      22.274   9.076  31.058  1.00  0.00           N  
ATOM   1297  CA  SER A1193      23.325   8.581  30.174  1.00  0.00           C  
ATOM   1298  C   SER A1193      23.791   7.186  30.598  1.00  0.00           C  
ATOM   1299  O   SER A1193      23.530   6.742  31.712  1.00  0.00           O  
ATOM   1300  CB  SER A1193      24.531   9.525  30.209  1.00  0.00           C  
ATOM   1301  OG  SER A1193      25.092   9.568  31.521  1.00  0.00           O  
ATOM   1302  N   PHE A1194      24.473   6.489  29.704  1.00  0.00           N  
ATOM   1303  CA  PHE A1194      24.984   5.168  30.053  1.00  0.00           C  
ATOM   1304  C   PHE A1194      26.027   5.373  31.158  1.00  0.00           C  
ATOM   1305  O   PHE A1194      26.202   4.526  32.026  1.00  0.00           O  
ATOM   1306  CB  PHE A1194      25.611   4.520  28.818  1.00  0.00           C  
ATOM   1307  CG  PHE A1194      26.174   3.149  29.063  1.00  0.00           C  
ATOM   1308  CD1 PHE A1194      27.489   2.989  29.472  1.00  0.00           C  
ATOM   1309  CD2 PHE A1194      25.389   2.017  28.871  1.00  0.00           C  
ATOM   1310  CE1 PHE A1194      28.019   1.718  29.685  1.00  0.00           C  
ATOM   1311  CE2 PHE A1194      25.915   0.744  29.082  1.00  0.00           C  
ATOM   1312  CZ  PHE A1194      27.231   0.596  29.490  1.00  0.00           C  
ATOM   1313  N   THR A1195      26.715   6.513  31.107  1.00  0.00           N  
ATOM   1314  CA  THR A1195      27.734   6.867  32.095  1.00  0.00           C  
ATOM   1315  C   THR A1195      27.192   6.830  33.530  1.00  0.00           C  
ATOM   1316  O   THR A1195      27.754   6.173  34.416  1.00  0.00           O  
ATOM   1317  CB  THR A1195      28.271   8.315  31.882  1.00  0.00           C  
ATOM   1318  OG1 THR A1195      28.648   8.510  30.515  1.00  0.00           O  
ATOM   1319  CG2 THR A1195      29.485   8.574  32.787  1.00  0.00           C  
ATOM   1320  N   GLU A1196      26.106   7.555  33.779  1.00  0.00           N  
ATOM   1321  CA  GLU A1196      25.587   7.579  35.137  1.00  0.00           C  
ATOM   1322  C   GLU A1196      24.863   6.313  35.514  1.00  0.00           C  
ATOM   1323  O   GLU A1196      24.811   5.945  36.691  1.00  0.00           O  
ATOM   1324  CB  GLU A1196      24.717   8.820  35.346  1.00  0.00           C  
ATOM   1325  CG  GLU A1196      25.574  10.093  35.328  1.00  0.00           C  
ATOM   1326  CD  GLU A1196      24.834  11.343  35.794  1.00  0.00           C  
ATOM   1327  OE1 GLU A1196      25.490  12.413  35.919  1.00  0.00           O  
ATOM   1328  OE2 GLU A1196      23.606  11.253  36.030  1.00  0.00           O  
ATOM   1329  N   PHE A1198      24.334   5.632  34.506  1.00  0.00           N  
ATOM   1330  CA  PHE A1198      23.631   4.375  34.704  1.00  0.00           C  
ATOM   1331  C   PHE A1198      24.635   3.319  35.179  1.00  0.00           C  
ATOM   1332  O   PHE A1198      24.272   2.395  35.897  1.00  0.00           O  
ATOM   1333  CB  PHE A1198      22.979   3.933  33.386  1.00  0.00           C  
ATOM   1334  CG  PHE A1198      22.150   2.680  33.501  1.00  0.00           C  
ATOM   1335  CD1 PHE A1198      20.968   2.668  34.232  1.00  0.00           C  
ATOM   1336  CD2 PHE A1198      22.553   1.508  32.867  1.00  0.00           C  
ATOM   1337  CE1 PHE A1198      20.205   1.497  34.333  1.00  0.00           C  
ATOM   1338  CE2 PHE A1198      21.801   0.340  32.964  1.00  0.00           C  
ATOM   1339  CZ  PHE A1198      20.628   0.334  33.692  1.00  0.00           C  
ATOM   1340  N   SER A1199      25.900   3.468  34.799  1.00  0.00           N  
ATOM   1341  CA  SER A1199      26.922   2.497  35.210  1.00  0.00           C  
ATOM   1342  C   SER A1199      27.467   2.739  36.615  1.00  0.00           C  
ATOM   1343  O   SER A1199      28.146   1.879  37.174  1.00  0.00           O  
ATOM   1344  CB  SER A1199      28.108   2.524  34.251  1.00  0.00           C  
ATOM   1345  OG  SER A1199      27.707   2.386  32.904  1.00  0.00           O  
ATOM   1346  N   TYR A1200      27.173   3.905  37.184  1.00  0.00           N  
ATOM   1347  CA  TYR A1200      27.687   4.260  38.497  1.00  0.00           C  
ATOM   1348  C   TYR A1200      27.397   3.196  39.568  1.00  0.00           C  
ATOM   1349  O   TYR A1200      28.224   2.898  40.428  1.00  0.00           O  
ATOM   1350  CB  TYR A1200      27.100   5.613  38.925  1.00  0.00           C  
ATOM   1351  CG  TYR A1200      27.703   6.170  40.191  1.00  0.00           C  
ATOM   1352  CD1 TYR A1200      28.670   7.188  40.142  1.00  0.00           C  
ATOM   1353  CD2 TYR A1200      27.324   5.678  41.442  1.00  0.00           C  
ATOM   1354  CE1 TYR A1200      29.236   7.699  41.302  1.00  0.00           C  
ATOM   1355  CE2 TYR A1200      27.888   6.189  42.619  1.00  0.00           C  
ATOM   1356  CZ  TYR A1200      28.841   7.197  42.541  1.00  0.00           C  
ATOM   1357  OH  TYR A1200      29.384   7.720  43.698  1.00  0.00           O  
ATOM   1358  N   ASN A1201      26.212   2.630  39.507  1.00  0.00           N  
ATOM   1359  CA  ASN A1201      25.792   1.621  40.465  1.00  0.00           C  
ATOM   1360  C   ASN A1201      26.770   0.422  40.525  1.00  0.00           C  
ATOM   1361  O   ASN A1201      26.994  -0.148  41.598  1.00  0.00           O  
ATOM   1362  CB  ASN A1201      24.367   1.182  40.097  1.00  0.00           C  
ATOM   1363  CG  ASN A1201      23.771   0.208  41.088  1.00  0.00           C  
ATOM   1364  OD1 ASN A1201      23.406   0.575  42.210  1.00  0.00           O  
ATOM   1365  ND2 ASN A1201      23.658  -1.043  40.674  1.00  0.00           N  
ATOM   1366  N   LEU A1202      27.371   0.059  39.392  1.00  0.00           N  
ATOM   1367  CA  LEU A1202      28.308  -1.068  39.372  1.00  0.00           C  
ATOM   1368  C   LEU A1202      29.635  -0.685  39.982  1.00  0.00           C  
ATOM   1369  O   LEU A1202      30.293  -1.509  40.612  1.00  0.00           O  
ATOM   1370  CB  LEU A1202      28.566  -1.557  37.949  1.00  0.00           C  
ATOM   1371  CG  LEU A1202      27.512  -2.452  37.299  1.00  0.00           C  
ATOM   1372  CD1 LEU A1202      26.201  -1.690  37.123  1.00  0.00           C  
ATOM   1373  CD2 LEU A1202      28.045  -2.940  35.968  1.00  0.00           C  
ATOM   1374  N   LEU A1203      30.050   0.566  39.774  1.00  0.00           N  
ATOM   1375  CA  LEU A1203      31.303   1.006  40.346  1.00  0.00           C  
ATOM   1376  C   LEU A1203      31.192   0.986  41.866  1.00  0.00           C  
ATOM   1377  O   LEU A1203      32.033   0.394  42.525  1.00  0.00           O  
ATOM   1378  CB  LEU A1203      31.674   2.410  39.853  1.00  0.00           C  
ATOM   1379  CG  LEU A1203      31.801   2.644  38.342  1.00  0.00           C  
ATOM   1380  CD1 LEU A1203      32.094   4.111  38.093  1.00  0.00           C  
ATOM   1381  CD2 LEU A1203      32.911   1.812  37.775  1.00  0.00           C  
ATOM   1382  N   GLN A1204      30.156   1.619  42.425  1.00  0.00           N  
ATOM   1383  CA  GLN A1204      29.995   1.622  43.879  1.00  0.00           C  
ATOM   1384  C   GLN A1204      29.733   0.197  44.412  1.00  0.00           C  
ATOM   1385  O   GLN A1204      30.184  -0.163  45.500  1.00  0.00           O  
ATOM   1386  CB  GLN A1204      28.857   2.552  44.312  1.00  0.00           C  
ATOM   1387  CG  GLN A1204      28.577   2.485  45.821  1.00  0.00           C  
ATOM   1388  CD  GLN A1204      27.809   3.704  46.339  1.00  0.00           C  
ATOM   1389  OE1 GLN A1204      27.694   4.715  45.645  1.00  0.00           O  
ATOM   1390  NE2 GLN A1204      27.298   3.615  47.559  1.00  0.00           N  
ATOM   1391  N   GLY A1205      28.996  -0.608  43.659  1.00  0.00           N  
ATOM   1392  CA  GLY A1205      28.764  -1.969  44.104  1.00  0.00           C  
ATOM   1393  C   GLY A1205      30.095  -2.716  44.216  1.00  0.00           C  
ATOM   1394  O   GLY A1205      30.323  -3.436  45.169  1.00  0.00           O  
ATOM   1395  N   TYR A1206      30.990  -2.537  43.251  1.00  0.00           N  
ATOM   1396  CA  TYR A1206      32.277  -3.227  43.301  1.00  0.00           C  
ATOM   1397  C   TYR A1206      33.182  -2.676  44.407  1.00  0.00           C  
ATOM   1398  O   TYR A1206      34.040  -3.394  44.947  1.00  0.00           O  
ATOM   1399  CB  TYR A1206      32.980  -3.142  41.936  1.00  0.00           C  
ATOM   1400  CG  TYR A1206      34.302  -3.883  41.892  1.00  0.00           C  
ATOM   1401  CD1 TYR A1206      34.344  -5.276  42.025  1.00  0.00           C  
ATOM   1402  CD2 TYR A1206      35.506  -3.194  41.749  1.00  0.00           C  
ATOM   1403  CE1 TYR A1206      35.547  -5.965  42.018  1.00  0.00           C  
ATOM   1404  CE2 TYR A1206      36.730  -3.872  41.743  1.00  0.00           C  
ATOM   1405  CZ  TYR A1206      36.738  -5.260  41.878  1.00  0.00           C  
ATOM   1406  OH  TYR A1206      37.926  -5.943  41.887  1.00  0.00           O  
ATOM   1407  N   ASP A1207      33.000  -1.402  44.753  1.00  0.00           N  
ATOM   1408  CA  ASP A1207      33.807  -0.797  45.813  1.00  0.00           C  
ATOM   1409  C   ASP A1207      33.568  -1.601  47.094  1.00  0.00           C  
ATOM   1410  O   ASP A1207      34.495  -1.859  47.868  1.00  0.00           O  
ATOM   1411  CB  ASP A1207      33.376   0.657  46.080  1.00  0.00           C  
ATOM   1412  CG  ASP A1207      33.896   1.642  45.045  1.00  0.00           C  
ATOM   1413  OD1 ASP A1207      33.452   2.811  45.091  1.00  0.00           O  
ATOM   1414  OD2 ASP A1207      34.743   1.278  44.206  1.00  0.00           O  
ATOM   1415  N   PHE A1208      32.309  -1.959  47.332  1.00  0.00           N  
ATOM   1416  CA  PHE A1208      31.955  -2.721  48.527  1.00  0.00           C  
ATOM   1417  C   PHE A1208      32.652  -4.087  48.499  1.00  0.00           C  
ATOM   1418  O   PHE A1208      33.254  -4.499  49.485  1.00  0.00           O  
ATOM   1419  CB  PHE A1208      30.433  -2.937  48.598  1.00  0.00           C  
ATOM   1420  CG  PHE A1208      29.900  -3.208  49.998  1.00  0.00           C  
ATOM   1421  CD1 PHE A1208      30.733  -3.672  51.013  1.00  0.00           C  
ATOM   1422  CD2 PHE A1208      28.555  -3.004  50.289  1.00  0.00           C  
ATOM   1423  CE1 PHE A1208      30.238  -3.930  52.290  1.00  0.00           C  
ATOM   1424  CE2 PHE A1208      28.045  -3.258  51.562  1.00  0.00           C  
ATOM   1425  CZ  PHE A1208      28.880  -3.720  52.567  1.00  0.00           C  
ATOM   1426  N   ALA A1209      32.563  -4.782  47.368  1.00  0.00           N  
ATOM   1427  CA  ALA A1209      33.178  -6.111  47.224  1.00  0.00           C  
ATOM   1428  C   ALA A1209      34.699  -6.053  47.363  1.00  0.00           C  
ATOM   1429  O   ALA A1209      35.325  -6.919  47.995  1.00  0.00           O  
ATOM   1430  CB  ALA A1209      32.798  -6.717  45.867  1.00  0.00           C  
ATOM   1431  N   CYS A1210      35.292  -5.027  46.771  1.00  0.00           N  
ATOM   1432  CA  CYS A1210      36.734  -4.850  46.838  1.00  0.00           C  
ATOM   1433  C   CYS A1210      37.190  -4.531  48.267  1.00  0.00           C  
ATOM   1434  O   CYS A1210      38.213  -5.052  48.741  1.00  0.00           O  
ATOM   1435  CB  CYS A1210      37.146  -3.734  45.872  1.00  0.00           C  
ATOM   1436  SG  CYS A1210      38.903  -3.451  45.760  1.00  0.00           S  
ATOM   1437  N   LEU A1211      36.435  -3.692  48.973  1.00  0.00           N  
ATOM   1438  CA  LEU A1211      36.812  -3.348  50.327  1.00  0.00           C  
ATOM   1439  C   LEU A1211      36.564  -4.536  51.269  1.00  0.00           C  
ATOM   1440  O   LEU A1211      37.244  -4.683  52.289  1.00  0.00           O  
ATOM   1441  CB  LEU A1211      36.045  -2.105  50.801  1.00  0.00           C  
ATOM   1442  CG  LEU A1211      36.464  -0.799  50.099  1.00  0.00           C  
ATOM   1443  CD1 LEU A1211      35.519   0.344  50.482  1.00  0.00           C  
ATOM   1444  CD2 LEU A1211      37.887  -0.467  50.477  1.00  0.00           C  
ATOM   1445  N   ASN A1212      35.589  -5.374  50.933  1.00  0.00           N  
ATOM   1446  CA  ASN A1212      35.302  -6.537  51.767  1.00  0.00           C  
ATOM   1447  C   ASN A1212      36.500  -7.477  51.650  1.00  0.00           C  
ATOM   1448  O   ASN A1212      36.988  -8.014  52.642  1.00  0.00           O  
ATOM   1449  CB  ASN A1212      34.037  -7.254  51.281  1.00  0.00           C  
ATOM   1450  CG  ASN A1212      33.800  -8.583  52.003  1.00  0.00           C  
ATOM   1451  OD1 ASN A1212      33.521  -8.619  53.210  1.00  0.00           O  
ATOM   1452  ND2 ASN A1212      33.924  -9.677  51.268  1.00  0.00           N  
ATOM   1453  N   LYS A1213      36.977  -7.650  50.421  1.00  0.00           N  
ATOM   1454  CA  LYS A1213      38.108  -8.525  50.145  1.00  0.00           C  
ATOM   1455  C   LYS A1213      39.423  -8.072  50.748  1.00  0.00           C  
ATOM   1456  O   LYS A1213      40.136  -8.882  51.315  1.00  0.00           O  
ATOM   1457  CB  LYS A1213      38.306  -8.702  48.639  1.00  0.00           C  
ATOM   1458  CG  LYS A1213      39.478  -9.634  48.298  1.00  0.00           C  
ATOM   1459  CD  LYS A1213      39.707  -9.714  46.794  1.00  0.00           C  
ATOM   1460  CE  LYS A1213      40.132  -8.357  46.226  1.00  0.00           C  
ATOM   1461  NZ  LYS A1213      40.018  -8.285  44.737  1.00  0.00           N  
ATOM   1462  N   GLN A1289      39.761  -6.791  50.645  1.00  0.00           N  
ATOM   1463  CA  GLN A1289      41.040  -6.369  51.187  1.00  0.00           C  
ATOM   1464  C   GLN A1289      41.068  -5.986  52.667  1.00  0.00           C  
ATOM   1465  O   GLN A1289      42.027  -6.323  53.361  1.00  0.00           O  
ATOM   1466  CB  GLN A1289      41.656  -5.258  50.307  1.00  0.00           C  
ATOM   1467  CG  GLN A1289      40.995  -3.902  50.360  1.00  0.00           C  
ATOM   1468  CD  GLN A1289      41.327  -3.025  49.137  1.00  0.00           C  
ATOM   1469  OE1 GLN A1289      42.488  -2.905  48.731  1.00  0.00           O  
ATOM   1470  NE2 GLN A1289      40.299  -2.405  48.557  1.00  0.00           N  
ATOM   1471  N   TYR A1290      40.017  -5.329  53.167  1.00  0.00           N  
ATOM   1472  CA  TYR A1290      39.981  -4.900  54.562  1.00  0.00           C  
ATOM   1473  C   TYR A1290      38.934  -5.585  55.430  1.00  0.00           C  
ATOM   1474  O   TYR A1290      38.805  -5.265  56.603  1.00  0.00           O  
ATOM   1475  CB  TYR A1290      39.768  -3.387  54.641  1.00  0.00           C  
ATOM   1476  CG  TYR A1290      40.825  -2.576  53.910  1.00  0.00           C  
ATOM   1477  CD1 TYR A1290      42.171  -2.726  54.210  1.00  0.00           C  
ATOM   1478  CD2 TYR A1290      40.473  -1.678  52.905  1.00  0.00           C  
ATOM   1479  CE1 TYR A1290      43.155  -2.000  53.526  1.00  0.00           C  
ATOM   1480  CE2 TYR A1290      41.442  -0.949  52.212  1.00  0.00           C  
ATOM   1481  CZ  TYR A1290      42.782  -1.113  52.527  1.00  0.00           C  
ATOM   1482  OH  TYR A1290      43.749  -0.396  51.840  1.00  0.00           O  
ATOM   1483  N   GLY A1291      38.183  -6.515  54.859  1.00  0.00           N  
ATOM   1484  CA  GLY A1291      37.170  -7.200  55.637  1.00  0.00           C  
ATOM   1485  C   GLY A1291      35.939  -6.349  55.925  1.00  0.00           C  
ATOM   1486  O   GLY A1291      35.175  -6.636  56.849  1.00  0.00           O  
ATOM   1487  N   VAL A1292      35.742  -5.290  55.150  1.00  0.00           N  
ATOM   1488  CA  VAL A1292      34.577  -4.436  55.344  1.00  0.00           C  
ATOM   1489  C   VAL A1292      33.306  -5.266  55.159  1.00  0.00           C  
ATOM   1490  O   VAL A1292      33.142  -5.920  54.129  1.00  0.00           O  
ATOM   1491  CB  VAL A1292      34.594  -3.266  54.335  1.00  0.00           C  
ATOM   1492  CG1 VAL A1292      33.259  -2.561  54.314  1.00  0.00           C  
ATOM   1493  CG2 VAL A1292      35.698  -2.280  54.731  1.00  0.00           C  
ATOM   1494  N   VAL A1293      32.424  -5.257  56.160  1.00  0.00           N  
ATOM   1495  CA  VAL A1293      31.172  -6.008  56.082  1.00  0.00           C  
ATOM   1496  C   VAL A1293      29.923  -5.135  56.254  1.00  0.00           C  
ATOM   1497  O   VAL A1293      28.809  -5.639  56.326  1.00  0.00           O  
ATOM   1498  CB  VAL A1293      31.143  -7.154  57.129  1.00  0.00           C  
ATOM   1499  CG1 VAL A1293      32.320  -8.123  56.869  1.00  0.00           C  
ATOM   1500  CG2 VAL A1293      31.221  -6.585  58.531  1.00  0.00           C  
ATOM   1501  N   LEU A1294      30.114  -3.821  56.315  1.00  0.00           N  
ATOM   1502  CA  LEU A1294      28.997  -2.886  56.451  1.00  0.00           C  
ATOM   1503  C   LEU A1294      29.324  -1.607  55.694  1.00  0.00           C  
ATOM   1504  O   LEU A1294      30.454  -1.122  55.758  1.00  0.00           O  
ATOM   1505  CB  LEU A1294      28.758  -2.508  57.919  1.00  0.00           C  
ATOM   1506  CG  LEU A1294      27.780  -1.334  58.140  1.00  0.00           C  
ATOM   1507  CD1 LEU A1294      26.388  -1.740  57.656  1.00  0.00           C  
ATOM   1508  CD2 LEU A1294      27.706  -0.966  59.622  1.00  0.00           C  
ATOM   1509  N   CYS A1295      28.341  -1.075  54.973  1.00  0.00           N  
ATOM   1510  CA  CYS A1295      28.511   0.195  54.274  1.00  0.00           C  
ATOM   1511  C   CYS A1295      27.357   1.064  54.713  1.00  0.00           C  
ATOM   1512  O   CYS A1295      26.201   0.623  54.699  1.00  0.00           O  
ATOM   1513  CB  CYS A1295      28.444   0.055  52.751  1.00  0.00           C  
ATOM   1514  SG  CYS A1295      28.556   1.692  51.855  1.00  0.00           S  
ATOM   1515  N   ILE A1296      27.670   2.290  55.124  1.00  0.00           N  
ATOM   1516  CA  ILE A1296      26.632   3.217  55.530  1.00  0.00           C  
ATOM   1517  C   ILE A1296      26.686   4.375  54.547  1.00  0.00           C  
ATOM   1518  O   ILE A1296      27.709   4.582  53.880  1.00  0.00           O  
ATOM   1519  CB  ILE A1296      26.847   3.738  56.971  1.00  0.00           C  
ATOM   1520  CG1 ILE A1296      28.040   4.683  57.022  1.00  0.00           C  
ATOM   1521  CG2 ILE A1296      27.028   2.544  57.932  1.00  0.00           C  
ATOM   1522  CD1 ILE A1296      28.193   5.378  58.366  1.00  0.00           C  
ATOM   1523  N   GLY A1297      25.590   5.123  54.440  1.00  0.00           N  
ATOM   1524  CA  GLY A1297      25.571   6.235  53.507  1.00  0.00           C  
ATOM   1525  C   GLY A1297      24.295   7.039  53.628  1.00  0.00           C  
ATOM   1526  O   GLY A1297      23.453   6.711  54.462  1.00  0.00           O  
ATOM   1527  N   GLY A1298      24.172   8.092  52.817  1.00  0.00           N  
ATOM   1528  CA  GLY A1298      22.981   8.927  52.836  1.00  0.00           C  
ATOM   1529  C   GLY A1298      21.783   8.126  52.358  1.00  0.00           C  
ATOM   1530  O   GLY A1298      21.956   7.060  51.760  1.00  0.00           O  
ATOM   1531  N   SER A1299      20.574   8.640  52.592  1.00  0.00           N  
ATOM   1532  CA  SER A1299      19.349   7.935  52.217  1.00  0.00           C  
ATOM   1533  C   SER A1299      19.217   7.610  50.734  1.00  0.00           C  
ATOM   1534  O   SER A1299      18.666   6.574  50.377  1.00  0.00           O  
ATOM   1535  CB  SER A1299      18.119   8.725  52.684  1.00  0.00           C  
ATOM   1536  OG  SER A1299      16.927   8.008  52.412  1.00  0.00           O  
ATOM   1537  N   ASP A1300      19.733   8.482  49.873  1.00  0.00           N  
ATOM   1538  CA  ASP A1300      19.675   8.251  48.433  1.00  0.00           C  
ATOM   1539  C   ASP A1300      20.626   7.125  47.997  1.00  0.00           C  
ATOM   1540  O   ASP A1300      20.677   6.778  46.816  1.00  0.00           O  
ATOM   1541  CB  ASP A1300      20.064   9.529  47.696  1.00  0.00           C  
ATOM   1542  CG  ASP A1300      21.478   9.977  48.025  1.00  0.00           C  
ATOM   1543  OD1 ASP A1300      21.899   9.805  49.190  1.00  0.00           O  
ATOM   1544  OD2 ASP A1300      22.161  10.510  47.127  1.00  0.00           O  
ATOM   1545  N   GLN A1301      21.366   6.550  48.946  1.00  0.00           N  
ATOM   1546  CA  GLN A1301      22.336   5.501  48.625  1.00  0.00           C  
ATOM   1547  C   GLN A1301      21.885   4.044  48.757  1.00  0.00           C  
ATOM   1548  O   GLN A1301      22.687   3.124  48.522  1.00  0.00           O  
ATOM   1549  CB  GLN A1301      23.591   5.700  49.479  1.00  0.00           C  
ATOM   1550  CG  GLN A1301      24.336   6.968  49.147  1.00  0.00           C  
ATOM   1551  CD  GLN A1301      24.734   7.001  47.693  1.00  0.00           C  
ATOM   1552  OE1 GLN A1301      25.484   6.133  47.224  1.00  0.00           O  
ATOM   1553  NE2 GLN A1301      24.227   7.991  46.956  1.00  0.00           N  
ATOM   1554  N   TRP A1302      20.622   3.817  49.109  1.00  0.00           N  
ATOM   1555  CA  TRP A1302      20.143   2.446  49.304  1.00  0.00           C  
ATOM   1556  C   TRP A1302      20.452   1.469  48.168  1.00  0.00           C  
ATOM   1557  O   TRP A1302      21.109   0.444  48.387  1.00  0.00           O  
ATOM   1558  CB  TRP A1302      18.639   2.448  49.605  1.00  0.00           C  
ATOM   1559  CG  TRP A1302      18.089   1.100  49.914  1.00  0.00           C  
ATOM   1560  CD1 TRP A1302      17.316   0.324  49.099  1.00  0.00           C  
ATOM   1561  CD2 TRP A1302      18.277   0.352  51.122  1.00  0.00           C  
ATOM   1562  NE1 TRP A1302      17.008  -0.856  49.725  1.00  0.00           N  
ATOM   1563  CE2 TRP A1302      17.585  -0.866  50.970  1.00  0.00           C  
ATOM   1564  CE3 TRP A1302      18.966   0.594  52.321  1.00  0.00           C  
ATOM   1565  CZ2 TRP A1302      17.557  -1.846  51.969  1.00  0.00           C  
ATOM   1566  CZ3 TRP A1302      18.941  -0.383  53.318  1.00  0.00           C  
ATOM   1567  CH2 TRP A1302      18.238  -1.587  53.133  1.00  0.00           C  
ATOM   1568  N   GLY A1303      19.997   1.785  46.961  1.00  0.00           N  
ATOM   1569  CA  GLY A1303      20.233   0.914  45.823  1.00  0.00           C  
ATOM   1570  C   GLY A1303      21.693   0.682  45.462  1.00  0.00           C  
ATOM   1571  O   GLY A1303      22.053  -0.399  44.972  1.00  0.00           O  
ATOM   1572  N   ASN A1304      22.535   1.691  45.664  1.00  0.00           N  
ATOM   1573  CA  ASN A1304      23.965   1.541  45.383  1.00  0.00           C  
ATOM   1574  C   ASN A1304      24.550   0.579  46.426  1.00  0.00           C  
ATOM   1575  O   ASN A1304      25.400  -0.259  46.118  1.00  0.00           O  
ATOM   1576  CB  ASN A1304      24.699   2.896  45.478  1.00  0.00           C  
ATOM   1577  CG  ASN A1304      24.455   3.801  44.269  1.00  0.00           C  
ATOM   1578  OD1 ASN A1304      24.069   3.332  43.196  1.00  0.00           O  
ATOM   1579  ND2 ASN A1304      24.713   5.104  44.435  1.00  0.00           N  
ATOM   1580  N   ILE A1306      24.105   0.726  47.668  1.00  0.00           N  
ATOM   1581  CA  ILE A1306      24.578  -0.122  48.747  1.00  0.00           C  
ATOM   1582  C   ILE A1306      24.125  -1.577  48.574  1.00  0.00           C  
ATOM   1583  O   ILE A1306      24.947  -2.487  48.659  1.00  0.00           O  
ATOM   1584  CB  ILE A1306      24.122   0.442  50.119  1.00  0.00           C  
ATOM   1585  CG1 ILE A1306      24.913   1.725  50.415  1.00  0.00           C  
ATOM   1586  CG2 ILE A1306      24.396  -0.569  51.242  1.00  0.00           C  
ATOM   1587  CD1 ILE A1306      24.388   2.530  51.599  1.00  0.00           C  
ATOM   1588  N   THR A1310      22.840  -1.803  48.298  1.00  0.00           N  
ATOM   1589  CA  THR A1310      22.363  -3.177  48.138  1.00  0.00           C  
ATOM   1590  C   THR A1310      23.015  -3.861  46.934  1.00  0.00           C  
ATOM   1591  O   THR A1310      23.203  -5.083  46.947  1.00  0.00           O  
ATOM   1592  CB  THR A1310      20.809  -3.255  48.033  1.00  0.00           C  
ATOM   1593  OG1 THR A1310      20.354  -2.460  46.943  1.00  0.00           O  
ATOM   1594  CG2 THR A1310      20.169  -2.750  49.312  1.00  0.00           C  
ATOM   1595  N   SER A1312      23.370  -3.091  45.903  1.00  0.00           N  
ATOM   1596  CA  SER A1312      24.056  -3.666  44.744  1.00  0.00           C  
ATOM   1597  C   SER A1312      25.411  -4.192  45.252  1.00  0.00           C  
ATOM   1598  O   SER A1312      25.884  -5.248  44.816  1.00  0.00           O  
ATOM   1599  CB  SER A1312      24.310  -2.613  43.652  1.00  0.00           C  
ATOM   1600  OG  SER A1312      23.166  -2.424  42.836  1.00  0.00           O  
ATOM   1601  N   GLY A1314      26.029  -3.442  46.165  1.00  0.00           N  
ATOM   1602  CA  GLY A1314      27.310  -3.860  46.723  1.00  0.00           C  
ATOM   1603  C   GLY A1314      27.163  -5.129  47.553  1.00  0.00           C  
ATOM   1604  O   GLY A1314      28.041  -5.998  47.547  1.00  0.00           O  
ATOM   1605  N   ILE A1316      26.051  -5.229  48.273  1.00  0.00           N  
ATOM   1606  CA  ILE A1316      25.766  -6.396  49.110  1.00  0.00           C  
ATOM   1607  C   ILE A1316      25.608  -7.625  48.222  1.00  0.00           C  
ATOM   1608  O   ILE A1316      26.206  -8.683  48.479  1.00  0.00           O  
ATOM   1609  CB  ILE A1316      24.465  -6.176  49.937  1.00  0.00           C  
ATOM   1610  CG1 ILE A1316      24.722  -5.105  51.010  1.00  0.00           C  
ATOM   1611  CG2 ILE A1316      23.986  -7.513  50.573  1.00  0.00           C  
ATOM   1612  CD1 ILE A1316      23.541  -4.797  51.893  1.00  0.00           C  
ATOM   1613  N   ASP A1317      24.805  -7.479  47.169  1.00  0.00           N  
ATOM   1614  CA  ASP A1317      24.575  -8.580  46.243  1.00  0.00           C  
ATOM   1615  C   ASP A1317      25.847  -8.978  45.494  1.00  0.00           C  
ATOM   1616  O   ASP A1317      26.147 -10.162  45.348  1.00  0.00           O  
ATOM   1617  CB  ASP A1317      23.465  -8.215  45.255  1.00  0.00           C  
ATOM   1618  CG  ASP A1317      22.126  -7.984  45.944  1.00  0.00           C  
ATOM   1619  OD1 ASP A1317      21.978  -8.376  47.127  1.00  0.00           O  
ATOM   1620  OD2 ASP A1317      21.212  -7.419  45.308  1.00  0.00           O  
ATOM   1621  N   LEU A1318      26.608  -7.996  45.025  1.00  0.00           N  
ATOM   1622  CA  LEU A1318      27.829  -8.310  44.304  1.00  0.00           C  
ATOM   1623  C   LEU A1318      28.899  -8.935  45.224  1.00  0.00           C  
ATOM   1624  O   LEU A1318      29.687  -9.766  44.783  1.00  0.00           O  
ATOM   1625  CB  LEU A1318      28.379  -7.049  43.618  1.00  0.00           C  
ATOM   1626  CG  LEU A1318      29.691  -7.237  42.844  1.00  0.00           C  
ATOM   1627  CD1 LEU A1318      29.480  -8.128  41.593  1.00  0.00           C  
ATOM   1628  CD2 LEU A1318      30.196  -5.871  42.446  1.00  0.00           C  
ATOM   1629  N   THR A1319      28.941  -8.542  46.491  1.00  0.00           N  
ATOM   1630  CA  THR A1319      29.917  -9.136  47.406  1.00  0.00           C  
ATOM   1631  C   THR A1319      29.531 -10.610  47.604  1.00  0.00           C  
ATOM   1632  O   THR A1319      30.392 -11.492  47.718  1.00  0.00           O  
ATOM   1633  CB  THR A1319      29.950  -8.421  48.786  1.00  0.00           C  
ATOM   1634  OG1 THR A1319      30.358  -7.062  48.607  1.00  0.00           O  
ATOM   1635  CG2 THR A1319      30.974  -9.109  49.725  1.00  0.00           C  
ATOM   1636  N   ARG A1321      28.232 -10.875  47.640  1.00  0.00           N  
ATOM   1637  CA  ARG A1321      27.776 -12.241  47.805  1.00  0.00           C  
ATOM   1638  C   ARG A1321      28.142 -13.040  46.567  1.00  0.00           C  
ATOM   1639  O   ARG A1321      28.691 -14.137  46.676  1.00  0.00           O  
ATOM   1640  CB  ARG A1321      26.267 -12.299  48.021  1.00  0.00           C  
ATOM   1641  CG  ARG A1321      25.731 -13.732  47.989  1.00  0.00           C  
ATOM   1642  CD  ARG A1321      24.212 -13.791  48.071  1.00  0.00           C  
ATOM   1643  NE  ARG A1321      23.570 -13.111  46.949  1.00  0.00           N  
ATOM   1644  CZ  ARG A1321      23.588 -13.541  45.687  1.00  0.00           C  
ATOM   1645  NH1 ARG A1321      24.219 -14.666  45.362  1.00  0.00           N  
ATOM   1646  NH2 ARG A1321      22.973 -12.840  44.740  1.00  0.00           N  
ATOM   1647  N   ARG A1322      27.854 -12.488  45.389  1.00  0.00           N  
ATOM   1648  CA  ARG A1322      28.150 -13.178  44.140  1.00  0.00           C  
ATOM   1649  C   ARG A1322      29.628 -13.420  43.912  1.00  0.00           C  
ATOM   1650  O   ARG A1322      30.021 -14.491  43.459  1.00  0.00           O  
ATOM   1651  CB  ARG A1322      27.581 -12.397  42.945  1.00  0.00           C  
ATOM   1652  CG  ARG A1322      26.091 -12.611  42.773  1.00  0.00           C  
ATOM   1653  CD  ARG A1322      25.409 -11.506  41.980  1.00  0.00           C  
ATOM   1654  NE  ARG A1322      23.983 -11.497  42.292  1.00  0.00           N  
ATOM   1655  CZ  ARG A1322      23.231 -10.407  42.342  1.00  0.00           C  
ATOM   1656  NH1 ARG A1322      23.760  -9.215  42.094  1.00  0.00           N  
ATOM   1657  NH2 ARG A1322      21.951 -10.509  42.664  1.00  0.00           N  
ATOM   1658  N   LEU A1323      30.447 -12.426  44.229  1.00  0.00           N  
ATOM   1659  CA  LEU A1323      31.882 -12.534  44.018  1.00  0.00           C  
ATOM   1660  C   LEU A1323      32.657 -13.265  45.094  1.00  0.00           C  
ATOM   1661  O   LEU A1323      33.490 -14.117  44.796  1.00  0.00           O  
ATOM   1662  CB  LEU A1323      32.484 -11.133  43.832  1.00  0.00           C  
ATOM   1663  CG  LEU A1323      32.405 -10.511  42.431  1.00  0.00           C  
ATOM   1664  CD1 LEU A1323      33.461 -11.116  41.522  1.00  0.00           C  
ATOM   1665  CD2 LEU A1323      31.040 -10.776  41.847  1.00  0.00           C  
ATOM   1666  N   HIS A1324      32.374 -12.950  46.348  1.00  0.00           N  
ATOM   1667  CA  HIS A1324      33.131 -13.539  47.438  1.00  0.00           C  
ATOM   1668  C   HIS A1324      32.355 -14.458  48.355  1.00  0.00           C  
ATOM   1669  O   HIS A1324      32.935 -15.055  49.266  1.00  0.00           O  
ATOM   1670  CB  HIS A1324      33.782 -12.412  48.248  1.00  0.00           C  
ATOM   1671  CG  HIS A1324      34.533 -11.425  47.401  1.00  0.00           C  
ATOM   1672  ND1 HIS A1324      35.480 -11.809  46.477  1.00  0.00           N  
ATOM   1673  CD2 HIS A1324      34.466 -10.073  47.332  1.00  0.00           C  
ATOM   1674  CE1 HIS A1324      35.964 -10.737  45.870  1.00  0.00           C  
ATOM   1675  NE2 HIS A1324      35.365  -9.671  46.370  1.00  0.00           N  
ATOM   1676  N   GLN A1342      31.052 -14.585  48.110  1.00  0.00           N  
ATOM   1677  CA  GLN A1342      30.208 -15.438  48.941  1.00  0.00           C  
ATOM   1678  C   GLN A1342      30.238 -15.009  50.416  1.00  0.00           C  
ATOM   1679  O   GLN A1342      30.172 -15.848  51.319  1.00  0.00           O  
ATOM   1680  CB  GLN A1342      30.639 -16.916  48.823  1.00  0.00           C  
ATOM   1681  CG  GLN A1342      30.485 -17.546  47.420  1.00  0.00           C  
ATOM   1682  CD  GLN A1342      31.535 -17.066  46.418  1.00  0.00           C  
ATOM   1683  OE1 GLN A1342      32.734 -17.241  46.629  1.00  0.00           O  
ATOM   1684  NE2 GLN A1342      31.084 -16.465  45.318  1.00  0.00           N  
ATOM   1685  N   ASN A1344      30.341 -13.705  50.662  1.00  0.00           N  
ATOM   1686  CA  ASN A1344      30.350 -13.183  52.028  1.00  0.00           C  
ATOM   1687  C   ASN A1344      29.083 -12.374  52.243  1.00  0.00           C  
ATOM   1688  O   ASN A1344      28.664 -11.644  51.357  1.00  0.00           O  
ATOM   1689  CB  ASN A1344      31.562 -12.265  52.253  1.00  0.00           C  
ATOM   1690  CG  ASN A1344      32.880 -12.999  52.132  1.00  0.00           C  
ATOM   1691  OD1 ASN A1344      33.877 -12.445  51.644  1.00  0.00           O  
ATOM   1692  ND2 ASN A1344      32.904 -14.250  52.589  1.00  0.00           N  
ATOM   1693  N   GLN A1345      28.457 -12.513  53.405  1.00  0.00           N  
ATOM   1694  CA  GLN A1345      27.261 -11.736  53.689  1.00  0.00           C  
ATOM   1695  C   GLN A1345      27.692 -10.408  54.313  1.00  0.00           C  
ATOM   1696  O   GLN A1345      28.360 -10.402  55.349  1.00  0.00           O  
ATOM   1697  CB  GLN A1345      26.350 -12.445  54.689  1.00  0.00           C  
ATOM   1698  CG  GLN A1345      25.105 -11.619  54.993  1.00  0.00           C  
ATOM   1699  CD  GLN A1345      24.246 -12.183  56.096  1.00  0.00           C  
ATOM   1700  OE1 GLN A1345      23.122 -11.724  56.309  1.00  0.00           O  
ATOM   1701  NE2 GLN A1345      24.762 -13.174  56.812  1.00  0.00           N  
ATOM   1702  N   VAL A1347      27.332  -9.289  53.684  1.00  0.00           N  
ATOM   1703  CA  VAL A1347      27.679  -7.980  54.244  1.00  0.00           C  
ATOM   1704  C   VAL A1347      26.384  -7.193  54.422  1.00  0.00           C  
ATOM   1705  O   VAL A1347      25.313  -7.656  54.000  1.00  0.00           O  
ATOM   1706  CB  VAL A1347      28.706  -7.207  53.368  1.00  0.00           C  
ATOM   1707  CG1 VAL A1347      30.008  -7.994  53.316  1.00  0.00           C  
ATOM   1708  CG2 VAL A1347      28.165  -6.969  51.961  1.00  0.00           C  
ATOM   1709  N   PHE A1348      26.475  -6.024  55.053  1.00  0.00           N  
ATOM   1710  CA  PHE A1348      25.284  -5.242  55.366  1.00  0.00           C  
ATOM   1711  C   PHE A1348      25.325  -3.783  54.929  1.00  0.00           C  
ATOM   1712  O   PHE A1348      26.389  -3.237  54.624  1.00  0.00           O  
ATOM   1713  CB  PHE A1348      25.042  -5.291  56.878  1.00  0.00           C  
ATOM   1714  CG  PHE A1348      25.048  -6.694  57.455  1.00  0.00           C  
ATOM   1715  CD1 PHE A1348      26.250  -7.342  57.740  1.00  0.00           C  
ATOM   1716  CD2 PHE A1348      23.855  -7.376  57.675  1.00  0.00           C  
ATOM   1717  CE1 PHE A1348      26.259  -8.662  58.237  1.00  0.00           C  
ATOM   1718  CE2 PHE A1348      23.855  -8.691  58.169  1.00  0.00           C  
ATOM   1719  CZ  PHE A1348      25.059  -9.330  58.447  1.00  0.00           C  
ATOM   1720  N   GLY A1349      24.147  -3.161  54.940  1.00  0.00           N  
ATOM   1721  CA  GLY A1349      24.026  -1.769  54.555  1.00  0.00           C  
ATOM   1722  C   GLY A1349      23.103  -1.032  55.505  1.00  0.00           C  
ATOM   1723  O   GLY A1349      22.159  -1.609  56.072  1.00  0.00           O  
ATOM   1724  N   LEU A1350      23.394   0.247  55.706  1.00  0.00           N  
ATOM   1725  CA  LEU A1350      22.590   1.093  56.579  1.00  0.00           C  
ATOM   1726  C   LEU A1350      22.651   2.518  56.039  1.00  0.00           C  
ATOM   1727  O   LEU A1350      23.734   3.038  55.761  1.00  0.00           O  
ATOM   1728  CB  LEU A1350      23.133   1.029  58.010  1.00  0.00           C  
ATOM   1729  CG  LEU A1350      22.450   1.866  59.096  1.00  0.00           C  
ATOM   1730  CD1 LEU A1350      22.680   1.228  60.461  1.00  0.00           C  
ATOM   1731  CD2 LEU A1350      22.979   3.304  59.051  1.00  0.00           C  
ATOM   1732  N   THR A1351      21.491   3.141  55.850  1.00  0.00           N  
ATOM   1733  CA  THR A1351      21.475   4.513  55.361  1.00  0.00           C  
ATOM   1734  C   THR A1351      20.973   5.442  56.446  1.00  0.00           C  
ATOM   1735  O   THR A1351      20.148   5.048  57.271  1.00  0.00           O  
ATOM   1736  CB  THR A1351      20.560   4.681  54.134  1.00  0.00           C  
ATOM   1737  OG1 THR A1351      19.246   4.204  54.451  1.00  0.00           O  
ATOM   1738  CG2 THR A1351      21.118   3.921  52.946  1.00  0.00           C  
ATOM   1739  N   VAL A1352      21.497   6.666  56.465  1.00  0.00           N  
ATOM   1740  CA  VAL A1352      21.055   7.657  57.436  1.00  0.00           C  
ATOM   1741  C   VAL A1352      19.961   8.452  56.730  1.00  0.00           C  
ATOM   1742  O   VAL A1352      19.907   8.481  55.499  1.00  0.00           O  
ATOM   1743  CB  VAL A1352      22.198   8.611  57.861  1.00  0.00           C  
ATOM   1744  CG1 VAL A1352      23.276   7.825  58.607  1.00  0.00           C  
ATOM   1745  CG2 VAL A1352      22.794   9.297  56.646  1.00  0.00           C  
ATOM   1746  N   PRO A1356      19.070   9.101  57.494  1.00  0.00           N  
ATOM   1747  CA  PRO A1356      17.998   9.870  56.862  1.00  0.00           C  
ATOM   1748  C   PRO A1356      18.457  11.135  56.169  1.00  0.00           C  
ATOM   1749  O   PRO A1356      19.496  11.701  56.503  1.00  0.00           O  
ATOM   1750  CB  PRO A1356      17.067  10.183  58.029  1.00  0.00           C  
ATOM   1751  CG  PRO A1356      18.022  10.377  59.151  1.00  0.00           C  
ATOM   1752  CD  PRO A1356      18.984   9.198  58.961  1.00  0.00           C  
ATOM   1753  N   LEU A1360      17.676  11.564  55.184  1.00  0.00           N  
ATOM   1754  CA  LEU A1360      17.973  12.806  54.500  1.00  0.00           C  
ATOM   1755  C   LEU A1360      17.457  13.856  55.486  1.00  0.00           C  
ATOM   1756  O   LEU A1360      16.326  13.775  55.948  1.00  0.00           O  
ATOM   1757  CB  LEU A1360      17.232  12.877  53.165  1.00  0.00           C  
ATOM   1758  CG  LEU A1360      18.155  12.756  51.938  1.00  0.00           C  
ATOM   1759  CD1 LEU A1360      19.101  11.564  52.063  1.00  0.00           C  
ATOM   1760  CD2 LEU A1360      17.300  12.626  50.689  1.00  0.00           C  
ATOM   1761  N   ILE A1361      18.299  14.822  55.823  1.00  0.00           N  
ATOM   1762  CA  ILE A1361      17.916  15.840  56.793  1.00  0.00           C  
ATOM   1763  C   ILE A1361      16.897  16.812  56.241  1.00  0.00           C  
ATOM   1764  O   ILE A1361      17.072  17.391  55.172  1.00  0.00           O  
ATOM   1765  CB  ILE A1361      19.139  16.615  57.301  1.00  0.00           C  
ATOM   1766  CG1 ILE A1361      20.267  15.631  57.631  1.00  0.00           C  
ATOM   1767  CG2 ILE A1361      18.759  17.414  58.540  1.00  0.00           C  
ATOM   1768  CD1 ILE A1361      19.878  14.559  58.647  1.00  0.00           C  
ATOM   1769  N   THR A1365      15.826  16.988  56.998  1.00  0.00           N  
ATOM   1770  CA  THR A1365      14.738  17.858  56.595  1.00  0.00           C  
ATOM   1771  C   THR A1365      14.485  18.932  57.645  1.00  0.00           C  
ATOM   1772  O   THR A1365      14.846  18.766  58.813  1.00  0.00           O  
ATOM   1773  CB  THR A1365      13.467  17.035  56.443  1.00  0.00           C  
ATOM   1774  OG1 THR A1365      13.093  16.519  57.727  1.00  0.00           O  
ATOM   1775  CG2 THR A1365      13.707  15.861  55.483  1.00  0.00           C  
ATOM   1776  N   LYS A1366      13.873  20.034  57.225  1.00  0.00           N  
ATOM   1777  CA  LYS A1366      13.536  21.112  58.136  1.00  0.00           C  
ATOM   1778  C   LYS A1366      12.019  21.110  58.249  1.00  0.00           C  
ATOM   1779  O   LYS A1366      11.334  20.796  57.280  1.00  0.00           O  
ATOM   1780  CB  LYS A1366      14.030  22.453  57.591  1.00  0.00           C  
ATOM   1781  CG  LYS A1366      15.557  22.535  57.485  1.00  0.00           C  
ATOM   1782  CD  LYS A1366      16.058  23.974  57.450  1.00  0.00           C  
ATOM   1783  CE  LYS A1366      15.782  24.637  56.131  1.00  0.00           C  
ATOM   1784  NZ  LYS A1366      16.226  26.059  56.126  1.00  0.00           N  
ATOM   1785  N   ALA A1368      11.495  21.443  59.424  1.00  0.00           N  
ATOM   1786  CA  ALA A1368      10.044  21.469  59.625  1.00  0.00           C  
ATOM   1787  C   ALA A1368       9.321  22.354  58.607  1.00  0.00           C  
ATOM   1788  O   ALA A1368       8.208  22.025  58.184  1.00  0.00           O  
ATOM   1789  CB  ALA A1368       9.712  21.939  61.032  1.00  0.00           C  
ATOM   1790  N   ASP A1369       9.953  23.455  58.199  1.00  0.00           N  
ATOM   1791  CA  ASP A1369       9.336  24.366  57.240  1.00  0.00           C  
ATOM   1792  C   ASP A1369       9.389  23.852  55.795  1.00  0.00           C  
ATOM   1793  O   ASP A1369       9.071  24.578  54.855  1.00  0.00           O  
ATOM   1794  CB  ASP A1369       9.962  25.767  57.347  1.00  0.00           C  
ATOM   1795  CG  ASP A1369      11.326  25.876  56.674  1.00  0.00           C  
ATOM   1796  OD1 ASP A1369      11.836  24.868  56.150  1.00  0.00           O  
ATOM   1797  OD2 ASP A1369      11.900  26.992  56.665  1.00  0.00           O  
ATOM   1798  N   GLY A1370       9.791  22.594  55.628  1.00  0.00           N  
ATOM   1799  CA  GLY A1370       9.856  22.002  54.305  1.00  0.00           C  
ATOM   1800  C   GLY A1370      10.952  22.476  53.368  1.00  0.00           C  
ATOM   1801  O   GLY A1370      11.097  21.913  52.283  1.00  0.00           O  
ATOM   1802  N   THR A1373      11.716  23.498  53.750  1.00  0.00           N  
ATOM   1803  CA  THR A1373      12.795  23.975  52.882  1.00  0.00           C  
ATOM   1804  C   THR A1373      14.024  23.073  52.993  1.00  0.00           C  
ATOM   1805  O   THR A1373      14.159  22.301  53.942  1.00  0.00           O  
ATOM   1806  CB  THR A1373      13.203  25.420  53.209  1.00  0.00           C  
ATOM   1807  OG1 THR A1373      13.670  25.495  54.560  1.00  0.00           O  
ATOM   1808  CG2 THR A1373      12.015  26.354  53.037  1.00  0.00           C  
ATOM   1809  N   LYS A1412      14.918  23.188  52.015  1.00  0.00           N  
ATOM   1810  CA  LYS A1412      16.127  22.369  51.943  1.00  0.00           C  
ATOM   1811  C   LYS A1412      17.186  22.664  53.017  1.00  0.00           C  
ATOM   1812  O   LYS A1412      17.632  23.799  53.173  1.00  0.00           O  
ATOM   1813  CB  LYS A1412      16.749  22.520  50.548  1.00  0.00           C  
ATOM   1814  CG  LYS A1412      18.000  21.691  50.316  1.00  0.00           C  
ATOM   1815  CD  LYS A1412      18.593  21.960  48.937  1.00  0.00           C  
ATOM   1816  CE  LYS A1412      19.884  21.178  48.723  1.00  0.00           C  
ATOM   1817  NZ  LYS A1412      19.647  19.716  48.814  1.00  0.00           N  
ATOM   1818  N   PHE A1415      17.580  21.629  53.750  1.00  0.00           N  
ATOM   1819  CA  PHE A1415      18.591  21.766  54.793  1.00  0.00           C  
ATOM   1820  C   PHE A1415      19.978  21.994  54.188  1.00  0.00           C  
ATOM   1821  O   PHE A1415      20.308  21.452  53.131  1.00  0.00           O  
ATOM   1822  CB  PHE A1415      18.648  20.514  55.672  1.00  0.00           C  
ATOM   1823  CG  PHE A1415      19.810  20.516  56.637  1.00  0.00           C  
ATOM   1824  CD1 PHE A1415      19.798  21.342  57.761  1.00  0.00           C  
ATOM   1825  CD2 PHE A1415      20.950  19.763  56.378  1.00  0.00           C  
ATOM   1826  CE1 PHE A1415      20.905  21.423  58.606  1.00  0.00           C  
ATOM   1827  CE2 PHE A1415      22.077  19.835  57.225  1.00  0.00           C  
ATOM   1828  CZ  PHE A1415      22.053  20.665  58.334  1.00  0.00           C  
ATOM   1829  N   GLY A1416      20.788  22.799  54.864  1.00  0.00           N  
ATOM   1830  CA  GLY A1416      22.131  23.052  54.380  1.00  0.00           C  
ATOM   1831  C   GLY A1416      22.193  23.955  53.169  1.00  0.00           C  
ATOM   1832  O   GLY A1416      23.267  24.209  52.641  1.00  0.00           O  
ATOM   1833  N   LYS A1417      21.039  24.440  52.733  1.00  0.00           N  
ATOM   1834  CA  LYS A1417      20.963  25.324  51.576  1.00  0.00           C  
ATOM   1835  C   LYS A1417      20.632  26.746  52.018  1.00  0.00           C  
ATOM   1836  O   LYS A1417      19.659  26.967  52.736  1.00  0.00           O  
ATOM   1837  CB  LYS A1417      19.892  24.822  50.599  1.00  0.00           C  
ATOM   1838  CG  LYS A1417      19.391  25.872  49.616  1.00  0.00           C  
ATOM   1839  CD  LYS A1417      18.111  25.411  48.933  1.00  0.00           C  
ATOM   1840  CE  LYS A1417      17.420  26.551  48.194  1.00  0.00           C  
ATOM   1841  NZ  LYS A1417      16.117  26.128  47.594  1.00  0.00           N  
ATOM   1842  N   THR A1442      21.451  27.704  51.601  1.00  0.00           N  
ATOM   1843  CA  THR A1442      21.222  29.099  51.951  1.00  0.00           C  
ATOM   1844  C   THR A1442      21.157  29.925  50.668  1.00  0.00           C  
ATOM   1845  O   THR A1442      21.199  29.383  49.563  1.00  0.00           O  
ATOM   1846  CB  THR A1442      22.357  29.667  52.846  1.00  0.00           C  
ATOM   1847  OG1 THR A1442      23.579  29.716  52.099  1.00  0.00           O  
ATOM   1848  CG2 THR A1442      22.558  28.796  54.078  1.00  0.00           C  
ATOM   1849  N   GLU A1444      21.051  31.239  50.824  1.00  0.00           N  
ATOM   1850  CA  GLU A1444      20.998  32.155  49.694  1.00  0.00           C  
ATOM   1851  C   GLU A1444      22.343  32.097  48.985  1.00  0.00           C  
ATOM   1852  O   GLU A1444      22.412  32.143  47.756  1.00  0.00           O  
ATOM   1853  CB  GLU A1444      20.746  33.585  50.185  1.00  0.00           C  
ATOM   1854  CG  GLU A1444      19.812  33.668  51.384  1.00  0.00           C  
ATOM   1855  CD  GLU A1444      20.431  33.091  52.659  1.00  0.00           C  
ATOM   1856  OE1 GLU A1444      19.692  32.888  53.647  1.00  0.00           O  
ATOM   1857  OE2 GLU A1444      21.660  32.846  52.675  1.00  0.00           O  
ATOM   1858  N   GLY A1450      23.410  31.986  49.773  1.00  0.00           N  
ATOM   1859  CA  GLY A1450      24.749  31.933  49.212  1.00  0.00           C  
ATOM   1860  C   GLY A1450      25.227  30.550  48.802  1.00  0.00           C  
ATOM   1861  O   GLY A1450      26.415  30.350  48.538  1.00  0.00           O  
ATOM   1862  N   GLY A1452      24.315  29.589  48.741  1.00  0.00           N  
ATOM   1863  CA  GLY A1452      24.711  28.249  48.355  1.00  0.00           C  
ATOM   1864  C   GLY A1452      24.888  27.291  49.521  1.00  0.00           C  
ATOM   1865  O   GLY A1452      24.233  27.422  50.558  1.00  0.00           O  
ATOM   1866  N   ALA A1455      25.787  26.326  49.351  1.00  0.00           N  
ATOM   1867  CA  ALA A1455      26.034  25.326  50.380  1.00  0.00           C  
ATOM   1868  C   ALA A1455      26.825  25.831  51.583  1.00  0.00           C  
ATOM   1869  O   ALA A1455      27.536  26.832  51.521  1.00  0.00           O  
ATOM   1870  CB  ALA A1455      26.751  24.112  49.768  1.00  0.00           C  
ATOM   1871  N   VAL A1456      26.689  25.121  52.690  1.00  0.00           N  
ATOM   1872  CA  VAL A1456      27.447  25.464  53.880  1.00  0.00           C  
ATOM   1873  C   VAL A1456      28.599  24.467  53.827  1.00  0.00           C  
ATOM   1874  O   VAL A1456      28.426  23.275  54.089  1.00  0.00           O  
ATOM   1875  CB  VAL A1456      26.624  25.247  55.149  1.00  0.00           C  
ATOM   1876  CG1 VAL A1456      27.421  25.715  56.357  1.00  0.00           C  
ATOM   1877  CG2 VAL A1456      25.313  26.009  55.038  1.00  0.00           C  
ATOM   1878  N   TRP A1457      29.770  24.961  53.467  1.00  0.00           N  
ATOM   1879  CA  TRP A1457      30.946  24.107  53.323  1.00  0.00           C  
ATOM   1880  C   TRP A1457      31.654  23.766  54.632  1.00  0.00           C  
ATOM   1881  O   TRP A1457      31.573  24.507  55.607  1.00  0.00           O  
ATOM   1882  CB  TRP A1457      31.945  24.781  52.365  1.00  0.00           C  
ATOM   1883  CG  TRP A1457      31.350  25.170  51.024  1.00  0.00           C  
ATOM   1884  CD1 TRP A1457      30.919  26.413  50.643  1.00  0.00           C  
ATOM   1885  CD2 TRP A1457      31.151  24.313  49.891  1.00  0.00           C  
ATOM   1886  NE1 TRP A1457      30.471  26.383  49.344  1.00  0.00           N  
ATOM   1887  CE2 TRP A1457      30.604  25.110  48.857  1.00  0.00           C  
ATOM   1888  CE3 TRP A1457      31.389  22.954  49.647  1.00  0.00           C  
ATOM   1889  CZ2 TRP A1457      30.289  24.589  47.599  1.00  0.00           C  
ATOM   1890  CZ3 TRP A1457      31.075  22.433  48.392  1.00  0.00           C  
ATOM   1891  CH2 TRP A1457      30.534  23.254  47.384  1.00  0.00           C  
ATOM   1892  N   LEU A1458      32.360  22.638  54.648  1.00  0.00           N  
ATOM   1893  CA  LEU A1458      33.104  22.242  55.841  1.00  0.00           C  
ATOM   1894  C   LEU A1458      34.507  22.869  55.806  1.00  0.00           C  
ATOM   1895  O   LEU A1458      35.250  22.829  56.789  1.00  0.00           O  
ATOM   1896  CB  LEU A1458      33.203  20.711  55.925  1.00  0.00           C  
ATOM   1897  CG  LEU A1458      31.899  19.890  55.909  1.00  0.00           C  
ATOM   1898  CD1 LEU A1458      32.222  18.426  56.280  1.00  0.00           C  
ATOM   1899  CD2 LEU A1458      30.887  20.465  56.889  1.00  0.00           C  
ATOM   1900  N   ASP A1459      34.854  23.450  54.662  1.00  0.00           N  
ATOM   1901  CA  ASP A1459      36.146  24.111  54.457  1.00  0.00           C  
ATOM   1902  C   ASP A1459      36.059  25.545  55.022  1.00  0.00           C  
ATOM   1903  O   ASP A1459      35.241  26.352  54.570  1.00  0.00           O  
ATOM   1904  CB  ASP A1459      36.446  24.144  52.951  1.00  0.00           C  
ATOM   1905  CG  ASP A1459      37.841  24.678  52.620  1.00  0.00           C  
ATOM   1906  OD1 ASP A1459      38.334  24.355  51.522  1.00  0.00           O  
ATOM   1907  OD2 ASP A1459      38.443  25.416  53.428  1.00  0.00           O  
ATOM   1908  N   PRO A1460      36.893  25.872  56.027  1.00  0.00           N  
ATOM   1909  CA  PRO A1460      36.871  27.217  56.623  1.00  0.00           C  
ATOM   1910  C   PRO A1460      37.185  28.349  55.638  1.00  0.00           C  
ATOM   1911  O   PRO A1460      36.811  29.505  55.868  1.00  0.00           O  
ATOM   1912  CB  PRO A1460      37.897  27.118  57.764  1.00  0.00           C  
ATOM   1913  CG  PRO A1460      38.842  26.024  57.293  1.00  0.00           C  
ATOM   1914  CD  PRO A1460      37.897  25.012  56.684  1.00  0.00           C  
ATOM   1915  N   LYS A1461      37.852  28.022  54.532  1.00  0.00           N  
ATOM   1916  CA  LYS A1461      38.184  29.039  53.546  1.00  0.00           C  
ATOM   1917  C   LYS A1461      37.013  29.284  52.611  1.00  0.00           C  
ATOM   1918  O   LYS A1461      36.977  30.285  51.899  1.00  0.00           O  
ATOM   1919  CB  LYS A1461      39.429  28.621  52.760  1.00  0.00           C  
ATOM   1920  CG  LYS A1461      40.641  28.400  53.651  1.00  0.00           C  
ATOM   1921  CD  LYS A1461      41.752  27.669  52.913  1.00  0.00           C  
ATOM   1922  CE  LYS A1461      42.994  27.530  53.786  1.00  0.00           C  
ATOM   1923  NZ  LYS A1461      43.605  28.865  54.108  1.00  0.00           N  
ATOM   1924  N   LYS A1462      36.048  28.370  52.605  1.00  0.00           N  
ATOM   1925  CA  LYS A1462      34.868  28.534  51.757  1.00  0.00           C  
ATOM   1926  C   LYS A1462      33.706  29.065  52.592  1.00  0.00           C  
ATOM   1927  O   LYS A1462      32.903  29.866  52.112  1.00  0.00           O  
ATOM   1928  CB  LYS A1462      34.461  27.199  51.105  1.00  0.00           C  
ATOM   1929  CG  LYS A1462      35.486  26.657  50.104  1.00  0.00           C  
ATOM   1930  CD  LYS A1462      35.055  25.315  49.535  1.00  0.00           C  
ATOM   1931  CE  LYS A1462      33.953  25.475  48.502  1.00  0.00           C  
ATOM   1932  NZ  LYS A1462      34.481  26.007  47.213  1.00  0.00           N  
ATOM   1933  N   THR A1463      33.601  28.575  53.825  1.00  0.00           N  
ATOM   1934  CA  THR A1463      32.554  29.009  54.759  1.00  0.00           C  
ATOM   1935  C   THR A1463      33.301  29.191  56.068  1.00  0.00           C  
ATOM   1936  O   THR A1463      33.745  28.210  56.679  1.00  0.00           O  
ATOM   1937  CB  THR A1463      31.462  27.947  54.961  1.00  0.00           C  
ATOM   1938  OG1 THR A1463      30.774  27.720  53.728  1.00  0.00           O  
ATOM   1939  CG2 THR A1463      30.455  28.410  56.028  1.00  0.00           C  
ATOM   1940  N   SER A1465      33.457  30.444  56.487  1.00  0.00           N  
ATOM   1941  CA  SER A1465      34.203  30.735  57.704  1.00  0.00           C  
ATOM   1942  C   SER A1465      33.579  30.099  58.929  1.00  0.00           C  
ATOM   1943  O   SER A1465      32.373  29.832  58.965  1.00  0.00           O  
ATOM   1944  CB  SER A1465      34.323  32.259  57.909  1.00  0.00           C  
ATOM   1945  OG  SER A1465      33.055  32.837  58.167  1.00  0.00           O  
ATOM   1946  N   PRO A1467      34.401  29.798  59.939  1.00  0.00           N  
ATOM   1947  CA  PRO A1467      33.871  29.192  61.163  1.00  0.00           C  
ATOM   1948  C   PRO A1467      32.807  30.125  61.748  1.00  0.00           C  
ATOM   1949  O   PRO A1467      31.800  29.677  62.294  1.00  0.00           O  
ATOM   1950  CB  PRO A1467      35.100  29.099  62.057  1.00  0.00           C  
ATOM   1951  CG  PRO A1467      36.184  28.805  61.074  1.00  0.00           C  
ATOM   1952  CD  PRO A1467      35.876  29.780  59.943  1.00  0.00           C  
ATOM   1953  N   TYR A1506      33.034  31.428  61.628  1.00  0.00           N  
ATOM   1954  CA  TYR A1506      32.070  32.390  62.150  1.00  0.00           C  
ATOM   1955  C   TYR A1506      30.703  32.221  61.467  1.00  0.00           C  
ATOM   1956  O   TYR A1506      29.667  32.167  62.117  1.00  0.00           O  
ATOM   1957  CB  TYR A1506      32.603  33.816  61.953  1.00  0.00           C  
ATOM   1958  CG  TYR A1506      31.734  34.891  62.590  1.00  0.00           C  
ATOM   1959  CD1 TYR A1506      30.550  35.314  61.977  1.00  0.00           C  
ATOM   1960  CD2 TYR A1506      32.090  35.469  63.816  1.00  0.00           C  
ATOM   1961  CE1 TYR A1506      29.735  36.289  62.569  1.00  0.00           C  
ATOM   1962  CE2 TYR A1506      31.287  36.446  64.421  1.00  0.00           C  
ATOM   1963  CZ  TYR A1506      30.116  36.851  63.793  1.00  0.00           C  
ATOM   1964  OH  TYR A1506      29.333  37.828  64.367  1.00  0.00           O  
ATOM   1965  N   LYS A1507      30.716  32.142  60.146  1.00  0.00           N  
ATOM   1966  CA  LYS A1507      29.512  31.984  59.348  1.00  0.00           C  
ATOM   1967  C   LYS A1507      28.864  30.620  59.618  1.00  0.00           C  
ATOM   1968  O   LYS A1507      27.641  30.466  59.573  1.00  0.00           O  
ATOM   1969  CB  LYS A1507      29.901  32.119  57.875  1.00  0.00           C  
ATOM   1970  CG  LYS A1507      28.780  31.931  56.878  1.00  0.00           C  
ATOM   1971  CD  LYS A1507      29.116  32.655  55.570  1.00  0.00           C  
ATOM   1972  CE  LYS A1507      28.450  31.978  54.387  1.00  0.00           C  
ATOM   1973  NZ  LYS A1507      27.048  31.599  54.710  1.00  0.00           N  
ATOM   1974  N   PHE A1508      29.703  29.627  59.893  1.00  0.00           N  
ATOM   1975  CA  PHE A1508      29.241  28.268  60.186  1.00  0.00           C  
ATOM   1976  C   PHE A1508      28.490  28.282  61.521  1.00  0.00           C  
ATOM   1977  O   PHE A1508      27.396  27.713  61.654  1.00  0.00           O  
ATOM   1978  CB  PHE A1508      30.456  27.336  60.275  1.00  0.00           C  
ATOM   1979  CG  PHE A1508      30.111  25.873  60.356  1.00  0.00           C  
ATOM   1980  CD1 PHE A1508      29.792  25.156  59.209  1.00  0.00           C  
ATOM   1981  CD2 PHE A1508      30.158  25.206  61.572  1.00  0.00           C  
ATOM   1982  CE1 PHE A1508      29.528  23.790  59.273  1.00  0.00           C  
ATOM   1983  CE2 PHE A1508      29.897  23.835  61.648  1.00  0.00           C  
ATOM   1984  CZ  PHE A1508      29.585  23.133  60.486  1.00  0.00           C  
ATOM   1985  N   TYR A1509      29.082  28.951  62.508  1.00  0.00           N  
ATOM   1986  CA  TYR A1509      28.481  29.046  63.832  1.00  0.00           C  
ATOM   1987  C   TYR A1509      27.148  29.790  63.703  1.00  0.00           C  
ATOM   1988  O   TYR A1509      26.149  29.415  64.325  1.00  0.00           O  
ATOM   1989  CB  TYR A1509      29.438  29.778  64.791  1.00  0.00           C  
ATOM   1990  CG  TYR A1509      28.946  29.864  66.218  1.00  0.00           C  
ATOM   1991  CD1 TYR A1509      28.089  30.891  66.621  1.00  0.00           C  
ATOM   1992  CD2 TYR A1509      29.340  28.918  67.170  1.00  0.00           C  
ATOM   1993  CE1 TYR A1509      27.645  30.978  67.929  1.00  0.00           C  
ATOM   1994  CE2 TYR A1509      28.896  28.992  68.479  1.00  0.00           C  
ATOM   1995  CZ  TYR A1509      28.048  30.030  68.854  1.00  0.00           C  
ATOM   1996  OH  TYR A1509      27.619  30.126  70.162  1.00  0.00           O  
ATOM   1997  N   GLN A1510      27.134  30.825  62.869  1.00  0.00           N  
ATOM   1998  CA  GLN A1510      25.920  31.607  62.652  1.00  0.00           C  
ATOM   1999  C   GLN A1510      24.825  30.758  62.004  1.00  0.00           C  
ATOM   2000  O   GLN A1510      23.643  30.912  62.323  1.00  0.00           O  
ATOM   2001  CB  GLN A1510      26.224  32.832  61.778  1.00  0.00           C  
ATOM   2002  CG  GLN A1510      27.099  33.890  62.475  1.00  0.00           C  
ATOM   2003  CD  GLN A1510      26.410  34.520  63.686  1.00  0.00           C  
ATOM   2004  OE1 GLN A1510      27.030  34.747  64.734  1.00  0.00           O  
ATOM   2005  NE2 GLN A1510      25.126  34.804  63.542  1.00  0.00           N  
ATOM   2006  N   PHE A1511      25.213  29.864  61.098  1.00  0.00           N  
ATOM   2007  CA  PHE A1511      24.234  29.008  60.436  1.00  0.00           C  
ATOM   2008  C   PHE A1511      23.462  28.173  61.453  1.00  0.00           C  
ATOM   2009  O   PHE A1511      22.242  28.000  61.332  1.00  0.00           O  
ATOM   2010  CB  PHE A1511      24.912  28.072  59.421  1.00  0.00           C  
ATOM   2011  CG  PHE A1511      24.045  26.918  58.987  1.00  0.00           C  
ATOM   2012  CD1 PHE A1511      24.124  25.690  59.635  1.00  0.00           C  
ATOM   2013  CD2 PHE A1511      23.097  27.083  57.976  1.00  0.00           C  
ATOM   2014  CE1 PHE A1511      23.277  24.638  59.287  1.00  0.00           C  
ATOM   2015  CE2 PHE A1511      22.239  26.039  57.616  1.00  0.00           C  
ATOM   2016  CZ  PHE A1511      22.328  24.818  58.273  1.00  0.00           C  
ATOM   2017  N   TRP A1516      24.176  27.655  62.451  1.00  0.00           N  
ATOM   2018  CA  TRP A1516      23.564  26.824  63.479  1.00  0.00           C  
ATOM   2019  C   TRP A1516      22.733  27.629  64.471  1.00  0.00           C  
ATOM   2020  O   TRP A1516      21.698  27.167  64.946  1.00  0.00           O  
ATOM   2021  CB  TRP A1516      24.648  26.022  64.209  1.00  0.00           C  
ATOM   2022  CG  TRP A1516      25.266  24.952  63.327  1.00  0.00           C  
ATOM   2023  CD1 TRP A1516      26.535  24.942  62.801  1.00  0.00           C  
ATOM   2024  CD2 TRP A1516      24.603  23.793  62.798  1.00  0.00           C  
ATOM   2025  NE1 TRP A1516      26.691  23.851  61.972  1.00  0.00           N  
ATOM   2026  CE2 TRP A1516      25.521  23.132  61.953  1.00  0.00           C  
ATOM   2027  CE3 TRP A1516      23.315  23.251  62.953  1.00  0.00           C  
ATOM   2028  CZ2 TRP A1516      25.194  21.953  61.264  1.00  0.00           C  
ATOM   2029  CZ3 TRP A1516      22.994  22.076  62.267  1.00  0.00           C  
ATOM   2030  CH2 TRP A1516      23.930  21.446  61.434  1.00  0.00           C  
ATOM   2031  N   ILE A1517      23.183  28.835  64.788  1.00  0.00           N  
ATOM   2032  CA  ILE A1517      22.425  29.680  65.711  1.00  0.00           C  
ATOM   2033  C   ILE A1517      21.048  29.951  65.121  1.00  0.00           C  
ATOM   2034  O   ILE A1517      20.059  30.071  65.842  1.00  0.00           O  
ATOM   2035  CB  ILE A1517      23.143  31.043  65.954  1.00  0.00           C  
ATOM   2036  CG1 ILE A1517      24.321  30.852  66.913  1.00  0.00           C  
ATOM   2037  CG2 ILE A1517      22.146  32.083  66.494  1.00  0.00           C  
ATOM   2038  CD1 ILE A1517      23.942  30.359  68.327  1.00  0.00           C  
ATOM   2039  N   ASN A1518      20.989  30.020  63.800  1.00  0.00           N  
ATOM   2040  CA  ASN A1518      19.746  30.326  63.107  1.00  0.00           C  
ATOM   2041  C   ASN A1518      18.766  29.164  63.044  1.00  0.00           C  
ATOM   2042  O   ASN A1518      17.690  29.296  62.482  1.00  0.00           O  
ATOM   2043  CB  ASN A1518      20.078  30.824  61.699  1.00  0.00           C  
ATOM   2044  CG  ASN A1518      18.867  31.369  60.965  1.00  0.00           C  
ATOM   2045  OD1 ASN A1518      18.051  32.108  61.529  1.00  0.00           O  
ATOM   2046  ND2 ASN A1518      18.755  31.021  59.693  1.00  0.00           N  
ATOM   2047  N   THR A1527      19.128  28.027  63.633  1.00  0.00           N  
ATOM   2048  CA  THR A1527      18.252  26.848  63.610  1.00  0.00           C  
ATOM   2049  C   THR A1527      16.871  27.096  64.225  1.00  0.00           C  
ATOM   2050  O   THR A1527      16.758  27.675  65.308  1.00  0.00           O  
ATOM   2051  CB  THR A1527      18.932  25.678  64.340  1.00  0.00           C  
ATOM   2052  OG1 THR A1527      20.223  25.452  63.746  1.00  0.00           O  
ATOM   2053  CG2 THR A1527      18.096  24.409  64.236  1.00  0.00           C  
ATOM   2054  N   ALA A1528      15.818  26.655  63.538  1.00  0.00           N  
ATOM   2055  CA  ALA A1528      14.440  26.835  64.033  1.00  0.00           C  
ATOM   2056  C   ALA A1528      14.189  25.982  65.275  1.00  0.00           C  
ATOM   2057  O   ALA A1528      14.783  24.915  65.433  1.00  0.00           O  
ATOM   2058  CB  ALA A1528      13.428  26.462  62.930  1.00  0.00           C  
ATOM   2059  N   ASP A1549      13.305  26.446  66.155  1.00  0.00           N  
ATOM   2060  CA  ASP A1549      12.989  25.715  67.382  1.00  0.00           C  
ATOM   2061  C   ASP A1549      12.482  24.313  67.099  1.00  0.00           C  
ATOM   2062  O   ASP A1549      12.774  23.375  67.848  1.00  0.00           O  
ATOM   2063  CB  ASP A1549      11.933  26.457  68.214  1.00  0.00           C  
ATOM   2064  CG  ASP A1549      12.452  27.749  68.802  1.00  0.00           C  
ATOM   2065  OD1 ASP A1549      13.688  27.913  68.931  1.00  0.00           O  
ATOM   2066  OD2 ASP A1549      11.620  28.603  69.153  1.00  0.00           O  
ATOM   2067  N   ALA A1563      11.713  24.167  66.022  1.00  0.00           N  
ATOM   2068  CA  ALA A1563      11.159  22.862  65.660  1.00  0.00           C  
ATOM   2069  C   ALA A1563      12.231  21.856  65.194  1.00  0.00           C  
ATOM   2070  O   ALA A1563      12.005  20.649  65.222  1.00  0.00           O  
ATOM   2071  CB  ALA A1563      10.088  23.039  64.559  1.00  0.00           C  
ATOM   2072  N   ASP A1569      13.401  22.345  64.785  1.00  0.00           N  
ATOM   2073  CA  ASP A1569      14.452  21.454  64.291  1.00  0.00           C  
ATOM   2074  C   ASP A1569      15.625  21.191  65.226  1.00  0.00           C  
ATOM   2075  O   ASP A1569      16.275  20.141  65.146  1.00  0.00           O  
ATOM   2076  CB  ASP A1569      15.064  22.015  63.003  1.00  0.00           C  
ATOM   2077  CG  ASP A1569      14.053  22.218  61.906  1.00  0.00           C  
ATOM   2078  OD1 ASP A1569      13.161  21.363  61.752  1.00  0.00           O  
ATOM   2079  OD2 ASP A1569      14.177  23.222  61.182  1.00  0.00           O  
ATOM   2080  N   VAL A1594      15.892  22.157  66.089  1.00  0.00           N  
ATOM   2081  CA  VAL A1594      17.040  22.145  66.972  1.00  0.00           C  
ATOM   2082  C   VAL A1594      17.306  20.916  67.846  1.00  0.00           C  
ATOM   2083  O   VAL A1594      18.457  20.489  67.973  1.00  0.00           O  
ATOM   2084  CB  VAL A1594      17.040  23.451  67.830  1.00  0.00           C  
ATOM   2085  CG1 VAL A1594      16.043  23.339  68.969  1.00  0.00           C  
ATOM   2086  CG2 VAL A1594      18.442  23.762  68.309  1.00  0.00           C  
ATOM   2087  N   TYR A1596      16.269  20.339  68.435  1.00  0.00           N  
ATOM   2088  CA  TYR A1596      16.455  19.166  69.282  1.00  0.00           C  
ATOM   2089  C   TYR A1596      16.780  17.956  68.412  1.00  0.00           C  
ATOM   2090  O   TYR A1596      17.655  17.159  68.758  1.00  0.00           O  
ATOM   2091  CB  TYR A1596      15.204  18.953  70.156  1.00  0.00           C  
ATOM   2092  CG  TYR A1596      14.940  20.184  70.995  1.00  0.00           C  
ATOM   2093  CD1 TYR A1596      15.773  20.504  72.067  1.00  0.00           C  
ATOM   2094  CD2 TYR A1596      13.970  21.115  70.616  1.00  0.00           C  
ATOM   2095  CE1 TYR A1596      15.661  21.730  72.733  1.00  0.00           C  
ATOM   2096  CE2 TYR A1596      13.844  22.341  71.269  1.00  0.00           C  
ATOM   2097  CZ  TYR A1596      14.698  22.643  72.321  1.00  0.00           C  
ATOM   2098  OH  TYR A1596      14.624  23.867  72.930  1.00  0.00           O  
ATOM   2099  N   ARG A1601      16.114  17.849  67.265  1.00  0.00           N  
ATOM   2100  CA  ARG A1601      16.372  16.763  66.331  1.00  0.00           C  
ATOM   2101  C   ARG A1601      17.785  16.930  65.786  1.00  0.00           C  
ATOM   2102  O   ARG A1601      18.516  15.959  65.612  1.00  0.00           O  
ATOM   2103  CB  ARG A1601      15.378  16.805  65.169  1.00  0.00           C  
ATOM   2104  CG  ARG A1601      13.995  16.216  65.504  1.00  0.00           C  
ATOM   2105  CD  ARG A1601      12.966  16.486  64.401  1.00  0.00           C  
ATOM   2106  NE  ARG A1601      13.585  16.460  63.083  1.00  0.00           N  
ATOM   2107  CZ  ARG A1601      13.521  17.468  62.218  1.00  0.00           C  
ATOM   2108  NH1 ARG A1601      12.857  18.573  62.536  1.00  0.00           N  
ATOM   2109  NH2 ARG A1601      14.138  17.382  61.048  1.00  0.00           N  
ATOM   2110  N   PHE A1602      18.172  18.173  65.520  1.00  0.00           N  
ATOM   2111  CA  PHE A1602      19.498  18.432  64.992  1.00  0.00           C  
ATOM   2112  C   PHE A1602      20.572  18.116  66.028  1.00  0.00           C  
ATOM   2113  O   PHE A1602      21.658  17.661  65.666  1.00  0.00           O  
ATOM   2114  CB  PHE A1602      19.593  19.878  64.495  1.00  0.00           C  
ATOM   2115  CG  PHE A1602      18.899  20.109  63.164  1.00  0.00           C  
ATOM   2116  CD1 PHE A1602      18.149  19.095  62.557  1.00  0.00           C  
ATOM   2117  CD2 PHE A1602      19.028  21.325  62.502  1.00  0.00           C  
ATOM   2118  CE1 PHE A1602      17.545  19.297  61.309  1.00  0.00           C  
ATOM   2119  CE2 PHE A1602      18.430  21.532  61.259  1.00  0.00           C  
ATOM   2120  CZ  PHE A1602      17.691  20.519  60.661  1.00  0.00           C  
ATOM   2121  N   LEU A1603      20.276  18.336  67.310  1.00  0.00           N  
ATOM   2122  CA  LEU A1603      21.250  18.009  68.348  1.00  0.00           C  
ATOM   2123  C   LEU A1603      21.543  16.508  68.280  1.00  0.00           C  
ATOM   2124  O   LEU A1603      22.668  16.086  68.469  1.00  0.00           O  
ATOM   2125  CB  LEU A1603      20.721  18.380  69.747  1.00  0.00           C  
ATOM   2126  CG  LEU A1603      20.800  19.871  70.118  1.00  0.00           C  
ATOM   2127  CD1 LEU A1603      19.977  20.170  71.375  1.00  0.00           C  
ATOM   2128  CD2 LEU A1603      22.274  20.265  70.325  1.00  0.00           C  
ATOM   2129  N   LYS A1604      20.518  15.715  67.992  1.00  0.00           N  
ATOM   2130  CA  LYS A1604      20.672  14.262  67.882  1.00  0.00           C  
ATOM   2131  C   LYS A1604      21.465  13.827  66.643  1.00  0.00           C  
ATOM   2132  O   LYS A1604      22.301  12.930  66.722  1.00  0.00           O  
ATOM   2133  CB  LYS A1604      19.288  13.593  67.879  1.00  0.00           C  
ATOM   2134  CG  LYS A1604      18.506  13.872  69.162  1.00  0.00           C  
ATOM   2135  CD  LYS A1604      17.120  13.246  69.161  1.00  0.00           C  
ATOM   2136  CE  LYS A1604      16.334  13.676  70.400  1.00  0.00           C  
ATOM   2137  NZ  LYS A1604      14.971  13.073  70.451  1.00  0.00           N  
ATOM   2138  N   PHE A1613      21.207  14.476  65.512  1.00  0.00           N  
ATOM   2139  CA  PHE A1613      21.873  14.151  64.259  1.00  0.00           C  
ATOM   2140  C   PHE A1613      23.316  14.594  64.193  1.00  0.00           C  
ATOM   2141  O   PHE A1613      24.176  13.866  63.684  1.00  0.00           O  
ATOM   2142  CB  PHE A1613      21.179  14.827  63.073  1.00  0.00           C  
ATOM   2143  CG  PHE A1613      19.753  14.398  62.842  1.00  0.00           C  
ATOM   2144  CD1 PHE A1613      18.896  15.219  62.107  1.00  0.00           C  
ATOM   2145  CD2 PHE A1613      19.278  13.170  63.300  1.00  0.00           C  
ATOM   2146  CE1 PHE A1613      17.583  14.829  61.822  1.00  0.00           C  
ATOM   2147  CE2 PHE A1613      17.965  12.762  63.022  1.00  0.00           C  
ATOM   2148  CZ  PHE A1613      17.114  13.599  62.277  1.00  0.00           C  
ATOM   2149  N   PHE A1614      23.573  15.794  64.706  1.00  0.00           N  
ATOM   2150  CA  PHE A1614      24.892  16.392  64.599  1.00  0.00           C  
ATOM   2151  C   PHE A1614      25.823  16.472  65.785  1.00  0.00           C  
ATOM   2152  O   PHE A1614      26.908  17.019  65.645  1.00  0.00           O  
ATOM   2153  CB  PHE A1614      24.740  17.805  64.026  1.00  0.00           C  
ATOM   2154  CG  PHE A1614      24.124  17.837  62.660  1.00  0.00           C  
ATOM   2155  CD1 PHE A1614      24.905  17.625  61.523  1.00  0.00           C  
ATOM   2156  CD2 PHE A1614      22.752  18.060  62.506  1.00  0.00           C  
ATOM   2157  CE1 PHE A1614      24.328  17.631  60.249  1.00  0.00           C  
ATOM   2158  CE2 PHE A1614      22.166  18.069  61.236  1.00  0.00           C  
ATOM   2159  CZ  PHE A1614      22.954  17.854  60.107  1.00  0.00           C  
ATOM   2160  N   THR A1615      25.432  15.983  66.952  1.00  0.00           N  
ATOM   2161  CA  THR A1615      26.351  16.078  68.081  1.00  0.00           C  
ATOM   2162  C   THR A1615      26.458  14.751  68.795  1.00  0.00           C  
ATOM   2163  O   THR A1615      25.719  13.811  68.494  1.00  0.00           O  
ATOM   2164  CB  THR A1615      25.907  17.148  69.113  1.00  0.00           C  
ATOM   2165  OG1 THR A1615      24.856  16.620  69.932  1.00  0.00           O  
ATOM   2166  CG2 THR A1615      25.419  18.410  68.398  1.00  0.00           C  
ATOM   2167  N   PHE A1616      27.373  14.698  69.759  1.00  0.00           N  
ATOM   2168  CA  PHE A1616      27.594  13.491  70.530  1.00  0.00           C  
ATOM   2169  C   PHE A1616      27.024  13.584  71.932  1.00  0.00           C  
ATOM   2170  O   PHE A1616      27.341  12.761  72.791  1.00  0.00           O  
ATOM   2171  CB  PHE A1616      29.092  13.172  70.563  1.00  0.00           C  
ATOM   2172  CG  PHE A1616      29.622  12.696  69.245  1.00  0.00           C  
ATOM   2173  CD1 PHE A1616      29.740  11.333  68.977  1.00  0.00           C  
ATOM   2174  CD2 PHE A1616      29.933  13.608  68.242  1.00  0.00           C  
ATOM   2175  CE1 PHE A1616      30.157  10.881  67.720  1.00  0.00           C  
ATOM   2176  CE2 PHE A1616      30.349  13.173  66.979  1.00  0.00           C  
ATOM   2177  CZ  PHE A1616      30.460  11.803  66.716  1.00  0.00           C  
ATOM   2178  N   MET A1617      26.172  14.584  72.165  1.00  0.00           N  
ATOM   2179  CA  MET A1617      25.545  14.723  73.470  1.00  0.00           C  
ATOM   2180  C   MET A1617      24.630  13.532  73.601  1.00  0.00           C  
ATOM   2181  O   MET A1617      24.005  13.130  72.625  1.00  0.00           O  
ATOM   2182  CB  MET A1617      24.708  15.992  73.548  1.00  0.00           C  
ATOM   2183  CG  MET A1617      25.507  17.268  73.512  1.00  0.00           C  
ATOM   2184  SD  MET A1617      24.391  18.681  73.380  1.00  0.00           S  
ATOM   2185  CE  MET A1617      23.405  18.472  74.879  1.00  0.00           C  
ATOM   2186  N   SER A1619      24.545  12.969  74.799  1.00  0.00           N  
ATOM   2187  CA  SER A1619      23.680  11.817  75.034  1.00  0.00           C  
ATOM   2188  C   SER A1619      22.214  12.171  74.813  1.00  0.00           C  
ATOM   2189  O   SER A1619      21.810  13.333  74.933  1.00  0.00           O  
ATOM   2190  CB  SER A1619      23.842  11.315  76.472  1.00  0.00           C  
ATOM   2191  OG  SER A1619      23.298  12.241  77.402  1.00  0.00           O  
ATOM   2192  N   ILE A1620      21.412  11.160  74.521  1.00  0.00           N  
ATOM   2193  CA  ILE A1620      19.992  11.370  74.310  1.00  0.00           C  
ATOM   2194  C   ILE A1620      19.365  11.947  75.583  1.00  0.00           C  
ATOM   2195  O   ILE A1620      18.483  12.818  75.522  1.00  0.00           O  
ATOM   2196  CB  ILE A1620      19.302  10.034  73.932  1.00  0.00           C  
ATOM   2197  CG1 ILE A1620      18.539  10.193  72.620  1.00  0.00           C  
ATOM   2198  CG2 ILE A1620      18.365   9.582  75.037  1.00  0.00           C  
ATOM   2199  CD1 ILE A1620      19.426  10.464  71.437  1.00  0.00           C  
ATOM   2200  N   GLU A1621      19.827  11.453  76.731  1.00  0.00           N  
ATOM   2201  CA  GLU A1621      19.320  11.901  78.026  1.00  0.00           C  
ATOM   2202  C   GLU A1621      19.551  13.400  78.187  1.00  0.00           C  
ATOM   2203  O   GLU A1621      18.643  14.140  78.584  1.00  0.00           O  
ATOM   2204  CB  GLU A1621      20.011  11.140  79.167  1.00  0.00           C  
ATOM   2205  CG  GLU A1621      19.746   9.631  79.150  1.00  0.00           C  
ATOM   2206  CD  GLU A1621      20.458   8.894  78.009  1.00  0.00           C  
ATOM   2207  OE1 GLU A1621      19.886   7.909  77.487  1.00  0.00           O  
ATOM   2208  OE2 GLU A1621      21.591   9.285  77.644  1.00  0.00           O  
ATOM   2209  N   GLU A1622      20.764  13.846  77.869  1.00  0.00           N  
ATOM   2210  CA  GLU A1622      21.081  15.265  77.990  1.00  0.00           C  
ATOM   2211  C   GLU A1622      20.268  16.143  77.029  1.00  0.00           C  
ATOM   2212  O   GLU A1622      19.845  17.236  77.398  1.00  0.00           O  
ATOM   2213  CB  GLU A1622      22.576  15.504  77.782  1.00  0.00           C  
ATOM   2214  CG  GLU A1622      22.953  16.970  77.877  1.00  0.00           C  
ATOM   2215  CD  GLU A1622      24.453  17.206  77.916  1.00  0.00           C  
ATOM   2216  OE1 GLU A1622      25.207  16.407  77.320  1.00  0.00           O  
ATOM   2217  OE2 GLU A1622      24.874  18.208  78.530  1.00  0.00           O  
ATOM   2218  N   ILE A1632      20.038  15.660  75.810  1.00  0.00           N  
ATOM   2219  CA  ILE A1632      19.271  16.410  74.821  1.00  0.00           C  
ATOM   2220  C   ILE A1632      17.817  16.536  75.258  1.00  0.00           C  
ATOM   2221  O   ILE A1632      17.206  17.601  75.126  1.00  0.00           O  
ATOM   2222  CB  ILE A1632      19.330  15.728  73.422  1.00  0.00           C  
ATOM   2223  CG1 ILE A1632      20.747  15.826  72.867  1.00  0.00           C  
ATOM   2224  CG2 ILE A1632      18.325  16.378  72.457  1.00  0.00           C  
ATOM   2225  CD1 ILE A1632      20.926  15.113  71.527  1.00  0.00           C  
ATOM   2226  N   ASN A1635      17.251  15.449  75.770  1.00  0.00           N  
ATOM   2227  CA  ASN A1635      15.872  15.498  76.231  1.00  0.00           C  
ATOM   2228  C   ASN A1635      15.739  16.453  77.409  1.00  0.00           C  
ATOM   2229  O   ASN A1635      14.759  17.184  77.506  1.00  0.00           O  
ATOM   2230  CB  ASN A1635      15.383  14.113  76.663  1.00  0.00           C  
ATOM   2231  CG  ASN A1635      15.222  13.166  75.496  1.00  0.00           C  
ATOM   2232  OD1 ASN A1635      14.952  13.590  74.370  1.00  0.00           O  
ATOM   2233  ND2 ASN A1635      15.368  11.875  75.759  1.00  0.00           N  
ATOM   2234  N   ALA A1636      16.717  16.440  78.310  1.00  0.00           N  
ATOM   2235  CA  ALA A1636      16.658  17.314  79.478  1.00  0.00           C  
ATOM   2236  C   ALA A1636      16.762  18.770  79.044  1.00  0.00           C  
ATOM   2237  O   ALA A1636      16.144  19.645  79.648  1.00  0.00           O  
ATOM   2238  CB  ALA A1636      17.775  16.980  80.454  1.00  0.00           C  
ATOM   2239  N   LEU A1637      17.546  19.019  77.996  1.00  0.00           N  
ATOM   2240  CA  LEU A1637      17.723  20.366  77.476  1.00  0.00           C  
ATOM   2241  C   LEU A1637      16.417  20.829  76.840  1.00  0.00           C  
ATOM   2242  O   LEU A1637      16.039  21.989  76.956  1.00  0.00           O  
ATOM   2243  CB  LEU A1637      18.865  20.406  76.440  1.00  0.00           C  
ATOM   2244  CG  LEU A1637      19.076  21.744  75.718  1.00  0.00           C  
ATOM   2245  CD1 LEU A1637      19.289  22.852  76.740  1.00  0.00           C  
ATOM   2246  CD2 LEU A1637      20.271  21.649  74.778  1.00  0.00           C  
ATOM   2247  N   GLU A1638      15.715  19.917  76.179  1.00  0.00           N  
ATOM   2248  CA  GLU A1638      14.449  20.281  75.562  1.00  0.00           C  
ATOM   2249  C   GLU A1638      13.447  20.668  76.646  1.00  0.00           C  
ATOM   2250  O   GLU A1638      12.727  21.666  76.526  1.00  0.00           O  
ATOM   2251  CB  GLU A1638      13.887  19.125  74.737  1.00  0.00           C  
ATOM   2252  CG  GLU A1638      12.616  19.494  73.991  1.00  0.00           C  
ATOM   2253  CD  GLU A1638      12.175  18.426  73.016  1.00  0.00           C  
ATOM   2254  OE1 GLU A1638      11.267  18.706  72.208  1.00  0.00           O  
ATOM   2255  OE2 GLU A1638      12.733  17.306  73.057  1.00  0.00           O  
ATOM   2256  N   GLU A1639      13.411  19.870  77.709  1.00  0.00           N  
ATOM   2257  CA  GLU A1639      12.513  20.113  78.832  1.00  0.00           C  
ATOM   2258  C   GLU A1639      12.867  21.461  79.464  1.00  0.00           C  
ATOM   2259  O   GLU A1639      11.986  22.283  79.726  1.00  0.00           O  
ATOM   2260  CB  GLU A1639      12.659  18.980  79.855  1.00  0.00           C  
ATOM   2261  CG  GLU A1639      11.632  18.971  80.990  1.00  0.00           C  
ATOM   2262  CD  GLU A1639      10.197  18.891  80.497  1.00  0.00           C  
ATOM   2263  OE1 GLU A1639       9.953  18.243  79.452  1.00  0.00           O  
ATOM   2264  OE2 GLU A1639       9.310  19.461  81.170  1.00  0.00           O  
ATOM   2265  N   GLU A1640      14.158  21.680  79.699  1.00  0.00           N  
ATOM   2266  CA  GLU A1640      14.655  22.933  80.280  1.00  0.00           C  
ATOM   2267  C   GLU A1640      14.194  24.164  79.483  1.00  0.00           C  
ATOM   2268  O   GLU A1640      13.768  25.168  80.064  1.00  0.00           O  
ATOM   2269  CB  GLU A1640      16.186  22.917  80.354  1.00  0.00           C  
ATOM   2270  CG  GLU A1640      16.786  24.237  80.857  1.00  0.00           C  
ATOM   2271  CD  GLU A1640      18.267  24.371  80.532  1.00  0.00           C  
ATOM   2272  OE1 GLU A1640      18.771  25.515  80.471  1.00  0.00           O  
ATOM   2273  OE2 GLU A1640      18.929  23.333  80.338  1.00  0.00           O  
ATOM   2274  N   ASP A1641      14.269  24.090  78.155  1.00  0.00           N  
ATOM   2275  CA  ASP A1641      13.838  25.211  77.317  1.00  0.00           C  
ATOM   2276  C   ASP A1641      12.326  25.372  77.365  1.00  0.00           C  
ATOM   2277  O   ASP A1641      11.793  26.476  77.179  1.00  0.00           O  
ATOM   2278  CB  ASP A1641      14.254  25.017  75.854  1.00  0.00           C  
ATOM   2279  CG  ASP A1641      15.743  25.229  75.628  1.00  0.00           C  
ATOM   2280  OD1 ASP A1641      16.422  25.797  76.509  1.00  0.00           O  
ATOM   2281  OD2 ASP A1641      16.226  24.836  74.551  1.00  0.00           O  
ATOM   2282  N   LYS A1642      11.636  24.262  77.590  1.00  0.00           N  
ATOM   2283  CA  LYS A1642      10.180  24.278  77.645  1.00  0.00           C  
ATOM   2284  C   LYS A1642       9.679  25.023  78.874  1.00  0.00           C  
ATOM   2285  O   LYS A1642       8.702  25.761  78.801  1.00  0.00           O  
ATOM   2286  CB  LYS A1642       9.631  22.845  77.685  1.00  0.00           C  
ATOM   2287  CG  LYS A1642       8.696  22.493  76.544  1.00  0.00           C  
ATOM   2288  CD  LYS A1642       7.957  21.172  76.793  1.00  0.00           C  
ATOM   2289  CE  LYS A1642       8.908  19.983  76.859  1.00  0.00           C  
ATOM   2290  NZ  LYS A1642       8.182  18.686  76.983  1.00  0.00           N  
ATOM   2291  N   ASN A1662      10.372  24.828  79.992  1.00  0.00           N  
ATOM   2292  CA  ASN A1662       9.996  25.411  81.274  1.00  0.00           C  
ATOM   2293  C   ASN A1662      10.662  26.707  81.679  1.00  0.00           C  
ATOM   2294  O   ASN A1662      10.270  27.325  82.670  1.00  0.00           O  
ATOM   2295  CB  ASN A1662      10.216  24.378  82.380  1.00  0.00           C  
ATOM   2296  CG  ASN A1662       9.419  23.120  82.148  1.00  0.00           C  
ATOM   2297  OD1 ASN A1662       8.223  23.184  81.876  1.00  0.00           O  
ATOM   2298  ND2 ASN A1662      10.074  21.964  82.259  1.00  0.00           N  
ATOM   2299  N   SER A1663      11.696  27.106  80.955  1.00  0.00           N  
ATOM   2300  CA  SER A1663      12.345  28.355  81.285  1.00  0.00           C  
ATOM   2301  C   SER A1663      11.516  29.367  80.509  1.00  0.00           C  
ATOM   2302  O   SER A1663      10.840  29.010  79.549  1.00  0.00           O  
ATOM   2303  CB  SER A1663      13.786  28.388  80.767  1.00  0.00           C  
ATOM   2304  OG  SER A1663      13.807  28.657  79.370  1.00  0.00           O  
ATOM   2305  N   GLY A1664      11.533  30.613  80.935  1.00  0.00           N  
ATOM   2306  CA  GLY A1664      10.817  31.639  80.204  1.00  0.00           C  
ATOM   2307  C   GLY A1664      11.954  32.404  79.566  1.00  0.00           C  
ATOM   2308  O   GLY A1664      11.941  33.629  79.492  1.00  0.00           O  
ATOM   2309  N   LYS A1665      12.968  31.661  79.121  1.00  0.00           N  
ATOM   2310  CA  LYS A1665      14.141  32.268  78.504  1.00  0.00           C  
ATOM   2311  C   LYS A1665      14.298  31.863  77.056  1.00  0.00           C  
ATOM   2312  O   LYS A1665      13.643  30.935  76.582  1.00  0.00           O  
ATOM   2313  CB  LYS A1665      15.405  31.852  79.262  1.00  0.00           C  
ATOM   2314  CG  LYS A1665      15.420  32.225  80.728  1.00  0.00           C  
ATOM   2315  CD  LYS A1665      16.686  31.673  81.386  1.00  0.00           C  
ATOM   2316  CE  LYS A1665      16.740  31.992  82.866  1.00  0.00           C  
ATOM   2317  NZ  LYS A1665      17.994  31.437  83.458  1.00  0.00           N  
ATOM   2318  N   ALA A1666      15.157  32.571  76.331  1.00  0.00           N  
ATOM   2319  CA  ALA A1666      15.396  32.188  74.951  1.00  0.00           C  
ATOM   2320  C   ALA A1666      15.908  30.742  75.055  1.00  0.00           C  
ATOM   2321  O   ALA A1666      16.623  30.402  76.010  1.00  0.00           O  
ATOM   2322  CB  ALA A1666      16.467  33.073  74.333  1.00  0.00           C  
ATOM   2323  N   PRO A1667      15.526  29.869  74.105  1.00  0.00           N  
ATOM   2324  CA  PRO A1667      16.003  28.478  74.170  1.00  0.00           C  
ATOM   2325  C   PRO A1667      17.523  28.461  74.088  1.00  0.00           C  
ATOM   2326  O   PRO A1667      18.103  29.216  73.318  1.00  0.00           O  
ATOM   2327  CB  PRO A1667      15.370  27.824  72.945  1.00  0.00           C  
ATOM   2328  CG  PRO A1667      15.087  28.983  72.011  1.00  0.00           C  
ATOM   2329  CD  PRO A1667      14.639  30.082  72.946  1.00  0.00           C  
ATOM   2330  N   ARG A1668      18.193  27.628  74.871  1.00  0.00           N  
ATOM   2331  CA  ARG A1668      19.630  27.655  74.736  1.00  0.00           C  
ATOM   2332  C   ARG A1668      20.133  26.522  73.848  1.00  0.00           C  
ATOM   2333  O   ARG A1668      21.328  26.388  73.613  1.00  0.00           O  
ATOM   2334  CB  ARG A1668      20.313  27.688  76.109  1.00  0.00           C  
ATOM   2335  CG  ARG A1668      20.391  26.420  76.873  1.00  0.00           C  
ATOM   2336  CD  ARG A1668      21.156  26.663  78.186  1.00  0.00           C  
ATOM   2337  NE  ARG A1668      21.125  25.461  79.008  1.00  0.00           N  
ATOM   2338  CZ  ARG A1668      21.986  24.457  78.906  1.00  0.00           C  
ATOM   2339  NH1 ARG A1668      22.970  24.511  78.023  1.00  0.00           N  
ATOM   2340  NH2 ARG A1668      21.836  23.378  79.665  1.00  0.00           N  
ATOM   2341  N   ALA A1669      19.200  25.742  73.312  1.00  0.00           N  
ATOM   2342  CA  ALA A1669      19.556  24.648  72.423  1.00  0.00           C  
ATOM   2343  C   ALA A1669      20.321  25.118  71.182  1.00  0.00           C  
ATOM   2344  O   ALA A1669      21.280  24.465  70.781  1.00  0.00           O  
ATOM   2345  CB  ALA A1669      18.303  23.880  72.003  1.00  0.00           C  
ATOM   2346  N   GLN A1670      19.910  26.232  70.565  1.00  0.00           N  
ATOM   2347  CA  GLN A1670      20.610  26.713  69.368  1.00  0.00           C  
ATOM   2348  C   GLN A1670      22.079  27.006  69.659  1.00  0.00           C  
ATOM   2349  O   GLN A1670      22.960  26.663  68.859  1.00  0.00           O  
ATOM   2350  CB  GLN A1670      19.959  27.979  68.798  1.00  0.00           C  
ATOM   2351  CG  GLN A1670      18.705  27.725  67.962  1.00  0.00           C  
ATOM   2352  CD  GLN A1670      17.451  27.525  68.806  1.00  0.00           C  
ATOM   2353  OE1 GLN A1670      17.507  27.474  70.037  1.00  0.00           O  
ATOM   2354  NE2 GLN A1670      16.312  27.415  68.139  1.00  0.00           N  
ATOM   2355  N   TYR A1671      22.329  27.638  70.805  1.00  0.00           N  
ATOM   2356  CA  TYR A1671      23.686  27.986  71.225  1.00  0.00           C  
ATOM   2357  C   TYR A1671      24.483  26.702  71.465  1.00  0.00           C  
ATOM   2358  O   TYR A1671      25.634  26.598  71.048  1.00  0.00           O  
ATOM   2359  CB  TYR A1671      23.633  28.832  72.508  1.00  0.00           C  
ATOM   2360  CG  TYR A1671      24.936  28.918  73.270  1.00  0.00           C  
ATOM   2361  CD1 TYR A1671      25.063  28.348  74.530  1.00  0.00           C  
ATOM   2362  CD2 TYR A1671      26.030  29.607  72.746  1.00  0.00           C  
ATOM   2363  CE1 TYR A1671      26.253  28.471  75.259  1.00  0.00           C  
ATOM   2364  CE2 TYR A1671      27.218  29.736  73.460  1.00  0.00           C  
ATOM   2365  CZ  TYR A1671      27.324  29.172  74.713  1.00  0.00           C  
ATOM   2366  OH  TYR A1671      28.488  29.312  75.428  1.00  0.00           O  
ATOM   2367  N   VAL A1672      23.866  25.735  72.141  1.00  0.00           N  
ATOM   2368  CA  VAL A1672      24.525  24.456  72.400  1.00  0.00           C  
ATOM   2369  C   VAL A1672      24.890  23.766  71.079  1.00  0.00           C  
ATOM   2370  O   VAL A1672      26.020  23.305  70.898  1.00  0.00           O  
ATOM   2371  CB  VAL A1672      23.606  23.519  73.239  1.00  0.00           C  
ATOM   2372  CG1 VAL A1672      24.260  22.134  73.418  1.00  0.00           C  
ATOM   2373  CG2 VAL A1672      23.339  24.156  74.588  1.00  0.00           C  
ATOM   2374  N   LEU A1673      23.925  23.685  70.166  1.00  0.00           N  
ATOM   2375  CA  LEU A1673      24.137  23.063  68.860  1.00  0.00           C  
ATOM   2376  C   LEU A1673      25.273  23.751  68.104  1.00  0.00           C  
ATOM   2377  O   LEU A1673      26.211  23.099  67.630  1.00  0.00           O  
ATOM   2378  CB  LEU A1673      22.854  23.137  68.025  1.00  0.00           C  
ATOM   2379  CG  LEU A1673      22.822  22.527  66.610  1.00  0.00           C  
ATOM   2380  CD1 LEU A1673      23.060  20.997  66.656  1.00  0.00           C  
ATOM   2381  CD2 LEU A1673      21.447  22.824  65.992  1.00  0.00           C  
ATOM   2382  N   ALA A1684      25.182  25.070  67.991  1.00  0.00           N  
ATOM   2383  CA  ALA A1684      26.195  25.833  67.287  1.00  0.00           C  
ATOM   2384  C   ALA A1684      27.580  25.577  67.866  1.00  0.00           C  
ATOM   2385  O   ALA A1684      28.552  25.393  67.120  1.00  0.00           O  
ATOM   2386  CB  ALA A1684      25.863  27.321  67.338  1.00  0.00           C  
ATOM   2387  N   GLU A1685      27.663  25.558  69.191  1.00  0.00           N  
ATOM   2388  CA  GLU A1685      28.922  25.331  69.878  1.00  0.00           C  
ATOM   2389  C   GLU A1685      29.473  23.926  69.612  1.00  0.00           C  
ATOM   2390  O   GLU A1685      30.663  23.753  69.329  1.00  0.00           O  
ATOM   2391  CB  GLU A1685      28.748  25.519  71.390  1.00  0.00           C  
ATOM   2392  CG  GLU A1685      30.042  25.248  72.163  1.00  0.00           C  
ATOM   2393  CD  GLU A1685      29.868  25.224  73.683  1.00  0.00           C  
ATOM   2394  OE1 GLU A1685      30.871  24.951  74.380  1.00  0.00           O  
ATOM   2395  OE2 GLU A1685      28.744  25.477  74.180  1.00  0.00           O  
ATOM   2396  N   GLN A1686      28.596  22.934  69.703  1.00  0.00           N  
ATOM   2397  CA  GLN A1686      28.965  21.539  69.503  1.00  0.00           C  
ATOM   2398  C   GLN A1686      29.446  21.237  68.083  1.00  0.00           C  
ATOM   2399  O   GLN A1686      30.537  20.699  67.889  1.00  0.00           O  
ATOM   2400  CB  GLN A1686      27.768  20.640  69.833  1.00  0.00           C  
ATOM   2401  CG  GLN A1686      27.342  20.671  71.289  1.00  0.00           C  
ATOM   2402  CD  GLN A1686      28.204  19.785  72.161  1.00  0.00           C  
ATOM   2403  OE1 GLN A1686      28.210  18.557  72.006  1.00  0.00           O  
ATOM   2404  NE2 GLN A1686      28.943  20.398  73.081  1.00  0.00           N  
ATOM   2405  N   VAL A1687      28.642  21.591  67.089  1.00  0.00           N  
ATOM   2406  CA  VAL A1687      29.011  21.309  65.716  1.00  0.00           C  
ATOM   2407  C   VAL A1687      30.194  22.145  65.239  1.00  0.00           C  
ATOM   2408  O   VAL A1687      31.063  21.644  64.524  1.00  0.00           O  
ATOM   2409  CB  VAL A1687      27.803  21.485  64.770  1.00  0.00           C  
ATOM   2410  CG1 VAL A1687      28.137  20.941  63.383  1.00  0.00           C  
ATOM   2411  CG2 VAL A1687      26.606  20.761  65.344  1.00  0.00           C  
ATOM   2412  N   THR A1690      30.265  23.403  65.650  1.00  0.00           N  
ATOM   2413  CA  THR A1690      31.383  24.227  65.213  1.00  0.00           C  
ATOM   2414  C   THR A1690      32.719  23.676  65.711  1.00  0.00           C  
ATOM   2415  O   THR A1690      33.721  23.692  64.992  1.00  0.00           O  
ATOM   2416  CB  THR A1690      31.211  25.688  65.669  1.00  0.00           C  
ATOM   2417  OG1 THR A1690      30.060  26.251  65.018  1.00  0.00           O  
ATOM   2418  CG2 THR A1690      32.437  26.510  65.284  1.00  0.00           C  
ATOM   2419  N   ARG A1691      32.728  23.185  66.939  1.00  0.00           N  
ATOM   2420  CA  ARG A1691      33.936  22.608  67.502  1.00  0.00           C  
ATOM   2421  C   ARG A1691      34.265  21.313  66.750  1.00  0.00           C  
ATOM   2422  O   ARG A1691      35.413  21.080  66.385  1.00  0.00           O  
ATOM   2423  CB  ARG A1691      33.741  22.312  68.987  1.00  0.00           C  
ATOM   2424  CG  ARG A1691      34.996  21.744  69.671  1.00  0.00           C  
ATOM   2425  CD  ARG A1691      34.710  21.342  71.108  1.00  0.00           C  
ATOM   2426  NE  ARG A1691      34.401  22.481  71.974  1.00  0.00           N  
ATOM   2427  CZ  ARG A1691      33.245  22.646  72.609  1.00  0.00           C  
ATOM   2428  NH1 ARG A1691      32.275  21.753  72.473  1.00  0.00           N  
ATOM   2429  NH2 ARG A1691      33.068  23.691  73.405  1.00  0.00           N  
ATOM   2430  N   LEU A1692      33.251  20.481  66.511  1.00  0.00           N  
ATOM   2431  CA  LEU A1692      33.454  19.230  65.799  1.00  0.00           C  
ATOM   2432  C   LEU A1692      34.080  19.442  64.437  1.00  0.00           C  
ATOM   2433  O   LEU A1692      34.988  18.708  64.041  1.00  0.00           O  
ATOM   2434  CB  LEU A1692      32.129  18.481  65.606  1.00  0.00           C  
ATOM   2435  CG  LEU A1692      31.586  17.639  66.764  1.00  0.00           C  
ATOM   2436  CD1 LEU A1692      30.201  17.091  66.396  1.00  0.00           C  
ATOM   2437  CD2 LEU A1692      32.561  16.495  67.071  1.00  0.00           C  
ATOM   2438  N   VAL A1693      33.600  20.461  63.729  1.00  0.00           N  
ATOM   2439  CA  VAL A1693      34.050  20.752  62.374  1.00  0.00           C  
ATOM   2440  C   VAL A1693      35.301  21.628  62.253  1.00  0.00           C  
ATOM   2441  O   VAL A1693      36.122  21.427  61.354  1.00  0.00           O  
ATOM   2442  CB  VAL A1693      32.888  21.411  61.580  1.00  0.00           C  
ATOM   2443  CG1 VAL A1693      33.333  21.812  60.198  1.00  0.00           C  
ATOM   2444  CG2 VAL A1693      31.711  20.431  61.502  1.00  0.00           C  
ATOM   2445  N   HIS A1694      35.457  22.585  63.160  1.00  0.00           N  
ATOM   2446  CA  HIS A1694      36.590  23.497  63.076  1.00  0.00           C  
ATOM   2447  C   HIS A1694      37.418  23.540  64.350  1.00  0.00           C  
ATOM   2448  O   HIS A1694      38.307  24.392  64.503  1.00  0.00           O  
ATOM   2449  CB  HIS A1694      36.088  24.904  62.722  1.00  0.00           C  
ATOM   2450  CG  HIS A1694      35.361  24.984  61.414  1.00  0.00           C  
ATOM   2451  ND1 HIS A1694      35.978  24.762  60.201  1.00  0.00           N  
ATOM   2452  CD2 HIS A1694      34.073  25.296  61.126  1.00  0.00           C  
ATOM   2453  CE1 HIS A1694      35.104  24.936  59.224  1.00  0.00           C  
ATOM   2454  NE2 HIS A1694      33.940  25.261  59.759  1.00  0.00           N  
ATOM   2455  N   GLY A1695      37.125  22.622  65.262  1.00  0.00           N  
ATOM   2456  CA  GLY A1695      37.866  22.550  66.506  1.00  0.00           C  
ATOM   2457  C   GLY A1695      37.766  23.795  67.362  1.00  0.00           C  
ATOM   2458  O   GLY A1695      37.080  24.764  67.011  1.00  0.00           O  
ATOM   2459  N   GLU A1696      38.447  23.752  68.498  1.00  0.00           N  
ATOM   2460  CA  GLU A1696      38.480  24.855  69.447  1.00  0.00           C  
ATOM   2461  C   GLU A1696      38.844  26.185  68.812  1.00  0.00           C  
ATOM   2462  O   GLU A1696      38.294  27.215  69.188  1.00  0.00           O  
ATOM   2463  CB  GLU A1696      39.477  24.550  70.565  1.00  0.00           C  
ATOM   2464  CG  GLU A1696      38.888  23.802  71.732  1.00  0.00           C  
ATOM   2465  CD  GLU A1696      37.711  24.534  72.339  1.00  0.00           C  
ATOM   2466  OE1 GLU A1696      37.794  25.770  72.502  1.00  0.00           O  
ATOM   2467  OE2 GLU A1696      36.707  23.870  72.658  1.00  0.00           O  
ATOM   2468  N   GLU A1697      39.778  26.170  67.861  1.00  0.00           N  
ATOM   2469  CA  GLU A1697      40.195  27.406  67.195  1.00  0.00           C  
ATOM   2470  C   GLU A1697      39.044  28.007  66.410  1.00  0.00           C  
ATOM   2471  O   GLU A1697      38.870  29.229  66.376  1.00  0.00           O  
ATOM   2472  CB  GLU A1697      41.349  27.160  66.215  1.00  0.00           C  
ATOM   2473  CG  GLU A1697      42.584  26.528  66.810  1.00  0.00           C  
ATOM   2474  CD  GLU A1697      43.657  26.301  65.757  1.00  0.00           C  
ATOM   2475  OE1 GLU A1697      44.601  25.522  66.016  1.00  0.00           O  
ATOM   2476  OE2 GLU A1697      43.559  26.910  64.668  1.00  0.00           O  
ATOM   2477  N   GLY A1698      38.288  27.145  65.742  1.00  0.00           N  
ATOM   2478  CA  GLY A1698      37.157  27.611  64.965  1.00  0.00           C  
ATOM   2479  C   GLY A1698      36.102  28.208  65.881  1.00  0.00           C  
ATOM   2480  O   GLY A1698      35.534  29.266  65.589  1.00  0.00           O  
ATOM   2481  N   LEU A1708      35.843  27.524  66.990  1.00  0.00           N  
ATOM   2482  CA  LEU A1708      34.859  27.984  67.957  1.00  0.00           C  
ATOM   2483  C   LEU A1708      35.223  29.383  68.447  1.00  0.00           C  
ATOM   2484  O   LEU A1708      34.359  30.257  68.576  1.00  0.00           O  
ATOM   2485  CB  LEU A1708      34.776  27.009  69.136  1.00  0.00           C  
ATOM   2486  CG  LEU A1708      33.717  27.316  70.206  1.00  0.00           C  
ATOM   2487  CD1 LEU A1708      32.342  27.475  69.557  1.00  0.00           C  
ATOM   2488  CD2 LEU A1708      33.704  26.202  71.245  1.00  0.00           C  
ATOM   2489  N   GLN A1716      36.507  29.612  68.695  1.00  0.00           N  
ATOM   2490  CA  GLN A1716      36.915  30.925  69.162  1.00  0.00           C  
ATOM   2491  C   GLN A1716      36.805  31.971  68.060  1.00  0.00           C  
ATOM   2492  O   GLN A1716      36.435  33.115  68.332  1.00  0.00           O  
ATOM   2493  CB  GLN A1716      38.339  30.892  69.719  1.00  0.00           C  
ATOM   2494  CG  GLN A1716      38.436  31.436  71.152  1.00  0.00           C  
ATOM   2495  CD  GLN A1716      37.972  32.897  71.297  1.00  0.00           C  
ATOM   2496  OE1 GLN A1716      36.842  33.256  70.935  1.00  0.00           O  
ATOM   2497  NE2 GLN A1716      38.846  33.737  71.849  1.00  0.00           N  
ATOM   2498  N   ALA A1717      37.109  31.589  66.820  1.00  0.00           N  
ATOM   2499  CA  ALA A1717      37.023  32.522  65.691  1.00  0.00           C  
ATOM   2500  C   ALA A1717      35.569  32.924  65.444  1.00  0.00           C  
ATOM   2501  O   ALA A1717      35.292  33.940  64.791  1.00  0.00           O  
ATOM   2502  CB  ALA A1717      37.600  31.887  64.431  1.00  0.00           C  
ATOM   2503  N   ALA A1718      34.649  32.116  65.959  1.00  0.00           N  
ATOM   2504  CA  ALA A1718      33.210  32.375  65.808  1.00  0.00           C  
ATOM   2505  C   ALA A1718      32.724  33.523  66.694  1.00  0.00           C  
ATOM   2506  O   ALA A1718      31.594  33.997  66.529  1.00  0.00           O  
ATOM   2507  CB  ALA A1718      32.411  31.115  66.138  1.00  0.00           C  
ATOM   2508  N   LYS A1719      33.553  33.952  67.643  1.00  0.00           N  
ATOM   2509  CA  LYS A1719      33.179  35.040  68.546  1.00  0.00           C  
ATOM   2510  C   LYS A1719      34.009  36.300  68.294  1.00  0.00           C  
ATOM   2511  O   LYS A1719      34.147  37.141  69.184  1.00  0.00           O  
ATOM   2512  CB  LYS A1719      33.353  34.620  70.012  1.00  0.00           C  
ATOM   2513  CG  LYS A1719      32.871  33.200  70.351  1.00  0.00           C  
ATOM   2514  CD  LYS A1719      31.426  32.986  69.912  1.00  0.00           C  
ATOM   2515  CE  LYS A1719      30.927  31.584  70.226  1.00  0.00           C  
ATOM   2516  NZ  LYS A1719      31.020  31.262  71.673  1.00  0.00           N  
ATOM   2517  N   ARG A1720      34.578  36.433  67.101  1.00  0.00           N  
ATOM   2518  CA  ARG A1720      35.358  37.632  66.792  1.00  0.00           C  
ATOM   2519  C   ARG A1720      35.287  38.029  65.318  1.00  0.00           C  
ATOM   2520  O   ARG A1720      35.809  39.104  64.949  1.00  0.00           O  
ATOM   2521  CB  ARG A1720      36.819  37.461  67.242  1.00  0.00           C  
ATOM   2522  CG  ARG A1720      37.544  36.315  66.618  1.00  0.00           C  
ATOM   2523  CD  ARG A1720      38.963  36.199  67.163  1.00  0.00           C  
ATOM   2524  NE  ARG A1720      39.020  36.066  68.620  1.00  0.00           N  
ATOM   2525  CZ  ARG A1720      40.072  35.582  69.278  1.00  0.00           C  
ATOM   2526  NH1 ARG A1720      41.152  35.179  68.613  1.00  0.00           N  
ATOM   2527  NH2 ARG A1720      40.057  35.504  70.596  1.00  0.00           N  
ATOM   2528  OXT ARG A1720      34.686  37.266  64.540  1.00  0.00           O  
HETATM 2529  N   TYR A 501      27.761   7.508  45.892  1.00  0.00           N  
HETATM 2530  CA  TYR A 501      27.986   8.101  47.241  1.00  0.00           C  
HETATM 2531  C   TYR A 501      27.345   9.478  47.320  1.00  0.00           C  
HETATM 2532  O   TYR A 501      27.285  10.010  48.447  1.00  0.00           O  
HETATM 2533  CB  TYR A 501      29.483   8.224  47.523  1.00  0.00           C  
HETATM 2534  CG  TYR A 501      30.189   6.895  47.436  1.00  0.00           C  
HETATM 2535  CD1 TYR A 501      29.891   5.859  48.341  1.00  0.00           C  
HETATM 2536  CD2 TYR A 501      31.128   6.654  46.435  1.00  0.00           C  
HETATM 2537  CE1 TYR A 501      30.520   4.605  48.244  1.00  0.00           C  
HETATM 2538  CE2 TYR A 501      31.762   5.407  46.327  1.00  0.00           C  
HETATM 2539  CZ  TYR A 501      31.455   4.398  47.230  1.00  0.00           C  
HETATM 2540  OH  TYR A 501      32.103   3.192  47.119  1.00  0.00           O  
HETATM 2541  OXT TYR A 501      26.927   9.992  46.257  1.00  0.00           O  
TER
END
