# Supplementary material for: Backbone Brackets and Arginine Tweezers delineate Class I and Class II aminoacyl tRNA synthetases
Source: PLoS Comput Biol. 2018 Apr 16;14(4):e1006101. doi: 10.1371/journal.pcbi.1006101 (PMC5919687; doi:10.1371/journal.pcbi.1006101)
Supplement: S11 File — All structures of Class I aaRS with residues renumbered according to the MSA. (GZ) [file pcbi.1006101.s023.tar.gz › 1wz2_A_renum.pdb]

ATOM      1  N   LEU A 211       0.375   5.162   9.530  1.00  0.00           N  
ATOM      2  CA  LEU A 211       1.278   5.146  10.721  1.00  0.00           C  
ATOM      3  C   LEU A 211       2.602   4.344  10.557  1.00  0.00           C  
ATOM      4  O   LEU A 211       3.201   3.968  11.551  1.00  0.00           O  
ATOM      5  CB  LEU A 211       0.511   4.654  11.987  1.00  0.00           C  
ATOM      6  CG  LEU A 211       0.870   5.175  13.413  1.00  0.00           C  
ATOM      7  CD1 LEU A 211      -0.268   4.980  14.400  1.00  0.00           C  
ATOM      8  CD2 LEU A 211       2.094   4.497  13.946  1.00  0.00           C  
ATOM      9  N   ASN A 212       3.058   4.094   9.322  1.00  0.00           N  
ATOM     10  CA  ASN A 212       4.321   3.357   9.065  1.00  0.00           C  
ATOM     11  C   ASN A 212       5.108   3.820   7.818  1.00  0.00           C  
ATOM     12  O   ASN A 212       6.244   4.307   7.911  1.00  0.00           O  
ATOM     13  CB  ASN A 212       4.104   1.874   8.910  1.00  0.00           C  
ATOM     14  CG  ASN A 212       5.386   1.163   8.526  1.00  0.00           C  
ATOM     15  OD1 ASN A 212       6.274   0.962   9.358  1.00  0.00           O  
ATOM     16  ND2 ASN A 212       5.503   0.806   7.248  1.00  0.00           N  
ATOM     17  N   PHE A 214       4.512   3.610   6.650  1.00  0.00           N  
ATOM     18  CA  PHE A 214       5.063   4.040   5.362  1.00  0.00           C  
ATOM     19  C   PHE A 214       6.342   3.394   4.909  1.00  0.00           C  
ATOM     20  O   PHE A 214       6.711   3.534   3.752  1.00  0.00           O  
ATOM     21  CB  PHE A 214       5.257   5.576   5.313  1.00  0.00           C  
ATOM     22  CG  PHE A 214       4.120   6.377   5.930  1.00  0.00           C  
ATOM     23  CD1 PHE A 214       2.806   6.217   5.493  1.00  0.00           C  
ATOM     24  CD2 PHE A 214       4.372   7.258   6.997  1.00  0.00           C  
ATOM     25  CE1 PHE A 214       1.767   6.907   6.106  1.00  0.00           C  
ATOM     26  CE2 PHE A 214       3.335   7.947   7.612  1.00  0.00           C  
ATOM     27  CZ  PHE A 214       2.027   7.767   7.162  1.00  0.00           C  
ATOM     28  N   LYS A 215       7.030   2.696   5.799  1.00  0.00           N  
ATOM     29  CA  LYS A 215       8.292   2.038   5.418  1.00  0.00           C  
ATOM     30  C   LYS A 215       8.137   1.173   4.172  1.00  0.00           C  
ATOM     31  O   LYS A 215       8.992   1.156   3.300  1.00  0.00           O  
ATOM     32  CB  LYS A 215       8.816   1.172   6.560  1.00  0.00           C  
ATOM     33  CG  LYS A 215      10.259   0.782   6.389  1.00  0.00           C  
ATOM     34  CD  LYS A 215      10.865   0.314   7.717  1.00  0.00           C  
ATOM     35  CE  LYS A 215      10.973   1.434   8.778  1.00  0.00           C  
ATOM     36  NZ  LYS A 215       9.673   1.965   9.295  1.00  0.00           N  
ATOM     37  N   ALA A 216       7.018   0.460   4.112  1.00  0.00           N  
ATOM     38  CA  ALA A 216       6.690  -0.427   3.018  1.00  0.00           C  
ATOM     39  C   ALA A 216       6.409   0.362   1.783  1.00  0.00           C  
ATOM     40  O   ALA A 216       6.710  -0.079   0.686  1.00  0.00           O  
ATOM     41  CB  ALA A 216       5.501  -1.213   3.385  1.00  0.00           C  
ATOM     42  N   ILE A 217       5.805   1.532   1.977  1.00  0.00           N  
ATOM     43  CA  ILE A 217       5.455   2.441   0.879  1.00  0.00           C  
ATOM     44  C   ILE A 217       6.697   3.153   0.325  1.00  0.00           C  
ATOM     45  O   ILE A 217       6.901   3.200  -0.899  1.00  0.00           O  
ATOM     46  CB  ILE A 217       4.448   3.559   1.374  1.00  0.00           C  
ATOM     47  CG1 ILE A 217       3.108   2.941   1.814  1.00  0.00           C  
ATOM     48  CG2 ILE A 217       4.208   4.581   0.268  1.00  0.00           C  
ATOM     49  CD1 ILE A 217       2.019   3.958   2.240  1.00  0.00           C  
ATOM     50  N   GLU A 218       7.515   3.709   1.229  1.00  0.00           N  
ATOM     51  CA  GLU A 218       8.734   4.411   0.841  1.00  0.00           C  
ATOM     52  C   GLU A 218       9.387   3.581  -0.249  1.00  0.00           C  
ATOM     53  O   GLU A 218       9.506   4.005  -1.399  1.00  0.00           O  
ATOM     54  CB  GLU A 218       9.712   4.518   1.995  1.00  0.00           C  
ATOM     55  CG  GLU A 218       9.356   5.404   3.154  1.00  0.00           C  
ATOM     56  CD  GLU A 218      10.422   5.285   4.244  1.00  0.00           C  
ATOM     57  OE1 GLU A 218      11.617   5.328   3.870  1.00  0.00           O  
ATOM     58  OE2 GLU A 218      10.097   5.134   5.449  1.00  0.00           O  
ATOM     59  N   GLU A 219       9.785   2.374   0.122  1.00  0.00           N  
ATOM     60  CA  GLU A 219      10.447   1.481  -0.798  1.00  0.00           C  
ATOM     61  C   GLU A 219       9.649   1.244  -2.063  1.00  0.00           C  
ATOM     62  O   GLU A 219      10.197   1.212  -3.164  1.00  0.00           O  
ATOM     63  CB  GLU A 219      10.718   0.169  -0.083  1.00  0.00           C  
ATOM     64  CG  GLU A 219      11.358  -0.948  -0.928  1.00  0.00           C  
ATOM     65  CD  GLU A 219      11.409  -2.303  -0.182  1.00  0.00           C  
ATOM     66  OE1 GLU A 219      11.340  -2.302   1.083  1.00  0.00           O  
ATOM     67  OE2 GLU A 219      11.528  -3.352  -0.874  1.00  0.00           O  
ATOM     68  N   LYS A 220       8.346   1.076  -1.903  1.00  0.00           N  
ATOM     69  CA  LYS A 220       7.497   0.801  -3.041  1.00  0.00           C  
ATOM     70  C   LYS A 220       7.716   1.799  -4.145  1.00  0.00           C  
ATOM     71  O   LYS A 220       7.712   1.447  -5.328  1.00  0.00           O  
ATOM     72  CB  LYS A 220       6.023   0.831  -2.619  1.00  0.00           C  
ATOM     73  CG  LYS A 220       4.983   0.874  -3.770  1.00  0.00           C  
ATOM     74  CD  LYS A 220       3.549   0.779  -3.197  1.00  0.00           C  
ATOM     75  CE  LYS A 220       2.472   1.219  -4.182  1.00  0.00           C  
ATOM     76  NZ  LYS A 220       2.743   0.790  -5.579  1.00  0.00           N  
ATOM     77  N   TRP A 221       7.923   3.053  -3.745  1.00  0.00           N  
ATOM     78  CA  TRP A 221       8.076   4.150  -4.696  1.00  0.00           C  
ATOM     79  C   TRP A 221       9.457   4.437  -5.192  1.00  0.00           C  
ATOM     80  O   TRP A 221       9.630   4.836  -6.340  1.00  0.00           O  
ATOM     81  CB  TRP A 221       7.493   5.392  -4.099  1.00  0.00           C  
ATOM     82  CG  TRP A 221       6.102   5.232  -3.882  1.00  0.00           C  
ATOM     83  CD1 TRP A 221       5.482   5.096  -2.697  1.00  0.00           C  
ATOM     84  CD2 TRP A 221       5.100   5.190  -4.884  1.00  0.00           C  
ATOM     85  NE1 TRP A 221       4.122   4.979  -2.886  1.00  0.00           N  
ATOM     86  CE2 TRP A 221       3.863   5.030  -4.228  1.00  0.00           C  
ATOM     87  CE3 TRP A 221       5.125   5.274  -6.276  1.00  0.00           C  
ATOM     88  CZ2 TRP A 221       2.664   4.950  -4.908  1.00  0.00           C  
ATOM     89  CZ3 TRP A 221       3.941   5.197  -6.963  1.00  0.00           C  
ATOM     90  CH2 TRP A 221       2.720   5.035  -6.279  1.00  0.00           C  
ATOM     91  N   GLN A 222      10.442   4.245  -4.329  1.00  0.00           N  
ATOM     92  CA  GLN A 222      11.805   4.474  -4.741  1.00  0.00           C  
ATOM     93  C   GLN A 222      12.072   3.532  -5.920  1.00  0.00           C  
ATOM     94  O   GLN A 222      12.738   3.896  -6.900  1.00  0.00           O  
ATOM     95  CB  GLN A 222      12.713   4.208  -3.564  1.00  0.00           C  
ATOM     96  CG  GLN A 222      12.117   4.735  -2.309  1.00  0.00           C  
ATOM     97  CD  GLN A 222      12.901   4.327  -1.080  1.00  0.00           C  
ATOM     98  OE1 GLN A 222      13.483   3.242  -1.046  1.00  0.00           O  
ATOM     99  NE2 GLN A 222      12.907   5.174  -0.047  1.00  0.00           N  
ATOM    100  N   LYS A 224      11.505   2.328  -5.833  1.00  0.00           N  
ATOM    101  CA  LYS A 224      11.660   1.332  -6.881  1.00  0.00           C  
ATOM    102  C   LYS A 224      10.918   1.784  -8.118  1.00  0.00           C  
ATOM    103  O   LYS A 224      11.424   1.700  -9.233  1.00  0.00           O  
ATOM    104  CB  LYS A 224      11.087   0.014  -6.400  1.00  0.00           C  
ATOM    105  CG  LYS A 224      11.636  -0.477  -5.054  1.00  0.00           C  
ATOM    106  CD  LYS A 224      11.056  -1.895  -4.691  1.00  0.00           C  
ATOM    107  CE  LYS A 224      11.559  -3.051  -5.615  1.00  0.00           C  
ATOM    108  NZ  LYS A 224      11.327  -2.890  -7.103  1.00  0.00           N  
ATOM    109  N   ARG A 225       9.703   2.273  -7.900  1.00  0.00           N  
ATOM    110  CA  ARG A 225       8.852   2.723  -8.985  1.00  0.00           C  
ATOM    111  C   ARG A 225       9.505   3.873  -9.766  1.00  0.00           C  
ATOM    112  O   ARG A 225       9.713   3.788 -10.994  1.00  0.00           O  
ATOM    113  CB  ARG A 225       7.536   3.236  -8.434  1.00  0.00           C  
ATOM    114  CG  ARG A 225       6.456   2.210  -8.374  1.00  0.00           C  
ATOM    115  CD  ARG A 225       5.669   2.060  -9.677  1.00  0.00           C  
ATOM    116  NE  ARG A 225       4.219   2.030  -9.400  1.00  0.00           N  
ATOM    117  CZ  ARG A 225       3.634   1.352  -8.399  1.00  0.00           C  
ATOM    118  NH1 ARG A 225       4.352   0.619  -7.544  1.00  0.00           N  
ATOM    119  NH2 ARG A 225       2.315   1.420  -8.232  1.00  0.00           N  
ATOM    120  N   TRP A 226       9.831   4.946  -9.040  1.00  0.00           N  
ATOM    121  CA  TRP A 226      10.488   6.113  -9.634  1.00  0.00           C  
ATOM    122  C   TRP A 226      11.697   5.597 -10.391  1.00  0.00           C  
ATOM    123  O   TRP A 226      11.837   5.812 -11.604  1.00  0.00           O  
ATOM    124  CB  TRP A 226      10.968   7.082  -8.545  1.00  0.00           C  
ATOM    125  CG  TRP A 226       9.877   7.842  -7.876  1.00  0.00           C  
ATOM    126  CD1 TRP A 226       8.732   8.293  -8.450  1.00  0.00           C  
ATOM    127  CD2 TRP A 226       9.826   8.246  -6.511  1.00  0.00           C  
ATOM    128  NE1 TRP A 226       7.959   8.946  -7.523  1.00  0.00           N  
ATOM    129  CE2 TRP A 226       8.608   8.932  -6.324  1.00  0.00           C  
ATOM    130  CE3 TRP A 226      10.688   8.094  -5.429  1.00  0.00           C  
ATOM    131  CZ2 TRP A 226       8.229   9.461  -5.106  1.00  0.00           C  
ATOM    132  CZ3 TRP A 226      10.316   8.619  -4.212  1.00  0.00           C  
ATOM    133  CH2 TRP A 226       9.089   9.297  -4.061  1.00  0.00           C  
ATOM    134  N   LEU A 227      12.560   4.900  -9.656  1.00  0.00           N  
ATOM    135  CA  LEU A 227      13.761   4.337 -10.226  1.00  0.00           C  
ATOM    136  C   LEU A 227      13.539   3.669 -11.563  1.00  0.00           C  
ATOM    137  O   LEU A 227      13.992   4.172 -12.577  1.00  0.00           O  
ATOM    138  CB  LEU A 227      14.361   3.369  -9.242  1.00  0.00           C  
ATOM    139  CG  LEU A 227      15.572   3.965  -8.543  1.00  0.00           C  
ATOM    140  CD1 LEU A 227      15.886   3.166  -7.275  1.00  0.00           C  
ATOM    141  CD2 LEU A 227      16.757   4.001  -9.533  1.00  0.00           C  
ATOM    142  N   GLU A 228      12.824   2.549 -11.566  1.00  0.00           N  
ATOM    143  CA  GLU A 228      12.578   1.785 -12.798  1.00  0.00           C  
ATOM    144  C   GLU A 228      11.955   2.611 -13.916  1.00  0.00           C  
ATOM    145  O   GLU A 228      12.245   2.409 -15.103  1.00  0.00           O  
ATOM    146  CB  GLU A 228      11.638   0.601 -12.520  1.00  0.00           C  
ATOM    147  CG  GLU A 228      12.255  -0.616 -11.805  1.00  0.00           C  
ATOM    148  CD  GLU A 228      11.219  -1.723 -11.537  1.00  0.00           C  
ATOM    149  OE1 GLU A 228      10.164  -1.438 -10.895  1.00  0.00           O  
ATOM    150  OE2 GLU A 228      11.468  -2.876 -11.973  1.00  0.00           O  
ATOM    151  N   ALA A 229      11.108   3.550 -13.527  1.00  0.00           N  
ATOM    152  CA  ALA A 229      10.462   4.409 -14.495  1.00  0.00           C  
ATOM    153  C   ALA A 229      11.495   5.324 -15.132  1.00  0.00           C  
ATOM    154  O   ALA A 229      11.260   5.861 -16.217  1.00  0.00           O  
ATOM    155  CB  ALA A 229       9.403   5.232 -13.808  1.00  0.00           C  
ATOM    156  N   LYS A 230      12.640   5.487 -14.452  1.00  0.00           N  
ATOM    157  CA  LYS A 230      13.728   6.373 -14.900  1.00  0.00           C  
ATOM    158  C   LYS A 230      13.048   7.703 -15.176  1.00  0.00           C  
ATOM    159  O   LYS A 230      13.254   8.372 -16.197  1.00  0.00           O  
ATOM    160  CB  LYS A 230      14.399   5.836 -16.166  1.00  0.00           C  
ATOM    161  CG  LYS A 230      15.386   4.740 -15.895  1.00  0.00           C  
ATOM    162  CD  LYS A 230      16.103   4.307 -17.160  1.00  0.00           C  
ATOM    163  CE  LYS A 230      17.024   3.133 -16.854  1.00  0.00           C  
ATOM    164  NZ  LYS A 230      17.378   3.128 -15.396  1.00  0.00           N  
ATOM    165  N   ILE A 231      12.207   8.067 -14.220  1.00  0.00           N  
ATOM    166  CA  ILE A 231      11.407   9.266 -14.309  1.00  0.00           C  
ATOM    167  C   ILE A 231      12.229  10.487 -13.932  1.00  0.00           C  
ATOM    168  O   ILE A 231      11.968  11.589 -14.390  1.00  0.00           O  
ATOM    169  CB  ILE A 231      10.130   9.084 -13.393  1.00  0.00           C  
ATOM    170  CG1 ILE A 231       9.010   9.963 -13.908  1.00  0.00           C  
ATOM    171  CG2 ILE A 231      10.445   9.298 -11.918  1.00  0.00           C  
ATOM    172  CD1 ILE A 231       8.519   9.515 -15.280  1.00  0.00           C  
ATOM    173  N   PHE A 232      13.246  10.268 -13.116  1.00  0.00           N  
ATOM    174  CA  PHE A 232      14.107  11.335 -12.680  1.00  0.00           C  
ATOM    175  C   PHE A 232      15.425  11.396 -13.450  1.00  0.00           C  
ATOM    176  O   PHE A 232      16.440  11.876 -12.953  1.00  0.00           O  
ATOM    177  CB  PHE A 232      14.302  11.182 -11.185  1.00  0.00           C  
ATOM    178  CG  PHE A 232      13.024  11.347 -10.401  1.00  0.00           C  
ATOM    179  CD1 PHE A 232      11.927  11.975 -10.970  1.00  0.00           C  
ATOM    180  CD2 PHE A 232      12.955  10.993  -9.054  1.00  0.00           C  
ATOM    181  CE1 PHE A 232      10.788  12.266 -10.204  1.00  0.00           C  
ATOM    182  CE2 PHE A 232      11.814  11.282  -8.277  1.00  0.00           C  
ATOM    183  CZ  PHE A 232      10.737  11.922  -8.854  1.00  0.00           C  
ATOM    184  N   GLU A 233      15.387  10.892 -14.675  1.00  0.00           N  
ATOM    185  CA  GLU A 233      16.527  10.890 -15.572  1.00  0.00           C  
ATOM    186  C   GLU A 233      16.067  11.689 -16.782  1.00  0.00           C  
ATOM    187  O   GLU A 233      15.631  11.118 -17.788  1.00  0.00           O  
ATOM    188  CB  GLU A 233      16.881   9.479 -16.036  1.00  0.00           C  
ATOM    189  CG  GLU A 233      16.909   8.437 -14.943  1.00  0.00           C  
ATOM    190  CD  GLU A 233      18.192   7.620 -14.928  1.00  0.00           C  
ATOM    191  OE1 GLU A 233      18.635   7.137 -16.010  1.00  0.00           O  
ATOM    192  OE2 GLU A 233      18.743   7.460 -13.814  1.00  0.00           O  
ATOM    193  N   PRO A 234      16.161  13.031 -16.705  1.00  0.00           N  
ATOM    194  CA  PRO A 234      15.756  13.955 -17.769  1.00  0.00           C  
ATOM    195  C   PRO A 234      16.280  13.672 -19.163  1.00  0.00           C  
ATOM    196  O   PRO A 234      17.339  13.072 -19.351  1.00  0.00           O  
ATOM    197  CB  PRO A 234      16.242  15.296 -17.253  1.00  0.00           C  
ATOM    198  CG  PRO A 234      17.445  14.938 -16.481  1.00  0.00           C  
ATOM    199  CD  PRO A 234      16.944  13.759 -15.692  1.00  0.00           C  
ATOM    200  N   ASN A 235      15.509  14.119 -20.141  1.00  0.00           N  
ATOM    201  CA  ASN A 235      15.864  13.967 -21.546  1.00  0.00           C  
ATOM    202  C   ASN A 235      15.828  15.382 -22.100  1.00  0.00           C  
ATOM    203  O   ASN A 235      14.828  16.079 -21.940  1.00  0.00           O  
ATOM    204  CB  ASN A 235      14.832  13.110 -22.278  1.00  0.00           C  
ATOM    205  CG  ASN A 235      15.201  11.652 -22.292  1.00  0.00           C  
ATOM    206  OD1 ASN A 235      16.004  11.221 -23.119  1.00  0.00           O  
ATOM    207  ND2 ASN A 235      14.632  10.879 -21.361  1.00  0.00           N  
ATOM    208  N   ILE A 236      16.900  15.826 -22.742  1.00  0.00           N  
ATOM    209  CA  ILE A 236      16.890  17.188 -23.241  1.00  0.00           C  
ATOM    210  C   ILE A 236      15.786  17.471 -24.265  1.00  0.00           C  
ATOM    211  O   ILE A 236      15.089  18.481 -24.148  1.00  0.00           O  
ATOM    212  CB  ILE A 236      18.287  17.612 -23.787  1.00  0.00           C  
ATOM    213  CG1 ILE A 236      18.637  16.852 -25.061  1.00  0.00           C  
ATOM    214  CG2 ILE A 236      19.346  17.389 -22.701  1.00  0.00           C  
ATOM    215  CD1 ILE A 236      20.050  17.116 -25.553  1.00  0.00           C  
ATOM    216  N   ARG A 237      15.594  16.595 -25.245  1.00  0.00           N  
ATOM    217  CA  ARG A 237      14.555  16.824 -26.257  1.00  0.00           C  
ATOM    218  C   ARG A 237      13.173  17.015 -25.624  1.00  0.00           C  
ATOM    219  O   ARG A 237      12.320  17.718 -26.172  1.00  0.00           O  
ATOM    220  CB  ARG A 237      14.489  15.666 -27.264  1.00  0.00           C  
ATOM    221  CG  ARG A 237      15.739  15.484 -28.116  1.00  0.00           C  
ATOM    222  CD  ARG A 237      16.680  14.417 -27.550  1.00  0.00           C  
ATOM    223  NE  ARG A 237      16.706  14.411 -26.086  1.00  0.00           N  
ATOM    224  CZ  ARG A 237      17.530  13.669 -25.349  1.00  0.00           C  
ATOM    225  NH1 ARG A 237      18.410  12.868 -25.936  1.00  0.00           N  
ATOM    226  NH2 ARG A 237      17.469  13.720 -24.023  1.00  0.00           N  
ATOM    227  N   ASP A 238      12.965  16.393 -24.465  1.00  0.00           N  
ATOM    228  CA  ASP A 238      11.696  16.487 -23.742  1.00  0.00           C  
ATOM    229  C   ASP A 238      11.109  17.881 -23.781  1.00  0.00           C  
ATOM    230  O   ASP A 238       9.894  18.036 -23.907  1.00  0.00           O  
ATOM    231  CB  ASP A 238      11.882  16.055 -22.281  1.00  0.00           C  
ATOM    232  CG  ASP A 238      11.368  14.642 -22.007  1.00  0.00           C  
ATOM    233  OD1 ASP A 238      11.559  13.739 -22.858  1.00  0.00           O  
ATOM    234  OD2 ASP A 238      10.779  14.433 -20.925  1.00  0.00           O  
ATOM    235  N   LYS A 240      11.977  18.888 -23.678  1.00  0.00           N  
ATOM    236  CA  LYS A 240      11.549  20.284 -23.687  1.00  0.00           C  
ATOM    237  C   LYS A 240      12.611  21.236 -24.231  1.00  0.00           C  
ATOM    238  O   LYS A 240      13.764  20.842 -24.449  1.00  0.00           O  
ATOM    239  CB  LYS A 240      11.176  20.724 -22.264  1.00  0.00           C  
ATOM    240  CG  LYS A 240      10.003  19.967 -21.668  1.00  0.00           C  
ATOM    241  CD  LYS A 240       9.673  20.424 -20.259  1.00  0.00           C  
ATOM    242  CE  LYS A 240       8.239  20.042 -19.862  1.00  0.00           C  
ATOM    243  NZ  LYS A 240       7.187  20.725 -20.683  1.00  0.00           N  
ATOM    244  N   PRO A 241      12.221  22.510 -24.470  1.00  0.00           N  
ATOM    245  CA  PRO A 241      13.128  23.554 -24.980  1.00  0.00           C  
ATOM    246  C   PRO A 241      14.124  23.946 -23.869  1.00  0.00           C  
ATOM    247  O   PRO A 241      13.944  23.545 -22.704  1.00  0.00           O  
ATOM    248  CB  PRO A 241      12.177  24.692 -25.331  1.00  0.00           C  
ATOM    249  CG  PRO A 241      10.882  23.980 -25.628  1.00  0.00           C  
ATOM    250  CD  PRO A 241      10.824  22.975 -24.520  1.00  0.00           C  
ATOM    251  N   LYS A 243      15.155  24.726 -24.207  1.00  0.00           N  
ATOM    252  CA  LYS A 243      16.156  25.099 -23.205  1.00  0.00           C  
ATOM    253  C   LYS A 243      15.713  26.042 -22.080  1.00  0.00           C  
ATOM    254  O   LYS A 243      16.158  25.876 -20.946  1.00  0.00           O  
ATOM    255  CB  LYS A 243      17.342  25.711 -23.960  1.00  0.00           C  
ATOM    256  CG  LYS A 243      18.630  25.929 -23.195  1.00  0.00           C  
ATOM    257  CD  LYS A 243      19.611  26.711 -24.087  1.00  0.00           C  
ATOM    258  CE  LYS A 243      21.067  26.523 -23.669  1.00  0.00           C  
ATOM    259  NZ  LYS A 243      21.308  26.873 -22.243  1.00  0.00           N  
ATOM    260  N   GLU A 244      14.859  27.024 -22.367  1.00  0.00           N  
ATOM    261  CA  GLU A 244      14.420  27.949 -21.317  1.00  0.00           C  
ATOM    262  C   GLU A 244      13.525  27.281 -20.288  1.00  0.00           C  
ATOM    263  O   GLU A 244      12.971  27.954 -19.408  1.00  0.00           O  
ATOM    264  CB  GLU A 244      13.654  29.132 -21.891  1.00  0.00           C  
ATOM    265  CG  GLU A 244      12.276  28.778 -22.416  1.00  0.00           C  
ATOM    266  CD  GLU A 244      12.346  28.259 -23.827  1.00  0.00           C  
ATOM    267  OE1 GLU A 244      11.277  28.119 -24.467  1.00  0.00           O  
ATOM    268  OE2 GLU A 244      13.482  27.999 -24.291  1.00  0.00           O  
ATOM    269  N   LYS A 245      13.383  25.959 -20.410  1.00  0.00           N  
ATOM    270  CA  LYS A 245      12.570  25.160 -19.493  1.00  0.00           C  
ATOM    271  C   LYS A 245      13.487  24.377 -18.566  1.00  0.00           C  
ATOM    272  O   LYS A 245      13.097  24.039 -17.444  1.00  0.00           O  
ATOM    273  CB  LYS A 245      11.705  24.198 -20.295  1.00  0.00           C  
ATOM    274  CG  LYS A 245      10.714  24.866 -21.190  1.00  0.00           C  
ATOM    275  CD  LYS A 245       9.491  25.248 -20.403  1.00  0.00           C  
ATOM    276  CE  LYS A 245       8.459  25.915 -21.312  1.00  0.00           C  
ATOM    277  NZ  LYS A 245       7.941  25.056 -22.418  1.00  0.00           N  
ATOM    278  N   LYS A 265      14.698  24.099 -19.051  1.00  0.00           N  
ATOM    279  CA  LYS A 265      15.710  23.359 -18.302  1.00  0.00           C  
ATOM    280  C   LYS A 265      15.944  23.947 -16.914  1.00  0.00           C  
ATOM    281  O   LYS A 265      15.669  25.107 -16.671  1.00  0.00           O  
ATOM    282  CB  LYS A 265      17.027  23.424 -19.078  1.00  0.00           C  
ATOM    283  CG  LYS A 265      17.892  24.692 -18.845  1.00  0.00           C  
ATOM    284  CD  LYS A 265      18.781  24.554 -17.595  1.00  0.00           C  
ATOM    285  CE  LYS A 265      20.134  25.240 -17.762  1.00  0.00           C  
ATOM    286  NZ  LYS A 265      20.100  26.721 -17.536  1.00  0.00           N  
ATOM    287  N   PHE A 266      16.468  23.151 -16.001  1.00  0.00           N  
ATOM    288  CA  PHE A 266      16.722  23.657 -14.673  1.00  0.00           C  
ATOM    289  C   PHE A 266      17.810  22.841 -14.023  1.00  0.00           C  
ATOM    290  O   PHE A 266      17.552  22.102 -13.083  1.00  0.00           O  
ATOM    291  CB  PHE A 266      15.442  23.598 -13.865  1.00  0.00           C  
ATOM    292  CG  PHE A 266      15.588  24.071 -12.464  1.00  0.00           C  
ATOM    293  CD1 PHE A 266      15.472  25.408 -12.157  1.00  0.00           C  
ATOM    294  CD2 PHE A 266      15.799  23.169 -11.426  1.00  0.00           C  
ATOM    295  CE1 PHE A 266      15.556  25.853 -10.837  1.00  0.00           C  
ATOM    296  CE2 PHE A 266      15.887  23.602 -10.085  1.00  0.00           C  
ATOM    297  CZ  PHE A 266      15.763  24.943  -9.796  1.00  0.00           C  
ATOM    298  N   TYR A 267      19.028  22.957 -14.530  1.00  0.00           N  
ATOM    299  CA  TYR A 267      20.134  22.213 -13.956  1.00  0.00           C  
ATOM    300  C   TYR A 267      20.316  22.748 -12.538  1.00  0.00           C  
ATOM    301  O   TYR A 267      20.100  23.912 -12.305  1.00  0.00           O  
ATOM    302  CB  TYR A 267      21.368  22.418 -14.835  1.00  0.00           C  
ATOM    303  CG  TYR A 267      22.551  21.522 -14.567  1.00  0.00           C  
ATOM    304  CD1 TYR A 267      23.666  21.537 -15.416  1.00  0.00           C  
ATOM    305  CD2 TYR A 267      22.587  20.696 -13.441  1.00  0.00           C  
ATOM    306  CE1 TYR A 267      24.798  20.754 -15.140  1.00  0.00           C  
ATOM    307  CE2 TYR A 267      23.709  19.901 -13.153  1.00  0.00           C  
ATOM    308  CZ  TYR A 267      24.809  19.937 -13.999  1.00  0.00           C  
ATOM    309  OH  TYR A 267      25.908  19.183 -13.670  1.00  0.00           O  
ATOM    310  N   ILE A 268      20.673  21.892 -11.592  1.00  0.00           N  
ATOM    311  CA  ILE A 268      20.846  22.289 -10.193  1.00  0.00           C  
ATOM    312  C   ILE A 268      21.664  21.215  -9.486  1.00  0.00           C  
ATOM    313  O   ILE A 268      21.349  20.036  -9.587  1.00  0.00           O  
ATOM    314  CB  ILE A 268      19.494  22.424  -9.487  1.00  0.00           C  
ATOM    315  CG1 ILE A 268      19.571  22.007  -8.009  1.00  0.00           C  
ATOM    316  CG2 ILE A 268      18.514  21.535 -10.184  1.00  0.00           C  
ATOM    317  CD1 ILE A 268      19.944  23.061  -7.043  1.00  0.00           C  
ATOM    318  N   THR A 269      22.704  21.625  -8.760  1.00  0.00           N  
ATOM    319  CA  THR A 269      23.572  20.685  -8.071  1.00  0.00           C  
ATOM    320  C   THR A 269      23.925  21.059  -6.644  1.00  0.00           C  
ATOM    321  O   THR A 269      23.609  22.128  -6.175  1.00  0.00           O  
ATOM    322  CB  THR A 269      24.889  20.534  -8.816  1.00  0.00           C  
ATOM    323  OG1 THR A 269      25.651  21.727  -8.630  1.00  0.00           O  
ATOM    324  CG2 THR A 269      24.654  20.304 -10.320  1.00  0.00           C  
ATOM    325  N   VAL A 270      24.580  20.143  -5.955  1.00  0.00           N  
ATOM    326  CA  VAL A 270      25.005  20.346  -4.579  1.00  0.00           C  
ATOM    327  C   VAL A 270      26.339  19.603  -4.426  1.00  0.00           C  
ATOM    328  O   VAL A 270      26.615  18.643  -5.144  1.00  0.00           O  
ATOM    329  CB  VAL A 270      23.973  19.810  -3.587  1.00  0.00           C  
ATOM    330  CG1 VAL A 270      23.666  18.376  -3.895  1.00  0.00           C  
ATOM    331  CG2 VAL A 270      24.502  19.940  -2.169  1.00  0.00           C  
ATOM    332  N   ALA A 271      27.169  20.045  -3.497  1.00  0.00           N  
ATOM    333  CA  ALA A 271      28.483  19.440  -3.318  1.00  0.00           C  
ATOM    334  C   ALA A 271      28.489  17.968  -2.963  1.00  0.00           C  
ATOM    335  O   ALA A 271      27.989  17.594  -1.888  1.00  0.00           O  
ATOM    336  CB  ALA A 271      29.264  20.213  -2.279  1.00  0.00           C  
ATOM    337  N   PHE A 272      29.076  17.136  -3.838  1.00  0.00           N  
ATOM    338  CA  PHE A 272      29.150  15.702  -3.540  1.00  0.00           C  
ATOM    339  C   PHE A 272      29.904  15.496  -2.228  1.00  0.00           C  
ATOM    340  O   PHE A 272      31.010  15.990  -2.045  1.00  0.00           O  
ATOM    341  CB  PHE A 272      29.767  14.885  -4.696  1.00  0.00           C  
ATOM    342  CG  PHE A 272      31.064  15.423  -5.260  1.00  0.00           C  
ATOM    343  CD1 PHE A 272      31.887  16.283  -4.538  1.00  0.00           C  
ATOM    344  CD2 PHE A 272      31.504  14.975  -6.513  1.00  0.00           C  
ATOM    345  CE1 PHE A 272      33.130  16.682  -5.048  1.00  0.00           C  
ATOM    346  CE2 PHE A 272      32.731  15.359  -7.031  1.00  0.00           C  
ATOM    347  CZ  PHE A 272      33.551  16.215  -6.294  1.00  0.00           C  
ATOM    348  N   PRO A 273      29.304  14.752  -1.297  1.00  0.00           N  
ATOM    349  CA  PRO A 273      29.923  14.503   0.002  1.00  0.00           C  
ATOM    350  C   PRO A 273      31.266  13.825  -0.111  1.00  0.00           C  
ATOM    351  O   PRO A 273      31.656  13.341  -1.178  1.00  0.00           O  
ATOM    352  CB  PRO A 273      28.904  13.623   0.695  1.00  0.00           C  
ATOM    353  CG  PRO A 273      28.455  12.766  -0.421  1.00  0.00           C  
ATOM    354  CD  PRO A 273      28.278  13.736  -1.578  1.00  0.00           C  
ATOM    355  N   TYR A 274      31.978  13.797   1.003  1.00  0.00           N  
ATOM    356  CA  TYR A 274      33.269  13.141   1.034  1.00  0.00           C  
ATOM    357  C   TYR A 274      33.036  11.800   1.729  1.00  0.00           C  
ATOM    358  O   TYR A 274      32.926  11.736   2.961  1.00  0.00           O  
ATOM    359  CB  TYR A 274      34.284  13.983   1.807  1.00  0.00           C  
ATOM    360  CG  TYR A 274      35.669  13.376   1.864  1.00  0.00           C  
ATOM    361  CD1 TYR A 274      36.405  13.161   0.699  1.00  0.00           C  
ATOM    362  CD2 TYR A 274      36.236  12.992   3.086  1.00  0.00           C  
ATOM    363  CE1 TYR A 274      37.672  12.573   0.745  1.00  0.00           C  
ATOM    364  CE2 TYR A 274      37.491  12.405   3.148  1.00  0.00           C  
ATOM    365  CZ  TYR A 274      38.203  12.196   1.973  1.00  0.00           C  
ATOM    366  OH  TYR A 274      39.435  11.580   2.021  1.00  0.00           O  
ATOM    367  N   LEU A 275      32.934  10.739   0.928  1.00  0.00           N  
ATOM    368  CA  LEU A 275      32.686   9.392   1.439  1.00  0.00           C  
ATOM    369  C   LEU A 275      33.709   9.035   2.503  1.00  0.00           C  
ATOM    370  O   LEU A 275      34.753   8.476   2.187  1.00  0.00           O  
ATOM    371  CB  LEU A 275      32.800   8.382   0.304  1.00  0.00           C  
ATOM    372  CG  LEU A 275      32.204   8.755  -1.059  1.00  0.00           C  
ATOM    373  CD1 LEU A 275      32.533   7.641  -2.062  1.00  0.00           C  
ATOM    374  CD2 LEU A 275      30.691   8.966  -0.952  1.00  0.00           C  
ATOM    375  N   SER A 276      33.417   9.350   3.759  1.00  0.00           N  
ATOM    376  CA  SER A 276      34.352   9.058   4.834  1.00  0.00           C  
ATOM    377  C   SER A 276      33.612   8.496   6.030  1.00  0.00           C  
ATOM    378  O   SER A 276      34.212   8.135   7.046  1.00  0.00           O  
ATOM    379  CB  SER A 276      35.097  10.323   5.240  1.00  0.00           C  
ATOM    380  OG  SER A 276      35.712  10.151   6.502  1.00  0.00           O  
ATOM    381  N   GLY A 277      32.296   8.427   5.898  1.00  0.00           N  
ATOM    382  CA  GLY A 277      31.469   7.922   6.975  1.00  0.00           C  
ATOM    383  C   GLY A 277      30.009   8.103   6.616  1.00  0.00           C  
ATOM    384  O   GLY A 277      29.641   8.175   5.440  1.00  0.00           O  
ATOM    385  N   HIS A 279      29.160   8.176   7.620  1.00  0.00           N  
ATOM    386  CA  HIS A 279      27.764   8.343   7.332  1.00  0.00           C  
ATOM    387  C   HIS A 279      27.365   9.796   7.480  1.00  0.00           C  
ATOM    388  O   HIS A 279      27.710  10.446   8.476  1.00  0.00           O  
ATOM    389  CB  HIS A 279      26.940   7.470   8.271  1.00  0.00           C  
ATOM    390  CG  HIS A 279      26.933   6.026   7.884  1.00  0.00           C  
ATOM    391  ND1 HIS A 279      27.277   5.016   8.759  1.00  0.00           N  
ATOM    392  CD2 HIS A 279      26.657   5.425   6.700  1.00  0.00           C  
ATOM    393  CE1 HIS A 279      27.220   3.856   8.128  1.00  0.00           C  
ATOM    394  NE2 HIS A 279      26.847   4.077   6.878  1.00  0.00           N  
ATOM    395  N   LEU A 280      26.653  10.313   6.478  1.00  0.00           N  
ATOM    396  CA  LEU A 280      26.180  11.685   6.529  1.00  0.00           C  
ATOM    397  C   LEU A 280      25.256  11.721   7.720  1.00  0.00           C  
ATOM    398  O   LEU A 280      24.579  10.728   7.989  1.00  0.00           O  
ATOM    399  CB  LEU A 280      25.398  12.038   5.280  1.00  0.00           C  
ATOM    400  CG  LEU A 280      26.170  11.813   3.988  1.00  0.00           C  
ATOM    401  CD1 LEU A 280      26.204  10.322   3.696  1.00  0.00           C  
ATOM    402  CD2 LEU A 280      25.510  12.563   2.838  1.00  0.00           C  
ATOM    403  N   HIS A 281      25.237  12.827   8.452  1.00  0.00           N  
ATOM    404  CA  HIS A 281      24.352  12.918   9.590  1.00  0.00           C  
ATOM    405  C   HIS A 281      23.198  13.813   9.189  1.00  0.00           C  
ATOM    406  O   HIS A 281      23.129  14.238   8.032  1.00  0.00           O  
ATOM    407  CB  HIS A 281      25.082  13.488  10.792  1.00  0.00           C  
ATOM    408  CG  HIS A 281      25.851  14.743  10.494  1.00  0.00           C  
ATOM    409  ND1 HIS A 281      25.317  15.794   9.773  1.00  0.00           N  
ATOM    410  CD2 HIS A 281      27.107  15.125  10.838  1.00  0.00           C  
ATOM    411  CE1 HIS A 281      26.209  16.766   9.689  1.00  0.00           C  
ATOM    412  NE2 HIS A 281      27.304  16.385  10.325  1.00  0.00           N  
ATOM    413  N   VAL A 282      22.287  14.077  10.131  1.00  0.00           N  
ATOM    414  CA  VAL A 282      21.117  14.921   9.882  1.00  0.00           C  
ATOM    415  C   VAL A 282      21.545  16.263   9.312  1.00  0.00           C  
ATOM    416  O   VAL A 282      20.858  16.796   8.437  1.00  0.00           O  
ATOM    417  CB  VAL A 282      20.335  15.187  11.146  1.00  0.00           C  
ATOM    418  CG1 VAL A 282      19.965  13.863  11.820  1.00  0.00           C  
ATOM    419  CG2 VAL A 282      21.163  16.111  12.064  1.00  0.00           C  
ATOM    420  N   GLY A 283      22.660  16.816   9.814  1.00  0.00           N  
ATOM    421  CA  GLY A 283      23.160  18.081   9.296  1.00  0.00           C  
ATOM    422  C   GLY A 283      23.292  18.032   7.781  1.00  0.00           C  
ATOM    423  O   GLY A 283      22.642  18.771   7.047  1.00  0.00           O  
ATOM    424  N   HIS A 284      24.131  17.137   7.296  1.00  0.00           N  
ATOM    425  CA  HIS A 284      24.314  17.021   5.857  1.00  0.00           C  
ATOM    426  C   HIS A 284      23.001  16.640   5.203  1.00  0.00           C  
ATOM    427  O   HIS A 284      22.813  16.836   3.997  1.00  0.00           O  
ATOM    428  CB  HIS A 284      25.372  15.950   5.537  1.00  0.00           C  
ATOM    429  CG  HIS A 284      26.565  15.970   6.452  1.00  0.00           C  
ATOM    430  ND1 HIS A 284      27.325  17.101   6.674  1.00  0.00           N  
ATOM    431  CD2 HIS A 284      27.153  14.982   7.168  1.00  0.00           C  
ATOM    432  CE1 HIS A 284      28.329  16.810   7.482  1.00  0.00           C  
ATOM    433  NE2 HIS A 284      28.247  15.530   7.798  1.00  0.00           N  
ATOM    434  N   ALA A 285      22.100  16.068   5.997  1.00  0.00           N  
ATOM    435  CA  ALA A 285      20.806  15.650   5.485  1.00  0.00           C  
ATOM    436  C   ALA A 285      20.190  16.804   4.739  1.00  0.00           C  
ATOM    437  O   ALA A 285      19.859  16.701   3.534  1.00  0.00           O  
ATOM    438  CB  ALA A 285      19.915  15.267   6.617  1.00  0.00           C  
ATOM    439  N   ARG A 286      20.088  17.914   5.482  1.00  0.00           N  
ATOM    440  CA  ARG A 286      19.512  19.181   5.016  1.00  0.00           C  
ATOM    441  C   ARG A 286      20.137  19.760   3.776  1.00  0.00           C  
ATOM    442  O   ARG A 286      19.438  20.265   2.911  1.00  0.00           O  
ATOM    443  CB  ARG A 286      19.582  20.237   6.104  1.00  0.00           C  
ATOM    444  CG  ARG A 286      19.097  21.566   5.597  1.00  0.00           C  
ATOM    445  CD  ARG A 286      19.336  22.656   6.616  1.00  0.00           C  
ATOM    446  NE  ARG A 286      18.876  23.951   6.136  1.00  0.00           N  
ATOM    447  CZ  ARG A 286      18.880  25.039   6.886  1.00  0.00           C  
ATOM    448  NH1 ARG A 286      19.320  24.977   8.142  1.00  0.00           N  
ATOM    449  NH2 ARG A 286      18.442  26.180   6.382  1.00  0.00           N  
ATOM    450  N   THR A 288      21.453  19.692   3.694  1.00  0.00           N  
ATOM    451  CA  THR A 288      22.120  20.253   2.548  1.00  0.00           C  
ATOM    452  C   THR A 288      21.597  19.633   1.272  1.00  0.00           C  
ATOM    453  O   THR A 288      21.593  20.264   0.205  1.00  0.00           O  
ATOM    454  CB  THR A 288      23.646  20.053   2.575  1.00  0.00           C  
ATOM    455  OG1 THR A 288      24.203  20.690   3.735  1.00  0.00           O  
ATOM    456  CG2 THR A 288      24.280  20.646   1.298  1.00  0.00           C  
ATOM    457  N   TYR A 289      21.114  18.403   1.392  1.00  0.00           N  
ATOM    458  CA  TYR A 289      20.657  17.675   0.221  1.00  0.00           C  
ATOM    459  C   TYR A 289      19.188  17.740  -0.093  1.00  0.00           C  
ATOM    460  O   TYR A 289      18.784  17.760  -1.273  1.00  0.00           O  
ATOM    461  CB  TYR A 289      21.095  16.234   0.351  1.00  0.00           C  
ATOM    462  CG  TYR A 289      22.583  16.124   0.327  1.00  0.00           C  
ATOM    463  CD1 TYR A 289      23.285  16.260  -0.872  1.00  0.00           C  
ATOM    464  CD2 TYR A 289      23.307  15.979   1.512  1.00  0.00           C  
ATOM    465  CE1 TYR A 289      24.681  16.266  -0.892  1.00  0.00           C  
ATOM    466  CE2 TYR A 289      24.699  15.982   1.509  1.00  0.00           C  
ATOM    467  CZ  TYR A 289      25.376  16.133   0.304  1.00  0.00           C  
ATOM    468  OH  TYR A 289      26.743  16.220   0.297  1.00  0.00           O  
ATOM    469  N   THR A 290      18.377  17.769   0.952  1.00  0.00           N  
ATOM    470  CA  THR A 290      16.944  17.809   0.741  1.00  0.00           C  
ATOM    471  C   THR A 290      16.598  19.026  -0.103  1.00  0.00           C  
ATOM    472  O   THR A 290      15.954  18.925  -1.152  1.00  0.00           O  
ATOM    473  CB  THR A 290      16.209  17.796   2.078  1.00  0.00           C  
ATOM    474  OG1 THR A 290      16.688  16.698   2.867  1.00  0.00           O  
ATOM    475  CG2 THR A 290      14.734  17.608   1.850  1.00  0.00           C  
ATOM    476  N   ILE A 291      17.077  20.171   0.364  1.00  0.00           N  
ATOM    477  CA  ILE A 291      16.889  21.469  -0.276  1.00  0.00           C  
ATOM    478  C   ILE A 291      17.067  21.408  -1.786  1.00  0.00           C  
ATOM    479  O   ILE A 291      16.171  21.757  -2.550  1.00  0.00           O  
ATOM    480  CB  ILE A 291      17.834  22.484   0.369  1.00  0.00           C  
ATOM    481  CG1 ILE A 291      17.632  22.400   1.895  1.00  0.00           C  
ATOM    482  CG2 ILE A 291      17.533  23.859  -0.142  1.00  0.00           C  
ATOM    483  CD1 ILE A 291      18.396  23.340   2.745  1.00  0.00           C  
ATOM    484  N   PRO A 292      18.231  20.983  -2.244  1.00  0.00           N  
ATOM    485  CA  PRO A 292      18.291  20.945  -3.702  1.00  0.00           C  
ATOM    486  C   PRO A 292      17.227  20.000  -4.314  1.00  0.00           C  
ATOM    487  O   PRO A 292      16.770  20.226  -5.455  1.00  0.00           O  
ATOM    488  CB  PRO A 292      19.734  20.514  -4.002  1.00  0.00           C  
ATOM    489  CG  PRO A 292      20.274  20.034  -2.702  1.00  0.00           C  
ATOM    490  CD  PRO A 292      19.560  20.833  -1.650  1.00  0.00           C  
ATOM    491  N   ASP A 293      16.824  18.953  -3.570  1.00  0.00           N  
ATOM    492  CA  ASP A 293      15.809  18.001  -4.079  1.00  0.00           C  
ATOM    493  C   ASP A 293      14.457  18.724  -4.083  1.00  0.00           C  
ATOM    494  O   ASP A 293      13.796  18.866  -5.120  1.00  0.00           O  
ATOM    495  CB  ASP A 293      15.771  16.709  -3.173  1.00  0.00           C  
ATOM    496  CG  ASP A 293      14.853  15.525  -3.742  1.00  0.00           C  
ATOM    497  OD1 ASP A 293      15.016  15.103  -4.922  1.00  0.00           O  
ATOM    498  OD2 ASP A 293      13.991  15.012  -2.979  1.00  0.00           O  
ATOM    499  N   VAL A 294      14.079  19.197  -2.904  1.00  0.00           N  
ATOM    500  CA  VAL A 294      12.832  19.900  -2.744  1.00  0.00           C  
ATOM    501  C   VAL A 294      12.602  20.889  -3.854  1.00  0.00           C  
ATOM    502  O   VAL A 294      11.488  21.079  -4.304  1.00  0.00           O  
ATOM    503  CB  VAL A 294      12.760  20.666  -1.459  1.00  0.00           C  
ATOM    504  CG1 VAL A 294      11.337  21.200  -1.268  1.00  0.00           C  
ATOM    505  CG2 VAL A 294      13.173  19.773  -0.314  1.00  0.00           C  
ATOM    506  N   ILE A 295      13.659  21.537  -4.304  1.00  0.00           N  
ATOM    507  CA  ILE A 295      13.515  22.520  -5.358  1.00  0.00           C  
ATOM    508  C   ILE A 295      13.493  21.844  -6.698  1.00  0.00           C  
ATOM    509  O   ILE A 295      12.841  22.334  -7.620  1.00  0.00           O  
ATOM    510  CB  ILE A 295      14.630  23.634  -5.304  1.00  0.00           C  
ATOM    511  CG1 ILE A 295      14.191  24.790  -4.383  1.00  0.00           C  
ATOM    512  CG2 ILE A 295      14.878  24.234  -6.720  1.00  0.00           C  
ATOM    513  CD1 ILE A 295      14.083  24.455  -2.914  1.00  0.00           C  
ATOM    514  N   ALA A 296      14.222  20.724  -6.791  1.00  0.00           N  
ATOM    515  CA  ALA A 296      14.345  19.955  -8.025  1.00  0.00           C  
ATOM    516  C   ALA A 296      13.001  19.317  -8.321  1.00  0.00           C  
ATOM    517  O   ALA A 296      12.563  19.226  -9.482  1.00  0.00           O  
ATOM    518  CB  ALA A 296      15.411  18.903  -7.858  1.00  0.00           C  
ATOM    519  N   ARG A 297      12.340  18.880  -7.252  1.00  0.00           N  
ATOM    520  CA  ARG A 297      11.035  18.279  -7.395  1.00  0.00           C  
ATOM    521  C   ARG A 297      10.123  19.429  -7.813  1.00  0.00           C  
ATOM    522  O   ARG A 297       9.673  19.479  -8.954  1.00  0.00           O  
ATOM    523  CB  ARG A 297      10.646  17.645  -6.052  1.00  0.00           C  
ATOM    524  CG  ARG A 297      11.496  16.414  -5.656  1.00  0.00           C  
ATOM    525  CD  ARG A 297      10.863  15.647  -4.475  1.00  0.00           C  
ATOM    526  NE  ARG A 297      11.386  14.284  -4.261  1.00  0.00           N  
ATOM    527  CZ  ARG A 297      11.099  13.191  -4.990  1.00  0.00           C  
ATOM    528  NH1 ARG A 297      10.272  13.222  -6.036  1.00  0.00           N  
ATOM    529  NH2 ARG A 297      11.663  12.039  -4.668  1.00  0.00           N  
ATOM    530  N   PHE A 298       9.893  20.350  -6.878  1.00  0.00           N  
ATOM    531  CA  PHE A 298       9.098  21.567  -7.079  1.00  0.00           C  
ATOM    532  C   PHE A 298       9.154  22.101  -8.504  1.00  0.00           C  
ATOM    533  O   PHE A 298       8.151  22.174  -9.188  1.00  0.00           O  
ATOM    534  CB  PHE A 298       9.611  22.670  -6.122  1.00  0.00           C  
ATOM    535  CG  PHE A 298       9.134  24.077  -6.460  1.00  0.00           C  
ATOM    536  CD1 PHE A 298       7.813  24.464  -6.251  1.00  0.00           C  
ATOM    537  CD2 PHE A 298      10.030  25.032  -6.975  1.00  0.00           C  
ATOM    538  CE1 PHE A 298       7.396  25.779  -6.547  1.00  0.00           C  
ATOM    539  CE2 PHE A 298       9.615  26.354  -7.275  1.00  0.00           C  
ATOM    540  CZ  PHE A 298       8.301  26.719  -7.058  1.00  0.00           C  
ATOM    541  N   LYS A 299      10.332  22.498  -8.936  1.00  0.00           N  
ATOM    542  CA  LYS A 299      10.467  23.012 -10.268  1.00  0.00           C  
ATOM    543  C   LYS A 299      10.139  21.971 -11.319  1.00  0.00           C  
ATOM    544  O   LYS A 299       9.769  22.313 -12.445  1.00  0.00           O  
ATOM    545  CB  LYS A 299      11.888  23.507 -10.486  1.00  0.00           C  
ATOM    546  CG  LYS A 299      12.114  24.969 -10.066  1.00  0.00           C  
ATOM    547  CD  LYS A 299      11.473  25.950 -11.072  1.00  0.00           C  
ATOM    548  CE  LYS A 299      11.267  27.326 -10.442  1.00  0.00           C  
ATOM    549  NZ  LYS A 299      10.426  28.251 -11.282  1.00  0.00           N  
ATOM    550  N   ARG A 300      10.286  20.690 -10.979  1.00  0.00           N  
ATOM    551  CA  ARG A 300       9.982  19.667 -11.967  1.00  0.00           C  
ATOM    552  C   ARG A 300       8.476  19.681 -12.211  1.00  0.00           C  
ATOM    553  O   ARG A 300       8.029  19.679 -13.357  1.00  0.00           O  
ATOM    554  CB  ARG A 300      10.476  18.264 -11.547  1.00  0.00           C  
ATOM    555  CG  ARG A 300      10.913  17.439 -12.821  1.00  0.00           C  
ATOM    556  CD  ARG A 300      11.427  16.011 -12.614  1.00  0.00           C  
ATOM    557  NE  ARG A 300      12.786  15.840 -12.073  1.00  0.00           N  
ATOM    558  CZ  ARG A 300      13.070  15.710 -10.775  1.00  0.00           C  
ATOM    559  NH1 ARG A 300      12.129  15.744  -9.856  1.00  0.00           N  
ATOM    560  NH2 ARG A 300      14.293  15.474 -10.389  1.00  0.00           N  
ATOM    561  N   MET A 301       7.702  19.725 -11.129  1.00  0.00           N  
ATOM    562  CA  MET A 301       6.249  19.788 -11.223  1.00  0.00           C  
ATOM    563  C   MET A 301       5.902  21.101 -11.913  1.00  0.00           C  
ATOM    564  O   MET A 301       4.988  21.169 -12.732  1.00  0.00           O  
ATOM    565  CB  MET A 301       5.632  19.746  -9.830  1.00  0.00           C  
ATOM    566  CG  MET A 301       6.046  18.535  -9.057  1.00  0.00           C  
ATOM    567  SD  MET A 301       5.274  18.264  -7.458  1.00  0.00           S  
ATOM    568  CE  MET A 301       3.536  18.346  -7.873  1.00  0.00           C  
ATOM    569  N   GLN A 302       6.664  22.137 -11.588  1.00  0.00           N  
ATOM    570  CA  GLN A 302       6.467  23.447 -12.174  1.00  0.00           C  
ATOM    571  C   GLN A 302       6.525  23.389 -13.702  1.00  0.00           C  
ATOM    572  O   GLN A 302       6.145  24.338 -14.383  1.00  0.00           O  
ATOM    573  CB  GLN A 302       7.548  24.411 -11.668  1.00  0.00           C  
ATOM    574  CG  GLN A 302       7.102  25.849 -11.422  1.00  0.00           C  
ATOM    575  CD  GLN A 302       7.646  26.369 -10.107  1.00  0.00           C  
ATOM    576  OE1 GLN A 302       6.928  26.962  -9.319  1.00  0.00           O  
ATOM    577  NE2 GLN A 302       8.917  26.142  -9.866  1.00  0.00           N  
ATOM    578  N   GLY A 303       7.021  22.290 -14.245  1.00  0.00           N  
ATOM    579  CA  GLY A 303       7.073  22.171 -15.688  1.00  0.00           C  
ATOM    580  C   GLY A 303       8.446  22.264 -16.307  1.00  0.00           C  
ATOM    581  O   GLY A 303       8.564  22.210 -17.538  1.00  0.00           O  
ATOM    582  N   TYR A 304       9.477  22.389 -15.467  1.00  0.00           N  
ATOM    583  CA  TYR A 304      10.865  22.510 -15.941  1.00  0.00           C  
ATOM    584  C   TYR A 304      11.548  21.159 -16.172  1.00  0.00           C  
ATOM    585  O   TYR A 304      11.381  20.232 -15.383  1.00  0.00           O  
ATOM    586  CB  TYR A 304      11.710  23.321 -14.940  1.00  0.00           C  
ATOM    587  CG  TYR A 304      11.273  24.759 -14.676  1.00  0.00           C  
ATOM    588  CD1 TYR A 304      10.011  25.040 -14.170  1.00  0.00           C  
ATOM    589  CD2 TYR A 304      12.149  25.830 -14.883  1.00  0.00           C  
ATOM    590  CE1 TYR A 304       9.621  26.352 -13.872  1.00  0.00           C  
ATOM    591  CE2 TYR A 304      11.770  27.157 -14.585  1.00  0.00           C  
ATOM    592  CZ  TYR A 304      10.499  27.408 -14.083  1.00  0.00           C  
ATOM    593  OH  TYR A 304      10.071  28.697 -13.807  1.00  0.00           O  
ATOM    594  N   ASN A 305      12.337  21.093 -17.241  1.00  0.00           N  
ATOM    595  CA  ASN A 305      13.100  19.917 -17.677  1.00  0.00           C  
ATOM    596  C   ASN A 305      14.242  19.479 -16.720  1.00  0.00           C  
ATOM    597  O   ASN A 305      15.189  18.844 -17.126  1.00  0.00           O  
ATOM    598  CB  ASN A 305      13.689  20.254 -19.039  1.00  0.00           C  
ATOM    599  CG  ASN A 305      13.792  19.071 -19.956  1.00  0.00           C  
ATOM    600  OD1 ASN A 305      14.480  18.106 -19.654  1.00  0.00           O  
ATOM    601  ND2 ASN A 305      13.122  19.150 -21.106  1.00  0.00           N  
ATOM    602  N   VAL A 306      14.134  19.831 -15.454  1.00  0.00           N  
ATOM    603  CA  VAL A 306      15.102  19.503 -14.405  1.00  0.00           C  
ATOM    604  C   VAL A 306      16.207  18.435 -14.513  1.00  0.00           C  
ATOM    605  O   VAL A 306      15.943  17.301 -14.882  1.00  0.00           O  
ATOM    606  CB  VAL A 306      14.363  19.158 -13.138  1.00  0.00           C  
ATOM    607  CG1 VAL A 306      15.339  19.106 -11.974  1.00  0.00           C  
ATOM    608  CG2 VAL A 306      13.227  20.167 -12.922  1.00  0.00           C  
ATOM    609  N   LEU A 307      17.436  18.793 -14.127  1.00  0.00           N  
ATOM    610  CA  LEU A 307      18.574  17.855 -14.100  1.00  0.00           C  
ATOM    611  C   LEU A 307      19.291  17.982 -12.749  1.00  0.00           C  
ATOM    612  O   LEU A 307      19.931  18.966 -12.463  1.00  0.00           O  
ATOM    613  CB  LEU A 307      19.539  18.108 -15.258  1.00  0.00           C  
ATOM    614  CG  LEU A 307      20.977  17.563 -15.190  1.00  0.00           C  
ATOM    615  CD1 LEU A 307      21.134  16.386 -14.210  1.00  0.00           C  
ATOM    616  CD2 LEU A 307      21.377  17.188 -16.615  1.00  0.00           C  
ATOM    617  N   PHE A 308      19.184  16.959 -11.923  1.00  0.00           N  
ATOM    618  CA  PHE A 308      19.769  16.987 -10.583  1.00  0.00           C  
ATOM    619  C   PHE A 308      20.488  15.660 -10.302  1.00  0.00           C  
ATOM    620  O   PHE A 308      19.869  14.695  -9.855  1.00  0.00           O  
ATOM    621  CB  PHE A 308      18.629  17.227  -9.607  1.00  0.00           C  
ATOM    622  CG  PHE A 308      18.958  16.986  -8.178  1.00  0.00           C  
ATOM    623  CD1 PHE A 308      20.187  17.328  -7.653  1.00  0.00           C  
ATOM    624  CD2 PHE A 308      17.967  16.486  -7.311  1.00  0.00           C  
ATOM    625  CE1 PHE A 308      20.434  17.183  -6.266  1.00  0.00           C  
ATOM    626  CE2 PHE A 308      18.196  16.337  -5.925  1.00  0.00           C  
ATOM    627  CZ  PHE A 308      19.435  16.688  -5.403  1.00  0.00           C  
ATOM    628  N   PRO A 309      21.805  15.594 -10.584  1.00  0.00           N  
ATOM    629  CA  PRO A 309      22.643  14.427 -10.391  1.00  0.00           C  
ATOM    630  C   PRO A 309      23.329  14.422  -9.051  1.00  0.00           C  
ATOM    631  O   PRO A 309      23.101  15.295  -8.216  1.00  0.00           O  
ATOM    632  CB  PRO A 309      23.643  14.565 -11.504  1.00  0.00           C  
ATOM    633  CG  PRO A 309      23.983  15.950 -11.346  1.00  0.00           C  
ATOM    634  CD  PRO A 309      22.616  16.633 -11.234  1.00  0.00           C  
ATOM    635  N   MET A 310      24.192  13.422  -8.882  1.00  0.00           N  
ATOM    636  CA  MET A 310      24.939  13.224  -7.660  1.00  0.00           C  
ATOM    637  C   MET A 310      26.090  12.251  -7.930  1.00  0.00           C  
ATOM    638  O   MET A 310      25.946  11.319  -8.732  1.00  0.00           O  
ATOM    639  CB  MET A 310      23.997  12.643  -6.628  1.00  0.00           C  
ATOM    640  CG  MET A 310      24.662  12.339  -5.348  1.00  0.00           C  
ATOM    641  SD  MET A 310      25.474  13.824  -4.934  1.00  0.00           S  
ATOM    642  CE  MET A 310      24.103  14.742  -4.185  1.00  0.00           C  
ATOM    643  N   ALA A 311      27.231  12.478  -7.275  1.00  0.00           N  
ATOM    644  CA  ALA A 311      28.423  11.630  -7.428  1.00  0.00           C  
ATOM    645  C   ALA A 311      29.121  11.553  -6.097  1.00  0.00           C  
ATOM    646  O   ALA A 311      28.598  12.038  -5.100  1.00  0.00           O  
ATOM    647  CB  ALA A 311      29.371  12.206  -8.461  1.00  0.00           C  
ATOM    648  N   TRP A 312      30.308  10.957  -6.070  1.00  0.00           N  
ATOM    649  CA  TRP A 312      31.028  10.841  -4.799  1.00  0.00           C  
ATOM    650  C   TRP A 312      32.414  11.479  -4.873  1.00  0.00           C  
ATOM    651  O   TRP A 312      33.116  11.356  -5.888  1.00  0.00           O  
ATOM    652  CB  TRP A 312      31.109   9.362  -4.345  1.00  0.00           C  
ATOM    653  CG  TRP A 312      29.825   8.616  -4.578  1.00  0.00           C  
ATOM    654  CD1 TRP A 312      29.628   7.595  -5.464  1.00  0.00           C  
ATOM    655  CD2 TRP A 312      28.519   8.992  -4.113  1.00  0.00           C  
ATOM    656  NE1 TRP A 312      28.286   7.328  -5.600  1.00  0.00           N  
ATOM    657  CE2 TRP A 312      27.582   8.173  -4.785  1.00  0.00           C  
ATOM    658  CE3 TRP A 312      28.048   9.956  -3.207  1.00  0.00           C  
ATOM    659  CZ2 TRP A 312      26.201   8.290  -4.582  1.00  0.00           C  
ATOM    660  CZ3 TRP A 312      26.668  10.073  -3.008  1.00  0.00           C  
ATOM    661  CH2 TRP A 312      25.766   9.243  -3.695  1.00  0.00           C  
ATOM    662  N   HIS A 313      32.784  12.175  -3.796  1.00  0.00           N  
ATOM    663  CA  HIS A 313      34.070  12.851  -3.719  1.00  0.00           C  
ATOM    664  C   HIS A 313      34.935  12.054  -2.769  1.00  0.00           C  
ATOM    665  O   HIS A 313      34.538  11.815  -1.619  1.00  0.00           O  
ATOM    666  CB  HIS A 313      33.871  14.260  -3.143  1.00  0.00           C  
ATOM    667  CG  HIS A 313      35.064  15.169  -3.262  1.00  0.00           C  
ATOM    668  ND1 HIS A 313      35.353  16.137  -2.320  1.00  0.00           N  
ATOM    669  CD2 HIS A 313      36.008  15.289  -4.229  1.00  0.00           C  
ATOM    670  CE1 HIS A 313      36.424  16.809  -2.701  1.00  0.00           C  
ATOM    671  NE2 HIS A 313      36.841  16.315  -3.855  1.00  0.00           N  
ATOM    672  N   ILE A 314      36.104  11.639  -3.265  1.00  0.00           N  
ATOM    673  CA  ILE A 314      37.076  10.866  -2.477  1.00  0.00           C  
ATOM    674  C   ILE A 314      38.515  11.419  -2.494  1.00  0.00           C  
ATOM    675  O   ILE A 314      39.282  11.131  -1.568  1.00  0.00           O  
ATOM    676  CB  ILE A 314      37.092   9.368  -2.937  1.00  0.00           C  
ATOM    677  CG1 ILE A 314      37.315   9.267  -4.453  1.00  0.00           C  
ATOM    678  CG2 ILE A 314      35.775   8.706  -2.584  1.00  0.00           C  
ATOM    679  CD1 ILE A 314      37.341   7.839  -4.982  1.00  0.00           C  
ATOM    680  N   THR A 315      38.873  12.204  -3.526  1.00  0.00           N  
ATOM    681  CA  THR A 315      40.219  12.815  -3.632  1.00  0.00           C  
ATOM    682  C   THR A 315      40.581  13.453  -2.286  1.00  0.00           C  
ATOM    683  O   THR A 315      40.035  14.487  -1.914  1.00  0.00           O  
ATOM    684  CB  THR A 315      40.279  13.952  -4.719  1.00  0.00           C  
ATOM    685  OG1 THR A 315      39.434  15.040  -4.331  1.00  0.00           O  
ATOM    686  CG2 THR A 315      39.818  13.458  -6.082  1.00  0.00           C  
ATOM    687  N   GLY A 316      41.493  12.837  -1.546  1.00  0.00           N  
ATOM    688  CA  GLY A 316      41.844  13.400  -0.256  1.00  0.00           C  
ATOM    689  C   GLY A 316      42.876  12.632   0.552  1.00  0.00           C  
ATOM    690  O   GLY A 316      43.626  11.823  -0.002  1.00  0.00           O  
ATOM    691  N   SER A 317      42.884  12.876   1.866  1.00  0.00           N  
ATOM    692  CA  SER A 317      43.838  12.253   2.778  1.00  0.00           C  
ATOM    693  C   SER A 317      43.289  11.689   4.104  1.00  0.00           C  
ATOM    694  O   SER A 317      43.950  10.881   4.764  1.00  0.00           O  
ATOM    695  CB  SER A 317      44.925  13.273   3.094  1.00  0.00           C  
ATOM    696  OG  SER A 317      44.333  14.467   3.581  1.00  0.00           O  
ATOM    697  N   PRO A 318      42.101  12.138   4.536  1.00  0.00           N  
ATOM    698  CA  PRO A 318      41.590  11.590   5.801  1.00  0.00           C  
ATOM    699  C   PRO A 318      41.438  10.077   5.720  1.00  0.00           C  
ATOM    700  O   PRO A 318      42.047   9.341   6.510  1.00  0.00           O  
ATOM    701  CB  PRO A 318      40.245  12.289   5.960  1.00  0.00           C  
ATOM    702  CG  PRO A 318      40.510  13.631   5.355  1.00  0.00           C  
ATOM    703  CD  PRO A 318      41.315  13.310   4.109  1.00  0.00           C  
ATOM    704  N   ILE A 334      40.625   9.632   4.755  1.00  0.00           N  
ATOM    705  CA  ILE A 334      40.363   8.206   4.538  1.00  0.00           C  
ATOM    706  C   ILE A 334      41.663   7.437   4.718  1.00  0.00           C  
ATOM    707  O   ILE A 334      41.771   6.588   5.609  1.00  0.00           O  
ATOM    708  CB  ILE A 334      39.911   8.025   3.083  1.00  0.00           C  
ATOM    709  CG1 ILE A 334      40.795   8.922   2.201  1.00  0.00           C  
ATOM    710  CG2 ILE A 334      38.430   8.406   2.917  1.00  0.00           C  
ATOM    711  CD1 ILE A 334      40.704   8.660   0.730  1.00  0.00           C  
ATOM    712  N   VAL A 336      42.647   7.767   3.883  1.00  0.00           N  
ATOM    713  CA  VAL A 336      43.955   7.152   3.933  1.00  0.00           C  
ATOM    714  C   VAL A 336      44.427   7.046   5.377  1.00  0.00           C  
ATOM    715  O   VAL A 336      44.488   5.952   5.932  1.00  0.00           O  
ATOM    716  CB  VAL A 336      44.960   7.954   3.124  1.00  0.00           C  
ATOM    717  CG1 VAL A 336      46.347   7.527   3.485  1.00  0.00           C  
ATOM    718  CG2 VAL A 336      44.708   7.753   1.647  1.00  0.00           C  
ATOM    719  N   GLY A 340      44.737   8.178   5.992  1.00  0.00           N  
ATOM    720  CA  GLY A 340      45.179   8.159   7.375  1.00  0.00           C  
ATOM    721  C   GLY A 340      44.326   7.277   8.272  1.00  0.00           C  
ATOM    722  O   GLY A 340      44.846   6.543   9.124  1.00  0.00           O  
ATOM    723  N   ILE A 341      43.011   7.348   8.080  1.00  0.00           N  
ATOM    724  CA  ILE A 341      42.069   6.555   8.872  1.00  0.00           C  
ATOM    725  C   ILE A 341      42.423   5.074   8.789  1.00  0.00           C  
ATOM    726  O   ILE A 341      42.497   4.372   9.815  1.00  0.00           O  
ATOM    727  CB  ILE A 341      40.625   6.709   8.369  1.00  0.00           C  
ATOM    728  CG1 ILE A 341      40.195   8.174   8.422  1.00  0.00           C  
ATOM    729  CG2 ILE A 341      39.697   5.874   9.232  1.00  0.00           C  
ATOM    730  CD1 ILE A 341      38.712   8.398   8.129  1.00  0.00           C  
ATOM    731  N   ALA A 342      42.642   4.622   7.553  1.00  0.00           N  
ATOM    732  CA  ALA A 342      43.015   3.241   7.275  1.00  0.00           C  
ATOM    733  C   ALA A 342      44.126   2.833   8.243  1.00  0.00           C  
ATOM    734  O   ALA A 342      43.906   2.039   9.151  1.00  0.00           O  
ATOM    735  CB  ALA A 342      43.484   3.105   5.832  1.00  0.00           C  
ATOM    736  N   GLU A 343      45.314   3.394   8.058  1.00  0.00           N  
ATOM    737  CA  GLU A 343      46.436   3.093   8.933  1.00  0.00           C  
ATOM    738  C   GLU A 343      46.007   3.035  10.394  1.00  0.00           C  
ATOM    739  O   GLU A 343      46.357   2.093  11.108  1.00  0.00           O  
ATOM    740  CB  GLU A 343      47.536   4.144   8.774  1.00  0.00           C  
ATOM    741  CG  GLU A 343      48.270   4.092   7.440  1.00  0.00           C  
ATOM    742  CD  GLU A 343      47.396   4.483   6.247  1.00  0.00           C  
ATOM    743  OE1 GLU A 343      46.972   5.660   6.179  1.00  0.00           O  
ATOM    744  OE2 GLU A 343      47.138   3.617   5.375  1.00  0.00           O  
ATOM    745  N   ARG A 344      45.244   4.037  10.833  1.00  0.00           N  
ATOM    746  CA  ARG A 344      44.807   4.096  12.222  1.00  0.00           C  
ATOM    747  C   ARG A 344      44.055   2.872  12.732  1.00  0.00           C  
ATOM    748  O   ARG A 344      44.294   2.432  13.869  1.00  0.00           O  
ATOM    749  CB  ARG A 344      43.969   5.347  12.466  1.00  0.00           C  
ATOM    750  CG  ARG A 344      44.797   6.612  12.621  1.00  0.00           C  
ATOM    751  CD  ARG A 344      43.969   7.809  13.113  1.00  0.00           C  
ATOM    752  NE  ARG A 344      43.127   8.432  12.084  1.00  0.00           N  
ATOM    753  CZ  ARG A 344      43.575   8.904  10.918  1.00  0.00           C  
ATOM    754  NH1 ARG A 344      44.865   8.818  10.614  1.00  0.00           N  
ATOM    755  NH2 ARG A 344      42.740   9.490  10.061  1.00  0.00           N  
ATOM    756  N   ILE A 345      43.147   2.320  11.919  1.00  0.00           N  
ATOM    757  CA  ILE A 345      42.412   1.116  12.347  1.00  0.00           C  
ATOM    758  C   ILE A 345      43.379  -0.056  12.272  1.00  0.00           C  
ATOM    759  O   ILE A 345      43.258  -1.039  13.006  1.00  0.00           O  
ATOM    760  CB  ILE A 345      41.169   0.794  11.449  1.00  0.00           C  
ATOM    761  CG1 ILE A 345      41.559   0.735   9.970  1.00  0.00           C  
ATOM    762  CG2 ILE A 345      40.073   1.806  11.691  1.00  0.00           C  
ATOM    763  CD1 ILE A 345      42.127  -0.593   9.527  1.00  0.00           C  
ATOM    764  N   LYS A 346      44.355   0.077  11.376  1.00  0.00           N  
ATOM    765  CA  LYS A 346      45.372  -0.944  11.192  1.00  0.00           C  
ATOM    766  C   LYS A 346      46.063  -1.050  12.525  1.00  0.00           C  
ATOM    767  O   LYS A 346      46.016  -2.093  13.170  1.00  0.00           O  
ATOM    768  CB  LYS A 346      46.395  -0.537  10.140  1.00  0.00           C  
ATOM    769  CG  LYS A 346      47.448  -1.594   9.940  1.00  0.00           C  
ATOM    770  CD  LYS A 346      48.510  -1.161   8.970  1.00  0.00           C  
ATOM    771  CE  LYS A 346      49.310  -2.364   8.496  1.00  0.00           C  
ATOM    772  NZ  LYS A 346      48.456  -3.332   7.732  1.00  0.00           N  
ATOM    773  N   ASN A 347      46.675   0.049  12.946  1.00  0.00           N  
ATOM    774  CA  ASN A 347      47.379   0.091  14.220  1.00  0.00           C  
ATOM    775  C   ASN A 347      46.394  -0.268  15.325  1.00  0.00           C  
ATOM    776  O   ASN A 347      46.736  -0.245  16.514  1.00  0.00           O  
ATOM    777  CB  ASN A 347      47.955   1.479  14.466  1.00  0.00           C  
ATOM    778  CG  ASN A 347      48.798   1.965  13.307  1.00  0.00           C  
ATOM    779  OD1 ASN A 347      49.164   3.142  13.237  1.00  0.00           O  
ATOM    780  ND2 ASN A 347      49.113   1.056  12.381  1.00  0.00           N  
ATOM    781  N   ARG A 348      45.173  -0.605  14.906  1.00  0.00           N  
ATOM    782  CA  ARG A 348      44.096  -0.997  15.807  1.00  0.00           C  
ATOM    783  C   ARG A 348      43.948   0.102  16.847  1.00  0.00           C  
ATOM    784  O   ARG A 348      44.116  -0.102  18.058  1.00  0.00           O  
ATOM    785  CB  ARG A 348      44.433  -2.355  16.444  1.00  0.00           C  
ATOM    786  CG  ARG A 348      43.281  -3.393  16.497  1.00  0.00           C  
ATOM    787  CD  ARG A 348      42.783  -3.870  15.118  1.00  0.00           C  
ATOM    788  NE  ARG A 348      43.745  -4.704  14.399  1.00  0.00           N  
ATOM    789  CZ  ARG A 348      43.505  -5.290  13.227  1.00  0.00           C  
ATOM    790  NH1 ARG A 348      42.331  -5.142  12.634  1.00  0.00           N  
ATOM    791  NH2 ARG A 348      44.445  -6.017  12.639  1.00  0.00           N  
ATOM    792  N   ASP A 386      43.634   1.286  16.338  1.00  0.00           N  
ATOM    793  CA  ASP A 386      43.472   2.472  17.165  1.00  0.00           C  
ATOM    794  C   ASP A 386      42.172   2.445  17.986  1.00  0.00           C  
ATOM    795  O   ASP A 386      41.068   2.372  17.432  1.00  0.00           O  
ATOM    796  CB  ASP A 386      43.516   3.701  16.255  1.00  0.00           C  
ATOM    797  CG  ASP A 386      43.612   4.979  17.021  1.00  0.00           C  
ATOM    798  OD1 ASP A 386      43.631   6.043  16.371  1.00  0.00           O  
ATOM    799  OD2 ASP A 386      43.670   4.920  18.267  1.00  0.00           O  
ATOM    800  N   PRO A 387      42.288   2.507  19.320  1.00  0.00           N  
ATOM    801  CA  PRO A 387      41.103   2.490  20.183  1.00  0.00           C  
ATOM    802  C   PRO A 387      40.003   3.507  19.820  1.00  0.00           C  
ATOM    803  O   PRO A 387      38.829   3.132  19.676  1.00  0.00           O  
ATOM    804  CB  PRO A 387      41.695   2.736  21.577  1.00  0.00           C  
ATOM    805  CG  PRO A 387      42.923   3.537  21.292  1.00  0.00           C  
ATOM    806  CD  PRO A 387      43.496   2.809  20.104  1.00  0.00           C  
ATOM    807  N   LYS A 388      40.370   4.780  19.662  1.00  0.00           N  
ATOM    808  CA  LYS A 388      39.357   5.785  19.348  1.00  0.00           C  
ATOM    809  C   LYS A 388      38.800   5.681  17.933  1.00  0.00           C  
ATOM    810  O   LYS A 388      37.585   5.642  17.751  1.00  0.00           O  
ATOM    811  CB  LYS A 388      39.920   7.195  19.602  1.00  0.00           C  
ATOM    812  CG  LYS A 388      38.921   8.355  19.448  1.00  0.00           C  
ATOM    813  CD  LYS A 388      39.595   9.706  19.728  1.00  0.00           C  
ATOM    814  CE  LYS A 388      38.974  10.877  18.948  1.00  0.00           C  
ATOM    815  NZ  LYS A 388      39.246  10.878  17.471  1.00  0.00           N  
ATOM    816  N   THR A 389      39.661   5.627  16.929  1.00  0.00           N  
ATOM    817  CA  THR A 389      39.146   5.545  15.573  1.00  0.00           C  
ATOM    818  C   THR A 389      38.232   4.337  15.356  1.00  0.00           C  
ATOM    819  O   THR A 389      37.225   4.426  14.643  1.00  0.00           O  
ATOM    820  CB  THR A 389      40.284   5.528  14.527  1.00  0.00           C  
ATOM    821  OG1 THR A 389      41.139   6.658  14.738  1.00  0.00           O  
ATOM    822  CG2 THR A 389      39.711   5.610  13.106  1.00  0.00           C  
ATOM    823  N   ILE A 390      38.566   3.211  15.974  1.00  0.00           N  
ATOM    824  CA  ILE A 390      37.742   2.022  15.809  1.00  0.00           C  
ATOM    825  C   ILE A 390      36.414   2.199  16.537  1.00  0.00           C  
ATOM    826  O   ILE A 390      35.389   1.664  16.121  1.00  0.00           O  
ATOM    827  CB  ILE A 390      38.452   0.722  16.339  1.00  0.00           C  
ATOM    828  CG1 ILE A 390      38.653   0.785  17.858  1.00  0.00           C  
ATOM    829  CG2 ILE A 390      39.797   0.529  15.631  1.00  0.00           C  
ATOM    830  CD1 ILE A 390      37.425   0.401  18.692  1.00  0.00           C  
ATOM    831  N   TRP A 391      36.435   2.954  17.627  1.00  0.00           N  
ATOM    832  CA  TRP A 391      35.221   3.203  18.383  1.00  0.00           C  
ATOM    833  C   TRP A 391      34.309   4.110  17.551  1.00  0.00           C  
ATOM    834  O   TRP A 391      33.083   4.070  17.659  1.00  0.00           O  
ATOM    835  CB  TRP A 391      35.580   3.874  19.705  1.00  0.00           C  
ATOM    836  CG  TRP A 391      34.392   4.365  20.454  1.00  0.00           C  
ATOM    837  CD1 TRP A 391      33.628   3.667  21.349  1.00  0.00           C  
ATOM    838  CD2 TRP A 391      33.802   5.660  20.345  1.00  0.00           C  
ATOM    839  NE1 TRP A 391      32.597   4.453  21.807  1.00  0.00           N  
ATOM    840  CE2 TRP A 391      32.680   5.682  21.205  1.00  0.00           C  
ATOM    841  CE3 TRP A 391      34.108   6.805  19.597  1.00  0.00           C  
ATOM    842  CZ2 TRP A 391      31.861   6.807  21.337  1.00  0.00           C  
ATOM    843  CZ3 TRP A 391      33.295   7.914  19.724  1.00  0.00           C  
ATOM    844  CH2 TRP A 391      32.181   7.909  20.590  1.00  0.00           C  
ATOM    845  N   ILE A 392      34.934   4.923  16.711  1.00  0.00           N  
ATOM    846  CA  ILE A 392      34.220   5.859  15.865  1.00  0.00           C  
ATOM    847  C   ILE A 392      33.536   5.153  14.708  1.00  0.00           C  
ATOM    848  O   ILE A 392      32.620   5.695  14.088  1.00  0.00           O  
ATOM    849  CB  ILE A 392      35.195   6.919  15.285  1.00  0.00           C  
ATOM    850  CG1 ILE A 392      35.658   7.880  16.384  1.00  0.00           C  
ATOM    851  CG2 ILE A 392      34.533   7.686  14.147  1.00  0.00           C  
ATOM    852  CD1 ILE A 392      36.675   8.908  15.891  1.00  0.00           C  
ATOM    853  N   TYR A 393      33.977   3.942  14.407  1.00  0.00           N  
ATOM    854  CA  TYR A 393      33.375   3.195  13.316  1.00  0.00           C  
ATOM    855  C   TYR A 393      32.588   2.001  13.810  1.00  0.00           C  
ATOM    856  O   TYR A 393      31.709   1.495  13.117  1.00  0.00           O  
ATOM    857  CB  TYR A 393      34.458   2.701  12.379  1.00  0.00           C  
ATOM    858  CG  TYR A 393      34.931   3.761  11.461  1.00  0.00           C  
ATOM    859  CD1 TYR A 393      34.289   3.993  10.251  1.00  0.00           C  
ATOM    860  CD2 TYR A 393      35.988   4.581  11.816  1.00  0.00           C  
ATOM    861  CE1 TYR A 393      34.693   5.038   9.402  1.00  0.00           C  
ATOM    862  CE2 TYR A 393      36.408   5.635  10.981  1.00  0.00           C  
ATOM    863  CZ  TYR A 393      35.754   5.864   9.775  1.00  0.00           C  
ATOM    864  OH  TYR A 393      36.138   6.929   8.978  1.00  0.00           O  
ATOM    865  N   ARG A 394      32.893   1.570  15.025  1.00  0.00           N  
ATOM    866  CA  ARG A 394      32.239   0.411  15.594  1.00  0.00           C  
ATOM    867  C   ARG A 394      30.989   0.782  16.364  1.00  0.00           C  
ATOM    868  O   ARG A 394      30.058  -0.014  16.453  1.00  0.00           O  
ATOM    869  CB  ARG A 394      33.252  -0.315  16.492  1.00  0.00           C  
ATOM    870  CG  ARG A 394      32.792  -1.623  17.108  1.00  0.00           C  
ATOM    871  CD  ARG A 394      33.977  -2.408  17.651  1.00  0.00           C  
ATOM    872  NE  ARG A 394      33.589  -3.321  18.724  1.00  0.00           N  
ATOM    873  CZ  ARG A 394      33.627  -3.019  20.021  1.00  0.00           C  
ATOM    874  NH1 ARG A 394      34.046  -1.821  20.421  1.00  0.00           N  
ATOM    875  NH2 ARG A 394      33.236  -3.916  20.922  1.00  0.00           N  
ATOM    876  N   ASP A 395      30.959   1.995  16.897  1.00  0.00           N  
ATOM    877  CA  ASP A 395      29.813   2.455  17.674  1.00  0.00           C  
ATOM    878  C   ASP A 395      29.085   3.637  17.077  1.00  0.00           C  
ATOM    879  O   ASP A 395      27.863   3.669  17.048  1.00  0.00           O  
ATOM    880  CB  ASP A 395      30.243   2.831  19.075  1.00  0.00           C  
ATOM    881  CG  ASP A 395      30.587   1.638  19.889  1.00  0.00           C  
ATOM    882  OD1 ASP A 395      31.316   0.773  19.355  1.00  0.00           O  
ATOM    883  OD2 ASP A 395      30.127   1.570  21.050  1.00  0.00           O  
ATOM    884  N   VAL A 396      29.830   4.620  16.606  1.00  0.00           N  
ATOM    885  CA  VAL A 396      29.193   5.793  16.046  1.00  0.00           C  
ATOM    886  C   VAL A 396      28.669   5.528  14.657  1.00  0.00           C  
ATOM    887  O   VAL A 396      27.467   5.614  14.434  1.00  0.00           O  
ATOM    888  CB  VAL A 396      30.158   7.026  16.028  1.00  0.00           C  
ATOM    889  CG1 VAL A 396      29.679   8.062  15.015  1.00  0.00           C  
ATOM    890  CG2 VAL A 396      30.236   7.655  17.430  1.00  0.00           C  
ATOM    891  N   TYR A 397      29.556   5.217  13.722  1.00  0.00           N  
ATOM    892  CA  TYR A 397      29.110   4.953  12.362  1.00  0.00           C  
ATOM    893  C   TYR A 397      28.630   3.519  12.196  1.00  0.00           C  
ATOM    894  O   TYR A 397      28.242   3.108  11.090  1.00  0.00           O  
ATOM    895  CB  TYR A 397      30.240   5.200  11.363  1.00  0.00           C  
ATOM    896  CG  TYR A 397      30.561   6.657  11.168  1.00  0.00           C  
ATOM    897  CD1 TYR A 397      29.557   7.558  10.812  1.00  0.00           C  
ATOM    898  CD2 TYR A 397      31.859   7.148  11.366  1.00  0.00           C  
ATOM    899  CE1 TYR A 397      29.825   8.921  10.663  1.00  0.00           C  
ATOM    900  CE2 TYR A 397      32.144   8.514  11.217  1.00  0.00           C  
ATOM    901  CZ  TYR A 397      31.117   9.398  10.870  1.00  0.00           C  
ATOM    902  OH  TYR A 397      31.346  10.755  10.764  1.00  0.00           O  
ATOM    903  N   LYS A 398      28.652   2.781  13.313  1.00  0.00           N  
ATOM    904  CA  LYS A 398      28.217   1.385  13.373  1.00  0.00           C  
ATOM    905  C   LYS A 398      28.572   0.585  12.121  1.00  0.00           C  
ATOM    906  O   LYS A 398      27.884   0.653  11.088  1.00  0.00           O  
ATOM    907  CB  LYS A 398      26.712   1.291  13.599  1.00  0.00           C  
ATOM    908  CG  LYS A 398      26.204   1.899  14.880  1.00  0.00           C  
ATOM    909  CD  LYS A 398      24.706   2.080  14.768  1.00  0.00           C  
ATOM    910  CE  LYS A 398      24.135   2.906  15.894  1.00  0.00           C  
ATOM    911  NZ  LYS A 398      22.660   3.056  15.696  1.00  0.00           N  
ATOM    912  N   VAL A 399      29.654  -0.175  12.222  1.00  0.00           N  
ATOM    913  CA  VAL A 399      30.108  -1.015  11.124  1.00  0.00           C  
ATOM    914  C   VAL A 399      30.300  -2.408  11.687  1.00  0.00           C  
ATOM    915  O   VAL A 399      30.878  -2.564  12.764  1.00  0.00           O  
ATOM    916  CB  VAL A 399      31.446  -0.534  10.587  1.00  0.00           C  
ATOM    917  CG1 VAL A 399      32.035  -1.569   9.652  1.00  0.00           C  
ATOM    918  CG2 VAL A 399      31.252   0.794   9.896  1.00  0.00           C  
ATOM    919  N   PRO A 400      29.807  -3.440  10.973  1.00  0.00           N  
ATOM    920  CA  PRO A 400      29.914  -4.847  11.396  1.00  0.00           C  
ATOM    921  C   PRO A 400      31.315  -5.158  11.876  1.00  0.00           C  
ATOM    922  O   PRO A 400      32.248  -5.221  11.062  1.00  0.00           O  
ATOM    923  CB  PRO A 400      29.579  -5.611  10.122  1.00  0.00           C  
ATOM    924  CG  PRO A 400      28.569  -4.699   9.462  1.00  0.00           C  
ATOM    925  CD  PRO A 400      29.221  -3.343   9.623  1.00  0.00           C  
ATOM    926  N   GLU A 401      31.445  -5.342  13.193  1.00  0.00           N  
ATOM    927  CA  GLU A 401      32.723  -5.623  13.834  1.00  0.00           C  
ATOM    928  C   GLU A 401      33.705  -6.246  12.856  1.00  0.00           C  
ATOM    929  O   GLU A 401      34.885  -5.888  12.836  1.00  0.00           O  
ATOM    930  CB  GLU A 401      32.534  -6.521  15.047  1.00  0.00           C  
ATOM    931  CG  GLU A 401      33.853  -7.029  15.621  1.00  0.00           C  
ATOM    932  CD  GLU A 401      34.788  -5.919  16.064  1.00  0.00           C  
ATOM    933  OE1 GLU A 401      34.564  -5.349  17.152  1.00  0.00           O  
ATOM    934  OE2 GLU A 401      35.746  -5.616  15.323  1.00  0.00           O  
ATOM    935  N   GLU A 402      33.199  -7.162  12.035  1.00  0.00           N  
ATOM    936  CA  GLU A 402      33.991  -7.848  11.019  1.00  0.00           C  
ATOM    937  C   GLU A 402      34.497  -6.868   9.959  1.00  0.00           C  
ATOM    938  O   GLU A 402      35.663  -6.491   9.961  1.00  0.00           O  
ATOM    939  CB  GLU A 402      33.126  -8.924  10.353  1.00  0.00           C  
ATOM    940  CG  GLU A 402      33.870  -9.877   9.432  1.00  0.00           C  
ATOM    941  CD  GLU A 402      34.955 -10.671  10.160  1.00  0.00           C  
ATOM    942  OE1 GLU A 402      36.027 -10.089  10.456  1.00  0.00           O  
ATOM    943  OE2 GLU A 402      34.733 -11.873  10.445  1.00  0.00           O  
ATOM    944  N   ILE A 403      33.601  -6.464   9.064  1.00  0.00           N  
ATOM    945  CA  ILE A 403      33.898  -5.533   7.971  1.00  0.00           C  
ATOM    946  C   ILE A 403      34.920  -4.460   8.319  1.00  0.00           C  
ATOM    947  O   ILE A 403      35.787  -4.108   7.512  1.00  0.00           O  
ATOM    948  CB  ILE A 403      32.626  -4.785   7.546  1.00  0.00           C  
ATOM    949  CG1 ILE A 403      31.535  -5.777   7.182  1.00  0.00           C  
ATOM    950  CG2 ILE A 403      32.928  -3.877   6.379  1.00  0.00           C  
ATOM    951  CD1 ILE A 403      30.272  -5.124   6.756  1.00  0.00           C  
ATOM    952  N   LEU A 404      34.787  -3.931   9.525  1.00  0.00           N  
ATOM    953  CA  LEU A 404      35.670  -2.885   9.989  1.00  0.00           C  
ATOM    954  C   LEU A 404      37.095  -3.201   9.613  1.00  0.00           C  
ATOM    955  O   LEU A 404      37.696  -2.536   8.775  1.00  0.00           O  
ATOM    956  CB  LEU A 404      35.559  -2.730  11.507  1.00  0.00           C  
ATOM    957  CG  LEU A 404      36.084  -1.408  12.091  1.00  0.00           C  
ATOM    958  CD1 LEU A 404      35.722  -1.332  13.578  1.00  0.00           C  
ATOM    959  CD2 LEU A 404      37.590  -1.289  11.885  1.00  0.00           C  
ATOM    960  N   TRP A 405      37.617  -4.242  10.250  1.00  0.00           N  
ATOM    961  CA  TRP A 405      38.994  -4.707  10.070  1.00  0.00           C  
ATOM    962  C   TRP A 405      39.532  -4.667   8.634  1.00  0.00           C  
ATOM    963  O   TRP A 405      40.737  -4.504   8.416  1.00  0.00           O  
ATOM    964  CB  TRP A 405      39.140  -6.086  10.738  1.00  0.00           C  
ATOM    965  CG  TRP A 405      39.029  -5.970  12.261  1.00  0.00           C  
ATOM    966  CD1 TRP A 405      38.207  -5.126  12.958  1.00  0.00           C  
ATOM    967  CD2 TRP A 405      39.775  -6.697  13.251  1.00  0.00           C  
ATOM    968  NE1 TRP A 405      38.394  -5.274  14.310  1.00  0.00           N  
ATOM    969  CE2 TRP A 405      39.348  -6.232  14.523  1.00  0.00           C  
ATOM    970  CE3 TRP A 405      40.762  -7.698  13.193  1.00  0.00           C  
ATOM    971  CZ2 TRP A 405      39.874  -6.734  15.730  1.00  0.00           C  
ATOM    972  CZ3 TRP A 405      41.289  -8.200  14.399  1.00  0.00           C  
ATOM    973  CH2 TRP A 405      40.839  -7.713  15.648  1.00  0.00           C  
ATOM    974  N   THR A 406      38.640  -4.789   7.659  1.00  0.00           N  
ATOM    975  CA  THR A 406      39.042  -4.759   6.257  1.00  0.00           C  
ATOM    976  C   THR A 406      39.353  -3.335   5.819  1.00  0.00           C  
ATOM    977  O   THR A 406      39.559  -3.076   4.633  1.00  0.00           O  
ATOM    978  CB  THR A 406      37.920  -5.298   5.341  1.00  0.00           C  
ATOM    979  OG1 THR A 406      36.814  -4.388   5.337  1.00  0.00           O  
ATOM    980  CG2 THR A 406      37.438  -6.649   5.843  1.00  0.00           C  
ATOM    981  N   PHE A 407      39.381  -2.413   6.777  1.00  0.00           N  
ATOM    982  CA  PHE A 407      39.632  -1.010   6.473  1.00  0.00           C  
ATOM    983  C   PHE A 407      41.086  -0.610   6.271  1.00  0.00           C  
ATOM    984  O   PHE A 407      41.347   0.477   5.766  1.00  0.00           O  
ATOM    985  CB  PHE A 407      39.007  -0.086   7.525  1.00  0.00           C  
ATOM    986  CG  PHE A 407      37.531   0.151   7.331  1.00  0.00           C  
ATOM    987  CD1 PHE A 407      36.985   0.238   6.048  1.00  0.00           C  
ATOM    988  CD2 PHE A 407      36.688   0.325   8.431  1.00  0.00           C  
ATOM    989  CE1 PHE A 407      35.626   0.493   5.864  1.00  0.00           C  
ATOM    990  CE2 PHE A 407      35.325   0.583   8.260  1.00  0.00           C  
ATOM    991  CZ  PHE A 407      34.794   0.667   6.976  1.00  0.00           C  
ATOM    992  N   GLU A 408      42.030  -1.467   6.661  1.00  0.00           N  
ATOM    993  CA  GLU A 408      43.453  -1.163   6.469  1.00  0.00           C  
ATOM    994  C   GLU A 408      43.577  -0.677   5.027  1.00  0.00           C  
ATOM    995  O   GLU A 408      44.438   0.131   4.686  1.00  0.00           O  
ATOM    996  CB  GLU A 408      44.306  -2.425   6.683  1.00  0.00           C  
ATOM    997  CG  GLU A 408      44.175  -3.075   8.082  1.00  0.00           C  
ATOM    998  CD  GLU A 408      45.162  -4.244   8.333  1.00  0.00           C  
ATOM    999  OE1 GLU A 408      45.122  -4.822   9.446  1.00  0.00           O  
ATOM   1000  OE2 GLU A 408      45.976  -4.584   7.434  1.00  0.00           O  
ATOM   1001  N   ASP A 418      42.683  -1.189   4.191  1.00  0.00           N  
ATOM   1002  CA  ASP A 418      42.616  -0.847   2.787  1.00  0.00           C  
ATOM   1003  C   ASP A 418      41.747   0.392   2.705  1.00  0.00           C  
ATOM   1004  O   ASP A 418      40.596   0.368   3.129  1.00  0.00           O  
ATOM   1005  CB  ASP A 418      41.926  -1.986   2.038  1.00  0.00           C  
ATOM   1006  CG  ASP A 418      42.078  -1.887   0.532  1.00  0.00           C  
ATOM   1007  OD1 ASP A 418      42.469  -0.810   0.030  1.00  0.00           O  
ATOM   1008  OD2 ASP A 418      41.797  -2.896  -0.156  1.00  0.00           O  
ATOM   1009  N   PRO A 419      42.290   1.503   2.190  1.00  0.00           N  
ATOM   1010  CA  PRO A 419      41.496   2.731   2.072  1.00  0.00           C  
ATOM   1011  C   PRO A 419      40.308   2.514   1.132  1.00  0.00           C  
ATOM   1012  O   PRO A 419      39.180   2.858   1.466  1.00  0.00           O  
ATOM   1013  CB  PRO A 419      42.495   3.733   1.503  1.00  0.00           C  
ATOM   1014  CG  PRO A 419      43.790   3.272   2.086  1.00  0.00           C  
ATOM   1015  CD  PRO A 419      43.707   1.768   1.891  1.00  0.00           C  
ATOM   1016  N   ILE A 420      40.577   1.935  -0.037  1.00  0.00           N  
ATOM   1017  CA  ILE A 420      39.546   1.647  -1.031  1.00  0.00           C  
ATOM   1018  C   ILE A 420      38.354   0.907  -0.434  1.00  0.00           C  
ATOM   1019  O   ILE A 420      37.270   0.938  -0.995  1.00  0.00           O  
ATOM   1020  CB  ILE A 420      40.109   0.804  -2.193  1.00  0.00           C  
ATOM   1021  CG1 ILE A 420      41.171   1.605  -2.968  1.00  0.00           C  
ATOM   1022  CG2 ILE A 420      38.982   0.328  -3.083  1.00  0.00           C  
ATOM   1023  CD1 ILE A 420      40.674   2.874  -3.651  1.00  0.00           C  
ATOM   1024  N   ASN A 421      38.557   0.226   0.690  1.00  0.00           N  
ATOM   1025  CA  ASN A 421      37.466  -0.480   1.360  1.00  0.00           C  
ATOM   1026  C   ASN A 421      36.613   0.549   2.115  1.00  0.00           C  
ATOM   1027  O   ASN A 421      35.409   0.373   2.293  1.00  0.00           O  
ATOM   1028  CB  ASN A 421      38.018  -1.525   2.338  1.00  0.00           C  
ATOM   1029  CG  ASN A 421      38.159  -2.913   1.708  1.00  0.00           C  
ATOM   1030  OD1 ASN A 421      38.301  -3.918   2.419  1.00  0.00           O  
ATOM   1031  ND2 ASN A 421      38.120  -2.973   0.374  1.00  0.00           N  
ATOM   1032  N   ILE A 422      37.247   1.630   2.556  1.00  0.00           N  
ATOM   1033  CA  ILE A 422      36.531   2.679   3.252  1.00  0.00           C  
ATOM   1034  C   ILE A 422      35.826   3.545   2.218  1.00  0.00           C  
ATOM   1035  O   ILE A 422      34.760   4.088   2.477  1.00  0.00           O  
ATOM   1036  CB  ILE A 422      37.474   3.576   4.054  1.00  0.00           C  
ATOM   1037  CG1 ILE A 422      38.515   2.740   4.781  1.00  0.00           C  
ATOM   1038  CG2 ILE A 422      36.675   4.370   5.074  1.00  0.00           C  
ATOM   1039  CD1 ILE A 422      39.344   3.556   5.719  1.00  0.00           C  
ATOM   1040  N   VAL A 423      36.428   3.687   1.049  1.00  0.00           N  
ATOM   1041  CA  VAL A 423      35.807   4.472   0.006  1.00  0.00           C  
ATOM   1042  C   VAL A 423      34.824   3.579  -0.727  1.00  0.00           C  
ATOM   1043  O   VAL A 423      34.195   3.991  -1.709  1.00  0.00           O  
ATOM   1044  CB  VAL A 423      36.834   5.073  -0.950  1.00  0.00           C  
ATOM   1045  CG1 VAL A 423      36.144   5.650  -2.189  1.00  0.00           C  
ATOM   1046  CG2 VAL A 423      37.576   6.184  -0.230  1.00  0.00           C  
ATOM   1047  N   LYS A 424      34.673   2.355  -0.228  1.00  0.00           N  
ATOM   1048  CA  LYS A 424      33.760   1.391  -0.835  1.00  0.00           C  
ATOM   1049  C   LYS A 424      32.496   1.207   0.001  1.00  0.00           C  
ATOM   1050  O   LYS A 424      31.378   1.331  -0.503  1.00  0.00           O  
ATOM   1051  CB  LYS A 424      34.463   0.036  -0.991  1.00  0.00           C  
ATOM   1052  CG  LYS A 424      34.022  -0.757  -2.213  1.00  0.00           C  
ATOM   1053  CD  LYS A 424      34.594  -2.190  -2.249  1.00  0.00           C  
ATOM   1054  CE  LYS A 424      33.855  -3.151  -1.290  1.00  0.00           C  
ATOM   1055  NZ  LYS A 424      34.116  -4.608  -1.577  1.00  0.00           N  
ATOM   1056  N   TYR A 425      32.683   0.908   1.284  1.00  0.00           N  
ATOM   1057  CA  TYR A 425      31.561   0.678   2.191  1.00  0.00           C  
ATOM   1058  C   TYR A 425      30.690   1.908   2.343  1.00  0.00           C  
ATOM   1059  O   TYR A 425      29.471   1.791   2.491  1.00  0.00           O  
ATOM   1060  CB  TYR A 425      32.042   0.190   3.571  1.00  0.00           C  
ATOM   1061  CG  TYR A 425      30.957   0.095   4.623  1.00  0.00           C  
ATOM   1062  CD1 TYR A 425      29.649  -0.228   4.286  1.00  0.00           C  
ATOM   1063  CD2 TYR A 425      31.234   0.374   5.945  1.00  0.00           C  
ATOM   1064  CE1 TYR A 425      28.638  -0.253   5.243  1.00  0.00           C  
ATOM   1065  CE2 TYR A 425      30.240   0.347   6.910  1.00  0.00           C  
ATOM   1066  CZ  TYR A 425      28.941   0.041   6.560  1.00  0.00           C  
ATOM   1067  OH  TYR A 425      27.948   0.080   7.526  1.00  0.00           O  
ATOM   1068  N   PHE A 426      31.307   3.088   2.287  1.00  0.00           N  
ATOM   1069  CA  PHE A 426      30.559   4.322   2.453  1.00  0.00           C  
ATOM   1070  C   PHE A 426      30.027   4.937   1.190  1.00  0.00           C  
ATOM   1071  O   PHE A 426      29.092   5.732   1.233  1.00  0.00           O  
ATOM   1072  CB  PHE A 426      31.415   5.324   3.201  1.00  0.00           C  
ATOM   1073  CG  PHE A 426      31.626   4.949   4.618  1.00  0.00           C  
ATOM   1074  CD1 PHE A 426      30.539   4.616   5.415  1.00  0.00           C  
ATOM   1075  CD2 PHE A 426      32.895   4.900   5.159  1.00  0.00           C  
ATOM   1076  CE1 PHE A 426      30.705   4.237   6.740  1.00  0.00           C  
ATOM   1077  CE2 PHE A 426      33.083   4.520   6.493  1.00  0.00           C  
ATOM   1078  CZ  PHE A 426      31.977   4.187   7.286  1.00  0.00           C  
ATOM   1079  N   MET A 427      30.610   4.573   0.061  1.00  0.00           N  
ATOM   1080  CA  MET A 427      30.103   5.087  -1.187  1.00  0.00           C  
ATOM   1081  C   MET A 427      28.737   4.432  -1.317  1.00  0.00           C  
ATOM   1082  O   MET A 427      27.735   5.051  -1.662  1.00  0.00           O  
ATOM   1083  CB  MET A 427      30.997   4.656  -2.334  1.00  0.00           C  
ATOM   1084  CG  MET A 427      30.577   5.244  -3.642  1.00  0.00           C  
ATOM   1085  SD  MET A 427      31.836   5.039  -4.914  1.00  0.00           S  
ATOM   1086  CE  MET A 427      30.823   4.373  -6.297  1.00  0.00           C  
ATOM   1087  N   LYS A 429      28.726   3.148  -1.007  1.00  0.00           N  
ATOM   1088  CA  LYS A 429      27.531   2.325  -1.060  1.00  0.00           C  
ATOM   1089  C   LYS A 429      26.558   2.813   0.001  1.00  0.00           C  
ATOM   1090  O   LYS A 429      25.364   2.941  -0.259  1.00  0.00           O  
ATOM   1091  CB  LYS A 429      27.906   0.846  -0.812  1.00  0.00           C  
ATOM   1092  CG  LYS A 429      26.781  -0.171  -1.056  1.00  0.00           C  
ATOM   1093  CD  LYS A 429      26.218  -0.810   0.249  1.00  0.00           C  
ATOM   1094  CE  LYS A 429      26.883  -2.154   0.619  1.00  0.00           C  
ATOM   1095  NZ  LYS A 429      26.792  -3.159  -0.474  1.00  0.00           N  
ATOM   1096  N   ALA A 431      27.080   3.105   1.187  1.00  0.00           N  
ATOM   1097  CA  ALA A 431      26.249   3.554   2.289  1.00  0.00           C  
ATOM   1098  C   ALA A 431      25.579   4.904   2.041  1.00  0.00           C  
ATOM   1099  O   ALA A 431      24.632   5.277   2.750  1.00  0.00           O  
ATOM   1100  CB  ALA A 431      27.065   3.601   3.564  1.00  0.00           C  
ATOM   1101  N   ALA A 432      26.076   5.633   1.041  1.00  0.00           N  
ATOM   1102  CA  ALA A 432      25.535   6.938   0.692  1.00  0.00           C  
ATOM   1103  C   ALA A 432      24.440   6.761  -0.336  1.00  0.00           C  
ATOM   1104  O   ALA A 432      23.276   6.980  -0.045  1.00  0.00           O  
ATOM   1105  CB  ALA A 432      26.609   7.784   0.128  1.00  0.00           C  
ATOM   1106  N   LYS A 433      24.824   6.353  -1.540  1.00  0.00           N  
ATOM   1107  CA  LYS A 433      23.873   6.121  -2.626  1.00  0.00           C  
ATOM   1108  C   LYS A 433      22.598   5.448  -2.137  1.00  0.00           C  
ATOM   1109  O   LYS A 433      21.516   5.690  -2.667  1.00  0.00           O  
ATOM   1110  CB  LYS A 433      24.558   5.247  -3.662  1.00  0.00           C  
ATOM   1111  CG  LYS A 433      23.715   4.860  -4.817  1.00  0.00           C  
ATOM   1112  CD  LYS A 433      24.545   4.995  -6.063  1.00  0.00           C  
ATOM   1113  CE  LYS A 433      24.103   4.042  -7.142  1.00  0.00           C  
ATOM   1114  NZ  LYS A 433      24.416   2.646  -6.720  1.00  0.00           N  
ATOM   1115  N   GLU A 434      22.725   4.590  -1.134  1.00  0.00           N  
ATOM   1116  CA  GLU A 434      21.558   3.909  -0.604  1.00  0.00           C  
ATOM   1117  C   GLU A 434      20.739   4.863   0.273  1.00  0.00           C  
ATOM   1118  O   GLU A 434      19.504   4.963   0.126  1.00  0.00           O  
ATOM   1119  CB  GLU A 434      21.988   2.670   0.200  1.00  0.00           C  
ATOM   1120  CG  GLU A 434      21.703   1.337  -0.534  1.00  0.00           C  
ATOM   1121  CD  GLU A 434      22.878   0.322  -0.505  1.00  0.00           C  
ATOM   1122  OE1 GLU A 434      23.228  -0.184   0.595  1.00  0.00           O  
ATOM   1123  OE2 GLU A 434      23.444   0.033  -1.593  1.00  0.00           O  
ATOM   1124  N   THR A 435      21.420   5.590   1.157  1.00  0.00           N  
ATOM   1125  CA  THR A 435      20.726   6.535   2.025  1.00  0.00           C  
ATOM   1126  C   THR A 435      20.104   7.689   1.222  1.00  0.00           C  
ATOM   1127  O   THR A 435      19.045   8.213   1.567  1.00  0.00           O  
ATOM   1128  CB  THR A 435      21.638   7.152   3.049  1.00  0.00           C  
ATOM   1129  OG1 THR A 435      22.520   6.155   3.578  1.00  0.00           O  
ATOM   1130  CG2 THR A 435      20.801   7.732   4.158  1.00  0.00           C  
ATOM   1131  N   PHE A 436      20.766   8.108   0.156  1.00  0.00           N  
ATOM   1132  CA  PHE A 436      20.205   9.170  -0.648  1.00  0.00           C  
ATOM   1133  C   PHE A 436      18.949   8.634  -1.272  1.00  0.00           C  
ATOM   1134  O   PHE A 436      17.914   9.280  -1.245  1.00  0.00           O  
ATOM   1135  CB  PHE A 436      21.157   9.620  -1.749  1.00  0.00           C  
ATOM   1136  CG  PHE A 436      22.101  10.720  -1.331  1.00  0.00           C  
ATOM   1137  CD1 PHE A 436      22.353  10.973   0.015  1.00  0.00           C  
ATOM   1138  CD2 PHE A 436      22.822  11.431  -2.291  1.00  0.00           C  
ATOM   1139  CE1 PHE A 436      23.308  11.900   0.396  1.00  0.00           C  
ATOM   1140  CE2 PHE A 436      23.777  12.356  -1.917  1.00  0.00           C  
ATOM   1141  CZ  PHE A 436      24.021  12.589  -0.570  1.00  0.00           C  
ATOM   1142  N   ILE A 437      19.039   7.430  -1.826  1.00  0.00           N  
ATOM   1143  CA  ILE A 437      17.887   6.805  -2.473  1.00  0.00           C  
ATOM   1144  C   ILE A 437      16.836   6.372  -1.451  1.00  0.00           C  
ATOM   1145  O   ILE A 437      15.651   6.348  -1.758  1.00  0.00           O  
ATOM   1146  CB  ILE A 437      18.283   5.615  -3.369  1.00  0.00           C  
ATOM   1147  CG1 ILE A 437      17.221   5.421  -4.454  1.00  0.00           C  
ATOM   1148  CG2 ILE A 437      18.363   4.403  -2.572  1.00  0.00           C  
ATOM   1149  CD1 ILE A 437      16.606   6.801  -5.075  1.00  0.00           C  
ATOM   1150  N   ARG A 438      17.270   6.056  -0.239  1.00  0.00           N  
ATOM   1151  CA  ARG A 438      16.345   5.692   0.816  1.00  0.00           C  
ATOM   1152  C   ARG A 438      15.637   6.931   1.413  1.00  0.00           C  
ATOM   1153  O   ARG A 438      14.798   6.816   2.310  1.00  0.00           O  
ATOM   1154  CB  ARG A 438      17.090   4.943   1.921  1.00  0.00           C  
ATOM   1155  CG  ARG A 438      16.770   3.456   1.983  1.00  0.00           C  
ATOM   1156  CD  ARG A 438      15.334   3.186   2.387  1.00  0.00           C  
ATOM   1157  NE  ARG A 438      15.152   3.076   3.829  1.00  0.00           N  
ATOM   1158  CZ  ARG A 438      15.975   2.409   4.627  1.00  0.00           C  
ATOM   1159  NH1 ARG A 438      17.045   1.811   4.105  1.00  0.00           N  
ATOM   1160  NH2 ARG A 438      15.712   2.303   5.929  1.00  0.00           N  
ATOM   1161  N   ALA A 439      16.005   8.110   0.926  1.00  0.00           N  
ATOM   1162  CA  ALA A 439      15.417   9.373   1.378  1.00  0.00           C  
ATOM   1163  C   ALA A 439      14.695   9.972   0.167  1.00  0.00           C  
ATOM   1164  O   ALA A 439      14.159  11.069   0.190  1.00  0.00           O  
ATOM   1165  CB  ALA A 439      16.522  10.307   1.912  1.00  0.00           C  
ATOM   1166  N   GLY A 444      14.719   9.190  -0.897  1.00  0.00           N  
ATOM   1167  CA  GLY A 444      14.070   9.537  -2.136  1.00  0.00           C  
ATOM   1168  C   GLY A 444      14.422  10.814  -2.834  1.00  0.00           C  
ATOM   1169  O   GLY A 444      13.548  11.627  -3.012  1.00  0.00           O  
ATOM   1170  N   PHE A 445      15.662  10.987  -3.268  1.00  0.00           N  
ATOM   1171  CA  PHE A 445      16.039  12.214  -3.962  1.00  0.00           C  
ATOM   1172  C   PHE A 445      15.821  12.137  -5.477  1.00  0.00           C  
ATOM   1173  O   PHE A 445      16.133  11.146  -6.083  1.00  0.00           O  
ATOM   1174  CB  PHE A 445      17.510  12.573  -3.648  1.00  0.00           C  
ATOM   1175  CG  PHE A 445      17.766  12.956  -2.197  1.00  0.00           C  
ATOM   1176  CD1 PHE A 445      16.783  13.544  -1.422  1.00  0.00           C  
ATOM   1177  CD2 PHE A 445      18.996  12.717  -1.608  1.00  0.00           C  
ATOM   1178  CE1 PHE A 445      17.022  13.881  -0.073  1.00  0.00           C  
ATOM   1179  CE2 PHE A 445      19.240  13.053  -0.257  1.00  0.00           C  
ATOM   1180  CZ  PHE A 445      18.247  13.632   0.505  1.00  0.00           C  
ATOM   1181  N   SER A 460      15.305  13.195  -6.087  1.00  0.00           N  
ATOM   1182  CA  SER A 460      15.051  13.216  -7.533  1.00  0.00           C  
ATOM   1183  C   SER A 460      16.286  12.980  -8.396  1.00  0.00           C  
ATOM   1184  O   SER A 460      16.278  13.270  -9.590  1.00  0.00           O  
ATOM   1185  CB  SER A 460      14.451  14.541  -7.967  1.00  0.00           C  
ATOM   1186  OG  SER A 460      13.343  14.888  -7.180  1.00  0.00           O  
ATOM   1187  N   VAL A 461      17.334  12.447  -7.781  1.00  0.00           N  
ATOM   1188  CA  VAL A 461      18.610  12.198  -8.432  1.00  0.00           C  
ATOM   1189  C   VAL A 461      18.664  11.397  -9.714  1.00  0.00           C  
ATOM   1190  O   VAL A 461      18.172  10.286  -9.780  1.00  0.00           O  
ATOM   1191  CB  VAL A 461      19.518  11.529  -7.496  1.00  0.00           C  
ATOM   1192  CG1 VAL A 461      20.830  11.256  -8.174  1.00  0.00           C  
ATOM   1193  CG2 VAL A 461      19.682  12.385  -6.290  1.00  0.00           C  
ATOM   1194  N   ASP A 463      19.301  11.962 -10.730  1.00  0.00           N  
ATOM   1195  CA  ASP A 463      19.470  11.283 -12.016  1.00  0.00           C  
ATOM   1196  C   ASP A 463      20.753  10.462 -11.912  1.00  0.00           C  
ATOM   1197  O   ASP A 463      21.819  10.917 -12.320  1.00  0.00           O  
ATOM   1198  CB  ASP A 463      19.603  12.277 -13.181  1.00  0.00           C  
ATOM   1199  CG  ASP A 463      20.266  11.652 -14.426  1.00  0.00           C  
ATOM   1200  OD1 ASP A 463      20.745  10.503 -14.340  1.00  0.00           O  
ATOM   1201  OD2 ASP A 463      20.321  12.307 -15.492  1.00  0.00           O  
ATOM   1202  N   TRP A 471      20.662   9.250 -11.379  1.00  0.00           N  
ATOM   1203  CA  TRP A 471      21.854   8.437 -11.220  1.00  0.00           C  
ATOM   1204  C   TRP A 471      22.526   8.072 -12.540  1.00  0.00           C  
ATOM   1205  O   TRP A 471      23.637   7.544 -12.547  1.00  0.00           O  
ATOM   1206  CB  TRP A 471      21.500   7.173 -10.472  1.00  0.00           C  
ATOM   1207  CG  TRP A 471      20.846   7.428  -9.211  1.00  0.00           C  
ATOM   1208  CD1 TRP A 471      19.524   7.360  -8.955  1.00  0.00           C  
ATOM   1209  CD2 TRP A 471      21.481   7.771  -7.994  1.00  0.00           C  
ATOM   1210  NE1 TRP A 471      19.279   7.631  -7.636  1.00  0.00           N  
ATOM   1211  CE2 TRP A 471      20.469   7.890  -7.018  1.00  0.00           C  
ATOM   1212  CE3 TRP A 471      22.810   7.995  -7.628  1.00  0.00           C  
ATOM   1213  CZ2 TRP A 471      20.740   8.222  -5.690  1.00  0.00           C  
ATOM   1214  CZ3 TRP A 471      23.088   8.330  -6.309  1.00  0.00           C  
ATOM   1215  CH2 TRP A 471      22.051   8.441  -5.351  1.00  0.00           C  
ATOM   1216  N   SER A 472      21.864   8.346 -13.656  1.00  0.00           N  
ATOM   1217  CA  SER A 472      22.450   8.026 -14.944  1.00  0.00           C  
ATOM   1218  C   SER A 472      23.855   8.563 -14.949  1.00  0.00           C  
ATOM   1219  O   SER A 472      24.799   7.891 -15.330  1.00  0.00           O  
ATOM   1220  CB  SER A 472      21.665   8.700 -16.060  1.00  0.00           C  
ATOM   1221  OG  SER A 472      22.498   8.970 -17.167  1.00  0.00           O  
ATOM   1222  N   ARG A 473      23.971   9.808 -14.513  1.00  0.00           N  
ATOM   1223  CA  ARG A 473      25.228  10.530 -14.443  1.00  0.00           C  
ATOM   1224  C   ARG A 473      25.798  10.305 -13.050  1.00  0.00           C  
ATOM   1225  O   ARG A 473      25.427  10.996 -12.103  1.00  0.00           O  
ATOM   1226  CB  ARG A 473      24.942  12.015 -14.647  1.00  0.00           C  
ATOM   1227  CG  ARG A 473      23.896  12.318 -15.735  1.00  0.00           C  
ATOM   1228  CD  ARG A 473      23.490  13.794 -15.758  1.00  0.00           C  
ATOM   1229  NE  ARG A 473      23.454  14.356 -17.110  1.00  0.00           N  
ATOM   1230  CZ  ARG A 473      22.443  14.198 -17.955  1.00  0.00           C  
ATOM   1231  NH1 ARG A 473      22.472  14.738 -19.175  1.00  0.00           N  
ATOM   1232  NH2 ARG A 473      21.388  13.501 -17.563  1.00  0.00           N  
ATOM   1233  N   GLU A 474      26.663   9.321 -12.897  1.00  0.00           N  
ATOM   1234  CA  GLU A 474      27.245   9.099 -11.593  1.00  0.00           C  
ATOM   1235  C   GLU A 474      28.672   8.634 -11.736  1.00  0.00           C  
ATOM   1236  O   GLU A 474      28.993   7.841 -12.622  1.00  0.00           O  
ATOM   1237  CB  GLU A 474      26.504   8.052 -10.778  1.00  0.00           C  
ATOM   1238  CG  GLU A 474      27.412   7.472  -9.661  1.00  0.00           C  
ATOM   1239  CD  GLU A 474      26.778   6.340  -8.862  1.00  0.00           C  
ATOM   1240  OE1 GLU A 474      25.902   5.628  -9.422  1.00  0.00           O  
ATOM   1241  OE2 GLU A 474      27.172   6.161  -7.683  1.00  0.00           O  
ATOM   1242  N   PHE A 475      29.523   9.125 -10.846  1.00  0.00           N  
ATOM   1243  CA  PHE A 475      30.916   8.759 -10.853  1.00  0.00           C  
ATOM   1244  C   PHE A 475      31.497   9.093  -9.486  1.00  0.00           C  
ATOM   1245  O   PHE A 475      30.842   9.749  -8.665  1.00  0.00           O  
ATOM   1246  CB  PHE A 475      31.662   9.522 -11.958  1.00  0.00           C  
ATOM   1247  CG  PHE A 475      31.886  10.975 -11.652  1.00  0.00           C  
ATOM   1248  CD1 PHE A 475      32.798  11.365 -10.676  1.00  0.00           C  
ATOM   1249  CD2 PHE A 475      31.122  11.949 -12.269  1.00  0.00           C  
ATOM   1250  CE1 PHE A 475      32.938  12.691 -10.306  1.00  0.00           C  
ATOM   1251  CE2 PHE A 475      31.254  13.295 -11.904  1.00  0.00           C  
ATOM   1252  CZ  PHE A 475      32.163  13.659 -10.916  1.00  0.00           C  
ATOM   1253  N   TYR A 476      32.712   8.602  -9.234  1.00  0.00           N  
ATOM   1254  CA  TYR A 476      33.431   8.923  -8.004  1.00  0.00           C  
ATOM   1255  C   TYR A 476      34.652   9.700  -8.470  1.00  0.00           C  
ATOM   1256  O   TYR A 476      34.896   9.802  -9.670  1.00  0.00           O  
ATOM   1257  CB  TYR A 476      33.814   7.679  -7.177  1.00  0.00           C  
ATOM   1258  CG  TYR A 476      34.239   6.456  -7.942  1.00  0.00           C  
ATOM   1259  CD1 TYR A 476      35.526   6.339  -8.460  1.00  0.00           C  
ATOM   1260  CD2 TYR A 476      33.351   5.399  -8.135  1.00  0.00           C  
ATOM   1261  CE1 TYR A 476      35.918   5.185  -9.156  1.00  0.00           C  
ATOM   1262  CE2 TYR A 476      33.729   4.246  -8.829  1.00  0.00           C  
ATOM   1263  CZ  TYR A 476      35.009   4.139  -9.337  1.00  0.00           C  
ATOM   1264  OH  TYR A 476      35.377   2.997 -10.024  1.00  0.00           O  
ATOM   1265  N   THR A 477      35.414  10.260  -7.541  1.00  0.00           N  
ATOM   1266  CA  THR A 477      36.579  11.056  -7.924  1.00  0.00           C  
ATOM   1267  C   THR A 477      37.881  10.268  -7.969  1.00  0.00           C  
ATOM   1268  O   THR A 477      37.888   9.045  -7.835  1.00  0.00           O  
ATOM   1269  CB  THR A 477      36.765  12.308  -6.994  1.00  0.00           C  
ATOM   1270  OG1 THR A 477      36.714  11.909  -5.618  1.00  0.00           O  
ATOM   1271  CG2 THR A 477      35.683  13.357  -7.270  1.00  0.00           C  
ATOM   1272  N   THR A 478      38.971  11.013  -8.171  1.00  0.00           N  
ATOM   1273  CA  THR A 478      40.369  10.532  -8.241  1.00  0.00           C  
ATOM   1274  C   THR A 478      40.791   9.819  -9.522  1.00  0.00           C  
ATOM   1275  O   THR A 478      40.011   9.680 -10.483  1.00  0.00           O  
ATOM   1276  CB  THR A 478      40.736   9.611  -7.040  1.00  0.00           C  
ATOM   1277  OG1 THR A 478      40.190   8.307  -7.248  1.00  0.00           O  
ATOM   1278  CG2 THR A 478      40.174  10.161  -5.739  1.00  0.00           C  
ATOM   1279  N   SER A 479      42.050   9.388  -9.509  1.00  0.00           N  
ATOM   1280  CA  SER A 479      42.672   8.652 -10.606  1.00  0.00           C  
ATOM   1281  C   SER A 479      41.973   7.298 -10.755  1.00  0.00           C  
ATOM   1282  O   SER A 479      42.227   6.540 -11.692  1.00  0.00           O  
ATOM   1283  CB  SER A 479      44.174   8.457 -10.333  1.00  0.00           C  
ATOM   1284  OG  SER A 479      44.428   7.957  -9.024  1.00  0.00           O  
ATOM   1285  N   LEU A 480      41.082   7.001  -9.821  1.00  0.00           N  
ATOM   1286  CA  LEU A 480      40.370   5.753  -9.879  1.00  0.00           C  
ATOM   1287  C   LEU A 480      39.148   5.794 -10.809  1.00  0.00           C  
ATOM   1288  O   LEU A 480      38.540   4.756 -11.089  1.00  0.00           O  
ATOM   1289  CB  LEU A 480      39.996   5.304  -8.475  1.00  0.00           C  
ATOM   1290  CG  LEU A 480      41.276   5.137  -7.652  1.00  0.00           C  
ATOM   1291  CD1 LEU A 480      40.975   4.331  -6.382  1.00  0.00           C  
ATOM   1292  CD2 LEU A 480      42.342   4.440  -8.503  1.00  0.00           C  
ATOM   1293  N   PHE A 481      38.785   6.977 -11.296  1.00  0.00           N  
ATOM   1294  CA  PHE A 481      37.693   7.071 -12.262  1.00  0.00           C  
ATOM   1295  C   PHE A 481      38.270   7.780 -13.496  1.00  0.00           C  
ATOM   1296  O   PHE A 481      37.918   8.915 -13.815  1.00  0.00           O  
ATOM   1297  CB  PHE A 481      36.494   7.847 -11.705  1.00  0.00           C  
ATOM   1298  CG  PHE A 481      35.182   7.504 -12.382  1.00  0.00           C  
ATOM   1299  CD1 PHE A 481      34.170   6.851 -11.681  1.00  0.00           C  
ATOM   1300  CD2 PHE A 481      34.978   7.794 -13.728  1.00  0.00           C  
ATOM   1301  CE1 PHE A 481      32.987   6.493 -12.308  1.00  0.00           C  
ATOM   1302  CE2 PHE A 481      33.792   7.439 -14.366  1.00  0.00           C  
ATOM   1303  CZ  PHE A 481      32.797   6.788 -13.657  1.00  0.00           C  
ATOM   1304  N   PRO A 482      39.171   7.085 -14.208  1.00  0.00           N  
ATOM   1305  CA  PRO A 482      39.894   7.492 -15.416  1.00  0.00           C  
ATOM   1306  C   PRO A 482      39.337   8.629 -16.265  1.00  0.00           C  
ATOM   1307  O   PRO A 482      40.038   9.610 -16.536  1.00  0.00           O  
ATOM   1308  CB  PRO A 482      40.024   6.185 -16.178  1.00  0.00           C  
ATOM   1309  CG  PRO A 482      40.390   5.259 -15.063  1.00  0.00           C  
ATOM   1310  CD  PRO A 482      39.416   5.651 -13.950  1.00  0.00           C  
ATOM   1311  N   PRO A 485      38.079   8.520 -16.699  1.00  0.00           N  
ATOM   1312  CA  PRO A 485      37.505   9.582 -17.526  1.00  0.00           C  
ATOM   1313  C   PRO A 485      37.360  10.921 -16.792  1.00  0.00           C  
ATOM   1314  O   PRO A 485      37.448  11.991 -17.409  1.00  0.00           O  
ATOM   1315  CB  PRO A 485      36.198   8.958 -18.018  1.00  0.00           C  
ATOM   1316  CG  PRO A 485      35.820   8.080 -16.866  1.00  0.00           C  
ATOM   1317  CD  PRO A 485      37.115   7.439 -16.460  1.00  0.00           C  
ATOM   1318  N   PHE A 486      37.128  10.861 -15.484  1.00  0.00           N  
ATOM   1319  CA  PHE A 486      36.992  12.078 -14.704  1.00  0.00           C  
ATOM   1320  C   PHE A 486      38.371  12.720 -14.609  1.00  0.00           C  
ATOM   1321  O   PHE A 486      38.535  13.892 -14.959  1.00  0.00           O  
ATOM   1322  CB  PHE A 486      36.461  11.796 -13.299  1.00  0.00           C  
ATOM   1323  CG  PHE A 486      36.078  13.040 -12.544  1.00  0.00           C  
ATOM   1324  CD1 PHE A 486      36.359  13.166 -11.186  1.00  0.00           C  
ATOM   1325  CD2 PHE A 486      35.463  14.108 -13.205  1.00  0.00           C  
ATOM   1326  CE1 PHE A 486      36.038  14.345 -10.498  1.00  0.00           C  
ATOM   1327  CE2 PHE A 486      35.139  15.288 -12.527  1.00  0.00           C  
ATOM   1328  CZ  PHE A 486      35.428  15.406 -11.177  1.00  0.00           C  
ATOM   1329  N   SER A 489      39.360  11.956 -14.143  1.00  0.00           N  
ATOM   1330  CA  SER A 489      40.706  12.471 -14.018  1.00  0.00           C  
ATOM   1331  C   SER A 489      41.143  13.130 -15.311  1.00  0.00           C  
ATOM   1332  O   SER A 489      41.786  14.176 -15.289  1.00  0.00           O  
ATOM   1333  CB  SER A 489      41.651  11.358 -13.619  1.00  0.00           C  
ATOM   1334  OG  SER A 489      41.270  10.838 -12.358  1.00  0.00           O  
ATOM   1335  N   LYS A 490      40.802  12.532 -16.444  1.00  0.00           N  
ATOM   1336  CA  LYS A 490      41.152  13.147 -17.716  1.00  0.00           C  
ATOM   1337  C   LYS A 490      40.499  14.539 -17.790  1.00  0.00           C  
ATOM   1338  O   LYS A 490      41.121  15.501 -18.224  1.00  0.00           O  
ATOM   1339  CB  LYS A 490      40.649  12.301 -18.890  1.00  0.00           C  
ATOM   1340  CG  LYS A 490      41.472  11.082 -19.184  1.00  0.00           C  
ATOM   1341  CD  LYS A 490      42.872  11.481 -19.608  1.00  0.00           C  
ATOM   1342  CE  LYS A 490      43.792  10.270 -19.649  1.00  0.00           C  
ATOM   1343  NZ  LYS A 490      45.223  10.664 -19.750  1.00  0.00           N  
ATOM   1344  N   PHE A 494      39.235  14.634 -17.375  1.00  0.00           N  
ATOM   1345  CA  PHE A 494      38.514  15.902 -17.353  1.00  0.00           C  
ATOM   1346  C   PHE A 494      39.297  16.835 -16.439  1.00  0.00           C  
ATOM   1347  O   PHE A 494      39.703  17.931 -16.848  1.00  0.00           O  
ATOM   1348  CB  PHE A 494      37.104  15.699 -16.790  1.00  0.00           C  
ATOM   1349  CG  PHE A 494      36.298  16.981 -16.637  1.00  0.00           C  
ATOM   1350  CD1 PHE A 494      35.843  17.689 -17.762  1.00  0.00           C  
ATOM   1351  CD2 PHE A 494      35.991  17.482 -15.363  1.00  0.00           C  
ATOM   1352  CE1 PHE A 494      35.098  18.878 -17.608  1.00  0.00           C  
ATOM   1353  CE2 PHE A 494      35.251  18.665 -15.204  1.00  0.00           C  
ATOM   1354  CZ  PHE A 494      34.808  19.361 -16.318  1.00  0.00           C  
ATOM   1355  N   ILE A 495      39.495  16.388 -15.199  1.00  0.00           N  
ATOM   1356  CA  ILE A 495      40.254  17.132 -14.194  1.00  0.00           C  
ATOM   1357  C   ILE A 495      41.600  17.575 -14.774  1.00  0.00           C  
ATOM   1358  O   ILE A 495      42.018  18.715 -14.567  1.00  0.00           O  
ATOM   1359  CB  ILE A 495      40.469  16.311 -12.917  1.00  0.00           C  
ATOM   1360  CG1 ILE A 495      39.169  16.306 -12.109  1.00  0.00           C  
ATOM   1361  CG2 ILE A 495      41.659  16.845 -12.127  1.00  0.00           C  
ATOM   1362  CD1 ILE A 495      39.101  17.308 -10.996  1.00  0.00           C  
ATOM   1363  N   GLU A 496      42.279  16.678 -15.493  1.00  0.00           N  
ATOM   1364  CA  GLU A 496      43.562  17.023 -16.114  1.00  0.00           C  
ATOM   1365  C   GLU A 496      43.345  18.204 -17.054  1.00  0.00           C  
ATOM   1366  O   GLU A 496      43.852  19.298 -16.818  1.00  0.00           O  
ATOM   1367  CB  GLU A 496      44.102  15.846 -16.929  1.00  0.00           C  
ATOM   1368  CG  GLU A 496      44.803  14.767 -16.130  1.00  0.00           C  
ATOM   1369  CD  GLU A 496      45.541  13.802 -17.036  1.00  0.00           C  
ATOM   1370  OE1 GLU A 496      46.238  12.915 -16.490  1.00  0.00           O  
ATOM   1371  OE2 GLU A 496      45.415  13.944 -18.286  1.00  0.00           O  
ATOM   1372  N   TRP A 498      42.590  17.965 -18.119  1.00  0.00           N  
ATOM   1373  CA  TRP A 498      42.266  18.997 -19.082  1.00  0.00           C  
ATOM   1374  C   TRP A 498      42.117  20.327 -18.353  1.00  0.00           C  
ATOM   1375  O   TRP A 498      42.665  21.345 -18.764  1.00  0.00           O  
ATOM   1376  CB  TRP A 498      40.954  18.656 -19.759  1.00  0.00           C  
ATOM   1377  CG  TRP A 498      40.347  19.792 -20.521  1.00  0.00           C  
ATOM   1378  CD1 TRP A 498      40.676  20.213 -21.783  1.00  0.00           C  
ATOM   1379  CD2 TRP A 498      39.264  20.621 -20.091  1.00  0.00           C  
ATOM   1380  NE1 TRP A 498      39.857  21.245 -22.167  1.00  0.00           N  
ATOM   1381  CE2 TRP A 498      38.980  21.519 -21.149  1.00  0.00           C  
ATOM   1382  CE3 TRP A 498      38.502  20.690 -18.915  1.00  0.00           C  
ATOM   1383  CZ2 TRP A 498      37.960  22.475 -21.069  1.00  0.00           C  
ATOM   1384  CZ3 TRP A 498      37.492  21.636 -18.834  1.00  0.00           C  
ATOM   1385  CH2 TRP A 498      37.228  22.519 -19.909  1.00  0.00           C  
ATOM   1386  N   GLN A 499      41.359  20.313 -17.265  1.00  0.00           N  
ATOM   1387  CA  GLN A 499      41.143  21.527 -16.495  1.00  0.00           C  
ATOM   1388  C   GLN A 499      42.449  22.184 -16.092  1.00  0.00           C  
ATOM   1389  O   GLN A 499      42.743  23.280 -16.550  1.00  0.00           O  
ATOM   1390  CB  GLN A 499      40.311  21.265 -15.233  1.00  0.00           C  
ATOM   1391  CG  GLN A 499      40.228  22.503 -14.334  1.00  0.00           C  
ATOM   1392  CD  GLN A 499      39.599  22.239 -12.975  1.00  0.00           C  
ATOM   1393  OE1 GLN A 499      39.763  21.167 -12.402  1.00  0.00           O  
ATOM   1394  NE2 GLN A 499      38.895  23.234 -12.442  1.00  0.00           N  
ATOM   1395  N   PHE A 500      43.230  21.515 -15.244  1.00  0.00           N  
ATOM   1396  CA  PHE A 500      44.491  22.060 -14.764  1.00  0.00           C  
ATOM   1397  C   PHE A 500      45.454  22.489 -15.847  1.00  0.00           C  
ATOM   1398  O   PHE A 500      46.163  23.473 -15.678  1.00  0.00           O  
ATOM   1399  CB  PHE A 500      45.157  21.090 -13.810  1.00  0.00           C  
ATOM   1400  CG  PHE A 500      44.564  21.112 -12.442  1.00  0.00           C  
ATOM   1401  CD1 PHE A 500      43.268  20.686 -12.226  1.00  0.00           C  
ATOM   1402  CD2 PHE A 500      45.289  21.595 -11.366  1.00  0.00           C  
ATOM   1403  CE1 PHE A 500      42.701  20.742 -10.957  1.00  0.00           C  
ATOM   1404  CE2 PHE A 500      44.724  21.655 -10.089  1.00  0.00           C  
ATOM   1405  CZ  PHE A 500      43.431  21.227  -9.888  1.00  0.00           C  
ATOM   1406  N   TRP A 501      45.499  21.762 -16.955  1.00  0.00           N  
ATOM   1407  CA  TRP A 501      46.373  22.160 -18.056  1.00  0.00           C  
ATOM   1408  C   TRP A 501      45.872  23.517 -18.555  1.00  0.00           C  
ATOM   1409  O   TRP A 501      46.639  24.457 -18.726  1.00  0.00           O  
ATOM   1410  CB  TRP A 501      46.324  21.133 -19.200  1.00  0.00           C  
ATOM   1411  CG  TRP A 501      47.278  19.969 -19.036  1.00  0.00           C  
ATOM   1412  CD1 TRP A 501      46.963  18.630 -19.035  1.00  0.00           C  
ATOM   1413  CD2 TRP A 501      48.704  20.042 -18.861  1.00  0.00           C  
ATOM   1414  NE1 TRP A 501      48.103  17.872 -18.869  1.00  0.00           N  
ATOM   1415  CE2 TRP A 501      49.184  18.711 -18.759  1.00  0.00           C  
ATOM   1416  CE3 TRP A 501      49.623  21.099 -18.780  1.00  0.00           C  
ATOM   1417  CZ2 TRP A 501      50.542  18.417 -18.579  1.00  0.00           C  
ATOM   1418  CZ3 TRP A 501      50.971  20.799 -18.601  1.00  0.00           C  
ATOM   1419  CH2 TRP A 501      51.414  19.471 -18.502  1.00  0.00           C  
ATOM   1420  N   LYS A 502      44.567  23.602 -18.779  1.00  0.00           N  
ATOM   1421  CA  LYS A 502      43.940  24.820 -19.243  1.00  0.00           C  
ATOM   1422  C   LYS A 502      44.170  25.909 -18.207  1.00  0.00           C  
ATOM   1423  O   LYS A 502      43.889  27.076 -18.461  1.00  0.00           O  
ATOM   1424  CB  LYS A 502      42.439  24.593 -19.452  1.00  0.00           C  
ATOM   1425  CG  LYS A 502      42.110  23.612 -20.566  1.00  0.00           C  
ATOM   1426  CD  LYS A 502      42.350  24.207 -21.951  1.00  0.00           C  
ATOM   1427  CE  LYS A 502      41.351  25.334 -22.259  1.00  0.00           C  
ATOM   1428  NZ  LYS A 502      41.344  25.788 -23.691  1.00  0.00           N  
ATOM   1429  N   LEU A 503      44.684  25.522 -17.041  1.00  0.00           N  
ATOM   1430  CA  LEU A 503      44.964  26.474 -15.966  1.00  0.00           C  
ATOM   1431  C   LEU A 503      46.363  27.092 -16.073  1.00  0.00           C  
ATOM   1432  O   LEU A 503      46.718  27.998 -15.319  1.00  0.00           O  
ATOM   1433  CB  LEU A 503      44.786  25.816 -14.599  1.00  0.00           C  
ATOM   1434  CG  LEU A 503      43.356  25.640 -14.084  1.00  0.00           C  
ATOM   1435  CD1 LEU A 503      43.403  25.028 -12.683  1.00  0.00           C  
ATOM   1436  CD2 LEU A 503      42.644  26.979 -14.058  1.00  0.00           C  
ATOM   1437  N   LYS A 504      47.163  26.587 -17.003  1.00  0.00           N  
ATOM   1438  CA  LYS A 504      48.496  27.120 -17.228  1.00  0.00           C  
ATOM   1439  C   LYS A 504      48.414  28.108 -18.386  1.00  0.00           C  
ATOM   1440  O   LYS A 504      49.081  29.136 -18.389  1.00  0.00           O  
ATOM   1441  CB  LYS A 504      49.471  25.998 -17.584  1.00  0.00           C  
ATOM   1442  CG  LYS A 504      49.929  25.151 -16.409  1.00  0.00           C  
ATOM   1443  CD  LYS A 504      50.956  24.128 -16.878  1.00  0.00           C  
ATOM   1444  CE  LYS A 504      51.868  23.645 -15.749  1.00  0.00           C  
ATOM   1445  NZ  LYS A 504      52.728  24.710 -15.129  1.00  0.00           N  
ATOM   1446  N   GLU A 505      47.584  27.794 -19.370  1.00  0.00           N  
ATOM   1447  CA  GLU A 505      47.406  28.665 -20.522  1.00  0.00           C  
ATOM   1448  C   GLU A 505      47.098  30.088 -20.069  1.00  0.00           C  
ATOM   1449  O   GLU A 505      47.309  31.053 -20.808  1.00  0.00           O  
ATOM   1450  CB  GLU A 505      46.233  28.184 -21.389  1.00  0.00           C  
ATOM   1451  CG  GLU A 505      46.486  26.928 -22.188  1.00  0.00           C  
ATOM   1452  CD  GLU A 505      47.003  25.802 -21.327  1.00  0.00           C  
ATOM   1453  OE1 GLU A 505      48.150  25.915 -20.829  1.00  0.00           O  
ATOM   1454  OE2 GLU A 505      46.258  24.813 -21.147  1.00  0.00           O  
ATOM   1455  N   LYS A 506      46.594  30.206 -18.848  1.00  0.00           N  
ATOM   1456  CA  LYS A 506      46.247  31.504 -18.291  1.00  0.00           C  
ATOM   1457  C   LYS A 506      47.278  31.968 -17.266  1.00  0.00           C  
ATOM   1458  O   LYS A 506      47.300  33.131 -16.861  1.00  0.00           O  
ATOM   1459  CB  LYS A 506      44.858  31.452 -17.650  1.00  0.00           C  
ATOM   1460  CG  LYS A 506      43.701  31.269 -18.632  1.00  0.00           C  
ATOM   1461  CD  LYS A 506      42.600  32.320 -18.429  1.00  0.00           C  
ATOM   1462  CE  LYS A 506      42.951  33.626 -19.116  1.00  0.00           C  
ATOM   1463  NZ  LYS A 506      43.296  33.399 -20.549  1.00  0.00           N  
ATOM   1464  N   GLY A 507      48.131  31.042 -16.852  1.00  0.00           N  
ATOM   1465  CA  GLY A 507      49.155  31.370 -15.886  1.00  0.00           C  
ATOM   1466  C   GLY A 507      48.617  31.565 -14.486  1.00  0.00           C  
ATOM   1467  O   GLY A 507      48.968  32.533 -13.814  1.00  0.00           O  
ATOM   1468  N   TYR A 508      47.758  30.657 -14.044  1.00  0.00           N  
ATOM   1469  CA  TYR A 508      47.213  30.754 -12.701  1.00  0.00           C  
ATOM   1470  C   TYR A 508      47.870  29.669 -11.860  1.00  0.00           C  
ATOM   1471  O   TYR A 508      47.545  29.464 -10.685  1.00  0.00           O  
ATOM   1472  CB  TYR A 508      45.694  30.581 -12.703  1.00  0.00           C  
ATOM   1473  CG  TYR A 508      44.914  31.578 -13.540  1.00  0.00           C  
ATOM   1474  CD1 TYR A 508      45.086  32.954 -13.394  1.00  0.00           C  
ATOM   1475  CD2 TYR A 508      43.954  31.135 -14.446  1.00  0.00           C  
ATOM   1476  CE1 TYR A 508      44.304  33.865 -14.142  1.00  0.00           C  
ATOM   1477  CE2 TYR A 508      43.172  32.033 -15.187  1.00  0.00           C  
ATOM   1478  CZ  TYR A 508      43.349  33.386 -15.034  1.00  0.00           C  
ATOM   1479  OH  TYR A 508      42.552  34.224 -15.772  1.00  0.00           O  
ATOM   1480  N   ILE A 509      48.805  28.970 -12.484  1.00  0.00           N  
ATOM   1481  CA  ILE A 509      49.525  27.916 -11.792  1.00  0.00           C  
ATOM   1482  C   ILE A 509      50.946  28.405 -11.575  1.00  0.00           C  
ATOM   1483  O   ILE A 509      51.641  28.762 -12.523  1.00  0.00           O  
ATOM   1484  CB  ILE A 509      49.602  26.622 -12.638  1.00  0.00           C  
ATOM   1485  CG1 ILE A 509      48.310  26.447 -13.455  1.00  0.00           C  
ATOM   1486  CG2 ILE A 509      49.894  25.425 -11.721  1.00  0.00           C  
ATOM   1487  CD1 ILE A 509      47.031  26.499 -12.627  1.00  0.00           C  
ATOM   1488  N   VAL A 510      51.371  28.429 -10.319  1.00  0.00           N  
ATOM   1489  CA  VAL A 510      52.713  28.876  -9.992  1.00  0.00           C  
ATOM   1490  C   VAL A 510      53.307  28.039  -8.870  1.00  0.00           C  
ATOM   1491  O   VAL A 510      52.609  27.262  -8.217  1.00  0.00           O  
ATOM   1492  CB  VAL A 510      52.717  30.343  -9.515  1.00  0.00           C  
ATOM   1493  CG1 VAL A 510      52.240  31.270 -10.631  1.00  0.00           C  
ATOM   1494  CG2 VAL A 510      51.836  30.479  -8.279  1.00  0.00           C  
ATOM   1495  N   LYS A 511      54.610  28.197  -8.670  1.00  0.00           N  
ATOM   1496  CA  LYS A 511      55.322  27.498  -7.610  1.00  0.00           C  
ATOM   1497  C   LYS A 511      55.927  28.574  -6.718  1.00  0.00           C  
ATOM   1498  O   LYS A 511      56.127  29.716  -7.161  1.00  0.00           O  
ATOM   1499  CB  LYS A 511      56.464  26.642  -8.164  1.00  0.00           C  
ATOM   1500  CG  LYS A 511      56.033  25.401  -8.915  1.00  0.00           C  
ATOM   1501  CD  LYS A 511      57.016  24.253  -8.685  1.00  0.00           C  
ATOM   1502  CE  LYS A 511      58.419  24.584  -9.165  1.00  0.00           C  
ATOM   1503  NZ  LYS A 511      58.456  24.904 -10.624  1.00  0.00           N  
ATOM   1504  N   GLY A 512      56.209  28.223  -5.464  1.00  0.00           N  
ATOM   1505  CA  GLY A 512      56.781  29.199  -4.553  1.00  0.00           C  
ATOM   1506  C   GLY A 512      56.975  28.666  -3.157  1.00  0.00           C  
ATOM   1507  O   GLY A 512      56.701  27.499  -2.881  1.00  0.00           O  
ATOM   1508  N   ALA A 513      57.452  29.530  -2.269  1.00  0.00           N  
ATOM   1509  CA  ALA A 513      57.690  29.128  -0.889  1.00  0.00           C  
ATOM   1510  C   ALA A 513      56.358  28.761  -0.281  1.00  0.00           C  
ATOM   1511  O   ALA A 513      55.329  28.873  -0.934  1.00  0.00           O  
ATOM   1512  CB  ALA A 513      58.315  30.268  -0.100  1.00  0.00           C  
ATOM   1513  N   HIS A 514      56.372  28.333   0.971  1.00  0.00           N  
ATOM   1514  CA  HIS A 514      55.137  27.964   1.632  1.00  0.00           C  
ATOM   1515  C   HIS A 514      55.363  27.315   2.987  1.00  0.00           C  
ATOM   1516  O   HIS A 514      55.888  26.205   3.090  1.00  0.00           O  
ATOM   1517  CB  HIS A 514      54.331  27.004   0.748  1.00  0.00           C  
ATOM   1518  CG  HIS A 514      52.909  26.824   1.188  1.00  0.00           C  
ATOM   1519  ND1 HIS A 514      52.551  26.019   2.248  1.00  0.00           N  
ATOM   1520  CD2 HIS A 514      51.762  27.387   0.740  1.00  0.00           C  
ATOM   1521  CE1 HIS A 514      51.246  26.096   2.434  1.00  0.00           C  
ATOM   1522  NE2 HIS A 514      50.745  26.921   1.533  1.00  0.00           N  
ATOM   1523  N   ARG A 515      54.960  28.034   4.026  1.00  0.00           N  
ATOM   1524  CA  ARG A 515      55.080  27.556   5.396  1.00  0.00           C  
ATOM   1525  C   ARG A 515      54.058  26.431   5.574  1.00  0.00           C  
ATOM   1526  O   ARG A 515      53.275  26.156   4.661  1.00  0.00           O  
ATOM   1527  CB  ARG A 515      54.766  28.696   6.367  1.00  0.00           C  
ATOM   1528  CG  ARG A 515      53.418  29.363   6.088  1.00  0.00           C  
ATOM   1529  CD  ARG A 515      53.160  30.592   6.960  1.00  0.00           C  
ATOM   1530  NE  ARG A 515      51.932  31.288   6.566  1.00  0.00           N  
ATOM   1531  CZ  ARG A 515      51.563  32.492   7.007  1.00  0.00           C  
ATOM   1532  NH1 ARG A 515      50.424  33.034   6.584  1.00  0.00           N  
ATOM   1533  NH2 ARG A 515      52.326  33.160   7.866  1.00  0.00           N  
ATOM   1534  N   VAL A 516      54.062  25.782   6.736  1.00  0.00           N  
ATOM   1535  CA  VAL A 516      53.099  24.712   7.008  1.00  0.00           C  
ATOM   1536  C   VAL A 516      53.468  23.883   8.235  1.00  0.00           C  
ATOM   1537  O   VAL A 516      54.573  23.370   8.322  1.00  0.00           O  
ATOM   1538  CB  VAL A 516      52.972  23.760   5.767  1.00  0.00           C  
ATOM   1539  CG1 VAL A 516      53.656  22.421   6.021  1.00  0.00           C  
ATOM   1540  CG2 VAL A 516      51.514  23.571   5.410  1.00  0.00           C  
ATOM   1541  N   ARG A 517      52.550  23.759   9.189  1.00  0.00           N  
ATOM   1542  CA  ARG A 517      52.828  22.964  10.381  1.00  0.00           C  
ATOM   1543  C   ARG A 517      53.508  21.680   9.892  1.00  0.00           C  
ATOM   1544  O   ARG A 517      53.212  21.203   8.796  1.00  0.00           O  
ATOM   1545  CB  ARG A 517      51.512  22.634  11.116  1.00  0.00           C  
ATOM   1546  CG  ARG A 517      50.694  23.850  11.609  1.00  0.00           C  
ATOM   1547  CD  ARG A 517      49.443  23.404  12.404  1.00  0.00           C  
ATOM   1548  NE  ARG A 517      48.752  24.483  13.130  1.00  0.00           N  
ATOM   1549  CZ  ARG A 517      47.872  25.333  12.596  1.00  0.00           C  
ATOM   1550  NH1 ARG A 517      47.546  25.253  11.312  1.00  0.00           N  
ATOM   1551  NH2 ARG A 517      47.314  26.275  13.349  1.00  0.00           N  
ATOM   1552  N   TRP A 518      54.420  21.127  10.686  1.00  0.00           N  
ATOM   1553  CA  TRP A 518      55.137  19.923  10.273  1.00  0.00           C  
ATOM   1554  C   TRP A 518      55.592  19.081  11.469  1.00  0.00           C  
ATOM   1555  O   TRP A 518      55.728  19.590  12.581  1.00  0.00           O  
ATOM   1556  CB  TRP A 518      56.354  20.395   9.453  1.00  0.00           C  
ATOM   1557  CG  TRP A 518      57.147  19.368   8.704  1.00  0.00           C  
ATOM   1558  CD1 TRP A 518      58.020  18.459   9.226  1.00  0.00           C  
ATOM   1559  CD2 TRP A 518      57.166  19.175   7.283  1.00  0.00           C  
ATOM   1560  NE1 TRP A 518      58.584  17.709   8.218  1.00  0.00           N  
ATOM   1561  CE2 TRP A 518      58.076  18.127   7.016  1.00  0.00           C  
ATOM   1562  CE3 TRP A 518      56.501  19.785   6.211  1.00  0.00           C  
ATOM   1563  CZ2 TRP A 518      58.339  17.674   5.718  1.00  0.00           C  
ATOM   1564  CZ3 TRP A 518      56.762  19.336   4.920  1.00  0.00           C  
ATOM   1565  CH2 TRP A 518      57.675  18.287   4.686  1.00  0.00           C  
ATOM   1566  N   ASP A 519      55.801  17.786  11.231  1.00  0.00           N  
ATOM   1567  CA  ASP A 519      56.251  16.857  12.267  1.00  0.00           C  
ATOM   1568  C   ASP A 519      57.671  16.407  11.947  1.00  0.00           C  
ATOM   1569  O   ASP A 519      57.900  15.698  10.966  1.00  0.00           O  
ATOM   1570  CB  ASP A 519      55.352  15.621  12.348  1.00  0.00           C  
ATOM   1571  CG  ASP A 519      55.784  14.656  13.450  1.00  0.00           C  
ATOM   1572  OD1 ASP A 519      55.229  13.539  13.526  1.00  0.00           O  
ATOM   1573  OD2 ASP A 519      56.674  15.017  14.249  1.00  0.00           O  
ATOM   1574  N   PRO A 520      58.645  16.812  12.778  1.00  0.00           N  
ATOM   1575  CA  PRO A 520      60.057  16.465  12.598  1.00  0.00           C  
ATOM   1576  C   PRO A 520      60.431  14.987  12.747  1.00  0.00           C  
ATOM   1577  O   PRO A 520      61.612  14.666  12.862  1.00  0.00           O  
ATOM   1578  CB  PRO A 520      60.761  17.357  13.625  1.00  0.00           C  
ATOM   1579  CG  PRO A 520      59.737  17.490  14.713  1.00  0.00           C  
ATOM   1580  CD  PRO A 520      58.472  17.722  13.927  1.00  0.00           C  
ATOM   1581  N   VAL A 521      59.443  14.093  12.751  1.00  0.00           N  
ATOM   1582  CA  VAL A 521      59.717  12.658  12.869  1.00  0.00           C  
ATOM   1583  C   VAL A 521      60.744  12.276  11.807  1.00  0.00           C  
ATOM   1584  O   VAL A 521      61.947  12.329  12.054  1.00  0.00           O  
ATOM   1585  CB  VAL A 521      58.446  11.792  12.653  1.00  0.00           C  
ATOM   1586  CG1 VAL A 521      57.576  11.844  13.888  1.00  0.00           C  
ATOM   1587  CG2 VAL A 521      57.668  12.272  11.423  1.00  0.00           C  
ATOM   1588  N   VAL A 522      60.269  11.878  10.631  1.00  0.00           N  
ATOM   1589  CA  VAL A 522      61.155  11.541   9.520  1.00  0.00           C  
ATOM   1590  C   VAL A 522      60.702  12.437   8.371  1.00  0.00           C  
ATOM   1591  O   VAL A 522      61.371  12.543   7.341  1.00  0.00           O  
ATOM   1592  CB  VAL A 522      61.008  10.058   9.066  1.00  0.00           C  
ATOM   1593  CG1 VAL A 522      61.984   9.762   7.933  1.00  0.00           C  
ATOM   1594  CG2 VAL A 522      61.254   9.120  10.232  1.00  0.00           C  
ATOM   1595  N   GLY A 523      59.554  13.086   8.576  1.00  0.00           N  
ATOM   1596  CA  GLY A 523      58.996  13.982   7.577  1.00  0.00           C  
ATOM   1597  C   GLY A 523      57.503  13.793   7.372  1.00  0.00           C  
ATOM   1598  O   GLY A 523      57.057  12.684   7.088  1.00  0.00           O  
ATOM   1599  N   THR A 524      56.730  14.869   7.515  1.00  0.00           N  
ATOM   1600  CA  THR A 524      55.277  14.806   7.335  1.00  0.00           C  
ATOM   1601  C   THR A 524      54.527  16.092   7.686  1.00  0.00           C  
ATOM   1602  O   THR A 524      54.684  16.636   8.777  1.00  0.00           O  
ATOM   1603  CB  THR A 524      54.648  13.681   8.168  1.00  0.00           C  
ATOM   1604  OG1 THR A 524      53.226  13.862   8.202  1.00  0.00           O  
ATOM   1605  CG2 THR A 524      55.207  13.685   9.591  1.00  0.00           C  
ATOM   1606  N   PRO A 525      53.688  16.586   6.761  1.00  0.00           N  
ATOM   1607  CA  PRO A 525      52.902  17.809   6.959  1.00  0.00           C  
ATOM   1608  C   PRO A 525      51.802  17.608   7.994  1.00  0.00           C  
ATOM   1609  O   PRO A 525      51.268  16.510   8.129  1.00  0.00           O  
ATOM   1610  CB  PRO A 525      52.320  18.080   5.569  1.00  0.00           C  
ATOM   1611  CG  PRO A 525      53.309  17.443   4.643  1.00  0.00           C  
ATOM   1612  CD  PRO A 525      53.624  16.152   5.355  1.00  0.00           C  
ATOM   1613  N   LEU A 526      51.467  18.667   8.721  1.00  0.00           N  
ATOM   1614  CA  LEU A 526      50.413  18.600   9.726  1.00  0.00           C  
ATOM   1615  C   LEU A 526      49.284  19.542   9.342  1.00  0.00           C  
ATOM   1616  O   LEU A 526      49.267  20.704   9.741  1.00  0.00           O  
ATOM   1617  CB  LEU A 526      50.960  18.958  11.111  1.00  0.00           C  
ATOM   1618  CG  LEU A 526      51.515  17.792  11.941  1.00  0.00           C  
ATOM   1619  CD1 LEU A 526      52.523  16.988  11.136  1.00  0.00           C  
ATOM   1620  CD2 LEU A 526      52.147  18.339  13.208  1.00  0.00           C  
ATOM   1621  N   GLY A 527      48.343  19.021   8.562  1.00  0.00           N  
ATOM   1622  CA  GLY A 527      47.215  19.807   8.096  1.00  0.00           C  
ATOM   1623  C   GLY A 527      46.241  20.304   9.146  1.00  0.00           C  
ATOM   1624  O   GLY A 527      45.025  20.276   8.932  1.00  0.00           O  
ATOM   1625  N   ASP A 528      46.770  20.759  10.278  1.00  0.00           N  
ATOM   1626  CA  ASP A 528      45.943  21.286  11.359  1.00  0.00           C  
ATOM   1627  C   ASP A 528      45.022  20.211  11.934  1.00  0.00           C  
ATOM   1628  O   ASP A 528      43.966  20.518  12.484  1.00  0.00           O  
ATOM   1629  CB  ASP A 528      45.104  22.476  10.842  1.00  0.00           C  
ATOM   1630  CG  ASP A 528      45.909  23.445   9.959  1.00  0.00           C  
ATOM   1631  OD1 ASP A 528      45.296  24.349   9.358  1.00  0.00           O  
ATOM   1632  OD2 ASP A 528      47.147  23.313   9.860  1.00  0.00           O  
ATOM   1633  N   HIS A 529      45.426  18.952  11.810  1.00  0.00           N  
ATOM   1634  CA  HIS A 529      44.618  17.854  12.323  1.00  0.00           C  
ATOM   1635  C   HIS A 529      45.428  16.848  13.125  1.00  0.00           C  
ATOM   1636  O   HIS A 529      44.957  16.336  14.139  1.00  0.00           O  
ATOM   1637  CB  HIS A 529      43.922  17.120  11.168  1.00  0.00           C  
ATOM   1638  CG  HIS A 529      44.863  16.576  10.131  1.00  0.00           C  
ATOM   1639  ND1 HIS A 529      44.457  15.698   9.146  1.00  0.00           N  
ATOM   1640  CD2 HIS A 529      46.181  16.799   9.911  1.00  0.00           C  
ATOM   1641  CE1 HIS A 529      45.484  15.405   8.368  1.00  0.00           C  
ATOM   1642  NE2 HIS A 529      46.542  16.060   8.811  1.00  0.00           N  
ATOM   1643  N   ASP A 530      46.646  16.570  12.673  1.00  0.00           N  
ATOM   1644  CA  ASP A 530      47.511  15.613  13.352  1.00  0.00           C  
ATOM   1645  C   ASP A 530      48.004  16.080  14.716  1.00  0.00           C  
ATOM   1646  O   ASP A 530      48.274  15.261  15.597  1.00  0.00           O  
ATOM   1647  CB  ASP A 530      48.697  15.273  12.449  1.00  0.00           C  
ATOM   1648  CG  ASP A 530      48.263  14.908  11.042  1.00  0.00           C  
ATOM   1649  OD1 ASP A 530      47.417  14.001  10.896  1.00  0.00           O  
ATOM   1650  OD2 ASP A 530      48.761  15.529  10.080  1.00  0.00           O  
ATOM   1651  N   LEU A 531      48.126  17.392  14.891  1.00  0.00           N  
ATOM   1652  CA  LEU A 531      48.599  17.932  16.157  1.00  0.00           C  
ATOM   1653  C   LEU A 531      47.821  17.323  17.316  1.00  0.00           C  
ATOM   1654  O   LEU A 531      46.593  17.394  17.369  1.00  0.00           O  
ATOM   1655  CB  LEU A 531      48.467  19.460  16.195  1.00  0.00           C  
ATOM   1656  CG  LEU A 531      49.208  20.355  15.196  1.00  0.00           C  
ATOM   1657  CD1 LEU A 531      48.646  20.183  13.791  1.00  0.00           C  
ATOM   1658  CD2 LEU A 531      49.065  21.800  15.638  1.00  0.00           C  
ATOM   1659  N   MET A 532      48.558  16.714  18.236  1.00  0.00           N  
ATOM   1660  CA  MET A 532      47.981  16.075  19.406  1.00  0.00           C  
ATOM   1661  C   MET A 532      47.572  17.120  20.440  1.00  0.00           C  
ATOM   1662  O   MET A 532      46.970  16.787  21.459  1.00  0.00           O  
ATOM   1663  CB  MET A 532      49.003  15.110  19.995  1.00  0.00           C  
ATOM   1664  CG  MET A 532      48.486  14.253  21.110  1.00  0.00           C  
ATOM   1665  SD  MET A 532      49.791  13.201  21.731  1.00  0.00           S  
ATOM   1666  CE  MET A 532      50.427  14.226  23.057  1.00  0.00           C  
ATOM   1667  N   GLU A 533      47.895  18.384  20.172  1.00  0.00           N  
ATOM   1668  CA  GLU A 533      47.559  19.469  21.093  1.00  0.00           C  
ATOM   1669  C   GLU A 533      47.658  20.861  20.456  1.00  0.00           C  
ATOM   1670  O   GLU A 533      48.415  21.070  19.505  1.00  0.00           O  
ATOM   1671  CB  GLU A 533      48.470  19.406  22.317  1.00  0.00           C  
ATOM   1672  CG  GLU A 533      48.041  20.293  23.464  1.00  0.00           C  
ATOM   1673  CD  GLU A 533      49.070  20.321  24.567  1.00  0.00           C  
ATOM   1674  OE1 GLU A 533      50.160  20.892  24.350  1.00  0.00           O  
ATOM   1675  OE2 GLU A 533      48.796  19.762  25.648  1.00  0.00           O  
ATOM   1676  N   GLY A 534      46.882  21.799  21.001  1.00  0.00           N  
ATOM   1677  CA  GLY A 534      46.860  23.177  20.528  1.00  0.00           C  
ATOM   1678  C   GLY A 534      47.207  23.404  19.071  1.00  0.00           C  
ATOM   1679  O   GLY A 534      48.340  23.750  18.744  1.00  0.00           O  
ATOM   1680  N   GLU A 535      46.229  23.226  18.191  1.00  0.00           N  
ATOM   1681  CA  GLU A 535      46.455  23.412  16.765  1.00  0.00           C  
ATOM   1682  C   GLU A 535      46.038  24.810  16.326  1.00  0.00           C  
ATOM   1683  O   GLU A 535      46.081  25.134  15.137  1.00  0.00           O  
ATOM   1684  CB  GLU A 535      45.675  22.351  15.983  1.00  0.00           C  
ATOM   1685  CG  GLU A 535      45.862  20.941  16.545  1.00  0.00           C  
ATOM   1686  CD  GLU A 535      45.439  19.837  15.584  1.00  0.00           C  
ATOM   1687  OE1 GLU A 535      45.758  19.947  14.384  1.00  0.00           O  
ATOM   1688  OE2 GLU A 535      44.810  18.850  16.030  1.00  0.00           O  
ATOM   1689  N   ASP A 536      45.638  25.635  17.291  1.00  0.00           N  
ATOM   1690  CA  ASP A 536      45.213  27.001  17.003  1.00  0.00           C  
ATOM   1691  C   ASP A 536      46.358  28.001  17.099  1.00  0.00           C  
ATOM   1692  O   ASP A 536      46.168  29.190  16.848  1.00  0.00           O  
ATOM   1693  CB  ASP A 536      44.102  27.435  17.979  1.00  0.00           C  
ATOM   1694  CG  ASP A 536      42.749  26.793  17.675  1.00  0.00           C  
ATOM   1695  OD1 ASP A 536      42.682  25.552  17.562  1.00  0.00           O  
ATOM   1696  OD2 ASP A 536      41.745  27.531  17.561  1.00  0.00           O  
ATOM   1697  N   VAL A 537      47.543  27.524  17.464  1.00  0.00           N  
ATOM   1698  CA  VAL A 537      48.707  28.398  17.573  1.00  0.00           C  
ATOM   1699  C   VAL A 537      49.002  29.009  16.197  1.00  0.00           C  
ATOM   1700  O   VAL A 537      49.381  28.300  15.265  1.00  0.00           O  
ATOM   1701  CB  VAL A 537      49.923  27.586  18.067  1.00  0.00           C  
ATOM   1702  CG1 VAL A 537      49.720  27.177  19.520  1.00  0.00           C  
ATOM   1703  CG2 VAL A 537      50.087  26.336  17.206  1.00  0.00           C  
ATOM   1704  N   PRO A 538      48.826  30.337  16.056  1.00  0.00           N  
ATOM   1705  CA  PRO A 538      49.066  31.050  14.795  1.00  0.00           C  
ATOM   1706  C   PRO A 538      50.513  31.044  14.290  1.00  0.00           C  
ATOM   1707  O   PRO A 538      51.455  30.845  15.059  1.00  0.00           O  
ATOM   1708  CB  PRO A 538      48.530  32.458  15.088  1.00  0.00           C  
ATOM   1709  CG  PRO A 538      48.735  32.607  16.556  1.00  0.00           C  
ATOM   1710  CD  PRO A 538      48.308  31.260  17.084  1.00  0.00           C  
ATOM   1711  N   ILE A 539      50.675  31.263  12.986  1.00  0.00           N  
ATOM   1712  CA  ILE A 539      51.991  31.285  12.355  1.00  0.00           C  
ATOM   1713  C   ILE A 539      52.539  32.706  12.249  1.00  0.00           C  
ATOM   1714  O   ILE A 539      52.316  33.396  11.253  1.00  0.00           O  
ATOM   1715  CB  ILE A 539      51.949  30.629  10.953  1.00  0.00           C  
ATOM   1716  CG1 ILE A 539      51.626  29.140  11.095  1.00  0.00           C  
ATOM   1717  CG2 ILE A 539      53.282  30.798  10.246  1.00  0.00           C  
ATOM   1718  CD1 ILE A 539      52.616  28.361  11.957  1.00  0.00           C  
ATOM   1719  N   LEU A 540      53.259  33.133  13.282  1.00  0.00           N  
ATOM   1720  CA  LEU A 540      53.843  34.467  13.320  1.00  0.00           C  
ATOM   1721  C   LEU A 540      55.006  34.609  12.349  1.00  0.00           C  
ATOM   1722  O   LEU A 540      55.696  33.637  12.040  1.00  0.00           O  
ATOM   1723  CB  LEU A 540      54.331  34.778  14.740  1.00  0.00           C  
ATOM   1724  CG  LEU A 540      53.302  34.848  15.877  1.00  0.00           C  
ATOM   1725  CD1 LEU A 540      53.994  35.115  17.213  1.00  0.00           C  
ATOM   1726  CD2 LEU A 540      52.302  35.950  15.581  1.00  0.00           C  
ATOM   1727  N   ASP A 541      55.218  35.834  11.878  1.00  0.00           N  
ATOM   1728  CA  ASP A 541      56.298  36.116  10.939  1.00  0.00           C  
ATOM   1729  C   ASP A 541      57.454  36.964  11.500  1.00  0.00           C  
ATOM   1730  O   ASP A 541      57.871  37.950  10.880  1.00  0.00           O  
ATOM   1731  CB  ASP A 541      55.739  36.834   9.709  1.00  0.00           C  
ATOM   1732  CG  ASP A 541      55.079  35.899   8.748  1.00  0.00           C  
ATOM   1733  OD1 ASP A 541      54.731  36.344   7.640  1.00  0.00           O  
ATOM   1734  OD2 ASP A 541      54.912  34.718   9.101  1.00  0.00           O  
ATOM   1735  N   TYR A 542      57.966  36.573  12.668  1.00  0.00           N  
ATOM   1736  CA  TYR A 542      59.084  37.266  13.289  1.00  0.00           C  
ATOM   1737  C   TYR A 542      60.180  37.377  12.239  1.00  0.00           C  
ATOM   1738  O   TYR A 542      60.779  36.365  11.865  1.00  0.00           O  
ATOM   1739  CB  TYR A 542      59.628  36.436  14.445  1.00  0.00           C  
ATOM   1740  CG  TYR A 542      58.850  36.465  15.746  1.00  0.00           C  
ATOM   1741  CD1 TYR A 542      58.824  35.336  16.575  1.00  0.00           C  
ATOM   1742  CD2 TYR A 542      58.246  37.634  16.215  1.00  0.00           C  
ATOM   1743  CE1 TYR A 542      58.227  35.368  17.841  1.00  0.00           C  
ATOM   1744  CE2 TYR A 542      57.644  37.678  17.491  1.00  0.00           C  
ATOM   1745  CZ  TYR A 542      57.646  36.537  18.294  1.00  0.00           C  
ATOM   1746  OH  TYR A 542      57.096  36.554  19.557  1.00  0.00           O  
ATOM   1747  N   ILE A 543      60.439  38.587  11.750  1.00  0.00           N  
ATOM   1748  CA  ILE A 543      61.493  38.769  10.759  1.00  0.00           C  
ATOM   1749  C   ILE A 543      62.792  39.107  11.462  1.00  0.00           C  
ATOM   1750  O   ILE A 543      62.822  39.899  12.404  1.00  0.00           O  
ATOM   1751  CB  ILE A 543      61.177  39.901   9.767  1.00  0.00           C  
ATOM   1752  CG1 ILE A 543      61.082  41.236  10.505  1.00  0.00           C  
ATOM   1753  CG2 ILE A 543      59.900  39.569   9.007  1.00  0.00           C  
ATOM   1754  CD1 ILE A 543      61.062  42.412   9.581  1.00  0.00           C  
ATOM   1755  N   ILE A 544      63.864  38.484  10.994  1.00  0.00           N  
ATOM   1756  CA  ILE A 544      65.175  38.697  11.561  1.00  0.00           C  
ATOM   1757  C   ILE A 544      65.935  39.746  10.756  1.00  0.00           C  
ATOM   1758  O   ILE A 544      65.987  39.693   9.521  1.00  0.00           O  
ATOM   1759  CB  ILE A 544      65.952  37.369  11.616  1.00  0.00           C  
ATOM   1760  CG1 ILE A 544      65.974  36.708  10.238  1.00  0.00           C  
ATOM   1761  CG2 ILE A 544      65.289  36.432  12.605  1.00  0.00           C  
ATOM   1762  CD1 ILE A 544      66.642  35.334  10.228  1.00  0.00           C  
ATOM   1763  N   ILE A 545      66.496  40.714  11.477  1.00  0.00           N  
ATOM   1764  CA  ILE A 545      67.281  41.792  10.884  1.00  0.00           C  
ATOM   1765  C   ILE A 545      68.736  41.459  11.179  1.00  0.00           C  
ATOM   1766  O   ILE A 545      69.188  41.538  12.324  1.00  0.00           O  
ATOM   1767  CB  ILE A 545      66.925  43.168  11.494  1.00  0.00           C  
ATOM   1768  CG1 ILE A 545      65.531  43.605  11.013  1.00  0.00           C  
ATOM   1769  CG2 ILE A 545      67.983  44.195  11.098  1.00  0.00           C  
ATOM   1770  CD1 ILE A 545      64.908  44.711  11.819  1.00  0.00           C  
ATOM   1771  N   LYS A 546      69.459  41.078  10.136  1.00  0.00           N  
ATOM   1772  CA  LYS A 546      70.845  40.681  10.272  1.00  0.00           C  
ATOM   1773  C   LYS A 546      71.827  41.759  10.712  1.00  0.00           C  
ATOM   1774  O   LYS A 546      72.429  42.437   9.875  1.00  0.00           O  
ATOM   1775  CB  LYS A 546      71.295  40.051   8.952  1.00  0.00           C  
ATOM   1776  CG  LYS A 546      70.652  40.679   7.721  1.00  0.00           C  
ATOM   1777  CD  LYS A 546      71.214  40.119   6.401  1.00  0.00           C  
ATOM   1778  CE  LYS A 546      70.755  38.699   6.079  1.00  0.00           C  
ATOM   1779  NZ  LYS A 546      71.146  37.718   7.128  1.00  0.00           N  
ATOM   1780  N   PHE A 547      71.993  41.906  12.028  1.00  0.00           N  
ATOM   1781  CA  PHE A 547      72.936  42.885  12.570  1.00  0.00           C  
ATOM   1782  C   PHE A 547      74.346  42.367  12.292  1.00  0.00           C  
ATOM   1783  O   PHE A 547      74.548  41.155  12.176  1.00  0.00           O  
ATOM   1784  CB  PHE A 547      72.729  43.089  14.077  1.00  0.00           C  
ATOM   1785  CG  PHE A 547      71.685  44.139  14.416  1.00  0.00           C  
ATOM   1786  CD1 PHE A 547      70.323  43.853  14.321  1.00  0.00           C  
ATOM   1787  CD2 PHE A 547      72.070  45.418  14.817  1.00  0.00           C  
ATOM   1788  CE1 PHE A 547      69.364  44.821  14.619  1.00  0.00           C  
ATOM   1789  CE2 PHE A 547      71.118  46.392  15.117  1.00  0.00           C  
ATOM   1790  CZ  PHE A 547      69.764  46.091  15.017  1.00  0.00           C  
ATOM   1791  N   GLU A 548      75.312  43.281  12.196  1.00  0.00           N  
ATOM   1792  CA  GLU A 548      76.693  42.927  11.881  1.00  0.00           C  
ATOM   1793  C   GLU A 548      77.700  43.002  13.022  1.00  0.00           C  
ATOM   1794  O   GLU A 548      77.728  43.964  13.778  1.00  0.00           O  
ATOM   1795  CB  GLU A 548      77.161  43.800  10.723  1.00  0.00           C  
ATOM   1796  CG  GLU A 548      76.056  44.009   9.702  1.00  0.00           C  
ATOM   1797  CD  GLU A 548      76.449  44.931   8.564  1.00  0.00           C  
ATOM   1798  OE1 GLU A 548      75.536  45.435   7.859  1.00  0.00           O  
ATOM   1799  OE2 GLU A 548      77.668  45.146   8.369  1.00  0.00           O  
ATOM   1800  N   LEU A 549      78.527  41.963  13.124  1.00  0.00           N  
ATOM   1801  CA  LEU A 549      79.579  41.866  14.131  1.00  0.00           C  
ATOM   1802  C   LEU A 549      80.887  41.677  13.387  1.00  0.00           C  
ATOM   1803  O   LEU A 549      81.484  40.609  13.445  1.00  0.00           O  
ATOM   1804  CB  LEU A 549      79.338  40.671  15.055  1.00  0.00           C  
ATOM   1805  CG  LEU A 549      80.531  40.157  15.863  1.00  0.00           C  
ATOM   1806  CD1 LEU A 549      81.226  41.289  16.575  1.00  0.00           C  
ATOM   1807  CD2 LEU A 549      80.048  39.130  16.849  1.00  0.00           C  
ATOM   1808  N   ARG A 550      81.323  42.721  12.686  1.00  0.00           N  
ATOM   1809  CA  ARG A 550      82.554  42.663  11.906  1.00  0.00           C  
ATOM   1810  C   ARG A 550      83.830  42.800  12.721  1.00  0.00           C  
ATOM   1811  O   ARG A 550      84.573  43.757  12.554  1.00  0.00           O  
ATOM   1812  CB  ARG A 550      82.548  43.692  10.766  1.00  0.00           C  
ATOM   1813  CG  ARG A 550      81.727  44.941  11.008  1.00  0.00           C  
ATOM   1814  CD  ARG A 550      81.627  45.741   9.718  1.00  0.00           C  
ATOM   1815  NE  ARG A 550      81.559  44.850   8.558  1.00  0.00           N  
ATOM   1816  CZ  ARG A 550      80.893  45.115   7.434  1.00  0.00           C  
ATOM   1817  NH1 ARG A 550      80.220  46.259   7.298  1.00  0.00           N  
ATOM   1818  NH2 ARG A 550      80.893  44.226   6.446  1.00  0.00           N  
ATOM   1819  N   GLU A 551      84.084  41.835  13.600  1.00  0.00           N  
ATOM   1820  CA  GLU A 551      85.298  41.851  14.399  1.00  0.00           C  
ATOM   1821  C   GLU A 551      86.278  40.860  13.782  1.00  0.00           C  
ATOM   1822  O   GLU A 551      86.055  40.344  12.688  1.00  0.00           O  
ATOM   1823  CB  GLU A 551      85.007  41.520  15.863  1.00  0.00           C  
ATOM   1824  CG  GLU A 551      85.063  40.074  16.253  1.00  0.00           C  
ATOM   1825  CD  GLU A 551      84.812  39.909  17.737  1.00  0.00           C  
ATOM   1826  OE1 GLU A 551      84.691  38.756  18.196  1.00  0.00           O  
ATOM   1827  OE2 GLU A 551      84.735  40.938  18.450  1.00  0.00           O  
ATOM   1828  N   ASN A 552      87.364  40.599  14.495  1.00  0.00           N  
ATOM   1829  CA  ASN A 552      88.391  39.680  14.030  1.00  0.00           C  
ATOM   1830  C   ASN A 552      88.539  39.703  12.513  1.00  0.00           C  
ATOM   1831  O   ASN A 552      88.421  40.750  11.878  1.00  0.00           O  
ATOM   1832  CB  ASN A 552      88.067  38.255  14.481  1.00  0.00           C  
ATOM   1833  CG  ASN A 552      89.276  37.350  14.450  1.00  0.00           C  
ATOM   1834  OD1 ASN A 552      90.127  37.404  15.338  1.00  0.00           O  
ATOM   1835  ND2 ASN A 552      89.367  36.520  13.419  1.00  0.00           N  
ATOM   1836  N   GLY A 553      88.801  38.538  11.942  1.00  0.00           N  
ATOM   1837  CA  GLY A 553      88.961  38.442  10.510  1.00  0.00           C  
ATOM   1838  C   GLY A 553      87.978  39.311   9.760  1.00  0.00           C  
ATOM   1839  O   GLY A 553      88.318  40.413   9.345  1.00  0.00           O  
ATOM   1840  N   GLU A 554      86.752  38.821   9.601  1.00  0.00           N  
ATOM   1841  CA  GLU A 554      85.724  39.556   8.875  1.00  0.00           C  
ATOM   1842  C   GLU A 554      84.284  39.374   9.376  1.00  0.00           C  
ATOM   1843  O   GLU A 554      84.051  38.972  10.517  1.00  0.00           O  
ATOM   1844  CB  GLU A 554      85.813  39.223   7.388  1.00  0.00           C  
ATOM   1845  CG  GLU A 554      87.060  39.800   6.718  1.00  0.00           C  
ATOM   1846  CD  GLU A 554      87.191  41.314   6.904  1.00  0.00           C  
ATOM   1847  OE1 GLU A 554      87.917  41.963   6.112  1.00  0.00           O  
ATOM   1848  OE2 GLU A 554      86.579  41.859   7.848  1.00  0.00           O  
ATOM   1849  N   VAL A 555      83.330  39.671   8.494  1.00  0.00           N  
ATOM   1850  CA  VAL A 555      81.894  39.611   8.775  1.00  0.00           C  
ATOM   1851  C   VAL A 555      81.293  38.379   9.428  1.00  0.00           C  
ATOM   1852  O   VAL A 555      81.876  37.297   9.437  1.00  0.00           O  
ATOM   1853  CB  VAL A 555      81.093  39.858   7.511  1.00  0.00           C  
ATOM   1854  CG1 VAL A 555      81.138  41.343   7.162  1.00  0.00           C  
ATOM   1855  CG2 VAL A 555      81.665  39.008   6.380  1.00  0.00           C  
ATOM   1856  N   ILE A 556      80.092  38.576   9.960  1.00  0.00           N  
ATOM   1857  CA  ILE A 556      79.324  37.532  10.630  1.00  0.00           C  
ATOM   1858  C   ILE A 556      78.068  38.220  11.170  1.00  0.00           C  
ATOM   1859  O   ILE A 556      78.166  39.290  11.770  1.00  0.00           O  
ATOM   1860  CB  ILE A 556      80.129  36.900  11.780  1.00  0.00           C  
ATOM   1861  CG1 ILE A 556      79.464  35.604  12.234  1.00  0.00           C  
ATOM   1862  CG2 ILE A 556      80.227  37.878  12.943  1.00  0.00           C  
ATOM   1863  CD1 ILE A 556      80.175  34.944  13.380  1.00  0.00           C  
ATOM   1864  N   TYR A 557      76.895  37.617  10.957  1.00  0.00           N  
ATOM   1865  CA  TYR A 557      75.651  38.227  11.409  1.00  0.00           C  
ATOM   1866  C   TYR A 557      74.997  37.650  12.646  1.00  0.00           C  
ATOM   1867  O   TYR A 557      75.050  36.449  12.925  1.00  0.00           O  
ATOM   1868  CB  TYR A 557      74.607  38.222  10.309  1.00  0.00           C  
ATOM   1869  CG  TYR A 557      75.032  38.906   9.047  1.00  0.00           C  
ATOM   1870  CD1 TYR A 557      75.793  38.235   8.101  1.00  0.00           C  
ATOM   1871  CD2 TYR A 557      74.603  40.203   8.757  1.00  0.00           C  
ATOM   1872  CE1 TYR A 557      76.107  38.828   6.883  1.00  0.00           C  
ATOM   1873  CE2 TYR A 557      74.910  40.810   7.541  1.00  0.00           C  
ATOM   1874  CZ  TYR A 557      75.659  40.109   6.604  1.00  0.00           C  
ATOM   1875  OH  TYR A 557      75.913  40.656   5.367  1.00  0.00           O  
ATOM   1876  N   LEU A 558      74.363  38.556  13.377  1.00  0.00           N  
ATOM   1877  CA  LEU A 558      73.637  38.239  14.591  1.00  0.00           C  
ATOM   1878  C   LEU A 558      72.220  38.713  14.265  1.00  0.00           C  
ATOM   1879  O   LEU A 558      71.791  39.778  14.706  1.00  0.00           O  
ATOM   1880  CB  LEU A 558      74.203  39.039  15.758  1.00  0.00           C  
ATOM   1881  CG  LEU A 558      73.707  38.637  17.144  1.00  0.00           C  
ATOM   1882  CD1 LEU A 558      74.381  37.334  17.562  1.00  0.00           C  
ATOM   1883  CD2 LEU A 558      74.022  39.736  18.140  1.00  0.00           C  
ATOM   1884  N   PRO A 559      71.483  37.927  13.464  1.00  0.00           N  
ATOM   1885  CA  PRO A 559      70.114  38.253  13.057  1.00  0.00           C  
ATOM   1886  C   PRO A 559      69.092  38.202  14.180  1.00  0.00           C  
ATOM   1887  O   PRO A 559      68.663  37.123  14.587  1.00  0.00           O  
ATOM   1888  CB  PRO A 559      69.830  37.217  11.985  1.00  0.00           C  
ATOM   1889  CG  PRO A 559      70.488  36.011  12.555  1.00  0.00           C  
ATOM   1890  CD  PRO A 559      71.829  36.557  13.038  1.00  0.00           C  
ATOM   1891  N   ALA A 560      68.703  39.371  14.676  1.00  0.00           N  
ATOM   1892  CA  ALA A 560      67.713  39.445  15.738  1.00  0.00           C  
ATOM   1893  C   ALA A 560      66.354  39.489  15.072  1.00  0.00           C  
ATOM   1894  O   ALA A 560      66.213  40.064  13.993  1.00  0.00           O  
ATOM   1895  CB  ALA A 560      67.928  40.685  16.576  1.00  0.00           C  
ATOM   1896  N   ALA A 561      65.359  38.881  15.713  1.00  0.00           N  
ATOM   1897  CA  ALA A 561      64.010  38.837  15.162  1.00  0.00           C  
ATOM   1898  C   ALA A 561      63.006  39.679  15.942  1.00  0.00           C  
ATOM   1899  O   ALA A 561      62.838  39.503  17.152  1.00  0.00           O  
ATOM   1900  CB  ALA A 561      63.527  37.404  15.096  1.00  0.00           C  
ATOM   1901  N   THR A 562      62.347  40.595  15.229  1.00  0.00           N  
ATOM   1902  CA  THR A 562      61.338  41.485  15.807  1.00  0.00           C  
ATOM   1903  C   THR A 562      60.131  41.547  14.894  1.00  0.00           C  
ATOM   1904  O   THR A 562      60.267  41.562  13.666  1.00  0.00           O  
ATOM   1905  CB  THR A 562      61.816  42.954  15.933  1.00  0.00           C  
ATOM   1906  OG1 THR A 562      60.772  43.745  16.525  1.00  0.00           O  
ATOM   1907  CG2 THR A 562      62.134  43.538  14.551  1.00  0.00           C  
ATOM   1908  N   LEU A 563      58.951  41.601  15.500  1.00  0.00           N  
ATOM   1909  CA  LEU A 563      57.707  41.672  14.746  1.00  0.00           C  
ATOM   1910  C   LEU A 563      57.404  43.136  14.418  1.00  0.00           C  
ATOM   1911  O   LEU A 563      56.400  43.457  13.767  1.00  0.00           O  
ATOM   1912  CB  LEU A 563      56.564  41.003  15.539  1.00  0.00           C  
ATOM   1913  CG  LEU A 563      56.284  41.295  17.021  1.00  0.00           C  
ATOM   1914  CD1 LEU A 563      55.283  40.261  17.531  1.00  0.00           C  
ATOM   1915  CD2 LEU A 563      57.561  41.228  17.857  1.00  0.00           C  
ATOM   1916  N   ARG A 564      58.296  44.018  14.861  1.00  0.00           N  
ATOM   1917  CA  ARG A 564      58.150  45.445  14.621  1.00  0.00           C  
ATOM   1918  C   ARG A 564      59.356  45.981  13.837  1.00  0.00           C  
ATOM   1919  O   ARG A 564      60.278  46.575  14.402  1.00  0.00           O  
ATOM   1920  CB  ARG A 564      58.016  46.166  15.962  1.00  0.00           C  
ATOM   1921  CG  ARG A 564      56.962  45.560  16.871  1.00  0.00           C  
ATOM   1922  CD  ARG A 564      56.939  46.240  18.227  1.00  0.00           C  
ATOM   1923  NE  ARG A 564      56.527  47.635  18.126  1.00  0.00           N  
ATOM   1924  CZ  ARG A 564      56.398  48.454  19.164  1.00  0.00           C  
ATOM   1925  NH1 ARG A 564      56.651  48.023  20.396  1.00  0.00           N  
ATOM   1926  NH2 ARG A 564      56.006  49.705  18.968  1.00  0.00           N  
ATOM   1927  N   PRO A 565      59.362  45.762  12.512  1.00  0.00           N  
ATOM   1928  CA  PRO A 565      60.440  46.212  11.622  1.00  0.00           C  
ATOM   1929  C   PRO A 565      60.703  47.705  11.758  1.00  0.00           C  
ATOM   1930  O   PRO A 565      61.772  48.197  11.399  1.00  0.00           O  
ATOM   1931  CB  PRO A 565      59.912  45.858  10.236  1.00  0.00           C  
ATOM   1932  CG  PRO A 565      59.120  44.615  10.503  1.00  0.00           C  
ATOM   1933  CD  PRO A 565      58.370  44.965  11.768  1.00  0.00           C  
ATOM   1934  N   GLU A 566      59.711  48.421  12.277  1.00  0.00           N  
ATOM   1935  CA  GLU A 566      59.817  49.861  12.453  1.00  0.00           C  
ATOM   1936  C   GLU A 566      60.792  50.292  13.553  1.00  0.00           C  
ATOM   1937  O   GLU A 566      61.400  51.362  13.466  1.00  0.00           O  
ATOM   1938  CB  GLU A 566      58.420  50.471  12.690  1.00  0.00           C  
ATOM   1939  CG  GLU A 566      57.288  49.494  13.086  1.00  0.00           C  
ATOM   1940  CD  GLU A 566      57.366  48.999  14.537  1.00  0.00           C  
ATOM   1941  OE1 GLU A 566      56.295  48.747  15.141  1.00  0.00           O  
ATOM   1942  OE2 GLU A 566      58.488  48.848  15.071  1.00  0.00           O  
ATOM   1943  N   THR A 567      60.962  49.452  14.571  1.00  0.00           N  
ATOM   1944  CA  THR A 567      61.846  49.781  15.687  1.00  0.00           C  
ATOM   1945  C   THR A 567      63.331  49.856  15.313  1.00  0.00           C  
ATOM   1946  O   THR A 567      64.155  50.276  16.130  1.00  0.00           O  
ATOM   1947  CB  THR A 567      61.648  48.796  16.870  1.00  0.00           C  
ATOM   1948  OG1 THR A 567      61.059  47.580  16.395  1.00  0.00           O  
ATOM   1949  CG2 THR A 567      60.751  49.411  17.933  1.00  0.00           C  
ATOM   1950  N   VAL A 568      63.676  49.455  14.090  1.00  0.00           N  
ATOM   1951  CA  VAL A 568      65.073  49.489  13.654  1.00  0.00           C  
ATOM   1952  C   VAL A 568      65.717  50.837  13.909  1.00  0.00           C  
ATOM   1953  O   VAL A 568      66.785  50.919  14.525  1.00  0.00           O  
ATOM   1954  CB  VAL A 568      65.241  49.200  12.152  1.00  0.00           C  
ATOM   1955  CG1 VAL A 568      65.091  47.733  11.899  1.00  0.00           C  
ATOM   1956  CG2 VAL A 568      64.233  49.995  11.347  1.00  0.00           C  
ATOM   1957  N   TYR A 569      65.060  51.892  13.435  1.00  0.00           N  
ATOM   1958  CA  TYR A 569      65.573  53.242  13.597  1.00  0.00           C  
ATOM   1959  C   TYR A 569      65.648  53.677  15.058  1.00  0.00           C  
ATOM   1960  O   TYR A 569      65.993  54.820  15.349  1.00  0.00           O  
ATOM   1961  CB  TYR A 569      64.723  54.214  12.789  1.00  0.00           C  
ATOM   1962  CG  TYR A 569      64.726  53.926  11.302  1.00  0.00           C  
ATOM   1963  CD1 TYR A 569      63.616  53.355  10.679  1.00  0.00           C  
ATOM   1964  CD2 TYR A 569      65.833  54.231  10.513  1.00  0.00           C  
ATOM   1965  CE1 TYR A 569      63.608  53.100   9.305  1.00  0.00           C  
ATOM   1966  CE2 TYR A 569      65.835  53.979   9.139  1.00  0.00           C  
ATOM   1967  CZ  TYR A 569      64.718  53.414   8.544  1.00  0.00           C  
ATOM   1968  OH  TYR A 569      64.706  53.165   7.189  1.00  0.00           O  
ATOM   1969  N   GLY A 570      65.342  52.758  15.972  1.00  0.00           N  
ATOM   1970  CA  GLY A 570      65.380  53.071  17.394  1.00  0.00           C  
ATOM   1971  C   GLY A 570      66.226  52.109  18.208  1.00  0.00           C  
ATOM   1972  O   GLY A 570      66.137  52.058  19.437  1.00  0.00           O  
ATOM   1973  N   VAL A 571      67.055  51.341  17.516  1.00  0.00           N  
ATOM   1974  CA  VAL A 571      67.921  50.379  18.179  1.00  0.00           C  
ATOM   1975  C   VAL A 571      68.898  51.104  19.125  1.00  0.00           C  
ATOM   1976  O   VAL A 571      69.627  52.009  18.713  1.00  0.00           O  
ATOM   1977  CB  VAL A 571      68.718  49.545  17.140  1.00  0.00           C  
ATOM   1978  CG1 VAL A 571      69.863  50.376  16.543  1.00  0.00           C  
ATOM   1979  CG2 VAL A 571      69.231  48.272  17.794  1.00  0.00           C  
ATOM   1980  N   THR A 572      68.917  50.698  20.389  1.00  0.00           N  
ATOM   1981  CA  THR A 572      69.792  51.332  21.366  1.00  0.00           C  
ATOM   1982  C   THR A 572      70.776  50.363  22.017  1.00  0.00           C  
ATOM   1983  O   THR A 572      71.536  50.751  22.906  1.00  0.00           O  
ATOM   1984  CB  THR A 572      68.985  52.041  22.464  1.00  0.00           C  
ATOM   1985  OG1 THR A 572      68.872  51.189  23.610  1.00  0.00           O  
ATOM   1986  CG2 THR A 572      67.595  52.396  21.943  1.00  0.00           C  
ATOM   1987  N   ASN A 573      70.740  49.105  21.578  1.00  0.00           N  
ATOM   1988  CA  ASN A 573      71.621  48.044  22.078  1.00  0.00           C  
ATOM   1989  C   ASN A 573      71.038  46.686  21.695  1.00  0.00           C  
ATOM   1990  O   ASN A 573      69.900  46.606  21.233  1.00  0.00           O  
ATOM   1991  CB  ASN A 573      71.790  48.127  23.611  1.00  0.00           C  
ATOM   1992  CG  ASN A 573      70.527  47.750  24.379  1.00  0.00           C  
ATOM   1993  OD1 ASN A 573      70.300  46.579  24.700  1.00  0.00           O  
ATOM   1994  ND2 ASN A 573      69.706  48.745  24.683  1.00  0.00           N  
ATOM   1995  N   MET A 574      71.821  45.625  21.868  1.00  0.00           N  
ATOM   1996  CA  MET A 574      71.360  44.282  21.538  1.00  0.00           C  
ATOM   1997  C   MET A 574      71.113  43.470  22.791  1.00  0.00           C  
ATOM   1998  O   MET A 574      71.578  43.820  23.880  1.00  0.00           O  
ATOM   1999  CB  MET A 574      72.357  43.543  20.644  1.00  0.00           C  
ATOM   2000  CG  MET A 574      72.490  44.120  19.246  1.00  0.00           C  
ATOM   2001  SD  MET A 574      71.026  43.947  18.214  1.00  0.00           S  
ATOM   2002  CE  MET A 574      71.504  42.605  17.249  1.00  0.00           C  
ATOM   2003  N   TRP A 575      70.373  42.379  22.620  1.00  0.00           N  
ATOM   2004  CA  TRP A 575      70.027  41.487  23.727  1.00  0.00           C  
ATOM   2005  C   TRP A 575      70.162  40.007  23.407  1.00  0.00           C  
ATOM   2006  O   TRP A 575      69.704  39.534  22.371  1.00  0.00           O  
ATOM   2007  CB  TRP A 575      68.603  41.741  24.188  1.00  0.00           C  
ATOM   2008  CG  TRP A 575      68.516  42.722  25.280  1.00  0.00           C  
ATOM   2009  CD1 TRP A 575      69.340  42.822  26.366  1.00  0.00           C  
ATOM   2010  CD2 TRP A 575      67.480  43.677  25.471  1.00  0.00           C  
ATOM   2011  NE1 TRP A 575      68.870  43.779  27.230  1.00  0.00           N  
ATOM   2012  CE2 TRP A 575      67.726  44.319  26.706  1.00  0.00           C  
ATOM   2013  CE3 TRP A 575      66.357  44.047  24.724  1.00  0.00           C  
ATOM   2014  CZ2 TRP A 575      66.891  45.307  27.209  1.00  0.00           C  
ATOM   2015  CZ3 TRP A 575      65.529  45.023  25.222  1.00  0.00           C  
ATOM   2016  CH2 TRP A 575      65.799  45.645  26.456  1.00  0.00           C  
ATOM   2017  N   VAL A 576      70.804  39.286  24.313  1.00  0.00           N  
ATOM   2018  CA  VAL A 576      70.981  37.855  24.165  1.00  0.00           C  
ATOM   2019  C   VAL A 576      70.764  37.284  25.547  1.00  0.00           C  
ATOM   2020  O   VAL A 576      70.329  37.996  26.451  1.00  0.00           O  
ATOM   2021  CB  VAL A 576      72.385  37.474  23.684  1.00  0.00           C  
ATOM   2022  CG1 VAL A 576      72.747  38.303  22.476  1.00  0.00           C  
ATOM   2023  CG2 VAL A 576      73.391  37.639  24.808  1.00  0.00           C  
ATOM   2024  N   ASN A 577      71.076  36.011  25.725  1.00  0.00           N  
ATOM   2025  CA  ASN A 577      70.859  35.409  27.022  1.00  0.00           C  
ATOM   2026  C   ASN A 577      72.093  34.670  27.487  1.00  0.00           C  
ATOM   2027  O   ASN A 577      72.486  33.666  26.888  1.00  0.00           O  
ATOM   2028  CB  ASN A 577      69.680  34.432  26.954  1.00  0.00           C  
ATOM   2029  CG  ASN A 577      68.837  34.429  28.225  1.00  0.00           C  
ATOM   2030  OD1 ASN A 577      69.365  34.438  29.340  1.00  0.00           O  
ATOM   2031  ND2 ASN A 577      67.515  34.399  28.059  1.00  0.00           N  
ATOM   2032  N   PRO A 578      72.731  35.169  28.561  1.00  0.00           N  
ATOM   2033  CA  PRO A 578      73.935  34.523  29.099  1.00  0.00           C  
ATOM   2034  C   PRO A 578      73.671  33.036  29.371  1.00  0.00           C  
ATOM   2035  O   PRO A 578      74.400  32.170  28.897  1.00  0.00           O  
ATOM   2036  CB  PRO A 578      74.219  35.340  30.359  1.00  0.00           C  
ATOM   2037  CG  PRO A 578      73.824  36.754  29.908  1.00  0.00           C  
ATOM   2038  CD  PRO A 578      72.518  36.507  29.161  1.00  0.00           C  
ATOM   2039  N   ASN A 579      72.609  32.761  30.123  1.00  0.00           N  
ATOM   2040  CA  ASN A 579      72.215  31.403  30.475  1.00  0.00           C  
ATOM   2041  C   ASN A 579      72.177  30.464  29.266  1.00  0.00           C  
ATOM   2042  O   ASN A 579      73.027  29.577  29.124  1.00  0.00           O  
ATOM   2043  CB  ASN A 579      70.848  31.445  31.190  1.00  0.00           C  
ATOM   2044  CG  ASN A 579      70.036  30.168  31.006  1.00  0.00           C  
ATOM   2045  OD1 ASN A 579      69.346  29.996  29.991  1.00  0.00           O  
ATOM   2046  ND2 ASN A 579      70.116  29.264  31.985  1.00  0.00           N  
ATOM   2047  N   ALA A 580      71.184  30.653  28.403  1.00  0.00           N  
ATOM   2048  CA  ALA A 580      71.038  29.811  27.223  1.00  0.00           C  
ATOM   2049  C   ALA A 580      72.267  29.921  26.336  1.00  0.00           C  
ATOM   2050  O   ALA A 580      73.007  30.896  26.413  1.00  0.00           O  
ATOM   2051  CB  ALA A 580      69.783  30.197  26.454  1.00  0.00           C  
ATOM   2052  N   THR A 581      72.474  28.916  25.494  1.00  0.00           N  
ATOM   2053  CA  THR A 581      73.619  28.885  24.591  1.00  0.00           C  
ATOM   2054  C   THR A 581      73.203  29.249  23.164  1.00  0.00           C  
ATOM   2055  O   THR A 581      72.012  29.317  22.857  1.00  0.00           O  
ATOM   2056  CB  THR A 581      74.281  27.473  24.609  1.00  0.00           C  
ATOM   2057  OG1 THR A 581      73.658  26.623  23.638  1.00  0.00           O  
ATOM   2058  CG2 THR A 581      74.121  26.836  25.990  1.00  0.00           C  
ATOM   2059  N   TYR A 582      74.185  29.503  22.303  1.00  0.00           N  
ATOM   2060  CA  TYR A 582      73.916  29.825  20.905  1.00  0.00           C  
ATOM   2061  C   TYR A 582      74.984  29.135  20.072  1.00  0.00           C  
ATOM   2062  O   TYR A 582      75.739  28.316  20.595  1.00  0.00           O  
ATOM   2063  CB  TYR A 582      73.937  31.335  20.655  1.00  0.00           C  
ATOM   2064  CG  TYR A 582      72.907  32.125  21.440  1.00  0.00           C  
ATOM   2065  CD1 TYR A 582      73.004  32.242  22.829  1.00  0.00           C  
ATOM   2066  CD2 TYR A 582      71.865  32.799  20.793  1.00  0.00           C  
ATOM   2067  CE1 TYR A 582      72.097  33.015  23.561  1.00  0.00           C  
ATOM   2068  CE2 TYR A 582      70.949  33.578  21.520  1.00  0.00           C  
ATOM   2069  CZ  TYR A 582      71.083  33.678  22.903  1.00  0.00           C  
ATOM   2070  OH  TYR A 582      70.231  34.458  23.636  1.00  0.00           O  
ATOM   2071  N   VAL A 583      75.053  29.465  18.784  1.00  0.00           N  
ATOM   2072  CA  VAL A 583      76.048  28.861  17.894  1.00  0.00           C  
ATOM   2073  C   VAL A 583      76.436  29.704  16.682  1.00  0.00           C  
ATOM   2074  O   VAL A 583      75.760  30.665  16.315  1.00  0.00           O  
ATOM   2075  CB  VAL A 583      75.567  27.503  17.334  1.00  0.00           C  
ATOM   2076  CG1 VAL A 583      75.714  26.422  18.381  1.00  0.00           C  
ATOM   2077  CG2 VAL A 583      74.119  27.619  16.864  1.00  0.00           C  
ATOM   2078  N   LYS A 584      77.540  29.310  16.062  1.00  0.00           N  
ATOM   2079  CA  LYS A 584      78.046  29.971  14.874  1.00  0.00           C  
ATOM   2080  C   LYS A 584      77.952  28.904  13.813  1.00  0.00           C  
ATOM   2081  O   LYS A 584      78.240  27.749  14.089  1.00  0.00           O  
ATOM   2082  CB  LYS A 584      79.512  30.368  15.089  1.00  0.00           C  
ATOM   2083  CG  LYS A 584      80.213  31.028  13.905  1.00  0.00           C  
ATOM   2084  CD  LYS A 584      81.710  31.227  14.206  1.00  0.00           C  
ATOM   2085  CE  LYS A 584      82.458  31.913  13.050  1.00  0.00           C  
ATOM   2086  NZ  LYS A 584      83.938  31.967  13.261  1.00  0.00           N  
ATOM   2087  N   ALA A 585      77.544  29.279  12.609  1.00  0.00           N  
ATOM   2088  CA  ALA A 585      77.427  28.308  11.535  1.00  0.00           C  
ATOM   2089  C   ALA A 585      77.205  28.979  10.202  1.00  0.00           C  
ATOM   2090  O   ALA A 585      76.858  30.153  10.136  1.00  0.00           O  
ATOM   2091  CB  ALA A 585      76.288  27.341  11.820  1.00  0.00           C  
ATOM   2092  N   LYS A 586      77.421  28.226   9.135  1.00  0.00           N  
ATOM   2093  CA  LYS A 586      77.210  28.750   7.803  1.00  0.00           C  
ATOM   2094  C   LYS A 586      75.740  28.486   7.508  1.00  0.00           C  
ATOM   2095  O   LYS A 586      75.192  27.483   7.959  1.00  0.00           O  
ATOM   2096  CB  LYS A 586      78.101  28.018   6.805  1.00  0.00           C  
ATOM   2097  CG  LYS A 586      79.567  28.041   7.187  1.00  0.00           C  
ATOM   2098  CD  LYS A 586      80.426  27.328   6.153  1.00  0.00           C  
ATOM   2099  CE  LYS A 586      81.916  27.400   6.512  1.00  0.00           C  
ATOM   2100  NZ  LYS A 586      82.270  26.698   7.790  1.00  0.00           N  
ATOM   2101  N   VAL A 587      75.101  29.391   6.773  1.00  0.00           N  
ATOM   2102  CA  VAL A 587      73.692  29.246   6.419  1.00  0.00           C  
ATOM   2103  C   VAL A 587      73.565  29.514   4.928  1.00  0.00           C  
ATOM   2104  O   VAL A 587      73.668  30.654   4.480  1.00  0.00           O  
ATOM   2105  CB  VAL A 587      72.822  30.262   7.183  1.00  0.00           C  
ATOM   2106  CG1 VAL A 587      71.387  30.141   6.753  1.00  0.00           C  
ATOM   2107  CG2 VAL A 587      72.923  30.022   8.667  1.00  0.00           C  
ATOM   2108  N   ARG A 588      73.327  28.458   4.162  1.00  0.00           N  
ATOM   2109  CA  ARG A 588      73.237  28.581   2.716  1.00  0.00           C  
ATOM   2110  C   ARG A 588      71.804  28.561   2.198  1.00  0.00           C  
ATOM   2111  O   ARG A 588      70.953  27.841   2.718  1.00  0.00           O  
ATOM   2112  CB  ARG A 588      74.040  27.448   2.079  1.00  0.00           C  
ATOM   2113  CG  ARG A 588      75.317  27.152   2.852  1.00  0.00           C  
ATOM   2114  CD  ARG A 588      75.988  25.847   2.446  1.00  0.00           C  
ATOM   2115  NE  ARG A 588      77.034  25.485   3.403  1.00  0.00           N  
ATOM   2116  CZ  ARG A 588      77.785  24.391   3.323  1.00  0.00           C  
ATOM   2117  NH1 ARG A 588      77.610  23.536   2.320  1.00  0.00           N  
ATOM   2118  NH2 ARG A 588      78.708  24.150   4.251  1.00  0.00           N  
ATOM   2119  N   ARG A 589      71.539  29.372   1.181  1.00  0.00           N  
ATOM   2120  CA  ARG A 589      70.215  29.420   0.574  1.00  0.00           C  
ATOM   2121  C   ARG A 589      70.390  28.994  -0.873  1.00  0.00           C  
ATOM   2122  O   ARG A 589      71.161  28.077  -1.163  1.00  0.00           O  
ATOM   2123  CB  ARG A 589      69.632  30.828   0.601  1.00  0.00           C  
ATOM   2124  CG  ARG A 589      68.113  30.844   0.443  1.00  0.00           C  
ATOM   2125  CD  ARG A 589      67.464  30.191   1.665  1.00  0.00           C  
ATOM   2126  NE  ARG A 589      66.010  30.322   1.696  1.00  0.00           N  
ATOM   2127  CZ  ARG A 589      65.295  30.404   2.815  1.00  0.00           C  
ATOM   2128  NH1 ARG A 589      65.895  30.377   3.995  1.00  0.00           N  
ATOM   2129  NH2 ARG A 589      63.978  30.506   2.756  1.00  0.00           N  
ATOM   2130  N   LYS A 590      69.684  29.665  -1.779  1.00  0.00           N  
ATOM   2131  CA  LYS A 590      69.780  29.352  -3.198  1.00  0.00           C  
ATOM   2132  C   LYS A 590      71.255  29.145  -3.534  1.00  0.00           C  
ATOM   2133  O   LYS A 590      71.656  28.063  -3.963  1.00  0.00           O  
ATOM   2134  CB  LYS A 590      69.226  30.511  -4.044  1.00  0.00           C  
ATOM   2135  CG  LYS A 590      67.756  30.885  -3.795  1.00  0.00           C  
ATOM   2136  CD  LYS A 590      67.310  32.004  -4.745  1.00  0.00           C  
ATOM   2137  CE  LYS A 590      65.821  32.295  -4.638  1.00  0.00           C  
ATOM   2138  NZ  LYS A 590      65.380  33.316  -5.633  1.00  0.00           N  
ATOM   2139  N   ASP A 591      72.056  30.186  -3.315  1.00  0.00           N  
ATOM   2140  CA  ASP A 591      73.493  30.133  -3.570  1.00  0.00           C  
ATOM   2141  C   ASP A 591      74.250  30.952  -2.527  1.00  0.00           C  
ATOM   2142  O   ASP A 591      75.282  30.516  -1.998  1.00  0.00           O  
ATOM   2143  CB  ASP A 591      73.772  30.705  -4.960  1.00  0.00           C  
ATOM   2144  CG  ASP A 591      75.241  30.712  -5.305  1.00  0.00           C  
ATOM   2145  OD1 ASP A 591      76.040  31.277  -4.528  1.00  0.00           O  
ATOM   2146  OD2 ASP A 591      75.592  30.153  -6.363  1.00  0.00           O  
ATOM   2147  N   LYS A 592      73.728  32.144  -2.251  1.00  0.00           N  
ATOM   2148  CA  LYS A 592      74.312  33.055  -1.279  1.00  0.00           C  
ATOM   2149  C   LYS A 592      74.625  32.305   0.021  1.00  0.00           C  
ATOM   2150  O   LYS A 592      73.802  31.535   0.517  1.00  0.00           O  
ATOM   2151  CB  LYS A 592      73.341  34.212  -0.996  1.00  0.00           C  
ATOM   2152  CG  LYS A 592      73.918  35.353  -0.150  1.00  0.00           C  
ATOM   2153  CD  LYS A 592      72.868  36.445   0.119  1.00  0.00           C  
ATOM   2154  CE  LYS A 592      73.443  37.650   0.890  1.00  0.00           C  
ATOM   2155  NZ  LYS A 592      72.401  38.673   1.226  1.00  0.00           N  
ATOM   2156  N   GLU A 593      75.822  32.515   0.558  1.00  0.00           N  
ATOM   2157  CA  GLU A 593      76.216  31.871   1.805  1.00  0.00           C  
ATOM   2158  C   GLU A 593      76.651  32.918   2.821  1.00  0.00           C  
ATOM   2159  O   GLU A 593      77.371  33.866   2.490  1.00  0.00           O  
ATOM   2160  CB  GLU A 593      77.350  30.856   1.598  1.00  0.00           C  
ATOM   2161  CG  GLU A 593      77.730  30.100   2.892  1.00  0.00           C  
ATOM   2162  CD  GLU A 593      78.804  29.016   2.706  1.00  0.00           C  
ATOM   2163  OE1 GLU A 593      79.135  28.325   3.699  1.00  0.00           O  
ATOM   2164  OE2 GLU A 593      79.320  28.851   1.578  1.00  0.00           O  
ATOM   2165  N   GLU A 594      76.199  32.748   4.058  1.00  0.00           N  
ATOM   2166  CA  GLU A 594      76.540  33.666   5.136  1.00  0.00           C  
ATOM   2167  C   GLU A 594      76.922  32.846   6.364  1.00  0.00           C  
ATOM   2168  O   GLU A 594      76.831  31.622   6.352  1.00  0.00           O  
ATOM   2169  CB  GLU A 594      75.346  34.579   5.476  1.00  0.00           C  
ATOM   2170  CG  GLU A 594      74.971  35.615   4.398  1.00  0.00           C  
ATOM   2171  CD  GLU A 594      73.775  36.491   4.801  1.00  0.00           C  
ATOM   2172  OE1 GLU A 594      73.470  37.491   4.100  1.00  0.00           O  
ATOM   2173  OE2 GLU A 594      73.134  36.170   5.825  1.00  0.00           O  
ATOM   2174  N   THR A 595      77.361  33.522   7.417  1.00  0.00           N  
ATOM   2175  CA  THR A 595      77.749  32.848   8.648  1.00  0.00           C  
ATOM   2176  C   THR A 595      76.973  33.525   9.766  1.00  0.00           C  
ATOM   2177  O   THR A 595      77.171  34.707  10.033  1.00  0.00           O  
ATOM   2178  CB  THR A 595      79.263  33.036   8.911  1.00  0.00           C  
ATOM   2179  OG1 THR A 595      80.019  32.615   7.763  1.00  0.00           O  
ATOM   2180  CG2 THR A 595      79.692  32.236  10.128  1.00  0.00           C  
ATOM   2181  N   TRP A 596      76.087  32.777  10.414  1.00  0.00           N  
ATOM   2182  CA  TRP A 596      75.263  33.343  11.466  1.00  0.00           C  
ATOM   2183  C   TRP A 596      75.544  32.832  12.863  1.00  0.00           C  
ATOM   2184  O   TRP A 596      76.070  31.740  13.064  1.00  0.00           O  
ATOM   2185  CB  TRP A 596      73.792  33.095  11.163  1.00  0.00           C  
ATOM   2186  CG  TRP A 596      73.309  33.614   9.846  1.00  0.00           C  
ATOM   2187  CD1 TRP A 596      74.058  34.143   8.830  1.00  0.00           C  
ATOM   2188  CD2 TRP A 596      71.953  33.618   9.391  1.00  0.00           C  
ATOM   2189  NE1 TRP A 596      73.250  34.475   7.770  1.00  0.00           N  
ATOM   2190  CE2 TRP A 596      71.951  34.164   8.086  1.00  0.00           C  
ATOM   2191  CE3 TRP A 596      70.733  33.211   9.959  1.00  0.00           C  
ATOM   2192  CZ2 TRP A 596      70.772  34.313   7.340  1.00  0.00           C  
ATOM   2193  CZ3 TRP A 596      69.568  33.359   9.217  1.00  0.00           C  
ATOM   2194  CH2 TRP A 596      69.598  33.905   7.923  1.00  0.00           C  
ATOM   2195  N   ILE A 597      75.160  33.659  13.826  1.00  0.00           N  
ATOM   2196  CA  ILE A 597      75.305  33.357  15.238  1.00  0.00           C  
ATOM   2197  C   ILE A 597      73.937  33.548  15.865  1.00  0.00           C  
ATOM   2198  O   ILE A 597      73.510  34.682  16.087  1.00  0.00           O  
ATOM   2199  CB  ILE A 597      76.321  34.309  15.927  1.00  0.00           C  
ATOM   2200  CG1 ILE A 597      77.742  33.794  15.690  1.00  0.00           C  
ATOM   2201  CG2 ILE A 597      76.023  34.422  17.424  1.00  0.00           C  
ATOM   2202  CD1 ILE A 597      78.799  34.494  16.496  1.00  0.00           C  
ATOM   2203  N   VAL A 598      73.253  32.434  16.126  1.00  0.00           N  
ATOM   2204  CA  VAL A 598      71.921  32.453  16.726  1.00  0.00           C  
ATOM   2205  C   VAL A 598      71.738  31.284  17.685  1.00  0.00           C  
ATOM   2206  O   VAL A 598      72.656  30.496  17.898  1.00  0.00           O  
ATOM   2207  CB  VAL A 598      70.835  32.376  15.639  1.00  0.00           C  
ATOM   2208  CG1 VAL A 598      71.067  33.459  14.582  1.00  0.00           C  
ATOM   2209  CG2 VAL A 598      70.863  31.016  14.993  1.00  0.00           C  
ATOM   2210  N   SER A 599      70.540  31.179  18.252  1.00  0.00           N  
ATOM   2211  CA  SER A 599      70.214  30.118  19.203  1.00  0.00           C  
ATOM   2212  C   SER A 599      70.352  28.696  18.622  1.00  0.00           C  
ATOM   2213  O   SER A 599      69.986  28.438  17.469  1.00  0.00           O  
ATOM   2214  CB  SER A 599      68.778  30.309  19.720  1.00  0.00           C  
ATOM   2215  OG  SER A 599      68.558  31.617  20.223  1.00  0.00           O  
ATOM   2216  N   LYS A 600      70.880  27.777  19.430  1.00  0.00           N  
ATOM   2217  CA  LYS A 600      71.050  26.395  19.002  1.00  0.00           C  
ATOM   2218  C   LYS A 600      69.718  25.930  18.410  1.00  0.00           C  
ATOM   2219  O   LYS A 600      69.640  25.553  17.232  1.00  0.00           O  
ATOM   2220  CB  LYS A 600      71.434  25.528  20.207  1.00  0.00           C  
ATOM   2221  CG  LYS A 600      71.955  24.142  19.852  1.00  0.00           C  
ATOM   2222  CD  LYS A 600      72.479  23.417  21.087  1.00  0.00           C  
ATOM   2223  CE  LYS A 600      73.200  22.126  20.714  1.00  0.00           C  
ATOM   2224  NZ  LYS A 600      72.312  21.141  20.035  1.00  0.00           N  
ATOM   2225  N   GLU A 601      68.674  25.972  19.234  1.00  0.00           N  
ATOM   2226  CA  GLU A 601      67.347  25.576  18.796  1.00  0.00           C  
ATOM   2227  C   GLU A 601      66.965  26.395  17.576  1.00  0.00           C  
ATOM   2228  O   GLU A 601      66.318  25.880  16.657  1.00  0.00           O  
ATOM   2229  CB  GLU A 601      66.341  25.819  19.923  1.00  0.00           C  
ATOM   2230  CG  GLU A 601      66.505  27.159  20.648  1.00  0.00           C  
ATOM   2231  CD  GLU A 601      67.677  27.185  21.636  1.00  0.00           C  
ATOM   2232  OE1 GLU A 601      68.842  27.058  21.209  1.00  0.00           O  
ATOM   2233  OE2 GLU A 601      67.432  27.336  22.853  1.00  0.00           O  
ATOM   2234  N   ALA A 602      67.374  27.665  17.567  1.00  0.00           N  
ATOM   2235  CA  ALA A 602      67.085  28.564  16.451  1.00  0.00           C  
ATOM   2236  C   ALA A 602      67.758  28.030  15.188  1.00  0.00           C  
ATOM   2237  O   ALA A 602      67.335  28.331  14.071  1.00  0.00           O  
ATOM   2238  CB  ALA A 602      67.573  29.965  16.764  1.00  0.00           C  
ATOM   2239  N   ALA A 603      68.814  27.246  15.370  1.00  0.00           N  
ATOM   2240  CA  ALA A 603      69.496  26.653  14.235  1.00  0.00           C  
ATOM   2241  C   ALA A 603      68.525  25.598  13.752  1.00  0.00           C  
ATOM   2242  O   ALA A 603      68.122  25.572  12.585  1.00  0.00           O  
ATOM   2243  CB  ALA A 603      70.791  25.995  14.682  1.00  0.00           C  
ATOM   2244  N   TYR A 604      68.146  24.736  14.689  1.00  0.00           N  
ATOM   2245  CA  TYR A 604      67.216  23.646  14.434  1.00  0.00           C  
ATOM   2246  C   TYR A 604      66.089  24.101  13.503  1.00  0.00           C  
ATOM   2247  O   TYR A 604      66.056  23.731  12.327  1.00  0.00           O  
ATOM   2248  CB  TYR A 604      66.639  23.191  15.791  1.00  0.00           C  
ATOM   2249  CG  TYR A 604      65.918  21.843  15.866  1.00  0.00           C  
ATOM   2250  CD1 TYR A 604      65.118  21.532  16.977  1.00  0.00           C  
ATOM   2251  CD2 TYR A 604      66.050  20.874  14.864  1.00  0.00           C  
ATOM   2252  CE1 TYR A 604      64.465  20.300  17.090  1.00  0.00           C  
ATOM   2253  CE2 TYR A 604      65.400  19.627  14.970  1.00  0.00           C  
ATOM   2254  CZ  TYR A 604      64.608  19.353  16.086  1.00  0.00           C  
ATOM   2255  OH  TYR A 604      63.945  18.147  16.196  1.00  0.00           O  
ATOM   2256  N   LYS A 605      65.180  24.913  14.035  1.00  0.00           N  
ATOM   2257  CA  LYS A 605      64.043  25.417  13.268  1.00  0.00           C  
ATOM   2258  C   LYS A 605      64.442  25.863  11.864  1.00  0.00           C  
ATOM   2259  O   LYS A 605      63.808  25.498  10.874  1.00  0.00           O  
ATOM   2260  CB  LYS A 605      63.428  26.628  13.991  1.00  0.00           C  
ATOM   2261  CG  LYS A 605      62.961  26.397  15.437  1.00  0.00           C  
ATOM   2262  CD  LYS A 605      62.607  27.731  16.116  1.00  0.00           C  
ATOM   2263  CE  LYS A 605      61.839  27.568  17.437  1.00  0.00           C  
ATOM   2264  NZ  LYS A 605      62.563  26.880  18.536  1.00  0.00           N  
ATOM   2265  N   LEU A 606      65.503  26.655  11.790  1.00  0.00           N  
ATOM   2266  CA  LEU A 606      65.989  27.180  10.523  1.00  0.00           C  
ATOM   2267  C   LEU A 606      66.495  26.104   9.574  1.00  0.00           C  
ATOM   2268  O   LEU A 606      66.429  26.273   8.350  1.00  0.00           O  
ATOM   2269  CB  LEU A 606      67.069  28.231  10.785  1.00  0.00           C  
ATOM   2270  CG  LEU A 606      66.538  29.469  11.516  1.00  0.00           C  
ATOM   2271  CD1 LEU A 606      67.687  30.260  12.095  1.00  0.00           C  
ATOM   2272  CD2 LEU A 606      65.711  30.316  10.560  1.00  0.00           C  
ATOM   2273  N   SER A 607      66.995  25.002  10.132  1.00  0.00           N  
ATOM   2274  CA  SER A 607      67.497  23.892   9.317  1.00  0.00           C  
ATOM   2275  C   SER A 607      66.381  23.392   8.392  1.00  0.00           C  
ATOM   2276  O   SER A 607      66.635  22.876   7.297  1.00  0.00           O  
ATOM   2277  CB  SER A 607      67.956  22.753  10.228  1.00  0.00           C  
ATOM   2278  OG  SER A 607      68.317  21.618   9.466  1.00  0.00           O  
ATOM   2279  N   PHE A 608      65.142  23.557   8.849  1.00  0.00           N  
ATOM   2280  CA  PHE A 608      63.986  23.154   8.073  1.00  0.00           C  
ATOM   2281  C   PHE A 608      63.549  24.322   7.219  1.00  0.00           C  
ATOM   2282  O   PHE A 608      63.123  24.137   6.083  1.00  0.00           O  
ATOM   2283  CB  PHE A 608      62.797  22.785   8.958  1.00  0.00           C  
ATOM   2284  CG  PHE A 608      63.140  21.913  10.123  1.00  0.00           C  
ATOM   2285  CD1 PHE A 608      63.791  22.440  11.235  1.00  0.00           C  
ATOM   2286  CD2 PHE A 608      62.762  20.576  10.137  1.00  0.00           C  
ATOM   2287  CE1 PHE A 608      64.054  21.651  12.347  1.00  0.00           C  
ATOM   2288  CE2 PHE A 608      63.020  19.776  11.242  1.00  0.00           C  
ATOM   2289  CZ  PHE A 608      63.665  20.315  12.350  1.00  0.00           C  
ATOM   2290  N   GLN A 609      63.661  25.526   7.774  1.00  0.00           N  
ATOM   2291  CA  GLN A 609      63.237  26.742   7.090  1.00  0.00           C  
ATOM   2292  C   GLN A 609      63.850  27.025   5.712  1.00  0.00           C  
ATOM   2293  O   GLN A 609      63.956  28.176   5.289  1.00  0.00           O  
ATOM   2294  CB  GLN A 609      63.428  27.940   8.025  1.00  0.00           C  
ATOM   2295  CG  GLN A 609      62.607  27.848   9.326  1.00  0.00           C  
ATOM   2296  CD  GLN A 609      61.516  28.916   9.450  1.00  0.00           C  
ATOM   2297  OE1 GLN A 609      60.848  29.013  10.483  1.00  0.00           O  
ATOM   2298  NE2 GLN A 609      61.338  29.723   8.400  1.00  0.00           N  
ATOM   2299  N   ASP A 610      64.237  25.964   5.012  1.00  0.00           N  
ATOM   2300  CA  ASP A 610      64.799  26.064   3.671  1.00  0.00           C  
ATOM   2301  C   ASP A 610      66.179  26.714   3.598  1.00  0.00           C  
ATOM   2302  O   ASP A 610      66.398  27.642   2.821  1.00  0.00           O  
ATOM   2303  CB  ASP A 610      63.838  26.799   2.727  1.00  0.00           C  
ATOM   2304  CG  ASP A 610      64.386  26.911   1.310  1.00  0.00           C  
ATOM   2305  OD1 ASP A 610      64.842  25.888   0.762  1.00  0.00           O  
ATOM   2306  OD2 ASP A 610      64.364  28.022   0.739  1.00  0.00           O  
ATOM   2307  N   ARG A 611      67.114  26.207   4.394  1.00  0.00           N  
ATOM   2308  CA  ARG A 611      68.474  26.737   4.429  1.00  0.00           C  
ATOM   2309  C   ARG A 611      69.389  25.709   5.071  1.00  0.00           C  
ATOM   2310  O   ARG A 611      69.113  25.262   6.188  1.00  0.00           O  
ATOM   2311  CB  ARG A 611      68.558  28.081   5.165  1.00  0.00           C  
ATOM   2312  CG  ARG A 611      67.431  28.397   6.128  1.00  0.00           C  
ATOM   2313  CD  ARG A 611      67.410  29.900   6.405  1.00  0.00           C  
ATOM   2314  NE  ARG A 611      66.197  30.328   7.094  1.00  0.00           N  
ATOM   2315  CZ  ARG A 611      65.555  31.461   6.829  1.00  0.00           C  
ATOM   2316  NH1 ARG A 611      66.017  32.272   5.886  1.00  0.00           N  
ATOM   2317  NH2 ARG A 611      64.454  31.783   7.500  1.00  0.00           N  
ATOM   2318  N   GLU A 612      70.465  25.320   4.386  1.00  0.00           N  
ATOM   2319  CA  GLU A 612      71.371  24.348   4.984  1.00  0.00           C  
ATOM   2320  C   GLU A 612      72.159  25.077   6.046  1.00  0.00           C  
ATOM   2321  O   GLU A 612      72.753  26.116   5.784  1.00  0.00           O  
ATOM   2322  CB  GLU A 612      72.342  23.759   3.957  1.00  0.00           C  
ATOM   2323  CG  GLU A 612      73.267  22.688   4.564  1.00  0.00           C  
ATOM   2324  CD  GLU A 612      74.471  22.327   3.690  1.00  0.00           C  
ATOM   2325  OE1 GLU A 612      75.296  21.507   4.144  1.00  0.00           O  
ATOM   2326  OE2 GLU A 612      74.602  22.853   2.561  1.00  0.00           O  
ATOM   2327  N   ILE A 613      72.149  24.525   7.249  1.00  0.00           N  
ATOM   2328  CA  ILE A 613      72.852  25.125   8.360  1.00  0.00           C  
ATOM   2329  C   ILE A 613      73.882  24.158   8.885  1.00  0.00           C  
ATOM   2330  O   ILE A 613      73.563  23.264   9.663  1.00  0.00           O  
ATOM   2331  CB  ILE A 613      71.893  25.481   9.493  1.00  0.00           C  
ATOM   2332  CG1 ILE A 613      70.870  26.497   8.995  1.00  0.00           C  
ATOM   2333  CG2 ILE A 613      72.665  26.036  10.677  1.00  0.00           C  
ATOM   2334  CD1 ILE A 613      69.851  26.884  10.039  1.00  0.00           C  
ATOM   2335  N   GLU A 614      75.122  24.330   8.452  1.00  0.00           N  
ATOM   2336  CA  GLU A 614      76.192  23.465   8.914  1.00  0.00           C  
ATOM   2337  C   GLU A 614      76.839  24.161  10.116  1.00  0.00           C  
ATOM   2338  O   GLU A 614      77.440  25.226   9.983  1.00  0.00           O  
ATOM   2339  CB  GLU A 614      77.212  23.291   7.773  1.00  0.00           C  
ATOM   2340  CG  GLU A 614      77.969  21.956   7.718  1.00  0.00           C  
ATOM   2341  CD  GLU A 614      77.150  20.812   7.105  1.00  0.00           C  
ATOM   2342  OE1 GLU A 614      76.573  21.009   6.014  1.00  0.00           O  
ATOM   2343  OE2 GLU A 614      77.099  19.714   7.708  1.00  0.00           O  
ATOM   2344  N   VAL A 615      76.686  23.561  11.293  1.00  0.00           N  
ATOM   2345  CA  VAL A 615      77.235  24.118  12.524  1.00  0.00           C  
ATOM   2346  C   VAL A 615      78.736  24.353  12.395  1.00  0.00           C  
ATOM   2347  O   VAL A 615      79.362  23.940  11.421  1.00  0.00           O  
ATOM   2348  CB  VAL A 615      77.000  23.178  13.731  1.00  0.00           C  
ATOM   2349  CG1 VAL A 615      77.166  23.953  15.039  1.00  0.00           C  
ATOM   2350  CG2 VAL A 615      75.616  22.530  13.634  1.00  0.00           C  
ATOM   2351  N   ILE A 616      79.307  25.024  13.387  1.00  0.00           N  
ATOM   2352  CA  ILE A 616      80.729  25.327  13.397  1.00  0.00           C  
ATOM   2353  C   ILE A 616      81.219  25.540  14.826  1.00  0.00           C  
ATOM   2354  O   ILE A 616      82.270  25.028  15.209  1.00  0.00           O  
ATOM   2355  CB  ILE A 616      81.016  26.616  12.577  1.00  0.00           C  
ATOM   2356  CG1 ILE A 616      80.884  26.336  11.079  1.00  0.00           C  
ATOM   2357  CG2 ILE A 616      82.395  27.144  12.896  1.00  0.00           C  
ATOM   2358  CD1 ILE A 616      81.805  25.238  10.574  1.00  0.00           C  
ATOM   2359  N   GLU A 617      80.458  26.287  15.617  1.00  0.00           N  
ATOM   2360  CA  GLU A 617      80.866  26.545  16.989  1.00  0.00           C  
ATOM   2361  C   GLU A 617      79.701  26.924  17.901  1.00  0.00           C  
ATOM   2362  O   GLU A 617      78.818  27.696  17.521  1.00  0.00           O  
ATOM   2363  CB  GLU A 617      81.904  27.675  16.968  1.00  0.00           C  
ATOM   2364  CG  GLU A 617      82.787  27.848  18.201  1.00  0.00           C  
ATOM   2365  CD  GLU A 617      83.740  29.033  18.046  1.00  0.00           C  
ATOM   2366  OE1 GLU A 617      84.309  29.194  16.943  1.00  0.00           O  
ATOM   2367  OE2 GLU A 617      83.923  29.797  19.019  1.00  0.00           O  
ATOM   2368  N   GLU A 618      79.710  26.358  19.104  1.00  0.00           N  
ATOM   2369  CA  GLU A 618      78.680  26.631  20.101  1.00  0.00           C  
ATOM   2370  C   GLU A 618      79.241  27.665  21.055  1.00  0.00           C  
ATOM   2371  O   GLU A 618      80.457  27.771  21.211  1.00  0.00           O  
ATOM   2372  CB  GLU A 618      78.332  25.376  20.918  1.00  0.00           C  
ATOM   2373  CG  GLU A 618      77.649  24.247  20.158  1.00  0.00           C  
ATOM   2374  CD  GLU A 618      78.611  23.437  19.313  1.00  0.00           C  
ATOM   2375  OE1 GLU A 618      79.562  22.857  19.886  1.00  0.00           O  
ATOM   2376  OE2 GLU A 618      78.411  23.380  18.079  1.00  0.00           O  
ATOM   2377  N   PHE A 619      78.357  28.421  21.694  1.00  0.00           N  
ATOM   2378  CA  PHE A 619      78.787  29.435  22.642  1.00  0.00           C  
ATOM   2379  C   PHE A 619      78.369  29.043  24.045  1.00  0.00           C  
ATOM   2380  O   PHE A 619      78.125  27.870  24.327  1.00  0.00           O  
ATOM   2381  CB  PHE A 619      78.205  30.809  22.271  1.00  0.00           C  
ATOM   2382  CG  PHE A 619      78.840  31.424  21.048  1.00  0.00           C  
ATOM   2383  CD1 PHE A 619      80.175  31.822  21.067  1.00  0.00           C  
ATOM   2384  CD2 PHE A 619      78.118  31.569  19.866  1.00  0.00           C  
ATOM   2385  CE1 PHE A 619      80.787  32.356  19.919  1.00  0.00           C  
ATOM   2386  CE2 PHE A 619      78.716  32.100  18.713  1.00  0.00           C  
ATOM   2387  CZ  PHE A 619      80.052  32.493  18.740  1.00  0.00           C  
ATOM   2388  N   LYS A 620      78.294  30.031  24.925  1.00  0.00           N  
ATOM   2389  CA  LYS A 620      77.927  29.786  26.306  1.00  0.00           C  
ATOM   2390  C   LYS A 620      76.883  30.813  26.703  1.00  0.00           C  
ATOM   2391  O   LYS A 620      76.274  30.711  27.768  1.00  0.00           O  
ATOM   2392  CB  LYS A 620      79.178  29.852  27.198  1.00  0.00           C  
ATOM   2393  CG  LYS A 620      80.186  28.708  26.936  1.00  0.00           C  
ATOM   2394  CD  LYS A 620      81.473  28.835  27.774  1.00  0.00           C  
ATOM   2395  CE  LYS A 620      82.584  29.638  27.078  1.00  0.00           C  
ATOM   2396  NZ  LYS A 620      83.251  28.895  25.968  1.00  0.00           N  
ATOM   2397  N   GLY A 621      76.685  31.804  25.838  1.00  0.00           N  
ATOM   2398  CA  GLY A 621      75.694  32.827  26.115  1.00  0.00           C  
ATOM   2399  C   GLY A 621      76.237  34.229  26.309  1.00  0.00           C  
ATOM   2400  O   GLY A 621      75.995  35.111  25.487  1.00  0.00           O  
ATOM   2401  N   GLU A 622      76.958  34.436  27.408  1.00  0.00           N  
ATOM   2402  CA  GLU A 622      77.538  35.738  27.723  1.00  0.00           C  
ATOM   2403  C   GLU A 622      78.694  36.041  26.781  1.00  0.00           C  
ATOM   2404  O   GLU A 622      79.165  37.170  26.700  1.00  0.00           O  
ATOM   2405  CB  GLU A 622      78.026  35.769  29.179  1.00  0.00           C  
ATOM   2406  CG  GLU A 622      79.284  34.940  29.482  1.00  0.00           C  
ATOM   2407  CD  GLU A 622      79.133  33.442  29.202  1.00  0.00           C  
ATOM   2408  OE1 GLU A 622      79.148  33.040  28.012  1.00  0.00           O  
ATOM   2409  OE2 GLU A 622      79.001  32.668  30.180  1.00  0.00           O  
ATOM   2410  N   LYS A 623      79.153  35.015  26.076  1.00  0.00           N  
ATOM   2411  CA  LYS A 623      80.242  35.179  25.134  1.00  0.00           C  
ATOM   2412  C   LYS A 623      79.931  36.372  24.251  1.00  0.00           C  
ATOM   2413  O   LYS A 623      80.663  37.358  24.244  1.00  0.00           O  
ATOM   2414  CB  LYS A 623      80.373  33.920  24.286  1.00  0.00           C  
ATOM   2415  CG  LYS A 623      81.029  32.766  25.018  1.00  0.00           C  
ATOM   2416  CD  LYS A 623      82.548  32.814  24.856  1.00  0.00           C  
ATOM   2417  CE  LYS A 623      82.952  32.621  23.389  1.00  0.00           C  
ATOM   2418  NZ  LYS A 623      84.427  32.641  23.178  1.00  0.00           N  
ATOM   2419  N   LEU A 624      78.826  36.282  23.521  1.00  0.00           N  
ATOM   2420  CA  LEU A 624      78.414  37.353  22.626  1.00  0.00           C  
ATOM   2421  C   LEU A 624      78.415  38.700  23.335  1.00  0.00           C  
ATOM   2422  O   LEU A 624      78.577  39.742  22.703  1.00  0.00           O  
ATOM   2423  CB  LEU A 624      77.019  37.069  22.047  1.00  0.00           C  
ATOM   2424  CG  LEU A 624      76.786  35.804  21.204  1.00  0.00           C  
ATOM   2425  CD1 LEU A 624      75.408  35.877  20.551  1.00  0.00           C  
ATOM   2426  CD2 LEU A 624      77.851  35.677  20.127  1.00  0.00           C  
ATOM   2427  N   ILE A 625      78.239  38.682  24.650  1.00  0.00           N  
ATOM   2428  CA  ILE A 625      78.237  39.929  25.397  1.00  0.00           C  
ATOM   2429  C   ILE A 625      79.584  40.623  25.251  1.00  0.00           C  
ATOM   2430  O   ILE A 625      80.641  39.985  25.236  1.00  0.00           O  
ATOM   2431  CB  ILE A 625      77.886  39.721  26.882  1.00  0.00           C  
ATOM   2432  CG1 ILE A 625      76.482  39.126  26.986  1.00  0.00           C  
ATOM   2433  CG2 ILE A 625      77.903  41.056  27.620  1.00  0.00           C  
ATOM   2434  CD1 ILE A 625      75.434  39.937  26.242  1.00  0.00           C  
ATOM   2435  N   GLY A 626      79.535  41.942  25.139  1.00  0.00           N  
ATOM   2436  CA  GLY A 626      80.752  42.697  24.976  1.00  0.00           C  
ATOM   2437  C   GLY A 626      80.819  43.187  23.551  1.00  0.00           C  
ATOM   2438  O   GLY A 626      80.697  44.387  23.303  1.00  0.00           O  
ATOM   2439  N   LYS A 627      81.001  42.265  22.609  1.00  0.00           N  
ATOM   2440  CA  LYS A 627      81.080  42.644  21.210  1.00  0.00           C  
ATOM   2441  C   LYS A 627      80.018  43.667  20.887  1.00  0.00           C  
ATOM   2442  O   LYS A 627      79.001  43.754  21.563  1.00  0.00           O  
ATOM   2443  CB  LYS A 627      80.886  41.421  20.322  1.00  0.00           C  
ATOM   2444  CG  LYS A 627      82.153  40.645  20.086  1.00  0.00           C  
ATOM   2445  CD  LYS A 627      82.885  40.390  21.395  1.00  0.00           C  
ATOM   2446  CE  LYS A 627      84.293  39.840  21.159  1.00  0.00           C  
ATOM   2447  NZ  LYS A 627      84.313  38.449  20.604  1.00  0.00           N  
ATOM   2448  N   TYR A 628      80.273  44.455  19.857  1.00  0.00           N  
ATOM   2449  CA  TYR A 628      79.321  45.453  19.418  1.00  0.00           C  
ATOM   2450  C   TYR A 628      78.840  44.990  18.053  1.00  0.00           C  
ATOM   2451  O   TYR A 628      79.453  44.119  17.440  1.00  0.00           O  
ATOM   2452  CB  TYR A 628      80.010  46.832  19.375  1.00  0.00           C  
ATOM   2453  CG  TYR A 628      80.222  47.445  20.763  1.00  0.00           C  
ATOM   2454  CD1 TYR A 628      80.732  46.680  21.812  1.00  0.00           C  
ATOM   2455  CD2 TYR A 628      79.873  48.777  21.035  1.00  0.00           C  
ATOM   2456  CE1 TYR A 628      80.884  47.215  23.099  1.00  0.00           C  
ATOM   2457  CE2 TYR A 628      80.025  49.321  22.325  1.00  0.00           C  
ATOM   2458  CZ  TYR A 628      80.529  48.528  23.348  1.00  0.00           C  
ATOM   2459  OH  TYR A 628      80.669  49.023  24.623  1.00  0.00           O  
ATOM   2460  N   VAL A 629      77.738  45.556  17.584  1.00  0.00           N  
ATOM   2461  CA  VAL A 629      77.200  45.189  16.282  1.00  0.00           C  
ATOM   2462  C   VAL A 629      76.513  46.390  15.618  1.00  0.00           C  
ATOM   2463  O   VAL A 629      75.734  47.107  16.240  1.00  0.00           O  
ATOM   2464  CB  VAL A 629      76.266  43.958  16.427  1.00  0.00           C  
ATOM   2465  CG1 VAL A 629      77.106  42.704  16.697  1.00  0.00           C  
ATOM   2466  CG2 VAL A 629      75.317  44.159  17.594  1.00  0.00           C  
ATOM   2467  N   ARG A 630      76.833  46.606  14.350  1.00  0.00           N  
ATOM   2468  CA  ARG A 630      76.301  47.726  13.589  1.00  0.00           C  
ATOM   2469  C   ARG A 630      74.861  47.571  13.100  1.00  0.00           C  
ATOM   2470  O   ARG A 630      74.526  46.604  12.422  1.00  0.00           O  
ATOM   2471  CB  ARG A 630      77.194  48.005  12.385  1.00  0.00           C  
ATOM   2472  CG  ARG A 630      78.627  48.318  12.739  1.00  0.00           C  
ATOM   2473  CD  ARG A 630      79.500  48.566  11.511  1.00  0.00           C  
ATOM   2474  NE  ARG A 630      79.017  49.665  10.679  1.00  0.00           N  
ATOM   2475  CZ  ARG A 630      77.952  49.598   9.886  1.00  0.00           C  
ATOM   2476  NH1 ARG A 630      77.591  50.654   9.170  1.00  0.00           N  
ATOM   2477  NH2 ARG A 630      77.250  48.476   9.798  1.00  0.00           N  
ATOM   2478  N   ASN A 631      74.015  48.540  13.446  1.00  0.00           N  
ATOM   2479  CA  ASN A 631      72.618  48.545  13.017  1.00  0.00           C  
ATOM   2480  C   ASN A 631      72.613  48.623  11.494  1.00  0.00           C  
ATOM   2481  O   ASN A 631      72.953  49.645  10.911  1.00  0.00           O  
ATOM   2482  CB  ASN A 631      71.891  49.758  13.611  1.00  0.00           C  
ATOM   2483  CG  ASN A 631      70.524  49.994  12.987  1.00  0.00           C  
ATOM   2484  OD1 ASN A 631      70.404  50.200  11.775  1.00  0.00           O  
ATOM   2485  ND2 ASN A 631      69.485  49.973  13.817  1.00  0.00           N  
ATOM   2486  N   PRO A 632      72.224  47.531  10.834  1.00  0.00           N  
ATOM   2487  CA  PRO A 632      72.167  47.414   9.375  1.00  0.00           C  
ATOM   2488  C   PRO A 632      71.475  48.533   8.613  1.00  0.00           C  
ATOM   2489  O   PRO A 632      72.055  49.104   7.687  1.00  0.00           O  
ATOM   2490  CB  PRO A 632      71.509  46.058   9.169  1.00  0.00           C  
ATOM   2491  CG  PRO A 632      72.058  45.270  10.322  1.00  0.00           C  
ATOM   2492  CD  PRO A 632      71.871  46.248  11.465  1.00  0.00           C  
ATOM   2493  N   VAL A 633      70.237  48.843   8.992  1.00  0.00           N  
ATOM   2494  CA  VAL A 633      69.471  49.890   8.309  1.00  0.00           C  
ATOM   2495  C   VAL A 633      70.129  51.266   8.377  1.00  0.00           C  
ATOM   2496  O   VAL A 633      70.380  51.885   7.341  1.00  0.00           O  
ATOM   2497  CB  VAL A 633      68.001  49.939   8.829  1.00  0.00           C  
ATOM   2498  CG1 VAL A 633      67.971  50.311  10.301  1.00  0.00           C  
ATOM   2499  CG2 VAL A 633      67.176  50.898   7.979  1.00  0.00           C  
ATOM   2500  N   SER A 634      70.411  51.735   9.590  1.00  0.00           N  
ATOM   2501  CA  SER A 634      71.054  53.031   9.783  1.00  0.00           C  
ATOM   2502  C   SER A 634      72.552  52.925   9.471  1.00  0.00           C  
ATOM   2503  O   SER A 634      72.950  52.406   8.421  1.00  0.00           O  
ATOM   2504  CB  SER A 634      70.845  53.539  11.222  1.00  0.00           C  
ATOM   2505  OG  SER A 634      71.577  52.778  12.168  1.00  0.00           O  
ATOM   2506  N   GLY A 635      73.376  53.422  10.386  1.00  0.00           N  
ATOM   2507  CA  GLY A 635      74.811  53.365  10.200  1.00  0.00           C  
ATOM   2508  C   GLY A 635      75.478  53.217  11.550  1.00  0.00           C  
ATOM   2509  O   GLY A 635      76.588  52.688  11.664  1.00  0.00           O  
ATOM   2510  N   ASP A 636      74.783  53.680  12.583  1.00  0.00           N  
ATOM   2511  CA  ASP A 636      75.293  53.624  13.945  1.00  0.00           C  
ATOM   2512  C   ASP A 636      75.651  52.212  14.363  1.00  0.00           C  
ATOM   2513  O   ASP A 636      75.490  51.274  13.600  1.00  0.00           O  
ATOM   2514  CB  ASP A 636      74.255  54.213  14.905  1.00  0.00           C  
ATOM   2515  CG  ASP A 636      72.888  53.578  14.746  1.00  0.00           C  
ATOM   2516  OD1 ASP A 636      72.765  52.369  15.030  1.00  0.00           O  
ATOM   2517  OD2 ASP A 636      71.938  54.279  14.334  1.00  0.00           O  
ATOM   2518  N   GLU A 637      76.151  52.076  15.580  1.00  0.00           N  
ATOM   2519  CA  GLU A 637      76.531  50.779  16.108  1.00  0.00           C  
ATOM   2520  C   GLU A 637      75.960  50.658  17.505  1.00  0.00           C  
ATOM   2521  O   GLU A 637      75.465  51.636  18.055  1.00  0.00           O  
ATOM   2522  CB  GLU A 637      78.058  50.626  16.116  1.00  0.00           C  
ATOM   2523  CG  GLU A 637      78.712  50.846  14.734  1.00  0.00           C  
ATOM   2524  CD  GLU A 637      80.113  50.237  14.616  1.00  0.00           C  
ATOM   2525  OE1 GLU A 637      80.751  50.384  13.545  1.00  0.00           O  
ATOM   2526  OE2 GLU A 637      80.569  49.603  15.592  1.00  0.00           O  
ATOM   2527  N   VAL A 638      76.028  49.464  18.080  1.00  0.00           N  
ATOM   2528  CA  VAL A 638      75.496  49.244  19.416  1.00  0.00           C  
ATOM   2529  C   VAL A 638      76.187  48.082  20.098  1.00  0.00           C  
ATOM   2530  O   VAL A 638      76.842  47.281  19.452  1.00  0.00           O  
ATOM   2531  CB  VAL A 638      74.002  48.945  19.376  1.00  0.00           C  
ATOM   2532  CG1 VAL A 638      73.226  50.178  18.912  1.00  0.00           C  
ATOM   2533  CG2 VAL A 638      73.751  47.776  18.449  1.00  0.00           C  
ATOM   2534  N   ILE A 639      76.026  47.991  21.410  1.00  0.00           N  
ATOM   2535  CA  ILE A 639      76.634  46.916  22.177  1.00  0.00           C  
ATOM   2536  C   ILE A 639      75.637  45.794  22.359  1.00  0.00           C  
ATOM   2537  O   ILE A 639      74.433  46.019  22.293  1.00  0.00           O  
ATOM   2538  CB  ILE A 639      77.006  47.379  23.596  1.00  0.00           C  
ATOM   2539  CG1 ILE A 639      77.405  46.159  24.460  1.00  0.00           C  
ATOM   2540  CG2 ILE A 639      75.819  48.134  24.205  1.00  0.00           C  
ATOM   2541  CD1 ILE A 639      77.759  46.458  25.914  1.00  0.00           C  
ATOM   2542  N   ILE A 640      76.148  44.591  22.599  1.00  0.00           N  
ATOM   2543  CA  ILE A 640      75.300  43.433  22.836  1.00  0.00           C  
ATOM   2544  C   ILE A 640      75.173  43.254  24.347  1.00  0.00           C  
ATOM   2545  O   ILE A 640      76.092  42.772  25.009  1.00  0.00           O  
ATOM   2546  CB  ILE A 640      75.890  42.154  22.198  1.00  0.00           C  
ATOM   2547  CG1 ILE A 640      75.792  42.242  20.669  1.00  0.00           C  
ATOM   2548  CG2 ILE A 640      75.157  40.933  22.710  1.00  0.00           C  
ATOM   2549  CD1 ILE A 640      76.442  41.082  19.921  1.00  0.00           C  
ATOM   2550  N   LEU A 641      74.029  43.664  24.886  1.00  0.00           N  
ATOM   2551  CA  LEU A 641      73.773  43.554  26.315  1.00  0.00           C  
ATOM   2552  C   LEU A 641      73.171  42.198  26.637  1.00  0.00           C  
ATOM   2553  O   LEU A 641      72.491  41.592  25.804  1.00  0.00           O  
ATOM   2554  CB  LEU A 641      72.791  44.625  26.779  1.00  0.00           C  
ATOM   2555  CG  LEU A 641      73.138  46.083  26.526  1.00  0.00           C  
ATOM   2556  CD1 LEU A 641      72.086  46.955  27.186  1.00  0.00           C  
ATOM   2557  CD2 LEU A 641      74.510  46.386  27.079  1.00  0.00           C  
ATOM   2558  N   PRO A 642      73.427  41.697  27.854  1.00  0.00           N  
ATOM   2559  CA  PRO A 642      72.898  40.401  28.288  1.00  0.00           C  
ATOM   2560  C   PRO A 642      71.503  40.622  28.858  1.00  0.00           C  
ATOM   2561  O   PRO A 642      71.188  41.719  29.332  1.00  0.00           O  
ATOM   2562  CB  PRO A 642      73.889  39.972  29.359  1.00  0.00           C  
ATOM   2563  CG  PRO A 642      74.181  41.292  30.041  1.00  0.00           C  
ATOM   2564  CD  PRO A 642      74.346  42.258  28.864  1.00  0.00           C  
ATOM   2565  N   ALA A 643      70.669  39.591  28.805  1.00  0.00           N  
ATOM   2566  CA  ALA A 643      69.314  39.698  29.327  1.00  0.00           C  
ATOM   2567  C   ALA A 643      68.833  38.348  29.822  1.00  0.00           C  
ATOM   2568  O   ALA A 643      69.502  37.330  29.633  1.00  0.00           O  
ATOM   2569  CB  ALA A 643      68.373  40.225  28.249  1.00  0.00           C  
ATOM   2570  N   GLU A 644      67.668  38.348  30.458  1.00  0.00           N  
ATOM   2571  CA  GLU A 644      67.086  37.123  30.983  1.00  0.00           C  
ATOM   2572  C   GLU A 644      65.731  36.816  30.331  1.00  0.00           C  
ATOM   2573  O   GLU A 644      65.343  35.652  30.200  1.00  0.00           O  
ATOM   2574  CB  GLU A 644      66.951  37.230  32.517  1.00  0.00           C  
ATOM   2575  CG  GLU A 644      66.247  38.495  33.062  1.00  0.00           C  
ATOM   2576  CD  GLU A 644      67.098  39.776  33.008  1.00  0.00           C  
ATOM   2577  OE1 GLU A 644      68.248  39.765  33.506  1.00  0.00           O  
ATOM   2578  OE2 GLU A 644      66.606  40.804  32.483  1.00  0.00           O  
ATOM   2579  N   PHE A 645      65.033  37.864  29.899  1.00  0.00           N  
ATOM   2580  CA  PHE A 645      63.721  37.709  29.284  1.00  0.00           C  
ATOM   2581  C   PHE A 645      63.734  37.164  27.864  1.00  0.00           C  
ATOM   2582  O   PHE A 645      62.696  36.730  27.354  1.00  0.00           O  
ATOM   2583  CB  PHE A 645      62.945  39.038  29.306  1.00  0.00           C  
ATOM   2584  CG  PHE A 645      63.472  40.095  28.351  1.00  0.00           C  
ATOM   2585  CD1 PHE A 645      64.583  40.872  28.680  1.00  0.00           C  
ATOM   2586  CD2 PHE A 645      62.823  40.347  27.144  1.00  0.00           C  
ATOM   2587  CE1 PHE A 645      65.030  41.885  27.822  1.00  0.00           C  
ATOM   2588  CE2 PHE A 645      63.266  41.356  26.283  1.00  0.00           C  
ATOM   2589  CZ  PHE A 645      64.368  42.123  26.625  1.00  0.00           C  
ATOM   2590  N   VAL A 646      64.890  37.187  27.216  1.00  0.00           N  
ATOM   2591  CA  VAL A 646      64.967  36.672  25.851  1.00  0.00           C  
ATOM   2592  C   VAL A 646      64.800  35.134  25.771  1.00  0.00           C  
ATOM   2593  O   VAL A 646      65.634  34.361  26.272  1.00  0.00           O  
ATOM   2594  CB  VAL A 646      66.281  37.116  25.168  1.00  0.00           C  
ATOM   2595  CG1 VAL A 646      66.228  38.606  24.908  1.00  0.00           C  
ATOM   2596  CG2 VAL A 646      67.473  36.791  26.049  1.00  0.00           C  
ATOM   2597  N   ASP A 647      63.705  34.705  25.148  1.00  0.00           N  
ATOM   2598  CA  ASP A 647      63.416  33.285  24.995  1.00  0.00           C  
ATOM   2599  C   ASP A 647      64.263  32.766  23.836  1.00  0.00           C  
ATOM   2600  O   ASP A 647      64.285  33.370  22.762  1.00  0.00           O  
ATOM   2601  CB  ASP A 647      61.914  33.102  24.672  1.00  0.00           C  
ATOM   2602  CG  ASP A 647      61.409  31.666  24.891  1.00  0.00           C  
ATOM   2603  OD1 ASP A 647      61.098  31.304  26.047  1.00  0.00           O  
ATOM   2604  OD2 ASP A 647      61.314  30.904  23.903  1.00  0.00           O  
ATOM   2605  N   PRO A 648      64.999  31.658  24.055  1.00  0.00           N  
ATOM   2606  CA  PRO A 648      65.863  31.030  23.043  1.00  0.00           C  
ATOM   2607  C   PRO A 648      65.043  30.264  22.000  1.00  0.00           C  
ATOM   2608  O   PRO A 648      65.218  30.444  20.788  1.00  0.00           O  
ATOM   2609  CB  PRO A 648      66.747  30.093  23.869  1.00  0.00           C  
ATOM   2610  CG  PRO A 648      66.718  30.689  25.231  1.00  0.00           C  
ATOM   2611  CD  PRO A 648      65.281  31.086  25.381  1.00  0.00           C  
ATOM   2612  N   ASP A 649      64.149  29.406  22.492  1.00  0.00           N  
ATOM   2613  CA  ASP A 649      63.286  28.595  21.636  1.00  0.00           C  
ATOM   2614  C   ASP A 649      62.394  29.502  20.809  1.00  0.00           C  
ATOM   2615  O   ASP A 649      61.714  29.041  19.893  1.00  0.00           O  
ATOM   2616  CB  ASP A 649      62.432  27.634  22.467  1.00  0.00           C  
ATOM   2617  CG  ASP A 649      63.247  26.492  23.059  1.00  0.00           C  
ATOM   2618  OD1 ASP A 649      64.148  26.765  23.888  1.00  0.00           O  
ATOM   2619  OD2 ASP A 649      62.986  25.324  22.689  1.00  0.00           O  
ATOM   2620  N   ASN A 650      62.401  30.790  21.143  1.00  0.00           N  
ATOM   2621  CA  ASN A 650      61.593  31.771  20.430  1.00  0.00           C  
ATOM   2622  C   ASN A 650      62.442  32.570  19.452  1.00  0.00           C  
ATOM   2623  O   ASN A 650      63.216  33.442  19.849  1.00  0.00           O  
ATOM   2624  CB  ASN A 650      60.879  32.740  21.384  1.00  0.00           C  
ATOM   2625  CG  ASN A 650      59.836  33.605  20.664  1.00  0.00           C  
ATOM   2626  OD1 ASN A 650      59.302  34.561  21.227  1.00  0.00           O  
ATOM   2627  ND2 ASN A 650      59.542  33.260  19.415  1.00  0.00           N  
ATOM   2628  N   ALA A 651      62.284  32.261  18.170  1.00  0.00           N  
ATOM   2629  CA  ALA A 651      63.007  32.937  17.101  1.00  0.00           C  
ATOM   2630  C   ALA A 651      64.480  32.580  17.094  1.00  0.00           C  
ATOM   2631  O   ALA A 651      64.842  31.408  17.275  1.00  0.00           O  
ATOM   2632  CB  ALA A 651      62.830  34.450  17.219  1.00  0.00           C  
ATOM   2633  N   THR A 652      65.315  33.604  16.886  1.00  0.00           N  
ATOM   2634  CA  THR A 652      66.768  33.460  16.835  1.00  0.00           C  
ATOM   2635  C   THR A 652      67.412  33.610  18.202  1.00  0.00           C  
ATOM   2636  O   THR A 652      68.561  33.225  18.391  1.00  0.00           O  
ATOM   2637  CB  THR A 652      67.376  34.491  15.907  1.00  0.00           C  
ATOM   2638  OG1 THR A 652      67.102  35.796  16.424  1.00  0.00           O  
ATOM   2639  CG2 THR A 652      66.786  34.356  14.510  1.00  0.00           C  
ATOM   2640  N   GLY A 653      66.671  34.171  19.151  1.00  0.00           N  
ATOM   2641  CA  GLY A 653      67.207  34.363  20.486  1.00  0.00           C  
ATOM   2642  C   GLY A 653      67.709  35.785  20.642  1.00  0.00           C  
ATOM   2643  O   GLY A 653      67.451  36.449  21.653  1.00  0.00           O  
ATOM   2644  N   VAL A 654      68.429  36.251  19.626  1.00  0.00           N  
ATOM   2645  CA  VAL A 654      68.963  37.600  19.619  1.00  0.00           C  
ATOM   2646  C   VAL A 654      67.821  38.574  19.342  1.00  0.00           C  
ATOM   2647  O   VAL A 654      67.114  38.455  18.333  1.00  0.00           O  
ATOM   2648  CB  VAL A 654      70.045  37.720  18.529  1.00  0.00           C  
ATOM   2649  CG1 VAL A 654      71.245  36.871  18.907  1.00  0.00           C  
ATOM   2650  CG2 VAL A 654      69.507  37.228  17.202  1.00  0.00           C  
ATOM   2651  N   VAL A 655      67.651  39.531  20.257  1.00  0.00           N  
ATOM   2652  CA  VAL A 655      66.585  40.531  20.171  1.00  0.00           C  
ATOM   2653  C   VAL A 655      67.109  41.965  20.080  1.00  0.00           C  
ATOM   2654  O   VAL A 655      67.844  42.420  20.955  1.00  0.00           O  
ATOM   2655  CB  VAL A 655      65.680  40.455  21.429  1.00  0.00           C  
ATOM   2656  CG1 VAL A 655      64.331  41.137  21.162  1.00  0.00           C  
ATOM   2657  CG2 VAL A 655      65.507  38.998  21.851  1.00  0.00           C  
ATOM   2658  N   MET A 656      66.714  42.672  19.025  1.00  0.00           N  
ATOM   2659  CA  MET A 656      67.132  44.049  18.862  1.00  0.00           C  
ATOM   2660  C   MET A 656      66.380  44.885  19.886  1.00  0.00           C  
ATOM   2661  O   MET A 656      65.157  44.864  19.937  1.00  0.00           O  
ATOM   2662  CB  MET A 656      66.810  44.552  17.452  1.00  0.00           C  
ATOM   2663  CG  MET A 656      65.378  44.978  17.225  1.00  0.00           C  
ATOM   2664  SD  MET A 656      65.206  45.892  15.669  1.00  0.00           S  
ATOM   2665  CE  MET A 656      65.703  47.533  16.183  1.00  0.00           C  
ATOM   2666  N   SER A 657      67.128  45.612  20.709  1.00  0.00           N  
ATOM   2667  CA  SER A 657      66.550  46.447  21.754  1.00  0.00           C  
ATOM   2668  C   SER A 657      66.257  47.889  21.325  1.00  0.00           C  
ATOM   2669  O   SER A 657      67.103  48.567  20.736  1.00  0.00           O  
ATOM   2670  CB  SER A 657      67.484  46.452  22.965  1.00  0.00           C  
ATOM   2671  OG  SER A 657      67.016  47.339  23.961  1.00  0.00           O  
ATOM   2672  N   VAL A 658      65.038  48.333  21.624  1.00  0.00           N  
ATOM   2673  CA  VAL A 658      64.566  49.678  21.325  1.00  0.00           C  
ATOM   2674  C   VAL A 658      63.618  50.030  22.469  1.00  0.00           C  
ATOM   2675  O   VAL A 658      62.407  49.820  22.363  1.00  0.00           O  
ATOM   2676  CB  VAL A 658      63.780  49.690  19.997  1.00  0.00           C  
ATOM   2677  CG1 VAL A 658      63.143  51.041  19.781  1.00  0.00           C  
ATOM   2678  CG2 VAL A 658      64.701  49.349  18.849  1.00  0.00           C  
ATOM   2679  N   PRO A 659      64.164  50.561  23.585  1.00  0.00           N  
ATOM   2680  CA  PRO A 659      63.428  50.958  24.795  1.00  0.00           C  
ATOM   2681  C   PRO A 659      62.522  52.160  24.617  1.00  0.00           C  
ATOM   2682  O   PRO A 659      61.637  52.401  25.436  1.00  0.00           O  
ATOM   2683  CB  PRO A 659      64.544  51.242  25.783  1.00  0.00           C  
ATOM   2684  CG  PRO A 659      65.586  51.864  24.886  1.00  0.00           C  
ATOM   2685  CD  PRO A 659      65.590  50.912  23.714  1.00  0.00           C  
ATOM   2686  N   ALA A 660      62.757  52.913  23.548  1.00  0.00           N  
ATOM   2687  CA  ALA A 660      61.959  54.090  23.246  1.00  0.00           C  
ATOM   2688  C   ALA A 660      60.490  53.708  23.128  1.00  0.00           C  
ATOM   2689  O   ALA A 660      59.611  54.563  23.176  1.00  0.00           O  
ATOM   2690  CB  ALA A 660      62.438  54.703  21.944  1.00  0.00           C  
ATOM   2691  N   HIS A 661      60.226  52.416  22.971  1.00  0.00           N  
ATOM   2692  CA  HIS A 661      58.861  51.934  22.843  1.00  0.00           C  
ATOM   2693  C   HIS A 661      58.634  50.611  23.563  1.00  0.00           C  
ATOM   2694  O   HIS A 661      58.359  50.616  24.759  1.00  0.00           O  
ATOM   2695  CB  HIS A 661      58.505  51.822  21.367  1.00  0.00           C  
ATOM   2696  CG  HIS A 661      58.638  53.116  20.626  1.00  0.00           C  
ATOM   2697  ND1 HIS A 661      57.915  54.241  20.962  1.00  0.00           N  
ATOM   2698  CD2 HIS A 661      59.420  53.473  19.580  1.00  0.00           C  
ATOM   2699  CE1 HIS A 661      58.244  55.233  20.154  1.00  0.00           C  
ATOM   2700  NE2 HIS A 661      59.156  54.794  19.306  1.00  0.00           N  
ATOM   2701  N   ALA A 662      58.753  49.490  22.850  1.00  0.00           N  
ATOM   2702  CA  ALA A 662      58.549  48.157  23.438  1.00  0.00           C  
ATOM   2703  C   ALA A 662      58.909  48.138  24.926  1.00  0.00           C  
ATOM   2704  O   ALA A 662      60.073  48.001  25.295  1.00  0.00           O  
ATOM   2705  CB  ALA A 662      59.376  47.126  22.684  1.00  0.00           C  
ATOM   2706  N   PRO A 663      57.898  48.274  25.798  1.00  0.00           N  
ATOM   2707  CA  PRO A 663      58.035  48.291  27.259  1.00  0.00           C  
ATOM   2708  C   PRO A 663      58.912  47.209  27.893  1.00  0.00           C  
ATOM   2709  O   PRO A 663      59.252  47.304  29.073  1.00  0.00           O  
ATOM   2710  CB  PRO A 663      56.589  48.223  27.737  1.00  0.00           C  
ATOM   2711  CG  PRO A 663      55.873  49.007  26.690  1.00  0.00           C  
ATOM   2712  CD  PRO A 663      56.489  48.469  25.412  1.00  0.00           C  
ATOM   2713  N   PHE A 664      59.272  46.182  27.129  1.00  0.00           N  
ATOM   2714  CA  PHE A 664      60.113  45.116  27.668  1.00  0.00           C  
ATOM   2715  C   PHE A 664      61.571  45.563  27.643  1.00  0.00           C  
ATOM   2716  O   PHE A 664      62.464  44.887  28.163  1.00  0.00           O  
ATOM   2717  CB  PHE A 664      59.935  43.838  26.847  1.00  0.00           C  
ATOM   2718  CG  PHE A 664      59.417  42.683  27.646  1.00  0.00           C  
ATOM   2719  CD1 PHE A 664      60.058  42.291  28.817  1.00  0.00           C  
ATOM   2720  CD2 PHE A 664      58.292  41.985  27.235  1.00  0.00           C  
ATOM   2721  CE1 PHE A 664      59.591  41.217  29.571  1.00  0.00           C  
ATOM   2722  CE2 PHE A 664      57.816  40.909  27.983  1.00  0.00           C  
ATOM   2723  CZ  PHE A 664      58.470  40.526  29.156  1.00  0.00           C  
ATOM   2724  N   ASP A 665      61.798  46.723  27.040  1.00  0.00           N  
ATOM   2725  CA  ASP A 665      63.134  47.282  26.930  1.00  0.00           C  
ATOM   2726  C   ASP A 665      63.477  48.241  28.062  1.00  0.00           C  
ATOM   2727  O   ASP A 665      63.372  49.462  27.925  1.00  0.00           O  
ATOM   2728  CB  ASP A 665      63.285  47.967  25.577  1.00  0.00           C  
ATOM   2729  CG  ASP A 665      63.464  46.975  24.445  1.00  0.00           C  
ATOM   2730  OD1 ASP A 665      62.720  45.972  24.386  1.00  0.00           O  
ATOM   2731  OD2 ASP A 665      64.358  47.197  23.611  1.00  0.00           O  
ATOM   2732  N   HIS A 666      63.888  47.651  29.180  1.00  0.00           N  
ATOM   2733  CA  HIS A 666      64.274  48.370  30.382  1.00  0.00           C  
ATOM   2734  C   HIS A 666      64.238  47.378  31.534  1.00  0.00           C  
ATOM   2735  O   HIS A 666      64.504  47.732  32.679  1.00  0.00           O  
ATOM   2736  CB  HIS A 666      63.302  49.517  30.685  1.00  0.00           C  
ATOM   2737  CG  HIS A 666      63.647  50.287  31.927  1.00  0.00           C  
ATOM   2738  ND1 HIS A 666      64.738  51.130  32.004  1.00  0.00           N  
ATOM   2739  CD2 HIS A 666      63.077  50.301  33.156  1.00  0.00           C  
ATOM   2740  CE1 HIS A 666      64.825  51.626  33.226  1.00  0.00           C  
ATOM   2741  NE2 HIS A 666      63.830  51.139  33.945  1.00  0.00           N  
ATOM   2742  N   VAL A 667      63.905  46.130  31.226  1.00  0.00           N  
ATOM   2743  CA  VAL A 667      63.826  45.093  32.250  1.00  0.00           C  
ATOM   2744  C   VAL A 667      65.210  44.787  32.796  1.00  0.00           C  
ATOM   2745  O   VAL A 667      65.452  44.881  34.001  1.00  0.00           O  
ATOM   2746  CB  VAL A 667      63.242  43.771  31.672  1.00  0.00           C  
ATOM   2747  CG1 VAL A 667      62.980  42.777  32.796  1.00  0.00           C  
ATOM   2748  CG2 VAL A 667      61.971  44.052  30.899  1.00  0.00           C  
ATOM   2749  N   ALA A 668      66.112  44.409  31.897  1.00  0.00           N  
ATOM   2750  CA  ALA A 668      67.483  44.099  32.277  1.00  0.00           C  
ATOM   2751  C   ALA A 668      68.266  45.413  32.323  1.00  0.00           C  
ATOM   2752  O   ALA A 668      69.276  45.525  33.029  1.00  0.00           O  
ATOM   2753  CB  ALA A 668      68.104  43.139  31.264  1.00  0.00           C  
ATOM   2754  N   LEU A 669      67.788  46.405  31.571  1.00  0.00           N  
ATOM   2755  CA  LEU A 669      68.433  47.713  31.539  1.00  0.00           C  
ATOM   2756  C   LEU A 669      68.546  48.267  32.953  1.00  0.00           C  
ATOM   2757  O   LEU A 669      69.563  48.854  33.309  1.00  0.00           O  
ATOM   2758  CB  LEU A 669      67.663  48.674  30.634  1.00  0.00           C  
ATOM   2759  CG  LEU A 669      67.672  48.291  29.150  1.00  0.00           C  
ATOM   2760  CD1 LEU A 669      67.049  49.402  28.337  1.00  0.00           C  
ATOM   2761  CD2 LEU A 669      69.093  48.056  28.676  1.00  0.00           C  
ATOM   2762  N   GLU A 670      67.498  48.088  33.753  1.00  0.00           N  
ATOM   2763  CA  GLU A 670      67.522  48.546  35.135  1.00  0.00           C  
ATOM   2764  C   GLU A 670      68.603  47.712  35.812  1.00  0.00           C  
ATOM   2765  O   GLU A 670      68.310  46.737  36.507  1.00  0.00           O  
ATOM   2766  CB  GLU A 670      66.157  48.287  35.783  1.00  0.00           C  
ATOM   2767  CG  GLU A 670      65.965  48.886  37.168  1.00  0.00           C  
ATOM   2768  CD  GLU A 670      64.597  48.560  37.759  1.00  0.00           C  
ATOM   2769  OE1 GLU A 670      63.570  48.885  37.124  1.00  0.00           O  
ATOM   2770  OE2 GLU A 670      64.550  47.978  38.861  1.00  0.00           O  
ATOM   2771  N   ASP A 671      69.856  48.100  35.585  1.00  0.00           N  
ATOM   2772  CA  ASP A 671      71.006  47.397  36.135  1.00  0.00           C  
ATOM   2773  C   ASP A 671      71.205  47.687  37.613  1.00  0.00           C  
ATOM   2774  O   ASP A 671      70.927  48.787  38.093  1.00  0.00           O  
ATOM   2775  CB  ASP A 671      72.265  47.811  35.378  1.00  0.00           C  
ATOM   2776  CG  ASP A 671      72.628  49.260  35.619  1.00  0.00           C  
ATOM   2777  OD1 ASP A 671      72.998  49.591  36.767  1.00  0.00           O  
ATOM   2778  OD2 ASP A 671      72.537  50.068  34.669  1.00  0.00           O  
ATOM   2779  N   LEU A 672      71.695  46.683  38.327  1.00  0.00           N  
ATOM   2780  CA  LEU A 672      71.941  46.797  39.752  1.00  0.00           C  
ATOM   2781  C   LEU A 672      72.882  45.693  40.230  1.00  0.00           C  
ATOM   2782  O   LEU A 672      73.664  45.896  41.157  1.00  0.00           O  
ATOM   2783  CB  LEU A 672      70.610  46.760  40.530  1.00  0.00           C  
ATOM   2784  CG  LEU A 672      69.626  45.576  40.488  1.00  0.00           C  
ATOM   2785  CD1 LEU A 672      69.181  45.306  39.056  1.00  0.00           C  
ATOM   2786  CD2 LEU A 672      70.263  44.336  41.101  1.00  0.00           C  
ATOM   2787  N   LYS A 673      72.820  44.531  39.586  1.00  0.00           N  
ATOM   2788  CA  LYS A 673      73.672  43.408  39.964  1.00  0.00           C  
ATOM   2789  C   LYS A 673      75.145  43.602  39.599  1.00  0.00           C  
ATOM   2790  O   LYS A 673      75.567  44.686  39.182  1.00  0.00           O  
ATOM   2791  CB  LYS A 673      73.174  42.088  39.354  1.00  0.00           C  
ATOM   2792  CG  LYS A 673      72.055  41.415  40.136  1.00  0.00           C  
ATOM   2793  CD  LYS A 673      71.961  39.919  39.828  1.00  0.00           C  
ATOM   2794  CE  LYS A 673      72.969  39.087  40.626  1.00  0.00           C  
ATOM   2795  NZ  LYS A 673      74.392  39.352  40.287  1.00  0.00           N  
ATOM   2796  N   ARG A 674      75.916  42.530  39.766  1.00  0.00           N  
ATOM   2797  CA  ARG A 674      77.351  42.522  39.497  1.00  0.00           C  
ATOM   2798  C   ARG A 674      77.709  41.536  38.381  1.00  0.00           C  
ATOM   2799  O   ARG A 674      77.658  40.320  38.570  1.00  0.00           O  
ATOM   2800  CB  ARG A 674      78.147  42.162  40.763  1.00  0.00           C  
ATOM   2801  CG  ARG A 674      77.320  41.907  42.028  1.00  0.00           C  
ATOM   2802  CD  ARG A 674      76.636  43.170  42.555  1.00  0.00           C  
ATOM   2803  NE  ARG A 674      76.063  42.967  43.885  1.00  0.00           N  
ATOM   2804  CZ  ARG A 674      75.127  42.067  44.174  1.00  0.00           C  
ATOM   2805  NH1 ARG A 674      74.642  41.275  43.226  1.00  0.00           N  
ATOM   2806  NH2 ARG A 674      74.680  41.950  45.417  1.00  0.00           N  
ATOM   2807  N   GLU A 675      78.079  42.075  37.223  1.00  0.00           N  
ATOM   2808  CA  GLU A 675      78.433  41.260  36.065  1.00  0.00           C  
ATOM   2809  C   GLU A 675      79.902  41.404  35.648  1.00  0.00           C  
ATOM   2810  O   GLU A 675      80.702  40.491  35.859  1.00  0.00           O  
ATOM   2811  CB  GLU A 675      77.497  41.573  34.882  1.00  0.00           C  
ATOM   2812  CG  GLU A 675      77.760  42.883  34.131  1.00  0.00           C  
ATOM   2813  CD  GLU A 675      77.548  44.126  34.977  1.00  0.00           C  
ATOM   2814  OE1 GLU A 675      77.818  45.238  34.472  1.00  0.00           O  
ATOM   2815  OE2 GLU A 675      77.110  43.998  36.138  1.00  0.00           O  
ATOM   2816  N   THR A 676      80.249  42.546  35.054  1.00  0.00           N  
ATOM   2817  CA  THR A 676      81.614  42.808  34.605  1.00  0.00           C  
ATOM   2818  C   THR A 676      81.856  44.281  34.241  1.00  0.00           C  
ATOM   2819  O   THR A 676      82.062  45.114  35.124  1.00  0.00           O  
ATOM   2820  CB  THR A 676      81.972  41.908  33.393  1.00  0.00           C  
ATOM   2821  OG1 THR A 676      83.256  42.281  32.876  1.00  0.00           O  
ATOM   2822  CG2 THR A 676      80.916  42.033  32.297  1.00  0.00           C  
ATOM   2823  N   GLU A 677      81.823  44.595  32.947  1.00  0.00           N  
ATOM   2824  CA  GLU A 677      82.053  45.955  32.444  1.00  0.00           C  
ATOM   2825  C   GLU A 677      81.042  46.964  32.998  1.00  0.00           C  
ATOM   2826  O   GLU A 677      80.002  46.573  33.529  1.00  0.00           O  
ATOM   2827  CB  GLU A 677      81.996  45.954  30.912  1.00  0.00           C  
ATOM   2828  CG  GLU A 677      82.286  44.591  30.276  1.00  0.00           C  
ATOM   2829  CD  GLU A 677      83.668  44.055  30.606  1.00  0.00           C  
ATOM   2830  OE1 GLU A 677      83.942  42.878  30.290  1.00  0.00           O  
ATOM   2831  OE2 GLU A 677      84.485  44.810  31.175  1.00  0.00           O  
ATOM   2832  N   ILE A 678      81.342  48.258  32.871  1.00  0.00           N  
ATOM   2833  CA  ILE A 678      80.437  49.295  33.373  1.00  0.00           C  
ATOM   2834  C   ILE A 678      80.481  50.595  32.568  1.00  0.00           C  
ATOM   2835  O   ILE A 678      81.223  50.709  31.592  1.00  0.00           O  
ATOM   2836  CB  ILE A 678      80.731  49.649  34.857  1.00  0.00           C  
ATOM   2837  CG1 ILE A 678      79.575  50.477  35.434  1.00  0.00           C  
ATOM   2838  CG2 ILE A 678      82.049  50.418  34.961  1.00  0.00           C  
ATOM   2839  CD1 ILE A 678      79.740  50.851  36.884  1.00  0.00           C  
ATOM   2840  N   LEU A 679      79.672  51.565  32.997  1.00  0.00           N  
ATOM   2841  CA  LEU A 679      79.570  52.879  32.362  1.00  0.00           C  
ATOM   2842  C   LEU A 679      78.845  52.853  31.016  1.00  0.00           C  
ATOM   2843  O   LEU A 679      79.432  52.510  29.986  1.00  0.00           O  
ATOM   2844  CB  LEU A 679      80.960  53.518  32.223  1.00  0.00           C  
ATOM   2845  CG  LEU A 679      81.415  54.432  33.373  1.00  0.00           C  
ATOM   2846  CD1 LEU A 679      81.341  53.706  34.706  1.00  0.00           C  
ATOM   2847  CD2 LEU A 679      82.829  54.906  33.098  1.00  0.00           C  
ATOM   2848  N   GLU A 680      77.565  53.220  31.041  1.00  0.00           N  
ATOM   2849  CA  GLU A 680      76.729  53.263  29.843  1.00  0.00           C  
ATOM   2850  C   GLU A 680      75.318  53.658  30.243  1.00  0.00           C  
ATOM   2851  O   GLU A 680      74.474  53.948  29.396  1.00  0.00           O  
ATOM   2852  CB  GLU A 680      76.696  51.888  29.162  1.00  0.00           C  
ATOM   2853  CG  GLU A 680      75.348  51.171  29.241  1.00  0.00           C  
ATOM   2854  CD  GLU A 680      74.873  50.943  30.666  1.00  0.00           C  
ATOM   2855  OE1 GLU A 680      73.691  50.592  30.853  1.00  0.00           O  
ATOM   2856  OE2 GLU A 680      75.680  51.116  31.600  1.00  0.00           O  
ATOM   2857  N   LYS A 681      75.075  53.665  31.550  1.00  0.00           N  
ATOM   2858  CA  LYS A 681      73.776  54.015  32.102  1.00  0.00           C  
ATOM   2859  C   LYS A 681      73.330  55.375  31.578  1.00  0.00           C  
ATOM   2860  O   LYS A 681      72.166  55.757  31.709  1.00  0.00           O  
ATOM   2861  CB  LYS A 681      73.848  54.122  33.621  1.00  0.00           C  
ATOM   2862  CG  LYS A 681      73.744  52.829  34.375  1.00  0.00           C  
ATOM   2863  CD  LYS A 681      73.537  53.107  35.859  1.00  0.00           C  
ATOM   2864  CE  LYS A 681      72.216  53.830  36.135  1.00  0.00           C  
ATOM   2865  NZ  LYS A 681      72.162  55.210  35.581  1.00  0.00           N  
ATOM   2866  N   TYR A 682      74.272  56.095  30.975  1.00  0.00           N  
ATOM   2867  CA  TYR A 682      74.016  57.420  30.420  1.00  0.00           C  
ATOM   2868  C   TYR A 682      73.995  57.420  28.894  1.00  0.00           C  
ATOM   2869  O   TYR A 682      74.427  58.381  28.252  1.00  0.00           O  
ATOM   2870  CB  TYR A 682      75.041  58.447  30.953  1.00  0.00           C  
ATOM   2871  CG  TYR A 682      76.525  58.112  30.810  1.00  0.00           C  
ATOM   2872  CD1 TYR A 682      77.036  56.867  31.203  1.00  0.00           C  
ATOM   2873  CD2 TYR A 682      77.434  59.083  30.370  1.00  0.00           C  
ATOM   2874  CE1 TYR A 682      78.415  56.604  31.168  1.00  0.00           C  
ATOM   2875  CE2 TYR A 682      78.810  58.830  30.333  1.00  0.00           C  
ATOM   2876  CZ  TYR A 682      79.294  57.592  30.736  1.00  0.00           C  
ATOM   2877  OH  TYR A 682      80.654  57.352  30.724  1.00  0.00           O  
ATOM   2878  N   ASP A 683      73.489  56.336  28.322  1.00  0.00           N  
ATOM   2879  CA  ASP A 683      73.397  56.205  26.876  1.00  0.00           C  
ATOM   2880  C   ASP A 683      72.125  56.898  26.405  1.00  0.00           C  
ATOM   2881  O   ASP A 683      71.040  56.616  26.914  1.00  0.00           O  
ATOM   2882  CB  ASP A 683      73.337  54.723  26.507  1.00  0.00           C  
ATOM   2883  CG  ASP A 683      72.152  54.011  27.146  1.00  0.00           C  
ATOM   2884  OD1 ASP A 683      72.052  54.006  28.394  1.00  0.00           O  
ATOM   2885  OD2 ASP A 683      71.321  53.458  26.397  1.00  0.00           O  
ATOM   2886  N   ILE A 684      72.259  57.802  25.438  1.00  0.00           N  
ATOM   2887  CA  ILE A 684      71.108  58.528  24.905  1.00  0.00           C  
ATOM   2888  C   ILE A 684      69.962  57.555  24.625  1.00  0.00           C  
ATOM   2889  O   ILE A 684      70.192  56.363  24.416  1.00  0.00           O  
ATOM   2890  CB  ILE A 684      71.471  59.298  23.589  1.00  0.00           C  
ATOM   2891  CG1 ILE A 684      72.425  60.457  23.904  1.00  0.00           C  
ATOM   2892  CG2 ILE A 684      70.205  59.832  22.914  1.00  0.00           C  
ATOM   2893  CD1 ILE A 684      72.639  61.428  22.748  1.00  0.00           C  
ATOM   2894  N   ASP A 685      68.731  58.061  24.627  1.00  0.00           N  
ATOM   2895  CA  ASP A 685      67.563  57.217  24.388  1.00  0.00           C  
ATOM   2896  C   ASP A 685      66.647  57.792  23.305  1.00  0.00           C  
ATOM   2897  O   ASP A 685      65.634  58.421  23.609  1.00  0.00           O  
ATOM   2898  CB  ASP A 685      66.780  57.027  25.688  1.00  0.00           C  
ATOM   2899  CG  ASP A 685      65.747  55.930  25.585  1.00  0.00           C  
ATOM   2900  OD1 ASP A 685      64.929  55.990  24.650  1.00  0.00           O  
ATOM   2901  OD2 ASP A 685      65.750  55.012  26.435  1.00  0.00           O  
ATOM   2902  N   PRO A 686      66.990  57.572  22.021  1.00  0.00           N  
ATOM   2903  CA  PRO A 686      66.169  58.087  20.918  1.00  0.00           C  
ATOM   2904  C   PRO A 686      64.761  57.517  20.980  1.00  0.00           C  
ATOM   2905  O   PRO A 686      64.411  56.839  21.940  1.00  0.00           O  
ATOM   2906  CB  PRO A 686      66.930  57.622  19.678  1.00  0.00           C  
ATOM   2907  CG  PRO A 686      67.525  56.327  20.129  1.00  0.00           C  
ATOM   2908  CD  PRO A 686      68.039  56.670  21.512  1.00  0.00           C  
ATOM   2909  N   ARG A 687      63.955  57.786  19.961  1.00  0.00           N  
ATOM   2910  CA  ARG A 687      62.594  57.283  19.963  1.00  0.00           C  
ATOM   2911  C   ARG A 687      61.801  57.550  18.689  1.00  0.00           C  
ATOM   2912  O   ARG A 687      61.785  58.665  18.170  1.00  0.00           O  
ATOM   2913  CB  ARG A 687      61.846  57.876  21.154  1.00  0.00           C  
ATOM   2914  CG  ARG A 687      61.876  59.390  21.196  1.00  0.00           C  
ATOM   2915  CD  ARG A 687      61.085  59.923  22.375  1.00  0.00           C  
ATOM   2916  NE  ARG A 687      59.728  59.387  22.407  1.00  0.00           N  
ATOM   2917  CZ  ARG A 687      58.834  59.560  21.440  1.00  0.00           C  
ATOM   2918  NH1 ARG A 687      59.145  60.259  20.359  1.00  0.00           N  
ATOM   2919  NH2 ARG A 687      57.628  59.025  21.549  1.00  0.00           N  
ATOM   2920  N   ILE A 688      61.143  56.509  18.193  1.00  0.00           N  
ATOM   2921  CA  ILE A 688      60.306  56.617  17.007  1.00  0.00           C  
ATOM   2922  C   ILE A 688      58.970  57.108  17.569  1.00  0.00           C  
ATOM   2923  O   ILE A 688      58.918  57.597  18.697  1.00  0.00           O  
ATOM   2924  CB  ILE A 688      60.129  55.248  16.337  1.00  0.00           C  
ATOM   2925  CG1 ILE A 688      61.487  54.558  16.205  1.00  0.00           C  
ATOM   2926  CG2 ILE A 688      59.503  55.419  14.971  1.00  0.00           C  
ATOM   2927  CD1 ILE A 688      62.535  55.390  15.495  1.00  0.00           C  
ATOM   2928  N   VAL A 689      57.894  56.987  16.801  1.00  0.00           N  
ATOM   2929  CA  VAL A 689      56.584  57.396  17.294  1.00  0.00           C  
ATOM   2930  C   VAL A 689      55.584  56.309  16.918  1.00  0.00           C  
ATOM   2931  O   VAL A 689      55.110  55.611  17.838  1.00  0.00           O  
ATOM   2932  CB  VAL A 689      56.138  58.750  16.673  1.00  0.00           C  
ATOM   2933  CG1 VAL A 689      54.871  59.264  17.368  1.00  0.00           C  
ATOM   2934  CG2 VAL A 689      57.264  59.771  16.786  1.00  0.00           C  
ATOM   2935  N   PHE A 690      50.899  57.436  25.474  1.00  0.00           N  
ATOM   2936  CA  PHE A 690      50.350  58.786  25.152  1.00  0.00           C  
ATOM   2937  C   PHE A 690      51.484  59.804  24.967  1.00  0.00           C  
ATOM   2938  O   PHE A 690      51.491  60.553  23.987  1.00  0.00           O  
ATOM   2939  CB  PHE A 690      49.370  59.271  26.242  1.00  0.00           C  
ATOM   2940  CG  PHE A 690      49.023  58.227  27.283  1.00  0.00           C  
ATOM   2941  CD1 PHE A 690      49.726  58.158  28.486  1.00  0.00           C  
ATOM   2942  CD2 PHE A 690      47.991  57.321  27.065  1.00  0.00           C  
ATOM   2943  CE1 PHE A 690      49.406  57.204  29.456  1.00  0.00           C  
ATOM   2944  CE2 PHE A 690      47.663  56.361  28.030  1.00  0.00           C  
ATOM   2945  CZ  PHE A 690      48.374  56.305  29.226  1.00  0.00           C  
ATOM   2946  N   PRO A 691      52.458  59.841  25.909  1.00  0.00           N  
ATOM   2947  CA  PRO A 691      53.604  60.766  25.866  1.00  0.00           C  
ATOM   2948  C   PRO A 691      54.643  60.544  24.755  1.00  0.00           C  
ATOM   2949  O   PRO A 691      54.289  60.292  23.600  1.00  0.00           O  
ATOM   2950  CB  PRO A 691      54.244  60.593  27.252  1.00  0.00           C  
ATOM   2951  CG  PRO A 691      53.139  60.016  28.104  1.00  0.00           C  
ATOM   2952  CD  PRO A 691      52.491  59.056  27.156  1.00  0.00           C  
ATOM   2953  N   ALA A 692      55.923  60.651  25.118  1.00  0.00           N  
ATOM   2954  CA  ALA A 692      57.025  60.479  24.166  1.00  0.00           C  
ATOM   2955  C   ALA A 692      57.932  59.291  24.504  1.00  0.00           C  
ATOM   2956  O   ALA A 692      57.647  58.153  24.125  1.00  0.00           O  
ATOM   2957  CB  ALA A 692      57.859  61.762  24.090  1.00  0.00           C  
ATOM   2958  N   VAL A 693      59.033  59.566  25.202  1.00  0.00           N  
ATOM   2959  CA  VAL A 693      59.982  58.526  25.596  1.00  0.00           C  
ATOM   2960  C   VAL A 693      59.331  57.525  26.557  1.00  0.00           C  
ATOM   2961  O   VAL A 693      59.847  57.280  27.648  1.00  0.00           O  
ATOM   2962  CB  VAL A 693      61.232  59.131  26.296  1.00  0.00           C  
ATOM   2963  CG1 VAL A 693      62.144  59.794  25.281  1.00  0.00           C  
ATOM   2964  CG2 VAL A 693      60.798  60.146  27.342  1.00  0.00           C  
ATOM   2965  N   GLU A 694      58.205  56.951  26.131  1.00  0.00           N  
ATOM   2966  CA  GLU A 694      57.435  55.977  26.911  1.00  0.00           C  
ATOM   2967  C   GLU A 694      58.190  55.291  28.054  1.00  0.00           C  
ATOM   2968  O   GLU A 694      59.344  54.884  27.910  1.00  0.00           O  
ATOM   2969  CB  GLU A 694      56.852  54.904  25.978  1.00  0.00           C  
ATOM   2970  CG  GLU A 694      56.048  53.795  26.674  1.00  0.00           C  
ATOM   2971  CD  GLU A 694      56.893  52.907  27.586  1.00  0.00           C  
ATOM   2972  OE1 GLU A 694      57.926  52.384  27.120  1.00  0.00           O  
ATOM   2973  OE2 GLU A 694      56.526  52.728  28.767  1.00  0.00           O  
ATOM   2974  N   GLU A 695      57.505  55.163  29.186  1.00  0.00           N  
ATOM   2975  CA  GLU A 695      58.037  54.528  30.386  1.00  0.00           C  
ATOM   2976  C   GLU A 695      57.050  54.887  31.495  1.00  0.00           C  
ATOM   2977  O   GLU A 695      57.179  54.465  32.648  1.00  0.00           O  
ATOM   2978  CB  GLU A 695      59.454  55.015  30.695  1.00  0.00           C  
ATOM   2979  CG  GLU A 695      60.287  53.947  31.395  1.00  0.00           C  
ATOM   2980  CD  GLU A 695      60.198  52.577  30.714  1.00  0.00           C  
ATOM   2981  OE1 GLU A 695      60.657  51.584  31.318  1.00  0.00           O  
ATOM   2982  OE2 GLU A 695      59.677  52.483  29.579  1.00  0.00           O  
ATOM   2983  N   VAL A 696      56.052  55.678  31.110  1.00  0.00           N  
ATOM   2984  CA  VAL A 696      55.000  56.117  32.014  1.00  0.00           C  
ATOM   2985  C   VAL A 696      53.935  55.029  32.031  1.00  0.00           C  
ATOM   2986  O   VAL A 696      52.948  55.114  32.768  1.00  0.00           O  
ATOM   2987  CB  VAL A 696      54.374  57.431  31.518  1.00  0.00           C  
ATOM   2988  CG1 VAL A 696      55.415  58.543  31.550  1.00  0.00           C  
ATOM   2989  CG2 VAL A 696      53.846  57.250  30.099  1.00  0.00           C  
ATOM   2990  N   ASN A 697      54.148  54.018  31.190  1.00  0.00           N  
ATOM   2991  CA  ASN A 697      53.245  52.874  31.077  1.00  0.00           C  
ATOM   2992  C   ASN A 697      53.875  51.676  31.787  1.00  0.00           C  
ATOM   2993  O   ASN A 697      53.179  50.893  32.433  1.00  0.00           O  
ATOM   2994  CB  ASN A 697      53.017  52.492  29.607  1.00  0.00           C  
ATOM   2995  CG  ASN A 697      51.881  53.258  28.959  1.00  0.00           C  
ATOM   2996  OD1 ASN A 697      51.930  54.479  28.828  1.00  0.00           O  
ATOM   2997  ND2 ASN A 697      50.850  52.534  28.539  1.00  0.00           N  
ATOM   2998  N   LYS A 698      55.195  51.546  31.667  1.00  0.00           N  
ATOM   2999  CA  LYS A 698      55.926  50.446  32.293  1.00  0.00           C  
ATOM   3000  C   LYS A 698      55.836  50.562  33.814  1.00  0.00           C  
ATOM   3001  O   LYS A 698      55.459  49.613  34.505  1.00  0.00           O  
ATOM   3002  CB  LYS A 698      57.405  50.471  31.888  1.00  0.00           C  
ATOM   3003  CG  LYS A 698      58.014  49.093  31.621  1.00  0.00           C  
ATOM   3004  CD  LYS A 698      57.669  48.047  32.685  1.00  0.00           C  
ATOM   3005  CE  LYS A 698      58.437  48.234  33.984  1.00  0.00           C  
ATOM   3006  NZ  LYS A 698      58.015  49.417  34.772  1.00  0.00           N  
ATOM   3007  N   LEU A 699      56.202  51.730  34.330  1.00  0.00           N  
ATOM   3008  CA  LEU A 699      56.148  51.985  35.762  1.00  0.00           C  
ATOM   3009  C   LEU A 699      54.793  52.589  36.088  1.00  0.00           C  
ATOM   3010  O   LEU A 699      54.455  52.804  37.253  1.00  0.00           O  
ATOM   3011  CB  LEU A 699      57.282  52.913  36.195  1.00  0.00           C  
ATOM   3012  CG  LEU A 699      58.662  52.263  36.052  1.00  0.00           C  
ATOM   3013  CD1 LEU A 699      59.124  52.332  34.601  1.00  0.00           C  
ATOM   3014  CD2 LEU A 699      59.651  52.967  36.951  1.00  0.00           C  
ATOM   3015  N   GLY A 700      54.021  52.857  35.036  1.00  0.00           N  
ATOM   3016  CA  GLY A 700      52.687  53.408  35.196  1.00  0.00           C  
ATOM   3017  C   GLY A 700      51.807  52.316  35.764  1.00  0.00           C  
ATOM   3018  O   GLY A 700      50.598  52.477  35.922  1.00  0.00           O  
ATOM   3019  N   ILE A 701      52.444  51.184  36.051  1.00  0.00           N  
ATOM   3020  CA  ILE A 701      51.793  50.020  36.635  1.00  0.00           C  
ATOM   3021  C   ILE A 701      52.632  49.690  37.874  1.00  0.00           C  
ATOM   3022  O   ILE A 701      53.166  50.594  38.519  1.00  0.00           O  
ATOM   3023  CB  ILE A 701      51.815  48.801  35.669  1.00  0.00           C  
ATOM   3024  CG1 ILE A 701      51.363  49.223  34.268  1.00  0.00           C  
ATOM   3025  CG2 ILE A 701      50.886  47.707  36.189  1.00  0.00           C  
ATOM   3026  CD1 ILE A 701      51.395  48.097  33.245  1.00  0.00           C  
ATOM   3027  N   LYS A 702      52.762  48.410  38.199  1.00  0.00           N  
ATOM   3028  CA  LYS A 702      53.541  47.999  39.364  1.00  0.00           C  
ATOM   3029  C   LYS A 702      54.536  46.906  38.977  1.00  0.00           C  
ATOM   3030  O   LYS A 702      54.386  45.746  39.369  1.00  0.00           O  
ATOM   3031  CB  LYS A 702      52.595  47.474  40.456  1.00  0.00           C  
ATOM   3032  CG  LYS A 702      53.246  47.131  41.799  1.00  0.00           C  
ATOM   3033  CD  LYS A 702      52.220  46.510  42.748  1.00  0.00           C  
ATOM   3034  CE  LYS A 702      52.783  46.273  44.141  1.00  0.00           C  
ATOM   3035  NZ  LYS A 702      53.099  47.544  44.843  1.00  0.00           N  
ATOM   3036  N   SER A 703      55.552  47.288  38.206  1.00  0.00           N  
ATOM   3037  CA  SER A 703      56.570  46.350  37.748  1.00  0.00           C  
ATOM   3038  C   SER A 703      57.946  46.667  38.334  1.00  0.00           C  
ATOM   3039  O   SER A 703      58.428  47.795  38.230  1.00  0.00           O  
ATOM   3040  CB  SER A 703      56.635  46.398  36.220  1.00  0.00           C  
ATOM   3041  OG  SER A 703      57.740  45.675  35.728  1.00  0.00           O  
ATOM   3042  N   GLN A 704      58.573  45.663  38.946  1.00  0.00           N  
ATOM   3043  CA  GLN A 704      59.895  45.821  39.559  1.00  0.00           C  
ATOM   3044  C   GLN A 704      61.031  45.470  38.588  1.00  0.00           C  
ATOM   3045  O   GLN A 704      61.441  46.308  37.780  1.00  0.00           O  
ATOM   3046  CB  GLN A 704      59.986  44.934  40.812  1.00  0.00           C  
ATOM   3047  CG  GLN A 704      61.144  45.242  41.762  1.00  0.00           C  
ATOM   3048  CD  GLN A 704      60.871  46.431  42.676  1.00  0.00           C  
ATOM   3049  OE1 GLN A 704      59.840  46.491  43.350  1.00  0.00           O  
ATOM   3050  NE2 GLN A 704      61.803  47.374  42.712  1.00  0.00           N  
ATOM   3051  N   LYS A 705      61.527  44.234  38.668  1.00  0.00           N  
ATOM   3052  CA  LYS A 705      62.625  43.778  37.812  1.00  0.00           C  
ATOM   3053  C   LYS A 705      62.139  43.008  36.581  1.00  0.00           C  
ATOM   3054  O   LYS A 705      61.776  43.598  35.562  1.00  0.00           O  
ATOM   3055  CB  LYS A 705      63.609  42.907  38.617  1.00  0.00           C  
ATOM   3056  CG  LYS A 705      65.010  42.741  37.979  1.00  0.00           C  
ATOM   3057  CD  LYS A 705      65.038  41.732  36.827  1.00  0.00           C  
ATOM   3058  CE  LYS A 705      66.338  41.793  36.025  1.00  0.00           C  
ATOM   3059  NZ  LYS A 705      67.541  41.550  36.859  1.00  0.00           N  
ATOM   3060  N   ASP A 706      62.133  41.683  36.687  1.00  0.00           N  
ATOM   3061  CA  ASP A 706      61.724  40.824  35.581  1.00  0.00           C  
ATOM   3062  C   ASP A 706      60.466  40.021  35.903  1.00  0.00           C  
ATOM   3063  O   ASP A 706      60.515  39.017  36.618  1.00  0.00           O  
ATOM   3064  CB  ASP A 706      62.866  39.877  35.214  1.00  0.00           C  
ATOM   3065  CG  ASP A 706      62.802  39.422  33.777  1.00  0.00           C  
ATOM   3066  OD1 ASP A 706      61.845  38.705  33.423  1.00  0.00           O  
ATOM   3067  OD2 ASP A 706      63.706  39.791  32.999  1.00  0.00           O  
ATOM   3068  N   LYS A 707      59.340  40.464  35.353  1.00  0.00           N  
ATOM   3069  CA  LYS A 707      58.064  39.804  35.588  1.00  0.00           C  
ATOM   3070  C   LYS A 707      57.282  39.614  34.281  1.00  0.00           C  
ATOM   3071  O   LYS A 707      57.138  40.553  33.496  1.00  0.00           O  
ATOM   3072  CB  LYS A 707      57.236  40.647  36.569  1.00  0.00           C  
ATOM   3073  CG  LYS A 707      57.996  41.126  37.815  1.00  0.00           C  
ATOM   3074  CD  LYS A 707      58.491  39.956  38.665  1.00  0.00           C  
ATOM   3075  CE  LYS A 707      59.198  40.424  39.933  1.00  0.00           C  
ATOM   3076  NZ  LYS A 707      59.730  39.278  40.728  1.00  0.00           N  
ATOM   3077  N   GLU A 708      56.783  38.398  34.055  1.00  0.00           N  
ATOM   3078  CA  GLU A 708      56.013  38.084  32.849  1.00  0.00           C  
ATOM   3079  C   GLU A 708      54.641  38.765  32.879  1.00  0.00           C  
ATOM   3080  O   GLU A 708      53.915  38.766  31.885  1.00  0.00           O  
ATOM   3081  CB  GLU A 708      55.832  36.562  32.739  1.00  0.00           C  
ATOM   3082  CG  GLU A 708      55.193  36.069  31.442  1.00  0.00           C  
ATOM   3083  CD  GLU A 708      54.905  34.570  31.460  1.00  0.00           C  
ATOM   3084  OE1 GLU A 708      55.838  33.777  31.727  1.00  0.00           O  
ATOM   3085  OE2 GLU A 708      53.743  34.185  31.203  1.00  0.00           O  
ATOM   3086  N   LYS A 709      54.289  39.340  34.024  1.00  0.00           N  
ATOM   3087  CA  LYS A 709      53.017  40.036  34.167  1.00  0.00           C  
ATOM   3088  C   LYS A 709      52.948  41.161  33.141  1.00  0.00           C  
ATOM   3089  O   LYS A 709      51.891  41.729  32.880  1.00  0.00           O  
ATOM   3090  CB  LYS A 709      52.891  40.618  35.579  1.00  0.00           C  
ATOM   3091  CG  LYS A 709      52.509  39.605  36.660  1.00  0.00           C  
ATOM   3092  CD  LYS A 709      51.091  39.861  37.184  1.00  0.00           C  
ATOM   3093  CE  LYS A 709      50.683  38.865  38.263  1.00  0.00           C  
ATOM   3094  NZ  LYS A 709      50.660  37.464  37.758  1.00  0.00           N  
ATOM   3095  N   LEU A 710      54.096  41.467  32.556  1.00  0.00           N  
ATOM   3096  CA  LEU A 710      54.203  42.515  31.553  1.00  0.00           C  
ATOM   3097  C   LEU A 710      53.948  41.962  30.159  1.00  0.00           C  
ATOM   3098  O   LEU A 710      53.785  42.721  29.204  1.00  0.00           O  
ATOM   3099  CB  LEU A 710      55.600  43.142  31.610  1.00  0.00           C  
ATOM   3100  CG  LEU A 710      55.991  44.165  30.539  1.00  0.00           C  
ATOM   3101  CD1 LEU A 710      55.095  45.393  30.644  1.00  0.00           C  
ATOM   3102  CD2 LEU A 710      57.457  44.544  30.711  1.00  0.00           C  
ATOM   3103  N   GLU A 711      53.910  40.638  30.050  1.00  0.00           N  
ATOM   3104  CA  GLU A 711      53.691  39.974  28.767  1.00  0.00           C  
ATOM   3105  C   GLU A 711      52.463  40.547  28.056  1.00  0.00           C  
ATOM   3106  O   GLU A 711      52.201  40.238  26.891  1.00  0.00           O  
ATOM   3107  CB  GLU A 711      53.545  38.464  29.002  1.00  0.00           C  
ATOM   3108  CG  GLU A 711      53.776  37.589  27.782  1.00  0.00           C  
ATOM   3109  CD  GLU A 711      53.932  36.120  28.147  1.00  0.00           C  
ATOM   3110  OE1 GLU A 711      53.037  35.576  28.828  1.00  0.00           O  
ATOM   3111  OE2 GLU A 711      54.948  35.508  27.753  1.00  0.00           O  
ATOM   3112  N   GLN A 712      51.724  41.396  28.765  1.00  0.00           N  
ATOM   3113  CA  GLN A 712      50.524  42.022  28.226  1.00  0.00           C  
ATOM   3114  C   GLN A 712      50.716  43.520  28.019  1.00  0.00           C  
ATOM   3115  O   GLN A 712      50.494  44.042  26.927  1.00  0.00           O  
ATOM   3116  CB  GLN A 712      49.370  41.784  29.189  1.00  0.00           C  
ATOM   3117  CG  GLN A 712      49.719  42.110  30.627  1.00  0.00           C  
ATOM   3118  CD  GLN A 712      48.615  41.722  31.577  1.00  0.00           C  
ATOM   3119  OE1 GLN A 712      47.502  42.239  31.496  1.00  0.00           O  
ATOM   3120  NE2 GLN A 712      48.911  40.798  32.482  1.00  0.00           N  
ATOM   3121  N   ALA A 713      51.125  44.207  29.079  1.00  0.00           N  
ATOM   3122  CA  ALA A 713      51.346  45.643  29.025  1.00  0.00           C  
ATOM   3123  C   ALA A 713      52.392  45.990  27.968  1.00  0.00           C  
ATOM   3124  O   ALA A 713      52.632  47.162  27.675  1.00  0.00           O  
ATOM   3125  CB  ALA A 713      51.793  46.145  30.388  1.00  0.00           C  
ATOM   3126  N   THR A 714      53.006  44.962  27.393  1.00  0.00           N  
ATOM   3127  CA  THR A 714      54.029  45.152  26.372  1.00  0.00           C  
ATOM   3128  C   THR A 714      53.423  45.308  24.980  1.00  0.00           C  
ATOM   3129  O   THR A 714      54.036  45.898  24.089  1.00  0.00           O  
ATOM   3130  CB  THR A 714      54.987  43.951  26.350  1.00  0.00           C  
ATOM   3131  OG1 THR A 714      55.535  43.759  27.657  1.00  0.00           O  
ATOM   3132  CG2 THR A 714      56.115  44.179  25.361  1.00  0.00           C  
ATOM   3133  N   LYS A 715      52.220  44.777  24.791  1.00  0.00           N  
ATOM   3134  CA  LYS A 715      51.566  44.871  23.494  1.00  0.00           C  
ATOM   3135  C   LYS A 715      50.346  45.782  23.562  1.00  0.00           C  
ATOM   3136  O   LYS A 715      49.580  45.883  22.608  1.00  0.00           O  
ATOM   3137  CB  LYS A 715      51.128  43.487  22.998  1.00  0.00           C  
ATOM   3138  CG  LYS A 715      51.999  42.930  21.879  1.00  0.00           C  
ATOM   3139  CD  LYS A 715      51.424  41.655  21.285  1.00  0.00           C  
ATOM   3140  CE  LYS A 715      52.327  41.096  20.184  1.00  0.00           C  
ATOM   3141  NZ  LYS A 715      52.514  42.032  19.035  1.00  0.00           N  
ATOM   3142  N   THR A 716      50.172  46.444  24.701  1.00  0.00           N  
ATOM   3143  CA  THR A 716      49.059  47.368  24.881  1.00  0.00           C  
ATOM   3144  C   THR A 716      49.444  48.661  24.180  1.00  0.00           C  
ATOM   3145  O   THR A 716      48.605  49.351  23.606  1.00  0.00           O  
ATOM   3146  CB  THR A 716      48.822  47.693  26.365  1.00  0.00           C  
ATOM   3147  OG1 THR A 716      48.534  46.486  27.078  1.00  0.00           O  
ATOM   3148  CG2 THR A 716      47.663  48.666  26.519  1.00  0.00           C  
ATOM   3149  N   ILE A 717      50.735  48.969  24.237  1.00  0.00           N  
ATOM   3150  CA  ILE A 717      51.284  50.168  23.625  1.00  0.00           C  
ATOM   3151  C   ILE A 717      51.387  49.982  22.115  1.00  0.00           C  
ATOM   3152  O   ILE A 717      51.293  50.936  21.344  1.00  0.00           O  
ATOM   3153  CB  ILE A 717      52.680  50.479  24.212  1.00  0.00           C  
ATOM   3154  CG1 ILE A 717      53.714  49.453  23.736  1.00  0.00           C  
ATOM   3155  CG2 ILE A 717      52.615  50.423  25.726  1.00  0.00           C  
ATOM   3156  CD1 ILE A 717      54.393  49.799  22.419  1.00  0.00           C  
ATOM   3157  N   TYR A 718      51.576  48.733  21.710  1.00  0.00           N  
ATOM   3158  CA  TYR A 718      51.714  48.375  20.308  1.00  0.00           C  
ATOM   3159  C   TYR A 718      50.497  48.758  19.474  1.00  0.00           C  
ATOM   3160  O   TYR A 718      50.629  49.091  18.297  1.00  0.00           O  
ATOM   3161  CB  TYR A 718      51.967  46.864  20.230  1.00  0.00           C  
ATOM   3162  CG  TYR A 718      52.050  46.255  18.845  1.00  0.00           C  
ATOM   3163  CD1 TYR A 718      52.877  46.800  17.860  1.00  0.00           C  
ATOM   3164  CD2 TYR A 718      51.362  45.075  18.548  1.00  0.00           C  
ATOM   3165  CE1 TYR A 718      53.023  46.179  16.616  1.00  0.00           C  
ATOM   3166  CE2 TYR A 718      51.500  44.448  17.313  1.00  0.00           C  
ATOM   3167  CZ  TYR A 718      52.333  45.001  16.353  1.00  0.00           C  
ATOM   3168  OH  TYR A 718      52.493  44.361  15.144  1.00  0.00           O  
ATOM   3169  N   LYS A 719      49.346  48.760  20.124  1.00  0.00           N  
ATOM   3170  CA  LYS A 719      48.128  49.075  19.415  1.00  0.00           C  
ATOM   3171  C   LYS A 719      47.811  50.557  19.353  1.00  0.00           C  
ATOM   3172  O   LYS A 719      47.524  51.123  18.284  1.00  0.00           O  
ATOM   3173  CB  LYS A 719      46.968  48.310  20.055  1.00  0.00           C  
ATOM   3174  CG  LYS A 719      46.979  46.832  19.739  1.00  0.00           C  
ATOM   3175  CD  LYS A 719      47.192  46.553  18.238  1.00  0.00           C  
ATOM   3176  CE  LYS A 719      46.181  47.279  17.400  1.00  0.00           C  
ATOM   3177  NZ  LYS A 719      44.870  47.154  18.095  1.00  0.00           N  
ATOM   3178  N   ALA A 720      47.868  51.191  20.510  1.00  0.00           N  
ATOM   3179  CA  ALA A 720      47.557  52.612  20.600  1.00  0.00           C  
ATOM   3180  C   ALA A 720      48.199  53.336  19.425  1.00  0.00           C  
ATOM   3181  O   ALA A 720      47.517  53.740  18.481  1.00  0.00           O  
ATOM   3182  CB  ALA A 720      48.078  53.173  21.910  1.00  0.00           C  
ATOM   3183  N   GLU A 721      49.519  53.483  19.489  1.00  0.00           N  
ATOM   3184  CA  GLU A 721      50.271  54.149  18.434  1.00  0.00           C  
ATOM   3185  C   GLU A 721      50.497  53.184  17.267  1.00  0.00           C  
ATOM   3186  O   GLU A 721      51.618  53.016  16.788  1.00  0.00           O  
ATOM   3187  CB  GLU A 721      51.622  54.657  18.969  1.00  0.00           C  
ATOM   3188  CG  GLU A 721      51.545  55.743  20.071  1.00  0.00           C  
ATOM   3189  CD  GLU A 721      51.130  57.134  19.569  1.00  0.00           C  
ATOM   3190  OE1 GLU A 721      51.805  57.697  18.677  1.00  0.00           O  
ATOM   3191  OE2 GLU A 721      50.131  57.677  20.085  1.00  0.00           O  
ATOM   3192  N   TYR A 722      49.419  52.540  16.832  1.00  0.00           N  
ATOM   3193  CA  TYR A 722      49.461  51.612  15.707  1.00  0.00           C  
ATOM   3194  C   TYR A 722      48.516  52.198  14.655  1.00  0.00           C  
ATOM   3195  O   TYR A 722      48.929  52.504  13.534  1.00  0.00           O  
ATOM   3196  CB  TYR A 722      48.975  50.223  16.141  1.00  0.00           C  
ATOM   3197  CG  TYR A 722      49.302  49.094  15.176  1.00  0.00           C  
ATOM   3198  CD1 TYR A 722      48.539  47.923  15.162  1.00  0.00           C  
ATOM   3199  CD2 TYR A 722      50.378  49.190  14.287  1.00  0.00           C  
ATOM   3200  CE1 TYR A 722      48.835  46.878  14.289  1.00  0.00           C  
ATOM   3201  CE2 TYR A 722      50.683  48.148  13.409  1.00  0.00           C  
ATOM   3202  CZ  TYR A 722      49.908  46.997  13.415  1.00  0.00           C  
ATOM   3203  OH  TYR A 722      50.200  45.967  12.546  1.00  0.00           O  
ATOM   3204  N   HIS A 723      47.246  52.355  15.027  1.00  0.00           N  
ATOM   3205  CA  HIS A 723      46.247  52.944  14.136  1.00  0.00           C  
ATOM   3206  C   HIS A 723      46.396  54.458  14.272  1.00  0.00           C  
ATOM   3207  O   HIS A 723      46.261  55.206  13.301  1.00  0.00           O  
ATOM   3208  CB  HIS A 723      44.829  52.534  14.562  1.00  0.00           C  
ATOM   3209  CG  HIS A 723      44.534  51.070  14.407  1.00  0.00           C  
ATOM   3210  ND1 HIS A 723      44.368  50.467  13.177  1.00  0.00           N  
ATOM   3211  CD2 HIS A 723      44.341  50.098  15.330  1.00  0.00           C  
ATOM   3212  CE1 HIS A 723      44.083  49.189  13.351  1.00  0.00           C  
ATOM   3213  NE2 HIS A 723      44.061  48.939  14.647  1.00  0.00           N  
ATOM   3214  N   LYS A 724      46.680  54.889  15.499  1.00  0.00           N  
ATOM   3215  CA  LYS A 724      46.895  56.297  15.821  1.00  0.00           C  
ATOM   3216  C   LYS A 724      48.390  56.485  16.099  1.00  0.00           C  
ATOM   3217  O   LYS A 724      48.815  56.506  17.256  1.00  0.00           O  
ATOM   3218  CB  LYS A 724      46.076  56.696  17.058  1.00  0.00           C  
ATOM   3219  CG  LYS A 724      46.273  58.149  17.495  1.00  0.00           C  
ATOM   3220  CD  LYS A 724      45.624  58.433  18.847  1.00  0.00           C  
ATOM   3221  CE  LYS A 724      45.942  59.844  19.350  1.00  0.00           C  
ATOM   3222  NZ  LYS A 724      45.373  60.925  18.490  1.00  0.00           N  
ATOM   3223  N   GLY A 725      49.191  56.609  15.045  1.00  0.00           N  
ATOM   3224  CA  GLY A 725      50.618  56.780  15.247  1.00  0.00           C  
ATOM   3225  C   GLY A 725      51.334  57.478  14.112  1.00  0.00           C  
ATOM   3226  O   GLY A 725      51.678  56.853  13.109  1.00  0.00           O  
ATOM   3227  N   ILE A 726      51.559  58.780  14.266  1.00  0.00           N  
ATOM   3228  CA  ILE A 726      52.254  59.551  13.245  1.00  0.00           C  
ATOM   3229  C   ILE A 726      53.735  59.202  13.356  1.00  0.00           C  
ATOM   3230  O   ILE A 726      54.236  58.949  14.452  1.00  0.00           O  
ATOM   3231  CB  ILE A 726      52.126  61.080  13.492  1.00  0.00           C  
ATOM   3232  CG1 ILE A 726      50.682  61.452  13.841  1.00  0.00           C  
ATOM   3233  CG2 ILE A 726      52.597  61.847  12.260  1.00  0.00           C  
ATOM   3234  CD1 ILE A 726      49.686  61.202  12.737  1.00  0.00           C  
ATOM   3235  N   PHE A 727      54.427  59.189  12.222  1.00  0.00           N  
ATOM   3236  CA  PHE A 727      55.842  58.832  12.183  1.00  0.00           C  
ATOM   3237  C   PHE A 727      56.792  60.023  12.219  1.00  0.00           C  
ATOM   3238  O   PHE A 727      56.621  60.993  11.481  1.00  0.00           O  
ATOM   3239  CB  PHE A 727      56.100  58.019  10.916  1.00  0.00           C  
ATOM   3240  CG  PHE A 727      57.430  57.321  10.886  1.00  0.00           C  
ATOM   3241  CD1 PHE A 727      57.854  56.548  11.964  1.00  0.00           C  
ATOM   3242  CD2 PHE A 727      58.218  57.357   9.738  1.00  0.00           C  
ATOM   3243  CE1 PHE A 727      59.033  55.817  11.893  1.00  0.00           C  
ATOM   3244  CE2 PHE A 727      59.398  56.628   9.660  1.00  0.00           C  
ATOM   3245  CZ  PHE A 727      59.804  55.855  10.740  1.00  0.00           C  
ATOM   3246  N   LYS A 728      57.795  59.938  13.086  1.00  0.00           N  
ATOM   3247  CA  LYS A 728      58.797  60.988  13.212  1.00  0.00           C  
ATOM   3248  C   LYS A 728      60.148  60.360  13.533  1.00  0.00           C  
ATOM   3249  O   LYS A 728      60.379  59.893  14.650  1.00  0.00           O  
ATOM   3250  CB  LYS A 728      58.434  62.000  14.309  1.00  0.00           C  
ATOM   3251  CG  LYS A 728      59.433  63.168  14.401  1.00  0.00           C  
ATOM   3252  CD  LYS A 728      59.188  64.066  15.611  1.00  0.00           C  
ATOM   3253  CE  LYS A 728      60.262  65.146  15.735  1.00  0.00           C  
ATOM   3254  NZ  LYS A 728      60.077  65.997  16.947  1.00  0.00           N  
ATOM   3255  N   VAL A 729      61.030  60.340  12.538  1.00  0.00           N  
ATOM   3256  CA  VAL A 729      62.369  59.775  12.682  1.00  0.00           C  
ATOM   3257  C   VAL A 729      63.258  60.450  11.644  1.00  0.00           C  
ATOM   3258  O   VAL A 729      62.752  61.064  10.704  1.00  0.00           O  
ATOM   3259  CB  VAL A 729      62.398  58.258  12.418  1.00  0.00           C  
ATOM   3260  CG1 VAL A 729      61.458  57.543  13.366  1.00  0.00           C  
ATOM   3261  CG2 VAL A 729      62.041  57.986  10.975  1.00  0.00           C  
ATOM   3262  N   PRO A 730      64.592  60.344  11.793  1.00  0.00           N  
ATOM   3263  CA  PRO A 730      65.468  60.982  10.805  1.00  0.00           C  
ATOM   3264  C   PRO A 730      64.959  60.761   9.372  1.00  0.00           C  
ATOM   3265  O   PRO A 730      64.885  61.704   8.583  1.00  0.00           O  
ATOM   3266  CB  PRO A 730      66.825  60.322  11.073  1.00  0.00           C  
ATOM   3267  CG  PRO A 730      66.797  60.117  12.553  1.00  0.00           C  
ATOM   3268  CD  PRO A 730      65.385  59.596  12.790  1.00  0.00           C  
ATOM   3269  N   PRO A 731      64.599  59.511   9.018  1.00  0.00           N  
ATOM   3270  CA  PRO A 731      64.100  59.258   7.662  1.00  0.00           C  
ATOM   3271  C   PRO A 731      62.654  59.718   7.502  1.00  0.00           C  
ATOM   3272  O   PRO A 731      62.051  60.237   8.441  1.00  0.00           O  
ATOM   3273  CB  PRO A 731      64.212  57.739   7.521  1.00  0.00           C  
ATOM   3274  CG  PRO A 731      65.287  57.373   8.486  1.00  0.00           C  
ATOM   3275  CD  PRO A 731      64.952  58.239   9.670  1.00  0.00           C  
ATOM   3276  N   TYR A 732      62.116  59.517   6.303  1.00  0.00           N  
ATOM   3277  CA  TYR A 732      60.739  59.875   5.963  1.00  0.00           C  
ATOM   3278  C   TYR A 732      59.793  59.841   7.164  1.00  0.00           C  
ATOM   3279  O   TYR A 732      59.908  58.973   8.031  1.00  0.00           O  
ATOM   3280  CB  TYR A 732      60.216  58.940   4.866  1.00  0.00           C  
ATOM   3281  CG  TYR A 732      60.418  57.468   5.168  1.00  0.00           C  
ATOM   3282  CD1 TYR A 732      59.733  56.846   6.214  1.00  0.00           C  
ATOM   3283  CD2 TYR A 732      61.327  56.705   4.429  1.00  0.00           C  
ATOM   3284  CE1 TYR A 732      59.950  55.507   6.521  1.00  0.00           C  
ATOM   3285  CE2 TYR A 732      61.551  55.365   4.729  1.00  0.00           C  
ATOM   3286  CZ  TYR A 732      60.861  54.774   5.777  1.00  0.00           C  
ATOM   3287  OH  TYR A 732      61.100  53.458   6.095  1.00  0.00           O  
ATOM   3288  N   GLU A 733      58.853  60.781   7.204  1.00  0.00           N  
ATOM   3289  CA  GLU A 733      57.899  60.858   8.306  1.00  0.00           C  
ATOM   3290  C   GLU A 733      56.481  61.165   7.829  1.00  0.00           C  
ATOM   3291  O   GLU A 733      56.218  61.225   6.625  1.00  0.00           O  
ATOM   3292  CB  GLU A 733      58.306  61.968   9.281  1.00  0.00           C  
ATOM   3293  CG  GLU A 733      59.743  61.948   9.758  1.00  0.00           C  
ATOM   3294  CD  GLU A 733      60.051  63.121  10.677  1.00  0.00           C  
ATOM   3295  OE1 GLU A 733      61.198  63.212  11.158  1.00  0.00           O  
ATOM   3296  OE2 GLU A 733      59.147  63.953  10.920  1.00  0.00           O  
ATOM   3297  N   GLY A 734      55.577  61.358   8.791  1.00  0.00           N  
ATOM   3298  CA  GLY A 734      54.191  61.678   8.483  1.00  0.00           C  
ATOM   3299  C   GLY A 734      53.220  60.510   8.500  1.00  0.00           C  
ATOM   3300  O   GLY A 734      52.305  60.467   9.322  1.00  0.00           O  
ATOM   3301  N   LYS A 737      53.429  59.567   7.585  1.00  0.00           N  
ATOM   3302  CA  LYS A 737      52.585  58.380   7.436  1.00  0.00           C  
ATOM   3303  C   LYS A 737      52.349  57.619   8.751  1.00  0.00           C  
ATOM   3304  O   LYS A 737      53.093  57.796   9.720  1.00  0.00           O  
ATOM   3305  CB  LYS A 737      53.222  57.426   6.415  1.00  0.00           C  
ATOM   3306  CG  LYS A 737      53.893  58.105   5.216  1.00  0.00           C  
ATOM   3307  CD  LYS A 737      52.908  58.856   4.336  1.00  0.00           C  
ATOM   3308  CE  LYS A 737      53.620  59.518   3.168  1.00  0.00           C  
ATOM   3309  NZ  LYS A 737      54.619  60.517   3.626  1.00  0.00           N  
ATOM   3310  N   PRO A 738      51.305  56.762   8.798  1.00  0.00           N  
ATOM   3311  CA  PRO A 738      50.966  55.970   9.991  1.00  0.00           C  
ATOM   3312  C   PRO A 738      51.897  54.778  10.245  1.00  0.00           C  
ATOM   3313  O   PRO A 738      52.591  54.309   9.342  1.00  0.00           O  
ATOM   3314  CB  PRO A 738      49.525  55.542   9.721  1.00  0.00           C  
ATOM   3315  CG  PRO A 738      49.509  55.389   8.235  1.00  0.00           C  
ATOM   3316  CD  PRO A 738      50.257  56.620   7.770  1.00  0.00           C  
ATOM   3317  N   VAL A 739      51.898  54.295  11.484  1.00  0.00           N  
ATOM   3318  CA  VAL A 739      52.736  53.168  11.877  1.00  0.00           C  
ATOM   3319  C   VAL A 739      52.521  51.951  10.983  1.00  0.00           C  
ATOM   3320  O   VAL A 739      53.471  51.246  10.649  1.00  0.00           O  
ATOM   3321  CB  VAL A 739      52.445  52.771  13.337  1.00  0.00           C  
ATOM   3322  CG1 VAL A 739      53.366  51.650  13.765  1.00  0.00           C  
ATOM   3323  CG2 VAL A 739      52.611  53.976  14.240  1.00  0.00           C  
ATOM   3324  N   GLN A 740      51.271  51.707  10.603  1.00  0.00           N  
ATOM   3325  CA  GLN A 740      50.937  50.571   9.749  1.00  0.00           C  
ATOM   3326  C   GLN A 740      51.492  50.796   8.352  1.00  0.00           C  
ATOM   3327  O   GLN A 740      51.002  50.202   7.391  1.00  0.00           O  
ATOM   3328  CB  GLN A 740      49.419  50.394   9.659  1.00  0.00           C  
ATOM   3329  CG  GLN A 740      48.725  50.200  10.995  1.00  0.00           C  
ATOM   3330  CD  GLN A 740      47.211  50.205  10.874  1.00  0.00           C  
ATOM   3331  OE1 GLN A 740      46.500  50.048  11.863  1.00  0.00           O  
ATOM   3332  NE2 GLN A 740      46.713  50.387   9.657  1.00  0.00           N  
ATOM   3333  N   GLU A 741      52.505  51.653   8.236  1.00  0.00           N  
ATOM   3334  CA  GLU A 741      53.102  51.948   6.936  1.00  0.00           C  
ATOM   3335  C   GLU A 741      54.610  51.688   6.905  1.00  0.00           C  
ATOM   3336  O   GLU A 741      55.127  51.132   5.933  1.00  0.00           O  
ATOM   3337  CB  GLU A 741      52.821  53.397   6.500  1.00  0.00           C  
ATOM   3338  CG  GLU A 741      51.409  53.626   5.939  1.00  0.00           C  
ATOM   3339  CD  GLU A 741      51.347  54.735   4.887  1.00  0.00           C  
ATOM   3340  OE1 GLU A 741      50.231  55.055   4.418  1.00  0.00           O  
ATOM   3341  OE2 GLU A 741      52.409  55.281   4.521  1.00  0.00           O  
ATOM   3342  N   VAL A 742      55.315  52.095   7.960  1.00  0.00           N  
ATOM   3343  CA  VAL A 742      56.757  51.864   8.038  1.00  0.00           C  
ATOM   3344  C   VAL A 742      56.968  50.386   8.361  1.00  0.00           C  
ATOM   3345  O   VAL A 742      57.966  49.779   7.966  1.00  0.00           O  
ATOM   3346  CB  VAL A 742      57.404  52.745   9.135  1.00  0.00           C  
ATOM   3347  CG1 VAL A 742      57.116  54.204   8.851  1.00  0.00           C  
ATOM   3348  CG2 VAL A 742      56.871  52.367  10.504  1.00  0.00           C  
ATOM   3349  N   LYS A 743      56.006  49.817   9.081  1.00  0.00           N  
ATOM   3350  CA  LYS A 743      56.037  48.412   9.449  1.00  0.00           C  
ATOM   3351  C   LYS A 743      55.711  47.661   8.168  1.00  0.00           C  
ATOM   3352  O   LYS A 743      55.240  46.526   8.195  1.00  0.00           O  
ATOM   3353  CB  LYS A 743      55.006  48.097  10.533  1.00  0.00           C  
ATOM   3354  CG  LYS A 743      55.213  46.732  11.173  1.00  0.00           C  
ATOM   3355  CD  LYS A 743      54.148  46.387  12.201  1.00  0.00           C  
ATOM   3356  CE  LYS A 743      54.133  47.360  13.372  1.00  0.00           C  
ATOM   3357  NZ  LYS A 743      53.577  48.688  13.000  1.00  0.00           N  
ATOM   3358  N   GLU A 744      55.952  48.334   7.047  1.00  0.00           N  
ATOM   3359  CA  GLU A 744      55.722  47.780   5.719  1.00  0.00           C  
ATOM   3360  C   GLU A 744      56.461  48.637   4.682  1.00  0.00           C  
ATOM   3361  O   GLU A 744      56.181  48.583   3.484  1.00  0.00           O  
ATOM   3362  CB  GLU A 744      54.223  47.723   5.404  1.00  0.00           C  
ATOM   3363  CG  GLU A 744      53.889  46.922   4.142  1.00  0.00           C  
ATOM   3364  CD  GLU A 744      54.531  45.532   4.129  1.00  0.00           C  
ATOM   3365  OE1 GLU A 744      54.182  44.695   4.994  1.00  0.00           O  
ATOM   3366  OE2 GLU A 744      55.388  45.277   3.252  1.00  0.00           O  
ATOM   3367  N   ALA A 745      57.407  49.435   5.161  1.00  0.00           N  
ATOM   3368  CA  ALA A 745      58.213  50.281   4.295  1.00  0.00           C  
ATOM   3369  C   ALA A 745      59.655  49.915   4.608  1.00  0.00           C  
ATOM   3370  O   ALA A 745      60.552  50.064   3.775  1.00  0.00           O  
ATOM   3371  CB  ALA A 745      57.958  51.734   4.598  1.00  0.00           C  
ATOM   3372  N   ILE A 746      59.849  49.424   5.829  1.00  0.00           N  
ATOM   3373  CA  ILE A 746      61.152  48.995   6.323  1.00  0.00           C  
ATOM   3374  C   ILE A 746      61.320  47.509   6.008  1.00  0.00           C  
ATOM   3375  O   ILE A 746      62.256  47.108   5.307  1.00  0.00           O  
ATOM   3376  CB  ILE A 746      61.239  49.210   7.857  1.00  0.00           C  
ATOM   3377  CG1 ILE A 746      61.248  50.711   8.163  1.00  0.00           C  
ATOM   3378  CG2 ILE A 746      62.467  48.511   8.425  1.00  0.00           C  
ATOM   3379  CD1 ILE A 746      61.057  51.055   9.627  1.00  0.00           C  
ATOM   3380  N   ALA A 747      60.398  46.703   6.533  1.00  0.00           N  
ATOM   3381  CA  ALA A 747      60.410  45.261   6.329  1.00  0.00           C  
ATOM   3382  C   ALA A 747      60.355  44.920   4.847  1.00  0.00           C  
ATOM   3383  O   ALA A 747      60.814  43.862   4.427  1.00  0.00           O  
ATOM   3384  CB  ALA A 747      59.245  44.622   7.061  1.00  0.00           C  
ATOM   3385  N   LYS A 750      59.787  45.819   4.054  1.00  0.00           N  
ATOM   3386  CA  LYS A 750      59.702  45.604   2.617  1.00  0.00           C  
ATOM   3387  C   LYS A 750      61.065  45.946   2.019  1.00  0.00           C  
ATOM   3388  O   LYS A 750      61.525  45.303   1.068  1.00  0.00           O  
ATOM   3389  CB  LYS A 750      58.593  46.460   1.975  1.00  0.00           C  
ATOM   3390  CG  LYS A 750      58.853  47.967   1.892  1.00  0.00           C  
ATOM   3391  CD  LYS A 750      57.738  48.663   1.098  1.00  0.00           C  
ATOM   3392  CE  LYS A 750      57.907  50.178   1.052  1.00  0.00           C  
ATOM   3393  NZ  LYS A 750      56.789  50.835   0.310  1.00  0.00           N  
ATOM   3394  N   GLU A 751      61.713  46.955   2.598  1.00  0.00           N  
ATOM   3395  CA  GLU A 751      63.020  47.398   2.135  1.00  0.00           C  
ATOM   3396  C   GLU A 751      64.142  46.461   2.567  1.00  0.00           C  
ATOM   3397  O   GLU A 751      64.952  46.042   1.745  1.00  0.00           O  
ATOM   3398  CB  GLU A 751      63.324  48.813   2.625  1.00  0.00           C  
ATOM   3399  CG  GLU A 751      64.708  49.312   2.195  1.00  0.00           C  
ATOM   3400  CD  GLU A 751      64.920  49.285   0.680  1.00  0.00           C  
ATOM   3401  OE1 GLU A 751      64.787  48.200   0.063  1.00  0.00           O  
ATOM   3402  OE2 GLU A 751      65.230  50.352   0.104  1.00  0.00           O  
ATOM   3403  N   MET A 752      64.190  46.136   3.854  1.00  0.00           N  
ATOM   3404  CA  MET A 752      65.220  45.245   4.377  1.00  0.00           C  
ATOM   3405  C   MET A 752      65.211  43.901   3.646  1.00  0.00           C  
ATOM   3406  O   MET A 752      66.236  43.450   3.128  1.00  0.00           O  
ATOM   3407  CB  MET A 752      65.001  44.998   5.862  1.00  0.00           C  
ATOM   3408  CG  MET A 752      64.729  46.237   6.643  1.00  0.00           C  
ATOM   3409  SD  MET A 752      64.712  45.862   8.377  1.00  0.00           S  
ATOM   3410  CE  MET A 752      66.156  46.718   8.894  1.00  0.00           C  
ATOM   3411  N   LEU A 753      64.044  43.265   3.619  1.00  0.00           N  
ATOM   3412  CA  LEU A 753      63.875  41.986   2.950  1.00  0.00           C  
ATOM   3413  C   LEU A 753      64.359  42.096   1.527  1.00  0.00           C  
ATOM   3414  O   LEU A 753      64.915  41.154   0.984  1.00  0.00           O  
ATOM   3415  CB  LEU A 753      62.402  41.597   2.941  1.00  0.00           C  
ATOM   3416  CG  LEU A 753      61.836  40.924   4.192  1.00  0.00           C  
ATOM   3417  CD1 LEU A 753      62.320  39.488   4.225  1.00  0.00           C  
ATOM   3418  CD2 LEU A 753      62.244  41.676   5.459  1.00  0.00           C  
ATOM   3419  N   GLU A 754      64.144  43.262   0.930  1.00  0.00           N  
ATOM   3420  CA  GLU A 754      64.549  43.516  -0.448  1.00  0.00           C  
ATOM   3421  C   GLU A 754      66.058  43.641  -0.618  1.00  0.00           C  
ATOM   3422  O   GLU A 754      66.624  43.105  -1.569  1.00  0.00           O  
ATOM   3423  CB  GLU A 754      63.875  44.803  -0.949  1.00  0.00           C  
ATOM   3424  CG  GLU A 754      63.075  44.610  -2.219  1.00  0.00           C  
ATOM   3425  CD  GLU A 754      62.071  43.479  -2.088  1.00  0.00           C  
ATOM   3426  OE1 GLU A 754      61.458  43.098  -3.109  1.00  0.00           O  
ATOM   3427  OE2 GLU A 754      61.895  42.970  -0.960  1.00  0.00           O  
ATOM   3428  N   LYS A 755      66.704  44.359   0.298  1.00  0.00           N  
ATOM   3429  CA  LYS A 755      68.152  44.553   0.243  1.00  0.00           C  
ATOM   3430  C   LYS A 755      68.885  43.469   1.027  1.00  0.00           C  
ATOM   3431  O   LYS A 755      70.092  43.566   1.270  1.00  0.00           O  
ATOM   3432  CB  LYS A 755      68.522  45.943   0.786  1.00  0.00           C  
ATOM   3433  CG  LYS A 755      69.428  46.760  -0.147  1.00  0.00           C  
ATOM   3434  CD  LYS A 755      69.757  48.132   0.429  1.00  0.00           C  
ATOM   3435  CE  LYS A 755      70.620  48.027   1.685  1.00  0.00           C  
ATOM   3436  NZ  LYS A 755      71.970  47.452   1.415  1.00  0.00           N  
ATOM   3437  N   GLY A 756      68.142  42.437   1.418  1.00  0.00           N  
ATOM   3438  CA  GLY A 756      68.724  41.338   2.160  1.00  0.00           C  
ATOM   3439  C   GLY A 756      69.318  41.787   3.475  1.00  0.00           C  
ATOM   3440  O   GLY A 756      70.224  41.145   4.005  1.00  0.00           O  
ATOM   3441  N   ILE A 757      68.810  42.898   3.997  1.00  0.00           N  
ATOM   3442  CA  ILE A 757      69.285  43.427   5.264  1.00  0.00           C  
ATOM   3443  C   ILE A 757      68.467  42.767   6.369  1.00  0.00           C  
ATOM   3444  O   ILE A 757      68.658  43.033   7.556  1.00  0.00           O  
ATOM   3445  CB  ILE A 757      69.135  44.947   5.350  1.00  0.00           C  
ATOM   3446  CG1 ILE A 757      69.539  45.592   4.021  1.00  0.00           C  
ATOM   3447  CG2 ILE A 757      70.017  45.478   6.464  1.00  0.00           C  
ATOM   3448  CD1 ILE A 757      70.929  45.209   3.542  1.00  0.00           C  
ATOM   3449  N   ALA A 758      67.550  41.895   5.957  1.00  0.00           N  
ATOM   3450  CA  ALA A 758      66.697  41.162   6.888  1.00  0.00           C  
ATOM   3451  C   ALA A 758      66.014  39.989   6.188  1.00  0.00           C  
ATOM   3452  O   ALA A 758      65.741  40.045   4.981  1.00  0.00           O  
ATOM   3453  CB  ALA A 758      65.649  42.089   7.483  1.00  0.00           C  
ATOM   3454  N   GLU A 759      65.756  38.927   6.949  1.00  0.00           N  
ATOM   3455  CA  GLU A 759      65.094  37.743   6.416  1.00  0.00           C  
ATOM   3456  C   GLU A 759      63.969  37.365   7.358  1.00  0.00           C  
ATOM   3457  O   GLU A 759      63.928  37.846   8.490  1.00  0.00           O  
ATOM   3458  CB  GLU A 759      66.068  36.564   6.289  1.00  0.00           C  
ATOM   3459  CG  GLU A 759      67.230  36.797   5.327  1.00  0.00           C  
ATOM   3460  CD  GLU A 759      67.938  35.510   4.925  1.00  0.00           C  
ATOM   3461  OE1 GLU A 759      68.264  34.699   5.817  1.00  0.00           O  
ATOM   3462  OE2 GLU A 759      68.177  35.312   3.713  1.00  0.00           O  
ATOM   3463  N   ILE A 760      63.061  36.503   6.906  1.00  0.00           N  
ATOM   3464  CA  ILE A 760      61.927  36.123   7.744  1.00  0.00           C  
ATOM   3465  C   ILE A 760      62.008  34.738   8.344  1.00  0.00           C  
ATOM   3466  O   ILE A 760      62.154  33.741   7.636  1.00  0.00           O  
ATOM   3467  CB  ILE A 760      60.595  36.183   6.996  1.00  0.00           C  
ATOM   3468  CG1 ILE A 760      60.488  37.477   6.182  1.00  0.00           C  
ATOM   3469  CG2 ILE A 760      59.470  36.088   8.012  1.00  0.00           C  
ATOM   3470  CD1 ILE A 760      59.395  37.463   5.116  1.00  0.00           C  
ATOM   3471  N   MET A 761      61.908  34.677   9.661  1.00  0.00           N  
ATOM   3472  CA  MET A 761      61.948  33.399  10.336  1.00  0.00           C  
ATOM   3473  C   MET A 761      60.546  33.121  10.856  1.00  0.00           C  
ATOM   3474  O   MET A 761      60.012  33.899  11.656  1.00  0.00           O  
ATOM   3475  CB  MET A 761      62.920  33.446  11.506  1.00  0.00           C  
ATOM   3476  CG  MET A 761      63.008  32.154  12.273  1.00  0.00           C  
ATOM   3477  SD  MET A 761      63.644  32.401  13.930  1.00  0.00           S  
ATOM   3478  CE  MET A 761      63.808  30.689  14.532  1.00  0.00           C  
ATOM   3479  N   TYR A 762      59.952  32.018  10.389  1.00  0.00           N  
ATOM   3480  CA  TYR A 762      58.614  31.619  10.810  1.00  0.00           C  
ATOM   3481  C   TYR A 762      58.695  30.898  12.149  1.00  0.00           C  
ATOM   3482  O   TYR A 762      59.524  29.993  12.337  1.00  0.00           O  
ATOM   3483  CB  TYR A 762      57.975  30.671   9.802  1.00  0.00           C  
ATOM   3484  CG  TYR A 762      57.670  31.291   8.475  1.00  0.00           C  
ATOM   3485  CD1 TYR A 762      56.636  32.205   8.339  1.00  0.00           C  
ATOM   3486  CD2 TYR A 762      58.443  30.989   7.358  1.00  0.00           C  
ATOM   3487  CE1 TYR A 762      56.377  32.816   7.116  1.00  0.00           C  
ATOM   3488  CE2 TYR A 762      58.199  31.591   6.129  1.00  0.00           C  
ATOM   3489  CZ  TYR A 762      57.166  32.509   6.013  1.00  0.00           C  
ATOM   3490  OH  TYR A 762      56.951  33.142   4.809  1.00  0.00           O  
ATOM   3491  N   GLU A 763      57.846  31.318  13.085  1.00  0.00           N  
ATOM   3492  CA  GLU A 763      57.807  30.690  14.399  1.00  0.00           C  
ATOM   3493  C   GLU A 763      56.490  30.933  15.131  1.00  0.00           C  
ATOM   3494  O   GLU A 763      55.895  32.014  15.032  1.00  0.00           O  
ATOM   3495  CB  GLU A 763      58.969  31.121  15.283  1.00  0.00           C  
ATOM   3496  CG  GLU A 763      59.345  30.006  16.241  1.00  0.00           C  
ATOM   3497  CD  GLU A 763      59.684  28.714  15.495  1.00  0.00           C  
ATOM   3498  OE1 GLU A 763      59.526  27.625  16.084  1.00  0.00           O  
ATOM   3499  OE2 GLU A 763      60.118  28.783  14.319  1.00  0.00           O  
ATOM   3500  N   PHE A 764      56.060  29.911  15.873  1.00  0.00           N  
ATOM   3501  CA  PHE A 764      54.813  29.930  16.638  1.00  0.00           C  
ATOM   3502  C   PHE A 764      54.699  31.029  17.688  1.00  0.00           C  
ATOM   3503  O   PHE A 764      55.684  31.659  18.067  1.00  0.00           O  
ATOM   3504  CB  PHE A 764      54.610  28.593  17.364  1.00  0.00           C  
ATOM   3505  CG  PHE A 764      54.530  27.397  16.449  1.00  0.00           C  
ATOM   3506  CD1 PHE A 764      53.763  27.436  15.281  1.00  0.00           C  
ATOM   3507  CD2 PHE A 764      55.188  26.212  16.777  1.00  0.00           C  
ATOM   3508  CE1 PHE A 764      53.651  26.312  14.456  1.00  0.00           C  
ATOM   3509  CE2 PHE A 764      55.080  25.082  15.957  1.00  0.00           C  
ATOM   3510  CZ  PHE A 764      54.310  25.135  14.795  1.00  0.00           C  
ATOM   3511  N   ALA A 765      53.477  31.249  18.156  1.00  0.00           N  
ATOM   3512  CA  ALA A 765      53.221  32.258  19.171  1.00  0.00           C  
ATOM   3513  C   ALA A 765      53.399  31.630  20.545  1.00  0.00           C  
ATOM   3514  O   ALA A 765      53.659  32.326  21.534  1.00  0.00           O  
ATOM   3515  CB  ALA A 765      51.817  32.793  19.020  1.00  0.00           C  
ATOM   3516  N   GLU A 766      53.258  30.306  20.591  1.00  0.00           N  
ATOM   3517  CA  GLU A 766      53.407  29.540  21.825  1.00  0.00           C  
ATOM   3518  C   GLU A 766      54.184  28.252  21.526  1.00  0.00           C  
ATOM   3519  O   GLU A 766      54.429  27.928  20.361  1.00  0.00           O  
ATOM   3520  CB  GLU A 766      52.033  29.253  22.429  1.00  0.00           C  
ATOM   3521  CG  GLU A 766      51.235  30.528  22.746  1.00  0.00           C  
ATOM   3522  CD  GLU A 766      51.861  31.371  23.854  1.00  0.00           C  
ATOM   3523  OE1 GLU A 766      53.079  31.652  23.791  1.00  0.00           O  
ATOM   3524  OE2 GLU A 766      51.125  31.760  24.787  1.00  0.00           O  
ATOM   3525  N   LYS A 767      54.572  27.525  22.572  1.00  0.00           N  
ATOM   3526  CA  LYS A 767      55.344  26.294  22.398  1.00  0.00           C  
ATOM   3527  C   LYS A 767      54.506  25.019  22.435  1.00  0.00           C  
ATOM   3528  O   LYS A 767      55.008  23.940  22.123  1.00  0.00           O  
ATOM   3529  CB  LYS A 767      56.440  26.177  23.468  1.00  0.00           C  
ATOM   3530  CG  LYS A 767      57.178  27.468  23.811  1.00  0.00           C  
ATOM   3531  CD  LYS A 767      56.414  28.276  24.855  1.00  0.00           C  
ATOM   3532  CE  LYS A 767      57.241  29.441  25.391  1.00  0.00           C  
ATOM   3533  NZ  LYS A 767      57.525  30.477  24.355  1.00  0.00           N  
ATOM   3534  N   ASN A 768      53.239  25.137  22.823  1.00  0.00           N  
ATOM   3535  CA  ASN A 768      52.362  23.972  22.896  1.00  0.00           C  
ATOM   3536  C   ASN A 768      51.770  23.565  21.546  1.00  0.00           C  
ATOM   3537  O   ASN A 768      50.598  23.815  21.266  1.00  0.00           O  
ATOM   3538  CB  ASN A 768      51.244  24.206  23.919  1.00  0.00           C  
ATOM   3539  CG  ASN A 768      50.563  25.545  23.747  1.00  0.00           C  
ATOM   3540  OD1 ASN A 768      49.916  25.800  22.732  1.00  0.00           O  
ATOM   3541  ND2 ASN A 768      50.709  26.413  24.742  1.00  0.00           N  
ATOM   3542  N   VAL A 769      52.599  22.939  20.714  1.00  0.00           N  
ATOM   3543  CA  VAL A 769      52.191  22.460  19.395  1.00  0.00           C  
ATOM   3544  C   VAL A 769      52.883  21.122  19.147  1.00  0.00           C  
ATOM   3545  O   VAL A 769      53.974  21.070  18.580  1.00  0.00           O  
ATOM   3546  CB  VAL A 769      52.601  23.448  18.287  1.00  0.00           C  
ATOM   3547  CG1 VAL A 769      51.940  23.067  16.970  1.00  0.00           C  
ATOM   3548  CG2 VAL A 769      52.227  24.856  18.695  1.00  0.00           C  
ATOM   3549  N   ILE A 770      52.246  20.042  19.586  1.00  0.00           N  
ATOM   3550  CA  ILE A 770      52.806  18.708  19.427  1.00  0.00           C  
ATOM   3551  C   ILE A 770      52.235  18.012  18.197  1.00  0.00           C  
ATOM   3552  O   ILE A 770      51.127  18.320  17.758  1.00  0.00           O  
ATOM   3553  CB  ILE A 770      52.521  17.860  20.686  1.00  0.00           C  
ATOM   3554  CG1 ILE A 770      53.142  18.531  21.920  1.00  0.00           C  
ATOM   3555  CG2 ILE A 770      53.084  16.449  20.511  1.00  0.00           C  
ATOM   3556  CD1 ILE A 770      52.502  19.842  22.321  1.00  0.00           C  
ATOM   3557  N   SER A 771      53.004  17.072  17.650  1.00  0.00           N  
ATOM   3558  CA  SER A 771      52.608  16.320  16.460  1.00  0.00           C  
ATOM   3559  C   SER A 771      51.711  15.120  16.771  1.00  0.00           C  
ATOM   3560  O   SER A 771      51.397  14.850  17.930  1.00  0.00           O  
ATOM   3561  CB  SER A 771      53.855  15.851  15.698  1.00  0.00           C  
ATOM   3562  OG  SER A 771      54.684  15.027  16.502  1.00  0.00           O  
ATOM   3563  N   ARG A 772      51.299  14.403  15.727  1.00  0.00           N  
ATOM   3564  CA  ARG A 772      50.440  13.238  15.899  1.00  0.00           C  
ATOM   3565  C   ARG A 772      51.138  12.159  16.709  1.00  0.00           C  
ATOM   3566  O   ARG A 772      50.603  11.679  17.708  1.00  0.00           O  
ATOM   3567  CB  ARG A 772      50.019  12.649  14.542  1.00  0.00           C  
ATOM   3568  CG  ARG A 772      49.261  11.321  14.675  1.00  0.00           C  
ATOM   3569  CD  ARG A 772      48.635  10.823  13.367  1.00  0.00           C  
ATOM   3570  NE  ARG A 772      48.003   9.510  13.536  1.00  0.00           N  
ATOM   3571  CZ  ARG A 772      46.969   9.257  14.340  1.00  0.00           C  
ATOM   3572  NH1 ARG A 772      46.417  10.222  15.065  1.00  0.00           N  
ATOM   3573  NH2 ARG A 772      46.498   8.024  14.438  1.00  0.00           N  
ATOM   3574  N   PHE A 773      52.329  11.773  16.266  1.00  0.00           N  
ATOM   3575  CA  PHE A 773      53.100  10.749  16.954  1.00  0.00           C  
ATOM   3576  C   PHE A 773      53.366  11.176  18.395  1.00  0.00           C  
ATOM   3577  O   PHE A 773      52.719  10.691  19.325  1.00  0.00           O  
ATOM   3578  CB  PHE A 773      54.415  10.578  16.182  1.00  0.00           C  
ATOM   3579  CG  PHE A 773      55.193   9.336  16.525  1.00  0.00           C  
ATOM   3580  CD1 PHE A 773      55.915   9.247  17.715  1.00  0.00           C  
ATOM   3581  CD2 PHE A 773      55.253   8.273  15.622  1.00  0.00           C  
ATOM   3582  CE1 PHE A 773      56.691   8.118  17.998  1.00  0.00           C  
ATOM   3583  CE2 PHE A 773      56.023   7.140  15.895  1.00  0.00           C  
ATOM   3584  CZ  PHE A 773      56.745   7.062  17.084  1.00  0.00           C  
ATOM   3585  N   GLY A 791      54.315  12.089  18.570  1.00  0.00           N  
ATOM   3586  CA  GLY A 791      54.657  12.573  19.896  1.00  0.00           C  
ATOM   3587  C   GLY A 791      55.710  13.661  19.837  1.00  0.00           C  
ATOM   3588  O   GLY A 791      55.909  14.399  20.801  1.00  0.00           O  
ATOM   3589  N   ASN A 792      56.387  13.756  18.695  1.00  0.00           N  
ATOM   3590  CA  ASN A 792      57.431  14.758  18.483  1.00  0.00           C  
ATOM   3591  C   ASN A 792      56.847  16.159  18.688  1.00  0.00           C  
ATOM   3592  O   ASN A 792      55.632  16.315  18.834  1.00  0.00           O  
ATOM   3593  CB  ASN A 792      57.980  14.661  17.044  1.00  0.00           C  
ATOM   3594  CG  ASN A 792      58.519  13.274  16.697  1.00  0.00           C  
ATOM   3595  OD1 ASN A 792      57.873  12.261  16.958  1.00  0.00           O  
ATOM   3596  ND2 ASN A 792      59.699  13.231  16.083  1.00  0.00           N  
ATOM   3597  N   ARG A 794      57.713  17.172  18.698  1.00  0.00           N  
ATOM   3598  CA  ARG A 794      57.276  18.560  18.863  1.00  0.00           C  
ATOM   3599  C   ARG A 794      57.241  19.197  17.470  1.00  0.00           C  
ATOM   3600  O   ARG A 794      58.170  19.019  16.678  1.00  0.00           O  
ATOM   3601  CB  ARG A 794      58.262  19.304  19.774  1.00  0.00           C  
ATOM   3602  CG  ARG A 794      57.797  20.663  20.295  1.00  0.00           C  
ATOM   3603  CD  ARG A 794      57.601  21.675  19.181  1.00  0.00           C  
ATOM   3604  NE  ARG A 794      57.644  23.049  19.674  1.00  0.00           N  
ATOM   3605  CZ  ARG A 794      58.741  23.643  20.134  1.00  0.00           C  
ATOM   3606  NH1 ARG A 794      59.894  22.986  20.163  1.00  0.00           N  
ATOM   3607  NH2 ARG A 794      58.683  24.894  20.572  1.00  0.00           N  
ATOM   3608  N   ALA A 795      56.171  19.933  17.175  1.00  0.00           N  
ATOM   3609  CA  ALA A 795      56.001  20.561  15.863  1.00  0.00           C  
ATOM   3610  C   ALA A 795      56.907  21.745  15.539  1.00  0.00           C  
ATOM   3611  O   ALA A 795      57.192  22.589  16.389  1.00  0.00           O  
ATOM   3612  CB  ALA A 795      54.536  20.969  15.672  1.00  0.00           C  
ATOM   3613  N   VAL A 826      57.345  21.787  14.283  1.00  0.00           N  
ATOM   3614  CA  VAL A 826      58.202  22.848  13.763  1.00  0.00           C  
ATOM   3615  C   VAL A 826      57.517  23.373  12.508  1.00  0.00           C  
ATOM   3616  O   VAL A 826      56.327  23.151  12.317  1.00  0.00           O  
ATOM   3617  CB  VAL A 826      59.611  22.321  13.356  1.00  0.00           C  
ATOM   3618  CG1 VAL A 826      60.240  21.553  14.505  1.00  0.00           C  
ATOM   3619  CG2 VAL A 826      59.511  21.441  12.124  1.00  0.00           C  
ATOM   3620  N   ILE A 827      58.258  24.068  11.655  1.00  0.00           N  
ATOM   3621  CA  ILE A 827      57.682  24.587  10.424  1.00  0.00           C  
ATOM   3622  C   ILE A 827      58.678  24.400   9.297  1.00  0.00           C  
ATOM   3623  O   ILE A 827      59.865  24.639   9.478  1.00  0.00           O  
ATOM   3624  CB  ILE A 827      57.376  26.087  10.537  1.00  0.00           C  
ATOM   3625  CG1 ILE A 827      56.383  26.332  11.672  1.00  0.00           C  
ATOM   3626  CG2 ILE A 827      56.833  26.604   9.218  1.00  0.00           C  
ATOM   3627  CD1 ILE A 827      55.977  27.773  11.825  1.00  0.00           C  
ATOM   3628  N   LYS A 829      58.200  23.967   8.136  1.00  0.00           N  
ATOM   3629  CA  LYS A 829      59.082  23.759   6.993  1.00  0.00           C  
ATOM   3630  C   LYS A 829      58.652  24.508   5.739  1.00  0.00           C  
ATOM   3631  O   LYS A 829      57.457  24.679   5.486  1.00  0.00           O  
ATOM   3632  CB  LYS A 829      59.285  22.289   6.640  1.00  0.00           C  
ATOM   3633  CG  LYS A 829      60.283  22.181   5.480  1.00  0.00           C  
ATOM   3634  CD  LYS A 829      60.564  20.771   5.020  1.00  0.00           C  
ATOM   3635  CE  LYS A 829      61.381  20.784   3.728  1.00  0.00           C  
ATOM   3636  NZ  LYS A 829      60.648  21.446   2.605  1.00  0.00           N  
ATOM   3637  N   ILE A 830      59.640  24.883   4.920  1.00  0.00           N  
ATOM   3638  CA  ILE A 830      59.373  25.619   3.698  1.00  0.00           C  
ATOM   3639  C   ILE A 830      59.378  24.698   2.499  1.00  0.00           C  
ATOM   3640  O   ILE A 830      60.257  23.859   2.345  1.00  0.00           O  
ATOM   3641  CB  ILE A 830      60.376  26.766   3.502  1.00  0.00           C  
ATOM   3642  CG1 ILE A 830      60.024  27.926   4.445  1.00  0.00           C  
ATOM   3643  CG2 ILE A 830      60.329  27.259   2.063  1.00  0.00           C  
ATOM   3644  CD1 ILE A 830      60.002  27.573   5.929  1.00  0.00           C  
ATOM   3645  N   ILE A 831      58.379  24.863   1.648  1.00  0.00           N  
ATOM   3646  CA  ILE A 831      58.259  24.040   0.463  1.00  0.00           C  
ATOM   3647  C   ILE A 831      58.633  24.872  -0.751  1.00  0.00           C  
ATOM   3648  O   ILE A 831      57.957  25.844  -1.072  1.00  0.00           O  
ATOM   3649  CB  ILE A 831      56.802  23.512   0.316  1.00  0.00           C  
ATOM   3650  CG1 ILE A 831      56.357  22.828   1.615  1.00  0.00           C  
ATOM   3651  CG2 ILE A 831      56.706  22.547  -0.849  1.00  0.00           C  
ATOM   3652  CD1 ILE A 831      57.231  21.663   2.046  1.00  0.00           C  
ATOM   3653  N   HIS A 832      59.717  24.500  -1.419  1.00  0.00           N  
ATOM   3654  CA  HIS A 832      60.136  25.235  -2.601  1.00  0.00           C  
ATOM   3655  C   HIS A 832      59.142  25.032  -3.734  1.00  0.00           C  
ATOM   3656  O   HIS A 832      58.514  25.987  -4.197  1.00  0.00           O  
ATOM   3657  CB  HIS A 832      61.546  24.826  -3.040  1.00  0.00           C  
ATOM   3658  CG  HIS A 832      62.621  25.746  -2.542  1.00  0.00           C  
ATOM   3659  ND1 HIS A 832      62.520  27.121  -2.624  1.00  0.00           N  
ATOM   3660  CD2 HIS A 832      63.827  25.492  -1.974  1.00  0.00           C  
ATOM   3661  CE1 HIS A 832      63.616  27.672  -2.127  1.00  0.00           C  
ATOM   3662  NE2 HIS A 832      64.425  26.706  -1.726  1.00  0.00           N  
ATOM   3663  N   ASP A 833      58.999  23.784  -4.175  1.00  0.00           N  
ATOM   3664  CA  ASP A 833      58.080  23.448  -5.261  1.00  0.00           C  
ATOM   3665  C   ASP A 833      56.657  23.935  -4.996  1.00  0.00           C  
ATOM   3666  O   ASP A 833      56.161  24.836  -5.676  1.00  0.00           O  
ATOM   3667  CB  ASP A 833      58.097  21.936  -5.523  1.00  0.00           C  
ATOM   3668  CG  ASP A 833      59.163  21.530  -6.543  1.00  0.00           C  
ATOM   3669  OD1 ASP A 833      60.355  21.848  -6.311  1.00  0.00           O  
ATOM   3670  OD2 ASP A 833      58.808  20.899  -7.574  1.00  0.00           O  
ATOM   3671  N   GLN A 834      56.018  23.324  -4.000  1.00  0.00           N  
ATOM   3672  CA  GLN A 834      54.644  23.626  -3.613  1.00  0.00           C  
ATOM   3673  C   GLN A 834      53.861  24.377  -4.675  1.00  0.00           C  
ATOM   3674  O   GLN A 834      53.859  25.603  -4.714  1.00  0.00           O  
ATOM   3675  CB  GLN A 834      54.632  24.434  -2.317  1.00  0.00           C  
ATOM   3676  CG  GLN A 834      53.257  24.952  -1.956  1.00  0.00           C  
ATOM   3677  CD  GLN A 834      52.230  23.846  -1.858  1.00  0.00           C  
ATOM   3678  OE1 GLN A 834      51.998  23.290  -0.783  1.00  0.00           O  
ATOM   3679  NE2 GLN A 834      51.618  23.507  -2.988  1.00  0.00           N  
ATOM   3680  N   TRP A 835      53.197  23.623  -5.541  1.00  0.00           N  
ATOM   3681  CA  TRP A 835      52.405  24.209  -6.608  1.00  0.00           C  
ATOM   3682  C   TRP A 835      51.277  25.056  -6.040  1.00  0.00           C  
ATOM   3683  O   TRP A 835      50.769  24.778  -4.949  1.00  0.00           O  
ATOM   3684  CB  TRP A 835      51.827  23.100  -7.473  1.00  0.00           C  
ATOM   3685  CG  TRP A 835      52.871  22.386  -8.201  1.00  0.00           C  
ATOM   3686  CD1 TRP A 835      53.513  21.240  -7.828  1.00  0.00           C  
ATOM   3687  CD2 TRP A 835      53.443  22.790  -9.434  1.00  0.00           C  
ATOM   3688  NE1 TRP A 835      54.451  20.904  -8.766  1.00  0.00           N  
ATOM   3689  CE2 TRP A 835      54.429  21.842  -9.764  1.00  0.00           C  
ATOM   3690  CE3 TRP A 835      53.220  23.871 -10.295  1.00  0.00           C  
ATOM   3691  CZ2 TRP A 835      55.190  21.940 -10.922  1.00  0.00           C  
ATOM   3692  CZ3 TRP A 835      53.976  23.972 -11.442  1.00  0.00           C  
ATOM   3693  CH2 TRP A 835      54.949  23.012 -11.748  1.00  0.00           C  
ATOM   3694  N   PHE A 836      50.892  26.087  -6.791  1.00  0.00           N  
ATOM   3695  CA  PHE A 836      49.835  26.992  -6.375  1.00  0.00           C  
ATOM   3696  C   PHE A 836      48.836  27.231  -7.478  1.00  0.00           C  
ATOM   3697  O   PHE A 836      49.036  26.849  -8.636  1.00  0.00           O  
ATOM   3698  CB  PHE A 836      50.382  28.382  -6.000  1.00  0.00           C  
ATOM   3699  CG  PHE A 836      51.141  28.432  -4.701  1.00  0.00           C  
ATOM   3700  CD1 PHE A 836      50.603  27.895  -3.535  1.00  0.00           C  
ATOM   3701  CD2 PHE A 836      52.384  29.045  -4.637  1.00  0.00           C  
ATOM   3702  CE1 PHE A 836      51.294  27.968  -2.325  1.00  0.00           C  
ATOM   3703  CE2 PHE A 836      53.077  29.121  -3.432  1.00  0.00           C  
ATOM   3704  CZ  PHE A 836      52.527  28.580  -2.274  1.00  0.00           C  
ATOM   3705  N   ILE A 837      47.749  27.876  -7.071  1.00  0.00           N  
ATOM   3706  CA  ILE A 837      46.680  28.328  -7.951  1.00  0.00           C  
ATOM   3707  C   ILE A 837      46.583  29.764  -7.461  1.00  0.00           C  
ATOM   3708  O   ILE A 837      46.175  30.028  -6.318  1.00  0.00           O  
ATOM   3709  CB  ILE A 837      45.318  27.639  -7.692  1.00  0.00           C  
ATOM   3710  CG1 ILE A 837      45.299  26.248  -8.329  1.00  0.00           C  
ATOM   3711  CG2 ILE A 837      44.195  28.492  -8.292  1.00  0.00           C  
ATOM   3712  CD1 ILE A 837      43.988  25.495  -8.157  1.00  0.00           C  
ATOM   3713  N   ASP A 838      47.008  30.688  -8.311  1.00  0.00           N  
ATOM   3714  CA  ASP A 838      46.997  32.091  -7.940  1.00  0.00           C  
ATOM   3715  C   ASP A 838      45.635  32.735  -8.074  1.00  0.00           C  
ATOM   3716  O   ASP A 838      45.269  33.241  -9.137  1.00  0.00           O  
ATOM   3717  CB  ASP A 838      48.018  32.829  -8.801  1.00  0.00           C  
ATOM   3718  CG  ASP A 838      48.124  34.279  -8.456  1.00  0.00           C  
ATOM   3719  OD1 ASP A 838      48.090  34.587  -7.237  1.00  0.00           O  
ATOM   3720  OD2 ASP A 838      48.253  35.087  -9.410  1.00  0.00           O  
ATOM   3721  N   TYR A 839      44.875  32.688  -6.987  1.00  0.00           N  
ATOM   3722  CA  TYR A 839      43.562  33.318  -6.952  1.00  0.00           C  
ATOM   3723  C   TYR A 839      43.925  34.730  -6.489  1.00  0.00           C  
ATOM   3724  O   TYR A 839      43.225  35.354  -5.685  1.00  0.00           O  
ATOM   3725  CB  TYR A 839      42.602  32.607  -5.960  1.00  0.00           C  
ATOM   3726  CG  TYR A 839      42.131  31.208  -6.381  1.00  0.00           C  
ATOM   3727  CD1 TYR A 839      41.450  30.995  -7.594  1.00  0.00           C  
ATOM   3728  CD2 TYR A 839      42.333  30.105  -5.547  1.00  0.00           C  
ATOM   3729  CE1 TYR A 839      40.978  29.715  -7.951  1.00  0.00           C  
ATOM   3730  CE2 TYR A 839      41.864  28.828  -5.894  1.00  0.00           C  
ATOM   3731  CZ  TYR A 839      41.181  28.638  -7.085  1.00  0.00           C  
ATOM   3732  OH  TYR A 839      40.630  27.398  -7.342  1.00  0.00           O  
ATOM   3733  N   GLY A 840      45.072  35.192  -6.988  1.00  0.00           N  
ATOM   3734  CA  GLY A 840      45.574  36.514  -6.670  1.00  0.00           C  
ATOM   3735  C   GLY A 840      45.528  37.353  -7.927  1.00  0.00           C  
ATOM   3736  O   GLY A 840      44.968  38.440  -7.918  1.00  0.00           O  
ATOM   3737  N   ASN A 841      46.102  36.833  -9.008  1.00  0.00           N  
ATOM   3738  CA  ASN A 841      46.145  37.514 -10.298  1.00  0.00           C  
ATOM   3739  C   ASN A 841      44.915  38.400 -10.489  1.00  0.00           C  
ATOM   3740  O   ASN A 841      43.880  37.949 -10.953  1.00  0.00           O  
ATOM   3741  CB  ASN A 841      46.223  36.466 -11.412  1.00  0.00           C  
ATOM   3742  CG  ASN A 841      46.194  37.078 -12.795  1.00  0.00           C  
ATOM   3743  OD1 ASN A 841      45.413  37.992 -13.060  1.00  0.00           O  
ATOM   3744  ND2 ASN A 841      47.034  36.569 -13.690  1.00  0.00           N  
ATOM   3745  N   PRO A 842      45.031  39.692 -10.163  1.00  0.00           N  
ATOM   3746  CA  PRO A 842      43.945  40.674 -10.268  1.00  0.00           C  
ATOM   3747  C   PRO A 842      43.133  40.738 -11.554  1.00  0.00           C  
ATOM   3748  O   PRO A 842      42.017  41.255 -11.540  1.00  0.00           O  
ATOM   3749  CB  PRO A 842      44.646  42.010  -9.979  1.00  0.00           C  
ATOM   3750  CG  PRO A 842      45.901  41.614  -9.209  1.00  0.00           C  
ATOM   3751  CD  PRO A 842      46.323  40.370  -9.958  1.00  0.00           C  
ATOM   3752  N   GLU A 843      43.672  40.234 -12.661  1.00  0.00           N  
ATOM   3753  CA  GLU A 843      42.925  40.282 -13.923  1.00  0.00           C  
ATOM   3754  C   GLU A 843      41.868  39.187 -13.931  1.00  0.00           C  
ATOM   3755  O   GLU A 843      40.875  39.253 -14.666  1.00  0.00           O  
ATOM   3756  CB  GLU A 843      43.864  40.068 -15.102  1.00  0.00           C  
ATOM   3757  CG  GLU A 843      44.201  38.614 -15.333  1.00  0.00           C  
ATOM   3758  CD  GLU A 843      45.310  38.437 -16.344  1.00  0.00           C  
ATOM   3759  OE1 GLU A 843      45.100  38.840 -17.512  1.00  0.00           O  
ATOM   3760  OE2 GLU A 843      46.385  37.900 -15.972  1.00  0.00           O  
ATOM   3761  N   TRP A 844      42.110  38.186 -13.095  1.00  0.00           N  
ATOM   3762  CA  TRP A 844      41.222  37.051 -12.932  1.00  0.00           C  
ATOM   3763  C   TRP A 844      40.275  37.362 -11.768  1.00  0.00           C  
ATOM   3764  O   TRP A 844      39.063  37.124 -11.852  1.00  0.00           O  
ATOM   3765  CB  TRP A 844      42.080  35.807 -12.667  1.00  0.00           C  
ATOM   3766  CG  TRP A 844      41.350  34.496 -12.622  1.00  0.00           C  
ATOM   3767  CD1 TRP A 844      40.176  34.184 -13.242  1.00  0.00           C  
ATOM   3768  CD2 TRP A 844      41.768  33.312 -11.929  1.00  0.00           C  
ATOM   3769  NE1 TRP A 844      39.835  32.880 -12.972  1.00  0.00           N  
ATOM   3770  CE2 TRP A 844      40.797  32.323 -12.169  1.00  0.00           C  
ATOM   3771  CE3 TRP A 844      42.871  32.992 -11.130  1.00  0.00           C  
ATOM   3772  CZ2 TRP A 844      40.894  31.031 -11.636  1.00  0.00           C  
ATOM   3773  CZ3 TRP A 844      42.967  31.698 -10.601  1.00  0.00           C  
ATOM   3774  CH2 TRP A 844      41.985  30.740 -10.858  1.00  0.00           C  
ATOM   3775  N   LYS A 845      40.841  37.918 -10.696  1.00  0.00           N  
ATOM   3776  CA  LYS A 845      40.090  38.295  -9.496  1.00  0.00           C  
ATOM   3777  C   LYS A 845      39.060  39.396  -9.790  1.00  0.00           C  
ATOM   3778  O   LYS A 845      38.343  39.848  -8.906  1.00  0.00           O  
ATOM   3779  CB  LYS A 845      41.116  38.777  -8.477  1.00  0.00           C  
ATOM   3780  CG  LYS A 845      40.762  38.745  -7.045  1.00  0.00           C  
ATOM   3781  CD  LYS A 845      42.025  39.139  -6.336  1.00  0.00           C  
ATOM   3782  CE  LYS A 845      41.909  39.099  -4.841  1.00  0.00           C  
ATOM   3783  NZ  LYS A 845      41.973  37.701  -4.310  1.00  0.00           N  
ATOM   3784  N   GLU A 846      39.009  39.835 -11.039  1.00  0.00           N  
ATOM   3785  CA  GLU A 846      38.042  40.830 -11.449  1.00  0.00           C  
ATOM   3786  C   GLU A 846      37.067  40.026 -12.268  1.00  0.00           C  
ATOM   3787  O   GLU A 846      35.854  40.148 -12.108  1.00  0.00           O  
ATOM   3788  CB  GLU A 846      38.647  41.897 -12.354  1.00  0.00           C  
ATOM   3789  CG  GLU A 846      37.581  42.766 -13.039  1.00  0.00           C  
ATOM   3790  CD  GLU A 846      36.778  43.657 -12.064  1.00  0.00           C  
ATOM   3791  OE1 GLU A 846      36.965  43.572 -10.818  1.00  0.00           O  
ATOM   3792  OE2 GLU A 846      35.950  44.453 -12.564  1.00  0.00           O  
ATOM   3793  N   LYS A 847      37.614  39.188 -13.145  1.00  0.00           N  
ATOM   3794  CA  LYS A 847      36.805  38.330 -14.003  1.00  0.00           C  
ATOM   3795  C   LYS A 847      35.780  37.659 -13.088  1.00  0.00           C  
ATOM   3796  O   LYS A 847      34.588  37.603 -13.394  1.00  0.00           O  
ATOM   3797  CB  LYS A 847      37.718  37.306 -14.688  1.00  0.00           C  
ATOM   3798  CG  LYS A 847      37.453  37.094 -16.192  1.00  0.00           C  
ATOM   3799  CD  LYS A 847      38.638  36.350 -16.841  1.00  0.00           C  
ATOM   3800  CE  LYS A 847      38.338  35.849 -18.246  1.00  0.00           C  
ATOM   3801  NZ  LYS A 847      37.825  36.889 -19.166  1.00  0.00           N  
ATOM   3802  N   ALA A 848      36.262  37.179 -11.948  1.00  0.00           N  
ATOM   3803  CA  ALA A 848      35.410  36.537 -10.961  1.00  0.00           C  
ATOM   3804  C   ALA A 848      34.376  37.548 -10.462  1.00  0.00           C  
ATOM   3805  O   ALA A 848      33.193  37.461 -10.780  1.00  0.00           O  
ATOM   3806  CB  ALA A 848      36.268  36.029  -9.800  1.00  0.00           C  
ATOM   3807  N   ARG A 849      34.843  38.508  -9.672  1.00  0.00           N  
ATOM   3808  CA  ARG A 849      34.003  39.565  -9.119  1.00  0.00           C  
ATOM   3809  C   ARG A 849      33.011  40.077 -10.171  1.00  0.00           C  
ATOM   3810  O   ARG A 849      31.900  40.487  -9.837  1.00  0.00           O  
ATOM   3811  CB  ARG A 849      34.868  40.732  -8.603  1.00  0.00           C  
ATOM   3812  CG  ARG A 849      34.208  41.552  -7.477  1.00  0.00           C  
ATOM   3813  CD  ARG A 849      35.037  42.770  -7.047  1.00  0.00           C  
ATOM   3814  NE  ARG A 849      36.291  42.441  -6.366  1.00  0.00           N  
ATOM   3815  CZ  ARG A 849      37.494  42.670  -6.881  1.00  0.00           C  
ATOM   3816  NH1 ARG A 849      37.602  43.224  -8.088  1.00  0.00           N  
ATOM   3817  NH2 ARG A 849      38.583  42.369  -6.183  1.00  0.00           N  
ATOM   3818  N   LYS A 850      33.421  40.036 -11.437  1.00  0.00           N  
ATOM   3819  CA  LYS A 850      32.594  40.505 -12.547  1.00  0.00           C  
ATOM   3820  C   LYS A 850      31.441  39.554 -12.848  1.00  0.00           C  
ATOM   3821  O   LYS A 850      30.440  39.939 -13.476  1.00  0.00           O  
ATOM   3822  CB  LYS A 850      33.489  40.640 -13.788  1.00  0.00           C  
ATOM   3823  CG  LYS A 850      32.842  41.188 -15.048  1.00  0.00           C  
ATOM   3824  CD  LYS A 850      33.837  41.108 -16.225  1.00  0.00           C  
ATOM   3825  CE  LYS A 850      33.205  41.455 -17.593  1.00  0.00           C  
ATOM   3826  NZ  LYS A 850      33.978  40.997 -18.803  1.00  0.00           N  
ATOM   3827  N   ALA A 851      31.597  38.306 -12.412  1.00  0.00           N  
ATOM   3828  CA  ALA A 851      30.582  37.282 -12.603  1.00  0.00           C  
ATOM   3829  C   ALA A 851      29.619  37.342 -11.425  1.00  0.00           C  
ATOM   3830  O   ALA A 851      28.441  37.607 -11.615  1.00  0.00           O  
ATOM   3831  CB  ALA A 851      31.227  35.915 -12.686  1.00  0.00           C  
ATOM   3832  N   LEU A 852      30.136  37.121 -10.217  1.00  0.00           N  
ATOM   3833  CA  LEU A 852      29.339  37.143  -8.982  1.00  0.00           C  
ATOM   3834  C   LEU A 852      28.179  38.137  -8.952  1.00  0.00           C  
ATOM   3835  O   LEU A 852      27.145  37.877  -8.356  1.00  0.00           O  
ATOM   3836  CB  LEU A 852      30.256  37.405  -7.775  1.00  0.00           C  
ATOM   3837  CG  LEU A 852      29.719  37.252  -6.339  1.00  0.00           C  
ATOM   3838  CD1 LEU A 852      30.804  37.611  -5.323  1.00  0.00           C  
ATOM   3839  CD2 LEU A 852      28.535  38.152  -6.124  1.00  0.00           C  
ATOM   3840  N   GLU A 853      28.371  39.286  -9.581  1.00  0.00           N  
ATOM   3841  CA  GLU A 853      27.367  40.332  -9.626  1.00  0.00           C  
ATOM   3842  C   GLU A 853      26.291  39.959 -10.606  1.00  0.00           C  
ATOM   3843  O   GLU A 853      25.180  40.445 -10.523  1.00  0.00           O  
ATOM   3844  CB  GLU A 853      28.020  41.639 -10.052  1.00  0.00           C  
ATOM   3845  CG  GLU A 853      28.882  41.502 -11.298  1.00  0.00           C  
ATOM   3846  CD  GLU A 853      29.718  42.736 -11.557  1.00  0.00           C  
ATOM   3847  OE1 GLU A 853      30.585  42.698 -12.467  1.00  0.00           O  
ATOM   3848  OE2 GLU A 853      29.500  43.745 -10.844  1.00  0.00           O  
ATOM   3849  N   ARG A 854      26.635  39.096 -11.545  1.00  0.00           N  
ATOM   3850  CA  ARG A 854      25.690  38.626 -12.554  1.00  0.00           C  
ATOM   3851  C   ARG A 854      24.935  37.376 -12.048  1.00  0.00           C  
ATOM   3852  O   ARG A 854      23.929  36.960 -12.627  1.00  0.00           O  
ATOM   3853  CB  ARG A 854      26.451  38.299 -13.831  1.00  0.00           C  
ATOM   3854  CG  ARG A 854      27.397  39.396 -14.201  1.00  0.00           C  
ATOM   3855  CD  ARG A 854      28.279  39.048 -15.368  1.00  0.00           C  
ATOM   3856  NE  ARG A 854      29.130  40.193 -15.669  1.00  0.00           N  
ATOM   3857  CZ  ARG A 854      29.970  40.269 -16.695  1.00  0.00           C  
ATOM   3858  NH1 ARG A 854      30.096  39.251 -17.549  1.00  0.00           N  
ATOM   3859  NH2 ARG A 854      30.666  41.384 -16.874  1.00  0.00           N  
ATOM   3860  N   MET A 855      25.441  36.785 -10.966  1.00  0.00           N  
ATOM   3861  CA  MET A 855      24.835  35.613 -10.360  1.00  0.00           C  
ATOM   3862  C   MET A 855      23.695  35.999  -9.432  1.00  0.00           C  
ATOM   3863  O   MET A 855      23.186  37.117  -9.473  1.00  0.00           O  
ATOM   3864  CB  MET A 855      25.840  34.851  -9.511  1.00  0.00           C  
ATOM   3865  CG  MET A 855      26.952  34.165 -10.241  1.00  0.00           C  
ATOM   3866  SD  MET A 855      27.907  33.140  -9.076  1.00  0.00           S  
ATOM   3867  CE  MET A 855      27.142  33.445  -7.449  1.00  0.00           C  
ATOM   3868  N   LYS A 858      23.297  35.051  -8.596  1.00  0.00           N  
ATOM   3869  CA  LYS A 858      22.229  35.270  -7.647  1.00  0.00           C  
ATOM   3870  C   LYS A 858      22.693  34.622  -6.365  1.00  0.00           C  
ATOM   3871  O   LYS A 858      23.270  33.544  -6.392  1.00  0.00           O  
ATOM   3872  CB  LYS A 858      20.960  34.606  -8.160  1.00  0.00           C  
ATOM   3873  CG  LYS A 858      19.781  34.803  -7.263  1.00  0.00           C  
ATOM   3874  CD  LYS A 858      18.566  35.267  -8.061  1.00  0.00           C  
ATOM   3875  CE  LYS A 858      18.237  34.346  -9.239  1.00  0.00           C  
ATOM   3876  NZ  LYS A 858      16.912  34.683  -9.868  1.00  0.00           N  
ATOM   3877  N   ILE A 859      22.464  35.271  -5.238  1.00  0.00           N  
ATOM   3878  CA  ILE A 859      22.913  34.706  -3.973  1.00  0.00           C  
ATOM   3879  C   ILE A 859      21.739  34.432  -3.045  1.00  0.00           C  
ATOM   3880  O   ILE A 859      20.738  35.156  -3.078  1.00  0.00           O  
ATOM   3881  CB  ILE A 859      23.941  35.645  -3.293  1.00  0.00           C  
ATOM   3882  CG1 ILE A 859      25.167  35.785  -4.203  1.00  0.00           C  
ATOM   3883  CG2 ILE A 859      24.343  35.123  -1.905  1.00  0.00           C  
ATOM   3884  CD1 ILE A 859      26.217  34.717  -4.042  1.00  0.00           C  
ATOM   3885  N   LEU A 860      21.847  33.381  -2.238  1.00  0.00           N  
ATOM   3886  CA  LEU A 860      20.799  33.061  -1.298  1.00  0.00           C  
ATOM   3887  C   LEU A 860      21.378  32.476  -0.045  1.00  0.00           C  
ATOM   3888  O   LEU A 860      22.056  31.458  -0.082  1.00  0.00           O  
ATOM   3889  CB  LEU A 860      19.815  32.094  -1.902  1.00  0.00           C  
ATOM   3890  CG  LEU A 860      18.672  32.721  -2.691  1.00  0.00           C  
ATOM   3891  CD1 LEU A 860      18.025  31.642  -3.505  1.00  0.00           C  
ATOM   3892  CD2 LEU A 860      17.647  33.361  -1.760  1.00  0.00           C  
ATOM   3893  N   PRO A 861      21.153  33.139   1.089  1.00  0.00           N  
ATOM   3894  CA  PRO A 861      20.392  34.382   1.172  1.00  0.00           C  
ATOM   3895  C   PRO A 861      21.079  35.471   0.364  1.00  0.00           C  
ATOM   3896  O   PRO A 861      22.137  35.232  -0.211  1.00  0.00           O  
ATOM   3897  CB  PRO A 861      20.376  34.671   2.676  1.00  0.00           C  
ATOM   3898  CG  PRO A 861      21.537  33.938   3.194  1.00  0.00           C  
ATOM   3899  CD  PRO A 861      21.531  32.677   2.431  1.00  0.00           C  
ATOM   3900  N   GLU A 862      20.497  36.664   0.292  1.00  0.00           N  
ATOM   3901  CA  GLU A 862      21.138  37.739  -0.475  1.00  0.00           C  
ATOM   3902  C   GLU A 862      22.084  38.527   0.419  1.00  0.00           C  
ATOM   3903  O   GLU A 862      22.985  39.220  -0.047  1.00  0.00           O  
ATOM   3904  CB  GLU A 862      20.058  38.639  -1.068  1.00  0.00           C  
ATOM   3905  CG  GLU A 862      20.584  39.736  -1.927  1.00  0.00           C  
ATOM   3906  CD  GLU A 862      21.516  39.225  -2.991  1.00  0.00           C  
ATOM   3907  OE1 GLU A 862      22.718  39.584  -2.946  1.00  0.00           O  
ATOM   3908  OE2 GLU A 862      21.050  38.468  -3.868  1.00  0.00           O  
ATOM   3909  N   THR A 863      21.881  38.387   1.716  1.00  0.00           N  
ATOM   3910  CA  THR A 863      22.694  39.081   2.671  1.00  0.00           C  
ATOM   3911  C   THR A 863      24.086  38.453   2.775  1.00  0.00           C  
ATOM   3912  O   THR A 863      24.851  38.703   3.731  1.00  0.00           O  
ATOM   3913  CB  THR A 863      21.986  39.046   3.975  1.00  0.00           C  
ATOM   3914  OG1 THR A 863      22.021  37.716   4.480  1.00  0.00           O  
ATOM   3915  CG2 THR A 863      20.541  39.435   3.762  1.00  0.00           C  
ATOM   3916  N   ARG A 864      24.415  37.633   1.780  1.00  0.00           N  
ATOM   3917  CA  ARG A 864      25.711  36.960   1.729  1.00  0.00           C  
ATOM   3918  C   ARG A 864      26.492  37.533   0.564  1.00  0.00           C  
ATOM   3919  O   ARG A 864      27.685  37.233   0.400  1.00  0.00           O  
ATOM   3920  CB  ARG A 864      25.471  35.433   1.685  1.00  0.00           C  
ATOM   3921  CG  ARG A 864      25.311  34.805   3.108  1.00  0.00           C  
ATOM   3922  CD  ARG A 864      26.661  34.205   3.505  1.00  0.00           C  
ATOM   3923  NE  ARG A 864      26.964  33.782   4.889  1.00  0.00           N  
ATOM   3924  CZ  ARG A 864      26.122  33.777   5.906  1.00  0.00           C  
ATOM   3925  NH1 ARG A 864      24.878  34.180   5.716  1.00  0.00           N  
ATOM   3926  NH2 ARG A 864      26.528  33.378   7.107  1.00  0.00           N  
ATOM   3927  N   ARG A 865      25.815  38.359  -0.240  1.00  0.00           N  
ATOM   3928  CA  ARG A 865      26.444  38.974  -1.399  1.00  0.00           C  
ATOM   3929  C   ARG A 865      27.782  39.537  -0.940  1.00  0.00           C  
ATOM   3930  O   ARG A 865      28.812  39.269  -1.555  1.00  0.00           O  
ATOM   3931  CB  ARG A 865      25.553  40.048  -1.971  1.00  0.00           C  
ATOM   3932  CG  ARG A 865      26.198  40.728  -3.115  1.00  0.00           C  
ATOM   3933  CD  ARG A 865      26.319  39.826  -4.251  1.00  0.00           C  
ATOM   3934  NE  ARG A 865      25.004  39.346  -4.624  1.00  0.00           N  
ATOM   3935  CZ  ARG A 865      24.676  38.991  -5.862  1.00  0.00           C  
ATOM   3936  NH1 ARG A 865      25.584  39.087  -6.829  1.00  0.00           N  
ATOM   3937  NH2 ARG A 865      23.465  38.503  -6.131  1.00  0.00           N  
ATOM   3938  N   ALA A 866      27.748  40.291   0.163  1.00  0.00           N  
ATOM   3939  CA  ALA A 866      28.931  40.881   0.786  1.00  0.00           C  
ATOM   3940  C   ALA A 866      30.052  39.856   0.926  1.00  0.00           C  
ATOM   3941  O   ALA A 866      30.997  39.839   0.141  1.00  0.00           O  
ATOM   3942  CB  ALA A 866      28.563  41.396   2.160  1.00  0.00           C  
ATOM   3943  N   GLN A 867      29.932  39.022   1.955  1.00  0.00           N  
ATOM   3944  CA  GLN A 867      30.890  37.969   2.251  1.00  0.00           C  
ATOM   3945  C   GLN A 867      31.565  37.391   1.028  1.00  0.00           C  
ATOM   3946  O   GLN A 867      32.769  37.143   1.043  1.00  0.00           O  
ATOM   3947  CB  GLN A 867      30.242  36.828   3.040  1.00  0.00           C  
ATOM   3948  CG  GLN A 867      31.176  35.620   3.208  1.00  0.00           C  
ATOM   3949  CD  GLN A 867      30.757  34.647   4.312  1.00  0.00           C  
ATOM   3950  OE1 GLN A 867      29.615  34.208   4.373  1.00  0.00           O  
ATOM   3951  NE2 GLN A 867      31.698  34.297   5.178  1.00  0.00           N  
ATOM   3952  N   PHE A 868      30.799  37.146  -0.028  1.00  0.00           N  
ATOM   3953  CA  PHE A 868      31.405  36.603  -1.238  1.00  0.00           C  
ATOM   3954  C   PHE A 868      32.425  37.559  -1.844  1.00  0.00           C  
ATOM   3955  O   PHE A 868      33.602  37.217  -1.965  1.00  0.00           O  
ATOM   3956  CB  PHE A 868      30.330  36.236  -2.258  1.00  0.00           C  
ATOM   3957  CG  PHE A 868      29.975  34.792  -2.232  1.00  0.00           C  
ATOM   3958  CD1 PHE A 868      29.426  34.229  -1.092  1.00  0.00           C  
ATOM   3959  CD2 PHE A 868      30.223  33.988  -3.327  1.00  0.00           C  
ATOM   3960  CE1 PHE A 868      29.125  32.886  -1.034  1.00  0.00           C  
ATOM   3961  CE2 PHE A 868      29.926  32.637  -3.281  1.00  0.00           C  
ATOM   3962  CZ  PHE A 868      29.374  32.085  -2.123  1.00  0.00           C  
ATOM   3963  N   GLU A 869      31.964  38.747  -2.232  1.00  0.00           N  
ATOM   3964  CA  GLU A 869      32.837  39.792  -2.778  1.00  0.00           C  
ATOM   3965  C   GLU A 869      34.066  39.876  -1.870  1.00  0.00           C  
ATOM   3966  O   GLU A 869      35.185  39.588  -2.286  1.00  0.00           O  
ATOM   3967  CB  GLU A 869      32.119  41.152  -2.745  1.00  0.00           C  
ATOM   3968  CG  GLU A 869      31.069  41.387  -3.820  1.00  0.00           C  
ATOM   3969  CD  GLU A 869      30.057  42.467  -3.408  1.00  0.00           C  
ATOM   3970  OE1 GLU A 869      29.240  42.923  -4.255  1.00  0.00           O  
ATOM   3971  OE2 GLU A 869      30.076  42.849  -2.216  1.00  0.00           O  
ATOM   3972  N   ALA A 870      33.818  40.248  -0.617  1.00  0.00           N  
ATOM   3973  CA  ALA A 870      34.855  40.379   0.392  1.00  0.00           C  
ATOM   3974  C   ALA A 870      35.882  39.272   0.362  1.00  0.00           C  
ATOM   3975  O   ALA A 870      37.028  39.493   0.730  1.00  0.00           O  
ATOM   3976  CB  ALA A 870      34.218  40.418   1.772  1.00  0.00           C  
ATOM   3977  N   ILE A 872      35.470  38.076  -0.053  1.00  0.00           N  
ATOM   3978  CA  ILE A 872      36.379  36.925  -0.126  1.00  0.00           C  
ATOM   3979  C   ILE A 872      37.130  36.958  -1.438  1.00  0.00           C  
ATOM   3980  O   ILE A 872      38.294  36.594  -1.490  1.00  0.00           O  
ATOM   3981  CB  ILE A 872      35.634  35.555   0.034  1.00  0.00           C  
ATOM   3982  CG1 ILE A 872      35.943  34.962   1.411  1.00  0.00           C  
ATOM   3983  CG2 ILE A 872      36.090  34.544  -1.019  1.00  0.00           C  
ATOM   3984  CD1 ILE A 872      35.474  35.821   2.577  1.00  0.00           C  
ATOM   3985  N   ILE A1082      36.462  37.404  -2.494  1.00  0.00           N  
ATOM   3986  CA  ILE A1082      37.097  37.485  -3.797  1.00  0.00           C  
ATOM   3987  C   ILE A1082      38.322  38.377  -3.656  1.00  0.00           C  
ATOM   3988  O   ILE A1082      39.272  38.267  -4.429  1.00  0.00           O  
ATOM   3989  CB  ILE A1082      36.166  38.146  -4.845  1.00  0.00           C  
ATOM   3990  CG1 ILE A1082      34.827  37.412  -4.907  1.00  0.00           C  
ATOM   3991  CG2 ILE A1082      36.847  38.166  -6.211  1.00  0.00           C  
ATOM   3992  CD1 ILE A1082      33.912  37.920  -6.002  1.00  0.00           C  
ATOM   3993  N   ASP A1083      38.289  39.266  -2.664  1.00  0.00           N  
ATOM   3994  CA  ASP A1083      39.399  40.183  -2.418  1.00  0.00           C  
ATOM   3995  C   ASP A1083      40.480  39.484  -1.601  1.00  0.00           C  
ATOM   3996  O   ASP A1083      41.484  39.032  -2.136  1.00  0.00           O  
ATOM   3997  CB  ASP A1083      38.898  41.435  -1.665  1.00  0.00           C  
ATOM   3998  CG  ASP A1083      37.954  42.322  -2.515  1.00  0.00           C  
ATOM   3999  OD1 ASP A1083      38.067  42.348  -3.769  1.00  0.00           O  
ATOM   4000  OD2 ASP A1083      37.104  43.021  -1.916  1.00  0.00           O  
ATOM   4001  N   TRP A1084      40.238  39.388  -0.302  1.00  0.00           N  
ATOM   4002  CA  TRP A1084      41.159  38.779   0.653  1.00  0.00           C  
ATOM   4003  C   TRP A1084      41.472  37.317   0.364  1.00  0.00           C  
ATOM   4004  O   TRP A1084      41.359  36.460   1.251  1.00  0.00           O  
ATOM   4005  CB  TRP A1084      40.552  38.915   2.061  1.00  0.00           C  
ATOM   4006  CG  TRP A1084      40.061  40.342   2.358  1.00  0.00           C  
ATOM   4007  CD1 TRP A1084      38.799  40.721   2.762  1.00  0.00           C  
ATOM   4008  CD2 TRP A1084      40.819  41.568   2.228  1.00  0.00           C  
ATOM   4009  NE1 TRP A1084      38.729  42.099   2.883  1.00  0.00           N  
ATOM   4010  CE2 TRP A1084      39.951  42.639   2.565  1.00  0.00           C  
ATOM   4011  CE3 TRP A1084      42.143  41.860   1.858  1.00  0.00           C  
ATOM   4012  CZ2 TRP A1084      40.368  43.976   2.544  1.00  0.00           C  
ATOM   4013  CZ3 TRP A1084      42.553  43.188   1.837  1.00  0.00           C  
ATOM   4014  CH2 TRP A1084      41.667  44.230   2.179  1.00  0.00           C  
ATOM   4015  N   LEU A1085      41.880  37.041  -0.870  1.00  0.00           N  
ATOM   4016  CA  LEU A1085      42.206  35.683  -1.284  1.00  0.00           C  
ATOM   4017  C   LEU A1085      43.441  35.678  -2.171  1.00  0.00           C  
ATOM   4018  O   LEU A1085      43.434  36.265  -3.250  1.00  0.00           O  
ATOM   4019  CB  LEU A1085      41.032  35.060  -2.065  1.00  0.00           C  
ATOM   4020  CG  LEU A1085      41.083  33.540  -2.296  1.00  0.00           C  
ATOM   4021  CD1 LEU A1085      40.451  32.816  -1.112  1.00  0.00           C  
ATOM   4022  CD2 LEU A1085      40.371  33.193  -3.571  1.00  0.00           C  
ATOM   4023  N   ASP A1087      44.487  34.986  -1.728  1.00  0.00           N  
ATOM   4024  CA  ASP A1087      45.723  34.932  -2.497  1.00  0.00           C  
ATOM   4025  C   ASP A1087      45.809  33.710  -3.407  1.00  0.00           C  
ATOM   4026  O   ASP A1087      44.960  33.511  -4.265  1.00  0.00           O  
ATOM   4027  CB  ASP A1087      46.957  35.008  -1.573  1.00  0.00           C  
ATOM   4028  CG  ASP A1087      48.123  35.820  -2.195  1.00  0.00           C  
ATOM   4029  OD1 ASP A1087      49.102  36.109  -1.470  1.00  0.00           O  
ATOM   4030  OD2 ASP A1087      48.069  36.171  -3.403  1.00  0.00           O  
ATOM   4031  N   LYS A1088      46.849  32.905  -3.216  1.00  0.00           N  
ATOM   4032  CA  LYS A1088      47.089  31.699  -4.010  1.00  0.00           C  
ATOM   4033  C   LYS A1088      46.971  30.488  -3.100  1.00  0.00           C  
ATOM   4034  O   LYS A1088      47.521  30.462  -1.986  1.00  0.00           O  
ATOM   4035  CB  LYS A1088      48.494  31.756  -4.619  1.00  0.00           C  
ATOM   4036  CG  LYS A1088      49.619  31.992  -3.585  1.00  0.00           C  
ATOM   4037  CD  LYS A1088      50.882  32.558  -4.256  1.00  0.00           C  
ATOM   4038  CE  LYS A1088      52.016  32.894  -3.263  1.00  0.00           C  
ATOM   4039  NZ  LYS A1088      53.271  33.401  -3.953  1.00  0.00           N  
ATOM   4040  N   LYS A1089      46.261  29.475  -3.577  1.00  0.00           N  
ATOM   4041  CA  LYS A1089      46.073  28.287  -2.773  1.00  0.00           C  
ATOM   4042  C   LYS A1089      46.864  27.102  -3.301  1.00  0.00           C  
ATOM   4043  O   LYS A1089      46.883  26.815  -4.505  1.00  0.00           O  
ATOM   4044  CB  LYS A1089      44.593  27.914  -2.708  1.00  0.00           C  
ATOM   4045  CG  LYS A1089      44.173  27.484  -1.331  1.00  0.00           C  
ATOM   4046  CD  LYS A1089      43.203  26.320  -1.340  1.00  0.00           C  
ATOM   4047  CE  LYS A1089      42.962  25.831   0.099  1.00  0.00           C  
ATOM   4048  NZ  LYS A1089      42.373  24.455   0.196  1.00  0.00           N  
ATOM   4049  N   ALA A1090      47.539  26.434  -2.377  1.00  0.00           N  
ATOM   4050  CA  ALA A1090      48.331  25.253  -2.678  1.00  0.00           C  
ATOM   4051  C   ALA A1090      47.412  24.194  -3.266  1.00  0.00           C  
ATOM   4052  O   ALA A1090      46.724  23.476  -2.526  1.00  0.00           O  
ATOM   4053  CB  ALA A1090      48.975  24.729  -1.393  1.00  0.00           C  
ATOM   4054  N   CYS A1091      47.419  24.094  -4.593  1.00  0.00           N  
ATOM   4055  CA  CYS A1091      46.581  23.136  -5.284  1.00  0.00           C  
ATOM   4056  C   CYS A1091      47.210  21.753  -5.460  1.00  0.00           C  
ATOM   4057  O   CYS A1091      47.283  21.245  -6.576  1.00  0.00           O  
ATOM   4058  CB  CYS A1091      46.269  23.684  -6.650  1.00  0.00           C  
ATOM   4059  SG  CYS A1091      47.753  23.759  -7.632  1.00  0.00           S  
ATOM   4060  N   ALA A1093      47.650  21.141  -4.366  1.00  0.00           N  
ATOM   4061  CA  ALA A1093      48.257  19.822  -4.432  1.00  0.00           C  
ATOM   4062  C   ALA A1093      48.867  19.440  -3.109  1.00  0.00           C  
ATOM   4063  O   ALA A1093      49.113  20.286  -2.259  1.00  0.00           O  
ATOM   4064  CB  ALA A1093      49.317  19.782  -5.511  1.00  0.00           C  
ATOM   4065  N   ARG A1094      49.108  18.146  -2.950  1.00  0.00           N  
ATOM   4066  CA  ARG A1094      49.704  17.589  -1.740  1.00  0.00           C  
ATOM   4067  C   ARG A1094      50.675  16.483  -2.168  1.00  0.00           C  
ATOM   4068  O   ARG A1094      51.129  16.443  -3.321  1.00  0.00           O  
ATOM   4069  CB  ARG A1094      48.617  17.005  -0.828  1.00  0.00           C  
ATOM   4070  CG  ARG A1094      47.596  18.003  -0.254  1.00  0.00           C  
ATOM   4071  CD  ARG A1094      48.087  18.623   1.061  1.00  0.00           C  
ATOM   4072  NE  ARG A1094      49.078  19.685   0.846  1.00  0.00           N  
ATOM   4073  CZ  ARG A1094      50.003  20.068   1.729  1.00  0.00           C  
ATOM   4074  NH1 ARG A1094      50.090  19.484   2.919  1.00  0.00           N  
ATOM   4075  NH2 ARG A1094      50.859  21.032   1.411  1.00  0.00           N  
ATOM   4076  N   LYS A1164      50.984  15.584  -1.236  1.00  0.00           N  
ATOM   4077  CA  LYS A1164      51.885  14.458  -1.495  1.00  0.00           C  
ATOM   4078  C   LYS A1164      51.280  13.152  -0.977  1.00  0.00           C  
ATOM   4079  O   LYS A1164      51.778  12.067  -1.271  1.00  0.00           O  
ATOM   4080  CB  LYS A1164      53.230  14.641  -0.765  1.00  0.00           C  
ATOM   4081  CG  LYS A1164      54.154  15.723  -1.292  1.00  0.00           C  
ATOM   4082  CD  LYS A1164      54.875  15.291  -2.556  1.00  0.00           C  
ATOM   4083  CE  LYS A1164      55.863  16.370  -2.999  1.00  0.00           C  
ATOM   4084  NZ  LYS A1164      56.653  15.943  -4.186  1.00  0.00           N  
ATOM   4085  N   ILE A1165      50.207  13.257  -0.206  1.00  0.00           N  
ATOM   4086  CA  ILE A1165      49.570  12.070   0.335  1.00  0.00           C  
ATOM   4087  C   ILE A1165      48.086  11.942  -0.034  1.00  0.00           C  
ATOM   4088  O   ILE A1165      47.479  12.880  -0.576  1.00  0.00           O  
ATOM   4089  CB  ILE A1165      49.742  11.994   1.856  1.00  0.00           C  
ATOM   4090  CG1 ILE A1165      49.029  13.160   2.538  1.00  0.00           C  
ATOM   4091  CG2 ILE A1165      51.207  12.003   2.181  1.00  0.00           C  
ATOM   4092  CD1 ILE A1165      49.020  13.076   4.055  1.00  0.00           C  
ATOM   4093  N   GLY A1166      47.526  10.761   0.252  1.00  0.00           N  
ATOM   4094  CA  GLY A1166      46.127  10.473  -0.036  1.00  0.00           C  
ATOM   4095  C   GLY A1166      45.804  10.153  -1.491  1.00  0.00           C  
ATOM   4096  O   GLY A1166      46.699   9.985  -2.324  1.00  0.00           O  
ATOM   4097  N   LEU A1168      44.518  10.057  -1.801  1.00  0.00           N  
ATOM   4098  CA  LEU A1168      44.102   9.780  -3.166  1.00  0.00           C  
ATOM   4099  C   LEU A1168      43.860  11.103  -3.888  1.00  0.00           C  
ATOM   4100  O   LEU A1168      43.876  12.170  -3.264  1.00  0.00           O  
ATOM   4101  CB  LEU A1168      42.820   8.947  -3.186  1.00  0.00           C  
ATOM   4102  CG  LEU A1168      42.922   7.440  -2.958  1.00  0.00           C  
ATOM   4103  CD1 LEU A1168      43.840   6.834  -4.036  1.00  0.00           C  
ATOM   4104  CD2 LEU A1168      43.415   7.165  -1.531  1.00  0.00           C  
ATOM   4105  N   GLY A1169      43.625  11.027  -5.197  1.00  0.00           N  
ATOM   4106  CA  GLY A1169      43.385  12.225  -5.976  1.00  0.00           C  
ATOM   4107  C   GLY A1169      43.945  12.058  -7.365  1.00  0.00           C  
ATOM   4108  O   GLY A1169      44.452  10.989  -7.689  1.00  0.00           O  
ATOM   4109  N   THR A1170      43.857  13.099  -8.186  1.00  0.00           N  
ATOM   4110  CA  THR A1170      44.373  13.038  -9.550  1.00  0.00           C  
ATOM   4111  C   THR A1170      45.772  13.656  -9.581  1.00  0.00           C  
ATOM   4112  O   THR A1170      45.979  14.783  -9.112  1.00  0.00           O  
ATOM   4113  CB  THR A1170      43.484  13.826 -10.542  1.00  0.00           C  
ATOM   4114  OG1 THR A1170      42.108  13.528 -10.296  1.00  0.00           O  
ATOM   4115  CG2 THR A1170      43.818  13.455 -11.982  1.00  0.00           C  
ATOM   4116  N   PRO A1171      46.763  12.917 -10.114  1.00  0.00           N  
ATOM   4117  CA  PRO A1171      48.142  13.432 -10.184  1.00  0.00           C  
ATOM   4118  C   PRO A1171      48.358  14.543 -11.216  1.00  0.00           C  
ATOM   4119  O   PRO A1171      47.803  14.506 -12.328  1.00  0.00           O  
ATOM   4120  CB  PRO A1171      48.963  12.181 -10.486  1.00  0.00           C  
ATOM   4121  CG  PRO A1171      48.151  11.087  -9.830  1.00  0.00           C  
ATOM   4122  CD  PRO A1171      46.757  11.453 -10.277  1.00  0.00           C  
ATOM   4123  N   LEU A1177      49.167  15.531 -10.830  1.00  0.00           N  
ATOM   4124  CA  LEU A1177      49.481  16.664 -11.702  1.00  0.00           C  
ATOM   4125  C   LEU A1177      50.152  16.191 -12.989  1.00  0.00           C  
ATOM   4126  O   LEU A1177      51.268  15.666 -12.989  1.00  0.00           O  
ATOM   4127  CB  LEU A1177      50.343  17.705 -10.966  1.00  0.00           C  
ATOM   4128  CG  LEU A1177      49.563  18.734 -10.116  1.00  0.00           C  
ATOM   4129  CD1 LEU A1177      50.473  19.387  -9.104  1.00  0.00           C  
ATOM   4130  CD2 LEU A1177      48.925  19.794 -11.013  1.00  0.00           C  
ATOM   4131  N   PRO A1178      49.460  16.375 -14.112  1.00  0.00           N  
ATOM   4132  CA  PRO A1178      49.928  15.981 -15.439  1.00  0.00           C  
ATOM   4133  C   PRO A1178      51.298  16.506 -15.846  1.00  0.00           C  
ATOM   4134  O   PRO A1178      51.736  16.296 -16.968  1.00  0.00           O  
ATOM   4135  CB  PRO A1178      48.815  16.487 -16.350  1.00  0.00           C  
ATOM   4136  CG  PRO A1178      48.263  17.666 -15.591  1.00  0.00           C  
ATOM   4137  CD  PRO A1178      48.200  17.128 -14.201  1.00  0.00           C  
ATOM   4138  N   TRP A1179      51.978  17.184 -14.934  1.00  0.00           N  
ATOM   4139  CA  TRP A1179      53.292  17.739 -15.237  1.00  0.00           C  
ATOM   4140  C   TRP A1179      54.217  17.650 -14.022  1.00  0.00           C  
ATOM   4141  O   TRP A1179      55.209  18.369 -13.916  1.00  0.00           O  
ATOM   4142  CB  TRP A1179      53.144  19.204 -15.697  1.00  0.00           C  
ATOM   4143  CG  TRP A1179      52.513  20.135 -14.670  1.00  0.00           C  
ATOM   4144  CD1 TRP A1179      53.069  20.561 -13.488  1.00  0.00           C  
ATOM   4145  CD2 TRP A1179      51.190  20.690 -14.705  1.00  0.00           C  
ATOM   4146  NE1 TRP A1179      52.172  21.336 -12.789  1.00  0.00           N  
ATOM   4147  CE2 TRP A1179      51.011  21.431 -13.512  1.00  0.00           C  
ATOM   4148  CE3 TRP A1179      50.137  20.633 -15.627  1.00  0.00           C  
ATOM   4149  CZ2 TRP A1179      49.822  22.105 -13.221  1.00  0.00           C  
ATOM   4150  CZ3 TRP A1179      48.959  21.305 -15.339  1.00  0.00           C  
ATOM   4151  CH2 TRP A1179      48.811  22.031 -14.144  1.00  0.00           C  
ATOM   4152  N   ASP A1192      53.876  16.752 -13.107  1.00  0.00           N  
ATOM   4153  CA  ASP A1192      54.660  16.537 -11.897  1.00  0.00           C  
ATOM   4154  C   ASP A1192      53.961  15.451 -11.077  1.00  0.00           C  
ATOM   4155  O   ASP A1192      53.461  15.702  -9.975  1.00  0.00           O  
ATOM   4156  CB  ASP A1192      54.762  17.828 -11.081  1.00  0.00           C  
ATOM   4157  CG  ASP A1192      55.839  17.754 -10.008  1.00  0.00           C  
ATOM   4158  OD1 ASP A1192      55.965  18.712  -9.207  1.00  0.00           O  
ATOM   4159  OD2 ASP A1192      56.566  16.733  -9.974  1.00  0.00           O  
ATOM   4160  N   PRO A1193      53.913  14.225 -11.621  1.00  0.00           N  
ATOM   4161  CA  PRO A1193      53.289  13.053 -11.008  1.00  0.00           C  
ATOM   4162  C   PRO A1193      53.601  12.867  -9.540  1.00  0.00           C  
ATOM   4163  O   PRO A1193      52.949  12.088  -8.859  1.00  0.00           O  
ATOM   4164  CB  PRO A1193      53.817  11.906 -11.856  1.00  0.00           C  
ATOM   4165  CG  PRO A1193      53.893  12.528 -13.205  1.00  0.00           C  
ATOM   4166  CD  PRO A1193      54.537  13.862 -12.904  1.00  0.00           C  
ATOM   4167  N   GLU A1194      54.603  13.573  -9.047  1.00  0.00           N  
ATOM   4168  CA  GLU A1194      54.948  13.454  -7.635  1.00  0.00           C  
ATOM   4169  C   GLU A1194      53.815  14.082  -6.829  1.00  0.00           C  
ATOM   4170  O   GLU A1194      53.466  13.604  -5.736  1.00  0.00           O  
ATOM   4171  CB  GLU A1194      56.239  14.198  -7.307  1.00  0.00           C  
ATOM   4172  CG  GLU A1194      57.379  14.002  -8.272  1.00  0.00           C  
ATOM   4173  CD  GLU A1194      58.488  14.991  -7.997  1.00  0.00           C  
ATOM   4174  OE1 GLU A1194      58.931  15.056  -6.828  1.00  0.00           O  
ATOM   4175  OE2 GLU A1194      58.908  15.705  -8.937  1.00  0.00           O  
ATOM   4176  N   TRP A1195      53.250  15.156  -7.395  1.00  0.00           N  
ATOM   4177  CA  TRP A1195      52.173  15.925  -6.767  1.00  0.00           C  
ATOM   4178  C   TRP A1195      50.744  15.470  -7.037  1.00  0.00           C  
ATOM   4179  O   TRP A1195      50.308  15.366  -8.193  1.00  0.00           O  
ATOM   4180  CB  TRP A1195      52.336  17.401  -7.107  1.00  0.00           C  
ATOM   4181  CG  TRP A1195      53.516  17.987  -6.409  1.00  0.00           C  
ATOM   4182  CD1 TRP A1195      54.826  17.846  -6.755  1.00  0.00           C  
ATOM   4183  CD2 TRP A1195      53.499  18.745  -5.194  1.00  0.00           C  
ATOM   4184  NE1 TRP A1195      55.628  18.466  -5.830  1.00  0.00           N  
ATOM   4185  CE2 TRP A1195      54.838  19.026  -4.861  1.00  0.00           C  
ATOM   4186  CE3 TRP A1195      52.481  19.212  -4.354  1.00  0.00           C  
ATOM   4187  CZ2 TRP A1195      55.187  19.756  -3.721  1.00  0.00           C  
ATOM   4188  CZ3 TRP A1195      52.830  19.937  -3.222  1.00  0.00           C  
ATOM   4189  CH2 TRP A1195      54.171  20.201  -2.918  1.00  0.00           C  
ATOM   4190  N   VAL A1196      50.023  15.228  -5.940  1.00  0.00           N  
ATOM   4191  CA  VAL A1196      48.636  14.767  -5.968  1.00  0.00           C  
ATOM   4192  C   VAL A1196      47.639  15.930  -5.755  1.00  0.00           C  
ATOM   4193  O   VAL A1196      47.617  16.569  -4.695  1.00  0.00           O  
ATOM   4194  CB  VAL A1196      48.443  13.615  -4.891  1.00  0.00           C  
ATOM   4195  CG1 VAL A1196      48.693  14.130  -3.480  1.00  0.00           C  
ATOM   4196  CG2 VAL A1196      47.068  13.000  -5.003  1.00  0.00           C  
ATOM   4197  N   ILE A1198      46.822  16.204  -6.773  1.00  0.00           N  
ATOM   4198  CA  ILE A1198      45.837  17.274  -6.681  1.00  0.00           C  
ATOM   4199  C   ILE A1198      44.884  17.077  -5.507  1.00  0.00           C  
ATOM   4200  O   ILE A1198      44.154  16.092  -5.441  1.00  0.00           O  
ATOM   4201  CB  ILE A1198      45.040  17.401  -7.990  1.00  0.00           C  
ATOM   4202  CG1 ILE A1198      45.972  17.916  -9.085  1.00  0.00           C  
ATOM   4203  CG2 ILE A1198      43.835  18.303  -7.793  1.00  0.00           C  
ATOM   4204  CD1 ILE A1198      45.295  18.279 -10.384  1.00  0.00           C  
ATOM   4205  N   GLU A1199      44.901  18.033  -4.583  1.00  0.00           N  
ATOM   4206  CA  GLU A1199      44.055  17.989  -3.397  1.00  0.00           C  
ATOM   4207  C   GLU A1199      42.583  18.151  -3.749  1.00  0.00           C  
ATOM   4208  O   GLU A1199      42.228  18.602  -4.845  1.00  0.00           O  
ATOM   4209  CB  GLU A1199      44.460  19.097  -2.413  1.00  0.00           C  
ATOM   4210  CG  GLU A1199      44.089  20.509  -2.880  1.00  0.00           C  
ATOM   4211  CD  GLU A1199      43.373  21.346  -1.799  1.00  0.00           C  
ATOM   4212  OE1 GLU A1199      42.756  22.374  -2.170  1.00  0.00           O  
ATOM   4213  OE2 GLU A1199      43.425  20.993  -0.589  1.00  0.00           O  
ATOM   4214  N   SER A1200      41.743  17.792  -2.785  1.00  0.00           N  
ATOM   4215  CA  SER A1200      40.291  17.846  -2.896  1.00  0.00           C  
ATOM   4216  C   SER A1200      39.676  19.146  -3.399  1.00  0.00           C  
ATOM   4217  O   SER A1200      39.319  19.266  -4.572  1.00  0.00           O  
ATOM   4218  CB  SER A1200      39.709  17.526  -1.544  1.00  0.00           C  
ATOM   4219  OG  SER A1200      40.525  18.124  -0.564  1.00  0.00           O  
ATOM   4220  N   LEU A1201      39.539  20.107  -2.491  1.00  0.00           N  
ATOM   4221  CA  LEU A1201      38.952  21.419  -2.787  1.00  0.00           C  
ATOM   4222  C   LEU A1201      39.433  22.128  -4.053  1.00  0.00           C  
ATOM   4223  O   LEU A1201      38.890  23.176  -4.429  1.00  0.00           O  
ATOM   4224  CB  LEU A1201      39.178  22.363  -1.604  1.00  0.00           C  
ATOM   4225  CG  LEU A1201      38.856  21.883  -0.186  1.00  0.00           C  
ATOM   4226  CD1 LEU A1201      39.694  20.661   0.181  1.00  0.00           C  
ATOM   4227  CD2 LEU A1201      39.159  23.016   0.785  1.00  0.00           C  
ATOM   4228  N   SER A1202      40.443  21.567  -4.710  1.00  0.00           N  
ATOM   4229  CA  SER A1202      40.975  22.190  -5.910  1.00  0.00           C  
ATOM   4230  C   SER A1202      40.491  21.527  -7.200  1.00  0.00           C  
ATOM   4231  O   SER A1202      40.366  22.201  -8.240  1.00  0.00           O  
ATOM   4232  CB  SER A1202      42.514  22.189  -5.855  1.00  0.00           C  
ATOM   4233  OG  SER A1202      43.001  22.948  -4.751  1.00  0.00           O  
ATOM   4234  N   ASP A1203      40.209  20.219  -7.121  1.00  0.00           N  
ATOM   4235  CA  ASP A1203      39.722  19.453  -8.284  1.00  0.00           C  
ATOM   4236  C   ASP A1203      38.197  19.557  -8.352  1.00  0.00           C  
ATOM   4237  O   ASP A1203      37.589  19.495  -9.430  1.00  0.00           O  
ATOM   4238  CB  ASP A1203      40.184  17.960  -8.207  1.00  0.00           C  
ATOM   4239  CG  ASP A1203      39.261  17.061  -7.352  1.00  0.00           C  
ATOM   4240  OD1 ASP A1203      38.061  16.959  -7.671  1.00  0.00           O  
ATOM   4241  OD2 ASP A1203      39.738  16.436  -6.375  1.00  0.00           O  
ATOM   4242  N   SER A1204      37.602  19.750  -7.180  1.00  0.00           N  
ATOM   4243  CA  SER A1204      36.163  19.863  -7.037  1.00  0.00           C  
ATOM   4244  C   SER A1204      35.643  21.270  -7.291  1.00  0.00           C  
ATOM   4245  O   SER A1204      35.140  21.904  -6.377  1.00  0.00           O  
ATOM   4246  CB  SER A1204      35.763  19.431  -5.631  1.00  0.00           C  
ATOM   4247  OG  SER A1204      36.573  20.051  -4.654  1.00  0.00           O  
ATOM   4248  N   THR A1205      35.735  21.773  -8.513  1.00  0.00           N  
ATOM   4249  CA  THR A1205      35.263  23.124  -8.736  1.00  0.00           C  
ATOM   4250  C   THR A1205      34.579  23.280 -10.060  1.00  0.00           C  
ATOM   4251  O   THR A1205      33.834  24.226 -10.262  1.00  0.00           O  
ATOM   4252  CB  THR A1205      36.425  24.134  -8.668  1.00  0.00           C  
ATOM   4253  OG1 THR A1205      37.248  23.981  -9.830  1.00  0.00           O  
ATOM   4254  CG2 THR A1205      37.291  23.909  -7.409  1.00  0.00           C  
ATOM   4255  N   ILE A1206      34.839  22.379 -10.993  1.00  0.00           N  
ATOM   4256  CA  ILE A1206      34.138  22.487 -12.269  1.00  0.00           C  
ATOM   4257  C   ILE A1206      33.537  21.157 -12.731  1.00  0.00           C  
ATOM   4258  O   ILE A1206      33.132  21.006 -13.895  1.00  0.00           O  
ATOM   4259  CB  ILE A1206      35.052  23.047 -13.363  1.00  0.00           C  
ATOM   4260  CG1 ILE A1206      36.222  22.105 -13.609  1.00  0.00           C  
ATOM   4261  CG2 ILE A1206      35.538  24.401 -12.959  1.00  0.00           C  
ATOM   4262  CD1 ILE A1206      36.919  22.387 -14.936  1.00  0.00           C  
ATOM   4263  N   TYR A1207      33.454  20.207 -11.800  1.00  0.00           N  
ATOM   4264  CA  TYR A1207      32.891  18.913 -12.119  1.00  0.00           C  
ATOM   4265  C   TYR A1207      31.428  19.046 -12.509  1.00  0.00           C  
ATOM   4266  O   TYR A1207      30.875  18.188 -13.188  1.00  0.00           O  
ATOM   4267  CB  TYR A1207      33.052  17.992 -10.917  1.00  0.00           C  
ATOM   4268  CG  TYR A1207      32.122  18.221  -9.752  1.00  0.00           C  
ATOM   4269  CD1 TYR A1207      32.623  18.584  -8.507  1.00  0.00           C  
ATOM   4270  CD2 TYR A1207      30.770  17.908  -9.846  1.00  0.00           C  
ATOM   4271  CE1 TYR A1207      31.803  18.610  -7.382  1.00  0.00           C  
ATOM   4272  CE2 TYR A1207      29.948  17.924  -8.731  1.00  0.00           C  
ATOM   4273  CZ  TYR A1207      30.470  18.269  -7.499  1.00  0.00           C  
ATOM   4274  OH  TYR A1207      29.668  18.212  -6.377  1.00  0.00           O  
ATOM   4275  N   MET A1208      30.810  20.136 -12.083  1.00  0.00           N  
ATOM   4276  CA  MET A1208      29.428  20.403 -12.405  1.00  0.00           C  
ATOM   4277  C   MET A1208      29.170  20.095 -13.877  1.00  0.00           C  
ATOM   4278  O   MET A1208      28.087  19.641 -14.240  1.00  0.00           O  
ATOM   4279  CB  MET A1208      29.129  21.874 -12.176  1.00  0.00           C  
ATOM   4280  CG  MET A1208      30.159  22.589 -11.358  1.00  0.00           C  
ATOM   4281  SD  MET A1208      29.864  22.342  -9.629  1.00  0.00           S  
ATOM   4282  CE  MET A1208      31.567  22.093  -8.993  1.00  0.00           C  
ATOM   4283  N   ALA A1209      30.168  20.341 -14.726  1.00  0.00           N  
ATOM   4284  CA  ALA A1209      30.009  20.113 -16.163  1.00  0.00           C  
ATOM   4285  C   ALA A1209      30.402  18.725 -16.611  1.00  0.00           C  
ATOM   4286  O   ALA A1209      30.198  18.363 -17.773  1.00  0.00           O  
ATOM   4287  CB  ALA A1209      30.791  21.139 -16.945  1.00  0.00           C  
ATOM   4288  N   TYR A1210      30.992  17.945 -15.715  1.00  0.00           N  
ATOM   4289  CA  TYR A1210      31.335  16.587 -16.094  1.00  0.00           C  
ATOM   4290  C   TYR A1210      29.999  15.833 -16.130  1.00  0.00           C  
ATOM   4291  O   TYR A1210      29.695  15.139 -17.107  1.00  0.00           O  
ATOM   4292  CB  TYR A1210      32.312  15.958 -15.103  1.00  0.00           C  
ATOM   4293  CG  TYR A1210      32.791  14.596 -15.562  1.00  0.00           C  
ATOM   4294  CD1 TYR A1210      33.284  14.402 -16.862  1.00  0.00           C  
ATOM   4295  CD2 TYR A1210      32.680  13.487 -14.722  1.00  0.00           C  
ATOM   4296  CE1 TYR A1210      33.640  13.136 -17.312  1.00  0.00           C  
ATOM   4297  CE2 TYR A1210      33.032  12.217 -15.150  1.00  0.00           C  
ATOM   4298  CZ  TYR A1210      33.507  12.038 -16.448  1.00  0.00           C  
ATOM   4299  OH  TYR A1210      33.781  10.746 -16.875  1.00  0.00           O  
ATOM   4300  N   TYR A1211      29.197  15.981 -15.074  1.00  0.00           N  
ATOM   4301  CA  TYR A1211      27.883  15.350 -15.027  1.00  0.00           C  
ATOM   4302  C   TYR A1211      27.194  15.564 -16.370  1.00  0.00           C  
ATOM   4303  O   TYR A1211      26.609  14.661 -16.927  1.00  0.00           O  
ATOM   4304  CB  TYR A1211      26.998  15.995 -13.987  1.00  0.00           C  
ATOM   4305  CG  TYR A1211      27.285  15.722 -12.542  1.00  0.00           C  
ATOM   4306  CD1 TYR A1211      26.961  16.673 -11.581  1.00  0.00           C  
ATOM   4307  CD2 TYR A1211      27.748  14.494 -12.108  1.00  0.00           C  
ATOM   4308  CE1 TYR A1211      27.074  16.412 -10.235  1.00  0.00           C  
ATOM   4309  CE2 TYR A1211      27.865  14.210 -10.744  1.00  0.00           C  
ATOM   4310  CZ  TYR A1211      27.521  15.179  -9.815  1.00  0.00           C  
ATOM   4311  OH  TYR A1211      27.595  14.934  -8.454  1.00  0.00           O  
ATOM   4312  N   THR A1212      27.271  16.781 -16.888  1.00  0.00           N  
ATOM   4313  CA  THR A1212      26.628  17.108 -18.150  1.00  0.00           C  
ATOM   4314  C   THR A1212      26.834  16.039 -19.236  1.00  0.00           C  
ATOM   4315  O   THR A1212      26.059  15.957 -20.202  1.00  0.00           O  
ATOM   4316  CB  THR A1212      27.097  18.467 -18.669  1.00  0.00           C  
ATOM   4317  OG1 THR A1212      26.029  19.100 -19.391  1.00  0.00           O  
ATOM   4318  CG2 THR A1212      28.270  18.284 -19.606  1.00  0.00           C  
ATOM   4319  N   ILE A1213      27.889  15.241 -19.094  1.00  0.00           N  
ATOM   4320  CA  ILE A1213      28.165  14.175 -20.055  1.00  0.00           C  
ATOM   4321  C   ILE A1213      28.385  12.838 -19.349  1.00  0.00           C  
ATOM   4322  O   ILE A1213      28.377  11.789 -19.987  1.00  0.00           O  
ATOM   4323  CB  ILE A1213      29.404  14.474 -20.976  1.00  0.00           C  
ATOM   4324  CG1 ILE A1213      30.541  15.089 -20.172  1.00  0.00           C  
ATOM   4325  CG2 ILE A1213      28.989  15.326 -22.178  1.00  0.00           C  
ATOM   4326  CD1 ILE A1213      31.790  15.265 -21.006  1.00  0.00           C  
ATOM   4327  N   SER A1227      28.564  12.893 -18.031  1.00  0.00           N  
ATOM   4328  CA  SER A1227      28.748  11.702 -17.193  1.00  0.00           C  
ATOM   4329  C   SER A1227      27.938  10.491 -17.691  1.00  0.00           C  
ATOM   4330  O   SER A1227      28.384   9.341 -17.581  1.00  0.00           O  
ATOM   4331  CB  SER A1227      28.343  12.039 -15.740  1.00  0.00           C  
ATOM   4332  OG  SER A1227      28.022  10.899 -14.950  1.00  0.00           O  
ATOM   4333  N   ARG A1228      26.752  10.754 -18.235  1.00  0.00           N  
ATOM   4334  CA  ARG A1228      25.897   9.695 -18.750  1.00  0.00           C  
ATOM   4335  C   ARG A1228      26.596   8.923 -19.872  1.00  0.00           C  
ATOM   4336  O   ARG A1228      27.077   7.818 -19.651  1.00  0.00           O  
ATOM   4337  CB  ARG A1228      24.568  10.256 -19.256  1.00  0.00           C  
ATOM   4338  CG  ARG A1228      23.733   9.245 -20.080  1.00  0.00           C  
ATOM   4339  CD  ARG A1228      22.318   9.749 -20.370  1.00  0.00           C  
ATOM   4340  NE  ARG A1228      21.635  10.036 -19.116  1.00  0.00           N  
ATOM   4341  CZ  ARG A1228      20.503  10.714 -19.028  1.00  0.00           C  
ATOM   4342  NH1 ARG A1228      19.940  11.160 -20.141  1.00  0.00           N  
ATOM   4343  NH2 ARG A1228      19.953  10.961 -17.839  1.00  0.00           N  
ATOM   4344  N   HIS A1229      26.667   9.516 -21.061  1.00  0.00           N  
ATOM   4345  CA  HIS A1229      27.287   8.855 -22.209  1.00  0.00           C  
ATOM   4346  C   HIS A1229      28.650   8.229 -21.956  1.00  0.00           C  
ATOM   4347  O   HIS A1229      29.065   7.344 -22.698  1.00  0.00           O  
ATOM   4348  CB  HIS A1229      27.448   9.803 -23.374  1.00  0.00           C  
ATOM   4349  CG  HIS A1229      26.233  10.601 -23.670  1.00  0.00           C  
ATOM   4350  ND1 HIS A1229      25.737  10.746 -24.948  1.00  0.00           N  
ATOM   4351  CD2 HIS A1229      25.434  11.338 -22.865  1.00  0.00           C  
ATOM   4352  CE1 HIS A1229      24.683  11.541 -24.920  1.00  0.00           C  
ATOM   4353  NE2 HIS A1229      24.477  11.912 -23.668  1.00  0.00           N  
ATOM   4354  N   ILE A1230      29.358   8.699 -20.938  1.00  0.00           N  
ATOM   4355  CA  ILE A1230      30.676   8.152 -20.630  1.00  0.00           C  
ATOM   4356  C   ILE A1230      30.497   6.827 -19.890  1.00  0.00           C  
ATOM   4357  O   ILE A1230      31.236   5.877 -20.133  1.00  0.00           O  
ATOM   4358  CB  ILE A1230      31.526   9.170 -19.785  1.00  0.00           C  
ATOM   4359  CG1 ILE A1230      32.076  10.279 -20.696  1.00  0.00           C  
ATOM   4360  CG2 ILE A1230      32.665   8.468 -19.057  1.00  0.00           C  
ATOM   4361  CD1 ILE A1230      33.153   9.833 -21.654  1.00  0.00           C  
ATOM   4362  N   ASN A1231      29.514   6.763 -18.994  1.00  0.00           N  
ATOM   4363  CA  ASN A1231      29.219   5.527 -18.260  1.00  0.00           C  
ATOM   4364  C   ASN A1231      28.652   4.544 -19.279  1.00  0.00           C  
ATOM   4365  O   ASN A1231      28.736   3.331 -19.118  1.00  0.00           O  
ATOM   4366  CB  ASN A1231      28.185   5.778 -17.154  1.00  0.00           C  
ATOM   4367  CG  ASN A1231      28.756   6.548 -15.980  1.00  0.00           C  
ATOM   4368  OD1 ASN A1231      29.769   6.153 -15.401  1.00  0.00           O  
ATOM   4369  ND2 ASN A1231      28.103   7.645 -15.612  1.00  0.00           N  
ATOM   4370  N   LYS A1232      28.065   5.103 -20.328  1.00  0.00           N  
ATOM   4371  CA  LYS A1232      27.483   4.329 -21.397  1.00  0.00           C  
ATOM   4372  C   LYS A1232      28.628   3.584 -22.050  1.00  0.00           C  
ATOM   4373  O   LYS A1232      28.677   2.356 -22.027  1.00  0.00           O  
ATOM   4374  CB  LYS A1232      26.840   5.264 -22.428  1.00  0.00           C  
ATOM   4375  CG  LYS A1232      26.167   4.580 -23.613  1.00  0.00           C  
ATOM   4376  CD  LYS A1232      24.812   3.983 -23.214  1.00  0.00           C  
ATOM   4377  CE  LYS A1232      24.135   3.243 -24.375  1.00  0.00           C  
ATOM   4378  NZ  LYS A1232      22.703   2.907 -24.079  1.00  0.00           N  
ATOM   4379  N   LEU A1233      29.551   4.339 -22.632  1.00  0.00           N  
ATOM   4380  CA  LEU A1233      30.702   3.759 -23.304  1.00  0.00           C  
ATOM   4381  C   LEU A1233      31.571   2.959 -22.335  1.00  0.00           C  
ATOM   4382  O   LEU A1233      31.863   1.792 -22.571  1.00  0.00           O  
ATOM   4383  CB  LEU A1233      31.523   4.861 -23.982  1.00  0.00           C  
ATOM   4384  CG  LEU A1233      30.812   5.574 -25.140  1.00  0.00           C  
ATOM   4385  CD1 LEU A1233      31.439   6.929 -25.383  1.00  0.00           C  
ATOM   4386  CD2 LEU A1233      30.866   4.705 -26.390  1.00  0.00           C  
ATOM   4387  N   ARG A1234      31.977   3.596 -21.242  1.00  0.00           N  
ATOM   4388  CA  ARG A1234      32.817   2.966 -20.222  1.00  0.00           C  
ATOM   4389  C   ARG A1234      32.234   1.613 -19.827  1.00  0.00           C  
ATOM   4390  O   ARG A1234      32.967   0.685 -19.484  1.00  0.00           O  
ATOM   4391  CB  ARG A1234      32.932   3.898 -18.999  1.00  0.00           C  
ATOM   4392  CG  ARG A1234      33.677   3.349 -17.773  1.00  0.00           C  
ATOM   4393  CD  ARG A1234      33.358   4.206 -16.544  1.00  0.00           C  
ATOM   4394  NE  ARG A1234      33.914   3.699 -15.292  1.00  0.00           N  
ATOM   4395  CZ  ARG A1234      35.215   3.588 -15.040  1.00  0.00           C  
ATOM   4396  NH1 ARG A1234      36.099   3.941 -15.969  1.00  0.00           N  
ATOM   4397  NH2 ARG A1234      35.636   3.156 -13.851  1.00  0.00           N  
ATOM   4398  N   GLN A1235      30.911   1.515 -19.903  1.00  0.00           N  
ATOM   4399  CA  GLN A1235      30.170   0.301 -19.560  1.00  0.00           C  
ATOM   4400  C   GLN A1235      30.703  -0.965 -20.239  1.00  0.00           C  
ATOM   4401  O   GLN A1235      30.838  -2.012 -19.603  1.00  0.00           O  
ATOM   4402  CB  GLN A1235      28.682   0.488 -19.895  1.00  0.00           C  
ATOM   4403  CG  GLN A1235      27.814  -0.727 -19.598  1.00  0.00           C  
ATOM   4404  CD  GLN A1235      28.100  -1.305 -18.220  1.00  0.00           C  
ATOM   4405  OE1 GLN A1235      28.127  -0.571 -17.228  1.00  0.00           O  
ATOM   4406  NE2 GLN A1235      28.318  -2.624 -18.152  1.00  0.00           N  
ATOM   4407  N   GLU A1236      31.000  -0.864 -21.531  1.00  0.00           N  
ATOM   4408  CA  GLU A1236      31.500  -2.003 -22.286  1.00  0.00           C  
ATOM   4409  C   GLU A1236      32.749  -1.669 -23.106  1.00  0.00           C  
ATOM   4410  O   GLU A1236      32.673  -1.496 -24.327  1.00  0.00           O  
ATOM   4411  CB  GLU A1236      30.393  -2.546 -23.197  1.00  0.00           C  
ATOM   4412  CG  GLU A1236      29.059  -1.818 -23.070  1.00  0.00           C  
ATOM   4413  CD  GLU A1236      29.020  -0.547 -23.887  1.00  0.00           C  
ATOM   4414  OE1 GLU A1236      28.121   0.292 -23.651  1.00  0.00           O  
ATOM   4415  OE2 GLU A1236      29.888  -0.394 -24.774  1.00  0.00           O  
ATOM   4416  N   GLY A1237      33.885  -1.582 -22.409  1.00  0.00           N  
ATOM   4417  CA  GLY A1237      35.180  -1.293 -23.013  1.00  0.00           C  
ATOM   4418  C   GLY A1237      35.290  -0.578 -24.352  1.00  0.00           C  
ATOM   4419  O   GLY A1237      36.301  -0.732 -25.035  1.00  0.00           O  
ATOM   4420  N   LYS A1238      34.279   0.200 -24.736  1.00  0.00           N  
ATOM   4421  CA  LYS A1238      34.318   0.934 -26.006  1.00  0.00           C  
ATOM   4422  C   LYS A1238      34.934   2.328 -25.802  1.00  0.00           C  
ATOM   4423  O   LYS A1238      34.825   3.206 -26.665  1.00  0.00           O  
ATOM   4424  CB  LYS A1238      32.892   1.085 -26.572  1.00  0.00           C  
ATOM   4425  CG  LYS A1238      32.121  -0.224 -26.745  1.00  0.00           C  
ATOM   4426  CD  LYS A1238      32.757  -1.159 -27.786  1.00  0.00           C  
ATOM   4427  CE  LYS A1238      32.475  -0.718 -29.232  1.00  0.00           C  
ATOM   4428  NZ  LYS A1238      33.004   0.639 -29.580  1.00  0.00           N  
ATOM   4429  N   LEU A1239      35.601   2.506 -24.665  1.00  0.00           N  
ATOM   4430  CA  LEU A1239      36.213   3.779 -24.311  1.00  0.00           C  
ATOM   4431  C   LEU A1239      37.659   3.666 -23.858  1.00  0.00           C  
ATOM   4432  O   LEU A1239      37.948   3.010 -22.858  1.00  0.00           O  
ATOM   4433  CB  LEU A1239      35.416   4.419 -23.171  1.00  0.00           C  
ATOM   4434  CG  LEU A1239      36.160   5.351 -22.212  1.00  0.00           C  
ATOM   4435  CD1 LEU A1239      36.438   6.643 -22.925  1.00  0.00           C  
ATOM   4436  CD2 LEU A1239      35.339   5.593 -20.957  1.00  0.00           C  
ATOM   4437  N   ASP A1240      38.565   4.310 -24.586  1.00  0.00           N  
ATOM   4438  CA  ASP A1240      39.970   4.309 -24.189  1.00  0.00           C  
ATOM   4439  C   ASP A1240      40.202   5.623 -23.454  1.00  0.00           C  
ATOM   4440  O   ASP A1240      40.276   6.690 -24.072  1.00  0.00           O  
ATOM   4441  CB  ASP A1240      40.915   4.234 -25.401  1.00  0.00           C  
ATOM   4442  CG  ASP A1240      42.406   4.385 -25.011  1.00  0.00           C  
ATOM   4443  OD1 ASP A1240      42.839   3.784 -23.998  1.00  0.00           O  
ATOM   4444  OD2 ASP A1240      43.152   5.094 -25.730  1.00  0.00           O  
ATOM   4445  N   PRO A1241      40.309   5.560 -22.121  1.00  0.00           N  
ATOM   4446  CA  PRO A1241      40.531   6.731 -21.274  1.00  0.00           C  
ATOM   4447  C   PRO A1241      41.476   7.739 -21.919  1.00  0.00           C  
ATOM   4448  O   PRO A1241      41.168   8.927 -22.037  1.00  0.00           O  
ATOM   4449  CB  PRO A1241      41.099   6.117 -20.005  1.00  0.00           C  
ATOM   4450  CG  PRO A1241      40.335   4.851 -19.908  1.00  0.00           C  
ATOM   4451  CD  PRO A1241      40.392   4.325 -21.325  1.00  0.00           C  
ATOM   4452  N   GLU A1242      42.631   7.246 -22.339  1.00  0.00           N  
ATOM   4453  CA  GLU A1242      43.638   8.079 -22.970  1.00  0.00           C  
ATOM   4454  C   GLU A1242      43.032   8.992 -24.004  1.00  0.00           C  
ATOM   4455  O   GLU A1242      43.167  10.202 -23.926  1.00  0.00           O  
ATOM   4456  CB  GLU A1242      44.755   7.204 -23.518  1.00  0.00           C  
ATOM   4457  CG  GLU A1242      45.524   6.554 -22.368  1.00  0.00           C  
ATOM   4458  CD  GLU A1242      45.939   7.577 -21.297  1.00  0.00           C  
ATOM   4459  OE1 GLU A1242      46.921   8.331 -21.515  1.00  0.00           O  
ATOM   4460  OE2 GLU A1242      45.270   7.634 -20.239  1.00  0.00           O  
ATOM   4461  N   LYS A1243      42.354   8.398 -24.969  1.00  0.00           N  
ATOM   4462  CA  LYS A1243      41.738   9.148 -26.040  1.00  0.00           C  
ATOM   4463  C   LYS A1243      40.994  10.397 -25.577  1.00  0.00           C  
ATOM   4464  O   LYS A1243      40.672  11.253 -26.391  1.00  0.00           O  
ATOM   4465  CB  LYS A1243      40.820   8.216 -26.828  1.00  0.00           C  
ATOM   4466  CG  LYS A1243      41.527   6.952 -27.328  1.00  0.00           C  
ATOM   4467  CD  LYS A1243      42.763   7.259 -28.181  1.00  0.00           C  
ATOM   4468  CE  LYS A1243      43.545   5.971 -28.504  1.00  0.00           C  
ATOM   4469  NZ  LYS A1243      44.796   6.159 -29.320  1.00  0.00           N  
ATOM   4470  N   LEU A1244      40.721  10.496 -24.279  1.00  0.00           N  
ATOM   4471  CA  LEU A1244      40.032  11.661 -23.713  1.00  0.00           C  
ATOM   4472  C   LEU A1244      41.082  12.698 -23.353  1.00  0.00           C  
ATOM   4473  O   LEU A1244      41.560  12.745 -22.217  1.00  0.00           O  
ATOM   4474  CB  LEU A1244      39.237  11.277 -22.459  1.00  0.00           C  
ATOM   4475  CG  LEU A1244      38.264  10.087 -22.506  1.00  0.00           C  
ATOM   4476  CD1 LEU A1244      37.604   9.932 -21.135  1.00  0.00           C  
ATOM   4477  CD2 LEU A1244      37.220  10.276 -23.593  1.00  0.00           C  
ATOM   4478  N   THR A1245      41.410  13.545 -24.325  1.00  0.00           N  
ATOM   4479  CA  THR A1245      42.451  14.561 -24.169  1.00  0.00           C  
ATOM   4480  C   THR A1245      42.026  16.032 -24.159  1.00  0.00           C  
ATOM   4481  O   THR A1245      40.900  16.371 -24.519  1.00  0.00           O  
ATOM   4482  CB  THR A1245      43.451  14.425 -25.304  1.00  0.00           C  
ATOM   4483  OG1 THR A1245      42.801  14.785 -26.536  1.00  0.00           O  
ATOM   4484  CG2 THR A1245      43.962  12.995 -25.383  1.00  0.00           C  
ATOM   4485  N   PRO A1246      42.950  16.923 -23.750  1.00  0.00           N  
ATOM   4486  CA  PRO A1246      42.703  18.360 -23.688  1.00  0.00           C  
ATOM   4487  C   PRO A1246      42.066  18.803 -24.985  1.00  0.00           C  
ATOM   4488  O   PRO A1246      41.107  19.569 -25.000  1.00  0.00           O  
ATOM   4489  CB  PRO A1246      44.099  18.936 -23.530  1.00  0.00           C  
ATOM   4490  CG  PRO A1246      44.793  17.904 -22.746  1.00  0.00           C  
ATOM   4491  CD  PRO A1246      44.356  16.636 -23.416  1.00  0.00           C  
ATOM   4492  N   GLU A1247      42.628  18.308 -26.077  1.00  0.00           N  
ATOM   4493  CA  GLU A1247      42.139  18.622 -27.403  1.00  0.00           C  
ATOM   4494  C   GLU A1247      40.672  18.222 -27.411  1.00  0.00           C  
ATOM   4495  O   GLU A1247      39.798  18.988 -27.834  1.00  0.00           O  
ATOM   4496  CB  GLU A1247      42.951  17.799 -28.415  1.00  0.00           C  
ATOM   4497  CG  GLU A1247      43.037  18.331 -29.844  1.00  0.00           C  
ATOM   4498  CD  GLU A1247      41.747  18.147 -30.620  1.00  0.00           C  
ATOM   4499  OE1 GLU A1247      40.760  18.853 -30.296  1.00  0.00           O  
ATOM   4500  OE2 GLU A1247      41.717  17.295 -31.546  1.00  0.00           O  
ATOM   4501  N   PHE A1248      40.422  17.012 -26.911  1.00  0.00           N  
ATOM   4502  CA  PHE A1248      39.085  16.430 -26.850  1.00  0.00           C  
ATOM   4503  C   PHE A1248      38.073  17.270 -26.063  1.00  0.00           C  
ATOM   4504  O   PHE A1248      37.150  17.846 -26.649  1.00  0.00           O  
ATOM   4505  CB  PHE A1248      39.196  14.993 -26.280  1.00  0.00           C  
ATOM   4506  CG  PHE A1248      37.859  14.331 -25.979  1.00  0.00           C  
ATOM   4507  CD1 PHE A1248      36.844  14.277 -26.944  1.00  0.00           C  
ATOM   4508  CD2 PHE A1248      37.596  13.799 -24.710  1.00  0.00           C  
ATOM   4509  CE1 PHE A1248      35.591  13.711 -26.644  1.00  0.00           C  
ATOM   4510  CE2 PHE A1248      36.351  13.236 -24.411  1.00  0.00           C  
ATOM   4511  CZ  PHE A1248      35.352  13.196 -25.379  1.00  0.00           C  
ATOM   4512  N   PHE A1249      38.257  17.337 -24.744  1.00  0.00           N  
ATOM   4513  CA  PHE A1249      37.366  18.082 -23.861  1.00  0.00           C  
ATOM   4514  C   PHE A1249      37.039  19.485 -24.361  1.00  0.00           C  
ATOM   4515  O   PHE A1249      35.934  20.001 -24.138  1.00  0.00           O  
ATOM   4516  CB  PHE A1249      37.989  18.163 -22.469  1.00  0.00           C  
ATOM   4517  CG  PHE A1249      37.974  16.849 -21.696  1.00  0.00           C  
ATOM   4518  CD1 PHE A1249      36.772  16.179 -21.434  1.00  0.00           C  
ATOM   4519  CD2 PHE A1249      39.159  16.321 -21.155  1.00  0.00           C  
ATOM   4520  CE1 PHE A1249      36.754  15.016 -20.638  1.00  0.00           C  
ATOM   4521  CE2 PHE A1249      39.141  15.165 -20.365  1.00  0.00           C  
ATOM   4522  CZ  PHE A1249      37.934  14.515 -20.105  1.00  0.00           C  
ATOM   4523  N   ASP A1250      37.995  20.097 -25.052  1.00  0.00           N  
ATOM   4524  CA  ASP A1250      37.808  21.446 -25.570  1.00  0.00           C  
ATOM   4525  C   ASP A1250      36.699  21.602 -26.584  1.00  0.00           C  
ATOM   4526  O   ASP A1250      35.977  22.588 -26.560  1.00  0.00           O  
ATOM   4527  CB  ASP A1250      39.109  21.983 -26.153  1.00  0.00           C  
ATOM   4528  CG  ASP A1250      39.932  22.726 -25.115  1.00  0.00           C  
ATOM   4529  OD1 ASP A1250      41.070  23.161 -25.427  1.00  0.00           O  
ATOM   4530  OD2 ASP A1250      39.423  22.877 -23.977  1.00  0.00           O  
ATOM   4531  N   TYR A1251      36.555  20.643 -27.481  1.00  0.00           N  
ATOM   4532  CA  TYR A1251      35.492  20.744 -28.464  1.00  0.00           C  
ATOM   4533  C   TYR A1251      34.147  20.771 -27.769  1.00  0.00           C  
ATOM   4534  O   TYR A1251      33.268  21.570 -28.093  1.00  0.00           O  
ATOM   4535  CB  TYR A1251      35.475  19.532 -29.386  1.00  0.00           C  
ATOM   4536  CG  TYR A1251      34.243  19.507 -30.259  1.00  0.00           C  
ATOM   4537  CD1 TYR A1251      34.021  20.517 -31.186  1.00  0.00           C  
ATOM   4538  CD2 TYR A1251      33.294  18.491 -30.149  1.00  0.00           C  
ATOM   4539  CE1 TYR A1251      32.896  20.528 -31.986  1.00  0.00           C  
ATOM   4540  CE2 TYR A1251      32.150  18.487 -30.954  1.00  0.00           C  
ATOM   4541  CZ  TYR A1251      31.963  19.518 -31.874  1.00  0.00           C  
ATOM   4542  OH  TYR A1251      30.858  19.562 -32.700  1.00  0.00           O  
ATOM   4543  N   ILE A1252      33.996  19.882 -26.803  1.00  0.00           N  
ATOM   4544  CA  ILE A1252      32.751  19.764 -26.078  1.00  0.00           C  
ATOM   4545  C   ILE A1252      32.651  20.645 -24.842  1.00  0.00           C  
ATOM   4546  O   ILE A1252      32.344  20.149 -23.758  1.00  0.00           O  
ATOM   4547  CB  ILE A1252      32.550  18.328 -25.675  1.00  0.00           C  
ATOM   4548  CG1 ILE A1252      33.850  17.801 -25.061  1.00  0.00           C  
ATOM   4549  CG2 ILE A1252      32.152  17.519 -26.888  1.00  0.00           C  
ATOM   4550  CD1 ILE A1252      33.938  16.281 -24.958  1.00  0.00           C  
ATOM   4551  N   PHE A1253      32.899  21.944 -25.018  1.00  0.00           N  
ATOM   4552  CA  PHE A1253      32.819  22.940 -23.940  1.00  0.00           C  
ATOM   4553  C   PHE A1253      33.044  24.363 -24.489  1.00  0.00           C  
ATOM   4554  O   PHE A1253      32.424  25.334 -24.043  1.00  0.00           O  
ATOM   4555  CB  PHE A1253      33.855  22.649 -22.837  1.00  0.00           C  
ATOM   4556  CG  PHE A1253      33.503  21.481 -21.936  1.00  0.00           C  
ATOM   4557  CD1 PHE A1253      32.259  21.405 -21.306  1.00  0.00           C  
ATOM   4558  CD2 PHE A1253      34.427  20.464 -21.691  1.00  0.00           C  
ATOM   4559  CE1 PHE A1253      31.943  20.336 -20.442  1.00  0.00           C  
ATOM   4560  CE2 PHE A1253      34.116  19.395 -20.826  1.00  0.00           C  
ATOM   4561  CZ  PHE A1253      32.874  19.339 -20.206  1.00  0.00           C  
ATOM   4562  N   LEU A1254      33.932  24.486 -25.468  1.00  0.00           N  
ATOM   4563  CA  LEU A1254      34.234  25.781 -26.048  1.00  0.00           C  
ATOM   4564  C   LEU A1254      34.038  25.746 -27.556  1.00  0.00           C  
ATOM   4565  O   LEU A1254      33.075  26.307 -28.073  1.00  0.00           O  
ATOM   4566  CB  LEU A1254      35.680  26.162 -25.727  1.00  0.00           C  
ATOM   4567  CG  LEU A1254      36.197  26.054 -24.279  1.00  0.00           C  
ATOM   4568  CD1 LEU A1254      36.356  24.616 -23.825  1.00  0.00           C  
ATOM   4569  CD2 LEU A1254      37.547  26.735 -24.204  1.00  0.00           C  
ATOM   4570  N   GLU A1255      34.941  25.072 -28.259  1.00  0.00           N  
ATOM   4571  CA  GLU A1255      34.871  24.981 -29.718  1.00  0.00           C  
ATOM   4572  C   GLU A1255      33.429  24.890 -30.223  1.00  0.00           C  
ATOM   4573  O   GLU A1255      32.725  23.932 -29.916  1.00  0.00           O  
ATOM   4574  CB  GLU A1255      35.718  23.795 -30.210  1.00  0.00           C  
ATOM   4575  CG  GLU A1255      37.200  23.909 -29.792  1.00  0.00           C  
ATOM   4576  CD  GLU A1255      38.120  22.829 -30.374  1.00  0.00           C  
ATOM   4577  OE1 GLU A1255      38.204  22.705 -31.624  1.00  0.00           O  
ATOM   4578  OE2 GLU A1255      38.771  22.116 -29.570  1.00  0.00           O  
ATOM   4579  N   GLU A1256      32.987  25.889 -30.987  1.00  0.00           N  
ATOM   4580  CA  GLU A1256      31.629  25.886 -31.529  1.00  0.00           C  
ATOM   4581  C   GLU A1256      31.471  24.614 -32.365  1.00  0.00           C  
ATOM   4582  O   GLU A1256      32.467  23.964 -32.708  1.00  0.00           O  
ATOM   4583  CB  GLU A1256      31.397  27.135 -32.379  1.00  0.00           C  
ATOM   4584  CG  GLU A1256      31.982  28.446 -31.788  1.00  0.00           C  
ATOM   4585  CD  GLU A1256      31.155  29.083 -30.656  1.00  0.00           C  
ATOM   4586  OE1 GLU A1256      29.943  29.340 -30.862  1.00  0.00           O  
ATOM   4587  OE2 GLU A1256      31.726  29.350 -29.568  1.00  0.00           O  
ATOM   4588  N   PHE A1257      30.228  24.270 -32.703  1.00  0.00           N  
ATOM   4589  CA  PHE A1257      29.926  23.050 -33.463  1.00  0.00           C  
ATOM   4590  C   PHE A1257      30.394  22.966 -34.919  1.00  0.00           C  
ATOM   4591  O   PHE A1257      29.781  23.550 -35.822  1.00  0.00           O  
ATOM   4592  CB  PHE A1257      28.424  22.730 -33.399  1.00  0.00           C  
ATOM   4593  CG  PHE A1257      27.976  22.150 -32.074  1.00  0.00           C  
ATOM   4594  CD1 PHE A1257      28.639  21.059 -31.515  1.00  0.00           C  
ATOM   4595  CD2 PHE A1257      26.881  22.686 -31.392  1.00  0.00           C  
ATOM   4596  CE1 PHE A1257      28.220  20.511 -30.297  1.00  0.00           C  
ATOM   4597  CE2 PHE A1257      26.455  22.144 -30.172  1.00  0.00           C  
ATOM   4598  CZ  PHE A1257      27.127  21.055 -29.624  1.00  0.00           C  
ATOM   4599  N   SER A1258      31.476  22.217 -35.131  1.00  0.00           N  
ATOM   4600  CA  SER A1258      32.052  21.991 -36.461  1.00  0.00           C  
ATOM   4601  C   SER A1258      31.890  20.493 -36.701  1.00  0.00           C  
ATOM   4602  O   SER A1258      32.505  19.674 -36.009  1.00  0.00           O  
ATOM   4603  CB  SER A1258      33.542  22.382 -36.506  1.00  0.00           C  
ATOM   4604  OG  SER A1258      33.733  23.784 -36.348  1.00  0.00           O  
ATOM   4605  N   GLU A1259      31.055  20.144 -37.675  1.00  0.00           N  
ATOM   4606  CA  GLU A1259      30.764  18.748 -37.992  1.00  0.00           C  
ATOM   4607  C   GLU A1259      32.007  17.859 -38.131  1.00  0.00           C  
ATOM   4608  O   GLU A1259      31.961  16.648 -37.881  1.00  0.00           O  
ATOM   4609  CB  GLU A1259      29.935  18.734 -39.287  1.00  0.00           C  
ATOM   4610  CG  GLU A1259      29.361  17.383 -39.713  1.00  0.00           C  
ATOM   4611  CD  GLU A1259      28.440  17.489 -40.935  1.00  0.00           C  
ATOM   4612  OE1 GLU A1259      28.877  18.039 -41.975  1.00  0.00           O  
ATOM   4613  OE2 GLU A1259      27.280  17.020 -40.856  1.00  0.00           O  
ATOM   4614  N   ASP A1260      33.124  18.472 -38.501  1.00  0.00           N  
ATOM   4615  CA  ASP A1260      34.368  17.741 -38.712  1.00  0.00           C  
ATOM   4616  C   ASP A1260      35.183  17.447 -37.454  1.00  0.00           C  
ATOM   4617  O   ASP A1260      35.768  16.374 -37.332  1.00  0.00           O  
ATOM   4618  CB  ASP A1260      35.213  18.485 -39.731  1.00  0.00           C  
ATOM   4619  CG  ASP A1260      34.411  18.875 -40.945  1.00  0.00           C  
ATOM   4620  OD1 ASP A1260      33.512  19.736 -40.800  1.00  0.00           O  
ATOM   4621  OD2 ASP A1260      34.664  18.312 -42.031  1.00  0.00           O  
ATOM   4622  N   LYS A1261      35.233  18.393 -36.525  1.00  0.00           N  
ATOM   4623  CA  LYS A1261      35.986  18.179 -35.295  1.00  0.00           C  
ATOM   4624  C   LYS A1261      35.473  16.901 -34.643  1.00  0.00           C  
ATOM   4625  O   LYS A1261      36.164  16.247 -33.859  1.00  0.00           O  
ATOM   4626  CB  LYS A1261      35.833  19.380 -34.356  1.00  0.00           C  
ATOM   4627  CG  LYS A1261      36.565  20.661 -34.826  1.00  0.00           C  
ATOM   4628  CD  LYS A1261      38.076  20.453 -34.958  1.00  0.00           C  
ATOM   4629  CE  LYS A1261      38.703  19.992 -33.639  1.00  0.00           C  
ATOM   4630  NZ  LYS A1261      40.123  19.539 -33.776  1.00  0.00           N  
ATOM   4631  N   GLU A1262      34.241  16.554 -34.990  1.00  0.00           N  
ATOM   4632  CA  GLU A1262      33.601  15.359 -34.476  1.00  0.00           C  
ATOM   4633  C   GLU A1262      34.193  14.166 -35.215  1.00  0.00           C  
ATOM   4634  O   GLU A1262      34.630  13.191 -34.600  1.00  0.00           O  
ATOM   4635  CB  GLU A1262      32.095  15.457 -34.703  1.00  0.00           C  
ATOM   4636  CG  GLU A1262      31.431  16.485 -33.804  1.00  0.00           C  
ATOM   4637  CD  GLU A1262      30.018  16.826 -34.233  1.00  0.00           C  
ATOM   4638  OE1 GLU A1262      29.836  17.290 -35.377  1.00  0.00           O  
ATOM   4639  OE2 GLU A1262      29.090  16.639 -33.422  1.00  0.00           O  
ATOM   4640  N   LYS A1263      34.205  14.253 -36.543  1.00  0.00           N  
ATOM   4641  CA  LYS A1263      34.759  13.190 -37.382  1.00  0.00           C  
ATOM   4642  C   LYS A1263      36.228  13.011 -37.013  1.00  0.00           C  
ATOM   4643  O   LYS A1263      36.695  11.893 -36.782  1.00  0.00           O  
ATOM   4644  CB  LYS A1263      34.644  13.585 -38.858  1.00  0.00           C  
ATOM   4645  CG  LYS A1263      33.933  12.578 -39.745  1.00  0.00           C  
ATOM   4646  CD  LYS A1263      32.425  12.578 -39.520  1.00  0.00           C  
ATOM   4647  CE  LYS A1263      31.737  11.428 -40.267  1.00  0.00           C  
ATOM   4648  NZ  LYS A1263      30.255  11.400 -40.065  1.00  0.00           N  
ATOM   4649  N   GLU A1264      36.940  14.136 -36.957  1.00  0.00           N  
ATOM   4650  CA  GLU A1264      38.355  14.176 -36.611  1.00  0.00           C  
ATOM   4651  C   GLU A1264      38.603  13.464 -35.276  1.00  0.00           C  
ATOM   4652  O   GLU A1264      39.495  12.618 -35.152  1.00  0.00           O  
ATOM   4653  CB  GLU A1264      38.840  15.633 -36.546  1.00  0.00           C  
ATOM   4654  CG  GLU A1264      40.349  15.772 -36.328  1.00  0.00           C  
ATOM   4655  CD  GLU A1264      40.778  17.188 -35.986  1.00  0.00           C  
ATOM   4656  OE1 GLU A1264      40.500  18.096 -36.796  1.00  0.00           O  
ATOM   4657  OE2 GLU A1264      41.395  17.386 -34.912  1.00  0.00           O  
ATOM   4658  N   LEU A1265      37.801  13.819 -34.278  1.00  0.00           N  
ATOM   4659  CA  LEU A1265      37.921  13.235 -32.946  1.00  0.00           C  
ATOM   4660  C   LEU A1265      37.374  11.816 -32.882  1.00  0.00           C  
ATOM   4661  O   LEU A1265      37.654  11.080 -31.938  1.00  0.00           O  
ATOM   4662  CB  LEU A1265      37.181  14.100 -31.918  1.00  0.00           C  
ATOM   4663  CG  LEU A1265      37.933  15.187 -31.145  1.00  0.00           C  
ATOM   4664  CD1 LEU A1265      38.587  16.176 -32.102  1.00  0.00           C  
ATOM   4665  CD2 LEU A1265      36.955  15.894 -30.222  1.00  0.00           C  
ATOM   4666  N   GLU A1266      36.593  11.435 -33.888  1.00  0.00           N  
ATOM   4667  CA  GLU A1266      36.016  10.098 -33.916  1.00  0.00           C  
ATOM   4668  C   GLU A1266      37.111   9.045 -33.833  1.00  0.00           C  
ATOM   4669  O   GLU A1266      37.158   8.262 -32.875  1.00  0.00           O  
ATOM   4670  CB  GLU A1266      35.184   9.915 -35.205  1.00  0.00           C  
ATOM   4671  CG  GLU A1266      34.257   8.681 -35.235  1.00  0.00           C  
ATOM   4672  CD  GLU A1266      33.346   8.631 -36.473  1.00  0.00           C  
ATOM   4673  OE1 GLU A1266      32.577   7.653 -36.615  1.00  0.00           O  
ATOM   4674  OE2 GLU A1266      33.395   9.566 -37.305  1.00  0.00           O  
ATOM   4675  N   LYS A1267      37.992   9.042 -34.834  1.00  0.00           N  
ATOM   4676  CA  LYS A1267      39.082   8.075 -34.887  1.00  0.00           C  
ATOM   4677  C   LYS A1267      40.070   8.285 -33.757  1.00  0.00           C  
ATOM   4678  O   LYS A1267      40.453   7.339 -33.072  1.00  0.00           O  
ATOM   4679  CB  LYS A1267      39.846   8.183 -36.208  1.00  0.00           C  
ATOM   4680  CG  LYS A1267      39.009   8.012 -37.467  1.00  0.00           C  
ATOM   4681  CD  LYS A1267      38.371   9.320 -37.918  1.00  0.00           C  
ATOM   4682  CE  LYS A1267      37.754   9.159 -39.300  1.00  0.00           C  
ATOM   4683  NZ  LYS A1267      37.203  10.432 -39.826  1.00  0.00           N  
ATOM   4684  N   LYS A1268      40.474   9.534 -33.566  1.00  0.00           N  
ATOM   4685  CA  LYS A1268      41.437   9.890 -32.525  1.00  0.00           C  
ATOM   4686  C   LYS A1268      41.074   9.279 -31.165  1.00  0.00           C  
ATOM   4687  O   LYS A1268      41.951   8.836 -30.414  1.00  0.00           O  
ATOM   4688  CB  LYS A1268      41.524  11.424 -32.412  1.00  0.00           C  
ATOM   4689  CG  LYS A1268      42.948  11.961 -32.266  1.00  0.00           C  
ATOM   4690  CD  LYS A1268      43.050  13.427 -32.701  1.00  0.00           C  
ATOM   4691  CE  LYS A1268      44.486  13.822 -33.087  1.00  0.00           C  
ATOM   4692  NZ  LYS A1268      45.460  13.704 -31.969  1.00  0.00           N  
ATOM   4693  N   THR A1269      39.775   9.251 -30.867  1.00  0.00           N  
ATOM   4694  CA  THR A1269      39.269   8.721 -29.603  1.00  0.00           C  
ATOM   4695  C   THR A1269      38.728   7.308 -29.724  1.00  0.00           C  
ATOM   4696  O   THR A1269      38.864   6.496 -28.807  1.00  0.00           O  
ATOM   4697  CB  THR A1269      38.103   9.564 -29.082  1.00  0.00           C  
ATOM   4698  OG1 THR A1269      37.052   9.568 -30.064  1.00  0.00           O  
ATOM   4699  CG2 THR A1269      38.556  10.990 -28.796  1.00  0.00           C  
ATOM   4700  N   GLY A1270      38.104   7.028 -30.857  1.00  0.00           N  
ATOM   4701  CA  GLY A1270      37.527   5.719 -31.056  1.00  0.00           C  
ATOM   4702  C   GLY A1270      36.078   5.729 -30.596  1.00  0.00           C  
ATOM   4703  O   GLY A1270      35.535   4.708 -30.146  1.00  0.00           O  
ATOM   4704  N   ILE A1271      35.449   6.896 -30.707  1.00  0.00           N  
ATOM   4705  CA  ILE A1271      34.050   7.059 -30.313  1.00  0.00           C  
ATOM   4706  C   ILE A1271      33.265   7.595 -31.499  1.00  0.00           C  
ATOM   4707  O   ILE A1271      33.756   8.444 -32.239  1.00  0.00           O  
ATOM   4708  CB  ILE A1271      33.933   8.061 -29.148  1.00  0.00           C  
ATOM   4709  CG1 ILE A1271      34.575   7.466 -27.886  1.00  0.00           C  
ATOM   4710  CG2 ILE A1271      32.483   8.439 -28.943  1.00  0.00           C  
ATOM   4711  CD1 ILE A1271      34.725   8.430 -26.729  1.00  0.00           C  
ATOM   4712  N   PRO A1272      32.040   7.092 -31.707  1.00  0.00           N  
ATOM   4713  CA  PRO A1272      31.217   7.548 -32.827  1.00  0.00           C  
ATOM   4714  C   PRO A1272      31.112   9.048 -32.798  1.00  0.00           C  
ATOM   4715  O   PRO A1272      31.139   9.647 -31.721  1.00  0.00           O  
ATOM   4716  CB  PRO A1272      29.877   6.885 -32.559  1.00  0.00           C  
ATOM   4717  CG  PRO A1272      30.266   5.617 -31.887  1.00  0.00           C  
ATOM   4718  CD  PRO A1272      31.336   6.064 -30.926  1.00  0.00           C  
ATOM   4719  N   ALA A1275      31.003   9.650 -33.975  1.00  0.00           N  
ATOM   4720  CA  ALA A1275      30.890  11.097 -34.079  1.00  0.00           C  
ATOM   4721  C   ALA A1275      29.560  11.587 -33.486  1.00  0.00           C  
ATOM   4722  O   ALA A1275      29.531  12.503 -32.656  1.00  0.00           O  
ATOM   4723  CB  ALA A1275      31.003  11.510 -35.529  1.00  0.00           C  
ATOM   4724  N   GLU A1276      28.462  10.960 -33.904  1.00  0.00           N  
ATOM   4725  CA  GLU A1276      27.139  11.339 -33.426  1.00  0.00           C  
ATOM   4726  C   GLU A1276      26.996  11.224 -31.909  1.00  0.00           C  
ATOM   4727  O   GLU A1276      26.116  11.852 -31.323  1.00  0.00           O  
ATOM   4728  CB  GLU A1276      26.063  10.500 -34.124  1.00  0.00           C  
ATOM   4729  CG  GLU A1276      26.140   8.973 -33.879  1.00  0.00           C  
ATOM   4730  CD  GLU A1276      27.049   8.209 -34.869  1.00  0.00           C  
ATOM   4731  OE1 GLU A1276      26.786   6.997 -35.097  1.00  0.00           O  
ATOM   4732  OE2 GLU A1276      28.020   8.805 -35.404  1.00  0.00           O  
ATOM   4733  N   ILE A1278      27.850  10.425 -31.276  1.00  0.00           N  
ATOM   4734  CA  ILE A1278      27.805  10.272 -29.825  1.00  0.00           C  
ATOM   4735  C   ILE A1278      28.484  11.477 -29.202  1.00  0.00           C  
ATOM   4736  O   ILE A1278      28.138  11.905 -28.096  1.00  0.00           O  
ATOM   4737  CB  ILE A1278      28.532   8.990 -29.342  1.00  0.00           C  
ATOM   4738  CG1 ILE A1278      27.512   7.940 -28.892  1.00  0.00           C  
ATOM   4739  CG2 ILE A1278      29.468   9.315 -28.172  1.00  0.00           C  
ATOM   4740  CD1 ILE A1278      26.879   8.215 -27.526  1.00  0.00           C  
ATOM   4741  N   ILE A1279      29.459  12.025 -29.919  1.00  0.00           N  
ATOM   4742  CA  ILE A1279      30.166  13.204 -29.439  1.00  0.00           C  
ATOM   4743  C   ILE A1279      29.199  14.380 -29.545  1.00  0.00           C  
ATOM   4744  O   ILE A1279      28.953  15.081 -28.562  1.00  0.00           O  
ATOM   4745  CB  ILE A1279      31.411  13.516 -30.281  1.00  0.00           C  
ATOM   4746  CG1 ILE A1279      32.239  12.241 -30.502  1.00  0.00           C  
ATOM   4747  CG2 ILE A1279      32.258  14.572 -29.565  1.00  0.00           C  
ATOM   4748  CD1 ILE A1279      32.828  11.637 -29.235  1.00  0.00           C  
ATOM   4749  N   HIS A1280      28.648  14.576 -30.742  1.00  0.00           N  
ATOM   4750  CA  HIS A1280      27.701  15.654 -30.986  1.00  0.00           C  
ATOM   4751  C   HIS A1280      26.682  15.731 -29.862  1.00  0.00           C  
ATOM   4752  O   HIS A1280      26.430  16.791 -29.295  1.00  0.00           O  
ATOM   4753  CB  HIS A1280      27.012  15.380 -32.322  1.00  0.00           C  
ATOM   4754  CG  HIS A1280      25.923  16.344 -32.667  1.00  0.00           C  
ATOM   4755  ND1 HIS A1280      25.990  17.686 -32.368  1.00  0.00           N  
ATOM   4756  CD2 HIS A1280      24.765  16.169 -33.348  1.00  0.00           C  
ATOM   4757  CE1 HIS A1280      24.922  18.297 -32.850  1.00  0.00           C  
ATOM   4758  NE2 HIS A1280      24.163  17.399 -33.450  1.00  0.00           N  
ATOM   4759  N   GLU A1281      26.086  14.590 -29.555  1.00  0.00           N  
ATOM   4760  CA  GLU A1281      25.085  14.493 -28.502  1.00  0.00           C  
ATOM   4761  C   GLU A1281      25.674  14.961 -27.174  1.00  0.00           C  
ATOM   4762  O   GLU A1281      25.093  15.784 -26.465  1.00  0.00           O  
ATOM   4763  CB  GLU A1281      24.644  13.047 -28.371  1.00  0.00           C  
ATOM   4764  CG  GLU A1281      23.287  12.874 -27.764  1.00  0.00           C  
ATOM   4765  CD  GLU A1281      22.995  11.423 -27.507  1.00  0.00           C  
ATOM   4766  OE1 GLU A1281      23.319  10.592 -28.390  1.00  0.00           O  
ATOM   4767  OE2 GLU A1281      22.443  11.123 -26.427  1.00  0.00           O  
ATOM   4768  N   MET A1282      26.835  14.418 -26.842  1.00  0.00           N  
ATOM   4769  CA  MET A1282      27.504  14.775 -25.606  1.00  0.00           C  
ATOM   4770  C   MET A1282      27.575  16.275 -25.436  1.00  0.00           C  
ATOM   4771  O   MET A1282      27.141  16.812 -24.423  1.00  0.00           O  
ATOM   4772  CB  MET A1282      28.908  14.189 -25.571  1.00  0.00           C  
ATOM   4773  CG  MET A1282      28.948  12.708 -25.417  1.00  0.00           C  
ATOM   4774  SD  MET A1282      30.563  12.216 -24.812  1.00  0.00           S  
ATOM   4775  CE  MET A1282      30.292  12.142 -23.049  1.00  0.00           C  
ATOM   4776  N   LYS A1283      28.139  16.946 -26.434  1.00  0.00           N  
ATOM   4777  CA  LYS A1283      28.277  18.394 -26.379  1.00  0.00           C  
ATOM   4778  C   LYS A1283      26.911  19.040 -26.403  1.00  0.00           C  
ATOM   4779  O   LYS A1283      26.695  20.065 -25.746  1.00  0.00           O  
ATOM   4780  CB  LYS A1283      29.139  18.917 -27.533  1.00  0.00           C  
ATOM   4781  CG  LYS A1283      29.513  20.365 -27.358  1.00  0.00           C  
ATOM   4782  CD  LYS A1283      30.619  20.809 -28.285  1.00  0.00           C  
ATOM   4783  CE  LYS A1283      30.510  22.314 -28.563  1.00  0.00           C  
ATOM   4784  NZ  LYS A1283      30.247  23.149 -27.345  1.00  0.00           N  
ATOM   4785  N   GLU A1284      25.990  18.436 -27.150  1.00  0.00           N  
ATOM   4786  CA  GLU A1284      24.634  18.953 -27.236  1.00  0.00           C  
ATOM   4787  C   GLU A1284      24.049  18.946 -25.822  1.00  0.00           C  
ATOM   4788  O   GLU A1284      23.264  19.822 -25.453  1.00  0.00           O  
ATOM   4789  CB  GLU A1284      23.829  18.044 -28.150  1.00  0.00           C  
ATOM   4790  CG  GLU A1284      22.712  18.723 -28.882  1.00  0.00           C  
ATOM   4791  CD  GLU A1284      22.141  17.829 -29.967  1.00  0.00           C  
ATOM   4792  OE1 GLU A1284      22.958  17.213 -30.696  1.00  0.00           O  
ATOM   4793  OE2 GLU A1284      20.890  17.746 -30.091  1.00  0.00           O  
ATOM   4794  N   GLU A1285      24.451  17.956 -25.032  1.00  0.00           N  
ATOM   4795  CA  GLU A1285      24.014  17.859 -23.652  1.00  0.00           C  
ATOM   4796  C   GLU A1285      24.478  19.125 -22.949  1.00  0.00           C  
ATOM   4797  O   GLU A1285      23.679  20.025 -22.683  1.00  0.00           O  
ATOM   4798  CB  GLU A1285      24.645  16.652 -22.944  1.00  0.00           C  
ATOM   4799  CG  GLU A1285      24.043  15.293 -23.300  1.00  0.00           C  
ATOM   4800  CD  GLU A1285      22.600  15.107 -22.816  1.00  0.00           C  
ATOM   4801  OE1 GLU A1285      22.360  15.087 -21.579  1.00  0.00           O  
ATOM   4802  OE2 GLU A1285      21.710  14.976 -23.690  1.00  0.00           O  
ATOM   4803  N   PHE A1286      25.778  19.182 -22.658  1.00  0.00           N  
ATOM   4804  CA  PHE A1286      26.400  20.331 -21.995  1.00  0.00           C  
ATOM   4805  C   PHE A1286      25.818  21.663 -22.432  1.00  0.00           C  
ATOM   4806  O   PHE A1286      25.372  22.450 -21.606  1.00  0.00           O  
ATOM   4807  CB  PHE A1286      27.888  20.388 -22.302  1.00  0.00           C  
ATOM   4808  CG  PHE A1286      28.604  21.573 -21.670  1.00  0.00           C  
ATOM   4809  CD1 PHE A1286      28.733  21.674 -20.278  1.00  0.00           C  
ATOM   4810  CD2 PHE A1286      29.213  22.538 -22.463  1.00  0.00           C  
ATOM   4811  CE1 PHE A1286      29.461  22.706 -19.694  1.00  0.00           C  
ATOM   4812  CE2 PHE A1286      29.939  23.568 -21.885  1.00  0.00           C  
ATOM   4813  CZ  PHE A1286      30.064  23.650 -20.499  1.00  0.00           C  
ATOM   4814  N   GLU A1287      25.855  21.922 -23.732  1.00  0.00           N  
ATOM   4815  CA  GLU A1287      25.322  23.166 -24.245  1.00  0.00           C  
ATOM   4816  C   GLU A1287      23.889  23.405 -23.744  1.00  0.00           C  
ATOM   4817  O   GLU A1287      23.471  24.552 -23.499  1.00  0.00           O  
ATOM   4818  CB  GLU A1287      25.369  23.160 -25.773  1.00  0.00           C  
ATOM   4819  CG  GLU A1287      26.710  23.672 -26.378  1.00  0.00           C  
ATOM   4820  CD  GLU A1287      26.760  25.206 -26.620  1.00  0.00           C  
ATOM   4821  OE1 GLU A1287      26.631  25.989 -25.639  1.00  0.00           O  
ATOM   4822  OE2 GLU A1287      26.937  25.620 -27.798  1.00  0.00           O  
ATOM   4823  N   TYR A1288      23.137  22.321 -23.582  1.00  0.00           N  
ATOM   4824  CA  TYR A1288      21.761  22.425 -23.104  1.00  0.00           C  
ATOM   4825  C   TYR A1288      21.769  22.736 -21.609  1.00  0.00           C  
ATOM   4826  O   TYR A1288      21.389  23.817 -21.177  1.00  0.00           O  
ATOM   4827  CB  TYR A1288      21.027  21.098 -23.351  1.00  0.00           C  
ATOM   4828  CG  TYR A1288      19.552  21.095 -23.017  1.00  0.00           C  
ATOM   4829  CD1 TYR A1288      18.607  21.328 -24.008  1.00  0.00           C  
ATOM   4830  CD2 TYR A1288      19.098  20.831 -21.716  1.00  0.00           C  
ATOM   4831  CE1 TYR A1288      17.238  21.297 -23.729  1.00  0.00           C  
ATOM   4832  CE2 TYR A1288      17.732  20.798 -21.422  1.00  0.00           C  
ATOM   4833  CZ  TYR A1288      16.804  21.032 -22.442  1.00  0.00           C  
ATOM   4834  OH  TYR A1288      15.442  21.001 -22.212  1.00  0.00           O  
ATOM   4835  N   TRP A1289      22.237  21.777 -20.832  1.00  0.00           N  
ATOM   4836  CA  TRP A1289      22.279  21.889 -19.386  1.00  0.00           C  
ATOM   4837  C   TRP A1289      23.028  23.030 -18.692  1.00  0.00           C  
ATOM   4838  O   TRP A1289      22.701  23.350 -17.559  1.00  0.00           O  
ATOM   4839  CB  TRP A1289      22.710  20.550 -18.820  1.00  0.00           C  
ATOM   4840  CG  TRP A1289      21.628  19.547 -19.002  1.00  0.00           C  
ATOM   4841  CD1 TRP A1289      21.692  18.367 -19.691  1.00  0.00           C  
ATOM   4842  CD2 TRP A1289      20.296  19.646 -18.495  1.00  0.00           C  
ATOM   4843  NE1 TRP A1289      20.474  17.726 -19.641  1.00  0.00           N  
ATOM   4844  CE2 TRP A1289      19.602  18.493 -18.912  1.00  0.00           C  
ATOM   4845  CE3 TRP A1289      19.620  20.602 -17.724  1.00  0.00           C  
ATOM   4846  CZ2 TRP A1289      18.271  18.271 -18.586  1.00  0.00           C  
ATOM   4847  CZ3 TRP A1289      18.293  20.377 -17.398  1.00  0.00           C  
ATOM   4848  CH2 TRP A1289      17.635  19.223 -17.829  1.00  0.00           C  
ATOM   4849  N   TYR A1290      24.032  23.626 -19.339  1.00  0.00           N  
ATOM   4850  CA  TYR A1290      24.798  24.737 -18.737  1.00  0.00           C  
ATOM   4851  C   TYR A1290      24.250  26.027 -19.310  1.00  0.00           C  
ATOM   4852  O   TYR A1290      23.777  26.050 -20.453  1.00  0.00           O  
ATOM   4853  CB  TYR A1290      26.284  24.670 -19.100  1.00  0.00           C  
ATOM   4854  CG  TYR A1290      27.196  24.413 -17.930  1.00  0.00           C  
ATOM   4855  CD1 TYR A1290      26.887  23.443 -16.986  1.00  0.00           C  
ATOM   4856  CD2 TYR A1290      28.385  25.105 -17.783  1.00  0.00           C  
ATOM   4857  CE1 TYR A1290      27.736  23.170 -15.925  1.00  0.00           C  
ATOM   4858  CE2 TYR A1290      29.247  24.831 -16.720  1.00  0.00           C  
ATOM   4859  CZ  TYR A1290      28.908  23.865 -15.799  1.00  0.00           C  
ATOM   4860  OH  TYR A1290      29.730  23.594 -14.740  1.00  0.00           O  
ATOM   4861  N   PRO A1291      24.310  27.124 -18.544  1.00  0.00           N  
ATOM   4862  CA  PRO A1291      24.839  27.329 -17.190  1.00  0.00           C  
ATOM   4863  C   PRO A1291      24.108  26.575 -16.067  1.00  0.00           C  
ATOM   4864  O   PRO A1291      22.950  26.186 -16.211  1.00  0.00           O  
ATOM   4865  CB  PRO A1291      24.694  28.828 -17.023  1.00  0.00           C  
ATOM   4866  CG  PRO A1291      23.377  29.097 -17.768  1.00  0.00           C  
ATOM   4867  CD  PRO A1291      23.596  28.324 -19.026  1.00  0.00           C  
ATOM   4868  N   LEU A1292      24.772  26.400 -14.933  1.00  0.00           N  
ATOM   4869  CA  LEU A1292      24.147  25.711 -13.814  1.00  0.00           C  
ATOM   4870  C   LEU A1292      23.259  26.653 -13.014  1.00  0.00           C  
ATOM   4871  O   LEU A1292      23.730  27.303 -12.079  1.00  0.00           O  
ATOM   4872  CB  LEU A1292      25.222  25.161 -12.888  1.00  0.00           C  
ATOM   4873  CG  LEU A1292      24.709  24.461 -11.628  1.00  0.00           C  
ATOM   4874  CD1 LEU A1292      24.253  23.044 -11.975  1.00  0.00           C  
ATOM   4875  CD2 LEU A1292      25.817  24.436 -10.568  1.00  0.00           C  
ATOM   4876  N   ASP A1293      21.976  26.709 -13.359  1.00  0.00           N  
ATOM   4877  CA  ASP A1293      21.012  27.582 -12.679  1.00  0.00           C  
ATOM   4878  C   ASP A1293      21.238  27.765 -11.177  1.00  0.00           C  
ATOM   4879  O   ASP A1293      21.055  28.868 -10.664  1.00  0.00           O  
ATOM   4880  CB  ASP A1293      19.604  27.090 -12.971  1.00  0.00           C  
ATOM   4881  CG  ASP A1293      19.358  26.954 -14.459  1.00  0.00           C  
ATOM   4882  OD1 ASP A1293      18.579  27.753 -15.021  1.00  0.00           O  
ATOM   4883  OD2 ASP A1293      19.970  26.054 -15.074  1.00  0.00           O  
ATOM   4884  N   TRP A1294      21.608  26.704 -10.465  1.00  0.00           N  
ATOM   4885  CA  TRP A1294      21.882  26.841  -9.038  1.00  0.00           C  
ATOM   4886  C   TRP A1294      22.894  25.822  -8.561  1.00  0.00           C  
ATOM   4887  O   TRP A1294      23.040  24.768  -9.149  1.00  0.00           O  
ATOM   4888  CB  TRP A1294      20.634  26.668  -8.168  1.00  0.00           C  
ATOM   4889  CG  TRP A1294      19.620  27.761  -8.261  1.00  0.00           C  
ATOM   4890  CD1 TRP A1294      18.551  27.811  -9.105  1.00  0.00           C  
ATOM   4891  CD2 TRP A1294      19.559  28.952  -7.464  1.00  0.00           C  
ATOM   4892  NE1 TRP A1294      17.822  28.950  -8.884  1.00  0.00           N  
ATOM   4893  CE2 TRP A1294      18.415  29.676  -7.885  1.00  0.00           C  
ATOM   4894  CE3 TRP A1294      20.355  29.481  -6.431  1.00  0.00           C  
ATOM   4895  CZ2 TRP A1294      18.041  30.912  -7.308  1.00  0.00           C  
ATOM   4896  CZ3 TRP A1294      19.973  30.713  -5.856  1.00  0.00           C  
ATOM   4897  CH2 TRP A1294      18.826  31.408  -6.305  1.00  0.00           C  
ATOM   4898  N   ARG A1295      23.591  26.174  -7.486  1.00  0.00           N  
ATOM   4899  CA  ARG A1295      24.608  25.349  -6.866  1.00  0.00           C  
ATOM   4900  C   ARG A1295      24.453  25.483  -5.353  1.00  0.00           C  
ATOM   4901  O   ARG A1295      24.756  26.520  -4.773  1.00  0.00           O  
ATOM   4902  CB  ARG A1295      26.002  25.782  -7.280  1.00  0.00           C  
ATOM   4903  CG  ARG A1295      27.068  25.245  -6.345  1.00  0.00           C  
ATOM   4904  CD  ARG A1295      27.750  24.021  -6.912  1.00  0.00           C  
ATOM   4905  NE  ARG A1295      28.397  23.235  -5.857  1.00  0.00           N  
ATOM   4906  CZ  ARG A1295      28.962  22.041  -6.039  1.00  0.00           C  
ATOM   4907  NH1 ARG A1295      28.974  21.486  -7.242  1.00  0.00           N  
ATOM   4908  NH2 ARG A1295      29.484  21.385  -5.010  1.00  0.00           N  
ATOM   4909  N   CYS A1296      23.968  24.427  -4.714  1.00  0.00           N  
ATOM   4910  CA  CYS A1296      23.768  24.440  -3.272  1.00  0.00           C  
ATOM   4911  C   CYS A1296      24.933  23.941  -2.434  1.00  0.00           C  
ATOM   4912  O   CYS A1296      25.751  23.143  -2.890  1.00  0.00           O  
ATOM   4913  CB  CYS A1296      22.534  23.623  -2.908  1.00  0.00           C  
ATOM   4914  SG  CYS A1296      21.027  24.526  -3.193  1.00  0.00           S  
ATOM   4915  N   SER A1297      24.988  24.423  -1.196  1.00  0.00           N  
ATOM   4916  CA  SER A1297      26.020  24.023  -0.283  1.00  0.00           C  
ATOM   4917  C   SER A1297      25.881  24.701   1.041  1.00  0.00           C  
ATOM   4918  O   SER A1297      25.112  25.628   1.184  1.00  0.00           O  
ATOM   4919  CB  SER A1297      27.363  24.356  -0.849  1.00  0.00           C  
ATOM   4920  OG  SER A1297      28.291  24.341   0.202  1.00  0.00           O  
ATOM   4921  N   GLY A1298      26.632  24.225   2.019  1.00  0.00           N  
ATOM   4922  CA  GLY A1298      26.589  24.828   3.333  1.00  0.00           C  
ATOM   4923  C   GLY A1298      27.268  26.176   3.284  1.00  0.00           C  
ATOM   4924  O   GLY A1298      27.985  26.500   2.324  1.00  0.00           O  
ATOM   4925  N   LYS A1299      27.055  26.974   4.320  1.00  0.00           N  
ATOM   4926  CA  LYS A1299      27.650  28.306   4.350  1.00  0.00           C  
ATOM   4927  C   LYS A1299      29.183  28.271   4.556  1.00  0.00           C  
ATOM   4928  O   LYS A1299      29.921  29.115   4.021  1.00  0.00           O  
ATOM   4929  CB  LYS A1299      26.958  29.144   5.435  1.00  0.00           C  
ATOM   4930  CG  LYS A1299      26.989  28.524   6.816  1.00  0.00           C  
ATOM   4931  CD  LYS A1299      26.028  29.229   7.736  1.00  0.00           C  
ATOM   4932  CE  LYS A1299      26.125  28.673   9.123  1.00  0.00           C  
ATOM   4933  NZ  LYS A1299      25.170  29.330  10.044  1.00  0.00           N  
ATOM   4934  N   ASP A1300      29.662  27.280   5.299  1.00  0.00           N  
ATOM   4935  CA  ASP A1300      31.091  27.159   5.555  1.00  0.00           C  
ATOM   4936  C   ASP A1300      31.953  27.046   4.299  1.00  0.00           C  
ATOM   4937  O   ASP A1300      33.177  27.116   4.397  1.00  0.00           O  
ATOM   4938  CB  ASP A1300      31.363  25.912   6.389  1.00  0.00           C
[truncated: 240,660 more chars]
