# Supplementary material for: Backbone Brackets and Arginine Tweezers delineate Class I and Class II aminoacyl tRNA synthetases
Source: PLoS Comput Biol. 2018 Apr 16;14(4):e1006101. doi: 10.1371/journal.pcbi.1006101 (PMC5919687; doi:10.1371/journal.pcbi.1006101)
Supplement: S11 File — All structures of Class I aaRS with residues renumbered according to the MSA. (GZ) [file pcbi.1006101.s023.tar.gz › 1wz2_B_renum.pdb]

ATOM      1  N   LEU B 211      60.475 121.869  66.588  1.00  0.00           N  
ATOM      2  CA  LEU B 211      60.937 122.624  67.793  1.00  0.00           C  
ATOM      3  C   LEU B 211      62.262 123.431  67.625  1.00  0.00           C  
ATOM      4  O   LEU B 211      62.911 123.752  68.621  1.00  0.00           O  
ATOM      5  CB  LEU B 211      61.053 121.649  68.979  1.00  0.00           C  
ATOM      6  CG  LEU B 211      61.073 122.212  70.410  1.00  0.00           C  
ATOM      7  CD1 LEU B 211      60.336 121.254  71.350  1.00  0.00           C  
ATOM      8  CD2 LEU B 211      62.503 122.450  70.871  1.00  0.00           C  
ATOM      9  N   ASN B 212      62.654 123.765  66.387  1.00  0.00           N  
ATOM     10  CA  ASN B 212      63.880 124.553  66.133  1.00  0.00           C  
ATOM     11  C   ASN B 212      63.796 125.481  64.906  1.00  0.00           C  
ATOM     12  O   ASN B 212      63.868 126.715  65.026  1.00  0.00           O  
ATOM     13  CB  ASN B 212      65.077 123.609  65.942  1.00  0.00           C  
ATOM     14  CG  ASN B 212      66.348 124.341  65.486  1.00  0.00           C  
ATOM     15  OD1 ASN B 212      67.014 125.020  66.276  1.00  0.00           O  
ATOM     16  ND2 ASN B 212      66.682 124.204  64.203  1.00  0.00           N  
ATOM     17  N   PHE B 214      63.698 124.869  63.727  1.00  0.00           N  
ATOM     18  CA  PHE B 214      63.569 125.580  62.448  1.00  0.00           C  
ATOM     19  C   PHE B 214      64.740 126.441  61.998  1.00  0.00           C  
ATOM     20  O   PHE B 214      64.784 126.851  60.844  1.00  0.00           O  
ATOM     21  CB  PHE B 214      62.315 126.447  62.473  1.00  0.00           C  
ATOM     22  CG  PHE B 214      61.153 125.798  63.152  1.00  0.00           C  
ATOM     23  CD1 PHE B 214      60.510 124.720  62.575  1.00  0.00           C  
ATOM     24  CD2 PHE B 214      60.721 126.251  64.394  1.00  0.00           C  
ATOM     25  CE1 PHE B 214      59.456 124.098  63.221  1.00  0.00           C  
ATOM     26  CE2 PHE B 214      59.665 125.635  65.051  1.00  0.00           C  
ATOM     27  CZ  PHE B 214      59.033 124.556  64.461  1.00  0.00           C  
ATOM     28  N   LYS B 215      65.684 126.716  62.886  1.00  0.00           N  
ATOM     29  CA  LYS B 215      66.820 127.549  62.517  1.00  0.00           C  
ATOM     30  C   LYS B 215      67.509 127.029  61.264  1.00  0.00           C  
ATOM     31  O   LYS B 215      67.904 127.802  60.388  1.00  0.00           O  
ATOM     32  CB  LYS B 215      67.818 127.601  63.669  1.00  0.00           C  
ATOM     33  CG  LYS B 215      68.652 128.865  63.685  1.00  0.00           C  
ATOM     34  CD  LYS B 215      68.716 129.481  65.090  1.00  0.00           C  
ATOM     35  CE  LYS B 215      67.327 129.795  65.678  1.00  0.00           C  
ATOM     36  NZ  LYS B 215      66.558 128.582  66.106  1.00  0.00           N  
ATOM     37  N   ALA B 216      67.636 125.709  61.191  1.00  0.00           N  
ATOM     38  CA  ALA B 216      68.272 125.042  60.068  1.00  0.00           C  
ATOM     39  C   ALA B 216      67.411 125.163  58.826  1.00  0.00           C  
ATOM     40  O   ALA B 216      67.920 125.243  57.710  1.00  0.00           O  
ATOM     41  CB  ALA B 216      68.495 123.580  60.411  1.00  0.00           C  
ATOM     42  N   ILE B 217      66.100 125.167  59.036  1.00  0.00           N  
ATOM     43  CA  ILE B 217      65.137 125.278  57.950  1.00  0.00           C  
ATOM     44  C   ILE B 217      65.068 126.708  57.424  1.00  0.00           C  
ATOM     45  O   ILE B 217      65.106 126.932  56.208  1.00  0.00           O  
ATOM     46  CB  ILE B 217      63.727 124.867  58.410  1.00  0.00           C  
ATOM     47  CG1 ILE B 217      63.668 123.352  58.593  1.00  0.00           C  
ATOM     48  CG2 ILE B 217      62.682 125.346  57.404  1.00  0.00           C  
ATOM     49  CD1 ILE B 217      62.306 122.846  58.993  1.00  0.00           C  
ATOM     50  N   GLU B 218      64.949 127.665  58.345  1.00  0.00           N  
ATOM     51  CA  GLU B 218      64.884 129.081  57.990  1.00  0.00           C  
ATOM     52  C   GLU B 218      65.894 129.311  56.879  1.00  0.00           C  
ATOM     53  O   GLU B 218      65.538 129.635  55.741  1.00  0.00           O  
ATOM     54  CB  GLU B 218      65.221 129.950  59.212  1.00  0.00           C  
ATOM     55  CG  GLU B 218      64.039 130.232  60.156  1.00  0.00           C  
ATOM     56  CD  GLU B 218      64.443 131.022  61.402  1.00  0.00           C  
ATOM     57  OE1 GLU B 218      65.342 131.894  61.309  1.00  0.00           O  
ATOM     58  OE2 GLU B 218      63.851 130.779  62.474  1.00  0.00           O  
ATOM     59  N   GLU B 219      67.160 129.116  57.231  1.00  0.00           N  
ATOM     60  CA  GLU B 219      68.266 129.302  56.305  1.00  0.00           C  
ATOM     61  C   GLU B 219      68.101 128.499  55.026  1.00  0.00           C  
ATOM     62  O   GLU B 219      68.370 128.990  53.930  1.00  0.00           O  
ATOM     63  CB  GLU B 219      69.596 128.905  56.937  1.00  0.00           C  
ATOM     64  CG  GLU B 219      70.778 129.253  56.046  1.00  0.00           C  
ATOM     65  CD  GLU B 219      72.002 128.401  56.310  1.00  0.00           C  
ATOM     66  OE1 GLU B 219      72.288 128.109  57.493  1.00  0.00           O  
ATOM     67  OE2 GLU B 219      72.686 128.035  55.328  1.00  0.00           O  
ATOM     68  N   LYS B 220      67.665 127.257  55.169  1.00  0.00           N  
ATOM     69  CA  LYS B 220      67.490 126.395  54.016  1.00  0.00           C  
ATOM     70  C   LYS B 220      66.667 127.066  52.929  1.00  0.00           C  
ATOM     71  O   LYS B 220      66.958 126.928  51.738  1.00  0.00           O  
ATOM     72  CB  LYS B 220      66.813 125.087  54.464  1.00  0.00           C  
ATOM     73  CG  LYS B 220      66.662 124.023  53.380  1.00  0.00           C  
ATOM     74  CD  LYS B 220      66.153 122.697  53.951  1.00  0.00           C  
ATOM     75  CE  LYS B 220      66.107 121.613  52.869  1.00  0.00           C  
ATOM     76  NZ  LYS B 220      65.696 120.261  53.368  1.00  0.00           N  
ATOM     77  N   TRP B 221      65.649 127.804  53.352  1.00  0.00           N  
ATOM     78  CA  TRP B 221      64.743 128.463  52.427  1.00  0.00           C  
ATOM     79  C   TRP B 221      65.125 129.837  51.936  1.00  0.00           C  
ATOM     80  O   TRP B 221      64.837 130.198  50.793  1.00  0.00           O  
ATOM     81  CB  TRP B 221      63.355 128.510  53.060  1.00  0.00           C  
ATOM     82  CG  TRP B 221      62.615 127.216  52.959  1.00  0.00           C  
ATOM     83  CD1 TRP B 221      62.006 126.538  53.972  1.00  0.00           C  
ATOM     84  CD2 TRP B 221      62.339 126.480  51.761  1.00  0.00           C  
ATOM     85  NE1 TRP B 221      61.360 125.428  53.479  1.00  0.00           N  
ATOM     86  CE2 TRP B 221      61.550 125.370  52.124  1.00  0.00           C  
ATOM     87  CE3 TRP B 221      62.680 126.655  50.414  1.00  0.00           C  
ATOM     88  CZ2 TRP B 221      61.092 124.441  51.190  1.00  0.00           C  
ATOM     89  CZ3 TRP B 221      62.226 125.730  49.484  1.00  0.00           C  
ATOM     90  CH2 TRP B 221      61.439 124.637  49.878  1.00  0.00           C  
ATOM     91  N   GLN B 222      65.747 130.617  52.805  1.00  0.00           N  
ATOM     92  CA  GLN B 222      66.162 131.945  52.419  1.00  0.00           C  
ATOM     93  C   GLN B 222      67.108 131.763  51.235  1.00  0.00           C  
ATOM     94  O   GLN B 222      67.078 132.528  50.271  1.00  0.00           O  
ATOM     95  CB  GLN B 222      66.877 132.606  53.598  1.00  0.00           C  
ATOM     96  CG  GLN B 222      66.178 132.363  54.926  1.00  0.00           C  
ATOM     97  CD  GLN B 222      66.945 132.923  56.100  1.00  0.00           C  
ATOM     98  OE1 GLN B 222      68.177 132.928  56.107  1.00  0.00           O  
ATOM     99  NE2 GLN B 222      66.220 133.383  57.113  1.00  0.00           N  
ATOM    100  N   LYS B 224      67.928 130.720  51.303  1.00  0.00           N  
ATOM    101  CA  LYS B 224      68.870 130.428  50.234  1.00  0.00           C  
ATOM    102  C   LYS B 224      68.109 129.982  48.995  1.00  0.00           C  
ATOM    103  O   LYS B 224      68.400 130.416  47.880  1.00  0.00           O  
ATOM    104  CB  LYS B 224      69.806 129.302  50.679  1.00  0.00           C  
ATOM    105  CG  LYS B 224      70.955 129.743  51.555  1.00  0.00           C  
ATOM    106  CD  LYS B 224      72.210 129.896  50.714  1.00  0.00           C  
ATOM    107  CE  LYS B 224      71.988 130.840  49.540  1.00  0.00           C  
ATOM    108  NZ  LYS B 224      73.133 130.836  48.591  1.00  0.00           N  
ATOM    109  N   ARG B 225      67.127 129.111  49.204  1.00  0.00           N  
ATOM    110  CA  ARG B 225      66.321 128.578  48.115  1.00  0.00           C  
ATOM    111  C   ARG B 225      65.589 129.695  47.376  1.00  0.00           C  
ATOM    112  O   ARG B 225      65.742 129.849  46.161  1.00  0.00           O  
ATOM    113  CB  ARG B 225      65.326 127.541  48.630  1.00  0.00           C  
ATOM    114  CG  ARG B 225      65.067 126.411  47.638  1.00  0.00           C  
ATOM    115  CD  ARG B 225      66.358 125.641  47.336  1.00  0.00           C  
ATOM    116  NE  ARG B 225      66.952 125.044  48.536  1.00  0.00           N  
ATOM    117  CZ  ARG B 225      66.399 124.061  49.248  1.00  0.00           C  
ATOM    118  NH1 ARG B 225      65.228 123.547  48.891  1.00  0.00           N  
ATOM    119  NH2 ARG B 225      67.018 123.589  50.322  1.00  0.00           N  
ATOM    120  N   TRP B 226      64.789 130.464  48.113  1.00  0.00           N  
ATOM    121  CA  TRP B 226      64.049 131.580  47.532  1.00  0.00           C  
ATOM    122  C   TRP B 226      65.039 132.447  46.780  1.00  0.00           C  
ATOM    123  O   TRP B 226      64.881 132.719  45.588  1.00  0.00           O  
ATOM    124  CB  TRP B 226      63.406 132.419  48.626  1.00  0.00           C  
ATOM    125  CG  TRP B 226      62.306 131.767  49.383  1.00  0.00           C  
ATOM    126  CD1 TRP B 226      61.251 131.075  48.866  1.00  0.00           C  
ATOM    127  CD2 TRP B 226      62.059 131.883  50.790  1.00  0.00           C  
ATOM    128  NE1 TRP B 226      60.353 130.764  49.861  1.00  0.00           N  
ATOM    129  CE2 TRP B 226      60.826 131.249  51.052  1.00  0.00           C  
ATOM    130  CE3 TRP B 226      62.758 132.469  51.853  1.00  0.00           C  
ATOM    131  CZ2 TRP B 226      60.275 131.186  52.333  1.00  0.00           C  
ATOM    132  CZ3 TRP B 226      62.211 132.408  53.125  1.00  0.00           C  
ATOM    133  CH2 TRP B 226      60.981 131.771  53.354  1.00  0.00           C  
ATOM    134  N   LEU B 227      66.068 132.873  47.503  1.00  0.00           N  
ATOM    135  CA  LEU B 227      67.114 133.705  46.943  1.00  0.00           C  
ATOM    136  C   LEU B 227      67.599 133.222  45.583  1.00  0.00           C  
ATOM    137  O   LEU B 227      67.334 133.862  44.566  1.00  0.00           O  
ATOM    138  CB  LEU B 227      68.286 133.732  47.935  1.00  0.00           C  
ATOM    139  CG  LEU B 227      68.930 135.042  48.406  1.00  0.00           C  
ATOM    140  CD1 LEU B 227      69.505 134.843  49.801  1.00  0.00           C  
ATOM    141  CD2 LEU B 227      70.016 135.491  47.424  1.00  0.00           C  
ATOM    142  N   GLU B 228      68.299 132.089  45.568  1.00  0.00           N  
ATOM    143  CA  GLU B 228      68.843 131.534  44.329  1.00  0.00           C  
ATOM    144  C   GLU B 228      67.803 131.368  43.225  1.00  0.00           C  
ATOM    145  O   GLU B 228      68.103 131.549  42.043  1.00  0.00           O  
ATOM    146  CB  GLU B 228      69.593 130.226  44.643  1.00  0.00           C  
ATOM    147  CG  GLU B 228      70.946 130.505  45.345  1.00  0.00           C  
ATOM    148  CD  GLU B 228      71.615 129.281  45.983  1.00  0.00           C  
ATOM    149  OE1 GLU B 228      71.079 128.748  46.979  1.00  0.00           O  
ATOM    150  OE2 GLU B 228      72.689 128.859  45.497  1.00  0.00           O  
ATOM    151  N   ALA B 229      66.577 131.039  43.613  1.00  0.00           N  
ATOM    152  CA  ALA B 229      65.504 130.872  42.650  1.00  0.00           C  
ATOM    153  C   ALA B 229      65.144 132.226  42.056  1.00  0.00           C  
ATOM    154  O   ALA B 229      64.530 132.290  40.992  1.00  0.00           O  
ATOM    155  CB  ALA B 229      64.289 130.260  43.325  1.00  0.00           C  
ATOM    156  N   LYS B 230      65.546 133.300  42.742  1.00  0.00           N  
ATOM    157  CA  LYS B 230      65.238 134.667  42.317  1.00  0.00           C  
ATOM    158  C   LYS B 230      63.749 134.668  42.053  1.00  0.00           C  
ATOM    159  O   LYS B 230      63.255 135.186  41.052  1.00  0.00           O  
ATOM    160  CB  LYS B 230      65.978 135.026  41.019  1.00  0.00           C  
ATOM    161  CG  LYS B 230      67.266 135.831  41.187  1.00  0.00           C  
ATOM    162  CD  LYS B 230      68.414 134.996  41.730  1.00  0.00           C  
ATOM    163  CE  LYS B 230      69.697 135.821  41.820  1.00  0.00           C  
ATOM    164  NZ  LYS B 230      70.118 136.395  40.506  1.00  0.00           N  
ATOM    165  N   ILE B 231      63.044 134.059  42.993  1.00  0.00           N  
ATOM    166  CA  ILE B 231      61.613 133.907  42.910  1.00  0.00           C  
ATOM    167  C   ILE B 231      60.913 135.186  43.324  1.00  0.00           C  
ATOM    168  O   ILE B 231      59.794 135.460  42.891  1.00  0.00           O  
ATOM    169  CB  ILE B 231      61.132 132.727  43.764  1.00  0.00           C  
ATOM    170  CG1 ILE B 231      59.783 132.256  43.237  1.00  0.00           C  
ATOM    171  CG2 ILE B 231      61.043 133.125  45.224  1.00  0.00           C  
ATOM    172  CD1 ILE B 231      59.801 131.929  41.753  1.00  0.00           C  
ATOM    173  N   PHE B 232      61.593 135.982  44.144  1.00  0.00           N  
ATOM    174  CA  PHE B 232      61.038 137.240  44.619  1.00  0.00           C  
ATOM    175  C   PHE B 232      61.556 138.456  43.860  1.00  0.00           C  
ATOM    176  O   PHE B 232      61.568 139.569  44.380  1.00  0.00           O  
ATOM    177  CB  PHE B 232      61.339 137.413  46.103  1.00  0.00           C  
ATOM    178  CG  PHE B 232      60.610 136.443  46.967  1.00  0.00           C  
ATOM    179  CD1 PHE B 232      59.224 136.302  46.847  1.00  0.00           C  
ATOM    180  CD2 PHE B 232      61.295 135.655  47.882  1.00  0.00           C  
ATOM    181  CE1 PHE B 232      58.537 135.394  47.619  1.00  0.00           C  
ATOM    182  CE2 PHE B 232      60.617 134.740  48.664  1.00  0.00           C  
ATOM    183  CZ  PHE B 232      59.234 134.608  48.532  1.00  0.00           C  
ATOM    184  N   GLU B 233      61.987 138.218  42.624  1.00  0.00           N  
ATOM    185  CA  GLU B 233      62.482 139.260  41.729  1.00  0.00           C  
ATOM    186  C   GLU B 233      61.546 139.227  40.530  1.00  0.00           C  
ATOM    187  O   GLU B 233      61.842 138.602  39.516  1.00  0.00           O  
ATOM    188  CB  GLU B 233      63.920 138.959  41.285  1.00  0.00           C  
ATOM    189  CG  GLU B 233      64.971 139.912  41.840  1.00  0.00           C  
ATOM    190  CD  GLU B 233      66.395 139.538  41.430  1.00  0.00           C  
ATOM    191  OE1 GLU B 233      66.616 139.220  40.241  1.00  0.00           O  
ATOM    192  OE2 GLU B 233      67.303 139.575  42.293  1.00  0.00           O  
ATOM    193  N   PRO B 234      60.398 139.911  40.636  1.00  0.00           N  
ATOM    194  CA  PRO B 234      59.380 139.978  39.586  1.00  0.00           C  
ATOM    195  C   PRO B 234      59.864 140.337  38.192  1.00  0.00           C  
ATOM    196  O   PRO B 234      60.890 140.993  38.009  1.00  0.00           O  
ATOM    197  CB  PRO B 234      58.379 140.994  40.137  1.00  0.00           C  
ATOM    198  CG  PRO B 234      59.228 141.876  40.991  1.00  0.00           C  
ATOM    199  CD  PRO B 234      60.090 140.873  41.708  1.00  0.00           C  
ATOM    200  N   ASN B 235      59.097 139.885  37.210  1.00  0.00           N  
ATOM    201  CA  ASN B 235      59.376 140.140  35.808  1.00  0.00           C  
ATOM    202  C   ASN B 235      58.091 140.754  35.284  1.00  0.00           C  
ATOM    203  O   ASN B 235      57.023 140.177  35.461  1.00  0.00           O  
ATOM    204  CB  ASN B 235      59.710 138.829  35.099  1.00  0.00           C  
ATOM    205  CG  ASN B 235      61.049 138.249  35.539  1.00  0.00           C  
ATOM    206  OD1 ASN B 235      62.102 138.861  35.343  1.00  0.00           O  
ATOM    207  ND2 ASN B 235      61.012 137.062  36.139  1.00  0.00           N  
ATOM    208  N   ILE B 236      58.171 141.921  34.654  1.00  0.00           N  
ATOM    209  CA  ILE B 236      56.949 142.546  34.176  1.00  0.00           C  
ATOM    210  C   ILE B 236      56.180 141.713  33.142  1.00  0.00           C  
ATOM    211  O   ILE B 236      54.963 141.569  33.258  1.00  0.00           O  
ATOM    212  CB  ILE B 236      57.261 143.940  33.584  1.00  0.00           C  
ATOM    213  CG1 ILE B 236      58.027 143.796  32.269  1.00  0.00           C  
ATOM    214  CG2 ILE B 236      58.122 144.733  34.561  1.00  0.00           C  
ATOM    215  CD1 ILE B 236      58.067 145.066  31.446  1.00  0.00           C  
ATOM    216  N   ARG B 237      56.871 141.144  32.155  1.00  0.00           N  
ATOM    217  CA  ARG B 237      56.195 140.334  31.133  1.00  0.00           C  
ATOM    218  C   ARG B 237      55.394 139.187  31.755  1.00  0.00           C  
ATOM    219  O   ARG B 237      54.371 138.762  31.212  1.00  0.00           O  
ATOM    220  CB  ARG B 237      57.219 139.726  30.185  1.00  0.00           C  
ATOM    221  CG  ARG B 237      58.185 140.727  29.641  1.00  0.00           C  
ATOM    222  CD  ARG B 237      59.528 140.083  29.405  1.00  0.00           C  
ATOM    223  NE  ARG B 237      60.062 139.421  30.596  1.00  0.00           N  
ATOM    224  CZ  ARG B 237      60.138 139.967  31.810  1.00  0.00           C  
ATOM    225  NH1 ARG B 237      59.701 141.201  32.043  1.00  0.00           N  
ATOM    226  NH2 ARG B 237      60.703 139.282  32.790  1.00  0.00           N  
ATOM    227  N   ASP B 238      55.870 138.688  32.894  1.00  0.00           N  
ATOM    228  CA  ASP B 238      55.211 137.598  33.608  1.00  0.00           C  
ATOM    229  C   ASP B 238      53.696 137.721  33.587  1.00  0.00           C  
ATOM    230  O   ASP B 238      52.998 136.721  33.467  1.00  0.00           O  
ATOM    231  CB  ASP B 238      55.665 137.516  35.067  1.00  0.00           C  
ATOM    232  CG  ASP B 238      57.106 137.094  35.209  1.00  0.00           C  
ATOM    233  OD1 ASP B 238      57.683 136.576  34.230  1.00  0.00           O  
ATOM    234  OD2 ASP B 238      57.659 137.273  36.315  1.00  0.00           O  
ATOM    235  N   LYS B 240      53.195 138.948  33.704  1.00  0.00           N  
ATOM    236  CA  LYS B 240      51.759 139.196  33.714  1.00  0.00           C  
ATOM    237  C   LYS B 240      51.395 140.582  33.207  1.00  0.00           C  
ATOM    238  O   LYS B 240      52.261 141.428  32.996  1.00  0.00           O  
ATOM    239  CB  LYS B 240      51.192 139.004  35.122  1.00  0.00           C  
ATOM    240  CG  LYS B 240      50.856 137.556  35.453  1.00  0.00           C  
ATOM    241  CD  LYS B 240      50.018 137.422  36.728  1.00  0.00           C  
ATOM    242  CE  LYS B 240      50.861 137.528  37.998  1.00  0.00           C  
ATOM    243  NZ  LYS B 240      51.741 136.344  38.225  1.00  0.00           N  
ATOM    244  N   PRO B 241      50.094 140.821  32.989  1.00  0.00           N  
ATOM    245  CA  PRO B 241      49.567 142.107  32.514  1.00  0.00           C  
ATOM    246  C   PRO B 241      49.694 143.159  33.630  1.00  0.00           C  
ATOM    247  O   PRO B 241      50.005 142.811  34.767  1.00  0.00           O  
ATOM    248  CB  PRO B 241      48.112 141.778  32.194  1.00  0.00           C  
ATOM    249  CG  PRO B 241      48.176 140.331  31.794  1.00  0.00           C  
ATOM    250  CD  PRO B 241      49.081 139.761  32.848  1.00  0.00           C  
ATOM    251  N   LYS B 243      49.436 144.431  33.326  1.00  0.00           N  
ATOM    252  CA  LYS B 243      49.576 145.478  34.340  1.00  0.00           C  
ATOM    253  C   LYS B 243      48.546 145.494  35.471  1.00  0.00           C  
ATOM    254  O   LYS B 243      48.901 145.797  36.607  1.00  0.00           O  
ATOM    255  CB  LYS B 243      49.528 146.880  33.712  1.00  0.00           C  
ATOM    256  CG  LYS B 243      50.695 147.289  32.820  1.00  0.00           C  
ATOM    257  CD  LYS B 243      50.641 148.795  32.488  1.00  0.00           C  
ATOM    258  CE  LYS B 243      49.270 149.246  31.949  1.00  0.00           C  
ATOM    259  NZ  LYS B 243      48.853 148.592  30.670  1.00  0.00           N  
ATOM    260  N   GLU B 244      47.283 145.184  35.187  1.00  0.00           N  
ATOM    261  CA  GLU B 244      46.276 145.208  36.249  1.00  0.00           C  
ATOM    262  C   GLU B 244      46.481 144.093  37.262  1.00  0.00           C  
ATOM    263  O   GLU B 244      45.651 143.887  38.149  1.00  0.00           O  
ATOM    264  CB  GLU B 244      44.866 145.118  35.658  1.00  0.00           C  
ATOM    265  CG  GLU B 244      44.666 143.937  34.745  1.00  0.00           C  
ATOM    266  CD  GLU B 244      45.475 144.054  33.472  1.00  0.00           C  
ATOM    267  OE1 GLU B 244      45.593 143.040  32.758  1.00  0.00           O  
ATOM    268  OE2 GLU B 244      45.984 145.160  33.178  1.00  0.00           O  
ATOM    269  N   LYS B 245      47.591 143.376  37.120  1.00  0.00           N  
ATOM    270  CA  LYS B 245      47.938 142.279  38.021  1.00  0.00           C  
ATOM    271  C   LYS B 245      49.070 142.720  38.935  1.00  0.00           C  
ATOM    272  O   LYS B 245      49.226 142.200  40.037  1.00  0.00           O  
ATOM    273  CB  LYS B 245      48.365 141.021  37.242  1.00  0.00           C  
ATOM    274  CG  LYS B 245      47.225 140.291  36.515  1.00  0.00           C  
ATOM    275  CD  LYS B 245      46.259 139.597  37.473  1.00  0.00           C  
ATOM    276  CE  LYS B 245      44.901 139.378  36.812  1.00  0.00           C  
ATOM    277  NZ  LYS B 245      45.009 138.706  35.492  1.00  0.00           N  
ATOM    278  N   LYS B 265      49.858 143.678  38.458  1.00  0.00           N  
ATOM    279  CA  LYS B 265      50.989 144.209  39.205  1.00  0.00           C  
ATOM    280  C   LYS B 265      50.566 144.672  40.590  1.00  0.00           C  
ATOM    281  O   LYS B 265      49.396 144.960  40.833  1.00  0.00           O  
ATOM    282  CB  LYS B 265      51.605 145.406  38.468  1.00  0.00           C  
ATOM    283  CG  LYS B 265      50.754 146.715  38.475  1.00  0.00           C  
ATOM    284  CD  LYS B 265      50.820 147.513  39.803  1.00  0.00           C  
ATOM    285  CE  LYS B 265      50.161 148.906  39.707  1.00  0.00           C  
ATOM    286  NZ  LYS B 265      48.687 148.882  39.458  1.00  0.00           N  
ATOM    287  N   PHE B 266      51.526 144.759  41.497  1.00  0.00           N  
ATOM    288  CA  PHE B 266      51.219 145.196  42.842  1.00  0.00           C  
ATOM    289  C   PHE B 266      52.461 145.775  43.485  1.00  0.00           C  
ATOM    290  O   PHE B 266      53.033 145.180  44.391  1.00  0.00           O  
ATOM    291  CB  PHE B 266      50.711 144.043  43.700  1.00  0.00           C  
ATOM    292  CG  PHE B 266      49.970 144.493  44.924  1.00  0.00           C  
ATOM    293  CD1 PHE B 266      48.651 144.925  44.831  1.00  0.00           C  
ATOM    294  CD2 PHE B 266      50.597 144.522  46.161  1.00  0.00           C  
ATOM    295  CE1 PHE B 266      47.964 145.382  45.954  1.00  0.00           C  
ATOM    296  CE2 PHE B 266      49.921 144.978  47.288  1.00  0.00           C  
ATOM    297  CZ  PHE B 266      48.600 145.409  47.183  1.00  0.00           C  
ATOM    298  N   TYR B 267      52.895 146.929  43.000  1.00  0.00           N  
ATOM    299  CA  TYR B 267      54.065 147.583  43.564  1.00  0.00           C  
ATOM    300  C   TYR B 267      53.678 147.964  44.995  1.00  0.00           C  
ATOM    301  O   TYR B 267      52.537 148.336  45.244  1.00  0.00           O  
ATOM    302  CB  TYR B 267      54.408 148.854  42.771  1.00  0.00           C  
ATOM    303  CG  TYR B 267      55.688 149.529  43.216  1.00  0.00           C  
ATOM    304  CD1 TYR B 267      56.080 150.760  42.692  1.00  0.00           C  
ATOM    305  CD2 TYR B 267      56.525 148.918  44.150  1.00  0.00           C  
ATOM    306  CE1 TYR B 267      57.280 151.355  43.091  1.00  0.00           C  
ATOM    307  CE2 TYR B 267      57.714 149.501  44.552  1.00  0.00           C  
ATOM    308  CZ  TYR B 267      58.089 150.710  44.024  1.00  0.00           C  
ATOM    309  OH  TYR B 267      59.286 151.240  44.434  1.00  0.00           O  
ATOM    310  N   ILE B 268      54.618 147.857  45.931  1.00  0.00           N  
ATOM    311  CA  ILE B 268      54.363 148.172  47.339  1.00  0.00           C  
ATOM    312  C   ILE B 268      55.696 148.407  48.029  1.00  0.00           C  
ATOM    313  O   ILE B 268      56.610 147.598  47.901  1.00  0.00           O  
ATOM    314  CB  ILE B 268      53.604 147.064  48.074  1.00  0.00           C  
ATOM    315  CG1 ILE B 268      53.313 147.523  49.502  1.00  0.00           C  
ATOM    316  CG2 ILE B 268      54.428 145.802  48.111  1.00  0.00           C  
ATOM    317  CD1 ILE B 268      52.409 146.612  50.279  1.00  0.00           C  
ATOM    318  N   THR B 269      55.800 149.507  48.769  1.00  0.00           N  
ATOM    319  CA  THR B 269      57.047 149.838  49.451  1.00  0.00           C  
ATOM    320  C   THR B 269      56.883 150.296  50.898  1.00  0.00           C  
ATOM    321  O   THR B 269      55.770 150.500  51.382  1.00  0.00           O  
ATOM    322  CB  THR B 269      57.816 150.955  48.696  1.00  0.00           C  
ATOM    323  OG1 THR B 269      57.621 150.817  47.281  1.00  0.00           O  
ATOM    324  CG2 THR B 269      59.305 150.861  49.000  1.00  0.00           C  
ATOM    325  N   VAL B 270      58.014 150.444  51.579  1.00  0.00           N  
ATOM    326  CA  VAL B 270      58.048 150.900  52.962  1.00  0.00           C  
ATOM    327  C   VAL B 270      59.308 151.749  53.119  1.00  0.00           C  
ATOM    328  O   VAL B 270      60.286 151.559  52.397  1.00  0.00           O  
ATOM    329  CB  VAL B 270      58.111 149.720  53.935  1.00  0.00           C  
ATOM    330  CG1 VAL B 270      59.441 149.006  53.798  1.00  0.00           C  
ATOM    331  CG2 VAL B 270      57.914 150.213  55.350  1.00  0.00           C  
ATOM    332  N   ALA B 271      59.292 152.680  54.063  1.00  0.00           N  
ATOM    333  CA  ALA B 271      60.426 153.571  54.261  1.00  0.00           C  
ATOM    334  C   ALA B 271      61.756 152.905  54.575  1.00  0.00           C  
ATOM    335  O   ALA B 271      61.891 152.275  55.616  1.00  0.00           O  
ATOM    336  CB  ALA B 271      60.083 154.551  55.366  1.00  0.00           C  
ATOM    337  N   PHE B 272      62.744 153.060  53.694  1.00  0.00           N  
ATOM    338  CA  PHE B 272      64.049 152.470  53.970  1.00  0.00           C  
ATOM    339  C   PHE B 272      64.589 153.030  55.274  1.00  0.00           C  
ATOM    340  O   PHE B 272      64.666 154.233  55.467  1.00  0.00           O  
ATOM    341  CB  PHE B 272      65.052 152.738  52.834  1.00  0.00           C  
ATOM    342  CG  PHE B 272      65.040 154.152  52.293  1.00  0.00           C  
ATOM    343  CD1 PHE B 272      64.483 155.209  53.011  1.00  0.00           C  
ATOM    344  CD2 PHE B 272      65.628 154.428  51.062  1.00  0.00           C  
ATOM    345  CE1 PHE B 272      64.515 156.514  52.514  1.00  0.00           C  
ATOM    346  CE2 PHE B 272      65.664 155.731  50.557  1.00  0.00           C  
ATOM    347  CZ  PHE B 272      65.107 156.774  51.286  1.00  0.00           C  
ATOM    348  N   PRO B 273      64.983 152.150  56.192  1.00  0.00           N  
ATOM    349  CA  PRO B 273      65.507 152.573  57.487  1.00  0.00           C  
ATOM    350  C   PRO B 273      66.724 153.461  57.374  1.00  0.00           C  
ATOM    351  O   PRO B 273      67.314 153.604  56.302  1.00  0.00           O  
ATOM    352  CB  PRO B 273      65.833 151.253  58.165  1.00  0.00           C  
ATOM    353  CG  PRO B 273      66.311 150.433  57.019  1.00  0.00           C  
ATOM    354  CD  PRO B 273      65.260 150.724  55.965  1.00  0.00           C  
ATOM    355  N   TYR B 274      67.092 154.060  58.495  1.00  0.00           N  
ATOM    356  CA  TYR B 274      68.258 154.909  58.532  1.00  0.00           C  
ATOM    357  C   TYR B 274      69.351 154.083  59.208  1.00  0.00           C  
ATOM    358  O   TYR B 274      69.378 153.942  60.431  1.00  0.00           O  
ATOM    359  CB  TYR B 274      67.969 156.196  59.315  1.00  0.00           C  
ATOM    360  CG  TYR B 274      69.158 157.139  59.417  1.00  0.00           C  
ATOM    361  CD1 TYR B 274      70.456 156.681  59.170  1.00  0.00           C  
ATOM    362  CD2 TYR B 274      68.996 158.473  59.818  1.00  0.00           C  
ATOM    363  CE1 TYR B 274      71.555 157.502  59.319  1.00  0.00           C  
ATOM    364  CE2 TYR B 274      70.107 159.316  59.975  1.00  0.00           C  
ATOM    365  CZ  TYR B 274      71.390 158.813  59.722  1.00  0.00           C  
ATOM    366  OH  TYR B 274      72.517 159.597  59.878  1.00  0.00           O  
ATOM    367  N   LEU B 275      70.231 153.512  58.391  1.00  0.00           N  
ATOM    368  CA  LEU B 275      71.327 152.678  58.875  1.00  0.00           C  
ATOM    369  C   LEU B 275      72.121 153.413  59.939  1.00  0.00           C  
ATOM    370  O   LEU B 275      73.101 154.079  59.629  1.00  0.00           O  
ATOM    371  CB  LEU B 275      72.248 152.288  57.719  1.00  0.00           C  
ATOM    372  CG  LEU B 275      71.576 151.895  56.399  1.00  0.00           C  
ATOM    373  CD1 LEU B 275      72.662 151.498  55.415  1.00  0.00           C  
ATOM    374  CD2 LEU B 275      70.579 150.768  56.604  1.00  0.00           C  
ATOM    375  N   SER B 276      71.710 153.283  61.192  1.00  0.00           N  
ATOM    376  CA  SER B 276      72.390 153.966  62.283  1.00  0.00           C  
ATOM    377  C   SER B 276      72.593 153.025  63.452  1.00  0.00           C  
ATOM    378  O   SER B 276      73.215 153.373  64.458  1.00  0.00           O  
ATOM    379  CB  SER B 276      71.580 155.188  62.735  1.00  0.00           C  
ATOM    380  OG  SER B 276      70.303 154.802  63.211  1.00  0.00           O  
ATOM    381  N   GLY B 277      72.053 151.824  63.307  1.00  0.00           N  
ATOM    382  CA  GLY B 277      72.160 150.833  64.355  1.00  0.00           C  
ATOM    383  C   GLY B 277      71.331 149.627  63.986  1.00  0.00           C  
ATOM    384  O   GLY B 277      71.089 149.364  62.813  1.00  0.00           O  
ATOM    385  N   HIS B 279      70.884 148.885  64.982  1.00  0.00           N  
ATOM    386  CA  HIS B 279      70.089 147.717  64.690  1.00  0.00           C  
ATOM    387  C   HIS B 279      68.623 148.021  64.854  1.00  0.00           C  
ATOM    388  O   HIS B 279      68.216 148.606  65.851  1.00  0.00           O  
ATOM    389  CB  HIS B 279      70.501 146.544  65.580  1.00  0.00           C  
ATOM    390  CG  HIS B 279      71.602 145.702  65.004  1.00  0.00           C  
ATOM    391  ND1 HIS B 279      72.841 145.581  65.600  1.00  0.00           N  
ATOM    392  CD2 HIS B 279      71.637 144.913  63.902  1.00  0.00           C  
ATOM    393  CE1 HIS B 279      73.590 144.753  64.893  1.00  0.00           C  
ATOM    394  NE2 HIS B 279      72.883 144.333  63.858  1.00  0.00           N  
ATOM    395  N   LEU B 280      67.833 147.643  63.860  1.00  0.00           N  
ATOM    396  CA  LEU B 280      66.402 147.861  63.940  1.00  0.00           C  
ATOM    397  C   LEU B 280      65.956 147.024  65.113  1.00  0.00           C  
ATOM    398  O   LEU B 280      66.518 145.964  65.350  1.00  0.00           O  
ATOM    399  CB  LEU B 280      65.692 147.372  62.686  1.00  0.00           C  
ATOM    400  CG  LEU B 280      66.285 147.843  61.368  1.00  0.00           C  
ATOM    401  CD1 LEU B 280      67.580 147.082  61.087  1.00  0.00           C  
ATOM    402  CD2 LEU B 280      65.271 147.616  60.269  1.00  0.00           C  
ATOM    403  N   HIS B 281      64.969 147.496  65.861  1.00  0.00           N  
ATOM    404  CA  HIS B 281      64.484 146.735  66.994  1.00  0.00           C  
ATOM    405  C   HIS B 281      63.158 146.116  66.602  1.00  0.00           C  
ATOM    406  O   HIS B 281      62.733 146.251  65.455  1.00  0.00           O  
ATOM    407  CB  HIS B 281      64.356 147.610  68.249  1.00  0.00           C  
ATOM    408  CG  HIS B 281      63.455 148.790  68.086  1.00  0.00           C  
ATOM    409  ND1 HIS B 281      62.156 148.682  67.637  1.00  0.00           N  
ATOM    410  CD2 HIS B 281      63.659 150.103  68.341  1.00  0.00           C  
ATOM    411  CE1 HIS B 281      61.599 149.879  67.623  1.00  0.00           C  
ATOM    412  NE2 HIS B 281      62.489 150.758  68.045  1.00  0.00           N  
ATOM    413  N   VAL B 282      62.517 145.431  67.548  1.00  0.00           N  
ATOM    414  CA  VAL B 282      61.233 144.779  67.303  1.00  0.00           C  
ATOM    415  C   VAL B 282      60.228 145.773  66.749  1.00  0.00           C  
ATOM    416  O   VAL B 282      59.422 145.424  65.891  1.00  0.00           O  
ATOM    417  CB  VAL B 282      60.645 144.205  68.596  1.00  0.00           C  
ATOM    418  CG1 VAL B 282      59.482 143.307  68.260  1.00  0.00           C  
ATOM    419  CG2 VAL B 282      61.713 143.461  69.375  1.00  0.00           C  
ATOM    420  N   GLY B 283      60.265 147.005  67.254  1.00  0.00           N  
ATOM    421  CA  GLY B 283      59.349 148.024  66.772  1.00  0.00           C  
ATOM    422  C   GLY B 283      59.433 148.153  65.263  1.00  0.00           C  
ATOM    423  O   GLY B 283      58.459 147.938  64.548  1.00  0.00           O  
ATOM    424  N   HIS B 284      60.609 148.496  64.764  1.00  0.00           N  
ATOM    425  CA  HIS B 284      60.780 148.633  63.329  1.00  0.00           C  
ATOM    426  C   HIS B 284      60.502 147.301  62.657  1.00  0.00           C  
ATOM    427  O   HIS B 284      60.195 147.247  61.471  1.00  0.00           O  
ATOM    428  CB  HIS B 284      62.199 149.089  63.008  1.00  0.00           C  
ATOM    429  CG  HIS B 284      62.754 150.046  64.008  1.00  0.00           C  
ATOM    430  ND1 HIS B 284      62.045 151.136  64.461  1.00  0.00           N  
ATOM    431  CD2 HIS B 284      63.941 150.070  64.658  1.00  0.00           C  
ATOM    432  CE1 HIS B 284      62.771 151.790  65.350  1.00  0.00           C  
ATOM    433  NE2 HIS B 284      63.926 151.163  65.487  1.00  0.00           N  
ATOM    434  N   ALA B 285      60.627 146.223  63.422  1.00  0.00           N  
ATOM    435  CA  ALA B 285      60.399 144.893  62.888  1.00  0.00           C  
ATOM    436  C   ALA B 285      59.063 144.886  62.188  1.00  0.00           C  
ATOM    437  O   ALA B 285      58.969 144.567  61.005  1.00  0.00           O  
ATOM    438  CB  ALA B 285      60.389 143.893  64.004  1.00  0.00           C  
ATOM    439  N   ARG B 286      58.041 145.271  62.942  1.00  0.00           N  
ATOM    440  CA  ARG B 286      56.659 145.330  62.478  1.00  0.00           C  
ATOM    441  C   ARG B 286      56.401 146.172  61.246  1.00  0.00           C  
ATOM    442  O   ARG B 286      55.613 145.798  60.381  1.00  0.00           O  
ATOM    443  CB  ARG B 286      55.785 145.871  63.601  1.00  0.00           C  
ATOM    444  CG  ARG B 286      54.359 146.180  63.192  1.00  0.00           C  
ATOM    445  CD  ARG B 286      53.598 146.788  64.357  1.00  0.00           C  
ATOM    446  NE  ARG B 286      52.174 146.917  64.085  1.00  0.00           N  
ATOM    447  CZ  ARG B 286      51.309 147.451  64.937  1.00  0.00           C  
ATOM    448  NH1 ARG B 286      51.746 147.896  66.112  1.00  0.00           N  
ATOM    449  NH2 ARG B 286      50.018 147.547  64.614  1.00  0.00           N  
ATOM    450  N   THR B 288      57.042 147.328  61.183  1.00  0.00           N  
ATOM    451  CA  THR B 288      56.848 148.213  60.054  1.00  0.00           C  
ATOM    452  C   THR B 288      57.166 147.487  58.756  1.00  0.00           C  
ATOM    453  O   THR B 288      56.602 147.788  57.708  1.00  0.00           O  
ATOM    454  CB  THR B 288      57.783 149.454  60.191  1.00  0.00           C  
ATOM    455  OG1 THR B 288      57.366 150.268  61.301  1.00  0.00           O  
ATOM    456  CG2 THR B 288      57.778 150.276  58.915  1.00  0.00           C  
ATOM    457  N   TYR B 289      58.054 146.506  58.837  1.00  0.00           N  
ATOM    458  CA  TYR B 289      58.474 145.778  57.654  1.00  0.00           C  
ATOM    459  C   TYR B 289      57.738 144.498  57.341  1.00  0.00           C  
ATOM    460  O   TYR B 289      57.501 144.186  56.176  1.00  0.00           O  
ATOM    461  CB  TYR B 289      59.977 145.536  57.738  1.00  0.00           C  
ATOM    462  CG  TYR B 289      60.735 146.840  57.763  1.00  0.00           C  
ATOM    463  CD1 TYR B 289      60.999 147.538  56.581  1.00  0.00           C  
ATOM    464  CD2 TYR B 289      61.118 147.422  58.970  1.00  0.00           C  
ATOM    465  CE1 TYR B 289      61.621 148.784  56.602  1.00  0.00           C  
ATOM    466  CE2 TYR B 289      61.739 148.669  59.006  1.00  0.00           C  
ATOM    467  CZ  TYR B 289      61.987 149.348  57.817  1.00  0.00           C  
ATOM    468  OH  TYR B 289      62.580 150.597  57.844  1.00  0.00           O  
ATOM    469  N   THR B 290      57.377 143.753  58.372  1.00  0.00           N  
ATOM    470  CA  THR B 290      56.683 142.503  58.158  1.00  0.00           C  
ATOM    471  C   THR B 290      55.423 142.774  57.345  1.00  0.00           C  
ATOM    472  O   THR B 290      55.190 142.158  56.301  1.00  0.00           O  
ATOM    473  CB  THR B 290      56.326 141.894  59.527  1.00  0.00           C  
ATOM    474  OG1 THR B 290      57.536 141.587  60.236  1.00  0.00           O  
ATOM    475  CG2 THR B 290      55.483 140.641  59.364  1.00  0.00           C  
ATOM    476  N   ILE B 291      54.640 143.730  57.829  1.00  0.00           N  
ATOM    477  CA  ILE B 291      53.386 144.130  57.214  1.00  0.00           C  
ATOM    478  C   ILE B 291      53.493 144.279  55.712  1.00  0.00           C  
ATOM    479  O   ILE B 291      52.744 143.664  54.962  1.00  0.00           O  
ATOM    480  CB  ILE B 291      52.881 145.403  57.831  1.00  0.00           C  
ATOM    481  CG1 ILE B 291      53.167 145.361  59.331  1.00  0.00           C  
ATOM    482  CG2 ILE B 291      51.389 145.514  57.595  1.00  0.00           C  
ATOM    483  CD1 ILE B 291      52.690 146.552  60.095  1.00  0.00           C  
ATOM    484  N   PRO B 292      54.418 145.108  55.242  1.00  0.00           N  
ATOM    485  CA  PRO B 292      54.463 145.182  53.783  1.00  0.00           C  
ATOM    486  C   PRO B 292      54.813 143.821  53.142  1.00  0.00           C  
ATOM    487  O   PRO B 292      54.397 143.532  52.021  1.00  0.00           O  
ATOM    488  CB  PRO B 292      55.525 146.249  53.542  1.00  0.00           C  
ATOM    489  CG  PRO B 292      56.436 146.119  54.760  1.00  0.00           C  
ATOM    490  CD  PRO B 292      55.449 145.945  55.872  1.00  0.00           C  
ATOM    491  N   ASP B 293      55.563 142.983  53.855  1.00  0.00           N  
ATOM    492  CA  ASP B 293      55.940 141.667  53.333  1.00  0.00           C  
ATOM    493  C   ASP B 293      54.697 140.795  53.341  1.00  0.00           C  
ATOM    494  O   ASP B 293      54.277 140.274  52.310  1.00  0.00           O  
ATOM    495  CB  ASP B 293      57.014 141.004  54.191  1.00  0.00           C  
ATOM    496  CG  ASP B 293      57.595 139.764  53.524  1.00  0.00           C  
ATOM    497  OD1 ASP B 293      57.940 138.799  54.237  1.00  0.00           O  
ATOM    498  OD2 ASP B 293      57.710 139.760  52.277  1.00  0.00           O  
ATOM    499  N   VAL B 294      54.110 140.652  54.520  1.00  0.00           N  
ATOM    500  CA  VAL B 294      52.913 139.858  54.688  1.00  0.00           C  
ATOM    501  C   VAL B 294      51.912 140.112  53.582  1.00  0.00           C  
ATOM    502  O   VAL B 294      51.233 139.196  53.127  1.00  0.00           O  
ATOM    503  CB  VAL B 294      52.264 140.202  56.021  1.00  0.00           C  
ATOM    504  CG1 VAL B 294      50.893 139.551  56.128  1.00  0.00           C  
ATOM    505  CG2 VAL B 294      53.172 139.772  57.144  1.00  0.00           C  
ATOM    506  N   ILE B 295      51.811 141.364  53.154  1.00  0.00           N  
ATOM    507  CA  ILE B 295      50.869 141.714  52.104  1.00  0.00           C  
ATOM    508  C   ILE B 295      51.457 141.408  50.744  1.00  0.00           C  
ATOM    509  O   ILE B 295      50.734 141.055  49.814  1.00  0.00           O  
ATOM    510  CB  ILE B 295      50.484 143.205  52.169  1.00  0.00           C  
ATOM    511  CG1 ILE B 295      50.015 143.561  53.587  1.00  0.00           C  
ATOM    512  CG2 ILE B 295      49.369 143.497  51.159  1.00  0.00           C  
ATOM    513  CD1 ILE B 295      48.613 143.051  53.947  1.00  0.00           C  
ATOM    514  N   ALA B 296      52.775 141.548  50.645  1.00  0.00           N  
ATOM    515  CA  ALA B 296      53.509 141.293  49.410  1.00  0.00           C  
ATOM    516  C   ALA B 296      53.449 139.808  49.093  1.00  0.00           C  
ATOM    517  O   ALA B 296      53.322 139.405  47.936  1.00  0.00           O  
ATOM    518  CB  ALA B 296      54.968 141.725  49.574  1.00  0.00           C  
ATOM    519  N   ARG B 297      53.561 138.994  50.135  1.00  0.00           N  
ATOM    520  CA  ARG B 297      53.483 137.560  49.969  1.00  0.00           C  
ATOM    521  C   ARG B 297      52.040 137.297  49.578  1.00  0.00           C  
ATOM    522  O   ARG B 297      51.758 136.928  48.445  1.00  0.00           O  
ATOM    523  CB  ARG B 297      53.816 136.862  51.277  1.00  0.00           C  
ATOM    524  CG  ARG B 297      55.262 137.014  51.630  1.00  0.00           C  
ATOM    525  CD  ARG B 297      55.662 136.191  52.850  1.00  0.00           C  
ATOM    526  NE  ARG B 297      57.126 136.082  52.957  1.00  0.00           N  
ATOM    527  CZ  ARG B 297      57.880 135.283  52.202  1.00  0.00           C  
ATOM    528  NH1 ARG B 297      57.315 134.510  51.287  1.00  0.00           N  
ATOM    529  NH2 ARG B 297      59.198 135.273  52.347  1.00  0.00           N  
ATOM    530  N   PHE B 298      51.136 137.522  50.527  1.00  0.00           N  
ATOM    531  CA  PHE B 298      49.690 137.359  50.346  1.00  0.00           C  
ATOM    532  C   PHE B 298      49.223 137.656  48.926  1.00  0.00           C  
ATOM    533  O   PHE B 298      48.706 136.789  48.229  1.00  0.00           O  
ATOM    534  CB  PHE B 298      48.977 138.286  51.353  1.00  0.00           C  
ATOM    535  CG  PHE B 298      47.500 138.449  51.118  1.00  0.00           C  
ATOM    536  CD1 PHE B 298      46.660 137.344  51.022  1.00  0.00           C  
ATOM    537  CD2 PHE B 298      46.939 139.709  51.042  1.00  0.00           C  
ATOM    538  CE1 PHE B 298      45.276 137.492  50.857  1.00  0.00           C  
ATOM    539  CE2 PHE B 298      45.552 139.862  50.876  1.00  0.00           C  
ATOM    540  CZ  PHE B 298      44.724 138.746  50.785  1.00  0.00           C  
ATOM    541  N   LYS B 299      49.397 138.896  48.502  1.00  0.00           N  
ATOM    542  CA  LYS B 299      48.974 139.279  47.175  1.00  0.00           C  
ATOM    543  C   LYS B 299      49.748 138.524  46.106  1.00  0.00           C  
ATOM    544  O   LYS B 299      49.252 138.348  44.996  1.00  0.00           O  
ATOM    545  CB  LYS B 299      49.141 140.794  47.004  1.00  0.00           C  
ATOM    546  CG  LYS B 299      48.469 141.627  48.098  1.00  0.00           C  
ATOM    547  CD  LYS B 299      46.960 141.532  48.038  1.00  0.00           C  
ATOM    548  CE  LYS B 299      46.421 142.151  46.771  1.00  0.00           C  
ATOM    549  NZ  LYS B 299      44.948 142.004  46.682  1.00  0.00           N  
ATOM    550  N   ARG B 300      50.960 138.074  46.421  1.00  0.00           N  
ATOM    551  CA  ARG B 300      51.720 137.352  45.414  1.00  0.00           C  
ATOM    552  C   ARG B 300      51.018 136.027  45.162  1.00  0.00           C  
ATOM    553  O   ARG B 300      50.799 135.645  44.014  1.00  0.00           O  
ATOM    554  CB  ARG B 300      53.140 137.108  45.930  1.00  0.00           C  
ATOM    555  CG  ARG B 300      54.044 136.344  44.995  1.00  0.00           C  
ATOM    556  CD  ARG B 300      55.457 136.213  45.581  1.00  0.00           C  
ATOM    557  NE  ARG B 300      56.119 137.505  45.771  1.00  0.00           N  
ATOM    558  CZ  ARG B 300      56.220 138.140  46.935  1.00  0.00           C  
ATOM    559  NH1 ARG B 300      55.710 137.608  48.040  1.00  0.00           N  
ATOM    560  NH2 ARG B 300      56.820 139.320  46.985  1.00  0.00           N  
ATOM    561  N   MET B 301      50.643 135.342  46.238  1.00  0.00           N  
ATOM    562  CA  MET B 301      49.926 134.076  46.131  1.00  0.00           C  
ATOM    563  C   MET B 301      48.599 134.368  45.452  1.00  0.00           C  
ATOM    564  O   MET B 301      48.115 133.593  44.636  1.00  0.00           O  
ATOM    565  CB  MET B 301      49.603 133.510  47.514  1.00  0.00           C  
ATOM    566  CG  MET B 301      50.785 133.110  48.376  1.00  0.00           C  
ATOM    567  SD  MET B 301      50.226 132.646  50.051  1.00  0.00           S  
ATOM    568  CE  MET B 301      49.451 131.047  49.729  1.00  0.00           C  
ATOM    569  N   GLN B 302      48.027 135.513  45.793  1.00  0.00           N  
ATOM    570  CA  GLN B 302      46.757 135.935  45.236  1.00  0.00           C  
ATOM    571  C   GLN B 302      46.814 135.982  43.715  1.00  0.00           C  
ATOM    572  O   GLN B 302      45.782 136.073  43.053  1.00  0.00           O  
ATOM    573  CB  GLN B 302      46.322 137.283  45.823  1.00  0.00           C  
ATOM    574  CG  GLN B 302      44.792 137.434  45.877  1.00  0.00           C  
ATOM    575  CD  GLN B 302      44.309 138.317  47.021  1.00  0.00           C  
ATOM    576  OE1 GLN B 302      43.101 138.507  47.208  1.00  0.00           O  
ATOM    577  NE2 GLN B 302      45.250 138.854  47.794  1.00  0.00           N  
ATOM    578  N   GLY B 303      48.020 135.926  43.162  1.00  0.00           N  
ATOM    579  CA  GLY B 303      48.157 135.945  41.718  1.00  0.00           C  
ATOM    580  C   GLY B 303      48.683 137.235  41.115  1.00  0.00           C  
ATOM    581  O   GLY B 303      48.771 137.355  39.893  1.00  0.00           O  
ATOM    582  N   TYR B 304      49.040 138.195  41.963  1.00  0.00           N  
ATOM    583  CA  TYR B 304      49.551 139.480  41.502  1.00  0.00           C  
ATOM    584  C   TYR B 304      51.060 139.466  41.247  1.00  0.00           C  
ATOM    585  O   TYR B 304      51.827 138.849  41.982  1.00  0.00           O  
ATOM    586  CB  TYR B 304      49.201 140.575  42.503  1.00  0.00           C  
ATOM    587  CG  TYR B 304      47.724 140.673  42.836  1.00  0.00           C  
ATOM    588  CD1 TYR B 304      47.208 140.085  43.992  1.00  0.00           C  
ATOM    589  CD2 TYR B 304      46.850 141.395  42.023  1.00  0.00           C  
ATOM    590  CE1 TYR B 304      45.860 140.222  44.337  1.00  0.00           C  
ATOM    591  CE2 TYR B 304      45.495 141.538  42.361  1.00  0.00           C  
ATOM    592  CZ  TYR B 304      45.009 140.951  43.521  1.00  0.00           C  
ATOM    593  OH  TYR B 304      43.681 141.100  43.871  1.00  0.00           O  
ATOM    594  N   ASN B 305      51.459 140.185  40.202  1.00  0.00           N  
ATOM    595  CA  ASN B 305      52.852 140.331  39.741  1.00  0.00           C  
ATOM    596  C   ASN B 305      53.790 141.118  40.702  1.00  0.00           C  
ATOM    597  O   ASN B 305      54.817 141.642  40.283  1.00  0.00           O  
ATOM    598  CB  ASN B 305      52.860 141.020  38.368  1.00  0.00           C  
ATOM    599  CG  ASN B 305      54.146 140.768  37.579  1.00  0.00           C  
ATOM    600  OD1 ASN B 305      55.232 140.622  38.149  1.00  0.00           O  
ATOM    601  ND2 ASN B 305      54.023 140.735  36.254  1.00  0.00           N  
ATOM    602  N   VAL B 306      53.416 141.204  41.974  1.00  0.00           N  
ATOM    603  CA  VAL B 306      54.162 141.891  43.042  1.00  0.00           C  
ATOM    604  C   VAL B 306      55.629 142.372  42.921  1.00  0.00           C  
ATOM    605  O   VAL B 306      56.534 141.604  42.542  1.00  0.00           O  
ATOM    606  CB  VAL B 306      54.096 141.023  44.323  1.00  0.00           C  
ATOM    607  CG1 VAL B 306      54.538 139.609  43.997  1.00  0.00           C  
ATOM    608  CG2 VAL B 306      54.993 141.587  45.407  1.00  0.00           C  
ATOM    609  N   LEU B 307      55.861 143.640  43.302  1.00  0.00           N  
ATOM    610  CA  LEU B 307      57.216 144.238  43.328  1.00  0.00           C  
ATOM    611  C   LEU B 307      57.435 144.884  44.706  1.00  0.00           C  
ATOM    612  O   LEU B 307      56.807 145.882  45.032  1.00  0.00           O  
ATOM    613  CB  LEU B 307      57.414 145.305  42.244  1.00  0.00           C  
ATOM    614  CG  LEU B 307      58.764 146.039  42.387  1.00  0.00           C  
ATOM    615  CD1 LEU B 307      59.915 145.050  42.455  1.00  0.00           C  
ATOM    616  CD2 LEU B 307      58.962 146.980  41.228  1.00  0.00           C  
ATOM    617  N   PHE B 308      58.327 144.310  45.503  1.00  0.00           N  
ATOM    618  CA  PHE B 308      58.573 144.810  46.847  1.00  0.00           C  
ATOM    619  C   PHE B 308      60.075 144.843  47.111  1.00  0.00           C  
ATOM    620  O   PHE B 308      60.660 143.849  47.546  1.00  0.00           O  
ATOM    621  CB  PHE B 308      57.860 143.865  47.824  1.00  0.00           C  
ATOM    622  CG  PHE B 308      58.088 144.171  49.272  1.00  0.00           C  
ATOM    623  CD1 PHE B 308      57.597 145.337  49.841  1.00  0.00           C  
ATOM    624  CD2 PHE B 308      58.778 143.271  50.080  1.00  0.00           C  
ATOM    625  CE1 PHE B 308      57.790 145.601  51.201  1.00  0.00           C  
ATOM    626  CE2 PHE B 308      58.977 143.526  51.438  1.00  0.00           C  
ATOM    627  CZ  PHE B 308      58.482 144.693  52.000  1.00  0.00           C  
ATOM    628  N   PRO B 309      60.720 145.995  46.834  1.00  0.00           N  
ATOM    629  CA  PRO B 309      62.157 146.206  47.018  1.00  0.00           C  
ATOM    630  C   PRO B 309      62.515 146.789  48.366  1.00  0.00           C  
ATOM    631  O   PRO B 309      61.661 146.978  49.226  1.00  0.00           O  
ATOM    632  CB  PRO B 309      62.498 147.150  45.882  1.00  0.00           C  
ATOM    633  CG  PRO B 309      61.282 148.032  45.846  1.00  0.00           C  
ATOM    634  CD  PRO B 309      60.137 147.060  45.995  1.00  0.00           C  
ATOM    635  N   MET B 310      63.795 147.096  48.517  1.00  0.00           N  
ATOM    636  CA  MET B 310      64.323 147.659  49.744  1.00  0.00           C  
ATOM    637  C   MET B 310      65.707 148.250  49.473  1.00  0.00           C  
ATOM    638  O   MET B 310      66.468 147.706  48.672  1.00  0.00           O  
ATOM    639  CB  MET B 310      64.421 146.576  50.819  1.00  0.00           C  
ATOM    640  CG  MET B 310      64.849 147.087  52.180  1.00  0.00           C  
ATOM    641  SD  MET B 310      63.812 148.466  52.697  1.00  0.00           S  
ATOM    642  CE  MET B 310      62.412 147.617  53.375  1.00  0.00           C  
ATOM    643  N   ALA B 311      66.022 149.362  50.136  1.00  0.00           N  
ATOM    644  CA  ALA B 311      67.315 150.028  49.984  1.00  0.00           C  
ATOM    645  C   ALA B 311      67.717 150.601  51.333  1.00  0.00           C  
ATOM    646  O   ALA B 311      67.057 150.339  52.335  1.00  0.00           O  
ATOM    647  CB  ALA B 311      67.225 151.129  48.951  1.00  0.00           C  
ATOM    648  N   TRP B 312      68.787 151.386  51.367  1.00  0.00           N  
ATOM    649  CA  TRP B 312      69.232 151.969  52.632  1.00  0.00           C  
ATOM    650  C   TRP B 312      69.293 153.495  52.587  1.00  0.00           C  
ATOM    651  O   TRP B 312      69.715 154.086  51.588  1.00  0.00           O  
ATOM    652  CB  TRP B 312      70.587 151.365  53.004  1.00  0.00           C  
ATOM    653  CG  TRP B 312      70.605 149.912  52.691  1.00  0.00           C  
ATOM    654  CD1 TRP B 312      71.430 149.274  51.813  1.00  0.00           C  
ATOM    655  CD2 TRP B 312      69.655 148.933  53.134  1.00  0.00           C  
ATOM    656  NE1 TRP B 312      71.048 147.959  51.670  1.00  0.00           N  
ATOM    657  CE2 TRP B 312      69.960 147.724  52.470  1.00  0.00           C  
ATOM    658  CE3 TRP B 312      68.569 148.962  54.024  1.00  0.00           C  
ATOM    659  CZ2 TRP B 312      69.215 146.551  52.665  1.00  0.00           C  
ATOM    660  CZ3 TRP B 312      67.826 147.796  54.217  1.00  0.00           C  
ATOM    661  CH2 TRP B 312      68.154 146.609  53.539  1.00  0.00           C  
ATOM    662  N   HIS B 313      68.845 154.122  53.672  1.00  0.00           N  
ATOM    663  CA  HIS B 313      68.835 155.573  53.782  1.00  0.00           C  
ATOM    664  C   HIS B 313      69.954 155.978  54.716  1.00  0.00           C  
ATOM    665  O   HIS B 313      70.002 155.521  55.857  1.00  0.00           O  
ATOM    666  CB  HIS B 313      67.496 156.009  54.381  1.00  0.00           C  
ATOM    667  CG  HIS B 313      67.262 157.488  54.366  1.00  0.00           C  
ATOM    668  ND1 HIS B 313      66.686 158.157  55.425  1.00  0.00           N  
ATOM    669  CD2 HIS B 313      67.465 158.416  53.401  1.00  0.00           C  
ATOM    670  CE1 HIS B 313      66.543 159.433  55.113  1.00  0.00           C  
ATOM    671  NE2 HIS B 313      67.007 159.617  53.890  1.00  0.00           N  
ATOM    672  N   ILE B 314      70.850 156.832  54.228  1.00  0.00           N  
ATOM    673  CA  ILE B 314      71.975 157.324  55.017  1.00  0.00           C  
ATOM    674  C   ILE B 314      72.139 158.851  55.020  1.00  0.00           C  
ATOM    675  O   ILE B 314      72.763 159.393  55.932  1.00  0.00           O  
ATOM    676  CB  ILE B 314      73.295 156.650  54.583  1.00  0.00           C  
ATOM    677  CG1 ILE B 314      73.281 156.370  53.078  1.00  0.00           C  
ATOM    678  CG2 ILE B 314      73.484 155.370  55.369  1.00  0.00           C  
ATOM    679  CD1 ILE B 314      74.536 155.681  52.567  1.00  0.00           C  
ATOM    680  N   THR B 315      71.584 159.538  54.016  1.00  0.00           N  
ATOM    681  CA  THR B 315      71.666 161.007  53.933  1.00  0.00           C  
ATOM    682  C   THR B 315      71.273 161.607  55.288  1.00  0.00           C  
ATOM    683  O   THR B 315      70.103 161.594  55.659  1.00  0.00           O  
ATOM    684  CB  THR B 315      70.712 161.566  52.832  1.00  0.00           C  
ATOM    685  OG1 THR B 315      69.399 161.017  53.005  1.00  0.00           O  
ATOM    686  CG2 THR B 315      71.215 161.214  51.438  1.00  0.00           C  
ATOM    687  N   GLY B 316      72.242 162.129  56.032  1.00  0.00           N  
ATOM    688  CA  GLY B 316      71.911 162.690  57.329  1.00  0.00           C  
ATOM    689  C   GLY B 316      73.072 163.240  58.132  1.00  0.00           C  
ATOM    690  O   GLY B 316      74.128 163.548  57.584  1.00  0.00           O  
ATOM    691  N   SER B 317      72.871 163.344  59.444  1.00  0.00           N  
ATOM    692  CA  SER B 317      73.874 163.893  60.356  1.00  0.00           C  
ATOM    693  C   SER B 317      74.142 163.125  61.664  1.00  0.00           C  
ATOM    694  O   SER B 317      75.180 163.322  62.303  1.00  0.00           O  
ATOM    695  CB  SER B 317      73.511 165.345  60.690  1.00  0.00           C  
ATOM    696  OG  SER B 317      72.218 165.439  61.268  1.00  0.00           O  
ATOM    697  N   PRO B 318      73.207 162.264  62.100  1.00  0.00           N  
ATOM    698  CA  PRO B 318      73.480 161.543  63.344  1.00  0.00           C  
ATOM    699  C   PRO B 318      74.754 160.722  63.232  1.00  0.00           C  
ATOM    700  O   PRO B 318      75.694 160.917  64.008  1.00  0.00           O  
ATOM    701  CB  PRO B 318      72.243 160.666  63.512  1.00  0.00           C  
ATOM    702  CG  PRO B 318      71.168 161.478  62.882  1.00  0.00           C  
ATOM    703  CD  PRO B 318      71.845 161.969  61.623  1.00  0.00           C  
ATOM    704  N   ILE B 334      74.773 159.813  62.255  1.00  0.00           N  
ATOM    705  CA  ILE B 334      75.919 158.935  62.016  1.00  0.00           C  
ATOM    706  C   ILE B 334      77.196 159.735  62.192  1.00  0.00           C  
ATOM    707  O   ILE B 334      78.022 159.426  63.055  1.00  0.00           O  
ATOM    708  CB  ILE B 334      75.959 158.412  60.578  1.00  0.00           C  
ATOM    709  CG1 ILE B 334      74.647 157.726  60.227  1.00  0.00           C  
ATOM    710  CG2 ILE B 334      77.128 157.453  60.416  1.00  0.00           C  
ATOM    711  CD1 ILE B 334      74.523 157.404  58.760  1.00  0.00           C  
ATOM    712  N   VAL B 336      77.334 160.779  61.383  1.00  0.00           N  
ATOM    713  CA  VAL B 336      78.489 161.653  61.432  1.00  0.00           C  
ATOM    714  C   VAL B 336      78.812 161.997  62.879  1.00  0.00           C  
ATOM    715  O   VAL B 336      79.825 161.547  63.411  1.00  0.00           O  
ATOM    716  CB  VAL B 336      78.261 162.935  60.637  1.00  0.00           C  
ATOM    717  CG1 VAL B 336      79.555 163.726  60.566  1.00  0.00           C  
ATOM    718  CG2 VAL B 336      77.779 162.594  59.243  1.00  0.00           C  
ATOM    719  N   GLY B 340      77.948 162.778  63.518  1.00  0.00           N  
ATOM    720  CA  GLY B 340      78.185 163.147  64.903  1.00  0.00           C  
ATOM    721  C   GLY B 340      78.588 161.969  65.776  1.00  0.00           C  
ATOM    722  O   GLY B 340      79.480 162.075  66.618  1.00  0.00           O  
ATOM    723  N   ILE B 341      77.926 160.838  65.574  1.00  0.00           N  
ATOM    724  CA  ILE B 341      78.216 159.641  66.346  1.00  0.00           C  
ATOM    725  C   ILE B 341      79.690 159.285  66.228  1.00  0.00           C  
ATOM    726  O   ILE B 341      80.364 159.021  67.227  1.00  0.00           O  
ATOM    727  CB  ILE B 341      77.368 158.460  65.864  1.00  0.00           C  
ATOM    728  CG1 ILE B 341      75.891 158.865  65.805  1.00  0.00           C  
ATOM    729  CG2 ILE B 341      77.559 157.282  66.789  1.00  0.00           C  
ATOM    730  CD1 ILE B 341      75.343 159.487  67.083  1.00  0.00           C  
ATOM    731  N   ALA B 342      80.180 159.283  64.992  1.00  0.00           N  
ATOM    732  CA  ALA B 342      81.572 158.978  64.709  1.00  0.00           C  
ATOM    733  C   ALA B 342      82.450 159.767  65.673  1.00  0.00           C  
ATOM    734  O   ALA B 342      83.077 159.190  66.554  1.00  0.00           O  
ATOM    735  CB  ALA B 342      81.900 159.340  63.271  1.00  0.00           C  
ATOM    736  N   GLU B 343      82.478 161.089  65.517  1.00  0.00           N  
ATOM    737  CA  GLU B 343      83.279 161.946  66.389  1.00  0.00           C  
ATOM    738  C   GLU B 343      83.154 161.528  67.848  1.00  0.00           C  
ATOM    739  O   GLU B 343      84.152 161.419  68.556  1.00  0.00           O  
ATOM    740  CB  GLU B 343      82.850 163.417  66.256  1.00  0.00           C  
ATOM    741  CG  GLU B 343      83.545 164.225  65.152  1.00  0.00           C  
ATOM    742  CD  GLU B 343      83.258 163.715  63.744  1.00  0.00           C  
ATOM    743  OE1 GLU B 343      82.077 163.451  63.427  1.00  0.00           O  
ATOM    744  OE2 GLU B 343      84.215 163.592  62.947  1.00  0.00           O  
ATOM    745  N   ARG B 344      81.924 161.285  68.292  1.00  0.00           N  
ATOM    746  CA  ARG B 344      81.684 160.898  69.675  1.00  0.00           C  
ATOM    747  C   ARG B 344      82.441 159.654  70.149  1.00  0.00           C  
ATOM    748  O   ARG B 344      82.969 159.643  71.261  1.00  0.00           O  
ATOM    749  CB  ARG B 344      80.187 160.718  69.904  1.00  0.00           C  
ATOM    750  CG  ARG B 344      79.377 161.907  69.453  1.00  0.00           C  
ATOM    751  CD  ARG B 344      77.959 161.833  69.945  1.00  0.00           C  
ATOM    752  NE  ARG B 344      77.076 162.662  69.133  1.00  0.00           N  
ATOM    753  CZ  ARG B 344      75.774 162.813  69.361  1.00  0.00           C  
ATOM    754  NH1 ARG B 344      75.203 162.191  70.386  1.00  0.00           N  
ATOM    755  NH2 ARG B 344      75.039 163.572  68.557  1.00  0.00           N  
ATOM    756  N   ILE B 345      82.497 158.608  69.328  1.00  0.00           N  
ATOM    757  CA  ILE B 345      83.234 157.410  69.727  1.00  0.00           C  
ATOM    758  C   ILE B 345      84.715 157.739  69.632  1.00  0.00           C  
ATOM    759  O   ILE B 345      85.547 157.167  70.337  1.00  0.00           O  
ATOM    760  CB  ILE B 345      82.864 156.176  68.844  1.00  0.00           C  
ATOM    761  CG1 ILE B 345      82.886 156.529  67.360  1.00  0.00           C  
ATOM    762  CG2 ILE B 345      81.492 155.673  69.218  1.00  0.00           C  
ATOM    763  CD1 ILE B 345      84.252 156.503  66.755  1.00  0.00           C  
ATOM    764  N   LYS B 346      85.033 158.678  68.748  1.00  0.00           N  
ATOM    765  CA  LYS B 346      86.404 159.115  68.563  1.00  0.00           C  
ATOM    766  C   LYS B 346      86.849 159.664  69.906  1.00  0.00           C  
ATOM    767  O   LYS B 346      87.774 159.146  70.529  1.00  0.00           O  
ATOM    768  CB  LYS B 346      86.461 160.207  67.486  1.00  0.00           C  
ATOM    769  CG  LYS B 346      87.824 160.874  67.305  1.00  0.00           C  
ATOM    770  CD  LYS B 346      87.784 161.939  66.203  1.00  0.00           C  
ATOM    771  CE  LYS B 346      89.149 162.602  65.984  1.00  0.00           C  
ATOM    772  NZ  LYS B 346      90.226 161.654  65.557  1.00  0.00           N  
ATOM    773  N   ASN B 347      86.158 160.707  70.356  1.00  0.00           N  
ATOM    774  CA  ASN B 347      86.451 161.341  71.632  1.00  0.00           C  
ATOM    775  C   ASN B 347      86.340 160.283  72.724  1.00  0.00           C  
ATOM    776  O   ASN B 347      86.489 160.575  73.909  1.00  0.00           O  
ATOM    777  CB  ASN B 347      85.440 162.464  71.826  1.00  0.00           C  
ATOM    778  CG  ASN B 347      85.173 163.218  70.527  1.00  0.00           C  
ATOM    779  OD1 ASN B 347      84.034 163.590  70.227  1.00  0.00           O  
ATOM    780  ND2 ASN B 347      86.232 163.439  69.745  1.00  0.00           N  
ATOM    781  N   ARG B 348      86.079 159.051  72.295  1.00  0.00           N  
ATOM    782  CA  ARG B 348      85.941 157.906  73.184  1.00  0.00           C  
ATOM    783  C   ARG B 348      84.892 158.248  74.234  1.00  0.00           C  
ATOM    784  O   ARG B 348      85.167 158.279  75.435  1.00  0.00           O  
ATOM    785  CB  ARG B 348      87.278 157.608  73.857  1.00  0.00           C  
ATOM    786  CG  ARG B 348      87.588 156.133  73.960  1.00  0.00           C  
ATOM    787  CD  ARG B 348      88.863 155.813  73.210  1.00  0.00           C  
ATOM    788  NE  ARG B 348      88.795 156.231  71.813  1.00  0.00           N  
ATOM    789  CZ  ARG B 348      88.065 155.626  70.881  1.00  0.00           C  
ATOM    790  NH1 ARG B 348      87.331 154.562  71.191  1.00  0.00           N  
ATOM    791  NH2 ARG B 348      88.074 156.084  69.635  1.00  0.00           N  
ATOM    792  N   ASP B 386      83.681 158.508  73.747  1.00  0.00           N  
ATOM    793  CA  ASP B 386      82.551 158.879  74.590  1.00  0.00           C  
ATOM    794  C   ASP B 386      82.001 157.704  75.390  1.00  0.00           C  
ATOM    795  O   ASP B 386      81.553 156.714  74.821  1.00  0.00           O  
ATOM    796  CB  ASP B 386      81.396 159.446  73.755  1.00  0.00           C  
ATOM    797  CG  ASP B 386      80.270 160.022  74.621  1.00  0.00           C  
ATOM    798  OD1 ASP B 386      79.120 160.144  74.139  1.00  0.00           O  
ATOM    799  OD2 ASP B 386      80.544 160.370  75.788  1.00  0.00           O  
ATOM    800  N   PRO B 387      82.009 157.814  76.727  1.00  0.00           N  
ATOM    801  CA  PRO B 387      81.501 156.735  77.571  1.00  0.00           C  
ATOM    802  C   PRO B 387      80.101 156.240  77.216  1.00  0.00           C  
ATOM    803  O   PRO B 387      79.903 155.036  77.047  1.00  0.00           O  
ATOM    804  CB  PRO B 387      81.595 157.312  78.987  1.00  0.00           C  
ATOM    805  CG  PRO B 387      81.515 158.768  78.777  1.00  0.00           C  
ATOM    806  CD  PRO B 387      82.383 158.971  77.556  1.00  0.00           C  
ATOM    807  N   LYS B 388      79.131 157.143  77.086  1.00  0.00           N  
ATOM    808  CA  LYS B 388      77.767 156.704  76.779  1.00  0.00           C  
ATOM    809  C   LYS B 388      77.585 156.177  75.362  1.00  0.00           C  
ATOM    810  O   LYS B 388      77.053 155.090  75.172  1.00  0.00           O  
ATOM    811  CB  LYS B 388      76.748 157.819  77.021  1.00  0.00           C  
ATOM    812  CG  LYS B 388      75.336 157.440  76.592  1.00  0.00           C  
ATOM    813  CD  LYS B 388      74.408 158.636  76.625  1.00  0.00           C  
ATOM    814  CE  LYS B 388      73.058 158.307  76.013  1.00  0.00           C  
ATOM    815  NZ  LYS B 388      72.188 159.514  75.888  1.00  0.00           N  
ATOM    816  N   THR B 389      78.022 156.927  74.362  1.00  0.00           N  
ATOM    817  CA  THR B 389      77.844 156.459  72.997  1.00  0.00           C  
ATOM    818  C   THR B 389      78.510 155.104  72.753  1.00  0.00           C  
ATOM    819  O   THR B 389      77.964 154.265  72.031  1.00  0.00           O  
ATOM    820  CB  THR B 389      78.367 157.494  71.983  1.00  0.00           C  
ATOM    821  OG1 THR B 389      77.810 158.778  72.291  1.00  0.00           O  
ATOM    822  CG2 THR B 389      77.942 157.116  70.570  1.00  0.00           C  
ATOM    823  N   ILE B 390      79.675 154.875  73.356  1.00  0.00           N  
ATOM    824  CA  ILE B 390      80.358 153.597  73.159  1.00  0.00           C  
ATOM    825  C   ILE B 390      79.602 152.486  73.876  1.00  0.00           C  
ATOM    826  O   ILE B 390      79.604 151.338  73.436  1.00  0.00           O  
ATOM    827  CB  ILE B 390      81.823 153.560  73.661  1.00  0.00           C  
ATOM    828  CG1 ILE B 390      81.854 153.604  75.180  1.00  0.00           C  
ATOM    829  CG2 ILE B 390      82.630 154.683  73.036  1.00  0.00           C  
ATOM    830  CD1 ILE B 390      83.244 153.453  75.736  1.00  0.00           C  
ATOM    831  N   TRP B 391      78.956 152.830  74.984  1.00  0.00           N  
ATOM    832  CA  TRP B 391      78.179 151.859  75.738  1.00  0.00           C  
ATOM    833  C   TRP B 391      76.949 151.475  74.909  1.00  0.00           C  
ATOM    834  O   TRP B 391      76.438 150.363  75.001  1.00  0.00           O  
ATOM    835  CB  TRP B 391      77.743 152.496  77.065  1.00  0.00           C  
ATOM    836  CG  TRP B 391      76.732 151.704  77.866  1.00  0.00           C  
ATOM    837  CD1 TRP B 391      76.998 150.792  78.845  1.00  0.00           C  
ATOM    838  CD2 TRP B 391      75.297 151.760  77.755  1.00  0.00           C  
ATOM    839  NE1 TRP B 391      75.824 150.281  79.351  1.00  0.00           N  
ATOM    840  CE2 TRP B 391      74.768 150.859  78.700  1.00  0.00           C  
ATOM    841  CE3 TRP B 391      74.413 152.483  76.950  1.00  0.00           C  
ATOM    842  CZ2 TRP B 391      73.396 150.663  78.861  1.00  0.00           C  
ATOM    843  CZ3 TRP B 391      73.046 152.283  77.115  1.00  0.00           C  
ATOM    844  CH2 TRP B 391      72.555 151.381  78.062  1.00  0.00           C  
ATOM    845  N   ILE B 392      76.487 152.415  74.093  1.00  0.00           N  
ATOM    846  CA  ILE B 392      75.318 152.210  73.251  1.00  0.00           C  
ATOM    847  C   ILE B 392      75.624 151.294  72.074  1.00  0.00           C  
ATOM    848  O   ILE B 392      74.721 150.737  71.457  1.00  0.00           O  
ATOM    849  CB  ILE B 392      74.744 153.555  72.756  1.00  0.00           C  
ATOM    850  CG1 ILE B 392      74.384 154.433  73.958  1.00  0.00           C  
ATOM    851  CG2 ILE B 392      73.484 153.321  71.939  1.00  0.00           C  
ATOM    852  CD1 ILE B 392      73.978 155.850  73.595  1.00  0.00           C  
ATOM    853  N   TYR B 393      76.900 151.130  71.761  1.00  0.00           N  
ATOM    854  CA  TYR B 393      77.278 150.274  70.650  1.00  0.00           C  
ATOM    855  C   TYR B 393      78.001 149.034  71.115  1.00  0.00           C  
ATOM    856  O   TYR B 393      78.056 148.037  70.403  1.00  0.00           O  
ATOM    857  CB  TYR B 393      78.106 151.054  69.633  1.00  0.00           C  
ATOM    858  CG  TYR B 393      77.245 151.897  68.719  1.00  0.00           C  
ATOM    859  CD1 TYR B 393      76.839 151.418  67.473  1.00  0.00           C  
ATOM    860  CD2 TYR B 393      76.806 153.157  69.117  1.00  0.00           C  
ATOM    861  CE1 TYR B 393      76.020 152.171  66.649  1.00  0.00           C  
ATOM    862  CE2 TYR B 393      75.987 153.919  68.305  1.00  0.00           C  
ATOM    863  CZ  TYR B 393      75.597 153.422  67.071  1.00  0.00           C  
ATOM    864  OH  TYR B 393      74.785 154.187  66.262  1.00  0.00           O  
ATOM    865  N   ARG B 394      78.543 149.094  72.323  1.00  0.00           N  
ATOM    866  CA  ARG B 394      79.282 147.968  72.864  1.00  0.00           C  
ATOM    867  C   ARG B 394      78.384 147.012  73.631  1.00  0.00           C  
ATOM    868  O   ARG B 394      78.660 145.821  73.700  1.00  0.00           O  
ATOM    869  CB  ARG B 394      80.385 148.498  73.787  1.00  0.00           C  
ATOM    870  CG  ARG B 394      81.093 147.455  74.621  1.00  0.00           C  
ATOM    871  CD  ARG B 394      82.282 148.067  75.366  1.00  0.00           C  
ATOM    872  NE  ARG B 394      81.910 148.993  76.439  1.00  0.00           N  
ATOM    873  CZ  ARG B 394      81.284 148.647  77.566  1.00  0.00           C  
ATOM    874  NH1 ARG B 394      80.942 147.381  77.788  1.00  0.00           N  
ATOM    875  NH2 ARG B 394      81.013 149.567  78.489  1.00  0.00           N  
ATOM    876  N   ASP B 395      77.297 147.529  74.188  1.00  0.00           N  
ATOM    877  CA  ASP B 395      76.382 146.704  74.965  1.00  0.00           C  
ATOM    878  C   ASP B 395      74.987 146.602  74.379  1.00  0.00           C  
ATOM    879  O   ASP B 395      74.404 145.524  74.339  1.00  0.00           O  
ATOM    880  CB  ASP B 395      76.259 147.255  76.390  1.00  0.00           C  
ATOM    881  CG  ASP B 395      77.556 147.167  77.172  1.00  0.00           C  
ATOM    882  OD1 ASP B 395      78.639 147.205  76.541  1.00  0.00           O  
ATOM    883  OD2 ASP B 395      77.489 147.077  78.421  1.00  0.00           O  
ATOM    884  N   VAL B 396      74.437 147.726  73.938  1.00  0.00           N  
ATOM    885  CA  VAL B 396      73.094 147.706  73.384  1.00  0.00           C  
ATOM    886  C   VAL B 396      73.073 147.138  71.981  1.00  0.00           C  
ATOM    887  O   VAL B 396      72.449 146.112  71.743  1.00  0.00           O  
ATOM    888  CB  VAL B 396      72.450 149.107  73.387  1.00  0.00           C  
ATOM    889  CG1 VAL B 396      71.193 149.094  72.546  1.00  0.00           C  
ATOM    890  CG2 VAL B 396      72.108 149.514  74.807  1.00  0.00           C  
ATOM    891  N   TYR B 397      73.749 147.796  71.049  1.00  0.00           N  
ATOM    892  CA  TYR B 397      73.768 147.301  69.682  1.00  0.00           C  
ATOM    893  C   TYR B 397      74.830 146.220  69.497  1.00  0.00           C  
ATOM    894  O   TYR B 397      75.011 145.689  68.397  1.00  0.00           O  
ATOM    895  CB  TYR B 397      73.976 148.476  68.709  1.00  0.00           C  
ATOM    896  CG  TYR B 397      72.717 149.301  68.482  1.00  0.00           C  
ATOM    897  CD1 TYR B 397      71.585 148.729  67.899  1.00  0.00           C  
ATOM    898  CD2 TYR B 397      72.646 150.640  68.877  1.00  0.00           C  
ATOM    899  CE1 TYR B 397      70.409 149.467  67.714  1.00  0.00           C  
ATOM    900  CE2 TYR B 397      71.469 151.390  68.697  1.00  0.00           C  
ATOM    901  CZ  TYR B 397      70.354 150.795  68.115  1.00  0.00           C  
ATOM    902  OH  TYR B 397      69.188 151.512  67.930  1.00  0.00           O  
ATOM    903  N   LYS B 398      75.511 145.895  70.596  1.00  0.00           N  
ATOM    904  CA  LYS B 398      76.549 144.870  70.623  1.00  0.00           C  
ATOM    905  C   LYS B 398      77.415 144.844  69.371  1.00  0.00           C  
ATOM    906  O   LYS B 398      77.035 144.285  68.340  1.00  0.00           O  
ATOM    907  CB  LYS B 398      75.909 143.490  70.813  1.00  0.00           C  
ATOM    908  CG  LYS B 398      75.132 143.300  72.120  1.00  0.00           C  
ATOM    909  CD  LYS B 398      74.325 142.003  72.098  1.00  0.00           C  
ATOM    910  CE  LYS B 398      73.461 141.833  73.339  1.00  0.00           C  
ATOM    911  NZ  LYS B 398      72.628 140.595  73.247  1.00  0.00           N  
ATOM    912  N   VAL B 399      78.588 145.454  69.476  1.00  0.00           N  
ATOM    913  CA  VAL B 399      79.533 145.502  68.372  1.00  0.00           C  
ATOM    914  C   VAL B 399      80.871 145.025  68.911  1.00  0.00           C  
ATOM    915  O   VAL B 399      81.296 145.447  69.987  1.00  0.00           O  
ATOM    916  CB  VAL B 399      79.689 146.927  67.813  1.00  0.00           C  
ATOM    917  CG1 VAL B 399      80.464 146.870  66.514  1.00  0.00           C  
ATOM    918  CG2 VAL B 399      78.322 147.570  67.589  1.00  0.00           C  
ATOM    919  N   PRO B 400      81.549 144.130  68.172  1.00  0.00           N  
ATOM    920  CA  PRO B 400      82.846 143.586  68.579  1.00  0.00           C  
ATOM    921  C   PRO B 400      83.766 144.687  69.065  1.00  0.00           C  
ATOM    922  O   PRO B 400      84.247 145.493  68.269  1.00  0.00           O  
ATOM    923  CB  PRO B 400      83.352 142.915  67.310  1.00  0.00           C  
ATOM    924  CG  PRO B 400      82.090 142.398  66.704  1.00  0.00           C  
ATOM    925  CD  PRO B 400      81.146 143.578  66.865  1.00  0.00           C  
ATOM    926  N   GLU B 401      83.992 144.714  70.377  1.00  0.00           N  
ATOM    927  CA  GLU B 401      84.846 145.707  71.018  1.00  0.00           C  
ATOM    928  C   GLU B 401      85.843 146.306  70.036  1.00  0.00           C  
ATOM    929  O   GLU B 401      86.075 147.513  70.031  1.00  0.00           O  
ATOM    930  CB  GLU B 401      85.607 145.091  72.185  1.00  0.00           C  
ATOM    931  CG  GLU B 401      86.109 146.117  73.189  1.00  0.00           C  
ATOM    932  CD  GLU B 401      84.968 146.862  73.849  1.00  0.00           C  
ATOM    933  OE1 GLU B 401      83.885 146.254  73.994  1.00  0.00           O  
ATOM    934  OE2 GLU B 401      85.152 148.039  74.230  1.00  0.00           O  
ATOM    935  N   GLU B 402      86.415 145.448  69.199  1.00  0.00           N  
ATOM    936  CA  GLU B 402      87.378 145.854  68.184  1.00  0.00           C  
ATOM    937  C   GLU B 402      86.719 146.765  67.142  1.00  0.00           C  
ATOM    938  O   GLU B 402      86.903 147.986  67.160  1.00  0.00           O  
ATOM    939  CB  GLU B 402      87.921 144.607  67.488  1.00  0.00           C  
ATOM    940  CG  GLU B 402      89.160 144.846  66.668  1.00  0.00           C  
ATOM    941  CD  GLU B 402      90.337 145.222  67.534  1.00  0.00           C  
ATOM    942  OE1 GLU B 402      90.243 146.248  68.242  1.00  0.00           O  
ATOM    943  OE2 GLU B 402      91.350 144.488  67.510  1.00  0.00           O  
ATOM    944  N   ILE B 403      85.951 146.158  66.240  1.00  0.00           N  
ATOM    945  CA  ILE B 403      85.253 146.869  65.164  1.00  0.00           C  
ATOM    946  C   ILE B 403      84.756 148.256  65.546  1.00  0.00           C  
ATOM    947  O   ILE B 403      84.828 149.197  64.754  1.00  0.00           O  
ATOM    948  CB  ILE B 403      84.062 146.046  64.614  1.00  0.00           C  
ATOM    949  CG1 ILE B 403      84.567 144.689  64.104  1.00  0.00           C  
ATOM    950  CG2 ILE B 403      83.370 146.813  63.479  1.00  0.00           C  
ATOM    951  CD1 ILE B 403      83.461 143.736  63.648  1.00  0.00           C  
ATOM    952  N   LEU B 404      84.236 148.369  66.759  1.00  0.00           N  
ATOM    953  CA  LEU B 404      83.708 149.627  67.242  1.00  0.00           C  
ATOM    954  C   LEU B 404      84.650 150.756  66.887  1.00  0.00           C  
ATOM    955  O   LEU B 404      84.334 151.613  66.063  1.00  0.00           O  
ATOM    956  CB  LEU B 404      83.530 149.587  68.757  1.00  0.00           C  
ATOM    957  CG  LEU B 404      83.026 150.893  69.385  1.00  0.00           C  
ATOM    958  CD1 LEU B 404      81.603 151.190  68.928  1.00  0.00           C  
ATOM    959  CD2 LEU B 404      83.078 150.779  70.898  1.00  0.00           C  
ATOM    960  N   TRP B 405      85.817 150.733  67.519  1.00  0.00           N  
ATOM    961  CA  TRP B 405      86.847 151.745  67.339  1.00  0.00           C  
ATOM    962  C   TRP B 405      87.038 152.259  65.909  1.00  0.00           C  
ATOM    963  O   TRP B 405      87.437 153.404  65.710  1.00  0.00           O  
ATOM    964  CB  TRP B 405      88.184 151.203  67.864  1.00  0.00           C  
ATOM    965  CG  TRP B 405      88.205 150.904  69.346  1.00  0.00           C  
ATOM    966  CD1 TRP B 405      87.310 150.146  70.045  1.00  0.00           C  
ATOM    967  CD2 TRP B 405      89.188 151.340  70.297  1.00  0.00           C  
ATOM    968  NE1 TRP B 405      87.672 150.081  71.370  1.00  0.00           N  
ATOM    969  CE2 TRP B 405      88.821 150.804  71.553  1.00  0.00           C  
ATOM    970  CE3 TRP B 405      90.346 152.135  70.210  1.00  0.00           C  
ATOM    971  CZ2 TRP B 405      89.569 151.034  72.716  1.00  0.00           C  
ATOM    972  CZ3 TRP B 405      91.094 152.366  71.369  1.00  0.00           C  
ATOM    973  CH2 TRP B 405      90.699 151.815  72.605  1.00  0.00           C  
ATOM    974  N   THR B 406      86.738 151.427  64.919  1.00  0.00           N  
ATOM    975  CA  THR B 406      86.884 151.825  63.523  1.00  0.00           C  
ATOM    976  C   THR B 406      85.745 152.744  63.106  1.00  0.00           C  
ATOM    977  O   THR B 406      85.590 153.053  61.926  1.00  0.00           O  
ATOM    978  CB  THR B 406      86.862 150.608  62.609  1.00  0.00           C  
ATOM    979  OG1 THR B 406      85.503 150.230  62.365  1.00  0.00           O  
ATOM    980  CG2 THR B 406      87.593 149.444  63.270  1.00  0.00           C  
ATOM    981  N   PHE B 407      84.952 153.179  64.080  1.00  0.00           N  
ATOM    982  CA  PHE B 407      83.812 154.044  63.804  1.00  0.00           C  
ATOM    983  C   PHE B 407      84.120 155.531  63.620  1.00  0.00           C  
ATOM    984  O   PHE B 407      83.262 156.273  63.139  1.00  0.00           O  
ATOM    985  CB  PHE B 407      82.730 153.858  64.879  1.00  0.00           C  
ATOM    986  CG  PHE B 407      81.959 152.553  64.762  1.00  0.00           C  
ATOM    987  CD1 PHE B 407      81.694 151.985  63.515  1.00  0.00           C  
ATOM    988  CD2 PHE B 407      81.459 151.922  65.896  1.00  0.00           C  
ATOM    989  CE1 PHE B 407      80.945 150.818  63.405  1.00  0.00           C  
ATOM    990  CE2 PHE B 407      80.712 150.758  65.791  1.00  0.00           C  
ATOM    991  CZ  PHE B 407      80.455 150.206  64.543  1.00  0.00           C  
ATOM    992  N   GLU B 408      85.320 155.975  64.000  1.00  0.00           N  
ATOM    993  CA  GLU B 408      85.692 157.385  63.827  1.00  0.00           C  
ATOM    994  C   GLU B 408      85.296 157.742  62.395  1.00  0.00           C  
ATOM    995  O   GLU B 408      84.946 158.880  62.082  1.00  0.00           O  
ATOM    996  CB  GLU B 408      87.200 157.572  64.060  1.00  0.00           C  
ATOM    997  CG  GLU B 408      87.625 157.373  65.521  1.00  0.00           C  
ATOM    998  CD  GLU B 408      89.124 157.540  65.749  1.00  0.00           C  
ATOM    999  OE1 GLU B 408      89.563 157.464  66.918  1.00  0.00           O  
ATOM   1000  OE2 GLU B 408      89.862 157.744  64.765  1.00  0.00           O  
ATOM   1001  N   ASP B 418      85.349 156.729  61.538  1.00  0.00           N  
ATOM   1002  CA  ASP B 418      84.990 156.856  60.136  1.00  0.00           C  
ATOM   1003  C   ASP B 418      83.487 156.641  60.055  1.00  0.00           C  
ATOM   1004  O   ASP B 418      82.988 155.586  60.448  1.00  0.00           O  
ATOM   1005  CB  ASP B 418      85.731 155.811  59.299  1.00  0.00           C  
ATOM   1006  CG  ASP B 418      85.590 156.050  57.806  1.00  0.00           C  
ATOM   1007  OD1 ASP B 418      86.312 155.385  57.034  1.00  0.00           O  
ATOM   1008  OD2 ASP B 418      84.761 156.896  57.403  1.00  0.00           O  
ATOM   1009  N   PRO B 419      82.741 157.646  59.573  1.00  0.00           N  
ATOM   1010  CA  PRO B 419      81.289 157.497  59.465  1.00  0.00           C  
ATOM   1011  C   PRO B 419      80.933 156.354  58.515  1.00  0.00           C  
ATOM   1012  O   PRO B 419      80.103 155.504  58.837  1.00  0.00           O  
ATOM   1013  CB  PRO B 419      80.847 158.858  58.935  1.00  0.00           C  
ATOM   1014  CG  PRO B 419      81.814 159.782  59.592  1.00  0.00           C  
ATOM   1015  CD  PRO B 419      83.131 159.055  59.382  1.00  0.00           C  
ATOM   1016  N   ILE B 420      81.576 156.340  57.350  1.00  0.00           N  
ATOM   1017  CA  ILE B 420      81.349 155.303  56.342  1.00  0.00           C  
ATOM   1018  C   ILE B 420      81.458 153.894  56.921  1.00  0.00           C  
ATOM   1019  O   ILE B 420      80.918 152.948  56.356  1.00  0.00           O  
ATOM   1020  CB  ILE B 420      82.372 155.432  55.171  1.00  0.00           C  
ATOM   1021  CG1 ILE B 420      81.992 156.613  54.275  1.00  0.00           C  
ATOM   1022  CG2 ILE B 420      82.432 154.139  54.356  1.00  0.00           C  
ATOM   1023  CD1 ILE B 420      80.686 156.427  53.523  1.00  0.00           C  
ATOM   1024  N   ASN B 421      82.172 153.752  58.034  1.00  0.00           N  
ATOM   1025  CA  ASN B 421      82.304 152.451  58.676  1.00  0.00           C  
ATOM   1026  C   ASN B 421      81.011 152.143  59.430  1.00  0.00           C  
ATOM   1027  O   ASN B 421      80.629 150.980  59.586  1.00  0.00           O  
ATOM   1028  CB  ASN B 421      83.501 152.436  59.629  1.00  0.00           C  
ATOM   1029  CG  ASN B 421      84.817 152.199  58.906  1.00  0.00           C  
ATOM   1030  OD1 ASN B 421      85.883 152.158  59.525  1.00  0.00           O  
ATOM   1031  ND2 ASN B 421      84.747 152.035  57.587  1.00  0.00           N  
ATOM   1032  N   ILE B 422      80.337 153.192  59.898  1.00  0.00           N  
ATOM   1033  CA  ILE B 422      79.076 153.024  60.610  1.00  0.00           C  
ATOM   1034  C   ILE B 422      77.969 152.803  59.592  1.00  0.00           C  
ATOM   1035  O   ILE B 422      77.000 152.104  59.859  1.00  0.00           O  
ATOM   1036  CB  ILE B 422      78.728 154.243  61.475  1.00  0.00           C  
ATOM   1037  CG1 ILE B 422      79.558 154.205  62.755  1.00  0.00           C  
ATOM   1038  CG2 ILE B 422      77.239 154.251  61.796  1.00  0.00           C  
ATOM   1039  CD1 ILE B 422      79.199 155.274  63.749  1.00  0.00           C  
ATOM   1040  N   VAL B 423      78.107 153.416  58.424  1.00  0.00           N  
ATOM   1041  CA  VAL B 423      77.113 153.244  57.378  1.00  0.00           C  
ATOM   1042  C   VAL B 423      77.452 151.965  56.624  1.00  0.00           C  
ATOM   1043  O   VAL B 423      76.786 151.605  55.652  1.00  0.00           O  
ATOM   1044  CB  VAL B 423      77.132 154.438  56.387  1.00  0.00           C  
ATOM   1045  CG1 VAL B 423      76.306 154.125  55.145  1.00  0.00           C  
ATOM   1046  CG2 VAL B 423      76.586 155.674  57.066  1.00  0.00           C  
ATOM   1047  N   LYS B 424      78.486 151.272  57.097  1.00  0.00           N  
ATOM   1048  CA  LYS B 424      78.933 150.024  56.480  1.00  0.00           C  
ATOM   1049  C   LYS B 424      78.525 148.808  57.304  1.00  0.00           C  
ATOM   1050  O   LYS B 424      77.885 147.884  56.796  1.00  0.00           O  
ATOM   1051  CB  LYS B 424      80.461 150.011  56.333  1.00  0.00           C  
ATOM   1052  CG  LYS B 424      81.038 148.613  56.079  1.00  0.00           C  
ATOM   1053  CD  LYS B 424      82.562 148.589  56.093  1.00  0.00           C  
ATOM   1054  CE  LYS B 424      83.085 147.162  55.923  1.00  0.00           C  
ATOM   1055  NZ  LYS B 424      84.573 147.078  55.969  1.00  0.00           N  
ATOM   1056  N   TYR B 425      78.907 148.813  58.577  1.00  0.00           N  
ATOM   1057  CA  TYR B 425      78.598 147.711  59.471  1.00  0.00           C  
ATOM   1058  C   TYR B 425      77.101 147.489  59.636  1.00  0.00           C  
ATOM   1059  O   TYR B 425      76.645 146.353  59.767  1.00  0.00           O  
ATOM   1060  CB  TYR B 425      79.236 147.992  60.833  1.00  0.00           C  
ATOM   1061  CG  TYR B 425      78.822 147.050  61.941  1.00  0.00           C  
ATOM   1062  CD1 TYR B 425      78.925 145.666  61.789  1.00  0.00           C  
ATOM   1063  CD2 TYR B 425      78.349 147.544  63.155  1.00  0.00           C  
ATOM   1064  CE1 TYR B 425      78.568 144.795  62.821  1.00  0.00           C  
ATOM   1065  CE2 TYR B 425      77.989 146.681  64.194  1.00  0.00           C  
ATOM   1066  CZ  TYR B 425      78.101 145.309  64.019  1.00  0.00           C  
ATOM   1067  OH  TYR B 425      77.741 144.458  65.040  1.00  0.00           O  
ATOM   1068  N   PHE B 426      76.330 148.569  59.614  1.00  0.00           N  
ATOM   1069  CA  PHE B 426      74.891 148.448  59.793  1.00  0.00           C  
ATOM   1070  C   PHE B 426      74.088 148.287  58.531  1.00  0.00           C  
ATOM   1071  O   PHE B 426      72.942 147.846  58.577  1.00  0.00           O  
ATOM   1072  CB  PHE B 426      74.352 149.614  60.611  1.00  0.00           C  
ATOM   1073  CG  PHE B 426      74.686 149.512  62.058  1.00  0.00           C  
ATOM   1074  CD1 PHE B 426      74.164 148.478  62.822  1.00  0.00           C  
ATOM   1075  CD2 PHE B 426      75.575 150.404  62.646  1.00  0.00           C  
ATOM   1076  CE1 PHE B 426      74.525 148.329  64.151  1.00  0.00           C  
ATOM   1077  CE2 PHE B 426      75.947 150.267  63.977  1.00  0.00           C  
ATOM   1078  CZ  PHE B 426      75.423 149.227  64.733  1.00  0.00           C  
ATOM   1079  N   MET B 427      74.670 148.649  57.400  1.00  0.00           N  
ATOM   1080  CA  MET B 427      73.952 148.463  56.159  1.00  0.00           C  
ATOM   1081  C   MET B 427      73.932 146.946  55.991  1.00  0.00           C  
ATOM   1082  O   MET B 427      72.919 146.338  55.634  1.00  0.00           O  
ATOM   1083  CB  MET B 427      74.691 149.099  54.993  1.00  0.00           C  
ATOM   1084  CG  MET B 427      73.892 149.021  53.718  1.00  0.00           C  
ATOM   1085  SD  MET B 427      74.869 149.379  52.285  1.00  0.00           S  
ATOM   1086  CE  MET B 427      75.466 147.715  51.848  1.00  0.00           C  
ATOM   1087  N   LYS B 429      75.080 146.350  56.281  1.00  0.00           N  
ATOM   1088  CA  LYS B 429      75.273 144.914  56.206  1.00  0.00           C  
ATOM   1089  C   LYS B 429      74.399 144.249  57.264  1.00  0.00           C  
ATOM   1090  O   LYS B 429      73.727 143.260  56.990  1.00  0.00           O  
ATOM   1091  CB  LYS B 429      76.758 144.595  56.461  1.00  0.00           C  
ATOM   1092  CG  LYS B 429      77.140 143.115  56.544  1.00  0.00           C  
ATOM   1093  CD  LYS B 429      78.660 142.954  56.674  1.00  0.00           C  
ATOM   1094  CE  LYS B 429      79.102 141.496  56.594  1.00  0.00           C  
ATOM   1095  NZ  LYS B 429      80.581 141.367  56.429  1.00  0.00           N  
ATOM   1096  N   ALA B 431      74.398 144.814  58.467  1.00  0.00           N  
ATOM   1097  CA  ALA B 431      73.622 144.271  59.574  1.00  0.00           C  
ATOM   1098  C   ALA B 431      72.115 144.302  59.341  1.00  0.00           C  
ATOM   1099  O   ALA B 431      71.361 143.629  60.044  1.00  0.00           O  
ATOM   1100  CB  ALA B 431      73.972 145.004  60.858  1.00  0.00           C  
ATOM   1101  N   ALA B 432      71.682 145.087  58.357  1.00  0.00           N  
ATOM   1102  CA  ALA B 432      70.267 145.207  58.026  1.00  0.00           C  
ATOM   1103  C   ALA B 432      69.902 144.170  56.974  1.00  0.00           C  
ATOM   1104  O   ALA B 432      69.150 143.241  57.247  1.00  0.00           O  
ATOM   1105  CB  ALA B 432      69.964 146.606  57.517  1.00  0.00           C  
ATOM   1106  N   LYS B 433      70.447 144.332  55.773  1.00  0.00           N  
ATOM   1107  CA  LYS B 433      70.193 143.401  54.673  1.00  0.00           C  
ATOM   1108  C   LYS B 433      70.212 141.949  55.142  1.00  0.00           C  
ATOM   1109  O   LYS B 433      69.485 141.104  54.618  1.00  0.00           O  
ATOM   1110  CB  LYS B 433      71.228 143.590  53.549  1.00  0.00           C  
ATOM   1111  CG  LYS B 433      71.067 142.636  52.356  1.00  0.00           C  
ATOM   1112  CD  LYS B 433      72.376 141.905  52.048  1.00  0.00           C  
ATOM   1113  CE  LYS B 433      72.869 141.089  53.254  1.00  0.00           C  
ATOM   1114  NZ  LYS B 433      74.235 140.510  53.071  1.00  0.00           N  
ATOM   1115  N   GLU B 434      71.058 141.652  56.118  1.00  0.00           N  
ATOM   1116  CA  GLU B 434      71.136 140.298  56.626  1.00  0.00           C  
ATOM   1117  C   GLU B 434      69.931 140.001  57.512  1.00  0.00           C  
ATOM   1118  O   GLU B 434      69.292 138.965  57.359  1.00  0.00           O  
ATOM   1119  CB  GLU B 434      72.475 140.087  57.362  1.00  0.00           C  
ATOM   1120  CG  GLU B 434      73.705 140.112  56.406  1.00  0.00           C  
ATOM   1121  CD  GLU B 434      75.051 139.735  57.063  1.00  0.00           C  
ATOM   1122  OE1 GLU B 434      75.061 139.004  58.078  1.00  0.00           O  
ATOM   1123  OE2 GLU B 434      76.112 140.151  56.542  1.00  0.00           O  
ATOM   1124  N   THR B 435      69.595 140.922  58.410  1.00  0.00           N  
ATOM   1125  CA  THR B 435      68.454 140.725  59.294  1.00  0.00           C  
ATOM   1126  C   THR B 435      67.144 140.705  58.515  1.00  0.00           C  
ATOM   1127  O   THR B 435      66.209 139.991  58.870  1.00  0.00           O  
ATOM   1128  CB  THR B 435      68.406 141.823  60.343  1.00  0.00           C  
ATOM   1129  OG1 THR B 435      69.666 141.886  61.019  1.00  0.00           O  
ATOM   1130  CG2 THR B 435      67.322 141.536  61.347  1.00  0.00           C  
ATOM   1131  N   PHE B 436      67.061 141.503  57.461  1.00  0.00           N  
ATOM   1132  CA  PHE B 436      65.851 141.512  56.657  1.00  0.00           C  
ATOM   1133  C   PHE B 436      65.733 140.150  56.008  1.00  0.00           C  
ATOM   1134  O   PHE B 436      64.674 139.528  56.022  1.00  0.00           O  
ATOM   1135  CB  PHE B 436      65.963 142.569  55.561  1.00  0.00           C  
ATOM   1136  CG  PHE B 436      65.598 143.926  56.013  1.00  0.00           C  
ATOM   1137  CD1 PHE B 436      66.092 144.420  57.207  1.00  0.00           C  
ATOM   1138  CD2 PHE B 436      64.726 144.703  55.265  1.00  0.00           C  
ATOM   1139  CE1 PHE B 436      65.719 145.668  57.655  1.00  0.00           C  
ATOM   1140  CE2 PHE B 436      64.344 145.962  55.705  1.00  0.00           C  
ATOM   1141  CZ  PHE B 436      64.839 146.447  56.902  1.00  0.00           C  
ATOM   1142  N   ILE B 437      66.843 139.681  55.450  1.00  0.00           N  
ATOM   1143  CA  ILE B 437      66.847 138.396  54.782  1.00  0.00           C  
ATOM   1144  C   ILE B 437      66.763 137.246  55.781  1.00  0.00           C  
ATOM   1145  O   ILE B 437      66.260 136.179  55.455  1.00  0.00           O  
ATOM   1146  CB  ILE B 437      68.087 138.273  53.874  1.00  0.00           C  
ATOM   1147  CG1 ILE B 437      67.845 137.183  52.834  1.00  0.00           C  
ATOM   1148  CG2 ILE B 437      69.330 138.026  54.706  1.00  0.00           C  
ATOM   1149  CD1 ILE B 437      66.630 137.448  51.954  1.00  0.00           C  
ATOM   1150  N   ARG B 438      67.236 137.470  57.004  1.00  0.00           N  
ATOM   1151  CA  ARG B 438      67.169 136.446  58.046  1.00  0.00           C  
ATOM   1152  C   ARG B 438      65.761 136.369  58.641  1.00  0.00           C  
ATOM   1153  O   ARG B 438      65.488 135.542  59.509  1.00  0.00           O  
ATOM   1154  CB  ARG B 438      68.155 136.755  59.180  1.00  0.00           C  
ATOM   1155  CG  ARG B 438      69.227 135.696  59.421  1.00  0.00           C  
ATOM   1156  CD  ARG B 438      68.652 134.321  59.816  1.00  0.00           C  
ATOM   1157  NE  ARG B 438      68.874 133.963  61.222  1.00  0.00           N  
ATOM   1158  CZ  ARG B 438      70.010 134.165  61.893  1.00  0.00           C  
ATOM   1159  NH1 ARG B 438      71.058 134.738  61.306  1.00  0.00           N  
ATOM   1160  NH2 ARG B 438      70.105 133.780  63.157  1.00  0.00           N  
ATOM   1161  N   ALA B 439      64.876 137.243  58.175  1.00  0.00           N  
ATOM   1162  CA  ALA B 439      63.493 137.279  58.641  1.00  0.00           C  
ATOM   1163  C   ALA B 439      62.636 136.944  57.430  1.00  0.00           C  
ATOM   1164  O   ALA B 439      61.405 136.998  57.456  1.00  0.00           O  
ATOM   1165  CB  ALA B 439      63.162 138.654  59.165  1.00  0.00           C  
ATOM   1166  N   GLY B 444      63.343 136.621  56.358  1.00  0.00           N  
ATOM   1167  CA  GLY B 444      62.729 136.233  55.111  1.00  0.00           C  
ATOM   1168  C   GLY B 444      61.715 137.139  54.466  1.00  0.00           C  
ATOM   1169  O   GLY B 444      60.562 136.755  54.339  1.00  0.00           O  
ATOM   1170  N   PHE B 445      62.124 138.322  54.028  1.00  0.00           N  
ATOM   1171  CA  PHE B 445      61.179 139.226  53.372  1.00  0.00           C  
ATOM   1172  C   PHE B 445      61.157 139.015  51.845  1.00  0.00           C  
ATOM   1173  O   PHE B 445      62.202 138.818  51.228  1.00  0.00           O  
ATOM   1174  CB  PHE B 445      61.507 140.678  53.722  1.00  0.00           C  
ATOM   1175  CG  PHE B 445      61.258 141.027  55.166  1.00  0.00           C  
ATOM   1176  CD1 PHE B 445      59.993 140.890  55.719  1.00  0.00           C  
ATOM   1177  CD2 PHE B 445      62.286 141.518  55.967  1.00  0.00           C  
ATOM   1178  CE1 PHE B 445      59.754 141.240  57.054  1.00  0.00           C  
ATOM   1179  CE2 PHE B 445      62.058 141.871  57.303  1.00  0.00           C  
ATOM   1180  CZ  PHE B 445      60.794 141.733  57.847  1.00  0.00           C  
ATOM   1181  N   SER B 460      59.969 139.062  51.244  1.00  0.00           N  
ATOM   1182  CA  SER B 460      59.810 138.863  49.802  1.00  0.00           C  
ATOM   1183  C   SER B 460      60.564 139.874  48.943  1.00  0.00           C  
ATOM   1184  O   SER B 460      60.279 140.028  47.754  1.00  0.00           O  
ATOM   1185  CB  SER B 460      58.338 138.892  49.440  1.00  0.00           C  
ATOM   1186  OG  SER B 460      57.628 137.915  50.171  1.00  0.00           O  
ATOM   1187  N   VAL B 461      61.532 140.543  49.556  1.00  0.00           N  
ATOM   1188  CA  VAL B 461      62.352 141.577  48.927  1.00  0.00           C  
ATOM   1189  C   VAL B 461      63.077 141.278  47.627  1.00  0.00           C  
ATOM   1190  O   VAL B 461      63.851 140.335  47.548  1.00  0.00           O  
ATOM   1191  CB  VAL B 461      63.443 142.038  49.918  1.00  0.00           C  
ATOM   1192  CG1 VAL B 461      64.532 142.835  49.198  1.00  0.00           C  
ATOM   1193  CG2 VAL B 461      62.807 142.836  51.031  1.00  0.00           C  
ATOM   1194  N   ASP B 463      62.848 142.123  46.626  1.00  0.00           N  
ATOM   1195  CA  ASP B 463      63.506 141.999  45.329  1.00  0.00           C  
ATOM   1196  C   ASP B 463      64.820 142.757  45.432  1.00  0.00           C  
ATOM   1197  O   ASP B 463      64.892 143.911  45.036  1.00  0.00           O  
ATOM   1198  CB  ASP B 463      62.642 142.660  44.249  1.00  0.00           C  
ATOM   1199  CG  ASP B 463      63.335 142.727  42.895  1.00  0.00           C  
ATOM   1200  OD1 ASP B 463      64.565 142.936  42.852  1.00  0.00           O  
ATOM   1201  OD2 ASP B 463      62.640 142.585  41.866  1.00  0.00           O  
ATOM   1202  N   TRP B 471      65.858 142.118  45.950  1.00  0.00           N  
ATOM   1203  CA  TRP B 471      67.144 142.788  46.101  1.00  0.00           C  
ATOM   1204  C   TRP B 471      67.767 143.243  44.788  1.00  0.00           C  
ATOM   1205  O   TRP B 471      68.753 143.982  44.790  1.00  0.00           O  
ATOM   1206  CB  TRP B 471      68.143 141.869  46.807  1.00  0.00           C  
ATOM   1207  CG  TRP B 471      67.612 141.210  48.037  1.00  0.00           C  
ATOM   1208  CD1 TRP B 471      67.062 139.963  48.130  1.00  0.00           C  
ATOM   1209  CD2 TRP B 471      67.570 141.767  49.352  1.00  0.00           C  
ATOM   1210  NE1 TRP B 471      66.681 139.708  49.425  1.00  0.00           N  
ATOM   1211  CE2 TRP B 471      66.981 140.800  50.197  1.00  0.00           C  
ATOM   1212  CE3 TRP B 471      67.972 142.992  49.900  1.00  0.00           C  
ATOM   1213  CZ2 TRP B 471      66.784 141.020  51.563  1.00  0.00           C  
ATOM   1214  CZ3 TRP B 471      67.778 143.211  51.255  1.00  0.00           C  
ATOM   1215  CH2 TRP B 471      67.187 142.229  52.073  1.00  0.00           C  
ATOM   1216  N   SER B 472      67.208 142.792  43.671  1.00  0.00           N  
ATOM   1217  CA  SER B 472      67.737 143.189  42.372  1.00  0.00           C  
ATOM   1218  C   SER B 472      67.893 144.696  42.392  1.00  0.00           C  
ATOM   1219  O   SER B 472      68.933 145.239  42.022  1.00  0.00           O  
ATOM   1220  CB  SER B 472      66.774 142.783  41.246  1.00  0.00           C  
ATOM   1221  OG  SER B 472      67.264 143.177  39.972  1.00  0.00           O  
ATOM   1222  N   ARG B 473      66.829 145.352  42.844  1.00  0.00           N  
ATOM   1223  CA  ARG B 473      66.759 146.798  42.947  1.00  0.00           C  
ATOM   1224  C   ARG B 473      67.229 147.185  44.337  1.00  0.00           C  
ATOM   1225  O   ARG B 473      66.447 147.182  45.280  1.00  0.00           O  
ATOM   1226  CB  ARG B 473      65.313 147.262  42.777  1.00  0.00           C  
ATOM   1227  CG  ARG B 473      64.596 146.743  41.533  1.00  0.00           C  
ATOM   1228  CD  ARG B 473      63.113 147.126  41.558  1.00  0.00           C  
ATOM   1229  NE  ARG B 473      62.444 146.934  40.272  1.00  0.00           N  
ATOM   1230  CZ  ARG B 473      62.241 145.753  39.695  1.00  0.00           C  
ATOM   1231  NH1 ARG B 473      61.623 145.684  38.521  1.00  0.00           N  
ATOM   1232  NH2 ARG B 473      62.650 144.642  40.292  1.00  0.00           N  
ATOM   1233  N   GLU B 474      68.506 147.492  44.482  1.00  0.00           N  
ATOM   1234  CA  GLU B 474      69.006 147.887  45.786  1.00  0.00           C  
ATOM   1235  C   GLU B 474      70.067 148.950  45.656  1.00  0.00           C  
ATOM   1236  O   GLU B 474      70.918 148.884  44.772  1.00  0.00           O  
ATOM   1237  CB  GLU B 474      69.598 146.655  46.473  1.00  0.00           C  
ATOM   1238  CG  GLU B 474      70.109 146.867  47.877  1.00  0.00           C  
ATOM   1239  CD  GLU B 474      71.002 145.729  48.330  1.00  0.00           C  
ATOM   1240  OE1 GLU B 474      70.836 144.601  47.809  1.00  0.00           O  
ATOM   1241  OE2 GLU B 474      71.860 145.958  49.210  1.00  0.00           O  
ATOM   1242  N   PHE B 475      70.015 149.926  46.552  1.00  0.00           N  
ATOM   1243  CA  PHE B 475      70.985 150.996  46.555  1.00  0.00           C  
ATOM   1244  C   PHE B 475      70.960 151.634  47.939  1.00  0.00           C  
ATOM   1245  O   PHE B 475      70.083 151.327  48.765  1.00  0.00           O  
ATOM   1246  CB  PHE B 475      70.559 152.060  45.542  1.00  0.00           C  
ATOM   1247  CG  PHE B 475      69.396 152.905  46.016  1.00  0.00           C  
ATOM   1248  CD1 PHE B 475      69.604 153.976  46.887  1.00  0.00           C  
ATOM   1249  CD2 PHE B 475      68.092 152.586  45.659  1.00  0.00           C  
ATOM   1250  CE1 PHE B 475      68.542 154.711  47.400  1.00  0.00           C  
ATOM   1251  CE2 PHE B 475      67.012 153.320  46.166  1.00  0.00           C  
ATOM   1252  CZ  PHE B 475      67.240 154.383  47.040  1.00  0.00           C  
ATOM   1253  N   TYR B 476      71.945 152.499  48.189  1.00  0.00           N  
ATOM   1254  CA  TYR B 476      71.995 153.275  49.429  1.00  0.00           C  
ATOM   1255  C   TYR B 476      71.826 154.725  48.986  1.00  0.00           C  
ATOM   1256  O   TYR B 476      71.798 155.004  47.788  1.00  0.00           O  
ATOM   1257  CB  TYR B 476      73.317 153.075  50.211  1.00  0.00           C  
ATOM   1258  CG  TYR B 476      74.614 152.946  49.423  1.00  0.00           C  
ATOM   1259  CD1 TYR B 476      75.013 153.918  48.507  1.00  0.00           C  
ATOM   1260  CD2 TYR B 476      75.473 151.862  49.644  1.00  0.00           C  
ATOM   1261  CE1 TYR B 476      76.234 153.811  47.834  1.00  0.00           C  
ATOM   1262  CE2 TYR B 476      76.691 151.748  48.977  1.00  0.00           C  
ATOM   1263  CZ  TYR B 476      77.062 152.724  48.075  1.00  0.00           C  
ATOM   1264  OH  TYR B 476      78.253 152.608  47.403  1.00  0.00           O  
ATOM   1265  N   THR B 477      71.700 155.647  49.929  1.00  0.00           N  
ATOM   1266  CA  THR B 477      71.513 157.044  49.559  1.00  0.00           C  
ATOM   1267  C   THR B 477      72.815 157.843  49.502  1.00  0.00           C  
ATOM   1268  O   THR B 477      73.914 157.279  49.592  1.00  0.00           O  
ATOM   1269  CB  THR B 477      70.525 157.731  50.523  1.00  0.00           C  
ATOM   1270  OG1 THR B 477      70.804 157.310  51.861  1.00  0.00           O  
ATOM   1271  CG2 THR B 477      69.085 157.374  50.168  1.00  0.00           C  
ATOM   1272  N   THR B 478      72.652 159.160  49.340  1.00  0.00           N  
ATOM   1273  CA  THR B 478      73.720 160.171  49.268  1.00  0.00           C  
ATOM   1274  C   THR B 478      74.527 160.234  47.975  1.00  0.00           C  
ATOM   1275  O   THR B 478      74.290 159.481  47.014  1.00  0.00           O  
ATOM   1276  CB  THR B 478      74.753 160.046  50.430  1.00  0.00           C  
ATOM   1277  OG1 THR B 478      75.770 159.101  50.073  1.00  0.00           O  
ATOM   1278  CG2 THR B 478      74.073 159.621  51.724  1.00  0.00           C  
ATOM   1279  N   SER B 479      75.479 161.172  47.990  1.00  0.00           N  
ATOM   1280  CA  SER B 479      76.411 161.429  46.896  1.00  0.00           C  
ATOM   1281  C   SER B 479      77.286 160.188  46.730  1.00  0.00           C  
ATOM   1282  O   SER B 479      78.076 160.092  45.782  1.00  0.00           O  
ATOM   1283  CB  SER B 479      77.275 162.652  47.228  1.00  0.00           C  
ATOM   1284  OG  SER B 479      77.816 162.560  48.536  1.00  0.00           O  
ATOM   1285  N   LEU B 480      77.143 159.236  47.648  1.00  0.00           N  
ATOM   1286  CA  LEU B 480      77.951 158.041  47.566  1.00  0.00           C  
ATOM   1287  C   LEU B 480      77.375 156.997  46.607  1.00  0.00           C  
ATOM   1288  O   LEU B 480      78.041 156.013  46.289  1.00  0.00           O  
ATOM   1289  CB  LEU B 480      78.125 157.452  48.964  1.00  0.00           C  
ATOM   1290  CG  LEU B 480      78.893 158.370  49.919  1.00  0.00           C  
ATOM   1291  CD1 LEU B 480      78.778 157.858  51.340  1.00  0.00           C  
ATOM   1292  CD2 LEU B 480      80.350 158.442  49.486  1.00  0.00           C  
ATOM   1293  N   PHE B 481      76.145 157.205  46.141  1.00  0.00           N  
ATOM   1294  CA  PHE B 481      75.562 156.289  45.166  1.00  0.00           C  
ATOM   1295  C   PHE B 481      75.175 157.142  43.962  1.00  0.00           C  
ATOM   1296  O   PHE B 481      73.997 157.359  43.675  1.00  0.00           O  
ATOM   1297  CB  PHE B 481      74.343 155.536  45.685  1.00  0.00           C  
ATOM   1298  CG  PHE B 481      74.052 154.291  44.896  1.00  0.00           C  
ATOM   1299  CD1 PHE B 481      74.780 153.129  45.121  1.00  0.00           C  
ATOM   1300  CD2 PHE B 481      73.114 154.303  43.868  1.00  0.00           C  
ATOM   1301  CE1 PHE B 481      74.583 152.003  44.337  1.00  0.00           C  
ATOM   1302  CE2 PHE B 481      72.910 153.179  43.074  1.00  0.00           C  
ATOM   1303  CZ  PHE B 481      73.646 152.029  43.308  1.00  0.00           C  
ATOM   1304  N   PRO B 482      76.192 157.632  43.239  1.00  0.00           N  
ATOM   1305  CA  PRO B 482      76.151 158.481  42.048  1.00  0.00           C  
ATOM   1306  C   PRO B 482      74.867 158.519  41.222  1.00  0.00           C  
ATOM   1307  O   PRO B 482      74.305 159.594  40.997  1.00  0.00           O  
ATOM   1308  CB  PRO B 482      77.341 157.977  41.242  1.00  0.00           C  
ATOM   1309  CG  PRO B 482      78.336 157.704  42.306  1.00  0.00           C  
ATOM   1310  CD  PRO B 482      77.518 156.993  43.361  1.00  0.00           C  
ATOM   1311  N   PRO B 485      74.384 157.355  40.758  1.00  0.00           N  
ATOM   1312  CA  PRO B 485      73.157 157.331  39.952  1.00  0.00           C  
ATOM   1313  C   PRO B 485      71.921 157.820  40.701  1.00  0.00           C  
ATOM   1314  O   PRO B 485      71.009 158.401  40.104  1.00  0.00           O  
ATOM   1315  CB  PRO B 485      73.028 155.861  39.559  1.00  0.00           C  
ATOM   1316  CG  PRO B 485      74.443 155.373  39.590  1.00  0.00           C  
ATOM   1317  CD  PRO B 485      74.972 156.010  40.841  1.00  0.00           C  
ATOM   1318  N   PHE B 486      71.886 157.576  42.008  1.00  0.00           N  
ATOM   1319  CA  PHE B 486      70.750 158.006  42.814  1.00  0.00           C  
ATOM   1320  C   PHE B 486      70.796 159.514  42.917  1.00  0.00           C  
ATOM   1321  O   PHE B 486      69.828 160.196  42.586  1.00  0.00           O  
ATOM   1322  CB  PHE B 486      70.834 157.385  44.220  1.00  0.00           C  
ATOM   1323  CG  PHE B 486      69.875 157.983  45.236  1.00  0.00           C  
ATOM   1324  CD1 PHE B 486      70.365 158.697  46.335  1.00  0.00           C  
ATOM   1325  CD2 PHE B 486      68.498 157.781  45.129  1.00  0.00           C  
ATOM   1326  CE1 PHE B 486      69.501 159.191  47.311  1.00  0.00           C  
ATOM   1327  CE2 PHE B 486      67.626 158.273  46.103  1.00  0.00           C  
ATOM   1328  CZ  PHE B 486      68.129 158.977  47.195  1.00  0.00           C  
ATOM   1329  N   SER B 489      71.930 160.029  43.385  1.00  0.00           N  
ATOM   1330  CA  SER B 489      72.103 161.466  43.536  1.00  0.00           C  
ATOM   1331  C   SER B 489      71.682 162.182  42.261  1.00  0.00           C  
ATOM   1332  O   SER B 489      71.041 163.230  42.316  1.00  0.00           O  
ATOM   1333  CB  SER B 489      73.574 161.794  43.827  1.00  0.00           C  
ATOM   1334  OG  SER B 489      74.055 161.082  44.954  1.00  0.00           O  
ATOM   1335  N   LYS B 490      72.036 161.619  41.111  1.00  0.00           N  
ATOM   1336  CA  LYS B 490      71.641 162.232  39.854  1.00  0.00           C  
ATOM   1337  C   LYS B 490      70.123 162.281  39.802  1.00  0.00           C  
ATOM   1338  O   LYS B 490      69.549 163.293  39.398  1.00  0.00           O  
ATOM   1339  CB  LYS B 490      72.214 161.465  38.666  1.00  0.00           C  
ATOM   1340  CG  LYS B 490      73.609 161.951  38.263  1.00  0.00           C  
ATOM   1341  CD  LYS B 490      73.570 163.393  37.748  1.00  0.00           C  
ATOM   1342  CE  LYS B 490      74.963 163.923  37.425  1.00  0.00           C  
ATOM   1343  NZ  LYS B 490      75.800 164.116  38.643  1.00  0.00           N  
ATOM   1344  N   PHE B 494      69.477 161.189  40.214  1.00  0.00           N  
ATOM   1345  CA  PHE B 494      68.013 161.121  40.245  1.00  0.00           C  
ATOM   1346  C   PHE B 494      67.542 162.230  41.175  1.00  0.00           C  
ATOM   1347  O   PHE B 494      66.744 163.089  40.793  1.00  0.00           O  
ATOM   1348  CB  PHE B 494      67.531 159.774  40.782  1.00  0.00           C  
ATOM   1349  CG  PHE B 494      66.040 159.681  40.897  1.00  0.00           C  
ATOM   1350  CD1 PHE B 494      65.242 159.684  39.757  1.00  0.00           C  
ATOM   1351  CD2 PHE B 494      65.428 159.632  42.143  1.00  0.00           C  
ATOM   1352  CE1 PHE B 494      63.851 159.643  39.857  1.00  0.00           C  
ATOM   1353  CE2 PHE B 494      64.040 159.590  42.254  1.00  0.00           C  
ATOM   1354  CZ  PHE B 494      63.250 159.596  41.107  1.00  0.00           C  
ATOM   1355  N   ILE B 495      68.054 162.192  42.403  1.00  0.00           N  
ATOM   1356  CA  ILE B 495      67.743 163.186  43.426  1.00  0.00           C  
ATOM   1357  C   ILE B 495      67.943 164.597  42.857  1.00  0.00           C  
ATOM   1358  O   ILE B 495      67.107 165.479  43.069  1.00  0.00           O  
ATOM   1359  CB  ILE B 495      68.646 162.963  44.680  1.00  0.00           C  
ATOM   1360  CG1 ILE B 495      68.012 161.898  45.585  1.00  0.00           C  
ATOM   1361  CG2 ILE B 495      68.898 164.272  45.417  1.00  0.00           C  
ATOM   1362  CD1 ILE B 495      66.582 162.205  46.025  1.00  0.00           C  
ATOM   1363  N   GLU B 496      69.046 164.807  42.137  1.00  0.00           N  
ATOM   1364  CA  GLU B 496      69.318 166.109  41.535  1.00  0.00           C  
ATOM   1365  C   GLU B 496      68.162 166.468  40.617  1.00  0.00           C  
ATOM   1366  O   GLU B 496      67.422 167.418  40.873  1.00  0.00           O  
ATOM   1367  CB  GLU B 496      70.642 166.105  40.756  1.00  0.00           C  
ATOM   1368  CG  GLU B 496      71.889 165.956  41.636  1.00  0.00           C  
ATOM   1369  CD  GLU B 496      73.151 166.562  41.016  1.00  0.00           C  
ATOM   1370  OE1 GLU B 496      74.267 166.244  41.487  1.00  0.00           O  
ATOM   1371  OE2 GLU B 496      73.028 167.366  40.069  1.00  0.00           O  
ATOM   1372  N   TRP B 498      68.022 165.700  39.543  1.00  0.00           N  
ATOM   1373  CA  TRP B 498      66.943 165.900  38.590  1.00  0.00           C  
ATOM   1374  C   TRP B 498      65.699 166.361  39.339  1.00  0.00           C  
ATOM   1375  O   TRP B 498      65.046 167.325  38.949  1.00  0.00           O  
ATOM   1376  CB  TRP B 498      66.603 164.635  37.796  1.00  0.00           C  
ATOM   1377  CG  TRP B 498      65.410 164.876  36.881  1.00  0.00           C  
ATOM   1378  CD1 TRP B 498      65.302 165.836  35.908  1.00  0.00           C  
ATOM   1379  CD2 TRP B 498      64.139 164.210  36.919  1.00  0.00           C  
ATOM   1380  NE1 TRP B 498      64.049 165.813  35.346  1.00  0.00           N  
ATOM   1381  CE2 TRP B 498      63.313 164.825  35.947  1.00  0.00           C  
ATOM   1382  CE3 TRP B 498      63.616 163.157  37.681  1.00  0.00           C  
ATOM   1383  CZ2 TRP B 498      61.993 164.421  35.719  1.00  0.00           C  
ATOM   1384  CZ3 TRP B 498      62.300 162.757  37.454  1.00  0.00           C  
ATOM   1385  CH2 TRP B 498      61.506 163.390  36.480  1.00  0.00           C  
ATOM   1386  N   GLN B 499      65.377 165.665  40.423  1.00  0.00           N  
ATOM   1387  CA  GLN B 499      64.205 166.007  41.212  1.00  0.00           C  
ATOM   1388  C   GLN B 499      64.208 167.467  41.639  1.00  0.00           C  
ATOM   1389  O   GLN B 499      63.352 168.243  41.214  1.00  0.00           O  
ATOM   1390  CB  GLN B 499      64.159 165.103  42.446  1.00  0.00           C  
ATOM   1391  CG  GLN B 499      63.324 165.636  43.593  1.00  0.00           C  
ATOM   1392  CD  GLN B 499      63.474 164.803  44.853  1.00  0.00           C  
ATOM   1393  OE1 GLN B 499      64.586 164.443  45.242  1.00  0.00           O  
ATOM   1394  NE2 GLN B 499      62.354 164.506  45.506  1.00  0.00           N  
ATOM   1395  N   PHE B 500      65.173 167.838  42.478  1.00  0.00           N  
ATOM   1396  CA  PHE B 500      65.263 169.205  42.973  1.00  0.00           C  
ATOM   1397  C   PHE B 500      65.300 170.277  41.900  1.00  0.00           C  
ATOM   1398  O   PHE B 500      64.734 171.354  42.086  1.00  0.00           O  
ATOM   1399  CB  PHE B 500      66.508 169.343  43.849  1.00  0.00           C  
ATOM   1400  CG  PHE B 500      66.282 168.963  45.274  1.00  0.00           C  
ATOM   1401  CD1 PHE B 500      65.653 167.766  45.596  1.00  0.00           C  
ATOM   1402  CD2 PHE B 500      66.684 169.810  46.300  1.00  0.00           C  
ATOM   1403  CE1 PHE B 500      65.424 167.418  46.919  1.00  0.00           C  
ATOM   1404  CE2 PHE B 500      66.461 169.473  47.628  1.00  0.00           C  
ATOM   1405  CZ  PHE B 500      65.828 168.274  47.939  1.00  0.00           C  
ATOM   1406  N   TRP B 501      65.965 170.003  40.782  1.00  0.00           N  
ATOM   1407  CA  TRP B 501      65.997 170.980  39.700  1.00  0.00           C  
ATOM   1408  C   TRP B 501      64.562 171.158  39.224  1.00  0.00           C  
ATOM   1409  O   TRP B 501      64.073 172.276  39.083  1.00  0.00           O  
ATOM   1410  CB  TRP B 501      66.844 170.480  38.531  1.00  0.00           C  
ATOM   1411  CG  TRP B 501      68.292 170.785  38.654  1.00  0.00           C  
ATOM   1412  CD1 TRP B 501      69.318 169.887  38.720  1.00  0.00           C  
ATOM   1413  CD2 TRP B 501      68.887 172.084  38.716  1.00  0.00           C  
ATOM   1414  NE1 TRP B 501      70.519 170.547  38.818  1.00  0.00           N  
ATOM   1415  CE2 TRP B 501      70.286 171.897  38.819  1.00  0.00           C  
ATOM   1416  CE3 TRP B 501      68.377 173.390  38.694  1.00  0.00           C  
ATOM   1417  CZ2 TRP B 501      71.184 172.972  38.902  1.00  0.00           C  
ATOM   1418  CZ3 TRP B 501      69.269 174.460  38.777  1.00  0.00           C  
ATOM   1419  CH2 TRP B 501      70.659 174.241  38.881  1.00  0.00           C  
ATOM   1420  N   LYS B 502      63.892 170.036  38.991  1.00  0.00           N  
ATOM   1421  CA  LYS B 502      62.510 170.041  38.543  1.00  0.00           C  
ATOM   1422  C   LYS B 502      61.651 170.728  39.599  1.00  0.00           C  
ATOM   1423  O   LYS B 502      60.478 171.010  39.369  1.00  0.00           O  
ATOM   1424  CB  LYS B 502      62.019 168.607  38.335  1.00  0.00           C  
ATOM   1425  CG  LYS B 502      62.454 167.962  37.024  1.00  0.00           C  
ATOM   1426  CD  LYS B 502      61.568 168.408  35.862  1.00  0.00           C  
ATOM   1427  CE  LYS B 502      60.109 168.003  36.080  1.00  0.00           C  
ATOM   1428  NZ  LYS B 502      59.220 168.384  34.942  1.00  0.00           N  
ATOM   1429  N   LEU B 503      62.246 170.995  40.758  1.00  0.00           N  
ATOM   1430  CA  LEU B 503      61.539 171.649  41.854  1.00  0.00           C  
ATOM   1431  C   LEU B 503      61.620 173.170  41.767  1.00  0.00           C  
ATOM   1432  O   LEU B 503      60.973 173.880  42.540  1.00  0.00           O  
ATOM   1433  CB  LEU B 503      62.102 171.165  43.193  1.00  0.00           C  
ATOM   1434  CG  LEU B 503      62.022 169.662  43.468  1.00  0.00           C  
ATOM   1435  CD1 LEU B 503      62.696 169.357  44.794  1.00  0.00           C  
ATOM   1436  CD2 LEU B 503      60.565 169.218  43.483  1.00  0.00           C  
ATOM   1437  N   LYS B 504      62.428 173.663  40.834  1.00  0.00           N  
ATOM   1438  CA  LYS B 504      62.567 175.098  40.624  1.00  0.00           C  
ATOM   1439  C   LYS B 504      61.633 175.501  39.492  1.00  0.00           C  
ATOM   1440  O   LYS B 504      61.027 176.570  39.523  1.00  0.00           O  
ATOM   1441  CB  LYS B 504      64.010 175.445  40.249  1.00  0.00           C  
ATOM   1442  CG  LYS B 504      65.053 174.891  41.207  1.00  0.00           C  
ATOM   1443  CD  LYS B 504      66.452 175.369  40.850  1.00  0.00           C  
ATOM   1444  CE  LYS B 504      66.735 176.758  41.394  1.00  0.00           C  
ATOM   1445  NZ  LYS B 504      66.866 176.747  42.878  1.00  0.00           N  
ATOM   1446  N   GLU B 505      61.517 174.630  38.495  1.00  0.00           N  
ATOM   1447  CA  GLU B 505      60.647 174.881  37.354  1.00  0.00           C  
ATOM   1448  C   GLU B 505      59.243 175.244  37.824  1.00  0.00           C  
ATOM   1449  O   GLU B 505      58.473 175.877  37.100  1.00  0.00           O  
ATOM   1450  CB  GLU B 505      60.616 173.657  36.428  1.00  0.00           C  
ATOM   1451  CG  GLU B 505      61.714 173.658  35.362  1.00  0.00           C  
ATOM   1452  CD  GLU B 505      63.124 173.637  35.942  1.00  0.00           C  
ATOM   1453  OE1 GLU B 505      63.390 174.359  36.928  1.00  0.00           O  
ATOM   1454  OE2 GLU B 505      63.978 172.907  35.395  1.00  0.00           O  
ATOM   1455  N   LYS B 506      58.919 174.842  39.046  1.00  0.00           N  
ATOM   1456  CA  LYS B 506      57.613 175.123  39.617  1.00  0.00           C  
ATOM   1457  C   LYS B 506      57.686 176.234  40.654  1.00  0.00           C  
ATOM   1458  O   LYS B 506      56.665 176.778  41.073  1.00  0.00           O  
ATOM   1459  CB  LYS B 506      57.026 173.859  40.248  1.00  0.00           C  
ATOM   1460  CG  LYS B 506      56.440 172.859  39.254  1.00  0.00           C  
ATOM   1461  CD  LYS B 506      54.938 172.654  39.488  1.00  0.00           C  
ATOM   1462  CE  LYS B 506      54.351 171.602  38.547  1.00  0.00           C  
ATOM   1463  NZ  LYS B 506      52.905 171.346  38.795  1.00  0.00           N  
ATOM   1464  N   GLY B 507      58.904 176.566  41.065  1.00  0.00           N  
ATOM   1465  CA  GLY B 507      59.089 177.617  42.045  1.00  0.00           C  
ATOM   1466  C   GLY B 507      58.683 177.212  43.447  1.00  0.00           C  
ATOM   1467  O   GLY B 507      57.993 177.962  44.141  1.00  0.00           O  
ATOM   1468  N   TYR B 508      59.099 176.021  43.866  1.00  0.00           N  
ATOM   1469  CA  TYR B 508      58.782 175.546  45.204  1.00  0.00           C  
ATOM   1470  C   TYR B 508      60.054 175.628  46.032  1.00  0.00           C  
ATOM   1471  O   TYR B 508      60.091 175.230  47.195  1.00  0.00           O  
ATOM   1472  CB  TYR B 508      58.287 174.103  45.141  1.00  0.00           C  
ATOM   1473  CG  TYR B 508      56.967 173.952  44.423  1.00  0.00           C  
ATOM   1474  CD1 TYR B 508      55.871 174.730  44.779  1.00  0.00           C  
ATOM   1475  CD2 TYR B 508      56.798 173.006  43.416  1.00  0.00           C  
ATOM   1476  CE1 TYR B 508      54.635 174.570  44.153  1.00  0.00           C  
ATOM   1477  CE2 TYR B 508      55.560 172.835  42.785  1.00  0.00           C  
ATOM   1478  CZ  TYR B 508      54.484 173.622  43.160  1.00  0.00           C  
ATOM   1479  OH  TYR B 508      53.255 173.460  42.555  1.00  0.00           O  
ATOM   1480  N   ILE B 509      61.104 176.147  45.413  1.00  0.00           N  
ATOM   1481  CA  ILE B 509      62.373 176.297  46.096  1.00  0.00           C  
ATOM   1482  C   ILE B 509      62.583 177.782  46.331  1.00  0.00           C  
ATOM   1483  O   ILE B 509      62.563 178.574  45.393  1.00  0.00           O  
ATOM   1484  CB  ILE B 509      63.503 175.674  45.293  1.00  0.00           C  
ATOM   1485  CG1 ILE B 509      63.144 174.219  44.995  1.00  0.00           C  
ATOM   1486  CG2 ILE B 509      64.803 175.742  46.086  1.00  0.00           C  
ATOM   1487  CD1 ILE B 509      64.148 173.521  44.140  1.00  0.00           C  
ATOM   1488  N   VAL B 510      62.770 178.158  47.589  1.00  0.00           N  
ATOM   1489  CA  VAL B 510      62.983 179.553  47.933  1.00  0.00           C  
ATOM   1490  C   VAL B 510      64.008 179.690  49.046  1.00  0.00           C  
ATOM   1491  O   VAL B 510      64.396 178.709  49.674  1.00  0.00           O  
ATOM   1492  CB  VAL B 510      61.665 180.196  48.395  1.00  0.00           C  
ATOM   1493  CG1 VAL B 510      60.513 179.664  47.563  1.00  0.00           C  
ATOM   1494  CG2 VAL B 510      61.435 179.917  49.865  1.00  0.00           C  
ATOM   1495  N   LYS B 511      64.458 180.918  49.268  1.00  0.00           N  
ATOM   1496  CA  LYS B 511      65.413 181.212  50.323  1.00  0.00           C  
ATOM   1497  C   LYS B 511      64.746 182.231  51.236  1.00  0.00           C  
ATOM   1498  O   LYS B 511      63.828 182.935  50.818  1.00  0.00           O  
ATOM   1499  CB  LYS B 511      66.716 181.771  49.755  1.00  0.00           C  
ATOM   1500  CG  LYS B 511      67.633 180.714  49.150  1.00  0.00           C  
ATOM   1501  CD  LYS B 511      68.973 181.319  48.749  1.00  0.00           C  
ATOM   1502  CE  LYS B 511      68.786 182.446  47.736  1.00  0.00           C  
ATOM   1503  NZ  LYS B 511      70.060 183.129  47.381  1.00  0.00           N  
ATOM   1504  N   GLY B 512      65.197 182.302  52.483  1.00  0.00           N  
ATOM   1505  CA  GLY B 512      64.604 183.242  53.413  1.00  0.00           C  
ATOM   1506  C   GLY B 512      65.191 183.150  54.803  1.00  0.00           C  
ATOM   1507  O   GLY B 512      66.109 182.375  55.057  1.00  0.00           O  
ATOM   1508  N   ALA B 513      64.657 183.955  55.711  1.00  0.00           N  
ATOM   1509  CA  ALA B 513      65.134 183.965  57.083  1.00  0.00           C  
ATOM   1510  C   ALA B 513      64.872 182.606  57.694  1.00  0.00           C  
ATOM   1511  O   ALA B 513      64.272 181.747  57.052  1.00  0.00           O  
ATOM   1512  CB  ALA B 513      64.413 185.041  57.882  1.00  0.00           C  
ATOM   1513  N   HIS B 514      65.344 182.413  58.924  1.00  0.00           N  
ATOM   1514  CA  HIS B 514      65.138 181.163  59.638  1.00  0.00           C  
ATOM   1515  C   HIS B 514      65.912 181.087  60.947  1.00  0.00           C  
ATOM   1516  O   HIS B 514      67.143 181.015  60.962  1.00  0.00           O  
ATOM   1517  CB  HIS B 514      65.552 180.009  58.722  1.00  0.00           C  
ATOM   1518  CG  HIS B 514      65.359 178.656  59.320  1.00  0.00           C  
ATOM   1519  ND1 HIS B 514      66.159 177.583  58.993  1.00  0.00           N  
ATOM   1520  CD2 HIS B 514      64.468 178.200  60.229  1.00  0.00           C  
ATOM   1521  CE1 HIS B 514      65.772 176.524  59.679  1.00  0.00           C  
ATOM   1522  NE2 HIS B 514      64.748 176.871  60.437  1.00  0.00           N  
ATOM   1523  N   ARG B 515      65.168 181.111  62.046  1.00  0.00           N  
ATOM   1524  CA  ARG B 515      65.733 181.022  63.386  1.00  0.00           C  
ATOM   1525  C   ARG B 515      66.221 179.582  63.579  1.00  0.00           C  
ATOM   1526  O   ARG B 515      66.009 178.736  62.708  1.00  0.00           O  
ATOM   1527  CB  ARG B 515      64.635 181.348  64.402  1.00  0.00           C  
ATOM   1528  CG  ARG B 515      63.334 180.566  64.167  1.00  0.00           C  
ATOM   1529  CD  ARG B 515      62.184 181.089  65.025  1.00  0.00           C  
ATOM   1530  NE  ARG B 515      60.968 180.286  64.890  1.00  0.00           N  
ATOM   1531  CZ  ARG B 515      59.815 180.563  65.493  1.00  0.00           C  
ATOM   1532  NH1 ARG B 515      58.762 179.779  65.315  1.00  0.00           N  
ATOM   1533  NH2 ARG B 515      59.712 181.628  66.275  1.00  0.00           N  
ATOM   1534  N   VAL B 516      66.876 179.300  64.704  1.00  0.00           N  
ATOM   1535  CA  VAL B 516      67.354 177.945  64.982  1.00  0.00           C  
ATOM   1536  C   VAL B 516      68.351 177.914  66.135  1.00  0.00           C  
ATOM   1537  O   VAL B 516      69.344 178.641  66.122  1.00  0.00           O  
ATOM   1538  CB  VAL B 516      68.034 177.305  63.742  1.00  0.00           C  
ATOM   1539  CG1 VAL B 516      69.165 178.188  63.252  1.00  0.00           C  
ATOM   1540  CG2 VAL B 516      68.557 175.918  64.092  1.00  0.00           C  
ATOM   1541  N   ARG B 517      68.082 177.081  67.139  1.00  0.00           N  
ATOM   1542  CA  ARG B 517      68.992 176.969  68.274  1.00  0.00           C  
ATOM   1543  C   ARG B 517      70.407 176.903  67.682  1.00  0.00           C  
ATOM   1544  O   ARG B 517      70.596 176.375  66.581  1.00  0.00           O  
ATOM   1545  CB  ARG B 517      68.689 175.712  69.093  1.00  0.00           C  
ATOM   1546  CG  ARG B 517      67.458 175.814  70.001  1.00  0.00           C  
ATOM   1547  CD  ARG B 517      66.138 175.686  69.246  1.00  0.00           C  
ATOM   1548  NE  ARG B 517      65.040 175.347  70.155  1.00  0.00           N  
ATOM   1549  CZ  ARG B 517      63.801 175.052  69.769  1.00  0.00           C  
ATOM   1550  NH1 ARG B 517      63.483 175.051  68.480  1.00  0.00           N  
ATOM   1551  NH2 ARG B 517      62.879 174.747  70.674  1.00  0.00           N  
ATOM   1552  N   TRP B 518      71.395 177.442  68.392  1.00  0.00           N  
ATOM   1553  CA  TRP B 518      72.762 177.448  67.881  1.00  0.00           C  
ATOM   1554  C   TRP B 518      73.795 177.467  69.003  1.00  0.00           C  
ATOM   1555  O   TRP B 518      73.499 177.861  70.130  1.00  0.00           O  
ATOM   1556  CB  TRP B 518      72.948 178.644  66.944  1.00  0.00           C  
ATOM   1557  CG  TRP B 518      74.354 178.896  66.474  1.00  0.00           C  
ATOM   1558  CD1 TRP B 518      75.396 179.371  67.218  1.00  0.00           C  
ATOM   1559  CD2 TRP B 518      74.849 178.757  65.137  1.00  0.00           C  
ATOM   1560  NE1 TRP B 518      76.506 179.542  66.429  1.00  0.00           N  
ATOM   1561  CE2 TRP B 518      76.198 179.174  65.146  1.00  0.00           C  
ATOM   1562  CE3 TRP B 518      74.284 178.325  63.932  1.00  0.00           C  
ATOM   1563  CZ2 TRP B 518      76.990 179.173  63.993  1.00  0.00           C  
ATOM   1564  CZ3 TRP B 518      75.075 178.322  62.784  1.00  0.00           C  
ATOM   1565  CH2 TRP B 518      76.414 178.745  62.826  1.00  0.00           C  
ATOM   1566  N   ASP B 519      75.004 177.013  68.687  1.00  0.00           N  
ATOM   1567  CA  ASP B 519      76.105 176.978  69.648  1.00  0.00           C  
ATOM   1568  C   ASP B 519      77.167 177.985  69.217  1.00  0.00           C  
ATOM   1569  O   ASP B 519      77.821 177.811  68.189  1.00  0.00           O  
ATOM   1570  CB  ASP B 519      76.715 175.572  69.705  1.00  0.00           C  
ATOM   1571  CG  ASP B 519      77.830 175.451  70.736  1.00  0.00           C  
ATOM   1572  OD1 ASP B 519      78.417 174.356  70.848  1.00  0.00           O  
ATOM   1573  OD2 ASP B 519      78.120 176.442  71.437  1.00  0.00           O  
ATOM   1574  N   PRO B 520      77.349 179.056  70.003  1.00  0.00           N  
ATOM   1575  CA  PRO B 520      78.330 180.110  69.721  1.00  0.00           C  
ATOM   1576  C   PRO B 520      79.813 179.711  69.787  1.00  0.00           C  
ATOM   1577  O   PRO B 520      80.679 180.587  69.822  1.00  0.00           O  
ATOM   1578  CB  PRO B 520      77.972 181.191  70.739  1.00  0.00           C  
ATOM   1579  CG  PRO B 520      77.440 180.398  71.890  1.00  0.00           C  
ATOM   1580  CD  PRO B 520      76.552 179.394  71.194  1.00  0.00           C  
ATOM   1581  N   VAL B 521      80.107 178.409  69.812  1.00  0.00           N  
ATOM   1582  CA  VAL B 521      81.493 177.943  69.848  1.00  0.00           C  
ATOM   1583  C   VAL B 521      82.255 178.616  68.704  1.00  0.00           C  
ATOM   1584  O   VAL B 521      82.814 179.701  68.880  1.00  0.00           O  
ATOM   1585  CB  VAL B 521      81.556 176.418  69.717  1.00  0.00           C  
ATOM   1586  CG1 VAL B 521      81.159 175.780  71.036  1.00  0.00           C  
ATOM   1587  CG2 VAL B 521      80.617 175.951  68.614  1.00  0.00           C  
ATOM   1588  N   VAL B 522      82.287 177.972  67.539  1.00  0.00           N  
ATOM   1589  CA  VAL B 522      82.936 178.548  66.362  1.00  0.00           C  
ATOM   1590  C   VAL B 522      81.850 178.556  65.288  1.00  0.00           C  
ATOM   1591  O   VAL B 522      82.007 179.160  64.226  1.00  0.00           O  
ATOM   1592  CB  VAL B 522      84.176 177.728  65.889  1.00  0.00           C  
ATOM   1593  CG1 VAL B 522      84.872 178.453  64.740  1.00  0.00           C  
ATOM   1594  CG2 VAL B 522      85.162 177.548  67.039  1.00  0.00           C  
ATOM   1595  N   GLY B 523      80.739 177.885  65.593  1.00  0.00           N  
ATOM   1596  CA  GLY B 523      79.618 177.817  64.670  1.00  0.00           C  
ATOM   1597  C   GLY B 523      79.037 176.420  64.547  1.00  0.00           C  
ATOM   1598  O   GLY B 523      79.768 175.479  64.235  1.00  0.00           O  
ATOM   1599  N   THR B 524      77.732 176.280  64.790  1.00  0.00           N  
ATOM   1600  CA  THR B 524      77.060 174.980  64.700  1.00  0.00           C  
ATOM   1601  C   THR B 524      75.597 174.971  65.154  1.00  0.00           C  
ATOM   1602  O   THR B 524      75.276 175.405  66.260  1.00  0.00           O  
ATOM   1603  CB  THR B 524      77.785 173.919  65.539  1.00  0.00           C  
ATOM   1604  OG1 THR B 524      76.966 172.747  65.624  1.00  0.00           O  
ATOM   1605  CG2 THR B 524      78.065 174.444  66.942  1.00  0.00           C  
ATOM   1606  N   PRO B 525      74.695 174.456  64.300  1.00  0.00           N  
ATOM   1607  CA  PRO B 525      73.261 174.381  64.602  1.00  0.00           C  
ATOM   1608  C   PRO B 525      72.974 173.354  65.691  1.00  0.00           C  
ATOM   1609  O   PRO B 525      73.674 172.349  65.803  1.00  0.00           O  
ATOM   1610  CB  PRO B 525      72.639 173.961  63.266  1.00  0.00           C  
ATOM   1611  CG  PRO B 525      73.656 174.365  62.244  1.00  0.00           C  
ATOM   1612  CD  PRO B 525      74.953 174.021  62.917  1.00  0.00           C  
ATOM   1613  N   LEU B 526      71.944 173.608  66.491  1.00  0.00           N  
ATOM   1614  CA  LEU B 526      71.556 172.690  67.557  1.00  0.00           C  
ATOM   1615  C   LEU B 526      70.158 172.157  67.285  1.00  0.00           C  
ATOM   1616  O   LEU B 526      69.167 172.727  67.739  1.00  0.00           O  
ATOM   1617  CB  LEU B 526      71.592 173.389  68.920  1.00  0.00           C  
ATOM   1618  CG  LEU B 526      72.956 173.421  69.618  1.00  0.00           C  
ATOM   1619  CD1 LEU B 526      73.987 174.114  68.739  1.00  0.00           C  
ATOM   1620  CD2 LEU B 526      72.819 174.124  70.954  1.00  0.00           C  
ATOM   1621  N   GLY B 527      70.098 171.055  66.540  1.00  0.00           N  
ATOM   1622  CA  GLY B 527      68.829 170.444  66.181  1.00  0.00           C  
ATOM   1623  C   GLY B 527      67.995 169.874  67.315  1.00  0.00           C  
ATOM   1624  O   GLY B 527      67.408 168.798  67.179  1.00  0.00           O  
ATOM   1625  N   ASP B 528      67.939 170.592  68.433  1.00  0.00           N  
ATOM   1626  CA  ASP B 528      67.154 170.162  69.584  1.00  0.00           C  
ATOM   1627  C   ASP B 528      67.682 168.851  70.159  1.00  0.00           C  
ATOM   1628  O   ASP B 528      66.936 168.097  70.786  1.00  0.00           O  
ATOM   1629  CB  ASP B 528      65.681 170.039  69.192  1.00  0.00           C  
ATOM   1630  CG  ASP B 528      65.055 171.387  68.895  1.00  0.00           C  
ATOM   1631  OD1 ASP B 528      64.889 172.185  69.844  1.00  0.00           O  
ATOM   1632  OD2 ASP B 528      64.745 171.653  67.716  1.00  0.00           O  
ATOM   1633  N   HIS B 529      68.965 168.580  69.948  1.00  0.00           N  
ATOM   1634  CA  HIS B 529      69.558 167.352  70.455  1.00  0.00           C  
ATOM   1635  C   HIS B 529      70.887 167.585  71.154  1.00  0.00           C  
ATOM   1636  O   HIS B 529      71.175 166.954  72.168  1.00  0.00           O  
ATOM   1637  CB  HIS B 529      69.719 166.333  69.322  1.00  0.00           C  
ATOM   1638  CG  HIS B 529      70.411 166.873  68.112  1.00  0.00           C  
ATOM   1639  ND1 HIS B 529      70.615 166.118  66.978  1.00  0.00           N  
ATOM   1640  CD2 HIS B 529      70.950 168.087  67.857  1.00  0.00           C  
ATOM   1641  CE1 HIS B 529      71.251 166.844  66.076  1.00  0.00           C  
ATOM   1642  NE2 HIS B 529      71.466 168.043  66.585  1.00  0.00           N  
ATOM   1643  N   ASP B 530      71.692 168.495  70.618  1.00  0.00           N  
ATOM   1644  CA  ASP B 530      72.995 168.789  71.201  1.00  0.00           C  
ATOM   1645  C   ASP B 530      72.930 169.487  72.551  1.00  0.00           C  
ATOM   1646  O   ASP B 530      73.839 169.343  73.371  1.00  0.00           O  
ATOM   1647  CB  ASP B 530      73.842 169.607  70.235  1.00  0.00           C  
ATOM   1648  CG  ASP B 530      74.469 168.753  69.162  1.00  0.00           C  
ATOM   1649  OD1 ASP B 530      73.716 168.161  68.363  1.00  0.00           O  
ATOM   1650  OD2 ASP B 530      75.714 168.667  69.125  1.00  0.00           O  
ATOM   1651  N   LEU B 531      71.861 170.245  72.780  1.00  0.00           N  
ATOM   1652  CA  LEU B 531      71.712 170.960  74.042  1.00  0.00           C  
ATOM   1653  C   LEU B 531      71.944 170.015  75.217  1.00  0.00           C  
ATOM   1654  O   LEU B 531      71.281 168.980  75.349  1.00  0.00           O  
ATOM   1655  CB  LEU B 531      70.322 171.600  74.155  1.00  0.00           C  
ATOM   1656  CG  LEU B 531      69.857 172.613  73.105  1.00  0.00           C  
ATOM   1657  CD1 LEU B 531      69.598 171.920  71.774  1.00  0.00           C  
ATOM   1658  CD2 LEU B 531      68.585 173.280  73.593  1.00  0.00           C  
ATOM   1659  N   MET B 532      72.900 170.383  76.061  1.00  0.00           N  
ATOM   1660  CA  MET B 532      73.256 169.602  77.235  1.00  0.00           C  
ATOM   1661  C   MET B 532      72.221 169.789  78.342  1.00  0.00           C  
ATOM   1662  O   MET B 532      72.290 169.132  79.380  1.00  0.00           O  
ATOM   1663  CB  MET B 532      74.645 170.006  77.735  1.00  0.00           C  
ATOM   1664  CG  MET B 532      75.288 169.005  78.685  1.00  0.00           C  
ATOM   1665  SD  MET B 532      77.016 169.403  79.050  1.00  0.00           S  
ATOM   1666  CE  MET B 532      77.878 168.439  77.787  1.00  0.00           C  
ATOM   1667  N   GLU B 533      71.262 170.687  78.115  1.00  0.00           N  
ATOM   1668  CA  GLU B 533      70.218 170.958  79.103  1.00  0.00           C  
ATOM   1669  C   GLU B 533      69.011 171.711  78.526  1.00  0.00           C  
ATOM   1670  O   GLU B 533      69.132 172.445  77.539  1.00  0.00           O  
ATOM   1671  CB  GLU B 533      70.786 171.769  80.280  1.00  0.00           C  
ATOM   1672  CG  GLU B 533      69.803 171.962  81.442  1.00  0.00           C  
ATOM   1673  CD  GLU B 533      70.137 173.163  82.314  1.00  0.00           C  
ATOM   1674  OE1 GLU B 533      70.090 174.297  81.794  1.00  0.00           O  
ATOM   1675  OE2 GLU B 533      70.441 172.975  83.512  1.00  0.00           O  
ATOM   1676  N   GLY B 534      67.855 171.513  79.163  1.00  0.00           N  
ATOM   1677  CA  GLY B 534      66.611 172.154  78.762  1.00  0.00           C  
ATOM   1678  C   GLY B 534      66.481 172.526  77.299  1.00  0.00           C  
ATOM   1679  O   GLY B 534      66.716 173.672  76.923  1.00  0.00           O  
ATOM   1680  N   GLU B 535      66.095 171.563  76.471  1.00  0.00           N  
ATOM   1681  CA  GLU B 535      65.942 171.813  75.044  1.00  0.00           C  
ATOM   1682  C   GLU B 535      64.488 172.125  74.699  1.00  0.00           C  
ATOM   1683  O   GLU B 535      64.140 172.284  73.528  1.00  0.00           O  
ATOM   1684  CB  GLU B 535      66.436 170.589  74.259  1.00  0.00           C  
ATOM   1685  CG  GLU B 535      67.752 170.017  74.810  1.00  0.00           C  
ATOM   1686  CD  GLU B 535      68.277 168.806  74.046  1.00  0.00           C  
ATOM   1687  OE1 GLU B 535      68.540 168.926  72.830  1.00  0.00           O  
ATOM   1688  OE2 GLU B 535      68.436 167.737  74.673  1.00  0.00           O  
ATOM   1689  N   ASP B 536      63.643 172.213  75.724  1.00  0.00           N  
ATOM   1690  CA  ASP B 536      62.227 172.505  75.521  1.00  0.00           C  
ATOM   1691  C   ASP B 536      61.926 173.994  75.597  1.00  0.00           C  
ATOM   1692  O   ASP B 536      60.781 174.405  75.416  1.00  0.00           O  
ATOM   1693  CB  ASP B 536      61.386 171.757  76.562  1.00  0.00           C  
ATOM   1694  CG  ASP B 536      60.284 170.921  75.933  1.00  0.00           C  
ATOM   1695  OD1 ASP B 536      59.606 170.170  76.668  1.00  0.00           O  
ATOM   1696  OD2 ASP B 536      60.099 171.018  74.703  1.00  0.00           O  
ATOM   1697  N   VAL B 537      62.947 174.802  75.867  1.00  0.00           N  
ATOM   1698  CA  VAL B 537      62.764 176.250  75.949  1.00  0.00           C  
ATOM   1699  C   VAL B 537      62.281 176.766  74.591  1.00  0.00           C  
ATOM   1700  O   VAL B 537      63.015 176.719  73.605  1.00  0.00           O  
ATOM   1701  CB  VAL B 537      64.085 176.977  76.321  1.00  0.00           C  
ATOM   1702  CG1 VAL B 537      63.875 178.489  76.311  1.00  0.00           C  
ATOM   1703  CG2 VAL B 537      64.563 176.519  77.695  1.00  0.00           C  
ATOM   1704  N   PRO B 538      61.033 177.263  74.525  1.00  0.00           N  
ATOM   1705  CA  PRO B 538      60.441 177.785  73.287  1.00  0.00           C  
ATOM   1706  C   PRO B 538      61.121 179.024  72.695  1.00  0.00           C  
ATOM   1707  O   PRO B 538      61.812 179.765  73.393  1.00  0.00           O  
ATOM   1708  CB  PRO B 538      58.992 178.054  73.691  1.00  0.00           C  
ATOM   1709  CG  PRO B 538      59.120 178.453  75.127  1.00  0.00           C  
ATOM   1710  CD  PRO B 538      60.103 177.428  75.658  1.00  0.00           C  
ATOM   1711  N   ILE B 539      60.914 179.235  71.398  1.00  0.00           N  
ATOM   1712  CA  ILE B 539      61.493 180.372  70.691  1.00  0.00           C  
ATOM   1713  C   ILE B 539      60.515 181.543  70.618  1.00  0.00           C  
ATOM   1714  O   ILE B 539      59.736 181.658  69.671  1.00  0.00           O  
ATOM   1715  CB  ILE B 539      61.953 179.992  69.268  1.00  0.00           C  
ATOM   1716  CG1 ILE B 539      63.254 179.197  69.351  1.00  0.00           C  
ATOM   1717  CG2 ILE B 539      62.184 181.239  68.435  1.00  0.00           C  
ATOM   1718  CD1 ILE B 539      63.856 178.875  68.005  1.00  0.00           C  
ATOM   1719  N   LEU B 540      60.567 182.410  71.626  1.00  0.00           N  
ATOM   1720  CA  LEU B 540      59.693 183.577  71.690  1.00  0.00           C  
ATOM   1721  C   LEU B 540      60.075 184.630  70.659  1.00  0.00           C  
ATOM   1722  O   LEU B 540      61.237 184.738  70.259  1.00  0.00           O  
ATOM   1723  CB  LEU B 540      59.696 184.179  73.101  1.00  0.00           C  
ATOM   1724  CG  LEU B 540      58.688 183.568  74.086  1.00  0.00           C  
ATOM   1725  CD1 LEU B 540      58.976 184.044  75.497  1.00  0.00           C  
ATOM   1726  CD2 LEU B 540      57.269 183.946  73.673  1.00  0.00           C  
ATOM   1727  N   ASP B 541      59.087 185.415  70.240  1.00  0.00           N  
ATOM   1728  CA  ASP B 541      59.310 186.457  69.249  1.00  0.00           C  
ATOM   1729  C   ASP B 541      59.178 187.889  69.778  1.00  0.00           C  
ATOM   1730  O   ASP B 541      58.480 188.717  69.189  1.00  0.00           O  
ATOM   1731  CB  ASP B 541      58.378 186.214  68.052  1.00  0.00           C  
ATOM   1732  CG  ASP B 541      58.611 184.848  67.392  1.00  0.00           C  
ATOM   1733  OD1 ASP B 541      57.956 184.556  66.369  1.00  0.00           O  
ATOM   1734  OD2 ASP B 541      59.448 184.066  67.895  1.00  0.00           O  
ATOM   1735  N   TYR B 542      59.852 188.177  70.887  1.00  0.00           N  
ATOM   1736  CA  TYR B 542      59.829 189.517  71.468  1.00  0.00           C  
ATOM   1737  C   TYR B 542      60.189 190.500  70.361  1.00  0.00           C  
ATOM   1738  O   TYR B 542      61.331 190.519  69.898  1.00  0.00           O  
ATOM   1739  CB  TYR B 542      60.860 189.652  72.596  1.00  0.00           C  
ATOM   1740  CG  TYR B 542      60.564 188.857  73.851  1.00  0.00           C  
ATOM   1741  CD1 TYR B 542      61.557 188.076  74.450  1.00  0.00           C  
ATOM   1742  CD2 TYR B 542      59.300 188.893  74.450  1.00  0.00           C  
ATOM   1743  CE1 TYR B 542      61.304 187.347  75.612  1.00  0.00           C  
ATOM   1744  CE2 TYR B 542      59.035 188.166  75.617  1.00  0.00           C  
ATOM   1745  CZ  TYR B 542      60.044 187.394  76.190  1.00  0.00           C  
ATOM   1746  OH  TYR B 542      59.798 186.663  77.333  1.00  0.00           O  
ATOM   1747  N   ILE B 543      59.227 191.305  69.922  1.00  0.00           N  
ATOM   1748  CA  ILE B 543      59.524 192.279  68.881  1.00  0.00           C  
ATOM   1749  C   ILE B 543      59.912 193.599  69.517  1.00  0.00           C  
ATOM   1750  O   ILE B 543      59.305 194.049  70.490  1.00  0.00           O  
ATOM   1751  CB  ILE B 543      58.349 192.497  67.909  1.00  0.00           C  
ATOM   1752  CG1 ILE B 543      57.263 193.357  68.550  1.00  0.00           C  
ATOM   1753  CG2 ILE B 543      57.803 191.163  67.473  1.00  0.00           C  
ATOM   1754  CD1 ILE B 543      57.479 194.845  68.367  1.00  0.00           C  
ATOM   1755  N   ILE B 544      60.936 194.214  68.953  1.00  0.00           N  
ATOM   1756  CA  ILE B 544      61.429 195.474  69.453  1.00  0.00           C  
ATOM   1757  C   ILE B 544      60.837 196.623  68.666  1.00  0.00           C  
ATOM   1758  O   ILE B 544      60.827 196.609  67.437  1.00  0.00           O  
ATOM   1759  CB  ILE B 544      62.949 195.538  69.310  1.00  0.00           C  
ATOM   1760  CG1 ILE B 544      63.319 195.509  67.822  1.00  0.00           C  
ATOM   1761  CG2 ILE B 544      63.582 194.355  70.036  1.00  0.00           C  
ATOM   1762  CD1 ILE B 544      64.794 195.422  67.533  1.00  0.00           C  
ATOM   1763  N   ILE B 545      60.320 197.605  69.395  1.00  0.00           N  
ATOM   1764  CA  ILE B 545      59.729 198.800  68.805  1.00  0.00           C  
ATOM   1765  C   ILE B 545      60.746 199.912  68.992  1.00  0.00           C  
ATOM   1766  O   ILE B 545      60.957 200.393  70.103  1.00  0.00           O  
ATOM   1767  CB  ILE B 545      58.436 199.202  69.504  1.00  0.00           C  
ATOM   1768  CG1 ILE B 545      57.342 198.194  69.183  1.00  0.00           C  
ATOM   1769  CG2 ILE B 545      58.017 200.572  69.050  1.00  0.00           C  
ATOM   1770  CD1 ILE B 545      56.109 198.389  69.990  1.00  0.00           C  
ATOM   1771  N   LYS B 546      61.375 200.313  67.897  1.00  0.00           N  
ATOM   1772  CA  LYS B 546      62.410 201.333  67.932  1.00  0.00           C  
ATOM   1773  C   LYS B 546      61.983 202.735  68.359  1.00  0.00           C  
ATOM   1774  O   LYS B 546      61.631 203.566  67.522  1.00  0.00           O  
ATOM   1775  CB  LYS B 546      63.136 201.388  66.577  1.00  0.00           C  
ATOM   1776  CG  LYS B 546      62.281 201.008  65.378  1.00  0.00           C  
ATOM   1777  CD  LYS B 546      63.043 201.097  64.063  1.00  0.00           C  
ATOM   1778  CE  LYS B 546      64.108 200.026  63.939  1.00  0.00           C  
ATOM   1779  NZ  LYS B 546      65.200 200.156  64.935  1.00  0.00           N  
ATOM   1780  N   PHE B 547      62.020 202.994  69.668  1.00  0.00           N  
ATOM   1781  CA  PHE B 547      61.669 204.315  70.194  1.00  0.00           C  
ATOM   1782  C   PHE B 547      62.789 205.279  69.805  1.00  0.00           C  
ATOM   1783  O   PHE B 547      63.937 204.864  69.611  1.00  0.00           O  
ATOM   1784  CB  PHE B 547      61.519 204.294  71.728  1.00  0.00           C  
ATOM   1785  CG  PHE B 547      60.124 203.961  72.212  1.00  0.00           C  
ATOM   1786  CD1 PHE B 547      59.601 202.679  72.066  1.00  0.00           C  
ATOM   1787  CD2 PHE B 547      59.336 204.937  72.814  1.00  0.00           C  
ATOM   1788  CE1 PHE B 547      58.314 202.379  72.513  1.00  0.00           C  
ATOM   1789  CE2 PHE B 547      58.050 204.646  73.262  1.00  0.00           C  
ATOM   1790  CZ  PHE B 547      57.539 203.368  73.112  1.00  0.00           C  
ATOM   1791  N   GLU B 548      62.458 206.563  69.704  1.00  0.00           N  
ATOM   1792  CA  GLU B 548      63.427 207.572  69.286  1.00  0.00           C  
ATOM   1793  C   GLU B 548      63.933 208.529  70.362  1.00  0.00           C  
ATOM   1794  O   GLU B 548      63.166 209.058  71.163  1.00  0.00           O  
ATOM   1795  CB  GLU B 548      62.841 208.346  68.104  1.00  0.00           C  
ATOM   1796  CG  GLU B 548      62.442 207.415  66.962  1.00  0.00           C  
ATOM   1797  CD  GLU B 548      61.493 208.048  65.968  1.00  0.00           C  
ATOM   1798  OE1 GLU B 548      60.431 208.542  66.402  1.00  0.00           O  
ATOM   1799  OE2 GLU B 548      61.802 208.040  64.755  1.00  0.00           O  
ATOM   1800  N   LEU B 549      65.245 208.739  70.359  1.00  0.00           N  
ATOM   1801  CA  LEU B 549      65.906 209.639  71.294  1.00  0.00           C  
ATOM   1802  C   LEU B 549      66.662 210.661  70.461  1.00  0.00           C  
ATOM   1803  O   LEU B 549      67.890 210.655  70.419  1.00  0.00           O  
ATOM   1804  CB  LEU B 549      66.888 208.877  72.185  1.00  0.00           C  
ATOM   1805  CG  LEU B 549      67.769 209.744  73.090  1.00  0.00           C  
ATOM   1806  CD1 LEU B 549      66.922 210.471  74.115  1.00  0.00           C  
ATOM   1807  CD2 LEU B 549      68.794 208.874  73.778  1.00  0.00           C  
ATOM   1808  N   ARG B 550      65.920 211.534  69.790  1.00  0.00           N  
ATOM   1809  CA  ARG B 550      66.522 212.553  68.937  1.00  0.00           C  
ATOM   1810  C   ARG B 550      67.086 213.756  69.680  1.00  0.00           C  
ATOM   1811  O   ARG B 550      66.599 214.874  69.518  1.00  0.00           O  
ATOM   1812  CB  ARG B 550      65.484 213.063  67.927  1.00  0.00           C  
ATOM   1813  CG  ARG B 550      64.444 212.030  67.516  1.00  0.00           C  
ATOM   1814  CD  ARG B 550      63.327 212.650  66.692  1.00  0.00           C  
ATOM   1815  NE  ARG B 550      63.806 213.164  65.412  1.00  0.00           N  
ATOM   1816  CZ  ARG B 550      63.010 213.581  64.431  1.00  0.00           C  
ATOM   1817  NH1 ARG B 550      61.691 213.545  64.587  1.00  0.00           N  
ATOM   1818  NH2 ARG B 550      63.531 214.023  63.292  1.00  0.00           N  
ATOM   1819  N   GLU B 551      68.113 213.527  70.492  1.00  0.00           N  
ATOM   1820  CA  GLU B 551      68.751 214.617  71.224  1.00  0.00           C  
ATOM   1821  C   GLU B 551      70.046 214.968  70.508  1.00  0.00           C  
ATOM   1822  O   GLU B 551      70.315 214.481  69.412  1.00  0.00           O  
ATOM   1823  CB  GLU B 551      69.046 214.203  72.676  1.00  0.00           C  
ATOM   1824  CG  GLU B 551      69.914 212.952  72.832  1.00  0.00           C  
ATOM   1825  CD  GLU B 551      71.288 213.238  73.417  1.00  0.00           C  
ATOM   1826  OE1 GLU B 551      72.039 212.271  73.669  1.00  0.00           O  
ATOM   1827  OE2 GLU B 551      71.622 214.424  73.623  1.00  0.00           O  
ATOM   1828  N   ASN B 552      70.849 215.810  71.142  1.00  0.00           N  
ATOM   1829  CA  ASN B 552      72.117 216.228  70.577  1.00  0.00           C  
ATOM   1830  C   ASN B 552      72.060 216.322  69.055  1.00  0.00           C  
ATOM   1831  O   ASN B 552      71.043 216.718  68.482  1.00  0.00           O  
ATOM   1832  CB  ASN B 552      73.274 215.331  71.061  1.00  0.00           C  
ATOM   1833  CG  ASN B 552      73.223 213.927  70.496  1.00  0.00           C  
ATOM   1834  OD1 ASN B 552      73.381 213.723  69.294  1.00  0.00           O  
ATOM   1835  ND2 ASN B 552      73.019 212.945  71.368  1.00  0.00           N  
ATOM   1836  N   GLY B 553      73.162 215.951  68.410  1.00  0.00           N  
ATOM   1837  CA  GLY B 553      73.233 215.999  66.966  1.00  0.00           C  
ATOM   1838  C   GLY B 553      71.944 215.553  66.314  1.00  0.00           C  
ATOM   1839  O   GLY B 553      71.117 216.385  65.937  1.00  0.00           O  
ATOM   1840  N   GLU B 554      71.764 214.240  66.196  1.00  0.00           N  
ATOM   1841  CA  GLU B 554      70.568 213.688  65.569  1.00  0.00           C  
ATOM   1842  C   GLU B 554      70.055 212.360  66.154  1.00  0.00           C  
ATOM   1843  O   GLU B 554      70.371 211.993  67.288  1.00  0.00           O  
ATOM   1844  CB  GLU B 554      70.803 213.540  64.057  1.00  0.00           C  
ATOM   1845  CG  GLU B 554      70.898 214.861  63.279  1.00  0.00           C  
ATOM   1846  CD  GLU B 554      69.559 215.594  63.149  1.00  0.00           C  
ATOM   1847  OE1 GLU B 554      69.525 216.655  62.486  1.00  0.00           O  
ATOM   1848  OE2 GLU B 554      68.543 215.119  63.703  1.00  0.00           O  
ATOM   1849  N   VAL B 555      69.263 211.654  65.349  1.00  0.00           N  
ATOM   1850  CA  VAL B 555      68.630 210.382  65.711  1.00  0.00           C  
ATOM   1851  C   VAL B 555      69.463 209.269  66.349  1.00  0.00           C  
ATOM   1852  O   VAL B 555      70.694 209.253  66.275  1.00  0.00           O  
ATOM   1853  CB  VAL B 555      67.913 209.786  64.479  1.00  0.00           C  
ATOM   1854  CG1 VAL B 555      66.804 210.727  64.020  1.00  0.00           C  
ATOM   1855  CG2 VAL B 555      68.920 209.554  63.351  1.00  0.00           C  
ATOM   1856  N   ILE B 556      68.745 208.331  66.963  1.00  0.00           N  
ATOM   1857  CA  ILE B 556      69.314 207.167  67.631  1.00  0.00           C  
ATOM   1858  C   ILE B 556      68.139 206.432  68.272  1.00  0.00           C  
ATOM   1859  O   ILE B 556      67.294 207.052  68.918  1.00  0.00           O  
ATOM   1860  CB  ILE B 556      70.302 207.590  68.725  1.00  0.00           C  
ATOM   1861  CG1 ILE B 556      70.939 206.359  69.360  1.00  0.00           C  
ATOM   1862  CG2 ILE B 556      69.587 208.399  69.788  1.00  0.00           C  
ATOM   1863  CD1 ILE B 556      72.076 206.697  70.298  1.00  0.00           C  
ATOM   1864  N   TYR B 557      68.077 205.117  68.096  1.00  0.00           N  
ATOM   1865  CA  TYR B 557      66.963 204.361  68.649  1.00  0.00           C  
ATOM   1866  C   TYR B 557      67.226 203.542  69.898  1.00  0.00           C  
ATOM   1867  O   TYR B 557      68.315 203.002  70.114  1.00  0.00           O  
ATOM   1868  CB  TYR B 557      66.360 203.447  67.585  1.00  0.00           C  
ATOM   1869  CG  TYR B 557      66.136 204.118  66.255  1.00  0.00           C  
ATOM   1870  CD1 TYR B 557      67.189 204.306  65.367  1.00  0.00           C  
ATOM   1871  CD2 TYR B 557      64.871 204.555  65.876  1.00  0.00           C  
ATOM   1872  CE1 TYR B 557      66.992 204.909  64.131  1.00  0.00           C  
ATOM   1873  CE2 TYR B 557      64.661 205.163  64.639  1.00  0.00           C  
ATOM   1874  CZ  TYR B 557      65.727 205.336  63.770  1.00  0.00           C  
ATOM   1875  OH  TYR B 557      65.537 205.931  62.539  1.00  0.00           O  
ATOM   1876  N   LEU B 558      66.181 203.450  70.707  1.00  0.00           N  
ATOM   1877  CA  LEU B 558      66.193 202.694  71.942  1.00  0.00           C  
ATOM   1878  C   LEU B 558      65.072 201.681  71.728  1.00  0.00           C  
ATOM   1879  O   LEU B 558      63.972 201.832  72.249  1.00  0.00           O  
ATOM   1880  CB  LEU B 558      65.859 203.626  73.105  1.00  0.00           C  
ATOM   1881  CG  LEU B 558      66.184 203.190  74.530  1.00  0.00           C  
ATOM   1882  CD1 LEU B 558      67.696 203.120  74.706  1.00  0.00           C  
ATOM   1883  CD2 LEU B 558      65.572 204.178  75.514  1.00  0.00           C  
ATOM   1884  N   PRO B 559      65.339 200.639  70.932  1.00  0.00           N  
ATOM   1885  CA  PRO B 559      64.361 199.596  70.631  1.00  0.00           C  
ATOM   1886  C   PRO B 559      63.978 198.710  71.811  1.00  0.00           C  
ATOM   1887  O   PRO B 559      64.725 197.811  72.188  1.00  0.00           O  
ATOM   1888  CB  PRO B 559      65.038 198.811  69.511  1.00  0.00           C  
ATOM   1889  CG  PRO B 559      66.477 198.935  69.846  1.00  0.00           C  
ATOM   1890  CD  PRO B 559      66.593 200.397  70.198  1.00  0.00           C  
ATOM   1891  N   ALA B 560      62.807 198.965  72.385  1.00  0.00           N  
ATOM   1892  CA  ALA B 560      62.317 198.170  73.501  1.00  0.00           C  
ATOM   1893  C   ALA B 560      61.564 196.988  72.922  1.00  0.00           C  
ATOM   1894  O   ALA B 560      60.906 197.114  71.890  1.00  0.00           O  
ATOM   1895  CB  ALA B 560      61.394 198.992  74.365  1.00  0.00           C  
ATOM   1896  N   ALA B 561      61.656 195.843  73.590  1.00  0.00           N  
ATOM   1897  CA  ALA B 561      60.995 194.630  73.119  1.00  0.00           C  
ATOM   1898  C   ALA B 561      59.827 194.195  73.993  1.00  0.00           C  
ATOM   1899  O   ALA B 561      59.978 193.990  75.197  1.00  0.00           O  
ATOM   1900  CB  ALA B 561      62.012 193.503  73.016  1.00  0.00           C  
ATOM   1901  N   THR B 562      58.663 194.053  73.367  1.00  0.00           N  
ATOM   1902  CA  THR B 562      57.451 193.629  74.055  1.00  0.00           C  
ATOM   1903  C   THR B 562      56.743 192.576  73.224  1.00  0.00           C  
ATOM   1904  O   THR B 562      56.722 192.655  71.998  1.00  0.00           O  
ATOM   1905  CB  THR B 562      56.462 194.785  74.240  1.00  0.00           C  
ATOM   1906  OG1 THR B 562      55.319 194.323  74.973  1.00  0.00           O  
ATOM   1907  CG2 THR B 562      55.997 195.300  72.884  1.00  0.00           C  
ATOM   1908  N   LEU B 563      56.159 191.595  73.897  1.00  0.00           N  
ATOM   1909  CA  LEU B 563      55.434 190.528  73.222  1.00  0.00           C  
ATOM   1910  C   LEU B 563      53.990 190.975  72.983  1.00  0.00           C  
ATOM   1911  O   LEU B 563      53.182 190.245  72.410  1.00  0.00           O  
ATOM   1912  CB  LEU B 563      55.423 189.280  74.106  1.00  0.00           C  
ATOM   1913  CG  LEU B 563      54.797 189.542  75.487  1.00  0.00           C  
ATOM   1914  CD1 LEU B 563      54.188 188.264  76.040  1.00  0.00           C  
ATOM   1915  CD2 LEU B 563      55.848 190.112  76.440  1.00  0.00           C  
ATOM   1916  N   ARG B 564      53.685 192.194  73.417  1.00  0.00           N  
ATOM   1917  CA  ARG B 564      52.353 192.760  73.255  1.00  0.00           C  
ATOM   1918  C   ARG B 564      52.424 194.046  72.431  1.00  0.00           C  
ATOM   1919  O   ARG B 564      52.398 195.154  72.969  1.00  0.00           O  
ATOM   1920  CB  ARG B 564      51.733 192.994  74.638  1.00  0.00           C  
ATOM   1921  CG  ARG B 564      51.281 191.691  75.304  1.00  0.00           C  
ATOM   1922  CD  ARG B 564      51.191 191.774  76.828  1.00  0.00           C  
ATOM   1923  NE  ARG B 564      50.267 192.797  77.318  1.00  0.00           N  
ATOM   1924  CZ  ARG B 564      49.943 192.958  78.601  1.00  0.00           C  
ATOM   1925  NH1 ARG B 564      50.461 192.158  79.530  1.00  0.00           N  
ATOM   1926  NH2 ARG B 564      49.109 193.927  78.960  1.00  0.00           N  
ATOM   1927  N   PRO B 565      52.520 193.905  71.101  1.00  0.00           N  
ATOM   1928  CA  PRO B 565      52.600 195.044  70.176  1.00  0.00           C  
ATOM   1929  C   PRO B 565      51.439 196.020  70.369  1.00  0.00           C  
ATOM   1930  O   PRO B 565      51.513 197.187  69.974  1.00  0.00           O  
ATOM   1931  CB  PRO B 565      52.563 194.374  68.803  1.00  0.00           C  
ATOM   1932  CG  PRO B 565      53.198 193.034  69.064  1.00  0.00           C  
ATOM   1933  CD  PRO B 565      52.560 192.628  70.368  1.00  0.00           C  
ATOM   1934  N   GLU B 566      50.368 195.523  70.979  1.00  0.00           N  
ATOM   1935  CA  GLU B 566      49.180 196.328  71.217  1.00  0.00           C  
ATOM   1936  C   GLU B 566      49.359 197.415  72.273  1.00  0.00           C  
ATOM   1937  O   GLU B 566      48.709 198.463  72.209  1.00  0.00           O  
ATOM   1938  CB  GLU B 566      47.998 195.419  71.596  1.00  0.00           C  
ATOM   1939  CG  GLU B 566      48.352 194.026  72.157  1.00  0.00           C  
ATOM   1940  CD  GLU B 566      48.850 194.033  73.600  1.00  0.00           C  
ATOM   1941  OE1 GLU B 566      48.654 193.015  74.303  1.00  0.00           O  
ATOM   1942  OE2 GLU B 566      49.448 195.038  74.033  1.00  0.00           O  
ATOM   1943  N   THR B 567      50.248 197.180  73.231  1.00  0.00           N  
ATOM   1944  CA  THR B 567      50.470 198.144  74.302  1.00  0.00           C  
ATOM   1945  C   THR B 567      51.107 199.459  73.846  1.00  0.00           C  
ATOM   1946  O   THR B 567      51.187 200.409  74.625  1.00  0.00           O  
ATOM   1947  CB  THR B 567      51.333 197.522  75.420  1.00  0.00           C  
ATOM   1948  OG1 THR B 567      51.822 196.247  74.991  1.00  0.00           O  
ATOM   1949  CG2 THR B 567      50.516 197.338  76.687  1.00  0.00           C  
ATOM   1950  N   VAL B 568      51.546 199.525  72.591  1.00  0.00           N  
ATOM   1951  CA  VAL B 568      52.164 200.745  72.078  1.00  0.00           C  
ATOM   1952  C   VAL B 568      51.319 201.979  72.357  1.00  0.00           C  
ATOM   1953  O   VAL B 568      51.808 202.969  72.910  1.00  0.00           O  
ATOM   1954  CB  VAL B 568      52.392 200.637  70.564  1.00  0.00           C  
ATOM   1955  CG1 VAL B 568      53.470 199.632  70.277  1.00  0.00           C  
ATOM   1956  CG2 VAL B 568      51.115 200.199  69.879  1.00  0.00           C  
ATOM   1957  N   TYR B 569      50.047 201.915  71.978  1.00  0.00           N  
ATOM   1958  CA  TYR B 569      49.142 203.036  72.170  1.00  0.00           C  
ATOM   1959  C   TYR B 569      48.908 203.347  73.641  1.00  0.00           C  
ATOM   1960  O   TYR B 569      48.107 204.216  73.968  1.00  0.00           O  
ATOM   1961  CB  TYR B 569      47.797 202.767  71.488  1.00  0.00           C  
ATOM   1962  CG  TYR B 569      47.856 202.776  69.977  1.00  0.00           C  
ATOM   1963  CD1 TYR B 569      47.621 201.610  69.243  1.00  0.00           C  
ATOM   1964  CD2 TYR B 569      48.147 203.950  69.278  1.00  0.00           C  
ATOM   1965  CE1 TYR B 569      47.674 201.613  67.848  1.00  0.00           C  
ATOM   1966  CE2 TYR B 569      48.205 203.965  67.884  1.00  0.00           C  
ATOM   1967  CZ  TYR B 569      47.968 202.793  67.176  1.00  0.00           C  
ATOM   1968  OH  TYR B 569      48.032 202.797  65.800  1.00  0.00           O  
ATOM   1969  N   GLY B 570      49.617 202.644  74.521  1.00  0.00           N  
ATOM   1970  CA  GLY B 570      49.463 202.867  75.948  1.00  0.00           C  
ATOM   1971  C   GLY B 570      50.770 203.155  76.663  1.00  0.00           C  
ATOM   1972  O   GLY B 570      50.850 203.072  77.888  1.00  0.00           O  
ATOM   1973  N   VAL B 571      51.798 203.496  75.895  1.00  0.00           N  
ATOM   1974  CA  VAL B 571      53.106 203.797  76.461  1.00  0.00           C  
ATOM   1975  C   VAL B 571      53.024 205.028  77.370  1.00  0.00           C  
ATOM   1976  O   VAL B 571      52.559 206.089  76.956  1.00  0.00           O  
ATOM   1977  CB  VAL B 571      54.152 204.050  75.359  1.00  0.00           C  
ATOM   1978  CG1 VAL B 571      53.810 205.325  74.595  1.00  0.00           C  
ATOM   1979  CG2 VAL B 571      55.542 204.128  75.976  1.00  0.00           C  
ATOM   1980  N   THR B 572      53.480 204.884  78.611  1.00  0.00           N  
ATOM   1981  CA  THR B 572      53.427 205.985  79.567  1.00  0.00           C  
ATOM   1982  C   THR B 572      54.795 206.385  80.104  1.00  0.00           C  
ATOM   1983  O   THR B 572      54.894 207.262  80.963  1.00  0.00           O  
ATOM   1984  CB  THR B 572      52.562 205.624  80.763  1.00  0.00           C  
ATOM   1985  OG1 THR B 572      53.271 204.699  81.597  1.00  0.00           O  
ATOM   1986  CG2 THR B 572      51.261 204.995  80.292  1.00  0.00           C  
ATOM   1987  N   ASN B 573      55.836 205.726  79.604  1.00  0.00           N  
ATOM   1988  CA  ASN B 573      57.221 205.989  79.996  1.00  0.00           C  
ATOM   1989  C   ASN B 573      58.088 204.806  79.591  1.00  0.00           C  
ATOM   1990  O   ASN B 573      57.571 203.761  79.204  1.00  0.00           O  
ATOM   1991  CB  ASN B 573      57.330 206.227  81.507  1.00  0.00           C  
ATOM   1992  CG  ASN B 573      56.959 205.008  82.319  1.00  0.00           C  
ATOM   1993  OD1 ASN B 573      57.735 204.060  82.422  1.00  0.00           O  
ATOM   1994  ND2 ASN B 573      55.764 205.023  82.897  1.00  0.00           N  
ATOM   1995  N   MET B 574      59.404 204.974  79.666  1.00  0.00           N  
ATOM   1996  CA  MET B 574      60.326 203.903  79.305  1.00  0.00           C  
ATOM   1997  C   MET B 574      61.006 203.315  80.531  1.00  0.00           C  
ATOM   1998  O   MET B 574      61.012 203.918  81.604  1.00  0.00           O  
ATOM   1999  CB  MET B 574      61.376 204.413  78.314  1.00  0.00           C  
ATOM   2000  CG  MET B 574      60.868 204.539  76.885  1.00  0.00           C  
ATOM   2001  SD  MET B 574      60.691 202.958  76.012  1.00  0.00           S  
ATOM   2002  CE  MET B 574      62.110 203.009  74.945  1.00  0.00           C  
ATOM   2003  N   TRP B 575      61.579 202.129  80.356  1.00  0.00           N  
ATOM   2004  CA  TRP B 575      62.262 201.431  81.437  1.00  0.00           C  
ATOM   2005  C   TRP B 575      63.591 200.801  81.032  1.00  0.00           C  
ATOM   2006  O   TRP B 575      63.700 200.124  80.005  1.00  0.00           O  
ATOM   2007  CB  TRP B 575      61.337 200.381  82.079  1.00  0.00           C  
ATOM   2008  CG  TRP B 575      60.527 200.927  83.236  1.00  0.00           C  
ATOM   2009  CD1 TRP B 575      60.919 201.892  84.120  1.00  0.00           C  
ATOM   2010  CD2 TRP B 575      59.230 200.491  83.675  1.00  0.00           C  
ATOM   2011  NE1 TRP B 575      59.956 202.082  85.079  1.00  0.00           N  
ATOM   2012  CE2 TRP B 575      58.908 201.235  84.833  1.00  0.00           C  
ATOM   2013  CE3 TRP B 575      58.311 199.544  83.205  1.00  0.00           C  
ATOM   2014  CZ2 TRP B 575      57.706 201.062  85.532  1.00  0.00           C  
ATOM   2015  CZ3 TRP B 575      57.110 199.372  83.905  1.00  0.00           C  
ATOM   2016  CH2 TRP B 575      56.824 200.130  85.055  1.00  0.00           C  
ATOM   2017  N   VAL B 576      64.603 201.035  81.855  1.00  0.00           N  
ATOM   2018  CA  VAL B 576      65.922 200.473  81.627  1.00  0.00           C  
ATOM   2019  C   VAL B 576      66.408 200.037  82.993  1.00  0.00           C  
ATOM   2020  O   VAL B 576      65.642 200.035  83.955  1.00  0.00           O  
ATOM   2021  CB  VAL B 576      66.895 201.504  81.041  1.00  0.00           C  
ATOM   2022  CG1 VAL B 576      66.471 201.866  79.632  1.00  0.00           C  
ATOM   2023  CG2 VAL B 576      66.934 202.737  81.921  1.00  0.00           C  
ATOM   2024  N   ASN B 577      67.676 199.677  83.094  1.00  0.00           N  
ATOM   2025  CA  ASN B 577      68.190 199.234  84.375  1.00  0.00           C  
ATOM   2026  C   ASN B 577      69.470 199.967  84.734  1.00  0.00           C  
ATOM   2027  O   ASN B 577      70.493 199.809  84.064  1.00  0.00           O  
ATOM   2028  CB  ASN B 577      68.470 197.727  84.349  1.00  0.00           C  
ATOM   2029  CG  ASN B 577      68.353 197.086  85.724  1.00  0.00           C  
ATOM   2030  OD1 ASN B 577      68.684 197.701  86.742  1.00  0.00           O  
ATOM   2031  ND2 ASN B 577      67.888 195.838  85.757  1.00  0.00           N  
ATOM   2032  N   PRO B 578      69.425 200.794  85.792  1.00  0.00           N  
ATOM   2033  CA  PRO B 578      70.610 201.541  86.221  1.00  0.00           C  
ATOM   2034  C   PRO B 578      71.790 200.593  86.436  1.00  0.00           C  
ATOM   2035  O   PRO B 578      72.869 200.794  85.877  1.00  0.00           O  
ATOM   2036  CB  PRO B 578      70.150 202.194  87.522  1.00  0.00           C  
ATOM   2037  CG  PRO B 578      68.691 202.412  87.287  1.00  0.00           C  
ATOM   2038  CD  PRO B 578      68.273 201.103  86.658  1.00  0.00           C  
ATOM   2039  N   ASN B 579      71.565 199.554  87.236  1.00  0.00           N  
ATOM   2040  CA  ASN B 579      72.586 198.553  87.542  1.00  0.00           C  
ATOM   2041  C   ASN B 579      73.299 198.022  86.295  1.00  0.00           C  
ATOM   2042  O   ASN B 579      74.477 198.314  86.067  1.00  0.00           O  
ATOM   2043  CB  ASN B 579      71.955 197.374  88.291  1.00  0.00           C  
ATOM   2044  CG  ASN B 579      72.958 196.261  88.601  1.00  0.00           C  
ATOM   2045  OD1 ASN B 579      73.783 195.886  87.763  1.00  0.00           O  
ATOM   2046  ND2 ASN B 579      72.871 195.717  89.807  1.00  0.00           N  
ATOM   2047  N   ALA B 580      72.586 197.230  85.498  1.00  0.00           N  
ATOM   2048  CA  ALA B 580      73.152 196.654  84.283  1.00  0.00           C  
ATOM   2049  C   ALA B 580      73.597 197.752  83.331  1.00  0.00           C  
ATOM   2050  O   ALA B 580      73.121 198.882  83.408  1.00  0.00           O  
ATOM   2051  CB  ALA B 580      72.124 195.763  83.596  1.00  0.00           C  
ATOM   2052  N   THR B 581      74.510 197.411  82.431  1.00  0.00           N  
ATOM   2053  CA  THR B 581      75.032 198.370  81.463  1.00  0.00           C  
ATOM   2054  C   THR B 581      74.407 198.144  80.088  1.00  0.00           C  
ATOM   2055  O   THR B 581      73.742 197.135  79.859  1.00  0.00           O  
ATOM   2056  CB  THR B 581      76.577 198.262  81.331  1.00  0.00           C  
ATOM   2057  OG1 THR B 581      76.933 197.005  80.735  1.00  0.00           O  
ATOM   2058  CG2 THR B 581      77.236 198.370  82.706  1.00  0.00           C  
ATOM   2059  N   TYR B 582      74.608 199.096  79.183  1.00  0.00           N  
ATOM   2060  CA  TYR B 582      74.091 198.991  77.822  1.00  0.00           C  
ATOM   2061  C   TYR B 582      75.150 199.558  76.890  1.00  0.00           C  
ATOM   2062  O   TYR B 582      76.266 199.830  77.323  1.00  0.00           O  
ATOM   2063  CB  TYR B 582      72.817 199.820  77.655  1.00  0.00           C  
ATOM   2064  CG  TYR B 582      71.634 199.400  78.501  1.00  0.00           C  
ATOM   2065  CD1 TYR B 582      71.630 199.584  79.882  1.00  0.00           C  
ATOM   2066  CD2 TYR B 582      70.487 198.878  77.907  1.00  0.00           C  
ATOM   2067  CE1 TYR B 582      70.509 199.267  80.649  1.00  0.00           C  
ATOM   2068  CE2 TYR B 582      69.362 198.558  78.662  1.00  0.00           C  
ATOM   2069  CZ  TYR B 582      69.378 198.757  80.029  1.00  0.00           C  
ATOM   2070  OH  TYR B 582      68.256 198.462  80.766  1.00  0.00           O  
ATOM   2071  N   VAL B 583      74.803 199.743  75.620  1.00  0.00           N  
ATOM   2072  CA  VAL B 583      75.751 200.279  74.647  1.00  0.00           C  
ATOM   2073  C   VAL B 583      75.118 200.991  73.458  1.00  0.00           C  
ATOM   2074  O   VAL B 583      73.924 200.868  73.184  1.00  0.00           O  
ATOM   2075  CB  VAL B 583      76.637 199.169  74.043  1.00  0.00           C  
ATOM   2076  CG1 VAL B 583      77.203 198.281  75.133  1.00  0.00           C  
ATOM   2077  CG2 VAL B 583      75.830 198.354  73.047  1.00  0.00           C  
ATOM   2078  N   LYS B 584      75.954 201.737  72.750  1.00  0.00           N  
ATOM   2079  CA  LYS B 584      75.543 202.466  71.565  1.00  0.00           C  
ATOM   2080  C   LYS B 584      76.353 201.821  70.459  1.00  0.00           C  
ATOM   2081  O   LYS B 584      77.522 201.498  70.662  1.00  0.00           O  
ATOM   2082  CB  LYS B 584      75.911 203.945  71.690  1.00  0.00           C  
ATOM   2083  CG  LYS B 584      75.617 204.778  70.448  1.00  0.00           C  
ATOM   2084  CD  LYS B 584      76.005 206.233  70.666  1.00  0.00           C  
ATOM   2085  CE  LYS B 584      75.709 207.079  69.444  1.00  0.00           C  
ATOM   2086  NZ  LYS B 584      76.077 208.498  69.680  1.00  0.00           N  
ATOM   2087  N   ALA B 585      75.739 201.616  69.302  1.00  0.00           N  
ATOM   2088  CA  ALA B 585      76.452 201.002  68.196  1.00  0.00           C  
ATOM   2089  C   ALA B 585      75.665 201.102  66.915  1.00  0.00           C  
ATOM   2090  O   ALA B 585      74.469 201.373  66.929  1.00  0.00           O  
ATOM   2091  CB  ALA B 585      76.729 199.542  68.508  1.00  0.00           C  
ATOM   2092  N   LYS B 586      76.354 200.893  65.802  1.00  0.00           N  
ATOM   2093  CA  LYS B 586      75.713 200.930  64.505  1.00  0.00           C  
ATOM   2094  C   LYS B 586      75.198 199.516  64.288  1.00  0.00           C  
ATOM   2095  O   LYS B 586      75.838 198.556  64.715  1.00  0.00           O  
ATOM   2096  CB  LYS B 586      76.737 201.267  63.416  1.00  0.00           C  
ATOM   2097  CG  LYS B 586      77.611 202.489  63.695  1.00  0.00           C  
ATOM   2098  CD  LYS B 586      78.700 202.652  62.618  1.00  0.00           C  
ATOM   2099  CE  LYS B 586      79.592 203.889  62.836  1.00  0.00           C  
ATOM   2100  NZ  LYS B 586      80.453 203.845  64.064  1.00  0.00           N  
ATOM   2101  N   VAL B 587      74.040 199.389  63.646  1.00  0.00           N  
ATOM   2102  CA  VAL B 587      73.445 198.080  63.369  1.00  0.00           C  
ATOM   2103  C   VAL B 587      73.049 198.051  61.898  1.00  0.00           C  
ATOM   2104  O   VAL B 587      72.080 198.685  61.493  1.00  0.00           O  
ATOM   2105  CB  VAL B 587      72.182 197.863  64.220  1.00  0.00           C  
ATOM   2106  CG1 VAL B 587      71.672 196.450  64.030  1.00  0.00           C  
ATOM   2107  CG2 VAL B 587      72.481 198.153  65.680  1.00  0.00           C  
ATOM   2108  N   ARG B 588      73.794 197.301  61.103  1.00  0.00           N  
ATOM   2109  CA  ARG B 588      73.541 197.246  59.674  1.00  0.00           C  
ATOM   2110  C   ARG B 588      72.825 195.975  59.233  1.00  0.00           C  
ATOM   2111  O   ARG B 588      73.080 194.895  59.760  1.00  0.00           O  
ATOM   2112  CB  ARG B 588      74.889 197.388  58.957  1.00  0.00           C  
ATOM   2113  CG  ARG B 588      75.896 198.221  59.785  1.00  0.00           C  
ATOM   2114  CD  ARG B 588      77.355 198.172  59.289  1.00  0.00           C  
ATOM   2115  NE  ARG B 588      78.286 198.672  60.311  1.00  0.00           N  
ATOM   2116  CZ  ARG B 588      79.606 198.804  60.155  1.00  0.00           C  
ATOM   2117  NH1 ARG B 588      80.189 198.478  59.005  1.00  0.00           N  
ATOM   2118  NH2 ARG B 588      80.350 199.259  61.160  1.00  0.00           N  
ATOM   2119  N   ARG B 589      71.918 196.111  58.272  1.00  0.00           N  
ATOM   2120  CA  ARG B 589      71.189 194.966  57.748  1.00  0.00           C  
ATOM   2121  C   ARG B 589      71.540 194.878  56.278  1.00  0.00           C  
ATOM   2122  O   ARG B 589      72.691 195.095  55.899  1.00  0.00           O  
ATOM   2123  CB  ARG B 589      69.671 195.135  57.912  1.00  0.00           C  
ATOM   2124  CG  ARG B 589      68.829 193.858  57.656  1.00  0.00           C  
ATOM   2125  CD  ARG B 589      68.943 192.832  58.798  1.00  0.00           C  
ATOM   2126  NE  ARG B 589      68.021 191.698  58.658  1.00  0.00           N  
ATOM   2127  CZ  ARG B 589      67.765 190.802  59.616  1.00  0.00           C  
ATOM   2128  NH1 ARG B 589      68.353 190.889  60.803  1.00  0.00           N  
ATOM   2129  NH2 ARG B 589      66.913 189.809  59.387  1.00  0.00           N  
ATOM   2130  N   LYS B 590      70.547 194.568  55.450  1.00  0.00           N  
ATOM   2131  CA  LYS B 590      70.765 194.457  54.015  1.00  0.00           C  
ATOM   2132  C   LYS B 590      71.641 195.622  53.583  1.00  0.00           C  
ATOM   2133  O   LYS B 590      72.744 195.425  53.080  1.00  0.00           O  
ATOM   2134  CB  LYS B 590      69.424 194.438  53.265  1.00  0.00           C  
ATOM   2135  CG  LYS B 590      68.598 193.181  53.579  1.00  0.00           C  
ATOM   2136  CD  LYS B 590      67.396 192.981  52.658  1.00  0.00           C  
ATOM   2137  CE  LYS B 590      66.711 191.637  52.944  1.00  0.00           C  
ATOM   2138  NZ  LYS B 590      65.629 191.274  51.975  1.00  0.00           N  
ATOM   2139  N   ASP B 591      71.147 196.836  53.805  1.00  0.00           N  
ATOM   2140  CA  ASP B 591      71.878 198.055  53.464  1.00  0.00           C  
ATOM   2141  C   ASP B 591      71.606 199.151  54.495  1.00  0.00           C  
ATOM   2142  O   ASP B 591      72.521 199.851  54.940  1.00  0.00           O  
ATOM   2143  CB  ASP B 591      71.480 198.562  52.069  1.00  0.00           C  
ATOM   2144  CG  ASP B 591      72.293 199.778  51.634  1.00  0.00           C  
ATOM   2145  OD1 ASP B 591      73.087 200.296  52.449  1.00  0.00           O  
ATOM   2146  OD2 ASP B 591      72.139 200.218  50.474  1.00  0.00           O  
ATOM   2147  N   LYS B 592      70.334 199.292  54.855  1.00  0.00           N  
ATOM   2148  CA  LYS B 592      69.896 200.279  55.828  1.00  0.00           C  
ATOM   2149  C   LYS B 592      70.791 200.221  57.066  1.00  0.00           C  
ATOM   2150  O   LYS B 592      71.097 199.144  57.569  1.00  0.00           O  
ATOM   2151  CB  LYS B 592      68.436 199.975  56.188  1.00  0.00           C  
ATOM   2152  CG  LYS B 592      67.782 200.901  57.193  1.00  0.00           C  
ATOM   2153  CD  LYS B 592      66.328 200.472  57.440  1.00  0.00           C  
ATOM   2154  CE  LYS B 592      65.609 201.379  58.445  1.00  0.00           C  
ATOM   2155  NZ  LYS B 592      64.146 201.080  58.587  1.00  0.00           N  
ATOM   2156  N   GLU B 593      71.225 201.380  57.545  1.00  0.00           N  
ATOM   2157  CA  GLU B 593      72.069 201.437  58.731  1.00  0.00           C  
ATOM   2158  C   GLU B 593      71.443 202.355  59.773  1.00  0.00           C  
ATOM   2159  O   GLU B 593      70.944 203.428  59.449  1.00  0.00           O  
ATOM   2160  CB  GLU B 593      73.460 201.944  58.344  1.00  0.00           C  
ATOM   2161  CG  GLU B 593      74.452 202.029  59.498  1.00  0.00           C  
ATOM   2162  CD  GLU B 593      75.830 202.517  59.062  1.00  0.00           C  
ATOM   2163  OE1 GLU B 593      76.684 202.729  59.952  1.00  0.00           O  
ATOM   2164  OE2 GLU B 593      76.061 202.687  57.840  1.00  0.00           O  
ATOM   2165  N   GLU B 594      71.463 201.916  61.025  1.00  0.00           N  
ATOM   2166  CA  GLU B 594      70.915 202.698  62.123  1.00  0.00           C  
ATOM   2167  C   GLU B 594      71.897 202.652  63.287  1.00  0.00           C  
ATOM   2168  O   GLU B 594      72.907 201.958  63.226  1.00  0.00           O  
ATOM   2169  CB  GLU B 594      69.571 202.139  62.572  1.00  0.00           C  
ATOM   2170  CG  GLU B 594      68.481 202.235  61.533  1.00  0.00           C  
ATOM   2171  CD  GLU B 594      67.128 201.825  62.081  1.00  0.00           C  
ATOM   2172  OE1 GLU B 594      66.121 201.968  61.353  1.00  0.00           O  
ATOM   2173  OE2 GLU B 594      67.070 201.359  63.240  1.00  0.00           O  
ATOM   2174  N   THR B 595      71.606 203.403  64.339  1.00  0.00           N  
ATOM   2175  CA  THR B 595      72.465 203.437  65.511  1.00  0.00           C  
ATOM   2176  C   THR B 595      71.579 203.133  66.703  1.00  0.00           C  
ATOM   2177  O   THR B 595      70.669 203.901  67.018  1.00  0.00           O  
ATOM   2178  CB  THR B 595      73.117 204.807  65.659  1.00  0.00           C  
ATOM   2179  OG1 THR B 595      73.654 205.212  64.393  1.00  0.00           O  
ATOM   2180  CG2 THR B 595      74.239 204.744  66.676  1.00  0.00           C  
ATOM   2181  N   TRP B 596      71.841 202.010  67.364  1.00  0.00           N  
ATOM   2182  CA  TRP B 596      71.023 201.594  68.500  1.00  0.00           C  
ATOM   2183  C   TRP B 596      71.705 201.633  69.856  1.00  0.00           C  
ATOM   2184  O   TRP B 596      72.928 201.563  69.974  1.00  0.00           O  
ATOM   2185  CB  TRP B 596      70.525 200.151  68.332  1.00  0.00           C  
ATOM   2186  CG  TRP B 596      69.869 199.781  67.034  1.00  0.00           C  
ATOM   2187  CD1 TRP B 596      70.007 200.402  65.828  1.00  0.00           C  
ATOM   2188  CD2 TRP B 596      69.081 198.609  66.792  1.00  0.00           C  
ATOM   2189  NE1 TRP B 596      69.362 199.685  64.849  1.00  0.00           N  
ATOM   2190  CE2 TRP B 596      68.787 198.579  65.414  1.00  0.00           C  
ATOM   2191  CE3 TRP B 596      68.601 197.577  67.607  1.00  0.00           C  
ATOM   2192  CZ2 TRP B 596      68.037 197.556  64.829  1.00  0.00           C  
ATOM   2193  CZ3 TRP B 596      67.855 196.560  67.026  1.00  0.00           C  
ATOM   2194  CH2 TRP B 596      67.582 196.558  65.648  1.00  0.00           C  
ATOM   2195  N   ILE B 597      70.871 201.731  70.881  1.00  0.00           N  
ATOM   2196  CA  ILE B 597      71.316 201.750  72.260  1.00  0.00           C  
ATOM   2197  C   ILE B 597      70.523 200.677  72.977  1.00  0.00           C  
ATOM   2198  O   ILE B 597      69.346 200.872  73.295  1.00  0.00           O  
ATOM   2199  CB  ILE B 597      71.049 203.089  72.951  1.00  0.00           C  
ATOM   2200  CG1 ILE B 597      72.085 204.120  72.499  1.00  0.00           C  
ATOM   2201  CG2 ILE B 597      71.094 202.905  74.462  1.00  0.00           C  
ATOM   2202  CD1 ILE B 597      71.923 205.482  73.147  1.00  0.00           C  
ATOM   2203  N   VAL B 598      71.168 199.536  73.209  1.00  0.00           N  
ATOM   2204  CA  VAL B 598      70.541 198.403  73.889  1.00  0.00           C  
ATOM   2205  C   VAL B 598      71.540 197.696  74.808  1.00  0.00           C  
ATOM   2206  O   VAL B 598      72.692 198.115  74.928  1.00  0.00           O  
ATOM   2207  CB  VAL B 598      69.983 197.369  72.882  1.00  0.00           C  
ATOM   2208  CG1 VAL B 598      68.826 197.970  72.105  1.00  0.00           C  
ATOM   2209  CG2 VAL B 598      71.083 196.918  71.935  1.00  0.00           C  
ATOM   2210  N   SER B 599      71.092 196.619  75.449  1.00  0.00           N  
ATOM   2211  CA  SER B 599      71.931 195.848  76.369  1.00  0.00           C  
ATOM   2212  C   SER B 599      73.173 195.254  75.709  1.00  0.00           C  
ATOM   2213  O   SER B 599      73.124 194.784  74.570  1.00  0.00           O  
ATOM   2214  CB  SER B 599      71.116 194.725  77.006  1.00  0.00           C  
ATOM   2215  OG  SER B 599      71.960 193.834  77.705  1.00  0.00           O  
ATOM   2216  N   LYS B 600      74.288 195.274  76.438  1.00  0.00           N  
ATOM   2217  CA  LYS B 600      75.545 194.730  75.935  1.00  0.00           C  
ATOM   2218  C   LYS B 600      75.264 193.329  75.406  1.00  0.00           C  
ATOM   2219  O   LYS B 600      75.479 193.042  74.228  1.00  0.00           O  
ATOM   2220  CB  LYS B 600      76.572 194.640  77.071  1.00  0.00           C  
ATOM   2221  CG  LYS B 600      77.836 193.835  76.739  1.00  0.00           C  
ATOM   2222  CD  LYS B 600      78.764 193.716  77.958  1.00  0.00           C  
ATOM   2223  CE  LYS B 600      80.114 193.053  77.631  1.00  0.00           C  
ATOM   2224  NZ  LYS B 600      80.011 191.617  77.244  1.00  0.00           N  
ATOM   2225  N   GLU B 601      74.768 192.464  76.284  1.00  0.00           N  
ATOM   2226  CA  GLU B 601      74.429 191.102  75.903  1.00  0.00           C  
ATOM   2227  C   GLU B 601      73.438 191.139  74.747  1.00  0.00           C  
ATOM   2228  O   GLU B 601      73.496 190.299  73.843  1.00  0.00           O  
ATOM   2229  CB  GLU B 601      73.843 190.306  77.073  1.00  0.00           C  
ATOM   2230  CG  GLU B 601      72.575 190.864  77.670  1.00  0.00           C  
ATOM   2231  CD  GLU B 601      72.811 191.442  79.048  1.00  0.00           C  
ATOM   2232  OE1 GLU B 601      73.534 192.454  79.149  1.00  0.00           O  
ATOM   2233  OE2 GLU B 601      72.284 190.880  80.031  1.00  0.00           O  
ATOM   2234  N   ALA B 602      72.533 192.119  74.778  1.00  0.00           N  
ATOM   2235  CA  ALA B 602      71.532 192.277  73.725  1.00  0.00           C  
ATOM   2236  C   ALA B 602      72.228 192.560  72.399  1.00  0.00           C  
ATOM   2237  O   ALA B 602      71.684 192.298  71.330  1.00  0.00           O  
ATOM   2238  CB  ALA B 602      70.582 193.403  74.067  1.00  0.00           C  
ATOM   2239  N   ALA B 603      73.433 193.111  72.474  1.00  0.00           N  
ATOM   2240  CA  ALA B 603      74.198 193.378  71.271  1.00  0.00           C  
ATOM   2241  C   ALA B 603      74.622 191.996  70.805  1.00  0.00           C  
ATOM   2242  O   ALA B 603      74.373 191.597  69.669  1.00  0.00           O  
ATOM   2243  CB  ALA B 603      75.408 194.220  71.592  1.00  0.00           C  
ATOM   2244  N   TYR B 604      75.246 191.267  71.725  1.00  0.00           N  
ATOM   2245  CA  TYR B 604      75.727 189.919  71.475  1.00  0.00           C  
ATOM   2246  C   TYR B 604      74.715 189.143  70.646  1.00  0.00           C  
ATOM   2247  O   TYR B 604      74.933 188.903  69.461  1.00  0.00           O  
ATOM   2248  CB  TYR B 604      75.991 189.195  72.804  1.00  0.00           C  
ATOM   2249  CG  TYR B 604      77.019 188.066  72.747  1.00  0.00           C  
ATOM   2250  CD1 TYR B 604      77.494 187.471  73.925  1.00  0.00           C  
ATOM   2251  CD2 TYR B 604      77.515 187.593  71.529  1.00  0.00           C  
ATOM   2252  CE1 TYR B 604      78.435 186.438  73.891  1.00  0.00           C  
ATOM   2253  CE2 TYR B 604      78.457 186.554  71.485  1.00  0.00           C  
ATOM   2254  CZ  TYR B 604      78.911 185.984  72.669  1.00  0.00           C  
ATOM   2255  OH  TYR B 604      79.838 184.962  72.625  1.00  0.00           O  
ATOM   2256  N   LYS B 605      73.602 188.770  71.271  1.00  0.00           N  
ATOM   2257  CA  LYS B 605      72.561 188.001  70.595  1.00  0.00           C  
ATOM   2258  C   LYS B 605      72.262 188.530  69.193  1.00  0.00           C  
ATOM   2259  O   LYS B 605      72.191 187.765  68.228  1.00  0.00           O  
ATOM   2260  CB  LYS B 605      71.289 187.995  71.436  1.00  0.00           C  
ATOM   2261  CG  LYS B 605      71.545 187.651  72.880  1.00  0.00           C  
ATOM   2262  CD  LYS B 605      70.295 187.136  73.548  1.00  0.00           C  
ATOM   2263  CE  LYS B 605      70.511 186.955  75.037  1.00  0.00           C  
ATOM   2264  NZ  LYS B 605      70.751 188.272  75.696  1.00  0.00           N  
ATOM   2265  N   LEU B 606      72.089 189.844  69.089  1.00  0.00           N  
ATOM   2266  CA  LEU B 606      71.776 190.481  67.816  1.00  0.00           C  
ATOM   2267  C   LEU B 606      72.895 190.359  66.789  1.00  0.00           C  
ATOM   2268  O   LEU B 606      72.634 190.339  65.586  1.00  0.00           O  
ATOM   2269  CB  LEU B 606      71.461 191.958  68.040  1.00  0.00           C  
ATOM   2270  CG  LEU B 606      70.116 192.323  68.658  1.00  0.00           C  
ATOM   2271  CD1 LEU B 606      70.164 193.731  69.222  1.00  0.00           C  
ATOM   2272  CD2 LEU B 606      69.036 192.196  67.604  1.00  0.00           C  
ATOM   2273  N   SER B 607      74.136 190.274  67.259  1.00  0.00           N  
ATOM   2274  CA  SER B 607      75.280 190.143  66.359  1.00  0.00           C  
ATOM   2275  C   SER B 607      75.101 188.903  65.487  1.00  0.00           C  
ATOM   2276  O   SER B 607      75.604 188.838  64.361  1.00  0.00           O  
ATOM   2277  CB  SER B 607      76.580 189.999  67.156  1.00  0.00           C  
ATOM   2278  OG  SER B 607      77.629 189.497  66.340  1.00  0.00           O  
ATOM   2279  N   PHE B 608      74.382 187.918  66.021  1.00  0.00           N  
ATOM   2280  CA  PHE B 608      74.114 186.683  65.299  1.00  0.00           C  
ATOM   2281  C   PHE B 608      72.816 186.847  64.533  1.00  0.00           C  
ATOM   2282  O   PHE B 608      72.680 186.343  63.424  1.00  0.00           O  
ATOM   2283  CB  PHE B 608      73.995 185.506  66.271  1.00  0.00           C  
ATOM   2284  CG  PHE B 608      75.252 185.221  67.036  1.00  0.00           C  
ATOM   2285  CD1 PHE B 608      75.251 185.234  68.427  1.00  0.00           C  
ATOM   2286  CD2 PHE B 608      76.441 184.938  66.366  1.00  0.00           C  
ATOM   2287  CE1 PHE B 608      76.422 184.970  69.149  1.00  0.00           C  
ATOM   2288  CE2 PHE B 608      77.622 184.671  67.074  1.00  0.00           C  
ATOM   2289  CZ  PHE B 608      77.613 184.687  68.469  1.00  0.00           C  
ATOM   2290  N   GLN B 609      71.868 187.558  65.135  1.00  0.00           N  
ATOM   2291  CA  GLN B 609      70.549 187.767  64.544  1.00  0.00           C  
ATOM   2292  C   GLN B 609      70.510 188.394  63.148  1.00  0.00           C  
ATOM   2293  O   GLN B 609      69.529 189.037  62.773  1.00  0.00           O  
ATOM   2294  CB  GLN B 609      69.686 188.603  65.493  1.00  0.00           C  
ATOM   2295  CG  GLN B 609      69.439 187.970  66.857  1.00  0.00           C  
ATOM   2296  CD  GLN B 609      67.982 187.595  67.078  1.00  0.00           C  
ATOM   2297  OE1 GLN B 609      67.584 187.221  68.183  1.00  0.00           O  
ATOM   2298  NE2 GLN B 609      67.181 187.690  66.025  1.00  0.00           N  
ATOM   2299  N   ASP B 610      71.578 188.196  62.383  1.00  0.00           N  
ATOM   2300  CA  ASP B 610      71.667 188.699  61.016  1.00  0.00           C  
ATOM   2301  C   ASP B 610      71.775 190.212  60.886  1.00  0.00           C  
ATOM   2302  O   ASP B 610      71.017 190.833  60.144  1.00  0.00           O  
ATOM   2303  CB  ASP B 610      70.450 188.202  60.239  1.00  0.00           C  
ATOM   2304  CG  ASP B 610      70.374 188.782  58.867  1.00  0.00           C  
ATOM   2305  OD1 ASP B 610      71.450 188.977  58.272  1.00  0.00           O  
ATOM   2306  OD2 ASP B 610      69.251 189.036  58.388  1.00  0.00           O  
ATOM   2307  N   ARG B 611      72.737 190.795  61.591  1.00  0.00           N  
ATOM   2308  CA  ARG B 611      72.946 192.236  61.568  1.00  0.00           C  
ATOM   2309  C   ARG B 611      74.335 192.545  62.099  1.00  0.00           C  
ATOM   2310  O   ARG B 611      74.671 192.122  63.206  1.00  0.00           O  
ATOM   2311  CB  ARG B 611      71.893 192.923  62.450  1.00  0.00           C  
ATOM   2312  CG  ARG B 611      70.545 193.089  61.782  1.00  0.00           C  
ATOM   2313  CD  ARG B 611      69.447 193.446  62.756  1.00  0.00           C  
ATOM   2314  NE  ARG B 611      68.914 192.274  63.437  1.00  0.00           N  
ATOM   2315  CZ  ARG B 611      67.772 192.266  64.116  1.00  0.00           C  
ATOM   2316  NH1 ARG B 611      67.038 193.367  64.205  1.00  0.00           N  
ATOM   2317  NH2 ARG B 611      67.362 191.157  64.712  1.00  0.00           N  
ATOM   2318  N   GLU B 612      75.152 193.263  61.328  1.00  0.00           N  
ATOM   2319  CA  GLU B 612      76.476 193.597  61.830  1.00  0.00           C  
ATOM   2320  C   GLU B 612      76.306 194.682  62.878  1.00  0.00           C  
ATOM   2321  O   GLU B 612      75.679 195.714  62.632  1.00  0.00           O  
ATOM   2322  CB  GLU B 612      77.443 194.061  60.732  1.00  0.00           C  
ATOM   2323  CG  GLU B 612      78.881 194.244  61.291  1.00  0.00           C  
ATOM   2324  CD  GLU B 612      79.934 194.680  60.265  1.00  0.00           C  
ATOM   2325  OE1 GLU B 612      81.036 195.090  60.700  1.00  0.00           O  
ATOM   2326  OE2 GLU B 612      79.680 194.609  59.042  1.00  0.00           O  
ATOM   2327  N   ILE B 613      76.863 194.435  64.053  1.00  0.00           N  
ATOM   2328  CA  ILE B 613      76.768 195.375  65.149  1.00  0.00           C  
ATOM   2329  C   ILE B 613      78.151 195.818  65.568  1.00  0.00           C  
ATOM   2330  O   ILE B 613      78.827 195.126  66.327  1.00  0.00           O  
ATOM   2331  CB  ILE B 613      76.103 194.717  66.356  1.00  0.00           C  
ATOM   2332  CG1 ILE B 613      74.803 194.054  65.925  1.00  0.00           C  
ATOM   2333  CG2 ILE B 613      75.838 195.747  67.439  1.00  0.00           C  
ATOM   2334  CD1 ILE B 613      74.178 193.255  67.020  1.00  0.00           C  
ATOM   2335  N   GLU B 614      78.578 196.969  65.070  1.00  0.00           N  
ATOM   2336  CA  GLU B 614      79.886 197.478  65.432  1.00  0.00           C  
ATOM   2337  C   GLU B 614      79.684 198.411  66.617  1.00  0.00           C  
ATOM   2338  O   GLU B 614      79.038 199.451  66.495  1.00  0.00           O  
ATOM   2339  CB  GLU B 614      80.558 198.204  64.268  1.00  0.00           C  
ATOM   2340  CG  GLU B 614      82.063 198.309  64.479  1.00  0.00           C  
ATOM   2341  CD  GLU B 614      82.662 197.003  65.006  1.00  0.00           C  
ATOM   2342  OE1 GLU B 614      82.632 195.990  64.274  1.00  0.00           O  
ATOM   2343  OE2 GLU B 614      83.151 196.987  66.157  1.00  0.00           O  
ATOM   2344  N   VAL B 615      80.221 198.017  67.768  1.00  0.00           N  
ATOM   2345  CA  VAL B 615      80.092 198.805  68.989  1.00  0.00           C  
ATOM   2346  C   VAL B 615      80.613 200.221  68.788  1.00  0.00           C  
ATOM   2347  O   VAL B 615      81.220 200.529  67.763  1.00  0.00           O  
ATOM   2348  CB  VAL B 615      80.843 198.147  70.174  1.00  0.00           C  
ATOM   2349  CG1 VAL B 615      80.616 198.954  71.456  1.00  0.00           C  
ATOM   2350  CG2 VAL B 615      80.364 196.708  70.356  1.00  0.00           C  
ATOM   2351  N   ILE B 616      80.366 201.079  69.772  1.00  0.00           N  
ATOM   2352  CA  ILE B 616      80.803 202.470  69.716  1.00  0.00           C  
ATOM   2353  C   ILE B 616      80.957 203.046  71.118  1.00  0.00           C  
ATOM   2354  O   ILE B 616      81.939 203.728  71.411  1.00  0.00           O  
ATOM   2355  CB  ILE B 616      79.812 203.363  68.910  1.00  0.00           C  
ATOM   2356  CG1 ILE B 616      80.089 203.247  67.403  1.00  0.00           C  
ATOM   2357  CG2 ILE B 616      79.918 204.811  69.373  1.00  0.00           C  
ATOM   2358  CD1 ILE B 616      81.455 203.755  66.961  1.00  0.00           C  
ATOM   2359  N   GLU B 617      79.994 202.768  71.990  1.00  0.00           N  
ATOM   2360  CA  GLU B 617      80.067 203.296  73.342  1.00  0.00           C  
ATOM   2361  C   GLU B 617      79.240 202.499  74.338  1.00  0.00           C  
ATOM   2362  O   GLU B 617      78.116 202.097  74.050  1.00  0.00           O  
ATOM   2363  CB  GLU B 617      79.616 204.758  73.386  1.00  0.00           C  
ATOM   2364  CG  GLU B 617      79.754 205.375  74.780  1.00  0.00           C  
ATOM   2365  CD  GLU B 617      79.224 206.794  74.870  1.00  0.00           C  
ATOM   2366  OE1 GLU B 617      79.627 207.636  74.036  1.00  0.00           O  
ATOM   2367  OE2 GLU B 617      78.412 207.067  75.785  1.00  0.00           O  
ATOM   2368  N   GLU B 618      79.817 202.270  75.513  1.00  0.00           N  
ATOM   2369  CA  GLU B 618      79.145 201.537  76.576  1.00  0.00           C  
ATOM   2370  C   GLU B 618      78.592 202.564  77.545  1.00  0.00           C  
ATOM   2371  O   GLU B 618      79.101 203.679  77.631  1.00  0.00           O  
ATOM   2372  CB  GLU B 618      80.120 200.608  77.304  1.00  0.00           C  
ATOM   2373  CG  GLU B 618      80.446 199.301  76.575  1.00  0.00           C  
ATOM   2374  CD  GLU B 618      81.163 199.509  75.251  1.00  0.00           C  
ATOM   2375  OE1 GLU B 618      80.509 199.909  74.258  1.00  0.00           O  
ATOM   2376  OE2 GLU B 618      82.390 199.274  75.210  1.00  0.00           O  
ATOM   2377  N   PHE B 619      77.548 202.188  78.271  1.00  0.00           N  
ATOM   2378  CA  PHE B 619      76.943 203.086  79.242  1.00  0.00           C  
ATOM   2379  C   PHE B 619      77.172 202.567  80.646  1.00  0.00           C  
ATOM   2380  O   PHE B 619      78.081 201.771  80.883  1.00  0.00           O  
ATOM   2381  CB  PHE B 619      75.439 203.217  79.004  1.00  0.00           C  
ATOM   2382  CG  PHE B 619      75.097 203.750  77.659  1.00  0.00           C  
ATOM   2383  CD1 PHE B 619      75.364 205.072  77.338  1.00  0.00           C  
ATOM   2384  CD2 PHE B 619      74.553 202.917  76.689  1.00  0.00           C  
ATOM   2385  CE1 PHE B 619      75.099 205.560  76.066  1.00  0.00           C  
ATOM   2386  CE2 PHE B 619      74.284 203.393  75.414  1.00  0.00           C  
ATOM   2387  CZ  PHE B 619      74.558 204.719  75.100  1.00  0.00           C  
ATOM   2388  N   LYS B 620      76.343 203.021  81.576  1.00  0.00           N  
ATOM   2389  CA  LYS B 620      76.471 202.616  82.964  1.00  0.00           C  
ATOM   2390  C   LYS B 620      75.104 202.211  83.470  1.00  0.00           C  
ATOM   2391  O   LYS B 620      74.975 201.659  84.558  1.00  0.00           O  
ATOM   2392  CB  LYS B 620      76.944 203.779  83.849  1.00  0.00           C  
ATOM   2393  CG  LYS B 620      78.146 204.589  83.369  1.00  0.00           C  
ATOM   2394  CD  LYS B 620      78.447 205.711  84.378  1.00  0.00           C  
ATOM   2395  CE  LYS B 620      79.708 206.515  84.040  1.00  0.00           C  
ATOM   2396  NZ  LYS B 620      79.557 207.377  82.833  1.00  0.00           N  
ATOM   2397  N   GLY B 621      74.083 202.494  82.669  1.00  0.00           N  
ATOM   2398  CA  GLY B 621      72.732 202.136  83.056  1.00  0.00           C  
ATOM   2399  C   GLY B 621      71.802 203.309  83.285  1.00  0.00           C  
ATOM   2400  O   GLY B 621      70.864 203.512  82.515  1.00  0.00           O  
ATOM   2401  N   GLU B 622      72.056 204.072  84.346  1.00  0.00           N  
ATOM   2402  CA  GLU B 622      71.232 205.232  84.685  1.00  0.00           C  
ATOM   2403  C   GLU B 622      71.459 206.361  83.693  1.00  0.00           C  
ATOM   2404  O   GLU B 622      70.693 207.323  83.641  1.00  0.00           O  
ATOM   2405  CB  GLU B 622      71.571 205.741  86.092  1.00  0.00           C  
ATOM   2406  CG  GLU B 622      72.674 206.806  86.133  1.00  0.00           C  
ATOM   2407  CD  GLU B 622      74.016 206.311  85.603  1.00  0.00           C  
ATOM   2408  OE1 GLU B 622      74.949 207.135  85.467  1.00  0.00           O  
ATOM   2409  OE2 GLU B 622      74.144 205.099  85.327  1.00  0.00           O  
ATOM   2410  N   LYS B 623      72.526 206.240  82.912  1.00  0.00           N  
ATOM   2411  CA  LYS B 623      72.848 207.241  81.911  1.00  0.00           C  
ATOM   2412  C   LYS B 623      71.590 207.535  81.103  1.00  0.00           C  
ATOM   2413  O   LYS B 623      71.094 208.661  81.095  1.00  0.00           O  
ATOM   2414  CB  LYS B 623      73.938 206.711  80.970  1.00  0.00           C  
ATOM   2415  CG  LYS B 623      75.270 206.382  81.633  1.00  0.00           C  
ATOM   2416  CD  LYS B 623      76.087 207.637  81.910  1.00  0.00           C  
ATOM   2417  CE  LYS B 623      76.500 208.339  80.616  1.00  0.00           C  
ATOM   2418  NZ  LYS B 623      77.382 207.497  79.759  1.00  0.00           N  
ATOM   2419  N   LEU B 624      71.069 206.506  80.440  1.00  0.00           N  
ATOM   2420  CA  LEU B 624      69.870 206.650  79.624  1.00  0.00           C  
ATOM   2421  C   LEU B 624      68.753 207.336  80.397  1.00  0.00           C  
ATOM   2422  O   LEU B 624      67.885 207.976  79.806  1.00  0.00           O  
ATOM   2423  CB  LEU B 624      69.374 205.286  79.141  1.00  0.00           C  
ATOM   2424  CG  LEU B 624      70.260 204.547  78.142  1.00  0.00           C  
ATOM   2425  CD1 LEU B 624      69.612 203.224  77.779  1.00  0.00           C  
ATOM   2426  CD2 LEU B 624      70.461 205.403  76.903  1.00  0.00           C  
ATOM   2427  N   ILE B 625      68.774 207.208  81.719  1.00  0.00           N  
ATOM   2428  CA  ILE B 625      67.747 207.835  82.533  1.00  0.00           C  
ATOM   2429  C   ILE B 625      67.791 209.336  82.332  1.00  0.00           C  
ATOM   2430  O   ILE B 625      68.861 209.927  82.213  1.00  0.00           O  
ATOM   2431  CB  ILE B 625      67.957 207.529  84.039  1.00  0.00           C  
ATOM   2432  CG1 ILE B 625      67.730 206.043  84.301  1.00  0.00           C  
ATOM   2433  CG2 ILE B 625      67.022 208.364  84.890  1.00  0.00           C  
ATOM   2434  CD1 ILE B 625      66.429 205.517  83.740  1.00  0.00           C  
ATOM   2435  N   GLY B 626      66.615 209.947  82.290  1.00  0.00           N  
ATOM   2436  CA  GLY B 626      66.541 211.377  82.086  1.00  0.00           C  
ATOM   2437  C   GLY B 626      66.046 211.650  80.684  1.00  0.00           C  
ATOM   2438  O   GLY B 626      64.930 212.132  80.500  1.00  0.00           O  
ATOM   2439  N   LYS B 627      66.868 211.333  79.690  1.00  0.00           N  
ATOM   2440  CA  LYS B 627      66.478 211.552  78.306  1.00  0.00           C  
ATOM   2441  C   LYS B 627      65.043 211.108  78.099  1.00  0.00           C  
ATOM   2442  O   LYS B 627      64.521 210.272  78.837  1.00  0.00           O  
ATOM   2443  CB  LYS B 627      67.390 210.745  77.380  1.00  0.00           C  
ATOM   2444  CG  LYS B 627      68.878 210.872  77.671  1.00  0.00           C  
ATOM   2445  CD  LYS B 627      69.423 212.200  77.202  1.00  0.00           C  
ATOM   2446  CE  LYS B 627      70.936 212.218  77.290  1.00  0.00           C  
ATOM   2447  NZ  LYS B 627      71.499 213.425  76.625  1.00  0.00           N  
ATOM   2448  N   TYR B 628      64.405 211.691  77.096  1.00  0.00           N  
ATOM   2449  CA  TYR B 628      63.040 211.335  76.755  1.00  0.00           C  
ATOM   2450  C   TYR B 628      63.108 210.653  75.397  1.00  0.00           C  
ATOM   2451  O   TYR B 628      64.116 210.750  74.698  1.00  0.00           O  
ATOM   2452  CB  TYR B 628      62.156 212.573  76.601  1.00  0.00           C  
ATOM   2453  CG  TYR B 628      61.701 213.236  77.873  1.00  0.00           C  
ATOM   2454  CD1 TYR B 628      62.610 213.845  78.733  1.00  0.00           C  
ATOM   2455  CD2 TYR B 628      60.345 213.318  78.181  1.00  0.00           C  
ATOM   2456  CE1 TYR B 628      62.178 214.530  79.868  1.00  0.00           C  
ATOM   2457  CE2 TYR B 628      59.902 213.996  79.310  1.00  0.00           C  
ATOM   2458  CZ  TYR B 628      60.822 214.603  80.149  1.00  0.00           C  
ATOM   2459  OH  TYR B 628      60.384 215.303  81.252  1.00  0.00           O  
ATOM   2460  N   VAL B 629      62.047 209.950  75.029  1.00  0.00           N  
ATOM   2461  CA  VAL B 629      62.013 209.265  73.747  1.00  0.00           C  
ATOM   2462  C   VAL B 629      60.593 209.239  73.190  1.00  0.00           C  
ATOM   2463  O   VAL B 629      59.638 208.928  73.898  1.00  0.00           O  
ATOM   2464  CB  VAL B 629      62.555 207.826  73.874  1.00  0.00           C  
ATOM   2465  CG1 VAL B 629      64.073 207.837  73.815  1.00  0.00           C  
ATOM   2466  CG2 VAL B 629      62.103 207.220  75.188  1.00  0.00           C  
ATOM   2467  N   ARG B 630      60.470 209.582  71.913  1.00  0.00           N  
ATOM   2468  CA  ARG B 630      59.182 209.652  71.236  1.00  0.00           C  
ATOM   2469  C   ARG B 630      58.573 208.313  70.832  1.00  0.00           C  
ATOM   2470  O   ARG B 630      59.201 207.525  70.125  1.00  0.00           O  
ATOM   2471  CB  ARG B 630      59.311 210.483  69.959  1.00  0.00           C  
ATOM   2472  CG  ARG B 630      59.967 211.847  70.102  1.00  0.00           C  
ATOM   2473  CD  ARG B 630      59.909 212.630  68.781  1.00  0.00           C  
ATOM   2474  NE  ARG B 630      58.535 212.920  68.352  1.00  0.00           N  
ATOM   2475  CZ  ARG B 630      57.699 212.043  67.791  1.00  0.00           C  
ATOM   2476  NH1 ARG B 630      56.473 212.421  67.448  1.00  0.00           N  
ATOM   2477  NH2 ARG B 630      58.083 210.793  67.555  1.00  0.00           N  
ATOM   2478  N   ASN B 631      57.342 208.067  71.277  1.00  0.00           N  
ATOM   2479  CA  ASN B 631      56.633 206.840  70.935  1.00  0.00           C  
ATOM   2480  C   ASN B 631      56.452 206.828  69.423  1.00  0.00           C  
ATOM   2481  O   ASN B 631      55.685 207.615  68.871  1.00  0.00           O  
ATOM   2482  CB  ASN B 631      55.273 206.779  71.616  1.00  0.00           C  
ATOM   2483  CG  ASN B 631      54.577 205.458  71.385  1.00  0.00           C  
ATOM   2484  OD1 ASN B 631      53.439 205.263  71.802  1.00  0.00           O  
ATOM   2485  ND2 ASN B 631      55.263 204.539  70.718  1.00  0.00           N  
ATOM   2486  N   PRO B 632      57.161 205.927  68.735  1.00  0.00           N  
ATOM   2487  CA  PRO B 632      57.130 205.767  67.281  1.00  0.00           C  
ATOM   2488  C   PRO B 632      55.756 205.703  66.621  1.00  0.00           C  
ATOM   2489  O   PRO B 632      55.470 206.473  65.701  1.00  0.00           O  
ATOM   2490  CB  PRO B 632      57.915 204.475  67.067  1.00  0.00           C  
ATOM   2491  CG  PRO B 632      58.879 204.481  68.190  1.00  0.00           C  
ATOM   2492  CD  PRO B 632      58.016 204.897  69.347  1.00  0.00           C  
ATOM   2493  N   VAL B 633      54.909 204.789  67.084  1.00  0.00           N  
ATOM   2494  CA  VAL B 633      53.579 204.628  66.502  1.00  0.00           C  
ATOM   2495  C   VAL B 633      52.719 205.882  66.594  1.00  0.00           C  
ATOM   2496  O   VAL B 633      52.230 206.380  65.580  1.00  0.00           O  
ATOM   2497  CB  VAL B 633      52.809 203.501  67.211  1.00  0.00           C  
ATOM   2498  CG1 VAL B 633      52.834 203.730  68.714  1.00  0.00           C  
ATOM   2499  CG2 VAL B 633      51.372 203.454  66.710  1.00  0.00           C  
ATOM   2500  N   SER B 634      52.536 206.389  67.808  1.00  0.00           N  
ATOM   2501  CA  SER B 634      51.739 207.587  68.021  1.00  0.00           C  
ATOM   2502  C   SER B 634      52.535 208.822  67.613  1.00  0.00           C  
ATOM   2503  O   SER B 634      53.103 208.878  66.521  1.00  0.00           O  
ATOM   2504  CB  SER B 634      51.368 207.700  69.496  1.00  0.00           C  
ATOM   2505  OG  SER B 634      52.533 207.842  70.288  1.00  0.00           O  
ATOM   2506  N   GLY B 635      52.571 209.811  68.497  1.00  0.00           N  
ATOM   2507  CA  GLY B 635      53.306 211.029  68.220  1.00  0.00           C  
ATOM   2508  C   GLY B 635      53.856 211.580  69.517  1.00  0.00           C  
ATOM   2509  O   GLY B 635      54.862 212.287  69.532  1.00  0.00           O  
ATOM   2510  N   ASP B 636      53.188 211.238  70.613  1.00  0.00           N  
ATOM   2511  CA  ASP B 636      53.588 211.693  71.937  1.00  0.00           C  
ATOM   2512  C   ASP B 636      55.023 211.315  72.266  1.00  0.00           C  
ATOM   2513  O   ASP B 636      55.707 210.672  71.472  1.00  0.00           O  
ATOM   2514  CB  ASP B 636      52.646 211.106  72.985  1.00  0.00           C  
ATOM   2515  CG  ASP B 636      52.303 209.661  72.702  1.00  0.00           C  
ATOM   2516  OD1 ASP B 636      53.214 208.808  72.749  1.00  0.00           O  
ATOM   2517  OD2 ASP B 636      51.119 209.380  72.420  1.00  0.00           O  
ATOM   2518  N   GLU B 637      55.475 211.735  73.440  1.00  0.00           N  
ATOM   2519  CA  GLU B 637      56.826 211.449  73.893  1.00  0.00           C  
ATOM   2520  C   GLU B 637      56.743 210.920  75.313  1.00  0.00           C  
ATOM   2521  O   GLU B 637      55.685 210.986  75.937  1.00  0.00           O  
ATOM   2522  CB  GLU B 637      57.670 212.724  73.908  1.00  0.00           C  
ATOM   2523  CG  GLU B 637      58.060 213.245  72.550  1.00  0.00           C  
ATOM   2524  CD  GLU B 637      59.015 214.409  72.649  1.00  0.00           C  
ATOM   2525  OE1 GLU B 637      59.709 214.702  71.649  1.00  0.00           O  
ATOM   2526  OE2 GLU B 637      59.064 215.031  73.731  1.00  0.00           O  
ATOM   2527  N   VAL B 638      57.852 210.392  75.821  1.00  0.00           N  
ATOM   2528  CA  VAL B 638      57.882 209.849  77.174  1.00  0.00           C  
ATOM   2529  C   VAL B 638      59.284 209.902  77.754  1.00  0.00           C  
ATOM   2530  O   VAL B 638      60.261 210.058  77.024  1.00  0.00           O  
ATOM   2531  CB  VAL B 638      57.420 208.370  77.214  1.00  0.00           C  
ATOM   2532  CG1 VAL B 638      55.995 208.244  76.703  1.00  0.00           C  
ATOM   2533  CG2 VAL B 638      58.360 207.510  76.395  1.00  0.00           C  
ATOM   2534  N   ILE B 639      59.376 209.762  79.071  1.00  0.00           N  
ATOM   2535  CA  ILE B 639      60.664 209.786  79.751  1.00  0.00           C  
ATOM   2536  C   ILE B 639      61.167 208.367  79.943  1.00  0.00           C  
ATOM   2537  O   ILE B 639      60.384 207.419  79.959  1.00  0.00           O  
ATOM   2538  CB  ILE B 639      60.543 210.500  81.124  1.00  0.00           C  
ATOM   2539  CG1 ILE B 639      61.905 210.555  81.818  1.00  0.00           C  
ATOM   2540  CG2 ILE B 639      59.510 209.793  81.983  1.00  0.00           C  
ATOM   2541  CD1 ILE B 639      61.859 211.178  83.190  1.00  0.00           C  
ATOM   2542  N   ILE B 640      62.480 208.231  80.088  1.00  0.00           N  
ATOM   2543  CA  ILE B 640      63.090 206.934  80.316  1.00  0.00           C  
ATOM   2544  C   ILE B 640      63.286 206.774  81.819  1.00  0.00           C  
ATOM   2545  O   ILE B 640      64.202 207.353  82.401  1.00  0.00           O  
ATOM   2546  CB  ILE B 640      64.463 206.849  79.627  1.00  0.00           C  
ATOM   2547  CG1 ILE B 640      64.284 206.897  78.109  1.00  0.00           C  
ATOM   2548  CG2 ILE B 640      65.187 205.588  80.061  1.00  0.00           C  
ATOM   2549  CD1 ILE B 640      65.584 206.979  77.339  1.00  0.00           C  
ATOM   2550  N   LEU B 641      62.405 206.002  82.446  1.00  0.00           N  
ATOM   2551  CA  LEU B 641      62.478 205.766  83.880  1.00  0.00           C  
ATOM   2552  C   LEU B 641      63.385 204.583  84.179  1.00  0.00           C  
ATOM   2553  O   LEU B 641      63.517 203.667  83.367  1.00  0.00           O  
ATOM   2554  CB  LEU B 641      61.085 205.507  84.447  1.00  0.00           C  
ATOM   2555  CG  LEU B 641      60.121 206.680  84.294  1.00  0.00           C  
ATOM   2556  CD1 LEU B 641      58.752 206.293  84.827  1.00  0.00           C  
ATOM   2557  CD2 LEU B 641      60.673 207.886  85.035  1.00  0.00           C  
ATOM   2558  N   PRO B 642      64.032 204.594  85.353  1.00  0.00           N  
ATOM   2559  CA  PRO B 642      64.926 203.511  85.756  1.00  0.00           C  
ATOM   2560  C   PRO B 642      64.095 202.427  86.420  1.00  0.00           C  
ATOM   2561  O   PRO B 642      63.029 202.706  86.968  1.00  0.00           O  
ATOM   2562  CB  PRO B 642      65.850 204.196  86.745  1.00  0.00           C  
ATOM   2563  CG  PRO B 642      64.893 205.073  87.476  1.00  0.00           C  
ATOM   2564  CD  PRO B 642      64.057 205.678  86.352  1.00  0.00           C  
ATOM   2565  N   ALA B 643      64.578 201.193  86.367  1.00  0.00           N  
ATOM   2566  CA  ALA B 643      63.865 200.079  86.974  1.00  0.00           C  
ATOM   2567  C   ALA B 643      64.838 199.006  87.427  1.00  0.00           C  
ATOM   2568  O   ALA B 643      66.036 199.075  87.147  1.00  0.00           O  
ATOM   2569  CB  ALA B 643      62.865 199.501  85.990  1.00  0.00           C  
ATOM   2570  N   GLU B 644      64.311 198.012  88.131  1.00  0.00           N  
ATOM   2571  CA  GLU B 644      65.128 196.922  88.627  1.00  0.00           C  
ATOM   2572  C   GLU B 644      64.681 195.579  88.047  1.00  0.00           C  
ATOM   2573  O   GLU B 644      65.490 194.662  87.889  1.00  0.00           O  
ATOM   2574  CB  GLU B 644      65.094 196.880  90.162  1.00  0.00           C  
ATOM   2575  CG  GLU B 644      63.704 196.813  90.776  1.00  0.00           C  
ATOM   2576  CD  GLU B 644      62.981 198.136  90.724  1.00  0.00           C  
ATOM   2577  OE1 GLU B 644      63.534 199.132  91.237  1.00  0.00           O  
ATOM   2578  OE2 GLU B 644      61.862 198.177  90.177  1.00  0.00           O  
ATOM   2579  N   PHE B 645      63.400 195.476  87.706  1.00  0.00           N  
ATOM   2580  CA  PHE B 645      62.860 194.234  87.165  1.00  0.00           C  
ATOM   2581  C   PHE B 645      63.243 193.928  85.724  1.00  0.00           C  
ATOM   2582  O   PHE B 645      63.083 192.800  85.263  1.00  0.00           O  
ATOM   2583  CB  PHE B 645      61.336 194.235  87.279  1.00  0.00           C  
ATOM   2584  CG  PHE B 645      60.683 195.458  86.697  1.00  0.00           C  
ATOM   2585  CD1 PHE B 645      60.717 196.673  87.380  1.00  0.00           C  
ATOM   2586  CD2 PHE B 645      60.023 195.394  85.472  1.00  0.00           C  
ATOM   2587  CE1 PHE B 645      60.100 197.807  86.853  1.00  0.00           C  
ATOM   2588  CE2 PHE B 645      59.405 196.520  84.936  1.00  0.00           C  
ATOM   2589  CZ  PHE B 645      59.444 197.729  85.631  1.00  0.00           C  
ATOM   2590  N   VAL B 646      63.749 194.921  85.008  1.00  0.00           N  
ATOM   2591  CA  VAL B 646      64.131 194.700  83.622  1.00  0.00           C  
ATOM   2592  C   VAL B 646      65.366 193.807  83.481  1.00  0.00           C  
ATOM   2593  O   VAL B 646      66.470 194.175  83.886  1.00  0.00           O  
ATOM   2594  CB  VAL B 646      64.407 196.033  82.910  1.00  0.00           C  
ATOM   2595  CG1 VAL B 646      63.097 196.734  82.591  1.00  0.00           C  
ATOM   2596  CG2 VAL B 646      65.270 196.914  83.793  1.00  0.00           C  
ATOM   2597  N   ASP B 647      65.161 192.624  82.907  1.00  0.00           N  
ATOM   2598  CA  ASP B 647      66.242 191.664  82.697  1.00  0.00           C  
ATOM   2599  C   ASP B 647      67.029 192.104  81.463  1.00  0.00           C  
ATOM   2600  O   ASP B 647      66.444 192.376  80.411  1.00  0.00           O  
ATOM   2601  CB  ASP B 647      65.667 190.262  82.474  1.00  0.00           C  
ATOM   2602  CG  ASP B 647      66.728 189.179  82.531  1.00  0.00           C  
ATOM   2603  OD1 ASP B 647      67.754 189.304  81.828  1.00  0.00           O  
ATOM   2604  OD2 ASP B 647      66.532 188.197  83.278  1.00  0.00           O  
ATOM   2605  N   PRO B 648      68.365 192.209  81.587  1.00  0.00           N  
ATOM   2606  CA  PRO B 648      69.262 192.617  80.498  1.00  0.00           C  
ATOM   2607  C   PRO B 648      69.456 191.496  79.476  1.00  0.00           C  
ATOM   2608  O   PRO B 648      69.302 191.698  78.268  1.00  0.00           O  
ATOM   2609  CB  PRO B 648      70.560 192.958  81.230  1.00  0.00           C  
ATOM   2610  CG  PRO B 648      70.098 193.312  82.615  1.00  0.00           C  
ATOM   2611  CD  PRO B 648      69.076 192.250  82.875  1.00  0.00           C  
ATOM   2612  N   ASP B 649      69.803 190.315  79.979  1.00  0.00           N  
ATOM   2613  CA  ASP B 649      70.019 189.144  79.138  1.00  0.00           C  
ATOM   2614  C   ASP B 649      68.734 188.793  78.408  1.00  0.00           C  
ATOM   2615  O   ASP B 649      68.729 187.948  77.517  1.00  0.00           O  
ATOM   2616  CB  ASP B 649      70.394 187.930  79.999  1.00  0.00           C  
ATOM   2617  CG  ASP B 649      71.659 188.141  80.808  1.00  0.00           C  
ATOM   2618  OD1 ASP B 649      72.763 188.034  80.230  1.00  0.00           O  
ATOM   2619  OD2 ASP B 649      71.546 188.413  82.025  1.00  0.00           O  
ATOM   2620  N   ASN B 650      67.643 189.443  78.799  1.00  0.00           N  
ATOM   2621  CA  ASN B 650      66.345 189.202  78.184  1.00  0.00           C  
ATOM   2622  C   ASN B 650      65.992 190.308  77.197  1.00  0.00           C  
ATOM   2623  O   ASN B 650      65.645 191.425  77.590  1.00  0.00           O  
ATOM   2624  CB  ASN B 650      65.254 189.128  79.250  1.00  0.00           C  
ATOM   2625  CG  ASN B 650      63.885 188.884  78.658  1.00  0.00           C  
ATOM   2626  OD1 ASN B 650      62.870 189.043  79.332  1.00  0.00           O  
ATOM   2627  ND2 ASN B 650      63.849 188.486  77.391  1.00  0.00           N  
ATOM   2628  N   ALA B 651      66.084 189.980  75.912  1.00  0.00           N  
ATOM   2629  CA  ALA B 651      65.774 190.915  74.838  1.00  0.00           C  
ATOM   2630  C   ALA B 651      66.806 192.021  74.728  1.00  0.00           C  
ATOM   2631  O   ALA B 651      68.011 191.776  74.826  1.00  0.00           O  
ATOM   2632  CB  ALA B 651      64.385 191.516  75.047  1.00  0.00           C  
ATOM   2633  N   THR B 652      66.311 193.240  74.526  1.00  0.00           N  
ATOM   2634  CA  THR B 652      67.148 194.427  74.379  1.00  0.00           C  
ATOM   2635  C   THR B 652      67.422 195.106  75.704  1.00  0.00           C  
ATOM   2636  O   THR B 652      68.317 195.939  75.803  1.00  0.00           O  
ATOM   2637  CB  THR B 652      66.480 195.458  73.467  1.00  0.00           C  
ATOM   2638  OG1 THR B 652      65.187 195.784  73.992  1.00  0.00           O  
ATOM   2639  CG2 THR B 652      66.329 194.907  72.061  1.00  0.00           C  
ATOM   2640  N   GLY B 653      66.642 194.755  76.719  1.00  0.00           N  
ATOM   2641  CA  GLY B 653      66.828 195.356  78.024  1.00  0.00           C  
ATOM   2642  C   GLY B 653      65.854 196.497  78.212  1.00  0.00           C  
ATOM   2643  O   GLY B 653      65.225 196.625  79.264  1.00  0.00           O  
ATOM   2644  N   VAL B 654      65.730 197.333  77.186  1.00  0.00           N  
ATOM   2645  CA  VAL B 654      64.816 198.464  77.227  1.00  0.00           C  
ATOM   2646  C   VAL B 654      63.394 197.945  77.070  1.00  0.00           C  
ATOM   2647  O   VAL B 654      63.078 197.239  76.112  1.00  0.00           O  
ATOM   2648  CB  VAL B 654      65.149 199.474  76.138  1.00  0.00           C  
ATOM   2649  CG1 VAL B 654      66.514 200.058  76.406  1.00  0.00           C  
ATOM   2650  CG2 VAL B 654      65.139 198.811  74.791  1.00  0.00           C  
ATOM   2651  N   VAL B 655      62.544 198.295  78.030  1.00  0.00           N  
ATOM   2652  CA  VAL B 655      61.153 197.847  78.046  1.00  0.00           C  
ATOM   2653  C   VAL B 655      60.149 198.997  77.995  1.00  0.00           C  
ATOM   2654  O   VAL B 655      60.161 199.881  78.850  1.00  0.00           O  
ATOM   2655  CB  VAL B 655      60.851 197.014  79.320  1.00  0.00           C  
ATOM   2656  CG1 VAL B 655      59.349 196.753  79.442  1.00  0.00           C  
ATOM   2657  CG2 VAL B 655      61.610 195.700  79.269  1.00  0.00           C  
ATOM   2658  N   MET B 656      59.269 198.977  77.000  1.00  0.00           N  
ATOM   2659  CA  MET B 656      58.275 200.031  76.893  1.00  0.00           C  
ATOM   2660  C   MET B 656      57.256 199.809  77.996  1.00  0.00           C  
ATOM   2661  O   MET B 656      56.690 198.727  78.126  1.00  0.00           O  
ATOM   2662  CB  MET B 656      57.626 200.078  75.508  1.00  0.00           C  
ATOM   2663  CG  MET B 656      56.597 199.036  75.215  1.00  0.00           C  
ATOM   2664  SD  MET B 656      55.740 199.582  73.749  1.00  0.00           S  
ATOM   2665  CE  MET B 656      54.700 200.842  74.466  1.00  0.00           C  
ATOM   2666  N   SER B 657      57.041 200.841  78.799  1.00  0.00           N  
ATOM   2667  CA  SER B 657      56.107 200.766  79.909  1.00  0.00           C  
ATOM   2668  C   SER B 657      54.682 201.206  79.570  1.00  0.00           C  
ATOM   2669  O   SER B 657      54.462 202.259  78.967  1.00  0.00           O  
ATOM   2670  CB  SER B 657      56.632 201.587  81.084  1.00  0.00           C  
ATOM   2671  OG  SER B 657      55.768 201.476  82.200  1.00  0.00           O  
ATOM   2672  N   VAL B 658      53.723 200.375  79.968  1.00  0.00           N  
ATOM   2673  CA  VAL B 658      52.299 200.627  79.771  1.00  0.00           C  
ATOM   2674  C   VAL B 658      51.608 200.006  80.981  1.00  0.00           C  
ATOM   2675  O   VAL B 658      51.185 198.853  80.940  1.00  0.00           O  
ATOM   2676  CB  VAL B 658      51.764 199.977  78.489  1.00  0.00           C  
ATOM   2677  CG1 VAL B 658      50.295 200.322  78.313  1.00  0.00           C  
ATOM   2678  CG2 VAL B 658      52.562 200.458  77.292  1.00  0.00           C  
ATOM   2679  N   PRO B 659      51.501 200.767  82.081  1.00  0.00           N  
ATOM   2680  CA  PRO B 659      50.880 200.357  83.346  1.00  0.00           C  
ATOM   2681  C   PRO B 659      49.374 200.159  83.281  1.00  0.00           C  
ATOM   2682  O   PRO B 659      48.784 199.529  84.156  1.00  0.00           O  
ATOM   2683  CB  PRO B 659      51.283 201.473  84.305  1.00  0.00           C  
ATOM   2684  CG  PRO B 659      51.346 202.661  83.414  1.00  0.00           C  
ATOM   2685  CD  PRO B 659      52.068 202.121  82.203  1.00  0.00           C  
ATOM   2686  N   ALA B 660      48.757 200.706  82.242  1.00  0.00           N  
ATOM   2687  CA  ALA B 660      47.321 200.585  82.060  1.00  0.00           C  
ATOM   2688  C   ALA B 660      46.928 199.115  82.002  1.00  0.00           C  
ATOM   2689  O   ALA B 660      45.758 198.768  82.141  1.00  0.00           O  
ATOM   2690  CB  ALA B 660      46.902 201.284  80.793  1.00  0.00           C  
ATOM   2691  N   HIS B 661      47.917 198.253  81.796  1.00  0.00           N  
ATOM   2692  CA  HIS B 661      47.665 196.825  81.719  1.00  0.00           C  
ATOM   2693  C   HIS B 661      48.753 195.995  82.391  1.00  0.00           C  
ATOM   2694  O   HIS B 661      48.703 195.795  83.607  1.00  0.00           O  
ATOM   2695  CB  HIS B 661      47.484 196.406  80.258  1.00  0.00           C  
ATOM   2696  CG  HIS B 661      46.094 196.622  79.742  1.00  0.00           C  
ATOM   2697  ND1 HIS B 661      45.010 195.903  80.202  1.00  0.00           N  
ATOM   2698  CD2 HIS B 661      45.608 197.479  78.812  1.00  0.00           C  
ATOM   2699  CE1 HIS B 661      43.918 196.307  79.578  1.00  0.00           C  
ATOM   2700  NE2 HIS B 661      44.254 197.262  78.729  1.00  0.00           N  
ATOM   2701  N   ALA B 662      49.727 195.519  81.612  1.00  0.00           N  
ATOM   2702  CA  ALA B 662      50.823 194.699  82.149  1.00  0.00           C  
ATOM   2703  C   ALA B 662      51.121 195.046  83.618  1.00  0.00           C  
ATOM   2704  O   ALA B 662      51.832 196.012  83.912  1.00  0.00           O  
ATOM   2705  CB  ALA B 662      52.080 194.878  81.296  1.00  0.00           C  
ATOM   2706  N   PRO B 663      50.569 194.251  84.558  1.00  0.00           N  
ATOM   2707  CA  PRO B 663      50.726 194.418  86.010  1.00  0.00           C  
ATOM   2708  C   PRO B 663      52.146 194.670  86.540  1.00  0.00           C  
ATOM   2709  O   PRO B 663      52.316 195.044  87.702  1.00  0.00           O  
ATOM   2710  CB  PRO B 663      50.124 193.129  86.569  1.00  0.00           C  
ATOM   2711  CG  PRO B 663      49.048 192.815  85.586  1.00  0.00           C  
ATOM   2712  CD  PRO B 663      49.745 193.062  84.265  1.00  0.00           C  
ATOM   2713  N   PHE B 664      53.161 194.461  85.706  1.00  0.00           N  
ATOM   2714  CA  PHE B 664      54.538 194.689  86.138  1.00  0.00           C  
ATOM   2715  C   PHE B 664      54.860 196.179  86.043  1.00  0.00           C  
ATOM   2716  O   PHE B 664      55.918 196.639  86.476  1.00  0.00           O  
ATOM   2717  CB  PHE B 664      55.528 193.875  85.294  1.00  0.00           C  
ATOM   2718  CG  PHE B 664      56.199 192.745  86.051  1.00  0.00           C  
ATOM   2719  CD1 PHE B 664      56.853 192.985  87.258  1.00  0.00           C  
ATOM   2720  CD2 PHE B 664      56.190 191.443  85.547  1.00  0.00           C  
ATOM   2721  CE1 PHE B 664      57.487 191.945  87.952  1.00  0.00           C  
ATOM   2722  CE2 PHE B 664      56.822 190.397  86.234  1.00  0.00           C  
ATOM   2723  CZ  PHE B 664      57.470 190.651  87.437  1.00  0.00           C  
ATOM   2724  N   ASP B 665      53.923 196.931  85.479  1.00  0.00           N  
ATOM   2725  CA  ASP B 665      54.089 198.362  85.314  1.00  0.00           C  
ATOM   2726  C   ASP B 665      53.508 199.163  86.471  1.00  0.00           C  
ATOM   2727  O   ASP B 665      52.386 199.668  86.402  1.00  0.00           O  
ATOM   2728  CB  ASP B 665      53.500 198.797  83.972  1.00  0.00           C  
ATOM   2729  CG  ASP B 665      54.333 198.316  82.789  1.00  0.00           C  
ATOM   2730  OD1 ASP B 665      54.630 197.105  82.712  1.00  0.00           O  
ATOM   2731  OD2 ASP B 665      54.695 199.149  81.935  1.00  0.00           O  
ATOM   2732  N   HIS B 666      54.300 199.262  87.532  1.00  0.00           N  
ATOM   2733  CA  HIS B 666      53.941 199.993  88.738  1.00  0.00           C  
ATOM   2734  C   HIS B 666      54.864 199.509  89.845  1.00  0.00           C  
ATOM   2735  O   HIS B 666      54.770 199.953  90.986  1.00  0.00           O  
ATOM   2736  CB  HIS B 666      52.488 199.759  89.143  1.00  0.00           C  
ATOM   2737  CG  HIS B 666      51.912 200.889  89.938  1.00  0.00           C  
ATOM   2738  ND1 HIS B 666      51.680 202.135  89.394  1.00  0.00           N  
ATOM   2739  CD2 HIS B 666      51.578 200.983  91.247  1.00  0.00           C  
ATOM   2740  CE1 HIS B 666      51.230 202.947  90.333  1.00  0.00           C  
ATOM   2741  NE2 HIS B 666      51.160 202.274  91.467  1.00  0.00           N  
ATOM   2742  N   VAL B 667      55.761 198.592  89.501  1.00  0.00           N  
ATOM   2743  CA  VAL B 667      56.695 198.047  90.479  1.00  0.00           C  
ATOM   2744  C   VAL B 667      57.682 199.115  90.924  1.00  0.00           C  
ATOM   2745  O   VAL B 667      57.807 199.409  92.114  1.00  0.00           O  
ATOM   2746  CB  VAL B 667      57.471 196.856  89.900  1.00  0.00           C  
ATOM   2747  CG1 VAL B 667      58.339 196.225  90.989  1.00  0.00           C  
ATOM   2748  CG2 VAL B 667      56.492 195.835  89.318  1.00  0.00           C  
ATOM   2749  N   ALA B 668      58.390 199.684  89.956  1.00  0.00           N  
ATOM   2750  CA  ALA B 668      59.355 200.733  90.239  1.00  0.00           C  
ATOM   2751  C   ALA B 668      58.601 202.058  90.303  1.00  0.00           C  
ATOM   2752  O   ALA B 668      59.047 203.007  90.950  1.00  0.00           O  
ATOM   2753  CB  ALA B 668      60.423 200.777  89.150  1.00  0.00           C  
ATOM   2754  N   LEU B 669      57.451 202.111  89.630  1.00  0.00           N  
ATOM   2755  CA  LEU B 669      56.628 203.316  89.617  1.00  0.00           C  
ATOM   2756  C   LEU B 669      56.306 203.731  91.044  1.00  0.00           C  
ATOM   2757  O   LEU B 669      56.314 204.918  91.362  1.00  0.00           O  
ATOM   2758  CB  LEU B 669      55.312 203.075  88.870  1.00  0.00           C  
ATOM   2759  CG  LEU B 669      55.119 203.701  87.487  1.00  0.00           C  
ATOM   2760  CD1 LEU B 669      53.649 203.594  87.098  1.00  0.00           C  
ATOM   2761  CD2 LEU B 669      55.548 205.160  87.506  1.00  0.00           C  
ATOM   2762  N   GLU B 670      56.011 202.752  91.897  1.00  0.00           N  
ATOM   2763  CA  GLU B 670      55.723 203.037  93.296  1.00  0.00           C  
ATOM   2764  C   GLU B 670      57.022 203.587  93.865  1.00  0.00           C  
ATOM   2765  O   GLU B 670      57.774 202.873  94.530  1.00  0.00           O  
ATOM   2766  CB  GLU B 670      55.345 201.764  94.054  1.00  0.00           C  
ATOM   2767  CG  GLU B 670      55.303 201.954  95.566  1.00  0.00           C  
ATOM   2768  CD  GLU B 670      55.259 200.642  96.335  1.00  0.00           C  
ATOM   2769  OE1 GLU B 670      54.207 199.965  96.311  1.00  0.00           O  
ATOM   2770  OE2 GLU B 670      56.282 200.286  96.962  1.00  0.00           O  
ATOM   2771  N   ASP B 671      57.282 204.861  93.578  1.00  0.00           N  
ATOM   2772  CA  ASP B 671      58.496 205.533  94.021  1.00  0.00           C  
ATOM   2773  C   ASP B 671      58.449 205.889  95.496  1.00  0.00           C  
ATOM   2774  O   ASP B 671      57.390 206.201  96.044  1.00  0.00           O  
ATOM   2775  CB  ASP B 671      58.720 206.805  93.181  1.00  0.00           C  
ATOM   2776  CG  ASP B 671      59.194 207.998  94.014  1.00  0.00           C  
ATOM   2777  OD1 ASP B 671      60.329 207.970  94.544  1.00  0.00           O  
ATOM   2778  OD2 ASP B 671      58.416 208.970  94.133  1.00  0.00           O  
ATOM   2779  N   LEU B 672      59.614 205.842  96.130  1.00  0.00           N  
ATOM   2780  CA  LEU B 672      59.732 206.156  97.542  1.00  0.00           C  
ATOM   2781  C   LEU B 672      61.182 206.450  97.909  1.00  0.00           C  
ATOM   2782  O   LEU B 672      61.450 207.260  98.796  1.00  0.00           O  
ATOM   2783  CB  LEU B 672      59.173 204.996  98.391  1.00  0.00           C  
ATOM   2784  CG  LEU B 672      59.612 203.521  98.281  1.00  0.00           C  
ATOM   2785  CD1 LEU B 672      59.428 203.008  96.862  1.00  0.00           C  
ATOM   2786  CD2 LEU B 672      61.052 203.366  98.721  1.00  0.00           C  
ATOM   2787  N   LYS B 673      62.114 205.806  97.213  1.00  0.00           N  
ATOM   2788  CA  LYS B 673      63.535 206.004  97.485  1.00  0.00           C  
ATOM   2789  C   LYS B 673      64.058 207.369  97.040  1.00  0.00           C  
ATOM   2790  O   LYS B 673      63.293 208.254  96.644  1.00  0.00           O  
ATOM   2791  CB  LYS B 673      64.376 204.900  96.813  1.00  0.00           C  
ATOM   2792  CG  LYS B 673      64.086 203.479  97.300  1.00  0.00           C  
ATOM   2793  CD  LYS B 673      65.038 202.450  96.693  1.00  0.00           C  
ATOM   2794  CE  LYS B 673      66.417 202.494  97.342  1.00  0.00           C  
ATOM   2795  NZ  LYS B 673      66.371 202.149  98.796  1.00  0.00           N  
ATOM   2796  N   ARG B 674      65.378 207.515  97.114  1.00  0.00           N  
ATOM   2797  CA  ARG B 674      66.066 208.749  96.761  1.00  0.00           C  
ATOM   2798  C   ARG B 674      67.020 208.545  95.579  1.00  0.00           C  
ATOM   2799  O   ARG B 674      68.068 207.908  95.711  1.00  0.00           O  
ATOM   2800  CB  ARG B 674      66.820 209.217  98.010  1.00  0.00           C  
ATOM   2801  CG  ARG B 674      67.243 208.062  98.968  1.00  0.00           C  
ATOM   2802  CD  ARG B 674      66.065 207.454  99.769  1.00  0.00           C  
ATOM   2803  NE  ARG B 674      66.463 206.379 100.692  1.00  0.00           N  
ATOM   2804  CZ  ARG B 674      66.353 205.072 100.447  1.00  0.00           C  
ATOM   2805  NH1 ARG B 674      65.853 204.648  99.300  1.00  0.00           N  
ATOM   2806  NH2 ARG B 674      66.741 204.181 101.354  1.00  0.00           N  
ATOM   2807  N   GLU B 675      66.650 209.099  94.428  1.00  0.00           N  
ATOM   2808  CA  GLU B 675      67.449 208.973  93.212  1.00  0.00           C  
ATOM   2809  C   GLU B 675      68.016 210.309  92.714  1.00  0.00           C  
ATOM   2810  O   GLU B 675      69.217 210.562  92.836  1.00  0.00           O  
ATOM   2811  CB  GLU B 675      66.596 208.333  92.108  1.00  0.00           C  
ATOM   2812  CG  GLU B 675      65.248 209.026  91.861  1.00  0.00           C  
ATOM   2813  CD  GLU B 675      64.239 208.800  92.982  1.00  0.00           C  
ATOM   2814  OE1 GLU B 675      63.177 209.459  92.970  1.00  0.00           O  
ATOM   2815  OE2 GLU B 675      64.501 207.960  93.869  1.00  0.00           O  
ATOM   2816  N   THR B 676      67.151 211.156  92.153  1.00  0.00           N  
ATOM   2817  CA  THR B 676      67.561 212.460  91.633  1.00  0.00           C  
ATOM   2818  C   THR B 676      66.372 213.387  91.329  1.00  0.00           C  
ATOM   2819  O   THR B 676      65.815 214.003  92.242  1.00  0.00           O  
ATOM   2820  CB  THR B 676      68.434 212.284  90.350  1.00  0.00           C  
ATOM   2821  OG1 THR B 676      68.651 213.557  89.733  1.00  0.00           O  
ATOM   2822  CG2 THR B 676      67.764 211.339  89.356  1.00  0.00           C  
ATOM   2823  N   GLU B 677      65.988 213.475  90.054  1.00  0.00           N  
ATOM   2824  CA  GLU B 677      64.880 214.330  89.601  1.00  0.00           C  
ATOM   2825  C   GLU B 677      63.550 213.964  90.262  1.00  0.00           C  
ATOM   2826  O   GLU B 677      63.418 212.880  90.831  1.00  0.00           O  
ATOM   2827  CB  GLU B 677      64.728 214.220  88.082  1.00  0.00           C  
ATOM   2828  CG  GLU B 677      66.010 213.812  87.377  1.00  0.00           C  
ATOM   2829  CD  GLU B 677      67.163 214.749  87.673  1.00  0.00           C  
ATOM   2830  OE1 GLU B 677      68.324 214.374  87.403  1.00  0.00           O  
ATOM   2831  OE2 GLU B 677      66.909 215.865  88.170  1.00  0.00           O  
ATOM   2832  N   ILE B 678      62.566 214.862  90.184  1.00  0.00           N  
ATOM   2833  CA  ILE B 678      61.259 214.599  90.790  1.00  0.00           C  
ATOM   2834  C   ILE B 678      60.093 215.256  90.047  1.00  0.00           C  
ATOM   2835  O   ILE B 678      60.290 215.932  89.037  1.00  0.00           O  
ATOM   2836  CB  ILE B 678      61.239 215.066  92.272  1.00  0.00           C  
ATOM   2837  CG1 ILE B 678      60.009 214.492  92.992  1.00  0.00           C  
ATOM   2838  CG2 ILE B 678      61.265 216.593  92.331  1.00  0.00           C  
ATOM   2839  CD1 ILE B 678      60.013 214.684  94.497  1.00  0.00           C  
ATOM   2840  N   LEU B 679      58.883 215.040  90.565  1.00  0.00           N  
ATOM   2841  CA  LEU B 679      57.645 215.579  90.001  1.00  0.00           C  
ATOM   2842  C   LEU B 679      57.212 214.897  88.705  1.00  0.00           C  
ATOM   2843  O   LEU B 679      57.718 215.211  87.626  1.00  0.00           O  
ATOM   2844  CB  LEU B 679      57.784 217.077  89.704  1.00  0.00           C  
ATOM   2845  CG  LEU B 679      57.906 218.096  90.831  1.00  0.00           C  
ATOM   2846  CD1 LEU B 679      58.014 219.492  90.226  1.00  0.00           C  
ATOM   2847  CD2 LEU B 679      56.695 217.997  91.746  1.00  0.00           C  
ATOM   2848  N   GLU B 680      56.270 213.964  88.827  1.00  0.00           N  
ATOM   2849  CA  GLU B 680      55.738 213.221  87.686  1.00  0.00           C  
ATOM   2850  C   GLU B 680      54.731 212.195  88.189  1.00  0.00           C  
ATOM   2851  O   GLU B 680      54.006 211.578  87.407  1.00  0.00           O  
ATOM   2852  CB  GLU B 680      56.870 212.497  86.944  1.00  0.00           C  
ATOM   2853  CG  GLU B 680      56.893 210.960  87.085  1.00  0.00           C  
ATOM   2854  CD  GLU B 680      57.367 210.464  88.447  1.00  0.00           C  
ATOM   2855  OE1 GLU B 680      56.639 210.622  89.449  1.00  0.00           O  
ATOM   2856  OE2 GLU B 680      58.482 209.907  88.512  1.00  0.00           O  
ATOM   2857  N   LYS B 681      54.701 212.024  89.506  1.00  0.00           N  
ATOM   2858  CA  LYS B 681      53.800 211.080  90.148  1.00  0.00           C  
ATOM   2859  C   LYS B 681      52.364 211.350  89.721  1.00  0.00           C  
ATOM   2860  O   LYS B 681      51.475 210.529  89.940  1.00  0.00           O  
ATOM   2861  CB  LYS B 681      53.910 211.173  91.670  1.00  0.00           C  
ATOM   2862  CG  LYS B 681      52.916 210.284  92.400  1.00  0.00           C  
ATOM   2863  CD  LYS B 681      53.027 210.433  93.903  1.00  0.00           C  
ATOM   2864  CE  LYS B 681      51.864 209.750  94.611  1.00  0.00           C  
ATOM   2865  NZ  LYS B 681      51.803 208.287  94.336  1.00  0.00           N  
ATOM   2866  N   TYR B 682      52.152 212.508  89.102  1.00  0.00           N  
ATOM   2867  CA  TYR B 682      50.834 212.918  88.631  1.00  0.00           C  
ATOM   2868  C   TYR B 682      50.720 212.857  87.112  1.00  0.00           C  
ATOM   2869  O   TYR B 682      50.053 213.688  86.495  1.00  0.00           O  
ATOM   2870  CB  TYR B 682      50.525 214.341  89.104  1.00  0.00           C  
ATOM   2871  CG  TYR B 682      51.225 215.401  88.290  1.00  0.00           C  
ATOM   2872  CD1 TYR B 682      52.617 215.421  88.185  1.00  0.00           C  
ATOM   2873  CD2 TYR B 682      50.494 216.350  87.577  1.00  0.00           C  
ATOM   2874  CE1 TYR B 682      53.264 216.358  87.388  1.00  0.00           C  
ATOM   2875  CE2 TYR B 682      51.129 217.291  86.777  1.00  0.00           C  
ATOM   2876  CZ  TYR B 682      52.513 217.289  86.685  1.00  0.00           C  
ATOM   2877  OH  TYR B 682      53.143 218.212  85.885  1.00  0.00           O  
ATOM   2878  N   ASP B 683      51.375 211.868  86.517  1.00  0.00           N  
ATOM   2879  CA  ASP B 683      51.340 211.687  85.073  1.00  0.00           C  
ATOM   2880  C   ASP B 683      50.083 210.902  84.714  1.00  0.00           C  
ATOM   2881  O   ASP B 683      49.834 209.834  85.274  1.00  0.00           O  
ATOM   2882  CB  ASP B 683      52.584 210.930  84.611  1.00  0.00           C  
ATOM   2883  CG  ASP B 683      52.687 209.554  85.233  1.00  0.00           C  
ATOM   2884  OD1 ASP B 683      52.663 209.461  86.480  1.00  0.00           O  
ATOM   2885  OD2 ASP B 683      52.789 208.567  84.475  1.00  0.00           O  
ATOM   2886  N   ILE B 684      49.293 211.434  83.787  1.00  0.00           N  
ATOM   2887  CA  ILE B 684      48.062 210.775  83.361  1.00  0.00           C  
ATOM   2888  C   ILE B 684      48.328 209.292  83.103  1.00  0.00           C  
ATOM   2889  O   ILE B 684      49.460 208.900  82.824  1.00  0.00           O  
ATOM   2890  CB  ILE B 684      47.493 211.423  82.066  1.00  0.00           C  
ATOM   2891  CG1 ILE B 684      47.431 212.951  82.203  1.00  0.00           C  
ATOM   2892  CG2 ILE B 684      46.094 210.902  81.802  1.00  0.00           C  
ATOM   2893  CD1 ILE B 684      48.756 213.659  81.983  1.00  0.00           C  
ATOM   2894  N   ASP B 685      47.288 208.470  83.202  1.00  0.00           N  
ATOM   2895  CA  ASP B 685      47.430 207.032  82.994  1.00  0.00           C  
ATOM   2896  C   ASP B 685      46.405 206.490  81.992  1.00  0.00           C  
ATOM   2897  O   ASP B 685      45.381 205.930  82.387  1.00  0.00           O  
ATOM   2898  CB  ASP B 685      47.290 206.311  84.343  1.00  0.00           C  
ATOM   2899  CG  ASP B 685      47.488 204.807  84.235  1.00  0.00           C  
ATOM   2900  OD1 ASP B 685      47.496 204.134  85.289  1.00  0.00           O  
ATOM   2901  OD2 ASP B 685      47.634 204.295  83.105  1.00  0.00           O  
ATOM   2902  N   PRO B 686      46.673 206.642  80.680  1.00  0.00           N  
ATOM   2903  CA  PRO B 686      45.743 206.151  79.658  1.00  0.00           C  
ATOM   2904  C   PRO B 686      45.557 204.646  79.779  1.00  0.00           C  
ATOM   2905  O   PRO B 686      46.051 204.034  80.725  1.00  0.00           O  
ATOM   2906  CB  PRO B 686      46.419 206.563  78.350  1.00  0.00           C  
ATOM   2907  CG  PRO B 686      47.872 206.473  78.690  1.00  0.00           C  
ATOM   2908  CD  PRO B 686      47.921 207.123  80.058  1.00  0.00           C  
ATOM   2909  N   ARG B 687      44.851 204.046  78.827  1.00  0.00           N  
ATOM   2910  CA  ARG B 687      44.621 202.609  78.888  1.00  0.00           C  
ATOM   2911  C   ARG B 687      43.911 202.010  77.679  1.00  0.00           C  
ATOM   2912  O   ARG B 687      42.894 202.528  77.220  1.00  0.00           O  
ATOM   2913  CB  ARG B 687      43.812 202.254  80.144  1.00  0.00           C  
ATOM   2914  CG  ARG B 687      42.429 202.899  80.208  1.00  0.00           C  
ATOM   2915  CD  ARG B 687      41.607 202.357  81.372  1.00  0.00           C  
ATOM   2916  NE  ARG B 687      41.261 200.948  81.192  1.00  0.00           N  
ATOM   2917  CZ  ARG B 687      40.427 200.492  80.261  1.00  0.00           C  
ATOM   2918  NH1 ARG B 687      39.844 201.335  79.418  1.00  0.00           N  
ATOM   2919  NH2 ARG B 687      40.176 199.190  80.170  1.00  0.00           N  
ATOM   2920  N   ILE B 688      44.461 200.910  77.172  1.00  0.00           N  
ATOM   2921  CA  ILE B 688      43.875 200.195  76.044  1.00  0.00           C  
ATOM   2922  C   ILE B 688      42.835 199.297  76.707  1.00  0.00           C  
ATOM   2923  O   ILE B 688      42.461 199.530  77.857  1.00  0.00           O  
ATOM   2924  CB  ILE B 688      44.933 199.315  75.353  1.00  0.00           C  
ATOM   2925  CG1 ILE B 688      46.176 200.152  75.049  1.00  0.00           C  
ATOM   2926  CG2 ILE B 688      44.372 198.730  74.075  1.00  0.00           C  
ATOM   2927  CD1 ILE B 688      47.326 199.363  74.495  1.00  0.00           C  
ATOM   2928  N   VAL B 689      42.361 198.278  76.000  1.00  0.00           N  
ATOM   2929  CA  VAL B 689      41.398 197.356  76.585  1.00  0.00           C  
ATOM   2930  C   VAL B 689      41.818 195.938  76.221  1.00  0.00           C  
ATOM   2931  O   VAL B 689      42.251 195.205  77.134  1.00  0.00           O  
ATOM   2932  CB  VAL B 689      39.972 197.585  76.057  1.00  0.00           C  
ATOM   2933  CG1 VAL B 689      38.983 196.750  76.872  1.00  0.00           C  
ATOM   2934  CG2 VAL B 689      39.618 199.059  76.126  1.00  0.00           C  
ATOM   2935  N   PHE B 690      39.159 192.678  85.103  1.00  0.00           N  
ATOM   2936  CA  PHE B 690      37.697 192.852  84.869  1.00  0.00           C  
ATOM   2937  C   PHE B 690      37.352 194.329  84.666  1.00  0.00           C  
ATOM   2938  O   PHE B 690      36.634 194.675  83.726  1.00  0.00           O  
ATOM   2939  CB  PHE B 690      36.859 192.375  86.066  1.00  0.00           C  
ATOM   2940  CG  PHE B 690      37.258 191.040  86.625  1.00  0.00           C  
ATOM   2941  CD1 PHE B 690      38.507 190.855  87.214  1.00  0.00           C  
ATOM   2942  CD2 PHE B 690      36.354 189.982  86.626  1.00  0.00           C  
ATOM   2943  CE1 PHE B 690      38.847 189.636  87.801  1.00  0.00           C  
ATOM   2944  CE2 PHE B 690      36.683 188.761  87.209  1.00  0.00           C  
ATOM   2945  CZ  PHE B 690      37.931 188.587  87.799  1.00  0.00           C  
ATOM   2946  N   PRO B 691      37.858 195.219  85.549  1.00  0.00           N  
ATOM   2947  CA  PRO B 691      37.610 196.670  85.481  1.00  0.00           C  
ATOM   2948  C   PRO B 691      38.240 197.435  84.302  1.00  0.00           C  
ATOM   2949  O   PRO B 691      38.208 196.970  83.156  1.00  0.00           O  
ATOM   2950  CB  PRO B 691      38.121 197.165  86.835  1.00  0.00           C  
ATOM   2951  CG  PRO B 691      39.243 196.221  87.127  1.00  0.00           C  
ATOM   2952  CD  PRO B 691      38.645 194.886  86.753  1.00  0.00           C  
ATOM   2953  N   ALA B 692      38.798 198.613  84.592  1.00  0.00           N  
ATOM   2954  CA  ALA B 692      39.421 199.459  83.569  1.00  0.00           C  
ATOM   2955  C   ALA B 692      40.921 199.671  83.797  1.00  0.00           C  
ATOM   2956  O   ALA B 692      41.742 198.850  83.386  1.00  0.00           O  
ATOM   2957  CB  ALA B 692      38.706 200.816  83.508  1.00  0.00           C  
ATOM   2958  N   VAL B 693      41.269 200.785  84.438  1.00  0.00           N  
ATOM   2959  CA  VAL B 693      42.665 201.113  84.723  1.00  0.00           C  
ATOM   2960  C   VAL B 693      43.286 200.084  85.673  1.00  0.00           C  
ATOM   2961  O   VAL B 693      43.831 200.443  86.716  1.00  0.00           O  
ATOM   2962  CB  VAL B 693      42.779 202.533  85.348  1.00  0.00           C  
ATOM   2963  CG1 VAL B 693      42.400 203.590  84.321  1.00  0.00           C  
ATOM   2964  CG2 VAL B 693      41.865 202.648  86.558  1.00  0.00           C  
ATOM   2965  N   GLU B 694      43.199 198.810  85.289  1.00  0.00           N  
ATOM   2966  CA  GLU B 694      43.724 197.683  86.065  1.00  0.00           C  
ATOM   2967  C   GLU B 694      44.777 198.038  87.119  1.00  0.00           C  
ATOM   2968  O   GLU B 694      45.685 198.838  86.879  1.00  0.00           O  
ATOM   2969  CB  GLU B 694      44.268 196.614  85.106  1.00  0.00           C  
ATOM   2970  CG  GLU B 694      44.499 195.235  85.725  1.00  0.00           C  
ATOM   2971  CD  GLU B 694      45.666 195.199  86.699  1.00  0.00           C  
ATOM   2972  OE1 GLU B 694      46.784 195.601  86.315  1.00  0.00           O  
ATOM   2973  OE2 GLU B 694      45.468 194.761  87.851  1.00  0.00           O  
ATOM   2974  N   GLU B 695      44.635 197.415  88.285  1.00  0.00           N  
ATOM   2975  CA  GLU B 695      45.534 197.597  89.423  1.00  0.00           C  
ATOM   2976  C   GLU B 695      44.820 196.945  90.605  1.00  0.00           C  
ATOM   2977  O   GLU B 695      45.334 196.887  91.725  1.00  0.00           O  
ATOM   2978  CB  GLU B 695      45.721 199.093  89.703  1.00  0.00           C  
ATOM   2979  CG  GLU B 695      46.774 199.432  90.746  1.00  0.00           C  
ATOM   2980  CD  GLU B 695      48.185 199.362  90.193  1.00  0.00           C  
ATOM   2981  OE1 GLU B 695      48.631 198.260  89.812  1.00  0.00           O  
ATOM   2982  OE2 GLU B 695      48.849 200.417  90.136  1.00  0.00           O  
ATOM   2983  N   VAL B 696      43.616 196.454  90.320  1.00  0.00           N  
ATOM   2984  CA  VAL B 696      42.780 195.778  91.303  1.00  0.00           C  
ATOM   2985  C   VAL B 696      43.210 194.316  91.329  1.00  0.00           C  
ATOM   2986  O   VAL B 696      42.714 193.518  92.127  1.00  0.00           O  
ATOM   2987  CB  VAL B 696      41.268 195.867  90.939  1.00  0.00           C  
ATOM   2988  CG1 VAL B 696      40.857 197.327  90.757  1.00  0.00           C  
ATOM   2989  CG2 VAL B 696      40.977 195.060  89.680  1.00  0.00           C  
ATOM   2990  N   ASN B 697      44.133 193.985  90.429  1.00  0.00           N  
ATOM   2991  CA  ASN B 697      44.678 192.638  90.309  1.00  0.00           C  
ATOM   2992  C   ASN B 697      46.077 192.608  90.924  1.00  0.00           C  
ATOM   2993  O   ASN B 697      46.463 191.630  91.570  1.00  0.00           O  
ATOM   2994  CB  ASN B 697      44.735 192.222  88.829  1.00  0.00           C  
ATOM   2995  CG  ASN B 697      43.374 192.311  88.134  1.00  0.00           C  
ATOM   2996  OD1 ASN B 697      42.780 193.386  88.034  1.00  0.00           O  
ATOM   2997  ND2 ASN B 697      42.881 191.177  87.649  1.00  0.00           N  
ATOM   2998  N   LYS B 698      46.829 193.687  90.721  1.00  0.00           N  
ATOM   2999  CA  LYS B 698      48.189 193.794  91.248  1.00  0.00           C  
ATOM   3000  C   LYS B 698      48.152 193.821  92.776  1.00  0.00           C  
ATOM   3001  O   LYS B 698      48.840 193.042  93.440  1.00  0.00           O  
ATOM   3002  CB  LYS B 698      48.885 195.052  90.720  1.00  0.00           C  
ATOM   3003  CG  LYS B 698      50.414 194.978  90.764  1.00  0.00           C  
ATOM   3004  CD  LYS B 698      50.980 195.009  92.182  1.00  0.00           C  
ATOM   3005  CE  LYS B 698      50.908 196.404  92.791  1.00  0.00           C  
ATOM   3006  NZ  LYS B 698      51.556 196.463  94.132  1.00  0.00           N  
ATOM   3007  N   LEU B 699      47.353 194.732  93.324  1.00  0.00           N  
ATOM   3008  CA  LEU B 699      47.203 194.860  94.769  1.00  0.00           C  
ATOM   3009  C   LEU B 699      46.037 193.982  95.205  1.00  0.00           C  
ATOM   3010  O   LEU B 699      45.771 193.826  96.398  1.00  0.00           O  
ATOM   3011  CB  LEU B 699      46.908 196.324  95.159  1.00  0.00           C  
ATOM   3012  CG  LEU B 699      47.960 197.444  95.023  1.00  0.00           C  
ATOM   3013  CD1 LEU B 699      47.312 198.810  95.266  1.00  0.00           C  
ATOM   3014  CD2 LEU B 699      49.094 197.214  96.013  1.00  0.00           C  
ATOM   3015  N   GLY B 700      45.350 193.411  94.217  1.00  0.00           N  
ATOM   3016  CA  GLY B 700      44.234 192.524  94.486  1.00  0.00           C  
ATOM   3017  C   GLY B 700      44.793 191.237  95.055  1.00  0.00           C  
ATOM   3018  O   GLY B 700      44.071 190.272  95.296  1.00  0.00           O  
ATOM   3019  N   ILE B 701      46.108 191.238  95.246  1.00  0.00           N  
ATOM   3020  CA  ILE B 701      46.839 190.114  95.813  1.00  0.00           C  
ATOM   3021  C   ILE B 701      47.627 190.718  96.978  1.00  0.00           C  
ATOM   3022  O   ILE B 701      47.149 191.646  97.632  1.00  0.00           O  
ATOM   3023  CB  ILE B 701      47.795 189.453  94.778  1.00  0.00           C  
ATOM   3024  CG1 ILE B 701      47.039 189.167  93.473  1.00  0.00           C  
ATOM   3025  CG2 ILE B 701      48.330 188.126  95.333  1.00  0.00           C  
ATOM   3026  CD1 ILE B 701      47.879 188.500  92.386  1.00  0.00           C  
ATOM   3027  N   LYS B 702      48.830 190.211  97.230  1.00  0.00           N  
ATOM   3028  CA  LYS B 702      49.656 190.718  98.324  1.00  0.00           C  
ATOM   3029  C   LYS B 702      51.068 191.037  97.831  1.00  0.00           C  
ATOM   3030  O   LYS B 702      52.031 190.352  98.178  1.00  0.00           O  
ATOM   3031  CB  LYS B 702      49.687 189.667  99.442  1.00  0.00           C  
ATOM   3032  CG  LYS B 702      50.074 190.172 100.822  1.00  0.00           C  
ATOM   3033  CD  LYS B 702      49.545 189.219 101.888  1.00  0.00           C  
ATOM   3034  CE  LYS B 702      50.065 189.563 103.269  1.00  0.00           C  
ATOM   3035  NZ  LYS B 702      51.510 189.244 103.402  1.00  0.00           N  
ATOM   3036  N   SER B 703      51.180 192.086  97.020  1.00  0.00           N  
ATOM   3037  CA  SER B 703      52.465 192.498  96.463  1.00  0.00           C  
ATOM   3038  C   SER B 703      52.898 193.873  96.978  1.00  0.00           C  
ATOM   3039  O   SER B 703      52.141 194.844  96.901  1.00  0.00           O  
ATOM   3040  CB  SER B 703      52.424 192.503  94.929  1.00  0.00           C  
ATOM   3041  OG  SER B 703      52.604 191.197  94.405  1.00  0.00           O  
ATOM   3042  N   GLN B 704      54.121 193.944  97.500  1.00  0.00           N  
ATOM   3043  CA  GLN B 704      54.668 195.190  98.033  1.00  0.00           C  
ATOM   3044  C   GLN B 704      55.463 195.976  96.982  1.00  0.00           C  
ATOM   3045  O   GLN B 704      54.881 196.723  96.191  1.00  0.00           O  
ATOM   3046  CB  GLN B 704      55.552 194.907  99.257  1.00  0.00           C  
ATOM   3047  CG  GLN B 704      56.250 196.143  99.857  1.00  0.00           C  
ATOM   3048  CD  GLN B 704      55.294 197.159 100.479  1.00  0.00           C  
ATOM   3049  OE1 GLN B 704      55.725 198.191 100.996  1.00  0.00           O  
ATOM   3050  NE2 GLN B 704      53.999 196.870 100.432  1.00  0.00           N  
ATOM   3051  N   LYS B 705      56.785 195.801  96.973  1.00  0.00           N  
ATOM   3052  CA  LYS B 705      57.654 196.513  96.031  1.00  0.00           C  
ATOM   3053  C   LYS B 705      58.005 195.676  94.800  1.00  0.00           C  
ATOM   3054  O   LYS B 705      57.241 195.626  93.833  1.00  0.00           O  
ATOM   3055  CB  LYS B 705      58.948 196.964  96.733  1.00  0.00           C  
ATOM   3056  CG  LYS B 705      59.713 198.105  96.037  1.00  0.00           C  
ATOM   3057  CD  LYS B 705      60.173 197.736  94.629  1.00  0.00           C  
ATOM   3058  CE  LYS B 705      60.980 198.849  93.978  1.00  0.00           C  
ATOM   3059  NZ  LYS B 705      62.279 199.072  94.673  1.00  0.00           N  
ATOM   3060  N   ASP B 706      59.163 195.021  94.844  1.00  0.00           N  
ATOM   3061  CA  ASP B 706      59.633 194.209  93.727  1.00  0.00           C  
ATOM   3062  C   ASP B 706      59.735 192.726  94.080  1.00  0.00           C  
ATOM   3063  O   ASP B 706      60.683 192.298  94.741  1.00  0.00           O  
ATOM   3064  CB  ASP B 706      61.010 194.711  93.274  1.00  0.00           C  
ATOM   3065  CG  ASP B 706      61.674 193.786  92.261  1.00  0.00           C  
ATOM   3066  OD1 ASP B 706      61.982 192.623  92.611  1.00  0.00           O  
ATOM   3067  OD2 ASP B 706      61.892 194.228  91.113  1.00  0.00           O  
ATOM   3068  N   LYS B 707      58.760 191.946  93.620  1.00  0.00           N  
ATOM   3069  CA  LYS B 707      58.727 190.515  93.896  1.00  0.00           C  
ATOM   3070  C   LYS B 707      58.412 189.707  92.634  1.00  0.00           C  
ATOM   3071  O   LYS B 707      57.467 190.020  91.907  1.00  0.00           O  
ATOM   3072  CB  LYS B 707      57.664 190.206  94.958  1.00  0.00           C  
ATOM   3073  CG  LYS B 707      57.371 191.346  95.935  1.00  0.00           C  
ATOM   3074  CD  LYS B 707      58.571 191.701  96.800  1.00  0.00           C  
ATOM   3075  CE  LYS B 707      58.256 192.871  97.720  1.00  0.00           C  
ATOM   3076  NZ  LYS B 707      59.429 193.247  98.555  1.00  0.00           N  
ATOM   3077  N   GLU B 708      59.208 188.669  92.381  1.00  0.00           N  
ATOM   3078  CA  GLU B 708      59.017 187.813  91.210  1.00  0.00           C  
ATOM   3079  C   GLU B 708      57.758 186.957  91.352  1.00  0.00           C  
ATOM   3080  O   GLU B 708      57.331 186.301  90.403  1.00  0.00           O  
ATOM   3081  CB  GLU B 708      60.239 186.912  90.969  1.00  0.00           C  
ATOM   3082  CG  GLU B 708      60.048 185.929  89.805  1.00  0.00           C  
ATOM   3083  CD  GLU B 708      61.333 185.619  89.049  1.00  0.00           C  
ATOM   3084  OE1 GLU B 708      61.946 186.560  88.498  1.00  0.00           O  
ATOM   3085  OE2 GLU B 708      61.725 184.434  88.994  1.00  0.00           O  
ATOM   3086  N   LYS B 709      57.170 186.965  92.543  1.00  0.00           N  
ATOM   3087  CA  LYS B 709      55.955 186.201  92.794  1.00  0.00           C  
ATOM   3088  C   LYS B 709      54.868 186.667  91.832  1.00  0.00           C  
ATOM   3089  O   LYS B 709      53.834 186.017  91.672  1.00  0.00           O  
ATOM   3090  CB  LYS B 709      55.507 186.376  94.246  1.00  0.00           C  
ATOM   3091  CG  LYS B 709      56.422 185.686  95.252  1.00  0.00           C  
ATOM   3092  CD  LYS B 709      56.514 184.188  94.968  1.00  0.00           C  
ATOM   3093  CE  LYS B 709      57.380 183.468  95.992  1.00  0.00           C  
ATOM   3094  NZ  LYS B 709      58.779 183.976  96.012  1.00  0.00           N  
ATOM   3095  N   LEU B 710      55.126 187.801  91.189  1.00  0.00           N  
ATOM   3096  CA  LEU B 710      54.199 188.387  90.230  1.00  0.00           C  
ATOM   3097  C   LEU B 710      54.455 187.854  88.829  1.00  0.00           C  
ATOM   3098  O   LEU B 710      53.651 188.064  87.922  1.00  0.00           O  
ATOM   3099  CB  LEU B 710      54.349 189.914  90.240  1.00  0.00           C  
ATOM   3100  CG  LEU B 710      53.619 190.752  89.182  1.00  0.00           C  
ATOM   3101  CD1 LEU B 710      52.145 190.367  89.117  1.00  0.00           C  
ATOM   3102  CD2 LEU B 710      53.780 192.232  89.520  1.00  0.00           C  
ATOM   3103  N   GLU B 711      55.575 187.160  88.659  1.00  0.00           N  
ATOM   3104  CA  GLU B 711      55.949 186.605  87.365  1.00  0.00           C  
ATOM   3105  C   GLU B 711      54.804 185.795  86.761  1.00  0.00           C  
ATOM   3106  O   GLU B 711      54.870 185.377  85.606  1.00  0.00           O  
ATOM   3107  CB  GLU B 711      57.193 185.720  87.504  1.00  0.00           C  
ATOM   3108  CG  GLU B 711      58.049 185.641  86.242  1.00  0.00           C  
ATOM   3109  CD  GLU B 711      59.222 184.671  86.366  1.00  0.00           C  
ATOM   3110  OE1 GLU B 711      58.997 183.444  86.279  1.00  0.00           O  
ATOM   3111  OE2 GLU B 711      60.370 185.131  86.553  1.00  0.00           O  
ATOM   3112  N   GLN B 712      53.753 185.587  87.551  1.00  0.00           N  
ATOM   3113  CA  GLN B 712      52.576 184.833  87.118  1.00  0.00           C  
ATOM   3114  C   GLN B 712      51.348 185.733  86.972  1.00  0.00           C  
ATOM   3115  O   GLN B 712      50.706 185.760  85.918  1.00  0.00           O  
ATOM   3116  CB  GLN B 712      52.268 183.715  88.124  1.00  0.00           C  
ATOM   3117  CG  GLN B 712      52.037 184.211  89.552  1.00  0.00           C  
ATOM   3118  CD  GLN B 712      51.733 183.092  90.534  1.00  0.00           C  
ATOM   3119  OE1 GLN B 712      50.744 182.368  90.390  1.00  0.00           O  
ATOM   3120  NE2 GLN B 712      52.586 182.949  91.545  1.00  0.00           N  
ATOM   3121  N   ALA B 713      51.027 186.466  88.036  1.00  0.00           N  
ATOM   3122  CA  ALA B 713      49.882 187.368  88.039  1.00  0.00           C  
ATOM   3123  C   ALA B 713      50.018 188.418  86.941  1.00  0.00           C  
ATOM   3124  O   ALA B 713      49.097 189.196  86.695  1.00  0.00           O  
ATOM   3125  CB  ALA B 713      49.752 188.042  89.405  1.00  0.00           C  
ATOM   3126  N   THR B 714      51.170 188.429  86.279  1.00  0.00           N  
ATOM   3127  CA  THR B 714      51.434 189.381  85.208  1.00  0.00           C  
ATOM   3128  C   THR B 714      50.904 188.888  83.866  1.00  0.00           C  
ATOM   3129  O   THR B 714      50.625 189.689  82.973  1.00  0.00           O  
ATOM   3130  CB  THR B 714      52.947 189.622  85.051  1.00  0.00           C  
ATOM   3131  OG1 THR B 714      53.489 190.080  86.294  1.00  0.00           O  
ATOM   3132  CG2 THR B 714      53.218 190.655  83.962  1.00  0.00           C  
ATOM   3133  N   LYS B 715      50.769 187.573  83.721  1.00  0.00           N  
ATOM   3134  CA  LYS B 715      50.273 187.011  82.472  1.00  0.00           C  
ATOM   3135  C   LYS B 715      48.892 186.399  82.656  1.00  0.00           C  
ATOM   3136  O   LYS B 715      48.363 185.752  81.754  1.00  0.00           O  
ATOM   3137  CB  LYS B 715      51.225 185.914  81.978  1.00  0.00           C  
ATOM   3138  CG  LYS B 715      52.234 186.322  80.907  1.00  0.00           C  
ATOM   3139  CD  LYS B 715      51.608 186.345  79.520  1.00  0.00           C  
ATOM   3140  CE  LYS B 715      52.666 186.352  78.421  1.00  0.00           C  
ATOM   3141  NZ  LYS B 715      53.428 185.071  78.329  1.00  0.00           N  
ATOM   3142  N   THR B 716      48.313 186.609  83.834  1.00  0.00           N  
ATOM   3143  CA  THR B 716      46.980 186.104  84.131  1.00  0.00           C  
ATOM   3144  C   THR B 716      45.993 187.052  83.474  1.00  0.00           C  
ATOM   3145  O   THR B 716      44.941 186.644  82.988  1.00  0.00           O  
ATOM   3146  CB  THR B 716      46.721 186.077  85.649  1.00  0.00           C  
ATOM   3147  OG1 THR B 716      46.822 187.407  86.173  1.00  0.00           O  
ATOM   3148  CG2 THR B 716      47.739 185.185  86.347  1.00  0.00           C  
ATOM   3149  N   ILE B 717      46.360 188.328  83.470  1.00  0.00           N  
ATOM   3150  CA  ILE B 717      45.544 189.382  82.882  1.00  0.00           C  
ATOM   3151  C   ILE B 717      45.649 189.338  81.359  1.00  0.00           C  
ATOM   3152  O   ILE B 717      44.718 189.712  80.643  1.00  0.00           O  
ATOM   3153  CB  ILE B 717      46.020 190.780  83.385  1.00  0.00           C  
ATOM   3154  CG1 ILE B 717      47.493 191.017  83.020  1.00  0.00           C  
ATOM   3155  CG2 ILE B 717      45.884 190.862  84.900  1.00  0.00           C  
ATOM   3156  CD1 ILE B 717      47.736 191.498  81.597  1.00  0.00           C  
ATOM   3157  N   TYR B 718      46.799 188.874  80.880  1.00  0.00           N  
ATOM   3158  CA  TYR B 718      47.075 188.774  79.454  1.00  0.00           C  
ATOM   3159  C   TYR B 718      46.085 187.877  78.713  1.00  0.00           C  
ATOM   3160  O   TYR B 718      45.775 188.124  77.547  1.00  0.00           O  
ATOM   3161  CB  TYR B 718      48.505 188.285  79.203  1.00  0.00           C  
ATOM   3162  CG  TYR B 718      48.842 188.203  77.729  1.00  0.00           C  
ATOM   3163  CD1 TYR B 718      48.666 189.308  76.891  1.00  0.00           C  
ATOM   3164  CD2 TYR B 718      49.311 187.017  77.163  1.00  0.00           C  
ATOM   3165  CE1 TYR B 718      48.946 189.233  75.524  1.00  0.00           C  
ATOM   3166  CE2 TYR B 718      49.596 186.931  75.796  1.00  0.00           C  
ATOM   3167  CZ  TYR B 718      49.411 188.043  74.984  1.00  0.00           C  
ATOM   3168  OH  TYR B 718      49.688 187.962  73.638  1.00  0.00           O  
ATOM   3169  N   LYS B 719      45.586 186.854  79.404  1.00  0.00           N  
ATOM   3170  CA  LYS B 719      44.649 185.902  78.816  1.00  0.00           C  
ATOM   3171  C   LYS B 719      43.176 186.308  78.874  1.00  0.00           C  
ATOM   3172  O   LYS B 719      42.441 186.159  77.893  1.00  0.00           O  
ATOM   3173  CB  LYS B 719      44.850 184.528  79.456  1.00  0.00           C  
ATOM   3174  CG  LYS B 719      46.256 183.988  79.238  1.00  0.00           C  
ATOM   3175  CD  LYS B 719      46.617 184.018  77.756  1.00  0.00           C  
ATOM   3176  CE  LYS B 719      48.065 183.637  77.508  1.00  0.00           C  
ATOM   3177  NZ  LYS B 719      48.383 183.690  76.054  1.00  0.00           N  
ATOM   3178  N   ALA B 720      42.746 186.807  80.024  1.00  0.00           N  
ATOM   3179  CA  ALA B 720      41.362 187.237  80.194  1.00  0.00           C  
ATOM   3180  C   ALA B 720      40.964 188.125  79.020  1.00  0.00           C  
ATOM   3181  O   ALA B 720      40.212 187.704  78.137  1.00  0.00           O  
ATOM   3182  CB  ALA B 720      41.200 187.993  81.514  1.00  0.00           C  
ATOM   3183  N   GLU B 721      41.482 189.352  79.013  1.00  0.00           N  
ATOM   3184  CA  GLU B 721      41.193 190.304  77.946  1.00  0.00           C  
ATOM   3185  C   GLU B 721      42.061 189.990  76.724  1.00  0.00           C  
ATOM   3186  O   GLU B 721      42.722 190.872  76.172  1.00  0.00           O  
ATOM   3187  CB  GLU B 721      41.441 191.749  78.415  1.00  0.00           C  
ATOM   3188  CG  GLU B 721      40.591 192.220  79.615  1.00  0.00           C  
ATOM   3189  CD  GLU B 721      39.174 192.664  79.248  1.00  0.00           C  
ATOM   3190  OE1 GLU B 721      39.024 193.477  78.307  1.00  0.00           O  
ATOM   3191  OE2 GLU B 721      38.214 192.217  79.916  1.00  0.00           O  
ATOM   3192  N   TYR B 722      42.067 188.720  76.326  1.00  0.00           N  
ATOM   3193  CA  TYR B 722      42.818 188.269  75.158  1.00  0.00           C  
ATOM   3194  C   TYR B 722      41.772 187.709  74.199  1.00  0.00           C  
ATOM   3195  O   TYR B 722      41.624 188.190  73.074  1.00  0.00           O  
ATOM   3196  CB  TYR B 722      43.794 187.160  75.582  1.00  0.00           C  
ATOM   3197  CG  TYR B 722      44.729 186.616  74.513  1.00  0.00           C  
ATOM   3198  CD1 TYR B 722      45.690 185.656  74.842  1.00  0.00           C  
ATOM   3199  CD2 TYR B 722      44.674 187.062  73.190  1.00  0.00           C  
ATOM   3200  CE1 TYR B 722      46.574 185.154  73.887  1.00  0.00           C  
ATOM   3201  CE2 TYR B 722      45.555 186.564  72.223  1.00  0.00           C  
ATOM   3202  CZ  TYR B 722      46.503 185.611  72.582  1.00  0.00           C  
ATOM   3203  OH  TYR B 722      47.384 185.115  71.648  1.00  0.00           O  
ATOM   3204  N   HIS B 723      41.045 186.690  74.656  1.00  0.00           N  
ATOM   3205  CA  HIS B 723      39.981 186.086  73.857  1.00  0.00           C  
ATOM   3206  C   HIS B 723      38.753 186.968  74.059  1.00  0.00           C  
ATOM   3207  O   HIS B 723      37.967 187.191  73.138  1.00  0.00           O  
ATOM   3208  CB  HIS B 723      39.729 184.630  74.273  1.00  0.00           C  
ATOM   3209  CG  HIS B 723      40.558 183.640  73.507  1.00  0.00           C  
ATOM   3210  ND1 HIS B 723      40.407 183.435  72.152  1.00  0.00           N  
ATOM   3211  CD2 HIS B 723      41.576 182.836  73.896  1.00  0.00           C  
ATOM   3212  CE1 HIS B 723      41.296 182.550  71.738  1.00  0.00           C  
ATOM   3213  NE2 HIS B 723      42.018 182.171  72.776  1.00  0.00           N  
ATOM   3214  N   LYS B 724      38.608 187.465  75.285  1.00  0.00           N  
ATOM   3215  CA  LYS B 724      37.510 188.354  75.655  1.00  0.00           C  
ATOM   3216  C   LYS B 724      38.097 189.749  75.851  1.00  0.00           C  
ATOM   3217  O   LYS B 724      38.366 190.161  76.979  1.00  0.00           O  
ATOM   3218  CB  LYS B 724      36.850 187.914  76.971  1.00  0.00           C  
ATOM   3219  CG  LYS B 724      35.808 188.919  77.500  1.00  0.00           C  
ATOM   3220  CD  LYS B 724      35.425 188.659  78.956  1.00  0.00           C  
ATOM   3221  CE  LYS B 724      34.429 189.698  79.476  1.00  0.00           C  
ATOM   3222  NZ  LYS B 724      34.976 191.083  79.466  1.00  0.00           N  
ATOM   3223  N   GLY B 725      38.306 190.472  74.758  1.00  0.00           N  
ATOM   3224  CA  GLY B 725      38.868 191.803  74.883  1.00  0.00           C  
ATOM   3225  C   GLY B 725      38.526 192.737  73.743  1.00  0.00           C  
ATOM   3226  O   GLY B 725      39.166 192.697  72.693  1.00  0.00           O  
ATOM   3227  N   ILE B 726      37.513 193.577  73.943  1.00  0.00           N  
ATOM   3228  CA  ILE B 726      37.111 194.531  72.918  1.00  0.00           C  
ATOM   3229  C   ILE B 726      38.148 195.652  72.921  1.00  0.00           C  
ATOM   3230  O   ILE B 726      38.695 195.994  73.972  1.00  0.00           O  
ATOM   3231  CB  ILE B 726      35.698 195.095  73.211  1.00  0.00           C  
ATOM   3232  CG1 ILE B 726      34.733 193.945  73.524  1.00  0.00           C  
ATOM   3233  CG2 ILE B 726      35.186 195.862  71.998  1.00  0.00           C  
ATOM   3234  CD1 ILE B 726      33.331 194.387  73.896  1.00  0.00           C  
ATOM   3235  N   PHE B 727      38.416 196.218  71.747  1.00  0.00           N  
ATOM   3236  CA  PHE B 727      39.419 197.272  71.606  1.00  0.00           C  
ATOM   3237  C   PHE B 727      38.848 198.687  71.643  1.00  0.00           C  
ATOM   3238  O   PHE B 727      37.864 198.992  70.967  1.00  0.00           O  
ATOM   3239  CB  PHE B 727      40.196 197.064  70.299  1.00  0.00           C  
ATOM   3240  CG  PHE B 727      41.568 197.691  70.289  1.00  0.00           C  
ATOM   3241  CD1 PHE B 727      42.508 197.363  71.265  1.00  0.00           C  
ATOM   3242  CD2 PHE B 727      41.934 198.577  69.279  1.00  0.00           C  
ATOM   3243  CE1 PHE B 727      43.791 197.903  71.233  1.00  0.00           C  
ATOM   3244  CE2 PHE B 727      43.214 199.121  69.241  1.00  0.00           C  
ATOM   3245  CZ  PHE B 727      44.145 198.782  70.222  1.00  0.00           C  
ATOM   3246  N   LYS B 728      39.475 199.544  72.444  1.00  0.00           N  
ATOM   3247  CA  LYS B 728      39.063 200.936  72.562  1.00  0.00           C  
ATOM   3248  C   LYS B 728      40.291 201.810  72.768  1.00  0.00           C  
ATOM   3249  O   LYS B 728      40.886 201.816  73.845  1.00  0.00           O  
ATOM   3250  CB  LYS B 728      38.138 201.140  73.766  1.00  0.00           C  
ATOM   3251  CG  LYS B 728      36.662 200.918  73.505  1.00  0.00           C  
ATOM   3252  CD  LYS B 728      35.816 201.532  74.619  1.00  0.00           C  
ATOM   3253  CE  LYS B 728      35.998 203.047  74.686  1.00  0.00           C  
ATOM   3254  NZ  LYS B 728      35.109 203.699  75.693  1.00  0.00           N  
ATOM   3255  N   VAL B 729      40.669 202.535  71.721  1.00  0.00           N  
ATOM   3256  CA  VAL B 729      41.826 203.424  71.753  1.00  0.00           C  
ATOM   3257  C   VAL B 729      41.601 204.502  70.698  1.00  0.00           C  
ATOM   3258  O   VAL B 729      40.754 204.336  69.821  1.00  0.00           O  
ATOM   3259  CB  VAL B 729      43.099 202.662  71.354  1.00  0.00           C  
ATOM   3260  CG1 VAL B 729      43.350 201.501  72.302  1.00  0.00           C  
ATOM   3261  CG2 VAL B 729      42.945 202.151  69.929  1.00  0.00           C  
ATOM   3262  N   PRO B 730      42.356 205.616  70.762  1.00  0.00           N  
ATOM   3263  CA  PRO B 730      42.158 206.664  69.756  1.00  0.00           C  
ATOM   3264  C   PRO B 730      41.999 206.075  68.347  1.00  0.00           C  
ATOM   3265  O   PRO B 730      41.090 206.455  67.609  1.00  0.00           O  
ATOM   3266  CB  PRO B 730      43.407 207.529  69.919  1.00  0.00           C  
ATOM   3267  CG  PRO B 730      43.649 207.456  71.400  1.00  0.00           C  
ATOM   3268  CD  PRO B 730      43.432 205.982  71.704  1.00  0.00           C  
ATOM   3269  N   PRO B 731      42.883 205.140  67.958  1.00  0.00           N  
ATOM   3270  CA  PRO B 731      42.760 204.546  66.624  1.00  0.00           C  
ATOM   3271  C   PRO B 731      41.648 203.501  66.578  1.00  0.00           C  
ATOM   3272  O   PRO B 731      40.976 203.252  67.580  1.00  0.00           O  
ATOM   3273  CB  PRO B 731      44.139 203.936  66.393  1.00  0.00           C  
ATOM   3274  CG  PRO B 731      45.034 204.828  67.194  1.00  0.00           C  
ATOM   3275  CD  PRO B 731      44.250 204.957  68.469  1.00  0.00           C  
ATOM   3276  N   TYR B 732      41.472 202.900  65.404  1.00  0.00           N  
ATOM   3277  CA  TYR B 732      40.467 201.866  65.165  1.00  0.00           C  
ATOM   3278  C   TYR B 732      40.121 201.061  66.419  1.00  0.00           C  
ATOM   3279  O   TYR B 732      40.993 200.766  67.239  1.00  0.00           O  
ATOM   3280  CB  TYR B 732      40.991 200.940  64.069  1.00  0.00           C  
ATOM   3281  CG  TYR B 732      42.502 200.841  64.085  1.00  0.00           C  
ATOM   3282  CD1 TYR B 732      43.164 200.096  65.064  1.00  0.00           C  
ATOM   3283  CD2 TYR B 732      43.275 201.545  63.157  1.00  0.00           C  
ATOM   3284  CE1 TYR B 732      44.559 200.056  65.120  1.00  0.00           C  
ATOM   3285  CE2 TYR B 732      44.670 201.514  63.206  1.00  0.00           C  
ATOM   3286  CZ  TYR B 732      45.304 200.768  64.190  1.00  0.00           C  
ATOM   3287  OH  TYR B 732      46.680 200.740  64.246  1.00  0.00           O  
ATOM   3288  N   GLU B 733      38.846 200.706  66.560  1.00  0.00           N  
ATOM   3289  CA  GLU B 733      38.386 199.946  67.720  1.00  0.00           C  
ATOM   3290  C   GLU B 733      37.388 198.850  67.347  1.00  0.00           C  
ATOM   3291  O   GLU B 733      37.116 198.614  66.167  1.00  0.00           O  
ATOM   3292  CB  GLU B 733      37.741 200.891  68.744  1.00  0.00           C  
ATOM   3293  CG  GLU B 733      38.643 202.033  69.214  1.00  0.00           C  
ATOM   3294  CD  GLU B 733      37.976 202.912  70.259  1.00  0.00           C  
ATOM   3295  OE1 GLU B 733      38.579 203.925  70.672  1.00  0.00           O  
ATOM   3296  OE2 GLU B 733      36.845 202.584  70.672  1.00  0.00           O  
ATOM   3297  N   GLY B 734      36.852 198.186  68.370  1.00  0.00           N  
ATOM   3298  CA  GLY B 734      35.876 197.129  68.160  1.00  0.00           C  
ATOM   3299  C   GLY B 734      36.418 195.709  68.178  1.00  0.00           C  
ATOM   3300  O   GLY B 734      36.067 194.913  69.051  1.00  0.00           O  
ATOM   3301  N   LYS B 737      37.273 195.400  67.206  1.00  0.00           N  
ATOM   3302  CA  LYS B 737      37.878 194.076  67.050  1.00  0.00           C  
ATOM   3303  C   LYS B 737      38.518 193.539  68.339  1.00  0.00           C  
ATOM   3304  O   LYS B 737      38.796 194.302  69.267  1.00  0.00           O  
ATOM   3305  CB  LYS B 737      38.911 194.129  65.919  1.00  0.00           C  
ATOM   3306  CG  LYS B 737      38.414 194.844  64.664  1.00  0.00           C  
ATOM   3307  CD  LYS B 737      37.177 194.176  64.087  1.00  0.00           C  
ATOM   3308  CE  LYS B 737      36.600 194.984  62.937  1.00  0.00           C  
ATOM   3309  NZ  LYS B 737      37.580 195.163  61.835  1.00  0.00           N  
ATOM   3310  N   PRO B 738      38.756 192.210  68.410  1.00  0.00           N  
ATOM   3311  CA  PRO B 738      39.363 191.554  69.579  1.00  0.00           C  
ATOM   3312  C   PRO B 738      40.871 191.787  69.722  1.00  0.00           C  
ATOM   3313  O   PRO B 738      41.552 192.134  68.757  1.00  0.00           O  
ATOM   3314  CB  PRO B 738      39.043 190.082  69.344  1.00  0.00           C  
ATOM   3315  CG  PRO B 738      39.172 189.974  67.858  1.00  0.00           C  
ATOM   3316  CD  PRO B 738      38.418 191.209  67.379  1.00  0.00           C  
ATOM   3317  N   VAL B 739      41.383 191.584  70.934  1.00  0.00           N  
ATOM   3318  CA  VAL B 739      42.804 191.774  71.218  1.00  0.00           C  
ATOM   3319  C   VAL B 739      43.691 190.960  70.286  1.00  0.00           C  
ATOM   3320  O   VAL B 739      44.743 191.428  69.857  1.00  0.00           O  
ATOM   3321  CB  VAL B 739      43.135 191.412  72.685  1.00  0.00           C  
ATOM   3322  CG1 VAL B 739      44.626 191.147  72.844  1.00  0.00           C  
ATOM   3323  CG2 VAL B 739      42.713 192.558  73.600  1.00  0.00           C  
ATOM   3324  N   GLN B 740      43.264 189.741  69.975  1.00  0.00           N  
ATOM   3325  CA  GLN B 740      44.030 188.875  69.087  1.00  0.00           C  
ATOM   3326  C   GLN B 740      44.010 189.430  67.669  1.00  0.00           C  
ATOM   3327  O   GLN B 740      44.223 188.691  66.711  1.00  0.00           O  
ATOM   3328  CB  GLN B 740      43.471 187.449  69.132  1.00  0.00           C  
ATOM   3329  CG  GLN B 740      44.516 186.372  68.845  1.00  0.00           C  
ATOM   3330  CD  GLN B 740      44.059 184.972  69.233  1.00  0.00           C  
ATOM   3331  OE1 GLN B 740      44.819 184.007  69.116  1.00  0.00           O  
ATOM   3332  NE2 GLN B 740      42.818 184.855  69.698  1.00  0.00           N  
ATOM   3333  N   GLU B 741      43.748 190.726  67.531  1.00  0.00           N  
ATOM   3334  CA  GLU B 741      43.695 191.341  66.212  1.00  0.00           C  
ATOM   3335  C   GLU B 741      44.650 192.528  66.083  1.00  0.00           C  
ATOM   3336  O   GLU B 741      45.319 192.675  65.059  1.00  0.00           O  
ATOM   3337  CB  GLU B 741      42.271 191.758  65.856  1.00  0.00           C  
ATOM   3338  CG  GLU B 741      42.077 191.943  64.360  1.00  0.00           C  
ATOM   3339  CD  GLU B 741      40.635 192.195  63.985  1.00  0.00           C  
ATOM   3340  OE1 GLU B 741      39.778 191.361  64.346  1.00  0.00           O  
ATOM   3341  OE2 GLU B 741      40.361 193.223  63.327  1.00  0.00           O  
ATOM   3342  N   VAL B 742      44.715 193.375  67.110  1.00  0.00           N  
ATOM   3343  CA  VAL B 742      45.625 194.521  67.083  1.00  0.00           C  
ATOM   3344  C   VAL B 742      47.033 193.989  67.325  1.00  0.00           C  
ATOM   3345  O   VAL B 742      48.021 194.555  66.850  1.00  0.00           O  
ATOM   3346  CB  VAL B 742      45.284 195.584  68.158  1.00  0.00           C  
ATOM   3347  CG1 VAL B 742      43.948 196.232  67.838  1.00  0.00           C  
ATOM   3348  CG2 VAL B 742      45.266 194.953  69.537  1.00  0.00           C  
ATOM   3349  N   LYS B 743      47.106 192.885  68.066  1.00  0.00           N  
ATOM   3350  CA  LYS B 743      48.370 192.222  68.365  1.00  0.00           C  
ATOM   3351  C   LYS B 743      48.782 191.537  67.071  1.00  0.00           C  
ATOM   3352  O   LYS B 743      49.544 190.572  67.072  1.00  0.00           O  
ATOM   3353  CB  LYS B 743      48.175 191.189  69.479  1.00  0.00           C  
ATOM   3354  CG  LYS B 743      49.438 190.458  69.905  1.00  0.00           C  
ATOM   3355  CD  LYS B 743      49.271 189.784  71.267  1.00  0.00           C  
ATOM   3356  CE  LYS B 743      48.086 188.819  71.309  1.00  0.00           C  
ATOM   3357  NZ  LYS B 743      46.753 189.495  71.329  1.00  0.00           N  
ATOM   3358  N   GLU B 744      48.236 192.045  65.972  1.00  0.00           N  
ATOM   3359  CA  GLU B 744      48.514 191.539  64.638  1.00  0.00           C  
ATOM   3360  C   GLU B 744      48.053 192.570  63.605  1.00  0.00           C  
ATOM   3361  O   GLU B 744      47.874 192.259  62.429  1.00  0.00           O  
ATOM   3362  CB  GLU B 744      47.818 190.190  64.424  1.00  0.00           C  
ATOM   3363  CG  GLU B 744      48.135 189.517  63.089  1.00  0.00           C  
ATOM   3364  CD  GLU B 744      49.608 189.596  62.719  1.00  0.00           C  
ATOM   3365  OE1 GLU B 744      50.457 189.262  63.572  1.00  0.00           O  
ATOM   3366  OE2 GLU B 744      49.914 189.987  61.571  1.00  0.00           O  
ATOM   3367  N   ALA B 745      47.858 193.802  64.066  1.00  0.00           N  
ATOM   3368  CA  ALA B 745      47.451 194.907  63.201  1.00  0.00           C  
ATOM   3369  C   ALA B 745      48.501 195.989  63.402  1.00  0.00           C  
ATOM   3370  O   ALA B 745      48.751 196.818  62.524  1.00  0.00           O  
ATOM   3371  CB  ALA B 745      46.081 195.427  63.616  1.00  0.00           C  
ATOM   3372  N   ILE B 746      49.112 195.952  64.581  1.00  0.00           N  
ATOM   3373  CA  ILE B 746      50.155 196.888  64.968  1.00  0.00           C  
ATOM   3374  C   ILE B 746      51.496 196.292  64.577  1.00  0.00           C  
ATOM   3375  O   ILE B 746      52.249 196.883  63.809  1.00  0.00           O  
ATOM   3376  CB  ILE B 746      50.172 197.149  66.488  1.00  0.00           C  
ATOM   3377  CG1 ILE B 746      48.829 197.719  66.947  1.00  0.00           C  
ATOM   3378  CG2 ILE B 746      51.279 198.132  66.825  1.00  0.00           C  
ATOM   3379  CD1 ILE B 746      48.770 198.030  68.425  1.00  0.00           C  
ATOM   3380  N   ALA B 747      51.778 195.109  65.115  1.00  0.00           N  
ATOM   3381  CA  ALA B 747      53.024 194.399  64.839  1.00  0.00           C  
ATOM   3382  C   ALA B 747      53.190 194.143  63.346  1.00  0.00           C  
ATOM   3383  O   ALA B 747      54.304 194.002  62.850  1.00  0.00           O  
ATOM   3384  CB  ALA B 747      53.054 193.075  65.602  1.00  0.00           C  
ATOM   3385  N   LYS B 750      52.076 194.070  62.630  1.00  0.00           N  
ATOM   3386  CA  LYS B 750      52.129 193.845  61.193  1.00  0.00           C  
ATOM   3387  C   LYS B 750      52.450 195.178  60.536  1.00  0.00           C  
ATOM   3388  O   LYS B 750      53.158 195.230  59.532  1.00  0.00           O  
ATOM   3389  CB  LYS B 750      50.831 193.256  60.634  1.00  0.00           C  
ATOM   3390  CG  LYS B 750      51.110 192.100  59.655  1.00  0.00           C  
ATOM   3391  CD  LYS B 750      49.847 191.511  59.049  1.00  0.00           C  
ATOM   3392  CE  LYS B 750      49.325 192.373  57.921  1.00  0.00           C  
ATOM   3393  NZ  LYS B 750      49.119 193.770  58.365  1.00  0.00           N  
ATOM   3394  N   GLU B 751      51.933 196.254  61.123  1.00  0.00           N  
ATOM   3395  CA  GLU B 751      52.151 197.600  60.602  1.00  0.00           C  
ATOM   3396  C   GLU B 751      53.549 198.132  60.920  1.00  0.00           C  
ATOM   3397  O   GLU B 751      54.253 198.609  60.031  1.00  0.00           O  
ATOM   3398  CB  GLU B 751      51.093 198.540  61.200  1.00  0.00           C  
ATOM   3399  CG  GLU B 751      51.264 200.017  60.866  1.00  0.00           C  
ATOM   3400  CD  GLU B 751      51.029 200.320  59.396  1.00  0.00           C  
ATOM   3401  OE1 GLU B 751      51.773 199.774  58.550  1.00  0.00           O  
ATOM   3402  OE2 GLU B 751      50.102 201.105  59.088  1.00  0.00           O  
ATOM   3403  N   MET B 752      53.949 198.048  62.185  1.00  0.00           N  
ATOM   3404  CA  MET B 752      55.263 198.525  62.604  1.00  0.00           C  
ATOM   3405  C   MET B 752      56.366 197.841  61.812  1.00  0.00           C  
ATOM   3406  O   MET B 752      57.213 198.498  61.208  1.00  0.00           O  
ATOM   3407  CB  MET B 752      55.433 198.294  64.103  1.00  0.00           C  
ATOM   3408  CG  MET B 752      54.352 198.984  64.911  1.00  0.00           C  
ATOM   3409  SD  MET B 752      54.444 198.709  66.673  1.00  0.00           S  
ATOM   3410  CE  MET B 752      55.149 200.190  67.199  1.00  0.00           C  
ATOM   3411  N   LEU B 753      56.349 196.513  61.828  1.00  0.00           N  
ATOM   3412  CA  LEU B 753      57.332 195.715  61.108  1.00  0.00           C  
ATOM   3413  C   LEU B 753      57.375 196.143  59.658  1.00  0.00           C  
ATOM   3414  O   LEU B 753      58.430 196.136  59.028  1.00  0.00           O  
ATOM   3415  CB  LEU B 753      56.994 194.226  61.204  1.00  0.00           C  
ATOM   3416  CG  LEU B 753      57.606 193.454  62.380  1.00  0.00           C  
ATOM   3417  CD1 LEU B 753      59.123 193.624  62.358  1.00  0.00           C  
ATOM   3418  CD2 LEU B 753      57.044 193.953  63.698  1.00  0.00           C  
ATOM   3419  N   GLU B 754      56.213 196.521  59.139  1.00  0.00           N  
ATOM   3420  CA  GLU B 754      56.094 196.948  57.755  1.00  0.00           C  
ATOM   3421  C   GLU B 754      56.706 198.317  57.506  1.00  0.00           C  
ATOM   3422  O   GLU B 754      57.389 198.518  56.500  1.00  0.00           O  
ATOM   3423  CB  GLU B 754      54.631 196.961  57.312  1.00  0.00           C  
ATOM   3424  CG  GLU B 754      53.993 195.583  57.182  1.00  0.00           C  
ATOM   3425  CD  GLU B 754      54.734 194.654  56.237  1.00  0.00           C  
ATOM   3426  OE1 GLU B 754      54.218 193.542  55.989  1.00  0.00           O  
ATOM   3427  OE2 GLU B 754      55.825 195.028  55.749  1.00  0.00           O  
ATOM   3428  N   LYS B 755      56.460 199.257  58.416  1.00  0.00           N  
ATOM   3429  CA  LYS B 755      56.994 200.607  58.276  1.00  0.00           C  
ATOM   3430  C   LYS B 755      58.352 200.734  58.952  1.00  0.00           C  
ATOM   3431  O   LYS B 755      58.883 201.832  59.105  1.00  0.00           O  
ATOM   3432  CB  LYS B 755      55.973 201.614  58.817  1.00  0.00           C  
ATOM   3433  CG  LYS B 755      54.739 201.722  57.898  1.00  0.00           C  
ATOM   3434  CD  LYS B 755      53.485 202.256  58.584  1.00  0.00           C  
ATOM   3435  CE  LYS B 755      53.521 203.755  58.832  1.00  0.00           C  
ATOM   3436  NZ  LYS B 755      52.231 204.188  59.458  1.00  0.00           N  
ATOM   3437  N   GLY B 756      58.911 199.597  59.351  1.00  0.00           N  
ATOM   3438  CA  GLY B 756      60.210 199.590  59.997  1.00  0.00           C  
ATOM   3439  C   GLY B 756      60.207 200.363  61.294  1.00  0.00           C  
ATOM   3440  O   GLY B 756      61.239 200.861  61.734  1.00  0.00           O  
ATOM   3441  N   ILE B 757      59.033 200.469  61.901  1.00  0.00           N  
ATOM   3442  CA  ILE B 757      58.890 201.181  63.159  1.00  0.00           C  
ATOM   3443  C   ILE B 757      59.136 200.171  64.271  1.00  0.00           C  
ATOM   3444  O   ILE B 757      59.071 200.495  65.457  1.00  0.00           O  
ATOM   3445  CB  ILE B 757      57.474 201.786  63.277  1.00  0.00           C  
ATOM   3446  CG1 ILE B 757      57.229 202.726  62.099  1.00  0.00           C  
ATOM   3447  CG2 ILE B 757      57.306 202.519  64.587  1.00  0.00           C  
ATOM   3448  CD1 ILE B 757      58.371 203.690  61.832  1.00  0.00           C  
ATOM   3449  N   ALA B 758      59.420 198.937  63.870  1.00  0.00           N  
ATOM   3450  CA  ALA B 758      59.702 197.862  64.815  1.00  0.00           C  
ATOM   3451  C   ALA B 758      60.344 196.670  64.108  1.00  0.00           C  
ATOM   3452  O   ALA B 758      60.091 196.421  62.930  1.00  0.00           O  
ATOM   3453  CB  ALA B 758      58.418 197.435  65.501  1.00  0.00           C  
ATOM   3454  N   GLU B 759      61.193 195.949  64.830  1.00  0.00           N  
ATOM   3455  CA  GLU B 759      61.859 194.776  64.279  1.00  0.00           C  
ATOM   3456  C   GLU B 759      61.705 193.633  65.272  1.00  0.00           C  
ATOM   3457  O   GLU B 759      61.336 193.856  66.426  1.00  0.00           O  
ATOM   3458  CB  GLU B 759      63.325 195.086  63.989  1.00  0.00           C  
ATOM   3459  CG  GLU B 759      63.480 196.266  63.039  1.00  0.00           C  
ATOM   3460  CD  GLU B 759      64.758 196.215  62.235  1.00  0.00           C  
ATOM   3461  OE1 GLU B 759      65.836 196.052  62.844  1.00  0.00           O  
ATOM   3462  OE2 GLU B 759      64.679 196.341  60.993  1.00  0.00           O  
ATOM   3463  N   ILE B 760      61.989 192.411  64.839  1.00  0.00           N  
ATOM   3464  CA  ILE B 760      61.818 191.267  65.721  1.00  0.00           C  
ATOM   3465  C   ILE B 760      63.105 190.673  66.247  1.00  0.00           C  
ATOM   3466  O   ILE B 760      63.985 190.283  65.480  1.00  0.00           O  
ATOM   3467  CB  ILE B 760      61.051 190.149  65.020  1.00  0.00           C  
ATOM   3468  CG1 ILE B 760      59.757 190.704  64.430  1.00  0.00           C  
ATOM   3469  CG2 ILE B 760      60.738 189.050  66.008  1.00  0.00           C  
ATOM   3470  CD1 ILE B 760      59.126 189.814  63.385  1.00  0.00           C  
ATOM   3471  N   MET B 761      63.208 190.597  67.564  1.00  0.00           N  
ATOM   3472  CA  MET B 761      64.385 190.008  68.168  1.00  0.00           C  
ATOM   3473  C   MET B 761      63.983 188.666  68.759  1.00  0.00           C  
ATOM   3474  O   MET B 761      63.103 188.596  69.628  1.00  0.00           O  
ATOM   3475  CB  MET B 761      64.967 190.879  69.272  1.00  0.00           C  
ATOM   3476  CG  MET B 761      66.144 190.201  69.949  1.00  0.00           C  
ATOM   3477  SD  MET B 761      66.607 190.929  71.512  1.00  0.00           S  
ATOM   3478  CE  MET B 761      68.341 191.136  71.261  1.00  0.00           C  
ATOM   3479  N   TYR B 762      64.620 187.602  68.277  1.00  0.00           N  
ATOM   3480  CA  TYR B 762      64.337 186.255  68.762  1.00  0.00           C  
ATOM   3481  C   TYR B 762      65.091 186.003  70.057  1.00  0.00           C  
ATOM   3482  O   TYR B 762      66.298 186.263  70.143  1.00  0.00           O  
ATOM   3483  CB  TYR B 762      64.742 185.207  67.715  1.00  0.00           C  
ATOM   3484  CG  TYR B 762      63.873 185.183  66.467  1.00  0.00           C  
ATOM   3485  CD1 TYR B 762      62.503 184.957  66.552  1.00  0.00           C  
ATOM   3486  CD2 TYR B 762      64.427 185.367  65.197  1.00  0.00           C  
ATOM   3487  CE1 TYR B 762      61.702 184.914  65.400  1.00  0.00           C  
ATOM   3488  CE2 TYR B 762      63.633 185.325  64.042  1.00  0.00           C  
ATOM   3489  CZ  TYR B 762      62.274 185.098  64.153  1.00  0.00           C  
ATOM   3490  OH  TYR B 762      61.480 185.050  63.029  1.00  0.00           O  
ATOM   3491  N   GLU B 763      64.376 185.509  71.065  1.00  0.00           N  
ATOM   3492  CA  GLU B 763      64.999 185.205  72.348  1.00  0.00           C  
ATOM   3493  C   GLU B 763      64.196 184.197  73.167  1.00  0.00           C  
ATOM   3494  O   GLU B 763      62.960 184.212  73.156  1.00  0.00           O  
ATOM   3495  CB  GLU B 763      65.221 186.480  73.171  1.00  0.00           C  
ATOM   3496  CG  GLU B 763      66.027 186.256  74.462  1.00  0.00           C  
ATOM   3497  CD  GLU B 763      67.432 185.698  74.214  1.00  0.00           C  
ATOM   3498  OE1 GLU B 763      68.107 185.309  75.196  1.00  0.00           O  
ATOM   3499  OE2 GLU B 763      67.865 185.650  73.041  1.00  0.00           O  
ATOM   3500  N   PHE B 764      64.924 183.336  73.883  1.00  0.00           N  
ATOM   3501  CA  PHE B 764      64.348 182.285  74.720  1.00  0.00           C  
ATOM   3502  C   PHE B 764      63.430 182.763  75.836  1.00  0.00           C  
ATOM   3503  O   PHE B 764      63.417 183.942  76.193  1.00  0.00           O  
ATOM   3504  CB  PHE B 764      65.451 181.378  75.238  1.00  0.00           C  
ATOM   3505  CG  PHE B 764      66.125 180.624  74.143  1.00  0.00           C  
ATOM   3506  CD1 PHE B 764      65.363 179.892  73.234  1.00  0.00           C  
ATOM   3507  CD2 PHE B 764      67.503 180.688  73.970  1.00  0.00           C  
ATOM   3508  CE1 PHE B 764      65.962 179.238  72.164  1.00  0.00           C  
ATOM   3509  CE2 PHE B 764      68.115 180.035  72.901  1.00  0.00           C  
ATOM   3510  CZ  PHE B 764      67.341 179.309  71.995  1.00  0.00           C  
ATOM   3511  N   ALA B 765      62.661 181.826  76.382  1.00  0.00           N  
ATOM   3512  CA  ALA B 765      61.733 182.125  77.463  1.00  0.00           C  
ATOM   3513  C   ALA B 765      62.466 182.007  78.793  1.00  0.00           C  
ATOM   3514  O   ALA B 765      62.063 182.604  79.794  1.00  0.00           O  
ATOM   3515  CB  ALA B 765      60.552 181.161  77.425  1.00  0.00           C  
ATOM   3516  N   GLU B 766      63.550 181.232  78.784  1.00  0.00           N  
ATOM   3517  CA  GLU B 766      64.374 181.014  79.970  1.00  0.00           C  
ATOM   3518  C   GLU B 766      65.853 181.049  79.561  1.00  0.00           C  
ATOM   3519  O   GLU B 766      66.166 181.065  78.368  1.00  0.00           O  
ATOM   3520  CB  GLU B 766      64.046 179.656  80.606  1.00  0.00           C  
ATOM   3521  CG  GLU B 766      62.575 179.441  80.990  1.00  0.00           C  
ATOM   3522  CD  GLU B 766      62.066 180.424  82.040  1.00  0.00           C  
ATOM   3523  OE1 GLU B 766      60.990 180.164  82.624  1.00  0.00           O  
ATOM   3524  OE2 GLU B 766      62.729 181.457  82.275  1.00  0.00           O  
ATOM   3525  N   LYS B 767      66.756 181.063  80.539  1.00  0.00           N  
ATOM   3526  CA  LYS B 767      68.190 181.125  80.251  1.00  0.00           C  
ATOM   3527  C   LYS B 767      68.892 179.767  80.278  1.00  0.00           C  
ATOM   3528  O   LYS B 767      70.054 179.658  79.881  1.00  0.00           O  
ATOM   3529  CB  LYS B 767      68.870 182.091  81.231  1.00  0.00           C  
ATOM   3530  CG  LYS B 767      68.139 183.426  81.404  1.00  0.00           C  
ATOM   3531  CD  LYS B 767      66.821 183.236  82.156  1.00  0.00           C  
ATOM   3532  CE  LYS B 767      65.864 184.404  81.962  1.00  0.00           C  
ATOM   3533  NZ  LYS B 767      64.502 184.102  82.508  1.00  0.00           N  
ATOM   3534  N   ASN B 768      68.195 178.737  80.750  1.00  0.00           N  
ATOM   3535  CA  ASN B 768      68.776 177.397  80.825  1.00  0.00           C  
ATOM   3536  C   ASN B 768      68.752 176.640  79.494  1.00  0.00           C  
ATOM   3537  O   ASN B 768      67.952 175.722  79.299  1.00  0.00           O  
ATOM   3538  CB  ASN B 768      68.035 176.575  81.892  1.00  0.00           C  
ATOM   3539  CG  ASN B 768      66.515 176.600  81.712  1.00  0.00           C  
ATOM   3540  OD1 ASN B 768      65.979 176.109  80.715  1.00  0.00           O  
ATOM   3541  ND2 ASN B 768      65.816 177.175  82.687  1.00  0.00           N  
ATOM   3542  N   VAL B 769      69.638 177.040  78.585  1.00  0.00           N  
ATOM   3543  CA  VAL B 769      69.766 176.414  77.269  1.00  0.00           C  
ATOM   3544  C   VAL B 769      71.254 176.353  76.916  1.00  0.00           C  
ATOM   3545  O   VAL B 769      71.793 177.263  76.284  1.00  0.00           O  
ATOM   3546  CB  VAL B 769      69.035 177.220  76.167  1.00  0.00           C  
ATOM   3547  CG1 VAL B 769      69.187 176.522  74.827  1.00  0.00           C  
ATOM   3548  CG2 VAL B 769      67.566 177.368  76.513  1.00  0.00           C  
ATOM   3549  N   ILE B 770      71.913 175.278  77.339  1.00  0.00           N  
ATOM   3550  CA  ILE B 770      73.338 175.108  77.081  1.00  0.00           C  
ATOM   3551  C   ILE B 770      73.571 174.229  75.859  1.00  0.00           C  
ATOM   3552  O   ILE B 770      72.726 173.402  75.505  1.00  0.00           O  
ATOM   3553  CB  ILE B 770      74.043 174.475  78.289  1.00  0.00           C  
ATOM   3554  CG1 ILE B 770      73.737 175.295  79.540  1.00  0.00           C  
ATOM   3555  CG2 ILE B 770      75.545 174.413  78.049  1.00  0.00           C  
ATOM   3556  CD1 ILE B 770      74.185 174.640  80.822  1.00  0.00           C  
ATOM   3557  N   SER B 771      74.724 174.418  75.222  1.00  0.00           N  
ATOM   3558  CA  SER B 771      75.096 173.668  74.024  1.00  0.00           C  
ATOM   3559  C   SER B 771      75.721 172.307  74.326  1.00  0.00           C  
ATOM   3560  O   SER B 771      75.888 171.939  75.489  1.00  0.00           O  
ATOM   3561  CB  SER B 771      76.072 174.491  73.184  1.00  0.00           C  
ATOM   3562  OG  SER B 771      77.239 174.802  73.925  1.00  0.00           O  
ATOM   3563  N   ARG B 772      76.064 171.564  73.275  1.00  0.00           N  
ATOM   3564  CA  ARG B 772      76.669 170.249  73.447  1.00  0.00           C  
ATOM   3565  C   ARG B 772      78.011 170.342  74.162  1.00  0.00           C  
ATOM   3566  O   ARG B 772      78.243 169.668  75.169  1.00  0.00           O  
ATOM   3567  CB  ARG B 772      76.857 169.582  72.079  1.00  0.00           C  
ATOM   3568  CG  ARG B 772      76.923 168.051  72.104  1.00  0.00           C  
ATOM   3569  CD  ARG B 772      78.012 167.536  73.034  1.00  0.00           C  
ATOM   3570  NE  ARG B 772      78.186 166.088  72.951  1.00  0.00           N  
ATOM   3571  CZ  ARG B 772      78.699 165.457  71.901  1.00  0.00           C  
ATOM   3572  NH1 ARG B 772      79.092 166.146  70.839  1.00  0.00           N  
ATOM   3573  NH2 ARG B 772      78.822 164.136  71.915  1.00  0.00           N  
ATOM   3574  N   PHE B 773      78.898 171.174  73.628  1.00  0.00           N  
ATOM   3575  CA  PHE B 773      80.217 171.359  74.219  1.00  0.00           C  
ATOM   3576  C   PHE B 773      80.074 171.842  75.665  1.00  0.00           C  
ATOM   3577  O   PHE B 773      80.238 171.063  76.609  1.00  0.00           O  
ATOM   3578  CB  PHE B 773      81.030 172.362  73.382  1.00  0.00           C  
ATOM   3579  CG  PHE B 773      82.418 172.637  73.917  1.00  0.00           C  
ATOM   3580  CD1 PHE B 773      82.626 173.597  74.906  1.00  0.00           C  
ATOM   3581  CD2 PHE B 773      83.519 171.937  73.426  1.00  0.00           C  
ATOM   3582  CE1 PHE B 773      83.908 173.857  75.395  1.00  0.00           C  
ATOM   3583  CE2 PHE B 773      84.804 172.190  73.910  1.00  0.00           C  
ATOM   3584  CZ  PHE B 773      84.997 173.151  74.895  1.00  0.00           C  
ATOM   3585  N   GLY B 791      79.759 173.126  75.827  1.00  0.00           N  
ATOM   3586  CA  GLY B 791      79.596 173.703  77.150  1.00  0.00           C  
ATOM   3587  C   GLY B 791      79.160 175.156  77.078  1.00  0.00           C  
ATOM   3588  O   GLY B 791      78.683 175.723  78.063  1.00  0.00           O  
ATOM   3589  N   ASN B 792      79.329 175.758  75.904  1.00  0.00           N  
ATOM   3590  CA  ASN B 792      78.955 177.150  75.678  1.00  0.00           C  
ATOM   3591  C   ASN B 792      77.466 177.336  75.986  1.00  0.00           C  
ATOM   3592  O   ASN B 792      76.745 176.361  76.213  1.00  0.00           O  
ATOM   3593  CB  ASN B 792      79.227 177.536  74.216  1.00  0.00           C  
ATOM   3594  CG  ASN B 792      80.662 177.273  73.791  1.00  0.00           C  
ATOM   3595  OD1 ASN B 792      81.156 176.152  73.894  1.00  0.00           O  
ATOM   3596  ND2 ASN B 792      81.334 178.308  73.300  1.00  0.00           N  
ATOM   3597  N   ARG B 794      77.011 178.589  75.992  1.00  0.00           N  
ATOM   3598  CA  ARG B 794      75.601 178.896  76.249  1.00  0.00           C  
ATOM   3599  C   ARG B 794      74.927 179.140  74.893  1.00  0.00           C  
ATOM   3600  O   ARG B 794      75.471 179.849  74.042  1.00  0.00           O  
ATOM   3601  CB  ARG B 794      75.455 180.150  77.121  1.00  0.00           C  
ATOM   3602  CG  ARG B 794      73.999 180.569  77.347  1.00  0.00           C  
ATOM   3603  CD  ARG B 794      73.875 181.786  78.262  1.00  0.00           C  
ATOM   3604  NE  ARG B 794      74.545 182.969  77.726  1.00  0.00           N  
ATOM   3605  CZ  ARG B 794      74.252 183.534  76.560  1.00  0.00           C  
ATOM   3606  NH1 ARG B 794      73.298 183.028  75.792  1.00  0.00           N  
ATOM   3607  NH2 ARG B 794      74.912 184.611  76.162  1.00  0.00           N  
ATOM   3608  N   ALA B 795      73.748 178.556  74.697  1.00  0.00           N  
ATOM   3609  CA  ALA B 795      73.032 178.680  73.430  1.00  0.00           C  
ATOM   3610  C   ALA B 795      72.426 180.046  73.111  1.00  0.00           C  
ATOM   3611  O   ALA B 795      71.901 180.738  73.985  1.00  0.00           O  
ATOM   3612  CB  ALA B 795      71.954 177.609  73.346  1.00  0.00           C  
ATOM   3613  N   VAL B 826      72.513 180.413  71.835  1.00  0.00           N  
ATOM   3614  CA  VAL B 826      71.973 181.666  71.319  1.00  0.00           C  
ATOM   3615  C   VAL B 826      71.088 181.291  70.131  1.00  0.00           C  
ATOM   3616  O   VAL B 826      70.684 180.135  69.999  1.00  0.00           O  
ATOM   3617  CB  VAL B 826      73.098 182.625  70.851  1.00  0.00           C  
ATOM   3618  CG1 VAL B 826      74.062 182.889  71.997  1.00  0.00           C  
ATOM   3619  CG2 VAL B 826      73.833 182.036  69.660  1.00  0.00           C  
ATOM   3620  N   ILE B 827      70.782 182.255  69.271  1.00  0.00           N  
ATOM   3621  CA  ILE B 827      69.956 181.978  68.103  1.00  0.00           C  
ATOM   3622  C   ILE B 827      70.526 182.718  66.910  1.00  0.00           C  
ATOM   3623  O   ILE B 827      70.911 183.877  67.028  1.00  0.00           O  
ATOM   3624  CB  ILE B 827      68.502 182.507  68.283  1.00  0.00           C  
ATOM   3625  CG1 ILE B 827      67.822 181.851  69.487  1.00  0.00           C  
ATOM   3626  CG2 ILE B 827      67.698 182.241  67.020  1.00  0.00           C  
ATOM   3627  CD1 ILE B 827      66.384 182.320  69.720  1.00  0.00           C  
ATOM   3628  N   LYS B 829      70.592 182.047  65.765  1.00  0.00           N  
ATOM   3629  CA  LYS B 829      71.114 182.676  64.562  1.00  0.00           C  
ATOM   3630  C   LYS B 829      70.113 182.623  63.425  1.00  0.00           C  
ATOM   3631  O   LYS B 829      69.461 181.615  63.190  1.00  0.00           O  
ATOM   3632  CB  LYS B 829      72.400 181.977  64.128  1.00  0.00           C  
ATOM   3633  CG  LYS B 829      72.923 182.420  62.778  1.00  0.00           C  
ATOM   3634  CD  LYS B 829      74.140 181.602  62.377  1.00  0.00           C  
ATOM   3635  CE  LYS B 829      74.640 181.992  61.000  1.00  0.00           C  
ATOM   3636  NZ  LYS B 829      73.569 181.852  59.973  1.00  0.00           N  
ATOM   3637  N   ILE B 830      69.941 183.749  62.764  1.00  0.00           N  
ATOM   3638  CA  ILE B 830      69.051 183.819  61.627  1.00  0.00           C  
ATOM   3639  C   ILE B 830      69.861 183.404  60.409  1.00  0.00           C  
ATOM   3640  O   ILE B 830      71.014 183.797  60.252  1.00  0.00           O  
ATOM   3641  CB  ILE B 830      68.514 185.252  61.457  1.00  0.00           C  
ATOM   3642  CG1 ILE B 830      67.803 185.673  62.745  1.00  0.00           C  
ATOM   3643  CG2 ILE B 830      67.561 185.327  60.271  1.00  0.00           C  
ATOM   3644  CD1 ILE B 830      67.391 187.116  62.774  1.00  0.00           C  
ATOM   3645  N   ILE B 831      69.253 182.598  59.553  1.00  0.00           N  
ATOM   3646  CA  ILE B 831      69.922 182.136  58.358  1.00  0.00           C  
ATOM   3647  C   ILE B 831      69.338 182.861  57.164  1.00  0.00           C  
ATOM   3648  O   ILE B 831      68.159 182.707  56.854  1.00  0.00           O  
ATOM   3649  CB  ILE B 831      69.732 180.630  58.150  1.00  0.00           C  
ATOM   3650  CG1 ILE B 831      70.017 179.875  59.452  1.00  0.00           C  
ATOM   3651  CG2 ILE B 831      70.669 180.147  57.054  1.00  0.00           C  
ATOM   3652  CD1 ILE B 831      71.458 179.946  59.923  1.00  0.00           C  
ATOM   3653  N   HIS B 832      70.157 183.662  56.497  1.00  0.00           N  
ATOM   3654  CA  HIS B 832      69.685 184.388  55.329  1.00  0.00           C  
ATOM   3655  C   HIS B 832      69.401 183.427  54.184  1.00  0.00           C  
ATOM   3656  O   HIS B 832      68.262 183.304  53.736  1.00  0.00           O  
ATOM   3657  CB  HIS B 832      70.762 185.369  54.850  1.00  0.00           C  
ATOM   3658  CG  HIS B 832      70.588 186.773  55.343  1.00  0.00           C  
ATOM   3659  ND1 HIS B 832      69.385 187.445  55.276  1.00  0.00           N  
ATOM   3660  CD2 HIS B 832      71.487 187.663  55.828  1.00  0.00           C  
ATOM   3661  CE1 HIS B 832      69.550 188.688  55.694  1.00  0.00           C  
ATOM   3662  NE2 HIS B 832      70.817 188.847  56.034  1.00  0.00           N  
ATOM   3663  N   ASP B 833      70.444 182.745  53.720  1.00  0.00           N  
ATOM   3664  CA  ASP B 833      70.321 181.789  52.620  1.00  0.00           C  
ATOM   3665  C   ASP B 833      69.241 180.738  52.878  1.00  0.00           C  
ATOM   3666  O   ASP B 833      68.207 180.718  52.207  1.00  0.00           O  
ATOM   3667  CB  ASP B 833      71.639 181.016  52.378  1.00  0.00           C  
ATOM   3668  CG  ASP B 833      72.856 181.911  52.192  1.00  0.00           C  
ATOM   3669  OD1 ASP B 833      73.286 182.559  53.170  1.00  0.00           O  
ATOM   3670  OD2 ASP B 833      73.398 181.942  51.065  1.00  0.00           O  
ATOM   3671  N   GLN B 834      69.506 179.867  53.852  1.00  0.00           N  
ATOM   3672  CA  GLN B 834      68.615 178.773  54.235  1.00  0.00           C  
ATOM   3673  C   GLN B 834      67.579 178.430  53.177  1.00  0.00           C  
ATOM   3674  O   GLN B 834      66.478 178.974  53.164  1.00  0.00           O  
ATOM   3675  CB  GLN B 834      67.931 179.020  55.585  1.00  0.00           C  
ATOM   3676  CG  GLN B 834      67.193 177.774  56.105  1.00  0.00           C  
ATOM   3677  CD  GLN B 834      68.028 176.487  56.010  1.00  0.00           C  
ATOM   3678  OE1 GLN B 834      69.023 176.320  56.716  1.00  0.00           O  
ATOM   3679  NE2 GLN B 834      67.618 175.579  55.130  1.00  0.00           N  
ATOM   3680  N   TRP B 835      67.940 177.516  52.289  1.00  0.00           N  
ATOM   3681  CA  TRP B 835      67.037 177.103  51.235  1.00  0.00           C  
ATOM   3682  C   TRP B 835      65.780 176.480  51.808  1.00  0.00           C  
ATOM   3683  O   TRP B 835      65.805 175.890  52.884  1.00  0.00           O  
ATOM   3684  CB  TRP B 835      67.708 176.115  50.280  1.00  0.00           C  
ATOM   3685  CG  TRP B 835      68.836 176.700  49.492  1.00  0.00           C  
ATOM   3686  CD1 TRP B 835      70.160 176.709  49.834  1.00  0.00           C  
ATOM   3687  CD2 TRP B 835      68.742 177.374  48.231  1.00  0.00           C  
ATOM   3688  NE1 TRP B 835      70.899 177.346  48.861  1.00  0.00           N  
ATOM   3689  CE2 TRP B 835      70.055 177.765  47.866  1.00  0.00           C  
ATOM   3690  CE3 TRP B 835      67.676 177.688  47.372  1.00  0.00           C  
ATOM   3691  CZ2 TRP B 835      70.333 178.454  46.677  1.00  0.00           C  
ATOM   3692  CZ3 TRP B 835      67.952 178.374  46.187  1.00  0.00           C  
ATOM   3693  CH2 TRP B 835      69.275 178.749  45.853  1.00  0.00           C  
ATOM   3694  N   PHE B 836      64.682 176.616  51.076  1.00  0.00           N  
ATOM   3695  CA  PHE B 836      63.398 176.074  51.499  1.00  0.00           C  
ATOM   3696  C   PHE B 836      62.703 175.303  50.390  1.00  0.00           C  
ATOM   3697  O   PHE B 836      63.118 175.309  49.228  1.00  0.00           O  
ATOM   3698  CB  PHE B 836      62.458 177.216  51.930  1.00  0.00           C  
ATOM   3699  CG  PHE B 836      62.631 177.656  53.351  1.00  0.00           C  
ATOM   3700  CD1 PHE B 836      61.857 177.099  54.360  1.00  0.00           C  
ATOM   3701  CD2 PHE B 836      63.579 178.609  53.687  1.00  0.00           C  
ATOM   3702  CE1 PHE B 836      62.025 177.483  55.685  1.00  0.00           C  
ATOM   3703  CE2 PHE B 836      63.756 179.000  55.009  1.00  0.00           C  
ATOM   3704  CZ  PHE B 836      62.977 178.436  56.012  1.00  0.00           C  
ATOM   3705  N   ILE B 837      61.635 174.632  50.796  1.00  0.00           N  
ATOM   3706  CA  ILE B 837      60.753 173.907  49.907  1.00  0.00           C  
ATOM   3707  C   ILE B 837      59.437 174.459  50.413  1.00  0.00           C  
ATOM   3708  O   ILE B 837      59.026 174.184  51.542  1.00  0.00           O  
ATOM   3709  CB  ILE B 837      60.829 172.399  50.064  1.00  0.00           C  
ATOM   3710  CG1 ILE B 837      62.099 171.885  49.382  1.00  0.00           C  
ATOM   3711  CG2 ILE B 837      59.620 171.758  49.398  1.00  0.00           C  
ATOM   3712  CD1 ILE B 837      62.178 170.368  49.253  1.00  0.00           C  
ATOM   3713  N   ASP B 838      58.797 175.276  49.592  1.00  0.00           N  
ATOM   3714  CA  ASP B 838      57.551 175.893  49.991  1.00  0.00           C  
ATOM   3715  C   ASP B 838      56.359 174.971  49.868  1.00  0.00           C  
ATOM   3716  O   ASP B 838      55.729 174.891  48.817  1.00  0.00           O  
ATOM   3717  CB  ASP B 838      57.296 177.196  49.216  1.00  0.00           C  
ATOM   3718  CG  ASP B 838      56.060 177.951  49.723  1.00  0.00           C  
ATOM   3719  OD1 ASP B 838      55.909 178.102  50.956  1.00  0.00           O  
ATOM   3720  OD2 ASP B 838      55.243 178.401  48.889  1.00  0.00           O  
ATOM   3721  N   TYR B 839      56.071 174.253  50.947  1.00  0.00           N  
ATOM   3722  CA  TYR B 839      54.911 173.378  50.976  1.00  0.00           C  
ATOM   3723  C   TYR B 839      53.815 174.332  51.453  1.00  0.00           C  
ATOM   3724  O   TYR B 839      52.935 173.973  52.240  1.00  0.00           O  
ATOM   3725  CB  TYR B 839      55.078 172.230  51.995  1.00  0.00           C  
ATOM   3726  CG  TYR B 839      56.127 171.185  51.651  1.00  0.00           C  
ATOM   3727  CD1 TYR B 839      56.044 170.425  50.480  1.00  0.00           C  
ATOM   3728  CD2 TYR B 839      57.213 170.962  52.498  1.00  0.00           C  
ATOM   3729  CE1 TYR B 839      57.032 169.466  50.160  1.00  0.00           C  
ATOM   3730  CE2 TYR B 839      58.201 170.011  52.191  1.00  0.00           C  
ATOM   3731  CZ  TYR B 839      58.108 169.270  51.025  1.00  0.00           C  
ATOM   3732  OH  TYR B 839      59.098 168.353  50.733  1.00  0.00           O  
ATOM   3733  N   GLY B 840      53.919 175.573  50.978  1.00  0.00           N  
ATOM   3734  CA  GLY B 840      52.964 176.608  51.317  1.00  0.00           C  
ATOM   3735  C   GLY B 840      52.185 176.979  50.075  1.00  0.00           C  
ATOM   3736  O   GLY B 840      50.959 176.995  50.097  1.00  0.00           O  
ATOM   3737  N   ASN B 841      52.903 177.268  48.992  1.00  0.00           N  
ATOM   3738  CA  ASN B 841      52.302 177.635  47.711  1.00  0.00           C  
ATOM   3739  C   ASN B 841      50.949 176.949  47.519  1.00  0.00           C  
ATOM   3740  O   ASN B 841      50.883 175.824  47.032  1.00  0.00           O  
ATOM   3741  CB  ASN B 841      53.193 177.252  46.536  1.00  0.00           C  
ATOM   3742  CG  ASN B 841      52.501 177.471  45.198  1.00  0.00           C  
ATOM   3743  OD1 ASN B 841      52.953 176.985  44.164  1.00  0.00           O  
ATOM   3744  ND2 ASN B 841      51.395 178.213  45.217  1.00  0.00           N  
ATOM   3745  N   PRO B 842      49.849 177.635  47.877  1.00  0.00           N  
ATOM   3746  CA  PRO B 842      48.475 177.131  47.773  1.00  0.00           C  
ATOM   3747  C   PRO B 842      48.037 176.443  46.479  1.00  0.00           C  
ATOM   3748  O   PRO B 842      47.074 175.675  46.491  1.00  0.00           O  
ATOM   3749  CB  PRO B 842      47.637 178.365  48.087  1.00  0.00           C  
ATOM   3750  CG  PRO B 842      48.451 179.028  49.121  1.00  0.00           C  
ATOM   3751  CD  PRO B 842      49.844 178.964  48.512  1.00  0.00           C  
ATOM   3752  N   GLU B 843      48.718 176.709  45.367  1.00  0.00           N  
ATOM   3753  CA  GLU B 843      48.331 176.081  44.100  1.00  0.00           C  
ATOM   3754  C   GLU B 843      48.829 174.642  44.074  1.00  0.00           C  
ATOM   3755  O   GLU B 843      48.316 173.793  43.337  1.00  0.00           O  
ATOM   3756  CB  GLU B 843      48.934 176.857  42.923  1.00  0.00           C  
ATOM   3757  CG  GLU B 843      50.453 176.804  42.867  1.00  0.00           C  
ATOM   3758  CD  GLU B 843      51.038 177.755  41.843  1.00  0.00           C  
ATOM   3759  OE1 GLU B 843      50.742 177.589  40.643  1.00  0.00           O  
ATOM   3760  OE2 GLU B 843      51.793 178.668  42.239  1.00  0.00           O  
ATOM   3761  N   TRP B 844      49.840 174.389  44.897  1.00  0.00           N  
ATOM   3762  CA  TRP B 844      50.450 173.076  45.031  1.00  0.00           C  
ATOM   3763  C   TRP B 844      49.755 172.364  46.191  1.00  0.00           C  
ATOM   3764  O   TRP B 844      49.429 171.185  46.102  1.00  0.00           O  
ATOM   3765  CB  TRP B 844      51.943 173.193  45.325  1.00  0.00           C  
ATOM   3766  CG  TRP B 844      52.638 171.863  45.384  1.00  0.00           C  
ATOM   3767  CD1 TRP B 844      52.238 170.707  44.779  1.00  0.00           C  
ATOM   3768  CD2 TRP B 844      53.893 171.572  46.012  1.00  0.00           C  
ATOM   3769  NE1 TRP B 844      53.167 169.716  44.986  1.00  0.00           N  
ATOM   3770  CE2 TRP B 844      54.194 170.220  45.738  1.00  0.00           C  
ATOM   3771  CE3 TRP B 844      54.796 172.323  46.776  1.00  0.00           C  
ATOM   3772  CZ2 TRP B 844      55.361 169.602  46.201  1.00  0.00           C  
ATOM   3773  CZ3 TRP B 844      55.957 171.708  47.235  1.00  0.00           C  
ATOM   3774  CH2 TRP B 844      56.227 170.360  46.944  1.00  0.00           C  
ATOM   3775  N   LYS B 845      49.514 173.110  47.267  1.00  0.00           N  
ATOM   3776  CA  LYS B 845      48.850 172.601  48.468  1.00  0.00           C  
ATOM   3777  C   LYS B 845      47.404 172.185  48.180  1.00  0.00           C  
ATOM   3778  O   LYS B 845      46.676 171.743  49.068  1.00  0.00           O  
ATOM   3779  CB  LYS B 845      48.863 173.685  49.559  1.00  0.00           C  
ATOM   3780  CG  LYS B 845      48.121 173.328  50.846  1.00  0.00           C  
ATOM   3781  CD  LYS B 845      47.946 174.533  51.769  1.00  0.00           C  
ATOM   3782  CE  LYS B 845      49.272 175.031  52.317  1.00  0.00           C  
ATOM   3783  NZ  LYS B 845      49.932 174.025  53.191  1.00  0.00           N  
ATOM   3784  N   GLU B 846      46.982 172.359  46.936  1.00  0.00           N  
ATOM   3785  CA  GLU B 846      45.648 171.953  46.534  1.00  0.00           C  
ATOM   3786  C   GLU B 846      45.904 170.730  45.688  1.00  0.00           C  
ATOM   3787  O   GLU B 846      45.247 169.711  45.840  1.00  0.00           O  
ATOM   3788  CB  GLU B 846      44.984 173.036  45.683  1.00  0.00           C  
ATOM   3789  CG  GLU B 846      43.649 172.606  45.099  1.00  0.00           C  
ATOM   3790  CD  GLU B 846      42.589 172.404  46.165  1.00  0.00           C  
ATOM   3791  OE1 GLU B 846      42.905 171.808  47.219  1.00  0.00           O  
ATOM   3792  OE2 GLU B 846      41.436 172.838  45.945  1.00  0.00           O  
ATOM   3793  N   LYS B 847      46.886 170.846  44.801  1.00  0.00           N  
ATOM   3794  CA  LYS B 847      47.271 169.748  43.925  1.00  0.00           C  
ATOM   3795  C   LYS B 847      47.430 168.513  44.820  1.00  0.00           C  
ATOM   3796  O   LYS B 847      46.959 167.423  44.495  1.00  0.00           O  
ATOM   3797  CB  LYS B 847      48.570 170.078  43.190  1.00  0.00           C  
ATOM   3798  CG  LYS B 847      48.614 169.522  41.783  1.00  0.00           C  
ATOM   3799  CD  LYS B 847      49.809 170.050  41.025  1.00  0.00           C  
ATOM   3800  CE  LYS B 847      49.803 169.545  39.596  1.00  0.00           C  
ATOM   3801  NZ  LYS B 847      49.852 168.061  39.530  1.00  0.00           N  
ATOM   3802  N   ALA B 848      48.079 168.704  45.965  1.00  0.00           N  
ATOM   3803  CA  ALA B 848      48.279 167.628  46.925  1.00  0.00           C  
ATOM   3804  C   ALA B 848      46.919 167.173  47.438  1.00  0.00           C  
ATOM   3805  O   ALA B 848      46.460 166.085  47.114  1.00  0.00           O  
ATOM   3806  CB  ALA B 848      49.125 168.102  48.073  1.00  0.00           C  
ATOM   3807  N   ARG B 849      46.286 168.022  48.239  1.00  0.00           N  
ATOM   3808  CA  ARG B 849      44.974 167.747  48.811  1.00  0.00           C  
ATOM   3809  C   ARG B 849      44.042 167.121  47.765  1.00  0.00           C  
ATOM   3810  O   ARG B 849      43.157 166.334  48.101  1.00  0.00           O  
ATOM   3811  CB  ARG B 849      44.360 169.043  49.354  1.00  0.00           C  
ATOM   3812  CG  ARG B 849      44.014 168.985  50.835  1.00  0.00           C  
ATOM   3813  CD  ARG B 849      43.179 170.175  51.310  1.00  0.00           C  
ATOM   3814  NE  ARG B 849      43.967 171.359  51.659  1.00  0.00           N  
ATOM   3815  CZ  ARG B 849      44.492 172.218  50.786  1.00  0.00           C  
ATOM   3816  NH1 ARG B 849      44.324 172.042  49.480  1.00  0.00           N  
ATOM   3817  NH2 ARG B 849      45.181 173.263  51.227  1.00  0.00           N  
ATOM   3818  N   LYS B 850      44.256 167.468  46.497  1.00  0.00           N  
ATOM   3819  CA  LYS B 850      43.439 166.957  45.390  1.00  0.00           C  
ATOM   3820  C   LYS B 850      43.775 165.503  45.065  1.00  0.00           C  
ATOM   3821  O   LYS B 850      42.978 164.791  44.449  1.00  0.00           O  
ATOM   3822  CB  LYS B 850      43.562 167.805  44.119  1.00  0.00           C  
ATOM   3823  CG  LYS B 850      42.551 167.379  43.045  1.00  0.00           C  
ATOM   3824  CD  LYS B 850      42.541 168.308  41.846  1.00  0.00           C  
ATOM   3825  CE  LYS B 850      41.537 167.845  40.805  1.00  0.00           C  
ATOM   3826  NZ  LYS B 850      41.495 168.770  39.645  1.00  0.00           N  
ATOM   3827  N   ALA B 851      44.964 165.075  45.475  1.00  0.00           N  
ATOM   3828  CA  ALA B 851      45.407 163.708  45.258  1.00  0.00           C  
ATOM   3829  C   ALA B 851      44.919 162.857  46.425  1.00  0.00           C  
ATOM   3830  O   ALA B 851      44.149 161.929  46.231  1.00  0.00           O  
ATOM   3831  CB  ALA B 851      46.927 163.659  45.166  1.00  0.00           C  
ATOM   3832  N   LEU B 852      45.362 163.199  47.635  1.00  0.00           N  
ATOM   3833  CA  LEU B 852      44.995 162.486  48.868  1.00  0.00           C  
ATOM   3834  C   LEU B 852      43.584 161.906  48.893  1.00  0.00           C  
ATOM   3835  O   LEU B 852      43.358 160.839  49.460  1.00  0.00           O  
ATOM   3836  CB  LEU B 852      45.181 163.427  50.077  1.00  0.00           C  
ATOM   3837  CG  LEU B 852      44.570 163.114  51.455  1.00  0.00           C  
ATOM   3838  CD1 LEU B 852      45.333 163.867  52.532  1.00  0.00           C  
ATOM   3839  CD2 LEU B 852      43.093 163.495  51.488  1.00  0.00           C  
ATOM   3840  N   GLU B 853      42.640 162.624  48.298  1.00  0.00           N  
ATOM   3841  CA  GLU B 853      41.249 162.197  48.255  1.00  0.00           C  
ATOM   3842  C   GLU B 853      41.071 161.070  47.257  1.00  0.00           C  
ATOM   3843  O   GLU B 853      40.119 160.297  47.332  1.00  0.00           O  
ATOM   3844  CB  GLU B 853      40.358 163.392  47.906  1.00  0.00           C  
ATOM   3845  CG  GLU B 853      40.858 164.250  46.739  1.00  0.00           C  
ATOM   3846  CD  GLU B 853      40.631 165.751  46.962  1.00  0.00           C  
ATOM   3847  OE1 GLU B 853      40.717 166.525  45.981  1.00  0.00           O  
ATOM   3848  OE2 GLU B 853      40.380 166.160  48.119  1.00  0.00           O  
ATOM   3849  N   ARG B 854      42.002 160.991  46.317  1.00  0.00           N  
ATOM   3850  CA  ARG B 854      41.985 159.962  45.290  1.00  0.00           C  
ATOM   3851  C   ARG B 854      42.761 158.730  45.767  1.00  0.00           C  
ATOM   3852  O   ARG B 854      42.678 157.661  45.164  1.00  0.00           O  
ATOM   3853  CB  ARG B 854      42.587 160.509  43.993  1.00  0.00           C  
ATOM   3854  CG  ARG B 854      41.797 161.666  43.385  1.00  0.00           C  
ATOM   3855  CD  ARG B 854      42.418 162.136  42.075  1.00  0.00           C  
ATOM   3856  NE  ARG B 854      41.611 163.160  41.414  1.00  0.00           N  
ATOM   3857  CZ  ARG B 854      41.955 163.769  40.282  1.00  0.00           C  
ATOM   3858  NH1 ARG B 854      43.096 163.457  39.681  1.00  0.00           N  
ATOM   3859  NH2 ARG B 854      41.158 164.687  39.749  1.00  0.00           N  
ATOM   3860  N   MET B 855      43.518 158.894  46.847  1.00  0.00           N  
ATOM   3861  CA  MET B 855      44.298 157.803  47.419  1.00  0.00           C  
ATOM   3862  C   MET B 855      43.445 156.952  48.346  1.00  0.00           C  
ATOM   3863  O   MET B 855      42.214 157.029  48.336  1.00  0.00           O  
ATOM   3864  CB  MET B 855      45.484 158.333  48.218  1.00  0.00           C  
ATOM   3865  CG  MET B 855      46.592 158.946  47.399  1.00  0.00           C  
ATOM   3866  SD  MET B 855      48.107 159.087  48.371  1.00  0.00           S  
ATOM   3867  CE  MET B 855      47.430 159.494  50.000  1.00  0.00           C  
ATOM   3868  N   LYS B 858      44.118 156.139  49.152  1.00  0.00           N  
ATOM   3869  CA  LYS B 858      43.443 155.283  50.107  1.00  0.00           C  
ATOM   3870  C   LYS B 858      44.255 155.378  51.379  1.00  0.00           C  
ATOM   3871  O   LYS B 858      45.480 155.384  51.334  1.00  0.00           O  
ATOM   3872  CB  LYS B 858      43.377 153.838  49.601  1.00  0.00           C  
ATOM   3873  CG  LYS B 858      42.537 152.919  50.482  1.00  0.00           C  
ATOM   3874  CD  LYS B 858      41.868 151.802  49.686  1.00  0.00           C  
ATOM   3875  CE  LYS B 858      40.741 152.343  48.817  1.00  0.00           C  
ATOM   3876  NZ  LYS B 858      39.953 151.263  48.156  1.00  0.00           N  
ATOM   3877  N   ILE B 859      43.578 155.466  52.512  1.00  0.00           N  
ATOM   3878  CA  ILE B 859      44.280 155.591  53.777  1.00  0.00           C  
ATOM   3879  C   ILE B 859      43.997 154.401  54.686  1.00  0.00           C  
ATOM   3880  O   ILE B 859      42.903 153.840  54.666  1.00  0.00           O  
ATOM   3881  CB  ILE B 859      43.835 156.911  54.482  1.00  0.00           C  
ATOM   3882  CG1 ILE B 859      44.102 158.117  53.567  1.00  0.00           C  
ATOM   3883  CG2 ILE B 859      44.556 157.083  55.803  1.00  0.00           C  
ATOM   3884  CD1 ILE B 859      45.572 158.345  53.214  1.00  0.00           C  
ATOM   3885  N   LEU B 860      44.993 154.011  55.472  1.00  0.00           N  
ATOM   3886  CA  LEU B 860      44.833 152.904  56.393  1.00  0.00           C  
ATOM   3887  C   LEU B 860      45.631 153.140  57.654  1.00  0.00           C  
ATOM   3888  O   LEU B 860      46.850 153.258  57.615  1.00  0.00           O  
ATOM   3889  CB  LEU B 860      45.226 151.592  55.727  1.00  0.00           C  
ATOM   3890  CG  LEU B 860      44.075 151.040  54.880  1.00  0.00           C  
ATOM   3891  CD1 LEU B 860      44.491 149.716  54.268  1.00  0.00           C  
ATOM   3892  CD2 LEU B 860      42.817 150.877  55.749  1.00  0.00           C  
ATOM   3893  N   PRO B 861      44.940 153.232  58.796  1.00  0.00           N  
ATOM   3894  CA  PRO B 861      43.480 153.119  58.890  1.00  0.00           C  
ATOM   3895  C   PRO B 861      42.822 154.233  58.108  1.00  0.00           C  
ATOM   3896  O   PRO B 861      43.509 155.070  57.546  1.00  0.00           O  
ATOM   3897  CB  PRO B 861      43.220 153.256  60.381  1.00  0.00           C  
ATOM   3898  CG  PRO B 861      44.297 154.164  60.813  1.00  0.00           C  
ATOM   3899  CD  PRO B 861      45.509 153.634  60.091  1.00  0.00           C  
ATOM   3900  N   GLU B 862      41.499 154.255  58.057  1.00  0.00           N  
ATOM   3901  CA  GLU B 862      40.833 155.318  57.315  1.00  0.00           C  
ATOM   3902  C   GLU B 862      40.567 156.503  58.228  1.00  0.00           C  
ATOM   3903  O   GLU B 862      40.348 157.628  57.782  1.00  0.00           O  
ATOM   3904  CB  GLU B 862      39.507 154.808  56.751  1.00  0.00           C  
ATOM   3905  CG  GLU B 862      38.691 155.863  56.020  1.00  0.00           C  
ATOM   3906  CD  GLU B 862      39.400 156.414  54.793  1.00  0.00           C  
ATOM   3907  OE1 GLU B 862      38.842 157.356  54.183  1.00  0.00           O  
ATOM   3908  OE2 GLU B 862      40.503 155.913  54.442  1.00  0.00           O  
ATOM   3909  N   THR B 863      40.602 156.243  59.520  1.00  0.00           N  
ATOM   3910  CA  THR B 863      40.356 157.282  60.490  1.00  0.00           C  
ATOM   3911  C   THR B 863      41.548 158.225  60.581  1.00  0.00           C  
ATOM   3912  O   THR B 863      41.679 158.996  61.529  1.00  0.00           O  
ATOM   3913  CB  THR B 863      40.079 156.645  61.832  1.00  0.00           C  
ATOM   3914  OG1 THR B 863      41.256 155.982  62.299  1.00  0.00           O  
ATOM   3915  CG2 THR B 863      38.994 155.618  61.680  1.00  0.00           C  
ATOM   3916  N   ARG B 864      42.421 158.150  59.586  1.00  0.00           N  
ATOM   3917  CA  ARG B 864      43.606 159.007  59.531  1.00  0.00           C  
ATOM   3918  C   ARG B 864      43.449 159.981  58.375  1.00  0.00           C  
ATOM   3919  O   ARG B 864      44.277 160.888  58.186  1.00  0.00           O  
ATOM   3920  CB  ARG B 864      44.882 158.186  59.349  1.00  0.00           C  
ATOM   3921  CG  ARG B 864      45.277 157.405  60.589  1.00  0.00           C  
ATOM   3922  CD  ARG B 864      46.065 158.225  61.582  1.00  0.00           C  
ATOM   3923  NE  ARG B 864      45.835 157.762  62.947  1.00  0.00           N  
ATOM   3924  CZ  ARG B 864      46.626 158.038  63.980  1.00  0.00           C  
ATOM   3925  NH1 ARG B 864      47.714 158.774  63.810  1.00  0.00           N  
ATOM   3926  NH2 ARG B 864      46.325 157.586  65.188  1.00  0.00           N  
ATOM   3927  N   ARG B 865      42.388 159.776  57.596  1.00  0.00           N  
ATOM   3928  CA  ARG B 865      42.092 160.635  56.456  1.00  0.00           C  
ATOM   3929  C   ARG B 865      42.245 162.069  56.936  1.00  0.00           C  
ATOM   3930  O   ARG B 865      42.980 162.861  56.341  1.00  0.00           O  
ATOM   3931  CB  ARG B 865      40.643 160.356  56.012  1.00  0.00           C  
ATOM   3932  CG  ARG B 865      40.120 161.134  54.809  1.00  0.00           C  
ATOM   3933  CD  ARG B 865      40.820 160.774  53.495  1.00  0.00           C  
ATOM   3934  NE  ARG B 865      40.611 159.389  53.066  1.00  0.00           N  
ATOM   3935  CZ  ARG B 865      41.092 158.883  51.930  1.00  0.00           C  
ATOM   3936  NH1 ARG B 865      41.804 159.646  51.110  1.00  0.00           N  
ATOM   3937  NH2 ARG B 865      40.880 157.610  51.616  1.00  0.00           N  
ATOM   3938  N   ALA B 866      41.548 162.376  58.032  1.00  0.00           N  
ATOM   3939  CA  ALA B 866      41.583 163.702  58.664  1.00  0.00           C  
ATOM   3940  C   ALA B 866      43.012 164.216  58.812  1.00  0.00           C  
ATOM   3941  O   ALA B 866      43.467 165.041  58.037  1.00  0.00           O  
ATOM   3942  CB  ALA B 866      40.906 163.657  60.029  1.00  0.00           C  
ATOM   3943  N   GLN B 867      43.698 163.715  59.829  1.00  0.00           N  
ATOM   3944  CA  GLN B 867      45.076 164.076  60.120  1.00  0.00           C  
ATOM   3945  C   GLN B 867      45.892 164.432  58.891  1.00  0.00           C  
ATOM   3946  O   GLN B 867      46.662 165.391  58.917  1.00  0.00           O  
ATOM   3947  CB  GLN B 867      45.746 162.919  60.854  1.00  0.00           C  
ATOM   3948  CG  GLN B 867      47.199 163.124  61.106  1.00  0.00           C  
ATOM   3949  CD  GLN B 867      47.677 162.261  62.220  1.00  0.00           C  
ATOM   3950  OE1 GLN B 867      47.118 162.287  63.319  1.00  0.00           O  
ATOM   3951  NE2 GLN B 867      48.719 161.481  61.957  1.00  0.00           N  
ATOM   3952  N   PHE B 868      45.753 163.655  57.822  1.00  0.00           N  
ATOM   3953  CA  PHE B 868      46.506 163.962  56.612  1.00  0.00           C  
ATOM   3954  C   PHE B 868      46.101 165.316  56.035  1.00  0.00           C  
ATOM   3955  O   PHE B 868      46.940 166.213  55.916  1.00  0.00           O  
ATOM   3956  CB  PHE B 868      46.339 162.872  55.561  1.00  0.00           C  
ATOM   3957  CG  PHE B 868      47.391 161.818  55.632  1.00  0.00           C  
ATOM   3958  CD1 PHE B 868      47.452 160.952  56.717  1.00  0.00           C  
ATOM   3959  CD2 PHE B 868      48.336 161.696  54.618  1.00  0.00           C  
ATOM   3960  CE1 PHE B 868      48.442 159.973  56.791  1.00  0.00           C  
ATOM   3961  CE2 PHE B 868      49.334 160.720  54.680  1.00  0.00           C  
ATOM   3962  CZ  PHE B 868      49.387 159.857  55.769  1.00  0.00           C  
ATOM   3963  N   GLU B 869      44.823 165.456  55.677  1.00  0.00           N  
ATOM   3964  CA  GLU B 869      44.286 166.711  55.149  1.00  0.00           C  
ATOM   3965  C   GLU B 869      44.770 167.823  56.062  1.00  0.00           C  
ATOM   3966  O   GLU B 869      45.545 168.686  55.647  1.00  0.00           O  
ATOM   3967  CB  GLU B 869      42.759 166.677  55.165  1.00  0.00           C  
ATOM   3968  CG  GLU B 869      42.165 165.551  54.327  1.00  0.00           C  
ATOM   3969  CD  GLU B 869      40.675 165.348  54.566  1.00  0.00           C  
ATOM   3970  OE1 GLU B 869      40.089 164.465  53.896  1.00  0.00           O  
ATOM   3971  OE2 GLU B 869      40.097 166.061  55.421  1.00  0.00           O  
ATOM   3972  N   ALA B 870      44.319 167.781  57.314  1.00  0.00           N  
ATOM   3973  CA  ALA B 870      44.701 168.772  58.316  1.00  0.00           C  
ATOM   3974  C   ALA B 870      46.184 169.142  58.291  1.00  0.00           C  
ATOM   3975  O   ALA B 870      46.538 170.245  58.669  1.00  0.00           O  
ATOM   3976  CB  ALA B 870      44.303 168.307  59.700  1.00  0.00           C  
ATOM   3977  N   ILE B 872      47.049 168.227  57.861  1.00  0.00           N  
ATOM   3978  CA  ILE B 872      48.482 168.515  57.789  1.00  0.00           C  
ATOM   3979  C   ILE B 872      48.788 169.222  56.478  1.00  0.00           C  
ATOM   3980  O   ILE B 872      49.656 170.087  56.421  1.00  0.00           O  
ATOM   3981  CB  ILE B 872      49.364 167.216  57.865  1.00  0.00           C  
ATOM   3982  CG1 ILE B 872      49.232 166.536  59.233  1.00  0.00           C  
ATOM   3983  CG2 ILE B 872      50.835 167.571  57.637  1.00  0.00           C  
ATOM   3984  CD1 ILE B 872      49.979 167.230  60.362  1.00  0.00           C  
ATOM   3985  N   ILE B1082      48.071 168.854  55.424  1.00  0.00           N  
ATOM   3986  CA  ILE B1082      48.278 169.481  54.129  1.00  0.00           C  
ATOM   3987  C   ILE B1082      48.042 170.971  54.296  1.00  0.00           C  
ATOM   3988  O   ILE B1082      48.573 171.778  53.538  1.00  0.00           O  
ATOM   3989  CB  ILE B1082      47.291 168.964  53.074  1.00  0.00           C  
ATOM   3990  CG1 ILE B1082      47.356 167.440  53.005  1.00  0.00           C  
ATOM   3991  CG2 ILE B1082      47.643 169.543  51.707  1.00  0.00           C  
ATOM   3992  CD1 ILE B1082      48.726 166.904  52.612  1.00  0.00           C  
ATOM   3993  N   ASP B1083      47.236 171.331  55.291  1.00  0.00           N  
ATOM   3994  CA  ASP B1083      46.939 172.734  55.558  1.00  0.00           C  
ATOM   3995  C   ASP B1083      48.055 173.364  56.381  1.00  0.00           C  
ATOM   3996  O   ASP B1083      48.909 174.063  55.848  1.00  0.00           O  
ATOM   3997  CB  ASP B1083      45.603 172.895  56.280  1.00  0.00           C  
ATOM   3998  CG  ASP B1083      44.422 172.662  55.363  1.00  0.00           C  
ATOM   3999  OD1 ASP B1083      44.555 172.919  54.144  1.00  0.00           O  
ATOM   4000  OD2 ASP B1083      43.359 172.237  55.861  1.00  0.00           O  
ATOM   4001  N   TRP B1084      48.038 173.090  57.681  1.00  0.00           N  
ATOM   4002  CA  TRP B1084      49.013 173.624  58.631  1.00  0.00           C  
ATOM   4003  C   TRP B1084      50.464 173.231  58.322  1.00  0.00           C  
ATOM   4004  O   TRP B1084      51.185 172.734  59.194  1.00  0.00           O  
ATOM   4005  CB  TRP B1084      48.633 173.196  60.053  1.00  0.00           C  
ATOM   4006  CG  TRP B1084      47.237 173.632  60.455  1.00  0.00           C  
ATOM   4007  CD1 TRP B1084      46.371 172.958  61.279  1.00  0.00           C  
ATOM   4008  CD2 TRP B1084      46.543 174.826  60.039  1.00  0.00           C  
ATOM   4009  NE1 TRP B1084      45.186 173.652  61.396  1.00  0.00           N  
ATOM   4010  CE2 TRP B1084      45.263 174.800  60.648  1.00  0.00           C  
ATOM   4011  CE3 TRP B1084      46.877 175.913  59.213  1.00  0.00           C  
ATOM   4012  CZ2 TRP B1084      44.314 175.824  60.454  1.00  0.00           C  
ATOM   4013  CZ3 TRP B1084      45.931 176.931  59.020  1.00  0.00           C  
ATOM   4014  CH2 TRP B1084      44.666 176.874  59.640  1.00  0.00           C  
ATOM   4015  N   LEU B1085      50.890 173.473  57.086  1.00  0.00           N  
ATOM   4016  CA  LEU B1085      52.246 173.143  56.659  1.00  0.00           C  
ATOM   4017  C   LEU B1085      52.798 174.257  55.785  1.00  0.00           C  
ATOM   4018  O   LEU B1085      52.255 174.542  54.722  1.00  0.00           O  
ATOM   4019  CB  LEU B1085      52.221 171.823  55.871  1.00  0.00           C  
ATOM   4020  CG  LEU B1085      53.497 171.165  55.332  1.00  0.00           C  
ATOM   4021  CD1 LEU B1085      54.350 170.626  56.467  1.00  0.00           C  
ATOM   4022  CD2 LEU B1085      53.104 170.030  54.409  1.00  0.00           C  
ATOM   4023  N   ASP B1087      53.888 174.873  56.222  1.00  0.00           N  
ATOM   4024  CA  ASP B1087      54.483 175.968  55.464  1.00  0.00           C  
ATOM   4025  C   ASP B1087      55.611 175.500  54.539  1.00  0.00           C  
ATOM   4026  O   ASP B1087      55.404 174.651  53.673  1.00  0.00           O  
ATOM   4027  CB  ASP B1087      55.045 176.996  56.456  1.00  0.00           C  
ATOM   4028  CG  ASP B1087      54.582 178.405  56.173  1.00  0.00           C  
ATOM   4029  OD1 ASP B1087      54.935 179.308  56.959  1.00  0.00           O  
ATOM   4030  OD2 ASP B1087      53.868 178.613  55.171  1.00  0.00           O  
ATOM   4031  N   LYS B1088      56.798 176.069  54.727  1.00  0.00           N  
ATOM   4032  CA  LYS B1088      57.971 175.743  53.920  1.00  0.00           C  
ATOM   4033  C   LYS B1088      59.004 175.070  54.799  1.00  0.00           C  
ATOM   4034  O   LYS B1088      59.284 175.529  55.909  1.00  0.00           O  
ATOM   4035  CB  LYS B1088      58.554 177.023  53.287  1.00  0.00           C  
ATOM   4036  CG  LYS B1088      58.820 178.188  54.263  1.00  0.00           C  
ATOM   4037  CD  LYS B1088      57.555 178.985  54.659  1.00  0.00           C  
ATOM   4038  CE  LYS B1088      57.126 179.987  53.583  1.00  0.00           C  
ATOM   4039  NZ  LYS B1088      55.981 180.839  54.016  1.00  0.00           N  
ATOM   4040  N   LYS B1089      59.582 173.987  54.299  1.00  0.00           N  
ATOM   4041  CA  LYS B1089      60.567 173.260  55.078  1.00  0.00           C  
ATOM   4042  C   LYS B1089      61.984 173.427  54.548  1.00  0.00           C  
ATOM   4043  O   LYS B1089      62.241 173.321  53.347  1.00  0.00           O  
ATOM   4044  CB  LYS B1089      60.203 171.767  55.152  1.00  0.00           C  
ATOM   4045  CG  LYS B1089      61.094 170.970  56.108  1.00  0.00           C  
ATOM   4046  CD  LYS B1089      60.731 169.494  56.180  1.00  0.00           C  
ATOM   4047  CE  LYS B1089      61.704 168.731  57.080  1.00  0.00           C  
ATOM   4048  NZ  LYS B1089      61.689 169.205  58.495  1.00  0.00           N  
ATOM   4049  N   ALA B1090      62.898 173.701  55.471  1.00  0.00           N  
ATOM   4050  CA  ALA B1090      64.300 173.882  55.143  1.00  0.00           C  
ATOM   4051  C   ALA B1090      64.822 172.601  54.533  1.00  0.00           C  
ATOM   4052  O   ALA B1090      65.164 171.660  55.244  1.00  0.00           O  
ATOM   4053  CB  ALA B1090      65.084 174.215  56.391  1.00  0.00           C  
ATOM   4054  N   CYS B1091      64.893 172.574  53.211  1.00  0.00           N  
ATOM   4055  CA  CYS B1091      65.360 171.400  52.496  1.00  0.00           C  
ATOM   4056  C   CYS B1091      66.867 171.340  52.301  1.00  0.00           C  
ATOM   4057  O   CYS B1091      67.342 171.185  51.179  1.00  0.00           O  
ATOM   4058  CB  CYS B1091      64.696 171.341  51.133  1.00  0.00           C  
ATOM   4059  SG  CYS B1091      65.094 172.753  50.091  1.00  0.00           S  
ATOM   4060  N   ALA B1093      67.618 171.453  53.388  1.00  0.00           N  
ATOM   4061  CA  ALA B1093      69.070 171.397  53.305  1.00  0.00           C  
ATOM   4062  C   ALA B1093      69.714 171.747  54.633  1.00  0.00           C  
ATOM   4063  O   ALA B1093      69.082 172.332  55.507  1.00  0.00           O  
ATOM   4064  CB  ALA B1093      69.569 172.332  52.229  1.00  0.00           C  
ATOM   4065  N   ARG B1094      70.982 171.379  54.767  1.00  0.00           N  
ATOM   4066  CA  ARG B1094      71.754 171.629  55.974  1.00  0.00           C  
ATOM   4067  C   ARG B1094      73.176 171.980  55.536  1.00  0.00           C  
ATOM   4068  O   ARG B1094      73.402 172.369  54.393  1.00  0.00           O  
ATOM   4069  CB  ARG B1094      71.788 170.370  56.853  1.00  0.00           C  
ATOM   4070  CG  ARG B1094      70.433 169.887  57.364  1.00  0.00           C  
ATOM   4071  CD  ARG B1094      70.133 170.449  58.736  1.00  0.00           C  
ATOM   4072  NE  ARG B1094      70.160 171.906  58.747  1.00  0.00           N  
ATOM   4073  CZ  ARG B1094      69.967 172.645  59.834  1.00  0.00           C  
ATOM   4074  NH1 ARG B1094      69.737 172.061  61.004  1.00  0.00           N  
ATOM   4075  NH2 ARG B1094      69.993 173.967  59.751  1.00  0.00           N  
ATOM   4076  N   LYS B1164      74.129 171.826  56.447  1.00  0.00           N  
ATOM   4077  CA  LYS B1164      75.529 172.115  56.162  1.00  0.00           C  
ATOM   4078  C   LYS B1164      76.423 170.988  56.657  1.00  0.00           C  
ATOM   4079  O   LYS B1164      77.613 170.954  56.349  1.00  0.00           O  
ATOM   4080  CB  LYS B1164      75.953 173.445  56.778  1.00  0.00           C  
ATOM   4081  CG  LYS B1164      76.277 174.511  55.740  1.00  0.00           C  
ATOM   4082  CD  LYS B1164      75.025 175.121  55.121  1.00  0.00           C  
ATOM   4083  CE  LYS B1164      75.387 175.991  53.919  1.00  0.00           C  
ATOM   4084  NZ  LYS B1164      76.490 176.953  54.213  1.00  0.00           N  
ATOM   4085  N   ILE B1165      75.850 170.065  57.424  1.00  0.00           N  
ATOM   4086  CA  ILE B1165      76.621 168.946  57.956  1.00  0.00           C  
ATOM   4087  C   ILE B1165      76.058 167.571  57.573  1.00  0.00           C  
ATOM   4088  O   ILE B1165      74.938 167.459  57.058  1.00  0.00           O  
ATOM   4089  CB  ILE B1165      76.743 169.008  59.524  1.00  0.00           C  
ATOM   4090  CG1 ILE B1165      75.351 169.099  60.167  1.00  0.00           C  
ATOM   4091  CG2 ILE B1165      77.648 170.174  59.939  1.00  0.00           C  
ATOM   4092  CD1 ILE B1165      75.359 169.000  61.690  1.00  0.00           C  
ATOM   4093  N   GLY B1166      76.861 166.534  57.820  1.00  0.00           N  
ATOM   4094  CA  GLY B1166      76.467 165.167  57.522  1.00  0.00           C  
ATOM   4095  C   GLY B1166      76.590 164.767  56.064  1.00  0.00           C  
ATOM   4096  O   GLY B1166      77.131 165.506  55.244  1.00  0.00           O  
ATOM   4097  N   LEU B1168      76.096 163.578  55.740  1.00  0.00           N  
ATOM   4098  CA  LEU B1168      76.138 163.093  54.369  1.00  0.00           C  
ATOM   4099  C   LEU B1168      74.845 163.487  53.669  1.00  0.00           C  
ATOM   4100  O   LEU B1168      73.914 163.984  54.303  1.00  0.00           O  
ATOM   4101  CB  LEU B1168      76.314 161.568  54.330  1.00  0.00           C  
ATOM   4102  CG  LEU B1168      77.577 160.901  54.905  1.00  0.00           C  
ATOM   4103  CD1 LEU B1168      78.836 161.588  54.374  1.00  0.00           C  
ATOM   4104  CD2 LEU B1168      77.539 160.947  56.420  1.00  0.00           C  
ATOM   4105  N   GLY B1169      74.793 163.258  52.361  1.00  0.00           N  
ATOM   4106  CA  GLY B1169      73.612 163.596  51.591  1.00  0.00           C  
ATOM   4107  C   GLY B1169      74.011 164.043  50.202  1.00  0.00           C  
ATOM   4108  O   GLY B1169      75.193 164.018  49.861  1.00  0.00           O  
ATOM   4109  N   THR B1170      73.033 164.448  49.398  1.00  0.00           N  
ATOM   4110  CA  THR B1170      73.296 164.912  48.038  1.00  0.00           C  
ATOM   4111  C   THR B1170      73.375 166.442  48.029  1.00  0.00           C  
ATOM   4112  O   THR B1170      72.463 167.121  48.506  1.00  0.00           O  
ATOM   4113  CB  THR B1170      72.180 164.456  47.052  1.00  0.00           C  
ATOM   4114  OG1 THR B1170      72.274 163.043  46.848  1.00  0.00           O  
ATOM   4115  CG2 THR B1170      72.311 165.162  45.711  1.00  0.00           C  
ATOM   4116  N   PRO B1171      74.484 167.001  47.507  1.00  0.00           N  
ATOM   4117  CA  PRO B1171      74.662 168.457  47.449  1.00  0.00           C  
ATOM   4118  C   PRO B1171      73.755 169.177  46.442  1.00  0.00           C  
ATOM   4119  O   PRO B1171      73.529 168.690  45.327  1.00  0.00           O  
ATOM   4120  CB  PRO B1171      76.144 168.604  47.093  1.00  0.00           C  
ATOM   4121  CG  PRO B1171      76.760 167.393  47.716  1.00  0.00           C  
ATOM   4122  CD  PRO B1171      75.777 166.322  47.310  1.00  0.00           C  
ATOM   4123  N   LEU B1177      73.244 170.339  46.850  1.00  0.00           N  
ATOM   4124  CA  LEU B1177      72.371 171.137  46.005  1.00  0.00           C  
ATOM   4125  C   LEU B1177      73.090 171.532  44.727  1.00  0.00           C  
ATOM   4126  O   LEU B1177      74.073 172.278  44.743  1.00  0.00           O  
ATOM   4127  CB  LEU B1177      71.916 172.390  46.746  1.00  0.00           C  
ATOM   4128  CG  LEU B1177      70.627 172.239  47.551  1.00  0.00           C  
ATOM   4129  CD1 LEU B1177      70.344 173.523  48.312  1.00  0.00           C  
ATOM   4130  CD2 LEU B1177      69.475 171.907  46.608  1.00  0.00           C  
ATOM   4131  N   PRO B1178      72.596 171.028  43.591  1.00  0.00           N  
ATOM   4132  CA  PRO B1178      73.145 171.279  42.256  1.00  0.00           C  
ATOM   4133  C   PRO B1178      73.290 172.752  41.862  1.00  0.00           C  
ATOM   4134  O   PRO B1178      73.665 173.064  40.731  1.00  0.00           O  
ATOM   4135  CB  PRO B1178      72.183 170.517  41.349  1.00  0.00           C  
ATOM   4136  CG  PRO B1178      70.878 170.604  42.101  1.00  0.00           C  
ATOM   4137  CD  PRO B1178      71.313 170.309  43.505  1.00  0.00           C  
ATOM   4138  N   TRP B1179      73.001 173.655  42.793  1.00  0.00           N  
ATOM   4139  CA  TRP B1179      73.104 175.084  42.519  1.00  0.00           C  
ATOM   4140  C   TRP B1179      73.619 175.844  43.741  1.00  0.00           C  
ATOM   4141  O   TRP B1179      73.421 177.052  43.870  1.00  0.00           O  
ATOM   4142  CB  TRP B1179      71.742 175.629  42.095  1.00  0.00           C  
ATOM   4143  CG  TRP B1179      70.700 175.447  43.132  1.00  0.00           C  
ATOM   4144  CD1 TRP B1179      70.605 176.103  44.323  1.00  0.00           C  
ATOM   4145  CD2 TRP B1179      69.603 174.534  43.088  1.00  0.00           C  
ATOM   4146  NE1 TRP B1179      69.514 175.656  45.026  1.00  0.00           N  
ATOM   4147  CE2 TRP B1179      68.879 174.691  44.289  1.00  0.00           C  
ATOM   4148  CE3 TRP B1179      69.159 173.595  42.149  1.00  0.00           C  
ATOM   4149  CZ2 TRP B1179      67.734 173.945  44.576  1.00  0.00           C  
ATOM   4150  CZ3 TRP B1179      68.021 172.853  42.436  1.00  0.00           C  
ATOM   4151  CH2 TRP B1179      67.323 173.034  43.640  1.00  0.00           C  
ATOM   4152  N   ASP B1192      74.285 175.119  44.632  1.00  0.00           N  
ATOM   4153  CA  ASP B1192      74.847 175.699  45.846  1.00  0.00           C  
ATOM   4154  C   ASP B1192      75.502 174.566  46.636  1.00  0.00           C  
ATOM   4155  O   ASP B1192      75.061 174.208  47.730  1.00  0.00           O  
ATOM   4156  CB  ASP B1192      73.746 176.370  46.676  1.00  0.00           C  
ATOM   4157  CG  ASP B1192      74.298 177.346  47.705  1.00  0.00           C  
ATOM   4158  OD1 ASP B1192      73.492 178.040  48.364  1.00  0.00           O  
ATOM   4159  OD2 ASP B1192      75.536 177.419  47.854  1.00  0.00           O  
ATOM   4160  N   PRO B1193      76.565 173.976  46.068  1.00  0.00           N  
ATOM   4161  CA  PRO B1193      77.329 172.875  46.658  1.00  0.00           C  
ATOM   4162  C   PRO B1193      77.654 173.047  48.131  1.00  0.00           C  
ATOM   4163  O   PRO B1193      78.068 172.101  48.788  1.00  0.00           O  
ATOM   4164  CB  PRO B1193      78.573 172.821  45.782  1.00  0.00           C  
ATOM   4165  CG  PRO B1193      78.010 173.125  44.441  1.00  0.00           C  
ATOM   4166  CD  PRO B1193      77.105 174.309  44.736  1.00  0.00           C  
ATOM   4167  N   GLU B1194      77.483 174.254  48.649  1.00  0.00           N  
ATOM   4168  CA  GLU B1194      77.753 174.496  50.063  1.00  0.00           C  
ATOM   4169  C   GLU B1194      76.681 173.759  50.869  1.00  0.00           C  
ATOM   4170  O   GLU B1194      76.947 173.220  51.951  1.00  0.00           O  
ATOM   4171  CB  GLU B1194      77.660 175.997  50.379  1.00  0.00           C  
ATOM   4172  CG  GLU B1194      78.736 176.886  49.757  1.00  0.00           C  
ATOM   4173  CD  GLU B1194      78.442 178.373  49.944  1.00  0.00           C  
ATOM   4174  OE1 GLU B1194      77.984 178.760  51.043  1.00  0.00           O  
ATOM   4175  OE2 GLU B1194      78.676 179.158  48.999  1.00  0.00           O  
ATOM   4176  N   TRP B1195      75.469 173.746  50.313  1.00  0.00           N  
ATOM   4177  CA  TRP B1195      74.303 173.130  50.944  1.00  0.00           C  
ATOM   4178  C   TRP B1195      74.065 171.656  50.652  1.00  0.00           C  
ATOM   4179  O   TRP B1195      73.955 171.244  49.492  1.00  0.00           O  
ATOM   4180  CB  TRP B1195      73.030 173.884  50.548  1.00  0.00           C  
ATOM   4181  CG  TRP B1195      72.901 175.227  51.165  1.00  0.00           C  
ATOM   4182  CD1 TRP B1195      73.473 176.385  50.736  1.00  0.00           C  
ATOM   4183  CD2 TRP B1195      72.178 175.551  52.354  1.00  0.00           C  
ATOM   4184  NE1 TRP B1195      73.153 177.414  51.585  1.00  0.00           N  
ATOM   4185  CE2 TRP B1195      72.358 176.928  52.589  1.00  0.00           C  
ATOM   4186  CE3 TRP B1195      71.395 174.808  53.248  1.00  0.00           C  
ATOM   4187  CZ2 TRP B1195      71.783 177.582  53.683  1.00  0.00           C  
ATOM   4188  CZ3 TRP B1195      70.823 175.458  54.337  1.00  0.00           C  
ATOM   4189  CH2 TRP B1195      71.022 176.831  54.542  1.00  0.00           C  
ATOM   4190  N   VAL B1196      73.955 170.882  51.733  1.00  0.00           N  
ATOM   4191  CA  VAL B1196      73.733 169.437  51.675  1.00  0.00           C  
ATOM   4192  C   VAL B1196      72.258 169.073  51.908  1.00  0.00           C  
ATOM   4193  O   VAL B1196      71.702 169.324  52.978  1.00  0.00           O  
ATOM   4194  CB  VAL B1196      74.603 168.696  52.710  1.00  0.00           C  
ATOM   4195  CG1 VAL B1196      74.378 169.286  54.099  1.00  0.00           C  
ATOM   4196  CG2 VAL B1196      74.275 167.212  52.694  1.00  0.00           C  
ATOM   4197  N   ILE B1198      71.629 168.486  50.896  1.00  0.00           N  
ATOM   4198  CA  ILE B1198      70.229 168.108  50.997  1.00  0.00           C  
ATOM   4199  C   ILE B1198      69.973 167.157  52.158  1.00  0.00           C  
ATOM   4200  O   ILE B1198      70.514 166.050  52.200  1.00  0.00           O  
ATOM   4201  CB  ILE B1198      69.743 167.435  49.713  1.00  0.00           C  
ATOM   4202  CG1 ILE B1198      69.997 168.349  48.517  1.00  0.00           C  
ATOM   4203  CG2 ILE B1198      68.260 167.132  49.829  1.00  0.00           C  
ATOM   4204  CD1 ILE B1198      69.689 167.709  47.178  1.00  0.00           C  
ATOM   4205  N   GLU B1199      69.133 167.597  53.094  1.00  0.00           N  
ATOM   4206  CA  GLU B1199      68.801 166.803  54.270  1.00  0.00           C  
ATOM   4207  C   GLU B1199      67.988 165.561  53.909  1.00  0.00           C  
ATOM   4208  O   GLU B1199      67.418 165.458  52.818  1.00  0.00           O  
ATOM   4209  CB  GLU B1199      68.040 167.641  55.308  1.00  0.00           C  
ATOM   4210  CG  GLU B1199      66.532 167.663  55.133  1.00  0.00           C  
ATOM   4211  CD  GLU B1199      65.799 167.760  56.463  1.00  0.00           C  
ATOM   4212  OE1 GLU B1199      64.550 167.824  56.446  1.00  0.00           O  
ATOM   4213  OE2 GLU B1199      66.473 167.766  57.523  1.00  0.00           O  
ATOM   4214  N   SER B1200      67.941 164.635  54.861  1.00  0.00           N  
ATOM   4215  CA  SER B1200      67.230 163.371  54.744  1.00  0.00           C  
ATOM   4216  C   SER B1200      65.780 163.428  54.248  1.00  0.00           C  
ATOM   4217  O   SER B1200      65.503 163.178  53.074  1.00  0.00           O  
ATOM   4218  CB  SER B1200      67.285 162.684  56.109  1.00  0.00           C  
ATOM   4219  OG  SER B1200      67.630 163.617  57.126  1.00  0.00           O  
ATOM   4220  N   LEU B1201      64.868 163.745  55.163  1.00  0.00           N  
ATOM   4221  CA  LEU B1201      63.432 163.814  54.890  1.00  0.00           C  
ATOM   4222  C   LEU B1201      63.018 164.583  53.649  1.00  0.00           C  
ATOM   4223  O   LEU B1201      61.836 164.604  53.296  1.00  0.00           O  
ATOM   4224  CB  LEU B1201      62.679 164.441  56.060  1.00  0.00           C  
ATOM   4225  CG  LEU B1201      62.701 163.780  57.426  1.00  0.00           C  
ATOM   4226  CD1 LEU B1201      63.822 164.366  58.266  1.00  0.00           C  
ATOM   4227  CD2 LEU B1201      61.366 164.013  58.095  1.00  0.00           C  
ATOM   4228  N   SER B1202      63.972 165.225  52.991  1.00  0.00           N  
ATOM   4229  CA  SER B1202      63.648 165.998  51.800  1.00  0.00           C  
ATOM   4230  C   SER B1202      64.010 165.275  50.495  1.00  0.00           C  
ATOM   4231  O   SER B1202      63.344 165.470  49.467  1.00  0.00           O  
ATOM   4232  CB  SER B1202      64.335 167.369  51.867  1.00  0.00           C  
ATOM   4233  OG  SER B1202      63.774 168.160  52.904  1.00  0.00           O  
ATOM   4234  N   ASP B1203      65.050 164.436  50.540  1.00  0.00           N  
ATOM   4235  CA  ASP B1203      65.484 163.681  49.361  1.00  0.00           C  
ATOM   4236  C   ASP B1203      64.705 162.369  49.282  1.00  0.00           C  
ATOM   4237  O   ASP B1203      64.493 161.800  48.206  1.00  0.00           O  
ATOM   4238  CB  ASP B1203      66.986 163.364  49.416  1.00  0.00           C  
ATOM   4239  CG  ASP B1203      67.315 162.186  50.326  1.00  0.00           C  
ATOM   4240  OD1 ASP B1203      68.429 161.628  50.204  1.00  0.00           O  
ATOM   4241  OD2 ASP B1203      66.479 161.819  51.170  1.00  0.00           O  
ATOM   4242  N   SER B1204      64.273 161.915  50.450  1.00  0.00           N  
ATOM   4243  CA  SER B1204      63.521 160.685  50.591  1.00  0.00           C  
ATOM   4244  C   SER B1204      62.029 160.871  50.368  1.00  0.00           C  
ATOM   4245  O   SER B1204      61.248 160.697  51.295  1.00  0.00           O  
ATOM   4246  CB  SER B1204      63.772 160.104  51.982  1.00  0.00           C  
ATOM   4247  OG  SER B1204      63.583 161.085  52.984  1.00  0.00           O  
ATOM   4248  N   THR B1205      61.615 161.217  49.156  1.00  0.00           N  
ATOM   4249  CA  THR B1205      60.189 161.400  48.932  1.00  0.00           C  
ATOM   4250  C   THR B1205      59.716 160.857  47.600  1.00  0.00           C  
ATOM   4251  O   THR B1205      58.526 160.613  47.412  1.00  0.00           O  
ATOM   4252  CB  THR B1205      59.758 162.892  49.024  1.00  0.00           C  
ATOM   4253  OG1 THR B1205      60.881 163.740  48.759  1.00  0.00           O  
ATOM   4254  CG2 THR B1205      59.178 163.204  50.396  1.00  0.00           C  
ATOM   4255  N   ILE B1206      60.625 160.673  46.657  1.00  0.00           N  
ATOM   4256  CA  ILE B1206      60.186 160.123  45.390  1.00  0.00           C  
ATOM   4257  C   ILE B1206      61.091 158.999  44.911  1.00  0.00           C  
ATOM   4258  O   ILE B1206      61.020 158.585  43.753  1.00  0.00           O  
ATOM   4259  CB  ILE B1206      60.038 161.222  44.302  1.00  0.00           C  
ATOM   4260  CG1 ILE B1206      61.308 162.065  44.217  1.00  0.00           C  
ATOM   4261  CG2 ILE B1206      58.820 162.101  44.612  1.00  0.00           C  
ATOM   4262  CD1 ILE B1206      61.273 163.094  43.104  1.00  0.00           C  
ATOM   4263  N   TYR B1207      61.921 158.483  45.815  1.00  0.00           N  
ATOM   4264  CA  TYR B1207      62.826 157.399  45.457  1.00  0.00           C  
ATOM   4265  C   TYR B1207      62.036 156.164  45.061  1.00  0.00           C  
ATOM   4266  O   TYR B1207      62.552 155.275  44.387  1.00  0.00           O  
ATOM   4267  CB  TYR B1207      63.792 157.054  46.599  1.00  0.00           C  
ATOM   4268  CG  TYR B1207      63.157 156.394  47.798  1.00  0.00           C  
ATOM   4269  CD1 TYR B1207      62.267 157.092  48.618  1.00  0.00           C  
ATOM   4270  CD2 TYR B1207      63.465 155.078  48.133  1.00  0.00           C  
ATOM   4271  CE1 TYR B1207      61.700 156.492  49.753  1.00  0.00           C  
ATOM   4272  CE2 TYR B1207      62.904 154.467  49.264  1.00  0.00           C  
ATOM   4273  CZ  TYR B1207      62.023 155.180  50.071  1.00  0.00           C  
ATOM   4274  OH  TYR B1207      61.476 154.587  51.190  1.00  0.00           O  
ATOM   4275  N   MET B1208      60.779 156.120  45.485  1.00  0.00           N  
ATOM   4276  CA  MET B1208      59.893 155.014  45.161  1.00  0.00           C  
ATOM   4277  C   MET B1208      60.041 154.658  43.686  1.00  0.00           C  
ATOM   4278  O   MET B1208      59.969 153.493  43.309  1.00  0.00           O  
ATOM   4279  CB  MET B1208      58.438 155.406  45.418  1.00  0.00           C  
ATOM   4280  CG  MET B1208      58.073 155.496  46.880  1.00  0.00           C  
ATOM   4281  SD  MET B1208      59.273 156.446  47.832  1.00  0.00           S  
ATOM   4282  CE  MET B1208      58.325 157.862  48.251  1.00  0.00           C  
ATOM   4283  N   ALA B1209      60.245 155.670  42.849  1.00  0.00           N  
ATOM   4284  CA  ALA B1209      60.377 155.446  41.415  1.00  0.00           C  
ATOM   4285  C   ALA B1209      61.802 155.172  40.947  1.00  0.00           C  
ATOM   4286  O   ALA B1209      62.020 154.848  39.781  1.00  0.00           O  
ATOM   4287  CB  ALA B1209      59.808 156.618  40.656  1.00  0.00           C  
ATOM   4288  N   TYR B1210      62.779 155.320  41.835  1.00  0.00           N  
ATOM   4289  CA  TYR B1210      64.145 155.019  41.440  1.00  0.00           C  
ATOM   4290  C   TYR B1210      64.207 153.492  41.380  1.00  0.00           C  
ATOM   4291  O   TYR B1210      64.686 152.916  40.402  1.00  0.00           O  
ATOM   4292  CB  TYR B1210      65.165 155.555  42.455  1.00  0.00           C  
ATOM   4293  CG  TYR B1210      66.613 155.224  42.107  1.00  0.00           C  
ATOM   4294  CD1 TYR B1210      67.124 155.473  40.829  1.00  0.00           C  
ATOM   4295  CD2 TYR B1210      67.462 154.635  43.046  1.00  0.00           C  
ATOM   4296  CE1 TYR B1210      68.445 155.136  40.495  1.00  0.00           C  
ATOM   4297  CE2 TYR B1210      68.784 154.294  42.724  1.00  0.00           C  
ATOM   4298  CZ  TYR B1210      69.268 154.543  41.447  1.00  0.00           C  
ATOM   4299  OH  TYR B1210      70.559 154.177  41.117  1.00  0.00           O  
ATOM   4300  N   TYR B1211      63.706 152.839  42.425  1.00  0.00           N  
ATOM   4301  CA  TYR B1211      63.668 151.383  42.465  1.00  0.00           C  
ATOM   4302  C   TYR B1211      63.173 150.883  41.111  1.00  0.00           C  
ATOM   4303  O   TYR B1211      63.739 149.957  40.534  1.00  0.00           O  
ATOM   4304  CB  TYR B1211      62.678 150.924  43.532  1.00  0.00           C  
ATOM   4305  CG  TYR B1211      63.179 150.955  44.955  1.00  0.00           C  
ATOM   4306  CD1 TYR B1211      62.286 151.111  46.013  1.00  0.00           C  
ATOM   4307  CD2 TYR B1211      64.524 150.765  45.253  1.00  0.00           C  
ATOM   4308  CE1 TYR B1211      62.716 151.076  47.333  1.00  0.00           C  
ATOM   4309  CE2 TYR B1211      64.967 150.725  46.577  1.00  0.00           C  
ATOM   4310  CZ  TYR B1211      64.056 150.882  47.613  1.00  0.00           C  
ATOM   4311  OH  TYR B1211      64.475 150.849  48.926  1.00  0.00           O  
ATOM   4312  N   THR B1212      62.110 151.510  40.613  1.00  0.00           N  
ATOM   4313  CA  THR B1212      61.514 151.124  39.338  1.00  0.00           C  
ATOM   4314  C   THR B1212      62.547 150.826  38.243  1.00  0.00           C  
ATOM   4315  O   THR B1212      62.258 150.111  37.280  1.00  0.00           O  
ATOM   4316  CB  THR B1212      60.569 152.213  38.814  1.00  0.00           C  
ATOM   4317  OG1 THR B1212      59.451 151.597  38.173  1.00  0.00           O  
ATOM   4318  CG2 THR B1212      61.275 153.086  37.793  1.00  0.00           C  
ATOM   4319  N   ILE B1213      63.744 151.384  38.383  1.00  0.00           N  
ATOM   4320  CA  ILE B1213      64.804 151.149  37.411  1.00  0.00           C  
ATOM   4321  C   ILE B1213      66.102 150.737  38.099  1.00  0.00           C  
ATOM   4322  O   ILE B1213      67.042 150.289  37.444  1.00  0.00           O  
ATOM   4323  CB  ILE B1213      65.028 152.385  36.502  1.00  0.00           C  
ATOM   4324  CG1 ILE B1213      65.482 153.590  37.329  1.00  0.00           C  
ATOM   4325  CG2 ILE B1213      63.738 152.708  35.759  1.00  0.00           C  
ATOM   4326  CD1 ILE B1213      65.687 154.852  36.516  1.00  0.00           C  
ATOM   4327  N   SER B1227      66.137 150.883  39.422  1.00  0.00           N  
ATOM   4328  CA  SER B1227      67.300 150.516  40.235  1.00  0.00           C  
ATOM   4329  C   SER B1227      68.013 149.256  39.714  1.00  0.00           C  
ATOM   4330  O   SER B1227      69.236 149.132  39.816  1.00  0.00           O  
ATOM   4331  CB  SER B1227      66.905 150.310  41.700  1.00  0.00           C  
ATOM   4332  OG  SER B1227      68.053 150.029  42.487  1.00  0.00           O  
ATOM   4333  N   ARG B1228      67.239 148.327  39.155  1.00  0.00           N  
ATOM   4334  CA  ARG B1228      67.787 147.089  38.617  1.00  0.00           C  
ATOM   4335  C   ARG B1228      68.786 147.366  37.502  1.00  0.00           C  
ATOM   4336  O   ARG B1228      69.993 147.273  37.710  1.00  0.00           O  
ATOM   4337  CB  ARG B1228      66.662 146.194  38.085  1.00  0.00           C  
ATOM   4338  CG  ARG B1228      67.143 144.868  37.490  1.00  0.00           C  
ATOM   4339  CD  ARG B1228      65.985 144.011  36.966  1.00  0.00           C  
ATOM   4340  NE  ARG B1228      65.204 143.380  38.031  1.00  0.00           N  
ATOM   4341  CZ  ARG B1228      64.098 142.666  37.827  1.00  0.00           C  
ATOM   4342  NH1 ARG B1228      63.630 142.486  36.599  1.00  0.00           N  
ATOM   4343  NH2 ARG B1228      63.457 142.125  38.854  1.00  0.00           N  
ATOM   4344  N   HIS B1229      68.277 147.719  36.326  1.00  0.00           N  
ATOM   4345  CA  HIS B1229      69.117 147.995  35.160  1.00  0.00           C  
ATOM   4346  C   HIS B1229      70.307 148.913  35.422  1.00  0.00           C  
ATOM   4347  O   HIS B1229      71.296 148.875  34.689  1.00  0.00           O  
ATOM   4348  CB  HIS B1229      68.302 148.661  34.040  1.00  0.00           C  
ATOM   4349  CG  HIS B1229      67.015 147.973  33.701  1.00  0.00           C  
ATOM   4350  ND1 HIS B1229      66.941 146.636  33.375  1.00  0.00           N  
ATOM   4351  CD2 HIS B1229      65.757 148.460  33.573  1.00  0.00           C  
ATOM   4352  CE1 HIS B1229      65.695 146.330  33.058  1.00  0.00           C  
ATOM   4353  NE2 HIS B1229      64.957 147.420  33.170  1.00  0.00           N  
ATOM   4354  N   ILE B1230      70.208 149.755  36.444  1.00  0.00           N  
ATOM   4355  CA  ILE B1230      71.301 150.667  36.767  1.00  0.00           C  
ATOM   4356  C   ILE B1230      72.414 149.888  37.474  1.00  0.00           C  
ATOM   4357  O   ILE B1230      73.596 150.113  37.216  1.00  0.00           O  
ATOM   4358  CB  ILE B1230      70.817 151.790  37.727  1.00  0.00           C  
ATOM   4359  CG1 ILE B1230      69.317 152.048  37.535  1.00  0.00           C  
ATOM   4360  CG2 ILE B1230      71.619 153.066  37.491  1.00  0.00           C  
ATOM   4361  CD1 ILE B1230      68.921 152.513  36.150  1.00  0.00           C  
ATOM   4362  N   ASN B1231      72.030 148.968  38.357  1.00  0.00           N  
ATOM   4363  CA  ASN B1231      72.999 148.141  39.069  1.00  0.00           C  
ATOM   4364  C   ASN B1231      73.604 147.220  38.035  1.00  0.00           C  
ATOM   4365  O   ASN B1231      74.736 146.755  38.173  1.00  0.00           O  
ATOM   4366  CB  ASN B1231      72.315 147.346  40.177  1.00  0.00           C  
ATOM   4367  CG  ASN B1231      73.224 147.125  41.369  1.00  0.00           C  
ATOM   4368  OD1 ASN B1231      72.835 146.496  42.353  1.00  0.00           O  
ATOM   4369  ND2 ASN B1231      74.444 147.649  41.288  1.00  0.00           N  
ATOM   4370  N   LYS B1232      72.818 146.961  36.997  1.00  0.00           N  
ATOM   4371  CA  LYS B1232      73.237 146.102  35.907  1.00  0.00           C  
ATOM   4372  C   LYS B1232      74.426 146.786  35.249  1.00  0.00           C  
ATOM   4373  O   LYS B1232      75.547 146.273  35.262  1.00  0.00           O  
ATOM   4374  CB  LYS B1232      72.092 145.927  34.902  1.00  0.00           C  
ATOM   4375  CG  LYS B1232      72.229 144.719  33.973  1.00  0.00           C  
ATOM   4376  CD  LYS B1232      72.128 143.387  34.729  1.00  0.00           C  
ATOM   4377  CE  LYS B1232      73.457 142.940  35.348  1.00  0.00           C  
ATOM   4378  NZ  LYS B1232      74.452 142.480  34.338  1.00  0.00           N  
ATOM   4379  N   LEU B1233      74.167 147.962  34.690  1.00  0.00           N  
ATOM   4380  CA  LEU B1233      75.197 148.743  34.019  1.00  0.00           C  
ATOM   4381  C   LEU B1233      76.321 149.130  34.984  1.00  0.00           C  
ATOM   4382  O   LEU B1233      77.495 148.848  34.732  1.00  0.00           O  
ATOM   4383  CB  LEU B1233      74.568 150.003  33.411  1.00  0.00           C  
ATOM   4384  CG  LEU B1233      73.175 149.828  32.787  1.00  0.00           C  
ATOM   4385  CD1 LEU B1233      72.675 151.164  32.261  1.00  0.00           C  
ATOM   4386  CD2 LEU B1233      73.217 148.795  31.674  1.00  0.00           C  
ATOM   4387  N   ARG B1234      75.948 149.773  36.088  1.00  0.00           N  
ATOM   4388  CA  ARG B1234      76.897 150.207  37.111  1.00  0.00           C  
ATOM   4389  C   ARG B1234      77.842 149.059  37.473  1.00  0.00           C  
ATOM   4390  O   ARG B1234      79.008 149.276  37.805  1.00  0.00           O  
ATOM   4391  CB  ARG B1234      76.131 150.694  38.355  1.00  0.00           C  
ATOM   4392  CG  ARG B1234      76.984 150.996  39.593  1.00  0.00           C  
ATOM   4393  CD  ARG B1234      76.144 151.657  40.691  1.00  0.00           C  
ATOM   4394  NE  ARG B1234      76.762 151.588  42.017  1.00  0.00           N  
ATOM   4395  CZ  ARG B1234      77.935 152.127  42.342  1.00  0.00           C  
ATOM   4396  NH1 ARG B1234      78.642 152.788  41.438  1.00  0.00           N  
ATOM   4397  NH2 ARG B1234      78.400 152.005  43.579  1.00  0.00           N  
ATOM   4398  N   GLN B1235      77.325 147.837  37.382  1.00  0.00           N  
ATOM   4399  CA  GLN B1235      78.079 146.626  37.702  1.00  0.00           C  
ATOM   4400  C   GLN B1235      79.440 146.540  37.014  1.00  0.00           C  
ATOM   4401  O   GLN B1235      80.441 146.178  37.637  1.00  0.00           O  
ATOM   4402  CB  GLN B1235      77.250 145.380  37.361  1.00  0.00           C  
ATOM   4403  CG  GLN B1235      77.916 144.064  37.739  1.00  0.00           C  
ATOM   4404  CD  GLN B1235      78.253 143.994  39.211  1.00  0.00           C  
ATOM   4405  OE1 GLN B1235      77.369 143.966  40.063  1.00  0.00           O  
ATOM   4406  NE2 GLN B1235      79.541 143.976  39.519  1.00  0.00           N  
ATOM   4407  N   GLU B1236      79.470 146.869  35.727  1.00  0.00           N  
ATOM   4408  CA  GLU B1236      80.708 146.810  34.959  1.00  0.00           C  
ATOM   4409  C   GLU B1236      80.973 148.085  34.153  1.00  0.00           C  
ATOM   4410  O   GLU B1236      80.784 148.114  32.936  1.00  0.00           O  
ATOM   4411  CB  GLU B1236      80.696 145.601  34.013  1.00  0.00           C  
ATOM   4412  CG  GLU B1236      79.611 144.560  34.297  1.00  0.00           C  
ATOM   4413  CD  GLU B1236      78.215 145.013  33.867  1.00  0.00           C  
ATOM   4414  OE1 GLU B1236      77.275 144.186  33.933  1.00  0.00           O  
ATOM   4415  OE2 GLU B1236      78.056 146.189  33.465  1.00  0.00           O  
ATOM   4416  N   GLY B1237      81.411 149.127  34.860  1.00  0.00           N  
ATOM   4417  CA  GLY B1237      81.735 150.417  34.266  1.00  0.00           C  
ATOM   4418  C   GLY B1237      81.137 150.862  32.937  1.00  0.00           C  
ATOM   4419  O   GLY B1237      81.731 151.699  32.255  1.00  0.00           O  
ATOM   4420  N   LYS B1238      79.975 150.331  32.561  1.00  0.00           N  
ATOM   4421  CA  LYS B1238      79.335 150.719  31.300  1.00  0.00           C  
ATOM   4422  C   LYS B1238      78.378 151.884  31.535  1.00  0.00           C  
ATOM   4423  O   LYS B1238      77.530 152.188  30.693  1.00  0.00           O  
ATOM   4424  CB  LYS B1238      78.540 149.534  30.744  1.00  0.00           C  
ATOM   4425  CG  LYS B1238      79.364 148.493  30.016  1.00  0.00           C  
ATOM   4426  CD  LYS B1238      79.635 148.942  28.596  1.00  0.00           C  
ATOM   4427  CE  LYS B1238      78.325 149.173  27.853  1.00  0.00           C  
ATOM   4428  NZ  LYS B1238      78.537 149.667  26.467  1.00  0.00           N  
ATOM   4429  N   LEU B1239      78.534 152.540  32.681  1.00  0.00           N  
ATOM   4430  CA  LEU B1239      77.678 153.659  33.064  1.00  0.00           C  
ATOM   4431  C   LEU B1239      78.446 154.892  33.531  1.00  0.00           C  
ATOM   4432  O   LEU B1239      79.182 154.833  34.520  1.00  0.00           O  
ATOM   4433  CB  LEU B1239      76.725 153.217  34.174  1.00  0.00           C  
ATOM   4434  CG  LEU B1239      75.674 154.240  34.584  1.00  0.00           C  
ATOM   4435  CD1 LEU B1239      74.739 154.486  33.411  1.00  0.00           C  
ATOM   4436  CD2 LEU B1239      74.906 153.728  35.787  1.00  0.00           C  
ATOM   4437  N   ASP B1240      78.280 156.005  32.820  1.00  0.00           N  
ATOM   4438  CA  ASP B1240      78.930 157.244  33.228  1.00  0.00           C  
ATOM   4439  C   ASP B1240      77.871 158.040  33.984  1.00  0.00           C  
ATOM   4440  O   ASP B1240      76.951 158.599  33.380  1.00  0.00           O  
ATOM   4441  CB  ASP B1240      79.422 158.031  32.011  1.00  0.00           C  
ATOM   4442  CG  ASP B1240      80.287 159.215  32.396  1.00  0.00           C  
ATOM   4443  OD1 ASP B1240      81.417 158.997  32.881  1.00  0.00           O  
ATOM   4444  OD2 ASP B1240      79.831 160.364  32.222  1.00  0.00           O  
ATOM   4445  N   PRO B1241      77.988 158.091  35.324  1.00  0.00           N  
ATOM   4446  CA  PRO B1241      77.049 158.809  36.192  1.00  0.00           C  
ATOM   4447  C   PRO B1241      76.570 160.118  35.573  1.00  0.00           C  
ATOM   4448  O   PRO B1241      75.366 160.379  35.475  1.00  0.00           O  
ATOM   4449  CB  PRO B1241      77.867 159.043  37.460  1.00  0.00           C  
ATOM   4450  CG  PRO B1241      78.750 157.841  37.511  1.00  0.00           C  
ATOM   4451  CD  PRO B1241      79.199 157.707  36.075  1.00  0.00           C  
ATOM   4452  N   GLU B1242      77.532 160.928  35.148  1.00  0.00           N  
ATOM   4453  CA  GLU B1242      77.251 162.215  34.540  1.00  0.00           C  
ATOM   4454  C   GLU B1242      76.139 162.113  33.517  1.00  0.00           C  
ATOM   4455  O   GLU B1242      75.111 162.785  33.627  1.00  0.00           O  
ATOM   4456  CB  GLU B1242      78.510 162.754  33.861  1.00  0.00           C  
ATOM   4457  CG  GLU B1242      79.569 163.305  34.807  1.00  0.00           C  
ATOM   4458  CD  GLU B1242      80.105 162.275  35.779  1.00  0.00           C  
ATOM   4459  OE1 GLU B1242      79.353 161.863  36.687  1.00  0.00           O  
ATOM   4460  OE2 GLU B1242      81.281 161.878  35.634  1.00  0.00           O  
ATOM   4461  N   LYS B1243      76.350 161.254  32.530  1.00  0.00           N  
ATOM   4462  CA  LYS B1243      75.389 161.060  31.459  1.00  0.00           C  
ATOM   4463  C   LYS B1243      73.942 160.958  31.942  1.00  0.00           C  
ATOM   4464  O   LYS B1243      73.016 161.076  31.139  1.00  0.00           O  
ATOM   4465  CB  LYS B1243      75.747 159.804  30.664  1.00  0.00           C  
ATOM   4466  CG  LYS B1243      77.234 159.641  30.364  1.00  0.00           C  
ATOM   4467  CD  LYS B1243      77.813 160.812  29.587  1.00  0.00           C  
ATOM   4468  CE  LYS B1243      79.297 160.606  29.318  1.00  0.00           C  
ATOM   4469  NZ  LYS B1243      79.908 161.770  28.624  1.00  0.00           N  
ATOM   4470  N   LEU B1244      73.748 160.739  33.243  1.00  0.00           N  
ATOM   4471  CA  LEU B1244      72.405 160.647  33.824  1.00  0.00           C  
ATOM   4472  C   LEU B1244      71.973 162.057  34.201  1.00  0.00           C  
ATOM   4473  O   LEU B1244      72.175 162.501  35.335  1.00  0.00           O  
ATOM   4474  CB  LEU B1244      72.409 159.776  35.074  1.00  0.00           C  
ATOM   4475  CG  LEU B1244      72.613 158.281  34.871  1.00  0.00           C  
ATOM   4476  CD1 LEU B1244      72.362 157.586  36.197  1.00  0.00           C  
ATOM   4477  CD2 LEU B1244      71.663 157.753  33.803  1.00  0.00           C  
ATOM   4478  N   THR B1245      71.355 162.745  33.247  1.00  0.00           N  
ATOM   4479  CA  THR B1245      70.936 164.131  33.432  1.00  0.00           C  
ATOM   4480  C   THR B1245      69.428 164.423  33.473  1.00  0.00           C  
ATOM   4481  O   THR B1245      68.602 163.574  33.128  1.00  0.00           O  
ATOM   4482  CB  THR B1245      71.593 165.022  32.332  1.00  0.00           C  
ATOM   4483  OG1 THR B1245      71.361 164.444  31.039  1.00  0.00           O  
ATOM   4484  CG2 THR B1245      73.099 165.145  32.567  1.00  0.00           C  
ATOM   4485  N   PRO B1246      69.057 165.647  33.905  1.00  0.00           N  
ATOM   4486  CA  PRO B1246      67.655 166.068  33.991  1.00  0.00           C  
ATOM   4487  C   PRO B1246      66.949 165.721  32.693  1.00  0.00           C  
ATOM   4488  O   PRO B1246      65.829 165.214  32.684  1.00  0.00           O  
ATOM   4489  CB  PRO B1246      67.770 167.571  34.213  1.00  0.00           C  
ATOM   4490  CG  PRO B1246      68.986 167.670  35.075  1.00  0.00           C  
ATOM   4491  CD  PRO B1246      69.949 166.717  34.397  1.00  0.00           C  
ATOM   4492  N   GLU B1247      67.636 166.008  31.595  1.00  0.00           N  
ATOM   4493  CA  GLU B1247      67.124 165.734  30.266  1.00  0.00           C  
ATOM   4494  C   GLU B1247      66.808 164.246  30.238  1.00  0.00           C  
ATOM   4495  O   GLU B1247      65.723 163.830  29.827  1.00  0.00           O  
ATOM   4496  CB  GLU B1247      68.122 166.060  29.155  1.00  0.00           C  
ATOM   4497  CG  GLU B1247      67.631 165.583  27.772  1.00  0.00           C  
ATOM   4498  CD  GLU B1247      66.121 165.785  27.553  1.00  0.00           C  
ATOM   4499  OE1 GLU B1247      65.649 166.940  27.618  1.00  0.00           O  
ATOM   4500  OE2 GLU B1247      65.404 164.787  27.315  1.00  0.00           O  
ATOM   4501  N   PHE B1248      67.774 163.459  30.707  1.00  0.00           N  
ATOM   4502  CA  PHE B1248      67.677 162.001  30.749  1.00  0.00           C  
ATOM   4503  C   PHE B1248      66.488 161.467  31.552  1.00  0.00           C  
ATOM   4504  O   PHE B1248      65.549 160.911  30.981  1.00  0.00           O  
ATOM   4505  CB  PHE B1248      68.963 161.394  31.315  1.00  0.00           C  
ATOM   4506  CG  PHE B1248      69.048 159.905  31.146  1.00  0.00           C  
ATOM   4507  CD1 PHE B1248      69.345 159.350  29.905  1.00  0.00           C  
ATOM   4508  CD2 PHE B1248      68.808 159.054  32.218  1.00  0.00           C  
ATOM   4509  CE1 PHE B1248      69.403 157.968  29.732  1.00  0.00           C  
ATOM   4510  CE2 PHE B1248      68.862 157.671  32.054  1.00  0.00           C  
ATOM   4511  CZ  PHE B1248      69.160 157.128  30.808  1.00  0.00           C  
ATOM   4512  N   PHE B1249      66.534 161.636  32.869  1.00  0.00           N  
ATOM   4513  CA  PHE B1249      65.469 161.163  33.749  1.00  0.00           C  
ATOM   4514  C   PHE B1249      64.069 161.532  33.267  1.00  0.00           C  
ATOM   4515  O   PHE B1249      63.112 160.794  33.489  1.00  0.00           O  
ATOM   4516  CB  PHE B1249      65.705 161.674  35.171  1.00  0.00           C  
ATOM   4517  CG  PHE B1249      66.823 160.966  35.882  1.00  0.00           C  
ATOM   4518  CD1 PHE B1249      66.581 159.801  36.595  1.00  0.00           C  
ATOM   4519  CD2 PHE B1249      68.128 161.442  35.803  1.00  0.00           C  
ATOM   4520  CE1 PHE B1249      67.624 159.119  37.218  1.00  0.00           C  
ATOM   4521  CE2 PHE B1249      69.178 160.764  36.423  1.00  0.00           C  
ATOM   4522  CZ  PHE B1249      68.925 159.602  37.131  1.00  0.00           C  
ATOM   4523  N   ASP B1250      63.951 162.675  32.603  1.00  0.00           N  
ATOM   4524  CA  ASP B1250      62.656 163.133  32.122  1.00  0.00           C  
ATOM   4525  C   ASP B1250      61.994 162.232  31.096  1.00  0.00           C  
ATOM   4526  O   ASP B1250      60.780 162.035  31.131  1.00  0.00           O  
ATOM   4527  CB  ASP B1250      62.770 164.557  31.572  1.00  0.00           C  
ATOM   4528  CG  ASP B1250      61.783 165.510  32.232  1.00  0.00           C  
ATOM   4529  OD1 ASP B1250      61.762 166.711  31.875  1.00  0.00           O  
ATOM   4530  OD2 ASP B1250      61.026 165.049  33.114  1.00  0.00           O  
ATOM   4531  N   TYR B1251      62.779 161.687  30.177  1.00  0.00           N  
ATOM   4532  CA  TYR B1251      62.200 160.810  29.173  1.00  0.00           C  
ATOM   4533  C   TYR B1251      61.568 159.618  29.855  1.00  0.00           C  
ATOM   4534  O   TYR B1251      60.450 159.222  29.537  1.00  0.00           O  
ATOM   4535  CB  TYR B1251      63.267 160.314  28.186  1.00  0.00           C  
ATOM   4536  CG  TYR B1251      62.799 159.182  27.280  1.00  0.00           C  
ATOM   4537  CD1 TYR B1251      61.553 159.235  26.645  1.00  0.00           C  
ATOM   4538  CD2 TYR B1251      63.608 158.068  27.044  1.00  0.00           C  
ATOM   4539  CE1 TYR B1251      61.124 158.209  25.799  1.00  0.00           C  
ATOM   4540  CE2 TYR B1251      63.188 157.035  26.198  1.00  0.00           C  
ATOM   4541  CZ  TYR B1251      61.947 157.114  25.579  1.00  0.00           C  
ATOM   4542  OH  TYR B1251      61.528 156.108  24.736  1.00  0.00           O  
ATOM   4543  N   ILE B1252      62.304 159.055  30.804  1.00  0.00           N  
ATOM   4544  CA  ILE B1252      61.859 157.880  31.530  1.00  0.00           C  
ATOM   4545  C   ILE B1252      61.037 158.168  32.781  1.00  0.00           C  
ATOM   4546  O   ILE B1252      61.346 157.647  33.850  1.00  0.00           O  
ATOM   4547  CB  ILE B1252      63.079 157.014  31.929  1.00  0.00           C  
ATOM   4548  CG1 ILE B1252      64.162 157.904  32.553  1.00  0.00           C  
ATOM   4549  CG2 ILE B1252      63.622 156.282  30.709  1.00  0.00           C  
ATOM   4550  CD1 ILE B1252      65.467 157.194  32.860  1.00  0.00           C  
ATOM   4551  N   PHE B1253      59.993 158.987  32.631  1.00  0.00           N  
ATOM   4552  CA  PHE B1253      59.078 159.354  33.721  1.00  0.00           C  
ATOM   4553  C   PHE B1253      57.912 160.199  33.196  1.00  0.00           C  
ATOM   4554  O   PHE B1253      56.774 160.073  33.655  1.00  0.00           O  
ATOM   4555  CB  PHE B1253      59.797 160.161  34.817  1.00  0.00           C  
ATOM   4556  CG  PHE B1253      60.682 159.337  35.715  1.00  0.00           C  
ATOM   4557  CD1 PHE B1253      60.178 158.235  36.395  1.00  0.00           C  
ATOM   4558  CD2 PHE B1253      62.027 159.657  35.870  1.00  0.00           C  
ATOM   4559  CE1 PHE B1253      61.000 157.463  37.213  1.00  0.00           C  
ATOM   4560  CE2 PHE B1253      62.857 158.892  36.686  1.00  0.00           C  
ATOM   4561  CZ  PHE B1253      62.342 157.792  37.358  1.00  0.00           C  
ATOM   4562  N   LEU B1254      58.205 161.063  32.229  1.00  0.00           N  
ATOM   4563  CA  LEU B1254      57.186 161.932  31.661  1.00  0.00           C  
ATOM   4564  C   LEU B1254      57.105 161.763  30.150  1.00  0.00           C  
ATOM   4565  O   LEU B1254      56.152 161.171  29.640  1.00  0.00           O  
ATOM   4566  CB  LEU B1254      57.433 163.394  32.043  1.00  0.00           C  
ATOM   4567  CG  LEU B1254      56.782 163.801  33.376  1.00  0.00           C  
ATOM   4568  CD1 LEU B1254      57.475 163.089  34.534  1.00  0.00           C  
ATOM   4569  CD2 LEU B1254      56.861 165.310  33.555  1.00  0.00           C  
ATOM   4570  N   GLU B1255      58.111 162.275  29.443  1.00  0.00           N  
ATOM   4571  CA  GLU B1255      58.152 162.189  27.983  1.00  0.00           C  
ATOM   4572  C   GLU B1255      57.574 160.868  27.456  1.00  0.00           C  
ATOM   4573  O   GLU B1255      58.116 159.799  27.729  1.00  0.00           O  
ATOM   4574  CB  GLU B1255      59.599 162.378  27.504  1.00  0.00           C  
ATOM   4575  CG  GLU B1255      59.736 162.673  26.013  1.00  0.00           C  
ATOM   4576  CD  GLU B1255      61.092 163.267  25.636  1.00  0.00           C  
ATOM   4577  OE1 GLU B1255      61.275 163.598  24.446  1.00  0.00           O  
ATOM   4578  OE2 GLU B1255      61.968 163.408  26.520  1.00  0.00           O  
ATOM   4579  N   GLU B1256      56.471 160.945  26.709  1.00  0.00           N  
ATOM   4580  CA  GLU B1256      55.845 159.748  26.148  1.00  0.00           C  
ATOM   4581  C   GLU B1256      56.902 159.041  25.303  1.00  0.00           C  
ATOM   4582  O   GLU B1256      57.935 159.624  24.977  1.00  0.00           O  
ATOM   4583  CB  GLU B1256      54.657 160.116  25.249  1.00  0.00           C  
ATOM   4584  CG  GLU B1256      53.503 160.850  25.936  1.00  0.00           C  
ATOM   4585  CD  GLU B1256      52.385 159.924  26.395  1.00  0.00           C  
ATOM   4586  OE1 GLU B1256      51.877 159.142  25.561  1.00  0.00           O  
ATOM   4587  OE2 GLU B1256      52.005 159.988  27.585  1.00  0.00           O  
ATOM   4588  N   PHE B1257      56.632 157.792  24.940  1.00  0.00           N  
ATOM   4589  CA  PHE B1257      57.571 156.979  24.164  1.00  0.00           C  
ATOM   4590  C   PHE B1257      57.842 157.389  22.712  1.00  0.00           C  
ATOM   4591  O   PHE B1257      57.036 157.134  21.814  1.00  0.00           O  
ATOM   4592  CB  PHE B1257      57.105 155.520  24.173  1.00  0.00           C  
ATOM   4593  CG  PHE B1257      57.703 154.684  25.277  1.00  0.00           C  
ATOM   4594  CD1 PHE B1257      59.061 154.367  25.273  1.00  0.00           C  
ATOM   4595  CD2 PHE B1257      56.900 154.174  26.296  1.00  0.00           C  
ATOM   4596  CE1 PHE B1257      59.612 153.547  26.265  1.00  0.00           C  
ATOM   4597  CE2 PHE B1257      57.441 153.354  27.293  1.00  0.00           C  
ATOM   4598  CZ  PHE B1257      58.800 153.040  27.275  1.00  0.00           C  
ATOM   4599  N   SER B1258      58.998 158.013  22.500  1.00  0.00           N  
ATOM   4600  CA  SER B1258      59.445 158.438  21.173  1.00  0.00           C  
ATOM   4601  C   SER B1258      60.704 157.616  20.907  1.00  0.00           C  
ATOM   4602  O   SER B1258      61.720 157.787  21.585  1.00  0.00           O  
ATOM   4603  CB  SER B1258      59.775 159.934  21.158  1.00  0.00           C  
ATOM   4604  OG  SER B1258      58.608 160.719  21.347  1.00  0.00           O  
ATOM   4605  N   GLU B1259      60.626 156.721  19.926  1.00  0.00           N  
ATOM   4606  CA  GLU B1259      61.739 155.830  19.587  1.00  0.00           C  
ATOM   4607  C   GLU B1259      63.090 156.534  19.434  1.00  0.00           C  
ATOM   4608  O   GLU B1259      64.145 155.931  19.649  1.00  0.00           O  
ATOM   4609  CB  GLU B1259      61.415 155.077  18.294  1.00  0.00           C  
ATOM   4610  CG  GLU B1259      62.488 154.097  17.844  1.00  0.00           C  
ATOM   4611  CD  GLU B1259      62.199 153.510  16.471  1.00  0.00           C  
ATOM   4612  OE1 GLU B1259      62.177 154.277  15.481  1.00  0.00           O  
ATOM   4613  OE2 GLU B1259      61.990 152.281  16.382  1.00  0.00           O  
ATOM   4614  N   ASP B1260      63.049 157.816  19.090  1.00  0.00           N  
ATOM   4615  CA  ASP B1260      64.263 158.597  18.874  1.00  0.00           C  
ATOM   4616  C   ASP B1260      64.912 159.165  20.139  1.00  0.00           C  
ATOM   4617  O   ASP B1260      66.140 159.190  20.253  1.00  0.00           O  
ATOM   4618  CB  ASP B1260      63.984 159.744  17.890  1.00  0.00           C  
ATOM   4619  CG  ASP B1260      63.655 159.248  16.488  1.00  0.00           C  
ATOM   4620  OD1 ASP B1260      62.655 158.513  16.332  1.00  0.00           O  
ATOM   4621  OD2 ASP B1260      64.395 159.594  15.541  1.00  0.00           O  
ATOM   4622  N   LYS B1261      64.097 159.630  21.082  1.00  0.00           N  
ATOM   4623  CA  LYS B1261      64.633 160.181  22.318  1.00  0.00           C  
ATOM   4624  C   LYS B1261      65.545 159.134  22.938  1.00  0.00           C  
ATOM   4625  O   LYS B1261      66.452 159.448  23.708  1.00  0.00           O  
ATOM   4626  CB  LYS B1261      63.499 160.525  23.281  1.00  0.00           C  
ATOM   4627  CG  LYS B1261      62.533 161.572  22.743  1.00  0.00           C  
ATOM   4628  CD  LYS B1261      63.237 162.886  22.393  1.00  0.00           C  
ATOM   4629  CE  LYS B1261      63.902 163.523  23.607  1.00  0.00           C  
ATOM   4630  NZ  LYS B1261      64.486 164.854  23.289  1.00  0.00           N  
ATOM   4631  N   GLU B1262      65.291 157.881  22.581  1.00  0.00           N  
ATOM   4632  CA  GLU B1262      66.080 156.760  23.069  1.00  0.00           C  
ATOM   4633  C   GLU B1262      67.404 156.752  22.313  1.00  0.00           C  
ATOM   4634  O   GLU B1262      68.476 156.679  22.915  1.00  0.00           O  
ATOM   4635  CB  GLU B1262      65.374 155.431  22.791  1.00  0.00           C  
ATOM   4636  CG  GLU B1262      63.980 155.283  23.367  1.00  0.00           C  
ATOM   4637  CD  GLU B1262      63.281 154.038  22.845  1.00  0.00           C  
ATOM   4638  OE1 GLU B1262      63.832 152.928  23.010  1.00  0.00           O  
ATOM   4639  OE2 GLU B1262      62.184 154.171  22.263  1.00  0.00           O  
ATOM   4640  N   LYS B1263      67.316 156.833  20.988  1.00  0.00           N  
ATOM   4641  CA  LYS B1263      68.499 156.859  20.137  1.00  0.00           C  
ATOM   4642  C   LYS B1263      69.327 158.081  20.521  1.00  0.00           C  
ATOM   4643  O   LYS B1263      70.538 157.994  20.748  1.00  0.00           O  
ATOM   4644  CB  LYS B1263      68.083 156.907  18.663  1.00  0.00           C  
ATOM   4645  CG  LYS B1263      68.236 155.562  17.942  1.00  0.00           C  
ATOM   4646  CD  LYS B1263      67.637 154.398  18.737  1.00  0.00           C  
ATOM   4647  CE  LYS B1263      67.979 153.053  18.104  1.00  0.00           C  
ATOM   4648  NZ  LYS B1263      67.483 151.902  18.909  1.00  0.00           N  
ATOM   4649  N   GLU B1264      68.647 159.220  20.595  1.00  0.00           N  
ATOM   4650  CA  GLU B1264      69.263 160.487  20.957  1.00  0.00           C  
ATOM   4651  C   GLU B1264      70.028 160.347  22.275  1.00  0.00           C  
ATOM   4652  O   GLU B1264      71.197 160.728  22.380  1.00  0.00           O  
ATOM   4653  CB  GLU B1264      68.184 161.564  21.129  1.00  0.00           C  
ATOM   4654  CG  GLU B1264      68.712 162.916  21.626  1.00  0.00           C  
ATOM   4655  CD  GLU B1264      67.631 163.798  22.253  1.00  0.00           C  
ATOM   4656  OE1 GLU B1264      67.169 163.487  23.372  1.00  0.00           O  
ATOM   4657  OE2 GLU B1264      67.240 164.806  21.626  1.00  0.00           O  
ATOM   4658  N   LEU B1265      69.351 159.795  23.277  1.00  0.00           N  
ATOM   4659  CA  LEU B1265      69.936 159.605  24.598  1.00  0.00           C  
ATOM   4660  C   LEU B1265      70.953 158.480  24.631  1.00  0.00           C  
ATOM   4661  O   LEU B1265      71.745 158.384  25.567  1.00  0.00           O  
ATOM   4662  CB  LEU B1265      68.840 159.293  25.619  1.00  0.00           C  
ATOM   4663  CG  LEU B1265      68.175 160.431  26.396  1.00  0.00           C  
ATOM   4664  CD1 LEU B1265      67.764 161.560  25.470  1.00  0.00           C  
ATOM   4665  CD2 LEU B1265      66.970 159.872  27.132  1.00  0.00           C  
ATOM   4666  N   GLU B1266      70.932 157.629  23.613  1.00  0.00           N  
ATOM   4667  CA  GLU B1266      71.864 156.514  23.559  1.00  0.00           C  
ATOM   4668  C   GLU B1266      73.305 157.007  23.628  1.00  0.00           C  
ATOM   4669  O   GLU B1266      74.040 156.679  24.562  1.00  0.00           O  
ATOM   4670  CB  GLU B1266      71.671 155.693  22.285  1.00  0.00           C  
ATOM   4671  CG  GLU B1266      72.553 154.451  22.266  1.00  0.00           C  
ATOM   4672  CD  GLU B1266      72.466 153.664  20.976  1.00  0.00           C  
ATOM   4673  OE1 GLU B1266      73.142 152.617  20.890  1.00  0.00           O  
ATOM   4674  OE2 GLU B1266      71.732 154.085  20.053  1.00  0.00           O  
ATOM   4675  N   LYS B1267      73.701 157.801  22.637  1.00  0.00           N  
ATOM   4676  CA  LYS B1267      75.057 158.332  22.583  1.00  0.00           C  
ATOM   4677  C   LYS B1267      75.335 159.296  23.728  1.00  0.00           C  
ATOM   4678  O   LYS B1267      76.364 159.202  24.398  1.00  0.00           O  
ATOM   4679  CB  LYS B1267      75.309 159.040  21.247  1.00  0.00           C  
ATOM   4680  CG  LYS B1267      75.585 158.116  20.064  1.00  0.00           C  
ATOM   4681  CD  LYS B1267      74.339 157.394  19.578  1.00  0.00           C  
ATOM   4682  CE  LYS B1267      74.636 156.599  18.315  1.00  0.00           C  
ATOM   4683  NZ  LYS B1267      73.423 155.931  17.775  1.00  0.00           N  
ATOM   4684  N   LYS B1268      74.407 160.224  23.942  1.00  0.00           N  
ATOM   4685  CA  LYS B1268      74.535 161.228  24.993  1.00  0.00           C  
ATOM   4686  C   LYS B1268      74.919 160.603  26.339  1.00  0.00           C  
ATOM   4687  O   LYS B1268      75.718 161.171  27.092  1.00  0.00           O  
ATOM   4688  CB  LYS B1268      73.230 162.019  25.164  1.00  0.00           C  
ATOM   4689  CG  LYS B1268      73.291 163.043  26.300  1.00  0.00           C  
ATOM   4690  CD  LYS B1268      71.997 163.819  26.458  1.00  0.00           C  
ATOM   4691  CE  LYS B1268      72.133 164.861  27.556  1.00  0.00           C  
ATOM   4692  NZ  LYS B1268      73.236 165.824  27.266  1.00  0.00           N  
ATOM   4693  N   THR B1269      74.355 159.429  26.626  1.00  0.00           N  
ATOM   4694  CA  THR B1269      74.609 158.722  27.882  1.00  0.00           C  
ATOM   4695  C   THR B1269      75.626 157.595  27.735  1.00  0.00           C  
ATOM   4696  O   THR B1269      76.427 157.340  28.639  1.00  0.00           O  
ATOM   4697  CB  THR B1269      73.290 158.162  28.468  1.00  0.00           C  
ATOM   4698  OG1 THR B1269      72.672 157.280  27.522  1.00  0.00           O  
ATOM   4699  CG2 THR B1269      72.332 159.301  28.780  1.00  0.00           C  
ATOM   4700  N   GLY B1270      75.588 156.924  26.590  1.00  0.00           N  
ATOM   4701  CA  GLY B1270      76.491 155.813  26.361  1.00  0.00           C  
ATOM   4702  C   GLY B1270      75.829 154.517  26.804  1.00  0.00           C  
ATOM   4703  O   GLY B1270      76.496 153.568  27.227  1.00  0.00           O  
ATOM   4704  N   ILE B1271      74.503 154.488  26.711  1.00  0.00           N  
ATOM   4705  CA  ILE B1271      73.721 153.321  27.097  1.00  0.00           C  
ATOM   4706  C   ILE B1271      72.867 152.886  25.913  1.00  0.00           C  
ATOM   4707  O   ILE B1271      72.314 153.721  25.199  1.00  0.00           O  
ATOM   4708  CB  ILE B1271      72.785 153.624  28.306  1.00  0.00           C  
ATOM   4709  CG1 ILE B1271      73.559 153.543  29.627  1.00  0.00           C  
ATOM   4710  CG2 ILE B1271      71.636 152.630  28.337  1.00  0.00           C  
ATOM   4711  CD1 ILE B1271      74.521 154.675  29.875  1.00  0.00           C  
ATOM   4712  N   PRO B1272      72.764 151.571  25.679  1.00  0.00           N  
ATOM   4713  CA  PRO B1272      71.964 151.061  24.565  1.00  0.00           C  
ATOM   4714  C   PRO B1272      70.569 151.650  24.617  1.00  0.00           C  
ATOM   4715  O   PRO B1272      70.052 151.928  25.698  1.00  0.00           O  
ATOM   4716  CB  PRO B1272      71.980 149.563  24.801  1.00  0.00           C  
ATOM   4717  CG  PRO B1272      73.360 149.353  25.357  1.00  0.00           C  
ATOM   4718  CD  PRO B1272      73.485 150.478  26.353  1.00  0.00           C  
ATOM   4719  N   ALA B1275      69.967 151.845  23.450  1.00  0.00           N  
ATOM   4720  CA  ALA B1275      68.624 152.406  23.366  1.00  0.00           C  
ATOM   4721  C   ALA B1275      67.598 151.441  23.947  1.00  0.00           C  
ATOM   4722  O   ALA B1275      66.768 151.827  24.769  1.00  0.00           O  
ATOM   4723  CB  ALA B1275      68.280 152.723  21.917  1.00  0.00           C  
ATOM   4724  N   GLU B1276      67.665 150.184  23.519  1.00  0.00           N  
ATOM   4725  CA  GLU B1276      66.734 149.162  23.988  1.00  0.00           C  
ATOM   4726  C   GLU B1276      66.779 148.962  25.502  1.00  0.00           C  
ATOM   4727  O   GLU B1276      65.819 148.461  26.091  1.00  0.00           O  
ATOM   4728  CB  GLU B1276      67.010 147.821  23.293  1.00  0.00           C  
ATOM   4729  CG  GLU B1276      68.252 147.078  23.786  1.00  0.00           C  
ATOM   4730  CD  GLU B1276      69.555 147.710  23.331  1.00  0.00           C  
ATOM   4731  OE1 GLU B1276      70.626 147.153  23.648  1.00  0.00           O  
ATOM   4732  OE2 GLU B1276      69.515 148.756  22.654  1.00  0.00           O  
ATOM   4733  N   ILE B1278      67.890 149.344  26.129  1.00  0.00           N  
ATOM   4734  CA  ILE B1278      68.019 149.210  27.576  1.00  0.00           C  
ATOM   4735  C   ILE B1278      67.256 150.352  28.229  1.00  0.00           C  
ATOM   4736  O   ILE B1278      66.732 150.216  29.335  1.00  0.00           O  
ATOM   4737  CB  ILE B1278      69.487 149.276  28.021  1.00  0.00           C  
ATOM   4738  CG1 ILE B1278      70.302 148.223  27.269  1.00  0.00           C  
ATOM   4739  CG2 ILE B1278      69.583 149.060  29.526  1.00  0.00           C  
ATOM   4740  CD1 ILE B1278      69.771 146.812  27.401  1.00  0.00           C  
ATOM   4741  N   ILE B1279      67.202 151.482  27.533  1.00  0.00           N  
ATOM   4742  CA  ILE B1279      66.488 152.643  28.039  1.00  0.00           C  
ATOM   4743  C   ILE B1279      65.002 152.322  27.945  1.00  0.00           C  
ATOM   4744  O   ILE B1279      64.274 152.419  28.937  1.00  0.00           O  
ATOM   4745  CB  ILE B1279      66.781 153.906  27.171  1.00  0.00           C  
ATOM   4746  CG1 ILE B1279      68.289 154.062  26.930  1.00  0.00           C  
ATOM   4747  CG2 ILE B1279      66.229 155.155  27.860  1.00  0.00           C  
ATOM   4748  CD1 ILE B1279      69.078 154.496  28.143  1.00  0.00           C  
ATOM   4749  N   HIS B1280      64.567 151.930  26.747  1.00  0.00           N  
ATOM   4750  CA  HIS B1280      63.168 151.585  26.506  1.00  0.00           C  
ATOM   4751  C   HIS B1280      62.642 150.700  27.623  1.00  0.00           C  
ATOM   4752  O   HIS B1280      61.588 150.966  28.205  1.00  0.00           O  
ATOM   4753  CB  HIS B1280      63.014 150.857  25.162  1.00  0.00           C  
ATOM   4754  CG  HIS B1280      61.590 150.682  24.726  1.00  0.00           C  
ATOM   4755  ND1 HIS B1280      60.670 149.956  25.452  1.00  0.00           N  
ATOM   4756  CD2 HIS B1280      60.924 151.151  23.643  1.00  0.00           C  
ATOM   4757  CE1 HIS B1280      59.501 149.987  24.838  1.00  0.00           C  
ATOM   4758  NE2 HIS B1280      59.628 150.706  23.737  1.00  0.00           N  
ATOM   4759  N   GLU B1281      63.385 149.637  27.901  1.00  0.00           N  
ATOM   4760  CA  GLU B1281      63.027 148.684  28.943  1.00  0.00           C  
ATOM   4761  C   GLU B1281      62.894 149.408  30.285  1.00  0.00           C  
ATOM   4762  O   GLU B1281      61.898 149.250  30.996  1.00  0.00           O  
ATOM   4763  CB  GLU B1281      64.093 147.587  29.034  1.00  0.00           C  
ATOM   4764  CG  GLU B1281      63.814 146.510  30.073  1.00  0.00           C  
ATOM   4765  CD  GLU B1281      64.858 145.407  30.063  1.00  0.00           C  
ATOM   4766  OE1 GLU B1281      64.784 144.507  30.924  1.00  0.00           O  
ATOM   4767  OE2 GLU B1281      65.754 145.437  29.193  1.00  0.00           O  
ATOM   4768  N   MET B1282      63.909 150.200  30.621  1.00  0.00           N  
ATOM   4769  CA  MET B1282      63.912 150.952  31.867  1.00  0.00           C  
ATOM   4770  C   MET B1282      62.613 151.685  32.059  1.00  0.00           C  
ATOM   4771  O   MET B1282      61.941 151.524  33.075  1.00  0.00           O  
ATOM   4772  CB  MET B1282      65.057 151.933  31.804  1.00  0.00           C  
ATOM   4773  CG  MET B1282      65.525 152.423  33.113  1.00  0.00           C  
ATOM   4774  SD  MET B1282      67.153 153.008  32.798  1.00  0.00           S  
ATOM   4775  CE  MET B1282      66.786 154.340  31.643  1.00  0.00           C  
ATOM   4776  N   LYS B1283      62.271 152.513  31.080  1.00  0.00           N  
ATOM   4777  CA  LYS B1283      61.039 153.280  31.158  1.00  0.00           C  
ATOM   4778  C   LYS B1283      59.830 152.356  31.138  1.00  0.00           C  
ATOM   4779  O   LYS B1283      58.821 152.613  31.805  1.00  0.00           O  
ATOM   4780  CB  LYS B1283      60.941 154.253  29.980  1.00  0.00           C  
ATOM   4781  CG  LYS B1283      59.709 155.147  30.063  1.00  0.00           C  
ATOM   4782  CD  LYS B1283      59.521 156.033  28.841  1.00  0.00           C  
ATOM   4783  CE  LYS B1283      58.350 156.986  29.058  1.00  0.00           C  
ATOM   4784  NZ  LYS B1283      57.147 156.277  29.587  1.00  0.00           N  
ATOM   4785  N   GLU B1284      59.940 151.276  30.372  1.00  0.00           N  
ATOM   4786  CA  GLU B1284      58.858 150.314  30.279  1.00  0.00           C  
ATOM   4787  C   GLU B1284      58.612 149.779  31.689  1.00  0.00           C  
ATOM   4788  O   GLU B1284      57.471 149.489  32.070  1.00  0.00           O  
ATOM   4789  CB  GLU B1284      59.276 149.176  29.347  1.00  0.00           C  
ATOM   4790  CG  GLU B1284      58.136 148.461  28.651  1.00  0.00           C  
ATOM   4791  CD  GLU B1284      58.619 147.250  27.882  1.00  0.00           C  
ATOM   4792  OE1 GLU B1284      59.550 147.401  27.061  1.00  0.00           O  
ATOM   4793  OE2 GLU B1284      58.069 146.150  28.104  1.00  0.00           O  
ATOM   4794  N   GLU B1285      59.693 149.657  32.461  1.00  0.00           N  
ATOM   4795  CA  GLU B1285      59.594 149.194  33.841  1.00  0.00           C  
ATOM   4796  C   GLU B1285      58.683 150.177  34.574  1.00  0.00           C  
ATOM   4797  O   GLU B1285      57.522 149.871  34.856  1.00  0.00           O  
ATOM   4798  CB  GLU B1285      60.979 149.161  34.499  1.00  0.00           C  
ATOM   4799  CG  GLU B1285      61.852 147.996  34.066  1.00  0.00           C  
ATOM   4800  CD  GLU B1285      61.358 146.666  34.610  1.00  0.00           C  
ATOM   4801  OE1 GLU B1285      61.955 145.622  34.271  1.00  0.00           O  
ATOM   4802  OE2 GLU B1285      60.375 146.662  35.383  1.00  0.00           O  
ATOM   4803  N   PHE B1286      59.224 151.362  34.860  1.00  0.00           N  
ATOM   4804  CA  PHE B1286      58.498 152.422  35.554  1.00  0.00           C  
ATOM   4805  C   PHE B1286      57.038 152.515  35.135  1.00  0.00           C  
ATOM   4806  O   PHE B1286      56.136 152.452  35.971  1.00  0.00           O  
ATOM   4807  CB  PHE B1286      59.172 153.769  35.300  1.00  0.00           C  
ATOM   4808  CG  PHE B1286      58.465 154.934  35.943  1.00  0.00           C  
ATOM   4809  CD1 PHE B1286      58.627 155.205  37.299  1.00  0.00           C  
ATOM   4810  CD2 PHE B1286      57.619 155.748  35.193  1.00  0.00           C  
ATOM   4811  CE1 PHE B1286      57.962 156.265  37.894  1.00  0.00           C  
ATOM   4812  CE2 PHE B1286      56.951 156.810  35.779  1.00  0.00           C  
ATOM   4813  CZ  PHE B1286      57.120 157.071  37.132  1.00  0.00           C  
ATOM   4814  N   GLU B1287      56.808 152.688  33.840  1.00  0.00           N  
ATOM   4815  CA  GLU B1287      55.449 152.790  33.340  1.00  0.00           C  
ATOM   4816  C   GLU B1287      54.601 151.615  33.828  1.00  0.00           C  
ATOM   4817  O   GLU B1287      53.403 151.760  34.086  1.00  0.00           O  
ATOM   4818  CB  GLU B1287      55.435 152.859  31.809  1.00  0.00           C  
ATOM   4819  CG  GLU B1287      55.180 154.265  31.224  1.00  0.00           C  
ATOM   4820  CD  GLU B1287      53.696 154.678  31.198  1.00  0.00           C  
ATOM   4821  OE1 GLU B1287      53.091 154.876  32.276  1.00  0.00           O  
ATOM   4822  OE2 GLU B1287      53.132 154.810  30.088  1.00  0.00           O  
ATOM   4823  N   TYR B1288      55.226 150.452  33.964  1.00  0.00           N  
ATOM   4824  CA  TYR B1288      54.514 149.268  34.432  1.00  0.00           C  
ATOM   4825  C   TYR B1288      54.244 149.391  35.931  1.00  0.00           C  
ATOM   4826  O   TYR B1288      53.101 149.523  36.371  1.00  0.00           O  
ATOM   4827  CB  TYR B1288      55.361 148.022  34.152  1.00  0.00           C  
ATOM   4828  CG  TYR B1288      54.705 146.713  34.535  1.00  0.00           C  
ATOM   4829  CD1 TYR B1288      53.538 146.286  33.905  1.00  0.00           C  
ATOM   4830  CD2 TYR B1288      55.257 145.899  35.526  1.00  0.00           C  
ATOM   4831  CE1 TYR B1288      52.935 145.083  34.250  1.00  0.00           C  
ATOM   4832  CE2 TYR B1288      54.665 144.694  35.881  1.00  0.00           C  
ATOM   4833  CZ  TYR B1288      53.503 144.292  35.239  1.00  0.00           C  
ATOM   4834  OH  TYR B1288      52.908 143.101  35.584  1.00  0.00           O  
ATOM   4835  N   TRP B1289      55.324 149.373  36.700  1.00  0.00           N  
ATOM   4836  CA  TRP B1289      55.270 149.433  38.152  1.00  0.00           C  
ATOM   4837  C   TRP B1289      54.602 150.606  38.871  1.00  0.00           C  
ATOM   4838  O   TRP B1289      54.163 150.441  40.008  1.00  0.00           O  
ATOM   4839  CB  TRP B1289      56.691 149.249  38.680  1.00  0.00           C  
ATOM   4840  CG  TRP B1289      57.122 147.831  38.570  1.00  0.00           C  
ATOM   4841  CD1 TRP B1289      58.322 147.356  38.115  1.00  0.00           C  
ATOM   4842  CD2 TRP B1289      56.337 146.687  38.913  1.00  0.00           C  
ATOM   4843  NE1 TRP B1289      58.327 145.980  38.153  1.00  0.00           N  
ATOM   4844  CE2 TRP B1289      57.120 145.547  38.639  1.00  0.00           C  
ATOM   4845  CE3 TRP B1289      55.043 146.517  39.427  1.00  0.00           C  
ATOM   4846  CZ2 TRP B1289      56.650 144.256  38.861  1.00  0.00           C  
ATOM   4847  CZ3 TRP B1289      54.581 145.241  39.646  1.00  0.00           C  
ATOM   4848  CH2 TRP B1289      55.380 144.125  39.364  1.00  0.00           C  
ATOM   4849  N   TYR B1290      54.535 151.779  38.243  1.00  0.00           N  
ATOM   4850  CA  TYR B1290      53.890 152.943  38.866  1.00  0.00           C  
ATOM   4851  C   TYR B1290      52.471 153.043  38.315  1.00  0.00           C  
ATOM   4852  O   TYR B1290      52.215 152.641  37.178  1.00  0.00           O  
ATOM   4853  CB  TYR B1290      54.650 154.225  38.537  1.00  0.00           C  
ATOM   4854  CG  TYR B1290      55.420 154.820  39.693  1.00  0.00           C  
ATOM   4855  CD1 TYR B1290      56.543 154.180  40.211  1.00  0.00           C  
ATOM   4856  CD2 TYR B1290      55.042 156.047  40.249  1.00  0.00           C  
ATOM   4857  CE1 TYR B1290      57.276 154.748  41.252  1.00  0.00           C  
ATOM   4858  CE2 TYR B1290      55.769 156.624  41.290  1.00  0.00           C  
ATOM   4859  CZ  TYR B1290      56.885 155.970  41.786  1.00  0.00           C  
ATOM   4860  OH  TYR B1290      57.618 156.534  42.805  1.00  0.00           O  
ATOM   4861  N   PRO B1291      51.527 153.588  39.101  1.00  0.00           N  
ATOM   4862  CA  PRO B1291      51.600 154.139  40.462  1.00  0.00           C  
ATOM   4863  C   PRO B1291      51.950 153.126  41.561  1.00  0.00           C  
ATOM   4864  O   PRO B1291      51.772 151.924  41.381  1.00  0.00           O  
ATOM   4865  CB  PRO B1291      50.205 154.732  40.660  1.00  0.00           C  
ATOM   4866  CG  PRO B1291      49.346 153.772  39.915  1.00  0.00           C  
ATOM   4867  CD  PRO B1291      50.128 153.574  38.631  1.00  0.00           C  
ATOM   4868  N   LEU B1292      52.430 153.611  42.703  1.00  0.00           N  
ATOM   4869  CA  LEU B1292      52.775 152.722  43.810  1.00  0.00           C  
ATOM   4870  C   LEU B1292      51.528 152.371  44.612  1.00  0.00           C  
ATOM   4871  O   LEU B1292      51.154 153.094  45.528  1.00  0.00           O  
ATOM   4872  CB  LEU B1292      53.808 153.370  44.730  1.00  0.00           C  
ATOM   4873  CG  LEU B1292      54.073 152.614  46.035  1.00  0.00           C  
ATOM   4874  CD1 LEU B1292      54.379 151.174  45.726  1.00  0.00           C  
ATOM   4875  CD2 LEU B1292      55.225 153.246  46.795  1.00  0.00           C  
ATOM   4876  N   ASP B1293      50.901 151.250  44.271  1.00  0.00           N  
ATOM   4877  CA  ASP B1293      49.680 150.788  44.935  1.00  0.00           C  
ATOM   4878  C   ASP B1293      49.618 151.055  46.442  1.00  0.00           C  
ATOM   4879  O   ASP B1293      48.559 151.405  46.957  1.00  0.00           O  
ATOM   4880  CB  ASP B1293      49.505 149.299  44.637  1.00  0.00           C  
ATOM   4881  CG  ASP B1293      49.577 148.998  43.146  1.00  0.00           C  
ATOM   4882  OD1 ASP B1293      48.528 149.031  42.471  1.00  0.00           O  
ATOM   4883  OD2 ASP B1293      50.691 148.748  42.644  1.00  0.00           O  
ATOM   4884  N   TRP B1294      50.732 150.876  47.149  1.00  0.00           N  
ATOM   4885  CA  TRP B1294      50.761 151.151  48.586  1.00  0.00           C  
ATOM   4886  C   TRP B1294      52.139 151.586  49.058  1.00  0.00           C  
ATOM   4887  O   TRP B1294      53.162 151.227  48.468  1.00  0.00           O  
ATOM   4888  CB  TRP B1294      50.362 149.933  49.425  1.00  0.00           C  
ATOM   4889  CG  TRP B1294      48.976 149.399  49.238  1.00  0.00           C  
ATOM   4890  CD1 TRP B1294      48.574 148.480  48.317  1.00  0.00           C  
ATOM   4891  CD2 TRP B1294      47.816 149.723  50.012  1.00  0.00           C  
ATOM   4892  NE1 TRP B1294      47.237 148.208  48.468  1.00  0.00           N  
ATOM   4893  CE2 TRP B1294      46.747 148.961  49.501  1.00  0.00           C  
ATOM   4894  CE3 TRP B1294      47.577 150.581  51.086  1.00  0.00           C  
ATOM   4895  CZ2 TRP B1294      45.453 149.033  50.028  1.00  0.00           C  
ATOM   4896  CZ3 TRP B1294      46.290 150.652  51.612  1.00  0.00           C  
ATOM   4897  CH2 TRP B1294      45.245 149.881  51.079  1.00  0.00           C  
ATOM   4898  N   ARG B1295      52.138 152.364  50.137  1.00  0.00           N  
ATOM   4899  CA  ARG B1295      53.348 152.893  50.758  1.00  0.00           C  
ATOM   4900  C   ARG B1295      53.168 152.781  52.264  1.00  0.00           C  
ATOM   4901  O   ARG B1295      52.372 153.514  52.846  1.00  0.00           O  
ATOM   4902  CB  ARG B1295      53.590 154.360  50.378  1.00  0.00           C  
ATOM   4903  CG  ARG B1295      55.079 154.775  50.354  1.00  0.00           C  
ATOM   4904  CD  ARG B1295      55.771 154.591  51.711  1.00  0.00           C  
ATOM   4905  NE  ARG B1295      57.016 155.359  51.894  1.00  0.00           N  
ATOM   4906  CZ  ARG B1295      58.190 155.094  51.318  1.00  0.00           C  
ATOM   4907  NH1 ARG B1295      58.324 154.071  50.493  1.00  0.00           N  
ATOM   4908  NH2 ARG B1295      59.247 155.849  51.581  1.00  0.00           N  
ATOM   4909  N   CYS B1296      53.905 151.864  52.888  1.00  0.00           N  
ATOM   4910  CA  CYS B1296      53.804 151.664  54.329  1.00  0.00           C  
ATOM   4911  C   CYS B1296      54.803 152.441  55.162  1.00  0.00           C  
ATOM   4912  O   CYS B1296      55.901 152.784  54.708  1.00  0.00           O  
ATOM   4913  CB  CYS B1296      53.928 150.181  54.665  1.00  0.00           C  
ATOM   4914  SG  CYS B1296      52.618 149.171  53.953  1.00  0.00           S  
ATOM   4915  N   SER B1297      54.410 152.704  56.401  1.00  0.00           N  
ATOM   4916  CA  SER B1297      55.256 153.433  57.323  1.00  0.00           C  
ATOM   4917  C   SER B1297      54.589 153.595  58.663  1.00  0.00           C  
ATOM   4918  O   SER B1297      53.398 153.337  58.807  1.00  0.00           O  
ATOM   4919  CB  SER B1297      55.581 154.821  56.783  1.00  0.00           C  
ATOM   4920  OG  SER B1297      56.111 155.645  57.811  1.00  0.00           O  
ATOM   4921  N   GLY B1298      55.373 154.040  59.637  1.00  0.00           N  
ATOM   4922  CA  GLY B1298      54.849 154.257  60.966  1.00  0.00           C  
ATOM   4923  C   GLY B1298      53.947 155.464  60.940  1.00  0.00           C  
ATOM   4924  O   GLY B1298      53.972 156.237  59.988  1.00  0.00           O  
ATOM   4925  N   LYS B1299      53.153 155.639  61.984  1.00  0.00           N  
ATOM   4926  CA  LYS B1299      52.240 156.761  62.031  1.00  0.00           C  
ATOM   4927  C   LYS B1299      52.962 158.086  62.247  1.00  0.00           C  
ATOM   4928  O   LYS B1299      52.528 159.125  61.740  1.00  0.00           O  
ATOM   4929  CB  LYS B1299      51.194 156.524  63.111  1.00  0.00           C  
ATOM   4930  CG  LYS B1299      51.740 156.154  64.464  1.00  0.00           C  
ATOM   4931  CD  LYS B1299      50.581 155.804  65.379  1.00  0.00           C  
ATOM   4932  CE  LYS B1299      51.053 155.508  66.779  1.00  0.00           C  
ATOM   4933  NZ  LYS B1299      49.912 155.123  67.642  1.00  0.00           N  
ATOM   4934  N   ASP B1300      54.075 158.049  62.974  1.00  0.00           N  
ATOM   4935  CA  ASP B1300      54.844 159.261  63.248  1.00  0.00           C  
ATOM   4936  C   ASP B1300      55.326 160.008  61.998  1.00  0.00           C  
ATOM   4937  O   ASP B1300      55.802 161.136  62.102  1.00  0.00           O  
ATOM   4938  CB  ASP B1300      56.040 158.948  64.151  1.00  0.00           C
[truncated: 240,660 more chars]
