# Supplementary material for: Backbone Brackets and Arginine Tweezers delineate Class I and Class II aminoacyl tRNA synthetases
Source: PLoS Comput Biol. 2018 Apr 16;14(4):e1006101. doi: 10.1371/journal.pcbi.1006101 (PMC5919687; doi:10.1371/journal.pcbi.1006101)
Supplement: S11 File — All structures of Class I aaRS with residues renumbered according to the MSA. (GZ) [file pcbi.1006101.s023.tar.gz › 1x8x_A_renum.pdb]

ATOM      1  N   MET A 209      26.159  12.484  39.496  1.00  0.00           N  
ATOM      2  CA  MET A 209      25.474  13.660  38.882  1.00  0.00           C  
ATOM      3  C   MET A 209      24.093  13.899  39.490  1.00  0.00           C  
ATOM      4  O   MET A 209      23.201  13.055  39.389  1.00  0.00           O  
ATOM      5  CB  MET A 209      25.336  13.460  37.371  1.00  0.00           C  
ATOM      6  CG  MET A 209      26.658  13.457  36.622  1.00  0.00           C  
ATOM      7  SD  MET A 209      27.570  14.996  36.848  1.00  0.00           S  
ATOM      8  CE  MET A 209      26.780  16.041  35.607  1.00  0.00           C  
ATOM      9  N   ALA A 210      23.926  15.057  40.118  1.00  0.00           N  
ATOM     10  CA  ALA A 210      22.661  15.417  40.744  1.00  0.00           C  
ATOM     11  C   ALA A 210      21.558  15.567  39.700  1.00  0.00           C  
ATOM     12  O   ALA A 210      21.828  15.816  38.525  1.00  0.00           O  
ATOM     13  CB  ALA A 210      22.818  16.710  41.527  1.00  0.00           C  
ATOM     14  N   SER A 211      20.313  15.413  40.137  1.00  0.00           N  
ATOM     15  CA  SER A 211      19.170  15.522  39.240  1.00  0.00           C  
ATOM     16  C   SER A 211      18.194  16.597  39.698  1.00  0.00           C  
ATOM     17  O   SER A 211      17.729  16.581  40.838  1.00  0.00           O  
ATOM     18  CB  SER A 211      18.444  14.179  39.157  1.00  0.00           C  
ATOM     19  OG  SER A 211      17.274  14.288  38.367  1.00  0.00           O  
ATOM     20  N   SER A 212      17.883  17.529  38.801  1.00  0.00           N  
ATOM     21  CA  SER A 212      16.952  18.608  39.109  1.00  0.00           C  
ATOM     22  C   SER A 212      15.523  18.073  39.158  1.00  0.00           C  
ATOM     23  O   SER A 212      15.191  17.103  38.475  1.00  0.00           O  
ATOM     24  CB  SER A 212      17.050  19.710  38.050  1.00  0.00           C  
ATOM     25  OG  SER A 212      16.088  20.730  38.273  1.00  0.00           O  
ATOM     26  N   ASN A 214      14.684  18.704  39.973  1.00  0.00           N  
ATOM     27  CA  ASN A 214      13.289  18.300  40.090  1.00  0.00           C  
ATOM     28  C   ASN A 214      12.370  19.242  39.309  1.00  0.00           C  
ATOM     29  O   ASN A 214      11.149  19.133  39.396  1.00  0.00           O  
ATOM     30  CB  ASN A 214      12.858  18.281  41.562  1.00  0.00           C  
ATOM     31  CG  ASN A 214      13.574  17.212  42.366  1.00  0.00           C  
ATOM     32  OD1 ASN A 214      13.635  16.052  41.959  1.00  0.00           O  
ATOM     33  ND2 ASN A 214      14.113  17.598  43.520  1.00  0.00           N  
ATOM     34  N   LEU A 215      12.952  20.160  38.541  1.00  0.00           N  
ATOM     35  CA  LEU A 215      12.151  21.112  37.773  1.00  0.00           C  
ATOM     36  C   LEU A 215      11.210  20.446  36.766  1.00  0.00           C  
ATOM     37  O   LEU A 215      10.058  20.845  36.638  1.00  0.00           O  
ATOM     38  CB  LEU A 215      13.054  22.116  37.045  1.00  0.00           C  
ATOM     39  CG  LEU A 215      12.333  23.181  36.210  1.00  0.00           C  
ATOM     40  CD1 LEU A 215      11.377  23.966  37.094  1.00  0.00           C  
ATOM     41  CD2 LEU A 215      13.345  24.116  35.572  1.00  0.00           C  
ATOM     42  N   ILE A 216      11.690  19.437  36.048  1.00  0.00           N  
ATOM     43  CA  ILE A 216      10.833  18.778  35.073  1.00  0.00           C  
ATOM     44  C   ILE A 216       9.689  18.055  35.785  1.00  0.00           C  
ATOM     45  O   ILE A 216       8.548  18.093  35.330  1.00  0.00           O  
ATOM     46  CB  ILE A 216      11.623  17.778  34.204  1.00  0.00           C  
ATOM     47  CG1 ILE A 216      12.832  18.478  33.568  1.00  0.00           C  
ATOM     48  CG2 ILE A 216      10.721  17.212  33.116  1.00  0.00           C  
ATOM     49  CD1 ILE A 216      12.480  19.740  32.799  1.00  0.00           C  
ATOM     50  N   LYS A 217       9.996  17.406  36.906  1.00  0.00           N  
ATOM     51  CA  LYS A 217       8.979  16.704  37.686  1.00  0.00           C  
ATOM     52  C   LYS A 217       7.929  17.694  38.179  1.00  0.00           C  
ATOM     53  O   LYS A 217       6.732  17.415  38.139  1.00  0.00           O  
ATOM     54  CB  LYS A 217       9.608  16.004  38.893  1.00  0.00           C  
ATOM     55  CG  LYS A 217      10.500  14.821  38.552  1.00  0.00           C  
ATOM     56  CD  LYS A 217      11.015  14.174  39.830  1.00  0.00           C  
ATOM     57  CE  LYS A 217      11.818  12.921  39.542  1.00  0.00           C  
ATOM     58  NZ  LYS A 217      12.251  12.271  40.809  1.00  0.00           N  
ATOM     59  N   GLN A 218       8.387  18.852  38.646  1.00  0.00           N  
ATOM     60  CA  GLN A 218       7.481  19.883  39.143  1.00  0.00           C  
ATOM     61  C   GLN A 218       6.572  20.395  38.028  1.00  0.00           C  
ATOM     62  O   GLN A 218       5.390  20.660  38.252  1.00  0.00           O  
ATOM     63  CB  GLN A 218       8.282  21.037  39.752  1.00  0.00           C  
ATOM     64  CG  GLN A 218       9.145  20.609  40.932  1.00  0.00           C  
ATOM     65  CD  GLN A 218      10.077  21.705  41.414  1.00  0.00           C  
ATOM     66  OE1 GLN A 218      10.725  22.384  40.615  1.00  0.00           O  
ATOM     67  NE2 GLN A 218      10.164  21.873  42.729  1.00  0.00           N  
ATOM     68  N   LEU A 219       7.120  20.541  36.826  1.00  0.00           N  
ATOM     69  CA  LEU A 219       6.306  21.003  35.707  1.00  0.00           C  
ATOM     70  C   LEU A 219       5.318  19.900  35.338  1.00  0.00           C  
ATOM     71  O   LEU A 219       4.192  20.171  34.928  1.00  0.00           O  
ATOM     72  CB  LEU A 219       7.188  21.356  34.508  1.00  0.00           C  
ATOM     73  CG  LEU A 219       8.036  22.619  34.692  1.00  0.00           C  
ATOM     74  CD1 LEU A 219       8.986  22.781  33.518  1.00  0.00           C  
ATOM     75  CD2 LEU A 219       7.117  23.831  34.807  1.00  0.00           C  
ATOM     76  N   GLN A 220       5.743  18.650  35.487  1.00  0.00           N  
ATOM     77  CA  GLN A 220       4.867  17.526  35.188  1.00  0.00           C  
ATOM     78  C   GLN A 220       3.674  17.541  36.141  1.00  0.00           C  
ATOM     79  O   GLN A 220       2.544  17.264  35.737  1.00  0.00           O  
ATOM     80  CB  GLN A 220       5.631  16.208  35.324  1.00  0.00           C  
ATOM     81  CG  GLN A 220       6.685  16.015  34.252  1.00  0.00           C  
ATOM     82  CD  GLN A 220       7.469  14.732  34.421  1.00  0.00           C  
ATOM     83  OE1 GLN A 220       8.217  14.567  35.387  1.00  0.00           O  
ATOM     84  NE2 GLN A 220       7.300  13.811  33.479  1.00  0.00           N  
ATOM     85  N   GLU A 221       3.933  17.870  37.404  1.00  0.00           N  
ATOM     86  CA  GLU A 221       2.882  17.935  38.417  1.00  0.00           C  
ATOM     87  C   GLU A 221       1.782  18.893  37.970  1.00  0.00           C  
ATOM     88  O   GLU A 221       0.600  18.646  38.203  1.00  0.00           O  
ATOM     89  CB  GLU A 221       3.446  18.430  39.755  1.00  0.00           C  
ATOM     90  CG  GLU A 221       4.635  17.648  40.289  1.00  0.00           C  
ATOM     91  CD  GLU A 221       5.133  18.183  41.628  1.00  0.00           C  
ATOM     92  OE1 GLU A 221       6.212  17.740  42.084  1.00  0.00           O  
ATOM     93  OE2 GLU A 221       4.446  19.041  42.227  1.00  0.00           O  
ATOM     94  N   ARG A 222       2.181  19.992  37.336  1.00  0.00           N  
ATOM     95  CA  ARG A 222       1.227  20.990  36.864  1.00  0.00           C  
ATOM     96  C   ARG A 222       0.617  20.578  35.529  1.00  0.00           C  
ATOM     97  O   ARG A 222      -0.243  21.280  34.990  1.00  0.00           O  
ATOM     98  CB  ARG A 222       1.910  22.349  36.691  1.00  0.00           C  
ATOM     99  CG  ARG A 222       2.726  22.815  37.884  1.00  0.00           C  
ATOM    100  CD  ARG A 222       3.259  24.222  37.642  1.00  0.00           C  
ATOM    101  NE  ARG A 222       2.195  25.217  37.747  1.00  0.00           N  
ATOM    102  CZ  ARG A 222       1.699  25.659  38.897  1.00  0.00           C  
ATOM    103  NH1 ARG A 222       2.176  25.200  40.049  1.00  0.00           N  
ATOM    104  NH2 ARG A 222       0.721  26.556  38.898  1.00  0.00           N  
ATOM    105  N   GLY A 224       1.076  19.449  34.994  1.00  0.00           N  
ATOM    106  CA  GLY A 224       0.568  18.973  33.719  1.00  0.00           C  
ATOM    107  C   GLY A 224       1.095  19.786  32.547  1.00  0.00           C  
ATOM    108  O   GLY A 224       0.454  19.864  31.500  1.00  0.00           O  
ATOM    109  N   LEU A 225       2.275  20.377  32.710  1.00  0.00           N  
ATOM    110  CA  LEU A 225       2.860  21.202  31.657  1.00  0.00           C  
ATOM    111  C   LEU A 225       3.910  20.520  30.786  1.00  0.00           C  
ATOM    112  O   LEU A 225       4.597  21.184  30.011  1.00  0.00           O  
ATOM    113  CB  LEU A 225       3.458  22.481  32.268  1.00  0.00           C  
ATOM    114  CG  LEU A 225       2.441  23.530  32.731  1.00  0.00           C  
ATOM    115  CD1 LEU A 225       3.147  24.706  33.399  1.00  0.00           C  
ATOM    116  CD2 LEU A 225       1.646  24.003  31.525  1.00  0.00           C  
ATOM    117  N   VAL A 226       4.038  19.203  30.897  1.00  0.00           N  
ATOM    118  CA  VAL A 226       5.022  18.489  30.090  1.00  0.00           C  
ATOM    119  C   VAL A 226       4.369  17.452  29.180  1.00  0.00           C  
ATOM    120  O   VAL A 226       3.851  16.442  29.653  1.00  0.00           O  
ATOM    121  CB  VAL A 226       6.062  17.778  30.983  1.00  0.00           C  
ATOM    122  CG1 VAL A 226       7.109  17.085  30.116  1.00  0.00           C  
ATOM    123  CG2 VAL A 226       6.712  18.784  31.918  1.00  0.00           C  
ATOM    124  N   ALA A 227       4.390  17.712  27.876  1.00  0.00           N  
ATOM    125  CA  ALA A 227       3.811  16.792  26.898  1.00  0.00           C  
ATOM    126  C   ALA A 227       4.859  15.765  26.486  1.00  0.00           C  
ATOM    127  O   ALA A 227       4.655  14.563  26.635  1.00  0.00           O  
ATOM    128  CB  ALA A 227       3.334  17.557  25.686  1.00  0.00           C  
ATOM    129  N   GLN A 228       5.974  16.252  25.949  1.00  0.00           N  
ATOM    130  CA  GLN A 228       7.079  15.395  25.529  1.00  0.00           C  
ATOM    131  C   GLN A 228       8.387  16.069  25.933  1.00  0.00           C  
ATOM    132  O   GLN A 228       8.460  17.297  26.009  1.00  0.00           O  
ATOM    133  CB  GLN A 228       7.090  15.197  24.006  1.00  0.00           C  
ATOM    134  CG  GLN A 228       5.839  14.574  23.402  1.00  0.00           C  
ATOM    135  CD  GLN A 228       5.950  14.410  21.890  1.00  0.00           C  
ATOM    136  OE1 GLN A 228       6.720  13.585  21.397  1.00  0.00           O  
ATOM    137  NE2 GLN A 228       5.189  15.205  21.152  1.00  0.00           N  
ATOM    138  N   VAL A 229       9.410  15.260  26.187  1.00  0.00           N  
ATOM    139  CA  VAL A 229      10.729  15.761  26.555  1.00  0.00           C  
ATOM    140  C   VAL A 229      11.781  14.771  26.060  1.00  0.00           C  
ATOM    141  O   VAL A 229      11.584  13.554  26.120  1.00  0.00           O  
ATOM    142  CB  VAL A 229      10.869  15.943  28.089  1.00  0.00           C  
ATOM    143  CG1 VAL A 229      10.561  14.645  28.802  1.00  0.00           C  
ATOM    144  CG2 VAL A 229      12.276  16.412  28.430  1.00  0.00           C  
ATOM    145  N   THR A 230      12.887  15.297  25.546  1.00  0.00           N  
ATOM    146  CA  THR A 230      13.966  14.457  25.041  1.00  0.00           C  
ATOM    147  C   THR A 230      14.959  14.125  26.154  1.00  0.00           C  
ATOM    148  O   THR A 230      15.429  15.018  26.858  1.00  0.00           O  
ATOM    149  CB  THR A 230      14.748  15.164  23.927  1.00  0.00           C  
ATOM    150  OG1 THR A 230      15.370  16.336  24.462  1.00  0.00           O  
ATOM    151  CG2 THR A 230      13.825  15.562  22.791  1.00  0.00           C  
ATOM    152  N   ASP A 232      15.276  12.841  26.303  1.00  0.00           N  
ATOM    153  CA  ASP A 232      16.235  12.397  27.313  1.00  0.00           C  
ATOM    154  C   ASP A 232      15.970  13.108  28.637  1.00  0.00           C  
ATOM    155  O   ASP A 232      16.819  13.860  29.120  1.00  0.00           O  
ATOM    156  CB  ASP A 232      17.660  12.724  26.853  1.00  0.00           C  
ATOM    157  CG  ASP A 232      17.907  12.371  25.392  1.00  0.00           C  
ATOM    158  OD1 ASP A 232      18.096  11.176  25.080  1.00  0.00           O  
ATOM    159  OD2 ASP A 232      17.907  13.297  24.551  1.00  0.00           O  
ATOM    160  N   GLU A 233      14.803  12.874  29.226  1.00  0.00           N  
ATOM    161  CA  GLU A 233      14.458  13.529  30.482  1.00  0.00           C  
ATOM    162  C   GLU A 233      15.507  13.361  31.582  1.00  0.00           C  
ATOM    163  O   GLU A 233      15.809  14.312  32.303  1.00  0.00           O  
ATOM    164  CB  GLU A 233      13.104  13.032  30.996  1.00  0.00           C  
ATOM    165  CG  GLU A 233      12.682  13.702  32.296  1.00  0.00           C  
ATOM    166  CD  GLU A 233      11.327  13.236  32.795  1.00  0.00           C  
ATOM    167  OE1 GLU A 233      10.929  13.655  33.904  1.00  0.00           O  
ATOM    168  OE2 GLU A 233      10.660  12.456  32.082  1.00  0.00           O  
ATOM    169  N   GLU A 234      16.059  12.159  31.721  1.00  0.00           N  
ATOM    170  CA  GLU A 234      17.063  11.928  32.752  1.00  0.00           C  
ATOM    171  C   GLU A 234      18.297  12.792  32.547  1.00  0.00           C  
ATOM    172  O   GLU A 234      18.800  13.403  33.492  1.00  0.00           O  
ATOM    173  CB  GLU A 234      17.468  10.454  32.798  1.00  0.00           C  
ATOM    174  CG  GLU A 234      16.485   9.573  33.552  1.00  0.00           C  
ATOM    175  CD  GLU A 234      17.012   8.167  33.781  1.00  0.00           C  
ATOM    176  OE1 GLU A 234      16.351   7.403  34.516  1.00  0.00           O  
ATOM    177  OE2 GLU A 234      18.082   7.826  33.229  1.00  0.00           O  
ATOM    178  N   ALA A 235      18.780  12.852  31.312  1.00  0.00           N  
ATOM    179  CA  ALA A 235      19.959  13.648  31.002  1.00  0.00           C  
ATOM    180  C   ALA A 235      19.671  15.143  31.151  1.00  0.00           C  
ATOM    181  O   ALA A 235      20.528  15.906  31.603  1.00  0.00           O  
ATOM    182  CB  ALA A 235      20.441  13.337  29.583  1.00  0.00           C  
ATOM    183  N   LEU A 236      18.466  15.561  30.775  1.00  0.00           N  
ATOM    184  CA  LEU A 236      18.091  16.972  30.887  1.00  0.00           C  
ATOM    185  C   LEU A 236      18.019  17.385  32.353  1.00  0.00           C  
ATOM    186  O   LEU A 236      18.534  18.434  32.735  1.00  0.00           O  
ATOM    187  CB  LEU A 236      16.736  17.229  30.212  1.00  0.00           C  
ATOM    188  CG  LEU A 236      16.120  18.627  30.412  1.00  0.00           C  
ATOM    189  CD1 LEU A 236      17.092  19.704  29.945  1.00  0.00           C  
ATOM    190  CD2 LEU A 236      14.809  18.725  29.646  1.00  0.00           C  
ATOM    191  N   ALA A 237      17.388  16.553  33.175  1.00  0.00           N  
ATOM    192  CA  ALA A 237      17.258  16.849  34.598  1.00  0.00           C  
ATOM    193  C   ALA A 237      18.642  16.957  35.247  1.00  0.00           C  
ATOM    194  O   ALA A 237      18.858  17.783  36.133  1.00  0.00           O  
ATOM    195  CB  ALA A 237      16.426  15.764  35.286  1.00  0.00           C  
ATOM    196  N   GLU A 238      19.577  16.122  34.801  1.00  0.00           N  
ATOM    197  CA  GLU A 238      20.938  16.152  35.332  1.00  0.00           C  
ATOM    198  C   GLU A 238      21.645  17.444  34.914  1.00  0.00           C  
ATOM    199  O   GLU A 238      22.372  18.048  35.702  1.00  0.00           O  
ATOM    200  CB  GLU A 238      21.733  14.943  34.827  1.00  0.00           C  
ATOM    201  CG  GLU A 238      21.506  13.660  35.615  1.00  0.00           C  
ATOM    202  CD  GLU A 238      22.225  12.467  35.003  1.00  0.00           C  
ATOM    203  OE1 GLU A 238      23.314  12.659  34.419  1.00  0.00           O  
ATOM    204  OE2 GLU A 238      21.706  11.336  35.115  1.00  0.00           O  
ATOM    205  N   ARG A 240      21.430  17.863  33.670  1.00  0.00           N  
ATOM    206  CA  ARG A 240      22.046  19.086  33.164  1.00  0.00           C  
ATOM    207  C   ARG A 240      21.502  20.304  33.907  1.00  0.00           C  
ATOM    208  O   ARG A 240      22.245  21.231  34.241  1.00  0.00           O  
ATOM    209  CB  ARG A 240      21.769  19.248  31.667  1.00  0.00           C  
ATOM    210  CG  ARG A 240      22.370  20.513  31.076  1.00  0.00           C  
ATOM    211  CD  ARG A 240      23.889  20.424  31.042  1.00  0.00           C  
ATOM    212  NE  ARG A 240      24.529  21.689  30.683  1.00  0.00           N  
ATOM    213  CZ  ARG A 240      24.626  22.745  31.486  1.00  0.00           C  
ATOM    214  NH1 ARG A 240      24.119  22.709  32.714  1.00  0.00           N  
ATOM    215  NH2 ARG A 240      25.248  23.841  31.065  1.00  0.00           N  
ATOM    216  N   LEU A 241      20.197  20.300  34.152  1.00  0.00           N  
ATOM    217  CA  LEU A 241      19.549  21.403  34.852  1.00  0.00           C  
ATOM    218  C   LEU A 241      20.110  21.562  36.258  1.00  0.00           C  
ATOM    219  O   LEU A 241      20.145  22.669  36.801  1.00  0.00           O  
ATOM    220  CB  LEU A 241      18.038  21.168  34.922  1.00  0.00           C  
ATOM    221  CG  LEU A 241      17.284  21.231  33.592  1.00  0.00           C  
ATOM    222  CD1 LEU A 241      15.836  20.823  33.798  1.00  0.00           C  
ATOM    223  CD2 LEU A 241      17.377  22.643  33.027  1.00  0.00           C  
ATOM    224  N   ALA A 243      20.548  20.451  36.845  1.00  0.00           N  
ATOM    225  CA  ALA A 243      21.106  20.471  38.192  1.00  0.00           C  
ATOM    226  C   ALA A 243      22.546  20.987  38.211  1.00  0.00           C  
ATOM    227  O   ALA A 243      23.011  21.500  39.228  1.00  0.00           O  
ATOM    228  CB  ALA A 243      21.042  19.075  38.801  1.00  0.00           C  
ATOM    229  N   GLN A 244      23.248  20.851  37.088  1.00  0.00           N  
ATOM    230  CA  GLN A 244      24.634  21.310  36.993  1.00  0.00           C  
ATOM    231  C   GLN A 244      24.752  22.809  37.236  1.00  0.00           C  
ATOM    232  O   GLN A 244      25.759  23.288  37.763  1.00  0.00           O  
ATOM    233  CB  GLN A 244      25.213  20.978  35.615  1.00  0.00           C  
ATOM    234  CG  GLN A 244      25.562  19.520  35.417  1.00  0.00           C  
ATOM    235  CD  GLN A 244      25.908  19.195  33.976  1.00  0.00           C  
ATOM    236  OE1 GLN A 244      26.785  19.821  33.376  1.00  0.00           O  
ATOM    237  NE2 GLN A 244      25.220  18.209  33.413  1.00  0.00           N  
ATOM    238  N   GLY A 245      23.720  23.548  36.848  1.00  0.00           N  
ATOM    239  CA  GLY A 245      23.736  24.986  37.031  1.00  0.00           C  
ATOM    240  C   GLY A 245      22.711  25.644  36.132  1.00  0.00           C  
ATOM    241  O   GLY A 245      21.977  24.952  35.432  1.00  0.00           O  
ATOM    242  N   PRO A 265      22.634  26.981  36.132  1.00  0.00           N  
ATOM    243  CA  PRO A 265      21.674  27.702  35.294  1.00  0.00           C  
ATOM    244  C   PRO A 265      22.022  27.528  33.817  1.00  0.00           C  
ATOM    245  O   PRO A 265      23.190  27.639  33.433  1.00  0.00           O  
ATOM    246  CB  PRO A 265      21.840  29.156  35.740  1.00  0.00           C  
ATOM    247  CG  PRO A 265      22.424  29.046  37.135  1.00  0.00           C  
ATOM    248  CD  PRO A 265      23.395  27.916  36.977  1.00  0.00           C  
ATOM    249  N   ILE A 266      21.016  27.242  32.996  1.00  0.00           N  
ATOM    250  CA  ILE A 266      21.241  27.093  31.564  1.00  0.00           C  
ATOM    251  C   ILE A 266      20.428  28.136  30.828  1.00  0.00           C  
ATOM    252  O   ILE A 266      19.490  28.723  31.376  1.00  0.00           O  
ATOM    253  CB  ILE A 266      20.782  25.720  31.010  1.00  0.00           C  
ATOM    254  CG1 ILE A 266      19.253  25.625  31.074  1.00  0.00           C  
ATOM    255  CG2 ILE A 266      21.444  24.591  31.780  1.00  0.00           C  
ATOM    256  CD1 ILE A 266      18.657  24.570  30.178  1.00  0.00           C  
ATOM    257  N   ALA A 267      20.800  28.365  29.578  1.00  0.00           N  
ATOM    258  CA  ALA A 267      20.074  29.288  28.736  1.00  0.00           C  
ATOM    259  C   ALA A 267      19.129  28.389  27.947  1.00  0.00           C  
ATOM    260  O   ALA A 267      19.527  27.306  27.495  1.00  0.00           O  
ATOM    261  CB  ALA A 267      21.031  30.015  27.792  1.00  0.00           C  
ATOM    262  N   LEU A 268      17.874  28.813  27.828  1.00  0.00           N  
ATOM    263  CA  LEU A 268      16.869  28.072  27.071  1.00  0.00           C  
ATOM    264  C   LEU A 268      16.137  29.093  26.209  1.00  0.00           C  
ATOM    265  O   LEU A 268      16.315  30.298  26.386  1.00  0.00           O  
ATOM    266  CB  LEU A 268      15.859  27.379  27.998  1.00  0.00           C  
ATOM    267  CG  LEU A 268      14.907  28.258  28.819  1.00  0.00           C  
ATOM    268  CD1 LEU A 268      13.583  27.524  29.060  1.00  0.00           C  
ATOM    269  CD2 LEU A 268      15.581  28.638  30.138  1.00  0.00           C  
ATOM    270  N   TYR A 269      15.317  28.625  25.273  1.00  0.00           N  
ATOM    271  CA  TYR A 269      14.582  29.557  24.429  1.00  0.00           C  
ATOM    272  C   TYR A 269      13.274  28.994  23.929  1.00  0.00           C  
ATOM    273  O   TYR A 269      13.029  27.788  23.990  1.00  0.00           O  
ATOM    274  CB  TYR A 269      15.446  29.985  23.225  1.00  0.00           C  
ATOM    275  CG  TYR A 269      15.164  29.286  21.894  1.00  0.00           C  
ATOM    276  CD1 TYR A 269      14.363  29.887  20.921  1.00  0.00           C  
ATOM    277  CD2 TYR A 269      15.775  28.074  21.574  1.00  0.00           C  
ATOM    278  CE1 TYR A 269      14.187  29.302  19.658  1.00  0.00           C  
ATOM    279  CE2 TYR A 269      15.609  27.483  20.315  1.00  0.00           C  
ATOM    280  CZ  TYR A 269      14.822  28.102  19.364  1.00  0.00           C  
ATOM    281  OH  TYR A 269      14.712  27.546  18.105  1.00  0.00           O  
ATOM    282  N   CYS A 270      12.421  29.901  23.473  1.00  0.00           N  
ATOM    283  CA  CYS A 270      11.149  29.549  22.871  1.00  0.00           C  
ATOM    284  C   CYS A 270      10.950  30.630  21.823  1.00  0.00           C  
ATOM    285  O   CYS A 270      11.286  31.793  22.056  1.00  0.00           O  
ATOM    286  CB  CYS A 270       9.991  29.583  23.876  1.00  0.00           C  
ATOM    287  SG  CYS A 270       8.397  29.095  23.117  1.00  0.00           S  
ATOM    288  N   GLY A 272      10.429  30.251  20.664  1.00  0.00           N  
ATOM    289  CA  GLY A 272      10.215  31.234  19.623  1.00  0.00           C  
ATOM    290  C   GLY A 272       8.744  31.537  19.437  1.00  0.00           C  
ATOM    291  O   GLY A 272       7.892  30.704  19.750  1.00  0.00           O  
ATOM    292  N   PHE A 273       8.453  32.736  18.935  1.00  0.00           N  
ATOM    293  CA  PHE A 273       7.081  33.173  18.683  1.00  0.00           C  
ATOM    294  C   PHE A 273       7.075  33.884  17.327  1.00  0.00           C  
ATOM    295  O   PHE A 273       7.868  34.801  17.104  1.00  0.00           O  
ATOM    296  CB  PHE A 273       6.629  34.145  19.783  1.00  0.00           C  
ATOM    297  CG  PHE A 273       6.807  33.607  21.183  1.00  0.00           C  
ATOM    298  CD1 PHE A 273       5.803  32.872  21.793  1.00  0.00           C  
ATOM    299  CD2 PHE A 273       7.992  33.819  21.876  1.00  0.00           C  
ATOM    300  CE1 PHE A 273       5.978  32.356  23.071  1.00  0.00           C  
ATOM    301  CE2 PHE A 273       8.175  33.307  23.152  1.00  0.00           C  
ATOM    302  CZ  PHE A 273       7.167  32.575  23.750  1.00  0.00           C  
ATOM    303  N   ASP A 274       6.198  33.463  16.420  1.00  0.00           N  
ATOM    304  CA  ASP A 274       6.130  34.086  15.097  1.00  0.00           C  
ATOM    305  C   ASP A 274       5.117  35.212  15.022  1.00  0.00           C  
ATOM    306  O   ASP A 274       4.044  35.147  15.625  1.00  0.00           O  
ATOM    307  CB  ASP A 274       5.773  33.058  14.010  1.00  0.00           C  
ATOM    308  CG  ASP A 274       6.994  32.369  13.418  1.00  0.00           C  
ATOM    309  OD1 ASP A 274       6.805  31.428  12.613  1.00  0.00           O  
ATOM    310  OD2 ASP A 274       8.132  32.767  13.745  1.00  0.00           O  
ATOM    311  N   PRO A 275       5.452  36.262  14.259  1.00  0.00           N  
ATOM    312  CA  PRO A 275       4.628  37.448  14.037  1.00  0.00           C  
ATOM    313  C   PRO A 275       3.572  37.142  12.980  1.00  0.00           C  
ATOM    314  O   PRO A 275       3.665  37.604  11.842  1.00  0.00           O  
ATOM    315  CB  PRO A 275       5.644  38.484  13.561  1.00  0.00           C  
ATOM    316  CG  PRO A 275       6.601  37.636  12.751  1.00  0.00           C  
ATOM    317  CD  PRO A 275       6.790  36.429  13.656  1.00  0.00           C  
ATOM    318  N   THR A 276       2.583  36.338  13.355  1.00  0.00           N  
ATOM    319  CA  THR A 276       1.502  35.985  12.443  1.00  0.00           C  
ATOM    320  C   THR A 276       0.419  37.058  12.517  1.00  0.00           C  
ATOM    321  O   THR A 276      -0.536  37.061  11.741  1.00  0.00           O  
ATOM    322  CB  THR A 276       0.901  34.613  12.799  1.00  0.00           C  
ATOM    323  OG1 THR A 276       0.523  34.599  14.180  1.00  0.00           O  
ATOM    324  CG2 THR A 276       1.918  33.510  12.551  1.00  0.00           C  
ATOM    325  N   ALA A 277       0.586  37.968  13.469  1.00  0.00           N  
ATOM    326  CA  ALA A 277      -0.332  39.083  13.674  1.00  0.00           C  
ATOM    327  C   ALA A 277       0.473  40.121  14.445  1.00  0.00           C  
ATOM    328  O   ALA A 277       1.623  39.864  14.805  1.00  0.00           O  
ATOM    329  CB  ALA A 277      -1.548  38.639  14.486  1.00  0.00           C  
ATOM    330  N   ASP A 278      -0.118  41.281  14.710  1.00  0.00           N  
ATOM    331  CA  ASP A 278       0.601  42.337  15.426  1.00  0.00           C  
ATOM    332  C   ASP A 278       0.578  42.145  16.942  1.00  0.00           C  
ATOM    333  O   ASP A 278       0.906  43.059  17.698  1.00  0.00           O  
ATOM    334  CB  ASP A 278       0.013  43.704  15.068  1.00  0.00           C  
ATOM    335  CG  ASP A 278      -1.422  43.865  15.537  1.00  0.00           C  
ATOM    336  OD1 ASP A 278      -2.069  42.847  15.864  1.00  0.00           O  
ATOM    337  OD2 ASP A 278      -1.907  45.011  15.565  1.00  0.00           O  
ATOM    338  N   SER A 279       0.203  40.949  17.380  1.00  0.00           N  
ATOM    339  CA  SER A 279       0.130  40.641  18.803  1.00  0.00           C  
ATOM    340  C   SER A 279       0.062  39.136  19.015  1.00  0.00           C  
ATOM    341  O   SER A 279      -0.344  38.397  18.120  1.00  0.00           O  
ATOM    342  CB  SER A 279      -1.122  41.296  19.402  1.00  0.00           C  
ATOM    343  OG  SER A 279      -1.402  40.807  20.705  1.00  0.00           O  
ATOM    344  N   LEU A 280       0.468  38.676  20.194  1.00  0.00           N  
ATOM    345  CA  LEU A 280       0.379  37.256  20.499  1.00  0.00           C  
ATOM    346  C   LEU A 280      -0.990  37.081  21.153  1.00  0.00           C  
ATOM    347  O   LEU A 280      -1.649  38.072  21.489  1.00  0.00           O  
ATOM    348  CB  LEU A 280       1.486  36.834  21.469  1.00  0.00           C  
ATOM    349  CG  LEU A 280       2.921  37.036  20.969  1.00  0.00           C  
ATOM    350  CD1 LEU A 280       3.908  36.594  22.037  1.00  0.00           C  
ATOM    351  CD2 LEU A 280       3.126  36.247  19.688  1.00  0.00           C  
ATOM    352  N   HIS A 281      -1.433  35.838  21.317  1.00  0.00           N  
ATOM    353  CA  HIS A 281      -2.723  35.585  21.952  1.00  0.00           C  
ATOM    354  C   HIS A 281      -2.624  34.474  22.991  1.00  0.00           C  
ATOM    355  O   HIS A 281      -1.530  33.995  23.295  1.00  0.00           O  
ATOM    356  CB  HIS A 281      -3.797  35.257  20.902  1.00  0.00           C  
ATOM    357  CG  HIS A 281      -3.411  34.168  19.949  1.00  0.00           C  
ATOM    358  ND1 HIS A 281      -3.261  32.855  20.337  1.00  0.00           N  
ATOM    359  CD2 HIS A 281      -3.135  34.203  18.623  1.00  0.00           C  
ATOM    360  CE1 HIS A 281      -2.909  32.126  19.293  1.00  0.00           C  
ATOM    361  NE2 HIS A 281      -2.825  32.920  18.240  1.00  0.00           N  
ATOM    362  N   LEU A 282      -3.763  34.067  23.544  1.00  0.00           N  
ATOM    363  CA  LEU A 282      -3.759  33.032  24.570  1.00  0.00           C  
ATOM    364  C   LEU A 282      -3.069  31.747  24.144  1.00  0.00           C  
ATOM    365  O   LEU A 282      -2.592  30.992  24.986  1.00  0.00           O  
ATOM    366  CB  LEU A 282      -5.185  32.730  25.038  1.00  0.00           C  
ATOM    367  CG  LEU A 282      -5.756  33.792  25.980  1.00  0.00           C  
ATOM    368  CD1 LEU A 282      -7.106  33.332  26.518  1.00  0.00           C  
ATOM    369  CD2 LEU A 282      -4.779  34.020  27.131  1.00  0.00           C  
ATOM    370  N   GLY A 283      -3.019  31.499  22.840  1.00  0.00           N  
ATOM    371  CA  GLY A 283      -2.362  30.302  22.353  1.00  0.00           C  
ATOM    372  C   GLY A 283      -0.866  30.318  22.621  1.00  0.00           C  
ATOM    373  O   GLY A 283      -0.236  29.262  22.676  1.00  0.00           O  
ATOM    374  N   HIS A 284      -0.294  31.510  22.794  1.00  0.00           N  
ATOM    375  CA  HIS A 284       1.140  31.647  23.053  1.00  0.00           C  
ATOM    376  C   HIS A 284       1.482  31.760  24.539  1.00  0.00           C  
ATOM    377  O   HIS A 284       2.639  31.595  24.924  1.00  0.00           O  
ATOM    378  CB  HIS A 284       1.708  32.891  22.349  1.00  0.00           C  
ATOM    379  CG  HIS A 284       1.451  32.936  20.876  1.00  0.00           C  
ATOM    380  ND1 HIS A 284       0.332  33.532  20.332  1.00  0.00           N  
ATOM    381  CD2 HIS A 284       2.167  32.456  19.831  1.00  0.00           C  
ATOM    382  CE1 HIS A 284       0.370  33.415  19.016  1.00  0.00           C  
ATOM    383  NE2 HIS A 284       1.473  32.766  18.687  1.00  0.00           N  
ATOM    384  N   LEU A 285       0.475  32.020  25.368  1.00  0.00           N  
ATOM    385  CA  LEU A 285       0.682  32.222  26.799  1.00  0.00           C  
ATOM    386  C   LEU A 285       1.338  31.118  27.628  1.00  0.00           C  
ATOM    387  O   LEU A 285       2.266  31.398  28.390  1.00  0.00           O  
ATOM    388  CB  LEU A 285      -0.642  32.624  27.461  1.00  0.00           C  
ATOM    389  CG  LEU A 285      -0.514  33.156  28.890  1.00  0.00           C  
ATOM    390  CD1 LEU A 285       0.429  34.355  28.899  1.00  0.00           C  
ATOM    391  CD2 LEU A 285      -1.890  33.555  29.425  1.00  0.00           C  
ATOM    392  N   VAL A 286       0.873  29.876  27.506  1.00  0.00           N  
ATOM    393  CA  VAL A 286       1.468  28.805  28.306  1.00  0.00           C  
ATOM    394  C   VAL A 286       2.979  28.690  28.105  1.00  0.00           C  
ATOM    395  O   VAL A 286       3.735  28.640  29.072  1.00  0.00           O  
ATOM    396  CB  VAL A 286       0.794  27.436  28.030  1.00  0.00           C  
ATOM    397  CG1 VAL A 286       1.621  26.314  28.643  1.00  0.00           C  
ATOM    398  CG2 VAL A 286      -0.612  27.424  28.633  1.00  0.00           C  
ATOM    399  N   PRO A 288       3.438  28.638  26.846  1.00  0.00           N  
ATOM    400  CA  PRO A 288       4.882  28.535  26.608  1.00  0.00           C  
ATOM    401  C   PRO A 288       5.624  29.766  27.134  1.00  0.00           C  
ATOM    402  O   PRO A 288       6.721  29.654  27.686  1.00  0.00           O  
ATOM    403  CB  PRO A 288       4.970  28.415  25.088  1.00  0.00           C  
ATOM    404  CG  PRO A 288       3.704  27.687  24.744  1.00  0.00           C  
ATOM    405  CD  PRO A 288       2.685  28.405  25.602  1.00  0.00           C  
ATOM    406  N   LEU A 289       5.016  30.937  26.958  1.00  0.00           N  
ATOM    407  CA  LEU A 289       5.612  32.196  27.409  1.00  0.00           C  
ATOM    408  C   LEU A 289       5.802  32.175  28.928  1.00  0.00           C  
ATOM    409  O   LEU A 289       6.862  32.545  29.437  1.00  0.00           O  
ATOM    410  CB  LEU A 289       4.709  33.378  27.037  1.00  0.00           C  
ATOM    411  CG  LEU A 289       5.352  34.723  26.670  1.00  0.00           C  
ATOM    412  CD1 LEU A 289       4.332  35.829  26.878  1.00  0.00           C  
ATOM    413  CD2 LEU A 289       6.595  34.983  27.497  1.00  0.00           C  
ATOM    414  N   LEU A 290       4.764  31.757  29.647  1.00  0.00           N  
ATOM    415  CA  LEU A 290       4.837  31.686  31.101  1.00  0.00           C  
ATOM    416  C   LEU A 290       5.823  30.597  31.533  1.00  0.00           C  
ATOM    417  O   LEU A 290       6.428  30.692  32.597  1.00  0.00           O  
ATOM    418  CB  LEU A 290       3.448  31.419  31.697  1.00  0.00           C  
ATOM    419  CG  LEU A 290       2.351  32.456  31.423  1.00  0.00           C  
ATOM    420  CD1 LEU A 290       1.053  32.012  32.094  1.00  0.00           C  
ATOM    421  CD2 LEU A 290       2.769  33.830  31.951  1.00  0.00           C  
ATOM    422  N   CYS A 291       5.992  29.568  30.707  1.00  0.00           N  
ATOM    423  CA  CYS A 291       6.931  28.501  31.041  1.00  0.00           C  
ATOM    424  C   CYS A 291       8.366  29.015  31.006  1.00  0.00           C  
ATOM    425  O   CYS A 291       9.225  28.521  31.739  1.00  0.00           O  
ATOM    426  CB  CYS A 291       6.774  27.313  30.090  1.00  0.00           C  
ATOM    427  SG  CYS A 291       5.625  26.076  30.700  1.00  0.00           S  
ATOM    428  N   LEU A 292       8.629  30.002  30.152  1.00  0.00           N  
ATOM    429  CA  LEU A 292       9.962  30.590  30.085  1.00  0.00           C  
ATOM    430  C   LEU A 292      10.216  31.232  31.440  1.00  0.00           C  
ATOM    431  O   LEU A 292      11.311  31.138  31.991  1.00  0.00           O  
ATOM    432  CB  LEU A 292      10.044  31.664  28.993  1.00  0.00           C  
ATOM    433  CG  LEU A 292      10.233  31.213  27.547  1.00  0.00           C  
ATOM    434  CD1 LEU A 292      10.305  32.439  26.646  1.00  0.00           C  
ATOM    435  CD2 LEU A 292      11.510  30.381  27.420  1.00  0.00           C  
ATOM    436  N   LYS A 293       9.187  31.880  31.979  1.00  0.00           N  
ATOM    437  CA  LYS A 293       9.300  32.529  33.279  1.00  0.00           C  
ATOM    438  C   LYS A 293       9.454  31.495  34.402  1.00  0.00           C  
ATOM    439  O   LYS A 293      10.172  31.730  35.372  1.00  0.00           O  
ATOM    440  CB  LYS A 293       8.075  33.414  33.536  1.00  0.00           C  
ATOM    441  CG  LYS A 293       8.158  34.234  34.815  1.00  0.00           C  
ATOM    442  CD  LYS A 293       6.987  35.203  34.935  1.00  0.00           C  
ATOM    443  CE  LYS A 293       7.151  36.114  36.147  1.00  0.00           C  
ATOM    444  NZ  LYS A 293       6.026  37.080  36.289  1.00  0.00           N  
ATOM    445  N   ARG A 294       8.781  30.354  34.274  1.00  0.00           N  
ATOM    446  CA  ARG A 294       8.886  29.305  35.287  1.00  0.00           C  
ATOM    447  C   ARG A 294      10.337  28.841  35.341  1.00  0.00           C  
ATOM    448  O   ARG A 294      10.887  28.589  36.415  1.00  0.00           O  
ATOM    449  CB  ARG A 294       7.958  28.125  34.950  1.00  0.00           C  
ATOM    450  CG  ARG A 294       6.468  28.487  34.998  1.00  0.00           C  
ATOM    451  CD  ARG A 294       5.557  27.298  34.699  1.00  0.00           C  
ATOM    452  NE  ARG A 294       4.183  27.733  34.435  1.00  0.00           N  
ATOM    453  CZ  ARG A 294       3.325  28.152  35.361  1.00  0.00           C  
ATOM    454  NH1 ARG A 294       3.680  28.193  36.644  1.00  0.00           N  
ATOM    455  NH2 ARG A 294       2.106  28.543  35.001  1.00  0.00           N  
ATOM    456  N   PHE A 295      10.963  28.742  34.175  1.00  0.00           N  
ATOM    457  CA  PHE A 295      12.357  28.329  34.115  1.00  0.00           C  
ATOM    458  C   PHE A 295      13.246  29.416  34.709  1.00  0.00           C  
ATOM    459  O   PHE A 295      14.196  29.120  35.433  1.00  0.00           O  
ATOM    460  CB  PHE A 295      12.763  28.031  32.668  1.00  0.00           C  
ATOM    461  CG  PHE A 295      12.609  26.589  32.289  1.00  0.00           C  
ATOM    462  CD1 PHE A 295      13.642  25.690  32.500  1.00  0.00           C  
ATOM    463  CD2 PHE A 295      11.420  26.124  31.758  1.00  0.00           C  
ATOM    464  CE1 PHE A 295      13.488  24.352  32.190  1.00  0.00           C  
ATOM    465  CE2 PHE A 295      11.259  24.790  31.448  1.00  0.00           C  
ATOM    466  CZ  PHE A 295      12.294  23.900  31.663  1.00  0.00           C  
ATOM    467  N   GLN A 296      12.938  30.674  34.413  1.00  0.00           N  
ATOM    468  CA  GLN A 296      13.735  31.769  34.957  1.00  0.00           C  
ATOM    469  C   GLN A 296      13.604  31.822  36.480  1.00  0.00           C  
ATOM    470  O   GLN A 296      14.566  32.139  37.180  1.00  0.00           O  
ATOM    471  CB  GLN A 296      13.305  33.106  34.349  1.00  0.00           C  
ATOM    472  CG  GLN A 296      14.143  34.281  34.819  1.00  0.00           C  
ATOM    473  CD  GLN A 296      13.859  35.562  34.051  1.00  0.00           C  
ATOM    474  OE1 GLN A 296      12.706  35.966  33.892  1.00  0.00           O  
ATOM    475  NE2 GLN A 296      14.917  36.216  33.581  1.00  0.00           N  
ATOM    476  N   GLN A 297      12.415  31.510  36.990  1.00  0.00           N  
ATOM    477  CA  GLN A 297      12.181  31.512  38.433  1.00  0.00           C  
ATOM    478  C   GLN A 297      13.059  30.460  39.100  1.00  0.00           C  
ATOM    479  O   GLN A 297      13.460  30.608  40.254  1.00  0.00           O  
ATOM    480  CB  GLN A 297      10.707  31.224  38.737  1.00  0.00           C  
ATOM    481  CG  GLN A 297       9.744  32.269  38.193  1.00  0.00           C  
ATOM    482  CD  GLN A 297       9.224  33.220  39.255  1.00  0.00           C  
ATOM    483  OE1 GLN A 297       9.993  33.936  39.900  1.00  0.00           O  
ATOM    484  NE2 GLN A 297       7.906  33.234  39.438  1.00  0.00           N  
ATOM    485  N   ALA A 298      13.360  29.398  38.360  1.00  0.00           N  
ATOM    486  CA  ALA A 298      14.204  28.324  38.860  1.00  0.00           C  
ATOM    487  C   ALA A 298      15.687  28.687  38.735  1.00  0.00           C  
ATOM    488  O   ALA A 298      16.555  27.899  39.107  1.00  0.00           O  
ATOM    489  CB  ALA A 298      13.913  27.033  38.097  1.00  0.00           C  
ATOM    490  N   GLY A 305      15.970  29.873  38.197  1.00  0.00           N  
ATOM    491  CA  GLY A 305      17.352  30.317  38.061  1.00  0.00           C  
ATOM    492  C   GLY A 305      17.941  30.255  36.659  1.00  0.00           C  
ATOM    493  O   GLY A 305      19.074  30.682  36.434  1.00  0.00           O  
ATOM    494  N   HIS A 306      17.176  29.738  35.708  1.00  0.00           N  
ATOM    495  CA  HIS A 306      17.661  29.621  34.339  1.00  0.00           C  
ATOM    496  C   HIS A 306      17.447  30.908  33.544  1.00  0.00           C  
ATOM    497  O   HIS A 306      16.663  31.772  33.944  1.00  0.00           O  
ATOM    498  CB  HIS A 306      16.991  28.413  33.677  1.00  0.00           C  
ATOM    499  CG  HIS A 306      17.215  27.136  34.429  1.00  0.00           C  
ATOM    500  ND1 HIS A 306      18.448  26.522  34.494  1.00  0.00           N  
ATOM    501  CD2 HIS A 306      16.391  26.408  35.223  1.00  0.00           C  
ATOM    502  CE1 HIS A 306      18.376  25.474  35.298  1.00  0.00           C  
ATOM    503  NE2 HIS A 306      17.139  25.383  35.753  1.00  0.00           N  
ATOM    504  N   LYS A 307      18.165  31.031  32.428  1.00  0.00           N  
ATOM    505  CA  LYS A 307      18.106  32.218  31.576  1.00  0.00           C  
ATOM    506  C   LYS A 307      17.244  32.012  30.335  1.00  0.00           C  
ATOM    507  O   LYS A 307      17.577  31.213  29.452  1.00  0.00           O  
ATOM    508  CB  LYS A 307      19.526  32.613  31.157  1.00  0.00           C  
ATOM    509  CG  LYS A 307      19.631  33.930  30.393  1.00  0.00           C  
ATOM    510  CD  LYS A 307      21.039  34.098  29.834  1.00  0.00           C  
ATOM    511  CE  LYS A 307      21.232  35.425  29.129  1.00  0.00           C  
ATOM    512  NZ  LYS A 307      21.378  36.567  30.083  1.00  0.00           N  
ATOM    513  N   PRO A 308      16.125  32.744  30.247  1.00  0.00           N  
ATOM    514  CA  PRO A 308      15.209  32.640  29.112  1.00  0.00           C  
ATOM    515  C   PRO A 308      15.555  33.536  27.929  1.00  0.00           C  
ATOM    516  O   PRO A 308      15.908  34.703  28.095  1.00  0.00           O  
ATOM    517  CB  PRO A 308      13.868  33.013  29.729  1.00  0.00           C  
ATOM    518  CG  PRO A 308      14.262  34.110  30.664  1.00  0.00           C  
ATOM    519  CD  PRO A 308      15.532  33.564  31.321  1.00  0.00           C  
ATOM    520  N   VAL A 309      15.454  32.966  26.735  1.00  0.00           N  
ATOM    521  CA  VAL A 309      15.704  33.692  25.502  1.00  0.00           C  
ATOM    522  C   VAL A 309      14.391  33.672  24.724  1.00  0.00           C  
ATOM    523  O   VAL A 309      13.923  32.606  24.324  1.00  0.00           O  
ATOM    524  CB  VAL A 309      16.807  33.013  24.654  1.00  0.00           C  
ATOM    525  CG1 VAL A 309      17.001  33.772  23.347  1.00  0.00           C  
ATOM    526  CG2 VAL A 309      18.122  32.973  25.444  1.00  0.00           C  
ATOM    527  N   ALA A 310      13.785  34.842  24.536  1.00  0.00           N  
ATOM    528  CA  ALA A 310      12.525  34.932  23.804  1.00  0.00           C  
ATOM    529  C   ALA A 310      12.811  35.361  22.371  1.00  0.00           C  
ATOM    530  O   ALA A 310      13.193  36.504  22.119  1.00  0.00           O  
ATOM    531  CB  ALA A 310      11.584  35.932  24.485  1.00  0.00           C  
ATOM    532  N   LEU A 311      12.641  34.435  21.435  1.00  0.00           N  
ATOM    533  CA  LEU A 311      12.897  34.732  20.031  1.00  0.00           C  
ATOM    534  C   LEU A 311      11.613  35.072  19.290  1.00  0.00           C  
ATOM    535  O   LEU A 311      10.607  34.380  19.434  1.00  0.00           O  
ATOM    536  CB  LEU A 311      13.583  33.535  19.352  1.00  0.00           C  
ATOM    537  CG  LEU A 311      13.952  33.636  17.862  1.00  0.00           C  
ATOM    538  CD1 LEU A 311      15.113  32.699  17.565  1.00  0.00           C  
ATOM    539  CD2 LEU A 311      12.749  33.285  16.979  1.00  0.00           C  
ATOM    540  N   VAL A 312      11.650  36.153  18.519  1.00  0.00           N  
ATOM    541  CA  VAL A 312      10.505  36.565  17.715  1.00  0.00           C  
ATOM    542  C   VAL A 312      10.924  36.262  16.271  1.00  0.00           C  
ATOM    543  O   VAL A 312      12.008  36.657  15.838  1.00  0.00           O  
ATOM    544  CB  VAL A 312      10.192  38.075  17.891  1.00  0.00           C  
ATOM    545  CG1 VAL A 312       8.966  38.455  17.061  1.00  0.00           C  
ATOM    546  CG2 VAL A 312       9.930  38.382  19.362  1.00  0.00           C  
ATOM    547  N   GLY A 313      10.065  35.554  15.542  1.00  0.00           N  
ATOM    548  CA  GLY A 313      10.381  35.146  14.180  1.00  0.00           C  
ATOM    549  C   GLY A 313      10.333  36.150  13.048  1.00  0.00           C  
ATOM    550  O   GLY A 313       9.449  36.079  12.192  1.00  0.00           O  
ATOM    551  N   GLY A 314      11.288  37.073  13.016  1.00  0.00           N  
ATOM    552  CA  GLY A 314      11.300  38.055  11.945  1.00  0.00           C  
ATOM    553  C   GLY A 314      11.422  37.410  10.573  1.00  0.00           C  
ATOM    554  O   GLY A 314      10.942  37.948   9.571  1.00  0.00           O  
ATOM    555  N   ALA A 315      12.067  36.250  10.525  1.00  0.00           N  
ATOM    556  CA  ALA A 315      12.254  35.535   9.268  1.00  0.00           C  
ATOM    557  C   ALA A 315      11.243  34.411   9.109  1.00  0.00           C  
ATOM    558  O   ALA A 315      10.613  34.282   8.059  1.00  0.00           O  
ATOM    559  CB  ALA A 315      13.677  34.973   9.188  1.00  0.00           C  
ATOM    560  N   THR A 316      11.085  33.594  10.147  1.00  0.00           N  
ATOM    561  CA  THR A 316      10.140  32.490  10.072  1.00  0.00           C  
ATOM    562  C   THR A 316       8.714  33.001   9.860  1.00  0.00           C  
ATOM    563  O   THR A 316       7.889  32.316   9.253  1.00  0.00           O  
ATOM    564  CB  THR A 316      10.217  31.584  11.328  1.00  0.00           C  
ATOM    565  OG1 THR A 316      10.397  32.385  12.501  1.00  0.00           O  
ATOM    566  CG2 THR A 316      11.385  30.603  11.203  1.00  0.00           C  
ATOM    567  N   GLY A 317       8.440  34.215  10.329  1.00  0.00           N  
ATOM    568  CA  GLY A 317       7.119  34.796  10.153  1.00  0.00           C  
ATOM    569  C   GLY A 317       6.881  35.186   8.702  1.00  0.00           C  
ATOM    570  O   GLY A 317       5.776  35.572   8.317  1.00  0.00           O  
ATOM    571  N   LEU A 333       7.926  35.099   7.888  1.00  0.00           N  
ATOM    572  CA  LEU A 333       7.801  35.426   6.473  1.00  0.00           C  
ATOM    573  C   LEU A 333       7.666  34.138   5.670  1.00  0.00           C  
ATOM    574  O   LEU A 333       7.525  34.167   4.447  1.00  0.00           O  
ATOM    575  CB  LEU A 333       9.022  36.220   5.996  1.00  0.00           C  
ATOM    576  CG  LEU A 333       9.106  37.675   6.473  1.00  0.00           C  
ATOM    577  CD1 LEU A 333      10.498  38.233   6.215  1.00  0.00           C  
ATOM    578  CD2 LEU A 333       8.051  38.501   5.743  1.00  0.00           C  
ATOM    579  N   ILE A 335       7.690  33.009   6.373  1.00  0.00           N  
ATOM    580  CA  ILE A 335       7.588  31.695   5.742  1.00  0.00           C  
ATOM    581  C   ILE A 335       6.297  30.984   6.140  1.00  0.00           C  
ATOM    582  O   ILE A 335       5.523  30.562   5.277  1.00  0.00           O  
ATOM    583  CB  ILE A 335       8.807  30.816   6.121  1.00  0.00           C  
ATOM    584  CG1 ILE A 335      10.097  31.500   5.659  1.00  0.00           C  
ATOM    585  CG2 ILE A 335       8.687  29.427   5.490  1.00  0.00           C  
ATOM    586  CD1 ILE A 335      10.140  31.800   4.155  1.00  0.00           C  
ATOM    587  N   GLY A 336       6.066  30.853   7.446  1.00  0.00           N  
ATOM    588  CA  GLY A 336       4.855  30.203   7.926  1.00  0.00           C  
ATOM    589  C   GLY A 336       5.038  28.757   8.358  1.00  0.00           C  
ATOM    590  O   GLY A 336       5.436  27.914   7.558  1.00  0.00           O  
ATOM    591  N   ASP A 337       4.741  28.473   9.624  1.00  0.00           N  
ATOM    592  CA  ASP A 337       4.874  27.125  10.180  1.00  0.00           C  
ATOM    593  C   ASP A 337       3.623  26.294   9.855  1.00  0.00           C  
ATOM    594  O   ASP A 337       2.530  26.579  10.342  1.00  0.00           O  
ATOM    595  CB  ASP A 337       5.079  27.217  11.700  1.00  0.00           C  
ATOM    596  CG  ASP A 337       5.406  25.873  12.335  1.00  0.00           C  
ATOM    597  OD1 ASP A 337       5.698  25.848  13.552  1.00  0.00           O  
ATOM    598  OD2 ASP A 337       5.368  24.846  11.623  1.00  0.00           O  
ATOM    599  N   PRO A 338       3.779  25.249   9.029  1.00  0.00           N  
ATOM    600  CA  PRO A 338       2.676  24.369   8.622  1.00  0.00           C  
ATOM    601  C   PRO A 338       2.310  23.293   9.638  1.00  0.00           C  
ATOM    602  O   PRO A 338       1.315  22.591   9.467  1.00  0.00           O  
ATOM    603  CB  PRO A 338       3.205  23.755   7.335  1.00  0.00           C  
ATOM    604  CG  PRO A 338       4.657  23.514   7.715  1.00  0.00           C  
ATOM    605  CD  PRO A 338       5.036  24.848   8.369  1.00  0.00           C  
ATOM    606  N   SER A 339       3.108  23.171  10.693  1.00  0.00           N  
ATOM    607  CA  SER A 339       2.889  22.147  11.707  1.00  0.00           C  
ATOM    608  C   SER A 339       1.439  21.959  12.144  1.00  0.00           C  
ATOM    609  O   SER A 339       0.821  22.846  12.739  1.00  0.00           O  
ATOM    610  CB  SER A 339       3.784  22.418  12.921  1.00  0.00           C  
ATOM    611  OG  SER A 339       5.152  22.446  12.529  1.00  0.00           O  
ATOM    612  N   PHE A 340       0.911  20.783  11.827  1.00  0.00           N  
ATOM    613  CA  PHE A 340      -0.455  20.406  12.163  1.00  0.00           C  
ATOM    614  C   PHE A 340      -1.521  21.408  11.724  1.00  0.00           C  
ATOM    615  O   PHE A 340      -2.549  21.555  12.385  1.00  0.00           O  
ATOM    616  CB  PHE A 340      -0.569  20.140  13.668  1.00  0.00           C  
ATOM    617  CG  PHE A 340       0.243  18.963  14.134  1.00  0.00           C  
ATOM    618  CD1 PHE A 340       1.535  19.135  14.603  1.00  0.00           C  
ATOM    619  CD2 PHE A 340      -0.280  17.680  14.078  1.00  0.00           C  
ATOM    620  CE1 PHE A 340       2.292  18.047  15.011  1.00  0.00           C  
ATOM    621  CE2 PHE A 340       0.470  16.590  14.481  1.00  0.00           C  
ATOM    622  CZ  PHE A 340       1.758  16.775  14.950  1.00  0.00           C  
ATOM    623  N   LYS A 341      -1.264  22.095  10.615  1.00  0.00           N  
ATOM    624  CA  LYS A 341      -2.203  23.069  10.059  1.00  0.00           C  
ATOM    625  C   LYS A 341      -2.781  22.481   8.776  1.00  0.00           C  
ATOM    626  O   LYS A 341      -2.059  21.869   7.994  1.00  0.00           O  
ATOM    627  CB  LYS A 341      -1.496  24.384   9.740  1.00  0.00           C  
ATOM    628  CG  LYS A 341      -1.020  25.141  10.959  1.00  0.00           C  
ATOM    629  CD  LYS A 341      -2.194  25.563  11.822  1.00  0.00           C  
ATOM    630  CE  LYS A 341      -1.735  26.383  13.016  1.00  0.00           C  
ATOM    631  NZ  LYS A 341      -2.885  26.874  13.830  1.00  0.00           N  
ATOM    632  N   ALA A 342      -4.076  22.679   8.556  1.00  0.00           N  
ATOM    633  CA  ALA A 342      -4.739  22.136   7.375  1.00  0.00           C  
ATOM    634  C   ALA A 342      -4.368  22.819   6.067  1.00  0.00           C  
ATOM    635  O   ALA A 342      -4.191  22.151   5.046  1.00  0.00           O  
ATOM    636  CB  ALA A 342      -6.257  22.180   7.561  1.00  0.00           C  
ATOM    637  N   ALA A 343      -4.249  24.143   6.089  1.00  0.00           N  
ATOM    638  CA  ALA A 343      -3.935  24.882   4.873  1.00  0.00           C  
ATOM    639  C   ALA A 343      -2.775  25.865   5.009  1.00  0.00           C  
ATOM    640  O   ALA A 343      -2.351  26.201   6.115  1.00  0.00           O  
ATOM    641  CB  ALA A 343      -5.185  25.622   4.386  1.00  0.00           C  
ATOM    642  N   GLU A 344      -2.277  26.315   3.860  1.00  0.00           N  
ATOM    643  CA  GLU A 344      -1.171  27.265   3.781  1.00  0.00           C  
ATOM    644  C   GLU A 344      -1.474  28.521   4.581  1.00  0.00           C  
ATOM    645  O   GLU A 344      -2.605  29.009   4.570  1.00  0.00           O  
ATOM    646  CB  GLU A 344      -0.935  27.682   2.325  1.00  0.00           C  
ATOM    647  CG  GLU A 344      -0.472  26.584   1.393  1.00  0.00           C  
ATOM    648  CD  GLU A 344       0.988  26.229   1.591  1.00  0.00           C  
ATOM    649  OE1 GLU A 344       1.830  27.152   1.603  1.00  0.00           O  
ATOM    650  OE2 GLU A 344       1.291  25.029   1.727  1.00  0.00           O  
ATOM    651  N   ARG A 345      -0.464  29.045   5.268  1.00  0.00           N  
ATOM    652  CA  ARG A 345      -0.631  30.277   6.030  1.00  0.00           C  
ATOM    653  C   ARG A 345      -0.476  31.437   5.055  1.00  0.00           C  
ATOM    654  O   ARG A 345       0.273  31.345   4.078  1.00  0.00           O  
ATOM    655  CB  ARG A 345       0.431  30.400   7.124  1.00  0.00           C  
ATOM    656  CG  ARG A 345       0.229  29.493   8.330  1.00  0.00           C  
ATOM    657  CD  ARG A 345       1.409  29.624   9.290  1.00  0.00           C  
ATOM    658  NE  ARG A 345       1.239  28.849  10.517  1.00  0.00           N  
ATOM    659  CZ  ARG A 345       0.421  29.182  11.508  1.00  0.00           C  
ATOM    660  NH1 ARG A 345      -0.314  30.285  11.426  1.00  0.00           N  
ATOM    661  NH2 ARG A 345       0.345  28.418  12.590  1.00  0.00           N  
ATOM    662  N   LYS A 407      -1.186  32.529   5.315  1.00  0.00           N  
ATOM    663  CA  LYS A 407      -1.098  33.690   4.444  1.00  0.00           C  
ATOM    664  C   LYS A 407       0.312  34.253   4.458  1.00  0.00           C  
ATOM    665  O   LYS A 407       0.959  34.284   5.506  1.00  0.00           O  
ATOM    666  CB  LYS A 407      -2.061  34.788   4.902  1.00  0.00           C  
ATOM    667  CG  LYS A 407      -1.973  36.043   4.036  1.00  0.00           C  
ATOM    668  CD  LYS A 407      -2.889  37.145   4.542  1.00  0.00           C  
ATOM    669  CE  LYS A 407      -2.854  38.357   3.619  1.00  0.00           C  
ATOM    670  NZ  LYS A 407      -3.788  39.420   4.087  1.00  0.00           N  
ATOM    671  N   LEU A 408       0.792  34.692   3.298  1.00  0.00           N  
ATOM    672  CA  LEU A 408       2.121  35.284   3.221  1.00  0.00           C  
ATOM    673  C   LEU A 408       1.974  36.786   3.428  1.00  0.00           C  
ATOM    674  O   LEU A 408       1.246  37.452   2.693  1.00  0.00           O  
ATOM    675  CB  LEU A 408       2.770  35.022   1.854  1.00  0.00           C  
ATOM    676  CG  LEU A 408       3.261  33.607   1.532  1.00  0.00           C  
ATOM    677  CD1 LEU A 408       3.815  33.570   0.116  1.00  0.00           C  
ATOM    678  CD2 LEU A 408       4.333  33.189   2.530  1.00  0.00           C  
ATOM    679  N   ASN A 418       2.654  37.316   4.438  1.00  0.00           N  
ATOM    680  CA  ASN A 418       2.593  38.743   4.715  1.00  0.00           C  
ATOM    681  C   ASN A 418       3.836  39.430   4.150  1.00  0.00           C  
ATOM    682  O   ASN A 418       4.854  38.781   3.904  1.00  0.00           O  
ATOM    683  CB  ASN A 418       2.463  38.971   6.226  1.00  0.00           C  
ATOM    684  CG  ASN A 418       1.114  38.519   6.762  1.00  0.00           C  
ATOM    685  OD1 ASN A 418       0.075  39.022   6.339  1.00  0.00           O  
ATOM    686  ND2 ASN A 418       1.124  37.565   7.688  1.00  0.00           N  
ATOM    687  N   THR A 419       3.751  40.736   3.925  1.00  0.00           N  
ATOM    688  CA  THR A 419       4.884  41.473   3.372  1.00  0.00           C  
ATOM    689  C   THR A 419       6.008  41.669   4.385  1.00  0.00           C  
ATOM    690  O   THR A 419       5.782  41.630   5.599  1.00  0.00           O  
ATOM    691  CB  THR A 419       4.461  42.862   2.872  1.00  0.00           C  
ATOM    692  OG1 THR A 419       4.005  43.645   3.982  1.00  0.00           O  
ATOM    693  CG2 THR A 419       3.347  42.743   1.841  1.00  0.00           C  
ATOM    694  N   GLU A 420       7.218  41.890   3.880  1.00  0.00           N  
ATOM    695  CA  GLU A 420       8.368  42.110   4.750  1.00  0.00           C  
ATOM    696  C   GLU A 420       8.148  43.361   5.599  1.00  0.00           C  
ATOM    697  O   GLU A 420       8.417  43.362   6.800  1.00  0.00           O  
ATOM    698  CB  GLU A 420       9.651  42.267   3.923  1.00  0.00           C  
ATOM    699  CG  GLU A 420      10.143  40.983   3.260  1.00  0.00           C  
ATOM    700  CD  GLU A 420      11.572  40.627   3.657  1.00  0.00           C  
ATOM    701  OE1 GLU A 420      12.132  39.662   3.086  1.00  0.00           O  
ATOM    702  OE2 GLU A 420      12.135  41.310   4.543  1.00  0.00           O  
ATOM    703  N   GLU A 421       7.650  44.421   4.968  1.00  0.00           N  
ATOM    704  CA  GLU A 421       7.395  45.678   5.662  1.00  0.00           C  
ATOM    705  C   GLU A 421       6.446  45.503   6.848  1.00  0.00           C  
ATOM    706  O   GLU A 421       6.681  46.046   7.928  1.00  0.00           O  
ATOM    707  CB  GLU A 421       6.804  46.710   4.697  1.00  0.00           C  
ATOM    708  CG  GLU A 421       7.727  47.147   3.566  1.00  0.00           C  
ATOM    709  CD  GLU A 421       8.123  46.009   2.641  1.00  0.00           C  
ATOM    710  OE1 GLU A 421       7.227  45.266   2.184  1.00  0.00           O  
ATOM    711  OE2 GLU A 421       9.335  45.865   2.361  1.00  0.00           O  
ATOM    712  N   THR A 422       5.374  44.747   6.648  1.00  0.00           N  
ATOM    713  CA  THR A 422       4.404  44.531   7.715  1.00  0.00           C  
ATOM    714  C   THR A 422       4.919  43.619   8.828  1.00  0.00           C  
ATOM    715  O   THR A 422       4.711  43.894  10.008  1.00  0.00           O  
ATOM    716  CB  THR A 422       3.093  43.951   7.159  1.00  0.00           C  
ATOM    717  OG1 THR A 422       2.494  44.900   6.267  1.00  0.00           O  
ATOM    718  CG2 THR A 422       2.126  43.650   8.284  1.00  0.00           C  
ATOM    719  N   VAL A 423       5.586  42.531   8.461  1.00  0.00           N  
ATOM    720  CA  VAL A 423       6.106  41.616   9.470  1.00  0.00           C  
ATOM    721  C   VAL A 423       7.146  42.316  10.352  1.00  0.00           C  
ATOM    722  O   VAL A 423       7.212  42.084  11.562  1.00  0.00           O  
ATOM    723  CB  VAL A 423       6.728  40.365   8.814  1.00  0.00           C  
ATOM    724  CG1 VAL A 423       7.424  39.517   9.862  1.00  0.00           C  
ATOM    725  CG2 VAL A 423       5.634  39.549   8.127  1.00  0.00           C  
ATOM    726  N   GLN A 424       7.946  43.185   9.745  1.00  0.00           N  
ATOM    727  CA  GLN A 424       8.967  43.917  10.486  1.00  0.00           C  
ATOM    728  C   GLN A 424       8.311  44.729  11.601  1.00  0.00           C  
ATOM    729  O   GLN A 424       8.803  44.762  12.730  1.00  0.00           O  
ATOM    730  CB  GLN A 424       9.736  44.854   9.546  1.00  0.00           C  
ATOM    731  CG  GLN A 424      10.878  45.608  10.215  1.00  0.00           C  
ATOM    732  CD  GLN A 424      11.577  46.571   9.269  1.00  0.00           C  
ATOM    733  OE1 GLN A 424      12.096  46.171   8.222  1.00  0.00           O  
ATOM    734  NE2 GLN A 424      11.596  47.849   9.635  1.00  0.00           N  
ATOM    735  N   GLU A 425       7.198  45.385  11.289  1.00  0.00           N  
ATOM    736  CA  GLU A 425       6.507  46.177  12.299  1.00  0.00           C  
ATOM    737  C   GLU A 425       5.889  45.275  13.369  1.00  0.00           C  
ATOM    738  O   GLU A 425       5.923  45.599  14.554  1.00  0.00           O  
ATOM    739  CB  GLU A 425       5.426  47.050  11.653  1.00  0.00           C  
ATOM    740  CG  GLU A 425       5.974  48.083  10.667  1.00  0.00           C  
ATOM    741  CD  GLU A 425       7.080  48.948  11.267  1.00  0.00           C  
ATOM    742  OE1 GLU A 425       6.864  49.529  12.354  1.00  0.00           O  
ATOM    743  OE2 GLU A 425       8.164  49.050  10.649  1.00  0.00           O  
ATOM    744  N   TRP A 426       5.333  44.139  12.956  1.00  0.00           N  
ATOM    745  CA  TRP A 426       4.731  43.218  13.917  1.00  0.00           C  
ATOM    746  C   TRP A 426       5.776  42.667  14.878  1.00  0.00           C  
ATOM    747  O   TRP A 426       5.500  42.478  16.061  1.00  0.00           O  
ATOM    748  CB  TRP A 426       4.044  42.057  13.199  1.00  0.00           C  
ATOM    749  CG  TRP A 426       2.826  42.469  12.440  1.00  0.00           C  
ATOM    750  CD1 TRP A 426       2.248  43.708  12.421  1.00  0.00           C  
ATOM    751  CD2 TRP A 426       2.012  41.633  11.616  1.00  0.00           C  
ATOM    752  NE1 TRP A 426       1.121  43.691  11.635  1.00  0.00           N  
ATOM    753  CE2 TRP A 426       0.953  42.428  11.129  1.00  0.00           C  
ATOM    754  CE3 TRP A 426       2.074  40.288  11.241  1.00  0.00           C  
ATOM    755  CZ2 TRP A 426      -0.034  41.922  10.289  1.00  0.00           C  
ATOM    756  CZ3 TRP A 426       1.090  39.786  10.403  1.00  0.00           C  
ATOM    757  CH2 TRP A 426       0.050  40.602   9.937  1.00  0.00           C  
ATOM    758  N   VAL A 427       6.973  42.401  14.366  1.00  0.00           N  
ATOM    759  CA  VAL A 427       8.053  41.882  15.199  1.00  0.00           C  
ATOM    760  C   VAL A 427       8.323  42.847  16.355  1.00  0.00           C  
ATOM    761  O   VAL A 427       8.444  42.440  17.512  1.00  0.00           O  
ATOM    762  CB  VAL A 427       9.354  41.702  14.380  1.00  0.00           C  
ATOM    763  CG1 VAL A 427      10.529  41.481  15.316  1.00  0.00           C  
ATOM    764  CG2 VAL A 427       9.211  40.515  13.430  1.00  0.00           C  
ATOM    765  N   ASP A 429       8.415  44.131  16.025  1.00  0.00           N  
ATOM    766  CA  ASP A 429       8.671  45.163  17.021  1.00  0.00           C  
ATOM    767  C   ASP A 429       7.590  45.198  18.096  1.00  0.00           C  
ATOM    768  O   ASP A 429       7.894  45.317  19.283  1.00  0.00           O  
ATOM    769  CB  ASP A 429       8.769  46.534  16.339  1.00  0.00           C  
ATOM    770  CG  ASP A 429      10.027  46.677  15.496  1.00  0.00           C  
ATOM    771  OD1 ASP A 429      10.082  47.597  14.650  1.00  0.00           O  
ATOM    772  OD2 ASP A 429      10.966  45.874  15.685  1.00  0.00           O  
ATOM    773  N   LYS A 431       6.330  45.100  17.682  1.00  0.00           N  
ATOM    774  CA  LYS A 431       5.227  45.129  18.638  1.00  0.00           C  
ATOM    775  C   LYS A 431       5.233  43.897  19.528  1.00  0.00           C  
ATOM    776  O   LYS A 431       5.022  43.992  20.738  1.00  0.00           O  
ATOM    777  CB  LYS A 431       3.882  45.244  17.912  1.00  0.00           C  
ATOM    778  CG  LYS A 431       3.708  46.560  17.151  1.00  0.00           C  
ATOM    779  CD  LYS A 431       2.303  46.713  16.570  1.00  0.00           C  
ATOM    780  CE  LYS A 431       1.297  47.180  17.619  1.00  0.00           C  
ATOM    781  NZ  LYS A 431       1.161  46.232  18.758  1.00  0.00           N  
ATOM    782  N   ILE A 432       5.481  42.736  18.931  1.00  0.00           N  
ATOM    783  CA  ILE A 432       5.518  41.502  19.703  1.00  0.00           C  
ATOM    784  C   ILE A 432       6.694  41.480  20.677  1.00  0.00           C  
ATOM    785  O   ILE A 432       6.552  41.043  21.820  1.00  0.00           O  
ATOM    786  CB  ILE A 432       5.561  40.283  18.769  1.00  0.00           C  
ATOM    787  CG1 ILE A 432       4.176  40.102  18.130  1.00  0.00           C  
ATOM    788  CG2 ILE A 432       5.990  39.038  19.539  1.00  0.00           C  
ATOM    789  CD1 ILE A 432       4.129  39.057  17.032  1.00  0.00           C  
ATOM    790  N   ARG A 433       7.852  41.964  20.241  1.00  0.00           N  
ATOM    791  CA  ARG A 433       9.014  41.991  21.125  1.00  0.00           C  
ATOM    792  C   ARG A 433       8.689  42.805  22.380  1.00  0.00           C  
ATOM    793  O   ARG A 433       8.981  42.392  23.504  1.00  0.00           O  
ATOM    794  CB  ARG A 433      10.224  42.617  20.419  1.00  0.00           C  
ATOM    795  CG  ARG A 433      11.491  42.601  21.276  1.00  0.00           C  
ATOM    796  CD  ARG A 433      12.641  43.367  20.625  1.00  0.00           C  
ATOM    797  NE  ARG A 433      12.357  44.798  20.525  1.00  0.00           N  
ATOM    798  CZ  ARG A 433      12.138  45.596  21.568  1.00  0.00           C  
ATOM    799  NH1 ARG A 433      12.169  45.108  22.805  1.00  0.00           N  
ATOM    800  NH2 ARG A 433      11.888  46.884  21.377  1.00  0.00           N  
ATOM    801  N   LYS A 434       8.074  43.964  22.180  1.00  0.00           N  
ATOM    802  CA  LYS A 434       7.718  44.836  23.290  1.00  0.00           C  
ATOM    803  C   LYS A 434       6.637  44.226  24.180  1.00  0.00           C  
ATOM    804  O   LYS A 434       6.600  44.472  25.383  1.00  0.00           O  
ATOM    805  CB  LYS A 434       7.259  46.190  22.746  1.00  0.00           C  
ATOM    806  CG  LYS A 434       8.353  46.947  22.009  1.00  0.00           C  
ATOM    807  CD  LYS A 434       7.809  48.216  21.373  1.00  0.00           C  
ATOM    808  CE  LYS A 434       8.895  48.966  20.626  1.00  0.00           C  
ATOM    809  NZ  LYS A 434       8.375  50.224  20.020  1.00  0.00           N  
ATOM    810  N   GLN A 435       5.761  43.424  23.586  1.00  0.00           N  
ATOM    811  CA  GLN A 435       4.686  42.771  24.328  1.00  0.00           C  
ATOM    812  C   GLN A 435       5.231  41.644  25.209  1.00  0.00           C  
ATOM    813  O   GLN A 435       4.733  41.393  26.311  1.00  0.00           O  
ATOM    814  CB  GLN A 435       3.654  42.207  23.350  1.00  0.00           C  
ATOM    815  CG  GLN A 435       2.458  41.545  24.013  1.00  0.00           C  
ATOM    816  CD  GLN A 435       1.419  41.096  23.002  1.00  0.00           C  
ATOM    817  OE1 GLN A 435       1.593  40.086  22.318  1.00  0.00           O  
ATOM    818  NE2 GLN A 435       0.337  41.860  22.890  1.00  0.00           N  
ATOM    819  N   VAL A 436       6.262  40.972  24.713  1.00  0.00           N  
ATOM    820  CA  VAL A 436       6.890  39.868  25.433  1.00  0.00           C  
ATOM    821  C   VAL A 436       7.738  40.311  26.628  1.00  0.00           C  
ATOM    822  O   VAL A 436       7.719  39.675  27.683  1.00  0.00           O  
ATOM    823  CB  VAL A 436       7.776  39.032  24.465  1.00  0.00           C  
ATOM    824  CG1 VAL A 436       8.708  38.099  25.252  1.00  0.00           C  
ATOM    825  CG2 VAL A 436       6.878  38.212  23.530  1.00  0.00           C  
ATOM    826  N   ALA A 437       8.463  41.412  26.458  1.00  0.00           N  
ATOM    827  CA  ALA A 437       9.363  41.927  27.488  1.00  0.00           C  
ATOM    828  C   ALA A 437       8.869  41.939  28.936  1.00  0.00           C  
ATOM    829  O   ALA A 437       9.540  41.410  29.824  1.00  0.00           O  
ATOM    830  CB  ALA A 437       9.847  43.326  27.097  1.00  0.00           C  
ATOM    831  N   PRO A 438       7.695  42.540  29.196  1.00  0.00           N  
ATOM    832  CA  PRO A 438       7.152  42.606  30.559  1.00  0.00           C  
ATOM    833  C   PRO A 438       6.961  41.254  31.248  1.00  0.00           C  
ATOM    834  O   PRO A 438       6.925  41.178  32.474  1.00  0.00           O  
ATOM    835  CB  PRO A 438       5.826  43.344  30.370  1.00  0.00           C  
ATOM    836  CG  PRO A 438       6.077  44.196  29.136  1.00  0.00           C  
ATOM    837  CD  PRO A 438       6.794  43.213  28.243  1.00  0.00           C  
ATOM    838  N   PHE A 439       6.835  40.195  30.456  1.00  0.00           N  
ATOM    839  CA  PHE A 439       6.635  38.856  30.996  1.00  0.00           C  
ATOM    840  C   PHE A 439       7.892  38.242  31.596  1.00  0.00           C  
ATOM    841  O   PHE A 439       7.805  37.317  32.410  1.00  0.00           O  
ATOM    842  CB  PHE A 439       6.091  37.930  29.904  1.00  0.00           C  
ATOM    843  CG  PHE A 439       4.639  38.155  29.585  1.00  0.00           C  
ATOM    844  CD1 PHE A 439       3.645  37.568  30.359  1.00  0.00           C  
ATOM    845  CD2 PHE A 439       4.267  38.956  28.519  1.00  0.00           C  
ATOM    846  CE1 PHE A 439       2.309  37.776  30.070  1.00  0.00           C  
ATOM    847  CE2 PHE A 439       2.932  39.172  28.222  1.00  0.00           C  
ATOM    848  CZ  PHE A 439       1.950  38.581  28.998  1.00  0.00           C  
ATOM    849  N   LEU A 444       9.055  38.755  31.205  1.00  0.00           N  
ATOM    850  CA  LEU A 444      10.321  38.225  31.707  1.00  0.00           C  
ATOM    851  C   LEU A 444      11.169  39.308  32.382  1.00  0.00           C  
ATOM    852  O   LEU A 444      10.962  40.505  32.162  1.00  0.00           O  
ATOM    853  CB  LEU A 444      11.108  37.590  30.551  1.00  0.00           C  
ATOM    854  CG  LEU A 444      10.370  36.530  29.718  1.00  0.00           C  
ATOM    855  CD1 LEU A 444      11.199  36.187  28.472  1.00  0.00           C  
ATOM    856  CD2 LEU A 444      10.115  35.284  30.560  1.00  0.00           C  
ATOM    857  N   ASP A 445      12.123  38.888  33.209  1.00  0.00           N  
ATOM    858  CA  ASP A 445      12.989  39.836  33.902  1.00  0.00           C  
ATOM    859  C   ASP A 445      14.274  40.006  33.101  1.00  0.00           C  
ATOM    860  O   ASP A 445      15.031  39.057  32.916  1.00  0.00           O  
ATOM    861  CB  ASP A 445      13.302  39.334  35.318  1.00  0.00           C  
ATOM    862  CG  ASP A 445      13.931  40.405  36.202  1.00  0.00           C  
ATOM    863  OD1 ASP A 445      13.968  40.203  37.434  1.00  0.00           O  
ATOM    864  OD2 ASP A 445      14.393  41.441  35.679  1.00  0.00           O  
ATOM    865  N   PHE A 457      14.492  41.219  32.606  1.00  0.00           N  
ATOM    866  CA  PHE A 457      15.679  41.542  31.824  1.00  0.00           C  
ATOM    867  C   PHE A 457      16.700  42.260  32.706  1.00  0.00           C  
ATOM    868  O   PHE A 457      17.713  42.760  32.216  1.00  0.00           O  
ATOM    869  CB  PHE A 457      15.304  42.446  30.647  1.00  0.00           C  
ATOM    870  CG  PHE A 457      14.629  41.725  29.508  1.00  0.00           C  
ATOM    871  CD1 PHE A 457      15.332  41.413  28.355  1.00  0.00           C  
ATOM    872  CD2 PHE A 457      13.286  41.388  29.578  1.00  0.00           C  
ATOM    873  CE1 PHE A 457      14.709  40.782  27.289  1.00  0.00           C  
ATOM    874  CE2 PHE A 457      12.656  40.756  28.518  1.00  0.00           C  
ATOM    875  CZ  PHE A 457      13.367  40.455  27.371  1.00  0.00           C  
ATOM    876  N   ASP A 458      16.430  42.310  34.007  1.00  0.00           N  
ATOM    877  CA  ASP A 458      17.334  42.976  34.934  1.00  0.00           C  
ATOM    878  C   ASP A 458      17.419  42.245  36.273  1.00  0.00           C  
ATOM    879  O   ASP A 458      17.074  42.798  37.318  1.00  0.00           O  
ATOM    880  CB  ASP A 458      16.874  44.417  35.161  1.00  0.00           C  
ATOM    881  CG  ASP A 458      17.950  45.279  35.791  1.00  0.00           C  
ATOM    882  OD1 ASP A 458      17.657  46.445  36.138  1.00  0.00           O  
ATOM    883  OD2 ASP A 458      19.090  44.789  35.932  1.00  0.00           O  
ATOM    884  N   CYS A 459      17.876  40.998  36.235  1.00  0.00           N  
ATOM    885  CA  CYS A 459      18.013  40.199  37.447  1.00  0.00           C  
ATOM    886  C   CYS A 459      19.340  39.445  37.472  1.00  0.00           C  
ATOM    887  O   CYS A 459      19.406  38.301  37.920  1.00  0.00           O  
ATOM    888  CB  CYS A 459      16.856  39.204  37.560  1.00  0.00           C  
ATOM    889  SG  CYS A 459      16.733  38.053  36.172  1.00  0.00           S  
ATOM    890  N   GLY A 460      20.397  40.082  36.981  1.00  0.00           N  
ATOM    891  CA  GLY A 460      21.692  39.427  36.988  1.00  0.00           C  
ATOM    892  C   GLY A 460      21.983  38.552  35.782  1.00  0.00           C  
ATOM    893  O   GLY A 460      21.419  38.740  34.707  1.00  0.00           O  
ATOM    894  N   GLU A 461      22.868  37.579  35.966  1.00  0.00           N  
ATOM    895  CA  GLU A 461      23.259  36.699  34.874  1.00  0.00           C  
ATOM    896  C   GLU A 461      22.143  35.890  34.222  1.00  0.00           C  
ATOM    897  O   GLU A 461      22.292  35.462  33.079  1.00  0.00           O  
ATOM    898  CB  GLU A 461      24.392  35.767  35.318  1.00  0.00           C  
ATOM    899  CG  GLU A 461      25.751  36.460  35.368  1.00  0.00           C  
ATOM    900  CD  GLU A 461      25.826  37.511  36.457  1.00  0.00           C  
ATOM    901  OE1 GLU A 461      26.575  38.494  36.286  1.00  0.00           O  
ATOM    902  OE2 GLU A 461      25.143  37.347  37.492  1.00  0.00           O  
ATOM    903  N   ASN A 463      21.030  35.673  34.917  1.00  0.00           N  
ATOM    904  CA  ASN A 463      19.950  34.924  34.283  1.00  0.00           C  
ATOM    905  C   ASN A 463      18.902  35.869  33.698  1.00  0.00           C  
ATOM    906  O   ASN A 463      17.733  35.504  33.528  1.00  0.00           O  
ATOM    907  CB  ASN A 463      19.314  33.929  35.262  1.00  0.00           C  
ATOM    908  CG  ASN A 463      18.414  34.591  36.269  1.00  0.00           C  
ATOM    909  OD1 ASN A 463      18.768  35.607  36.865  1.00  0.00           O  
ATOM    910  ND2 ASN A 463      17.237  34.005  36.481  1.00  0.00           N  
ATOM    911  N   SER A 471      19.340  37.089  33.391  1.00  0.00           N  
ATOM    912  CA  SER A 471      18.483  38.100  32.786  1.00  0.00           C  
ATOM    913  C   SER A 471      18.099  37.598  31.397  1.00  0.00           C  
ATOM    914  O   SER A 471      18.902  36.959  30.719  1.00  0.00           O  
ATOM    915  CB  SER A 471      19.227  39.438  32.652  1.00  0.00           C  
ATOM    916  OG  SER A 471      19.392  40.081  33.905  1.00  0.00           O  
ATOM    917  N   ALA A 472      16.876  37.897  30.976  1.00  0.00           N  
ATOM    918  CA  ALA A 472      16.381  37.466  29.678  1.00  0.00           C  
ATOM    919  C   ALA A 472      17.069  38.165  28.511  1.00  0.00           C  
ATOM    920  O   ALA A 472      17.656  39.240  28.664  1.00  0.00           O  
ATOM    921  CB  ALA A 472      14.867  37.692  29.598  1.00  0.00           C  
ATOM    922  N   ILE A 473      16.982  37.532  27.344  1.00  0.00           N  
ATOM    923  CA  ILE A 473      17.558  38.054  26.112  1.00  0.00           C  
ATOM    924  C   ILE A 473      16.495  37.988  25.018  1.00  0.00           C  
ATOM    925  O   ILE A 473      15.761  37.000  24.917  1.00  0.00           O  
ATOM    926  CB  ILE A 473      18.776  37.212  25.649  1.00  0.00           C  
ATOM    927  CG1 ILE A 473      19.964  37.446  26.581  1.00  0.00           C  
ATOM    928  CG2 ILE A 473      19.159  37.577  24.218  1.00  0.00           C  
ATOM    929  CD1 ILE A 473      21.216  36.688  26.159  1.00  0.00           C  
ATOM    930  N   ALA A 474      16.407  39.048  24.217  1.00  0.00           N  
ATOM    931  CA  ALA A 474      15.463  39.106  23.108  1.00  0.00           C  
ATOM    932  C   ALA A 474      16.237  38.739  21.844  1.00  0.00           C  
ATOM    933  O   ALA A 474      17.353  39.220  21.640  1.00  0.00           O  
ATOM    934  CB  ALA A 474      14.883  40.517  22.977  1.00  0.00           C  
ATOM    935  N   ALA A 475      15.656  37.884  21.006  1.00  0.00           N  
ATOM    936  CA  ALA A 475      16.305  37.468  19.766  1.00  0.00           C  
ATOM    937  C   ALA A 475      15.348  37.580  18.576  1.00  0.00           C  
ATOM    938  O   ALA A 475      14.133  37.637  18.752  1.00  0.00           O  
ATOM    939  CB  ALA A 475      16.818  36.026  19.900  1.00  0.00           C  
ATOM    940  N   ASN A 476      15.908  37.616  17.367  1.00  0.00           N  
ATOM    941  CA  ASN A 476      15.127  37.728  16.134  1.00  0.00           C  
ATOM    942  C   ASN A 476      15.889  36.972  15.050  1.00  0.00           C  
ATOM    943  O   ASN A 476      16.989  37.381  14.675  1.00  0.00           O  
ATOM    944  CB  ASN A 476      14.981  39.204  15.728  1.00  0.00           C  
ATOM    945  CG  ASN A 476      14.211  39.388  14.419  1.00  0.00           C  
ATOM    946  OD1 ASN A 476      13.867  38.422  13.743  1.00  0.00           O  
ATOM    947  ND2 ASN A 476      13.948  40.640  14.058  1.00  0.00           N  
ATOM    948  N   ASN A 477      15.322  35.879  14.542  1.00  0.00           N  
ATOM    949  CA  ASN A 477      16.036  35.112  13.524  1.00  0.00           C  
ATOM    950  C   ASN A 477      16.239  35.820  12.189  1.00  0.00           C  
ATOM    951  O   ASN A 477      16.886  35.278  11.290  1.00  0.00           O  
ATOM    952  CB  ASN A 477      15.399  33.730  13.305  1.00  0.00           C  
ATOM    953  CG  ASN A 477      13.909  33.786  13.029  1.00  0.00           C  
ATOM    954  OD1 ASN A 477      13.358  34.821  12.646  1.00  0.00           O  
ATOM    955  ND2 ASN A 477      13.248  32.645  13.204  1.00  0.00           N  
ATOM    956  N   TYR A 478      15.704  37.032  12.055  1.00  0.00           N  
ATOM    957  CA  TYR A 478      15.902  37.785  10.820  1.00  0.00           C  
ATOM    958  C   TYR A 478      17.368  38.215  10.797  1.00  0.00           C  
ATOM    959  O   TYR A 478      17.936  38.490   9.739  1.00  0.00           O  
ATOM    960  CB  TYR A 478      15.020  39.035  10.778  1.00  0.00           C  
ATOM    961  CG  TYR A 478      14.920  39.643   9.394  1.00  0.00           C  
ATOM    962  CD1 TYR A 478      14.066  39.107   8.439  1.00  0.00           C  
ATOM    963  CD2 TYR A 478      15.705  40.731   9.033  1.00  0.00           C  
ATOM    964  CE1 TYR A 478      13.995  39.639   7.162  1.00  0.00           C  
ATOM    965  CE2 TYR A 478      15.642  41.268   7.761  1.00  0.00           C  
ATOM    966  CZ  TYR A 478      14.785  40.717   6.831  1.00  0.00           C  
ATOM    967  OH  TYR A 478      14.726  41.248   5.567  1.00  0.00           O  
ATOM    968  N   ASP A 479      17.975  38.275  11.980  1.00  0.00           N  
ATOM    969  CA  ASP A 479      19.374  38.669  12.096  1.00  0.00           C  
ATOM    970  C   ASP A 479      20.263  37.786  11.221  1.00  0.00           C  
ATOM    971  O   ASP A 479      21.203  38.275  10.587  1.00  0.00           O  
ATOM    972  CB  ASP A 479      19.852  38.567  13.550  1.00  0.00           C  
ATOM    973  CG  ASP A 479      19.281  39.662  14.449  1.00  0.00           C  
ATOM    974  OD1 ASP A 479      19.739  39.756  15.608  1.00  0.00           O  
ATOM    975  OD2 ASP A 479      18.384  40.417  14.015  1.00  0.00           O  
ATOM    976  N   TRP A 482      19.970  36.488  11.185  1.00  0.00           N  
ATOM    977  CA  TRP A 482      20.778  35.570  10.392  1.00  0.00           C  
ATOM    978  C   TRP A 482      20.159  35.081   9.086  1.00  0.00           C  
ATOM    979  O   TRP A 482      20.877  34.626   8.197  1.00  0.00           O  
ATOM    980  CB  TRP A 482      21.235  34.377  11.256  1.00  0.00           C  
ATOM    981  CG  TRP A 482      20.158  33.681  12.059  1.00  0.00           C  
ATOM    982  CD1 TRP A 482      19.339  32.671  11.639  1.00  0.00           C  
ATOM    983  CD2 TRP A 482      19.824  33.922  13.436  1.00  0.00           C  
ATOM    984  NE1 TRP A 482      18.523  32.263  12.673  1.00  0.00           N  
ATOM    985  CE2 TRP A 482      18.802  33.016  13.784  1.00  0.00           C  
ATOM    986  CE3 TRP A 482      20.294  34.814  14.405  1.00  0.00           C  
ATOM    987  CZ2 TRP A 482      18.242  32.975  15.061  1.00  0.00           C  
ATOM    988  CZ3 TRP A 482      19.737  34.773  15.676  1.00  0.00           C  
ATOM    989  CH2 TRP A 482      18.723  33.858  15.991  1.00  0.00           C  
ATOM    990  N   PHE A 485      18.840  35.179   8.948  1.00  0.00           N  
ATOM    991  CA  PHE A 485      18.193  34.740   7.713  1.00  0.00           C  
ATOM    992  C   PHE A 485      17.880  35.897   6.774  1.00  0.00           C  
ATOM    993  O   PHE A 485      17.732  35.699   5.571  1.00  0.00           O  
ATOM    994  CB  PHE A 485      16.898  33.984   8.015  1.00  0.00           C  
ATOM    995  CG  PHE A 485      17.114  32.577   8.485  1.00  0.00           C  
ATOM    996  CD1 PHE A 485      16.537  32.128   9.659  1.00  0.00           C  
ATOM    997  CD2 PHE A 485      17.892  31.699   7.746  1.00  0.00           C  
ATOM    998  CE1 PHE A 485      16.731  30.824  10.091  1.00  0.00           C  
ATOM    999  CE2 PHE A 485      18.089  30.397   8.169  1.00  0.00           C  
ATOM   1000  CZ  PHE A 485      17.506  29.960   9.346  1.00  0.00           C  
ATOM   1001  N   GLY A 486      17.794  37.101   7.331  1.00  0.00           N  
ATOM   1002  CA  GLY A 486      17.467  38.270   6.536  1.00  0.00           C  
ATOM   1003  C   GLY A 486      18.458  38.647   5.455  1.00  0.00           C  
ATOM   1004  O   GLY A 486      18.096  39.321   4.495  1.00  0.00           O  
ATOM   1005  N   ASN A 489      19.706  38.222   5.607  1.00  0.00           N  
ATOM   1006  CA  ASN A 489      20.741  38.533   4.629  1.00  0.00           C  
ATOM   1007  C   ASN A 489      21.477  37.282   4.154  1.00  0.00           C  
ATOM   1008  O   ASN A 489      22.525  37.382   3.523  1.00  0.00           O  
ATOM   1009  CB  ASN A 489      21.756  39.505   5.235  1.00  0.00           C  
ATOM   1010  CG  ASN A 489      22.474  38.916   6.437  1.00  0.00           C  
ATOM   1011  OD1 ASN A 489      21.837  38.448   7.385  1.00  0.00           O  
ATOM   1012  ND2 ASN A 489      23.803  38.936   6.406  1.00  0.00           N  
ATOM   1013  N   MET A 490      20.938  36.106   4.459  1.00  0.00           N  
ATOM   1014  CA  MET A 490      21.581  34.862   4.046  1.00  0.00           C  
ATOM   1015  C   MET A 490      21.259  34.535   2.589  1.00  0.00           C  
ATOM   1016  O   MET A 490      20.094  34.552   2.195  1.00  0.00           O  
ATOM   1017  CB  MET A 490      21.125  33.701   4.936  1.00  0.00           C  
ATOM   1018  CG  MET A 490      21.846  32.390   4.645  1.00  0.00           C  
ATOM   1019  SD  MET A 490      21.199  30.986   5.576  1.00  0.00           S  
ATOM   1020  CE  MET A 490      21.735  31.409   7.237  1.00  0.00           C  
ATOM   1021  N   ASN A 494      22.292  34.246   1.794  1.00  0.00           N  
ATOM   1022  CA  ASN A 494      22.102  33.897   0.383  1.00  0.00           C  
ATOM   1023  C   ASN A 494      21.457  32.517   0.283  1.00  0.00           C  
ATOM   1024  O   ASN A 494      21.701  31.646   1.122  1.00  0.00           O  
ATOM   1025  CB  ASN A 494      23.446  33.895  -0.361  1.00  0.00           C  
ATOM   1026  CG  ASN A 494      23.299  33.548  -1.837  1.00  0.00           C  
ATOM   1027  OD1 ASN A 494      23.416  32.385  -2.236  1.00  0.00           O  
ATOM   1028  ND2 ASN A 494      23.026  34.560  -2.654  1.00  0.00           N  
ATOM   1029  N   VAL A 495      20.645  32.319  -0.751  1.00  0.00           N  
ATOM   1030  CA  VAL A 495      19.939  31.057  -0.950  1.00  0.00           C  
ATOM   1031  C   VAL A 495      20.848  29.841  -1.145  1.00  0.00           C  
ATOM   1032  O   VAL A 495      20.574  28.764  -0.618  1.00  0.00           O  
ATOM   1033  CB  VAL A 495      18.963  31.154  -2.152  1.00  0.00           C  
ATOM   1034  CG1 VAL A 495      19.730  31.422  -3.439  1.00  0.00           C  
ATOM   1035  CG2 VAL A 495      18.150  29.872  -2.271  1.00  0.00           C  
ATOM   1036  N   LEU A 496      21.931  30.003  -1.897  1.00  0.00           N  
ATOM   1037  CA  LEU A 496      22.828  28.875  -2.126  1.00  0.00           C  
ATOM   1038  C   LEU A 496      23.522  28.478  -0.823  1.00  0.00           C  
ATOM   1039  O   LEU A 496      23.757  27.299  -0.570  1.00  0.00           O  
ATOM   1040  CB  LEU A 496      23.861  29.230  -3.200  1.00  0.00           C  
ATOM   1041  CG  LEU A 496      23.294  29.514  -4.598  1.00  0.00           C  
ATOM   1042  CD1 LEU A 496      24.428  29.855  -5.551  1.00  0.00           C  
ATOM   1043  CD2 LEU A 496      22.528  28.296  -5.105  1.00  0.00           C  
ATOM   1044  N   THR A 498      23.841  29.465   0.008  1.00  0.00           N  
ATOM   1045  CA  THR A 498      24.496  29.194   1.285  1.00  0.00           C  
ATOM   1046  C   THR A 498      23.565  28.396   2.193  1.00  0.00           C  
ATOM   1047  O   THR A 498      23.996  27.485   2.895  1.00  0.00           O  
ATOM   1048  CB  THR A 498      24.877  30.494   2.004  1.00  0.00           C  
ATOM   1049  OG1 THR A 498      25.857  31.197   1.232  1.00  0.00           O  
ATOM   1050  CG2 THR A 498      25.430  30.194   3.386  1.00  0.00           C  
ATOM   1051  N   PHE A 499      22.284  28.750   2.175  1.00  0.00           N  
ATOM   1052  CA  PHE A 499      21.284  28.064   2.983  1.00  0.00           C  
ATOM   1053  C   PHE A 499      21.096  26.621   2.508  1.00  0.00           C  
ATOM   1054  O   PHE A 499      21.166  25.678   3.292  1.00  0.00           O  
ATOM   1055  CB  PHE A 499      19.944  28.796   2.880  1.00  0.00           C  
ATOM   1056  CG  PHE A 499      18.781  28.017   3.429  1.00  0.00           C  
ATOM   1057  CD1 PHE A 499      18.559  27.945   4.796  1.00  0.00           C  
ATOM   1058  CD2 PHE A 499      17.907  27.361   2.577  1.00  0.00           C  
ATOM   1059  CE1 PHE A 499      17.485  27.235   5.303  1.00  0.00           C  
ATOM   1060  CE2 PHE A 499      16.827  26.646   3.079  1.00  0.00           C  
ATOM   1061  CZ  PHE A 499      16.617  26.584   4.443  1.00  0.00           C  
ATOM   1062  N   LEU A 500      20.852  26.462   1.212  1.00  0.00           N  
ATOM   1063  CA  LEU A 500      20.626  25.141   0.629  1.00  0.00           C  
ATOM   1064  C   LEU A 500      21.790  24.175   0.848  1.00  0.00           C  
ATOM   1065  O   LEU A 500      21.584  22.973   1.057  1.00  0.00           O  
ATOM   1066  CB  LEU A 500      20.335  25.283  -0.872  1.00  0.00           C  
ATOM   1067  CG  LEU A 500      19.027  26.001  -1.240  1.00  0.00           C  
ATOM   1068  CD1 LEU A 500      18.941  26.170  -2.751  1.00  0.00           C  
ATOM   1069  CD2 LEU A 500      17.831  25.190  -0.740  1.00  0.00           C  
ATOM   1070  N   ARG A 501      23.007  24.707   0.796  1.00  0.00           N  
ATOM   1071  CA  ARG A 501      24.218  23.909   0.981  1.00  0.00           C  
ATOM   1072  C   ARG A 501      24.593  23.677   2.450  1.00  0.00           C  
ATOM   1073  O   ARG A 501      24.535  22.549   2.943  1.00  0.00           O  
ATOM   1074  CB  ARG A 501      25.396  24.581   0.263  1.00  0.00           C  
ATOM   1075  CG  ARG A 501      25.390  24.422  -1.263  1.00  0.00           C  
ATOM   1076  CD  ARG A 501      26.146  25.559  -1.948  1.00  0.00           C  
ATOM   1077  NE  ARG A 501      27.558  25.634  -1.572  1.00  0.00           N  
ATOM   1078  CZ  ARG A 501      28.522  24.880  -2.097  1.00  0.00           C  
ATOM   1079  NH1 ARG A 501      28.237  23.981  -3.032  1.00  0.00           N  
ATOM   1080  NH2 ARG A 501      29.779  25.034  -1.691  1.00  0.00           N  
ATOM   1081  N   ASP A 502      24.969  24.750   3.139  1.00  0.00           N  
ATOM   1082  CA  ASP A 502      25.405  24.670   4.528  1.00  0.00           C  
ATOM   1083  C   ASP A 502      24.381  24.186   5.547  1.00  0.00           C  
ATOM   1084  O   ASP A 502      24.755  23.690   6.608  1.00  0.00           O  
ATOM   1085  CB  ASP A 502      25.965  26.020   4.977  1.00  0.00           C  
ATOM   1086  CG  ASP A 502      27.097  26.499   4.095  1.00  0.00           C  
ATOM   1087  OD1 ASP A 502      27.672  25.672   3.357  1.00  0.00           O  
ATOM   1088  OD2 ASP A 502      27.419  27.705   4.147  1.00  0.00           O  
ATOM   1089  N   ILE A 503      23.098  24.342   5.243  1.00  0.00           N  
ATOM   1090  CA  ILE A 503      22.060  23.885   6.154  1.00  0.00           C  
ATOM   1091  C   ILE A 503      21.296  22.732   5.510  1.00  0.00           C  
ATOM   1092  O   ILE A 503      21.119  21.677   6.117  1.00  0.00           O  
ATOM   1093  CB  ILE A 503      21.070  25.027   6.506  1.00  0.00           C  
ATOM   1094  CG1 ILE A 503      21.793  26.113   7.307  1.00  0.00           C  
ATOM   1095  CG2 ILE A 503      19.898  24.474   7.314  1.00  0.00           C  
ATOM   1096  CD1 ILE A 503      20.958  27.343   7.560  1.00  0.00           C  
ATOM   1097  N   GLY A 840      20.877  22.934   4.263  1.00  0.00           N  
ATOM   1098  CA  GLY A 840      20.120  21.918   3.547  1.00  0.00           C  
ATOM   1099  C   GLY A 840      20.764  20.549   3.379  1.00  0.00           C  
ATOM   1100  O   GLY A 840      20.060  19.542   3.299  1.00  0.00           O  
ATOM   1101  N   LYS A 841      22.091  20.501   3.321  1.00  0.00           N  
ATOM   1102  CA  LYS A 841      22.808  19.234   3.149  1.00  0.00           C  
ATOM   1103  C   LYS A 841      22.582  18.287   4.329  1.00  0.00           C  
ATOM   1104  O   LYS A 841      22.755  17.070   4.203  1.00  0.00           O  
ATOM   1105  CB  LYS A 841      24.313  19.499   3.014  1.00  0.00           C  
ATOM   1106  CG  LYS A 841      24.978  19.804   4.354  1.00  0.00           C  
ATOM   1107  CD  LYS A 841      26.225  20.666   4.234  1.00  0.00           C  
ATOM   1108  CE  LYS A 841      27.358  19.973   3.514  1.00  0.00           C  
ATOM   1109  NZ  LYS A 841      28.613  20.785   3.632  1.00  0.00           N  
ATOM   1110  N   HIS A 844      22.194  18.849   5.473  1.00  0.00           N  
ATOM   1111  CA  HIS A 844      21.976  18.063   6.688  1.00  0.00           C  
ATOM   1112  C   HIS A 844      20.539  17.583   6.875  1.00  0.00           C  
ATOM   1113  O   HIS A 844      20.200  17.019   7.919  1.00  0.00           O  
ATOM   1114  CB  HIS A 844      22.385  18.879   7.921  1.00  0.00           C  
ATOM   1115  CG  HIS A 844      23.830  19.274   7.936  1.00  0.00           C  
ATOM   1116  ND1 HIS A 844      24.853  18.357   8.051  1.00  0.00           N  
ATOM   1117  CD2 HIS A 844      24.423  20.488   7.844  1.00  0.00           C  
ATOM   1118  CE1 HIS A 844      26.013  18.988   8.029  1.00  0.00           C  
ATOM   1119  NE2 HIS A 844      25.780  20.282   7.904  1.00  0.00           N  
ATOM   1120  N   PHE A 845      19.695  17.815   5.878  1.00  0.00           N  
ATOM   1121  CA  PHE A 845      18.306  17.393   5.965  1.00  0.00           C  
ATOM   1122  C   PHE A 845      17.935  16.356   4.918  1.00  0.00           C  
ATOM   1123  O   PHE A 845      18.200  16.533   3.729  1.00  0.00           O  
ATOM   1124  CB  PHE A 845      17.368  18.603   5.847  1.00  0.00           C  
ATOM   1125  CG  PHE A 845      17.333  19.454   7.082  1.00  0.00           C  
ATOM   1126  CD1 PHE A 845      18.381  20.310   7.382  1.00  0.00           C  
ATOM   1127  CD2 PHE A 845      16.281  19.346   7.979  1.00  0.00           C  
ATOM   1128  CE1 PHE A 845      18.384  21.038   8.557  1.00  0.00           C  
ATOM   1129  CE2 PHE A 845      16.280  20.072   9.159  1.00  0.00           C  
ATOM   1130  CZ  PHE A 845      17.332  20.916   9.447  1.00  0.00           C  
ATOM   1131  N   SER A 846      17.328  15.269   5.386  1.00  0.00           N  
ATOM   1132  CA  SER A 846      16.878  14.180   4.535  1.00  0.00           C  
ATOM   1133  C   SER A 846      15.406  14.404   4.199  1.00  0.00           C  
ATOM   1134  O   SER A 846      14.573  14.513   5.097  1.00  0.00           O  
ATOM   1135  CB  SER A 846      17.040  12.848   5.278  1.00  0.00           C  
ATOM   1136  OG  SER A 846      16.371  11.802   4.600  1.00  0.00           O  
ATOM   1137  N   VAL A 847      15.080  14.473   2.913  1.00  0.00           N  
ATOM   1138  CA  VAL A 847      13.694  14.688   2.513  1.00  0.00           C  
ATOM   1139  C   VAL A 847      12.800  13.520   2.933  1.00  0.00           C  
ATOM   1140  O   VAL A 847      11.646  13.723   3.311  1.00  0.00           O  
ATOM   1141  CB  VAL A 847      13.579  14.924   0.994  1.00  0.00           C  
ATOM   1142  CG1 VAL A 847      12.109  15.071   0.592  1.00  0.00           C  
ATOM   1143  CG2 VAL A 847      14.343  16.188   0.619  1.00  0.00           C  
ATOM   1144  N   ASN A 848      13.324  12.298   2.869  1.00  0.00           N  
ATOM   1145  CA  ASN A 848      12.539  11.141   3.288  1.00  0.00           C  
ATOM   1146  C   ASN A 848      12.126  11.314   4.749  1.00  0.00           C  
ATOM   1147  O   ASN A 848      10.999  10.989   5.128  1.00  0.00           O  
ATOM   1148  CB  ASN A 848      13.341   9.845   3.131  1.00  0.00           C  
ATOM   1149  CG  ASN A 848      13.245   9.268   1.734  1.00  0.00           C  
ATOM   1150  OD1 ASN A 848      14.242   9.152   1.024  1.00  0.00           O  
ATOM   1151  ND2 ASN A 848      12.033   8.901   1.331  1.00  0.00           N  
ATOM   1152  N   GLN A 849      13.041  11.827   5.566  1.00  0.00           N  
ATOM   1153  CA  GLN A 849      12.742  12.047   6.978  1.00  0.00           C  
ATOM   1154  C   GLN A 849      11.744  13.183   7.151  1.00  0.00           C  
ATOM   1155  O   GLN A 849      10.794  13.078   7.930  1.00  0.00           O  
ATOM   1156  CB  GLN A 849      14.015  12.374   7.760  1.00  0.00           C  
ATOM   1157  CG  GLN A 849      14.958  11.202   7.941  1.00  0.00           C  
ATOM   1158  CD  GLN A 849      16.020  11.485   8.983  1.00  0.00           C  
ATOM   1159  OE1 GLN A 849      16.766  12.456   8.877  1.00  0.00           O  
ATOM   1160  NE2 GLN A 849      16.092  10.635  10.001  1.00  0.00           N  
ATOM   1161  N   MET A 850      11.971  14.273   6.426  1.00  0.00           N  
ATOM   1162  CA  MET A 850      11.091  15.432   6.503  1.00  0.00           C  
ATOM   1163  C   MET A 850       9.654  15.065   6.153  1.00  0.00           C  
ATOM   1164  O   MET A 850       8.713  15.552   6.780  1.00  0.00           O  
ATOM   1165  CB  MET A 850      11.578  16.528   5.556  1.00  0.00           C  
ATOM   1166  CG  MET A 850      12.903  17.149   5.948  1.00  0.00           C  
ATOM   1167  SD  MET A 850      13.435  18.383   4.743  1.00  0.00           S  
ATOM   1168  CE  MET A 850      12.230  19.708   5.065  1.00  0.00           C  
ATOM   1169  N   ILE A 851       9.488  14.208   5.150  1.00  0.00           N  
ATOM   1170  CA  ILE A 851       8.158  13.795   4.716  1.00  0.00           C  
ATOM   1171  C   ILE A 851       7.449  12.950   5.772  1.00  0.00           C  
ATOM   1172  O   ILE A 851       6.220  12.882   5.798  1.00  0.00           O  
ATOM   1173  CB  ILE A 851       8.226  12.976   3.414  1.00  0.00           C  
ATOM   1174  CG1 ILE A 851       8.927  13.784   2.322  1.00  0.00           C  
ATOM   1175  CG2 ILE A 851       6.828  12.610   2.962  1.00  0.00           C  
ATOM   1176  CD1 ILE A 851       8.230  15.067   1.969  1.00  0.00           C  
ATOM   1177  N   ASN A1160       8.233  12.314   6.637  1.00  0.00           N  
ATOM   1178  CA  ASN A1160       7.691  11.465   7.692  1.00  0.00           C  
ATOM   1179  C   ASN A1160       7.377  12.178   9.005  1.00  0.00           C  
ATOM   1180  O   ASN A1160       6.907  11.549   9.954  1.00  0.00           O  
ATOM   1181  CB  ASN A1160       8.645  10.301   7.965  1.00  0.00           C  
ATOM   1182  CG  ASN A1160       8.467   9.165   6.983  1.00  0.00           C  
ATOM   1183  OD1 ASN A1160       7.365   8.644   6.820  1.00  0.00           O  
ATOM   1184  ND2 ASN A1160       9.551   8.769   6.326  1.00  0.00           N  
ATOM   1185  N   LYS A1161       7.646  13.479   9.073  1.00  0.00           N  
ATOM   1186  CA  LYS A1161       7.350  14.240  10.288  1.00  0.00           C  
ATOM   1187  C   LYS A1161       5.831  14.291  10.451  1.00  0.00           C  
ATOM   1188  O   LYS A1161       5.122  14.702   9.535  1.00  0.00           O  
ATOM   1189  CB  LYS A1161       7.894  15.669  10.177  1.00  0.00           C  
ATOM   1190  CG  LYS A1161       9.404  15.807  10.310  1.00  0.00           C  
ATOM   1191  CD  LYS A1161       9.852  15.679  11.760  1.00  0.00           C  
ATOM   1192  CE  LYS A1161      11.309  16.090  11.928  1.00  0.00           C  
ATOM   1193  NZ  LYS A1161      11.743  16.090  13.357  1.00  0.00           N  
ATOM   1194  N   GLU A1162       5.332  13.882  11.615  1.00  0.00           N  
ATOM   1195  CA  GLU A1162       3.892  13.883  11.863  1.00  0.00           C  
ATOM   1196  C   GLU A1162       3.247  15.249  11.646  1.00  0.00           C  
ATOM   1197  O   GLU A1162       2.091  15.335  11.248  1.00  0.00           O  
ATOM   1198  CB  GLU A1162       3.587  13.394  13.288  1.00  0.00           C  
ATOM   1199  CG  GLU A1162       2.110  13.488  13.664  1.00  0.00           C  
ATOM   1200  CD  GLU A1162       1.789  12.851  15.008  1.00  0.00           C  
ATOM   1201  OE1 GLU A1162       2.481  13.163  16.003  1.00  0.00           O  
ATOM   1202  OE2 GLU A1162       0.835  12.042  15.070  1.00  0.00           O  
ATOM   1203  N   ALA A1163       3.999  16.314  11.899  1.00  0.00           N  
ATOM   1204  CA  ALA A1163       3.484  17.671  11.744  1.00  0.00           C  
ATOM   1205  C   ALA A1163       3.006  17.999  10.335  1.00  0.00           C  
ATOM   1206  O   ALA A1163       2.129  18.840  10.159  1.00  0.00           O  
ATOM   1207  CB  ALA A1163       4.545  18.684  12.167  1.00  0.00           C  
ATOM   1208  N   VAL A1164       3.582  17.346   9.331  1.00  0.00           N  
ATOM   1209  CA  VAL A1164       3.201  17.620   7.948  1.00  0.00           C  
ATOM   1210  C   VAL A1164       2.669  16.400   7.200  1.00  0.00           C  
ATOM   1211  O   VAL A1164       2.295  16.496   6.033  1.00  0.00           O  
ATOM   1212  CB  VAL A1164       4.396  18.200   7.163  1.00  0.00           C  
ATOM   1213  CG1 VAL A1164       4.826  19.521   7.777  1.00  0.00           C  
ATOM   1214  CG2 VAL A1164       5.560  17.219   7.192  1.00  0.00           C  
ATOM   1215  N   LYS A1165       2.624  15.262   7.885  1.00  0.00           N  
ATOM   1216  CA  LYS A1165       2.150  14.011   7.296  1.00  0.00           C  
ATOM   1217  C   LYS A1165       0.793  14.174   6.609  1.00  0.00           C  
ATOM   1218  O   LYS A1165       0.603  13.740   5.473  1.00  0.00           O  
ATOM   1219  CB  LYS A1165       2.062  12.938   8.386  1.00  0.00           C  
ATOM   1220  CG  LYS A1165       1.929  11.515   7.867  1.00  0.00           C  
ATOM   1221  CD  LYS A1165       2.075  10.511   9.006  1.00  0.00           C  
ATOM   1222  CE  LYS A1165       2.062   9.077   8.501  1.00  0.00           C  
ATOM   1223  NZ  LYS A1165       2.310   8.105   9.604  1.00  0.00           N  
ATOM   1224  N   GLN A1166      -0.143  14.805   7.307  1.00  0.00           N  
ATOM   1225  CA  GLN A1166      -1.487  15.037   6.786  1.00  0.00           C  
ATOM   1226  C   GLN A1166      -1.487  15.811   5.467  1.00  0.00           C  
ATOM   1227  O   GLN A1166      -2.206  15.465   4.530  1.00  0.00           O  
ATOM   1228  CB  GLN A1166      -2.306  15.817   7.812  1.00  0.00           C  
ATOM   1229  CG  GLN A1166      -1.544  17.009   8.386  1.00  0.00           C  
ATOM   1230  CD  GLN A1166      -2.454  18.095   8.930  1.00  0.00           C  
ATOM   1231  OE1 GLN A1166      -3.094  18.823   8.166  1.00  0.00           O  
ATOM   1232  NE2 GLN A1166      -2.520  18.208  10.257  1.00  0.00           N  
ATOM   1233  N   ARG A1167      -0.683  16.868   5.408  1.00  0.00           N  
ATOM   1234  CA  ARG A1167      -0.592  17.714   4.223  1.00  0.00           C  
ATOM   1235  C   ARG A1167      -0.083  16.955   3.004  1.00  0.00           C  
ATOM   1236  O   ARG A1167      -0.389  17.309   1.864  1.00  0.00           O  
ATOM   1237  CB  ARG A1167       0.333  18.901   4.512  1.00  0.00           C  
ATOM   1238  CG  ARG A1167      -0.165  19.820   5.619  1.00  0.00           C  
ATOM   1239  CD  ARG A1167      -1.258  20.750   5.118  1.00  0.00           C  
ATOM   1240  NE  ARG A1167      -0.719  21.865   4.338  1.00  0.00           N  
ATOM   1241  CZ  ARG A1167      -0.142  22.940   4.870  1.00  0.00           C  
ATOM   1242  NH1 ARG A1167      -0.030  23.052   6.189  1.00  0.00           N  
ATOM   1243  NH2 ARG A1167       0.327  23.902   4.085  1.00  0.00           N  
ATOM   1244  N   LEU A1168       0.694  15.908   3.252  1.00  0.00           N  
ATOM   1245  CA  LEU A1168       1.264  15.106   2.177  1.00  0.00           C  
ATOM   1246  C   LEU A1168       0.480  13.826   1.908  1.00  0.00           C  
ATOM   1247  O   LEU A1168       0.697  13.168   0.893  1.00  0.00           O  
ATOM   1248  CB  LEU A1168       2.716  14.756   2.514  1.00  0.00           C  
ATOM   1249  CG  LEU A1168       3.679  15.935   2.673  1.00  0.00           C  
ATOM   1250  CD1 LEU A1168       4.953  15.478   3.370  1.00  0.00           C  
ATOM   1251  CD2 LEU A1168       3.984  16.528   1.307  1.00  0.00           C  
ATOM   1252  N   ASN A1169      -0.425  13.472   2.815  1.00  0.00           N  
ATOM   1253  CA  ASN A1169      -1.227  12.260   2.657  1.00  0.00           C  
ATOM   1254  C   ASN A1169      -2.655  12.551   2.206  1.00  0.00           C  
ATOM   1255  O   ASN A1169      -3.173  11.888   1.308  1.00  0.00           O  
ATOM   1256  CB  ASN A1169      -1.258  11.467   3.968  1.00  0.00           C  
ATOM   1257  CG  ASN A1169       0.094  10.880   4.331  1.00  0.00           C  
ATOM   1258  OD1 ASN A1169       0.249  10.251   5.380  1.00  0.00           O  
ATOM   1259  ND2 ASN A1169       1.081  11.079   3.463  1.00  0.00           N  
ATOM   1260  N   ARG A1170      -3.291  13.537   2.832  1.00  0.00           N  
ATOM   1261  CA  ARG A1170      -4.661  13.901   2.484  1.00  0.00           C  
ATOM   1262  C   ARG A1170      -4.752  14.515   1.089  1.00  0.00           C  
ATOM   1263  O   ARG A1170      -4.143  15.549   0.808  1.00  0.00           O  
ATOM   1264  CB  ARG A1170      -5.229  14.880   3.515  1.00  0.00           C  
ATOM   1265  CG  ARG A1170      -5.401  14.289   4.904  1.00  0.00           C  
ATOM   1266  CD  ARG A1170      -6.063  15.285   5.841  1.00  0.00           C  
ATOM   1267  NE  ARG A1170      -7.383  15.687   5.362  1.00  0.00           N  
ATOM   1268  CZ  ARG A1170      -8.424  14.866   5.249  1.00  0.00           C  
ATOM   1269  NH1 ARG A1170      -8.305  13.587   5.584  1.00  0.00           N  
ATOM   1270  NH2 ARG A1170      -9.587  15.323   4.801  1.00  0.00           N  
ATOM   1271  N   GLU A1171      -5.527  13.872   0.222  1.00  0.00           N  
ATOM   1272  CA  GLU A1171      -5.704  14.337  -1.148  1.00  0.00           C  
ATOM   1273  C   GLU A1171      -6.459  15.662  -1.220  1.00  0.00           C  
ATOM   1274  O   GLU A1171      -6.507  16.297  -2.274  1.00  0.00           O  
ATOM   1275  CB  GLU A1171      -6.448  13.276  -1.962  1.00  0.00           C  
ATOM   1276  CG  GLU A1171      -5.797  11.903  -1.912  1.00  0.00           C  
ATOM   1277  CD  GLU A1171      -6.510  10.881  -2.778  1.00  0.00           C  
ATOM   1278  OE1 GLU A1171      -6.099   9.700  -2.765  1.00  0.00           O  
ATOM   1279  OE2 GLU A1171      -7.478  11.258  -3.474  1.00  0.00           O  
ATOM   1280  N   ASP A1177      -7.043  16.079  -0.101  1.00  0.00           N  
ATOM   1281  CA  ASP A1177      -7.794  17.330  -0.056  1.00  0.00           C  
ATOM   1282  C   ASP A1177      -6.924  18.483   0.427  1.00  0.00           C  
ATOM   1283  O   ASP A1177      -7.433  19.485   0.931  1.00  0.00           O  
ATOM   1284  CB  ASP A1177      -9.008  17.191   0.864  1.00  0.00           C  
ATOM   1285  CG  ASP A1177      -8.623  17.106   2.329  1.00  0.00           C  
ATOM   1286  OD1 ASP A1177      -7.765  16.267   2.677  1.00  0.00           O  
ATOM   1287  OD2 ASP A1177      -9.183  17.877   3.136  1.00  0.00           O  
ATOM   1288  N   GLN A1178      -5.610  18.333   0.286  1.00  0.00           N  
ATOM   1289  CA  GLN A1178      -4.682  19.380   0.699  1.00  0.00           C  
ATOM   1290  C   GLN A1178      -3.248  19.090   0.261  1.00  0.00           C  
ATOM   1291  O   GLN A1178      -2.936  17.992  -0.205  1.00  0.00           O  
ATOM   1292  CB  GLN A1178      -4.745  19.585   2.220  1.00  0.00           C  
ATOM   1293  CG  GLN A1178      -4.262  18.421   3.073  1.00  0.00           C  
ATOM   1294  CD  GLN A1178      -4.543  18.647   4.555  1.00  0.00           C  
ATOM   1295  OE1 GLN A1178      -4.019  17.942   5.419  1.00  0.00           O  
ATOM   1296  NE2 GLN A1178      -5.385  19.631   4.851  1.00  0.00           N  
ATOM   1297  N   GLY A1191      -2.386  20.092   0.397  1.00  0.00           N  
ATOM   1298  CA  GLY A1191      -0.994  19.941   0.011  1.00  0.00           C  
ATOM   1299  C   GLY A1191      -0.137  20.962   0.732  1.00  0.00           C  
ATOM   1300  O   GLY A1191      -0.652  21.748   1.529  1.00  0.00           O  
ATOM   1301  N   ILE A1192       1.165  20.960   0.458  1.00  0.00           N  
ATOM   1302  CA  ILE A1192       2.072  21.902   1.106  1.00  0.00           C  
ATOM   1303  C   ILE A1192       3.097  22.484   0.131  1.00  0.00           C  
ATOM   1304  O   ILE A1192       3.733  21.758  -0.638  1.00  0.00           O  
ATOM   1305  CB  ILE A1192       2.792  21.227   2.309  1.00  0.00           C  
ATOM   1306  CG1 ILE A1192       3.710  22.229   3.011  1.00  0.00           C  
ATOM   1307  CG2 ILE A1192       3.572  20.005   1.841  1.00  0.00           C  
ATOM   1308  CD1 ILE A1192       4.242  21.724   4.329  1.00  0.00           C  
ATOM   1309  N   SER A1193       3.237  23.805   0.157  1.00  0.00           N  
ATOM   1310  CA  SER A1193       4.178  24.500  -0.712  1.00  0.00           C  
ATOM   1311  C   SER A1193       5.618  24.213  -0.295  1.00  0.00           C  
ATOM   1312  O   SER A1193       5.878  23.781   0.829  1.00  0.00           O  
ATOM   1313  CB  SER A1193       3.935  26.010  -0.646  1.00  0.00           C  
ATOM   1314  OG  SER A1193       4.161  26.502   0.670  1.00  0.00           O  
ATOM   1315  N   PHE A1194       6.552  24.445  -1.208  1.00  0.00           N  
ATOM   1316  CA  PHE A1194       7.957  24.238  -0.892  1.00  0.00           C  
ATOM   1317  C   PHE A1194       8.309  25.263   0.190  1.00  0.00           C  
ATOM   1318  O   PHE A1194       9.147  25.009   1.053  1.00  0.00           O  
ATOM   1319  CB  PHE A1194       8.810  24.443  -2.148  1.00  0.00           C  
ATOM   1320  CG  PHE A1194      10.277  24.202  -1.935  1.00  0.00           C  
ATOM   1321  CD1 PHE A1194      11.094  25.209  -1.456  1.00  0.00           C  
ATOM   1322  CD2 PHE A1194      10.840  22.961  -2.213  1.00  0.00           C  
ATOM   1323  CE1 PHE A1194      12.449  24.990  -1.258  1.00  0.00           C  
ATOM   1324  CE2 PHE A1194      12.196  22.736  -2.016  1.00  0.00           C  
ATOM   1325  CZ  PHE A1194      12.999  23.753  -1.539  1.00  0.00           C  
ATOM   1326  N   THR A1195       7.641  26.415   0.141  1.00  0.00           N  
ATOM   1327  CA  THR A1195       7.845  27.490   1.113  1.00  0.00           C  
ATOM   1328  C   THR A1195       7.690  26.989   2.554  1.00  0.00           C  
ATOM   1329  O   THR A1195       8.612  27.095   3.369  1.00  0.00           O  
ATOM   1330  CB  THR A1195       6.818  28.640   0.909  1.00  0.00           C  
ATOM   1331  OG1 THR A1195       6.868  29.104  -0.447  1.00  0.00           O  
ATOM   1332  CG2 THR A1195       7.118  29.801   1.855  1.00  0.00           C  
ATOM   1333  N   GLU A1196       6.521  26.445   2.868  1.00  0.00           N  
ATOM   1334  CA  GLU A1196       6.261  25.960   4.213  1.00  0.00           C  
ATOM   1335  C   GLU A1196       6.996  24.672   4.549  1.00  0.00           C  
ATOM   1336  O   GLU A1196       7.289  24.413   5.717  1.00  0.00           O  
ATOM   1337  CB  GLU A1196       4.752  25.804   4.431  1.00  0.00           C  
ATOM   1338  CG  GLU A1196       4.035  27.153   4.409  1.00  0.00           C  
ATOM   1339  CD  GLU A1196       2.605  27.090   4.919  1.00  0.00           C  
ATOM   1340  OE1 GLU A1196       1.972  28.165   5.015  1.00  0.00           O  
ATOM   1341  OE2 GLU A1196       2.119  25.979   5.225  1.00  0.00           O  
ATOM   1342  N   PHE A1198       7.312  23.880   3.529  1.00  0.00           N  
ATOM   1343  CA  PHE A1198       8.039  22.628   3.730  1.00  0.00           C  
ATOM   1344  C   PHE A1198       9.443  22.948   4.244  1.00  0.00           C  
ATOM   1345  O   PHE A1198      10.052  22.156   4.968  1.00  0.00           O  
ATOM   1346  CB  PHE A1198       8.138  21.858   2.405  1.00  0.00           C  
ATOM   1347  CG  PHE A1198       8.771  20.492   2.530  1.00  0.00           C  
ATOM   1348  CD1 PHE A1198       8.184  19.505   3.308  1.00  0.00           C  
ATOM   1349  CD2 PHE A1198       9.944  20.194   1.856  1.00  0.00           C  
ATOM   1350  CE1 PHE A1198       8.753  18.246   3.411  1.00  0.00           C  
ATOM   1351  CE2 PHE A1198      10.521  18.937   1.953  1.00  0.00           C  
ATOM   1352  CZ  PHE A1198       9.924  17.961   2.733  1.00  0.00           C  
ATOM   1353  N   SER A1199       9.947  24.123   3.879  1.00  0.00           N  
ATOM   1354  CA  SER A1199      11.283  24.542   4.296  1.00  0.00           C  
ATOM   1355  C   SER A1199      11.339  25.130   5.715  1.00  0.00           C  
ATOM   1356  O   SER A1199      12.424  25.272   6.286  1.00  0.00           O  
ATOM   1357  CB  SER A1199      11.836  25.583   3.314  1.00  0.00           C  
ATOM   1358  OG  SER A1199      11.272  26.857   3.577  1.00  0.00           O  
ATOM   1359  N   TYR A1200      10.182  25.464   6.285  1.00  0.00           N  
ATOM   1360  CA  TYR A1200      10.132  26.065   7.622  1.00  0.00           C  
ATOM   1361  C   TYR A1200      10.942  25.295   8.666  1.00  0.00           C  
ATOM   1362  O   TYR A1200      11.702  25.881   9.443  1.00  0.00           O  
ATOM   1363  CB  TYR A1200       8.683  26.176   8.103  1.00  0.00           C  
ATOM   1364  CG  TYR A1200       8.514  27.002   9.358  1.00  0.00           C  
ATOM   1365  CD1 TYR A1200       8.185  28.353   9.284  1.00  0.00           C  
ATOM   1366  CD2 TYR A1200       8.691  26.438  10.617  1.00  0.00           C  
ATOM   1367  CE1 TYR A1200       8.037  29.121  10.433  1.00  0.00           C  
ATOM   1368  CE2 TYR A1200       8.549  27.197  11.768  1.00  0.00           C  
ATOM   1369  CZ  TYR A1200       8.222  28.538  11.671  1.00  0.00           C  
ATOM   1370  OH  TYR A1200       8.086  29.295  12.819  1.00  0.00           O  
ATOM   1371  N   ASN A1201      10.761  23.981   8.684  1.00  0.00           N  
ATOM   1372  CA  ASN A1201      11.450  23.107   9.625  1.00  0.00           C  
ATOM   1373  C   ASN A1201      12.956  23.381   9.673  1.00  0.00           C  
ATOM   1374  O   ASN A1201      13.569  23.337  10.746  1.00  0.00           O  
ATOM   1375  CB  ASN A1201      11.185  21.645   9.243  1.00  0.00           C  
ATOM   1376  CG  ASN A1201      11.758  20.660  10.243  1.00  0.00           C  
ATOM   1377  OD1 ASN A1201      11.212  20.466  11.337  1.00  0.00           O  
ATOM   1378  ND2 ASN A1201      12.864  20.026   9.872  1.00  0.00           N  
ATOM   1379  N   LEU A1202      13.549  23.670   8.518  1.00  0.00           N  
ATOM   1380  CA  LEU A1202      14.982  23.953   8.455  1.00  0.00           C  
ATOM   1381  C   LEU A1202      15.338  25.268   9.137  1.00  0.00           C  
ATOM   1382  O   LEU A1202      16.373  25.367   9.796  1.00  0.00           O  
ATOM   1383  CB  LEU A1202      15.473  23.991   7.002  1.00  0.00           C  
ATOM   1384  CG  LEU A1202      15.790  22.656   6.320  1.00  0.00           C  
ATOM   1385  CD1 LEU A1202      14.525  21.825   6.190  1.00  0.00           C  
ATOM   1386  CD2 LEU A1202      16.411  22.919   4.947  1.00  0.00           C  
ATOM   1387  N   LEU A1203      14.487  26.279   8.973  1.00  0.00           N  
ATOM   1388  CA  LEU A1203      14.732  27.576   9.591  1.00  0.00           C  
ATOM   1389  C   LEU A1203      14.711  27.480  11.116  1.00  0.00           C  
ATOM   1390  O   LEU A1203      15.645  27.928  11.777  1.00  0.00           O  
ATOM   1391  CB  LEU A1203      13.693  28.605   9.127  1.00  0.00           C  
ATOM   1392  CG  LEU A1203      13.648  28.907   7.626  1.00  0.00           C  
ATOM   1393  CD1 LEU A1203      12.597  29.969   7.354  1.00  0.00           C  
ATOM   1394  CD2 LEU A1203      15.001  29.390   7.156  1.00  0.00           C  
ATOM   1395  N   GLN A1204      13.649  26.903  11.676  1.00  0.00           N  
ATOM   1396  CA  GLN A1204      13.560  26.769  13.129  1.00  0.00           C  
ATOM   1397  C   GLN A1204      14.673  25.847  13.616  1.00  0.00           C  
ATOM   1398  O   GLN A1204      15.187  26.005  14.724  1.00  0.00           O  
ATOM   1399  CB  GLN A1204      12.196  26.207  13.556  1.00  0.00           C  
ATOM   1400  CG  GLN A1204      12.036  26.104  15.084  1.00  0.00           C  
ATOM   1401  CD  GLN A1204      10.591  25.937  15.526  1.00  0.00           C  
ATOM   1402  OE1 GLN A1204       9.664  26.323  14.812  1.00  0.00           O  
ATOM   1403  NE2 GLN A1204      10.394  25.383  16.720  1.00  0.00           N  
ATOM   1404  N   GLY A1205      15.039  24.883  12.780  1.00  0.00           N  
ATOM   1405  CA  GLY A1205      16.099  23.964  13.144  1.00  0.00           C  
ATOM   1406  C   GLY A1205      17.410  24.716  13.310  1.00  0.00           C  
ATOM   1407  O   GLY A1205      18.109  24.542  14.303  1.00  0.00           O  
ATOM   1408  N   TYR A1206      17.741  25.564  12.339  1.00  0.00           N  
ATOM   1409  CA  TYR A1206      18.985  26.330  12.393  1.00  0.00           C  
ATOM   1410  C   TYR A1206      18.955  27.350  13.532  1.00  0.00           C  
ATOM   1411  O   TYR A1206      19.993  27.688  14.108  1.00  0.00           O  
ATOM   1412  CB  TYR A1206      19.227  27.039  11.059  1.00  0.00           C  
ATOM   1413  CG  TYR A1206      20.558  27.754  10.981  1.00  0.00           C  
ATOM   1414  CD1 TYR A1206      21.755  27.049  11.041  1.00  0.00           C  
ATOM   1415  CD2 TYR A1206      20.615  29.139  10.867  1.00  0.00           C  
ATOM   1416  CE1 TYR A1206      22.975  27.706  10.992  1.00  0.00           C  
ATOM   1417  CE2 TYR A1206      21.828  29.806  10.817  1.00  0.00           C  
ATOM   1418  CZ  TYR A1206      23.002  29.085  10.881  1.00  0.00           C  
ATOM   1419  OH  TYR A1206      24.204  29.751  10.845  1.00  0.00           O  
ATOM   1420  N   ASP A1207      17.763  27.848  13.848  1.00  0.00           N  
ATOM   1421  CA  ASP A1207      17.610  28.806  14.936  1.00  0.00           C  
ATOM   1422  C   ASP A1207      18.210  28.218  16.213  1.00  0.00           C  
ATOM   1423  O   ASP A1207      18.950  28.894  16.928  1.00  0.00           O  
ATOM   1424  CB  ASP A1207      16.125  29.116  15.190  1.00  0.00           C  
ATOM   1425  CG  ASP A1207      15.542  30.116  14.197  1.00  0.00           C  
ATOM   1426  OD1 ASP A1207      14.326  30.377  14.287  1.00  0.00           O  
ATOM   1427  OD2 ASP A1207      16.281  30.644  13.339  1.00  0.00           O  
ATOM   1428  N   PHE A1208      17.876  26.960  16.497  1.00  0.00           N  
ATOM   1429  CA  PHE A1208      18.370  26.279  17.695  1.00  0.00           C  
ATOM   1430  C   PHE A1208      19.904  26.213  17.666  1.00  0.00           C  
ATOM   1431  O   PHE A1208      20.566  26.498  18.663  1.00  0.00           O  
ATOM   1432  CB  PHE A1208      17.795  24.854  17.768  1.00  0.00           C  
ATOM   1433  CG  PHE A1208      17.753  24.270  19.165  1.00  0.00           C  
ATOM   1434  CD1 PHE A1208      18.513  24.814  20.195  1.00  0.00           C  
ATOM   1435  CD2 PHE A1208      16.954  23.168  19.440  1.00  0.00           C  
ATOM   1436  CE1 PHE A1208      18.476  24.272  21.472  1.00  0.00           C  
ATOM   1437  CE2 PHE A1208      16.906  22.615  20.717  1.00  0.00           C  
ATOM   1438  CZ  PHE A1208      17.668  23.166  21.734  1.00  0.00           C  
ATOM   1439  N   ALA A1209      20.465  25.828  16.523  1.00  0.00           N  
ATOM   1440  CA  ALA A1209      21.918  25.731  16.387  1.00  0.00           C  
ATOM   1441  C   ALA A1209      22.586  27.091  16.579  1.00  0.00           C  
ATOM   1442  O   ALA A1209      23.637  27.201  17.221  1.00  0.00           O  
ATOM   1443  CB  ALA A1209      22.275  25.163  15.017  1.00  0.00           C  
ATOM   1444  N   CYS A1210      21.969  28.126  16.020  1.00  0.00           N  
ATOM   1445  CA  CYS A1210      22.495  29.480  16.118  1.00  0.00           C  
ATOM   1446  C   CYS A1210      22.483  29.989  17.565  1.00  0.00           C  
ATOM   1447  O   CYS A1210      23.472  30.556  18.046  1.00  0.00           O  
ATOM   1448  CB  CYS A1210      21.670  30.412  15.227  1.00  0.00           C  
ATOM   1449  SG  CYS A1210      22.405  32.026  14.949  1.00  0.00           S  
ATOM   1450  N   LEU A1211      21.365  29.788  18.259  1.00  0.00           N  
ATOM   1451  CA  LEU A1211      21.255  30.234  19.644  1.00  0.00           C  
ATOM   1452  C   LEU A1211      22.202  29.440  20.546  1.00  0.00           C  
ATOM   1453  O   LEU A1211      22.709  29.958  21.548  1.00  0.00           O  
ATOM   1454  CB  LEU A1211      19.802  30.111  20.127  1.00  0.00           C  
ATOM   1455  CG  LEU A1211      18.828  31.092  19.453  1.00  0.00           C  
ATOM   1456  CD1 LEU A1211      17.404  30.841  19.952  1.00  0.00           C  
ATOM   1457  CD2 LEU A1211      19.249  32.533  19.747  1.00  0.00           C  
ATOM   1458  N   ASN A1212      22.441  28.183  20.190  1.00  0.00           N  
ATOM   1459  CA  ASN A1212      23.357  27.352  20.960  1.00  0.00           C  
ATOM   1460  C   ASN A1212      24.757  27.943  20.809  1.00  0.00           C  
ATOM   1461  O   ASN A1212      25.451  28.192  21.794  1.00  0.00           O  
ATOM   1462  CB  ASN A1212      23.332  25.909  20.443  1.00  0.00           C  
ATOM   1463  CG  ASN A1212      24.426  25.044  21.060  1.00  0.00           C  
ATOM   1464  OD1 ASN A1212      25.382  24.659  20.382  1.00  0.00           O  
ATOM   1465  ND2 ASN A1212      24.294  24.743  22.350  1.00  0.00           N  
ATOM   1466  N   LYS A1213      25.149  28.198  19.564  1.00  0.00           N  
ATOM   1467  CA  LYS A1213      26.464  28.753  19.260  1.00  0.00           C  
ATOM   1468  C   LYS A1213      26.697  30.127  19.896  1.00  0.00           C  
ATOM   1469  O   LYS A1213      27.739  30.365  20.507  1.00  0.00           O  
ATOM   1470  CB  LYS A1213      26.644  28.858  17.741  1.00  0.00           C  
ATOM   1471  CG  LYS A1213      28.017  29.355  17.289  1.00  0.00           C  
ATOM   1472  CD  LYS A1213      29.111  28.336  17.579  1.00  0.00           C  
ATOM   1473  CE  LYS A1213      30.454  28.789  17.010  1.00  0.00           C  
ATOM   1474  NZ  LYS A1213      31.532  27.775  17.229  1.00  0.00           N  
ATOM   1475  N   GLN A1289      25.720  31.021  19.772  1.00  0.00           N  
ATOM   1476  CA  GLN A1289      25.854  32.374  20.314  1.00  0.00           C  
ATOM   1477  C   GLN A1289      25.698  32.528  21.821  1.00  0.00           C  
ATOM   1478  O   GLN A1289      26.545  33.132  22.477  1.00  0.00           O  
ATOM   1479  CB  GLN A1289      24.841  33.318  19.668  1.00  0.00           C  
ATOM   1480  CG  GLN A1289      24.919  33.439  18.170  1.00  0.00           C  
ATOM   1481  CD  GLN A1289      23.835  34.354  17.637  1.00  0.00           C  
ATOM   1482  OE1 GLN A1289      22.653  34.181  17.947  1.00  0.00           O  
ATOM   1483  NE2 GLN A1289      24.228  35.333  16.832  1.00  0.00           N  
ATOM   1484  N   TYR A1290      24.609  31.988  22.363  1.00  0.00           N  
ATOM   1485  CA  TYR A1290      24.308  32.135  23.783  1.00  0.00           C  
ATOM   1486  C   TYR A1290      24.403  30.886  24.653  1.00  0.00           C  
ATOM   1487  O   TYR A1290      24.063  30.931  25.834  1.00  0.00           O  
ATOM   1488  CB  TYR A1290      22.908  32.741  23.930  1.00  0.00           C  
ATOM   1489  CG  TYR A1290      22.720  34.025  23.150  1.00  0.00           C  
ATOM   1490  CD1 TYR A1290      23.462  35.159  23.456  1.00  0.00           C  
ATOM   1491  CD2 TYR A1290      21.814  34.098  22.095  1.00  0.00           C  
ATOM   1492  CE1 TYR A1290      23.308  36.332  22.735  1.00  0.00           C  
ATOM   1493  CE2 TYR A1290      21.653  35.263  21.369  1.00  0.00           C  
ATOM   1494  CZ  TYR A1290      22.401  36.377  21.693  1.00  0.00           C  
ATOM   1495  OH  TYR A1290      22.247  37.542  20.974  1.00  0.00           O  
ATOM   1496  N   GLY A1291      24.857  29.777  24.085  1.00  0.00           N  
ATOM   1497  CA  GLY A1291      24.958  28.558  24.867  1.00  0.00           C  
ATOM   1498  C   GLY A1291      23.597  27.959  25.195  1.00  0.00           C  
ATOM   1499  O   GLY A1291      23.440  27.253  26.194  1.00  0.00           O  
ATOM   1500  N   VAL A1292      22.602  28.253  24.366  1.00  0.00           N  
ATOM   1501  CA  VAL A1292      21.263  27.708  24.572  1.00  0.00           C  
ATOM   1502  C   VAL A1292      21.329  26.193  24.372  1.00  0.00           C  
ATOM   1503  O   VAL A1292      21.769  25.714  23.323  1.00  0.00           O  
ATOM   1504  CB  VAL A1292      20.254  28.317  23.574  1.00  0.00           C  
ATOM   1505  CG1 VAL A1292      18.917  27.583  23.660  1.00  0.00           C  
ATOM   1506  CG2 VAL A1292      20.060  29.804  23.880  1.00  0.00           C  
ATOM   1507  N   VAL A1293      20.910  25.444  25.387  1.00  0.00           N  
ATOM   1508  CA  VAL A1293      20.937  23.989  25.314  1.00  0.00           C  
ATOM   1509  C   VAL A1293      19.564  23.351  25.492  1.00  0.00           C  
ATOM   1510  O   VAL A1293      19.455  22.136  25.639  1.00  0.00           O  
ATOM   1511  CB  VAL A1293      21.901  23.397  26.367  1.00  0.00           C  
ATOM   1512  CG1 VAL A1293      23.315  23.919  26.119  1.00  0.00           C  
ATOM   1513  CG2 VAL A1293      21.424  23.749  27.775  1.00  0.00           C  
ATOM   1514  N   LEU A1294      18.518  24.170  25.473  1.00  0.00           N  
ATOM   1515  CA  LEU A1294      17.154  23.669  25.612  1.00  0.00           C  
ATOM   1516  C   LEU A1294      16.163  24.580  24.899  1.00  0.00           C  
ATOM   1517  O   LEU A1294      16.257  25.802  24.991  1.00  0.00           O  
ATOM   1518  CB  LEU A1294      16.744  23.584  27.089  1.00  0.00           C  
ATOM   1519  CG  LEU A1294      15.251  23.291  27.333  1.00  0.00           C  
ATOM   1520  CD1 LEU A1294      14.924  21.865  26.885  1.00  0.00           C  
ATOM   1521  CD2 LEU A1294      14.913  23.454  28.812  1.00  0.00           C  
ATOM   1522  N   GLN A1295      15.223  23.979  24.178  1.00  0.00           N  
ATOM   1523  CA  GLN A1295      14.179  24.743  23.512  1.00  0.00           C  
ATOM   1524  C   GLN A1295      12.855  24.174  23.990  1.00  0.00           C  
ATOM   1525  O   GLN A1295      12.680  22.953  24.027  1.00  0.00           O  
ATOM   1526  CB  GLN A1295      14.236  24.619  21.979  1.00  0.00           C  
ATOM   1527  CG  GLN A1295      13.033  25.322  21.317  1.00  0.00           C  
ATOM   1528  CD  GLN A1295      13.021  25.259  19.793  1.00  0.00           C  
ATOM   1529  OE1 GLN A1295      12.100  25.778  19.155  1.00  0.00           O  
ATOM   1530  NE2 GLN A1295      14.039  24.631  19.203  1.00  0.00           N  
ATOM   1531  N   ILE A1296      11.937  25.051  24.385  1.00  0.00           N  
ATOM   1532  CA  ILE A1296      10.621  24.603  24.815  1.00  0.00           C  
ATOM   1533  C   ILE A1296       9.633  25.195  23.821  1.00  0.00           C  
ATOM   1534  O   ILE A1296       9.950  26.160  23.124  1.00  0.00           O  
ATOM   1535  CB  ILE A1296      10.262  25.082  26.252  1.00  0.00           C  
ATOM   1536  CG1 ILE A1296      10.069  26.600  26.278  1.00  0.00           C  
ATOM   1537  CG2 ILE A1296      11.369  24.664  27.231  1.00  0.00           C  
ATOM   1538  CD1 ILE A1296       9.602  27.125  27.628  1.00  0.00           C  
ATOM   1539  N   GLY A1297       8.448  24.606  23.739  1.00  0.00           N  
ATOM   1540  CA  GLY A1297       7.459  25.110  22.810  1.00  0.00           C  
ATOM   1541  C   GLY A1297       6.135  24.395  22.947  1.00  0.00           C  
ATOM   1542  O   GLY A1297       5.997  23.469  23.744  1.00  0.00           O  
ATOM   1543  N   GLY A1298       5.161  24.836  22.160  1.00  0.00           N  
ATOM   1544  CA  GLY A1298       3.849  24.228  22.190  1.00  0.00           C  
ATOM   1545  C   GLY A1298       3.886  22.799  21.694  1.00  0.00           C  
ATOM   1546  O   GLY A1298       4.861  22.362  21.077  1.00  0.00           O  
ATOM   1547  N   SER A1299       2.803  22.077  21.958  1.00  0.00           N  
ATOM   1548  CA  SER A1299       2.664  20.678  21.581  1.00  0.00           C  
ATOM   1549  C   SER A1299       2.930  20.382  20.108  1.00  0.00           C  
ATOM   1550  O   SER A1299       3.449  19.322  19.773  1.00  0.00           O  
ATOM   1551  CB  SER A1299       1.255  20.196  21.940  1.00  0.00           C  
ATOM   1552  OG  SER A1299       0.285  21.004  21.290  1.00  0.00           O  
ATOM   1553  N   ASP A1300       2.575  21.315  19.233  1.00  0.00           N  
ATOM   1554  CA  ASP A1300       2.762  21.117  17.799  1.00  0.00           C  
ATOM   1555  C   ASP A1300       4.188  21.358  17.305  1.00  0.00           C  
ATOM   1556  O   ASP A1300       4.474  21.182  16.122  1.00  0.00           O  
ATOM   1557  CB  ASP A1300       1.792  22.020  17.034  1.00  0.00           C  
ATOM   1558  CG  ASP A1300       2.062  23.504  17.259  1.00  0.00           C  
ATOM   1559  OD1 ASP A1300       2.643  23.867  18.304  1.00  0.00           O  
ATOM   1560  OD2 ASP A1300       1.672  24.312  16.391  1.00  0.00           O  
ATOM   1561  N   GLN A1301       5.082  21.730  18.215  1.00  0.00           N  
ATOM   1562  CA  GLN A1301       6.469  22.035  17.864  1.00  0.00           C  
ATOM   1563  C   GLN A1301       7.519  20.934  18.019  1.00  0.00           C  
ATOM   1564  O   GLN A1301       8.704  21.169  17.738  1.00  0.00           O  
ATOM   1565  CB  GLN A1301       6.927  23.254  18.669  1.00  0.00           C  
ATOM   1566  CG  GLN A1301       6.179  24.523  18.325  1.00  0.00           C  
ATOM   1567  CD  GLN A1301       6.378  24.914  16.879  1.00  0.00           C  
ATOM   1568  OE1 GLN A1301       7.510  25.118  16.430  1.00  0.00           O  
ATOM   1569  NE2 GLN A1301       5.283  25.013  16.133  1.00  0.00           N  
ATOM   1570  N   TRP A1302       7.107  19.745  18.453  1.00  0.00           N  
ATOM   1571  CA  TRP A1302       8.054  18.646  18.664  1.00  0.00           C  
ATOM   1572  C   TRP A1302       9.023  18.423  17.502  1.00  0.00           C  
ATOM   1573  O   TRP A1302      10.244  18.465  17.683  1.00  0.00           O  
ATOM   1574  CB  TRP A1302       7.300  17.344  18.960  1.00  0.00           C  
ATOM   1575  CG  TRP A1302       8.209  16.177  19.232  1.00  0.00           C  
ATOM   1576  CD1 TRP A1302       8.461  15.121  18.405  1.00  0.00           C  
ATOM   1577  CD2 TRP A1302       8.979  15.949  20.419  1.00  0.00           C  
ATOM   1578  NE1 TRP A1302       9.339  14.247  19.005  1.00  0.00           N  
ATOM   1579  CE2 TRP A1302       9.672  14.733  20.242  1.00  0.00           C  
ATOM   1580  CE3 TRP A1302       9.152  16.656  21.614  1.00  0.00           C  
ATOM   1581  CZ2 TRP A1302      10.519  14.207  21.216  1.00  0.00           C  
ATOM   1582  CZ3 TRP A1302       9.996  16.131  22.583  1.00  0.00           C  
ATOM   1583  CH2 TRP A1302      10.668  14.919  22.377  1.00  0.00           C  
ATOM   1584  N   GLY A1303       8.471  18.183  16.317  1.00  0.00           N  
ATOM   1585  CA  GLY A1303       9.286  17.952  15.137  1.00  0.00           C  
ATOM   1586  C   GLY A1303      10.234  19.079  14.758  1.00  0.00           C  
ATOM   1587  O   GLY A1303      11.341  18.812  14.286  1.00  0.00           O  
ATOM   1588  N   ASN A1304       9.805  20.328  14.932  1.00  0.00           N  
ATOM   1589  CA  ASN A1304      10.656  21.476  14.615  1.00  0.00           C  
ATOM   1590  C   ASN A1304      11.790  21.546  15.638  1.00  0.00           C  
ATOM   1591  O   ASN A1304      12.918  21.928  15.317  1.00  0.00           O  
ATOM   1592  CB  ASN A1304       9.862  22.796  14.660  1.00  0.00           C  
ATOM   1593  CG  ASN A1304       8.954  22.993  13.448  1.00  0.00           C  
ATOM   1594  OD1 ASN A1304       9.154  22.385  12.397  1.00  0.00           O  
ATOM   1595  ND2 ASN A1304       7.965  23.873  13.588  1.00  0.00           N  
ATOM   1596  N   ILE A1306      11.473  21.184  16.877  1.00  0.00           N  
ATOM   1597  CA  ILE A1306      12.447  21.197  17.955  1.00  0.00           C  
ATOM   1598  C   ILE A1306      13.502  20.096  17.799  1.00  0.00           C  
ATOM   1599  O   ILE A1306      14.691  20.358  17.960  1.00  0.00           O  
ATOM   1600  CB  ILE A1306      11.749  21.056  19.324  1.00  0.00           C  
ATOM   1601  CG1 ILE A1306      10.939  22.324  19.619  1.00  0.00           C  
ATOM   1602  CG2 ILE A1306      12.783  20.814  20.420  1.00  0.00           C  
ATOM   1603  CD1 ILE A1306      10.076  22.235  20.874  1.00  0.00           C  
ATOM   1604  N   THR A1310      13.074  18.874  17.481  1.00  0.00           N  
ATOM   1605  CA  THR A1310      14.022  17.774  17.311  1.00  0.00           C  
ATOM   1606  C   THR A1310      14.925  17.993  16.093  1.00  0.00           C  
ATOM   1607  O   THR A1310      16.069  17.542  16.081  1.00  0.00           O  
ATOM   1608  CB  THR A1310      13.308  16.397  17.189  1.00  0.00           C  
ATOM   1609  OG1 THR A1310      12.393  16.418  16.090  1.00  0.00           O  
ATOM   1610  CG2 THR A1310      12.548  16.077  18.470  1.00  0.00           C  
ATOM   1611  N   SER A1312      14.421  18.683  15.072  1.00  0.00           N  
ATOM   1612  CA  SER A1312      15.244  18.962  13.899  1.00  0.00           C  
ATOM   1613  C   SER A1312      16.352  19.911  14.351  1.00  0.00           C  
ATOM   1614  O   SER A1312      17.467  19.884  13.826  1.00  0.00           O  
ATOM   1615  CB  SER A1312      14.427  19.624  12.781  1.00  0.00           C  
ATOM   1616  OG  SER A1312      13.557  18.693  12.157  1.00  0.00           O  
ATOM   1617  N   GLY A1314      16.030  20.751  15.332  1.00  0.00           N  
ATOM   1618  CA  GLY A1314      17.009  21.687  15.857  1.00  0.00           C  
ATOM   1619  C   GLY A1314      18.058  20.962  16.680  1.00  0.00           C  
ATOM   1620  O   GLY A1314      19.234  21.320  16.662  1.00  0.00           O  
ATOM   1621  N   ILE A1316      17.627  19.940  17.414  1.00  0.00           N  
ATOM   1622  CA  ILE A1316      18.538  19.148  18.238  1.00  0.00           C  
ATOM   1623  C   ILE A1316      19.520  18.389  17.344  1.00  0.00           C  
ATOM   1624  O   ILE A1316      20.728  18.354  17.607  1.00  0.00           O  
ATOM   1625  CB  ILE A1316      17.759  18.131  19.105  1.00  0.00           C  
ATOM   1626  CG1 ILE A1316      16.935  18.872  20.166  1.00  0.00           C  
ATOM   1627  CG2 ILE A1316      18.720  17.147  19.757  1.00  0.00           C  
ATOM   1628  CD1 ILE A1316      16.077  17.963  21.017  1.00  0.00           C  
ATOM   1629  N   ASP A1317      18.998  17.783  16.284  1.00  0.00           N  
ATOM   1630  CA  ASP A1317      19.837  17.031  15.363  1.00  0.00           C  
ATOM   1631  C   ASP A1317      20.820  17.934  14.617  1.00  0.00           C  
ATOM   1632  O   ASP A1317      22.000  17.607  14.493  1.00  0.00           O  
ATOM   1633  CB  ASP A1317      18.975  16.263  14.355  1.00  0.00           C  
ATOM   1634  CG  ASP A1317      18.114  15.195  15.011  1.00  0.00           C  
ATOM   1635  OD1 ASP A1317      18.488  14.700  16.097  1.00  0.00           O  
ATOM   1636  OD2 ASP A1317      17.066  14.839  14.432  1.00  0.00           O  
ATOM   1637  N   LEU A1318      20.341  19.076  14.131  1.00  0.00           N  
ATOM   1638  CA  LEU A1318      21.209  19.990  13.396  1.00  0.00           C  
ATOM   1639  C   LEU A1318      22.293  20.587  14.301  1.00  0.00           C  
ATOM   1640  O   LEU A1318      23.422  20.819  13.864  1.00  0.00           O  
ATOM   1641  CB  LEU A1318      20.379  21.104  12.752  1.00  0.00           C  
ATOM   1642  CG  LEU A1318      21.151  22.100  11.881  1.00  0.00           C  
ATOM   1643  CD1 LEU A1318      21.860  21.362  10.746  1.00  0.00           C  
ATOM   1644  CD2 LEU A1318      20.191  23.134  11.329  1.00  0.00           C  
ATOM   1645  N   THR A1319      21.954  20.840  15.561  1.00  0.00           N  
ATOM   1646  CA  THR A1319      22.932  21.387  16.498  1.00  0.00           C  
ATOM   1647  C   THR A1319      24.039  20.358  16.695  1.00  0.00           C  
ATOM   1648  O   THR A1319      25.211  20.708  16.831  1.00  0.00           O  
ATOM   1649  CB  THR A1319      22.288  21.720  17.860  1.00  0.00           C  
ATOM   1650  OG1 THR A1319      21.367  22.806  17.694  1.00  0.00           O  
ATOM   1651  CG2 THR A1319      23.359  22.118  18.876  1.00  0.00           C  
ATOM   1652  N   ARG A1321      23.660  19.084  16.710  1.00  0.00           N  
ATOM   1653  CA  ARG A1321      24.640  18.016  16.862  1.00  0.00           C  
ATOM   1654  C   ARG A1321      25.502  17.909  15.608  1.00  0.00           C  
ATOM   1655  O   ARG A1321      26.723  17.785  15.696  1.00  0.00           O  
ATOM   1656  CB  ARG A1321      23.949  16.674  17.112  1.00  0.00           C  
ATOM   1657  CG  ARG A1321      24.906  15.483  17.058  1.00  0.00           C  
ATOM   1658  CD  ARG A1321      24.184  14.165  17.287  1.00  0.00           C  
ATOM   1659  NE  ARG A1321      23.083  13.978  16.345  1.00  0.00           N  
ATOM   1660  CZ  ARG A1321      23.229  13.823  15.033  1.00  0.00           C  
ATOM   1661  NH1 ARG A1321      24.438  13.825  14.485  1.00  0.00           N  
ATOM   1662  NH2 ARG A1321      22.158  13.678  14.263  1.00  0.00           N  
ATOM   1663  N   ARG A1322      24.859  17.970  14.442  1.00  0.00           N  
ATOM   1664  CA  ARG A1322      25.563  17.864  13.165  1.00  0.00           C  
ATOM   1665  C   ARG A1322      26.492  19.036  12.885  1.00  0.00           C  
ATOM   1666  O   ARG A1322      27.577  18.856  12.337  1.00  0.00           O  
ATOM   1667  CB  ARG A1322      24.564  17.742  12.005  1.00  0.00           C  
ATOM   1668  CG  ARG A1322      23.664  16.523  12.087  1.00  0.00           C  
ATOM   1669  CD  ARG A1322      22.945  16.253  10.774  1.00  0.00           C  
ATOM   1670  NE  ARG A1322      22.259  14.963  10.815  1.00  0.00           N  
ATOM   1671  CZ  ARG A1322      21.060  14.763  11.353  1.00  0.00           C  
ATOM   1672  NH1 ARG A1322      20.393  15.772  11.893  1.00  0.00           N  
ATOM   1673  NH2 ARG A1322      20.537  13.544  11.374  1.00  0.00           N  
ATOM   1674  N   LEU A1323      26.061  20.236  13.258  1.00  0.00           N  
ATOM   1675  CA  LEU A1323      26.857  21.429  13.019  1.00  0.00           C  
ATOM   1676  C   LEU A1323      27.889  21.750  14.094  1.00  0.00           C  
ATOM   1677  O   LEU A1323      29.032  22.076  13.779  1.00  0.00           O  
ATOM   1678  CB  LEU A1323      25.944  22.649  12.845  1.00  0.00           C  
ATOM   1679  CG  LEU A1323      25.017  22.703  11.629  1.00  0.00           C  
ATOM   1680  CD1 LEU A1323      24.226  24.006  11.659  1.00  0.00           C  
ATOM   1681  CD2 LEU A1323      25.834  22.612  10.347  1.00  0.00           C  
ATOM   1682  N   HIS A1324      27.497  21.650  15.361  1.00  0.00           N  
ATOM   1683  CA  HIS A1324      28.406  22.008  16.446  1.00  0.00           C  
ATOM   1684  C   HIS A1324      28.815  20.892  17.397  1.00  0.00           C  
ATOM   1685  O   HIS A1324      29.570  21.131  18.340  1.00  0.00           O  
ATOM   1686  CB  HIS A1324      27.794  23.157  17.253  1.00  0.00           C  
ATOM   1687  CG  HIS A1324      27.289  24.285  16.407  1.00  0.00           C  
ATOM   1688  ND1 HIS A1324      28.091  24.965  15.515  1.00  0.00           N  
ATOM   1689  CD2 HIS A1324      26.061  24.849  16.311  1.00  0.00           C  
ATOM   1690  CE1 HIS A1324      27.380  25.896  14.906  1.00  0.00           C  
ATOM   1691  NE2 HIS A1324      26.144  25.847  15.372  1.00  0.00           N  
ATOM   1692  N   GLN A1342      28.317  19.684  17.161  1.00  0.00           N  
ATOM   1693  CA  GLN A1342      28.650  18.545  18.009  1.00  0.00           C  
ATOM   1694  C   GLN A1342      28.268  18.758  19.475  1.00  0.00           C  
ATOM   1695  O   GLN A1342      28.961  18.288  20.384  1.00  0.00           O  
ATOM   1696  CB  GLN A1342      30.150  18.229  17.913  1.00  0.00           C  
ATOM   1697  CG  GLN A1342      30.629  17.803  16.527  1.00  0.00           C  
ATOM   1698  CD  GLN A1342      30.615  18.934  15.509  1.00  0.00           C  
ATOM   1699  OE1 GLN A1342      31.255  19.968  15.706  1.00  0.00           O  
ATOM   1700  NE2 GLN A1342      29.890  18.739  14.412  1.00  0.00           N  
ATOM   1701  N   ASN A1344      27.169  19.467  19.707  1.00  0.00           N  
ATOM   1702  CA  ASN A1344      26.700  19.711  21.066  1.00  0.00           C  
ATOM   1703  C   ASN A1344      25.352  19.041  21.292  1.00  0.00           C  
ATOM   1704  O   ASN A1344      24.491  19.054  20.420  1.00  0.00           O  
ATOM   1705  CB  ASN A1344      26.564  21.213  21.339  1.00  0.00           C  
ATOM   1706  CG  ASN A1344      27.892  21.939  21.274  1.00  0.00           C  
ATOM   1707  OD1 ASN A1344      28.918  21.411  21.700  1.00  0.00           O  
ATOM   1708  ND2 ASN A1344      27.877  23.161  20.751  1.00  0.00           N  
ATOM   1709  N   GLN A1345      25.172  18.450  22.465  1.00  0.00           N  
ATOM   1710  CA  GLN A1345      23.911  17.800  22.780  1.00  0.00           C  
ATOM   1711  C   GLN A1345      22.972  18.821  23.406  1.00  0.00           C  
ATOM   1712  O   GLN A1345      23.281  19.383  24.453  1.00  0.00           O  
ATOM   1713  CB  GLN A1345      24.123  16.653  23.769  1.00  0.00           C  
ATOM   1714  CG  GLN A1345      22.837  15.920  24.115  1.00  0.00           C  
ATOM   1715  CD  GLN A1345      23.007  14.917  25.237  1.00  0.00           C  
ATOM   1716  OE1 GLN A1345      22.125  14.097  25.485  1.00  0.00           O  
ATOM   1717  NE2 GLN A1345      24.139  14.982  25.928  1.00  0.00           N  
ATOM   1718  N   VAL A1347      21.838  19.075  22.759  1.00  0.00           N  
ATOM   1719  CA  VAL A1347      20.862  20.021  23.302  1.00  0.00           C  
ATOM   1720  C   VAL A1347      19.544  19.281  23.519  1.00  0.00           C  
ATOM   1721  O   VAL A1347      19.372  18.166  23.025  1.00  0.00           O  
ATOM   1722  CB  VAL A1347      20.662  21.245  22.373  1.00  0.00           C  
ATOM   1723  CG1 VAL A1347      21.929  22.085  22.363  1.00  0.00           C  
ATOM   1724  CG2 VAL A1347      20.309  20.801  20.966  1.00  0.00           C  
ATOM   1725  N   PHE A1348      18.620  19.896  24.252  1.00  0.00           N  
ATOM   1726  CA  PHE A1348      17.360  19.240  24.574  1.00  0.00           C  
ATOM   1727  C   PHE A1348      16.099  19.978  24.151  1.00  0.00           C  
ATOM   1728  O   PHE A1348      16.137  21.155  23.802  1.00  0.00           O  
ATOM   1729  CB  PHE A1348      17.303  18.979  26.083  1.00  0.00           C  
ATOM   1730  CG  PHE A1348      18.533  18.296  26.628  1.00  0.00           C  
ATOM   1731  CD1 PHE A1348      19.699  19.013  26.858  1.00  0.00           C  
ATOM   1732  CD2 PHE A1348      18.529  16.931  26.883  1.00  0.00           C  
ATOM   1733  CE1 PHE A1348      20.843  18.377  27.332  1.00  0.00           C  
ATOM   1734  CE2 PHE A1348      19.667  16.292  27.356  1.00  0.00           C  
ATOM   1735  CZ  PHE A1348      20.824  17.016  27.581  1.00  0.00           C  
ATOM   1736  N   GLY A1349      14.977  19.268  24.210  1.00  0.00           N  
ATOM   1737  CA  GLY A1349      13.703  19.851  23.838  1.00  0.00           C  
ATOM   1738  C   GLY A1349      12.576  19.405  24.753  1.00  0.00           C  
ATOM   1739  O   GLY A1349      12.598  18.295  25.295  1.00  0.00           O  
ATOM   1740  N   LEU A1350      11.592  20.281  24.932  1.00  0.00           N  
ATOM   1741  CA  LEU A1350      10.438  19.987  25.772  1.00  0.00           C  
ATOM   1742  C   LEU A1350       9.227  20.739  25.236  1.00  0.00           C  
ATOM   1743  O   LEU A1350       9.309  21.930  24.937  1.00  0.00           O  
ATOM   1744  CB  LEU A1350      10.717  20.401  27.224  1.00  0.00           C  
ATOM   1745  CG  LEU A1350       9.649  20.111  28.284  1.00  0.00           C  
ATOM   1746  CD1 LEU A1350      10.310  20.020  29.655  1.00  0.00           C  
ATOM   1747  CD2 LEU A1350       8.571  21.190  28.256  1.00  0.00           C  
ATOM   1748  N   THR A1351       8.106  20.041  25.095  1.00  0.00           N  
ATOM   1749  CA  THR A1351       6.893  20.687  24.616  1.00  0.00           C  
ATOM   1750  C   THR A1351       5.816  20.674  25.687  1.00  0.00           C  
ATOM   1751  O   THR A1351       5.739  19.752  26.504  1.00  0.00           O  
ATOM   1752  CB  THR A1351       6.314  19.999  23.359  1.00  0.00           C  
ATOM   1753  OG1 THR A1351       6.011  18.631  23.657  1.00  0.00           O  
ATOM   1754  CG2 THR A1351       7.300  20.073  22.203  1.00  0.00           C  
ATOM   1755  N   VAL A1352       4.994  21.716  25.690  1.00  0.00           N  
ATOM   1756  CA  VAL A1352       3.901  21.796  26.644  1.00  0.00           C  
ATOM   1757  C   VAL A1352       2.702  21.180  25.940  1.00  0.00           C  
ATOM   1758  O   VAL A1352       2.614  21.200  24.708  1.00  0.00           O  
ATOM   1759  CB  VAL A1352       3.590  23.257  27.046  1.00  0.00           C  
ATOM   1760  CG1 VAL A1352       4.796  23.866  27.734  1.00  0.00           C  
ATOM   1761  CG2 VAL A1352       3.205  24.072  25.826  1.00  0.00           C  
ATOM   1762  N   PRO A1356       1.766  20.614  26.708  1.00  0.00           N  
ATOM   1763  CA  PRO A1356       0.586  19.990  26.110  1.00  0.00           C  
ATOM   1764  C   PRO A1356      -0.380  20.934  25.418  1.00  0.00           C  
ATOM   1765  O   PRO A1356      -0.377  22.147  25.644  1.00  0.00           O  
ATOM   1766  CB  PRO A1356      -0.060  19.281  27.296  1.00  0.00           C  
ATOM   1767  CG  PRO A1356       0.240  20.216  28.425  1.00  0.00           C  
ATOM   1768  CD  PRO A1356       1.702  20.554  28.180  1.00  0.00           C  
ATOM   1769  N   LEU A1360      -1.206  20.350  24.558  1.00  0.00           N  
ATOM   1770  CA  LEU A1360      -2.227  21.095  23.847  1.00  0.00           C  
ATOM   1771  C   LEU A1360      -3.223  21.496  24.926  1.00  0.00           C  
ATOM   1772  O   LEU A1360      -3.724  20.639  25.651  1.00  0.00           O  
ATOM   1773  CB  LEU A1360      -2.924  20.189  22.829  1.00  0.00           C  
ATOM   1774  CG  LEU A1360      -4.113  20.807  22.092  1.00  0.00           C  
ATOM   1775  CD1 LEU A1360      -3.612  21.890  21.148  1.00  0.00           C  
ATOM   1776  CD2 LEU A1360      -4.865  19.727  21.322  1.00  0.00           C  
ATOM   1777  N   ILE A1361      -3.500  22.788  25.051  1.00  0.00           N  
ATOM   1778  CA  ILE A1361      -4.448  23.233  26.058  1.00  0.00           C  
ATOM   1779  C   ILE A1361      -5.840  22.904  25.544  1.00  0.00           C  
ATOM   1780  O   ILE A1361      -6.243  23.363  24.477  1.00  0.00           O  
ATOM   1781  CB  ILE A1361      -4.336  24.744  26.310  1.00  0.00           C  
ATOM   1782  CG1 ILE A1361      -2.890  25.098  26.671  1.00  0.00           C  
ATOM   1783  CG2 ILE A1361      -5.278  25.154  27.430  1.00  0.00           C  
ATOM   1784  CD1 ILE A1361      -2.326  24.287  27.827  1.00  0.00           C  
ATOM   1785  N   THR A1365      -6.569  22.096  26.300  1.00  0.00           N  
ATOM   1786  CA  THR A1365      -7.903  21.693  25.884  1.00  0.00           C  
ATOM   1787  C   THR A1365      -8.977  22.024  26.905  1.00  0.00           C  
ATOM   1788  O   THR A1365      -8.687  22.277  28.077  1.00  0.00           O  
ATOM   1789  CB  THR A1365      -7.957  20.179  25.629  1.00  0.00           C  
ATOM   1790  OG1 THR A1365      -7.695  19.485  26.855  1.00  0.00           O  
ATOM   1791  CG2 THR A1365      -6.917  19.775  24.595  1.00  0.00           C  
ATOM   1792  N   LYS A1366     -10.225  22.027  26.444  1.00  0.00           N  
ATOM   1793  CA  LYS A1366     -11.358  22.286  27.321  1.00  0.00           C  
ATOM   1794  C   LYS A1366     -12.178  21.002  27.371  1.00  0.00           C  
ATOM   1795  O   LYS A1366     -12.272  20.277  26.379  1.00  0.00           O  
ATOM   1796  CB  LYS A1366     -12.205  23.447  26.791  1.00  0.00           C  
ATOM   1797  CG  LYS A1366     -11.424  24.749  26.642  1.00  0.00           C  
ATOM   1798  CD  LYS A1366     -12.348  25.949  26.550  1.00  0.00           C  
ATOM   1799  CE  LYS A1366     -13.332  25.800  25.413  1.00  0.00           C  
ATOM   1800  NZ  LYS A1366     -14.248  26.966  25.300  1.00  0.00           N  
ATOM   1801  N   ALA A1368     -12.753  20.714  28.531  1.00  0.00           N  
ATOM   1802  CA  ALA A1368     -13.549  19.504  28.707  1.00  0.00           C  
ATOM   1803  C   ALA A1368     -14.646  19.322  27.655  1.00  0.00           C  
ATOM   1804  O   ALA A1368     -14.925  18.193  27.245  1.00  0.00           O  
ATOM   1805  CB  ALA A1368     -14.161  19.485  30.103  1.00  0.00           C  
ATOM   1806  N   ASP A1369     -15.259  20.419  27.210  1.00  0.00           N  
ATOM   1807  CA  ASP A1369     -16.331  20.328  26.221  1.00  0.00           C  
ATOM   1808  C   ASP A1369     -15.845  20.075  24.798  1.00  0.00           C  
ATOM   1809  O   ASP A1369     -16.635  20.086  23.856  1.00  0.00           O  
ATOM   1810  CB  ASP A1369     -17.208  21.587  26.246  1.00  0.00           C  
ATOM   1811  CG  ASP A1369     -16.506  22.817  25.698  1.00  0.00           C  
ATOM   1812  OD1 ASP A1369     -15.409  22.695  25.115  1.00  0.00           O  
ATOM   1813  OD2 ASP A1369     -17.070  23.921  25.843  1.00  0.00           O  
ATOM   1814  N   GLY A1370     -14.544  19.856  24.643  1.00  0.00           N  
ATOM   1815  CA  GLY A1370     -13.995  19.584  23.328  1.00  0.00           C  
ATOM   1816  C   GLY A1370     -13.792  20.750  22.374  1.00  0.00           C  
ATOM   1817  O   GLY A1370     -13.267  20.545  21.281  1.00  0.00           O  
ATOM   1818  N   THR A1373     -14.195  21.963  22.745  1.00  0.00           N  
ATOM   1819  CA  THR A1373     -13.995  23.094  21.840  1.00  0.00           C  
ATOM   1820  C   THR A1373     -12.582  23.668  21.975  1.00  0.00           C  
ATOM   1821  O   THR A1373     -11.882  23.398  22.955  1.00  0.00           O  
ATOM   1822  CB  THR A1373     -15.037  24.216  22.068  1.00  0.00           C  
ATOM   1823  OG1 THR A1373     -14.924  24.726  23.400  1.00  0.00           O  
ATOM   1824  CG2 THR A1373     -16.441  23.683  21.852  1.00  0.00           C  
ATOM   1825  N   LYS A1412     -12.165  24.449  20.981  1.00  0.00           N  
ATOM   1826  CA  LYS A1412     -10.827  25.041  20.969  1.00  0.00           C  
ATOM   1827  C   LYS A1412     -10.616  26.110  22.036  1.00  0.00           C  
ATOM   1828  O   LYS A1412     -11.383  27.065  22.137  1.00  0.00           O  
ATOM   1829  CB  LYS A1412     -10.531  25.642  19.589  1.00  0.00           C  
ATOM   1830  CG  LYS A1412      -9.148  26.275  19.466  1.00  0.00           C  
ATOM   1831  CD  LYS A1412      -8.967  26.938  18.108  1.00  0.00           C  
ATOM   1832  CE  LYS A1412      -7.584  27.554  17.956  1.00  0.00           C  
ATOM   1833  NZ  LYS A1412      -6.505  26.527  18.017  1.00  0.00           N  
ATOM   1834  N   PHE A1415      -9.563  25.946  22.827  1.00  0.00           N  
ATOM   1835  CA  PHE A1415      -9.243  26.900  23.880  1.00  0.00           C  
ATOM   1836  C   PHE A1415      -8.761  28.233  23.303  1.00  0.00           C  
ATOM   1837  O   PHE A1415      -8.038  28.267  22.305  1.00  0.00           O  
ATOM   1838  CB  PHE A1415      -8.151  26.342  24.792  1.00  0.00           C  
ATOM   1839  CG  PHE A1415      -7.574  27.364  25.721  1.00  0.00           C  
ATOM   1840  CD1 PHE A1415      -8.277  27.777  26.838  1.00  0.00           C  
ATOM   1841  CD2 PHE A1415      -6.353  27.960  25.445  1.00  0.00           C  
ATOM   1842  CE1 PHE A1415      -7.776  28.769  27.663  1.00  0.00           C  
ATOM   1843  CE2 PHE A1415      -5.848  28.953  26.268  1.00  0.00           C  
ATOM   1844  CZ  PHE A1415      -6.564  29.355  27.375  1.00  0.00           C  
ATOM   1845  N   GLY A1416      -9.161  29.327  23.940  1.00  0.00           N  
ATOM   1846  CA  GLY A1416      -8.741  30.641  23.489  1.00  0.00           C  
ATOM   1847  C   GLY A1416      -9.511  31.167  22.296  1.00  0.00           C  
ATOM   1848  O   GLY A1416      -9.238  32.264  21.813  1.00  0.00           O  
ATOM   1849  N   LYS A1417     -10.474  30.387  21.819  1.00  0.00           N  
ATOM   1850  CA  LYS A1417     -11.284  30.791  20.675  1.00  0.00           C  
ATOM   1851  C   LYS A1417     -12.682  31.210  21.118  1.00  0.00           C  
ATOM   1852  O   LYS A1417     -13.365  30.467  21.821  1.00  0.00           O  
ATOM   1853  CB  LYS A1417     -11.386  29.639  19.670  1.00  0.00           C  
ATOM   1854  CG  LYS A1417     -12.342  29.903  18.519  1.00  0.00           C  
ATOM   1855  CD  LYS A1417     -12.439  28.697  17.596  1.00  0.00           C  
ATOM   1856  CE  LYS A1417     -13.474  28.912  16.499  1.00  0.00           C  
ATOM   1857  NZ  LYS A1417     -13.159  30.097  15.655  1.00  0.00           N  
ATOM   1858  N   THR A1442     -13.098  32.406  20.711  1.00  0.00           N  
ATOM   1859  CA  THR A1442     -14.421  32.917  21.057  1.00  0.00           C  
ATOM   1860  C   THR A1442     -15.155  33.271  19.770  1.00  0.00           C  
ATOM   1861  O   THR A1442     -14.607  33.126  18.678  1.00  0.00           O  
ATOM   1862  CB  THR A1442     -14.332  34.190  21.922  1.00  0.00           C  
ATOM   1863  OG1 THR A1442     -13.822  35.268  21.128  1.00  0.00           O  
ATOM   1864  CG2 THR A1442     -13.410  33.965  23.110  1.00  0.00           C  
ATOM   1865  N   GLU A1444     -16.394  33.735  19.895  1.00  0.00           N  
ATOM   1866  CA  GLU A1444     -17.175  34.110  18.724  1.00  0.00           C  
ATOM   1867  C   GLU A1444     -16.542  35.318  18.042  1.00  0.00           C  
ATOM   1868  O   GLU A1444     -16.653  35.484  16.827  1.00  0.00           O  
ATOM   1869  CB  GLU A1444     -18.620  34.442  19.122  1.00  0.00           C  
ATOM   1870  CG  GLU A1444     -19.382  33.274  19.743  1.00  0.00           C  
ATOM   1871  CD  GLU A1444     -20.856  33.580  19.961  1.00  0.00           C  
ATOM   1872  OE1 GLU A1444     -21.564  32.730  20.550  1.00  0.00           O  
ATOM   1873  OE2 GLU A1444     -21.310  34.666  19.539  1.00  0.00           O  
ATOM   1874  N   GLY A1450     -15.868  36.152  18.828  1.00  0.00           N  
ATOM   1875  CA  GLY A1450     -15.236  37.338  18.281  1.00  0.00           C  
ATOM   1876  C   GLY A1450     -13.799  37.133  17.838  1.00  0.00           C  
ATOM   1877  O   GLY A1450     -13.097  38.095  17.516  1.00  0.00           O  
ATOM   1878  N   GLY A1452     -13.354  35.882  17.819  1.00  0.00           N  
ATOM   1879  CA  GLY A1452     -11.991  35.601  17.408  1.00  0.00           C  
ATOM   1880  C   GLY A1452     -11.095  35.186  18.559  1.00  0.00           C  
ATOM   1881  O   GLY A1452     -11.556  34.592  19.534  1.00  0.00           O  
ATOM   1882  N   ALA A1455      -9.809  35.501  18.452  1.00  0.00           N  
ATOM   1883  CA  ALA A1455      -8.852  35.136  19.489  1.00  0.00           C  
ATOM   1884  C   ALA A1455      -8.830  36.113  20.661  1.00  0.00           C  
ATOM   1885  O   ALA A1455      -9.335  37.233  20.571  1.00  0.00           O  
ATOM   1886  CB  ALA A1455      -7.454  35.022  18.886  1.00  0.00           C  
ATOM   1887  N   VAL A1456      -8.245  35.669  21.766  1.00  0.00           N  
ATOM   1888  CA  VAL A1456      -8.111  36.501  22.953  1.00  0.00           C  
ATOM   1889  C   VAL A1456      -6.670  37.008  22.928  1.00  0.00           C  
ATOM   1890  O   VAL A1456      -5.736  36.293  23.298  1.00  0.00           O  
ATOM   1891  CB  VAL A1456      -8.352  35.683  24.234  1.00  0.00           C  
ATOM   1892  CG1 VAL A1456      -8.294  36.595  25.451  1.00  0.00           C  
ATOM   1893  CG2 VAL A1456      -9.700  34.989  24.150  1.00  0.00           C  
ATOM   1894  N   TRP A1457      -6.498  38.244  22.478  1.00  0.00           N  
ATOM   1895  CA  TRP A1457      -5.171  38.841  22.358  1.00  0.00           C  
ATOM   1896  C   TRP A1457      -4.572  39.319  23.676  1.00  0.00           C  
ATOM   1897  O   TRP A1457      -5.297  39.637  24.622  1.00  0.00           O  
ATOM   1898  CB  TRP A1457      -5.221  40.014  21.372  1.00  0.00           C  
ATOM   1899  CG  TRP A1457      -5.890  39.679  20.068  1.00  0.00           C  
ATOM   1900  CD1 TRP A1457      -7.192  39.904  19.733  1.00  0.00           C  
ATOM   1901  CD2 TRP A1457      -5.283  39.065  18.928  1.00  0.00           C  
ATOM   1902  NE1 TRP A1457      -7.435  39.470  18.451  1.00  0.00           N  
ATOM   1903  CE2 TRP A1457      -6.278  38.950  17.935  1.00  0.00           C  
ATOM   1904  CE3 TRP A1457      -3.994  38.600  18.648  1.00  0.00           C  
ATOM   1905  CZ2 TRP A1457      -6.024  38.392  16.684  1.00  0.00           C  
ATOM   1906  CZ3 TRP A1457      -3.744  38.046  17.405  1.00  0.00           C  
ATOM   1907  CH2 TRP A1457      -4.753  37.947  16.439  1.00  0.00           C  
ATOM   1908  N   LEU A1458      -3.241  39.376  23.725  1.00  0.00           N  
ATOM   1909  CA  LEU A1458      -2.534  39.831  24.924  1.00  0.00           C  
ATOM   1910  C   LEU A1458      -2.391  41.353  24.885  1.00  0.00           C  
ATOM   1911  O   LEU A1458      -2.001  41.980  25.872  1.00  0.00           O  
ATOM   1912  CB  LEU A1458      -1.145  39.185  25.005  1.00  0.00           C  
ATOM   1913  CG  LEU A1458      -1.087  37.654  24.921  1.00  0.00           C  
ATOM   1914  CD1 LEU A1458       0.333  37.184  25.201  1.00  0.00           C  
ATOM   1915  CD2 LEU A1458      -2.047  37.034  25.928  1.00  0.00           C  
ATOM   1916  N   ASP A1459      -2.707  41.933  23.731  1.00  0.00           N  
ATOM   1917  CA  ASP A1459      -2.632  43.378  23.523  1.00  0.00           C  
ATOM   1918  C   ASP A1459      -3.926  43.997  24.056  1.00  0.00           C  
ATOM   1919  O   ASP A1459      -5.015  43.678  23.580  1.00  0.00           O  
ATOM   1920  CB  ASP A1459      -2.470  43.658  22.020  1.00  0.00           C  
ATOM   1921  CG  ASP A1459      -2.292  45.139  21.696  1.00  0.00           C  
ATOM   1922  OD1 ASP A1459      -1.837  45.433  20.568  1.00  0.00           O  
ATOM   1923  OD2 ASP A1459      -2.611  46.002  22.546  1.00  0.00           O  
ATOM   1924  N   PRO A1460      -3.819  44.880  25.063  1.00  0.00           N  
ATOM   1925  CA  PRO A1460      -4.969  45.555  25.683  1.00  0.00           C  
ATOM   1926  C   PRO A1460      -5.804  46.340  24.674  1.00  0.00           C  
ATOM   1927  O   PRO A1460      -7.009  46.519  24.857  1.00  0.00           O  
ATOM   1928  CB  PRO A1460      -4.325  46.484  26.714  1.00  0.00           C  
ATOM   1929  CG  PRO A1460      -3.009  45.841  27.007  1.00  0.00           C  
ATOM   1930  CD  PRO A1460      -2.556  45.346  25.658  1.00  0.00           C  
ATOM   1931  N   LYS A1461      -5.154  46.819  23.616  1.00  0.00           N  
ATOM   1932  CA  LYS A1461      -5.842  47.584  22.583  1.00  0.00           C  
ATOM   1933  C   LYS A1461      -6.655  46.683  21.656  1.00  0.00           C  
ATOM   1934  O   LYS A1461      -7.532  47.159  20.939  1.00  0.00           O  
ATOM   1935  CB  LYS A1461      -4.837  48.395  21.756  1.00  0.00           C  
ATOM   1936  CG  LYS A1461      -4.083  49.461  22.538  1.00  0.00           C  
ATOM   1937  CD  LYS A1461      -3.056  50.152  21.647  1.00  0.00           C  
ATOM   1938  CE  LYS A1461      -2.250  51.203  22.406  1.00  0.00           C  
ATOM   1939  NZ  LYS A1461      -3.073  52.364  22.858  1.00  0.00           N  
ATOM   1940  N   LYS A1462      -6.362  45.384  21.663  1.00  0.00           N  
ATOM   1941  CA  LYS A1462      -7.094  44.439  20.819  1.00  0.00           C  
ATOM   1942  C   LYS A1462      -8.151  43.722  21.653  1.00  0.00           C  
ATOM   1943  O   LYS A1462      -9.274  43.500  21.196  1.00  0.00           O  
ATOM   1944  CB  LYS A1462      -6.133  43.423  20.189  1.00  0.00           C  
ATOM   1945  CG  LYS A1462      -5.130  44.047  19.221  1.00  0.00           C  
ATOM   1946  CD  LYS A1462      -4.097  43.032  18.744  1.00  0.00           C  
ATOM   1947  CE  LYS A1462      -4.674  42.064  17.725  1.00  0.00           C  
ATOM   1948  NZ  LYS A1462      -4.920  42.732  16.421  1.00  0.00           N  
ATOM   1949  N   THR A1463      -7.773  43.355  22.873  1.00  0.00           N  
ATOM   1950  CA  THR A1463      -8.669  42.697  23.819  1.00  0.00           C  
ATOM   1951  C   THR A1463      -8.441  43.433  25.132  1.00  0.00           C  
ATOM   1952  O   THR A1463      -7.374  43.328  25.735  1.00  0.00           O  
ATOM   1953  CB  THR A1463      -8.330  41.203  24.016  1.00  0.00           C  
ATOM   1954  OG1 THR A1463      -8.480  40.503  22.774  1.00  0.00           O  
ATOM   1955  CG2 THR A1463      -9.266  40.584  25.054  1.00  0.00           C  
ATOM   1956  N   SER A1465      -9.439  44.194  25.562  1.00  0.00           N  
ATOM   1957  CA  SER A1465      -9.315  44.974  26.787  1.00  0.00           C  
ATOM   1958  C   SER A1465      -9.111  44.115  28.028  1.00  0.00           C  
ATOM   1959  O   SER A1465      -9.538  42.961  28.080  1.00  0.00           O  
ATOM   1960  CB  SER A1465     -10.556  45.855  26.968  1.00  0.00           C  
ATOM   1961  OG  SER A1465     -11.711  45.065  27.190  1.00  0.00           O  
ATOM   1962  N   PRO A1467      -8.430  44.666  29.040  1.00  0.00           N  
ATOM   1963  CA  PRO A1467      -8.176  43.942  30.289  1.00  0.00           C  
ATOM   1964  C   PRO A1467      -9.505  43.468  30.875  1.00  0.00           C  
ATOM   1965  O   PRO A1467      -9.603  42.373  31.431  1.00  0.00           O  
ATOM   1966  CB  PRO A1467      -7.507  44.996  31.164  1.00  0.00           C  
ATOM   1967  CG  PRO A1467      -6.731  45.802  30.163  1.00  0.00           C  
ATOM   1968  CD  PRO A1467      -7.722  45.958  29.024  1.00  0.00           C  
ATOM   1969  N   TYR A1506     -10.527  44.308  30.742  1.00  0.00           N  
ATOM   1970  CA  TYR A1506     -11.854  43.974  31.251  1.00  0.00           C  
ATOM   1971  C   TYR A1506     -12.387  42.725  30.554  1.00  0.00           C  
ATOM   1972  O   TYR A1506     -12.872  41.796  31.199  1.00  0.00           O  
ATOM   1973  CB  TYR A1506     -12.817  45.148  31.032  1.00  0.00           C  
ATOM   1974  CG  TYR A1506     -14.187  44.944  31.656  1.00  0.00           C  
ATOM   1975  CD1 TYR A1506     -15.154  44.163  31.029  1.00  0.00           C  
ATOM   1976  CD2 TYR A1506     -14.495  45.499  32.898  1.00  0.00           C  
ATOM   1977  CE1 TYR A1506     -16.386  43.936  31.620  1.00  0.00           C  
ATOM   1978  CE2 TYR A1506     -15.726  45.277  33.497  1.00  0.00           C  
ATOM   1979  CZ  TYR A1506     -16.666  44.493  32.853  1.00  0.00           C  
ATOM   1980  OH  TYR A1506     -17.881  44.253  33.454  1.00  0.00           O  
ATOM   1981  N   LYS A1507     -12.294  42.715  29.229  1.00  0.00           N  
ATOM   1982  CA  LYS A1507     -12.759  41.594  28.424  1.00  0.00           C  
ATOM   1983  C   LYS A1507     -11.908  40.359  28.709  1.00  0.00           C  
ATOM   1984  O   LYS A1507     -12.402  39.229  28.707  1.00  0.00           O  
ATOM   1985  CB  LYS A1507     -12.664  41.971  26.944  1.00  0.00           C  
ATOM   1986  CG  LYS A1507     -13.210  40.945  25.975  1.00  0.00           C  
ATOM   1987  CD  LYS A1507     -13.248  41.537  24.574  1.00  0.00           C  
ATOM   1988  CE  LYS A1507     -13.764  40.547  23.547  1.00  0.00           C  
ATOM   1989  NZ  LYS A1507     -13.851  41.202  22.209  1.00  0.00           N  
ATOM   1990  N   PHE A1508     -10.623  40.589  28.959  1.00  0.00           N  
ATOM   1991  CA  PHE A1508      -9.683  39.514  29.252  1.00  0.00           C  
ATOM   1992  C   PHE A1508     -10.077  38.843  30.570  1.00  0.00           C  
ATOM   1993  O   PHE A1508     -10.107  37.612  30.682  1.00  0.00           O  
ATOM   1994  CB  PHE A1508      -8.267  40.087  29.359  1.00  0.00           C  
ATOM   1995  CG  PHE A1508      -7.185  39.041  29.392  1.00  0.00           C  
ATOM   1996  CD1 PHE A1508      -6.839  38.347  28.245  1.00  0.00           C  
ATOM   1997  CD2 PHE A1508      -6.510  38.762  30.568  1.00  0.00           C  
ATOM   1998  CE1 PHE A1508      -5.836  37.393  28.271  1.00  0.00           C  
ATOM   1999  CE2 PHE A1508      -5.506  37.807  30.602  1.00  0.00           C  
ATOM   2000  CZ  PHE A1508      -5.170  37.123  29.449  1.00  0.00           C  
ATOM   2001  N   TYR A1509     -10.385  39.666  31.565  1.00  0.00           N  
ATOM   2002  CA  TYR A1509     -10.784  39.173  32.874  1.00  0.00           C  
ATOM   2003  C   TYR A1509     -12.096  38.400  32.756  1.00  0.00           C  
ATOM   2004  O   TYR A1509     -12.277  37.363  33.401  1.00  0.00           O  
ATOM   2005  CB  TYR A1509     -10.930  40.354  33.838  1.00  0.00           C  
ATOM   2006  CG  TYR A1509     -11.253  39.976  35.267  1.00  0.00           C  
ATOM   2007  CD1 TYR A1509     -12.560  39.721  35.662  1.00  0.00           C  
ATOM   2008  CD2 TYR A1509     -10.252  39.900  36.226  1.00  0.00           C  
ATOM   2009  CE1 TYR A1509     -12.859  39.409  36.972  1.00  0.00           C  
ATOM   2010  CE2 TYR A1509     -10.540  39.588  37.538  1.00  0.00           C  
ATOM   2011  CZ  TYR A1509     -11.847  39.346  37.908  1.00  0.00           C  
ATOM   2012  OH  TYR A1509     -12.141  39.051  39.221  1.00  0.00           O  
ATOM   2013  N   GLN A1510     -13.003  38.899  31.918  1.00  0.00           N  
ATOM   2014  CA  GLN A1510     -14.294  38.251  31.706  1.00  0.00           C  
ATOM   2015  C   GLN A1510     -14.129  36.867  31.070  1.00  0.00           C  
ATOM   2016  O   GLN A1510     -14.886  35.941  31.372  1.00  0.00           O  
ATOM   2017  CB  GLN A1510     -15.189  39.120  30.818  1.00  0.00           C  
ATOM   2018  CG  GLN A1510     -15.759  40.358  31.509  1.00  0.00           C  
ATOM   2019  CD  GLN A1510     -16.632  40.007  32.705  1.00  0.00           C  
ATOM   2020  OE1 GLN A1510     -17.521  39.165  32.606  1.00  0.00           O  
ATOM   2021  NE2 GLN A1510     -16.384  40.653  33.837  1.00  0.00           N  
ATOM   2022  N   PHE A1511     -13.147  36.733  30.184  1.00  0.00           N  
ATOM   2023  CA  PHE A1511     -12.892  35.453  29.532  1.00  0.00           C  
ATOM   2024  C   PHE A1511     -12.559  34.379  30.561  1.00  0.00           C  
ATOM   2025  O   PHE A1511     -13.040  33.247  30.466  1.00  0.00           O  
ATOM   2026  CB  PHE A1511     -11.736  35.573  28.534  1.00  0.00           C  
ATOM   2027  CG  PHE A1511     -11.194  34.247  28.079  1.00  0.00           C  
ATOM   2028  CD1 PHE A1511     -10.130  33.651  28.742  1.00  0.00           C  
ATOM   2029  CD2 PHE A1511     -11.773  33.576  27.011  1.00  0.00           C  
ATOM   2030  CE1 PHE A1511      -9.654  32.409  28.351  1.00  0.00           C  
ATOM   2031  CE2 PHE A1511     -11.300  32.331  26.615  1.00  0.00           C  
ATOM   2032  CZ  PHE A1511     -10.240  31.749  27.286  1.00  0.00           C  
ATOM   2033  N   TRP A1516     -11.739  34.738  31.547  1.00  0.00           N  
ATOM   2034  CA  TRP A1516     -11.341  33.794  32.584  1.00  0.00           C  
ATOM   2035  C   TRP A1516     -12.459  33.486  33.579  1.00  0.00           C  
ATOM   2036  O   TRP A1516     -12.578  32.359  34.064  1.00  0.00           O  
ATOM   2037  CB  TRP A1516     -10.100  34.313  33.317  1.00  0.00           C  
ATOM   2038  CG  TRP A1516      -8.873  34.323  32.438  1.00  0.00           C  
ATOM   2039  CD1 TRP A1516      -8.227  35.416  31.935  1.00  0.00           C  
ATOM   2040  CD2 TRP A1516      -8.191  33.179  31.917  1.00  0.00           C  
ATOM   2041  NE1 TRP A1516      -7.188  35.022  31.128  1.00  0.00           N  
ATOM   2042  CE2 TRP A1516      -7.144  33.653  31.100  1.00  0.00           C  
ATOM   2043  CE3 TRP A1516      -8.365  31.798  32.058  1.00  0.00           C  
ATOM   2044  CZ2 TRP A1516      -6.274  32.793  30.427  1.00  0.00           C  
ATOM   2045  CZ3 TRP A1516      -7.501  30.947  31.390  1.00  0.00           C  
ATOM   2046  CH2 TRP A1516      -6.469  31.448  30.584  1.00  0.00           C  
ATOM   2047  N   ILE A1517     -13.274  34.485  33.891  1.00  0.00           N  
ATOM   2048  CA  ILE A1517     -14.391  34.282  34.808  1.00  0.00           C  
ATOM   2049  C   ILE A1517     -15.340  33.246  34.203  1.00  0.00           C  
ATOM   2050  O   ILE A1517     -15.987  32.482  34.917  1.00  0.00           O  
ATOM   2051  CB  ILE A1517     -15.164  35.607  35.042  1.00  0.00           C  
ATOM   2052  CG1 ILE A1517     -14.381  36.498  36.009  1.00  0.00           C  
ATOM   2053  CG2 ILE A1517     -16.558  35.321  35.560  1.00  0.00           C  
ATOM   2054  CD1 ILE A1517     -14.191  35.904  37.396  1.00  0.00           C  
ATOM   2055  N   ASN A1518     -15.394  33.212  32.877  1.00  0.00           N  
ATOM   2056  CA  ASN A1518     -16.273  32.290  32.167  1.00  0.00           C  
ATOM   2057  C   ASN A1518     -15.756  30.852  32.110  1.00  0.00           C  
ATOM   2058  O   ASN A1518     -16.437  29.972  31.592  1.00  0.00           O  
ATOM   2059  CB  ASN A1518     -16.514  32.807  30.745  1.00  0.00           C  
ATOM   2060  CG  ASN A1518     -17.580  32.017  30.008  1.00  0.00           C  
ATOM   2061  OD1 ASN A1518     -18.666  31.772  30.539  1.00  0.00           O  
ATOM   2062  ND2 ASN A1518     -17.281  31.627  28.772  1.00  0.00           N  
ATOM   2063  N   THR A1527     -14.557  30.612  32.638  1.00  0.00           N  
ATOM   2064  CA  THR A1527     -13.974  29.267  32.631  1.00  0.00           C  
ATOM   2065  C   THR A1527     -14.895  28.217  33.254  1.00  0.00           C  
ATOM   2066  O   THR A1527     -15.480  28.434  34.320  1.00  0.00           O  
ATOM   2067  CB  THR A1527     -12.624  29.243  33.383  1.00  0.00           C  
ATOM   2068  OG1 THR A1527     -11.749  30.226  32.814  1.00  0.00           O  
ATOM   2069  CG2 THR A1527     -11.970  27.871  33.275  1.00  0.00           C  
ATOM   2070  N   ALA A1528     -15.016  27.075  32.584  1.00  0.00           N  
ATOM   2071  CA  ALA A1528     -15.866  25.981  33.062  1.00  0.00           C  
ATOM   2072  C   ALA A1528     -15.278  25.338  34.318  1.00  0.00           C  
ATOM   2073  O   ALA A1528     -14.058  25.287  34.480  1.00  0.00           O  
ATOM   2074  CB  ALA A1528     -16.024  24.929  31.965  1.00  0.00           C  
ATOM   2075  N   ASP A1549     -16.142  24.843  35.202  1.00  0.00           N  
ATOM   2076  CA  ASP A1549     -15.673  24.203  36.431  1.00  0.00           C  
ATOM   2077  C   ASP A1549     -14.714  23.054  36.120  1.00  0.00           C  
ATOM   2078  O   ASP A1549     -13.739  22.828  36.842  1.00  0.00           O  
ATOM   2079  CB  ASP A1549     -16.844  23.649  37.250  1.00  0.00           C  
ATOM   2080  CG  ASP A1549     -17.733  24.736  37.826  1.00  0.00           C  
ATOM   2081  OD1 ASP A1549     -17.210  25.799  38.226  1.00  0.00           O  
ATOM   2082  OD2 ASP A1549     -18.959  24.514  37.897  1.00  0.00           O  
ATOM   2083  N   ALA A1563     -14.996  22.329  35.043  1.00  0.00           N  
ATOM   2084  CA  ALA A1563     -14.169  21.191  34.649  1.00  0.00           C  
ATOM   2085  C   ALA A1563     -12.740  21.568  34.251  1.00  0.00           C  
ATOM   2086  O   ALA A1563     -11.822  20.756  34.390  1.00  0.00           O  
ATOM   2087  CB  ALA A1563     -14.843  20.437  33.499  1.00  0.00           C  
ATOM   2088  N   ASP A1569     -12.551  22.794  33.767  1.00  0.00           N  
ATOM   2089  CA  ASP A1569     -11.231  23.247  33.321  1.00  0.00           C  
ATOM   2090  C   ASP A1569     -10.501  24.204  34.255  1.00  0.00           C  
ATOM   2091  O   ASP A1569      -9.284  24.349  34.159  1.00  0.00           O  
ATOM   2092  CB  ASP A1569     -11.333  23.970  31.973  1.00  0.00           C  
ATOM   2093  CG  ASP A1569     -12.129  23.204  30.945  1.00  0.00           C  
ATOM   2094  OD1 ASP A1569     -11.919  21.984  30.815  1.00  0.00           O  
ATOM   2095  OD2 ASP A1569     -12.954  23.839  30.252  1.00  0.00           O  
ATOM   2096  N   VAL A1594     -11.235  24.862  35.144  1.00  0.00           N  
ATOM   2097  CA  VAL A1594     -10.643  25.867  36.017  1.00  0.00           C  
ATOM   2098  C   VAL A1594      -9.443  25.473  36.882  1.00  0.00           C  
ATOM   2099  O   VAL A1594      -8.486  26.242  36.982  1.00  0.00           O  
ATOM   2100  CB  VAL A1594     -11.736  26.534  36.904  1.00  0.00           C  
ATOM   2101  CG1 VAL A1594     -12.100  25.635  38.087  1.00  0.00           C  
ATOM   2102  CG2 VAL A1594     -11.254  27.902  37.371  1.00  0.00           C  
ATOM   2103  N   TYR A1596      -9.465  24.291  37.491  1.00  0.00           N  
ATOM   2104  CA  TYR A1596      -8.348  23.883  38.338  1.00  0.00           C  
ATOM   2105  C   TYR A1596      -7.120  23.527  37.509  1.00  0.00           C  
ATOM   2106  O   TYR A1596      -5.981  23.771  37.918  1.00  0.00           O  
ATOM   2107  CB  TYR A1596      -8.790  22.715  39.229  1.00  0.00           C  
ATOM   2108  CG  TYR A1596      -9.991  23.111  40.055  1.00  0.00           C  
ATOM   2109  CD1 TYR A1596      -9.866  24.027  41.094  1.00  0.00           C  
ATOM   2110  CD2 TYR A1596     -11.268  22.686  39.710  1.00  0.00           C  
ATOM   2111  CE1 TYR A1596     -10.977  24.520  41.756  1.00  0.00           C  
ATOM   2112  CE2 TYR A1596     -12.388  23.173  40.369  1.00  0.00           C  
ATOM   2113  CZ  TYR A1596     -12.235  24.093  41.385  1.00  0.00           C  
ATOM   2114  OH  TYR A1596     -13.346  24.616  42.007  1.00  0.00           O  
ATOM   2115  N   ARG A1601      -7.364  22.963  36.334  1.00  0.00           N  
ATOM   2116  CA  ARG A1601      -6.296  22.591  35.421  1.00  0.00           C  
ATOM   2117  C   ARG A1601      -5.690  23.884  34.877  1.00  0.00           C  
ATOM   2118  O   ARG A1601      -4.472  24.016  34.764  1.00  0.00           O  
ATOM   2119  CB  ARG A1601      -6.876  21.734  34.289  1.00  0.00           C  
ATOM   2120  CG  ARG A1601      -5.856  21.091  33.362  1.00  0.00           C  
ATOM   2121  CD  ARG A1601      -6.402  19.776  32.794  1.00  0.00           C  
ATOM   2122  NE  ARG A1601      -7.769  19.907  32.295  1.00  0.00           N  
ATOM   2123  CZ  ARG A1601      -8.118  20.633  31.237  1.00  0.00           C  
ATOM   2124  NH1 ARG A1601      -7.196  21.297  30.554  1.00  0.00           N  
ATOM   2125  NH2 ARG A1601      -9.391  20.701  30.864  1.00  0.00           N  
ATOM   2126  N   PHE A1602      -6.549  24.848  34.563  1.00  0.00           N  
ATOM   2127  CA  PHE A1602      -6.091  26.133  34.039  1.00  0.00           C  
ATOM   2128  C   PHE A1602      -5.285  26.926  35.068  1.00  0.00           C  
ATOM   2129  O   PHE A1602      -4.375  27.680  34.703  1.00  0.00           O  
ATOM   2130  CB  PHE A1602      -7.284  26.958  33.550  1.00  0.00           C  
ATOM   2131  CG  PHE A1602      -7.847  26.481  32.240  1.00  0.00           C  
ATOM   2132  CD1 PHE A1602      -7.400  25.293  31.674  1.00  0.00           C  
ATOM   2133  CD2 PHE A1602      -8.814  27.216  31.572  1.00  0.00           C  
ATOM   2134  CE1 PHE A1602      -7.911  24.849  30.460  1.00  0.00           C  
ATOM   2135  CE2 PHE A1602      -9.328  26.779  30.362  1.00  0.00           C  
ATOM   2136  CZ  PHE A1602      -8.876  25.595  29.804  1.00  0.00           C  
ATOM   2137  N   LEU A1603      -5.616  26.762  36.347  1.00  0.00           N  
ATOM   2138  CA  LEU A1603      -4.876  27.451  37.402  1.00  0.00           C  
ATOM   2139  C   LEU A1603      -3.431  26.961  37.397  1.00  0.00           C  
ATOM   2140  O   LEU A1603      -2.504  27.722  37.666  1.00  0.00           O  
ATOM   2141  CB  LEU A1603      -5.507  27.186  38.771  1.00  0.00           C  
ATOM   2142  CG  LEU A1603      -6.753  28.009  39.099  1.00  0.00           C  
ATOM   2143  CD1 LEU A1603      -7.417  27.462  40.360  1.00  0.00           C  
ATOM   2144  CD2 LEU A1603      -6.357  29.472  39.287  1.00  0.00           C  
ATOM   2145  N   LYS A1604      -3.246  25.681  37.090  1.00  0.00           N  
ATOM   2146  CA  LYS A1604      -1.907  25.101  37.033  1.00  0.00           C  
ATOM   2147  C   LYS A1604      -1.155  25.547  35.781  1.00  0.00           C  
ATOM   2148  O   LYS A1604       0.049  25.799  35.831  1.00  0.00           O  
ATOM   2149  CB  LYS A1604      -2.001  23.571  37.074  1.00  0.00           C  
ATOM   2150  CG  LYS A1604      -2.576  23.048  38.380  1.00  0.00           C  
ATOM   2151  CD  LYS A1604      -2.884  21.571  38.336  1.00  0.00           C  
ATOM   2152  CE  LYS A1604      -3.491  21.131  39.662  1.00  0.00           C  
ATOM   2153  NZ  LYS A1604      -3.931  19.709  39.646  1.00  0.00           N  
ATOM   2154  N   PHE A1613      -1.870  25.651  34.666  1.00  0.00           N  
ATOM   2155  CA  PHE A1613      -1.269  26.054  33.396  1.00  0.00           C  
ATOM   2156  C   PHE A1613      -0.913  27.537  33.327  1.00  0.00           C  
ATOM   2157  O   PHE A1613       0.163  27.907  32.864  1.00  0.00           O  
ATOM   2158  CB  PHE A1613      -2.238  25.773  32.243  1.00  0.00           C  
ATOM   2159  CG  PHE A1613      -2.519  24.318  31.998  1.00  0.00           C  
ATOM   2160  CD1 PHE A1613      -3.600  23.945  31.211  1.00  0.00           C  
ATOM   2161  CD2 PHE A1613      -1.698  23.330  32.511  1.00  0.00           C  
ATOM   2162  CE1 PHE A1613      -3.853  22.613  30.940  1.00  0.00           C  
ATOM   2163  CE2 PHE A1613      -1.943  21.998  32.245  1.00  0.00           C  
ATOM   2164  CZ  PHE A1613      -3.022  21.637  31.459  1.00  0.00           C  
ATOM   2165  N   PHE A1614      -1.824  28.378  33.803  1.00  0.00           N  
ATOM   2166  CA  PHE A1614      -1.663  29.822  33.706  1.00  0.00           C  
ATOM   2167  C   PHE A1614      -1.253  30.658  34.912  1.00  0.00           C  
ATOM   2168  O   PHE A1614      -1.125  31.873  34.774  1.00  0.00           O  
ATOM   2169  CB  PHE A1614      -2.953  30.405  33.135  1.00  0.00           C  
ATOM   2170  CG  PHE A1614      -3.308  29.866  31.781  1.00  0.00           C  
ATOM   2171  CD1 PHE A1614      -2.734  30.400  30.636  1.00  0.00           C  
ATOM   2172  CD2 PHE A1614      -4.193  28.802  31.651  1.00  0.00           C  
ATOM   2173  CE1 PHE A1614      -3.035  29.882  29.384  1.00  0.00           C  
ATOM   2174  CE2 PHE A1614      -4.496  28.280  30.405  1.00  0.00           C  
ATOM   2175  CZ  PHE A1614      -3.915  28.823  29.272  1.00  0.00           C  
ATOM   2176  N   THR A1615      -1.039  30.058  36.079  1.00  0.00           N  
ATOM   2177  CA  THR A1615      -0.648  30.860  37.238  1.00  0.00           C  
ATOM   2178  C   THR A1615       0.562  30.288  37.951  1.00  0.00           C  
ATOM   2179  O   THR A1615       1.020  29.184  37.650  1.00  0.00           O  
ATOM   2180  CB  THR A1615      -1.795  30.986  38.275  1.00  0.00           C  
ATOM   2181  OG1 THR A1615      -1.825  29.820  39.113  1.00  0.00           O  
ATOM   2182  CG2 THR A1615      -3.134  31.134  37.567  1.00  0.00           C  
ATOM   2183  N   PHE A1616       1.061  31.050  38.915  1.00  0.00           N  
ATOM   2184  CA  PHE A1616       2.221  30.637  39.687  1.00  0.00           C  
ATOM   2185  C   PHE A1616       1.853  30.197  41.098  1.00  0.00           C  
ATOM   2186  O   PHE A1616       2.714  30.098  41.974  1.00  0.00           O  
ATOM   2187  CB  PHE A1616       3.245  31.770  39.711  1.00  0.00           C  
ATOM   2188  CG  PHE A1616       3.912  31.992  38.386  1.00  0.00           C  
ATOM   2189  CD1 PHE A1616       5.115  31.369  38.088  1.00  0.00           C  
ATOM   2190  CD2 PHE A1616       3.302  32.764  37.408  1.00  0.00           C  
ATOM   2191  CE1 PHE A1616       5.697  31.512  36.838  1.00  0.00           C  
ATOM   2192  CE2 PHE A1616       3.876  32.911  36.158  1.00  0.00           C  
ATOM   2193  CZ  PHE A1616       5.075  32.282  35.872  1.00  0.00           C  
ATOM   2194  N   MET A1617       0.567  29.936  41.313  1.00  0.00           N  
ATOM   2195  CA  MET A1617       0.107  29.455  42.610  1.00  0.00           C  
ATOM   2196  C   MET A1617       0.688  28.055  42.746  1.00  0.00           C  
ATOM   2197  O   MET A1617       0.804  27.333  41.752  1.00  0.00           O  
ATOM   2198  CB  MET A1617      -1.417  29.364  42.644  1.00  0.00           C  
ATOM   2199  CG  MET A1617      -2.130  30.699  42.630  1.00  0.00           C  
ATOM   2200  SD  MET A1617      -3.913  30.470  42.497  1.00  0.00           S  
ATOM   2201  CE  MET A1617      -4.246  29.645  44.040  1.00  0.00           C  
ATOM   2202  N   SER A1619       1.052  27.674  43.966  1.00  0.00           N  
ATOM   2203  CA  SER A1619       1.619  26.355  44.216  1.00  0.00           C  
ATOM   2204  C   SER A1619       0.578  25.269  43.984  1.00  0.00           C  
ATOM   2205  O   SER A1619      -0.623  25.523  44.071  1.00  0.00           O  
ATOM   2206  CB  SER A1619       2.106  26.253  45.660  1.00  0.00           C  
ATOM   2207  OG  SER A1619       1.000  26.206  46.545  1.00  0.00           O  
ATOM   2208  N   ILE A1620       1.039  24.055  43.702  1.00  0.00           N  
ATOM   2209  CA  ILE A1620       0.127  22.940  43.487  1.00  0.00           C  
ATOM   2210  C   ILE A1620      -0.653  22.690  44.772  1.00  0.00           C  
ATOM   2211  O   ILE A1620      -1.829  22.315  44.741  1.00  0.00           O  
ATOM   2212  CB  ILE A1620       0.885  21.656  43.107  1.00  0.00           C  
ATOM   2213  CG1 ILE A1620       1.397  21.767  41.673  1.00  0.00           C  
ATOM   2214  CG2 ILE A1620      -0.029  20.452  43.232  1.00  0.00           C  
ATOM   2215  CD1 ILE A1620       0.288  21.924  40.656  1.00  0.00           C  
ATOM   2216  N   GLU A1621       0.010  22.904  45.904  1.00  0.00           N  
ATOM   2217  CA  GLU A1621      -0.633  22.708  47.191  1.00  0.00           C  
ATOM   2218  C   GLU A1621      -1.806  23.670  47.341  1.00  0.00           C  
ATOM   2219  O   GLU A1621      -2.897  23.274  47.750  1.00  0.00           O  
ATOM   2220  CB  GLU A1621       0.371  22.919  48.330  1.00  0.00           C  
ATOM   2221  CG  GLU A1621       1.386  21.789  48.476  1.00  0.00           C  
ATOM   2222  CD  GLU A1621       2.431  21.759  47.364  1.00  0.00           C  
ATOM   2223  OE1 GLU A1621       3.050  20.688  47.172  1.00  0.00           O  
ATOM   2224  OE2 GLU A1621       2.647  22.796  46.697  1.00  0.00           O  
ATOM   2225  N   GLU A1622      -1.584  24.931  46.991  1.00  0.00           N  
ATOM   2226  CA  GLU A1622      -2.636  25.934  47.103  1.00  0.00           C  
ATOM   2227  C   GLU A1622      -3.810  25.644  46.168  1.00  0.00           C  
ATOM   2228  O   GLU A1622      -4.973  25.765  46.557  1.00  0.00           O  
ATOM   2229  CB  GLU A1622      -2.073  27.328  46.811  1.00  0.00           C  
ATOM   2230  CG  GLU A1622      -3.046  28.445  47.149  1.00  0.00           C  
ATOM   2231  CD  GLU A1622      -2.434  29.825  47.024  1.00  0.00           C  
ATOM   2232  OE1 GLU A1622      -3.134  30.810  47.341  1.00  0.00           O  
ATOM   2233  OE2 GLU A1622      -1.259  29.928  46.612  1.00  0.00           O  
ATOM   2234  N   ILE A1632      -3.507  25.253  44.936  1.00  0.00           N  
ATOM   2235  CA  ILE A1632      -4.550  24.948  43.964  1.00  0.00           C  
ATOM   2236  C   ILE A1632      -5.374  23.735  44.395  1.00  0.00           C  
ATOM   2237  O   ILE A1632      -6.601  23.751  44.304  1.00  0.00           O  
ATOM   2238  CB  ILE A1632      -3.944  24.710  42.561  1.00  0.00           C  
ATOM   2239  CG1 ILE A1632      -3.261  25.992  42.077  1.00  0.00           C  
ATOM   2240  CG2 ILE A1632      -5.035  24.298  41.584  1.00  0.00           C  
ATOM   2241  CD1 ILE A1632      -2.490  25.838  40.771  1.00  0.00           C  
ATOM   2242  N   ASN A1635      -4.705  22.689  44.874  1.00  0.00           N  
ATOM   2243  CA  ASN A1635      -5.408  21.491  45.335  1.00  0.00           C  
ATOM   2244  C   ASN A1635      -6.325  21.834  46.513  1.00  0.00           C  
ATOM   2245  O   ASN A1635      -7.446  21.334  46.602  1.00  0.00           O  
ATOM   2246  CB  ASN A1635      -4.408  20.407  45.763  1.00  0.00           C  
ATOM   2247  CG  ASN A1635      -3.725  19.734  44.580  1.00  0.00           C  
ATOM   2248  OD1 ASN A1635      -2.768  18.975  44.750  1.00  0.00           O  
ATOM   2249  ND2 ASN A1635      -4.217  20.002  43.377  1.00  0.00           N  
ATOM   2250  N   ALA A1636      -5.847  22.682  47.419  1.00  0.00           N  
ATOM   2251  CA  ALA A1636      -6.650  23.072  48.574  1.00  0.00           C  
ATOM   2252  C   ALA A1636      -7.864  23.883  48.126  1.00  0.00           C  
ATOM   2253  O   ALA A1636      -8.947  23.775  48.705  1.00  0.00           O  
ATOM   2254  CB  ALA A1636      -5.809  23.884  49.552  1.00  0.00           C  
ATOM   2255  N   LEU A1637      -7.673  24.689  47.086  1.00  0.00           N  
ATOM   2256  CA  LEU A1637      -8.735  25.527  46.541  1.00  0.00           C  
ATOM   2257  C   LEU A1637      -9.818  24.643  45.918  1.00  0.00           C  
ATOM   2258  O   LEU A1637     -11.011  24.911  46.063  1.00  0.00           O  
ATOM   2259  CB  LEU A1637      -8.162  26.473  45.473  1.00  0.00           C  
ATOM   2260  CG  LEU A1637      -8.862  27.810  45.187  1.00  0.00           C  
ATOM   2261  CD1 LEU A1637      -8.209  28.480  43.984  1.00  0.00           C  
ATOM   2262  CD2 LEU A1637     -10.334  27.602  44.932  1.00  0.00           C  
ATOM   2263  N   GLU A1638      -9.402  23.588  45.223  1.00  0.00           N  
ATOM   2264  CA  GLU A1638     -10.364  22.695  44.590  1.00  0.00           C  
ATOM   2265  C   GLU A1638     -11.189  21.979  45.652  1.00  0.00           C  
ATOM   2266  O   GLU A1638     -12.399  21.799  45.497  1.00  0.00           O  
ATOM   2267  CB  GLU A1638      -9.655  21.673  43.697  1.00  0.00           C  
ATOM   2268  CG  GLU A1638     -10.624  20.810  42.899  1.00  0.00           C  
ATOM   2269  CD  GLU A1638      -9.927  19.865  41.941  1.00  0.00           C  
ATOM   2270  OE1 GLU A1638     -10.631  19.135  41.216  1.00  0.00           O  
ATOM   2271  OE2 GLU A1638      -8.681  19.851  41.913  1.00  0.00           O  
ATOM   2272  N   GLU A1639     -10.529  21.573  46.733  1.00  0.00           N  
ATOM   2273  CA  GLU A1639     -11.216  20.896  47.827  1.00  0.00           C  
ATOM   2274  C   GLU A1639     -12.180  21.887  48.476  1.00  0.00           C  
ATOM   2275  O   GLU A1639     -13.316  21.544  48.808  1.00  0.00           O  
ATOM   2276  CB  GLU A1639     -10.202  20.393  48.862  1.00  0.00           C  
ATOM   2277  CG  GLU A1639     -10.819  19.660  50.048  1.00  0.00           C  
ATOM   2278  CD  GLU A1639     -11.471  18.345  49.658  1.00  0.00           C  
ATOM   2279  OE1 GLU A1639     -12.044  17.679  50.548  1.00  0.00           O  
ATOM   2280  OE2 GLU A1639     -11.408  17.975  48.464  1.00  0.00           O  
ATOM   2281  N   GLU A1640     -11.715  23.121  48.646  1.00  0.00           N  
ATOM   2282  CA  GLU A1640     -12.518  24.183  49.241  1.00  0.00           C  
ATOM   2283  C   GLU A1640     -13.825  24.364  48.480  1.00  0.00           C  
ATOM   2284  O   GLU A1640     -14.901  24.415  49.082  1.00  0.00           O  
ATOM   2285  CB  GLU A1640     -11.749  25.505  49.219  1.00  0.00           C  
ATOM   2286  CG  GLU A1640     -12.455  26.644  49.936  1.00  0.00           C  
ATOM   2287  CD  GLU A1640     -11.883  28.004  49.574  1.00  0.00           C  
ATOM   2288  OE1 GLU A1640     -10.644  28.128  49.465  1.00  0.00           O  
ATOM   2289  OE2 GLU A1640     -12.675  28.952  49.405  1.00  0.00           O  
ATOM   2290  N   ASP A1641     -13.725  24.472  47.155  1.00  0.00           N  
ATOM   2291  CA  ASP A1641     -14.905  24.656  46.314  1.00  0.00           C  
ATOM   2292  C   ASP A1641     -15.792  23.423  46.341  1.00  0.00           C  
ATOM   2293  O   ASP A1641     -17.009  23.517  46.203  1.00  0.00           O  
ATOM   2294  CB  ASP A1641     -14.508  24.947  44.858  1.00  0.00           C  
ATOM   2295  CG  ASP A1641     -13.947  26.343  44.667  1.00  0.00           C  
ATOM   2296  OD1 ASP A1641     -14.208  27.214  45.519  1.00  0.00           O  
ATOM   2297  OD2 ASP A1641     -13.260  26.580  43.651  1.00  0.00           O  
ATOM   2298  N   LYS A1642     -15.171  22.266  46.514  1.00  0.00           N  
ATOM   2299  CA  LYS A1642     -15.900  21.008  46.541  1.00  0.00           C  
ATOM   2300  C   LYS A1642     -16.863  20.905  47.719  1.00  0.00           C  
ATOM   2301  O   LYS A1642     -17.961  20.367  47.579  1.00  0.00           O  
ATOM   2302  CB  LYS A1642     -14.910  19.839  46.581  1.00  0.00           C  
ATOM   2303  CG  LYS A1642     -15.551  18.464  46.538  1.00  0.00           C  
ATOM   2304  CD  LYS A1642     -14.490  17.375  46.623  1.00  0.00           C  
ATOM   2305  CE  LYS A1642     -13.452  17.532  45.519  1.00  0.00           C  
ATOM   2306  NZ  LYS A1642     -12.367  16.511  45.601  1.00  0.00           N  
ATOM   2307  N   ASN A1662     -16.467  21.435  48.872  1.00  0.00           N  
ATOM   2308  CA  ASN A1662     -17.308  21.348  50.063  1.00  0.00           C  
ATOM   2309  C   ASN A1662     -17.792  22.666  50.667  1.00  0.00           C  
ATOM   2310  O   ASN A1662     -18.277  22.682  51.801  1.00  0.00           O  
ATOM   2311  CB  ASN A1662     -16.566  20.562  51.144  1.00  0.00           C  
ATOM   2312  CG  ASN A1662     -16.175  19.176  50.685  1.00  0.00           C  
ATOM   2313  OD1 ASN A1662     -17.034  18.334  50.420  1.00  0.00           O  
ATOM   2314  ND2 ASN A1662     -14.875  18.933  50.578  1.00  0.00           N  
ATOM   2315  N   SER A1663     -17.684  23.762  49.925  1.00  0.00           N  
ATOM   2316  CA  SER A1663     -18.104  25.058  50.453  1.00  0.00           C  
ATOM   2317  C   SER A1663     -19.610  25.299  50.388  1.00  0.00           C  
ATOM   2318  O   SER A1663     -20.178  25.943  51.270  1.00  0.00           O  
ATOM   2319  CB  SER A1663     -17.404  26.186  49.701  1.00  0.00           C  
ATOM   2320  OG  SER A1663     -17.902  26.286  48.380  1.00  0.00           O  
ATOM   2321  N   GLY A1664     -20.252  24.784  49.346  1.00  0.00           N  
ATOM   2322  CA  GLY A1664     -21.679  25.000  49.190  1.00  0.00           C  
ATOM   2323  C   GLY A1664     -21.906  26.382  48.599  1.00  0.00           C  
ATOM   2324  O   GLY A1664     -23.039  26.848  48.470  1.00  0.00           O  
ATOM   2325  N   LYS A1665     -20.809  27.037  48.231  1.00  0.00           N  
ATOM   2326  CA  LYS A1665     -20.858  28.375  47.655  1.00  0.00           C  
ATOM   2327  C   LYS A1665     -20.369  28.346  46.213  1.00  0.00           C  
ATOM   2328  O   LYS A1665     -19.915  27.314  45.726  1.00  0.00           O  
ATOM   2329  CB  LYS A1665     -19.981  29.310  48.494  1.00  0.00           C  
ATOM   2330  CG  LYS A1665     -20.407  29.337  49.950  1.00  0.00           C  
ATOM   2331  CD  LYS A1665     -19.263  29.610  50.904  1.00  0.00           C  
ATOM   2332  CE  LYS A1665     -18.732  31.014  50.779  1.00  0.00           C  
ATOM   2333  NZ  LYS A1665     -17.923  31.365  51.988  1.00  0.00           N  
ATOM   2334  N   ALA A1666     -20.475  29.472  45.516  1.00  0.00           N  
ATOM   2335  CA  ALA A1666     -19.997  29.520  44.144  1.00  0.00           C  
ATOM   2336  C   ALA A1666     -18.493  29.272  44.217  1.00  0.00           C  
ATOM   2337  O   ALA A1666     -17.826  29.726  45.150  1.00  0.00           O  
ATOM   2338  CB  ALA A1666     -20.279  30.890  43.527  1.00  0.00           C  
ATOM   2339  N   PRO A1667     -17.940  28.533  43.247  1.00  0.00           N  
ATOM   2340  CA  PRO A1667     -16.498  28.275  43.280  1.00  0.00           C  
ATOM   2341  C   PRO A1667     -15.724  29.580  43.166  1.00  0.00           C  
ATOM   2342  O   PRO A1667     -16.076  30.447  42.370  1.00  0.00           O  
ATOM   2343  CB  PRO A1667     -16.283  27.360  42.073  1.00  0.00           C  
ATOM   2344  CG  PRO A1667     -17.372  27.781  41.129  1.00  0.00           C  
ATOM   2345  CD  PRO A1667     -18.560  27.924  42.058  1.00  0.00           C  
ATOM   2346  N   ARG A1668     -14.674  29.739  43.960  1.00  0.00           N  
ATOM   2347  CA  ARG A1668     -13.914  30.971  43.858  1.00  0.00           C  
ATOM   2348  C   ARG A1668     -12.733  30.801  42.912  1.00  0.00           C  
ATOM   2349  O   ARG A1668     -11.994  31.744  42.647  1.00  0.00           O  
ATOM   2350  CB  ARG A1668     -13.465  31.459  45.245  1.00  0.00           C  
ATOM   2351  CG  ARG A1668     -12.435  30.635  45.971  1.00  0.00           C  
ATOM   2352  CD  ARG A1668     -12.282  31.186  47.393  1.00  0.00           C  
ATOM   2353  NE  ARG A1668     -11.146  30.612  48.104  1.00  0.00           N  
ATOM   2354  CZ  ARG A1668      -9.899  31.057  48.004  1.00  0.00           C  
ATOM   2355  NH1 ARG A1668      -9.621  32.093  47.226  1.00  0.00           N  
ATOM   2356  NH2 ARG A1668      -8.926  30.458  48.677  1.00  0.00           N  
ATOM   2357  N   ALA A1669     -12.591  29.594  42.371  1.00  0.00           N  
ATOM   2358  CA  ALA A1669     -11.512  29.289  41.439  1.00  0.00           C  
ATOM   2359  C   ALA A1669     -11.513  30.198  40.211  1.00  0.00           C  
ATOM   2360  O   ALA A1669     -10.464  30.690  39.806  1.00  0.00           O  
ATOM   2361  CB  ALA A1669     -11.595  27.826  40.999  1.00  0.00           C  
ATOM   2362  N   GLN A1670     -12.681  30.413  39.609  1.00  0.00           N  
ATOM   2363  CA  GLN A1670     -12.755  31.266  38.424  1.00  0.00           C  
ATOM   2364  C   GLN A1670     -12.294  32.688  38.722  1.00  0.00           C  
ATOM   2365  O   GLN A1670     -11.576  33.294  37.928  1.00  0.00           O  
ATOM   2366  CB  GLN A1670     -14.176  31.298  37.855  1.00  0.00           C  
ATOM   2367  CG  GLN A1670     -14.577  30.053  37.052  1.00  0.00           C  
ATOM   2368  CD  GLN A1670     -14.949  28.863  37.922  1.00  0.00           C  
ATOM   2369  OE1 GLN A1670     -14.893  28.932  39.146  1.00  0.00           O  
ATOM   2370  NE2 GLN A1670     -15.339  27.761  37.284  1.00  0.00           N  
ATOM   2371  N   TYR A1671     -12.714  33.215  39.867  1.00  0.00           N  
ATOM   2372  CA  TYR A1671     -12.343  34.564  40.276  1.00  0.00           C  
ATOM   2373  C   TYR A1671     -10.844  34.649  40.561  1.00  0.00           C  
ATOM   2374  O   TYR A1671     -10.198  35.643  40.227  1.00  0.00           O  
ATOM   2375  CB  TYR A1671     -13.154  34.970  41.514  1.00  0.00           C  
ATOM   2376  CG  TYR A1671     -12.551  36.096  42.318  1.00  0.00           C  
ATOM   2377  CD1 TYR A1671     -11.736  35.834  43.411  1.00  0.00           C  
ATOM   2378  CD2 TYR A1671     -12.807  37.421  41.991  1.00  0.00           C  
ATOM   2379  CE1 TYR A1671     -11.196  36.866  44.162  1.00  0.00           C  
ATOM   2380  CE2 TYR A1671     -12.273  38.460  42.734  1.00  0.00           C  
ATOM   2381  CZ  TYR A1671     -11.471  38.177  43.818  1.00  0.00           C  
ATOM   2382  OH  TYR A1671     -10.950  39.207  44.564  1.00  0.00           O  
ATOM   2383  N   VAL A1672     -10.297  33.604  41.175  1.00  0.00           N  
ATOM   2384  CA  VAL A1672      -8.869  33.568  41.480  1.00  0.00           C  
ATOM   2385  C   VAL A1672      -8.057  33.469  40.185  1.00  0.00           C  
ATOM   2386  O   VAL A1672      -7.043  34.147  40.022  1.00  0.00           O  
ATOM   2387  CB  VAL A1672      -8.529  32.370  42.394  1.00  0.00           C  
ATOM   2388  CG1 VAL A1672      -7.020  32.202  42.508  1.00  0.00           C  
ATOM   2389  CG2 VAL A1672      -9.134  32.595  43.772  1.00  0.00           C  
ATOM   2390  N   LEU A1673      -8.513  32.623  39.267  1.00  0.00           N  
ATOM   2391  CA  LEU A1673      -7.845  32.447  37.984  1.00  0.00           C  
ATOM   2392  C   LEU A1673      -7.846  33.756  37.202  1.00  0.00           C  
ATOM   2393  O   LEU A1673      -6.818  34.172  36.667  1.00  0.00           O  
ATOM   2394  CB  LEU A1673      -8.552  31.362  37.163  1.00  0.00           C  
ATOM   2395  CG  LEU A1673      -8.033  31.141  35.735  1.00  0.00           C  
ATOM   2396  CD1 LEU A1673      -6.577  30.673  35.785  1.00  0.00           C  
ATOM   2397  CD2 LEU A1673      -8.905  30.102  35.019  1.00  0.00           C  
ATOM   2398  N   ALA A1684      -9.008  34.399  37.133  1.00  0.00           N  
ATOM   2399  CA  ALA A1684      -9.135  35.656  36.406  1.00  0.00           C  
ATOM   2400  C   ALA A1684      -8.227  36.732  36.985  1.00  0.00           C  
ATOM   2401  O   ALA A1684      -7.586  37.482  36.249  1.00  0.00           O  
ATOM   2402  CB  ALA A1684     -10.590  36.129  36.424  1.00  0.00           C  
ATOM   2403  N   GLU A1685      -8.173  36.801  38.310  1.00  0.00           N  
ATOM   2404  CA  GLU A1685      -7.345  37.783  38.996  1.00  0.00           C  
ATOM   2405  C   GLU A1685      -5.863  37.531  38.692  1.00  0.00           C  
ATOM   2406  O   GLU A1685      -5.124  38.452  38.331  1.00  0.00           O  
ATOM   2407  CB  GLU A1685      -7.587  37.691  40.509  1.00  0.00           C  
ATOM   2408  CG  GLU A1685      -7.482  39.011  41.271  1.00  0.00           C  
ATOM   2409  CD  GLU A1685      -8.809  39.775  41.338  1.00  0.00           C  
ATOM   2410  OE1 GLU A1685      -8.867  40.827  42.010  1.00  0.00           O  
ATOM   2411  OE2 GLU A1685      -9.798  39.326  40.725  1.00  0.00           O  
ATOM   2412  N   GLN A1686      -5.445  36.277  38.835  1.00  0.00           N  
ATOM   2413  CA  GLN A1686      -4.056  35.868  38.602  1.00  0.00           C  
ATOM   2414  C   GLN A1686      -3.531  36.141  37.193  1.00  0.00           C  
ATOM   2415  O   GLN A1686      -2.508  36.799  37.014  1.00  0.00           O  
ATOM   2416  CB  GLN A1686      -3.894  34.372  38.886  1.00  0.00           C  
ATOM   2417  CG  GLN A1686      -4.003  33.961  40.345  1.00  0.00           C  
ATOM   2418  CD  GLN A1686      -2.816  34.412  41.168  1.00  0.00           C  
ATOM   2419  OE1 GLN A1686      -2.756  35.554  41.620  1.00  0.00           O  
ATOM   2420  NE2 GLN A1686      -1.854  33.518  41.353  1.00  0.00           N  
ATOM   2421  N   VAL A1687      -4.225  35.618  36.192  1.00  0.00           N  
ATOM   2422  CA  VAL A1687      -3.785  35.790  34.815  1.00  0.00           C  
ATOM   2423  C   VAL A1687      -3.890  37.230  34.336  1.00  0.00           C  
ATOM   2424  O   VAL A1687      -3.004  37.722  33.639  1.00  0.00           O  
ATOM   2425  CB  VAL A1687      -4.574  34.863  33.867  1.00  0.00           C  
ATOM   2426  CG1 VAL A1687      -3.868  34.777  32.513  1.00  0.00           C  
ATOM   2427  CG2 VAL A1687      -4.691  33.482  34.488  1.00  0.00           C  
ATOM   2428  N   THR A1690      -4.963  37.915  34.714  1.00  0.00           N  
ATOM   2429  CA  THR A1690      -5.127  39.302  34.303  1.00  0.00           C  
ATOM   2430  C   THR A1690      -3.960  40.143  34.825  1.00  0.00           C  
ATOM   2431  O   THR A1690      -3.454  41.026  34.128  1.00  0.00           O  
ATOM   2432  CB  THR A1690      -6.458  39.882  34.819  1.00  0.00           C  
ATOM   2433  OG1 THR A1690      -7.548  39.186  34.201  1.00  0.00           O  
ATOM   2434  CG2 THR A1690      -6.559  41.360  34.479  1.00  0.00           C  
ATOM   2435  N   ARG A1691      -3.523  39.862  36.047  1.00  0.00           N  
ATOM   2436  CA  ARG A1691      -2.404  40.601  36.619  1.00  0.00           C  
ATOM   2437  C   ARG A1691      -1.105  40.264  35.875  1.00  0.00           C  
ATOM   2438  O   ARG A1691      -0.295  41.147  35.586  1.00  0.00           O  
ATOM   2439  CB  ARG A1691      -2.257  40.279  38.111  1.00  0.00           C  
ATOM   2440  CG  ARG A1691      -1.146  41.063  38.801  1.00  0.00           C  
ATOM   2441  CD  ARG A1691      -0.948  40.634  40.253  1.00  0.00           C  
ATOM   2442  NE  ARG A1691      -2.079  40.982  41.114  1.00  0.00           N  
ATOM   2443  CZ  ARG A1691      -2.873  40.093  41.700  1.00  0.00           C  
ATOM   2444  NH1 ARG A1691      -2.665  38.796  41.517  1.00  0.00           N  
ATOM   2445  NH2 ARG A1691      -3.868  40.497  42.481  1.00  0.00           N  
ATOM   2446  N   LEU A1692      -0.912  38.989  35.554  1.00  0.00           N  
ATOM   2447  CA  LEU A1692       0.290  38.564  34.842  1.00  0.00           C  
ATOM   2448  C   LEU A1692       0.373  39.172  33.446  1.00  0.00           C  
ATOM   2449  O   LEU A1692       1.457  39.513  32.964  1.00  0.00           O  
ATOM   2450  CB  LEU A1692       0.319  37.037  34.719  1.00  0.00           C  
ATOM   2451  CG  LEU A1692       0.702  36.214  35.950  1.00  0.00           C  
ATOM   2452  CD1 LEU A1692       0.439  34.735  35.675  1.00  0.00           C  
ATOM   2453  CD2 LEU A1692       2.177  36.443  36.284  1.00  0.00           C  
ATOM   2454  N   VAL A1693      -0.781  39.314  32.804  1.00  0.00           N  
ATOM   2455  CA  VAL A1693      -0.840  39.839  31.448  1.00  0.00           C  
ATOM   2456  C   VAL A1693      -0.965  41.353  31.335  1.00  0.00           C  
ATOM   2457  O   VAL A1693      -0.334  41.967  30.471  1.00  0.00           O  
ATOM   2458  CB  VAL A1693      -2.001  39.173  30.668  1.00  0.00           C  
ATOM   2459  CG1 VAL A1693      -2.159  39.813  29.303  1.00  0.00           C  
ATOM   2460  CG2 VAL A1693      -1.729  37.688  30.519  1.00  0.00           C  
ATOM   2461  N   HIS A1694      -1.756  41.964  32.210  1.00  0.00           N  
ATOM   2462  CA  HIS A1694      -1.954  43.406  32.147  1.00  0.00           C  
ATOM   2463  C   HIS A1694      -1.540  44.167  33.403  1.00  0.00           C  
ATOM   2464  O   HIS A1694      -1.787  45.372  33.510  1.00  0.00           O  
ATOM   2465  CB  HIS A1694      -3.419  43.704  31.820  1.00  0.00           C  
ATOM   2466  CG  HIS A1694      -3.876  43.120  30.521  1.00  0.00           C  
ATOM   2467  ND1 HIS A1694      -3.321  43.474  29.308  1.00  0.00           N  
ATOM   2468  CD2 HIS A1694      -4.832  42.204  30.242  1.00  0.00           C  
ATOM   2469  CE1 HIS A1694      -3.914  42.800  28.341  1.00  0.00           C  
ATOM   2470  NE2 HIS A1694      -4.836  42.021  28.881  1.00  0.00           N  
ATOM   2471  N   GLY A1695      -0.921  43.465  34.349  1.00  0.00           N  
ATOM   2472  CA  GLY A1695      -0.469  44.102  35.574  1.00  0.00           C  
ATOM   2473  C   GLY A1695      -1.566  44.591  36.502  1.00  0.00           C  
ATOM   2474  O   GLY A1695      -2.756  44.365  36.261  1.00  0.00           O  
ATOM   2475  N   GLU A1696      -1.164  45.263  37.575  1.00  0.00           N  
ATOM   2476  CA  GLU A1696      -2.124  45.785  38.543  1.00  0.00           C  
ATOM   2477  C   GLU A1696      -3.123  46.738  37.892  1.00  0.00           C  
ATOM   2478  O   GLU A1696      -4.300  46.750  38.246  1.00  0.00           O  
ATOM   2479  CB  GLU A1696      -1.397  46.511  39.677  1.00  0.00           C  
ATOM   2480  CG  GLU A1696      -0.614  45.607  40.617  1.00  0.00           C  
ATOM   2481  CD  GLU A1696      -1.496  44.587  41.311  1.00  0.00           C  
ATOM   2482  OE1 GLU A1696      -2.672  44.909  41.591  1.00  0.00           O  
ATOM   2483  OE2 GLU A1696      -1.008  43.469  41.587  1.00  0.00           O  
ATOM   2484  N   GLU A1697      -2.650  47.538  36.940  1.00  0.00           N  
ATOM   2485  CA  GLU A1697      -3.516  48.492  36.257  1.00  0.00           C  
ATOM   2486  C   GLU A1697      -4.630  47.791  35.497  1.00  0.00           C  
ATOM   2487  O   GLU A1697      -5.782  48.225  35.526  1.00  0.00           O  
ATOM   2488  CB  GLU A1697      -2.709  49.345  35.277  1.00  0.00           C  
ATOM   2489  CG  GLU A1697      -1.823  50.385  35.924  1.00  0.00           C  
ATOM   2490  CD  GLU A1697      -1.055  51.183  34.893  1.00  0.00           C  
ATOM   2491  OE1 GLU A1697      -1.670  51.580  33.880  1.00  0.00           O  
ATOM   2492  OE2 GLU A1697       0.154  51.420  35.096  1.00  0.00           O  
ATOM   2493  N   GLY A1698      -4.275  46.720  34.797  1.00  0.00           N  
ATOM   2494  CA  GLY A1698      -5.264  45.973  34.044  1.00  0.00           C  
ATOM   2495  C   GLY A1698      -6.270  45.322  34.973  1.00  0.00           C  
ATOM   2496  O   GLY A1698      -7.462  45.282  34.682  1.00  0.00           O  
ATOM   2497  N   LEU A1708      -5.786  44.806  36.097  1.00  0.00           N  
ATOM   2498  CA  LEU A1708      -6.658  44.165  37.070  1.00  0.00           C  
ATOM   2499  C   LEU A1708      -7.650  45.194  37.611  1.00  0.00           C  
ATOM   2500  O   LEU A1708      -8.817  44.885  37.859  1.00  0.00           O  
ATOM   2501  CB  LEU A1708      -5.823  43.580  38.209  1.00  0.00           C  
ATOM   2502  CG  LEU A1708      -6.571  42.872  39.343  1.00  0.00           C  
ATOM   2503  CD1 LEU A1708      -7.516  41.815  38.781  1.00  0.00           C  
ATOM   2504  CD2 LEU A1708      -5.555  42.241  40.286  1.00  0.00           C  
ATOM   2505  N   GLN A1716      -7.185  46.426  37.785  1.00  0.00           N  
ATOM   2506  CA  GLN A1716      -8.052  47.485  38.283  1.00  0.00           C  
ATOM   2507  C   GLN A1716      -9.071  47.878  37.208  1.00  0.00           C  
ATOM   2508  O   GLN A1716     -10.240  48.133  37.504  1.00  0.00           O  
ATOM   2509  CB  GLN A1716      -7.210  48.694  38.693  1.00  0.00           C  
ATOM   2510  CG  GLN A1716      -8.006  49.827  39.305  1.00  0.00           C  
ATOM   2511  CD  GLN A1716      -7.118  50.940  39.823  1.00  0.00           C  
ATOM   2512  OE1 GLN A1716      -6.422  51.610  39.052  1.00  0.00           O  
ATOM   2513  NE2 GLN A1716      -7.128  51.139  41.136  1.00  0.00           N  
ATOM   2514  N   ALA A1717      -8.629  47.912  35.955  1.00  0.00           N  
ATOM   2515  CA  ALA A1717      -9.516  48.262  34.851  1.00  0.00           C  
ATOM   2516  C   ALA A1717     -10.591  47.195  34.627  1.00  0.00           C  
ATOM   2517  O   ALA A1717     -11.616  47.462  34.003  1.00  0.00           O  
ATOM   2518  CB  ALA A1717      -8.704  48.464  33.566  1.00  0.00           C  
ATOM   2519  N   ALA A1718     -10.356  45.991  35.138  1.00  0.00           N  
ATOM   2520  CA  ALA A1718     -11.309  44.896  34.978  1.00  0.00           C  
ATOM   2521  C   ALA A1718     -12.553  45.046  35.852  1.00  0.00           C  
ATOM   2522  O   ALA A1718     -13.523  44.308  35.685  1.00  0.00           O  
ATOM   2523  CB  ALA A1718     -10.625  43.562  35.278  1.00  0.00           C  
ATOM   2524  N   LYS A1719     -12.520  45.989  36.789  1.00  0.00           N  
ATOM   2525  CA  LYS A1719     -13.653  46.223  37.685  1.00  0.00           C  
ATOM   2526  C   LYS A1719     -14.261  47.600  37.449  1.00  0.00           C  
ATOM   2527  O   LYS A1719     -14.921  48.153  38.328  1.00  0.00           O  
ATOM   2528  CB  LYS A1719     -13.211  46.112  39.152  1.00  0.00           C  
ATOM   2529  CG  LYS A1719     -13.027  44.680  39.673  1.00  0.00           C  
ATOM   2530  CD  LYS A1719     -11.947  43.927  38.933  1.00  0.00           C  
ATOM   2531  CE  LYS A1719     -11.790  42.498  39.453  1.00  0.00           C  
ATOM   2532  NZ  LYS A1719     -11.352  42.437  40.881  1.00  0.00           N  
ATOM   2533  N   ARG A1720     -14.037  48.142  36.255  1.00  0.00           N  
ATOM   2534  CA  ARG A1720     -14.536  49.466  35.891  1.00  0.00           C  
ATOM   2535  C   ARG A1720     -15.115  49.471  34.479  1.00  0.00           C  
ATOM   2536  O   ARG A1720     -15.891  50.396  34.158  1.00  0.00           O  
ATOM   2537  CB  ARG A1720     -13.401  50.490  35.982  1.00  0.00           C  
ATOM   2538  CG  ARG A1720     -12.828  50.645  37.378  1.00  0.00           C  
ATOM   2539  CD  ARG A1720     -11.665  51.633  37.402  1.00  0.00           C  
ATOM   2540  NE  ARG A1720     -11.265  51.968  38.768  1.00  0.00           N  
ATOM   2541  CZ  ARG A1720     -10.211  52.716  39.076  1.00  0.00           C  
ATOM   2542  NH1 ARG A1720      -9.440  53.209  38.113  1.00  0.00           N  
ATOM   2543  NH2 ARG A1720      -9.930  52.979  40.347  1.00  0.00           N  
ATOM   2544  OXT ARG A1720     -14.768  48.560  33.701  1.00  0.00           O  
HETATM 2545  N   TYR A 952       7.294  27.669  15.032  1.00  0.00           N  
HETATM 2546  CA  TYR A 952       6.854  28.331  16.296  1.00  0.00           C  
HETATM 2547  C   TYR A 952       5.354  28.594  16.240  1.00  0.00           C  
HETATM 2548  O   TYR A 952       4.793  29.013  17.273  1.00  0.00           O  
HETATM 2549  CB  TYR A 952       7.592  29.661  16.488  1.00  0.00           C  
HETATM 2550  CG  TYR A 952       9.097  29.537  16.475  1.00  0.00           C  
HETATM 2551  CD1 TYR A 952       9.753  28.695  17.371  1.00  0.00           C  
HETATM 2552  CD2 TYR A 952       9.867  30.259  15.564  1.00  0.00           C  
HETATM 2553  CE1 TYR A 952      11.139  28.575  17.361  1.00  0.00           C  
HETATM 2554  CE2 TYR A 952      11.252  30.145  15.547  1.00  0.00           C  
HETATM 2555  CZ  TYR A 952      11.881  29.303  16.447  1.00  0.00           C  
HETATM 2556  OH  TYR A 952      13.257  29.195  16.437  1.00  0.00           O  
HETATM 2557  OXT TYR A 952       4.769  28.398  15.154  1.00  0.00           O  
TER
END
