# Supplementary material for: Backbone Brackets and Arginine Tweezers delineate Class I and Class II aminoacyl tRNA synthetases
Source: PLoS Comput Biol. 2018 Apr 16;14(4):e1006101. doi: 10.1371/journal.pcbi.1006101 (PMC5919687; doi:10.1371/journal.pcbi.1006101)
Supplement: S11 File — All structures of Class I aaRS with residues renumbered according to the MSA. (GZ) [file pcbi.1006101.s023.tar.gz › 1yi8_A_renum.pdb]

ATOM      1  N   ALA A 245     120.605  -5.414 -29.351  1.00  0.00           N  
ATOM      2  CA  ALA A 245     121.014  -4.503 -28.251  1.00  0.00           C  
ATOM      3  C   ALA A 245     120.510  -4.999 -26.905  1.00  0.00           C  
ATOM      4  O   ALA A 245     119.628  -5.848 -26.841  1.00  0.00           O  
ATOM      5  CB  ALA A 245     120.491  -3.088 -28.521  1.00  0.00           C  
ATOM      6  N   ARG A 265     121.065  -4.457 -25.827  1.00  0.00           N  
ATOM      7  CA  ARG A 265     120.646  -4.860 -24.496  1.00  0.00           C  
ATOM      8  C   ARG A 265     120.291  -3.709 -23.555  1.00  0.00           C  
ATOM      9  O   ARG A 265     120.356  -3.865 -22.337  1.00  0.00           O  
ATOM     10  CB  ARG A 265     121.711  -5.744 -23.860  1.00  0.00           C  
ATOM     11  N   PRO A 266     119.933  -2.530 -24.096  1.00  0.00           N  
ATOM     12  CA  PRO A 266     119.587  -1.457 -23.163  1.00  0.00           C  
ATOM     13  C   PRO A 266     118.165  -1.648 -22.641  1.00  0.00           C  
ATOM     14  O   PRO A 266     117.235  -1.878 -23.418  1.00  0.00           O  
ATOM     15  CB  PRO A 266     119.729  -0.198 -24.015  1.00  0.00           C  
ATOM     16  CG  PRO A 266     119.358  -0.673 -25.376  1.00  0.00           C  
ATOM     17  CD  PRO A 266     120.089  -1.995 -25.461  1.00  0.00           C  
ATOM     18  N   ARG A 267     118.001  -1.578 -21.323  1.00  0.00           N  
ATOM     19  CA  ARG A 267     116.682  -1.727 -20.723  1.00  0.00           C  
ATOM     20  C   ARG A 267     116.016  -0.358 -20.791  1.00  0.00           C  
ATOM     21  O   ARG A 267     116.518   0.607 -20.214  1.00  0.00           O  
ATOM     22  CB  ARG A 267     116.809  -2.188 -19.273  1.00  0.00           C  
ATOM     23  N   VAL A 268     114.905  -0.279 -21.516  1.00  0.00           N  
ATOM     24  CA  VAL A 268     114.172   0.966 -21.666  1.00  0.00           C  
ATOM     25  C   VAL A 268     112.898   0.907 -20.834  1.00  0.00           C  
ATOM     26  O   VAL A 268     112.283  -0.151 -20.708  1.00  0.00           O  
ATOM     27  CB  VAL A 268     113.835   1.205 -23.131  1.00  0.00           C  
ATOM     28  N   LEU A 269     112.505   2.038 -20.258  1.00  0.00           N  
ATOM     29  CA  LEU A 269     111.294   2.087 -19.441  1.00  0.00           C  
ATOM     30  C   LEU A 269     110.358   3.185 -19.918  1.00  0.00           C  
ATOM     31  O   LEU A 269     110.764   4.337 -20.074  1.00  0.00           O  
ATOM     32  CB  LEU A 269     111.652   2.320 -17.971  1.00  0.00           C  
ATOM     33  CG  LEU A 269     110.482   2.262 -16.984  1.00  0.00           C  
ATOM     34  CD1 LEU A 269     109.800   0.911 -17.092  1.00  0.00           C  
ATOM     35  CD2 LEU A 269     110.973   2.491 -15.562  1.00  0.00           C  
ATOM     36  N   THR A 270     109.100   2.807 -20.152  1.00  0.00           N  
ATOM     37  CA  THR A 270     108.067   3.732 -20.611  1.00  0.00           C  
ATOM     38  C   THR A 270     106.756   3.368 -19.926  1.00  0.00           C  
ATOM     39  O   THR A 270     106.580   2.234 -19.492  1.00  0.00           O  
ATOM     40  CB  THR A 270     107.862   3.635 -22.142  1.00  0.00           C  
ATOM     41  OG1 THR A 270     107.422   2.313 -22.480  1.00  0.00           O  
ATOM     42  CG2 THR A 270     109.160   3.927 -22.873  1.00  0.00           C  
ATOM     43  N   GLY A 272     105.838   4.323 -19.828  1.00  0.00           N  
ATOM     44  CA  GLY A 272     104.560   4.036 -19.200  1.00  0.00           C  
ATOM     45  C   GLY A 272     103.539   5.129 -19.441  1.00  0.00           C  
ATOM     46  O   GLY A 272     103.790   6.064 -20.201  1.00  0.00           O  
ATOM     47  N   ASP A 273     102.382   4.995 -18.805  1.00  0.00           N  
ATOM     48  CA  ASP A 273     101.309   5.972 -18.918  1.00  0.00           C  
ATOM     49  C   ASP A 273     100.471   5.843 -17.645  1.00  0.00           C  
ATOM     50  O   ASP A 273     100.450   4.779 -17.040  1.00  0.00           O  
ATOM     51  CB  ASP A 273     100.411   5.677 -20.134  1.00  0.00           C  
ATOM     52  CG  ASP A 273     101.175   5.625 -21.447  1.00  0.00           C  
ATOM     53  OD1 ASP A 273     101.469   4.505 -21.924  1.00  0.00           O  
ATOM     54  OD2 ASP A 273     101.490   6.705 -21.986  1.00  0.00           O  
ATOM     55  N   ARG A 274      99.815   6.921 -17.215  1.00  0.00           N  
ATOM     56  CA  ARG A 274      98.953   6.851 -16.036  1.00  0.00           C  
ATOM     57  C   ARG A 274      97.602   6.343 -16.552  1.00  0.00           C  
ATOM     58  O   ARG A 274      96.848   7.107 -17.150  1.00  0.00           O  
ATOM     59  CB  ARG A 274      98.741   8.236 -15.406  1.00  0.00           C  
ATOM     60  CG  ARG A 274      99.954   8.918 -14.784  1.00  0.00           C  
ATOM     61  CD  ARG A 274      99.499  10.126 -13.952  1.00  0.00           C  
ATOM     62  NE  ARG A 274      98.500  10.911 -14.670  1.00  0.00           N  
ATOM     63  CZ  ARG A 274      97.443  11.483 -14.099  1.00  0.00           C  
ATOM     64  NH1 ARG A 274      96.583  12.184 -14.832  1.00  0.00           N  
ATOM     65  NH2 ARG A 274      97.242  11.359 -12.792  1.00  0.00           N  
ATOM     66  N   PRO A 275      97.271   5.056 -16.325  1.00  0.00           N  
ATOM     67  CA  PRO A 275      95.993   4.499 -16.796  1.00  0.00           C  
ATOM     68  C   PRO A 275      94.790   5.345 -16.392  1.00  0.00           C  
ATOM     69  O   PRO A 275      94.151   5.092 -15.379  1.00  0.00           O  
ATOM     70  CB  PRO A 275      95.949   3.105 -16.160  1.00  0.00           C  
ATOM     71  CG  PRO A 275      97.401   2.793 -15.881  1.00  0.00           C  
ATOM     72  CD  PRO A 275      97.935   4.114 -15.407  1.00  0.00           C  
ATOM     73  N   THR A 276      94.489   6.342 -17.211  1.00  0.00           N  
ATOM     74  CA  THR A 276      93.398   7.272 -16.964  1.00  0.00           C  
ATOM     75  C   THR A 276      92.270   7.087 -17.995  1.00  0.00           C  
ATOM     76  O   THR A 276      91.233   7.752 -17.935  1.00  0.00           O  
ATOM     77  CB  THR A 276      93.946   8.722 -17.014  1.00  0.00           C  
ATOM     78  OG1 THR A 276      94.928   8.888 -15.984  1.00  0.00           O  
ATOM     79  CG2 THR A 276      92.846   9.738 -16.819  1.00  0.00           C  
ATOM     80  N   GLY A 277      92.478   6.158 -18.929  1.00  0.00           N  
ATOM     81  CA  GLY A 277      91.495   5.881 -19.966  1.00  0.00           C  
ATOM     82  C   GLY A 277      92.195   5.414 -21.229  1.00  0.00           C  
ATOM     83  O   GLY A 277      93.408   5.541 -21.335  1.00  0.00           O  
ATOM     84  N   ALA A 279      91.450   4.858 -22.181  1.00  0.00           N  
ATOM     85  CA  ALA A 279      92.051   4.376 -23.430  1.00  0.00           C  
ATOM     86  C   ALA A 279      92.857   5.494 -24.088  1.00  0.00           C  
ATOM     87  O   ALA A 279      92.617   6.663 -23.824  1.00  0.00           O  
ATOM     88  CB  ALA A 279      90.963   3.875 -24.382  1.00  0.00           C  
ATOM     89  N   LEU A 280      93.813   5.146 -24.944  1.00  0.00           N  
ATOM     90  CA  LEU A 280      94.623   6.180 -25.580  1.00  0.00           C  
ATOM     91  C   LEU A 280      94.242   6.558 -27.011  1.00  0.00           C  
ATOM     92  O   LEU A 280      93.471   5.856 -27.672  1.00  0.00           O  
ATOM     93  CB  LEU A 280      96.110   5.825 -25.466  1.00  0.00           C  
ATOM     94  CG  LEU A 280      96.478   4.349 -25.509  1.00  0.00           C  
ATOM     95  CD1 LEU A 280      96.716   3.960 -26.952  1.00  0.00           C  
ATOM     96  CD2 LEU A 280      97.723   4.076 -24.670  1.00  0.00           C  
ATOM     97  N   HIS A 281      94.791   7.682 -27.477  1.00  0.00           N  
ATOM     98  CA  HIS A 281      94.473   8.244 -28.797  1.00  0.00           C  
ATOM     99  C   HIS A 281      95.665   8.572 -29.692  1.00  0.00           C  
ATOM    100  O   HIS A 281      96.787   8.743 -29.228  1.00  0.00           O  
ATOM    101  CB  HIS A 281      93.711   9.540 -28.588  1.00  0.00           C  
ATOM    102  CG  HIS A 281      94.455  10.511 -27.719  1.00  0.00           C  
ATOM    103  ND1 HIS A 281      94.128  10.726 -26.399  1.00  0.00           N  
ATOM    104  CD2 HIS A 281      95.556  11.259 -27.964  1.00  0.00           C  
ATOM    105  CE1 HIS A 281      95.001  11.565 -25.862  1.00  0.00           C  
ATOM    106  NE2 HIS A 281      95.874  11.906 -26.789  1.00  0.00           N  
ATOM    107  N   LEU A 282      95.372   8.716 -30.986  1.00  0.00           N  
ATOM    108  CA  LEU A 282      96.362   9.050 -32.005  1.00  0.00           C  
ATOM    109  C   LEU A 282      97.551   9.841 -31.468  1.00  0.00           C  
ATOM    110  O   LEU A 282      98.682   9.602 -31.873  1.00  0.00           O  
ATOM    111  CB  LEU A 282      95.720   9.853 -33.147  1.00  0.00           C  
ATOM    112  CG  LEU A 282      94.813   9.141 -34.154  1.00  0.00           C  
ATOM    113  CD1 LEU A 282      94.742   9.965 -35.435  1.00  0.00           C  
ATOM    114  CD2 LEU A 282      95.369   7.766 -34.473  1.00  0.00           C  
ATOM    115  N   GLY A 283      97.291  10.783 -30.563  1.00  0.00           N  
ATOM    116  CA  GLY A 283      98.361  11.588 -29.996  1.00  0.00           C  
ATOM    117  C   GLY A 283      99.424  10.764 -29.296  1.00  0.00           C  
ATOM    118  O   GLY A 283     100.614  11.059 -29.389  1.00  0.00           O  
ATOM    119  N   HIS A 284      98.995   9.733 -28.580  1.00  0.00           N  
ATOM    120  CA  HIS A 284      99.922   8.854 -27.879  1.00  0.00           C  
ATOM    121  C   HIS A 284     100.601   8.013 -28.934  1.00  0.00           C  
ATOM    122  O   HIS A 284     101.772   7.663 -28.816  1.00  0.00           O  
ATOM    123  CB  HIS A 284      99.162   7.966 -26.894  1.00  0.00           C  
ATOM    124  CG  HIS A 284      98.428   8.734 -25.843  1.00  0.00           C  
ATOM    125  ND1 HIS A 284      99.053   9.239 -24.718  1.00  0.00           N  
ATOM    126  CD2 HIS A 284      97.150   9.146 -25.785  1.00  0.00           C  
ATOM    127  CE1 HIS A 284      98.174   9.922 -24.009  1.00  0.00           C  
ATOM    128  NE2 HIS A 284      97.011   9.893 -24.630  1.00  0.00           N  
ATOM    129  N   LEU A 285      99.853   7.688 -29.979  1.00  0.00           N  
ATOM    130  CA  LEU A 285     100.414   6.896 -31.060  1.00  0.00           C  
ATOM    131  C   LEU A 285     101.365   7.827 -31.793  1.00  0.00           C  
ATOM    132  O   LEU A 285     102.549   7.531 -31.953  1.00  0.00           O  
ATOM    133  CB  LEU A 285      99.324   6.440 -32.032  1.00  0.00           C  
ATOM    134  CG  LEU A 285      99.701   5.210 -32.860  1.00  0.00           C  
ATOM    135  CD1 LEU A 285      98.899   5.198 -34.153  1.00  0.00           C  
ATOM    136  CD2 LEU A 285     101.187   5.221 -33.172  1.00  0.00           C  
ATOM    137  N   ALA A 286     100.815   8.951 -32.234  1.00  0.00           N  
ATOM    138  CA  ALA A 286     101.545   9.978 -32.962  1.00  0.00           C  
ATOM    139  C   ALA A 286     102.923  10.233 -32.381  1.00  0.00           C  
ATOM    140  O   ALA A 286     103.854  10.578 -33.101  1.00  0.00           O  
ATOM    141  CB  ALA A 286     100.738  11.273 -32.969  1.00  0.00           C  
ATOM    142  N   GLY A 287     103.045  10.062 -31.071  1.00  0.00           N  
ATOM    143  CA  GLY A 287     104.313  10.297 -30.418  1.00  0.00           C  
ATOM    144  C   GLY A 287     105.021   9.072 -29.861  1.00  0.00           C  
ATOM    145  O   GLY A 287     105.824   8.441 -30.542  1.00  0.00           O  
ATOM    146  N   SER A 288     104.707   8.726 -28.617  1.00  0.00           N  
ATOM    147  CA  SER A 288     105.341   7.608 -27.920  1.00  0.00           C  
ATOM    148  C   SER A 288     105.057   6.153 -28.322  1.00  0.00           C  
ATOM    149  O   SER A 288     105.977   5.339 -28.379  1.00  0.00           O  
ATOM    150  CB  SER A 288     105.107   7.766 -26.407  1.00  0.00           C  
ATOM    151  OG  SER A 288     103.812   8.250 -26.105  1.00  0.00           O  
ATOM    152  N   LEU A 289     103.804   5.832 -28.616  1.00  0.00           N  
ATOM    153  CA  LEU A 289     103.391   4.466 -28.959  1.00  0.00           C  
ATOM    154  C   LEU A 289     104.045   3.727 -30.144  1.00  0.00           C  
ATOM    155  O   LEU A 289     104.090   2.497 -30.140  1.00  0.00           O  
ATOM    156  CB  LEU A 289     101.869   4.444 -29.112  1.00  0.00           C  
ATOM    157  CG  LEU A 289     101.060   3.194 -28.765  1.00  0.00           C  
ATOM    158  CD1 LEU A 289     101.416   2.686 -27.373  1.00  0.00           C  
ATOM    159  CD2 LEU A 289      99.581   3.548 -28.838  1.00  0.00           C  
ATOM    160  N   GLN A 290     104.537   4.439 -31.158  1.00  0.00           N  
ATOM    161  CA  GLN A 290     105.186   3.759 -32.284  1.00  0.00           C  
ATOM    162  C   GLN A 290     106.666   3.554 -31.992  1.00  0.00           C  
ATOM    163  O   GLN A 290     107.261   2.539 -32.372  1.00  0.00           O  
ATOM    164  CB  GLN A 290     104.980   4.530 -33.608  1.00  0.00           C  
ATOM    165  CG  GLN A 290     105.077   6.061 -33.557  1.00  0.00           C  
ATOM    166  CD  GLN A 290     104.792   6.713 -34.912  1.00  0.00           C  
ATOM    167  OE1 GLN A 290     103.660   6.690 -35.410  1.00  0.00           O  
ATOM    168  NE2 GLN A 290     105.825   7.296 -35.512  1.00  0.00           N  
ATOM    169  N   ASN A 291     107.246   4.524 -31.301  1.00  0.00           N  
ATOM    170  CA  ASN A 291     108.644   4.445 -30.916  1.00  0.00           C  
ATOM    171  C   ASN A 291     108.831   3.154 -30.114  1.00  0.00           C  
ATOM    172  O   ASN A 291     109.751   2.397 -30.374  1.00  0.00           O  
ATOM    173  CB  ASN A 291     109.011   5.664 -30.068  1.00  0.00           C  
ATOM    174  CG  ASN A 291     110.491   5.738 -29.757  1.00  0.00           C  
ATOM    175  OD1 ASN A 291     110.926   6.590 -28.981  1.00  0.00           O  
ATOM    176  ND2 ASN A 291     111.276   4.855 -30.360  1.00  0.00           N  
ATOM    177  N   ARG A 292     107.948   2.902 -29.155  1.00  0.00           N  
ATOM    178  CA  ARG A 292     108.041   1.691 -28.350  1.00  0.00           C  
ATOM    179  C   ARG A 292     107.942   0.487 -29.274  1.00  0.00           C  
ATOM    180  O   ARG A 292     108.561  -0.554 -29.034  1.00  0.00           O  
ATOM    181  CB  ARG A 292     106.928   1.655 -27.303  1.00  0.00           C  
ATOM    182  CG  ARG A 292     106.888   2.911 -26.454  1.00  0.00           C  
ATOM    183  CD  ARG A 292     105.752   2.927 -25.451  1.00  0.00           C  
ATOM    184  NE  ARG A 292     105.529   4.278 -24.943  1.00  0.00           N  
ATOM    185  CZ  ARG A 292     104.697   4.586 -23.954  1.00  0.00           C  
ATOM    186  NH1 ARG A 292     104.561   5.848 -23.575  1.00  0.00           N  
ATOM    187  NH2 ARG A 292     104.007   3.637 -23.339  1.00  0.00           N  
ATOM    188  N   VAL A 293     107.161   0.632 -30.336  1.00  0.00           N  
ATOM    189  CA  VAL A 293     107.015  -0.436 -31.318  1.00  0.00           C  
ATOM    190  C   VAL A 293     108.397  -0.589 -31.946  1.00  0.00           C  
ATOM    191  O   VAL A 293     108.822  -1.685 -32.299  1.00  0.00           O  
ATOM    192  CB  VAL A 293     105.977  -0.064 -32.407  1.00  0.00           C  
ATOM    193  CG1 VAL A 293     105.803  -1.215 -33.379  1.00  0.00           C  
ATOM    194  CG2 VAL A 293     104.650   0.286 -31.754  1.00  0.00           C  
ATOM    195  N   ARG A 294     109.092   0.541 -32.077  1.00  0.00           N  
ATOM    196  CA  ARG A 294     110.443   0.567 -32.625  1.00  0.00           C  
ATOM    197  C   ARG A 294     111.388   0.052 -31.545  1.00  0.00           C  
ATOM    198  O   ARG A 294     112.106  -0.923 -31.739  1.00  0.00           O  
ATOM    199  CB  ARG A 294     110.837   2.000 -33.023  1.00  0.00           C  
ATOM    200  CG  ARG A 294     111.328   2.145 -34.461  1.00  0.00           C  
ATOM    201  CD  ARG A 294     110.271   1.617 -35.424  1.00  0.00           C  
ATOM    202  NE  ARG A 294     110.517   1.984 -36.812  1.00  0.00           N  
ATOM    203  CZ  ARG A 294     109.587   1.919 -37.760  1.00  0.00           C  
ATOM    204  NH1 ARG A 294     109.874   2.270 -39.004  1.00  0.00           N  
ATOM    205  NH2 ARG A 294     108.360   1.515 -37.456  1.00  0.00           N  
ATOM    206  N   LEU A 295     111.367   0.715 -30.394  1.00  0.00           N  
ATOM    207  CA  LEU A 295     112.206   0.332 -29.271  1.00  0.00           C  
ATOM    208  C   LEU A 295     112.025  -1.133 -28.900  1.00  0.00           C  
ATOM    209  O   LEU A 295     112.963  -1.789 -28.455  1.00  0.00           O  
ATOM    210  CB  LEU A 295     111.896   1.221 -28.062  1.00  0.00           C  
ATOM    211  CG  LEU A 295     112.267   2.692 -28.275  1.00  0.00           C  
ATOM    212  CD1 LEU A 295     112.024   3.499 -27.011  1.00  0.00           C  
ATOM    213  CD2 LEU A 295     113.733   2.764 -28.680  1.00  0.00           C  
ATOM    214  N   GLN A 296     110.817  -1.642 -29.105  1.00  0.00           N  
ATOM    215  CA  GLN A 296     110.488  -3.025 -28.784  1.00  0.00           C  
ATOM    216  C   GLN A 296     111.619  -3.987 -29.110  1.00  0.00           C  
ATOM    217  O   GLN A 296     112.252  -4.548 -28.220  1.00  0.00           O  
ATOM    218  CB  GLN A 296     109.225  -3.451 -29.541  1.00  0.00           C  
ATOM    219  CG  GLN A 296     108.655  -4.776 -29.083  1.00  0.00           C  
ATOM    220  CD  GLN A 296     107.161  -4.886 -29.337  1.00  0.00           C  
ATOM    221  OE1 GLN A 296     106.508  -5.808 -28.855  1.00  0.00           O  
ATOM    222  NE2 GLN A 296     106.615  -3.946 -30.098  1.00  0.00           N  
ATOM    223  N   ASP A 297     111.856  -4.149 -30.404  1.00  0.00           N  
ATOM    224  CA  ASP A 297     112.872  -5.039 -30.949  1.00  0.00           C  
ATOM    225  C   ASP A 297     114.341  -4.611 -30.808  1.00  0.00           C  
ATOM    226  O   ASP A 297     115.234  -5.466 -30.805  1.00  0.00           O  
ATOM    227  CB  ASP A 297     112.549  -5.308 -32.426  1.00  0.00           C  
ATOM    228  CG  ASP A 297     111.841  -4.131 -33.093  1.00  0.00           C  
ATOM    229  OD1 ASP A 297     111.454  -4.257 -34.274  1.00  0.00           O  
ATOM    230  OD2 ASP A 297     111.669  -3.081 -32.433  1.00  0.00           O  
ATOM    231  N   GLU A 298     114.606  -3.309 -30.705  1.00  0.00           N  
ATOM    232  CA  GLU A 298     115.987  -2.837 -30.562  1.00  0.00           C  
ATOM    233  C   GLU A 298     116.461  -2.909 -29.109  1.00  0.00           C  
ATOM    234  O   GLU A 298     117.590  -2.533 -28.815  1.00  0.00           O  
ATOM    235  CB  GLU A 298     116.143  -1.368 -30.984  1.00  0.00           C  
ATOM    236  CG  GLU A 298     115.602  -0.927 -32.326  1.00  0.00           C  
ATOM    237  CD  GLU A 298     115.786   0.583 -32.534  1.00  0.00           C  
ATOM    238  OE1 GLU A 298     116.934   1.024 -32.753  1.00  0.00           O  
ATOM    239  OE2 GLU A 298     114.787   1.332 -32.447  1.00  0.00           O  
ATOM    240  N   ALA A 306     115.611  -3.374 -28.198  1.00  0.00           N  
ATOM    241  CA  ALA A 306     115.993  -3.424 -26.787  1.00  0.00           C  
ATOM    242  C   ALA A 306     115.017  -4.211 -25.913  1.00  0.00           C  
ATOM    243  O   ALA A 306     114.068  -4.808 -26.411  1.00  0.00           O  
ATOM    244  CB  ALA A 306     116.113  -1.996 -26.254  1.00  0.00           C  
ATOM    245  N   GLU A 307     115.271  -4.238 -24.605  1.00  0.00           N  
ATOM    246  CA  GLU A 307     114.357  -4.903 -23.674  1.00  0.00           C  
ATOM    247  C   GLU A 307     113.382  -3.800 -23.258  1.00  0.00           C  
ATOM    248  O   GLU A 307     113.763  -2.866 -22.549  1.00  0.00           O  
ATOM    249  CB  GLU A 307     115.085  -5.451 -22.433  1.00  0.00           C  
ATOM    250  CG  GLU A 307     115.591  -6.900 -22.552  1.00  0.00           C  
ATOM    251  CD  GLU A 307     115.952  -7.539 -21.204  1.00  0.00           C  
ATOM    252  OE1 GLU A 307     115.115  -7.482 -20.280  1.00  0.00           O  
ATOM    253  OE2 GLU A 307     117.059  -8.110 -21.079  1.00  0.00           O  
ATOM    254  N   LEU A 308     112.136  -3.886 -23.718  1.00  0.00           N  
ATOM    255  CA  LEU A 308     111.150  -2.855 -23.386  1.00  0.00           C  
ATOM    256  C   LEU A 308     110.406  -3.160 -22.097  1.00  0.00           C  
ATOM    257  O   LEU A 308     110.010  -4.297 -21.831  1.00  0.00           O  
ATOM    258  CB  LEU A 308     110.109  -2.687 -24.503  1.00  0.00           C  
ATOM    259  CG  LEU A 308     109.491  -1.298 -24.733  1.00  0.00           C  
ATOM    260  CD1 LEU A 308     108.004  -1.459 -25.070  1.00  0.00           C  
ATOM    261  CD2 LEU A 308     109.655  -0.407 -23.513  1.00  0.00           C  
ATOM    262  N   PHE A 309     110.225  -2.120 -21.299  1.00  0.00           N  
ATOM    263  CA  PHE A 309     109.491  -2.217 -20.058  1.00  0.00           C  
ATOM    264  C   PHE A 309     108.495  -1.085 -20.123  1.00  0.00           C  
ATOM    265  O   PHE A 309     108.866   0.064 -20.376  1.00  0.00           O  
ATOM    266  CB  PHE A 309     110.416  -2.051 -18.847  1.00  0.00           C  
ATOM    267  CG  PHE A 309     110.798  -3.352 -18.205  1.00  0.00           C  
ATOM    268  CD1 PHE A 309     110.359  -3.672 -16.928  1.00  0.00           C  
ATOM    269  CD2 PHE A 309     111.545  -4.291 -18.908  1.00  0.00           C  
ATOM    270  CE1 PHE A 309     110.653  -4.913 -16.363  1.00  0.00           C  
ATOM    271  CE2 PHE A 309     111.844  -5.535 -18.351  1.00  0.00           C  
ATOM    272  CZ  PHE A 309     111.394  -5.843 -17.072  1.00  0.00           C  
ATOM    273  N   VAL A 310     107.218  -1.417 -19.956  1.00  0.00           N  
ATOM    274  CA  VAL A 310     106.186  -0.395 -19.969  1.00  0.00           C  
ATOM    275  C   VAL A 310     105.385  -0.510 -18.685  1.00  0.00           C  
ATOM    276  O   VAL A 310     104.717  -1.514 -18.436  1.00  0.00           O  
ATOM    277  CB  VAL A 310     105.256  -0.520 -21.200  1.00  0.00           C  
ATOM    278  CG1 VAL A 310     104.371  -1.745 -21.078  1.00  0.00           C  
ATOM    279  CG2 VAL A 310     104.413   0.730 -21.332  1.00  0.00           C  
ATOM    280  N   LEU A 311     105.491   0.522 -17.857  1.00  0.00           N  
ATOM    281  CA  LEU A 311     104.796   0.555 -16.584  1.00  0.00           C  
ATOM    282  C   LEU A 311     103.418   1.195 -16.705  1.00  0.00           C  
ATOM    283  O   LEU A 311     103.244   2.207 -17.385  1.00  0.00           O  
ATOM    284  CB  LEU A 311     105.625   1.332 -15.560  1.00  0.00           C  
ATOM    285  CG  LEU A 311     105.053   1.471 -14.142  1.00  0.00           C  
ATOM    286  CD1 LEU A 311     105.240   0.176 -13.371  1.00  0.00           C  
ATOM    287  CD2 LEU A 311     105.757   2.613 -13.422  1.00  0.00           C  
ATOM    288  N   LEU A 312     102.432   0.580 -16.062  1.00  0.00           N  
ATOM    289  CA  LEU A 312     101.078   1.110 -16.058  1.00  0.00           C  
ATOM    290  C   LEU A 312     100.989   1.886 -14.752  1.00  0.00           C  
ATOM    291  O   LEU A 312     100.340   1.444 -13.810  1.00  0.00           O  
ATOM    292  CB  LEU A 312     100.049  -0.032 -16.090  1.00  0.00           C  
ATOM    293  CG  LEU A 312      99.746  -0.612 -17.474  1.00  0.00           C  
ATOM    294  CD1 LEU A 312      98.866  -1.852 -17.369  1.00  0.00           C  
ATOM    295  CD2 LEU A 312      99.066   0.465 -18.303  1.00  0.00           C  
ATOM    296  N   ALA A 313     101.674   3.028 -14.717  1.00  0.00           N  
ATOM    297  CA  ALA A 313     101.744   3.921 -13.555  1.00  0.00           C  
ATOM    298  C   ALA A 313     100.459   3.989 -12.738  1.00  0.00           C  
ATOM    299  O   ALA A 313      99.849   5.042 -12.568  1.00  0.00           O  
ATOM    300  CB  ALA A 313     102.168   5.317 -13.999  1.00  0.00           C  
ATOM    301  N   ASP A 314     100.096   2.834 -12.213  1.00  0.00           N  
ATOM    302  CA  ASP A 314      98.907   2.623 -11.415  1.00  0.00           C  
ATOM    303  C   ASP A 314      98.783   3.610 -10.238  1.00  0.00           C  
ATOM    304  O   ASP A 314      97.771   4.308 -10.108  1.00  0.00           O  
ATOM    305  CB  ASP A 314      98.934   1.183 -10.904  1.00  0.00           C  
ATOM    306  CG  ASP A 314      97.558   0.647 -10.597  1.00  0.00           C  
ATOM    307  OD1 ASP A 314      97.446  -0.527 -10.171  1.00  0.00           O  
ATOM    308  OD2 ASP A 314      96.587   1.401 -10.790  1.00  0.00           O  
ATOM    309  N   VAL A 315      99.809   3.680  -9.391  1.00  0.00           N  
ATOM    310  CA  VAL A 315      99.760   4.575  -8.243  1.00  0.00           C  
ATOM    311  C   VAL A 315     100.022   6.032  -8.600  1.00  0.00           C  
ATOM    312  O   VAL A 315      99.383   6.920  -8.051  1.00  0.00           O  
ATOM    313  CB  VAL A 315     100.732   4.107  -7.106  1.00  0.00           C  
ATOM    314  CG1 VAL A 315     101.402   2.813  -7.487  1.00  0.00           C  
ATOM    315  CG2 VAL A 315     101.765   5.171  -6.780  1.00  0.00           C  
ATOM    316  N   GLN A 316     100.943   6.284  -9.522  1.00  0.00           N  
ATOM    317  CA  GLN A 316     101.244   7.657  -9.943  1.00  0.00           C  
ATOM    318  C   GLN A 316      99.941   8.304 -10.419  1.00  0.00           C  
ATOM    319  O   GLN A 316      99.694   9.483 -10.181  1.00  0.00           O  
ATOM    320  CB  GLN A 316     102.263   7.659 -11.095  1.00  0.00           C  
ATOM    321  CG  GLN A 316     102.941   9.025 -11.319  1.00  0.00           C  
ATOM    322  CD  GLN A 316     103.405   9.248 -12.753  1.00  0.00           C  
ATOM    323  OE1 GLN A 316     104.012   8.377 -13.367  1.00  0.00           O  
ATOM    324  NE2 GLN A 316     103.125  10.425 -13.284  1.00  0.00           N  
ATOM    325  N   ALA A 317      99.113   7.509 -11.096  1.00  0.00           N  
ATOM    326  CA  ALA A 317      97.834   7.985 -11.619  1.00  0.00           C  
ATOM    327  C   ALA A 317      96.845   8.379 -10.519  1.00  0.00           C  
ATOM    328  O   ALA A 317      95.949   9.193 -10.745  1.00  0.00           O  
ATOM    329  CB  ALA A 317      97.208   6.920 -12.522  1.00  0.00           C  
ATOM    330  N   LEU A 333      97.003   7.795  -9.332  1.00  0.00           N  
ATOM    331  CA  LEU A 333      96.112   8.083  -8.206  1.00  0.00           C  
ATOM    332  C   LEU A 333      96.460   9.393  -7.532  1.00  0.00           C  
ATOM    333  O   LEU A 333      95.606  10.031  -6.931  1.00  0.00           O  
ATOM    334  CB  LEU A 333      96.178   6.971  -7.167  1.00  0.00           C  
ATOM    335  CG  LEU A 333      95.581   5.626  -7.569  1.00  0.00           C  
ATOM    336  CD1 LEU A 333      95.851   4.614  -6.465  1.00  0.00           C  
ATOM    337  CD2 LEU A 333      94.086   5.774  -7.823  1.00  0.00           C  
ATOM    338  N   THR A 334      97.722   9.798  -7.627  1.00  0.00           N  
ATOM    339  CA  THR A 334      98.139  11.047  -7.009  1.00  0.00           C  
ATOM    340  C   THR A 334      97.219  12.141  -7.517  1.00  0.00           C  
ATOM    341  O   THR A 334      96.973  13.138  -6.830  1.00  0.00           O  
ATOM    342  CB  THR A 334      99.595  11.388  -7.362  1.00  0.00           C  
ATOM    343  OG1 THR A 334      99.701  11.653  -8.763  1.00  0.00           O  
ATOM    344  CG2 THR A 334     100.503  10.226  -6.998  1.00  0.00           C  
ATOM    345  N   ASP A 336      96.687  11.931  -8.720  1.00  0.00           N  
ATOM    346  CA  ASP A 336      95.783  12.902  -9.314  1.00  0.00           C  
ATOM    347  C   ASP A 336      94.316  12.459  -9.228  1.00  0.00           C  
ATOM    348  O   ASP A 336      93.427  13.291  -9.051  1.00  0.00           O  
ATOM    349  CB  ASP A 336      96.153  13.141 -10.776  1.00  0.00           C  
ATOM    350  CG  ASP A 336      95.669  14.474 -11.274  1.00  0.00           C  
ATOM    351  OD1 ASP A 336      95.915  15.474 -10.571  1.00  0.00           O  
ATOM    352  OD2 ASP A 336      95.055  14.533 -12.361  1.00  0.00           O  
ATOM    353  N   HIS A 407      94.063  11.159  -9.341  1.00  0.00           N  
ATOM    354  CA  HIS A 407      92.693  10.666  -9.299  1.00  0.00           C  
ATOM    355  C   HIS A 407      92.350   9.806  -8.090  1.00  0.00           C  
ATOM    356  O   HIS A 407      91.452   8.963  -8.151  1.00  0.00           O  
ATOM    357  CB  HIS A 407      92.388   9.897 -10.585  1.00  0.00           C  
ATOM    358  CG  HIS A 407      92.639  10.689 -11.826  1.00  0.00           C  
ATOM    359  ND1 HIS A 407      92.347  10.213 -13.085  1.00  0.00           N  
ATOM    360  CD2 HIS A 407      93.148  11.931 -12.003  1.00  0.00           C  
ATOM    361  CE1 HIS A 407      92.668  11.125 -13.983  1.00  0.00           C  
ATOM    362  NE2 HIS A 407      93.154  12.179 -13.351  1.00  0.00           N  
ATOM    363  N   PHE A 408      93.062  10.024  -6.989  1.00  0.00           N  
ATOM    364  CA  PHE A 408      92.828   9.263  -5.767  1.00  0.00           C  
ATOM    365  C   PHE A 408      91.336   9.201  -5.420  1.00  0.00           C  
ATOM    366  O   PHE A 408      90.867   8.202  -4.879  1.00  0.00           O  
ATOM    367  CB  PHE A 408      93.635   9.891  -4.612  1.00  0.00           C  
ATOM    368  CG  PHE A 408      93.290  11.333  -4.346  1.00  0.00           C  
ATOM    369  CD1 PHE A 408      92.204  11.662  -3.546  1.00  0.00           C  
ATOM    370  CD2 PHE A 408      94.038  12.360  -4.913  1.00  0.00           C  
ATOM    371  CE1 PHE A 408      91.863  12.994  -3.314  1.00  0.00           C  
ATOM    372  CE2 PHE A 408      93.708  13.698  -4.690  1.00  0.00           C  
ATOM    373  CZ  PHE A 408      92.619  14.014  -3.887  1.00  0.00           C  
ATOM    374  N   ASP A 418      90.605  10.259  -5.764  1.00  0.00           N  
ATOM    375  CA  ASP A 418      89.176  10.369  -5.483  1.00  0.00           C  
ATOM    376  C   ASP A 418      88.257   9.651  -6.475  1.00  0.00           C  
ATOM    377  O   ASP A 418      87.037   9.657  -6.315  1.00  0.00           O  
ATOM    378  CB  ASP A 418      88.763  11.840  -5.443  1.00  0.00           C  
ATOM    379  CG  ASP A 418      88.827  12.496  -6.807  1.00  0.00           C  
ATOM    380  OD1 ASP A 418      89.928  12.550  -7.383  1.00  0.00           O  
ATOM    381  OD2 ASP A 418      87.776  12.948  -7.292  1.00  0.00           O  
ATOM    382  N   ARG A 419      88.833   9.056  -7.513  1.00  0.00           N  
ATOM    383  CA  ARG A 419      88.047   8.337  -8.506  1.00  0.00           C  
ATOM    384  C   ARG A 419      88.688   6.976  -8.761  1.00  0.00           C  
ATOM    385  O   ARG A 419      88.991   6.617  -9.899  1.00  0.00           O  
ATOM    386  CB  ARG A 419      87.980   9.142  -9.800  1.00  0.00           C  
ATOM    387  CG  ARG A 419      87.308  10.488  -9.613  1.00  0.00           C  
ATOM    388  CD  ARG A 419      88.171  11.634 -10.077  1.00  0.00           C  
ATOM    389  NE  ARG A 419      88.444  11.575 -11.506  1.00  0.00           N  
ATOM    390  CZ  ARG A 419      89.213  12.454 -12.141  1.00  0.00           C  
ATOM    391  NH1 ARG A 419      89.418  12.346 -13.451  1.00  0.00           N  
ATOM    392  NH2 ARG A 419      89.778  13.446 -11.460  1.00  0.00           N  
ATOM    393  N   PRO A 420      88.895   6.193  -7.692  1.00  0.00           N  
ATOM    394  CA  PRO A 420      89.502   4.859  -7.765  1.00  0.00           C  
ATOM    395  C   PRO A 420      89.152   3.920  -8.928  1.00  0.00           C  
ATOM    396  O   PRO A 420      89.951   3.765  -9.848  1.00  0.00           O  
ATOM    397  CB  PRO A 420      89.186   4.246  -6.387  1.00  0.00           C  
ATOM    398  CG  PRO A 420      88.165   5.177  -5.760  1.00  0.00           C  
ATOM    399  CD  PRO A 420      88.537   6.517  -6.298  1.00  0.00           C  
ATOM    400  N   GLU A 421      87.973   3.302  -8.900  1.00  0.00           N  
ATOM    401  CA  GLU A 421      87.600   2.351  -9.949  1.00  0.00           C  
ATOM    402  C   GLU A 421      87.835   2.769 -11.403  1.00  0.00           C  
ATOM    403  O   GLU A 421      87.828   1.925 -12.298  1.00  0.00           O  
ATOM    404  CB  GLU A 421      86.152   1.883  -9.740  1.00  0.00           C  
ATOM    405  CG  GLU A 421      86.099   0.460  -9.160  1.00  0.00           C  
ATOM    406  CD  GLU A 421      84.856   0.172  -8.332  1.00  0.00           C  
ATOM    407  OE1 GLU A 421      83.759   0.030  -8.908  1.00  0.00           O  
ATOM    408  OE2 GLU A 421      84.994   0.098  -7.095  1.00  0.00           O  
ATOM    409  N   GLN A 422      88.062   4.056 -11.645  1.00  0.00           N  
ATOM    410  CA  GLN A 422      88.322   4.515 -13.006  1.00  0.00           C  
ATOM    411  C   GLN A 422      89.729   4.107 -13.436  1.00  0.00           C  
ATOM    412  O   GLN A 422      89.962   3.732 -14.586  1.00  0.00           O  
ATOM    413  CB  GLN A 422      88.234   6.030 -13.116  1.00  0.00           C  
ATOM    414  CG  GLN A 422      88.499   6.488 -14.540  1.00  0.00           C  
ATOM    415  CD  GLN A 422      88.660   7.984 -14.663  1.00  0.00           C  
ATOM    416  OE1 GLN A 422      87.956   8.752 -14.007  1.00  0.00           O  
ATOM    417  NE2 GLN A 422      89.578   8.411 -15.519  1.00  0.00           N  
ATOM    418  N   VAL A 423      90.670   4.224 -12.504  1.00  0.00           N  
ATOM    419  CA  VAL A 423      92.047   3.865 -12.761  1.00  0.00           C  
ATOM    420  C   VAL A 423      92.074   2.351 -12.935  1.00  0.00           C  
ATOM    421  O   VAL A 423      92.647   1.822 -13.885  1.00  0.00           O  
ATOM    422  CB  VAL A 423      92.956   4.303 -11.572  1.00  0.00           C  
ATOM    423  CG1 VAL A 423      92.558   3.578 -10.304  1.00  0.00           C  
ATOM    424  CG2 VAL A 423      94.416   4.038 -11.892  1.00  0.00           C  
ATOM    425  N   ARG A 424      91.418   1.660 -12.014  1.00  0.00           N  
ATOM    426  CA  ARG A 424      91.367   0.212 -12.039  1.00  0.00           C  
ATOM    427  C   ARG A 424      91.090  -0.294 -13.449  1.00  0.00           C  
ATOM    428  O   ARG A 424      91.938  -0.927 -14.070  1.00  0.00           O  
ATOM    429  CB  ARG A 424      90.280  -0.288 -11.081  1.00  0.00           C  
ATOM    430  CG  ARG A 424      90.218  -1.785 -10.959  1.00  0.00           C  
ATOM    431  CD  ARG A 424      89.537  -2.208  -9.665  1.00  0.00           C  
ATOM    432  NE  ARG A 424      89.613  -3.652  -9.482  1.00  0.00           N  
ATOM    433  CZ  ARG A 424      89.525  -4.266  -8.311  1.00  0.00           C  
ATOM    434  NH1 ARG A 424      89.359  -3.564  -7.201  1.00  0.00           N  
ATOM    435  NH2 ARG A 424      89.611  -5.588  -8.250  1.00  0.00           N  
ATOM    436  N   GLU A 425      89.907   0.018 -13.963  1.00  0.00           N  
ATOM    437  CA  GLU A 425      89.504  -0.436 -15.289  1.00  0.00           C  
ATOM    438  C   GLU A 425      90.387   0.017 -16.455  1.00  0.00           C  
ATOM    439  O   GLU A 425      90.584  -0.741 -17.402  1.00  0.00           O  
ATOM    440  CB  GLU A 425      88.063  -0.023 -15.548  1.00  0.00           C  
ATOM    441  CG  GLU A 425      87.047  -0.761 -14.678  1.00  0.00           C  
ATOM    442  CD  GLU A 425      87.003  -2.260 -14.950  1.00  0.00           C  
ATOM    443  OE1 GLU A 425      86.991  -2.642 -16.138  1.00  0.00           O  
ATOM    444  OE2 GLU A 425      86.965  -3.043 -13.974  1.00  0.00           O  
ATOM    445  N   ASN A 426      90.917   1.236 -16.403  1.00  0.00           N  
ATOM    446  CA  ASN A 426      91.765   1.706 -17.488  1.00  0.00           C  
ATOM    447  C   ASN A 426      93.088   0.943 -17.514  1.00  0.00           C  
ATOM    448  O   ASN A 426      93.820   0.986 -18.503  1.00  0.00           O  
ATOM    449  CB  ASN A 426      91.992   3.211 -17.369  1.00  0.00           C  
ATOM    450  CG  ASN A 426      90.708   3.998 -17.521  1.00  0.00           C  
ATOM    451  OD1 ASN A 426      90.495   5.005 -16.846  1.00  0.00           O  
ATOM    452  ND2 ASN A 426      89.848   3.546 -18.421  1.00  0.00           N  
ATOM    453  N   VAL A 427      93.396   0.236 -16.429  1.00  0.00           N  
ATOM    454  CA  VAL A 427      94.614  -0.555 -16.401  1.00  0.00           C  
ATOM    455  C   VAL A 427      94.523  -1.467 -17.623  1.00  0.00           C  
ATOM    456  O   VAL A 427      95.269  -1.302 -18.586  1.00  0.00           O  
ATOM    457  CB  VAL A 427      94.714  -1.412 -15.107  1.00  0.00           C  
ATOM    458  CG1 VAL A 427      95.655  -2.588 -15.317  1.00  0.00           C  
ATOM    459  CG2 VAL A 427      95.230  -0.551 -13.954  1.00  0.00           C  
ATOM    460  N   LEU A 429      93.570  -2.395 -17.591  1.00  0.00           N  
ATOM    461  CA  LEU A 429      93.352  -3.339 -18.686  1.00  0.00           C  
ATOM    462  C   LEU A 429      92.986  -2.659 -20.001  1.00  0.00           C  
ATOM    463  O   LEU A 429      93.232  -3.192 -21.083  1.00  0.00           O  
ATOM    464  CB  LEU A 429      92.244  -4.316 -18.315  1.00  0.00           C  
ATOM    465  CG  LEU A 429      92.654  -5.784 -18.405  1.00  0.00           C  
ATOM    466  CD1 LEU A 429      94.067  -5.972 -17.854  1.00  0.00           C  
ATOM    467  CD2 LEU A 429      91.660  -6.613 -17.619  1.00  0.00           C  
ATOM    468  N   ALA A 431      92.388  -1.480 -19.894  1.00  0.00           N  
ATOM    469  CA  ALA A 431      91.988  -0.718 -21.064  1.00  0.00           C  
ATOM    470  C   ALA A 431      93.207  -0.238 -21.836  1.00  0.00           C  
ATOM    471  O   ALA A 431      93.266  -0.351 -23.056  1.00  0.00           O  
ATOM    472  CB  ALA A 431      91.138   0.463 -20.642  1.00  0.00           C  
ATOM    473  N   VAL A 432      94.179   0.308 -21.113  1.00  0.00           N  
ATOM    474  CA  VAL A 432      95.387   0.805 -21.750  1.00  0.00           C  
ATOM    475  C   VAL A 432      96.217  -0.336 -22.302  1.00  0.00           C  
ATOM    476  O   VAL A 432      96.819  -0.216 -23.367  1.00  0.00           O  
ATOM    477  CB  VAL A 432      96.238   1.656 -20.777  1.00  0.00           C  
ATOM    478  CG1 VAL A 432      97.598   1.952 -21.382  1.00  0.00           C  
ATOM    479  CG2 VAL A 432      95.518   2.953 -20.488  1.00  0.00           C  
ATOM    480  N   ALA A 433      96.245  -1.455 -21.587  1.00  0.00           N  
ATOM    481  CA  ALA A 433      96.992  -2.604 -22.077  1.00  0.00           C  
ATOM    482  C   ALA A 433      96.482  -2.803 -23.496  1.00  0.00           C  
ATOM    483  O   ALA A 433      97.252  -2.743 -24.449  1.00  0.00           O  
ATOM    484  CB  ALA A 433      96.694  -3.838 -21.239  1.00  0.00           C  
ATOM    485  N   LEU A 434      95.167  -2.994 -23.622  1.00  0.00           N  
ATOM    486  CA  LEU A 434      94.539  -3.192 -24.914  1.00  0.00           C  
ATOM    487  C   LEU A 434      95.152  -2.236 -25.931  1.00  0.00           C  
ATOM    488  O   LEU A 434      95.660  -2.669 -26.969  1.00  0.00           O  
ATOM    489  CB  LEU A 434      93.028  -2.958 -24.830  1.00  0.00           C  
ATOM    490  CG  LEU A 434      92.216  -3.971 -25.650  1.00  0.00           C  
ATOM    491  CD1 LEU A 434      90.740  -3.607 -25.608  1.00  0.00           C  
ATOM    492  CD2 LEU A 434      92.717  -3.996 -27.081  1.00  0.00           C  
ATOM    493  N   ASP A 435      95.114  -0.939 -25.647  1.00  0.00           N  
ATOM    494  CA  ASP A 435      95.684   0.030 -26.570  1.00  0.00           C  
ATOM    495  C   ASP A 435      97.170  -0.223 -26.920  1.00  0.00           C  
ATOM    496  O   ASP A 435      97.662   0.291 -27.923  1.00  0.00           O  
ATOM    497  CB  ASP A 435      95.522   1.438 -26.007  1.00  0.00           C  
ATOM    498  CG  ASP A 435      94.097   1.980 -26.131  1.00  0.00           C  
ATOM    499  OD1 ASP A 435      93.563   2.028 -27.260  1.00  0.00           O  
ATOM    500  OD2 ASP A 435      93.531   2.369 -25.091  1.00  0.00           O  
ATOM    501  N   TYR A 436      97.880  -1.001 -26.102  1.00  0.00           N  
ATOM    502  CA  TYR A 436      99.298  -1.319 -26.363  1.00  0.00           C  
ATOM    503  C   TYR A 436      99.377  -2.482 -27.346  1.00  0.00           C  
ATOM    504  O   TYR A 436     100.144  -2.463 -28.311  1.00  0.00           O  
ATOM    505  CB  TYR A 436     100.032  -1.783 -25.095  1.00  0.00           C  
ATOM    506  CG  TYR A 436     100.410  -0.748 -24.044  1.00  0.00           C  
ATOM    507  CD1 TYR A 436     100.762  -1.165 -22.762  1.00  0.00           C  
ATOM    508  CD2 TYR A 436     100.441   0.621 -24.323  1.00  0.00           C  
ATOM    509  CE1 TYR A 436     101.132  -0.261 -21.779  1.00  0.00           C  
ATOM    510  CE2 TYR A 436     100.819   1.544 -23.340  1.00  0.00           C  
ATOM    511  CZ  TYR A 436     101.161   1.088 -22.070  1.00  0.00           C  
ATOM    512  OH  TYR A 436     101.537   1.979 -21.093  1.00  0.00           O  
ATOM    513  N   LEU A 437      98.602  -3.521 -27.065  1.00  0.00           N  
ATOM    514  CA  LEU A 437      98.597  -4.689 -27.918  1.00  0.00           C  
ATOM    515  C   LEU A 437      98.107  -4.272 -29.308  1.00  0.00           C  
ATOM    516  O   LEU A 437      98.674  -4.675 -30.328  1.00  0.00           O  
ATOM    517  CB  LEU A 437      97.697  -5.773 -27.303  1.00  0.00           C  
ATOM    518  CG  LEU A 437      98.181  -6.283 -25.936  1.00  0.00           C  
ATOM    519  CD1 LEU A 437      97.158  -7.214 -25.311  1.00  0.00           C  
ATOM    520  CD2 LEU A 437      99.500  -7.002 -26.111  1.00  0.00           C  
ATOM    521  N   ALA A 438      97.085  -3.420 -29.334  1.00  0.00           N  
ATOM    522  CA  ALA A 438      96.481  -2.938 -30.577  1.00  0.00           C  
ATOM    523  C   ALA A 438      97.440  -2.159 -31.476  1.00  0.00           C  
ATOM    524  O   ALA A 438      97.334  -2.215 -32.695  1.00  0.00           O  
ATOM    525  CB  ALA A 438      95.274  -2.067 -30.253  1.00  0.00           C  
ATOM    526  N   ALA A 439      98.367  -1.427 -30.864  1.00  0.00           N  
ATOM    527  CA  ALA A 439      99.321  -0.622 -31.608  1.00  0.00           C  
ATOM    528  C   ALA A 439     100.577  -1.371 -32.053  1.00  0.00           C  
ATOM    529  O   ALA A 439     101.434  -0.803 -32.726  1.00  0.00           O  
ATOM    530  CB  ALA A 439      99.699   0.612 -30.791  1.00  0.00           C  
ATOM    531  N   GLY A 444     100.700  -2.642 -31.673  1.00  0.00           N  
ATOM    532  CA  GLY A 444     101.863  -3.407 -32.095  1.00  0.00           C  
ATOM    533  C   GLY A 444     102.778  -4.057 -31.066  1.00  0.00           C  
ATOM    534  O   GLY A 444     103.579  -4.916 -31.431  1.00  0.00           O  
ATOM    535  N   LEU A 445     102.684  -3.665 -29.794  1.00  0.00           N  
ATOM    536  CA  LEU A 445     103.531  -4.246 -28.752  1.00  0.00           C  
ATOM    537  C   LEU A 445     103.246  -5.728 -28.512  1.00  0.00           C  
ATOM    538  O   LEU A 445     102.176  -6.087 -28.017  1.00  0.00           O  
ATOM    539  CB  LEU A 445     103.351  -3.475 -27.441  1.00  0.00           C  
ATOM    540  CG  LEU A 445     104.155  -2.190 -27.211  1.00  0.00           C  
ATOM    541  CD1 LEU A 445     104.119  -1.295 -28.438  1.00  0.00           C  
ATOM    542  CD2 LEU A 445     103.579  -1.482 -25.998  1.00  0.00           C  
ATOM    543  N   ASP A 460     104.204  -6.584 -28.852  1.00  0.00           N  
ATOM    544  CA  ASP A 460     104.040  -8.026 -28.683  1.00  0.00           C  
ATOM    545  C   ASP A 460     104.225  -8.501 -27.247  1.00  0.00           C  
ATOM    546  O   ASP A 460     105.154  -8.083 -26.556  1.00  0.00           O  
ATOM    547  CB  ASP A 460     105.010  -8.767 -29.596  1.00  0.00           C  
ATOM    548  N   PRO A 461     103.329  -9.380 -26.781  1.00  0.00           N  
ATOM    549  CA  PRO A 461     103.421  -9.906 -25.419  1.00  0.00           C  
ATOM    550  C   PRO A 461     104.752 -10.618 -25.224  1.00  0.00           C  
ATOM    551  O   PRO A 461     105.216 -10.810 -24.101  1.00  0.00           O  
ATOM    552  CB  PRO A 461     102.238 -10.864 -25.352  1.00  0.00           C  
ATOM    553  CG  PRO A 461     101.235 -10.222 -26.249  1.00  0.00           C  
ATOM    554  CD  PRO A 461     102.084  -9.817 -27.430  1.00  0.00           C  
ATOM    555  N   GLN A 463     105.366 -10.996 -26.340  1.00  0.00           N  
ATOM    556  CA  GLN A 463     106.637 -11.715 -26.337  1.00  0.00           C  
ATOM    557  C   GLN A 463     107.878 -10.826 -26.317  1.00  0.00           C  
ATOM    558  O   GLN A 463     108.976 -11.313 -26.087  1.00  0.00           O  
ATOM    559  CB  GLN A 463     106.721 -12.622 -27.568  1.00  0.00           C  
ATOM    560  CG  GLN A 463     105.449 -13.397 -27.882  1.00  0.00           C  
ATOM    561  CD  GLN A 463     105.505 -14.062 -29.249  1.00  0.00           C  
ATOM    562  OE1 GLN A 463     106.381 -14.885 -29.519  1.00  0.00           O  
ATOM    563  NE2 GLN A 463     104.568 -13.706 -30.117  1.00  0.00           N  
ATOM    564  N   LYS A 471     107.717  -9.534 -26.574  1.00  0.00           N  
ATOM    565  CA  LYS A 471     108.868  -8.638 -26.586  1.00  0.00           C  
ATOM    566  C   LYS A 471     108.774  -7.518 -25.561  1.00  0.00           C  
ATOM    567  O   LYS A 471     109.769  -6.851 -25.267  1.00  0.00           O  
ATOM    568  CB  LYS A 471     109.063  -8.039 -27.989  1.00  0.00           C  
ATOM    569  CG  LYS A 471     109.268  -9.089 -29.080  1.00  0.00           C  
ATOM    570  CD  LYS A 471     109.241  -8.509 -30.487  1.00  0.00           C  
ATOM    571  CE  LYS A 471     110.547  -7.830 -30.871  1.00  0.00           C  
ATOM    572  NZ  LYS A 471     110.758  -7.819 -32.349  1.00  0.00           N  
ATOM    573  N   THR A 472     107.588  -7.308 -25.012  1.00  0.00           N  
ATOM    574  CA  THR A 472     107.424  -6.241 -24.038  1.00  0.00           C  
ATOM    575  C   THR A 472     107.067  -6.760 -22.651  1.00  0.00           C  
ATOM    576  O   THR A 472     106.525  -7.852 -22.503  1.00  0.00           O  
ATOM    577  CB  THR A 472     106.369  -5.228 -24.537  1.00  0.00           C  
ATOM    578  OG1 THR A 472     106.777  -4.718 -25.815  1.00  0.00           O  
ATOM    579  CG2 THR A 472     106.220  -4.074 -23.572  1.00  0.00           C  
ATOM    580  N   THR A 473     107.421  -5.978 -21.633  1.00  0.00           N  
ATOM    581  CA  THR A 473     107.145  -6.333 -20.244  1.00  0.00           C  
ATOM    582  C   THR A 473     106.194  -5.311 -19.653  1.00  0.00           C  
ATOM    583  O   THR A 473     106.611  -4.240 -19.212  1.00  0.00           O  
ATOM    584  CB  THR A 473     108.432  -6.368 -19.394  1.00  0.00           C  
ATOM    585  OG1 THR A 473     109.302  -7.382 -19.901  1.00  0.00           O  
ATOM    586  CG2 THR A 473     108.111  -6.660 -17.939  1.00  0.00           C  
ATOM    587  N   CYS A 474     104.911  -5.651 -19.667  1.00  0.00           N  
ATOM    588  CA  CYS A 474     103.869  -4.784 -19.140  1.00  0.00           C  
ATOM    589  C   CYS A 474     103.841  -4.907 -17.626  1.00  0.00           C  
ATOM    590  O   CYS A 474     103.691  -6.005 -17.095  1.00  0.00           O  
ATOM    591  CB  CYS A 474     102.525  -5.199 -19.716  1.00  0.00           C  
ATOM    592  SG  CYS A 474     101.180  -4.172 -19.174  1.00  0.00           S  
ATOM    593  N   VAL A 475     103.987  -3.789 -16.925  1.00  0.00           N  
ATOM    594  CA  VAL A 475     103.987  -3.846 -15.472  1.00  0.00           C  
ATOM    595  C   VAL A 475     102.935  -2.969 -14.811  1.00  0.00           C  
ATOM    596  O   VAL A 475     102.766  -1.791 -15.147  1.00  0.00           O  
ATOM    597  CB  VAL A 475     105.375  -3.498 -14.899  1.00  0.00           C  
ATOM    598  CG1 VAL A 475     105.401  -3.781 -13.392  1.00  0.00           C  
ATOM    599  CG2 VAL A 475     106.442  -4.325 -15.604  1.00  0.00           C  
ATOM    600  N   VAL A 476     102.212  -3.577 -13.880  1.00  0.00           N  
ATOM    601  CA  VAL A 476     101.166  -2.894 -13.130  1.00  0.00           C  
ATOM    602  C   VAL A 476     101.830  -2.322 -11.881  1.00  0.00           C  
ATOM    603  O   VAL A 476     102.074  -3.046 -10.924  1.00  0.00           O  
ATOM    604  CB  VAL A 476     100.056  -3.892 -12.748  1.00  0.00           C  
ATOM    605  CG1 VAL A 476      99.016  -3.219 -11.869  1.00  0.00           C  
ATOM    606  CG2 VAL A 476      99.416  -4.447 -14.004  1.00  0.00           C  
ATOM    607  N   GLN A 477     102.133  -1.027 -11.921  1.00  0.00           N  
ATOM    608  CA  GLN A 477     102.813  -0.324 -10.838  1.00  0.00           C  
ATOM    609  C   GLN A 477     102.408  -0.737  -9.429  1.00  0.00           C  
ATOM    610  O   GLN A 477     103.256  -1.061  -8.591  1.00  0.00           O  
ATOM    611  CB  GLN A 477     102.625   1.192 -10.987  1.00  0.00           C  
ATOM    612  CG  GLN A 477     103.231   1.993  -9.835  1.00  0.00           C  
ATOM    613  CD  GLN A 477     103.266   3.486 -10.102  1.00  0.00           C  
ATOM    614  OE1 GLN A 477     102.235   4.111 -10.385  1.00  0.00           O  
ATOM    615  NE2 GLN A 477     104.457   4.071 -10.002  1.00  0.00           N  
ATOM    616  N   SER A 478     101.108  -0.711  -9.171  1.00  0.00           N  
ATOM    617  CA  SER A 478     100.592  -1.045  -7.856  1.00  0.00           C  
ATOM    618  C   SER A 478     100.895  -2.476  -7.443  1.00  0.00           C  
ATOM    619  O   SER A 478     101.012  -2.770  -6.258  1.00  0.00           O  
ATOM    620  CB  SER A 478      99.088  -0.815  -7.826  1.00  0.00           C  
ATOM    621  OG  SER A 478      98.611  -0.827  -6.488  1.00  0.00           O  
ATOM    622  N   ALA A 479     101.027  -3.365  -8.422  1.00  0.00           N  
ATOM    623  CA  ALA A 479     101.305  -4.769  -8.136  1.00  0.00           C  
ATOM    624  C   ALA A 479     102.738  -4.990  -7.643  1.00  0.00           C  
ATOM    625  O   ALA A 479     103.067  -6.068  -7.152  1.00  0.00           O  
ATOM    626  CB  ALA A 479     101.040  -5.606  -9.370  1.00  0.00           C  
ATOM    627  N   VAL A 482     103.583  -3.971  -7.762  1.00  0.00           N  
ATOM    628  CA  VAL A 482     104.965  -4.099  -7.310  1.00  0.00           C  
ATOM    629  C   VAL A 482     105.281  -3.020  -6.264  1.00  0.00           C  
ATOM    630  O   VAL A 482     105.798  -1.944  -6.581  1.00  0.00           O  
ATOM    631  CB  VAL A 482     105.945  -4.023  -8.518  1.00  0.00           C  
ATOM    632  CG1 VAL A 482     105.675  -2.784  -9.329  1.00  0.00           C  
ATOM    633  CG2 VAL A 482     107.394  -4.047  -8.037  1.00  0.00           C  
ATOM    634  N   PRO A 483     104.972  -3.316  -4.987  1.00  0.00           N  
ATOM    635  CA  PRO A 483     105.170  -2.477  -3.794  1.00  0.00           C  
ATOM    636  C   PRO A 483     106.595  -1.992  -3.551  1.00  0.00           C  
ATOM    637  O   PRO A 483     106.801  -0.910  -2.991  1.00  0.00           O  
ATOM    638  CB  PRO A 483     104.662  -3.370  -2.667  1.00  0.00           C  
ATOM    639  CG  PRO A 483     104.984  -4.753  -3.170  1.00  0.00           C  
ATOM    640  CD  PRO A 483     104.512  -4.659  -4.587  1.00  0.00           C  
ATOM    641  N   GLU A 485     107.573  -2.794  -3.961  1.00  0.00           N  
ATOM    642  CA  GLU A 485     108.961  -2.407  -3.805  1.00  0.00           C  
ATOM    643  C   GLU A 485     109.171  -1.016  -4.429  1.00  0.00           C  
ATOM    644  O   GLU A 485     110.107  -0.295  -4.073  1.00  0.00           O  
ATOM    645  CB  GLU A 485     109.887  -3.437  -4.465  1.00  0.00           C  
ATOM    646  CG  GLU A 485     109.833  -4.820  -3.825  1.00  0.00           C  
ATOM    647  CD  GLU A 485     108.696  -5.684  -4.356  1.00  0.00           C  
ATOM    648  OE1 GLU A 485     107.791  -5.140  -5.020  1.00  0.00           O  
ATOM    649  OE2 GLU A 485     108.709  -6.912  -4.110  1.00  0.00           O  
ATOM    650  N   LEU A 486     108.296  -0.628  -5.351  1.00  0.00           N  
ATOM    651  CA  LEU A 486     108.427   0.693  -5.959  1.00  0.00           C  
ATOM    652  C   LEU A 486     108.211   1.754  -4.876  1.00  0.00           C  
ATOM    653  O   LEU A 486     108.961   2.736  -4.803  1.00  0.00           O  
ATOM    654  CB  LEU A 486     107.401   0.886  -7.076  1.00  0.00           C  
ATOM    655  CG  LEU A 486     107.459  -0.086  -8.259  1.00  0.00           C  
ATOM    656  CD1 LEU A 486     106.449   0.344  -9.318  1.00  0.00           C  
ATOM    657  CD2 LEU A 486     108.861  -0.109  -8.842  1.00  0.00           C  
ATOM    658  N   ALA A 489     107.196   1.551  -4.034  1.00  0.00           N  
ATOM    659  CA  ALA A 489     106.908   2.500  -2.957  1.00  0.00           C  
ATOM    660  C   ALA A 489     108.046   2.511  -1.935  1.00  0.00           C  
ATOM    661  O   ALA A 489     108.500   3.569  -1.503  1.00  0.00           O  
ATOM    662  CB  ALA A 489     105.584   2.148  -2.274  1.00  0.00           C  
ATOM    663  N   GLU A 490     108.504   1.326  -1.546  1.00  0.00           N  
ATOM    664  CA  GLU A 490     109.595   1.237  -0.589  1.00  0.00           C  
ATOM    665  C   GLU A 490     110.758   2.072  -1.109  1.00  0.00           C  
ATOM    666  O   GLU A 490     111.360   2.844  -0.368  1.00  0.00           O  
ATOM    667  CB  GLU A 490     110.032  -0.221  -0.381  1.00  0.00           C  
ATOM    668  CG  GLU A 490     111.209  -0.398   0.583  1.00  0.00           C  
ATOM    669  CD  GLU A 490     111.567  -1.859   0.862  1.00  0.00           C  
ATOM    670  OE1 GLU A 490     112.567  -2.100   1.574  1.00  0.00           O  
ATOM    671  OE2 GLU A 490     110.855  -2.763   0.380  1.00  0.00           O  
ATOM    672  N   LEU A 494     111.057   1.962  -2.393  1.00  0.00           N  
ATOM    673  CA  LEU A 494     112.173   2.735  -2.923  1.00  0.00           C  
ATOM    674  C   LEU A 494     111.876   4.235  -2.927  1.00  0.00           C  
ATOM    675  O   LEU A 494     112.760   5.041  -2.634  1.00  0.00           O  
ATOM    676  CB  LEU A 494     112.535   2.271  -4.333  1.00  0.00           C  
ATOM    677  CG  LEU A 494     113.913   2.804  -4.714  1.00  0.00           C  
ATOM    678  CD1 LEU A 494     114.931   2.348  -3.670  1.00  0.00           C  
ATOM    679  CD2 LEU A 494     114.299   2.320  -6.100  1.00  0.00           C  
ATOM    680  N   THR A 495     110.635   4.605  -3.236  1.00  0.00           N  
ATOM    681  CA  THR A 495     110.280   6.015  -3.265  1.00  0.00           C  
ATOM    682  C   THR A 495     110.484   6.663  -1.901  1.00  0.00           C  
ATOM    683  O   THR A 495     110.925   7.808  -1.825  1.00  0.00           O  
ATOM    684  CB  THR A 495     108.817   6.260  -3.698  1.00  0.00           C  
ATOM    685  OG1 THR A 495     107.936   5.894  -2.634  1.00  0.00           O  
ATOM    686  CG2 THR A 495     108.471   5.447  -4.916  1.00  0.00           C  
ATOM    687  N   VAL A 496     110.162   5.955  -0.821  1.00  0.00           N  
ATOM    688  CA  VAL A 496     110.351   6.542   0.509  1.00  0.00           C  
ATOM    689  C   VAL A 496     111.825   6.844   0.755  1.00  0.00           C  
ATOM    690  O   VAL A 496     112.169   7.890   1.275  1.00  0.00           O  
ATOM    691  CB  VAL A 496     109.816   5.623   1.655  1.00  0.00           C  
ATOM    692  CG1 VAL A 496     110.459   4.259   1.591  1.00  0.00           C  
ATOM    693  CG2 VAL A 496     110.124   6.250   3.001  1.00  0.00           C  
ATOM    694  N   TYR A 498     112.695   5.917   0.376  1.00  0.00           N  
ATOM    695  CA  TYR A 498     114.130   6.113   0.549  1.00  0.00           C  
ATOM    696  C   TYR A 498     114.583   7.329  -0.246  1.00  0.00           C  
ATOM    697  O   TYR A 498     115.256   8.205   0.280  1.00  0.00           O  
ATOM    698  CB  TYR A 498     114.881   4.849   0.109  1.00  0.00           C  
ATOM    699  CG  TYR A 498     114.514   3.648   0.947  1.00  0.00           C  
ATOM    700  CD1 TYR A 498     114.366   2.385   0.371  1.00  0.00           C  
ATOM    701  CD2 TYR A 498     114.295   3.776   2.320  1.00  0.00           C  
ATOM    702  CE1 TYR A 498     114.009   1.286   1.144  1.00  0.00           C  
ATOM    703  CE2 TYR A 498     113.939   2.680   3.093  1.00  0.00           C  
ATOM    704  CZ  TYR A 498     113.796   1.441   2.507  1.00  0.00           C  
ATOM    705  OH  TYR A 498     113.431   0.354   3.278  1.00  0.00           O  
ATOM    706  N   PHE A 499     114.189   7.387  -1.511  1.00  0.00           N  
ATOM    707  CA  PHE A 499     114.549   8.508  -2.370  1.00  0.00           C  
ATOM    708  C   PHE A 499     114.042   9.844  -1.865  1.00  0.00           C  
ATOM    709  O   PHE A 499     114.557  10.890  -2.268  1.00  0.00           O  
ATOM    710  CB  PHE A 499     114.007   8.303  -3.785  1.00  0.00           C  
ATOM    711  CG  PHE A 499     114.833   7.373  -4.626  1.00  0.00           C  
ATOM    712  CD1 PHE A 499     116.017   6.838  -4.143  1.00  0.00           C  
ATOM    713  CD2 PHE A 499     114.429   7.049  -5.916  1.00  0.00           C  
ATOM    714  CE1 PHE A 499     116.793   5.989  -4.931  1.00  0.00           C  
ATOM    715  CE2 PHE A 499     115.187   6.210  -6.709  1.00  0.00           C  
ATOM    716  CZ  PHE A 499     116.379   5.676  -6.215  1.00  0.00           C  
ATOM    717  N   LEU A 500     113.022   9.823  -1.006  1.00  0.00           N  
ATOM    718  CA  LEU A 500     112.449  11.067  -0.474  1.00  0.00           C  
ATOM    719  C   LEU A 500     113.436  11.866   0.365  1.00  0.00           C  
ATOM    720  O   LEU A 500     113.268  13.072   0.561  1.00  0.00           O  
ATOM    721  CB  LEU A 500     111.204  10.764   0.361  1.00  0.00           C  
ATOM    722  CG  LEU A 500     110.045  10.204  -0.473  1.00  0.00           C  
ATOM    723  CD1 LEU A 500     108.819   9.988   0.403  1.00  0.00           C  
ATOM    724  CD2 LEU A 500     109.731  11.175  -1.586  1.00  0.00           C  
ATOM    725  N   ASN A 501     114.471  11.198   0.857  1.00  0.00           N  
ATOM    726  CA  ASN A 501     115.468  11.876   1.671  1.00  0.00           C  
ATOM    727  C   ASN A 501     116.595  12.427   0.789  1.00  0.00           C  
ATOM    728  O   ASN A 501     117.381  13.262   1.235  1.00  0.00           O  
ATOM    729  CB  ASN A 501     116.021  10.889   2.705  1.00  0.00           C  
ATOM    730  CG  ASN A 501     114.931  10.325   3.606  1.00  0.00           C  
ATOM    731  OD1 ASN A 501     114.870   9.122   3.851  1.00  0.00           O  
ATOM    732  ND2 ASN A 501     114.069  11.202   4.114  1.00  0.00           N  
ATOM    733  N   LEU A 502     116.640  11.986  -0.469  1.00  0.00           N  
ATOM    734  CA  LEU A 502     117.686  12.400  -1.400  1.00  0.00           C  
ATOM    735  C   LEU A 502     117.382  13.660  -2.200  1.00  0.00           C  
ATOM    736  O   LEU A 502     118.180  14.078  -3.045  1.00  0.00           O  
ATOM    737  CB  LEU A 502     117.994  11.248  -2.344  1.00  0.00           C  
ATOM    738  CG  LEU A 502     118.238   9.958  -1.568  1.00  0.00           C  
ATOM    739  CD1 LEU A 502     118.867   8.916  -2.454  1.00  0.00           C  
ATOM    740  CD2 LEU A 502     119.161  10.242  -0.397  1.00  0.00           C  
ATOM    741  N   VAL A 503     116.239  14.274  -1.928  1.00  0.00           N  
ATOM    742  CA  VAL A 503     115.864  15.483  -2.629  1.00  0.00           C  
ATOM    743  C   VAL A 503     115.219  16.439  -1.642  1.00  0.00           C  
ATOM    744  O   VAL A 503     114.791  16.034  -0.561  1.00  0.00           O  
ATOM    745  CB  VAL A 503     114.890  15.154  -3.792  1.00  0.00           C  
ATOM    746  CG1 VAL A 503     113.626  14.523  -3.239  1.00  0.00           C  
ATOM    747  CG2 VAL A 503     114.557  16.413  -4.583  1.00  0.00           C  
ATOM    748  N   THR A 846     115.156  17.709  -2.010  1.00  0.00           N  
ATOM    749  CA  THR A 846     114.553  18.705  -1.135  1.00  0.00           C  
ATOM    750  C   THR A 846     113.260  19.253  -1.711  1.00  0.00           C  
ATOM    751  O   THR A 846     113.058  19.258  -2.926  1.00  0.00           O  
ATOM    752  CB  THR A 846     115.509  19.888  -0.912  1.00  0.00           C  
ATOM    753  OG1 THR A 846     115.691  20.580  -2.156  1.00  0.00           O  
ATOM    754  CG2 THR A 846     116.854  19.390  -0.408  1.00  0.00           C  
ATOM    755  N   VAL A 847     112.391  19.713  -0.818  1.00  0.00           N  
ATOM    756  CA  VAL A 847     111.122  20.307  -1.214  1.00  0.00           C  
ATOM    757  C   VAL A 847     111.463  21.476  -2.128  1.00  0.00           C  
ATOM    758  O   VAL A 847     110.682  21.867  -2.985  1.00  0.00           O  
ATOM    759  CB  VAL A 847     110.361  20.818   0.018  1.00  0.00           C  
ATOM    760  CG1 VAL A 847     109.116  21.586  -0.402  1.00  0.00           C  
ATOM    761  CG2 VAL A 847     109.987  19.649   0.917  1.00  0.00           C  
ATOM    762  N   SER A 848     112.661  22.016  -1.926  1.00  0.00           N  
ATOM    763  CA  SER A 848     113.181  23.117  -2.720  1.00  0.00           C  
ATOM    764  C   SER A 848     113.327  22.654  -4.161  1.00  0.00           C  
ATOM    765  O   SER A 848     112.572  23.080  -5.036  1.00  0.00           O  
ATOM    766  CB  SER A 848     114.540  23.565  -2.150  1.00  0.00           C  
ATOM    767  OG  SER A 848     115.169  24.545  -2.948  1.00  0.00           O  
ATOM    768  N   HIS A 849     114.284  21.764  -4.410  1.00  0.00           N  
ATOM    769  CA  HIS A 849     114.508  21.255  -5.766  1.00  0.00           C  
ATOM    770  C   HIS A 849     113.196  20.692  -6.321  1.00  0.00           C  
ATOM    771  O   HIS A 849     113.036  20.541  -7.536  1.00  0.00           O  
ATOM    772  CB  HIS A 849     115.589  20.163  -5.737  1.00  0.00           C  
ATOM    773  CG  HIS A 849     116.239  19.913  -7.066  1.00  0.00           C  
ATOM    774  ND1 HIS A 849     117.331  19.073  -7.205  1.00  0.00           N  
ATOM    775  CD2 HIS A 849     115.962  20.386  -8.292  1.00  0.00           C  
ATOM    776  CE1 HIS A 849     117.690  19.050  -8.475  1.00  0.00           C  
ATOM    777  NE2 HIS A 849     116.883  19.833  -9.161  1.00  0.00           N  
ATOM    778  N   LEU A1084     112.255  20.418  -5.421  1.00  0.00           N  
ATOM    779  CA  LEU A1084     110.944  19.870  -5.779  1.00  0.00           C  
ATOM    780  C   LEU A1084     109.918  20.968  -6.113  1.00  0.00           C  
ATOM    781  O   LEU A1084     109.148  20.834  -7.067  1.00  0.00           O  
ATOM    782  CB  LEU A1084     110.424  19.001  -4.622  1.00  0.00           C  
ATOM    783  CG  LEU A1084     110.195  17.502  -4.863  1.00  0.00           C  
ATOM    784  CD1 LEU A1084     111.264  16.952  -5.786  1.00  0.00           C  
ATOM    785  CD2 LEU A1084     110.189  16.754  -3.536  1.00  0.00           C  
ATOM    786  N   ARG A1085     109.921  22.045  -5.327  1.00  0.00           N  
ATOM    787  CA  ARG A1085     109.002  23.175  -5.494  1.00  0.00           C  
ATOM    788  C   ARG A1085     109.428  23.947  -6.733  1.00  0.00           C  
ATOM    789  O   ARG A1085     108.672  24.754  -7.276  1.00  0.00           O  
ATOM    790  CB  ARG A1085     109.091  24.100  -4.270  1.00  0.00           C  
ATOM    791  CG  ARG A1085     107.776  24.763  -3.844  1.00  0.00           C  
ATOM    792  CD  ARG A1085     107.576  24.595  -2.333  1.00  0.00           C  
ATOM    793  NE  ARG A1085     106.213  24.863  -1.861  1.00  0.00           N  
ATOM    794  CZ  ARG A1085     105.119  24.249  -2.316  1.00  0.00           C  
ATOM    795  NH1 ARG A1085     103.927  24.557  -1.820  1.00  0.00           N  
ATOM    796  NH2 ARG A1085     105.206  23.331  -3.278  1.00  0.00           N  
ATOM    797  N   GLN A1087     110.648  23.670  -7.174  1.00  0.00           N  
ATOM    798  CA  GLN A1087     111.249  24.332  -8.319  1.00  0.00           C  
ATOM    799  C   GLN A1087     111.150  23.568  -9.637  1.00  0.00           C  
ATOM    800  O   GLN A1087     111.671  24.029 -10.651  1.00  0.00           O  
ATOM    801  CB  GLN A1087     112.715  24.594  -8.010  1.00  0.00           C  
ATOM    802  CG  GLN A1087     113.131  26.038  -8.082  1.00  0.00           C  
ATOM    803  CD  GLN A1087     114.462  26.261  -7.406  1.00  0.00           C  
ATOM    804  OE1 GLN A1087     114.528  26.470  -6.195  1.00  0.00           O  
ATOM    805  NE2 GLN A1087     115.538  26.187  -8.177  1.00  0.00           N  
ATOM    806  N   ASN A1088     110.499  22.410  -9.637  1.00  0.00           N  
ATOM    807  CA  ASN A1088     110.376  21.661 -10.873  1.00  0.00           C  
ATOM    808  C   ASN A1088     109.514  22.473 -11.832  1.00  0.00           C  
ATOM    809  O   ASN A1088     108.441  22.952 -11.472  1.00  0.00           O  
ATOM    810  CB  ASN A1088     109.741  20.291 -10.624  1.00  0.00           C  
ATOM    811  CG  ASN A1088     109.734  19.419 -11.868  1.00  0.00           C  
ATOM    812  OD1 ASN A1088     109.257  19.827 -12.926  1.00  0.00           O  
ATOM    813  ND2 ASN A1088     110.267  18.209 -11.746  1.00  0.00           N  
ATOM    814  N   PRO A1089     109.989  22.660 -13.074  1.00  0.00           N  
ATOM    815  CA  PRO A1089     109.282  23.416 -14.111  1.00  0.00           C  
ATOM    816  C   PRO A1089     107.929  22.851 -14.536  1.00  0.00           C  
ATOM    817  O   PRO A1089     106.935  23.569 -14.596  1.00  0.00           O  
ATOM    818  CB  PRO A1089     110.293  23.448 -15.265  1.00  0.00           C  
ATOM    819  CG  PRO A1089     111.053  22.170 -15.076  1.00  0.00           C  
ATOM    820  CD  PRO A1089     111.268  22.138 -13.593  1.00  0.00           C  
ATOM    821  N   THR A1090     107.905  21.558 -14.833  1.00  0.00           N  
ATOM    822  CA  THR A1090     106.696  20.869 -15.259  1.00  0.00           C  
ATOM    823  C   THR A1090     105.642  20.770 -14.161  1.00  0.00           C  
ATOM    824  O   THR A1090     104.544  21.306 -14.281  1.00  0.00           O  
ATOM    825  CB  THR A1090     107.034  19.440 -15.718  1.00  0.00           C  
ATOM    826  OG1 THR A1090     108.102  19.488 -16.672  1.00  0.00           O  
ATOM    827  CG2 THR A1090     105.818  18.782 -16.354  1.00  0.00           C  
ATOM    828  N   VAL A1091     105.995  20.072 -13.090  1.00  0.00           N  
ATOM    829  CA  VAL A1091     105.098  19.872 -11.963  1.00  0.00           C  
ATOM    830  C   VAL A1091     104.411  21.184 -11.551  1.00  0.00           C  
ATOM    831  O   VAL A1091     103.191  21.222 -11.407  1.00  0.00           O  
ATOM    832  CB  VAL A1091     105.869  19.240 -10.767  1.00  0.00           C  
ATOM    833  CG1 VAL A1091     106.661  20.299 -10.039  1.00  0.00           C  
ATOM    834  CG2 VAL A1091     104.906  18.525  -9.835  1.00  0.00           C  
ATOM    835  N   LYS A1093     105.189  22.254 -11.383  1.00  0.00           N  
ATOM    836  CA  LYS A1093     104.652  23.566 -11.001  1.00  0.00           C  
ATOM    837  C   LYS A1093     103.632  24.034 -12.033  1.00  0.00           C  
ATOM    838  O   LYS A1093     102.625  24.665 -11.707  1.00  0.00           O  
ATOM    839  CB  LYS A1093     105.795  24.591 -10.902  1.00  0.00           C  
ATOM    840  CG  LYS A1093     105.378  26.037 -10.600  1.00  0.00           C  
ATOM    841  CD  LYS A1093     106.590  26.977 -10.673  1.00  0.00           C  
ATOM    842  CE  LYS A1093     106.268  28.389 -10.186  1.00  0.00           C  
ATOM    843  NZ  LYS A1093     107.461  29.299 -10.191  1.00  0.00           N  
ATOM    844  N   ALA A1098     103.905  23.702 -13.289  1.00  0.00           N  
ATOM    845  CA  ALA A1098     103.047  24.075 -14.412  1.00  0.00           C  
ATOM    846  C   ALA A1098     101.751  23.270 -14.409  1.00  0.00           C  
ATOM    847  O   ALA A1098     100.687  23.795 -14.728  1.00  0.00           O  
ATOM    848  CB  ALA A1098     103.792  23.851 -15.723  1.00  0.00           C  
ATOM    849  N   GLU A1099     101.845  21.997 -14.045  1.00  0.00           N  
ATOM    850  CA  GLU A1099     100.672  21.151 -14.002  1.00  0.00           C  
ATOM    851  C   GLU A1099      99.829  21.550 -12.780  1.00  0.00           C  
ATOM    852  O   GLU A1099      98.611  21.394 -12.780  1.00  0.00           O  
ATOM    853  CB  GLU A1099     101.099  19.677 -13.933  1.00  0.00           C  
ATOM    854  CG  GLU A1099     101.911  19.214 -15.151  1.00  0.00           C  
ATOM    855  CD  GLU A1099     102.603  17.863 -14.955  1.00  0.00           C  
ATOM    856  OE1 GLU A1099     103.277  17.397 -15.898  1.00  0.00           O  
ATOM    857  OE2 GLU A1099     102.479  17.274 -13.863  1.00  0.00           O  
ATOM    858  N   ILE A1100     100.488  22.089 -11.753  1.00  0.00           N  
ATOM    859  CA  ILE A1100      99.847  22.522 -10.501  1.00  0.00           C  
ATOM    860  C   ILE A1100      98.885  23.706 -10.656  1.00  0.00           C  
ATOM    861  O   ILE A1100      97.788  23.711 -10.088  1.00  0.00           O  
ATOM    862  CB  ILE A1100     100.896  22.966  -9.448  1.00  0.00           C  
ATOM    863  CG1 ILE A1100     101.714  21.775  -8.958  1.00  0.00           C  
ATOM    864  CG2 ILE A1100     100.184  23.639  -8.272  1.00  0.00           C  
ATOM    865  CD1 ILE A1100     102.665  22.128  -7.822  1.00  0.00           C  
ATOM    866  N   ALA A1101      99.344  24.724 -11.383  1.00  0.00           N  
ATOM    867  CA  ALA A1101      98.582  25.945 -11.622  1.00  0.00           C  
ATOM    868  C   ALA A1101      97.394  25.670 -12.521  1.00  0.00           C  
ATOM    869  O   ALA A1101      96.310  26.247 -12.352  1.00  0.00           O  
ATOM    870  CB  ALA A1101      99.486  26.990 -12.264  1.00  0.00           C  
ATOM    871  N   GLN A1102      97.636  24.785 -13.478  1.00  0.00           N  
ATOM    872  CA  GLN A1102      96.664  24.359 -14.473  1.00  0.00           C  
ATOM    873  C   GLN A1102      95.633  23.419 -13.858  1.00  0.00           C  
ATOM    874  O   GLN A1102      94.833  22.794 -14.561  1.00  0.00           O  
ATOM    875  CB  GLN A1102      97.418  23.674 -15.609  1.00  0.00           C  
ATOM    876  CG  GLN A1102      96.567  22.895 -16.574  1.00  0.00           C  
ATOM    877  CD  GLN A1102      96.888  23.211 -18.016  1.00  0.00           C  
ATOM    878  OE1 GLN A1102      97.959  22.874 -18.522  1.00  0.00           O  
ATOM    879  NE2 GLN A1102      95.966  23.893 -18.682  1.00  0.00           N  
ATOM    880  N   LYS A1103      95.657  23.323 -12.535  1.00  0.00           N  
ATOM    881  CA  LYS A1103      94.717  22.481 -11.819  1.00  0.00           C  
ATOM    882  C   LYS A1103      94.270  23.265 -10.591  1.00  0.00           C  
ATOM    883  O   LYS A1103      93.498  22.792  -9.763  1.00  0.00           O  
ATOM    884  CB  LYS A1103      95.384  21.151 -11.459  1.00  0.00           C  
ATOM    885  CG  LYS A1103      95.914  20.443 -12.706  1.00  0.00           C  
ATOM    886  CD  LYS A1103      96.268  18.984 -12.490  1.00  0.00           C  
ATOM    887  CE  LYS A1103      95.252  18.076 -13.161  1.00  0.00           C  
ATOM    888  NZ  LYS A1103      95.756  16.687 -13.304  1.00  0.00           N  
ATOM    889  N   GLY A1104      94.765  24.494 -10.514  1.00  0.00           N  
ATOM    890  CA  GLY A1104      94.419  25.397  -9.433  1.00  0.00           C  
ATOM    891  C   GLY A1104      94.493  24.815  -8.044  1.00  0.00           C  
ATOM    892  O   GLY A1104      93.547  24.923  -7.263  1.00  0.00           O  
ATOM    893  N   TYR A1105      95.616  24.181  -7.739  1.00  0.00           N  
ATOM    894  CA  TYR A1105      95.818  23.607  -6.425  1.00  0.00           C  
ATOM    895  C   TYR A1105      96.256  24.735  -5.497  1.00  0.00           C  
ATOM    896  O   TYR A1105      95.943  24.736  -4.311  1.00  0.00           O  
ATOM    897  CB  TYR A1105      96.923  22.546  -6.461  1.00  0.00           C  
ATOM    898  CG  TYR A1105      96.628  21.249  -7.211  1.00  0.00           C  
ATOM    899  CD1 TYR A1105      95.371  20.642  -7.158  1.00  0.00           C  
ATOM    900  CD2 TYR A1105      97.663  20.548  -7.829  1.00  0.00           C  
ATOM    901  CE1 TYR A1105      95.162  19.358  -7.686  1.00  0.00           C  
ATOM    902  CE2 TYR A1105      97.472  19.275  -8.355  1.00  0.00           C  
ATOM    903  CZ  TYR A1105      96.225  18.678  -8.278  1.00  0.00           C  
ATOM    904  OH  TYR A1105      96.067  17.388  -8.732  1.00  0.00           O  
ATOM    905  N   GLY A1106      96.971  25.702  -6.060  1.00  0.00           N  
ATOM    906  CA  GLY A1106      97.477  26.800  -5.260  1.00  0.00           C  
ATOM    907  C   GLY A1106      98.580  26.201  -4.418  1.00  0.00           C  
ATOM    908  O   GLY A1106      99.356  25.388  -4.914  1.00  0.00           O  
ATOM    909  N   GLU A1107      98.676  26.578  -3.152  1.00  0.00           N  
ATOM    910  CA  GLU A1107      99.717  25.990  -2.324  1.00  0.00           C  
ATOM    911  C   GLU A1107      99.225  24.660  -1.779  1.00  0.00           C  
ATOM    912  O   GLU A1107     100.017  23.801  -1.403  1.00  0.00           O  
ATOM    913  CB  GLU A1107     100.089  26.929  -1.184  1.00  0.00           C  
ATOM    914  CG  GLU A1107      98.929  27.395  -0.352  1.00  0.00           C  
ATOM    915  CD  GLU A1107      99.233  28.716   0.315  1.00  0.00           C  
ATOM    916  OE1 GLU A1107      98.341  29.262   0.995  1.00  0.00           O  
ATOM    917  OE2 GLU A1107     100.374  29.195   0.154  1.00  0.00           O  
ATOM    918  N   ARG A1179      97.907  24.489  -1.748  1.00  0.00           N  
ATOM    919  CA  ARG A1179      97.338  23.248  -1.257  1.00  0.00           C  
ATOM    920  C   ARG A1179      97.440  22.155  -2.322  1.00  0.00           C  
ATOM    921  O   ARG A1179      96.443  21.640  -2.809  1.00  0.00           O  
ATOM    922  CB  ARG A1179      95.874  23.458  -0.842  1.00  0.00           C  
ATOM    923  CG  ARG A1179      94.905  23.728  -1.978  1.00  0.00           C  
ATOM    924  CD  ARG A1179      93.964  22.546  -2.187  1.00  0.00           C  
ATOM    925  NE  ARG A1179      93.018  22.392  -1.083  1.00  0.00           N  
ATOM    926  CZ  ARG A1179      91.835  22.996  -1.027  1.00  0.00           C  
ATOM    927  NH1 ARG A1179      91.039  22.809   0.018  1.00  0.00           N  
ATOM    928  NH2 ARG A1179      91.436  23.773  -2.027  1.00  0.00           N  
ATOM    929  N   VAL A1192      98.664  21.808  -2.713  1.00  0.00           N  
ATOM    930  CA  VAL A1192      98.829  20.759  -3.709  1.00  0.00           C  
ATOM    931  C   VAL A1192      98.857  19.421  -2.977  1.00  0.00           C  
ATOM    932  O   VAL A1192      99.182  19.352  -1.790  1.00  0.00           O  
ATOM    933  CB  VAL A1192     100.162  20.895  -4.487  1.00  0.00           C  
ATOM    934  CG1 VAL A1192     100.128  20.005  -5.723  1.00  0.00           C  
ATOM    935  CG2 VAL A1192     100.403  22.342  -4.870  1.00  0.00           C  
ATOM    936  N   PRO A1193      98.478  18.340  -3.668  1.00  0.00           N  
ATOM    937  CA  PRO A1193      98.488  17.012  -3.055  1.00  0.00           C  
ATOM    938  C   PRO A1193      99.940  16.555  -2.913  1.00  0.00           C  
ATOM    939  O   PRO A1193     100.672  16.481  -3.899  1.00  0.00           O  
ATOM    940  CB  PRO A1193      97.719  16.167  -4.067  1.00  0.00           C  
ATOM    941  CG  PRO A1193      96.800  17.156  -4.706  1.00  0.00           C  
ATOM    942  CD  PRO A1193      97.697  18.338  -4.912  1.00  0.00           C  
ATOM    943  N   ALA A1194     100.349  16.251  -1.684  1.00  0.00           N  
ATOM    944  CA  ALA A1194     101.716  15.816  -1.416  1.00  0.00           C  
ATOM    945  C   ALA A1194     102.193  14.736  -2.391  1.00  0.00           C  
ATOM    946  O   ALA A1194     103.264  14.855  -2.994  1.00  0.00           O  
ATOM    947  CB  ALA A1194     101.830  15.316   0.014  1.00  0.00           C  
ATOM    948  N   GLY A1195     101.397  13.681  -2.538  1.00  0.00           N  
ATOM    949  CA  GLY A1195     101.757  12.601  -3.433  1.00  0.00           C  
ATOM    950  C   GLY A1195     102.025  13.104  -4.835  1.00  0.00           C  
ATOM    951  O   GLY A1195     102.898  12.584  -5.540  1.00  0.00           O  
ATOM    952  N   PHE A1196     101.276  14.118  -5.238  1.00  0.00           N  
ATOM    953  CA  PHE A1196     101.451  14.691  -6.567  1.00  0.00           C  
ATOM    954  C   PHE A1196     102.740  15.497  -6.592  1.00  0.00           C  
ATOM    955  O   PHE A1196     103.560  15.360  -7.492  1.00  0.00           O  
ATOM    956  CB  PHE A1196     100.283  15.606  -6.918  1.00  0.00           C  
ATOM    957  CG  PHE A1196     100.264  16.030  -8.354  1.00  0.00           C  
ATOM    958  CD1 PHE A1196      99.806  15.163  -9.339  1.00  0.00           C  
ATOM    959  CD2 PHE A1196     100.736  17.284  -8.730  1.00  0.00           C  
ATOM    960  CE1 PHE A1196      99.814  15.544 -10.676  1.00  0.00           C  
ATOM    961  CE2 PHE A1196     100.747  17.668 -10.059  1.00  0.00           C  
ATOM    962  CZ  PHE A1196     100.288  16.800 -11.037  1.00  0.00           C  
ATOM    963  N   PHE A1198     102.895  16.337  -5.581  1.00  0.00           N  
ATOM    964  CA  PHE A1198     104.073  17.184  -5.421  1.00  0.00           C  
ATOM    965  C   PHE A1198     105.367  16.374  -5.448  1.00  0.00           C  
ATOM    966  O   PHE A1198     106.436  16.893  -5.757  1.00  0.00           O  
ATOM    967  CB  PHE A1198     103.994  17.906  -4.072  1.00  0.00           C  
ATOM    968  CG  PHE A1198     105.168  18.809  -3.796  1.00  0.00           C  
ATOM    969  CD1 PHE A1198     105.953  18.632  -2.663  1.00  0.00           C  
ATOM    970  CD2 PHE A1198     105.462  19.856  -4.655  1.00  0.00           C  
ATOM    971  CE1 PHE A1198     107.015  19.486  -2.392  1.00  0.00           C  
ATOM    972  CE2 PHE A1198     106.520  20.717  -4.398  1.00  0.00           C  
ATOM    973  CZ  PHE A1198     107.297  20.532  -3.263  1.00  0.00           C  
ATOM    974  N   VAL A1199     105.257  15.092  -5.125  1.00  0.00           N  
ATOM    975  CA  VAL A1199     106.414  14.230  -5.045  1.00  0.00           C  
ATOM    976  C   VAL A1199     106.460  13.190  -6.165  1.00  0.00           C  
ATOM    977  O   VAL A1199     107.360  12.349  -6.204  1.00  0.00           O  
ATOM    978  CB  VAL A1199     106.418  13.547  -3.646  1.00  0.00           C  
ATOM    979  CG1 VAL A1199     107.571  12.598  -3.510  1.00  0.00           C  
ATOM    980  CG2 VAL A1199     106.481  14.615  -2.566  1.00  0.00           C  
ATOM    981  N   TYR A1200     105.509  13.252  -7.086  1.00  0.00           N  
ATOM    982  CA  TYR A1200     105.476  12.261  -8.154  1.00  0.00           C  
ATOM    983  C   TYR A1200     106.795  12.091  -8.915  1.00  0.00           C  
ATOM    984  O   TYR A1200     107.122  10.979  -9.331  1.00  0.00           O  
ATOM    985  CB  TYR A1200     104.273  12.516  -9.082  1.00  0.00           C  
ATOM    986  CG  TYR A1200     104.495  13.159 -10.433  1.00  0.00           C  
ATOM    987  CD1 TYR A1200     104.039  14.458 -10.691  1.00  0.00           C  
ATOM    988  CD2 TYR A1200     104.994  12.420 -11.504  1.00  0.00           C  
ATOM    989  CE1 TYR A1200     104.056  14.986 -11.980  1.00  0.00           C  
ATOM    990  CE2 TYR A1200     105.015  12.943 -12.795  1.00  0.00           C  
ATOM    991  CZ  TYR A1200     104.540  14.217 -13.029  1.00  0.00           C  
ATOM    992  OH  TYR A1200     104.505  14.702 -14.319  1.00  0.00           O  
ATOM    993  N   PRO A1201     107.580  13.168  -9.083  1.00  0.00           N  
ATOM    994  CA  PRO A1201     108.847  13.012  -9.809  1.00  0.00           C  
ATOM    995  C   PRO A1201     109.790  11.993  -9.163  1.00  0.00           C  
ATOM    996  O   PRO A1201     110.574  11.340  -9.859  1.00  0.00           O  
ATOM    997  CB  PRO A1201     109.436  14.417  -9.782  1.00  0.00           C  
ATOM    998  CG  PRO A1201     108.215  15.288  -9.788  1.00  0.00           C  
ATOM    999  CD  PRO A1201     107.328  14.590  -8.789  1.00  0.00           C  
ATOM   1000  N   VAL A1202     109.719  11.842  -7.842  1.00  0.00           N  
ATOM   1001  CA  VAL A1202     110.615  10.889  -7.195  1.00  0.00           C  
ATOM   1002  C   VAL A1202     110.111   9.454  -7.198  1.00  0.00           C  
ATOM   1003  O   VAL A1202     110.909   8.530  -7.134  1.00  0.00           O  
ATOM   1004  CB  VAL A1202     111.009  11.330  -5.751  1.00  0.00           C  
ATOM   1005  CG1 VAL A1202     110.348  12.647  -5.405  1.00  0.00           C  
ATOM   1006  CG2 VAL A1202     110.675  10.249  -4.748  1.00  0.00           C  
ATOM   1007  N   SER A1203     108.797   9.250  -7.277  1.00  0.00           N  
ATOM   1008  CA  SER A1203     108.295   7.882  -7.340  1.00  0.00           C  
ATOM   1009  C   SER A1203     108.602   7.392  -8.758  1.00  0.00           C  
ATOM   1010  O   SER A1203     108.665   6.191  -9.015  1.00  0.00           O  
ATOM   1011  CB  SER A1203     106.786   7.807  -7.031  1.00  0.00           C  
ATOM   1012  OG  SER A1203     106.097   8.983  -7.412  1.00  0.00           O  
ATOM   1013  N   GLN A1204     108.818   8.342  -9.663  1.00  0.00           N  
ATOM   1014  CA  GLN A1204     109.168   8.029 -11.047  1.00  0.00           C  
ATOM   1015  C   GLN A1204     110.630   7.583 -11.096  1.00  0.00           C  
ATOM   1016  O   GLN A1204     110.969   6.587 -11.743  1.00  0.00           O  
ATOM   1017  CB  GLN A1204     109.032   9.252 -11.953  1.00  0.00           C  
ATOM   1018  CG  GLN A1204     107.652   9.858 -12.041  1.00  0.00           C  
ATOM   1019  CD  GLN A1204     107.412  10.480 -13.402  1.00  0.00           C  
ATOM   1020  OE1 GLN A1204     107.183   9.772 -14.389  1.00  0.00           O  
ATOM   1021  NE2 GLN A1204     107.479  11.802 -13.468  1.00  0.00           N  
ATOM   1022  N   ALA A1205     111.492   8.343 -10.424  1.00  0.00           N  
ATOM   1023  CA  ALA A1205     112.912   8.013 -10.381  1.00  0.00           C  
ATOM   1024  C   ALA A1205     112.954   6.611  -9.810  1.00  0.00           C  
ATOM   1025  O   ALA A1205     113.685   5.737 -10.288  1.00  0.00           O  
ATOM   1026  CB  ALA A1205     113.651   8.972  -9.454  1.00  0.00           C  
ATOM   1027  N   ALA A1206     112.125   6.418  -8.784  1.00  0.00           N  
ATOM   1028  CA  ALA A1206     112.003   5.157  -8.080  1.00  0.00           C  
ATOM   1029  C   ALA A1206     111.656   4.005  -9.007  1.00  0.00           C  
ATOM   1030  O   ALA A1206     112.141   2.885  -8.823  1.00  0.00           O  
ATOM   1031  CB  ALA A1206     110.958   5.281  -6.991  1.00  0.00           C  
ATOM   1032  N   ASP A1207     110.795   4.250  -9.988  1.00  0.00           N  
ATOM   1033  CA  ASP A1207     110.443   3.185 -10.918  1.00  0.00           C  
ATOM   1034  C   ASP A1207     111.661   2.893 -11.796  1.00  0.00           C  
ATOM   1035  O   ASP A1207     112.111   1.750 -11.901  1.00  0.00           O  
ATOM   1036  CB  ASP A1207     109.250   3.610 -11.785  1.00  0.00           C  
ATOM   1037  CG  ASP A1207     108.065   4.087 -10.959  1.00  0.00           C  
ATOM   1038  OD1 ASP A1207     107.733   3.419  -9.961  1.00  0.00           O  
ATOM   1039  OD2 ASP A1207     107.478   5.127 -11.316  1.00  0.00           O  
ATOM   1040  N   ILE A1208     112.197   3.952 -12.401  1.00  0.00           N  
ATOM   1041  CA  ILE A1208     113.371   3.865 -13.271  1.00  0.00           C  
ATOM   1042  C   ILE A1208     114.530   3.138 -12.567  1.00  0.00           C  
ATOM   1043  O   ILE A1208     115.152   2.231 -13.129  1.00  0.00           O  
ATOM   1044  CB  ILE A1208     113.838   5.291 -13.666  1.00  0.00           C  
ATOM   1045  CG1 ILE A1208     112.733   5.990 -14.466  1.00  0.00           C  
ATOM   1046  CG2 ILE A1208     115.135   5.238 -14.449  1.00  0.00           C  
ATOM   1047  CD1 ILE A1208     113.014   7.453 -14.766  1.00  0.00           C  
ATOM   1048  N   ALA A1209     114.805   3.542 -11.326  1.00  0.00           N  
ATOM   1049  CA  ALA A1209     115.891   2.964 -10.545  1.00  0.00           C  
ATOM   1050  C   ALA A1209     115.696   1.477 -10.241  1.00  0.00           C  
ATOM   1051  O   ALA A1209     116.586   0.653 -10.460  1.00  0.00           O  
ATOM   1052  CB  ALA A1209     116.049   3.750  -9.242  1.00  0.00           C  
ATOM   1053  N   ALA A1210     114.518   1.134  -9.738  1.00  0.00           N  
ATOM   1054  CA  ALA A1210     114.226  -0.245  -9.384  1.00  0.00           C  
ATOM   1055  C   ALA A1210     114.083  -1.190 -10.570  1.00  0.00           C  
ATOM   1056  O   ALA A1210     114.204  -2.403 -10.410  1.00  0.00           O  
ATOM   1057  CB  ALA A1210     112.971  -0.297  -8.525  1.00  0.00           C  
ATOM   1058  N   PHE A1211     113.818  -0.651 -11.755  1.00  0.00           N  
ATOM   1059  CA  PHE A1211     113.672  -1.504 -12.925  1.00  0.00           C  
ATOM   1060  C   PHE A1211     114.980  -1.600 -13.710  1.00  0.00           C  
ATOM   1061  O   PHE A1211     115.033  -2.237 -14.773  1.00  0.00           O  
ATOM   1062  CB  PHE A1211     112.533  -0.995 -13.823  1.00  0.00           C  
ATOM   1063  CG  PHE A1211     111.155  -1.307 -13.287  1.00  0.00           C  
ATOM   1064  CD1 PHE A1211     110.110  -0.396 -13.421  1.00  0.00           C  
ATOM   1065  CD2 PHE A1211     110.918  -2.506 -12.606  1.00  0.00           C  
ATOM   1066  CE1 PHE A1211     108.851  -0.667 -12.880  1.00  0.00           C  
ATOM   1067  CE2 PHE A1211     109.665  -2.788 -12.062  1.00  0.00           C  
ATOM   1068  CZ  PHE A1211     108.630  -1.863 -12.199  1.00  0.00           C  
ATOM   1069  N   GLY A1291     116.037  -0.989 -13.172  1.00  0.00           N  
ATOM   1070  CA  GLY A1291     117.328  -1.023 -13.837  1.00  0.00           C  
ATOM   1071  C   GLY A1291     117.272  -0.423 -15.229  1.00  0.00           C  
ATOM   1072  O   GLY A1291     117.877  -0.942 -16.162  1.00  0.00           O  
ATOM   1073  N   ALA A1292     116.549   0.684 -15.369  1.00  0.00           N  
ATOM   1074  CA  ALA A1292     116.413   1.350 -16.658  1.00  0.00           C  
ATOM   1075  C   ALA A1292     117.656   2.167 -16.947  1.00  0.00           C  
ATOM   1076  O   ALA A1292     118.094   2.964 -16.115  1.00  0.00           O  
ATOM   1077  CB  ALA A1292     115.181   2.250 -16.666  1.00  0.00           C  
ATOM   1078  N   THR A1293     118.203   1.980 -18.143  1.00  0.00           N  
ATOM   1079  CA  THR A1293     119.420   2.672 -18.547  1.00  0.00           C  
ATOM   1080  C   THR A1293     119.138   3.732 -19.603  1.00  0.00           C  
ATOM   1081  O   THR A1293     119.907   4.683 -19.756  1.00  0.00           O  
ATOM   1082  CB  THR A1293     120.457   1.664 -19.085  1.00  0.00           C  
ATOM   1083  OG1 THR A1293     119.846   0.799 -20.058  1.00  0.00           O  
ATOM   1084  CG2 THR A1293     120.980   0.815 -17.938  1.00  0.00           C  
ATOM   1085  N   LEU A1294     118.027   3.562 -20.319  1.00  0.00           N  
ATOM   1086  CA  LEU A1294     117.601   4.491 -21.359  1.00  0.00           C  
ATOM   1087  C   LEU A1294     116.122   4.786 -21.129  1.00  0.00           C  
ATOM   1088  O   LEU A1294     115.343   3.880 -20.830  1.00  0.00           O  
ATOM   1089  CB  LEU A1294     117.784   3.849 -22.735  1.00  0.00           C  
ATOM   1090  CG  LEU A1294     117.978   4.747 -23.962  1.00  0.00           C  
ATOM   1091  CD1 LEU A1294     117.226   4.136 -25.136  1.00  0.00           C  
ATOM   1092  CD2 LEU A1294     117.477   6.154 -23.701  1.00  0.00           C  
ATOM   1093  N   VAL A1295     115.729   6.046 -21.276  1.00  0.00           N  
ATOM   1094  CA  VAL A1295     114.334   6.412 -21.064  1.00  0.00           C  
ATOM   1095  C   VAL A1295     113.848   7.460 -22.070  1.00  0.00           C  
ATOM   1096  O   VAL A1295     114.421   8.547 -22.162  1.00  0.00           O  
ATOM   1097  CB  VAL A1295     114.118   6.959 -19.629  1.00  0.00           C  
ATOM   1098  CG1 VAL A1295     112.655   7.333 -19.421  1.00  0.00           C  
ATOM   1099  CG2 VAL A1295     114.547   5.911 -18.604  1.00  0.00           C  
ATOM   1100  N   PRO A1296     112.807   7.132 -22.846  1.00  0.00           N  
ATOM   1101  CA  PRO A1296     112.237   8.054 -23.843  1.00  0.00           C  
ATOM   1102  C   PRO A1296     111.767   9.312 -23.136  1.00  0.00           C  
ATOM   1103  O   PRO A1296     111.264   9.238 -22.020  1.00  0.00           O  
ATOM   1104  CB  PRO A1296     111.102   7.244 -24.430  1.00  0.00           C  
ATOM   1105  CG  PRO A1296     111.680   5.860 -24.443  1.00  0.00           C  
ATOM   1106  CD  PRO A1296     112.293   5.767 -23.057  1.00  0.00           C  
ATOM   1107  N   VAL A1297     111.915  10.471 -23.773  1.00  0.00           N  
ATOM   1108  CA  VAL A1297     111.529  11.705 -23.104  1.00  0.00           C  
ATOM   1109  C   VAL A1297     111.142  12.885 -23.989  1.00  0.00           C  
ATOM   1110  O   VAL A1297     111.676  13.072 -25.080  1.00  0.00           O  
ATOM   1111  CB  VAL A1297     112.670  12.150 -22.159  1.00  0.00           C  
ATOM   1112  CG1 VAL A1297     113.957  12.284 -22.950  1.00  0.00           C  
ATOM   1113  CG2 VAL A1297     112.331  13.468 -21.484  1.00  0.00           C  
ATOM   1114  N   GLY A1298     110.197  13.677 -23.494  1.00  0.00           N  
ATOM   1115  CA  GLY A1298     109.759  14.856 -24.211  1.00  0.00           C  
ATOM   1116  C   GLY A1298     110.538  16.014 -23.623  1.00  0.00           C  
ATOM   1117  O   GLY A1298     111.478  15.797 -22.860  1.00  0.00           O  
ATOM   1118  N   ASP A1299     110.169  17.245 -23.960  1.00  0.00           N  
ATOM   1119  CA  ASP A1299     110.876  18.392 -23.415  1.00  0.00           C  
ATOM   1120  C   ASP A1299     110.508  18.622 -21.966  1.00  0.00           C  
ATOM   1121  O   ASP A1299     111.349  18.991 -21.158  1.00  0.00           O  
ATOM   1122  CB  ASP A1299     110.560  19.655 -24.219  1.00  0.00           C  
ATOM   1123  CG  ASP A1299     111.523  19.874 -25.363  1.00  0.00           C  
ATOM   1124  OD1 ASP A1299     111.341  20.874 -26.081  1.00  0.00           O  
ATOM   1125  OD2 ASP A1299     112.450  19.061 -25.532  1.00  0.00           O  
ATOM   1126  N   ASP A1300     109.237  18.403 -21.650  1.00  0.00           N  
ATOM   1127  CA  ASP A1300     108.738  18.606 -20.305  1.00  0.00           C  
ATOM   1128  C   ASP A1300     109.048  17.455 -19.356  1.00  0.00           C  
ATOM   1129  O   ASP A1300     108.565  17.427 -18.228  1.00  0.00           O  
ATOM   1130  CB  ASP A1300     107.225  18.881 -20.337  1.00  0.00           C  
ATOM   1131  CG  ASP A1300     106.455  17.919 -21.237  1.00  0.00           C  
ATOM   1132  OD1 ASP A1300     106.741  17.884 -22.444  1.00  0.00           O  
ATOM   1133  OD2 ASP A1300     105.560  17.221 -20.721  1.00  0.00           O  
ATOM   1134  N   GLN A1301     109.873  16.518 -19.800  1.00  0.00           N  
ATOM   1135  CA  GLN A1301     110.230  15.378 -18.961  1.00  0.00           C  
ATOM   1136  C   GLN A1301     111.706  15.425 -18.549  1.00  0.00           C  
ATOM   1137  O   GLN A1301     112.114  14.738 -17.609  1.00  0.00           O  
ATOM   1138  CB  GLN A1301     109.916  14.082 -19.707  1.00  0.00           C  
ATOM   1139  CG  GLN A1301     108.754  14.217 -20.694  1.00  0.00           C  
ATOM   1140  CD  GLN A1301     107.412  13.814 -20.113  1.00  0.00           C  
ATOM   1141  OE1 GLN A1301     106.364  14.129 -20.680  1.00  0.00           O  
ATOM   1142  NE2 GLN A1301     107.433  13.102 -18.991  1.00  0.00           N  
ATOM   1143  N   LEU A1302     112.503  16.230 -19.255  1.00  0.00           N  
ATOM   1144  CA  LEU A1302     113.921  16.375 -18.926  1.00  0.00           C  
ATOM   1145  C   LEU A1302     114.055  16.742 -17.461  1.00  0.00           C  
ATOM   1146  O   LEU A1302     114.806  16.109 -16.726  1.00  0.00           O  
ATOM   1147  CB  LEU A1302     114.576  17.478 -19.753  1.00  0.00           C  
ATOM   1148  CG  LEU A1302     114.819  17.327 -21.251  1.00  0.00           C  
ATOM   1149  CD1 LEU A1302     115.328  18.657 -21.788  1.00  0.00           C  
ATOM   1150  CD2 LEU A1302     115.829  16.214 -21.520  1.00  0.00           C  
ATOM   1151  N   PRO A1303     113.320  17.773 -17.017  1.00  0.00           N  
ATOM   1152  CA  PRO A1303     113.381  18.208 -15.617  1.00  0.00           C  
ATOM   1153  C   PRO A1303     113.087  17.109 -14.599  1.00  0.00           C  
ATOM   1154  O   PRO A1303     113.317  17.273 -13.407  1.00  0.00           O  
ATOM   1155  CB  PRO A1303     112.354  19.335 -15.561  1.00  0.00           C  
ATOM   1156  CG  PRO A1303     111.364  18.945 -16.616  1.00  0.00           C  
ATOM   1157  CD  PRO A1303     112.268  18.514 -17.741  1.00  0.00           C  
ATOM   1158  N   MET A1304     112.573  15.992 -15.084  1.00  0.00           N  
ATOM   1159  CA  MET A1304     112.241  14.871 -14.226  1.00  0.00           C  
ATOM   1160  C   MET A1304     113.292  13.790 -14.387  1.00  0.00           C  
ATOM   1161  O   MET A1304     113.898  13.339 -13.411  1.00  0.00           O  
ATOM   1162  CB  MET A1304     110.845  14.353 -14.590  1.00  0.00           C  
ATOM   1163  CG  MET A1304     110.489  12.991 -14.034  1.00  0.00           C  
ATOM   1164  SD  MET A1304     111.337  11.681 -14.919  1.00  0.00           S  
ATOM   1165  CE  MET A1304     110.322  11.563 -16.394  1.00  0.00           C  
ATOM   1166  N   LEU A1306     113.513  13.393 -15.634  1.00  0.00           N  
ATOM   1167  CA  LEU A1306     114.500  12.377 -15.948  1.00  0.00           C  
ATOM   1168  C   LEU A1306     115.848  12.944 -15.532  1.00  0.00           C  
ATOM   1169  O   LEU A1306     116.833  12.215 -15.419  1.00  0.00           O  
ATOM   1170  CB  LEU A1306     114.481  12.074 -17.449  1.00  0.00           C  
ATOM   1171  CG  LEU A1306     115.021  10.722 -17.929  1.00  0.00           C  
ATOM   1172  CD1 LEU A1306     116.524  10.672 -17.787  1.00  0.00           C  
ATOM   1173  CD2 LEU A1306     114.361   9.599 -17.147  1.00  0.00           C  
ATOM   1174  N   GLU A1310     115.892  14.249 -15.292  1.00  0.00           N  
ATOM   1175  CA  GLU A1310     117.139  14.854 -14.873  1.00  0.00           C  
ATOM   1176  C   GLU A1310     117.244  14.799 -13.358  1.00  0.00           C  
ATOM   1177  O   GLU A1310     118.344  14.764 -12.812  1.00  0.00           O  
ATOM   1178  CB  GLU A1310     117.246  16.302 -15.337  1.00  0.00           C  
ATOM   1179  CG  GLU A1310     118.675  16.661 -15.715  1.00  0.00           C  
ATOM   1180  CD  GLU A1310     118.898  18.147 -15.918  1.00  0.00           C  
ATOM   1181  OE1 GLU A1310     119.981  18.502 -16.423  1.00  0.00           O  
ATOM   1182  OE2 GLU A1310     118.004  18.949 -15.572  1.00  0.00           O  
ATOM   1183  N   GLN A1312     116.099  14.800 -12.682  1.00  0.00           N  
ATOM   1184  CA  GLN A1312     116.069  14.732 -11.228  1.00  0.00           C  
ATOM   1185  C   GLN A1312     116.341  13.286 -10.849  1.00  0.00           C  
ATOM   1186  O   GLN A1312     116.845  12.991  -9.772  1.00  0.00           O  
ATOM   1187  CB  GLN A1312     114.704  15.175 -10.707  1.00  0.00           C  
ATOM   1188  CG  GLN A1312     114.649  15.387  -9.201  1.00  0.00           C  
ATOM   1189  CD  GLN A1312     113.534  16.336  -8.804  1.00  0.00           C  
ATOM   1190  OE1 GLN A1312     113.462  16.785  -7.661  1.00  0.00           O  
ATOM   1191  NE2 GLN A1312     112.657  16.653  -9.753  1.00  0.00           N  
ATOM   1192  N   THR A1314     115.990  12.384 -11.753  1.00  0.00           N  
ATOM   1193  CA  THR A1314     116.224  10.967 -11.546  1.00  0.00           C  
ATOM   1194  C   THR A1314     117.739  10.755 -11.473  1.00  0.00           C  
ATOM   1195  O   THR A1314     118.263  10.329 -10.437  1.00  0.00           O  
ATOM   1196  CB  THR A1314     115.599  10.140 -12.700  1.00  0.00           C  
ATOM   1197  OG1 THR A1314     114.174  10.294 -12.673  1.00  0.00           O  
ATOM   1198  CG2 THR A1314     115.939   8.668 -12.559  1.00  0.00           C  
ATOM   1199  N   ARG A1316     118.441  11.076 -12.561  1.00  0.00           N  
ATOM   1200  CA  ARG A1316     119.893  10.935 -12.584  1.00  0.00           C  
ATOM   1201  C   ARG A1316     120.493  11.556 -11.330  1.00  0.00           C  
ATOM   1202  O   ARG A1316     121.399  11.004 -10.714  1.00  0.00           O  
ATOM   1203  CB  ARG A1316     120.492  11.599 -13.835  1.00  0.00           C  
ATOM   1204  CG  ARG A1316     120.547  10.668 -15.041  1.00  0.00           C  
ATOM   1205  CD  ARG A1316     121.416  11.220 -16.174  1.00  0.00           C  
ATOM   1206  NE  ARG A1316     120.847  12.421 -16.771  1.00  0.00           N  
ATOM   1207  CZ  ARG A1316     121.287  13.652 -16.529  1.00  0.00           C  
ATOM   1208  NH1 ARG A1316     122.312  13.842 -15.701  1.00  0.00           N  
ATOM   1209  NH2 ARG A1316     120.697  14.696 -17.101  1.00  0.00           N  
ATOM   1210  N   GLU A1317     119.975  12.713 -10.948  1.00  0.00           N  
ATOM   1211  CA  GLU A1317     120.462  13.391  -9.758  1.00  0.00           C  
ATOM   1212  C   GLU A1317     120.309  12.470  -8.544  1.00  0.00           C  
ATOM   1213  O   GLU A1317     121.300  12.060  -7.952  1.00  0.00           O  
ATOM   1214  CB  GLU A1317     119.673  14.685  -9.535  1.00  0.00           C  
ATOM   1215  CG  GLU A1317     119.887  15.331  -8.172  1.00  0.00           C  
ATOM   1216  CD  GLU A1317     121.127  16.204  -8.116  1.00  0.00           C  
ATOM   1217  OE1 GLU A1317     121.422  16.742  -7.027  1.00  0.00           O  
ATOM   1218  OE2 GLU A1317     121.792  16.353  -9.160  1.00  0.00           O  
ATOM   1219  N   ILE A1318     119.072  12.137  -8.184  1.00  0.00           N  
ATOM   1220  CA  ILE A1318     118.832  11.272  -7.034  1.00  0.00           C  
ATOM   1221  C   ILE A1318     119.694  10.016  -7.102  1.00  0.00           C  
ATOM   1222  O   ILE A1318     120.253   9.617  -6.094  1.00  0.00           O  
ATOM   1223  CB  ILE A1318     117.326  10.883  -6.900  1.00  0.00           C  
ATOM   1224  CG1 ILE A1318     116.506  12.113  -6.510  1.00  0.00           C  
ATOM   1225  CG2 ILE A1318     117.147   9.808  -5.817  1.00  0.00           C  
ATOM   1226  CD1 ILE A1318     115.007  11.909  -6.574  1.00  0.00           C  
ATOM   1227  N   VAL A1319     119.816   9.411  -8.282  1.00  0.00           N  
ATOM   1228  CA  VAL A1319     120.642   8.209  -8.453  1.00  0.00           C  
ATOM   1229  C   VAL A1319     122.099   8.464  -8.031  1.00  0.00           C  
ATOM   1230  O   VAL A1319     122.689   7.677  -7.289  1.00  0.00           O  
ATOM   1231  CB  VAL A1319     120.638   7.697  -9.933  1.00  0.00           C  
ATOM   1232  CG1 VAL A1319     121.623   6.530 -10.097  1.00  0.00           C  
ATOM   1233  CG2 VAL A1319     119.245   7.237 -10.325  1.00  0.00           C  
ATOM   1234  N   ARG A1321     122.680   9.562  -8.502  1.00  0.00           N  
ATOM   1235  CA  ARG A1321     124.061   9.903  -8.149  1.00  0.00           C  
ATOM   1236  C   ARG A1321     124.198  10.084  -6.646  1.00  0.00           C  
ATOM   1237  O   ARG A1321     125.137   9.590  -6.035  1.00  0.00           O  
ATOM   1238  CB  ARG A1321     124.503  11.187  -8.858  1.00  0.00           C  
ATOM   1239  CG  ARG A1321     125.087  10.940 -10.228  1.00  0.00           C  
ATOM   1240  CD  ARG A1321     124.297  11.664 -11.279  1.00  0.00           C  
ATOM   1241  NE  ARG A1321     124.275  13.106 -11.058  1.00  0.00           N  
ATOM   1242  CZ  ARG A1321     123.579  13.954 -11.802  1.00  0.00           C  
ATOM   1243  NH1 ARG A1321     122.852  13.501 -12.814  1.00  0.00           N  
ATOM   1244  NH2 ARG A1321     123.597  15.249 -11.527  1.00  0.00           N  
ATOM   1245  N   ARG A1322     123.255  10.810  -6.063  1.00  0.00           N  
ATOM   1246  CA  ARG A1322     123.266  11.026  -4.635  1.00  0.00           C  
ATOM   1247  C   ARG A1322     123.171   9.682  -3.914  1.00  0.00           C  
ATOM   1248  O   ARG A1322     123.809   9.487  -2.878  1.00  0.00           O  
ATOM   1249  CB  ARG A1322     122.094  11.898  -4.225  1.00  0.00           C  
ATOM   1250  CG  ARG A1322     121.616  11.662  -2.804  1.00  0.00           C  
ATOM   1251  CD  ARG A1322     122.609  12.227  -1.830  1.00  0.00           C  
ATOM   1252  NE  ARG A1322     122.785  13.649  -2.089  1.00  0.00           N  
ATOM   1253  CZ  ARG A1322     123.754  14.393  -1.577  1.00  0.00           C  
ATOM   1254  NH1 ARG A1322     124.655  13.856  -0.764  1.00  0.00           N  
ATOM   1255  NH2 ARG A1322     123.816  15.678  -1.881  1.00  0.00           N  
ATOM   1256  N   PHE A1323     122.384   8.753  -4.451  1.00  0.00           N  
ATOM   1257  CA  PHE A1323     122.260   7.457  -3.804  1.00  0.00           C  
ATOM   1258  C   PHE A1323     123.574   6.712  -3.884  1.00  0.00           C  
ATOM   1259  O   PHE A1323     124.070   6.231  -2.872  1.00  0.00           O  
ATOM   1260  CB  PHE A1323     121.152   6.599  -4.440  1.00  0.00           C  
ATOM   1261  CG  PHE A1323     120.867   5.321  -3.686  1.00  0.00           C  
ATOM   1262  CD1 PHE A1323     121.727   4.230  -3.779  1.00  0.00           C  
ATOM   1263  CD2 PHE A1323     119.751   5.221  -2.846  1.00  0.00           C  
ATOM   1264  CE1 PHE A1323     121.479   3.050  -3.048  1.00  0.00           C  
ATOM   1265  CE2 PHE A1323     119.499   4.053  -2.117  1.00  0.00           C  
ATOM   1266  CZ  PHE A1323     120.370   2.965  -2.219  1.00  0.00           C  
ATOM   1267  N   ASN A1324     124.126   6.607  -5.089  1.00  0.00           N  
ATOM   1268  CA  ASN A1324     125.374   5.886  -5.268  1.00  0.00           C  
ATOM   1269  C   ASN A1324     126.500   6.515  -4.466  1.00  0.00           C  
ATOM   1270  O   ASN A1324     127.397   5.822  -3.997  1.00  0.00           O  
ATOM   1271  CB  ASN A1324     125.745   5.820  -6.748  1.00  0.00           C  
ATOM   1272  CG  ASN A1324     124.795   4.952  -7.535  1.00  0.00           C  
ATOM   1273  OD1 ASN A1324     124.476   3.837  -7.122  1.00  0.00           O  
ATOM   1274  ND2 ASN A1324     124.335   5.453  -8.673  1.00  0.00           N  
ATOM   1275  N   ALA A1325     126.431   7.831  -4.290  1.00  0.00           N  
ATOM   1276  CA  ALA A1325     127.439   8.575  -3.542  1.00  0.00           C  
ATOM   1277  C   ALA A1325     127.251   8.435  -2.036  1.00  0.00           C  
ATOM   1278  O   ALA A1325     128.213   8.510  -1.269  1.00  0.00           O  
ATOM   1279  CB  ALA A1325     127.379  10.039  -3.924  1.00  0.00           C  
ATOM   1280  N   LEU A1326     126.008   8.235  -1.616  1.00  0.00           N  
ATOM   1281  CA  LEU A1326     125.691   8.109  -0.205  1.00  0.00           C  
ATOM   1282  C   LEU A1326     125.797   6.641   0.214  1.00  0.00           C  
ATOM   1283  O   LEU A1326     126.180   6.341   1.339  1.00  0.00           O  
ATOM   1284  CB  LEU A1326     124.280   8.654   0.028  1.00  0.00           C  
ATOM   1285  CG  LEU A1326     123.939   9.581   1.199  1.00  0.00           C  
ATOM   1286  CD1 LEU A1326     124.956  10.700   1.331  1.00  0.00           C  
ATOM   1287  CD2 LEU A1326     122.536  10.151   0.966  1.00  0.00           C  
ATOM   1288  N   TYR A1327     125.467   5.726  -0.696  1.00  0.00           N  
ATOM   1289  CA  TYR A1327     125.538   4.295  -0.394  1.00  0.00           C  
ATOM   1290  C   TYR A1327     126.102   3.529  -1.576  1.00  0.00           C  
ATOM   1291  O   TYR A1327     125.965   3.958  -2.723  1.00  0.00           O  
ATOM   1292  CB  TYR A1327     124.155   3.712  -0.110  1.00  0.00           C  
ATOM   1293  CG  TYR A1327     123.202   4.610   0.637  1.00  0.00           C  
ATOM   1294  CD1 TYR A1327     122.074   5.125   0.008  1.00  0.00           C  
ATOM   1295  CD2 TYR A1327     123.402   4.910   1.974  1.00  0.00           C  
ATOM   1296  CE1 TYR A1327     121.161   5.911   0.693  1.00  0.00           C  
ATOM   1297  CE2 TYR A1327     122.499   5.698   2.680  1.00  0.00           C  
ATOM   1298  CZ  TYR A1327     121.381   6.194   2.039  1.00  0.00           C  
ATOM   1299  OH  TYR A1327     120.474   6.964   2.732  1.00  0.00           O  
ATOM   1300  N   ALA A1328     126.710   2.379  -1.295  1.00  0.00           N  
ATOM   1301  CA  ALA A1328     127.278   1.541  -2.344  1.00  0.00           C  
ATOM   1302  C   ALA A1328     126.593   1.857  -3.670  1.00  0.00           C  
ATOM   1303  O   ALA A1328     125.368   1.765  -3.787  1.00  0.00           O  
ATOM   1304  CB  ALA A1328     127.085   0.081  -2.000  1.00  0.00           C  
ATOM   1305  N   PRO A1329     127.382   2.233  -4.693  1.00  0.00           N  
ATOM   1306  CA  PRO A1329     126.916   2.585  -6.041  1.00  0.00           C  
ATOM   1307  C   PRO A1329     126.222   1.433  -6.757  1.00  0.00           C  
ATOM   1308  O   PRO A1329     126.721   0.933  -7.766  1.00  0.00           O  
ATOM   1309  CB  PRO A1329     128.208   2.988  -6.774  1.00  0.00           C  
ATOM   1310  CG  PRO A1329     129.231   3.167  -5.689  1.00  0.00           C  
ATOM   1311  CD  PRO A1329     128.850   2.162  -4.651  1.00  0.00           C  
ATOM   1312  N   VAL A1341     125.071   1.005  -6.259  1.00  0.00           N  
ATOM   1313  CA  VAL A1341     124.387  -0.110  -6.904  1.00  0.00           C  
ATOM   1314  C   VAL A1341     123.357   0.284  -7.967  1.00  0.00           C  
ATOM   1315  O   VAL A1341     122.902  -0.561  -8.731  1.00  0.00           O  
ATOM   1316  CB  VAL A1341     123.701  -1.011  -5.875  1.00  0.00           C  
ATOM   1317  CG1 VAL A1341     122.620  -0.242  -5.136  1.00  0.00           C  
ATOM   1318  CG2 VAL A1341     123.115  -2.218  -6.569  1.00  0.00           C  
ATOM   1319  N   LEU A1342     122.997   1.558  -8.034  1.00  0.00           N  
ATOM   1320  CA  LEU A1342     122.017   2.001  -9.027  1.00  0.00           C  
ATOM   1321  C   LEU A1342     122.672   2.542 -10.306  1.00  0.00           C  
ATOM   1322  O   LEU A1342     123.770   3.103 -10.266  1.00  0.00           O  
ATOM   1323  CB  LEU A1342     121.113   3.068  -8.413  1.00  0.00           C  
ATOM   1324  CG  LEU A1342     120.286   2.576  -7.217  1.00  0.00           C  
ATOM   1325  CD1 LEU A1342     119.565   3.753  -6.563  1.00  0.00           C  
ATOM   1326  CD2 LEU A1342     119.294   1.518  -7.694  1.00  0.00           C  
ATOM   1327  N   ALA A1344     121.989   2.376 -11.432  1.00  0.00           N  
ATOM   1328  CA  ALA A1344     122.499   2.836 -12.721  1.00  0.00           C  
ATOM   1329  C   ALA A1344     121.927   4.196 -13.124  1.00  0.00           C  
ATOM   1330  O   ALA A1344     120.762   4.497 -12.867  1.00  0.00           O  
ATOM   1331  CB  ALA A1344     122.182   1.813 -13.799  1.00  0.00           C  
ATOM   1332  N   GLU A1345     122.754   5.023 -13.755  1.00  0.00           N  
ATOM   1333  CA  GLU A1345     122.297   6.325 -14.199  1.00  0.00           C  
ATOM   1334  C   GLU A1345     121.582   6.105 -15.516  1.00  0.00           C  
ATOM   1335  O   GLU A1345     122.115   5.459 -16.419  1.00  0.00           O  
ATOM   1336  CB  GLU A1345     123.483   7.269 -14.401  1.00  0.00           C  
ATOM   1337  CG  GLU A1345     123.169   8.729 -14.083  1.00  0.00           C  
ATOM   1338  CD  GLU A1345     124.364   9.634 -14.307  1.00  0.00           C  
ATOM   1339  OE1 GLU A1345     124.343  10.785 -13.827  1.00  0.00           O  
ATOM   1340  OE2 GLU A1345     125.329   9.191 -14.967  1.00  0.00           O  
ATOM   1341  N   PRO A1347     120.350   6.624 -15.637  1.00  0.00           N  
ATOM   1342  CA  PRO A1347     119.610   6.440 -16.881  1.00  0.00           C  
ATOM   1343  C   PRO A1347     119.872   7.600 -17.831  1.00  0.00           C  
ATOM   1344  O   PRO A1347     120.072   8.731 -17.409  1.00  0.00           O  
ATOM   1345  CB  PRO A1347     118.172   6.418 -16.407  1.00  0.00           C  
ATOM   1346  CG  PRO A1347     118.188   7.523 -15.378  1.00  0.00           C  
ATOM   1347  CD  PRO A1347     119.509   7.299 -14.628  1.00  0.00           C  
ATOM   1348  N   GLN A1348     119.877   7.299 -19.121  1.00  0.00           N  
ATOM   1349  CA  GLN A1348     120.080   8.316 -20.132  1.00  0.00           C  
ATOM   1350  C   GLN A1348     118.749   8.543 -20.830  1.00  0.00           C  
ATOM   1351  O   GLN A1348     117.884   7.667 -20.869  1.00  0.00           O  
ATOM   1352  CB  GLN A1348     121.131   7.875 -21.137  1.00  0.00           C  
ATOM   1353  N   ALA A1349     118.592   9.737 -21.380  1.00  0.00           N  
ATOM   1354  CA  ALA A1349     117.371  10.109 -22.067  1.00  0.00           C  
ATOM   1355  C   ALA A1349     117.388   9.829 -23.561  1.00  0.00           C  
ATOM   1356  O   ALA A1349     118.439   9.639 -24.170  1.00  0.00           O  
ATOM   1357  CB  ALA A1349     117.097  11.591 -21.830  1.00  0.00           C  
ATOM   1358  N   GLN A1350     116.190   9.793 -24.127  1.00  0.00           N  
ATOM   1359  CA  GLN A1350     115.982   9.608 -25.552  1.00  0.00           C  
ATOM   1360  C   GLN A1350     114.994  10.743 -25.800  1.00  0.00           C  
ATOM   1361  O   GLN A1350     113.832  10.654 -25.418  1.00  0.00           O  
ATOM   1362  CB  GLN A1350     115.335   8.251 -25.859  1.00  0.00           C  
ATOM   1363  CG  GLN A1350     116.002   7.538 -27.018  1.00  0.00           C  
ATOM   1364  CD  GLN A1350     115.017   6.872 -27.960  1.00  0.00           C  
ATOM   1365  OE1 GLN A1350     115.365   6.530 -29.089  1.00  0.00           O  
ATOM   1366  NE2 GLN A1350     113.785   6.674 -27.502  1.00  0.00           N  
ATOM   1367  N   LEU A1351     115.467  11.824 -26.411  1.00  0.00           N  
ATOM   1368  CA  LEU A1351     114.624  12.992 -26.644  1.00  0.00           C  
ATOM   1369  C   LEU A1351     113.743  13.003 -27.894  1.00  0.00           C  
ATOM   1370  O   LEU A1351     113.956  12.252 -28.843  1.00  0.00           O  
ATOM   1371  CB  LEU A1351     115.489  14.261 -26.647  1.00  0.00           C  
ATOM   1372  CG  LEU A1351     115.011  15.474 -25.829  1.00  0.00           C  
ATOM   1373  CD1 LEU A1351     115.862  16.682 -26.178  1.00  0.00           C  
ATOM   1374  CD2 LEU A1351     113.551  15.772 -26.116  1.00  0.00           C  
ATOM   1375  N   SER A1352     112.732  13.868 -27.849  1.00  0.00           N  
ATOM   1376  CA  SER A1352     111.791  14.102 -28.937  1.00  0.00           C  
ATOM   1377  C   SER A1352     111.533  15.600 -28.880  1.00  0.00           C  
ATOM   1378  O   SER A1352     110.764  16.071 -28.044  1.00  0.00           O  
ATOM   1379  CB  SER A1352     110.481  13.351 -28.717  1.00  0.00           C  
ATOM   1380  OG  SER A1352     109.533  13.732 -29.701  1.00  0.00           O  
ATOM   1381  N   ARG A1356     112.191  16.345 -29.761  1.00  0.00           N  
ATOM   1382  CA  ARG A1356     112.049  17.795 -29.778  1.00  0.00           C  
ATOM   1383  C   ARG A1356     110.682  18.307 -30.238  1.00  0.00           C  
ATOM   1384  O   ARG A1356     110.121  19.212 -29.623  1.00  0.00           O  
ATOM   1385  CB  ARG A1356     113.162  18.428 -30.623  1.00  0.00           C  
ATOM   1386  CG  ARG A1356     114.068  19.352 -29.823  1.00  0.00           C  
ATOM   1387  CD  ARG A1356     113.250  20.476 -29.194  1.00  0.00           C  
ATOM   1388  NE  ARG A1356     113.967  21.199 -28.148  1.00  0.00           N  
ATOM   1389  CZ  ARG A1356     113.416  22.136 -27.381  1.00  0.00           C  
ATOM   1390  NH1 ARG A1356     114.134  22.744 -26.447  1.00  0.00           N  
ATOM   1391  NH2 ARG A1356     112.143  22.465 -27.546  1.00  0.00           N  
ATOM   1392  N   VAL A1357     110.142  17.734 -31.310  1.00  0.00           N  
ATOM   1393  CA  VAL A1357     108.835  18.178 -31.794  1.00  0.00           C  
ATOM   1394  C   VAL A1357     107.846  17.018 -31.938  1.00  0.00           C  
ATOM   1395  O   VAL A1357     107.431  16.662 -33.039  1.00  0.00           O  
ATOM   1396  CB  VAL A1357     108.996  18.901 -33.138  1.00  0.00           C  
ATOM   1397  N   PRO A1358     107.455  16.415 -30.786  1.00  0.00           N  
ATOM   1398  CA  PRO A1358     106.478  15.314 -30.856  1.00  0.00           C  
ATOM   1399  C   PRO A1358     105.054  15.803 -30.694  1.00  0.00           C  
ATOM   1400  O   PRO A1358     104.179  15.436 -31.479  1.00  0.00           O  
ATOM   1401  CB  PRO A1358     106.928  14.438 -29.685  1.00  0.00           C  
ATOM   1402  CG  PRO A1358     107.309  15.460 -28.646  1.00  0.00           C  
ATOM   1403  CD  PRO A1358     108.021  16.554 -29.452  1.00  0.00           C  
ATOM   1404  N   ARG A1360     104.820  16.645 -29.681  1.00  0.00           N  
ATOM   1405  CA  ARG A1360     103.504  17.209 -29.395  1.00  0.00           C  
ATOM   1406  C   ARG A1360     102.588  17.166 -30.618  1.00  0.00           C  
ATOM   1407  O   ARG A1360     102.895  17.766 -31.644  1.00  0.00           O  
ATOM   1408  CB  ARG A1360     103.657  18.653 -28.899  1.00  0.00           C  
ATOM   1409  N   LEU A1361     101.475  16.439 -30.511  1.00  0.00           N  
ATOM   1410  CA  LEU A1361     100.535  16.321 -31.622  1.00  0.00           C  
ATOM   1411  C   LEU A1361      99.404  17.335 -31.518  1.00  0.00           C  
ATOM   1412  O   LEU A1361      98.883  17.586 -30.431  1.00  0.00           O  
ATOM   1413  CB  LEU A1361      99.929  14.912 -31.686  1.00  0.00           C  
ATOM   1414  CG  LEU A1361      99.112  14.651 -32.959  1.00  0.00           C  
ATOM   1415  CD1 LEU A1361     100.057  14.564 -34.149  1.00  0.00           C  
ATOM   1416  CD2 LEU A1361      98.319  13.365 -32.835  1.00  0.00           C  
ATOM   1417  N   PRO A1365      98.994  17.917 -32.651  1.00  0.00           N  
ATOM   1418  CA  PRO A1365      97.922  18.912 -32.665  1.00  0.00           C  
ATOM   1419  C   PRO A1365      96.608  18.438 -32.066  1.00  0.00           C  
ATOM   1420  O   PRO A1365      96.516  17.380 -31.448  1.00  0.00           O  
ATOM   1421  CB  PRO A1365      97.778  19.231 -34.144  1.00  0.00           C  
ATOM   1422  CG  PRO A1365      98.111  17.929 -34.787  1.00  0.00           C  
ATOM   1423  CD  PRO A1365      99.348  17.544 -34.034  1.00  0.00           C  
ATOM   1424  N   GLY A1366      95.591  19.267 -32.258  1.00  0.00           N  
ATOM   1425  CA  GLY A1366      94.261  18.957 -31.790  1.00  0.00           C  
ATOM   1426  C   GLY A1366      93.431  19.009 -33.052  1.00  0.00           C  
ATOM   1427  O   GLY A1366      93.670  19.859 -33.906  1.00  0.00           O  
ATOM   1428  N   LEU A1368      92.479  18.100 -33.199  1.00  0.00           N  
ATOM   1429  CA  LEU A1368      91.655  18.103 -34.392  1.00  0.00           C  
ATOM   1430  C   LEU A1368      91.287  19.545 -34.706  1.00  0.00           C  
ATOM   1431  O   LEU A1368      91.390  19.990 -35.849  1.00  0.00           O  
ATOM   1432  CB  LEU A1368      90.383  17.270 -34.187  1.00  0.00           C  
ATOM   1433  CG  LEU A1368      90.495  15.749 -34.317  1.00  0.00           C  
ATOM   1434  CD1 LEU A1368      89.130  15.103 -34.117  1.00  0.00           C  
ATOM   1435  CD2 LEU A1368      91.045  15.396 -35.694  1.00  0.00           C  
ATOM   1436  N   ASP A1369      90.911  20.299 -33.673  1.00  0.00           N  
ATOM   1437  CA  ASP A1369      90.503  21.683 -33.871  1.00  0.00           C  
ATOM   1438  C   ASP A1369      91.461  22.775 -33.428  1.00  0.00           C  
ATOM   1439  O   ASP A1369      91.046  23.772 -32.843  1.00  0.00           O  
ATOM   1440  CB  ASP A1369      89.145  21.907 -33.210  1.00  0.00           C  
ATOM   1441  CG  ASP A1369      88.035  21.164 -33.922  1.00  0.00           C  
ATOM   1442  OD1 ASP A1369      88.202  20.876 -35.124  1.00  0.00           O  
ATOM   1443  OD2 ASP A1369      87.000  20.881 -33.284  1.00  0.00           O  
ATOM   1444  N   GLY A1370      92.739  22.608 -33.749  1.00  0.00           N  
ATOM   1445  CA  GLY A1370      93.716  23.607 -33.366  1.00  0.00           C  
ATOM   1446  C   GLY A1370      93.885  23.605 -31.869  1.00  0.00           C  
ATOM   1447  O   GLY A1370      95.000  23.718 -31.362  1.00  0.00           O  
ATOM   1448  N   GLN A1372      92.765  23.462 -31.162  1.00  0.00           N  
ATOM   1449  CA  GLN A1372      92.767  23.420 -29.709  1.00  0.00           C  
ATOM   1450  C   GLN A1372      94.039  22.733 -29.243  1.00  0.00           C  
ATOM   1451  O   GLN A1372      94.513  21.780 -29.865  1.00  0.00           O  
ATOM   1452  CB  GLN A1372      91.540  22.664 -29.197  1.00  0.00           C  
ATOM   1453  N   ALA A1373      94.597  23.253 -28.158  1.00  0.00           N  
ATOM   1454  CA  ALA A1373      95.824  22.743 -27.574  1.00  0.00           C  
ATOM   1455  C   ALA A1373      96.022  21.242 -27.703  1.00  0.00           C  
ATOM   1456  O   ALA A1373      97.116  20.783 -28.032  1.00  0.00           O  
ATOM   1457  CB  ALA A1373      95.881  23.133 -26.105  1.00  0.00           C  
ATOM   1458  N   LYS A1414      94.956  20.482 -27.461  1.00  0.00           N  
ATOM   1459  CA  LYS A1414      95.062  19.033 -27.485  1.00  0.00           C  
ATOM   1460  C   LYS A1414      94.023  18.173 -28.197  1.00  0.00           C  
ATOM   1461  O   LYS A1414      93.313  18.603 -29.105  1.00  0.00           O  
ATOM   1462  CB  LYS A1414      95.179  18.535 -26.043  1.00  0.00           C  
ATOM   1463  CG  LYS A1414      96.283  19.215 -25.252  1.00  0.00           C  
ATOM   1464  CD  LYS A1414      95.807  19.711 -23.890  1.00  0.00           C  
ATOM   1465  CE  LYS A1414      95.289  18.585 -23.003  1.00  0.00           C  
ATOM   1466  NZ  LYS A1414      93.928  18.151 -23.396  1.00  0.00           N  
ATOM   1467  N   MET A1415      93.974  16.932 -27.720  1.00  0.00           N  
ATOM   1468  CA  MET A1415      93.114  15.860 -28.193  1.00  0.00           C  
ATOM   1469  C   MET A1415      92.623  15.188 -26.904  1.00  0.00           C  
ATOM   1470  O   MET A1415      93.179  14.180 -26.478  1.00  0.00           O  
ATOM   1471  CB  MET A1415      93.990  14.907 -29.015  1.00  0.00           C  
ATOM   1472  CG  MET A1415      93.320  13.755 -29.740  1.00  0.00           C  
ATOM   1473  SD  MET A1415      94.566  12.761 -30.637  1.00  0.00           S  
ATOM   1474  CE  MET A1415      95.978  13.872 -30.641  1.00  0.00           C  
ATOM   1475  N   SER A1416      91.599  15.761 -26.275  1.00  0.00           N  
ATOM   1476  CA  SER A1416      91.071  15.207 -25.032  1.00  0.00           C  
ATOM   1477  C   SER A1416      89.791  14.420 -25.225  1.00  0.00           C  
ATOM   1478  O   SER A1416      88.879  14.869 -25.915  1.00  0.00           O  
ATOM   1479  CB  SER A1416      90.813  16.319 -24.015  1.00  0.00           C  
ATOM   1480  OG  SER A1416      92.023  16.895 -23.573  1.00  0.00           O  
ATOM   1481  N   LYS A1417      89.724  13.242 -24.612  1.00  0.00           N  
ATOM   1482  CA  LYS A1417      88.533  12.407 -24.714  1.00  0.00           C  
ATOM   1483  C   LYS A1417      87.317  13.265 -24.389  1.00  0.00           C  
ATOM   1484  O   LYS A1417      86.242  13.079 -24.954  1.00  0.00           O  
ATOM   1485  CB  LYS A1417      88.599  11.234 -23.720  1.00  0.00           C  
ATOM   1486  CG  LYS A1417      89.498  10.055 -24.111  1.00  0.00           C  
ATOM   1487  CD  LYS A1417      88.960   9.262 -25.304  1.00  0.00           C  
ATOM   1488  CE  LYS A1417      89.116  10.030 -26.612  1.00  0.00           C  
ATOM   1489  NZ  LYS A1417      88.841   9.232 -27.837  1.00  0.00           N  
ATOM   1490  N   SER A1441      87.515  14.228 -23.492  1.00  0.00           N  
ATOM   1491  CA  SER A1441      86.450  15.120 -23.034  1.00  0.00           C  
ATOM   1492  C   SER A1441      85.957  16.223 -23.979  1.00  0.00           C  
ATOM   1493  O   SER A1441      84.826  16.681 -23.848  1.00  0.00           O  
ATOM   1494  CB  SER A1441      86.865  15.762 -21.705  1.00  0.00           C  
ATOM   1495  OG  SER A1441      88.113  16.428 -21.814  1.00  0.00           O  
ATOM   1496  N   LEU A1444      86.790  16.647 -24.925  1.00  0.00           N  
ATOM   1497  CA  LEU A1444      86.413  17.712 -25.854  1.00  0.00           C  
ATOM   1498  C   LEU A1444      85.834  17.277 -27.194  1.00  0.00           C  
ATOM   1499  O   LEU A1444      85.603  18.106 -28.072  1.00  0.00           O  
ATOM   1500  CB  LEU A1444      87.612  18.624 -26.113  1.00  0.00           C  
ATOM   1501  CG  LEU A1444      87.649  19.887 -25.253  1.00  0.00           C  
ATOM   1502  CD1 LEU A1444      88.974  20.614 -25.397  1.00  0.00           C  
ATOM   1503  CD2 LEU A1444      86.492  20.787 -25.663  1.00  0.00           C  
ATOM   1504  N   GLY A1450      85.571  15.984 -27.350  1.00  0.00           N  
ATOM   1505  CA  GLY A1450      85.039  15.502 -28.613  1.00  0.00           C  
ATOM   1506  C   GLY A1450      86.018  15.908 -29.695  1.00  0.00           C  
ATOM   1507  O   GLY A1450      85.738  15.809 -30.888  1.00  0.00           O  
ATOM   1508  N   ASN A1452      87.170  16.398 -29.243  1.00  0.00           N  
ATOM   1509  CA  ASN A1452      88.256  16.852 -30.104  1.00  0.00           C  
ATOM   1510  C   ASN A1452      89.405  15.870 -29.988  1.00  0.00           C  
ATOM   1511  O   ASN A1452      90.555  16.234 -29.729  1.00  0.00           O  
ATOM   1512  CB  ASN A1452      88.730  18.243 -29.680  1.00  0.00           C  
ATOM   1513  CG  ASN A1452      89.984  18.679 -30.418  1.00  0.00           C  
ATOM   1514  OD1 ASN A1452      90.046  18.627 -31.642  1.00  0.00           O  
ATOM   1515  ND2 ASN A1452      90.990  19.107 -29.671  1.00  0.00           N  
ATOM   1516  N   ALA A1455      89.079  14.604 -30.177  1.00  0.00           N  
ATOM   1517  CA  ALA A1455      90.074  13.557 -30.092  1.00  0.00           C  
ATOM   1518  C   ALA A1455      89.606  12.422 -30.969  1.00  0.00           C  
ATOM   1519  O   ALA A1455      88.454  12.381 -31.393  1.00  0.00           O  
ATOM   1520  CB  ALA A1455      90.208  13.074 -28.657  1.00  0.00           C  
ATOM   1521  N   ILE A1456      90.520  11.519 -31.262  1.00  0.00           N  
ATOM   1522  CA  ILE A1456      90.212  10.354 -32.053  1.00  0.00           C  
ATOM   1523  C   ILE A1456      91.041   9.248 -31.419  1.00  0.00           C  
ATOM   1524  O   ILE A1456      92.257   9.357 -31.291  1.00  0.00           O  
ATOM   1525  CB  ILE A1456      90.506  10.601 -33.572  1.00  0.00           C  
ATOM   1526  CG1 ILE A1456      91.163   9.375 -34.208  1.00  0.00           C  
ATOM   1527  CG2 ILE A1456      91.294  11.889 -33.753  1.00  0.00           C  
ATOM   1528  CD1 ILE A1456      91.251   9.459 -35.724  1.00  0.00           C  
ATOM   1529  N   ALA A1457      90.343   8.211 -30.969  1.00  0.00           N  
ATOM   1530  CA  ALA A1457      90.951   7.077 -30.289  1.00  0.00           C  
ATOM   1531  C   ALA A1457      91.235   5.915 -31.222  1.00  0.00           C  
ATOM   1532  O   ALA A1457      90.610   5.784 -32.268  1.00  0.00           O  
ATOM   1533  CB  ALA A1457      90.044   6.619 -29.152  1.00  0.00           C  
ATOM   1534  N   LEU A1458      92.169   5.058 -30.827  1.00  0.00           N  
ATOM   1535  CA  LEU A1458      92.529   3.913 -31.645  1.00  0.00           C  
ATOM   1536  C   LEU A1458      91.393   2.900 -31.706  1.00  0.00           C  
ATOM   1537  O   LEU A1458      91.543   1.817 -32.277  1.00  0.00           O  
ATOM   1538  CB  LEU A1458      93.798   3.249 -31.101  1.00  0.00           C  
ATOM   1539  CG  LEU A1458      94.976   4.210 -30.903  1.00  0.00           C  
ATOM   1540  CD1 LEU A1458      94.770   4.915 -29.606  1.00  0.00           C  
ATOM   1541  CD2 LEU A1458      96.314   3.492 -30.865  1.00  0.00           C  
ATOM   1542  N   GLY A1459      90.249   3.262 -31.129  1.00  0.00           N  
ATOM   1543  CA  GLY A1459      89.107   2.364 -31.132  1.00  0.00           C  
ATOM   1544  C   GLY A1459      87.866   2.929 -31.796  1.00  0.00           C  
ATOM   1545  O   GLY A1459      86.762   2.484 -31.503  1.00  0.00           O  
ATOM   1546  N   ASP A1460      88.040   3.913 -32.674  1.00  0.00           N  
ATOM   1547  CA  ASP A1460      86.919   4.525 -33.379  1.00  0.00           C  
ATOM   1548  C   ASP A1460      86.780   3.882 -34.765  1.00  0.00           C  
ATOM   1549  O   ASP A1460      87.690   3.190 -35.212  1.00  0.00           O  
ATOM   1550  CB  ASP A1460      87.128   6.034 -33.503  1.00  0.00           C  
ATOM   1551  CG  ASP A1460      87.450   6.688 -32.175  1.00  0.00           C  
ATOM   1552  OD1 ASP A1460      86.917   6.246 -31.132  1.00  0.00           O  
ATOM   1553  OD2 ASP A1460      88.233   7.662 -32.158  1.00  0.00           O  
ATOM   1554  N   SER A1461      85.654   4.104 -35.445  1.00  0.00           N  
ATOM   1555  CA  SER A1461      85.438   3.474 -36.746  1.00  0.00           C  
ATOM   1556  C   SER A1461      86.010   4.178 -37.969  1.00  0.00           C  
ATOM   1557  O   SER A1461      86.146   5.405 -38.002  1.00  0.00           O  
ATOM   1558  CB  SER A1461      83.946   3.225 -36.979  1.00  0.00           C  
ATOM   1559  OG  SER A1461      83.268   4.398 -37.390  1.00  0.00           O  
ATOM   1560  N   ALA A1462      86.342   3.370 -38.977  1.00  0.00           N  
ATOM   1561  CA  ALA A1462      86.895   3.858 -40.238  1.00  0.00           C  
ATOM   1562  C   ALA A1462      85.973   4.945 -40.748  1.00  0.00           C  
ATOM   1563  O   ALA A1462      86.410   6.036 -41.108  1.00  0.00           O  
ATOM   1564  CB  ALA A1462      86.969   2.716 -41.254  1.00  0.00           C  
ATOM   1565  N   ASP A1463      84.682   4.637 -40.762  1.00  0.00           N  
ATOM   1566  CA  ASP A1463      83.718   5.599 -41.233  1.00  0.00           C  
ATOM   1567  C   ASP A1463      83.649   6.796 -40.281  1.00  0.00           C  
ATOM   1568  O   ASP A1463      83.494   7.932 -40.722  1.00  0.00           O  
ATOM   1569  CB  ASP A1463      82.345   4.949 -41.377  1.00  0.00           C  
ATOM   1570  CG  ASP A1463      81.422   5.749 -42.265  1.00  0.00           C  
ATOM   1571  OD1 ASP A1463      80.249   5.348 -42.419  1.00  0.00           O  
ATOM   1572  OD2 ASP A1463      81.878   6.774 -42.808  1.00  0.00           O  
ATOM   1573  N   GLU A1465      83.773   6.547 -38.979  1.00  0.00           N  
ATOM   1574  CA  GLU A1465      83.744   7.624 -37.981  1.00  0.00           C  
ATOM   1575  C   GLU A1465      85.037   8.433 -38.020  1.00  0.00           C  
ATOM   1576  O   GLU A1465      85.120   9.514 -37.441  1.00  0.00           O  
ATOM   1577  CB  GLU A1465      83.579   7.066 -36.559  1.00  0.00           C  
ATOM   1578  CG  GLU A1465      82.176   7.141 -35.957  1.00  0.00           C  
ATOM   1579  CD  GLU A1465      81.543   8.518 -36.085  1.00  0.00           C  
ATOM   1580  OE1 GLU A1465      81.070   8.845 -37.193  1.00  0.00           O  
ATOM   1581  OE2 GLU A1465      81.514   9.270 -35.085  1.00  0.00           O  
ATOM   1582  N   VAL A1467      86.048   7.899 -38.688  1.00  0.00           N  
ATOM   1583  CA  VAL A1467      87.331   8.583 -38.787  1.00  0.00           C  
ATOM   1584  C   VAL A1467      87.417   9.455 -40.036  1.00  0.00           C  
ATOM   1585  O   VAL A1467      87.808  10.613 -39.959  1.00  0.00           O  
ATOM   1586  CB  VAL A1467      88.506   7.573 -38.779  1.00  0.00           C  
ATOM   1587  CG1 VAL A1467      89.819   8.308 -38.962  1.00  0.00           C  
ATOM   1588  CG2 VAL A1467      88.524   6.804 -37.466  1.00  0.00           C  
ATOM   1589  N   ALA A1468      87.054   8.890 -41.183  1.00  0.00           N  
ATOM   1590  CA  ALA A1468      87.078   9.636 -42.434  1.00  0.00           C  
ATOM   1591  C   ALA A1468      86.298  10.928 -42.216  1.00  0.00           C  
ATOM   1592  O   ALA A1468      86.791  12.028 -42.489  1.00  0.00           O  
ATOM   1593  CB  ALA A1468      86.440   8.821 -43.556  1.00  0.00           C  
ATOM   1594  N   ARG A1507      85.080  10.779 -41.702  1.00  0.00           N  
ATOM   1595  CA  ARG A1507      84.185  11.902 -41.414  1.00  0.00           C  
ATOM   1596  C   ARG A1507      84.617  12.649 -40.145  1.00  0.00           C  
ATOM   1597  O   ARG A1507      84.008  13.644 -39.765  1.00  0.00           O  
ATOM   1598  CB  ARG A1507      82.744  11.391 -41.258  1.00  0.00           C  
ATOM   1599  CG  ARG A1507      81.792  11.768 -42.396  1.00  0.00           C  
ATOM   1600  CD  ARG A1507      82.172  11.139 -43.735  1.00  0.00           C  
ATOM   1601  NE  ARG A1507      81.318  11.618 -44.819  1.00  0.00           N  
ATOM   1602  CZ  ARG A1507      81.565  11.421 -46.110  1.00  0.00           C  
ATOM   1603  NH1 ARG A1507      82.646  10.752 -46.485  1.00  0.00           N  
ATOM   1604  NH2 ARG A1507      80.736  11.900 -47.028  1.00  0.00           N  
ATOM   1605  N   LYS A1508      85.665  12.157 -39.495  1.00  0.00           N  
ATOM   1606  CA  LYS A1508      86.197  12.792 -38.294  1.00  0.00           C  
ATOM   1607  C   LYS A1508      87.118  13.868 -38.836  1.00  0.00           C  
ATOM   1608  O   LYS A1508      87.091  15.025 -38.411  1.00  0.00           O  
ATOM   1609  CB  LYS A1508      87.017  11.790 -37.480  1.00  0.00           C  
ATOM   1610  CG  LYS A1508      87.302  12.207 -36.058  1.00  0.00           C  
ATOM   1611  CD  LYS A1508      86.036  12.161 -35.221  1.00  0.00           C  
ATOM   1612  CE  LYS A1508      86.334  12.407 -33.755  1.00  0.00           C  
ATOM   1613  NZ  LYS A1508      87.150  11.315 -33.152  1.00  0.00           N  
ATOM   1614  N   VAL A1509      87.933  13.435 -39.792  1.00  0.00           N  
ATOM   1615  CA  VAL A1509      88.892  14.268 -40.488  1.00  0.00           C  
ATOM   1616  C   VAL A1509      88.113  15.355 -41.215  1.00  0.00           C  
ATOM   1617  O   VAL A1509      88.226  16.527 -40.895  1.00  0.00           O  
ATOM   1618  CB  VAL A1509      89.662  13.434 -41.535  1.00  0.00           C  
ATOM   1619  CG1 VAL A1509      90.622  14.329 -42.316  1.00  0.00           C  
ATOM   1620  CG2 VAL A1509      90.407  12.300 -40.855  1.00  0.00           C  
ATOM   1621  N   MET A1510      87.309  14.935 -42.188  1.00  0.00           N  
ATOM   1622  CA  MET A1510      86.491  15.833 -42.998  1.00  0.00           C  
ATOM   1623  C   MET A1510      86.026  17.084 -42.249  1.00  0.00           C  
ATOM   1624  O   MET A1510      86.031  18.179 -42.804  1.00  0.00           O  
ATOM   1625  CB  MET A1510      85.286  15.065 -43.554  1.00  0.00           C  
ATOM   1626  CG  MET A1510      85.652  13.955 -44.551  1.00  0.00           C  
ATOM   1627  SD  MET A1510      86.010  14.528 -46.238  1.00  0.00           S  
ATOM   1628  CE  MET A1510      87.839  14.538 -46.268  1.00  0.00           C  
ATOM   1629  N   GLY A1511      85.620  16.923 -40.992  1.00  0.00           N  
ATOM   1630  CA  GLY A1511      85.186  18.065 -40.202  1.00  0.00           C  
ATOM   1631  C   GLY A1511      86.319  18.730 -39.425  1.00  0.00           C  
ATOM   1632  O   GLY A1511      86.066  19.486 -38.490  1.00  0.00           O  
ATOM   1633  N   MET A1516      87.565  18.447 -39.819  1.00  0.00           N  
ATOM   1634  CA  MET A1516      88.776  18.994 -39.179  1.00  0.00           C  
ATOM   1635  C   MET A1516      89.104  20.450 -39.561  1.00  0.00           C  
ATOM   1636  O   MET A1516      88.659  20.936 -40.596  1.00  0.00           O  
ATOM   1637  CB  MET A1516      89.987  18.116 -39.502  1.00  0.00           C  
ATOM   1638  CG  MET A1516      90.230  16.966 -38.534  1.00  0.00           C  
ATOM   1639  SD  MET A1516      91.892  16.297 -38.732  1.00  0.00           S  
ATOM   1640  CE  MET A1516      92.881  17.676 -38.112  1.00  0.00           C  
ATOM   1641  N   TYR A1517      89.918  21.120 -38.732  1.00  0.00           N  
ATOM   1642  CA  TYR A1517      90.296  22.542 -38.898  1.00  0.00           C  
ATOM   1643  C   TYR A1517      91.521  22.944 -39.759  1.00  0.00           C  
ATOM   1644  O   TYR A1517      92.623  23.046 -39.259  1.00  0.00           O  
ATOM   1645  CB  TYR A1517      90.432  23.155 -37.487  1.00  0.00           C  
ATOM   1646  CG  TYR A1517      90.980  24.576 -37.378  1.00  0.00           C  
ATOM   1647  CD1 TYR A1517      92.348  24.812 -37.202  1.00  0.00           C  
ATOM   1648  CD2 TYR A1517      90.124  25.682 -37.398  1.00  0.00           C  
ATOM   1649  CE1 TYR A1517      92.850  26.113 -37.045  1.00  0.00           C  
ATOM   1650  CE2 TYR A1517      90.616  26.986 -37.244  1.00  0.00           C  
ATOM   1651  CZ  TYR A1517      91.980  27.191 -37.066  1.00  0.00           C  
ATOM   1652  OH  TYR A1517      92.471  28.468 -36.889  1.00  0.00           O  
ATOM   1653  N   THR A1518      91.317  23.222 -41.045  1.00  0.00           N  
ATOM   1654  CA  THR A1518      92.425  23.632 -41.917  1.00  0.00           C  
ATOM   1655  C   THR A1518      92.807  25.100 -41.666  1.00  0.00           C  
ATOM   1656  O   THR A1518      93.569  25.391 -40.743  1.00  0.00           O  
ATOM   1657  CB  THR A1518      92.084  23.433 -43.414  1.00  0.00           C  
ATOM   1658  OG1 THR A1518      90.835  24.059 -43.727  1.00  0.00           O  
ATOM   1659  CG2 THR A1518      92.008  21.952 -43.744  1.00  0.00           C  
ATOM   1660  N   ASP A1527      92.310  26.016 -42.491  1.00  0.00           N  
ATOM   1661  CA  ASP A1527      92.585  27.435 -42.304  1.00  0.00           C  
ATOM   1662  C   ASP A1527      91.519  28.290 -42.978  1.00  0.00           C  
ATOM   1663  O   ASP A1527      91.052  27.975 -44.077  1.00  0.00           O  
ATOM   1664  CB  ASP A1527      93.996  27.804 -42.811  1.00  0.00           C  
ATOM   1665  CG  ASP A1527      94.097  27.868 -44.328  1.00  0.00           C  
ATOM   1666  OD1 ASP A1527      93.780  26.864 -44.990  1.00  0.00           O  
ATOM   1667  OD2 ASP A1527      94.511  28.928 -44.847  1.00  0.00           O  
ATOM   1668  N   PRO A1528      91.105  29.384 -42.324  1.00  0.00           N  
ATOM   1669  CA  PRO A1528      90.084  30.311 -42.819  1.00  0.00           C  
ATOM   1670  C   PRO A1528      90.455  31.011 -44.128  1.00  0.00           C  
ATOM   1671  O   PRO A1528      89.586  31.435 -44.886  1.00  0.00           O  
ATOM   1672  CB  PRO A1528      89.912  31.294 -41.663  1.00  0.00           C  
ATOM   1673  CG  PRO A1528      91.288  31.337 -41.063  1.00  0.00           C  
ATOM   1674  CD  PRO A1528      91.673  29.876 -41.045  1.00  0.00           C  
ATOM   1675  N   GLY A1549      91.755  31.118 -44.377  1.00  0.00           N  
ATOM   1676  CA  GLY A1549      92.243  31.762 -45.585  1.00  0.00           C  
ATOM   1677  C   GLY A1549      91.961  30.977 -46.849  1.00  0.00           C  
ATOM   1678  O   GLY A1549      91.803  31.550 -47.918  1.00  0.00           O  
ATOM   1679  N   HIS A1563      91.922  29.654 -46.740  1.00  0.00           N  
ATOM   1680  CA  HIS A1563      91.620  28.838 -47.904  1.00  0.00           C  
ATOM   1681  C   HIS A1563      90.101  28.823 -47.993  1.00  0.00           C  
ATOM   1682  O   HIS A1563      89.424  28.504 -47.026  1.00  0.00           O  
ATOM   1683  CB  HIS A1563      92.167  27.411 -47.753  1.00  0.00           C  
ATOM   1684  CG  HIS A1563      92.806  26.881 -49.003  1.00  0.00           C  
ATOM   1685  ND1 HIS A1563      92.846  25.538 -49.310  1.00  0.00           N  
ATOM   1686  CD2 HIS A1563      93.443  27.516 -50.016  1.00  0.00           C  
ATOM   1687  CE1 HIS A1563      93.474  25.368 -50.460  1.00  0.00           C  
ATOM   1688  NE2 HIS A1563      93.849  26.553 -50.907  1.00  0.00           N  
ATOM   1689  N   LEU A1569      89.581  29.200 -49.158  1.00  0.00           N  
ATOM   1690  CA  LEU A1569      88.139  29.264 -49.414  1.00  0.00           C  
ATOM   1691  C   LEU A1569      87.716  28.244 -50.483  1.00  0.00           C  
ATOM   1692  O   LEU A1569      86.698  27.567 -50.340  1.00  0.00           O  
ATOM   1693  CB  LEU A1569      87.750  30.689 -49.848  1.00  0.00           C  
ATOM   1694  CG  LEU A1569      87.583  31.806 -48.797  1.00  0.00           C  
ATOM   1695  CD1 LEU A1569      88.633  31.686 -47.703  1.00  0.00           C  
ATOM   1696  CD2 LEU A1569      87.670  33.168 -49.478  1.00  0.00           C  
ATOM   1697  N   ARG A1594      88.500  28.157 -51.557  1.00  0.00           N  
ATOM   1698  CA  ARG A1594      88.282  27.205 -52.649  1.00  0.00           C  
ATOM   1699  C   ARG A1594      89.651  26.564 -52.959  1.00  0.00           C  
ATOM   1700  O   ARG A1594      90.685  27.185 -52.722  1.00  0.00           O  
ATOM   1701  CB  ARG A1594      87.692  27.904 -53.895  1.00  0.00           C  
ATOM   1702  CG  ARG A1594      88.411  29.155 -54.386  1.00  0.00           C  
ATOM   1703  CD  ARG A1594      88.081  30.357 -53.502  1.00  0.00           C  
ATOM   1704  NE  ARG A1594      88.822  31.566 -53.859  1.00  0.00           N  
ATOM   1705  CZ  ARG A1594      88.575  32.763 -53.335  1.00  0.00           C  
ATOM   1706  NH1 ARG A1594      89.290  33.816 -53.701  1.00  0.00           N  
ATOM   1707  NH2 ARG A1594      87.602  32.904 -52.448  1.00  0.00           N  
ATOM   1708  N   ALA A1596      89.651  25.334 -53.474  1.00  0.00           N  
ATOM   1709  CA  ALA A1596      90.877  24.574 -53.778  1.00  0.00           C  
ATOM   1710  C   ALA A1596      91.951  25.245 -54.633  1.00  0.00           C  
ATOM   1711  O   ALA A1596      93.063  24.725 -54.771  1.00  0.00           O  
ATOM   1712  CB  ALA A1596      90.499  23.242 -54.417  1.00  0.00           C  
ATOM   1713  N   SER A1597      91.613  26.396 -55.202  1.00  0.00           N  
ATOM   1714  CA  SER A1597      92.515  27.152 -56.061  1.00  0.00           C  
ATOM   1715  C   SER A1597      93.573  27.923 -55.281  1.00  0.00           C  
ATOM   1716  O   SER A1597      94.765  27.848 -55.572  1.00  0.00           O  
ATOM   1717  CB  SER A1597      91.706  28.156 -56.859  1.00  0.00           C  
ATOM   1718  OG  SER A1597      91.031  29.044 -55.989  1.00  0.00           O  
ATOM   1719  N   ASP A1598      93.113  28.688 -54.302  1.00  0.00           N  
ATOM   1720  CA  ASP A1598      93.986  29.514 -53.483  1.00  0.00           C  
ATOM   1721  C   ASP A1598      95.168  28.788 -52.854  1.00  0.00           C  
ATOM   1722  O   ASP A1598      95.103  27.584 -52.577  1.00  0.00           O  
ATOM   1723  CB  ASP A1598      93.182  30.199 -52.385  1.00  0.00           C  
ATOM   1724  CG  ASP A1598      92.368  31.365 -52.902  1.00  0.00           C  
ATOM   1725  OD1 ASP A1598      91.386  31.130 -53.637  1.00  0.00           O  
ATOM   1726  OD2 ASP A1598      92.724  32.518 -52.582  1.00  0.00           O  
ATOM   1727  N   PRO A1599      96.266  29.492 -52.643  1.00  0.00           N  
ATOM   1728  CA  PRO A1599      97.470  28.925 -52.038  1.00  0.00           C  
ATOM   1729  C   PRO A1599      97.240  28.726 -50.539  1.00  0.00           C  
ATOM   1730  O   PRO A1599      96.913  29.672 -49.826  1.00  0.00           O  
ATOM   1731  CB  PRO A1599      98.547  29.957 -52.330  1.00  0.00           C  
ATOM   1732  CG  PRO A1599      97.776  31.245 -52.314  1.00  0.00           C  
ATOM   1733  CD  PRO A1599      96.542  30.884 -53.096  1.00  0.00           C  
ATOM   1734  N   GLY A1600      97.393  27.502 -50.064  1.00  0.00           N  
ATOM   1735  CA  GLY A1600      97.193  27.243 -48.649  1.00  0.00           C  
ATOM   1736  C   GLY A1600      98.514  27.073 -47.929  1.00  0.00           C  
ATOM   1737  O   GLY A1600      99.486  26.613 -48.512  1.00  0.00           O  
ATOM   1738  N   ARG A1605      98.562  27.445 -46.652  1.00  0.00           N  
ATOM   1739  CA  ARG A1605      99.787  27.303 -45.886  1.00  0.00           C  
ATOM   1740  C   ARG A1605      99.710  26.190 -44.844  1.00  0.00           C  
ATOM   1741  O   ARG A1605      98.785  26.116 -44.034  1.00  0.00           O  
ATOM   1742  CB  ARG A1605     100.191  28.633 -45.227  1.00  0.00           C  
ATOM   1743  CG  ARG A1605      99.168  29.263 -44.304  1.00  0.00           C  
ATOM   1744  CD  ARG A1605      99.723  29.470 -42.896  1.00  0.00           C  
ATOM   1745  NE  ARG A1605      98.823  30.284 -42.085  1.00  0.00           N  
ATOM   1746  CZ  ARG A1605      98.870  30.374 -40.757  1.00  0.00           C  
ATOM   1747  NH1 ARG A1605      99.777  29.696 -40.068  1.00  0.00           N  
ATOM   1748  NH2 ARG A1605      98.001  31.144 -40.118  1.00  0.00           N  
ATOM   1749  N   VAL A1606     100.706  25.313 -44.908  1.00  0.00           N  
ATOM   1750  CA  VAL A1606     100.866  24.157 -44.027  1.00  0.00           C  
ATOM   1751  C   VAL A1606     100.810  24.525 -42.535  1.00  0.00           C  
ATOM   1752  O   VAL A1606     100.325  23.749 -41.713  1.00  0.00           O  
ATOM   1753  CB  VAL A1606     102.218  23.473 -44.350  1.00  0.00           C  
ATOM   1754  CG1 VAL A1606     102.480  22.310 -43.412  1.00  0.00           C  
ATOM   1755  CG2 VAL A1606     102.221  23.021 -45.799  1.00  0.00           C  
ATOM   1756  N   GLU A1607     101.298  25.720 -42.212  1.00  0.00           N  
ATOM   1757  CA  GLU A1607     101.351  26.241 -40.845  1.00  0.00           C  
ATOM   1758  C   GLU A1607     100.035  26.194 -40.059  1.00  0.00           C  
ATOM   1759  O   GLU A1607      99.080  26.893 -40.394  1.00  0.00           O  
ATOM   1760  CB  GLU A1607     101.845  27.690 -40.869  1.00  0.00           C  
ATOM   1761  CG  GLU A1607     103.214  27.894 -41.500  1.00  0.00           C  
ATOM   1762  CD  GLU A1607     103.301  27.378 -42.928  1.00  0.00           C  
ATOM   1763  OE1 GLU A1607     102.411  27.711 -43.734  1.00  0.00           O  
ATOM   1764  OE2 GLU A1607     104.264  26.642 -43.234  1.00  0.00           O  
ATOM   1765  N   GLY A1608      99.993  25.387 -39.000  1.00  0.00           N  
ATOM   1766  CA  GLY A1608      98.793  25.292 -38.180  1.00  0.00           C  
ATOM   1767  C   GLY A1608      97.802  24.234 -38.634  1.00  0.00           C  
ATOM   1768  O   GLY A1608      97.228  23.521 -37.818  1.00  0.00           O  
ATOM   1769  N   ASN A1609      97.592  24.152 -39.945  1.00  0.00           N  
ATOM   1770  CA  ASN A1609      96.675  23.200 -40.557  1.00  0.00           C  
ATOM   1771  C   ASN A1609      96.904  21.791 -40.002  1.00  0.00           C  
ATOM   1772  O   ASN A1609      97.756  21.051 -40.499  1.00  0.00           O  
ATOM   1773  CB  ASN A1609      96.895  23.217 -42.077  1.00  0.00           C  
ATOM   1774  CG  ASN A1609      95.745  22.595 -42.850  1.00  0.00           C  
ATOM   1775  OD1 ASN A1609      95.506  21.389 -42.783  1.00  0.00           O  
ATOM   1776  ND2 ASN A1609      95.024  23.423 -43.591  1.00  0.00           N  
ATOM   1777  N   PRO A1610      96.134  21.398 -38.972  1.00  0.00           N  
ATOM   1778  CA  PRO A1610      96.254  20.074 -38.352  1.00  0.00           C  
ATOM   1779  C   PRO A1610      96.354  18.943 -39.364  1.00  0.00           C  
ATOM   1780  O   PRO A1610      97.092  17.986 -39.149  1.00  0.00           O  
ATOM   1781  CB  PRO A1610      94.999  19.978 -37.484  1.00  0.00           C  
ATOM   1782  CG  PRO A1610      94.031  20.885 -38.171  1.00  0.00           C  
ATOM   1783  CD  PRO A1610      94.909  22.062 -38.505  1.00  0.00           C  
ATOM   1784  N   VAL A1611      95.627  19.074 -40.472  1.00  0.00           N  
ATOM   1785  CA  VAL A1611      95.641  18.065 -41.524  1.00  0.00           C  
ATOM   1786  C   VAL A1611      97.069  17.839 -42.009  1.00  0.00           C  
ATOM   1787  O   VAL A1611      97.424  16.742 -42.437  1.00  0.00           O  
ATOM   1788  CB  VAL A1611      94.777  18.488 -42.735  1.00  0.00           C  
ATOM   1789  CG1 VAL A1611      94.501  17.284 -43.625  1.00  0.00           C  
ATOM   1790  CG2 VAL A1611      93.480  19.120 -42.260  1.00  0.00           C  
ATOM   1791  N   PHE A1612      97.882  18.889 -41.954  1.00  0.00           N  
ATOM   1792  CA  PHE A1612      99.274  18.794 -42.367  1.00  0.00           C  
ATOM   1793  C   PHE A1612     100.079  18.155 -41.256  1.00  0.00           C  
ATOM   1794  O   PHE A1612     100.571  17.036 -41.416  1.00  0.00           O  
ATOM   1795  CB  PHE A1612      99.815  20.184 -42.724  1.00  0.00           C  
ATOM   1796  CG  PHE A1612      99.497  20.600 -44.125  1.00  0.00           C  
ATOM   1797  CD1 PHE A1612     100.433  20.438 -45.143  1.00  0.00           C  
ATOM   1798  CD2 PHE A1612      98.229  21.068 -44.448  1.00  0.00           C  
ATOM   1799  CE1 PHE A1612     100.113  20.737 -46.456  1.00  0.00           C  
ATOM   1800  CE2 PHE A1612      97.899  21.369 -45.767  1.00  0.00           C  
ATOM   1801  CZ  PHE A1612      98.846  21.197 -46.777  1.00  0.00           C  
ATOM   1802  N   THR A1613     100.199  18.854 -40.131  1.00  0.00           N  
ATOM   1803  CA  THR A1613     100.928  18.322 -38.992  1.00  0.00           C  
ATOM   1804  C   THR A1613     100.471  16.887 -38.718  1.00  0.00           C  
ATOM   1805  O   THR A1613     101.204  16.094 -38.132  1.00  0.00           O  
ATOM   1806  CB  THR A1613     100.705  19.179 -37.729  1.00  0.00           C  
ATOM   1807  OG1 THR A1613     101.233  18.489 -36.589  1.00  0.00           O  
ATOM   1808  CG2 THR A1613      99.229  19.449 -37.525  1.00  0.00           C  
ATOM   1809  N   PHE A1614      99.252  16.569 -39.140  1.00  0.00           N  
ATOM   1810  CA  PHE A1614      98.697  15.229 -38.973  1.00  0.00           C  
ATOM   1811  C   PHE A1614      99.312  14.358 -40.074  1.00  0.00           C  
ATOM   1812  O   PHE A1614      99.903  13.309 -39.807  1.00  0.00           O  
ATOM   1813  CB  PHE A1614      97.170  15.240 -39.152  1.00  0.00           C  
ATOM   1814  CG  PHE A1614      96.373  15.121 -37.862  1.00  0.00           C  
ATOM   1815  CD1 PHE A1614      95.386  14.144 -37.744  1.00  0.00           C  
ATOM   1816  CD2 PHE A1614      96.535  16.026 -36.813  1.00  0.00           C  
ATOM   1817  CE1 PHE A1614      94.569  14.070 -36.611  1.00  0.00           C  
ATOM   1818  CE2 PHE A1614      95.721  15.960 -35.674  1.00  0.00           C  
ATOM   1819  CZ  PHE A1614      94.737  14.983 -35.573  1.00  0.00           C  
ATOM   1820  N   LEU A1615      99.177  14.829 -41.312  1.00  0.00           N  
ATOM   1821  CA  LEU A1615      99.669  14.138 -42.502  1.00  0.00           C  
ATOM   1822  C   LEU A1615     101.139  13.737 -42.425  1.00  0.00           C  
ATOM   1823  O   LEU A1615     101.501  12.612 -42.773  1.00  0.00           O  
ATOM   1824  CB  LEU A1615      99.453  15.028 -43.732  1.00  0.00           C  
ATOM   1825  CG  LEU A1615      99.370  14.373 -45.119  1.00  0.00           C  
ATOM   1826  CD1 LEU A1615      98.262  13.329 -45.122  1.00  0.00           C  
ATOM   1827  CD2 LEU A1615      99.100  15.421 -46.200  1.00  0.00           C  
ATOM   1828  N   ASP A1616     101.982  14.658 -41.962  1.00  0.00           N  
ATOM   1829  CA  ASP A1616     103.421  14.416 -41.872  1.00  0.00           C  
ATOM   1830  C   ASP A1616     103.870  13.522 -40.717  1.00  0.00           C  
ATOM   1831  O   ASP A1616     105.052  13.200 -40.604  1.00  0.00           O  
ATOM   1832  CB  ASP A1616     104.161  15.759 -41.800  1.00  0.00           C  
ATOM   1833  CG  ASP A1616     103.995  16.449 -40.460  1.00  0.00           C  
ATOM   1834  OD1 ASP A1616     102.865  16.461 -39.946  1.00  0.00           O  
ATOM   1835  OD2 ASP A1616     104.990  16.987 -39.934  1.00  0.00           O  
ATOM   1836  N   ALA A1617     102.932  13.112 -39.869  1.00  0.00           N  
ATOM   1837  CA  ALA A1617     103.269  12.260 -38.731  1.00  0.00           C  
ATOM   1838  C   ALA A1617     102.747  10.829 -38.879  1.00  0.00           C  
ATOM   1839  O   ALA A1617     103.238   9.913 -38.216  1.00  0.00           O  
ATOM   1840  CB  ALA A1617     102.740  12.874 -37.437  1.00  0.00           C  
ATOM   1841  N   PHE A1619     101.763  10.625 -39.752  1.00  0.00           N  
ATOM   1842  CA  PHE A1619     101.214   9.287 -39.944  1.00  0.00           C  
ATOM   1843  C   PHE A1619     101.546   8.642 -41.289  1.00  0.00           C  
ATOM   1844  O   PHE A1619     101.878   7.458 -41.329  1.00  0.00           O  
ATOM   1845  CB  PHE A1619      99.699   9.292 -39.710  1.00  0.00           C  
ATOM   1846  CG  PHE A1619      99.316   9.464 -38.263  1.00  0.00           C  
ATOM   1847  CD1 PHE A1619      99.169  10.734 -37.711  1.00  0.00           C  
ATOM   1848  CD2 PHE A1619      99.140   8.354 -37.444  1.00  0.00           C  
ATOM   1849  CE1 PHE A1619      98.856  10.900 -36.360  1.00  0.00           C  
ATOM   1850  CE2 PHE A1619      98.828   8.503 -36.092  1.00  0.00           C  
ATOM   1851  CZ  PHE A1619      98.686   9.775 -35.550  1.00  0.00           C  
ATOM   1852  N   ASP A1620     101.463   9.397 -42.383  1.00  0.00           N  
ATOM   1853  CA  ASP A1620     101.799   8.825 -43.681  1.00  0.00           C  
ATOM   1854  C   ASP A1620     103.288   8.450 -43.621  1.00  0.00           C  
ATOM   1855  O   ASP A1620     104.035   8.964 -42.784  1.00  0.00           O  
ATOM   1856  CB  ASP A1620     101.535   9.833 -44.810  1.00  0.00           C  
ATOM   1857  CG  ASP A1620     102.765  10.642 -45.177  1.00  0.00           C  
ATOM   1858  OD1 ASP A1620     103.273  11.373 -44.305  1.00  0.00           O  
ATOM   1859  OD2 ASP A1620     103.214  10.538 -46.336  1.00  0.00           O  
ATOM   1860  N   PRO A1621     103.744   7.534 -44.490  1.00  0.00           N  
ATOM   1861  CA  PRO A1621     105.145   7.099 -44.491  1.00  0.00           C  
ATOM   1862  C   PRO A1621     106.268   8.032 -44.965  1.00  0.00           C  
ATOM   1863  O   PRO A1621     107.107   8.452 -44.170  1.00  0.00           O  
ATOM   1864  CB  PRO A1621     105.104   5.792 -45.290  1.00  0.00           C  
ATOM   1865  CG  PRO A1621     103.995   6.043 -46.264  1.00  0.00           C  
ATOM   1866  CD  PRO A1621     102.943   6.698 -45.409  1.00  0.00           C  
ATOM   1867  N   ASP A1723     106.297   8.335 -46.256  1.00  0.00           N  
ATOM   1868  CA  ASP A1723     107.340   9.196 -46.821  1.00  0.00           C  
ATOM   1869  C   ASP A1723     107.052  10.688 -46.714  1.00  0.00           C  
ATOM   1870  O   ASP A1723     105.984  11.156 -47.103  1.00  0.00           O  
ATOM   1871  CB  ASP A1723     107.577   8.825 -48.282  1.00  0.00           C  
ATOM   1872  CG  ASP A1723     106.287   8.680 -49.061  1.00  0.00           C  
ATOM   1873  OD1 ASP A1723     106.346   8.224 -50.225  1.00  0.00           O  
ATOM   1874  OD2 ASP A1723     105.221   9.022 -48.517  1.00  0.00           O  
ATOM   1875  N   PRO A1724     108.015  11.453 -46.172  1.00  0.00           N  
ATOM   1876  CA  PRO A1724     107.811  12.900 -46.036  1.00  0.00           C  
ATOM   1877  C   PRO A1724     107.800  13.602 -47.395  1.00  0.00           C  
ATOM   1878  O   PRO A1724     107.330  14.732 -47.511  1.00  0.00           O  
ATOM   1879  CB  PRO A1724     108.994  13.324 -45.167  1.00  0.00           C  
ATOM   1880  CG  PRO A1724     110.077  12.406 -45.634  1.00  0.00           C  
ATOM   1881  CD  PRO A1724     109.357  11.071 -45.707  1.00  0.00           C  
ATOM   1882  N   ALA A1725     108.317  12.927 -48.420  1.00  0.00           N  
ATOM   1883  CA  ALA A1725     108.358  13.486 -49.764  1.00  0.00           C  
ATOM   1884  C   ALA A1725     106.951  13.738 -50.294  1.00  0.00           C  
ATOM   1885  O   ALA A1725     106.651  14.826 -50.805  1.00  0.00           O  
ATOM   1886  CB  ALA A1725     109.127  12.547 -50.707  1.00  0.00           C  
ATOM   1887  N   ARG A1756     106.088  12.731 -50.179  1.00  0.00           N  
ATOM   1888  CA  ARG A1756     104.715  12.879 -50.643  1.00  0.00           C  
ATOM   1889  C   ARG A1756     104.011  13.930 -49.787  1.00  0.00           C  
ATOM   1890  O   ARG A1756     103.057  14.566 -50.239  1.00  0.00           O  
ATOM   1891  CB  ARG A1756     103.958  11.553 -50.548  1.00  0.00           C  
ATOM   1892  CG  ARG A1756     102.476  11.673 -50.873  1.00  0.00           C  
ATOM   1893  CD  ARG A1756     101.765  10.327 -50.747  1.00  0.00           C  
ATOM   1894  NE  ARG A1756     102.034   9.720 -49.451  1.00  0.00           N  
ATOM   1895  CZ  ARG A1756     101.636   8.503 -49.094  1.00  0.00           C  
ATOM   1896  NH1 ARG A1756     101.939   8.041 -47.891  1.00  0.00           N  
ATOM   1897  NH2 ARG A1756     100.943   7.746 -49.934  1.00  0.00           N  
ATOM   1898  N   VAL A1757     104.478  14.112 -48.555  1.00  0.00           N  
ATOM   1899  CA  VAL A1757     103.867  15.102 -47.674  1.00  0.00           C  
ATOM   1900  C   VAL A1757     104.214  16.499 -48.192  1.00  0.00           C  
ATOM   1901  O   VAL A1757     103.330  17.306 -48.475  1.00  0.00           O  
ATOM   1902  CB  VAL A1757     104.373  14.965 -46.218  1.00  0.00           C  
ATOM   1903  CG1 VAL A1757     103.622  15.929 -45.307  1.00  0.00           C  
ATOM   1904  CG2 VAL A1757     104.188  13.545 -45.731  1.00  0.00           C  
ATOM   1905  N   GLN A1758     105.512  16.761 -48.328  1.00  0.00           N  
ATOM   1906  CA  GLN A1758     106.024  18.042 -48.814  1.00  0.00           C  
ATOM   1907  C   GLN A1758     105.685  18.169 -50.307  1.00  0.00           C  
ATOM   1908  O   GLN A1758     106.078  19.125 -50.969  1.00  0.00           O  
ATOM   1909  CB  GLN A1758     107.544  18.109 -48.577  1.00  0.00           C  
ATOM   1910  CG  GLN A1758     108.219  19.455 -48.904  1.00  0.00           C  
ATOM   1911  CD  GLN A1758     107.867  20.580 -47.941  1.00  0.00           C  
ATOM   1912  OE1 GLN A1758     108.259  20.573 -46.770  1.00  0.00           O  
ATOM   1913  NE2 GLN A1758     107.118  21.556 -48.435  1.00  0.00           N  
ATOM   1914  N   ALA A1760     104.947  17.180 -50.813  1.00  0.00           N  
ATOM   1915  CA  ALA A1760     104.493  17.161 -52.194  1.00  0.00           C  
ATOM   1916  C   ALA A1760     103.228  18.008 -52.164  1.00  0.00           C  
ATOM   1917  O   ALA A1760     103.122  19.044 -52.836  1.00  0.00           O  
ATOM   1918  CB  ALA A1760     104.161  15.735 -52.631  1.00  0.00           C  
ATOM   1919  N   LEU A1761     102.278  17.564 -51.348  1.00  0.00           N  
ATOM   1920  CA  LEU A1761     101.001  18.244 -51.185  1.00  0.00           C  
ATOM   1921  C   LEU A1761     101.176  19.667 -50.620  1.00  0.00           C  
ATOM   1922  O   LEU A1761     100.423  20.566 -50.972  1.00  0.00           O  
ATOM   1923  CB  LEU A1761     100.097  17.401 -50.271  1.00  0.00           C  
ATOM   1924  CG  LEU A1761      99.499  16.070 -50.780  1.00  0.00           C  
ATOM   1925  CD1 LEU A1761      98.459  16.365 -51.849  1.00  0.00           C  
ATOM   1926  CD2 LEU A1761     100.582  15.141 -51.327  1.00  0.00           C  
ATOM   1927  N   LYS A1762     102.179  19.867 -49.765  1.00  0.00           N  
ATOM   1928  CA  LYS A1762     102.447  21.181 -49.157  1.00  0.00           C  
ATOM   1929  C   LYS A1762     102.856  22.239 -50.196  1.00  0.00           C  
ATOM   1930  O   LYS A1762     102.664  23.439 -49.987  1.00  0.00           O  
ATOM   1931  CB  LYS A1762     103.573  21.089 -48.120  1.00  0.00           C  
ATOM   1932  CG  LYS A1762     103.312  20.212 -46.905  1.00  0.00           C  
ATOM   1933  CD  LYS A1762     104.446  20.401 -45.901  1.00  0.00           C  
ATOM   1934  CE  LYS A1762     104.183  19.725 -44.568  1.00  0.00           C  
ATOM   1935  NZ  LYS A1762     105.307  19.967 -43.619  1.00  0.00           N  
ATOM   1936  N   ASP A1798     103.442  21.775 -51.296  1.00  0.00           N  
ATOM   1937  CA  ASP A1798     103.899  22.632 -52.388  1.00  0.00           C  
ATOM   1938  C   ASP A1798     102.744  22.881 -53.348  1.00  0.00           C  
ATOM   1939  O   ASP A1798     102.700  23.889 -54.056  1.00  0.00           O  
ATOM   1940  CB  ASP A1798     105.051  21.947 -53.138  1.00  0.00           C  
ATOM   1941  CG  ASP A1798     106.294  21.784 -52.281  1.00  0.00           C  
ATOM   1942  OD1 ASP A1798     107.187  20.997 -52.664  1.00  0.00           O  
ATOM   1943  OD2 ASP A1798     106.385  22.450 -51.228  1.00  0.00           O  
ATOM   1944  N   GLN A1799     101.814  21.935 -53.358  1.00  0.00           N  
ATOM   1945  CA  GLN A1799     100.632  21.978 -54.206  1.00  0.00           C  
ATOM   1946  C   GLN A1799      99.497  22.668 -53.446  1.00  0.00           C  
ATOM   1947  O   GLN A1799      98.578  23.238 -54.044  1.00  0.00           O  
ATOM   1948  CB  GLN A1799     100.253  20.542 -54.574  1.00  0.00           C  
ATOM   1949  CG  GLN A1799     101.443  19.714 -55.066  1.00  0.00           C  
ATOM   1950  CD  GLN A1799     101.201  18.214 -54.988  1.00  0.00           C  
ATOM   1951  OE1 GLN A1799     101.885  17.426 -55.639  1.00  0.00           O  
ATOM   1952  NE2 GLN A1799     100.234  17.812 -54.177  1.00  0.00           N  
ATOM   1953  N   TYR A1800      99.576  22.615 -52.118  1.00  0.00           N  
ATOM   1954  CA  TYR A1800      98.577  23.246 -51.268  1.00  0.00           C  
ATOM   1955  C   TYR A1800      98.895  24.739 -51.230  1.00  0.00           C  
ATOM   1956  O   TYR A1800      98.008  25.575 -51.394  1.00  0.00           O  
ATOM   1957  CB  TYR A1800      98.644  22.670 -49.853  1.00  0.00           C  
ATOM   1958  CG  TYR A1800      97.539  23.121 -48.913  1.00  0.00           C  
ATOM   1959  CD1 TYR A1800      96.256  22.575 -48.990  1.00  0.00           C  
ATOM   1960  CD2 TYR A1800      97.787  24.073 -47.922  1.00  0.00           C  
ATOM   1961  CE1 TYR A1800      95.248  22.964 -48.100  1.00  0.00           C  
ATOM   1962  CE2 TYR A1800      96.784  24.469 -47.027  1.00  0.00           C  
ATOM   1963  CZ  TYR A1800      95.522  23.909 -47.124  1.00  0.00           C  
ATOM   1964  OH  TYR A1800      94.533  24.292 -46.244  1.00  0.00           O  
ATOM   1965  N   ARG A1801     100.171  25.065 -51.033  1.00  0.00           N  
ATOM   1966  CA  ARG A1801     100.597  26.454 -50.972  1.00  0.00           C  
ATOM   1967  C   ARG A1801     100.567  27.105 -52.356  1.00  0.00           C  
ATOM   1968  O   ARG A1801     100.817  28.300 -52.490  1.00  0.00           O  
ATOM   1969  CB  ARG A1801     102.004  26.537 -50.372  1.00  0.00           C  
ATOM   1970  CG  ARG A1801     102.257  27.761 -49.507  1.00  0.00           C  
ATOM   1971  CD  ARG A1801     102.985  27.354 -48.216  1.00  0.00           C  
ATOM   1972  NE  ARG A1801     104.026  26.366 -48.478  1.00  0.00           N  
ATOM   1973  CZ  ARG A1801     104.842  25.870 -47.553  1.00  0.00           C  
ATOM   1974  NH1 ARG A1801     104.752  26.268 -46.293  1.00  0.00           N  
ATOM   1975  NH2 ARG A1801     105.752  24.969 -47.890  1.00  0.00           N  
ATOM   1976  N   ALA A1802     100.249  26.315 -53.378  1.00  0.00           N  
ATOM   1977  CA  ALA A1802     100.194  26.808 -54.753  1.00  0.00           C  
ATOM   1978  C   ALA A1802      98.767  27.048 -55.255  1.00  0.00           C  
ATOM   1979  O   ALA A1802      98.305  28.190 -55.285  1.00  0.00           O  
ATOM   1980  CB  ALA A1802     100.916  25.829 -55.680  1.00  0.00           C  
ATOM   1981  N   GLY A1803      98.081  25.984 -55.676  1.00  0.00           N  
ATOM   1982  CA  GLY A1803      96.723  26.146 -56.165  1.00  0.00           C  
ATOM   1983  C   GLY A1803      96.154  25.009 -56.997  1.00  0.00           C  
ATOM   1984  O   GLY A1803      96.553  24.804 -58.142  1.00  0.00           O  
ATOM   1985  N   GLY A1808      95.177  24.300 -56.437  1.00  0.00           N  
ATOM   1986  CA  GLY A1808      94.549  23.194 -57.146  1.00  0.00           C  
ATOM   1987  C   GLY A1808      94.426  21.964 -56.273  1.00  0.00           C  
ATOM   1988  O   GLY A1808      93.868  20.947 -56.678  1.00  0.00           O  
ATOM   1989  N   LEU A1809      94.961  22.070 -55.061  1.00  0.00           N  
ATOM   1990  CA  LEU A1809      94.934  20.988 -54.080  1.00  0.00           C  
ATOM   1991  C   LEU A1809      94.033  21.476 -52.950  1.00  0.00           C  
ATOM   1992  O   LEU A1809      94.505  21.991 -51.941  1.00  0.00           O  
ATOM   1993  CB  LEU A1809      96.347  20.729 -53.544  1.00  0.00           C  
ATOM   1994  CG  LEU A1809      96.803  19.302 -53.229  1.00  0.00           C  
ATOM   1995  CD1 LEU A1809      95.874  18.658 -52.206  1.00  0.00           C  
ATOM   1996  CD2 LEU A1809      96.835  18.490 -54.514  1.00  0.00           C  
ATOM   1997  N   GLY A1810      92.725  21.318 -53.125  1.00  0.00           N  
ATOM   1998  CA  GLY A1810      91.785  21.771 -52.109  1.00  0.00           C  
ATOM   1999  C   GLY A1810      91.791  20.960 -50.829  1.00  0.00           C  
ATOM   2000  O   GLY A1810      92.206  19.807 -50.824  1.00  0.00           O  
ATOM   2001  N   ASP A1812      91.321  21.573 -49.745  1.00  0.00           N  
ATOM   2002  CA  ASP A1812      91.253  20.925 -48.443  1.00  0.00           C  
ATOM   2003  C   ASP A1812      90.480  19.626 -48.555  1.00  0.00           C  
ATOM   2004  O   ASP A1812      90.680  18.684 -47.791  1.00  0.00           O  
ATOM   2005  CB  ASP A1812      90.551  21.828 -47.423  1.00  0.00           C  
ATOM   2006  CG  ASP A1812      90.972  23.272 -47.530  1.00  0.00           C  
ATOM   2007  OD1 ASP A1812      92.149  23.515 -47.842  1.00  0.00           O  
ATOM   2008  OD2 ASP A1812      90.122  24.157 -47.295  1.00  0.00           O  
ATOM   2009  N   VAL A1813      89.580  19.598 -49.523  1.00  0.00           N  
ATOM   2010  CA  VAL A1813      88.769  18.426 -49.763  1.00  0.00           C  
ATOM   2011  C   VAL A1813      89.725  17.266 -50.026  1.00  0.00           C  
ATOM   2012  O   VAL A1813      89.769  16.298 -49.265  1.00  0.00           O  
ATOM   2013  CB  VAL A1813      87.857  18.654 -50.986  1.00  0.00           C  
ATOM   2014  CG1 VAL A1813      86.683  17.690 -50.949  1.00  0.00           C  
ATOM   2015  CG2 VAL A1813      87.375  20.100 -51.004  1.00  0.00           C  
ATOM   2016  N   LYS A1814      90.516  17.397 -51.087  1.00  0.00           N  
ATOM   2017  CA  LYS A1814      91.478  16.375 -51.460  1.00  0.00           C  
ATOM   2018  C   LYS A1814      92.556  16.131 -50.409  1.00  0.00           C  
ATOM   2019  O   LYS A1814      92.941  14.985 -50.172  1.00  0.00           O  
ATOM   2020  CB  LYS A1814      92.105  16.733 -52.812  1.00  0.00           C  
ATOM   2021  CG  LYS A1814      91.187  16.498 -54.024  1.00  0.00           C  
ATOM   2022  CD  LYS A1814      89.774  17.078 -53.854  1.00  0.00           C  
ATOM   2023  CE  LYS A1814      88.817  16.142 -53.085  1.00  0.00           C  
ATOM   2024  NZ  LYS A1814      88.437  14.910 -53.831  1.00  0.00           N  
ATOM   2025  N   VAL A1815      93.048  17.195 -49.771  1.00  0.00           N  
ATOM   2026  CA  VAL A1815      94.071  17.004 -48.750  1.00  0.00           C  
ATOM   2027  C   VAL A1815      93.434  16.090 -47.701  1.00  0.00           C  
ATOM   2028  O   VAL A1815      93.767  14.910 -47.630  1.00  0.00           O  
ATOM   2029  CB  VAL A1815      94.570  18.369 -48.138  1.00  0.00           C  
ATOM   2030  CG1 VAL A1815      93.539  18.986 -47.202  1.00  0.00           C  
ATOM   2031  CG2 VAL A1815      95.906  18.162 -47.428  1.00  0.00           C  
ATOM   2032  N   LYS A1816      92.487  16.613 -46.924  1.00  0.00           N  
ATOM   2033  CA  LYS A1816      91.803  15.816 -45.916  1.00  0.00           C  
ATOM   2034  C   LYS A1816      91.522  14.440 -46.501  1.00  0.00           C  
ATOM   2035  O   LYS A1816      91.920  13.423 -45.941  1.00  0.00           O  
ATOM   2036  CB  LYS A1816      90.481  16.485 -45.537  1.00  0.00           C  
ATOM   2037  CG  LYS A1816      90.640  17.908 -45.047  1.00  0.00           C  
ATOM   2038  CD  LYS A1816      89.327  18.485 -44.573  1.00  0.00           C  
ATOM   2039  CE  LYS A1816      89.567  19.771 -43.802  1.00  0.00           C  
ATOM   2040  NZ  LYS A1816      88.352  20.231 -43.089  1.00  0.00           N  
ATOM   2041  N   LYS A1817      90.852  14.434 -47.647  1.00  0.00           N  
ATOM   2042  CA  LYS A1817      90.492  13.204 -48.343  1.00  0.00           C  
ATOM   2043  C   LYS A1817      91.602  12.166 -48.297  1.00  0.00           C  
ATOM   2044  O   LYS A1817      91.342  10.964 -48.332  1.00  0.00           O  
ATOM   2045  CB  LYS A1817      90.142  13.495 -49.801  1.00  0.00           C  
ATOM   2046  CG  LYS A1817      89.202  12.463 -50.374  1.00  0.00           C  
ATOM   2047  CD  LYS A1817      88.006  12.319 -49.431  1.00  0.00           C  
ATOM   2048  CE  LYS A1817      87.052  11.212 -49.820  1.00  0.00           C  
ATOM   2049  NZ  LYS A1817      87.625   9.832 -49.731  1.00  0.00           N  
ATOM   2050  N   HIS A1818      92.844  12.639 -48.240  1.00  0.00           N  
ATOM   2051  CA  HIS A1818      94.003  11.755 -48.154  1.00  0.00           C  
ATOM   2052  C   HIS A1818      94.169  11.401 -46.680  1.00  0.00           C  
ATOM   2053  O   HIS A1818      94.266  10.233 -46.316  1.00  0.00           O  
ATOM   2054  CB  HIS A1818      95.268  12.467 -48.663  1.00  0.00           C  
ATOM   2055  CG  HIS A1818      96.493  11.596 -48.687  1.00  0.00           C  
ATOM   2056  ND1 HIS A1818      97.763  12.097 -48.504  1.00  0.00           N  
ATOM   2057  CD2 HIS A1818      96.640  10.265 -48.895  1.00  0.00           C  
ATOM   2058  CE1 HIS A1818      98.640  11.113 -48.593  1.00  0.00           C  
ATOM   2059  NE2 HIS A1818      97.984   9.993 -48.830  1.00  0.00           N  
ATOM   2060  N   LEU A1819      94.175  12.431 -45.836  1.00  0.00           N  
ATOM   2061  CA  LEU A1819      94.341  12.266 -44.393  1.00  0.00           C  
ATOM   2062  C   LEU A1819      93.417  11.216 -43.781  1.00  0.00           C  
ATOM   2063  O   LEU A1819      93.630  10.790 -42.645  1.00  0.00           O  
ATOM   2064  CB  LEU A1819      94.121  13.600 -43.667  1.00  0.00           C  
ATOM   2065  CG  LEU A1819      94.102  13.480 -42.137  1.00  0.00           C  
ATOM   2066  CD1 LEU A1819      95.387  12.821 -41.673  1.00  0.00           C  
ATOM   2067  CD2 LEU A1819      93.934  14.841 -41.491  1.00  0.00           C  
ATOM   2068  N   ILE A1820      92.400  10.801 -44.524  1.00  0.00           N  
ATOM   2069  CA  ILE A1820      91.474   9.793 -44.030  1.00  0.00           C  
ATOM   2070  C   ILE A1820      91.968   8.423 -44.463  1.00  0.00           C  
ATOM   2071  O   ILE A1820      92.020   7.487 -43.662  1.00  0.00           O  
ATOM   2072  CB  ILE A1820      90.065  10.013 -44.589  1.00  0.00           C  
ATOM   2073  CG1 ILE A1820      90.127  10.149 -46.110  1.00  0.00           C  
ATOM   2074  CG2 ILE A1820      89.448  11.259 -43.966  1.00  0.00           C  
ATOM   2075  CD1 ILE A1820      88.794  10.350 -46.792  1.00  0.00           C  
ATOM   2076  N   ASP A1821      92.336   8.317 -45.739  1.00  0.00           N  
ATOM   2077  CA  ASP A1821      92.836   7.067 -46.287  1.00  0.00           C  
ATOM   2078  C   ASP A1821      94.174   6.754 -45.620  1.00  0.00           C  
ATOM   2079  O   ASP A1821      94.579   5.599 -45.527  1.00  0.00           O  
ATOM   2080  CB  ASP A1821      92.967   7.158 -47.827  1.00  0.00           C  
ATOM   2081  CG  ASP A1821      94.217   7.907 -48.294  1.00  0.00           C  
ATOM   2082  OD1 ASP A1821      95.332   7.426 -48.026  1.00  0.00           O  
ATOM   2083  OD2 ASP A1821      94.066   8.961 -48.944  1.00  0.00           O  
ATOM   2084  N   VAL A1822      94.850   7.797 -45.142  1.00  0.00           N  
ATOM   2085  CA  VAL A1822      96.121   7.628 -44.457  1.00  0.00           C  
ATOM   2086  C   VAL A1822      95.829   7.196 -43.025  1.00  0.00           C  
ATOM   2087  O   VAL A1822      96.480   6.294 -42.497  1.00  0.00           O  
ATOM   2088  CB  VAL A1822      96.942   8.939 -44.402  1.00  0.00           C  
ATOM   2089  CG1 VAL A1822      98.271   8.676 -43.687  1.00  0.00           C  
ATOM   2090  CG2 VAL A1822      97.194   9.469 -45.792  1.00  0.00           C  
ATOM   2091  N   LEU A1823      94.846   7.840 -42.400  1.00  0.00           N  
ATOM   2092  CA  LEU A1823      94.490   7.497 -41.031  1.00  0.00           C  
ATOM   2093  C   LEU A1823      93.754   6.170 -40.970  1.00  0.00           C  
ATOM   2094  O   LEU A1823      93.548   5.612 -39.892  1.00  0.00           O  
ATOM   2095  CB  LEU A1823      93.622   8.588 -40.409  1.00  0.00           C  
ATOM   2096  CG  LEU A1823      94.337   9.903 -40.101  1.00  0.00           C  
ATOM   2097  CD1 LEU A1823      93.391  10.829 -39.360  1.00  0.00           C  
ATOM   2098  CD2 LEU A1823      95.582   9.629 -39.268  1.00  0.00           C  
ATOM   2099  N   ASN A1824      93.364   5.672 -42.139  1.00  0.00           N  
ATOM   2100  CA  ASN A1824      92.644   4.413 -42.252  1.00  0.00           C  
ATOM   2101  C   ASN A1824      93.595   3.284 -42.599  1.00  0.00           C  
ATOM   2102  O   ASN A1824      93.374   2.136 -42.225  1.00  0.00           O  
ATOM   2103  CB  ASN A1824      91.582   4.518 -43.346  1.00  0.00           C  
ATOM   2104  CG  ASN A1824      90.174   4.396 -42.805  1.00  0.00           C  
ATOM   2105  OD1 ASN A1824      89.570   5.378 -42.383  1.00  0.00           O  
ATOM   2106  ND2 ASN A1824      89.647   3.180 -42.803  1.00  0.00           N  
ATOM   2107  N   GLY A1825      94.637   3.614 -43.349  1.00  0.00           N  
ATOM   2108  CA  GLY A1825      95.603   2.602 -43.722  1.00  0.00           C  
ATOM   2109  C   GLY A1825      96.347   2.192 -42.467  1.00  0.00           C  
ATOM   2110  O   GLY A1825      96.693   1.022 -42.275  1.00  0.00           O  
ATOM   2111  N   VAL A1826      96.561   3.176 -41.599  1.00  0.00           N  
ATOM   2112  CA  VAL A1826      97.271   2.994 -40.345  1.00  0.00           C  
ATOM   2113  C   VAL A1826      96.372   2.411 -39.244  1.00  0.00           C  
ATOM   2114  O   VAL A1826      96.806   1.565 -38.469  1.00  0.00           O  
ATOM   2115  CB  VAL A1826      97.871   4.350 -39.898  1.00  0.00           C  
ATOM   2116  CG1 VAL A1826      96.757   5.332 -39.599  1.00  0.00           C  
ATOM   2117  CG2 VAL A1826      98.779   4.162 -38.706  1.00  0.00           C  
ATOM   2118  N   LEU A1827      95.123   2.868 -39.185  1.00  0.00           N  
ATOM   2119  CA  LEU A1827      94.169   2.394 -38.188  1.00  0.00           C  
ATOM   2120  C   LEU A1827      93.654   1.006 -38.518  1.00  0.00           C  
ATOM   2121  O   LEU A1827      93.166   0.289 -37.642  1.00  0.00           O  
ATOM   2122  CB  LEU A1827      92.974   3.342 -38.098  1.00  0.00           C  
ATOM   2123  CG  LEU A1827      93.014   4.516 -37.123  1.00  0.00           C  
ATOM   2124  CD1 LEU A1827      94.346   5.218 -37.210  1.00  0.00           C  
ATOM   2125  CD2 LEU A1827      91.872   5.467 -37.442  1.00  0.00           C  
ATOM   2126  N   ALA A1828      93.756   0.632 -39.786  1.00  0.00           N  
ATOM   2127  CA  ALA A1828      93.279  -0.672 -40.222  1.00  0.00           C  
ATOM   2128  C   ALA A1828      93.893  -1.841 -39.444  1.00  0.00           C  
ATOM   2129  O   ALA A1828      93.173  -2.664 -38.874  1.00  0.00           O  
ATOM   2130  CB  ALA A1828      93.548  -0.842 -41.713  1.00  0.00           C  
ATOM   2131  N   PRO A1829      95.230  -1.924 -39.391  1.00  0.00           N  
ATOM   2132  CA  PRO A1829      95.913  -3.004 -38.680  1.00  0.00           C  
ATOM   2133  C   PRO A1829      95.569  -3.071 -37.198  1.00  0.00           C  
ATOM   2134  O   PRO A1829      95.080  -4.076 -36.697  1.00  0.00           O  
ATOM   2135  CB  PRO A1829      97.384  -2.685 -38.911  1.00  0.00           C  
ATOM   2136  CG  PRO A1829      97.391  -1.191 -38.835  1.00  0.00           C  
ATOM   2137  CD  PRO A1829      96.183  -0.825 -39.679  1.00  0.00           C  
ATOM   2138  N   ILE A1830      95.850  -1.978 -36.510  1.00  0.00           N  
ATOM   2139  CA  ILE A1830      95.592  -1.877 -35.102  1.00  0.00           C  
ATOM   2140  C   ILE A1830      94.112  -2.136 -34.818  1.00  0.00           C  
ATOM   2141  O   ILE A1830      93.775  -2.820 -33.848  1.00  0.00           O  
ATOM   2142  CB  ILE A1830      96.060  -0.486 -34.596  1.00  0.00           C  
ATOM   2143  CG1 ILE A1830      95.058   0.109 -33.607  1.00  0.00           C  
ATOM   2144  CG2 ILE A1830      96.291   0.449 -35.772  1.00  0.00           C  
ATOM   2145  CD1 ILE A1830      95.560   1.392 -33.012  1.00  0.00           C  
ATOM   2146  N   ARG A1831      93.237  -1.631 -35.685  1.00  0.00           N  
ATOM   2147  CA  ARG A1831      91.798  -1.820 -35.513  1.00  0.00           C  
ATOM   2148  C   ARG A1831      91.438  -3.308 -35.527  1.00  0.00           C  
ATOM   2149  O   ARG A1831      90.381  -3.708 -35.031  1.00  0.00           O  
ATOM   2150  CB  ARG A1831      91.027  -1.100 -36.626  1.00  0.00           C  
ATOM   2151  CG  ARG A1831      89.712  -0.490 -36.152  1.00  0.00           C  
ATOM   2152  CD  ARG A1831      88.884   0.146 -37.271  1.00  0.00           C  
ATOM   2153  NE  ARG A1831      89.446   1.385 -37.800  1.00  0.00           N  
ATOM   2154  CZ  ARG A1831      90.009   1.498 -38.998  1.00  0.00           C  
ATOM   2155  NH1 ARG A1831      90.096   0.442 -39.802  1.00  0.00           N  
ATOM   2156  NH2 ARG A1831      90.470   2.674 -39.407  1.00  0.00           N  
ATOM   2157  N   THR A1832      92.336  -4.120 -36.080  1.00  0.00           N  
ATOM   2158  CA  THR A1832      92.119  -5.555 -36.190  1.00  0.00           C  
ATOM   2159  C   THR A1832      92.644  -6.357 -35.000  1.00  0.00           C  
ATOM   2160  O   THR A1832      92.015  -7.332 -34.581  1.00  0.00           O  
ATOM   2161  CB  THR A1832      92.767  -6.085 -37.476  1.00  0.00           C  
ATOM   2162  OG1 THR A1832      92.337  -5.288 -38.587  1.00  0.00           O  
ATOM   2163  CG2 THR A1832      92.377  -7.541 -37.721  1.00  0.00           C  
ATOM   2164  N   ARG A1833      93.790  -5.948 -34.460  1.00  0.00           N  
ATOM   2165  CA  ARG A1833      94.370  -6.638 -33.312  1.00  0.00           C  
ATOM   2166  C   ARG A1833      93.417  -6.484 -32.142  1.00  0.00           C  
ATOM   2167  O   ARG A1833      93.099  -7.446 -31.439  1.00  0.00           O  
ATOM   2168  CB  ARG A1833      95.715  -6.029 -32.924  1.00  0.00           C  
ATOM   2169  CG  ARG A1833      96.681  -5.874 -34.062  1.00  0.00           C  
ATOM   2170  CD  ARG A1833      98.094  -5.884 -33.529  1.00  0.00           C  
ATOM   2171  NE  ARG A1833      99.073  -5.585 -34.563  1.00  0.00           N  
ATOM   2172  CZ  ARG A1833      99.296  -4.368 -35.045  1.00  0.00           C  
ATOM   2173  NH1 ARG A1833      98.609  -3.331 -34.587  1.00  0.00           N  
ATOM   2174  NH2 ARG A1833     100.206  -4.188 -35.989  1.00  0.00           N  
ATOM   2175  N   ARG A1834      92.984  -5.249 -31.918  1.00  0.00           N  
ATOM   2176  CA  ARG A1834      92.052  -4.982 -30.843  1.00  0.00           C  
ATOM   2177  C   ARG A1834      90.941  -6.010 -31.013  1.00  0.00           C  
ATOM   2178  O   ARG A1834      90.621  -6.761 -30.101  1.00  0.00           O  
ATOM   2179  CB  ARG A1834      91.499  -3.568 -30.983  1.00  0.00           C  
ATOM   2180  CG  ARG A1834      90.443  -3.204 -29.975  1.00  0.00           C  
ATOM   2181  CD  ARG A1834      89.960  -1.784 -30.199  1.00  0.00           C  
ATOM   2182  NE  ARG A1834      90.761  -0.795 -29.485  1.00  0.00           N  
ATOM   2183  CZ  ARG A1834      90.770  -0.663 -28.161  1.00  0.00           C  
ATOM   2184  NH1 ARG A1834      91.522   0.266 -27.591  1.00  0.00           N  
ATOM   2185  NH2 ARG A1834      90.018  -1.456 -27.411  1.00  0.00           N  
ATOM   2186  N   ALA A1835      90.396  -6.058 -32.224  1.00  0.00           N  
ATOM   2187  CA  ALA A1835      89.323  -6.975 -32.571  1.00  0.00           C  
ATOM   2188  C   ALA A1835      89.541  -8.420 -32.112  1.00  0.00           C  
ATOM   2189  O   ALA A1835      88.597  -9.084 -31.686  1.00  0.00           O  
ATOM   2190  CB  ALA A1835      89.085  -6.935 -34.082  1.00  0.00           C  
ATOM   2191  N   GLU A1836      90.779  -8.905 -32.185  1.00  0.00           N  
ATOM   2192  CA  GLU A1836      91.084 -10.284 -31.793  1.00  0.00           C  
ATOM   2193  C   GLU A1836      91.359 -10.464 -30.304  1.00  0.00           C  
ATOM   2194  O   GLU A1836      91.217 -11.566 -29.774  1.00  0.00           O  
ATOM   2195  CB  GLU A1836      92.301 -10.783 -32.567  1.00  0.00           C  
ATOM   2196  CG  GLU A1836      92.264 -10.487 -34.031  1.00  0.00           C  
ATOM   2197  CD  GLU A1836      93.632 -10.165 -34.569  1.00  0.00           C  
ATOM   2198  OE1 GLU A1836      94.577 -10.915 -34.244  1.00  0.00           O  
ATOM   2199  OE2 GLU A1836      93.768  -9.156 -35.295  1.00  0.00           O  
ATOM   2200  N   TYR A1837      91.781  -9.389 -29.646  1.00  0.00           N  
ATOM   2201  CA  TYR A1837      92.074  -9.435 -28.218  1.00  0.00           C  
ATOM   2202  C   TYR A1837      90.812  -9.232 -27.400  1.00  0.00           C  
ATOM   2203  O   TYR A1837      90.593  -9.929 -26.410  1.00  0.00           O  
ATOM   2204  CB  TYR A1837      93.101  -8.372 -27.848  1.00  0.00           C  
ATOM   2205  CG  TYR A1837      94.522  -8.883 -27.912  1.00  0.00           C  
ATOM   2206  CD1 TYR A1837      94.960  -9.876 -27.036  1.00  0.00           C  
ATOM   2207  CD2 TYR A1837      95.419  -8.391 -28.851  1.00  0.00           C  
ATOM   2208  CE1 TYR A1837      96.255 -10.369 -27.093  1.00  0.00           C  
ATOM   2209  CE2 TYR A1837      96.725  -8.876 -28.923  1.00  0.00           C  
ATOM   2210  CZ  TYR A1837      97.135  -9.864 -28.045  1.00  0.00           C  
ATOM   2211  OH  TYR A1837      98.416 -10.351 -28.106  1.00  0.00           O  
ATOM   2212  N   GLU A1838      89.986  -8.272 -27.799  1.00  0.00           N  
ATOM   2213  CA  GLU A1838      88.740  -8.055 -27.086  1.00  0.00           C  
ATOM   2214  C   GLU A1838      88.035  -9.406 -27.097  1.00  0.00           C  
ATOM   2215  O   GLU A1838      87.428  -9.813 -26.110  1.00  0.00           O  
ATOM   2216  CB  GLU A1838      87.884  -7.014 -27.804  1.00  0.00           C  
ATOM   2217  CG  GLU A1838      88.324  -5.589 -27.555  1.00  0.00           C  
ATOM   2218  CD  GLU A1838      87.855  -4.642 -28.645  1.00  0.00           C  
ATOM   2219  OE1 GLU A1838      88.097  -3.426 -28.509  1.00  0.00           O  
ATOM   2220  OE2 GLU A1838      87.252  -5.115 -29.632  1.00  0.00           O  
ATOM   2221  N   ARG A1839      88.135 -10.101 -28.228  1.00  0.00           N  
ATOM   2222  CA  ARG A1839      87.520 -11.415 -28.399  1.00  0.00           C  
ATOM   2223  C   ARG A1839      88.240 -12.463 -27.557  1.00  0.00           C  
ATOM   2224  O   ARG A1839      87.708 -13.547 -27.306  1.00  0.00           O  
ATOM   2225  CB  ARG A1839      87.551 -11.823 -29.880  1.00  0.00           C  
ATOM   2226  CG  ARG A1839      87.560 -13.342 -30.118  1.00  0.00           C  
ATOM   2227  CD  ARG A1839      87.075 -13.739 -31.514  1.00  0.00           C  
ATOM   2228  NE  ARG A1839      87.018 -15.197 -31.656  1.00  0.00           N  
ATOM   2229  CZ  ARG A1839      86.074 -15.858 -32.325  1.00  0.00           C  
ATOM   2230  NH1 ARG A1839      85.093 -15.200 -32.928  1.00  0.00           N  
ATOM   2231  NH2 ARG A1839      86.108 -17.182 -32.384  1.00  0.00           N  
ATOM   2232  N   ASP A1840      89.440 -12.112 -27.108  1.00  0.00           N  
ATOM   2233  CA  ASP A1840      90.273 -12.996 -26.304  1.00  0.00           C  
ATOM   2234  C   ASP A1840      90.662 -12.214 -25.048  1.00  0.00           C  
ATOM   2235  O   ASP A1840      91.799 -11.763 -24.914  1.00  0.00           O  
ATOM   2236  CB  ASP A1840      91.513 -13.362 -27.124  1.00  0.00           C  
ATOM   2237  CG  ASP A1840      92.336 -14.456 -26.494  1.00  0.00           C  
ATOM   2238  OD1 ASP A1840      92.018 -14.876 -25.364  1.00  0.00           O  
ATOM   2239  OD2 ASP A1840      93.312 -14.887 -27.141  1.00  0.00           O  
ATOM   2240  N   PRO A1841      89.724 -12.073 -24.101  1.00  0.00           N  
ATOM   2241  CA  PRO A1841      89.919 -11.341 -22.845  1.00  0.00           C  
ATOM   2242  C   PRO A1841      91.079 -11.835 -22.005  1.00  0.00           C  
ATOM   2243  O   PRO A1841      91.811 -11.062 -21.397  1.00  0.00           O  
ATOM   2244  CB  PRO A1841      88.598 -11.557 -22.134  1.00  0.00           C  
ATOM   2245  CG  PRO A1841      88.315 -12.988 -22.467  1.00  0.00           C  
ATOM   2246  CD  PRO A1841      88.591 -13.009 -23.966  1.00  0.00           C  
ATOM   2247  N   ASP A1842      91.237 -13.146 -21.981  1.00  0.00           N  
ATOM   2248  CA  ASP A1842      92.265 -13.792 -21.179  1.00  0.00           C  
ATOM   2249  C   ASP A1842      93.702 -13.511 -21.595  1.00  0.00           C  
ATOM   2250  O   ASP A1842      94.625 -13.738 -20.816  1.00  0.00           O  
ATOM   2251  CB  ASP A1842      91.985 -15.286 -21.173  1.00  0.00           C  
ATOM   2252  CG  ASP A1842      90.531 -15.588 -20.843  1.00  0.00           C  
ATOM   2253  OD1 ASP A1842      90.061 -15.107 -19.792  1.00  0.00           O  
ATOM   2254  OD2 ASP A1842      89.863 -16.283 -21.635  1.00  0.00           O  
ATOM   2255  N   ALA A1843      93.886 -13.001 -22.805  1.00  0.00           N  
ATOM   2256  CA  ALA A1843      95.218 -12.686 -23.283  1.00  0.00           C  
ATOM   2257  C   ALA A1843      95.712 -11.436 -22.563  1.00  0.00           C  
ATOM   2258  O   ALA A1843      96.721 -11.470 -21.849  1.00  0.00           O  
ATOM   2259  CB  ALA A1843      95.201 -12.459 -24.784  1.00  0.00           C  
ATOM   2260  N   VAL A1844      94.994 -10.335 -22.748  1.00  0.00           N  
ATOM   2261  CA  VAL A1844      95.362  -9.073 -22.125  1.00  0.00           C  
ATOM   2262  C   VAL A1844      95.732  -9.250 -20.656  1.00  0.00           C  
ATOM   2263  O   VAL A1844      96.641  -8.588 -20.157  1.00  0.00           O  
ATOM   2264  CB  VAL A1844      94.212  -8.044 -22.218  1.00  0.00           C  
ATOM   2265  CG1 VAL A1844      92.986  -8.572 -21.508  1.00  0.00           C  
ATOM   2266  CG2 VAL A1844      94.645  -6.727 -21.601  1.00  0.00           C  
ATOM   2267  N   LEU A1845      95.033 -10.145 -19.966  1.00  0.00           N  
ATOM   2268  CA  LEU A1845      95.299 -10.391 -18.550  1.00  0.00           C  
ATOM   2269  C   LEU A1845      96.639 -11.091 -18.348  1.00  0.00           C  
ATOM   2270  O   LEU A1845      97.413 -10.728 -17.469  1.00  0.00           O  
ATOM   2271  CB  LEU A1845      94.186 -11.240 -17.930  1.00  0.00           C  
ATOM   2272  CG  LEU A1845      94.379 -11.629 -16.459  1.00  0.00           C  
ATOM   2273  CD1 LEU A1845      94.200 -10.415 -15.553  1.00  0.00           C  
ATOM   2274  CD2 LEU A1845      93.370 -12.701 -16.104  1.00  0.00           C  
ATOM   2275  N   ARG A1846      96.907 -12.107 -19.157  1.00  0.00           N  
ATOM   2276  CA  ARG A1846      98.168 -12.820 -19.044  1.00  0.00           C  
ATOM   2277  C   ARG A1846      99.302 -11.854 -19.358  1.00  0.00           C  
ATOM   2278  O   ARG A1846     100.315 -11.814 -18.663  1.00  0.00           O  
ATOM   2279  CB  ARG A1846      98.195 -13.992 -20.015  1.00  0.00           C  
ATOM   2280  CG  ARG A1846      98.168 -15.341 -19.336  1.00  0.00           C  
ATOM   2281  CD  ARG A1846      97.647 -16.377 -20.293  1.00  0.00           C  
ATOM   2282  NE  ARG A1846      98.276 -16.294 -21.605  1.00  0.00           N  
ATOM   2283  CZ  ARG A1846      97.645 -16.553 -22.747  1.00  0.00           C  
ATOM   2284  NH1 ARG A1846      98.290 -16.456 -23.908  1.00  0.00           N  
ATOM   2285  NH2 ARG A1846      96.364 -16.900 -22.731  1.00  0.00           N  
ATOM   2286  N   PHE A1847      99.111 -11.068 -20.411  1.00  0.00           N  
ATOM   2287  CA  PHE A1847     100.090 -10.079 -20.834  1.00  0.00           C  
ATOM   2288  C   PHE A1847     100.576  -9.255 -19.638  1.00  0.00           C  
ATOM   2289  O   PHE A1847     101.775  -9.181 -19.381  1.00  0.00           O  
ATOM   2290  CB  PHE A1847      99.470  -9.160 -21.897  1.00  0.00           C  
ATOM   2291  CG  PHE A1847     100.328  -7.980 -22.270  1.00  0.00           C  
ATOM   2292  CD1 PHE A1847      99.795  -6.694 -22.269  1.00  0.00           C  
ATOM   2293  CD2 PHE A1847     101.657  -8.151 -22.647  1.00  0.00           C  
ATOM   2294  CE1 PHE A1847     100.564  -5.602 -22.634  1.00  0.00           C  
ATOM   2295  CE2 PHE A1847     102.436  -7.058 -23.015  1.00  0.00           C  
ATOM   2296  CZ  PHE A1847     101.890  -5.776 -23.011  1.00  0.00           C  
ATOM   2297  N   VAL A1848      99.652  -8.654 -18.895  1.00  0.00           N  
ATOM   2298  CA  VAL A1848     100.033  -7.832 -17.743  1.00  0.00           C  
ATOM   2299  C   VAL A1848     100.422  -8.621 -16.503  1.00  0.00           C  
ATOM   2300  O   VAL A1848     101.322  -8.226 -15.767  1.00  0.00           O  
ATOM   2301  CB  VAL A1848      98.902  -6.853 -17.333  1.00  0.00           C  
ATOM   2302  CG1 VAL A1848      98.481  -6.021 -18.524  1.00  0.00           C  
ATOM   2303  CG2 VAL A1848      97.729  -7.618 -16.737  1.00  0.00           C  
ATOM   2304  N   THR A1991      99.752  -9.737 -16.271  1.00  0.00           N  
ATOM   2305  CA  THR A1991     100.040 -10.529 -15.086  1.00  0.00           C  
ATOM   2306  C   THR A1991     101.448 -11.115 -15.103  1.00  0.00           C  
ATOM   2307  O   THR A1991     102.179 -11.000 -14.114  1.00  0.00           O  
ATOM   2308  CB  THR A1991      99.012 -11.657 -14.926  1.00  0.00           C  
ATOM   2309  OG1 THR A1991      98.987 -12.454 -16.116  1.00  0.00           O  
ATOM   2310  CG2 THR A1991      97.630 -11.071 -14.687  1.00  0.00           C  
ATOM   2311  N   GLU A1992     101.822 -11.734 -16.222  1.00  0.00           N  
ATOM   2312  CA  GLU A1992     103.145 -12.335 -16.368  1.00  0.00           C  
ATOM   2313  C   GLU A1992     104.239 -11.269 -16.469  1.00  0.00           C  
ATOM   2314  O   GLU A1992     105.380 -11.497 -16.075  1.00  0.00           O  
ATOM   2315  CB  GLU A1992     103.184 -13.237 -17.601  1.00  0.00           C  
ATOM   2316  CG  GLU A1992     102.330 -14.485 -17.473  1.00  0.00           C  
ATOM   2317  CD  GLU A1992     102.218 -15.277 -18.769  1.00  0.00           C  
ATOM   2318  OE1 GLU A1992     101.576 -16.345 -18.745  1.00  0.00           O  
ATOM   2319  OE2 GLU A1992     102.765 -14.830 -19.798  1.00  0.00           O  
ATOM   2320  N   GLY A1993     103.889 -10.102 -17.006  1.00  0.00           N  
ATOM   2321  CA  GLY A1993     104.847  -9.016 -17.123  1.00  0.00           C  
ATOM   2322  C   GLY A1993     105.059  -8.366 -15.768  1.00  0.00           C  
ATOM   2323  O   GLY A1993     106.169  -7.959 -15.429  1.00  0.00           O  
ATOM   2324  N   THR A1994     103.980  -8.259 -14.997  1.00  0.00           N  
ATOM   2325  CA  THR A1994     104.042  -7.673 -13.668  1.00  0.00           C  
ATOM   2326  C   THR A1994     104.941  -8.562 -12.830  1.00  0.00           C  
ATOM   2327  O   THR A1994     105.852  -8.084 -12.157  1.00  0.00           O  
ATOM   2328  CB  THR A1994     102.639  -7.602 -13.030  1.00  0.00           C  
ATOM   2329  OG1 THR A1994     101.907  -6.509 -13.607  1.00  0.00           O  
ATOM   2330  CG2 THR A1994     102.744  -7.413 -11.519  1.00  0.00           C  
ATOM   2331  N   ALA A2011     104.683  -9.864 -12.895  1.00  0.00           N  
ATOM   2332  CA  ALA A2011     105.473 -10.836 -12.154  1.00  0.00           C  
ATOM   2333  C   ALA A2011     106.921 -10.794 -12.643  1.00  0.00           C  
ATOM   2334  O   ALA A2011     107.855 -11.036 -11.876  1.00  0.00           O  
ATOM   2335  CB  ALA A2011     104.898 -12.225 -12.348  1.00  0.00           C  
ATOM   2336  N   ARG A2012     107.093 -10.493 -13.927  1.00  0.00           N  
ATOM   2337  CA  ARG A2012     108.415 -10.399 -14.540  1.00  0.00           C  
ATOM   2338  C   ARG A2012     109.102  -9.174 -13.956  1.00  0.00           C  
ATOM   2339  O   ARG A2012     110.225  -9.249 -13.465  1.00  0.00           O  
ATOM   2340  CB  ARG A2012     108.278 -10.231 -16.057  1.00  0.00           C  
ATOM   2341  CG  ARG A2012     109.592 -10.056 -16.823  1.00  0.00           C  
ATOM   2342  CD  ARG A2012     109.316  -9.670 -18.289  1.00  0.00           C  
ATOM   2343  NE  ARG A2012     108.171 -10.404 -18.822  1.00  0.00           N  
ATOM   2344  CZ  ARG A2012     107.617 -10.196 -20.015  1.00  0.00           C  
ATOM   2345  NH1 ARG A2012     108.101  -9.274 -20.833  1.00  0.00           N  
ATOM   2346  NH2 ARG A2012     106.565 -10.912 -20.383  1.00  0.00           N  
ATOM   2347  N   GLY A2013     108.405  -8.043 -14.013  1.00  0.00           N  
ATOM   2348  CA  GLY A2013     108.949  -6.805 -13.494  1.00  0.00           C  
ATOM   2349  C   GLY A2013     109.261  -6.912 -12.020  1.00  0.00           C  
ATOM   2350  O   GLY A2013     110.337  -6.529 -11.570  1.00  0.00           O  
ATOM   2351  N   ARG A2014     108.313  -7.442 -11.256  1.00  0.00           N  
ATOM   2352  CA  ARG A2014     108.507  -7.579  -9.822  1.00  0.00           C  
ATOM   2353  C   ARG A2014     109.754  -8.396  -9.494  1.00  0.00           C  
ATOM   2354  O   ARG A2014     110.426  -8.150  -8.494  1.00  0.00           O  
ATOM   2355  CB  ARG A2014     107.283  -8.234  -9.182  1.00  0.00           C  
ATOM   2356  CG  ARG A2014     107.385  -8.350  -7.673  1.00  0.00           C  
ATOM   2357  CD  ARG A2014     106.031  -8.629  -7.070  1.00  0.00           C  
ATOM   2358  NE  ARG A2014     105.912  -8.045  -5.742  1.00  0.00           N  
ATOM   2359  CZ  ARG A2014     106.322  -8.630  -4.626  1.00  0.00           C  
ATOM   2360  NH1 ARG A2014     106.875  -9.832  -4.675  1.00  0.00           N  
ATOM   2361  NH2 ARG A2014     106.180  -8.011  -3.461  1.00  0.00           N  
ATOM   2362  N   GLU A2015     110.054  -9.379 -10.334  1.00  0.00           N  
ATOM   2363  CA  GLU A2015     111.224 -10.217 -10.115  1.00  0.00           C  
ATOM   2364  C   GLU A2015     112.467  -9.330 -10.101  1.00  0.00           C  
ATOM   2365  O   GLU A2015     113.348  -9.481  -9.255  1.00  0.00           O  
ATOM   2366  CB  GLU A2015     111.330 -11.259 -11.231  1.00  0.00           C  
ATOM   2367  CG  GLU A2015     112.633 -12.048 -11.243  1.00  0.00           C  
ATOM   2368  CD  GLU A2015     112.570 -13.280 -12.137  1.00  0.00           C  
ATOM   2369  OE1 GLU A2015     112.155 -14.348 -11.645  1.00  0.00           O  
ATOM   2370  OE2 GLU A2015     112.921 -13.170 -13.329  1.00  0.00           O  
ATOM   2371  N   VAL A2016     112.493  -8.384 -11.032  1.00  0.00           N  
ATOM   2372  CA  VAL A2016     113.591  -7.441 -11.218  1.00  0.00           C  
ATOM   2373  C   VAL A2016     113.661  -6.391 -10.115  1.00  0.00           C  
ATOM   2374  O   VAL A2016     114.698  -6.211  -9.475  1.00  0.00           O  
ATOM   2375  CB  VAL A2016     113.423  -6.707 -12.552  1.00  0.00           C  
ATOM   2376  CG1 VAL A2016     114.653  -5.858 -12.846  1.00  0.00           C  
ATOM   2377  CG2 VAL A2016     113.180  -7.703 -13.662  1.00  0.00           C  
ATOM   2378  N   ALA A2017     112.547  -5.689  -9.924  1.00  0.00           N  
ATOM   2379  CA  ALA A2017     112.431  -4.640  -8.923  1.00  0.00           C  
ATOM   2380  C   ALA A2017     112.852  -5.146  -7.554  1.00  0.00           C  
ATOM   2381  O   ALA A2017     113.371  -4.391  -6.725  1.00  0.00           O  
ATOM   2382  CB  ALA A2017     110.994  -4.127  -8.886  1.00  0.00           C  
ATOM   2383  N   ALA A2018     112.634  -6.434  -7.317  1.00  0.00           N  
ATOM   2384  CA  ALA A2018     112.999  -7.046  -6.043  1.00  0.00           C  
ATOM   2385  C   ALA A2018     114.513  -7.202  -5.971  1.00  0.00           C  
ATOM   2386  O   ALA A2018     115.119  -6.976  -4.923  1.00  0.00           O  
ATOM   2387  CB  ALA A2018     112.332  -8.404  -5.912  1.00  0.00           C  
ATOM   2388  N   GLN A2019     115.104  -7.599  -7.099  1.00  0.00           N  
ATOM   2389  CA  GLN A2019     116.551  -7.786  -7.215  1.00  0.00           C  
ATOM   2390  C   GLN A2019     117.234  -6.483  -6.833  1.00  0.00           C  
ATOM   2391  O   GLN A2019     118.182  -6.467  -6.047  1.00  0.00           O  
ATOM   2392  CB  GLN A2019     116.938  -8.119  -8.654  1.00  0.00           C  
ATOM   2393  CG  GLN A2019     115.983  -9.042  -9.362  1.00  0.00           C  
ATOM   2394  CD  GLN A2019     116.328 -10.497  -9.163  1.00  0.00           C  
ATOM   2395  OE1 GLN A2019     117.167 -11.047  -9.873  1.00  0.00           O  
ATOM   2396  NE2 GLN A2019     115.690 -11.133  -8.186  1.00  0.00           N  
ATOM   2397  N   THR A2020     116.736  -5.392  -7.399  1.00  0.00           N  
ATOM   2398  CA  THR A2020     117.278  -4.069  -7.126  1.00  0.00           C  
ATOM   2399  C   THR A2020     117.152  -3.756  -5.644  1.00  0.00           C  
ATOM   2400  O   THR A2020     118.154  -3.532  -4.957  1.00  0.00           O  
ATOM   2401  CB  THR A2020     116.518  -2.990  -7.887  1.00  0.00           C  
ATOM   2402  OG1 THR A2020     116.696  -3.184  -9.292  1.00  0.00           O  
ATOM   2403  CG2 THR A2020     117.016  -1.615  -7.490  1.00  0.00           C  
ATOM   2404  N   LEU A2021     115.909  -3.732  -5.160  1.00  0.00           N  
ATOM   2405  CA  LEU A2021     115.648  -3.440  -3.766  1.00  0.00           C  
ATOM   2406  C   LEU A2021     116.536  -4.263  -2.854  1.00  0.00           C  
ATOM   2407  O   LEU A2021     117.032  -3.758  -1.850  1.00  0.00           O  
ATOM   2408  CB  LEU A2021     114.174  -3.678  -3.454  1.00  0.00           C  
ATOM   2409  CG  LEU A2021     113.322  -2.416  -3.626  1.00  0.00           C  
ATOM   2410  CD1 LEU A2021     113.744  -1.391  -2.587  1.00  0.00           C  
ATOM   2411  CD2 LEU A2021     113.487  -1.845  -5.028  1.00  0.00           C  
ATOM   2412  N   GLY A2022     116.735  -5.530  -3.208  1.00  0.00           N  
ATOM   2413  CA  GLY A2022     117.591  -6.386  -2.409  1.00  0.00           C  
ATOM   2414  C   GLY A2022     118.953  -5.727  -2.275  1.00  0.00           C  
ATOM   2415  O   GLY A2022     119.525  -5.646  -1.187  1.00  0.00           O  
ATOM   2416  N   GLN A2023     119.479  -5.235  -3.392  1.00  0.00           N  
ATOM   2417  CA  GLN A2023     120.774  -4.564  -3.383  1.00  0.00           C  
ATOM   2418  C   GLN A2023     120.693  -3.266  -2.587  1.00  0.00           C  
ATOM   2419  O   GLN A2023     121.552  -2.984  -1.754  1.00  0.00           O  
ATOM   2420  CB  GLN A2023     121.216  -4.276  -4.815  1.00  0.00           C  
ATOM   2421  CG  GLN A2023     121.677  -5.519  -5.560  1.00  0.00           C  
ATOM   2422  CD  GLN A2023     123.084  -5.947  -5.166  1.00  0.00           C  
ATOM   2423  OE1 GLN A2023     123.340  -7.127  -4.911  1.00  0.00           O  
ATOM   2424  NE2 GLN A2023     124.005  -4.989  -5.132  1.00  0.00           N  
ATOM   2425  N   VAL A2024     119.645  -2.491  -2.840  1.00  0.00           N  
ATOM   2426  CA  VAL A2024     119.428  -1.225  -2.147  1.00  0.00           C  
ATOM   2427  C   VAL A2024     119.524  -1.397  -0.634  1.00  0.00           C  
ATOM   2428  O   VAL A2024     120.402  -0.824   0.008  1.00  0.00           O  
ATOM   2429  CB  VAL A2024     118.044  -0.650  -2.489  1.00  0.00           C  
ATOM   2430  CG1 VAL A2024     117.657   0.422  -1.480  1.00  0.00           C  
ATOM   2431  CG2 VAL A2024     118.066  -0.066  -3.884  1.00  0.00           C  
ATOM   2432  N   ARG A2025     118.609  -2.190  -0.078  1.00  0.00           N  
ATOM   2433  CA  ARG A2025     118.554  -2.455   1.364  1.00  0.00           C  
ATOM   2434  C   ARG A2025     119.938  -2.711   1.958  1.00  0.00           C  
ATOM   2435  O   ARG A2025     120.287  -2.182   3.007  1.00  0.00           O  
ATOM   2436  CB  ARG A2025     117.666  -3.670   1.636  1.00  0.00           C  
ATOM   2437  CG  ARG A2025     116.222  -3.485   1.231  1.00  0.00           C  
ATOM   2438  CD  ARG A2025     115.401  -4.732   1.523  1.00  0.00           C  
ATOM   2439  NE  ARG A2025     114.056  -4.599   0.980  1.00  0.00           N  
ATOM   2440  CZ  ARG A2025     113.499  -5.471   0.150  1.00  0.00           C  
ATOM   2441  NH1 ARG A2025     112.271  -5.260  -0.302  1.00  0.00           N  
ATOM   2442  NH2 ARG A2025     114.167  -6.553  -0.224  1.00  0.00           N  
ATOM   2443  N   ARG A2026     120.715  -3.546   1.275  1.00  0.00           N  
ATOM   2444  CA  ARG A2026     122.058  -3.878   1.720  1.00  0.00           C  
ATOM   2445  C   ARG A2026     122.926  -2.632   1.660  1.00  0.00           C  
ATOM   2446  O   ARG A2026     123.584  -2.268   2.634  1.00  0.00           O  
ATOM   2447  CB  ARG A2026     122.645  -4.965   0.822  1.00  0.00           C  
ATOM   2448  CG  ARG A2026     123.870  -5.639   1.388  1.00  0.00           C  
ATOM   2449  CD  ARG A2026     124.231  -6.851   0.542  1.00  0.00           C  
ATOM   2450  NE  ARG A2026     123.154  -7.836   0.517  1.00  0.00           N  
ATOM   2451  CZ  ARG A2026     122.867  -8.586  -0.544  1.00  0.00           C  
ATOM   2452  NH1 ARG A2026     123.569  -8.443  -1.659  1.00  0.00           N  
ATOM   2453  NH2 ARG A2026     121.881  -9.473  -0.497  1.00  0.00           N  
ATOM   2454  N   ALA A2027     122.911  -1.975   0.508  1.00  0.00           N  
ATOM   2455  CA  ALA A2027     123.689  -0.761   0.315  1.00  0.00           C  
ATOM   2456  C   ALA A2027     123.417   0.215   1.450  1.00  0.00           C  
ATOM   2457  O   ALA A2027     124.346   0.622   2.156  1.00  0.00           O  
ATOM   2458  CB  ALA A2027     123.333  -0.119  -1.019  1.00  0.00           C  
ATOM   2459  N   MET A2039     122.149   0.580   1.635  1.00  0.00           N  
ATOM   2460  CA  MET A2039     121.778   1.522   2.688  1.00  0.00           C  
ATOM   2461  C   MET A2039     122.100   1.005   4.086  1.00  0.00           C  
ATOM   2462  O   MET A2039     121.916   1.715   5.073  1.00  0.00           O  
ATOM   2463  CB  MET A2039     120.290   1.836   2.605  1.00  0.00           C  
ATOM   2464  CG  MET A2039     119.872   2.546   1.341  1.00  0.00           C  
ATOM   2465  SD  MET A2039     118.108   2.872   1.354  1.00  0.00           S  
ATOM   2466  CE  MET A2039     118.026   4.145   2.634  1.00  0.00           C  
ATOM   2467  N   ARG A2040     122.570  -0.239   4.161  1.00  0.00           N  
ATOM   2468  CA  ARG A2040     122.921  -0.871   5.428  1.00  0.00           C  
ATOM   2469  C   ARG A2040     121.726  -0.956   6.367  1.00  0.00           C  
ATOM   2470  O   ARG A2040     121.801  -0.567   7.534  1.00  0.00           O  
ATOM   2471  CB  ARG A2040     124.077  -0.115   6.092  1.00  0.00           C  
ATOM   2472  CG  ARG A2040     125.399  -0.310   5.369  1.00  0.00           C  
ATOM   2473  CD  ARG A2040     125.775  -1.784   5.356  1.00  0.00           C  
ATOM   2474  NE  ARG A2040     126.829  -2.074   6.318  1.00  0.00           N  
ATOM   2475  CZ  ARG A2040     126.845  -3.129   7.124  1.00  0.00           C  
ATOM   2476  NH1 ARG A2040     127.857  -3.306   7.963  1.00  0.00           N  
ATOM   2477  NH2 ARG A2040     125.850  -4.005   7.109  1.00  0.00           N  
ATOM   2478  N   LEU A2041     120.632  -1.486   5.841  1.00  0.00           N  
ATOM   2479  CA  LEU A2041     119.409  -1.644   6.602  1.00  0.00           C  
ATOM   2480  C   LEU A2041     119.516  -2.828   7.568  1.00  0.00           C  
ATOM   2481  O   LEU A2041     120.079  -3.876   7.233  1.00  0.00           O  
ATOM   2482  CB  LEU A2041     118.229  -1.834   5.644  1.00  0.00           C  
ATOM   2483  CG  LEU A2041     117.164  -0.728   5.533  1.00  0.00           C  
ATOM   2484  CD1 LEU A2041     117.785   0.646   5.687  1.00  0.00           C  
ATOM   2485  CD2 LEU A2041     116.447  -0.850   4.196  1.00  0.00           C  
ATOM   2486  N   PHE A2042     118.985  -2.640   8.770  1.00  0.00           N  
ATOM   2487  CA  PHE A2042     119.008  -3.673   9.797  1.00  0.00           C  
ATOM   2488  C   PHE A2042     118.615  -5.057   9.274  1.00  0.00           C  
ATOM   2489  O   PHE A2042     117.461  -5.290   8.917  1.00  0.00           O  
ATOM   2490  CB  PHE A2042     118.072  -3.286  10.940  1.00  0.00           C  
ATOM   2491  CG  PHE A2042     118.103  -4.251  12.081  1.00  0.00           C  
ATOM   2492  CD1 PHE A2042     119.185  -4.275  12.946  1.00  0.00           C  
ATOM   2493  CD2 PHE A2042     117.091  -5.189  12.240  1.00  0.00           C  
ATOM   2494  CE1 PHE A2042     119.271  -5.227  13.955  1.00  0.00           C  
ATOM   2495  CE2 PHE A2042     117.159  -6.150  13.244  1.00  0.00           C  
ATOM   2496  CZ  PHE A2042     118.255  -6.172  14.106  1.00  0.00           C  
ATOM   2497  N   GLY A2043     119.578  -5.972   9.236  1.00  0.00           N  
ATOM   2498  CA  GLY A2043     119.302  -7.324   8.774  1.00  0.00           C  
ATOM   2499  C   GLY A2043     119.751  -7.603   7.357  1.00  0.00           C  
ATOM   2500  O   GLY A2043     119.561  -8.707   6.842  1.00  0.00           O  
ATOM   2501  N   HIS A2044     120.366  -6.608   6.727  1.00  0.00           N  
ATOM   2502  CA  HIS A2044     120.823  -6.743   5.347  1.00  0.00           C  
ATOM   2503  C   HIS A2044     122.322  -6.487   5.206  1.00  0.00           C  
ATOM   2504  O   HIS A2044     123.012  -7.304   4.556  1.00  0.00           O  
ATOM   2505  CB  HIS A2044     120.026  -5.784   4.463  1.00  0.00           C  
ATOM   2506  CG  HIS A2044     118.553  -6.054   4.479  1.00  0.00           C  
ATOM   2507  ND1 HIS A2044     117.970  -7.056   3.733  1.00  0.00           N  
ATOM   2508  CD2 HIS A2044     117.551  -5.487   5.194  1.00  0.00           C  
ATOM   2509  CE1 HIS A2044     116.674  -7.096   3.988  1.00  0.00           C  
ATOM   2510  NE2 HIS A2044     116.394  -6.153   4.871  1.00  0.00           N  
ATOM   2511  OXT HIS A2044     122.796  -5.468   5.746  1.00  0.00           O  
TER
END
