# Supplementary material for: Backbone Brackets and Arginine Tweezers delineate Class I and Class II aminoacyl tRNA synthetases
Source: PLoS Comput Biol. 2018 Apr 16;14(4):e1006101. doi: 10.1371/journal.pcbi.1006101 (PMC5919687; doi:10.1371/journal.pcbi.1006101)
Supplement: S11 File — All structures of Class I aaRS with residues renumbered according to the MSA. (GZ) [file pcbi.1006101.s023.tar.gz › 1yi8_B_renum.pdb]

ATOM      1  N   ALA B 245      91.650 -12.152  22.134  1.00  0.00           N  
ATOM      2  CA  ALA B 245      90.692 -11.183  21.524  1.00  0.00           C  
ATOM      3  C   ALA B 245      91.248  -9.767  21.514  1.00  0.00           C  
ATOM      4  O   ALA B 245      92.372  -9.514  21.943  1.00  0.00           O  
ATOM      5  CB  ALA B 245      89.369 -11.212  22.288  1.00  0.00           C  
ATOM      6  N   ARG B 265      90.444  -8.855  20.986  1.00  0.00           N  
ATOM      7  CA  ARG B 265      90.776  -7.445  20.923  1.00  0.00           C  
ATOM      8  C   ARG B 265      89.511  -6.679  20.519  1.00  0.00           C  
ATOM      9  O   ARG B 265      88.736  -6.279  21.388  1.00  0.00           O  
ATOM     10  CB  ARG B 265      91.957  -7.177  19.963  1.00  0.00           C  
ATOM     11  CG  ARG B 265      92.423  -8.371  19.124  1.00  0.00           C  
ATOM     12  CD  ARG B 265      93.107  -7.892  17.841  1.00  0.00           C  
ATOM     13  NE  ARG B 265      92.756  -8.715  16.685  1.00  0.00           N  
ATOM     14  CZ  ARG B 265      92.911  -8.329  15.419  1.00  0.00           C  
ATOM     15  NH1 ARG B 265      93.410  -7.130  15.152  1.00  0.00           N  
ATOM     16  NH2 ARG B 265      92.560  -9.136  14.424  1.00  0.00           N  
ATOM     17  N   PRO B 266      89.239  -6.496  19.210  1.00  0.00           N  
ATOM     18  CA  PRO B 266      88.018  -5.749  18.901  1.00  0.00           C  
ATOM     19  C   PRO B 266      86.725  -6.545  19.080  1.00  0.00           C  
ATOM     20  O   PRO B 266      86.739  -7.778  19.083  1.00  0.00           O  
ATOM     21  CB  PRO B 266      88.197  -5.345  17.430  1.00  0.00           C  
ATOM     22  CG  PRO B 266      89.487  -6.051  16.961  1.00  0.00           C  
ATOM     23  CD  PRO B 266      89.787  -7.100  17.984  1.00  0.00           C  
ATOM     24  N   ARG B 267      85.609  -5.835  19.244  1.00  0.00           N  
ATOM     25  CA  ARG B 267      84.315  -6.498  19.352  1.00  0.00           C  
ATOM     26  C   ARG B 267      83.837  -6.588  17.915  1.00  0.00           C  
ATOM     27  O   ARG B 267      83.831  -5.585  17.206  1.00  0.00           O  
ATOM     28  CB  ARG B 267      83.302  -5.659  20.122  1.00  0.00           C  
ATOM     29  CG  ARG B 267      83.774  -5.114  21.426  1.00  0.00           C  
ATOM     30  CD  ARG B 267      82.601  -4.554  22.199  1.00  0.00           C  
ATOM     31  NE  ARG B 267      82.117  -5.502  23.199  1.00  0.00           N  
ATOM     32  CZ  ARG B 267      81.348  -5.163  24.226  1.00  0.00           C  
ATOM     33  NH1 ARG B 267      80.953  -6.083  25.092  1.00  0.00           N  
ATOM     34  NH2 ARG B 267      80.966  -3.901  24.383  1.00  0.00           N  
ATOM     35  N   VAL B 268      83.439  -7.779  17.487  1.00  0.00           N  
ATOM     36  CA  VAL B 268      82.956  -7.972  16.128  1.00  0.00           C  
ATOM     37  C   VAL B 268      81.520  -8.474  16.091  1.00  0.00           C  
ATOM     38  O   VAL B 268      81.188  -9.450  16.745  1.00  0.00           O  
ATOM     39  CB  VAL B 268      83.807  -9.000  15.374  1.00  0.00           C  
ATOM     40  CG1 VAL B 268      83.236  -9.206  13.976  1.00  0.00           C  
ATOM     41  CG2 VAL B 268      85.246  -8.555  15.321  1.00  0.00           C  
ATOM     42  N   LEU B 269      80.677  -7.818  15.312  1.00  0.00           N  
ATOM     43  CA  LEU B 269      79.299  -8.271  15.202  1.00  0.00           C  
ATOM     44  C   LEU B 269      79.010  -8.863  13.819  1.00  0.00           C  
ATOM     45  O   LEU B 269      79.274  -8.234  12.802  1.00  0.00           O  
ATOM     46  CB  LEU B 269      78.324  -7.129  15.458  1.00  0.00           C  
ATOM     47  CG  LEU B 269      76.879  -7.639  15.514  1.00  0.00           C  
ATOM     48  CD1 LEU B 269      76.698  -8.443  16.804  1.00  0.00           C  
ATOM     49  CD2 LEU B 269      75.881  -6.478  15.454  1.00  0.00           C  
ATOM     50  N   THR B 270      78.483 -10.085  13.804  1.00  0.00           N  
ATOM     51  CA  THR B 270      78.112 -10.759  12.565  1.00  0.00           C  
ATOM     52  C   THR B 270      76.769 -11.424  12.842  1.00  0.00           C  
ATOM     53  O   THR B 270      76.356 -11.531  14.001  1.00  0.00           O  
ATOM     54  CB  THR B 270      79.130 -11.855  12.141  1.00  0.00           C  
ATOM     55  OG1 THR B 270      79.354 -12.756  13.232  1.00  0.00           O  
ATOM     56  CG2 THR B 270      80.448 -11.232  11.704  1.00  0.00           C  
ATOM     57  N   GLY B 272      76.082 -11.868  11.797  1.00  0.00           N  
ATOM     58  CA  GLY B 272      74.808 -12.525  12.011  1.00  0.00           C  
ATOM     59  C   GLY B 272      74.066 -12.952  10.764  1.00  0.00           C  
ATOM     60  O   GLY B 272      74.475 -12.659   9.644  1.00  0.00           O  
ATOM     61  N   ASP B 273      72.956 -13.650  10.979  1.00  0.00           N  
ATOM     62  CA  ASP B 273      72.112 -14.125   9.889  1.00  0.00           C  
ATOM     63  C   ASP B 273      70.635 -14.043  10.247  1.00  0.00           C  
ATOM     64  O   ASP B 273      70.245 -14.175  11.420  1.00  0.00           O  
ATOM     65  CB  ASP B 273      72.432 -15.583   9.537  1.00  0.00           C  
ATOM     66  CG  ASP B 273      73.870 -15.781   9.119  1.00  0.00           C  
ATOM     67  OD1 ASP B 273      74.655 -16.285   9.953  1.00  0.00           O  
ATOM     68  OD2 ASP B 273      74.209 -15.433   7.960  1.00  0.00           O  
ATOM     69  N   ARG B 274      69.827 -13.826   9.215  1.00  0.00           N  
ATOM     70  CA  ARG B 274      68.382 -13.773   9.344  1.00  0.00           C  
ATOM     71  C   ARG B 274      67.919 -15.236   9.409  1.00  0.00           C  
ATOM     72  O   ARG B 274      68.053 -15.972   8.442  1.00  0.00           O  
ATOM     73  CB  ARG B 274      67.773 -13.086   8.102  1.00  0.00           C  
ATOM     74  CG  ARG B 274      67.237 -11.686   8.324  1.00  0.00           C  
ATOM     75  CD  ARG B 274      67.131 -10.889   7.013  1.00  0.00           C  
ATOM     76  NE  ARG B 274      66.599 -11.684   5.905  1.00  0.00           N  
ATOM     77  CZ  ARG B 274      65.307 -11.871   5.640  1.00  0.00           C  
ATOM     78  NH1 ARG B 274      64.942 -12.623   4.607  1.00  0.00           N  
ATOM     79  NH2 ARG B 274      64.373 -11.302   6.389  1.00  0.00           N  
ATOM     80  N   PRO B 275      67.410 -15.678  10.562  1.00  0.00           N  
ATOM     81  CA  PRO B 275      66.948 -17.065  10.709  1.00  0.00           C  
ATOM     82  C   PRO B 275      65.720 -17.357   9.846  1.00  0.00           C  
ATOM     83  O   PRO B 275      64.599 -17.021  10.219  1.00  0.00           O  
ATOM     84  CB  PRO B 275      66.643 -17.170  12.196  1.00  0.00           C  
ATOM     85  CG  PRO B 275      67.602 -16.187  12.810  1.00  0.00           C  
ATOM     86  CD  PRO B 275      67.445 -15.009  11.873  1.00  0.00           C  
ATOM     87  N   THR B 276      65.949 -17.985   8.700  1.00  0.00           N  
ATOM     88  CA  THR B 276      64.882 -18.313   7.767  1.00  0.00           C  
ATOM     89  C   THR B 276      65.055 -19.729   7.236  1.00  0.00           C  
ATOM     90  O   THR B 276      64.226 -20.225   6.471  1.00  0.00           O  
ATOM     91  CB  THR B 276      64.897 -17.345   6.576  1.00  0.00           C  
ATOM     92  OG1 THR B 276      66.249 -17.149   6.141  1.00  0.00           O  
ATOM     93  CG2 THR B 276      64.303 -16.013   6.962  1.00  0.00           C  
ATOM     94  N   GLY B 277      66.143 -20.371   7.644  1.00  0.00           N  
ATOM     95  CA  GLY B 277      66.405 -21.721   7.203  1.00  0.00           C  
ATOM     96  C   GLY B 277      67.867 -22.068   7.387  1.00  0.00           C  
ATOM     97  O   GLY B 277      68.683 -21.234   7.783  1.00  0.00           O  
ATOM     98  N   ALA B 279      68.189 -23.321   7.095  1.00  0.00           N  
ATOM     99  CA  ALA B 279      69.540 -23.848   7.220  1.00  0.00           C  
ATOM    100  C   ALA B 279      70.572 -23.021   6.476  1.00  0.00           C  
ATOM    101  O   ALA B 279      70.270 -22.391   5.470  1.00  0.00           O  
ATOM    102  CB  ALA B 279      69.568 -25.286   6.715  1.00  0.00           C  
ATOM    103  N   LEU B 280      71.796 -23.028   6.985  1.00  0.00           N  
ATOM    104  CA  LEU B 280      72.886 -22.305   6.358  1.00  0.00           C  
ATOM    105  C   LEU B 280      73.446 -23.173   5.239  1.00  0.00           C  
ATOM    106  O   LEU B 280      73.359 -24.397   5.294  1.00  0.00           O  
ATOM    107  CB  LEU B 280      73.994 -21.990   7.375  1.00  0.00           C  
ATOM    108  CG  LEU B 280      73.659 -20.962   8.463  1.00  0.00           C  
ATOM    109  CD1 LEU B 280      74.939 -20.622   9.231  1.00  0.00           C  
ATOM    110  CD2 LEU B 280      73.070 -19.702   7.834  1.00  0.00           C  
ATOM    111  N   HIS B 281      74.032 -22.542   4.233  1.00  0.00           N  
ATOM    112  CA  HIS B 281      74.580 -23.278   3.101  1.00  0.00           C  
ATOM    113  C   HIS B 281      76.028 -22.923   2.828  1.00  0.00           C  
ATOM    114  O   HIS B 281      76.664 -22.231   3.629  1.00  0.00           O  
ATOM    115  CB  HIS B 281      73.738 -23.000   1.856  1.00  0.00           C  
ATOM    116  CG  HIS B 281      73.586 -21.545   1.550  1.00  0.00           C  
ATOM    117  ND1 HIS B 281      72.475 -20.821   1.910  1.00  0.00           N  
ATOM    118  CD2 HIS B 281      74.412 -20.669   0.917  1.00  0.00           C  
ATOM    119  CE1 HIS B 281      72.609 -19.567   1.504  1.00  0.00           C  
ATOM    120  NE2 HIS B 281      73.780 -19.454   0.902  1.00  0.00           N  
ATOM    121  N   LEU B 282      76.523 -23.391   1.684  1.00  0.00           N  
ATOM    122  CA  LEU B 282      77.906 -23.167   1.272  1.00  0.00           C  
ATOM    123  C   LEU B 282      78.297 -21.703   1.161  1.00  0.00           C  
ATOM    124  O   LEU B 282      79.446 -21.340   1.410  1.00  0.00           O  
ATOM    125  CB  LEU B 282      78.178 -23.861  -0.066  1.00  0.00           C  
ATOM    126  CG  LEU B 282      79.029 -25.129   0.011  1.00  0.00           C  
ATOM    127  CD1 LEU B 282      78.470 -26.054   1.065  1.00  0.00           C  
ATOM    128  CD2 LEU B 282      79.057 -25.822  -1.347  1.00  0.00           C  
ATOM    129  N   GLY B 283      77.338 -20.864   0.782  1.00  0.00           N  
ATOM    130  CA  GLY B 283      77.589 -19.442   0.636  1.00  0.00           C  
ATOM    131  C   GLY B 283      77.897 -18.750   1.960  1.00  0.00           C  
ATOM    132  O   GLY B 283      78.691 -17.817   1.988  1.00  0.00           O  
ATOM    133  N   HIS B 284      77.262 -19.181   3.045  1.00  0.00           N  
ATOM    134  CA  HIS B 284      77.529 -18.579   4.343  1.00  0.00           C  
ATOM    135  C   HIS B 284      78.929 -18.996   4.751  1.00  0.00           C  
ATOM    136  O   HIS B 284      79.668 -18.224   5.365  1.00  0.00           O  
ATOM    137  CB  HIS B 284      76.546 -19.062   5.406  1.00  0.00           C  
ATOM    138  CG  HIS B 284      75.122 -18.713   5.122  1.00  0.00           C  
ATOM    139  ND1 HIS B 284      74.224 -19.614   4.597  1.00  0.00           N  
ATOM    140  CD2 HIS B 284      74.436 -17.553   5.289  1.00  0.00           C  
ATOM    141  CE1 HIS B 284      73.050 -19.028   4.448  1.00  0.00           C  
ATOM    142  NE2 HIS B 284      73.157 -17.777   4.861  1.00  0.00           N  
ATOM    143  N   LEU B 285      79.293 -20.218   4.393  1.00  0.00           N  
ATOM    144  CA  LEU B 285      80.614 -20.730   4.721  1.00  0.00           C  
ATOM    145  C   LEU B 285      81.690 -19.803   4.171  1.00  0.00           C  
ATOM    146  O   LEU B 285      82.361 -19.111   4.928  1.00  0.00           O  
ATOM    147  CB  LEU B 285      80.772 -22.142   4.150  1.00  0.00           C  
ATOM    148  CG  LEU B 285      81.181 -23.195   5.180  1.00  0.00           C  
ATOM    149  CD1 LEU B 285      82.626 -22.983   5.564  1.00  0.00           C  
ATOM    150  CD2 LEU B 285      80.291 -23.090   6.411  1.00  0.00           C  
ATOM    151  N   ALA B 286      81.848 -19.786   2.853  1.00  0.00           N  
ATOM    152  CA  ALA B 286      82.844 -18.932   2.227  1.00  0.00           C  
ATOM    153  C   ALA B 286      82.468 -17.463   2.398  1.00  0.00           C  
ATOM    154  O   ALA B 286      83.316 -16.579   2.336  1.00  0.00           O  
ATOM    155  CB  ALA B 286      82.962 -19.274   0.751  1.00  0.00           C  
ATOM    156  N   GLY B 287      81.183 -17.215   2.616  1.00  0.00           N  
ATOM    157  CA  GLY B 287      80.695 -15.859   2.777  1.00  0.00           C  
ATOM    158  C   GLY B 287      81.110 -15.228   4.085  1.00  0.00           C  
ATOM    159  O   GLY B 287      81.287 -14.011   4.153  1.00  0.00           O  
ATOM    160  N   SER B 288      81.244 -16.041   5.127  1.00  0.00           N  
ATOM    161  CA  SER B 288      81.658 -15.525   6.427  1.00  0.00           C  
ATOM    162  C   SER B 288      81.953 -16.593   7.484  1.00  0.00           C  
ATOM    163  O   SER B 288      82.947 -16.487   8.189  1.00  0.00           O  
ATOM    164  CB  SER B 288      80.617 -14.544   6.977  1.00  0.00           C  
ATOM    165  OG  SER B 288      79.464 -15.218   7.427  1.00  0.00           O  
ATOM    166  N   LEU B 289      81.109 -17.611   7.600  1.00  0.00           N  
ATOM    167  CA  LEU B 289      81.306 -18.655   8.603  1.00  0.00           C  
ATOM    168  C   LEU B 289      82.748 -19.100   8.863  1.00  0.00           C  
ATOM    169  O   LEU B 289      83.135 -19.255  10.022  1.00  0.00           O  
ATOM    170  CB  LEU B 289      80.436 -19.871   8.284  1.00  0.00           C  
ATOM    171  CG  LEU B 289      78.934 -19.665   8.509  1.00  0.00           C  
ATOM    172  CD1 LEU B 289      78.184 -20.888   8.027  1.00  0.00           C  
ATOM    173  CD2 LEU B 289      78.646 -19.413   9.977  1.00  0.00           C  
ATOM    174  N   GLN B 290      83.545 -19.330   7.822  1.00  0.00           N  
ATOM    175  CA  GLN B 290      84.925 -19.733   8.073  1.00  0.00           C  
ATOM    176  C   GLN B 290      85.726 -18.505   8.484  1.00  0.00           C  
ATOM    177  O   GLN B 290      86.743 -18.608   9.167  1.00  0.00           O  
ATOM    178  CB  GLN B 290      85.552 -20.419   6.846  1.00  0.00           C  
ATOM    179  CG  GLN B 290      85.148 -19.877   5.485  1.00  0.00           C  
ATOM    180  CD  GLN B 290      85.712 -20.714   4.342  1.00  0.00           C  
ATOM    181  OE1 GLN B 290      85.661 -21.946   4.378  1.00  0.00           O  
ATOM    182  NE2 GLN B 290      86.235 -20.049   3.313  1.00  0.00           N  
ATOM    183  N   ASN B 291      85.250 -17.337   8.080  1.00  0.00           N  
ATOM    184  CA  ASN B 291      85.928 -16.101   8.432  1.00  0.00           C  
ATOM    185  C   ASN B 291      85.814 -15.835   9.932  1.00  0.00           C  
ATOM    186  O   ASN B 291      86.792 -15.478  10.587  1.00  0.00           O  
ATOM    187  CB  ASN B 291      85.321 -14.924   7.679  1.00  0.00           C  
ATOM    188  CG  ASN B 291      86.086 -13.641   7.915  1.00  0.00           C  
ATOM    189  OD1 ASN B 291      85.506 -12.557   7.954  1.00  0.00           O  
ATOM    190  ND2 ASN B 291      87.399 -13.757   8.069  1.00  0.00           N  
ATOM    191  N   ARG B 292      84.615 -16.010  10.477  1.00  0.00           N  
ATOM    192  CA  ARG B 292      84.402 -15.772  11.898  1.00  0.00           C  
ATOM    193  C   ARG B 292      85.000 -16.912  12.707  1.00  0.00           C  
ATOM    194  O   ARG B 292      85.317 -16.746  13.882  1.00  0.00           O  
ATOM    195  CB  ARG B 292      82.909 -15.646  12.228  1.00  0.00           C  
ATOM    196  CG  ARG B 292      82.027 -15.010  11.165  1.00  0.00           C  
ATOM    197  CD  ARG B 292      81.326 -16.096  10.378  1.00  0.00           C  
ATOM    198  NE  ARG B 292      79.990 -15.749   9.895  1.00  0.00           N  
ATOM    199  CZ  ARG B 292      78.990 -15.347  10.677  1.00  0.00           C  
ATOM    200  NH1 ARG B 292      79.177 -15.231  11.981  1.00  0.00           N  
ATOM    201  NH2 ARG B 292      77.793 -15.096  10.164  1.00  0.00           N  
ATOM    202  N   VAL B 293      85.141 -18.073  12.081  1.00  0.00           N  
ATOM    203  CA  VAL B 293      85.724 -19.216  12.768  1.00  0.00           C  
ATOM    204  C   VAL B 293      87.114 -18.803  13.232  1.00  0.00           C  
ATOM    205  O   VAL B 293      87.533 -19.117  14.343  1.00  0.00           O  
ATOM    206  CB  VAL B 293      85.872 -20.442  11.840  1.00  0.00           C  
ATOM    207  CG1 VAL B 293      86.705 -21.509  12.523  1.00  0.00           C  
ATOM    208  CG2 VAL B 293      84.514 -21.016  11.497  1.00  0.00           C  
ATOM    209  N   ARG B 294      87.813 -18.077  12.366  1.00  0.00           N  
ATOM    210  CA  ARG B 294      89.165 -17.619  12.644  1.00  0.00           C  
ATOM    211  C   ARG B 294      89.251 -16.290  13.408  1.00  0.00           C  
ATOM    212  O   ARG B 294      90.221 -16.052  14.128  1.00  0.00           O  
ATOM    213  CB  ARG B 294      89.966 -17.537  11.328  1.00  0.00           C  
ATOM    214  CG  ARG B 294      90.129 -18.879  10.556  1.00  0.00           C  
ATOM    215  CD  ARG B 294      91.012 -18.707   9.299  1.00  0.00           C  
ATOM    216  NE  ARG B 294      91.226 -19.928   8.510  1.00  0.00           N  
ATOM    217  CZ  ARG B 294      92.057 -20.008   7.471  1.00  0.00           C  
ATOM    218  NH1 ARG B 294      92.194 -21.146   6.796  1.00  0.00           N  
ATOM    219  NH2 ARG B 294      92.755 -18.945   7.096  1.00  0.00           N  
ATOM    220  N   LEU B 295      88.262 -15.412  13.260  1.00  0.00           N  
ATOM    221  CA  LEU B 295      88.319 -14.149  13.999  1.00  0.00           C  
ATOM    222  C   LEU B 295      87.719 -14.413  15.368  1.00  0.00           C  
ATOM    223  O   LEU B 295      87.584 -13.519  16.195  1.00  0.00           O  
ATOM    224  CB  LEU B 295      87.555 -13.028  13.268  1.00  0.00           C  
ATOM    225  CG  LEU B 295      86.035 -12.981  13.091  1.00  0.00           C  
ATOM    226  CD1 LEU B 295      85.356 -12.783  14.436  1.00  0.00           C  
ATOM    227  CD2 LEU B 295      85.678 -11.829  12.155  1.00  0.00           C  
ATOM    228  N   GLN B 296      87.383 -15.674  15.598  1.00  0.00           N  
ATOM    229  CA  GLN B 296      86.783 -16.099  16.849  1.00  0.00           C  
ATOM    230  C   GLN B 296      87.785 -16.117  17.999  1.00  0.00           C  
ATOM    231  O   GLN B 296      87.398 -16.126  19.164  1.00  0.00           O  
ATOM    232  CB  GLN B 296      86.180 -17.487  16.681  1.00  0.00           C  
ATOM    233  CG  GLN B 296      85.504 -17.991  17.912  1.00  0.00           C  
ATOM    234  CD  GLN B 296      85.171 -19.449  17.804  1.00  0.00           C  
ATOM    235  OE1 GLN B 296      85.897 -20.208  17.169  1.00  0.00           O  
ATOM    236  NE2 GLN B 296      84.077 -19.860  18.426  1.00  0.00           N  
ATOM    237  N   ASP B 297      89.069 -16.153  17.675  1.00  0.00           N  
ATOM    238  CA  ASP B 297      90.095 -16.162  18.702  1.00  0.00           C  
ATOM    239  C   ASP B 297      90.982 -14.950  18.525  1.00  0.00           C  
ATOM    240  O   ASP B 297      91.906 -14.708  19.299  1.00  0.00           O  
ATOM    241  CB  ASP B 297      90.914 -17.449  18.624  1.00  0.00           C  
ATOM    242  CG  ASP B 297      90.973 -18.022  17.224  1.00  0.00           C  
ATOM    243  OD1 ASP B 297      91.531 -17.353  16.335  1.00  0.00           O  
ATOM    244  OD2 ASP B 297      90.448 -19.137  17.027  1.00  0.00           O  
ATOM    245  N   GLU B 298      90.681 -14.180  17.494  1.00  0.00           N  
ATOM    246  CA  GLU B 298      91.434 -12.982  17.206  1.00  0.00           C  
ATOM    247  C   GLU B 298      90.640 -11.782  17.719  1.00  0.00           C  
ATOM    248  O   GLU B 298      91.064 -10.636  17.567  1.00  0.00           O  
ATOM    249  CB  GLU B 298      91.672 -12.862  15.698  1.00  0.00           C  
ATOM    250  CG  GLU B 298      92.751 -11.859  15.347  1.00  0.00           C  
ATOM    251  CD  GLU B 298      94.101 -12.212  15.947  1.00  0.00           C  
ATOM    252  OE1 GLU B 298      94.144 -12.596  17.135  1.00  0.00           O  
ATOM    253  OE2 GLU B 298      95.116 -12.099  15.229  1.00  0.00           O  
ATOM    254  N   ALA B 306      89.490 -12.049  18.329  1.00  0.00           N  
ATOM    255  CA  ALA B 306      88.660 -10.970  18.849  1.00  0.00           C  
ATOM    256  C   ALA B 306      87.443 -11.471  19.615  1.00  0.00           C  
ATOM    257  O   ALA B 306      87.258 -12.669  19.814  1.00  0.00           O  
ATOM    258  CB  ALA B 306      88.212 -10.067  17.707  1.00  0.00           C  
ATOM    259  N   GLU B 307      86.620 -10.530  20.062  1.00  0.00           N  
ATOM    260  CA  GLU B 307      85.399 -10.852  20.792  1.00  0.00           C  
ATOM    261  C   GLU B 307      84.304 -10.920  19.732  1.00  0.00           C  
ATOM    262  O   GLU B 307      83.828  -9.888  19.257  1.00  0.00           O  
ATOM    263  CB  GLU B 307      85.072  -9.757  21.811  1.00  0.00           C  
ATOM    264  CG  GLU B 307      83.962 -10.133  22.760  1.00  0.00           C  
ATOM    265  CD  GLU B 307      84.462 -10.737  24.056  1.00  0.00           C  
ATOM    266  OE1 GLU B 307      85.411 -11.550  24.019  1.00  0.00           O  
ATOM    267  OE2 GLU B 307      83.901 -10.392  25.120  1.00  0.00           O  
ATOM    268  N   LEU B 308      83.908 -12.140  19.379  1.00  0.00           N  
ATOM    269  CA  LEU B 308      82.902 -12.359  18.347  1.00  0.00           C  
ATOM    270  C   LEU B 308      81.462 -12.561  18.816  1.00  0.00           C  
ATOM    271  O   LEU B 308      81.175 -13.466  19.606  1.00  0.00           O  
ATOM    272  CB  LEU B 308      83.302 -13.562  17.488  1.00  0.00           C  
ATOM    273  CG  LEU B 308      82.254 -13.953  16.448  1.00  0.00           C  
ATOM    274  CD1 LEU B 308      82.175 -12.879  15.372  1.00  0.00           C  
ATOM    275  CD2 LEU B 308      82.599 -15.305  15.844  1.00  0.00           C  
ATOM    276  N   PHE B 309      80.562 -11.733  18.289  1.00  0.00           N  
ATOM    277  CA  PHE B 309      79.140 -11.825  18.610  1.00  0.00           C  
ATOM    278  C   PHE B 309      78.374 -12.224  17.375  1.00  0.00           C  
ATOM    279  O   PHE B 309      78.549 -11.632  16.314  1.00  0.00           O  
ATOM    280  CB  PHE B 309      78.603 -10.492  19.114  1.00  0.00           C  
ATOM    281  CG  PHE B 309      79.004 -10.176  20.510  1.00  0.00           C  
ATOM    282  CD1 PHE B 309      78.097 -10.304  21.548  1.00  0.00           C  
ATOM    283  CD2 PHE B 309      80.305  -9.797  20.796  1.00  0.00           C  
ATOM    284  CE1 PHE B 309      78.467 -10.031  22.865  1.00  0.00           C  
ATOM    285  CE2 PHE B 309      80.699  -9.519  22.109  1.00  0.00           C  
ATOM    286  CZ  PHE B 309      79.780  -9.650  23.150  1.00  0.00           C  
ATOM    287  N   VAL B 310      77.528 -13.233  17.515  1.00  0.00           N  
ATOM    288  CA  VAL B 310      76.733 -13.700  16.396  1.00  0.00           C  
ATOM    289  C   VAL B 310      75.258 -13.559  16.735  1.00  0.00           C  
ATOM    290  O   VAL B 310      74.721 -14.275  17.579  1.00  0.00           O  
ATOM    291  CB  VAL B 310      77.071 -15.162  16.042  1.00  0.00           C  
ATOM    292  CG1 VAL B 310      78.532 -15.262  15.643  1.00  0.00           C  
ATOM    293  CG2 VAL B 310      76.793 -16.064  17.205  1.00  0.00           C  
ATOM    294  N   LEU B 311      74.621 -12.619  16.048  1.00  0.00           N  
ATOM    295  CA  LEU B 311      73.219 -12.310  16.234  1.00  0.00           C  
ATOM    296  C   LEU B 311      72.291 -13.107  15.324  1.00  0.00           C  
ATOM    297  O   LEU B 311      72.448 -13.133  14.115  1.00  0.00           O  
ATOM    298  CB  LEU B 311      72.988 -10.811  15.972  1.00  0.00           C  
ATOM    299  CG  LEU B 311      71.561 -10.270  16.137  1.00  0.00           C  
ATOM    300  CD1 LEU B 311      71.116 -10.466  17.578  1.00  0.00           C  
ATOM    301  CD2 LEU B 311      71.503  -8.796  15.762  1.00  0.00           C  
ATOM    302  N   LEU B 312      71.316 -13.761  15.923  1.00  0.00           N  
ATOM    303  CA  LEU B 312      70.321 -14.487  15.150  1.00  0.00           C  
ATOM    304  C   LEU B 312      69.265 -13.402  14.991  1.00  0.00           C  
ATOM    305  O   LEU B 312      68.483 -13.153  15.891  1.00  0.00           O  
ATOM    306  CB  LEU B 312      69.812 -15.688  15.946  1.00  0.00           C  
ATOM    307  CG  LEU B 312      70.905 -16.765  16.091  1.00  0.00           C  
ATOM    308  CD1 LEU B 312      70.430 -17.945  16.934  1.00  0.00           C  
ATOM    309  CD2 LEU B 312      71.302 -17.227  14.690  1.00  0.00           C  
ATOM    310  N   ALA B 313      69.305 -12.734  13.839  1.00  0.00           N  
ATOM    311  CA  ALA B 313      68.411 -11.623  13.494  1.00  0.00           C  
ATOM    312  C   ALA B 313      66.947 -12.038  13.428  1.00  0.00           C  
ATOM    313  O   ALA B 313      66.279 -11.930  12.392  1.00  0.00           O  
ATOM    314  CB  ALA B 313      68.833 -11.005  12.160  1.00  0.00           C  
ATOM    315  N   ASP B 314      66.480 -12.501  14.573  1.00  0.00           N  
ATOM    316  CA  ASP B 314      65.121 -12.963  14.833  1.00  0.00           C  
ATOM    317  C   ASP B 314      64.070 -11.948  14.360  1.00  0.00           C  
ATOM    318  O   ASP B 314      63.173 -12.264  13.577  1.00  0.00           O  
ATOM    319  CB  ASP B 314      64.990 -13.165  16.356  1.00  0.00           C  
ATOM    320  CG  ASP B 314      63.696 -13.791  16.742  1.00  0.00           C  
ATOM    321  OD1 ASP B 314      63.455 -14.026  17.947  1.00  0.00           O  
ATOM    322  OD2 ASP B 314      62.903 -14.069  15.823  1.00  0.00           O  
ATOM    323  N   VAL B 315      64.191 -10.720  14.853  1.00  0.00           N  
ATOM    324  CA  VAL B 315      63.265  -9.654  14.509  1.00  0.00           C  
ATOM    325  C   VAL B 315      63.383  -9.231  13.058  1.00  0.00           C  
ATOM    326  O   VAL B 315      62.372  -9.133  12.364  1.00  0.00           O  
ATOM    327  CB  VAL B 315      63.502  -8.443  15.417  1.00  0.00           C  
ATOM    328  CG1 VAL B 315      62.630  -7.254  14.989  1.00  0.00           C  
ATOM    329  CG2 VAL B 315      63.232  -8.850  16.871  1.00  0.00           C  
ATOM    330  N   GLN B 316      64.610  -8.980  12.599  1.00  0.00           N  
ATOM    331  CA  GLN B 316      64.817  -8.556  11.214  1.00  0.00           C  
ATOM    332  C   GLN B 316      64.246  -9.598  10.259  1.00  0.00           C  
ATOM    333  O   GLN B 316      63.866  -9.271   9.142  1.00  0.00           O  
ATOM    334  CB  GLN B 316      66.305  -8.365  10.893  1.00  0.00           C  
ATOM    335  CG  GLN B 316      66.509  -7.855   9.454  1.00  0.00           C  
ATOM    336  CD  GLN B 316      67.959  -7.613   9.067  1.00  0.00           C  
ATOM    337  OE1 GLN B 316      68.656  -8.516   8.613  1.00  0.00           O  
ATOM    338  NE2 GLN B 316      68.419  -6.383   9.251  1.00  0.00           N  
ATOM    339  N   ALA B 317      64.180 -10.845  10.714  1.00  0.00           N  
ATOM    340  CA  ALA B 317      63.657 -11.925   9.893  1.00  0.00           C  
ATOM    341  C   ALA B 317      62.159 -11.738   9.696  1.00  0.00           C  
ATOM    342  O   ALA B 317      61.593 -12.163   8.678  1.00  0.00           O  
ATOM    343  CB  ALA B 317      63.936 -13.260  10.551  1.00  0.00           C  
ATOM    344  N   LEU B 333      61.514 -11.092  10.663  1.00  0.00           N  
ATOM    345  CA  LEU B 333      60.081 -10.867  10.578  1.00  0.00           C  
ATOM    346  C   LEU B 333      59.682  -9.763   9.576  1.00  0.00           C  
ATOM    347  O   LEU B 333      58.581  -9.811   9.028  1.00  0.00           O  
ATOM    348  CB  LEU B 333      59.518 -10.572  11.979  1.00  0.00           C  
ATOM    349  CG  LEU B 333      59.213 -11.782  12.878  1.00  0.00           C  
ATOM    350  CD1 LEU B 333      58.068 -12.578  12.279  1.00  0.00           C  
ATOM    351  CD2 LEU B 333      60.434 -12.677  13.018  1.00  0.00           C  
ATOM    352  N   THR B 334      60.557  -8.781   9.321  1.00  0.00           N  
ATOM    353  CA  THR B 334      60.217  -7.716   8.363  1.00  0.00           C  
ATOM    354  C   THR B 334      60.006  -8.345   7.000  1.00  0.00           C  
ATOM    355  O   THR B 334      59.692  -7.652   6.030  1.00  0.00           O  
ATOM    356  CB  THR B 334      61.337  -6.676   8.170  1.00  0.00           C  
ATOM    357  OG1 THR B 334      62.406  -7.261   7.418  1.00  0.00           O  
ATOM    358  CG2 THR B 334      61.874  -6.173   9.514  1.00  0.00           C  
ATOM    359  N   ASP B 336      60.186  -9.658   6.944  1.00  0.00           N  
ATOM    360  CA  ASP B 336      60.077 -10.427   5.709  1.00  0.00           C  
ATOM    361  C   ASP B 336      59.218 -11.665   5.906  1.00  0.00           C  
ATOM    362  O   ASP B 336      58.601 -12.168   4.971  1.00  0.00           O  
ATOM    363  CB  ASP B 336      61.483 -10.866   5.283  1.00  0.00           C  
ATOM    364  CG  ASP B 336      61.776 -10.543   3.860  1.00  0.00           C  
ATOM    365  OD1 ASP B 336      61.153  -9.585   3.373  1.00  0.00           O  
ATOM    366  OD2 ASP B 336      62.625 -11.223   3.245  1.00  0.00           O  
ATOM    367  N   HIS B 407      59.210 -12.172   7.129  1.00  0.00           N  
ATOM    368  CA  HIS B 407      58.441 -13.368   7.427  1.00  0.00           C  
ATOM    369  C   HIS B 407      57.445 -13.107   8.535  1.00  0.00           C  
ATOM    370  O   HIS B 407      57.123 -14.006   9.317  1.00  0.00           O  
ATOM    371  CB  HIS B 407      59.388 -14.515   7.805  1.00  0.00           C  
ATOM    372  CG  HIS B 407      60.388 -14.833   6.735  1.00  0.00           C  
ATOM    373  ND1 HIS B 407      60.619 -16.117   6.288  1.00  0.00           N  
ATOM    374  CD2 HIS B 407      61.187 -14.028   5.994  1.00  0.00           C  
ATOM    375  CE1 HIS B 407      61.511 -16.087   5.315  1.00  0.00           C  
ATOM    376  NE2 HIS B 407      61.872 -14.833   5.116  1.00  0.00           N  
ATOM    377  N   PHE B 408      56.954 -11.866   8.586  1.00  0.00           N  
ATOM    378  CA  PHE B 408      55.978 -11.465   9.592  1.00  0.00           C  
ATOM    379  C   PHE B 408      54.715 -12.323   9.517  1.00  0.00           C  
ATOM    380  O   PHE B 408      53.939 -12.367  10.467  1.00  0.00           O  
ATOM    381  CB  PHE B 408      55.617  -9.976   9.428  1.00  0.00           C  
ATOM    382  CG  PHE B 408      54.989  -9.642   8.099  1.00  0.00           C  
ATOM    383  CD1 PHE B 408      53.703 -10.072   7.792  1.00  0.00           C  
ATOM    384  CD2 PHE B 408      55.688  -8.898   7.150  1.00  0.00           C  
ATOM    385  CE1 PHE B 408      53.127  -9.791   6.558  1.00  0.00           C  
ATOM    386  CE2 PHE B 408      55.120  -8.609   5.907  1.00  0.00           C  
ATOM    387  CZ  PHE B 408      53.836  -9.050   5.614  1.00  0.00           C  
ATOM    388  N   ASP B 418      54.513 -13.008   8.393  1.00  0.00           N  
ATOM    389  CA  ASP B 418      53.332 -13.850   8.228  1.00  0.00           C  
ATOM    390  C   ASP B 418      53.654 -15.336   8.420  1.00  0.00           C  
ATOM    391  O   ASP B 418      52.754 -16.178   8.376  1.00  0.00           O  
ATOM    392  CB  ASP B 418      52.707 -13.629   6.839  1.00  0.00           C  
ATOM    393  CG  ASP B 418      53.500 -14.287   5.722  1.00  0.00           C  
ATOM    394  OD1 ASP B 418      54.739 -14.309   5.821  1.00  0.00           O  
ATOM    395  OD2 ASP B 418      52.876 -14.749   4.749  1.00  0.00           O  
ATOM    396  N   ARG B 419      54.932 -15.643   8.638  1.00  0.00           N  
ATOM    397  CA  ARG B 419      55.386 -17.016   8.843  1.00  0.00           C  
ATOM    398  C   ARG B 419      56.294 -17.075  10.092  1.00  0.00           C  
ATOM    399  O   ARG B 419      57.410 -17.610  10.040  1.00  0.00           O  
ATOM    400  CB  ARG B 419      56.171 -17.497   7.610  1.00  0.00           C  
ATOM    401  CG  ARG B 419      55.446 -17.284   6.279  1.00  0.00           C  
ATOM    402  CD  ARG B 419      56.247 -16.397   5.306  1.00  0.00           C  
ATOM    403  NE  ARG B 419      57.357 -17.099   4.662  1.00  0.00           N  
ATOM    404  CZ  ARG B 419      58.228 -16.537   3.820  1.00  0.00           C  
ATOM    405  NH1 ARG B 419      59.199 -17.269   3.291  1.00  0.00           N  
ATOM    406  NH2 ARG B 419      58.136 -15.247   3.511  1.00  0.00           N  
ATOM    407  N   PRO B 420      55.809 -16.570  11.246  1.00  0.00           N  
ATOM    408  CA  PRO B 420      56.579 -16.557  12.495  1.00  0.00           C  
ATOM    409  C   PRO B 420      57.123 -17.915  12.916  1.00  0.00           C  
ATOM    410  O   PRO B 420      58.199 -18.019  13.498  1.00  0.00           O  
ATOM    411  CB  PRO B 420      55.576 -15.999  13.501  1.00  0.00           C  
ATOM    412  CG  PRO B 420      54.318 -16.640  13.044  1.00  0.00           C  
ATOM    413  CD  PRO B 420      54.373 -16.409  11.539  1.00  0.00           C  
ATOM    414  N   GLU B 421      56.345 -18.951  12.632  1.00  0.00           N  
ATOM    415  CA  GLU B 421      56.710 -20.333  12.951  1.00  0.00           C  
ATOM    416  C   GLU B 421      58.024 -20.706  12.248  1.00  0.00           C  
ATOM    417  O   GLU B 421      58.895 -21.354  12.829  1.00  0.00           O  
ATOM    418  CB  GLU B 421      55.595 -21.273  12.486  1.00  0.00           C  
ATOM    419  CG  GLU B 421      54.299 -21.139  13.259  1.00  0.00           C  
ATOM    420  CD  GLU B 421      54.346 -21.859  14.585  1.00  0.00           C  
ATOM    421  OE1 GLU B 421      53.261 -22.175  15.118  1.00  0.00           O  
ATOM    422  OE2 GLU B 421      55.460 -22.113  15.094  1.00  0.00           O  
ATOM    423  N   GLN B 422      58.146 -20.288  10.993  1.00  0.00           N  
ATOM    424  CA  GLN B 422      59.331 -20.547  10.178  1.00  0.00           C  
ATOM    425  C   GLN B 422      60.582 -20.054  10.912  1.00  0.00           C  
ATOM    426  O   GLN B 422      61.580 -20.766  11.024  1.00  0.00           O  
ATOM    427  CB  GLN B 422      59.205 -19.793   8.845  1.00  0.00           C  
ATOM    428  CG  GLN B 422      59.691 -20.578   7.623  1.00  0.00           C  
ATOM    429  CD  GLN B 422      60.661 -19.791   6.758  1.00  0.00           C  
ATOM    430  OE1 GLN B 422      60.282 -19.179   5.762  1.00  0.00           O  
ATOM    431  NE2 GLN B 422      61.928 -19.803   7.145  1.00  0.00           N  
ATOM    432  N   VAL B 423      60.497 -18.827  11.411  1.00  0.00           N  
ATOM    433  CA  VAL B 423      61.590 -18.164  12.116  1.00  0.00           C  
ATOM    434  C   VAL B 423      61.968 -18.855  13.418  1.00  0.00           C  
ATOM    435  O   VAL B 423      63.118 -19.209  13.625  1.00  0.00           O  
ATOM    436  CB  VAL B 423      61.219 -16.673  12.387  1.00  0.00           C  
ATOM    437  CG1 VAL B 423      62.382 -15.933  13.024  1.00  0.00           C  
ATOM    438  CG2 VAL B 423      60.811 -16.001  11.068  1.00  0.00           C  
ATOM    439  N   ARG B 424      60.988 -19.033  14.293  1.00  0.00           N  
ATOM    440  CA  ARG B 424      61.189 -19.690  15.580  1.00  0.00           C  
ATOM    441  C   ARG B 424      61.982 -20.972  15.356  1.00  0.00           C  
ATOM    442  O   ARG B 424      63.025 -21.179  15.963  1.00  0.00           O  
ATOM    443  CB  ARG B 424      59.826 -20.024  16.204  1.00  0.00           C  
ATOM    444  CG  ARG B 424      59.890 -20.849  17.494  1.00  0.00           C  
ATOM    445  CD  ARG B 424      58.551 -21.528  17.791  1.00  0.00           C  
ATOM    446  NE  ARG B 424      57.695 -20.714  18.650  1.00  0.00           N  
ATOM    447  CZ  ARG B 424      57.903 -20.550  19.952  1.00  0.00           C  
ATOM    448  NH1 ARG B 424      58.933 -21.151  20.525  1.00  0.00           N  
ATOM    449  NH2 ARG B 424      57.099 -19.780  20.665  1.00  0.00           N  
ATOM    450  N   GLU B 425      61.488 -21.813  14.457  1.00  0.00           N  
ATOM    451  CA  GLU B 425      62.127 -23.089  14.150  1.00  0.00           C  
ATOM    452  C   GLU B 425      63.596 -22.977  13.713  1.00  0.00           C  
ATOM    453  O   GLU B 425      64.425 -23.800  14.106  1.00  0.00           O  
ATOM    454  CB  GLU B 425      61.312 -23.835  13.077  1.00  0.00           C  
ATOM    455  CG  GLU B 425      59.866 -24.146  13.482  1.00  0.00           C  
ATOM    456  CD  GLU B 425      59.038 -24.765  12.350  1.00  0.00           C  
ATOM    457  OE1 GLU B 425      59.430 -25.838  11.842  1.00  0.00           O  
ATOM    458  OE2 GLU B 425      57.990 -24.187  11.976  1.00  0.00           O  
ATOM    459  N   ASN B 426      63.935 -21.953  12.931  1.00  0.00           N  
ATOM    460  CA  ASN B 426      65.307 -21.809  12.446  1.00  0.00           C  
ATOM    461  C   ASN B 426      66.349 -21.124  13.333  1.00  0.00           C  
ATOM    462  O   ASN B 426      67.526 -21.044  12.967  1.00  0.00           O  
ATOM    463  CB  ASN B 426      65.265 -21.165  11.069  1.00  0.00           C  
ATOM    464  CG  ASN B 426      64.549 -22.049  10.061  1.00  0.00           C  
ATOM    465  OD1 ASN B 426      65.072 -23.075   9.634  1.00  0.00           O  
ATOM    466  ND2 ASN B 426      63.341 -21.675   9.705  1.00  0.00           N  
ATOM    467  N   VAL B 427      65.932 -20.631  14.492  1.00  0.00           N  
ATOM    468  CA  VAL B 427      66.888 -20.017  15.400  1.00  0.00           C  
ATOM    469  C   VAL B 427      67.828 -21.129  15.890  1.00  0.00           C  
ATOM    470  O   VAL B 427      69.059 -21.015  15.797  1.00  0.00           O  
ATOM    471  CB  VAL B 427      66.169 -19.355  16.597  1.00  0.00           C  
ATOM    472  CG1 VAL B 427      67.178 -18.695  17.518  1.00  0.00           C  
ATOM    473  CG2 VAL B 427      65.162 -18.319  16.083  1.00  0.00           C  
ATOM    474  N   LEU B 429      67.232 -22.212  16.382  1.00  0.00           N  
ATOM    475  CA  LEU B 429      67.976 -23.366  16.884  1.00  0.00           C  
ATOM    476  C   LEU B 429      68.713 -24.088  15.748  1.00  0.00           C  
ATOM    477  O   LEU B 429      69.819 -24.597  15.936  1.00  0.00           O  
ATOM    478  CB  LEU B 429      67.011 -24.345  17.557  1.00  0.00           C  
ATOM    479  CG  LEU B 429      67.175 -24.578  19.058  1.00  0.00           C  
ATOM    480  CD1 LEU B 429      67.770 -23.364  19.734  1.00  0.00           C  
ATOM    481  CD2 LEU B 429      65.831 -24.912  19.641  1.00  0.00           C  
ATOM    482  N   ALA B 431      68.092 -24.125  14.571  1.00  0.00           N  
ATOM    483  CA  ALA B 431      68.677 -24.779  13.410  1.00  0.00           C  
ATOM    484  C   ALA B 431      69.914 -24.042  12.895  1.00  0.00           C  
ATOM    485  O   ALA B 431      70.876 -24.657  12.471  1.00  0.00           O  
ATOM    486  CB  ALA B 431      67.643 -24.898  12.309  1.00  0.00           C  
ATOM    487  N   VAL B 432      69.894 -22.718  12.930  1.00  0.00           N  
ATOM    488  CA  VAL B 432      71.043 -21.961  12.466  1.00  0.00           C  
ATOM    489  C   VAL B 432      72.143 -22.005  13.528  1.00  0.00           C  
ATOM    490  O   VAL B 432      73.339 -22.019  13.201  1.00  0.00           O  
ATOM    491  CB  VAL B 432      70.671 -20.497  12.173  1.00  0.00           C  
ATOM    492  CG1 VAL B 432      71.914 -19.657  12.067  1.00  0.00           C  
ATOM    493  CG2 VAL B 432      69.862 -20.431  10.865  1.00  0.00           C  
ATOM    494  N   ALA B 433      71.748 -22.002  14.798  1.00  0.00           N  
ATOM    495  CA  ALA B 433      72.730 -22.069  15.874  1.00  0.00           C  
ATOM    496  C   ALA B 433      73.461 -23.396  15.715  1.00  0.00           C  
ATOM    497  O   ALA B 433      74.671 -23.475  15.914  1.00  0.00           O  
ATOM    498  CB  ALA B 433      72.035 -22.002  17.237  1.00  0.00           C  
ATOM    499  N   LEU B 434      72.709 -24.433  15.351  1.00  0.00           N  
ATOM    500  CA  LEU B 434      73.287 -25.754  15.132  1.00  0.00           C  
ATOM    501  C   LEU B 434      74.279 -25.593  14.007  1.00  0.00           C  
ATOM    502  O   LEU B 434      75.417 -26.032  14.097  1.00  0.00           O  
ATOM    503  CB  LEU B 434      72.210 -26.762  14.715  1.00  0.00           C  
ATOM    504  CG  LEU B 434      72.488 -28.232  15.048  1.00  0.00           C  
ATOM    505  CD1 LEU B 434      71.816 -29.124  14.024  1.00  0.00           C  
ATOM    506  CD2 LEU B 434      73.994 -28.501  15.051  1.00  0.00           C  
ATOM    507  N   ASP B 435      73.823 -24.962  12.934  1.00  0.00           N  
ATOM    508  CA  ASP B 435      74.673 -24.725  11.780  1.00  0.00           C  
ATOM    509  C   ASP B 435      75.941 -24.053  12.244  1.00  0.00           C  
ATOM    510  O   ASP B 435      77.043 -24.480  11.907  1.00  0.00           O  
ATOM    511  CB  ASP B 435      73.946 -23.855  10.750  1.00  0.00           C  
ATOM    512  CG  ASP B 435      73.310 -24.680   9.642  1.00  0.00           C  
ATOM    513  OD1 ASP B 435      72.510 -24.124   8.867  1.00  0.00           O  
ATOM    514  OD2 ASP B 435      73.625 -25.883   9.543  1.00  0.00           O  
ATOM    515  N   TYR B 436      75.786 -23.002  13.037  1.00  0.00           N  
ATOM    516  CA  TYR B 436      76.940 -22.283  13.562  1.00  0.00           C  
ATOM    517  C   TYR B 436      77.931 -23.256  14.203  1.00  0.00           C  
ATOM    518  O   TYR B 436      79.064 -23.384  13.749  1.00  0.00           O  
ATOM    519  CB  TYR B 436      76.506 -21.240  14.605  1.00  0.00           C  
ATOM    520  CG  TYR B 436      75.869 -19.967  14.066  1.00  0.00           C  
ATOM    521  CD1 TYR B 436      75.321 -19.030  14.941  1.00  0.00           C  
ATOM    522  CD2 TYR B 436      75.834 -19.684  12.695  1.00  0.00           C  
ATOM    523  CE1 TYR B 436      74.760 -17.842  14.472  1.00  0.00           C  
ATOM    524  CE2 TYR B 436      75.269 -18.499  12.218  1.00  0.00           C  
ATOM    525  CZ  TYR B 436      74.738 -17.582  13.120  1.00  0.00           C  
ATOM    526  OH  TYR B 436      74.202 -16.402  12.662  1.00  0.00           O  
ATOM    527  N   LEU B 437      77.491 -23.957  15.249  1.00  0.00           N  
ATOM    528  CA  LEU B 437      78.348 -24.909  15.962  1.00  0.00           C  
ATOM    529  C   LEU B 437      79.030 -25.937  15.058  1.00  0.00           C  
ATOM    530  O   LEU B 437      80.230 -26.203  15.202  1.00  0.00           O  
ATOM    531  CB  LEU B 437      77.541 -25.651  17.034  1.00  0.00           C  
ATOM    532  CG  LEU B 437      76.899 -24.820  18.146  1.00  0.00           C  
ATOM    533  CD1 LEU B 437      75.995 -25.706  18.971  1.00  0.00           C  
ATOM    534  CD2 LEU B 437      77.975 -24.198  19.008  1.00  0.00           C  
ATOM    535  N   ALA B 438      78.259 -26.520  14.144  1.00  0.00           N  
ATOM    536  CA  ALA B 438      78.791 -27.515  13.222  1.00  0.00           C  
ATOM    537  C   ALA B 438      79.835 -26.907  12.302  1.00  0.00           C  
ATOM    538  O   ALA B 438      80.715 -27.609  11.810  1.00  0.00           O  
ATOM    539  CB  ALA B 438      77.665 -28.125  12.394  1.00  0.00           C  
ATOM    540  N   ALA B 439      79.741 -25.603  12.080  1.00  0.00           N  
ATOM    541  CA  ALA B 439      80.675 -24.916  11.207  1.00  0.00           C  
ATOM    542  C   ALA B 439      82.013 -24.658  11.885  1.00  0.00           C  
ATOM    543  O   ALA B 439      82.986 -24.280  11.229  1.00  0.00           O  
ATOM    544  CB  ALA B 439      80.074 -23.613  10.736  1.00  0.00           C  
ATOM    545  N   GLY B 444      82.068 -24.843  13.200  1.00  0.00           N  
ATOM    546  CA  GLY B 444      83.326 -24.629  13.894  1.00  0.00           C  
ATOM    547  C   GLY B 444      83.329 -23.590  14.992  1.00  0.00           C  
ATOM    548  O   GLY B 444      84.354 -23.376  15.636  1.00  0.00           O  
ATOM    549  N   LEU B 445      82.200 -22.925  15.209  1.00  0.00           N  
ATOM    550  CA  LEU B 445      82.140 -21.914  16.261  1.00  0.00           C  
ATOM    551  C   LEU B 445      82.084 -22.589  17.628  1.00  0.00           C  
ATOM    552  O   LEU B 445      81.281 -23.491  17.863  1.00  0.00           O  
ATOM    553  CB  LEU B 445      80.931 -20.989  16.041  1.00  0.00           C  
ATOM    554  CG  LEU B 445      81.234 -19.691  15.273  1.00  0.00           C  
ATOM    555  CD1 LEU B 445      82.616 -19.758  14.630  1.00  0.00           C  
ATOM    556  CD2 LEU B 445      80.163 -19.439  14.229  1.00  0.00           C  
ATOM    557  N   ASP B 460      82.971 -22.147  18.517  1.00  0.00           N  
ATOM    558  CA  ASP B 460      83.089 -22.683  19.865  1.00  0.00           C  
ATOM    559  C   ASP B 460      82.325 -21.827  20.877  1.00  0.00           C  
ATOM    560  O   ASP B 460      82.521 -20.613  20.953  1.00  0.00           O  
ATOM    561  CB  ASP B 460      84.568 -22.734  20.267  1.00  0.00           C  
ATOM    562  CG  ASP B 460      84.790 -23.356  21.645  1.00  0.00           C  
ATOM    563  OD1 ASP B 460      85.885 -23.148  22.200  1.00  0.00           O  
ATOM    564  OD2 ASP B 460      83.898 -24.060  22.164  1.00  0.00           O  
ATOM    565  N   PRO B 461      81.450 -22.462  21.671  1.00  0.00           N  
ATOM    566  CA  PRO B 461      80.606 -21.868  22.718  1.00  0.00           C  
ATOM    567  C   PRO B 461      81.421 -21.057  23.716  1.00  0.00           C  
ATOM    568  O   PRO B 461      80.917 -20.119  24.337  1.00  0.00           O  
ATOM    569  CB  PRO B 461      79.973 -23.087  23.375  1.00  0.00           C  
ATOM    570  CG  PRO B 461      79.857 -24.047  22.262  1.00  0.00           C  
ATOM    571  CD  PRO B 461      81.180 -23.904  21.553  1.00  0.00           C  
ATOM    572  N   GLN B 463      82.678 -21.451  23.869  1.00  0.00           N  
ATOM    573  CA  GLN B 463      83.594 -20.791  24.779  1.00  0.00           C  
ATOM    574  C   GLN B 463      84.174 -19.486  24.217  1.00  0.00           C  
ATOM    575  O   GLN B 463      84.706 -18.670  24.963  1.00  0.00           O  
ATOM    576  CB  GLN B 463      84.730 -21.752  25.151  1.00  0.00           C  
ATOM    577  CG  GLN B 463      84.401 -22.813  26.217  1.00  0.00           C  
ATOM    578  CD  GLN B 463      83.371 -23.852  25.777  1.00  0.00           C  
ATOM    579  OE1 GLN B 463      82.168 -23.577  25.722  1.00  0.00           O  
ATOM    580  NE2 GLN B 463      83.843 -25.057  25.463  1.00  0.00           N  
ATOM    581  N   LYS B 471      84.062 -19.274  22.910  1.00  0.00           N  
ATOM    582  CA  LYS B 471      84.614 -18.060  22.314  1.00  0.00           C  
ATOM    583  C   LYS B 471      83.657 -17.158  21.532  1.00  0.00           C  
ATOM    584  O   LYS B 471      84.038 -16.066  21.101  1.00  0.00           O  
ATOM    585  CB  LYS B 471      85.789 -18.422  21.405  1.00  0.00           C  
ATOM    586  CG  LYS B 471      86.857 -19.229  22.094  1.00  0.00           C  
ATOM    587  CD  LYS B 471      88.063 -19.423  21.191  1.00  0.00           C  
ATOM    588  CE  LYS B 471      89.029 -20.434  21.781  1.00  0.00           C  
ATOM    589  NZ  LYS B 471      89.809 -21.118  20.710  1.00  0.00           N  
ATOM    590  N   THR B 472      82.424 -17.599  21.333  1.00  0.00           N  
ATOM    591  CA  THR B 472      81.481 -16.787  20.585  1.00  0.00           C  
ATOM    592  C   THR B 472      80.146 -16.597  21.316  1.00  0.00           C  
ATOM    593  O   THR B 472      79.579 -17.532  21.889  1.00  0.00           O  
ATOM    594  CB  THR B 472      81.288 -17.380  19.154  1.00  0.00           C  
ATOM    595  OG1 THR B 472      79.927 -17.244  18.722  1.00  0.00           O  
ATOM    596  CG2 THR B 472      81.679 -18.818  19.128  1.00  0.00           C  
ATOM    597  N   THR B 473      79.660 -15.361  21.316  1.00  0.00           N  
ATOM    598  CA  THR B 473      78.414 -15.029  21.991  1.00  0.00           C  
ATOM    599  C   THR B 473      77.254 -15.061  21.012  1.00  0.00           C  
ATOM    600  O   THR B 473      77.137 -14.190  20.150  1.00  0.00           O  
ATOM    601  CB  THR B 473      78.527 -13.641  22.634  1.00  0.00           C  
ATOM    602  OG1 THR B 473      79.716 -13.605  23.433  1.00  0.00           O  
ATOM    603  CG2 THR B 473      77.310 -13.350  23.526  1.00  0.00           C  
ATOM    604  N   CYS B 474      76.407 -16.078  21.146  1.00  0.00           N  
ATOM    605  CA  CYS B 474      75.248 -16.253  20.275  1.00  0.00           C  
ATOM    606  C   CYS B 474      74.061 -15.513  20.881  1.00  0.00           C  
ATOM    607  O   CYS B 474      73.689 -15.752  22.038  1.00  0.00           O  
ATOM    608  CB  CYS B 474      74.931 -17.738  20.126  1.00  0.00           C  
ATOM    609  SG  CYS B 474      73.872 -18.116  18.674  1.00  0.00           S  
ATOM    610  N   VAL B 475      73.448 -14.642  20.082  1.00  0.00           N  
ATOM    611  CA  VAL B 475      72.360 -13.804  20.573  1.00  0.00           C  
ATOM    612  C   VAL B 475      71.074 -13.788  19.749  1.00  0.00           C  
ATOM    613  O   VAL B 475      71.099 -13.467  18.561  1.00  0.00           O  
ATOM    614  CB  VAL B 475      72.866 -12.341  20.699  1.00  0.00           C  
ATOM    615  CG1 VAL B 475      71.815 -11.468  21.372  1.00  0.00           C  
ATOM    616  CG2 VAL B 475      74.182 -12.320  21.459  1.00  0.00           C  
ATOM    617  N   VAL B 476      69.955 -14.124  20.393  1.00  0.00           N  
ATOM    618  CA  VAL B 476      68.663 -14.100  19.732  1.00  0.00           C  
ATOM    619  C   VAL B 476      68.145 -12.662  19.869  1.00  0.00           C  
ATOM    620  O   VAL B 476      67.894 -12.164  20.977  1.00  0.00           O  
ATOM    621  CB  VAL B 476      67.681 -15.112  20.386  1.00  0.00           C  
ATOM    622  CG1 VAL B 476      67.523 -14.811  21.857  1.00  0.00           C  
ATOM    623  CG2 VAL B 476      66.320 -15.061  19.684  1.00  0.00           C  
ATOM    624  N   GLN B 477      68.031 -11.990  18.731  1.00  0.00           N  
ATOM    625  CA  GLN B 477      67.595 -10.604  18.671  1.00  0.00           C  
ATOM    626  C   GLN B 477      66.346 -10.275  19.477  1.00  0.00           C  
ATOM    627  O   GLN B 477      66.356  -9.346  20.284  1.00  0.00           O  
ATOM    628  CB  GLN B 477      67.374 -10.198  17.211  1.00  0.00           C  
ATOM    629  CG  GLN B 477      67.250  -8.695  16.991  1.00  0.00           C  
ATOM    630  CD  GLN B 477      67.205  -8.341  15.515  1.00  0.00           C  
ATOM    631  OE1 GLN B 477      67.640  -7.258  15.104  1.00  0.00           O  
ATOM    632  NE2 GLN B 477      66.663  -9.253  14.707  1.00  0.00           N  
ATOM    633  N   SER B 478      65.280 -11.036  19.257  1.00  0.00           N  
ATOM    634  CA  SER B 478      64.016 -10.798  19.936  1.00  0.00           C  
ATOM    635  C   SER B 478      64.115 -10.815  21.459  1.00  0.00           C  
ATOM    636  O   SER B 478      63.241 -10.285  22.143  1.00  0.00           O  
ATOM    637  CB  SER B 478      62.975 -11.826  19.509  1.00  0.00           C  
ATOM    638  OG  SER B 478      63.325 -13.100  20.000  1.00  0.00           O  
ATOM    639  N   ALA B 479      65.162 -11.428  21.999  1.00  0.00           N  
ATOM    640  CA  ALA B 479      65.305 -11.496  23.444  1.00  0.00           C  
ATOM    641  C   ALA B 479      66.125 -10.355  23.994  1.00  0.00           C  
ATOM    642  O   ALA B 479      66.462 -10.341  25.174  1.00  0.00           O  
ATOM    643  CB  ALA B 479      65.917 -12.836  23.854  1.00  0.00           C  
ATOM    644  N   VAL B 482      66.466  -9.413  23.128  1.00  0.00           N  
ATOM    645  CA  VAL B 482      67.230  -8.229  23.523  1.00  0.00           C  
ATOM    646  C   VAL B 482      66.394  -7.022  23.089  1.00  0.00           C  
ATOM    647  O   VAL B 482      66.708  -6.356  22.104  1.00  0.00           O  
ATOM    648  CB  VAL B 482      68.604  -8.207  22.825  1.00  0.00           C  
ATOM    649  CG1 VAL B 482      69.362  -6.934  23.189  1.00  0.00           C  
ATOM    650  CG2 VAL B 482      69.399  -9.453  23.235  1.00  0.00           C  
ATOM    651  N   PRO B 483      65.312  -6.729  23.833  1.00  0.00           N  
ATOM    652  CA  PRO B 483      64.397  -5.611  23.550  1.00  0.00           C  
ATOM    653  C   PRO B 483      65.104  -4.281  23.461  1.00  0.00           C  
ATOM    654  O   PRO B 483      64.621  -3.361  22.806  1.00  0.00           O  
ATOM    655  CB  PRO B 483      63.387  -5.675  24.700  1.00  0.00           C  
ATOM    656  CG  PRO B 483      64.203  -6.218  25.819  1.00  0.00           C  
ATOM    657  CD  PRO B 483      64.989  -7.332  25.143  1.00  0.00           C  
ATOM    658  N   GLU B 485      66.258  -4.198  24.122  1.00  0.00           N  
ATOM    659  CA  GLU B 485      67.067  -3.001  24.114  1.00  0.00           C  
ATOM    660  C   GLU B 485      67.377  -2.577  22.681  1.00  0.00           C  
ATOM    661  O   GLU B 485      67.552  -1.385  22.414  1.00  0.00           O  
ATOM    662  CB  GLU B 485      68.381  -3.237  24.896  1.00  0.00           C  
ATOM    663  CG  GLU B 485      68.278  -3.167  26.433  1.00  0.00           C  
ATOM    664  CD  GLU B 485      67.742  -4.431  27.099  1.00  0.00           C  
ATOM    665  OE1 GLU B 485      67.573  -4.434  28.345  1.00  0.00           O  
ATOM    666  OE2 GLU B 485      67.488  -5.425  26.392  1.00  0.00           O  
ATOM    667  N   LEU B 486      67.458  -3.544  21.761  1.00  0.00           N  
ATOM    668  CA  LEU B 486      67.772  -3.242  20.355  1.00  0.00           C  
ATOM    669  C   LEU B 486      66.643  -2.478  19.676  1.00  0.00           C  
ATOM    670  O   LEU B 486      66.877  -1.596  18.850  1.00  0.00           O  
ATOM    671  CB  LEU B 486      68.040  -4.532  19.570  1.00  0.00           C  
ATOM    672  CG  LEU B 486      69.060  -5.535  20.123  1.00  0.00           C  
ATOM    673  CD1 LEU B 486      69.411  -6.541  19.032  1.00  0.00           C  
ATOM    674  CD2 LEU B 486      70.328  -4.809  20.580  1.00  0.00           C  
ATOM    675  N   ALA B 489      65.417  -2.843  20.028  1.00  0.00           N  
ATOM    676  CA  ALA B 489      64.239  -2.193  19.485  1.00  0.00           C  
ATOM    677  C   ALA B 489      64.187  -0.772  20.034  1.00  0.00           C  
ATOM    678  O   ALA B 489      63.827   0.161  19.318  1.00  0.00           O  
ATOM    679  CB  ALA B 489      62.986  -2.975  19.883  1.00  0.00           C  
ATOM    680  N   GLU B 490      64.539  -0.618  21.307  1.00  0.00           N  
ATOM    681  CA  GLU B 490      64.540   0.693  21.950  1.00  0.00           C  
ATOM    682  C   GLU B 490      65.483   1.614  21.180  1.00  0.00           C  
ATOM    683  O   GLU B 490      65.097   2.711  20.756  1.00  0.00           O  
ATOM    684  CB  GLU B 490      64.988   0.563  23.420  1.00  0.00           C  
ATOM    685  CG  GLU B 490      64.789   1.804  24.274  1.00  0.00           C  
ATOM    686  CD  GLU B 490      65.339   1.652  25.687  1.00  0.00           C  
ATOM    687  OE1 GLU B 490      65.493   2.682  26.378  1.00  0.00           O  
ATOM    688  OE2 GLU B 490      65.590   0.508  26.127  1.00  0.00           O  
ATOM    689  N   LEU B 494      66.716   1.151  20.970  1.00  0.00           N  
ATOM    690  CA  LEU B 494      67.722   1.935  20.249  1.00  0.00           C  
ATOM    691  C   LEU B 494      67.345   2.170  18.780  1.00  0.00           C  
ATOM    692  O   LEU B 494      67.717   3.172  18.181  1.00  0.00           O  
ATOM    693  CB  LEU B 494      69.088   1.234  20.342  1.00  0.00           C  
ATOM    694  CG  LEU B 494      70.259   1.988  19.716  1.00  0.00           C  
ATOM    695  CD1 LEU B 494      70.433   3.340  20.379  1.00  0.00           C  
ATOM    696  CD2 LEU B 494      71.544   1.153  19.859  1.00  0.00           C  
ATOM    697  N   THR B 495      66.601   1.244  18.187  1.00  0.00           N  
ATOM    698  CA  THR B 495      66.204   1.419  16.786  1.00  0.00           C  
ATOM    699  C   THR B 495      65.294   2.632  16.652  1.00  0.00           C  
ATOM    700  O   THR B 495      65.449   3.467  15.733  1.00  0.00           O  
ATOM    701  CB  THR B 495      65.427   0.220  16.247  1.00  0.00           C  
ATOM    702  OG1 THR B 495      66.202  -0.972  16.417  1.00  0.00           O  
ATOM    703  CG2 THR B 495      65.136   0.414  14.760  1.00  0.00           C  
ATOM    704  N   VAL B 496      64.335   2.729  17.573  1.00  0.00           N  
ATOM    705  CA  VAL B 496      63.391   3.848  17.554  1.00  0.00           C  
ATOM    706  C   VAL B 496      64.145   5.169  17.629  1.00  0.00           C  
ATOM    707  O   VAL B 496      63.886   6.073  16.834  1.00  0.00           O  
ATOM    708  CB  VAL B 496      62.391   3.768  18.726  1.00  0.00           C  
ATOM    709  CG1 VAL B 496      61.524   5.028  18.785  1.00  0.00           C  
ATOM    710  CG2 VAL B 496      61.498   2.547  18.545  1.00  0.00           C  
ATOM    711  N   TYR B 498      65.093   5.273  18.562  1.00  0.00           N  
ATOM    712  CA  TYR B 498      65.878   6.505  18.715  1.00  0.00           C  
ATOM    713  C   TYR B 498      66.656   6.815  17.425  1.00  0.00           C  
ATOM    714  O   TYR B 498      66.726   7.961  16.989  1.00  0.00           O  
ATOM    715  CB  TYR B 498      66.854   6.393  19.906  1.00  0.00           C  
ATOM    716  CG  TYR B 498      66.196   6.190  21.269  1.00  0.00           C  
ATOM    717  CD1 TYR B 498      66.779   5.361  22.224  1.00  0.00           C  
ATOM    718  CD2 TYR B 498      64.992   6.813  21.593  1.00  0.00           C  
ATOM    719  CE1 TYR B 498      66.177   5.146  23.469  1.00  0.00           C  
ATOM    720  CE2 TYR B 498      64.380   6.607  22.847  1.00  0.00           C  
ATOM    721  CZ  TYR B 498      64.978   5.769  23.773  1.00  0.00           C  
ATOM    722  OH  TYR B 498      64.356   5.518  24.989  1.00  0.00           O  
ATOM    723  N   PHE B 499      67.245   5.792  16.815  1.00  0.00           N  
ATOM    724  CA  PHE B 499      68.003   5.985  15.573  1.00  0.00           C  
ATOM    725  C   PHE B 499      67.131   6.472  14.429  1.00  0.00           C  
ATOM    726  O   PHE B 499      67.590   7.220  13.570  1.00  0.00           O  
ATOM    727  CB  PHE B 499      68.704   4.690  15.155  1.00  0.00           C  
ATOM    728  CG  PHE B 499      70.037   4.466  15.836  1.00  0.00           C  
ATOM    729  CD1 PHE B 499      70.415   5.227  16.950  1.00  0.00           C  
ATOM    730  CD2 PHE B 499      70.898   3.489  15.380  1.00  0.00           C  
ATOM    731  CE1 PHE B 499      71.628   5.010  17.590  1.00  0.00           C  
ATOM    732  CE2 PHE B 499      72.130   3.253  16.016  1.00  0.00           C  
ATOM    733  CZ  PHE B 499      72.494   4.020  17.128  1.00  0.00           C  
ATOM    734  N   LEU B 500      65.871   6.049  14.411  1.00  0.00           N  
ATOM    735  CA  LEU B 500      64.970   6.456  13.337  1.00  0.00           C  
ATOM    736  C   LEU B 500      64.867   7.975  13.210  1.00  0.00           C  
ATOM    737  O   LEU B 500      64.631   8.487  12.114  1.00  0.00           O  
ATOM    738  CB  LEU B 500      63.578   5.838  13.536  1.00  0.00           C  
ATOM    739  CG  LEU B 500      63.516   4.348  13.215  1.00  0.00           C  
ATOM    740  CD1 LEU B 500      62.149   3.829  13.527  1.00  0.00           C  
ATOM    741  CD2 LEU B 500      63.855   4.115  11.749  1.00  0.00           C  
ATOM    742  N   ASN B 501      65.048   8.686  14.323  1.00  0.00           N  
ATOM    743  CA  ASN B 501      64.982  10.150  14.307  1.00  0.00           C  
ATOM    744  C   ASN B 501      66.235  10.774  13.673  1.00  0.00           C  
ATOM    745  O   ASN B 501      66.275  11.981  13.405  1.00  0.00           O  
ATOM    746  CB  ASN B 501      64.850  10.707  15.731  1.00  0.00           C  
ATOM    747  CG  ASN B 501      63.614  10.199  16.467  1.00  0.00           C  
ATOM    748  OD1 ASN B 501      63.625  10.110  17.688  1.00  0.00           O  
ATOM    749  ND2 ASN B 501      62.548   9.892  15.738  1.00  0.00           N  
ATOM    750  N   LEU B 502      67.259   9.959  13.444  1.00  0.00           N  
ATOM    751  CA  LEU B 502      68.516  10.458  12.892  1.00  0.00           C  
ATOM    752  C   LEU B 502      68.730  10.311  11.385  1.00  0.00           C  
ATOM    753  O   LEU B 502      69.834  10.559  10.894  1.00  0.00           O  
ATOM    754  CB  LEU B 502      69.697   9.798  13.616  1.00  0.00           C  
ATOM    755  CG  LEU B 502      69.712   9.867  15.154  1.00  0.00           C  
ATOM    756  CD1 LEU B 502      71.073   9.408  15.678  1.00  0.00           C  
ATOM    757  CD2 LEU B 502      69.457  11.297  15.610  1.00  0.00           C  
ATOM    758  N   VAL B 503      67.707   9.898  10.645  1.00  0.00           N  
ATOM    759  CA  VAL B 503      67.865   9.735   9.204  1.00  0.00           C  
ATOM    760  C   VAL B 503      66.546  10.076   8.538  1.00  0.00           C  
ATOM    761  O   VAL B 503      65.487   9.909   9.163  1.00  0.00           O  
ATOM    762  CB  VAL B 503      68.294   8.282   8.852  1.00  0.00           C  
ATOM    763  CG1 VAL B 503      67.200   7.311   9.198  1.00  0.00           C  
ATOM    764  CG2 VAL B 503      68.661   8.175   7.357  1.00  0.00           C  
ATOM    765  N   THR B 846      66.602  10.564   7.298  1.00  0.00           N  
ATOM    766  CA  THR B 846      65.394  10.968   6.564  1.00  0.00           C  
ATOM    767  C   THR B 846      64.844   9.838   5.684  1.00  0.00           C  
ATOM    768  O   THR B 846      65.571   8.927   5.299  1.00  0.00           O  
ATOM    769  CB  THR B 846      65.689  12.187   5.660  1.00  0.00           C  
ATOM    770  OG1 THR B 846      66.446  11.752   4.527  1.00  0.00           O  
ATOM    771  CG2 THR B 846      66.504  13.244   6.410  1.00  0.00           C  
ATOM    772  N   VAL B 847      63.559   9.901   5.367  1.00  0.00           N  
ATOM    773  CA  VAL B 847      62.937   8.872   4.531  1.00  0.00           C  
ATOM    774  C   VAL B 847      63.571   8.858   3.137  1.00  0.00           C  
ATOM    775  O   VAL B 847      63.695   7.805   2.504  1.00  0.00           O  
ATOM    776  CB  VAL B 847      61.406   9.108   4.411  1.00  0.00           C  
ATOM    777  CG1 VAL B 847      60.802   8.175   3.380  1.00  0.00           C  
ATOM    778  CG2 VAL B 847      60.742   8.882   5.773  1.00  0.00           C  
ATOM    779  N   SER B 848      63.999  10.030   2.672  1.00  0.00           N  
ATOM    780  CA  SER B 848      64.639  10.140   1.358  1.00  0.00           C  
ATOM    781  C   SER B 848      66.016   9.519   1.357  1.00  0.00           C  
ATOM    782  O   SER B 848      66.517   9.107   0.324  1.00  0.00           O  
ATOM    783  CB  SER B 848      64.767  11.599   0.943  1.00  0.00           C  
ATOM    784  OG  SER B 848      63.480  12.116   0.590  1.00  0.00           O  
ATOM    785  N   HIS B 849      66.638   9.452   2.523  1.00  0.00           N  
ATOM    786  CA  HIS B 849      67.966   8.860   2.596  1.00  0.00           C  
ATOM    787  C   HIS B 849      67.804   7.349   2.619  1.00  0.00           C  
ATOM    788  O   HIS B 849      68.591   6.619   2.013  1.00  0.00           O  
ATOM    789  CB  HIS B 849      68.686   9.338   3.853  1.00  0.00           C  
ATOM    790  CG  HIS B 849      70.161   9.108   3.815  1.00  0.00           C  
ATOM    791  ND1 HIS B 849      70.737   7.916   4.200  1.00  0.00           N  
ATOM    792  CD2 HIS B 849      71.174   9.897   3.391  1.00  0.00           C  
ATOM    793  CE1 HIS B 849      72.041   7.982   4.007  1.00  0.00           C  
ATOM    794  NE2 HIS B 849      72.335   9.173   3.519  1.00  0.00           N  
ATOM    795  N   LEU B1084      66.768   6.880   3.306  1.00  0.00           N  
ATOM    796  CA  LEU B1084      66.507   5.456   3.373  1.00  0.00           C  
ATOM    797  C   LEU B1084      66.112   4.972   1.978  1.00  0.00           C  
ATOM    798  O   LEU B1084      66.382   3.829   1.596  1.00  0.00           O  
ATOM    799  CB  LEU B1084      65.371   5.175   4.350  1.00  0.00           C  
ATOM    800  CG  LEU B1084      65.692   5.459   5.815  1.00  0.00           C  
ATOM    801  CD1 LEU B1084      64.435   5.306   6.645  1.00  0.00           C  
ATOM    802  CD2 LEU B1084      66.780   4.500   6.301  1.00  0.00           C  
ATOM    803  N   ARG B1085      65.484   5.866   1.215  1.00  0.00           N  
ATOM    804  CA  ARG B1085      65.020   5.544  -0.127  1.00  0.00           C  
ATOM    805  C   ARG B1085      66.149   5.325  -1.133  1.00  0.00           C  
ATOM    806  O   ARG B1085      65.961   4.643  -2.138  1.00  0.00           O  
ATOM    807  CB  ARG B1085      64.070   6.648  -0.610  1.00  0.00           C  
ATOM    808  CG  ARG B1085      63.399   6.399  -1.954  1.00  0.00           C  
ATOM    809  CD  ARG B1085      61.957   6.894  -1.945  1.00  0.00           C  
ATOM    810  NE  ARG B1085      61.046   5.847  -1.481  1.00  0.00           N  
ATOM    811  CZ  ARG B1085      59.820   6.053  -1.012  1.00  0.00           C  
ATOM    812  NH1 ARG B1085      59.081   5.018  -0.624  1.00  0.00           N  
ATOM    813  NH2 ARG B1085      59.336   7.284  -0.912  1.00  0.00           N  
ATOM    814  N   GLN B1087      67.328   5.866  -0.857  1.00  0.00           N  
ATOM    815  CA  GLN B1087      68.425   5.702  -1.795  1.00  0.00           C  
ATOM    816  C   GLN B1087      69.431   4.615  -1.464  1.00  0.00           C  
ATOM    817  O   GLN B1087      70.538   4.604  -2.002  1.00  0.00           O  
ATOM    818  CB  GLN B1087      69.134   7.037  -1.995  1.00  0.00           C  
ATOM    819  CG  GLN B1087      69.616   7.674  -0.722  1.00  0.00           C  
ATOM    820  CD  GLN B1087      70.439   8.910  -0.993  1.00  0.00           C  
ATOM    821  OE1 GLN B1087      71.295   8.908  -1.873  1.00  0.00           O  
ATOM    822  NE2 GLN B1087      70.203   9.970  -0.229  1.00  0.00           N  
ATOM    823  N   ASN B1088      69.063   3.719  -0.552  1.00  0.00           N  
ATOM    824  CA  ASN B1088      69.932   2.600  -0.189  1.00  0.00           C  
ATOM    825  C   ASN B1088      69.797   1.683  -1.406  1.00  0.00           C  
ATOM    826  O   ASN B1088      68.703   1.216  -1.715  1.00  0.00           O  
ATOM    827  CB  ASN B1088      69.407   1.923   1.083  1.00  0.00           C  
ATOM    828  CG  ASN B1088      70.110   0.611   1.395  1.00  0.00           C  
ATOM    829  OD1 ASN B1088      70.408  -0.176   0.502  1.00  0.00           O  
ATOM    830  ND2 ASN B1088      70.359   0.361   2.669  1.00  0.00           N  
ATOM    831  N   PRO B1089      70.899   1.434  -2.127  1.00  0.00           N  
ATOM    832  CA  PRO B1089      70.873   0.581  -3.324  1.00  0.00           C  
ATOM    833  C   PRO B1089      70.513  -0.868  -3.058  1.00  0.00           C  
ATOM    834  O   PRO B1089      69.813  -1.495  -3.857  1.00  0.00           O  
ATOM    835  CB  PRO B1089      72.278   0.722  -3.881  1.00  0.00           C  
ATOM    836  CG  PRO B1089      73.095   0.824  -2.635  1.00  0.00           C  
ATOM    837  CD  PRO B1089      72.289   1.781  -1.764  1.00  0.00           C  
ATOM    838  N   THR B1090      71.004  -1.401  -1.944  1.00  0.00           N  
ATOM    839  CA  THR B1090      70.714  -2.785  -1.586  1.00  0.00           C  
ATOM    840  C   THR B1090      69.226  -2.948  -1.296  1.00  0.00           C  
ATOM    841  O   THR B1090      68.547  -3.734  -1.971  1.00  0.00           O  
ATOM    842  CB  THR B1090      71.514  -3.233  -0.363  1.00  0.00           C  
ATOM    843  OG1 THR B1090      72.915  -3.034  -0.608  1.00  0.00           O  
ATOM    844  CG2 THR B1090      71.272  -4.703  -0.092  1.00  0.00           C  
ATOM    845  N   VAL B1091      68.703  -2.205  -0.321  1.00  0.00           N  
ATOM    846  CA  VAL B1091      67.281  -2.344  -0.012  1.00  0.00           C  
ATOM    847  C   VAL B1091      66.423  -2.114  -1.233  1.00  0.00           C  
ATOM    848  O   VAL B1091      65.430  -2.802  -1.432  1.00  0.00           O  
ATOM    849  CB  VAL B1091      66.797  -1.379   1.091  1.00  0.00           C  
ATOM    850  CG1 VAL B1091      67.026   0.044   0.679  1.00  0.00           C  
ATOM    851  CG2 VAL B1091      65.311  -1.586   1.342  1.00  0.00           C  
ATOM    852  N   LYS B1093      66.814  -1.158  -2.066  1.00  0.00           N  
ATOM    853  CA  LYS B1093      66.040  -0.866  -3.265  1.00  0.00           C  
ATOM    854  C   LYS B1093      65.976  -2.068  -4.211  1.00  0.00           C  
ATOM    855  O   LYS B1093      64.948  -2.318  -4.833  1.00  0.00           O  
ATOM    856  CB  LYS B1093      66.616   0.349  -3.997  1.00  0.00           C  
ATOM    857  CG  LYS B1093      65.751   0.842  -5.152  1.00  0.00           C  
ATOM    858  CD  LYS B1093      66.289   2.154  -5.718  1.00  0.00           C  
ATOM    859  CE  LYS B1093      65.316   2.753  -6.724  1.00  0.00           C  
ATOM    860  NZ  LYS B1093      65.941   3.843  -7.534  1.00  0.00           N  
ATOM    861  N   ALA B1098      67.073  -2.819  -4.297  1.00  0.00           N  
ATOM    862  CA  ALA B1098      67.136  -4.003  -5.154  1.00  0.00           C  
ATOM    863  C   ALA B1098      66.298  -5.115  -4.525  1.00  0.00           C  
ATOM    864  O   ALA B1098      65.524  -5.786  -5.202  1.00  0.00           O  
ATOM    865  CB  ALA B1098      68.576  -4.457  -5.311  1.00  0.00           C  
ATOM    866  N   GLU B1099      66.455  -5.315  -3.222  1.00  0.00           N  
ATOM    867  CA  GLU B1099      65.660  -6.329  -2.556  1.00  0.00           C  
ATOM    868  C   GLU B1099      64.180  -6.006  -2.818  1.00  0.00           C  
ATOM    869  O   GLU B1099      63.423  -6.869  -3.264  1.00  0.00           O  
ATOM    870  CB  GLU B1099      65.996  -6.362  -1.051  1.00  0.00           C  
ATOM    871  CG  GLU B1099      67.310  -7.129  -0.735  1.00  0.00           C  
ATOM    872  CD  GLU B1099      67.745  -7.058   0.726  1.00  0.00           C  
ATOM    873  OE1 GLU B1099      68.549  -7.917   1.154  1.00  0.00           O  
ATOM    874  OE2 GLU B1099      67.301  -6.139   1.444  1.00  0.00           O  
ATOM    875  N   ILE B1100      63.784  -4.755  -2.597  1.00  0.00           N  
ATOM    876  CA  ILE B1100      62.398  -4.323  -2.813  1.00  0.00           C  
ATOM    877  C   ILE B1100      61.861  -4.610  -4.231  1.00  0.00           C  
ATOM    878  O   ILE B1100      60.739  -5.078  -4.388  1.00  0.00           O  
ATOM    879  CB  ILE B1100      62.226  -2.797  -2.519  1.00  0.00           C  
ATOM    880  CG1 ILE B1100      62.308  -2.539  -1.000  1.00  0.00           C  
ATOM    881  CG2 ILE B1100      60.901  -2.306  -3.074  1.00  0.00           C  
ATOM    882  CD1 ILE B1100      61.991  -1.087  -0.587  1.00  0.00           C  
ATOM    883  N   ALA B1101      62.649  -4.318  -5.258  1.00  0.00           N  
ATOM    884  CA  ALA B1101      62.223  -4.561  -6.635  1.00  0.00           C  
ATOM    885  C   ALA B1101      62.067  -6.053  -6.915  1.00  0.00           C  
ATOM    886  O   ALA B1101      61.203  -6.468  -7.686  1.00  0.00           O  
ATOM    887  CB  ALA B1101      63.230  -3.938  -7.622  1.00  0.00           C  
ATOM    888  N   GLN B1102      62.908  -6.857  -6.274  1.00  0.00           N  
ATOM    889  CA  GLN B1102      62.885  -8.311  -6.433  1.00  0.00           C  
ATOM    890  C   GLN B1102      61.647  -8.946  -5.792  1.00  0.00           C  
ATOM    891  O   GLN B1102      61.072  -9.898  -6.332  1.00  0.00           O  
ATOM    892  CB  GLN B1102      64.135  -8.908  -5.789  1.00  0.00           C  
ATOM    893  CG  GLN B1102      64.513 -10.318  -6.249  1.00  0.00           C  
ATOM    894  CD  GLN B1102      65.265 -10.322  -7.575  1.00  0.00           C  
ATOM    895  OE1 GLN B1102      65.817 -11.342  -7.989  1.00  0.00           O  
ATOM    896  NE2 GLN B1102      65.278  -9.179  -8.252  1.00  0.00           N  
ATOM    897  N   LYS B1103      61.239  -8.399  -4.648  1.00  0.00           N  
ATOM    898  CA  LYS B1103      60.090  -8.906  -3.903  1.00  0.00           C  
ATOM    899  C   LYS B1103      58.755  -8.440  -4.473  1.00  0.00           C  
ATOM    900  O   LYS B1103      57.693  -8.895  -4.033  1.00  0.00           O  
ATOM    901  CB  LYS B1103      60.212  -8.499  -2.423  1.00  0.00           C  
ATOM    902  CG  LYS B1103      61.258  -9.315  -1.670  1.00  0.00           C  
ATOM    903  CD  LYS B1103      61.599  -8.673  -0.342  1.00  0.00           C  
ATOM    904  CE  LYS B1103      61.500  -9.690   0.783  1.00  0.00           C  
ATOM    905  NZ  LYS B1103      62.309 -10.922   0.537  1.00  0.00           N  
ATOM    906  N   GLY B1104      58.820  -7.534  -5.444  1.00  0.00           N  
ATOM    907  CA  GLY B1104      57.613  -7.031  -6.071  1.00  0.00           C  
ATOM    908  C   GLY B1104      56.718  -6.182  -5.185  1.00  0.00           C  
ATOM    909  O   GLY B1104      55.544  -5.976  -5.503  1.00  0.00           O  
ATOM    910  N   TYR B1105      57.269  -5.691  -4.087  1.00  0.00           N  
ATOM    911  CA  TYR B1105      56.525  -4.851  -3.162  1.00  0.00           C  
ATOM    912  C   TYR B1105      56.032  -3.550  -3.792  1.00  0.00           C  
ATOM    913  O   TYR B1105      54.904  -3.121  -3.564  1.00  0.00           O  
ATOM    914  CB  TYR B1105      57.399  -4.464  -1.964  1.00  0.00           C  
ATOM    915  CG  TYR B1105      57.717  -5.562  -0.992  1.00  0.00           C  
ATOM    916  CD1 TYR B1105      56.734  -6.460  -0.579  1.00  0.00           C  
ATOM    917  CD2 TYR B1105      58.967  -5.621  -0.376  1.00  0.00           C  
ATOM    918  CE1 TYR B1105      56.985  -7.375   0.428  1.00  0.00           C  
ATOM    919  CE2 TYR B1105      59.226  -6.536   0.632  1.00  0.00           C  
ATOM    920  CZ  TYR B1105      58.225  -7.404   1.030  1.00  0.00           C  
ATOM    921  OH  TYR B1105      58.451  -8.276   2.067  1.00  0.00           O  
ATOM    922  N   GLY B1106      56.894  -2.903  -4.561  1.00  0.00           N  
ATOM    923  CA  GLY B1106      56.515  -1.617  -5.131  1.00  0.00           C  
ATOM    924  C   GLY B1106      56.362  -0.674  -3.946  1.00  0.00           C  
ATOM    925  O   GLY B1106      56.953  -0.925  -2.900  1.00  0.00           O  
ATOM    926  N   GLU B1107      55.579   0.393  -4.077  1.00  0.00           N  
ATOM    927  CA  GLU B1107      55.383   1.325  -2.956  1.00  0.00           C  
ATOM    928  C   GLU B1107      54.771   0.586  -1.758  1.00  0.00           C  
ATOM    929  O   GLU B1107      54.755   1.093  -0.626  1.00  0.00           O  
ATOM    930  CB  GLU B1107      54.460   2.485  -3.359  1.00  0.00           C  
ATOM    931  CG  GLU B1107      55.134   3.868  -3.533  1.00  0.00           C  
ATOM    932  CD  GLU B1107      55.222   4.692  -2.233  1.00  0.00           C  
ATOM    933  OE1 GLU B1107      56.106   4.403  -1.394  1.00  0.00           O  
ATOM    934  OE2 GLU B1107      54.406   5.628  -2.055  1.00  0.00           O  
ATOM    935  N   ARG B1179      54.274  -0.624  -1.999  1.00  0.00           N  
ATOM    936  CA  ARG B1179      53.671  -1.400  -0.925  1.00  0.00           C  
ATOM    937  C   ARG B1179      54.703  -2.180  -0.119  1.00  0.00           C  
ATOM    938  O   ARG B1179      54.507  -3.333   0.228  1.00  0.00           O  
ATOM    939  CB  ARG B1179      52.585  -2.318  -1.501  1.00  0.00           C  
ATOM    940  CG  ARG B1179      51.514  -1.534  -2.253  1.00  0.00           C  
ATOM    941  CD  ARG B1179      50.283  -2.356  -2.531  1.00  0.00           C  
ATOM    942  NE  ARG B1179      49.291  -1.608  -3.304  1.00  0.00           N  
ATOM    943  CZ  ARG B1179      48.168  -2.134  -3.785  1.00  0.00           C  
ATOM    944  NH1 ARG B1179      47.327  -1.380  -4.472  1.00  0.00           N  
ATOM    945  NH2 ARG B1179      47.891  -3.410  -3.574  1.00  0.00           N  
ATOM    946  N   VAL B1192      55.804  -1.501   0.184  1.00  0.00           N  
ATOM    947  CA  VAL B1192      56.911  -2.064   0.964  1.00  0.00           C  
ATOM    948  C   VAL B1192      56.563  -1.986   2.458  1.00  0.00           C  
ATOM    949  O   VAL B1192      56.168  -0.944   2.961  1.00  0.00           O  
ATOM    950  CB  VAL B1192      58.197  -1.261   0.768  1.00  0.00           C  
ATOM    951  CG1 VAL B1192      59.373  -2.004   1.380  1.00  0.00           C  
ATOM    952  CG2 VAL B1192      58.424  -1.013  -0.690  1.00  0.00           C  
ATOM    953  N   PRO B1193      56.687  -3.105   3.180  1.00  0.00           N  
ATOM    954  CA  PRO B1193      56.377  -3.094   4.617  1.00  0.00           C  
ATOM    955  C   PRO B1193      57.324  -2.110   5.299  1.00  0.00           C  
ATOM    956  O   PRO B1193      58.531  -2.093   5.011  1.00  0.00           O  
ATOM    957  CB  PRO B1193      56.653  -4.540   5.032  1.00  0.00           C  
ATOM    958  CG  PRO B1193      56.395  -5.320   3.764  1.00  0.00           C  
ATOM    959  CD  PRO B1193      57.028  -4.450   2.709  1.00  0.00           C  
ATOM    960  N   ALA B1194      56.785  -1.291   6.196  1.00  0.00           N  
ATOM    961  CA  ALA B1194      57.596  -0.320   6.903  1.00  0.00           C  
ATOM    962  C   ALA B1194      58.804  -0.949   7.572  1.00  0.00           C  
ATOM    963  O   ALA B1194      59.920  -0.438   7.448  1.00  0.00           O  
ATOM    964  CB  ALA B1194      56.749   0.420   7.931  1.00  0.00           C  
ATOM    965  N   GLY B1195      58.581  -2.053   8.279  1.00  0.00           N  
ATOM    966  CA  GLY B1195      59.673  -2.726   8.963  1.00  0.00           C  
ATOM    967  C   GLY B1195      60.840  -3.051   8.044  1.00  0.00           C  
ATOM    968  O   GLY B1195      61.999  -2.866   8.411  1.00  0.00           O  
ATOM    969  N   PHE B1196      60.538  -3.525   6.841  1.00  0.00           N  
ATOM    970  CA  PHE B1196      61.568  -3.869   5.866  1.00  0.00           C  
ATOM    971  C   PHE B1196      62.314  -2.637   5.341  1.00  0.00           C  
ATOM    972  O   PHE B1196      63.545  -2.566   5.358  1.00  0.00           O  
ATOM    973  CB  PHE B1196      60.953  -4.604   4.672  1.00  0.00           C  
ATOM    974  CG  PHE B1196      61.972  -5.220   3.757  1.00  0.00           C  
ATOM    975  CD1 PHE B1196      62.469  -6.494   4.018  1.00  0.00           C  
ATOM    976  CD2 PHE B1196      62.472  -4.514   2.669  1.00  0.00           C  
ATOM    977  CE1 PHE B1196      63.450  -7.058   3.198  1.00  0.00           C  
ATOM    978  CE2 PHE B1196      63.447  -5.064   1.854  1.00  0.00           C  
ATOM    979  CZ  PHE B1196      63.937  -6.335   2.113  1.00  0.00           C  
ATOM    980  N   PHE B1198      61.548  -1.684   4.834  1.00  0.00           N  
ATOM    981  CA  PHE B1198      62.121  -0.461   4.291  1.00  0.00           C  
ATOM    982  C   PHE B1198      63.073   0.116   5.330  1.00  0.00           C  
ATOM    983  O   PHE B1198      64.095   0.709   5.016  1.00  0.00           O  
ATOM    984  CB  PHE B1198      60.991   0.527   3.977  1.00  0.00           C  
ATOM    985  CG  PHE B1198      61.461   1.894   3.620  1.00  0.00           C  
ATOM    986  CD1 PHE B1198      61.504   2.898   4.581  1.00  0.00           C  
ATOM    987  CD2 PHE B1198      61.859   2.183   2.322  1.00  0.00           C  
ATOM    988  CE1 PHE B1198      61.941   4.178   4.254  1.00  0.00           C  
ATOM    989  CE2 PHE B1198      62.301   3.461   1.977  1.00  0.00           C  
ATOM    990  CZ  PHE B1198      62.343   4.461   2.939  1.00  0.00           C  
ATOM    991  N   VAL B1199      62.744  -0.115   6.587  1.00  0.00           N  
ATOM    992  CA  VAL B1199      63.523   0.401   7.700  1.00  0.00           C  
ATOM    993  C   VAL B1199      64.643  -0.493   8.265  1.00  0.00           C  
ATOM    994  O   VAL B1199      65.439  -0.031   9.074  1.00  0.00           O  
ATOM    995  CB  VAL B1199      62.530   0.796   8.843  1.00  0.00           C  
ATOM    996  CG1 VAL B1199      63.153   0.610  10.208  1.00  0.00           C  
ATOM    997  CG2 VAL B1199      62.101   2.227   8.658  1.00  0.00           C  
ATOM    998  N   TYR B1200      64.745  -1.750   7.825  1.00  0.00           N  
ATOM    999  CA  TYR B1200      65.744  -2.629   8.424  1.00  0.00           C  
ATOM   1000  C   TYR B1200      67.203  -2.179   8.525  1.00  0.00           C  
ATOM   1001  O   TYR B1200      67.894  -2.518   9.493  1.00  0.00           O  
ATOM   1002  CB  TYR B1200      65.644  -4.047   7.829  1.00  0.00           C  
ATOM   1003  CG  TYR B1200      66.494  -4.342   6.608  1.00  0.00           C  
ATOM   1004  CD1 TYR B1200      65.919  -4.487   5.349  1.00  0.00           C  
ATOM   1005  CD2 TYR B1200      67.866  -4.538   6.728  1.00  0.00           C  
ATOM   1006  CE1 TYR B1200      66.686  -4.829   4.244  1.00  0.00           C  
ATOM   1007  CE2 TYR B1200      68.643  -4.874   5.643  1.00  0.00           C  
ATOM   1008  CZ  TYR B1200      68.049  -5.023   4.393  1.00  0.00           C  
ATOM   1009  OH  TYR B1200      68.839  -5.375   3.306  1.00  0.00           O  
ATOM   1010  N   PRO B1201      67.706  -1.375   7.563  1.00  0.00           N  
ATOM   1011  CA  PRO B1201      69.096  -0.942   7.681  1.00  0.00           C  
ATOM   1012  C   PRO B1201      69.401  -0.247   9.016  1.00  0.00           C  
ATOM   1013  O   PRO B1201      70.435  -0.493   9.640  1.00  0.00           O  
ATOM   1014  CB  PRO B1201      69.261   0.015   6.495  1.00  0.00           C  
ATOM   1015  CG  PRO B1201      68.346  -0.609   5.459  1.00  0.00           C  
ATOM   1016  CD  PRO B1201      67.118  -0.920   6.288  1.00  0.00           C  
ATOM   1017  N   VAL B1202      68.509   0.631   9.475  1.00  0.00           N  
ATOM   1018  CA  VAL B1202      68.807   1.281  10.749  1.00  0.00           C  
ATOM   1019  C   VAL B1202      68.640   0.302  11.889  1.00  0.00           C  
ATOM   1020  O   VAL B1202      69.312   0.408  12.912  1.00  0.00           O  
ATOM   1021  CB  VAL B1202      67.959   2.554  10.998  1.00  0.00           C  
ATOM   1022  CG1 VAL B1202      67.373   3.053   9.703  1.00  0.00           C  
ATOM   1023  CG2 VAL B1202      66.926   2.315  12.056  1.00  0.00           C  
ATOM   1024  N   SER B1203      67.750  -0.669  11.720  1.00  0.00           N  
ATOM   1025  CA  SER B1203      67.589  -1.661  12.762  1.00  0.00           C  
ATOM   1026  C   SER B1203      68.933  -2.344  12.922  1.00  0.00           C  
ATOM   1027  O   SER B1203      69.339  -2.682  14.032  1.00  0.00           O  
ATOM   1028  CB  SER B1203      66.534  -2.690  12.384  1.00  0.00           C  
ATOM   1029  OG  SER B1203      66.741  -3.853  13.143  1.00  0.00           O  
ATOM   1030  N   GLN B1204      69.625  -2.546  11.807  1.00  0.00           N  
ATOM   1031  CA  GLN B1204      70.942  -3.177  11.864  1.00  0.00           C  
ATOM   1032  C   GLN B1204      71.960  -2.247  12.537  1.00  0.00           C  
ATOM   1033  O   GLN B1204      72.818  -2.694  13.281  1.00  0.00           O  
ATOM   1034  CB  GLN B1204      71.430  -3.563  10.458  1.00  0.00           C  
ATOM   1035  CG  GLN B1204      70.665  -4.738   9.879  1.00  0.00           C  
ATOM   1036  CD  GLN B1204      71.307  -5.285   8.610  1.00  0.00           C  
ATOM   1037  OE1 GLN B1204      71.259  -4.655   7.546  1.00  0.00           O  
ATOM   1038  NE2 GLN B1204      71.916  -6.461   8.719  1.00  0.00           N  
ATOM   1039  N   ALA B1205      71.875  -0.953  12.255  1.00  0.00           N  
ATOM   1040  CA  ALA B1205      72.796   0.011  12.865  1.00  0.00           C  
ATOM   1041  C   ALA B1205      72.675  -0.038  14.385  1.00  0.00           C  
ATOM   1042  O   ALA B1205      73.664   0.124  15.103  1.00  0.00           O  
ATOM   1043  CB  ALA B1205      72.502   1.404  12.371  1.00  0.00           C  
ATOM   1044  N   ALA B1206      71.453  -0.266  14.860  1.00  0.00           N  
ATOM   1045  CA  ALA B1206      71.167  -0.366  16.284  1.00  0.00           C  
ATOM   1046  C   ALA B1206      71.780  -1.646  16.832  1.00  0.00           C  
ATOM   1047  O   ALA B1206      72.288  -1.659  17.963  1.00  0.00           O  
ATOM   1048  CB  ALA B1206      69.658  -0.365  16.515  1.00  0.00           C  
ATOM   1049  N   ASP B1207      71.717  -2.720  16.039  1.00  0.00           N  
ATOM   1050  CA  ASP B1207      72.300  -4.004  16.436  1.00  0.00           C  
ATOM   1051  C   ASP B1207      73.779  -3.694  16.723  1.00  0.00           C  
ATOM   1052  O   ASP B1207      74.298  -3.944  17.820  1.00  0.00           O  
ATOM   1053  CB  ASP B1207      72.244  -5.033  15.284  1.00  0.00           C  
ATOM   1054  CG  ASP B1207      70.833  -5.580  15.024  1.00  0.00           C  
ATOM   1055  OD1 ASP B1207      70.568  -6.008  13.874  1.00  0.00           O  
ATOM   1056  OD2 ASP B1207      69.998  -5.620  15.962  1.00  0.00           O  
ATOM   1057  N   ILE B1208      74.443  -3.138  15.713  1.00  0.00           N  
ATOM   1058  CA  ILE B1208      75.861  -2.795  15.784  1.00  0.00           C  
ATOM   1059  C   ILE B1208      76.180  -1.906  16.999  1.00  0.00           C  
ATOM   1060  O   ILE B1208      77.002  -2.265  17.846  1.00  0.00           O  
ATOM   1061  CB  ILE B1208      76.307  -2.064  14.486  1.00  0.00           C  
ATOM   1062  CG1 ILE B1208      76.108  -2.997  13.275  1.00  0.00           C  
ATOM   1063  CG2 ILE B1208      77.779  -1.665  14.576  1.00  0.00           C  
ATOM   1064  CD1 ILE B1208      76.398  -2.354  11.915  1.00  0.00           C  
ATOM   1065  N   ALA B1209      75.525  -0.751  17.077  1.00  0.00           N  
ATOM   1066  CA  ALA B1209      75.769   0.216  18.148  1.00  0.00           C  
ATOM   1067  C   ALA B1209      75.465  -0.295  19.547  1.00  0.00           C  
ATOM   1068  O   ALA B1209      76.122   0.101  20.507  1.00  0.00           O  
ATOM   1069  CB  ALA B1209      74.977   1.479  17.885  1.00  0.00           C  
ATOM   1070  N   ALA B1210      74.474  -1.167  19.681  1.00  0.00           N  
ATOM   1071  CA  ALA B1210      74.117  -1.688  21.000  1.00  0.00           C  
ATOM   1072  C   ALA B1210      75.176  -2.646  21.525  1.00  0.00           C  
ATOM   1073  O   ALA B1210      75.455  -2.670  22.725  1.00  0.00           O  
ATOM   1074  CB  ALA B1210      72.778  -2.400  20.923  1.00  0.00           C  
ATOM   1075  N   PHE B1211      75.766  -3.433  20.633  1.00  0.00           N  
ATOM   1076  CA  PHE B1211      76.774  -4.401  21.042  1.00  0.00           C  
ATOM   1077  C   PHE B1211      78.190  -3.823  21.087  1.00  0.00           C  
ATOM   1078  O   PHE B1211      79.145  -4.524  21.427  1.00  0.00           O  
ATOM   1079  CB  PHE B1211      76.693  -5.631  20.124  1.00  0.00           C  
ATOM   1080  CG  PHE B1211      75.411  -6.411  20.291  1.00  0.00           C  
ATOM   1081  CD1 PHE B1211      74.477  -6.507  19.263  1.00  0.00           C  
ATOM   1082  CD2 PHE B1211      75.113  -6.999  21.514  1.00  0.00           C  
ATOM   1083  CE1 PHE B1211      73.261  -7.176  19.455  1.00  0.00           C  
ATOM   1084  CE2 PHE B1211      73.910  -7.666  21.722  1.00  0.00           C  
ATOM   1085  CZ  PHE B1211      72.979  -7.754  20.688  1.00  0.00           C  
ATOM   1086  N   GLY B1291      78.307  -2.534  20.768  1.00  0.00           N  
ATOM   1087  CA  GLY B1291      79.600  -1.875  20.784  1.00  0.00           C  
ATOM   1088  C   GLY B1291      80.596  -2.341  19.740  1.00  0.00           C  
ATOM   1089  O   GLY B1291      81.787  -2.056  19.846  1.00  0.00           O  
ATOM   1090  N   ALA B1292      80.101  -3.041  18.730  1.00  0.00           N  
ATOM   1091  CA  ALA B1292      80.936  -3.570  17.652  1.00  0.00           C  
ATOM   1092  C   ALA B1292      81.818  -2.529  16.986  1.00  0.00           C  
ATOM   1093  O   ALA B1292      81.328  -1.506  16.524  1.00  0.00           O  
ATOM   1094  CB  ALA B1292      80.059  -4.230  16.594  1.00  0.00           C  
ATOM   1095  N   THR B1293      83.122  -2.783  16.932  1.00  0.00           N  
ATOM   1096  CA  THR B1293      84.015  -1.847  16.257  1.00  0.00           C  
ATOM   1097  C   THR B1293      84.369  -2.419  14.889  1.00  0.00           C  
ATOM   1098  O   THR B1293      84.834  -1.702  13.986  1.00  0.00           O  
ATOM   1099  CB  THR B1293      85.301  -1.571  17.069  1.00  0.00           C  
ATOM   1100  OG1 THR B1293      85.959  -2.802  17.390  1.00  0.00           O  
ATOM   1101  CG2 THR B1293      84.947  -0.837  18.352  1.00  0.00           C  
ATOM   1102  N   LEU B1294      84.125  -3.715  14.721  1.00  0.00           N  
ATOM   1103  CA  LEU B1294      84.429  -4.369  13.446  1.00  0.00           C  
ATOM   1104  C   LEU B1294      83.237  -5.147  12.908  1.00  0.00           C  
ATOM   1105  O   LEU B1294      82.636  -5.949  13.620  1.00  0.00           O  
ATOM   1106  CB  LEU B1294      85.606  -5.341  13.617  1.00  0.00           C  
ATOM   1107  CG  LEU B1294      86.751  -5.241  12.605  1.00  0.00           C  
ATOM   1108  CD1 LEU B1294      87.598  -6.506  12.696  1.00  0.00           C  
ATOM   1109  CD2 LEU B1294      86.207  -5.073  11.197  1.00  0.00           C  
ATOM   1110  N   VAL B1295      82.900  -4.917  11.647  1.00  0.00           N  
ATOM   1111  CA  VAL B1295      81.801  -5.642  11.043  1.00  0.00           C  
ATOM   1112  C   VAL B1295      82.108  -6.175   9.653  1.00  0.00           C  
ATOM   1113  O   VAL B1295      82.112  -5.424   8.668  1.00  0.00           O  
ATOM   1114  CB  VAL B1295      80.520  -4.782  10.959  1.00  0.00           C  
ATOM   1115  CG1 VAL B1295      79.368  -5.627  10.438  1.00  0.00           C  
ATOM   1116  CG2 VAL B1295      80.185  -4.226  12.332  1.00  0.00           C  
ATOM   1117  N   PRO B1296      82.378  -7.483   9.556  1.00  0.00           N  
ATOM   1118  CA  PRO B1296      82.672  -8.114   8.270  1.00  0.00           C  
ATOM   1119  C   PRO B1296      81.489  -7.736   7.401  1.00  0.00           C  
ATOM   1120  O   PRO B1296      80.363  -7.664   7.896  1.00  0.00           O  
ATOM   1121  CB  PRO B1296      82.690  -9.596   8.613  1.00  0.00           C  
ATOM   1122  CG  PRO B1296      83.208  -9.593  10.034  1.00  0.00           C  
ATOM   1123  CD  PRO B1296      82.419  -8.462  10.658  1.00  0.00           C  
ATOM   1124  N   VAL B1297      81.724  -7.484   6.124  1.00  0.00           N  
ATOM   1125  CA  VAL B1297      80.626  -7.082   5.266  1.00  0.00           C  
ATOM   1126  C   VAL B1297      80.817  -7.449   3.805  1.00  0.00           C  
ATOM   1127  O   VAL B1297      81.897  -7.265   3.234  1.00  0.00           O  
ATOM   1128  CB  VAL B1297      80.406  -5.559   5.376  1.00  0.00           C  
ATOM   1129  CG1 VAL B1297      81.745  -4.835   5.346  1.00  0.00           C  
ATOM   1130  CG2 VAL B1297      79.532  -5.064   4.240  1.00  0.00           C  
ATOM   1131  N   GLY B1298      79.759  -7.983   3.200  1.00  0.00           N  
ATOM   1132  CA  GLY B1298      79.836  -8.334   1.799  1.00  0.00           C  
ATOM   1133  C   GLY B1298      79.888  -7.029   1.036  1.00  0.00           C  
ATOM   1134  O   GLY B1298      79.432  -6.002   1.529  1.00  0.00           O  
ATOM   1135  N   ASP B1299      80.464  -7.050  -0.156  1.00  0.00           N  
ATOM   1136  CA  ASP B1299      80.538  -5.843  -0.959  1.00  0.00           C  
ATOM   1137  C   ASP B1299      79.158  -5.194  -0.872  1.00  0.00           C  
ATOM   1138  O   ASP B1299      79.015  -3.988  -0.674  1.00  0.00           O  
ATOM   1139  CB  ASP B1299      80.830  -6.198  -2.420  1.00  0.00           C  
ATOM   1140  CG  ASP B1299      82.180  -5.700  -2.887  1.00  0.00           C  
ATOM   1141  OD1 ASP B1299      83.201  -6.294  -2.496  1.00  0.00           O  
ATOM   1142  OD2 ASP B1299      82.206  -4.703  -3.635  1.00  0.00           O  
ATOM   1143  N   ASP B1300      78.152  -6.052  -0.974  1.00  0.00           N  
ATOM   1144  CA  ASP B1300      76.752  -5.697  -0.967  1.00  0.00           C  
ATOM   1145  C   ASP B1300      76.207  -4.951   0.251  1.00  0.00           C  
ATOM   1146  O   ASP B1300      75.319  -4.093   0.124  1.00  0.00           O  
ATOM   1147  CB  ASP B1300      75.942  -6.977  -1.184  1.00  0.00           C  
ATOM   1148  CG  ASP B1300      76.612  -7.939  -2.168  1.00  0.00           C  
ATOM   1149  OD1 ASP B1300      77.667  -8.512  -1.820  1.00  0.00           O  
ATOM   1150  OD2 ASP B1300      76.086  -8.106  -3.289  1.00  0.00           O  
ATOM   1151  N   GLN B1301      76.727  -5.267   1.432  1.00  0.00           N  
ATOM   1152  CA  GLN B1301      76.248  -4.629   2.653  1.00  0.00           C  
ATOM   1153  C   GLN B1301      77.028  -3.388   3.056  1.00  0.00           C  
ATOM   1154  O   GLN B1301      77.009  -2.990   4.215  1.00  0.00           O  
ATOM   1155  CB  GLN B1301      76.273  -5.630   3.802  1.00  0.00           C  
ATOM   1156  CG  GLN B1301      75.626  -6.961   3.454  1.00  0.00           C  
ATOM   1157  CD  GLN B1301      75.590  -7.912   4.627  1.00  0.00           C  
ATOM   1158  OE1 GLN B1301      76.604  -8.139   5.288  1.00  0.00           O  
ATOM   1159  NE2 GLN B1301      74.418  -8.479   4.894  1.00  0.00           N  
ATOM   1160  N   LEU B1302      77.702  -2.758   2.100  1.00  0.00           N  
ATOM   1161  CA  LEU B1302      78.454  -1.559   2.420  1.00  0.00           C  
ATOM   1162  C   LEU B1302      77.559  -0.366   2.721  1.00  0.00           C  
ATOM   1163  O   LEU B1302      77.782   0.333   3.711  1.00  0.00           O  
ATOM   1164  CB  LEU B1302      79.421  -1.196   1.296  1.00  0.00           C  
ATOM   1165  CG  LEU B1302      80.840  -1.727   1.476  1.00  0.00           C  
ATOM   1166  CD1 LEU B1302      81.707  -1.291   0.298  1.00  0.00           C  
ATOM   1167  CD2 LEU B1302      81.426  -1.207   2.795  1.00  0.00           C  
ATOM   1168  N   PRO B1303      76.531  -0.125   1.884  1.00  0.00           N  
ATOM   1169  CA  PRO B1303      75.656   1.021   2.159  1.00  0.00           C  
ATOM   1170  C   PRO B1303      75.188   1.029   3.596  1.00  0.00           C  
ATOM   1171  O   PRO B1303      75.264   2.047   4.282  1.00  0.00           O  
ATOM   1172  CB  PRO B1303      74.518   0.844   1.147  1.00  0.00           C  
ATOM   1173  CG  PRO B1303      74.591  -0.613   0.767  1.00  0.00           C  
ATOM   1174  CD  PRO B1303      76.063  -0.873   0.715  1.00  0.00           C  
ATOM   1175  N   MET B1304      74.725  -0.125   4.054  1.00  0.00           N  
ATOM   1176  CA  MET B1304      74.248  -0.252   5.416  1.00  0.00           C  
ATOM   1177  C   MET B1304      75.342   0.109   6.416  1.00  0.00           C  
ATOM   1178  O   MET B1304      75.133   0.927   7.305  1.00  0.00           O  
ATOM   1179  CB  MET B1304      73.759  -1.679   5.664  1.00  0.00           C  
ATOM   1180  CG  MET B1304      73.242  -1.900   7.066  1.00  0.00           C  
ATOM   1181  SD  MET B1304      74.580  -2.068   8.256  1.00  0.00           S  
ATOM   1182  CE  MET B1304      74.774  -3.844   8.237  1.00  0.00           C  
ATOM   1183  N   LEU B1306      76.509  -0.504   6.260  1.00  0.00           N  
ATOM   1184  CA  LEU B1306      77.631  -0.246   7.151  1.00  0.00           C  
ATOM   1185  C   LEU B1306      77.917   1.261   7.202  1.00  0.00           C  
ATOM   1186  O   LEU B1306      78.121   1.822   8.281  1.00  0.00           O  
ATOM   1187  CB  LEU B1306      78.871  -1.018   6.673  1.00  0.00           C  
ATOM   1188  CG  LEU B1306      80.005  -1.367   7.658  1.00  0.00           C  
ATOM   1189  CD1 LEU B1306      80.722  -0.108   8.089  1.00  0.00           C  
ATOM   1190  CD2 LEU B1306      79.440  -2.118   8.867  1.00  0.00           C  
ATOM   1191  N   GLU B1310      77.908   1.923   6.042  1.00  0.00           N  
ATOM   1192  CA  GLU B1310      78.180   3.360   5.986  1.00  0.00           C  
ATOM   1193  C   GLU B1310      77.073   4.177   6.650  1.00  0.00           C  
ATOM   1194  O   GLU B1310      77.334   5.242   7.209  1.00  0.00           O  
ATOM   1195  CB  GLU B1310      78.375   3.810   4.527  1.00  0.00           C  
ATOM   1196  CG  GLU B1310      79.553   3.125   3.812  1.00  0.00           C  
ATOM   1197  CD  GLU B1310      80.754   4.045   3.606  1.00  0.00           C  
ATOM   1198  OE1 GLU B1310      81.004   4.442   2.449  1.00  0.00           O  
ATOM   1199  OE2 GLU B1310      81.439   4.364   4.596  1.00  0.00           O  
ATOM   1200  N   GLN B1312      75.840   3.687   6.601  1.00  0.00           N  
ATOM   1201  CA  GLN B1312      74.762   4.426   7.233  1.00  0.00           C  
ATOM   1202  C   GLN B1312      74.946   4.333   8.746  1.00  0.00           C  
ATOM   1203  O   GLN B1312      74.705   5.296   9.463  1.00  0.00           O  
ATOM   1204  CB  GLN B1312      73.398   3.881   6.808  1.00  0.00           C  
ATOM   1205  CG  GLN B1312      72.246   4.799   7.189  1.00  0.00           C  
ATOM   1206  CD  GLN B1312      70.983   4.490   6.434  1.00  0.00           C  
ATOM   1207  OE1 GLN B1312      70.483   3.372   6.474  1.00  0.00           O  
ATOM   1208  NE2 GLN B1312      70.457   5.482   5.737  1.00  0.00           N  
ATOM   1209  N   THR B1314      75.393   3.177   9.221  1.00  0.00           N  
ATOM   1210  CA  THR B1314      75.625   2.991  10.642  1.00  0.00           C  
ATOM   1211  C   THR B1314      76.600   4.035  11.171  1.00  0.00           C  
ATOM   1212  O   THR B1314      76.315   4.706  12.156  1.00  0.00           O  
ATOM   1213  CB  THR B1314      76.183   1.578  10.943  1.00  0.00           C  
ATOM   1214  OG1 THR B1314      75.216   0.593  10.561  1.00  0.00           O  
ATOM   1215  CG2 THR B1314      76.477   1.424  12.435  1.00  0.00           C  
ATOM   1216  N   ARG B1316      77.745   4.181  10.511  1.00  0.00           N  
ATOM   1217  CA  ARG B1316      78.759   5.159  10.936  1.00  0.00           C  
ATOM   1218  C   ARG B1316      78.193   6.572  10.969  1.00  0.00           C  
ATOM   1219  O   ARG B1316      78.457   7.339  11.881  1.00  0.00           O  
ATOM   1220  CB  ARG B1316      79.951   5.127   9.977  1.00  0.00           C  
ATOM   1221  CG  ARG B1316      80.657   3.780   9.920  1.00  0.00           C  
ATOM   1222  CD  ARG B1316      81.384   3.629   8.590  1.00  0.00           C  
ATOM   1223  NE  ARG B1316      82.393   4.668   8.433  1.00  0.00           N  
ATOM   1224  CZ  ARG B1316      83.485   4.769   9.192  1.00  0.00           C  
ATOM   1225  NH1 ARG B1316      83.722   3.884  10.161  1.00  0.00           N  
ATOM   1226  NH2 ARG B1316      84.339   5.764   8.991  1.00  0.00           N  
ATOM   1227  N   GLU B1317      77.421   6.905   9.946  1.00  0.00           N  
ATOM   1228  CA  GLU B1317      76.806   8.217   9.827  1.00  0.00           C  
ATOM   1229  C   GLU B1317      75.899   8.467  11.038  1.00  0.00           C  
ATOM   1230  O   GLU B1317      76.042   9.447  11.758  1.00  0.00           O  
ATOM   1231  CB  GLU B1317      75.969   8.260   8.551  1.00  0.00           C  
ATOM   1232  CG  GLU B1317      75.582   9.649   8.069  1.00  0.00           C  
ATOM   1233  CD  GLU B1317      76.736  10.377   7.403  1.00  0.00           C  
ATOM   1234  OE1 GLU B1317      77.261   9.848   6.401  1.00  0.00           O  
ATOM   1235  OE2 GLU B1317      77.119  11.470   7.882  1.00  0.00           O  
ATOM   1236  N   ILE B1318      74.958   7.559  11.256  1.00  0.00           N  
ATOM   1237  CA  ILE B1318      74.036   7.670  12.368  1.00  0.00           C  
ATOM   1238  C   ILE B1318      74.746   7.729  13.706  1.00  0.00           C  
ATOM   1239  O   ILE B1318      74.369   8.511  14.583  1.00  0.00           O  
ATOM   1240  CB  ILE B1318      73.057   6.486  12.381  1.00  0.00           C  
ATOM   1241  CG1 ILE B1318      72.075   6.635  11.218  1.00  0.00           C  
ATOM   1242  CG2 ILE B1318      72.339   6.408  13.739  1.00  0.00           C  
ATOM   1243  CD1 ILE B1318      71.185   5.436  11.043  1.00  0.00           C  
ATOM   1244  N   VAL B1319      75.764   6.896  13.867  1.00  0.00           N  
ATOM   1245  CA  VAL B1319      76.517   6.864  15.119  1.00  0.00           C  
ATOM   1246  C   VAL B1319      77.159   8.226  15.285  1.00  0.00           C  
ATOM   1247  O   VAL B1319      77.132   8.812  16.374  1.00  0.00           O  
ATOM   1248  CB  VAL B1319      77.607   5.780  15.088  1.00  0.00           C  
ATOM   1249  CG1 VAL B1319      78.632   6.029  16.161  1.00  0.00           C  
ATOM   1250  CG2 VAL B1319      76.961   4.420  15.283  1.00  0.00           C  
ATOM   1251  N   ARG B1321      77.722   8.720  14.182  1.00  0.00           N  
ATOM   1252  CA  ARG B1321      78.384  10.011  14.164  1.00  0.00           C  
ATOM   1253  C   ARG B1321      77.412  11.102  14.560  1.00  0.00           C  
ATOM   1254  O   ARG B1321      77.715  11.935  15.417  1.00  0.00           O  
ATOM   1255  CB  ARG B1321      78.910  10.311  12.773  1.00  0.00           C  
ATOM   1256  CG  ARG B1321      79.910  11.430  12.752  1.00  0.00           C  
ATOM   1257  CD  ARG B1321      81.308  10.845  12.687  1.00  0.00           C  
ATOM   1258  NE  ARG B1321      81.407   9.898  11.574  1.00  0.00           N  
ATOM   1259  CZ  ARG B1321      81.013  10.167  10.335  1.00  0.00           C  
ATOM   1260  NH1 ARG B1321      81.135   9.258   9.383  1.00  0.00           N  
ATOM   1261  NH2 ARG B1321      80.493  11.349  10.051  1.00  0.00           N  
ATOM   1262  N   ARG B1322      76.246  11.121  13.914  1.00  0.00           N  
ATOM   1263  CA  ARG B1322      75.244  12.134  14.228  1.00  0.00           C  
ATOM   1264  C   ARG B1322      74.774  11.998  15.664  1.00  0.00           C  
ATOM   1265  O   ARG B1322      74.506  13.004  16.327  1.00  0.00           O  
ATOM   1266  CB  ARG B1322      74.040  12.041  13.286  1.00  0.00           C  
ATOM   1267  CG  ARG B1322      73.998  13.132  12.226  1.00  0.00           C  
ATOM   1268  CD  ARG B1322      72.574  13.645  11.991  1.00  0.00           C  
ATOM   1269  NE  ARG B1322      72.365  14.980  12.567  1.00  0.00           N  
ATOM   1270  CZ  ARG B1322      71.243  15.690  12.434  1.00  0.00           C  
ATOM   1271  NH1 ARG B1322      70.216  15.204  11.748  1.00  0.00           N  
ATOM   1272  NH2 ARG B1322      71.149  16.891  12.984  1.00  0.00           N  
ATOM   1273  N   PHE B1323      74.672  10.764  16.152  1.00  0.00           N  
ATOM   1274  CA  PHE B1323      74.236  10.553  17.532  1.00  0.00           C  
ATOM   1275  C   PHE B1323      75.240  11.156  18.516  1.00  0.00           C  
ATOM   1276  O   PHE B1323      74.864  11.841  19.456  1.00  0.00           O  
ATOM   1277  CB  PHE B1323      74.056   9.066  17.833  1.00  0.00           C  
ATOM   1278  CG  PHE B1323      73.552   8.784  19.233  1.00  0.00           C  
ATOM   1279  CD1 PHE B1323      74.398   8.930  20.330  1.00  0.00           C  
ATOM   1280  CD2 PHE B1323      72.226   8.424  19.453  1.00  0.00           C  
ATOM   1281  CE1 PHE B1323      73.935   8.728  21.641  1.00  0.00           C  
ATOM   1282  CE2 PHE B1323      71.735   8.214  20.753  1.00  0.00           C  
ATOM   1283  CZ  PHE B1323      72.592   8.366  21.859  1.00  0.00           C  
ATOM   1284  N   ASN B1324      76.519  10.917  18.276  1.00  0.00           N  
ATOM   1285  CA  ASN B1324      77.553  11.438  19.153  1.00  0.00           C  
ATOM   1286  C   ASN B1324      77.608  12.960  19.240  1.00  0.00           C  
ATOM   1287  O   ASN B1324      77.849  13.513  20.315  1.00  0.00           O  
ATOM   1288  CB  ASN B1324      78.931  10.897  18.745  1.00  0.00           C  
ATOM   1289  CG  ASN B1324      79.116   9.429  19.112  1.00  0.00           C  
ATOM   1290  OD1 ASN B1324      78.528   8.931  20.087  1.00  0.00           O  
ATOM   1291  ND2 ASN B1324      79.942   8.733  18.344  1.00  0.00           N  
ATOM   1292  N   ALA B1325      77.376  13.631  18.119  1.00  0.00           N  
ATOM   1293  CA  ALA B1325      77.410  15.091  18.072  1.00  0.00           C  
ATOM   1294  C   ALA B1325      76.202  15.746  18.745  1.00  0.00           C  
ATOM   1295  O   ALA B1325      76.348  16.701  19.513  1.00  0.00           O  
ATOM   1296  CB  ALA B1325      77.511  15.551  16.617  1.00  0.00           C  
ATOM   1297  N   LEU B1326      75.010  15.242  18.443  1.00  0.00           N  
ATOM   1298  CA  LEU B1326      73.793  15.783  19.016  1.00  0.00           C  
ATOM   1299  C   LEU B1326      73.744  15.554  20.516  1.00  0.00           C  
ATOM   1300  O   LEU B1326      73.582  16.501  21.276  1.00  0.00           O  
ATOM   1301  CB  LEU B1326      72.570  15.139  18.354  1.00  0.00           C  
ATOM   1302  CG  LEU B1326      71.728  15.968  17.378  1.00  0.00           C  
ATOM   1303  CD1 LEU B1326      70.976  15.046  16.407  1.00  0.00           C  
ATOM   1304  CD2 LEU B1326      70.745  16.824  18.164  1.00  0.00           C  
ATOM   1305  N   TYR B1327      73.918  14.307  20.947  1.00  0.00           N  
ATOM   1306  CA  TYR B1327      73.830  13.989  22.370  1.00  0.00           C  
ATOM   1307  C   TYR B1327      75.151  14.001  23.131  1.00  0.00           C  
ATOM   1308  O   TYR B1327      75.469  14.977  23.815  1.00  0.00           O  
ATOM   1309  CB  TYR B1327      73.124  12.641  22.532  1.00  0.00           C  
ATOM   1310  CG  TYR B1327      71.856  12.571  21.713  1.00  0.00           C  
ATOM   1311  CD1 TYR B1327      71.689  11.598  20.717  1.00  0.00           C  
ATOM   1312  CD2 TYR B1327      70.846  13.509  21.883  1.00  0.00           C  
ATOM   1313  CE1 TYR B1327      70.547  11.574  19.912  1.00  0.00           C  
ATOM   1314  CE2 TYR B1327      69.702  13.492  21.087  1.00  0.00           C  
ATOM   1315  CZ  TYR B1327      69.560  12.533  20.110  1.00  0.00           C  
ATOM   1316  OH  TYR B1327      68.443  12.572  19.318  1.00  0.00           O  
ATOM   1317  N   ALA B1328      75.905  12.912  23.030  1.00  0.00           N  
ATOM   1318  CA  ALA B1328      77.194  12.780  23.698  1.00  0.00           C  
ATOM   1319  C   ALA B1328      77.951  11.659  22.973  1.00  0.00           C  
ATOM   1320  O   ALA B1328      77.341  10.731  22.439  1.00  0.00           O  
ATOM   1321  CB  ALA B1328      76.997  12.433  25.175  1.00  0.00           C  
ATOM   1322  N   PRO B1329      79.296  11.731  22.936  1.00  0.00           N  
ATOM   1323  CA  PRO B1329      80.073  10.693  22.247  1.00  0.00           C  
ATOM   1324  C   PRO B1329      80.234   9.366  22.971  1.00  0.00           C  
ATOM   1325  O   PRO B1329      81.320   9.023  23.403  1.00  0.00           O  
ATOM   1326  CB  PRO B1329      81.422  11.381  21.993  1.00  0.00           C  
ATOM   1327  CG  PRO B1329      81.546  12.310  23.159  1.00  0.00           C  
ATOM   1328  CD  PRO B1329      80.152  12.877  23.307  1.00  0.00           C  
ATOM   1329  N   VAL B1341      79.155   8.602  23.083  1.00  0.00           N  
ATOM   1330  CA  VAL B1341      79.224   7.318  23.770  1.00  0.00           C  
ATOM   1331  C   VAL B1341      79.127   6.106  22.828  1.00  0.00           C  
ATOM   1332  O   VAL B1341      79.242   4.969  23.271  1.00  0.00           O  
ATOM   1333  CB  VAL B1341      78.114   7.208  24.870  1.00  0.00           C  
ATOM   1334  CG1 VAL B1341      78.394   8.206  25.987  1.00  0.00           C  
ATOM   1335  CG2 VAL B1341      76.744   7.483  24.281  1.00  0.00           C  
ATOM   1336  N   LEU B1342      78.930   6.346  21.537  1.00  0.00           N  
ATOM   1337  CA  LEU B1342      78.825   5.249  20.574  1.00  0.00           C  
ATOM   1338  C   LEU B1342      80.048   5.174  19.650  1.00  0.00           C  
ATOM   1339  O   LEU B1342      80.589   6.198  19.229  1.00  0.00           O  
ATOM   1340  CB  LEU B1342      77.559   5.400  19.727  1.00  0.00           C  
ATOM   1341  CG  LEU B1342      76.240   5.498  20.496  1.00  0.00           C  
ATOM   1342  CD1 LEU B1342      75.080   5.463  19.506  1.00  0.00           C  
ATOM   1343  CD2 LEU B1342      76.128   4.349  21.494  1.00  0.00           C  
ATOM   1344  N   ALA B1344      80.467   3.952  19.329  1.00  0.00           N  
ATOM   1345  CA  ALA B1344      81.625   3.735  18.470  1.00  0.00           C  
ATOM   1346  C   ALA B1344      81.250   3.555  17.007  1.00  0.00           C  
ATOM   1347  O   ALA B1344      80.287   2.860  16.693  1.00  0.00           O  
ATOM   1348  CB  ALA B1344      82.399   2.513  18.954  1.00  0.00           C  
ATOM   1349  N   GLU B1345      82.011   4.186  16.116  1.00  0.00           N  
ATOM   1350  CA  GLU B1345      81.773   4.052  14.686  1.00  0.00           C  
ATOM   1351  C   GLU B1345      82.417   2.745  14.291  1.00  0.00           C  
ATOM   1352  O   GLU B1345      83.618   2.573  14.469  1.00  0.00           O  
ATOM   1353  CB  GLU B1345      82.452   5.174  13.891  1.00  0.00           C  
ATOM   1354  CG  GLU B1345      81.813   6.541  13.991  1.00  0.00           C  
ATOM   1355  CD  GLU B1345      82.533   7.578  13.138  1.00  0.00           C  
ATOM   1356  OE1 GLU B1345      82.546   7.438  11.898  1.00  0.00           O  
ATOM   1357  OE2 GLU B1345      83.099   8.528  13.710  1.00  0.00           O  
ATOM   1358  N   PRO B1347      81.639   1.806  13.743  1.00  0.00           N  
ATOM   1359  CA  PRO B1347      82.201   0.521  13.338  1.00  0.00           C  
ATOM   1360  C   PRO B1347      83.042   0.642  12.072  1.00  0.00           C  
ATOM   1361  O   PRO B1347      82.820   1.532  11.255  1.00  0.00           O  
ATOM   1362  CB  PRO B1347      80.965  -0.324  13.094  1.00  0.00           C  
ATOM   1363  CG  PRO B1347      80.064   0.675  12.423  1.00  0.00           C  
ATOM   1364  CD  PRO B1347      80.224   1.908  13.334  1.00  0.00           C  
ATOM   1365  N   GLN B1348      84.009  -0.247  11.913  1.00  0.00           N  
ATOM   1366  CA  GLN B1348      84.812  -0.222  10.706  1.00  0.00           C  
ATOM   1367  C   GLN B1348      84.619  -1.533   9.970  1.00  0.00           C  
ATOM   1368  O   GLN B1348      84.409  -2.587  10.578  1.00  0.00           O  
ATOM   1369  CB  GLN B1348      86.280   0.029  11.032  1.00  0.00           C  
ATOM   1370  CG  GLN B1348      87.083  -1.161  11.457  1.00  0.00           C  
ATOM   1371  CD  GLN B1348      88.436  -0.748  11.994  1.00  0.00           C  
ATOM   1372  OE1 GLN B1348      88.518   0.023  12.952  1.00  0.00           O  
ATOM   1373  NE2 GLN B1348      89.504  -1.251  11.378  1.00  0.00           N  
ATOM   1374  N   ALA B1349      84.678  -1.457   8.649  1.00  0.00           N  
ATOM   1375  CA  ALA B1349      84.459  -2.618   7.806  1.00  0.00           C  
ATOM   1376  C   ALA B1349      85.625  -3.574   7.638  1.00  0.00           C  
ATOM   1377  O   ALA B1349      86.797  -3.192   7.700  1.00  0.00           O  
ATOM   1378  CB  ALA B1349      83.994  -2.157   6.433  1.00  0.00           C  
ATOM   1379  N   GLN B1350      85.268  -4.837   7.435  1.00  0.00           N  
ATOM   1380  CA  GLN B1350      86.219  -5.905   7.155  1.00  0.00           C  
ATOM   1381  C   GLN B1350      85.764  -6.496   5.828  1.00  0.00           C  
ATOM   1382  O   GLN B1350      84.885  -7.355   5.792  1.00  0.00           O  
ATOM   1383  CB  GLN B1350      86.205  -7.006   8.220  1.00  0.00           C  
ATOM   1384  CG  GLN B1350      86.828  -8.307   7.704  1.00  0.00           C  
ATOM   1385  CD  GLN B1350      87.346  -9.228   8.795  1.00  0.00           C  
ATOM   1386  OE1 GLN B1350      88.450  -9.044   9.304  1.00  0.00           O  
ATOM   1387  NE2 GLN B1350      86.546 -10.223   9.164  1.00  0.00           N  
ATOM   1388  N   LEU B1351      86.344  -6.004   4.741  1.00  0.00           N  
ATOM   1389  CA  LEU B1351      86.011  -6.468   3.398  1.00  0.00           C  
ATOM   1390  C   LEU B1351      86.505  -7.900   3.229  1.00  0.00           C  
ATOM   1391  O   LEU B1351      87.485  -8.299   3.849  1.00  0.00           O  
ATOM   1392  CB  LEU B1351      86.694  -5.578   2.354  1.00  0.00           C  
ATOM   1393  CG  LEU B1351      86.158  -4.185   2.006  1.00  0.00           C  
ATOM   1394  CD1 LEU B1351      85.280  -3.623   3.115  1.00  0.00           C  
ATOM   1395  CD2 LEU B1351      87.352  -3.266   1.722  1.00  0.00           C  
ATOM   1396  N   SER B1352      85.826  -8.667   2.386  1.00  0.00           N  
ATOM   1397  CA  SER B1352      86.220 -10.043   2.124  1.00  0.00           C  
ATOM   1398  C   SER B1352      86.778 -10.119   0.712  1.00  0.00           C  
ATOM   1399  O   SER B1352      86.715  -9.156  -0.050  1.00  0.00           O  
ATOM   1400  CB  SER B1352      85.023 -10.980   2.210  1.00  0.00           C  
ATOM   1401  OG  SER B1352      84.222 -10.844   1.048  1.00  0.00           O  
ATOM   1402  N   ARG B1356      87.300 -11.286   0.365  1.00  0.00           N  
ATOM   1403  CA  ARG B1356      87.874 -11.517  -0.954  1.00  0.00           C  
ATOM   1404  C   ARG B1356      86.819 -12.132  -1.867  1.00  0.00           C  
ATOM   1405  O   ARG B1356      86.334 -11.490  -2.802  1.00  0.00           O  
ATOM   1406  CB  ARG B1356      89.051 -12.474  -0.832  1.00  0.00           C  
ATOM   1407  CG  ARG B1356      89.870 -12.276   0.424  1.00  0.00           C  
ATOM   1408  CD  ARG B1356      91.038 -13.217   0.389  1.00  0.00           C  
ATOM   1409  NE  ARG B1356      91.975 -13.025   1.487  1.00  0.00           N  
ATOM   1410  CZ  ARG B1356      93.237 -13.432   1.442  1.00  0.00           C  
ATOM   1411  NH1 ARG B1356      93.688 -14.040   0.350  1.00  0.00           N  
ATOM   1412  NH2 ARG B1356      94.044 -13.246   2.479  1.00  0.00           N  
ATOM   1413  N   VAL B1357      86.475 -13.386  -1.586  1.00  0.00           N  
ATOM   1414  CA  VAL B1357      85.483 -14.103  -2.372  1.00  0.00           C  
ATOM   1415  C   VAL B1357      84.171 -13.339  -2.396  1.00  0.00           C  
ATOM   1416  O   VAL B1357      83.489 -13.233  -1.375  1.00  0.00           O  
ATOM   1417  CB  VAL B1357      85.203 -15.506  -1.787  1.00  0.00           C  
ATOM   1418  CG1 VAL B1357      84.150 -16.222  -2.624  1.00  0.00           C  
ATOM   1419  CG2 VAL B1357      86.484 -16.320  -1.737  1.00  0.00           C  
ATOM   1420  N   PRO B1358      83.802 -12.780  -3.558  1.00  0.00           N  
ATOM   1421  CA  PRO B1358      82.543 -12.042  -3.651  1.00  0.00           C  
ATOM   1422  C   PRO B1358      81.410 -13.047  -3.485  1.00  0.00           C  
ATOM   1423  O   PRO B1358      81.652 -14.250  -3.443  1.00  0.00           O  
ATOM   1424  CB  PRO B1358      82.598 -11.437  -5.051  1.00  0.00           C  
ATOM   1425  CG  PRO B1358      83.386 -12.448  -5.815  1.00  0.00           C  
ATOM   1426  CD  PRO B1358      84.506 -12.784  -4.855  1.00  0.00           C  
ATOM   1427  N   ARG B1360      80.183 -12.552  -3.391  1.00  0.00           N  
ATOM   1428  CA  ARG B1360      79.012 -13.406  -3.214  1.00  0.00           C  
ATOM   1429  C   ARG B1360      79.130 -14.703  -4.009  1.00  0.00           C  
ATOM   1430  O   ARG B1360      79.063 -14.693  -5.235  1.00  0.00           O  
ATOM   1431  CB  ARG B1360      77.741 -12.657  -3.646  1.00  0.00           C  
ATOM   1432  CG  ARG B1360      76.518 -12.876  -2.749  1.00  0.00           C  
ATOM   1433  CD  ARG B1360      75.504 -11.744  -2.920  1.00  0.00           C  
ATOM   1434  NE  ARG B1360      74.604 -11.619  -1.771  1.00  0.00           N  
ATOM   1435  CZ  ARG B1360      73.687 -10.663  -1.635  1.00  0.00           C  
ATOM   1436  NH1 ARG B1360      73.536  -9.737  -2.578  1.00  0.00           N  
ATOM   1437  NH2 ARG B1360      72.923 -10.626  -0.550  1.00  0.00           N  
ATOM   1438  N   LEU B1361      79.349 -15.810  -3.307  1.00  0.00           N  
ATOM   1439  CA  LEU B1361      79.423 -17.116  -3.956  1.00  0.00           C  
ATOM   1440  C   LEU B1361      78.114 -17.225  -4.751  1.00  0.00           C  
ATOM   1441  O   LEU B1361      77.045 -16.891  -4.257  1.00  0.00           O  
ATOM   1442  CB  LEU B1361      79.493 -18.227  -2.910  1.00  0.00           C  
ATOM   1443  CG  LEU B1361      79.456 -19.678  -3.386  1.00  0.00           C  
ATOM   1444  CD1 LEU B1361      80.746 -20.022  -4.105  1.00  0.00           C  
ATOM   1445  CD2 LEU B1361      79.276 -20.595  -2.197  1.00  0.00           C  
ATOM   1446  N   PRO B1365      78.192 -17.692  -6.011  1.00  0.00           N  
ATOM   1447  CA  PRO B1365      76.993 -17.831  -6.846  1.00  0.00           C  
ATOM   1448  C   PRO B1365      76.225 -19.117  -6.588  1.00  0.00           C  
ATOM   1449  O   PRO B1365      76.737 -20.056  -5.980  1.00  0.00           O  
ATOM   1450  CB  PRO B1365      77.582 -17.806  -8.252  1.00  0.00           C  
ATOM   1451  CG  PRO B1365      78.836 -18.585  -8.061  1.00  0.00           C  
ATOM   1452  CD  PRO B1365      79.403 -18.003  -6.777  1.00  0.00           C  
ATOM   1453  N   GLY B1366      74.983 -19.159  -7.059  1.00  0.00           N  
ATOM   1454  CA  GLY B1366      74.176 -20.347  -6.884  1.00  0.00           C  
ATOM   1455  C   GLY B1366      74.543 -21.409  -7.904  1.00  0.00           C  
ATOM   1456  O   GLY B1366      75.210 -21.124  -8.906  1.00  0.00           O  
ATOM   1457  N   LEU B1368      74.110 -22.642  -7.638  1.00  0.00           N  
ATOM   1458  CA  LEU B1368      74.362 -23.770  -8.524  1.00  0.00           C  
ATOM   1459  C   LEU B1368      73.772 -23.370  -9.873  1.00  0.00           C  
ATOM   1460  O   LEU B1368      74.272 -23.745 -10.942  1.00  0.00           O  
ATOM   1461  CB  LEU B1368      73.644 -25.008  -7.993  1.00  0.00           C  
ATOM   1462  CG  LEU B1368      73.814 -25.344  -6.506  1.00  0.00           C  
ATOM   1463  CD1 LEU B1368      72.722 -26.305  -6.076  1.00  0.00           C  
ATOM   1464  CD2 LEU B1368      75.184 -25.945  -6.258  1.00  0.00           C  
ATOM   1465  N   ASP B1369      72.699 -22.589  -9.775  1.00  0.00           N  
ATOM   1466  CA  ASP B1369      71.956 -22.047 -10.900  1.00  0.00           C  
ATOM   1467  C   ASP B1369      72.862 -21.353 -11.898  1.00  0.00           C  
ATOM   1468  O   ASP B1369      72.716 -21.516 -13.105  1.00  0.00           O  
ATOM   1469  CB  ASP B1369      70.955 -21.001 -10.390  1.00  0.00           C  
ATOM   1470  CG  ASP B1369      69.630 -21.593  -9.953  1.00  0.00           C  
ATOM   1471  OD1 ASP B1369      69.012 -21.013  -9.035  1.00  0.00           O  
ATOM   1472  OD2 ASP B1369      69.204 -22.611 -10.528  1.00  0.00           O  
ATOM   1473  N   GLY B1370      73.793 -20.568 -11.371  1.00  0.00           N  
ATOM   1474  CA  GLY B1370      74.680 -19.802 -12.219  1.00  0.00           C  
ATOM   1475  C   GLY B1370      74.328 -18.350 -11.949  1.00  0.00           C  
ATOM   1476  O   GLY B1370      74.874 -17.429 -12.553  1.00  0.00           O  
ATOM   1477  N   GLN B1372      73.388 -18.163 -11.027  1.00  0.00           N  
ATOM   1478  CA  GLN B1372      72.939 -16.843 -10.609  1.00  0.00           C  
ATOM   1479  C   GLN B1372      74.066 -16.209  -9.806  1.00  0.00           C  
ATOM   1480  O   GLN B1372      75.150 -16.781  -9.680  1.00  0.00           O  
ATOM   1481  CB  GLN B1372      71.713 -16.952  -9.701  1.00  0.00           C  
ATOM   1482  CG  GLN B1372      70.506 -17.611 -10.321  1.00  0.00           C  
ATOM   1483  CD  GLN B1372      69.328 -17.634  -9.368  1.00  0.00           C  
ATOM   1484  OE1 GLN B1372      69.175 -16.734  -8.548  1.00  0.00           O  
ATOM   1485  NE2 GLN B1372      68.479 -18.648  -9.484  1.00  0.00           N  
ATOM   1486  N   ALA B1373      73.799 -15.035  -9.247  1.00  0.00           N  
ATOM   1487  CA  ALA B1373      74.789 -14.340  -8.438  1.00  0.00           C  
ATOM   1488  C   ALA B1373      74.583 -14.722  -6.972  1.00  0.00           C  
ATOM   1489  O   ALA B1373      75.536 -14.715  -6.188  1.00  0.00           O  
ATOM   1490  CB  ALA B1373      74.652 -12.825  -8.611  1.00  0.00           C  
ATOM   1491  N   LYS B1414      73.349 -15.069  -6.615  1.00  0.00           N  
ATOM   1492  CA  LYS B1414      73.025 -15.435  -5.238  1.00  0.00           C  
ATOM   1493  C   LYS B1414      72.645 -16.892  -5.012  1.00  0.00           C  
ATOM   1494  O   LYS B1414      71.888 -17.474  -5.785  1.00  0.00           O  
ATOM   1495  CB  LYS B1414      71.849 -14.605  -4.709  1.00  0.00           C  
ATOM   1496  CG  LYS B1414      72.013 -13.103  -4.648  1.00  0.00           C  
ATOM   1497  CD  LYS B1414      70.839 -12.497  -3.880  1.00  0.00           C  
ATOM   1498  CE  LYS B1414      70.784 -10.975  -3.986  1.00  0.00           C  
ATOM   1499  NZ  LYS B1414      69.702 -10.390  -3.147  1.00  0.00           N  
ATOM   1500  N   MET B1415      73.163 -17.467  -3.927  1.00  0.00           N  
ATOM   1501  CA  MET B1415      72.813 -18.822  -3.537  1.00  0.00           C  
ATOM   1502  C   MET B1415      71.870 -18.596  -2.375  1.00  0.00           C  
ATOM   1503  O   MET B1415      72.144 -17.767  -1.515  1.00  0.00           O  
ATOM   1504  CB  MET B1415      74.026 -19.601  -3.047  1.00  0.00           C  
ATOM   1505  CG  MET B1415      73.662 -20.937  -2.410  1.00  0.00           C  
ATOM   1506  SD  MET B1415      75.113 -21.925  -2.032  1.00  0.00           S  
ATOM   1507  CE  MET B1415      75.492 -22.565  -3.724  1.00  0.00           C  
ATOM   1508  N   SER B1416      70.757 -19.311  -2.347  1.00  0.00           N  
ATOM   1509  CA  SER B1416      69.795 -19.142  -1.268  1.00  0.00           C  
ATOM   1510  C   SER B1416      68.812 -20.277  -1.327  1.00  0.00           C  
ATOM   1511  O   SER B1416      68.560 -20.817  -2.397  1.00  0.00           O  
ATOM   1512  CB  SER B1416      69.047 -17.811  -1.419  1.00  0.00           C  
ATOM   1513  OG  SER B1416      67.974 -17.735  -0.504  1.00  0.00           O  
ATOM   1514  N   LYS B1417      68.248 -20.650  -0.185  1.00  0.00           N  
ATOM   1515  CA  LYS B1417      67.288 -21.737  -0.207  1.00  0.00           C  
ATOM   1516  C   LYS B1417      66.027 -21.306  -0.950  1.00  0.00           C  
ATOM   1517  O   LYS B1417      65.302 -22.140  -1.494  1.00  0.00           O  
ATOM   1518  CB  LYS B1417      66.928 -22.194   1.204  1.00  0.00           C  
ATOM   1519  CG  LYS B1417      65.987 -23.390   1.185  1.00  0.00           C  
ATOM   1520  CD  LYS B1417      65.972 -24.131   2.501  1.00  0.00           C  
ATOM   1521  CE  LYS B1417      67.318 -24.774   2.780  1.00  0.00           C  
ATOM   1522  NZ  LYS B1417      67.397 -25.264   4.183  1.00  0.00           N  
ATOM   1523  N   SER B1441      65.790 -19.994  -0.983  1.00  0.00           N  
ATOM   1524  CA  SER B1441      64.629 -19.399  -1.667  1.00  0.00           C  
ATOM   1525  C   SER B1441      64.721 -19.605  -3.169  1.00  0.00           C  
ATOM   1526  O   SER B1441      63.712 -19.794  -3.849  1.00  0.00           O  
ATOM   1527  CB  SER B1441      64.577 -17.888  -1.436  1.00  0.00           C  
ATOM   1528  OG  SER B1441      64.619 -17.575  -0.051  1.00  0.00           O  
ATOM   1529  N   LEU B1444      65.943 -19.520  -3.684  1.00  0.00           N  
ATOM   1530  CA  LEU B1444      66.187 -19.679  -5.105  1.00  0.00           C  
ATOM   1531  C   LEU B1444      66.402 -21.145  -5.413  1.00  0.00           C  
ATOM   1532  O   LEU B1444      66.568 -21.532  -6.569  1.00  0.00           O  
ATOM   1533  CB  LEU B1444      67.409 -18.859  -5.519  1.00  0.00           C  
ATOM   1534  CG  LEU B1444      67.326 -17.336  -5.374  1.00  0.00           C  
ATOM   1535  CD1 LEU B1444      68.610 -16.704  -5.894  1.00  0.00           C  
ATOM   1536  CD2 LEU B1444      66.134 -16.805  -6.153  1.00  0.00           C  
ATOM   1537  N   GLY B1450      66.391 -21.960  -4.365  1.00  0.00           N  
ATOM   1538  CA  GLY B1450      66.565 -23.397  -4.526  1.00  0.00           C  
ATOM   1539  C   GLY B1450      67.875 -23.848  -5.152  1.00  0.00           C  
ATOM   1540  O   GLY B1450      67.984 -24.991  -5.576  1.00  0.00           O  
ATOM   1541  N   ASN B1452      68.862 -22.962  -5.211  1.00  0.00           N  
ATOM   1542  CA  ASN B1452      70.160 -23.284  -5.802  1.00  0.00           C  
ATOM   1543  C   ASN B1452      71.239 -23.385  -4.731  1.00  0.00           C  
ATOM   1544  O   ASN B1452      72.355 -22.902  -4.933  1.00  0.00           O  
ATOM   1545  CB  ASN B1452      70.570 -22.190  -6.798  1.00  0.00           C  
ATOM   1546  CG  ASN B1452      70.671 -20.808  -6.147  1.00  0.00           C  
ATOM   1547  OD1 ASN B1452      70.692 -20.674  -4.914  1.00  0.00           O  
ATOM   1548  ND2 ASN B1452      70.744 -19.776  -6.977  1.00  0.00           N  
ATOM   1549  N   ALA B1455      70.930 -24.035  -3.617  1.00  0.00           N  
ATOM   1550  CA  ALA B1455      71.896 -24.116  -2.542  1.00  0.00           C  
ATOM   1551  C   ALA B1455      72.246 -25.490  -2.008  1.00  0.00           C  
ATOM   1552  O   ALA B1455      71.426 -26.403  -1.968  1.00  0.00           O  
ATOM   1553  CB  ALA B1455      71.431 -23.233  -1.378  1.00  0.00           C  
ATOM   1554  N   ILE B1456      73.496 -25.613  -1.578  1.00  0.00           N  
ATOM   1555  CA  ILE B1456      73.978 -26.839  -0.975  1.00  0.00           C  
ATOM   1556  C   ILE B1456      74.101 -26.553   0.525  1.00  0.00           C  
ATOM   1557  O   ILE B1456      75.084 -25.957   0.972  1.00  0.00           O  
ATOM   1558  CB  ILE B1456      75.354 -27.222  -1.530  1.00  0.00           C  
ATOM   1559  CG1 ILE B1456      75.227 -27.637  -3.005  1.00  0.00           C  
ATOM   1560  CG2 ILE B1456      75.936 -28.352  -0.699  1.00  0.00           C  
ATOM   1561  CD1 ILE B1456      76.566 -27.966  -3.675  1.00  0.00           C  
ATOM   1562  N   ALA B1457      73.093 -26.957   1.292  1.00  0.00           N  
ATOM   1563  CA  ALA B1457      73.081 -26.726   2.736  1.00  0.00           C  
ATOM   1564  C   ALA B1457      74.201 -27.487   3.452  1.00  0.00           C  
ATOM   1565  O   ALA B1457      74.627 -28.558   3.011  1.00  0.00           O  
ATOM   1566  CB  ALA B1457      71.738 -27.128   3.307  1.00  0.00           C  
ATOM   1567  N   LEU B1458      74.666 -26.930   4.566  1.00  0.00           N  
ATOM   1568  CA  LEU B1458      75.738 -27.543   5.344  1.00  0.00           C  
ATOM   1569  C   LEU B1458      75.291 -28.872   5.931  1.00  0.00           C  
ATOM   1570  O   LEU B1458      76.101 -29.641   6.439  1.00  0.00           O  
ATOM   1571  CB  LEU B1458      76.187 -26.591   6.461  1.00  0.00           C  
ATOM   1572  CG  LEU B1458      77.215 -25.520   6.070  1.00  0.00           C  
ATOM   1573  CD1 LEU B1458      77.119 -25.222   4.591  1.00  0.00           C  
ATOM   1574  CD2 LEU B1458      77.005 -24.262   6.889  1.00  0.00           C  
ATOM   1575  N   GLY B1459      73.995 -29.142   5.845  1.00  0.00           N  
ATOM   1576  CA  GLY B1459      73.462 -30.383   6.371  1.00  0.00           C  
ATOM   1577  C   GLY B1459      73.264 -31.475   5.332  1.00  0.00           C  
ATOM   1578  O   GLY B1459      72.962 -32.612   5.696  1.00  0.00           O  
ATOM   1579  N   ASP B1460      73.437 -31.144   4.053  1.00  0.00           N  
ATOM   1580  CA  ASP B1460      73.260 -32.117   2.968  1.00  0.00           C  
ATOM   1581  C   ASP B1460      74.242 -33.299   2.996  1.00  0.00           C  
ATOM   1582  O   ASP B1460      75.430 -33.133   3.272  1.00  0.00           O  
ATOM   1583  CB  ASP B1460      73.358 -31.407   1.607  1.00  0.00           C  
ATOM   1584  CG  ASP B1460      72.209 -30.451   1.352  1.00  0.00           C  
ATOM   1585  OD1 ASP B1460      72.328 -29.636   0.413  1.00  0.00           O  
ATOM   1586  OD2 ASP B1460      71.199 -30.513   2.083  1.00  0.00           O  
ATOM   1587  N   SER B1461      73.717 -34.482   2.679  1.00  0.00           N  
ATOM   1588  CA  SER B1461      74.471 -35.743   2.643  1.00  0.00           C  
ATOM   1589  C   SER B1461      75.440 -35.864   1.470  1.00  0.00           C  
ATOM   1590  O   SER B1461      75.211 -35.285   0.407  1.00  0.00           O  
ATOM   1591  CB  SER B1461      73.489 -36.917   2.596  1.00  0.00           C  
ATOM   1592  OG  SER B1461      72.527 -36.726   1.570  1.00  0.00           O  
ATOM   1593  N   ALA B1462      76.514 -36.631   1.660  1.00  0.00           N  
ATOM   1594  CA  ALA B1462      77.517 -36.828   0.608  1.00  0.00           C  
ATOM   1595  C   ALA B1462      76.839 -37.091  -0.729  1.00  0.00           C  
ATOM   1596  O   ALA B1462      77.322 -36.662  -1.775  1.00  0.00           O  
ATOM   1597  CB  ALA B1462      78.438 -37.999   0.962  1.00  0.00           C  
ATOM   1598  N   ASP B1463      75.716 -37.802  -0.686  1.00  0.00           N  
ATOM   1599  CA  ASP B1463      74.967 -38.117  -1.899  1.00  0.00           C  
ATOM   1600  C   ASP B1463      74.392 -36.859  -2.524  1.00  0.00           C  
ATOM   1601  O   ASP B1463      74.550 -36.625  -3.714  1.00  0.00           O  
ATOM   1602  CB  ASP B1463      73.817 -39.081  -1.592  1.00  0.00           C  
ATOM   1603  CG  ASP B1463      74.244 -40.530  -1.614  1.00  0.00           C  
ATOM   1604  OD1 ASP B1463      73.356 -41.406  -1.527  1.00  0.00           O  
ATOM   1605  OD2 ASP B1463      75.460 -40.799  -1.719  1.00  0.00           O  
ATOM   1606  N   GLU B1465      73.716 -36.060  -1.707  1.00  0.00           N  
ATOM   1607  CA  GLU B1465      73.120 -34.831  -2.179  1.00  0.00           C  
ATOM   1608  C   GLU B1465      74.166 -33.882  -2.730  1.00  0.00           C  
ATOM   1609  O   GLU B1465      74.119 -33.506  -3.900  1.00  0.00           O  
ATOM   1610  CB  GLU B1465      72.315 -34.175  -1.060  1.00  0.00           C  
ATOM   1611  CG  GLU B1465      71.065 -34.962  -0.756  1.00  0.00           C  
ATOM   1612  CD  GLU B1465      70.266 -35.242  -2.019  1.00  0.00           C  
ATOM   1613  OE1 GLU B1465      69.666 -34.291  -2.559  1.00  0.00           O  
ATOM   1614  OE2 GLU B1465      70.268 -36.402  -2.483  1.00  0.00           O  
ATOM   1615  N   VAL B1467      75.124 -33.506  -1.899  1.00  0.00           N  
ATOM   1616  CA  VAL B1467      76.175 -32.613  -2.352  1.00  0.00           C  
ATOM   1617  C   VAL B1467      76.681 -33.051  -3.737  1.00  0.00           C  
ATOM   1618  O   VAL B1467      76.930 -32.214  -4.608  1.00  0.00           O  
ATOM   1619  CB  VAL B1467      77.345 -32.582  -1.340  1.00  0.00           C  
ATOM   1620  CG1 VAL B1467      77.816 -33.987  -1.043  1.00  0.00           C  
ATOM   1621  CG2 VAL B1467      78.482 -31.739  -1.881  1.00  0.00           C  
ATOM   1622  N   ALA B1468      76.793 -34.361  -3.951  1.00  0.00           N  
ATOM   1623  CA  ALA B1468      77.265 -34.876  -5.234  1.00  0.00           C  
ATOM   1624  C   ALA B1468      76.219 -34.667  -6.326  1.00  0.00           C  
ATOM   1625  O   ALA B1468      76.549 -34.350  -7.469  1.00  0.00           O  
ATOM   1626  CB  ALA B1468      77.598 -36.352  -5.112  1.00  0.00           C  
ATOM   1627  N   ARG B1507      74.958 -34.850  -5.961  1.00  0.00           N  
ATOM   1628  CA  ARG B1507      73.853 -34.693  -6.895  1.00  0.00           C  
ATOM   1629  C   ARG B1507      73.641 -33.234  -7.294  1.00  0.00           C  
ATOM   1630  O   ARG B1507      73.276 -32.944  -8.434  1.00  0.00           O  
ATOM   1631  CB  ARG B1507      72.568 -35.247  -6.282  1.00  0.00           C  
ATOM   1632  CG  ARG B1507      72.711 -36.655  -5.756  1.00  0.00           C  
ATOM   1633  CD  ARG B1507      71.511 -37.504  -6.130  1.00  0.00           C  
ATOM   1634  NE  ARG B1507      71.374 -37.618  -7.576  1.00  0.00           N  
ATOM   1635  CZ  ARG B1507      71.451 -38.758  -8.253  1.00  0.00           C  
ATOM   1636  NH1 ARG B1507      71.317 -38.751  -9.572  1.00  0.00           N  
ATOM   1637  NH2 ARG B1507      71.655 -39.908  -7.620  1.00  0.00           N  
ATOM   1638  N   LYS B1508      73.872 -32.323  -6.349  1.00  0.00           N  
ATOM   1639  CA  LYS B1508      73.714 -30.890  -6.583  1.00  0.00           C  
ATOM   1640  C   LYS B1508      74.825 -30.373  -7.478  1.00  0.00           C  
ATOM   1641  O   LYS B1508      74.607 -29.467  -8.279  1.00  0.00           O  
ATOM   1642  CB  LYS B1508      73.771 -30.119  -5.266  1.00  0.00           C  
ATOM   1643  CG  LYS B1508      72.745 -30.514  -4.232  1.00  0.00           C  
ATOM   1644  CD  LYS B1508      71.373 -29.975  -4.545  1.00  0.00           C  
ATOM   1645  CE  LYS B1508      70.436 -30.202  -3.379  1.00  0.00           C  
ATOM   1646  NZ  LYS B1508      70.893 -29.483  -2.146  1.00  0.00           N  
ATOM   1647  N   VAL B1509      76.022 -30.936  -7.332  1.00  0.00           N  
ATOM   1648  CA  VAL B1509      77.149 -30.502  -8.154  1.00  0.00           C  
ATOM   1649  C   VAL B1509      76.956 -30.937  -9.603  1.00  0.00           C  
ATOM   1650  O   VAL B1509      77.288 -30.201 -10.531  1.00  0.00           O  
ATOM   1651  CB  VAL B1509      78.487 -31.093  -7.670  1.00  0.00           C  
ATOM   1652  CG1 VAL B1509      79.613 -30.630  -8.588  1.00  0.00           C  
ATOM   1653  CG2 VAL B1509      78.768 -30.661  -6.237  1.00  0.00           C  
ATOM   1654  N   MET B1510      76.406 -32.129  -9.788  1.00  0.00           N  
ATOM   1655  CA  MET B1510      76.191 -32.664 -11.121  1.00  0.00           C  
ATOM   1656  C   MET B1510      75.118 -31.925 -11.920  1.00  0.00           C  
ATOM   1657  O   MET B1510      75.151 -31.925 -13.147  1.00  0.00           O  
ATOM   1658  CB  MET B1510      75.860 -34.158 -11.044  1.00  0.00           C  
ATOM   1659  CG  MET B1510      77.072 -35.051 -10.727  1.00  0.00           C  
ATOM   1660  SD  MET B1510      78.527 -34.738 -11.782  1.00  0.00           S  
ATOM   1661  CE  MET B1510      78.278 -35.874 -13.128  1.00  0.00           C  
ATOM   1662  N   GLY B1511      74.181 -31.284 -11.229  1.00  0.00           N  
ATOM   1663  CA  GLY B1511      73.131 -30.548 -11.919  1.00  0.00           C  
ATOM   1664  C   GLY B1511      73.461 -29.070 -11.988  1.00  0.00           C  
ATOM   1665  O   GLY B1511      72.663 -28.250 -12.420  1.00  0.00           O  
ATOM   1666  N   MET B1516      74.666 -28.746 -11.553  1.00  0.00           N  
ATOM   1667  CA  MET B1516      75.154 -27.383 -11.516  1.00  0.00           C  
ATOM   1668  C   MET B1516      75.362 -26.776 -12.906  1.00  0.00           C  
ATOM   1669  O   MET B1516      75.973 -27.381 -13.789  1.00  0.00           O  
ATOM   1670  CB  MET B1516      76.451 -27.392 -10.726  1.00  0.00           C  
ATOM   1671  CG  MET B1516      77.061 -26.071 -10.374  1.00  0.00           C  
ATOM   1672  SD  MET B1516      78.275 -26.493  -9.123  1.00  0.00           S  
ATOM   1673  CE  MET B1516      79.137 -27.835  -9.967  1.00  0.00           C  
ATOM   1674  N   TYR B1517      74.839 -25.574 -13.097  1.00  0.00           N  
ATOM   1675  CA  TYR B1517      74.988 -24.894 -14.369  1.00  0.00           C  
ATOM   1676  C   TYR B1517      76.469 -24.819 -14.696  1.00  0.00           C  
ATOM   1677  O   TYR B1517      77.299 -24.586 -13.820  1.00  0.00           O  
ATOM   1678  CB  TYR B1517      74.432 -23.480 -14.288  1.00  0.00           C  
ATOM   1679  CG  TYR B1517      74.644 -22.689 -15.550  1.00  0.00           C  
ATOM   1680  CD1 TYR B1517      73.924 -22.986 -16.704  1.00  0.00           C  
ATOM   1681  CD2 TYR B1517      75.554 -21.635 -15.592  1.00  0.00           C  
ATOM   1682  CE1 TYR B1517      74.099 -22.245 -17.877  1.00  0.00           C  
ATOM   1683  CE2 TYR B1517      75.740 -20.886 -16.758  1.00  0.00           C  
ATOM   1684  CZ  TYR B1517      75.006 -21.193 -17.896  1.00  0.00           C  
ATOM   1685  OH  TYR B1517      75.152 -20.445 -19.047  1.00  0.00           O  
ATOM   1686  N   THR B1518      76.799 -25.017 -15.966  1.00  0.00           N  
ATOM   1687  CA  THR B1518      78.183 -24.958 -16.390  1.00  0.00           C  
ATOM   1688  C   THR B1518      78.407 -24.021 -17.559  1.00  0.00           C  
ATOM   1689  O   THR B1518      78.581 -22.812 -17.386  1.00  0.00           O  
ATOM   1690  CB  THR B1518      78.728 -26.336 -16.802  1.00  0.00           C  
ATOM   1691  OG1 THR B1518      77.743 -27.033 -17.571  1.00  0.00           O  
ATOM   1692  CG2 THR B1518      79.111 -27.152 -15.580  1.00  0.00           C  
ATOM   1693  N   ASP B1527      78.375 -24.591 -18.754  1.00  0.00           N  
ATOM   1694  CA  ASP B1527      78.634 -23.818 -19.955  1.00  0.00           C  
ATOM   1695  C   ASP B1527      77.885 -24.316 -21.184  1.00  0.00           C  
ATOM   1696  O   ASP B1527      78.254 -25.339 -21.764  1.00  0.00           O  
ATOM   1697  CB  ASP B1527      80.140 -23.858 -20.232  1.00  0.00           C  
ATOM   1698  CG  ASP B1527      80.601 -22.762 -21.152  1.00  0.00           C  
ATOM   1699  OD1 ASP B1527      79.987 -22.564 -22.218  1.00  0.00           O  
ATOM   1700  OD2 ASP B1527      81.605 -22.102 -20.812  1.00  0.00           O  
ATOM   1701  N   PRO B1528      76.822 -23.609 -21.592  1.00  0.00           N  
ATOM   1702  CA  PRO B1528      76.109 -24.064 -22.788  1.00  0.00           C  
ATOM   1703  C   PRO B1528      77.153 -23.870 -23.882  1.00  0.00           C  
ATOM   1704  O   PRO B1528      78.186 -23.255 -23.629  1.00  0.00           O  
ATOM   1705  CB  PRO B1528      74.976 -23.063 -22.901  1.00  0.00           C  
ATOM   1706  CG  PRO B1528      75.649 -21.801 -22.474  1.00  0.00           C  
ATOM   1707  CD  PRO B1528      76.399 -22.248 -21.224  1.00  0.00           C  
ATOM   1708  N   GLY B1549      76.918 -24.364 -25.086  1.00  0.00           N  
ATOM   1709  CA  GLY B1549      77.934 -24.172 -26.104  1.00  0.00           C  
ATOM   1710  C   GLY B1549      79.032 -25.202 -25.938  1.00  0.00           C  
ATOM   1711  O   GLY B1549      79.737 -25.533 -26.891  1.00  0.00           O  
ATOM   1712  N   HIS B1563      79.204 -25.683 -24.711  1.00  0.00           N  
ATOM   1713  CA  HIS B1563      80.181 -26.734 -24.432  1.00  0.00           C  
ATOM   1714  C   HIS B1563      79.243 -27.925 -24.299  1.00  0.00           C  
ATOM   1715  O   HIS B1563      78.650 -28.146 -23.250  1.00  0.00           O  
ATOM   1716  CB  HIS B1563      80.916 -26.504 -23.100  1.00  0.00           C  
ATOM   1717  CG  HIS B1563      82.104 -27.394 -22.906  1.00  0.00           C  
ATOM   1718  ND1 HIS B1563      82.612 -27.701 -21.662  1.00  0.00           N  
ATOM   1719  CD2 HIS B1563      82.898 -28.030 -23.802  1.00  0.00           C  
ATOM   1720  CE1 HIS B1563      83.663 -28.487 -21.799  1.00  0.00           C  
ATOM   1721  NE2 HIS B1563      83.857 -28.701 -23.088  1.00  0.00           N  
ATOM   1722  N   LEU B1569      79.088 -28.670 -25.386  1.00  0.00           N  
ATOM   1723  CA  LEU B1569      78.192 -29.818 -25.414  1.00  0.00           C  
ATOM   1724  C   LEU B1569      78.900 -31.156 -25.152  1.00  0.00           C  
ATOM   1725  O   LEU B1569      78.362 -32.016 -24.450  1.00  0.00           O  
ATOM   1726  CB  LEU B1569      77.432 -29.837 -26.753  1.00  0.00           C  
ATOM   1727  CG  LEU B1569      76.255 -28.851 -26.948  1.00  0.00           C  
ATOM   1728  CD1 LEU B1569      76.631 -27.457 -26.432  1.00  0.00           C  
ATOM   1729  CD2 LEU B1569      75.846 -28.792 -28.420  1.00  0.00           C  
ATOM   1730  N   ARG B1594      80.108 -31.324 -25.691  1.00  0.00           N  
ATOM   1731  CA  ARG B1594      80.877 -32.552 -25.468  1.00  0.00           C  
ATOM   1732  C   ARG B1594      82.295 -32.246 -24.984  1.00  0.00           C  
ATOM   1733  O   ARG B1594      82.889 -31.234 -25.364  1.00  0.00           O  
ATOM   1734  CB  ARG B1594      80.925 -33.420 -26.738  1.00  0.00           C  
ATOM   1735  CG  ARG B1594      81.368 -32.720 -28.004  1.00  0.00           C  
ATOM   1736  CD  ARG B1594      80.303 -31.753 -28.497  1.00  0.00           C  
ATOM   1737  NE  ARG B1594      80.683 -31.131 -29.760  1.00  0.00           N  
ATOM   1738  CZ  ARG B1594      79.990 -30.163 -30.358  1.00  0.00           C  
ATOM   1739  NH1 ARG B1594      80.419 -29.657 -31.503  1.00  0.00           N  
ATOM   1740  NH2 ARG B1594      78.877 -29.698 -29.807  1.00  0.00           N  
ATOM   1741  N   ALA B1596      82.825 -33.132 -24.140  1.00  0.00           N  
ATOM   1742  CA  ALA B1596      84.161 -32.979 -23.565  1.00  0.00           C  
ATOM   1743  C   ALA B1596      85.146 -32.332 -24.527  1.00  0.00           C  
ATOM   1744  O   ALA B1596      85.505 -31.162 -24.367  1.00  0.00           O  
ATOM   1745  CB  ALA B1596      84.694 -34.337 -23.115  1.00  0.00           C  
ATOM   1746  N   SER B1597      85.574 -33.108 -25.518  1.00  0.00           N  
ATOM   1747  CA  SER B1597      86.512 -32.653 -26.540  1.00  0.00           C  
ATOM   1748  C   SER B1597      86.517 -31.133 -26.682  1.00  0.00           C  
ATOM   1749  O   SER B1597      87.531 -30.476 -26.443  1.00  0.00           O  
ATOM   1750  CB  SER B1597      86.141 -33.273 -27.880  1.00  0.00           C  
ATOM   1751  OG  SER B1597      84.810 -32.959 -28.230  1.00  0.00           O  
ATOM   1752  N   ASP B1598      85.366 -30.588 -27.058  1.00  0.00           N  
ATOM   1753  CA  ASP B1598      85.211 -29.158 -27.249  1.00  0.00           C  
ATOM   1754  C   ASP B1598      85.923 -28.288 -26.230  1.00  0.00           C  
ATOM   1755  O   ASP B1598      86.195 -28.707 -25.106  1.00  0.00           O  
ATOM   1756  CB  ASP B1598      83.735 -28.781 -27.244  1.00  0.00           C  
ATOM   1757  CG  ASP B1598      83.163 -28.680 -28.635  1.00  0.00           C  
ATOM   1758  OD1 ASP B1598      83.695 -27.885 -29.436  1.00  0.00           O  
ATOM   1759  OD2 ASP B1598      82.186 -29.396 -28.928  1.00  0.00           O  
ATOM   1760  N   PRO B1599      86.251 -27.052 -26.629  1.00  0.00           N  
ATOM   1761  CA  PRO B1599      86.935 -26.116 -25.735  1.00  0.00           C  
ATOM   1762  C   PRO B1599      85.911 -25.383 -24.876  1.00  0.00           C  
ATOM   1763  O   PRO B1599      84.860 -24.989 -25.359  1.00  0.00           O  
ATOM   1764  CB  PRO B1599      87.642 -25.186 -26.709  1.00  0.00           C  
ATOM   1765  CG  PRO B1599      86.617 -25.048 -27.792  1.00  0.00           C  
ATOM   1766  CD  PRO B1599      86.119 -26.477 -27.981  1.00  0.00           C  
ATOM   1767  N   GLY B1600      86.222 -25.213 -23.596  1.00  0.00           N  
ATOM   1768  CA  GLY B1600      85.316 -24.521 -22.697  1.00  0.00           C  
ATOM   1769  C   GLY B1600      85.919 -23.230 -22.167  1.00  0.00           C  
ATOM   1770  O   GLY B1600      87.094 -22.955 -22.392  1.00  0.00           O  
ATOM   1771  N   ARG B1605      85.111 -22.427 -21.478  1.00  0.00           N  
ATOM   1772  CA  ARG B1605      85.577 -21.165 -20.898  1.00  0.00           C  
ATOM   1773  C   ARG B1605      85.078 -20.970 -19.463  1.00  0.00           C  
ATOM   1774  O   ARG B1605      83.908 -21.204 -19.154  1.00  0.00           O  
ATOM   1775  CB  ARG B1605      85.162 -19.980 -21.777  1.00  0.00           C  
ATOM   1776  CG  ARG B1605      83.672 -19.791 -22.013  1.00  0.00           C  
ATOM   1777  CD  ARG B1605      83.145 -18.512 -21.351  1.00  0.00           C  
ATOM   1778  NE  ARG B1605      82.278 -17.731 -22.237  1.00  0.00           N  
ATOM   1779  CZ  ARG B1605      81.597 -16.646 -21.859  1.00  0.00           C  
ATOM   1780  NH1 ARG B1605      81.673 -16.203 -20.611  1.00  0.00           N  
ATOM   1781  NH2 ARG B1605      80.836 -16.002 -22.732  1.00  0.00           N  
ATOM   1782  N   VAL B1606      85.986 -20.539 -18.595  1.00  0.00           N  
ATOM   1783  CA  VAL B1606      85.703 -20.342 -17.178  1.00  0.00           C  
ATOM   1784  C   VAL B1606      84.787 -19.185 -16.782  1.00  0.00           C  
ATOM   1785  O   VAL B1606      84.114 -19.260 -15.752  1.00  0.00           O  
ATOM   1786  CB  VAL B1606      87.033 -20.233 -16.394  1.00  0.00           C  
ATOM   1787  CG1 VAL B1606      86.766 -20.127 -14.904  1.00  0.00           C  
ATOM   1788  CG2 VAL B1606      87.911 -21.445 -16.693  1.00  0.00           C  
ATOM   1789  N   GLU B1607      84.745 -18.123 -17.581  1.00  0.00           N  
ATOM   1790  CA  GLU B1607      83.870 -16.998 -17.250  1.00  0.00           C  
ATOM   1791  C   GLU B1607      82.406 -17.449 -17.186  1.00  0.00           C  
ATOM   1792  O   GLU B1607      81.891 -18.048 -18.124  1.00  0.00           O  
ATOM   1793  CB  GLU B1607      84.036 -15.855 -18.267  1.00  0.00           C  
ATOM   1794  CG  GLU B1607      84.358 -16.285 -19.694  1.00  0.00           C  
ATOM   1795  CD  GLU B1607      85.853 -16.327 -19.991  1.00  0.00           C  
ATOM   1796  OE1 GLU B1607      86.585 -17.045 -19.285  1.00  0.00           O  
ATOM   1797  OE2 GLU B1607      86.277 -15.633 -20.932  1.00  0.00           O  
ATOM   1798  N   GLY B1608      81.755 -17.171 -16.059  1.00  0.00           N  
ATOM   1799  CA  GLY B1608      80.364 -17.545 -15.873  1.00  0.00           C  
ATOM   1800  C   GLY B1608      80.113 -18.956 -15.373  1.00  0.00           C  
ATOM   1801  O   GLY B1608      78.972 -19.328 -15.100  1.00  0.00           O  
ATOM   1802  N   ASN B1609      81.171 -19.748 -15.238  1.00  0.00           N  
ATOM   1803  CA  ASN B1609      81.024 -21.130 -14.785  1.00  0.00           C  
ATOM   1804  C   ASN B1609      81.094 -21.287 -13.269  1.00  0.00           C  
ATOM   1805  O   ASN B1609      82.173 -21.255 -12.684  1.00  0.00           O  
ATOM   1806  CB  ASN B1609      82.091 -21.994 -15.433  1.00  0.00           C  
ATOM   1807  CG  ASN B1609      81.575 -23.363 -15.796  1.00  0.00           C  
ATOM   1808  OD1 ASN B1609      80.996 -24.058 -14.966  1.00  0.00           O  
ATOM   1809  ND2 ASN B1609      81.773 -23.756 -17.048  1.00  0.00           N  
ATOM   1810  N   PRO B1610      79.937 -21.476 -12.617  1.00  0.00           N  
ATOM   1811  CA  PRO B1610      79.946 -21.625 -11.160  1.00  0.00           C  
ATOM   1812  C   PRO B1610      80.929 -22.652 -10.587  1.00  0.00           C  
ATOM   1813  O   PRO B1610      81.449 -22.448  -9.490  1.00  0.00           O  
ATOM   1814  CB  PRO B1610      78.485 -21.942 -10.829  1.00  0.00           C  
ATOM   1815  CG  PRO B1610      77.919 -22.468 -12.112  1.00  0.00           C  
ATOM   1816  CD  PRO B1610      78.571 -21.600 -13.152  1.00  0.00           C  
ATOM   1817  N   VAL B1611      81.211 -23.734 -11.312  1.00  0.00           N  
ATOM   1818  CA  VAL B1611      82.133 -24.735 -10.778  1.00  0.00           C  
ATOM   1819  C   VAL B1611      83.519 -24.146 -10.481  1.00  0.00           C  
ATOM   1820  O   VAL B1611      84.101 -24.422  -9.431  1.00  0.00           O  
ATOM   1821  CB  VAL B1611      82.294 -25.967 -11.729  1.00  0.00           C  
ATOM   1822  CG1 VAL B1611      80.931 -26.463 -12.177  1.00  0.00           C  
ATOM   1823  CG2 VAL B1611      83.159 -25.621 -12.924  1.00  0.00           C  
ATOM   1824  N   PHE B1612      84.043 -23.328 -11.387  1.00  0.00           N  
ATOM   1825  CA  PHE B1612      85.367 -22.736 -11.188  1.00  0.00           C  
ATOM   1826  C   PHE B1612      85.406 -21.660 -10.107  1.00  0.00           C  
ATOM   1827  O   PHE B1612      86.424 -21.466  -9.453  1.00  0.00           O  
ATOM   1828  CB  PHE B1612      85.889 -22.167 -12.506  1.00  0.00           C  
ATOM   1829  CG  PHE B1612      86.357 -23.217 -13.469  1.00  0.00           C  
ATOM   1830  CD1 PHE B1612      87.332 -24.133 -13.087  1.00  0.00           C  
ATOM   1831  CD2 PHE B1612      85.823 -23.300 -14.751  1.00  0.00           C  
ATOM   1832  CE1 PHE B1612      87.770 -25.123 -13.968  1.00  0.00           C  
ATOM   1833  CE2 PHE B1612      86.255 -24.285 -15.641  1.00  0.00           C  
ATOM   1834  CZ  PHE B1612      87.228 -25.198 -15.251  1.00  0.00           C  
ATOM   1835  N   THR B1613      84.291 -20.955  -9.933  1.00  0.00           N  
ATOM   1836  CA  THR B1613      84.178 -19.915  -8.916  1.00  0.00           C  
ATOM   1837  C   THR B1613      83.803 -20.603  -7.603  1.00  0.00           C  
ATOM   1838  O   THR B1613      83.656 -19.960  -6.566  1.00  0.00           O  
ATOM   1839  CB  THR B1613      83.121 -18.878  -9.333  1.00  0.00           C  
ATOM   1840  OG1 THR B1613      82.605 -18.201  -8.183  1.00  0.00           O  
ATOM   1841  CG2 THR B1613      82.007 -19.545 -10.080  1.00  0.00           C  
ATOM   1842  N   PHE B1614      83.668 -21.925  -7.671  1.00  0.00           N  
ATOM   1843  CA  PHE B1614      83.361 -22.759  -6.511  1.00  0.00           C  
ATOM   1844  C   PHE B1614      84.705 -23.306  -6.042  1.00  0.00           C  
ATOM   1845  O   PHE B1614      84.994 -23.365  -4.849  1.00  0.00           O  
ATOM   1846  CB  PHE B1614      82.442 -23.921  -6.911  1.00  0.00           C  
ATOM   1847  CG  PHE B1614      81.021 -23.775  -6.435  1.00  0.00           C  
ATOM   1848  CD1 PHE B1614      80.270 -22.650  -6.760  1.00  0.00           C  
ATOM   1849  CD2 PHE B1614      80.427 -24.780  -5.679  1.00  0.00           C  
ATOM   1850  CE1 PHE B1614      78.949 -22.526  -6.340  1.00  0.00           C  
ATOM   1851  CE2 PHE B1614      79.104 -24.668  -5.253  1.00  0.00           C  
ATOM   1852  CZ  PHE B1614      78.368 -23.540  -5.584  1.00  0.00           C  
ATOM   1853  N   LEU B1615      85.520 -23.703  -7.011  1.00  0.00           N  
ATOM   1854  CA  LEU B1615      86.845 -24.225  -6.733  1.00  0.00           C  
ATOM   1855  C   LEU B1615      87.670 -23.064  -6.201  1.00  0.00           C  
ATOM   1856  O   LEU B1615      88.513 -23.228  -5.323  1.00  0.00           O  
ATOM   1857  CB  LEU B1615      87.481 -24.758  -8.017  1.00  0.00           C  
ATOM   1858  CG  LEU B1615      86.881 -26.064  -8.528  1.00  0.00           C  
ATOM   1859  CD1 LEU B1615      87.262 -26.284  -9.977  1.00  0.00           C  
ATOM   1860  CD2 LEU B1615      87.367 -27.201  -7.658  1.00  0.00           C  
ATOM   1861  N   ASP B1616      87.413 -21.883  -6.743  1.00  0.00           N  
ATOM   1862  CA  ASP B1616      88.132 -20.684  -6.350  1.00  0.00           C  
ATOM   1863  C   ASP B1616      87.864 -20.239  -4.924  1.00  0.00           C  
ATOM   1864  O   ASP B1616      88.601 -19.412  -4.382  1.00  0.00           O  
ATOM   1865  CB  ASP B1616      87.810 -19.552  -7.329  1.00  0.00           C  
ATOM   1866  CG  ASP B1616      88.494 -19.741  -8.668  1.00  0.00           C  
ATOM   1867  OD1 ASP B1616      88.219 -18.955  -9.592  1.00  0.00           O  
ATOM   1868  OD2 ASP B1616      89.302 -20.684  -8.779  1.00  0.00           O  
ATOM   1869  N   ALA B1617      86.828 -20.796  -4.308  1.00  0.00           N  
ATOM   1870  CA  ALA B1617      86.494 -20.423  -2.942  1.00  0.00           C  
ATOM   1871  C   ALA B1617      86.607 -21.604  -1.967  1.00  0.00           C  
ATOM   1872  O   ALA B1617      86.712 -21.401  -0.755  1.00  0.00           O  
ATOM   1873  CB  ALA B1617      85.092 -19.836  -2.894  1.00  0.00           C  
ATOM   1874  N   PHE B1619      86.597 -22.831  -2.487  1.00  0.00           N  
ATOM   1875  CA  PHE B1619      86.689 -24.015  -1.636  1.00  0.00           C  
ATOM   1876  C   PHE B1619      87.897 -24.915  -1.907  1.00  0.00           C  
ATOM   1877  O   PHE B1619      88.134 -25.868  -1.161  1.00  0.00           O  
ATOM   1878  CB  PHE B1619      85.412 -24.862  -1.757  1.00  0.00           C  
ATOM   1879  CG  PHE B1619      84.166 -24.168  -1.278  1.00  0.00           C  
ATOM   1880  CD1 PHE B1619      83.556 -23.192  -2.057  1.00  0.00           C  
ATOM   1881  CD2 PHE B1619      83.616 -24.475  -0.036  1.00  0.00           C  
ATOM   1882  CE1 PHE B1619      82.414 -22.529  -1.607  1.00  0.00           C  
ATOM   1883  CE2 PHE B1619      82.478 -23.819   0.421  1.00  0.00           C  
ATOM   1884  CZ  PHE B1619      81.876 -22.843  -0.362  1.00  0.00           C  
ATOM   1885  N   ASP B1620      88.653 -24.628  -2.964  1.00  0.00           N  
ATOM   1886  CA  ASP B1620      89.811 -25.453  -3.290  1.00  0.00           C  
ATOM   1887  C   ASP B1620      91.154 -24.839  -2.878  1.00  0.00           C  
ATOM   1888  O   ASP B1620      91.593 -23.842  -3.450  1.00  0.00           O  
ATOM   1889  CB  ASP B1620      89.812 -25.772  -4.786  1.00  0.00           C  
ATOM   1890  CG  ASP B1620      90.982 -26.633  -5.190  1.00  0.00           C  
ATOM   1891  OD1 ASP B1620      91.329 -27.542  -4.414  1.00  0.00           O  
ATOM   1892  OD2 ASP B1620      91.545 -26.405  -6.276  1.00  0.00           O  
ATOM   1893  N   PRO B1621      91.826 -25.458  -1.883  1.00  0.00           N  
ATOM   1894  CA  PRO B1621      93.119 -25.075  -1.291  1.00  0.00           C  
ATOM   1895  C   PRO B1621      94.369 -25.048  -2.176  1.00  0.00           C  
ATOM   1896  O   PRO B1621      95.339 -24.359  -1.854  1.00  0.00           O  
ATOM   1897  CB  PRO B1621      93.265 -26.067  -0.134  1.00  0.00           C  
ATOM   1898  CG  PRO B1621      92.603 -27.293  -0.671  1.00  0.00           C  
ATOM   1899  CD  PRO B1621      91.349 -26.719  -1.294  1.00  0.00           C  
ATOM   1900  N   ASP B1723      94.351 -25.783  -3.283  1.00  0.00           N  
ATOM   1901  CA  ASP B1723      95.501 -25.836  -4.190  1.00  0.00           C  
ATOM   1902  C   ASP B1723      95.310 -24.968  -5.438  1.00  0.00           C  
ATOM   1903  O   ASP B1723      94.974 -25.484  -6.504  1.00  0.00           O  
ATOM   1904  CB  ASP B1723      95.761 -27.283  -4.654  1.00  0.00           C  
ATOM   1905  CG  ASP B1723      96.332 -28.169  -3.562  1.00  0.00           C  
ATOM   1906  OD1 ASP B1723      95.558 -28.685  -2.729  1.00  0.00           O  
ATOM   1907  OD2 ASP B1723      97.570 -28.347  -3.536  1.00  0.00           O  
ATOM   1908  N   PRO B1724      95.543 -23.642  -5.341  1.00  0.00           N  
ATOM   1909  CA  PRO B1724      95.364 -22.794  -6.526  1.00  0.00           C  
ATOM   1910  C   PRO B1724      96.161 -23.212  -7.768  1.00  0.00           C  
ATOM   1911  O   PRO B1724      95.705 -23.026  -8.891  1.00  0.00           O  
ATOM   1912  CB  PRO B1724      95.745 -21.399  -6.017  1.00  0.00           C  
ATOM   1913  CG  PRO B1724      96.636 -21.672  -4.844  1.00  0.00           C  
ATOM   1914  CD  PRO B1724      95.951 -22.835  -4.179  1.00  0.00           C  
ATOM   1915  N   ALA B1725      97.353 -23.766  -7.566  1.00  0.00           N  
ATOM   1916  CA  ALA B1725      98.165 -24.215  -8.695  1.00  0.00           C  
ATOM   1917  C   ALA B1725      97.325 -25.249  -9.444  1.00  0.00           C  
ATOM   1918  O   ALA B1725      97.266 -25.257 -10.675  1.00  0.00           O  
ATOM   1919  CB  ALA B1725      99.466 -24.850  -8.200  1.00  0.00           C  
ATOM   1920  N   ARG B1756      96.667 -26.105  -8.667  1.00  0.00           N  
ATOM   1921  CA  ARG B1756      95.799 -27.166  -9.172  1.00  0.00           C  
ATOM   1922  C   ARG B1756      94.593 -26.564  -9.888  1.00  0.00           C  
ATOM   1923  O   ARG B1756      94.174 -27.059 -10.931  1.00  0.00           O  
ATOM   1924  CB  ARG B1756      95.350 -28.057  -7.998  1.00  0.00           C  
ATOM   1925  CG  ARG B1756      94.203 -29.028  -8.274  1.00  0.00           C  
ATOM   1926  CD  ARG B1756      94.274 -30.270  -7.360  1.00  0.00           C  
ATOM   1927  NE  ARG B1756      94.289 -29.976  -5.925  1.00  0.00           N  
ATOM   1928  CZ  ARG B1756      93.264 -29.470  -5.253  1.00  0.00           C  
ATOM   1929  NH1 ARG B1756      93.360 -29.236  -3.948  1.00  0.00           N  
ATOM   1930  NH2 ARG B1756      92.139 -29.192  -5.888  1.00  0.00           N  
ATOM   1931  N   VAL B1757      94.043 -25.488  -9.335  1.00  0.00           N  
ATOM   1932  CA  VAL B1757      92.886 -24.833  -9.945  1.00  0.00           C  
ATOM   1933  C   VAL B1757      93.275 -24.217 -11.288  1.00  0.00           C  
ATOM   1934  O   VAL B1757      92.756 -24.613 -12.329  1.00  0.00           O  
ATOM   1935  CB  VAL B1757      92.312 -23.734  -9.022  1.00  0.00           C  
ATOM   1936  CG1 VAL B1757      91.578 -22.671  -9.844  1.00  0.00           C  
ATOM   1937  CG2 VAL B1757      91.336 -24.358  -8.038  1.00  0.00           C  
ATOM   1938  N   GLN B1758      94.192 -23.253 -11.259  1.00  0.00           N  
ATOM   1939  CA  GLN B1758      94.641 -22.598 -12.475  1.00  0.00           C  
ATOM   1940  C   GLN B1758      95.024 -23.676 -13.497  1.00  0.00           C  
ATOM   1941  O   GLN B1758      95.151 -23.390 -14.692  1.00  0.00           O  
ATOM   1942  CB  GLN B1758      95.824 -21.671 -12.159  1.00  0.00           C  
ATOM   1943  CG  GLN B1758      96.266 -20.753 -13.300  1.00  0.00           C  
ATOM   1944  CD  GLN B1758      95.184 -19.798 -13.789  1.00  0.00           C  
ATOM   1945  OE1 GLN B1758      94.661 -18.982 -13.030  1.00  0.00           O  
ATOM   1946  NE2 GLN B1758      94.848 -19.896 -15.070  1.00  0.00           N  
ATOM   1947  N   ALA B1760      95.197 -24.911 -13.030  1.00  0.00           N  
ATOM   1948  CA  ALA B1760      95.538 -26.018 -13.921  1.00  0.00           C  
ATOM   1949  C   ALA B1760      94.315 -26.322 -14.785  1.00  0.00           C  
ATOM   1950  O   ALA B1760      94.330 -26.100 -15.997  1.00  0.00           O  
ATOM   1951  CB  ALA B1760      95.927 -27.251 -13.110  1.00  0.00           C  
ATOM   1952  N   LEU B1761      93.254 -26.824 -14.151  1.00  0.00           N  
ATOM   1953  CA  LEU B1761      92.027 -27.148 -14.867  1.00  0.00           C  
ATOM   1954  C   LEU B1761      91.616 -25.959 -15.729  1.00  0.00           C  
ATOM   1955  O   LEU B1761      91.057 -26.134 -16.809  1.00  0.00           O  
ATOM   1956  CB  LEU B1761      90.899 -27.499 -13.885  1.00  0.00           C  
ATOM   1957  CG  LEU B1761      91.030 -28.742 -12.993  1.00  0.00           C  
ATOM   1958  CD1 LEU B1761      91.481 -29.946 -13.816  1.00  0.00           C  
ATOM   1959  CD2 LEU B1761      92.014 -28.471 -11.873  1.00  0.00           C  
ATOM   1960  N   LYS B1762      91.902 -24.752 -15.243  1.00  0.00           N  
ATOM   1961  CA  LYS B1762      91.566 -23.531 -15.966  1.00  0.00           C  
ATOM   1962  C   LYS B1762      92.249 -23.526 -17.338  1.00  0.00           C  
ATOM   1963  O   LYS B1762      91.712 -22.989 -18.317  1.00  0.00           O  
ATOM   1964  CB  LYS B1762      91.991 -22.298 -15.164  1.00  0.00           C  
ATOM   1965  CG  LYS B1762      91.397 -20.989 -15.686  1.00  0.00           C  
ATOM   1966  CD  LYS B1762      91.214 -19.988 -14.562  1.00  0.00           C  
ATOM   1967  CE  LYS B1762      90.346 -20.571 -13.452  1.00  0.00           C  
ATOM   1968  NZ  LYS B1762      90.277 -19.692 -12.246  1.00  0.00           N  
ATOM   1969  N   ASP B1798      93.435 -24.131 -17.411  1.00  0.00           N  
ATOM   1970  CA  ASP B1798      94.167 -24.217 -18.671  1.00  0.00           C  
ATOM   1971  C   ASP B1798      93.459 -25.236 -19.566  1.00  0.00           C  
ATOM   1972  O   ASP B1798      92.820 -24.876 -20.554  1.00  0.00           O  
ATOM   1973  CB  ASP B1798      95.606 -24.676 -18.406  1.00  0.00           C  
ATOM   1974  CG  ASP B1798      96.403 -23.670 -17.579  1.00  0.00           C  
ATOM   1975  OD1 ASP B1798      97.509 -24.030 -17.122  1.00  0.00           O  
ATOM   1976  OD2 ASP B1798      95.923 -22.532 -17.399  1.00  0.00           O  
ATOM   1977  N   GLN B1799      93.569 -26.507 -19.183  1.00  0.00           N  
ATOM   1978  CA  GLN B1799      92.976 -27.639 -19.906  1.00  0.00           C  
ATOM   1979  C   GLN B1799      91.543 -27.411 -20.391  1.00  0.00           C  
ATOM   1980  O   GLN B1799      91.171 -27.815 -21.486  1.00  0.00           O  
ATOM   1981  CB  GLN B1799      92.974 -28.888 -19.014  1.00  0.00           C  
ATOM   1982  CG  GLN B1799      94.129 -29.021 -18.025  1.00  0.00           C  
ATOM   1983  CD  GLN B1799      93.997 -30.268 -17.149  1.00  0.00           C  
ATOM   1984  OE1 GLN B1799      93.962 -31.388 -17.654  1.00  0.00           O  
ATOM   1985  NE2 GLN B1799      93.934 -30.076 -15.835  1.00  0.00           N  
ATOM   1986  N   TYR B1800      90.745 -26.767 -19.547  1.00  0.00           N  
ATOM   1987  CA  TYR B1800      89.340 -26.501 -19.835  1.00  0.00           C  
ATOM   1988  C   TYR B1800      89.117 -25.483 -20.939  1.00  0.00           C  
ATOM   1989  O   TYR B1800      88.042 -25.421 -21.548  1.00  0.00           O  
ATOM   1990  CB  TYR B1800      88.635 -26.015 -18.570  1.00  0.00           C  
ATOM   1991  CG  TYR B1800      87.142 -25.989 -18.718  1.00  0.00           C  
ATOM   1992  CD1 TYR B1800      86.406 -27.174 -18.677  1.00  0.00           C  
ATOM   1993  CD2 TYR B1800      86.463 -24.795 -18.951  1.00  0.00           C  
ATOM   1994  CE1 TYR B1800      85.041 -27.172 -18.865  1.00  0.00           C  
ATOM   1995  CE2 TYR B1800      85.086 -24.787 -19.148  1.00  0.00           C  
ATOM   1996  CZ  TYR B1800      84.386 -25.973 -19.104  1.00  0.00           C  
ATOM   1997  OH  TYR B1800      83.027 -25.982 -19.307  1.00  0.00           O  
ATOM   1998  N   ARG B1801      90.130 -24.662 -21.171  1.00  0.00           N  
ATOM   1999  CA  ARG B1801      90.054 -23.646 -22.200  1.00  0.00           C  
ATOM   2000  C   ARG B1801      90.559 -24.329 -23.475  1.00  0.00           C  
ATOM   2001  O   ARG B1801      90.204 -23.948 -24.587  1.00  0.00           O  
ATOM   2002  CB  ARG B1801      90.937 -22.457 -21.792  1.00  0.00           C  
ATOM   2003  CG  ARG B1801      90.360 -21.070 -22.073  1.00  0.00           C  
ATOM   2004  CD  ARG B1801      90.370 -20.179 -20.813  1.00  0.00           C  
ATOM   2005  NE  ARG B1801      91.654 -20.194 -20.108  1.00  0.00           N  
ATOM   2006  CZ  ARG B1801      91.834 -19.750 -18.866  1.00  0.00           C  
ATOM   2007  NH1 ARG B1801      90.812 -19.249 -18.180  1.00  0.00           N  
ATOM   2008  NH2 ARG B1801      93.035 -19.819 -18.299  1.00  0.00           N  
ATOM   2009  N   ALA B1802      91.383 -25.355 -23.285  1.00  0.00           N  
ATOM   2010  CA  ALA B1802      91.936 -26.135 -24.387  1.00  0.00           C  
ATOM   2011  C   ALA B1802      90.864 -27.130 -24.840  1.00  0.00           C  
ATOM   2012  O   ALA B1802      90.055 -26.812 -25.709  1.00  0.00           O  
ATOM   2013  CB  ALA B1802      93.204 -26.877 -23.938  1.00  0.00           C  
ATOM   2014  N   GLY B1803      90.852 -28.327 -24.259  1.00  0.00           N  
ATOM   2015  CA  GLY B1803      89.848 -29.308 -24.637  1.00  0.00           C  
ATOM   2016  C   GLY B1803      90.221 -30.755 -24.380  1.00  0.00           C  
ATOM   2017  O   GLY B1803      90.534 -31.493 -25.314  1.00  0.00           O  
ATOM   2018  N   GLY B1808      90.170 -31.161 -23.119  1.00  0.00           N  
ATOM   2019  CA  GLY B1808      90.506 -32.525 -22.749  1.00  0.00           C  
ATOM   2020  C   GLY B1808      90.263 -32.674 -21.263  1.00  0.00           C  
ATOM   2021  O   GLY B1808      90.807 -33.552 -20.588  1.00  0.00           O  
ATOM   2022  N   LEU B1809      89.436 -31.769 -20.759  1.00  0.00           N  
ATOM   2023  CA  LEU B1809      89.047 -31.732 -19.365  1.00  0.00           C  
ATOM   2024  C   LEU B1809      87.528 -31.676 -19.442  1.00  0.00           C  
ATOM   2025  O   LEU B1809      86.952 -30.627 -19.727  1.00  0.00           O  
ATOM   2026  CB  LEU B1809      89.591 -30.462 -18.707  1.00  0.00           C  
ATOM   2027  CG  LEU B1809      89.996 -30.584 -17.240  1.00  0.00           C  
ATOM   2028  CD1 LEU B1809      90.561 -29.264 -16.775  1.00  0.00           C  
ATOM   2029  CD2 LEU B1809      88.800 -30.988 -16.396  1.00  0.00           C  
ATOM   2030  N   GLY B1810      86.888 -32.815 -19.216  1.00  0.00           N  
ATOM   2031  CA  GLY B1810      85.441 -32.877 -19.271  1.00  0.00           C  
ATOM   2032  C   GLY B1810      84.772 -32.308 -18.039  1.00  0.00           C  
ATOM   2033  O   GLY B1810      85.190 -32.600 -16.920  1.00  0.00           O  
ATOM   2034  N   ASP B1812      83.737 -31.496 -18.247  1.00  0.00           N  
ATOM   2035  CA  ASP B1812      83.002 -30.877 -17.149  1.00  0.00           C  
ATOM   2036  C   ASP B1812      82.698 -31.894 -16.052  1.00  0.00           C  
ATOM   2037  O   ASP B1812      82.545 -31.538 -14.884  1.00  0.00           O  
ATOM   2038  CB  ASP B1812      81.712 -30.259 -17.688  1.00  0.00           C  
ATOM   2039  CG  ASP B1812      81.970 -29.279 -18.819  1.00  0.00           C  
ATOM   2040  OD1 ASP B1812      82.087 -28.067 -18.553  1.00  0.00           O  
ATOM   2041  OD2 ASP B1812      82.060 -29.737 -19.974  1.00  0.00           O  
ATOM   2042  N   VAL B1813      82.619 -33.162 -16.439  1.00  0.00           N  
ATOM   2043  CA  VAL B1813      82.377 -34.228 -15.479  1.00  0.00           C  
ATOM   2044  C   VAL B1813      83.597 -34.273 -14.562  1.00  0.00           C  
ATOM   2045  O   VAL B1813      83.472 -34.250 -13.342  1.00  0.00           O  
ATOM   2046  CB  VAL B1813      82.231 -35.593 -16.179  1.00  0.00           C  
ATOM   2047  CG1 VAL B1813      82.038 -36.687 -15.137  1.00  0.00           C  
ATOM   2048  CG2 VAL B1813      81.062 -35.553 -17.151  1.00  0.00           C  
ATOM   2049  N   LYS B1814      84.776 -34.332 -15.177  1.00  0.00           N  
ATOM   2050  CA  LYS B1814      86.050 -34.375 -14.457  1.00  0.00           C  
ATOM   2051  C   LYS B1814      86.185 -33.150 -13.559  1.00  0.00           C  
ATOM   2052  O   LYS B1814      86.663 -33.262 -12.429  1.00  0.00           O  
ATOM   2053  CB  LYS B1814      87.235 -34.402 -15.437  1.00  0.00           C  
ATOM   2054  CG  LYS B1814      88.342 -35.451 -15.157  1.00  0.00           C  
ATOM   2055  CD  LYS B1814      89.034 -35.342 -13.773  1.00  0.00           C  
ATOM   2056  CE  LYS B1814      89.787 -34.016 -13.562  1.00  0.00           C  
ATOM   2057  NZ  LYS B1814      90.971 -34.151 -12.657  1.00  0.00           N  
ATOM   2058  N   VAL B1815      85.786 -31.979 -14.056  1.00  0.00           N  
ATOM   2059  CA  VAL B1815      85.880 -30.786 -13.228  1.00  0.00           C  
ATOM   2060  C   VAL B1815      84.975 -31.060 -12.040  1.00  0.00           C  
ATOM   2061  O   VAL B1815      85.416 -31.049 -10.893  1.00  0.00           O  
ATOM   2062  CB  VAL B1815      85.378 -29.512 -13.950  1.00  0.00           C  
ATOM   2063  CG1 VAL B1815      85.500 -28.309 -13.013  1.00  0.00           C  
ATOM   2064  CG2 VAL B1815      86.196 -29.257 -15.201  1.00  0.00           C  
ATOM   2065  N   LYS B1816      83.711 -31.347 -12.324  1.00  0.00           N  
ATOM   2066  CA  LYS B1816      82.744 -31.623 -11.269  1.00  0.00           C  
ATOM   2067  C   LYS B1816      83.241 -32.674 -10.273  1.00  0.00           C  
ATOM   2068  O   LYS B1816      83.389 -32.367  -9.094  1.00  0.00           O  
ATOM   2069  CB  LYS B1816      81.404 -32.044 -11.885  1.00  0.00           C  
ATOM   2070  CG  LYS B1816      80.684 -30.886 -12.595  1.00  0.00           C  
ATOM   2071  CD  LYS B1816      79.338 -31.266 -13.192  1.00  0.00           C  
ATOM   2072  CE  LYS B1816      78.622 -30.026 -13.747  1.00  0.00           C  
ATOM   2073  NZ  LYS B1816      77.230 -30.290 -14.223  1.00  0.00           N  
ATOM   2074  N   LYS B1817      83.514 -33.889 -10.749  1.00  0.00           N  
ATOM   2075  CA  LYS B1817      83.984 -34.971  -9.889  1.00  0.00           C  
ATOM   2076  C   LYS B1817      85.020 -34.489  -8.896  1.00  0.00           C  
ATOM   2077  O   LYS B1817      84.983 -34.828  -7.714  1.00  0.00           O  
ATOM   2078  CB  LYS B1817      84.576 -36.105 -10.724  1.00  0.00           C  
ATOM   2079  CG  LYS B1817      83.658 -36.622 -11.815  1.00  0.00           C  
ATOM   2080  CD  LYS B1817      83.949 -38.077 -12.124  1.00  0.00           C  
ATOM   2081  CE  LYS B1817      85.432 -38.311 -12.370  1.00  0.00           C  
ATOM   2082  NZ  LYS B1817      85.773 -39.755 -12.346  1.00  0.00           N  
ATOM   2083  N   HIS B1818      85.968 -33.709  -9.391  1.00  0.00           N  
ATOM   2084  CA  HIS B1818      87.006 -33.167  -8.534  1.00  0.00           C  
ATOM   2085  C   HIS B1818      86.286 -32.345  -7.469  1.00  0.00           C  
ATOM   2086  O   HIS B1818      86.137 -32.768  -6.322  1.00  0.00           O  
ATOM   2087  CB  HIS B1818      87.945 -32.265  -9.343  1.00  0.00           C  
ATOM   2088  CG  HIS B1818      88.867 -31.447  -8.494  1.00  0.00           C  
ATOM   2089  ND1 HIS B1818      88.577 -30.145  -8.134  1.00  0.00           N  
ATOM   2090  CD2 HIS B1818      90.033 -31.758  -7.895  1.00  0.00           C  
ATOM   2091  CE1 HIS B1818      89.532 -29.697  -7.342  1.00  0.00           C  
ATOM   2092  NE2 HIS B1818      90.430 -30.648  -7.177  1.00  0.00           N  
ATOM   2093  N   LEU B1819      85.811 -31.173  -7.881  1.00  0.00           N  
ATOM   2094  CA  LEU B1819      85.110 -30.243  -7.007  1.00  0.00           C  
ATOM   2095  C   LEU B1819      84.171 -30.868  -5.976  1.00  0.00           C  
ATOM   2096  O   LEU B1819      84.114 -30.410  -4.840  1.00  0.00           O  
ATOM   2097  CB  LEU B1819      84.344 -29.225  -7.855  1.00  0.00           C  
ATOM   2098  CG  LEU B1819      83.787 -27.987  -7.142  1.00  0.00           C  
ATOM   2099  CD1 LEU B1819      83.335 -26.963  -8.183  1.00  0.00           C  
ATOM   2100  CD2 LEU B1819      82.634 -28.362  -6.223  1.00  0.00           C  
ATOM   2101  N   ILE B1820      83.426 -31.907  -6.349  1.00  0.00           N  
ATOM   2102  CA  ILE B1820      82.509 -32.526  -5.386  1.00  0.00           C  
ATOM   2103  C   ILE B1820      83.267 -33.024  -4.174  1.00  0.00           C  
ATOM   2104  O   ILE B1820      82.786 -32.934  -3.047  1.00  0.00           O  
ATOM   2105  CB  ILE B1820      81.715 -33.717  -6.003  1.00  0.00           C  
ATOM   2106  CG1 ILE B1820      82.162 -35.037  -5.392  1.00  0.00           C  
ATOM   2107  CG2 ILE B1820      81.913 -33.760  -7.494  1.00  0.00           C  
ATOM   2108  CD1 ILE B1820      81.406 -35.414  -4.156  1.00  0.00           C  
ATOM   2109  N   ASP B1821      84.459 -33.561  -4.406  1.00  0.00           N  
ATOM   2110  CA  ASP B1821      85.244 -34.060  -3.296  1.00  0.00           C  
ATOM   2111  C   ASP B1821      85.885 -32.902  -2.523  1.00  0.00           C  
ATOM   2112  O   ASP B1821      86.030 -32.988  -1.304  1.00  0.00           O  
ATOM   2113  CB  ASP B1821      86.294 -35.067  -3.786  1.00  0.00           C  
ATOM   2114  CG  ASP B1821      85.749 -36.497  -3.848  1.00  0.00           C  
ATOM   2115  OD1 ASP B1821      84.873 -36.789  -4.695  1.00  0.00           O  
ATOM   2116  OD2 ASP B1821      86.197 -37.341  -3.034  1.00  0.00           O  
ATOM   2117  N   VAL B1822      86.233 -31.814  -3.209  1.00  0.00           N  
ATOM   2118  CA  VAL B1822      86.825 -30.659  -2.530  1.00  0.00           C  
ATOM   2119  C   VAL B1822      85.791 -30.063  -1.576  1.00  0.00           C  
ATOM   2120  O   VAL B1822      86.132 -29.301  -0.674  1.00  0.00           O  
ATOM   2121  CB  VAL B1822      87.287 -29.549  -3.525  1.00  0.00           C  
ATOM   2122  CG1 VAL B1822      86.089 -28.836  -4.113  1.00  0.00           C  
ATOM   2123  CG2 VAL B1822      88.166 -28.538  -2.795  1.00  0.00           C  
ATOM   2124  N   LEU B1823      84.525 -30.409  -1.800  1.00  0.00           N  
ATOM   2125  CA  LEU B1823      83.434 -29.935  -0.957  1.00  0.00           C  
ATOM   2126  C   LEU B1823      83.180 -30.929   0.164  1.00  0.00           C  
ATOM   2127  O   LEU B1823      82.867 -30.535   1.292  1.00  0.00           O  
ATOM   2128  CB  LEU B1823      82.139 -29.761  -1.750  1.00  0.00           C  
ATOM   2129  CG  LEU B1823      82.000 -28.663  -2.797  1.00  0.00           C  
ATOM   2130  CD1 LEU B1823      80.547 -28.645  -3.246  1.00  0.00           C  
ATOM   2131  CD2 LEU B1823      82.404 -27.304  -2.241  1.00  0.00           C  
ATOM   2132  N   ASN B1824      83.285 -32.218  -0.145  1.00  0.00           N  
ATOM   2133  CA  ASN B1824      83.083 -33.223   0.886  1.00  0.00           C  
ATOM   2134  C   ASN B1824      84.195 -33.057   1.893  1.00  0.00           C  
ATOM   2135  O   ASN B1824      83.998 -33.240   3.087  1.00  0.00           O  
ATOM   2136  CB  ASN B1824      83.137 -34.635   0.314  1.00  0.00           C  
ATOM   2137  CG  ASN B1824      81.829 -35.058  -0.305  1.00  0.00           C  
ATOM   2138  OD1 ASN B1824      80.766 -34.861   0.268  1.00  0.00           O  
ATOM   2139  ND2 ASN B1824      81.900 -35.650  -1.484  1.00  0.00           N  
ATOM   2140  N   GLY B1825      85.367 -32.692   1.388  1.00  0.00           N  
ATOM   2141  CA  GLY B1825      86.518 -32.497   2.244  1.00  0.00           C  
ATOM   2142  C   GLY B1825      86.347 -31.316   3.180  1.00  0.00           C  
ATOM   2143  O   GLY B1825      86.689 -31.396   4.363  1.00  0.00           O  
ATOM   2144  N   VAL B1826      85.837 -30.206   2.654  1.00  0.00           N  
ATOM   2145  CA  VAL B1826      85.620 -29.032   3.481  1.00  0.00           C  
ATOM   2146  C   VAL B1826      84.419 -29.302   4.384  1.00  0.00           C  
ATOM   2147  O   VAL B1826      84.302 -28.728   5.463  1.00  0.00           O  
ATOM   2148  CB  VAL B1826      85.360 -27.774   2.616  1.00  0.00           C  
ATOM   2149  CG1 VAL B1826      84.435 -28.114   1.470  1.00  0.00           C  
ATOM   2150  CG2 VAL B1826      84.754 -26.674   3.465  1.00  0.00           C  
ATOM   2151  N   LEU B1827      83.550 -30.210   3.956  1.00  0.00           N  
ATOM   2152  CA  LEU B1827      82.355 -30.543   4.726  1.00  0.00           C  
ATOM   2153  C   LEU B1827      82.443 -31.705   5.706  1.00  0.00           C  
ATOM   2154  O   LEU B1827      81.710 -31.733   6.695  1.00  0.00           O  
ATOM   2155  CB  LEU B1827      81.187 -30.823   3.791  1.00  0.00           C  
ATOM   2156  CG  LEU B1827      80.507 -29.620   3.154  1.00  0.00           C  
ATOM   2157  CD1 LEU B1827      79.223 -30.098   2.505  1.00  0.00           C  
ATOM   2158  CD2 LEU B1827      80.200 -28.557   4.199  1.00  0.00           C  
ATOM   2159  N   ALA B1828      83.320 -32.663   5.427  1.00  0.00           N  
ATOM   2160  CA  ALA B1828      83.459 -33.829   6.279  1.00  0.00           C  
ATOM   2161  C   ALA B1828      83.407 -33.530   7.777  1.00  0.00           C  
ATOM   2162  O   ALA B1828      82.525 -34.023   8.491  1.00  0.00           O  
ATOM   2163  CB  ALA B1828      84.740 -34.576   5.936  1.00  0.00           C  
ATOM   2164  N   PRO B1829      84.328 -32.703   8.287  1.00  0.00           N  
ATOM   2165  CA  PRO B1829      84.264 -32.445   9.720  1.00  0.00           C  
ATOM   2166  C   PRO B1829      82.949 -31.796  10.165  1.00  0.00           C  
ATOM   2167  O   PRO B1829      82.379 -32.187  11.190  1.00  0.00           O  
ATOM   2168  CB  PRO B1829      85.475 -31.554   9.961  1.00  0.00           C  
ATOM   2169  CG  PRO B1829      85.528 -30.741   8.717  1.00  0.00           C  
ATOM   2170  CD  PRO B1829      85.250 -31.762   7.621  1.00  0.00           C  
ATOM   2171  N   ILE B1830      82.462 -30.826   9.395  1.00  0.00           N  
ATOM   2172  CA  ILE B1830      81.215 -30.159   9.750  1.00  0.00           C  
ATOM   2173  C   ILE B1830      80.114 -31.191   9.986  1.00  0.00           C  
ATOM   2174  O   ILE B1830      79.325 -31.062  10.928  1.00  0.00           O  
ATOM   2175  CB  ILE B1830      80.789 -29.141   8.655  1.00  0.00           C  
ATOM   2176  CG1 ILE B1830      81.828 -28.014   8.583  1.00  0.00           C  
ATOM   2177  CG2 ILE B1830      79.410 -28.558   8.976  1.00  0.00           C  
ATOM   2178  CD1 ILE B1830      81.545 -26.964   7.545  1.00  0.00           C  
ATOM   2179  N   ARG B1831      80.066 -32.229   9.156  1.00  0.00           N  
ATOM   2180  CA  ARG B1831      79.037 -33.251   9.328  1.00  0.00           C  
ATOM   2181  C   ARG B1831      79.134 -33.985  10.662  1.00  0.00           C  
ATOM   2182  O   ARG B1831      78.133 -34.148  11.354  1.00  0.00           O  
ATOM   2183  CB  ARG B1831      79.091 -34.275   8.193  1.00  0.00           C  
ATOM   2184  CG  ARG B1831      78.541 -33.765   6.872  1.00  0.00           C  
ATOM   2185  CD  ARG B1831      78.254 -34.900   5.910  1.00  0.00           C  
ATOM   2186  NE  ARG B1831      77.998 -34.389   4.565  1.00  0.00           N  
ATOM   2187  CZ  ARG B1831      78.951 -34.093   3.685  1.00  0.00           C  
ATOM   2188  NH1 ARG B1831      80.235 -34.268   3.993  1.00  0.00           N  
ATOM   2189  NH2 ARG B1831      78.628 -33.602   2.497  1.00  0.00           N  
ATOM   2190  N   THR B1832      80.336 -34.429  11.017  1.00  0.00           N  
ATOM   2191  CA  THR B1832      80.546 -35.160  12.267  1.00  0.00           C  
ATOM   2192  C   THR B1832      80.224 -34.306  13.490  1.00  0.00           C  
ATOM   2193  O   THR B1832      79.612 -34.782  14.450  1.00  0.00           O  
ATOM   2194  CB  THR B1832      81.996 -35.672  12.383  1.00  0.00           C  
ATOM   2195  OG1 THR B1832      82.906 -34.577  12.255  1.00  0.00           O  
ATOM   2196  CG2 THR B1832      82.287 -36.692  11.299  1.00  0.00           C  
ATOM   2197  N   ARG B1833      80.639 -33.046  13.443  1.00  0.00           N  
ATOM   2198  CA  ARG B1833      80.409 -32.105  14.533  1.00  0.00           C  
ATOM   2199  C   ARG B1833      78.901 -31.903  14.746  1.00  0.00           C  
ATOM   2200  O   ARG B1833      78.440 -31.797  15.889  1.00  0.00           O  
ATOM   2201  CB  ARG B1833      81.101 -30.779  14.196  1.00  0.00           C  
ATOM   2202  CG  ARG B1833      81.434 -29.887  15.386  1.00  0.00           C  
ATOM   2203  CD  ARG B1833      82.379 -28.769  14.948  1.00  0.00           C  
ATOM   2204  NE  ARG B1833      83.599 -29.321  14.372  1.00  0.00           N  
ATOM   2205  CZ  ARG B1833      84.151 -28.896  13.238  1.00  0.00           C  
ATOM   2206  NH1 ARG B1833      83.589 -27.911  12.548  1.00  0.00           N  
ATOM   2207  NH2 ARG B1833      85.257 -29.470  12.775  1.00  0.00           N  
ATOM   2208  N   ARG B1834      78.140 -31.871  13.652  1.00  0.00           N  
ATOM   2209  CA  ARG B1834      76.691 -31.684  13.732  1.00  0.00           C  
ATOM   2210  C   ARG B1834      76.006 -32.839  14.461  1.00  0.00           C  
ATOM   2211  O   ARG B1834      75.100 -32.639  15.266  1.00  0.00           O  
ATOM   2212  CB  ARG B1834      76.097 -31.550  12.325  1.00  0.00           C  
ATOM   2213  CG  ARG B1834      74.646 -31.082  12.300  1.00  0.00           C  
ATOM   2214  CD  ARG B1834      74.025 -31.268  10.923  1.00  0.00           C  
ATOM   2215  NE  ARG B1834      72.629 -30.836  10.883  1.00  0.00           N  
ATOM   2216  CZ  ARG B1834      72.234 -29.610  10.554  1.00  0.00           C  
ATOM   2217  NH1 ARG B1834      70.944 -29.312  10.548  1.00  0.00           N  
ATOM   2218  NH2 ARG B1834      73.129 -28.692  10.213  1.00  0.00           N  
ATOM   2219  N   ALA B1835      76.441 -34.054  14.154  1.00  0.00           N  
ATOM   2220  CA  ALA B1835      75.882 -35.256  14.764  1.00  0.00           C  
ATOM   2221  C   ALA B1835      76.042 -35.152  16.269  1.00  0.00           C  
ATOM   2222  O   ALA B1835      75.084 -35.338  17.023  1.00  0.00           O  
ATOM   2223  CB  ALA B1835      76.618 -36.488  14.257  1.00  0.00           C  
ATOM   2224  N   GLU B1836      77.267 -34.863  16.697  1.00  0.00           N  
ATOM   2225  CA  GLU B1836      77.563 -34.723  18.114  1.00  0.00           C  
ATOM   2226  C   GLU B1836      76.501 -33.824  18.741  1.00  0.00           C  
ATOM   2227  O   GLU B1836      75.745 -34.257  19.604  1.00  0.00           O  
ATOM   2228  CB  GLU B1836      78.962 -34.118  18.301  1.00  0.00           C  
ATOM   2229  CG  GLU B1836      80.085 -34.950  17.682  1.00  0.00           C  
ATOM   2230  CD  GLU B1836      81.442 -34.264  17.763  1.00  0.00           C  
ATOM   2231  OE1 GLU B1836      81.518 -33.076  17.398  1.00  0.00           O  
ATOM   2232  OE2 GLU B1836      82.429 -34.916  18.164  1.00  0.00           O  
ATOM   2233  N   TYR B1837      76.431 -32.580  18.286  1.00  0.00           N  
ATOM   2234  CA  TYR B1837      75.458 -31.655  18.832  1.00  0.00           C  
ATOM   2235  C   TYR B1837      74.023 -32.130  18.658  1.00  0.00           C  
ATOM   2236  O   TYR B1837      73.212 -31.981  19.569  1.00  0.00           O  
ATOM   2237  CB  TYR B1837      75.655 -30.252  18.240  1.00  0.00           C  
ATOM   2238  CG  TYR B1837      76.823 -29.507  18.855  1.00  0.00           C  
ATOM   2239  CD1 TYR B1837      78.008 -29.313  18.151  1.00  0.00           C  
ATOM   2240  CD2 TYR B1837      76.756 -29.042  20.170  1.00  0.00           C  
ATOM   2241  CE1 TYR B1837      79.103 -28.673  18.740  1.00  0.00           C  
ATOM   2242  CE2 TYR B1837      77.843 -28.410  20.774  1.00  0.00           C  
ATOM   2243  CZ  TYR B1837      79.015 -28.227  20.047  1.00  0.00           C  
ATOM   2244  OH  TYR B1837      80.092 -27.595  20.625  1.00  0.00           O  
ATOM   2245  N   GLU B1838      73.704 -32.716  17.511  1.00  0.00           N  
ATOM   2246  CA  GLU B1838      72.349 -33.211  17.297  1.00  0.00           C  
ATOM   2247  C   GLU B1838      71.988 -34.229  18.369  1.00  0.00           C  
ATOM   2248  O   GLU B1838      70.812 -34.462  18.659  1.00  0.00           O  
ATOM   2249  CB  GLU B1838      72.223 -33.879  15.933  1.00  0.00           C  
ATOM   2250  CG  GLU B1838      71.772 -32.982  14.812  1.00  0.00           C  
ATOM   2251  CD  GLU B1838      71.513 -33.786  13.560  1.00  0.00           C  
ATOM   2252  OE1 GLU B1838      72.492 -34.273  12.962  1.00  0.00           O  
ATOM   2253  OE2 GLU B1838      70.336 -33.949  13.178  1.00  0.00           O  
ATOM   2254  N   ARG B1839      73.007 -34.847  18.951  1.00  0.00           N  
ATOM   2255  CA  ARG B1839      72.774 -35.833  19.994  1.00  0.00           C  
ATOM   2256  C   ARG B1839      72.851 -35.185  21.377  1.00  0.00           C  
ATOM   2257  O   ARG B1839      72.567 -35.823  22.389  1.00  0.00           O  
ATOM   2258  CB  ARG B1839      73.792 -36.960  19.883  1.00  0.00           C  
ATOM   2259  CG  ARG B1839      73.581 -38.067  20.889  1.00  0.00           C  
ATOM   2260  CD  ARG B1839      74.894 -38.553  21.427  1.00  0.00           C  
ATOM   2261  NE  ARG B1839      74.724 -39.551  22.473  1.00  0.00           N  
ATOM   2262  CZ  ARG B1839      75.731 -40.059  23.175  1.00  0.00           C  
ATOM   2263  NH1 ARG B1839      76.973 -39.652  22.937  1.00  0.00           N  
ATOM   2264  NH2 ARG B1839      75.499 -40.973  24.113  1.00  0.00           N  
ATOM   2265  N   ASP B1840      73.249 -33.911  21.403  1.00  0.00           N  
ATOM   2266  CA  ASP B1840      73.331 -33.128  22.636  1.00  0.00           C  
ATOM   2267  C   ASP B1840      72.582 -31.817  22.364  1.00  0.00           C  
ATOM   2268  O   ASP B1840      73.163 -30.739  22.380  1.00  0.00           O  
ATOM   2269  CB  ASP B1840      74.798 -32.846  23.004  1.00  0.00           C  
ATOM   2270  CG  ASP B1840      74.977 -32.462  24.476  1.00  0.00           C  
ATOM   2271  OD1 ASP B1840      74.370 -33.136  25.335  1.00  0.00           O  
ATOM   2272  OD2 ASP B1840      75.729 -31.505  24.773  1.00  0.00           O  
ATOM   2273  N   PRO B1841      71.266 -31.909  22.079  1.00  0.00           N  
ATOM   2274  CA  PRO B1841      70.459 -30.712  21.796  1.00  0.00           C  
ATOM   2275  C   PRO B1841      70.432 -29.727  22.964  1.00  0.00           C  
ATOM   2276  O   PRO B1841      70.321 -28.517  22.778  1.00  0.00           O  
ATOM   2277  CB  PRO B1841      69.073 -31.292  21.476  1.00  0.00           C  
ATOM   2278  CG  PRO B1841      69.054 -32.594  22.231  1.00  0.00           C  
ATOM   2279  CD  PRO B1841      70.446 -33.128  21.995  1.00  0.00           C  
ATOM   2280  N   ASP B1842      70.540 -30.271  24.161  1.00  0.00           N  
ATOM   2281  CA  ASP B1842      70.571 -29.501  25.385  1.00  0.00           C  
ATOM   2282  C   ASP B1842      71.679 -28.452  25.254  1.00  0.00           C  
ATOM   2283  O   ASP B1842      71.524 -27.299  25.675  1.00  0.00           O  
ATOM   2284  CB  ASP B1842      70.864 -30.467  26.532  1.00  0.00           C  
ATOM   2285  CG  ASP B1842      71.265 -31.876  26.027  1.00  0.00           C  
ATOM   2286  OD1 ASP B1842      70.439 -32.553  25.373  1.00  0.00           O  
ATOM   2287  OD2 ASP B1842      72.411 -32.303  26.274  1.00  0.00           O  
ATOM   2288  N   ALA B1843      72.791 -28.858  24.646  1.00  0.00           N  
ATOM   2289  CA  ALA B1843      73.935 -27.972  24.468  1.00  0.00           C  
ATOM   2290  C   ALA B1843      73.678 -26.850  23.473  1.00  0.00           C  
ATOM   2291  O   ALA B1843      74.204 -25.750  23.641  1.00  0.00           O  
ATOM   2292  CB  ALA B1843      75.148 -28.767  24.034  1.00  0.00           C  
ATOM   2293  N   VAL B1844      72.888 -27.110  22.433  1.00  0.00           N  
ATOM   2294  CA  VAL B1844      72.614 -26.042  21.470  1.00  0.00           C  
ATOM   2295  C   VAL B1844      71.770 -24.994  22.179  1.00  0.00           C  
ATOM   2296  O   VAL B1844      72.018 -23.807  22.055  1.00  0.00           O  
ATOM   2297  CB  VAL B1844      71.830 -26.525  20.237  1.00  0.00           C  
ATOM   2298  CG1 VAL B1844      71.623 -25.368  19.276  1.00  0.00           C  
ATOM   2299  CG2 VAL B1844      72.587 -27.637  19.533  1.00  0.00           C  
ATOM   2300  N   LEU B1845      70.779 -25.452  22.935  1.00  0.00           N  
ATOM   2301  CA  LEU B1845      69.915 -24.548  23.676  1.00  0.00           C  
ATOM   2302  C   LEU B1845      70.775 -23.694  24.591  1.00  0.00           C  
ATOM   2303  O   LEU B1845      70.574 -22.483  24.708  1.00  0.00           O  
ATOM   2304  CB  LEU B1845      68.890 -25.341  24.493  1.00  0.00           C  
ATOM   2305  CG  LEU B1845      67.846 -24.513  25.250  1.00  0.00           C  
ATOM   2306  CD1 LEU B1845      67.175 -23.517  24.301  1.00  0.00           C  
ATOM   2307  CD2 LEU B1845      66.823 -25.458  25.857  1.00  0.00           C  
ATOM   2308  N   ARG B1846      71.751 -24.345  25.219  1.00  0.00           N  
ATOM   2309  CA  ARG B1846      72.684 -23.693  26.137  1.00  0.00           C  
ATOM   2310  C   ARG B1846      73.429 -22.556  25.451  1.00  0.00           C  
ATOM   2311  O   ARG B1846      73.510 -21.443  25.974  1.00  0.00           O  
ATOM   2312  CB  ARG B1846      73.705 -24.713  26.627  1.00  0.00           C  
ATOM   2313  CG  ARG B1846      74.095 -24.572  28.068  1.00  0.00           C  
ATOM   2314  CD  ARG B1846      73.266 -25.512  28.941  1.00  0.00           C  
ATOM   2315  NE  ARG B1846      73.318 -26.904  28.485  1.00  0.00           N  
ATOM   2316  CZ  ARG B1846      74.442 -27.577  28.230  1.00  0.00           C  
ATOM   2317  NH1 ARG B1846      74.381 -28.840  27.824  1.00  0.00           N  
ATOM   2318  NH2 ARG B1846      75.635 -26.999  28.379  1.00  0.00           N  
ATOM   2319  N   PHE B1847      73.999 -22.880  24.293  1.00  0.00           N  
ATOM   2320  CA  PHE B1847      74.753 -21.941  23.474  1.00  0.00           C  
ATOM   2321  C   PHE B1847      73.953 -20.654  23.259  1.00  0.00           C  
ATOM   2322  O   PHE B1847      74.469 -19.548  23.400  1.00  0.00           O  
ATOM   2323  CB  PHE B1847      75.043 -22.586  22.116  1.00  0.00           C  
ATOM   2324  CG  PHE B1847      75.824 -21.722  21.176  1.00  0.00           C  
ATOM   2325  CD1 PHE B1847      75.417 -21.572  19.845  1.00  0.00           C  
ATOM   2326  CD2 PHE B1847      77.009 -21.134  21.586  1.00  0.00           C  
ATOM   2327  CE1 PHE B1847      76.178 -20.864  18.949  1.00  0.00           C  
ATOM   2328  CE2 PHE B1847      77.786 -20.417  20.683  1.00  0.00           C  
ATOM   2329  CZ  PHE B1847      77.365 -20.284  19.356  1.00  0.00           C  
ATOM   2330  N   VAL B1848      72.692 -20.830  22.894  1.00  0.00           N  
ATOM   2331  CA  VAL B1848      71.787 -19.721  22.634  1.00  0.00           C  
ATOM   2332  C   VAL B1848      71.420 -18.955  23.905  1.00  0.00           C  
ATOM   2333  O   VAL B1848      71.562 -17.735  23.983  1.00  0.00           O  
ATOM   2334  CB  VAL B1848      70.500 -20.246  21.954  1.00  0.00           C  
ATOM   2335  CG1 VAL B1848      69.461 -19.150  21.864  1.00  0.00           C  
ATOM   2336  CG2 VAL B1848      70.833 -20.771  20.570  1.00  0.00           C  
ATOM   2337  N   THR B1991      70.946 -19.684  24.903  1.00  0.00           N  
ATOM   2338  CA  THR B1991      70.534 -19.077  26.162  1.00  0.00           C  
ATOM   2339  C   THR B1991      71.651 -18.343  26.901  1.00  0.00           C  
ATOM   2340  O   THR B1991      71.473 -17.196  27.314  1.00  0.00           O  
ATOM   2341  CB  THR B1991      69.947 -20.130  27.108  1.00  0.00           C  
ATOM   2342  OG1 THR B1991      70.932 -21.139  27.376  1.00  0.00           O  
ATOM   2343  CG2 THR B1991      68.737 -20.791  26.481  1.00  0.00           C  
ATOM   2344  N   GLU B1992      72.804 -18.982  27.055  1.00  0.00           N  
ATOM   2345  CA  GLU B1992      73.897 -18.329  27.754  1.00  0.00           C  
ATOM   2346  C   GLU B1992      74.381 -17.119  26.991  1.00  0.00           C  
ATOM   2347  O   GLU B1992      74.594 -16.057  27.576  1.00  0.00           O  
ATOM   2348  CB  GLU B1992      75.062 -19.284  27.970  1.00  0.00           C  
ATOM   2349  CG  GLU B1992      74.737 -20.492  28.825  1.00  0.00           C  
ATOM   2350  CD  GLU B1992      75.991 -21.249  29.208  1.00  0.00           C  
ATOM   2351  OE1 GLU B1992      76.807 -20.685  29.966  1.00  0.00           O  
ATOM   2352  OE2 GLU B1992      76.169 -22.397  28.745  1.00  0.00           O  
ATOM   2353  N   GLY B1993      74.555 -17.275  25.682  1.00  0.00           N  
ATOM   2354  CA  GLY B1993      75.021 -16.161  24.875  1.00  0.00           C  
ATOM   2355  C   GLY B1993      74.060 -14.979  24.912  1.00  0.00           C  
ATOM   2356  O   GLY B1993      74.470 -13.830  25.078  1.00  0.00           O  
ATOM   2357  N   THR B1994      72.777 -15.264  24.739  1.00  0.00           N  
ATOM   2358  CA  THR B1994      71.757 -14.237  24.730  1.00  0.00           C  
ATOM   2359  C   THR B1994      71.780 -13.438  26.032  1.00  0.00           C  
ATOM   2360  O   THR B1994      71.608 -12.216  26.035  1.00  0.00           O  
ATOM   2361  CB  THR B1994      70.384 -14.871  24.507  1.00  0.00           C  
ATOM   2362  OG1 THR B1994      70.323 -15.382  23.170  1.00  0.00           O  
ATOM   2363  CG2 THR B1994      69.269 -13.853  24.729  1.00  0.00           C  
ATOM   2364  N   ALA B2011      71.995 -14.126  27.146  1.00  0.00           N  
ATOM   2365  CA  ALA B2011      72.072 -13.435  28.430  1.00  0.00           C  
ATOM   2366  C   ALA B2011      73.271 -12.482  28.371  1.00  0.00           C  
ATOM   2367  O   ALA B2011      73.121 -11.279  28.585  1.00  0.00           O  
ATOM   2368  CB  ALA B2011      72.259 -14.439  29.559  1.00  0.00           C  
ATOM   2369  N   ARG B2012      74.449 -13.023  28.056  1.00  0.00           N  
ATOM   2370  CA  ARG B2012      75.666 -12.223  27.974  1.00  0.00           C  
ATOM   2371  C   ARG B2012      75.486 -10.987  27.086  1.00  0.00           C  
ATOM   2372  O   ARG B2012      75.860  -9.883  27.466  1.00  0.00           O  
ATOM   2373  CB  ARG B2012      76.815 -13.087  27.440  1.00  0.00           C  
ATOM   2374  CG  ARG B2012      78.150 -12.359  27.307  1.00  0.00           C  
ATOM   2375  CD  ARG B2012      79.307 -13.353  27.290  1.00  0.00           C  
ATOM   2376  NE  ARG B2012      79.204 -14.283  28.415  1.00  0.00           N  
ATOM   2377  CZ  ARG B2012      78.792 -15.547  28.315  1.00  0.00           C  
ATOM   2378  NH1 ARG B2012      78.453 -16.053  27.131  1.00  0.00           N  
ATOM   2379  NH2 ARG B2012      78.687 -16.298  29.408  1.00  0.00           N  
ATOM   2380  N   GLY B2013      74.922 -11.182  25.894  1.00  0.00           N  
ATOM   2381  CA  GLY B2013      74.713 -10.079  24.972  1.00  0.00           C  
ATOM   2382  C   GLY B2013      73.730  -9.030  25.477  1.00  0.00           C  
ATOM   2383  O   GLY B2013      73.918  -7.825  25.251  1.00  0.00           O  
ATOM   2384  N   ARG B2014      72.668  -9.470  26.142  1.00  0.00           N  
ATOM   2385  CA  ARG B2014      71.698  -8.510  26.659  1.00  0.00           C  
ATOM   2386  C   ARG B2014      72.461  -7.643  27.657  1.00  0.00           C  
ATOM   2387  O   ARG B2014      72.314  -6.421  27.683  1.00  0.00           O  
ATOM   2388  CB  ARG B2014      70.524  -9.215  27.352  1.00  0.00           C  
ATOM   2389  CG  ARG B2014      69.508  -8.212  27.888  1.00  0.00           C  
ATOM   2390  CD  ARG B2014      68.048  -8.665  27.881  1.00  0.00           C  
ATOM   2391  NE  ARG B2014      67.205  -7.496  28.137  1.00  0.00           N  
ATOM   2392  CZ  ARG B2014      66.106  -7.495  28.890  1.00  0.00           C  
ATOM   2393  NH1 ARG B2014      65.680  -8.616  29.476  1.00  0.00           N  
ATOM   2394  NH2 ARG B2014      65.448  -6.359  29.088  1.00  0.00           N  
ATOM   2395  N   GLU B2015      73.303  -8.296  28.444  1.00  0.00           N  
ATOM   2396  CA  GLU B2015      74.121  -7.616  29.434  1.00  0.00           C  
ATOM   2397  C   GLU B2015      74.817  -6.440  28.770  1.00  0.00           C  
ATOM   2398  O   GLU B2015      74.793  -5.310  29.260  1.00  0.00           O  
ATOM   2399  CB  GLU B2015      75.180  -8.572  29.971  1.00  0.00           C  
ATOM   2400  CG  GLU B2015      75.856  -8.085  31.224  1.00  0.00           C  
ATOM   2401  CD  GLU B2015      74.885  -8.006  32.370  1.00  0.00           C  
ATOM   2402  OE1 GLU B2015      75.336  -7.834  33.526  1.00  0.00           O  
ATOM   2403  OE2 GLU B2015      73.664  -8.113  32.111  1.00  0.00           O  
ATOM   2404  N   VAL B2016      75.438  -6.736  27.642  1.00  0.00           N  
ATOM   2405  CA  VAL B2016      76.164  -5.744  26.884  1.00  0.00           C  
ATOM   2406  C   VAL B2016      75.223  -4.669  26.334  1.00  0.00           C  
ATOM   2407  O   VAL B2016      75.510  -3.481  26.432  1.00  0.00           O  
ATOM   2408  CB  VAL B2016      76.948  -6.425  25.735  1.00  0.00           C  
ATOM   2409  CG1 VAL B2016      77.757  -5.412  24.984  1.00  0.00           C  
ATOM   2410  CG2 VAL B2016      77.861  -7.510  26.318  1.00  0.00           C  
ATOM   2411  N   ALA B2017      74.089  -5.077  25.775  1.00  0.00           N  
ATOM   2412  CA  ALA B2017      73.146  -4.102  25.229  1.00  0.00           C  
ATOM   2413  C   ALA B2017      72.637  -3.184  26.347  1.00  0.00           C  
ATOM   2414  O   ALA B2017      72.566  -1.967  26.190  1.00  0.00           O  
ATOM   2415  CB  ALA B2017      71.973  -4.814  24.557  1.00  0.00           C  
ATOM   2416  N   ALA B2018      72.294  -3.777  27.483  1.00  0.00           N  
ATOM   2417  CA  ALA B2018      71.775  -3.017  28.619  1.00  0.00           C  
ATOM   2418  C   ALA B2018      72.758  -1.923  29.038  1.00  0.00           C  
ATOM   2419  O   ALA B2018      72.344  -0.803  29.327  1.00  0.00           O  
ATOM   2420  CB  ALA B2018      71.521  -3.944  29.779  1.00  0.00           C  
ATOM   2421  N   GLN B2019      74.051  -2.253  29.069  1.00  0.00           N  
ATOM   2422  CA  GLN B2019      75.095  -1.304  29.443  1.00  0.00           C  
ATOM   2423  C   GLN B2019      75.115  -0.115  28.477  1.00  0.00           C  
ATOM   2424  O   GLN B2019      75.131   1.041  28.905  1.00  0.00           O  
ATOM   2425  CB  GLN B2019      76.461  -1.982  29.410  1.00  0.00           C  
ATOM   2426  CG  GLN B2019      76.615  -3.201  30.322  1.00  0.00           C  
ATOM   2427  CD  GLN B2019      77.774  -4.114  29.894  1.00  0.00           C  
ATOM   2428  OE1 GLN B2019      78.809  -3.642  29.417  1.00  0.00           O  
ATOM   2429  NE2 GLN B2019      77.600  -5.426  30.072  1.00  0.00           N  
ATOM   2430  N   THR B2020      75.129  -0.392  27.174  1.00  0.00           N  
ATOM   2431  CA  THR B2020      75.172   0.682  26.191  1.00  0.00           C  
ATOM   2432  C   THR B2020      73.908   1.541  26.238  1.00  0.00           C  
ATOM   2433  O   THR B2020      73.991   2.771  26.105  1.00  0.00           O  
ATOM   2434  CB  THR B2020      75.330   0.140  24.744  1.00  0.00           C  
ATOM   2435  OG1 THR B2020      76.533  -0.633  24.634  1.00  0.00           O  
ATOM   2436  CG2 THR B2020      75.407   1.304  23.753  1.00  0.00           C  
ATOM   2437  N   LEU B2021      72.746   0.906  26.393  1.00  0.00           N  
ATOM   2438  CA  LEU B2021      71.495   1.662  26.442  1.00  0.00           C  
ATOM   2439  C   LEU B2021      71.483   2.635  27.634  1.00  0.00           C  
ATOM   2440  O   LEU B2021      70.999   3.752  27.525  1.00  0.00           O  
ATOM   2441  CB  LEU B2021      70.292   0.711  26.509  1.00  0.00           C  
ATOM   2442  CG  LEU B2021      69.548   0.434  25.189  1.00  0.00           C  
ATOM   2443  CD1 LEU B2021      68.788   1.675  24.756  1.00  0.00           C  
ATOM   2444  CD2 LEU B2021      70.531   0.015  24.098  1.00  0.00           C  
ATOM   2445  N   GLY B2022      72.012   2.202  28.777  1.00  0.00           N  
ATOM   2446  CA  GLY B2022      72.069   3.078  29.935  1.00  0.00           C  
ATOM   2447  C   GLY B2022      72.850   4.319  29.540  1.00  0.00           C  
ATOM   2448  O   GLY B2022      72.472   5.455  29.837  1.00  0.00           O  
ATOM   2449  N   GLN B2023      73.958   4.106  28.851  1.00  0.00           N  
ATOM   2450  CA  GLN B2023      74.764   5.236  28.417  1.00  0.00           C  
ATOM   2451  C   GLN B2023      73.944   6.101  27.464  1.00  0.00           C  
ATOM   2452  O   GLN B2023      73.834   7.312  27.647  1.00  0.00           O  
ATOM   2453  CB  GLN B2023      76.026   4.731  27.742  1.00  0.00           C  
ATOM   2454  CG  GLN B2023      76.977   4.081  28.719  1.00  0.00           C  
ATOM   2455  CD  GLN B2023      77.368   5.039  29.822  1.00  0.00           C  
ATOM   2456  OE1 GLN B2023      76.895   4.937  30.960  1.00  0.00           O  
ATOM   2457  NE2 GLN B2023      78.225   5.998  29.484  1.00  0.00           N  
ATOM   2458  N   VAL B2024      73.343   5.470  26.458  1.00  0.00           N  
ATOM   2459  CA  VAL B2024      72.529   6.184  25.483  1.00  0.00           C  
ATOM   2460  C   VAL B2024      71.417   6.967  26.159  1.00  0.00           C  
ATOM   2461  O   VAL B2024      71.204   8.148  25.867  1.00  0.00           O  
ATOM   2462  CB  VAL B2024      71.872   5.210  24.451  1.00  0.00           C  
ATOM   2463  CG1 VAL B2024      70.686   5.886  23.777  1.00  0.00           C  
ATOM   2464  CG2 VAL B2024      72.902   4.792  23.372  1.00  0.00           C  
ATOM   2465  N   ARG B2025      70.694   6.308  27.062  1.00  0.00           N  
ATOM   2466  CA  ARG B2025      69.582   6.981  27.720  1.00  0.00           C  
ATOM   2467  C   ARG B2025      70.029   8.224  28.482  1.00  0.00           C  
ATOM   2468  O   ARG B2025      69.326   9.240  28.481  1.00  0.00           O  
ATOM   2469  CB  ARG B2025      68.823   6.004  28.620  1.00  0.00           C  
ATOM   2470  CG  ARG B2025      68.021   5.007  27.771  1.00  0.00           C  
ATOM   2471  CD  ARG B2025      67.152   4.072  28.602  1.00  0.00           C  
ATOM   2472  NE  ARG B2025      67.967   3.145  29.362  1.00  0.00           N  
ATOM   2473  CZ  ARG B2025      67.912   1.819  29.254  1.00  0.00           C  
ATOM   2474  NH1 ARG B2025      67.070   1.237  28.404  1.00  0.00           N  
ATOM   2475  NH2 ARG B2025      68.709   1.068  30.009  1.00  0.00           N  
ATOM   2476  N   ARG B2026      71.208   8.176  29.090  1.00  0.00           N  
ATOM   2477  CA  ARG B2026      71.676   9.346  29.823  1.00  0.00           C  
ATOM   2478  C   ARG B2026      72.225  10.393  28.843  1.00  0.00           C  
ATOM   2479  O   ARG B2026      72.092  11.600  29.081  1.00  0.00           O  
ATOM   2480  CB  ARG B2026      72.743   8.963  30.855  1.00  0.00           C  
ATOM   2481  CG  ARG B2026      74.143   9.242  30.402  1.00  0.00           C  
ATOM   2482  CD  ARG B2026      75.088   9.501  31.562  1.00  0.00           C  
ATOM   2483  NE  ARG B2026      75.799  10.770  31.408  1.00  0.00           N  
ATOM   2484  CZ  ARG B2026      76.355  11.224  30.285  1.00  0.00           C  
ATOM   2485  NH1 ARG B2026      76.291  10.530  29.160  1.00  0.00           N  
ATOM   2486  NH2 ARG B2026      77.002  12.386  30.292  1.00  0.00           N  
ATOM   2487  N   ALA B2027      72.820   9.934  27.740  1.00  0.00           N  
ATOM   2488  CA  ALA B2027      73.372  10.832  26.718  1.00  0.00           C  
ATOM   2489  C   ALA B2027      72.258  11.654  26.075  1.00  0.00           C  
ATOM   2490  O   ALA B2027      72.441  12.822  25.734  1.00  0.00           O  
ATOM   2491  CB  ALA B2027      74.101  10.027  25.659  1.00  0.00           C  
ATOM   2492  N   MET B2039      71.099  11.033  25.919  1.00  0.00           N  
ATOM   2493  CA  MET B2039      69.952  11.702  25.336  1.00  0.00           C  
ATOM   2494  C   MET B2039      69.190  12.563  26.336  1.00  0.00           C  
ATOM   2495  O   MET B2039      68.261  13.271  25.966  1.00  0.00           O  
ATOM   2496  CB  MET B2039      69.010  10.672  24.726  1.00  0.00           C  
ATOM   2497  CG  MET B2039      69.608   9.933  23.539  1.00  0.00           C  
ATOM   2498  SD  MET B2039      68.433   8.865  22.688  1.00  0.00           S  
ATOM   2499  CE  MET B2039      67.797   7.960  24.034  1.00  0.00           C  
ATOM   2500  N   ARG B2040      69.571  12.500  27.607  1.00  0.00           N  
ATOM   2501  CA  ARG B2040      68.892  13.299  28.616  1.00  0.00           C  
ATOM   2502  C   ARG B2040      67.414  12.963  28.707  1.00  0.00           C  
ATOM   2503  O   ARG B2040      66.564  13.849  28.906  1.00  0.00           O  
ATOM   2504  CB  ARG B2040      69.058  14.794  28.330  1.00  0.00           C  
ATOM   2505  CG  ARG B2040      70.476  15.296  28.501  1.00  0.00           C  
ATOM   2506  CD  ARG B2040      71.260  15.216  27.210  1.00  0.00           C  
ATOM   2507  NE  ARG B2040      72.677  14.998  27.493  1.00  0.00           N  
ATOM   2508  CZ  ARG B2040      73.669  15.242  26.646  1.00  0.00           C  
ATOM   2509  NH1 ARG B2040      74.915  14.994  27.021  1.00  0.00           N  
ATOM   2510  NH2 ARG B2040      73.421  15.748  25.439  1.00  0.00           N  
ATOM   2511  N   LEU B2041      67.100  11.682  28.551  1.00  0.00           N  
ATOM   2512  CA  LEU B2041      65.719  11.246  28.667  1.00  0.00           C  
ATOM   2513  C   LEU B2041      65.358  11.459  30.142  1.00  0.00           C  
ATOM   2514  O   LEU B2041      66.149  11.144  31.037  1.00  0.00           O  
ATOM   2515  CB  LEU B2041      65.588   9.763  28.307  1.00  0.00           C  
ATOM   2516  CG  LEU B2041      65.978   9.341  26.886  1.00  0.00           C  
ATOM   2517  CD1 LEU B2041      65.894   7.815  26.746  1.00  0.00           C  
ATOM   2518  CD2 LEU B2041      65.041  10.014  25.891  1.00  0.00           C  
ATOM   2519  N   PHE B2042      64.179  12.013  30.390  1.00  0.00           N  
ATOM   2520  CA  PHE B2042      63.731  12.270  31.750  1.00  0.00           C  
ATOM   2521  C   PHE B2042      64.130  11.131  32.679  1.00  0.00           C  
ATOM   2522  O   PHE B2042      63.983   9.954  32.335  1.00  0.00           O  
ATOM   2523  CB  PHE B2042      62.210  12.471  31.777  1.00  0.00           C  
ATOM   2524  CG  PHE B2042      61.639  12.612  33.162  1.00  0.00           C  
ATOM   2525  CD1 PHE B2042      61.096  11.514  33.822  1.00  0.00           C  
ATOM   2526  CD2 PHE B2042      61.642  13.850  33.810  1.00  0.00           C  
ATOM   2527  CE1 PHE B2042      60.562  11.647  35.106  1.00  0.00           C  
ATOM   2528  CE2 PHE B2042      61.116  13.996  35.084  1.00  0.00           C  
ATOM   2529  CZ  PHE B2042      60.569  12.884  35.737  1.00  0.00           C  
ATOM   2530  N   GLY B2043      64.667  11.482  33.840  1.00  0.00           N  
ATOM   2531  CA  GLY B2043      65.065  10.468  34.805  1.00  0.00           C  
ATOM   2532  C   GLY B2043      66.470   9.880  34.743  1.00  0.00           C  
ATOM   2533  O   GLY B2043      66.789   9.006  35.545  1.00  0.00           O  
ATOM   2534  N   HIS B2044      67.300  10.315  33.803  1.00  0.00           N  
ATOM   2535  CA  HIS B2044      68.667   9.796  33.698  1.00  0.00           C  
ATOM   2536  C   HIS B2044      69.633  10.960  33.519  1.00  0.00           C  
ATOM   2537  O   HIS B2044      69.167  12.118  33.448  1.00  0.00           O  
ATOM   2538  CB  HIS B2044      68.829   8.855  32.487  1.00  0.00           C  
ATOM   2539  CG  HIS B2044      67.743   7.839  32.342  1.00  0.00           C  
ATOM   2540  ND1 HIS B2044      67.905   6.516  32.681  1.00  0.00           N  
ATOM   2541  CD2 HIS B2044      66.468   7.963  31.895  1.00  0.00           C  
ATOM   2542  CE1 HIS B2044      66.777   5.863  32.451  1.00  0.00           C  
ATOM   2543  NE2 HIS B2044      65.893   6.719  31.973  1.00  0.00           N  
ATOM   2544  OXT HIS B2044      70.847  10.688  33.422  1.00  0.00           O  
TER
END
