# Supplementary material for: Backbone Brackets and Arginine Tweezers delineate Class I and Class II aminoacyl tRNA synthetases
Source: PLoS Comput Biol. 2018 Apr 16;14(4):e1006101. doi: 10.1371/journal.pcbi.1006101 (PMC5919687; doi:10.1371/journal.pcbi.1006101)
Supplement: S11 File — All structures of Class I aaRS with residues renumbered according to the MSA. (GZ) [file pcbi.1006101.s023.tar.gz › 1yi8_C_renum.pdb]

ATOM      1  N   ALA C 245      35.240   3.786  36.398  1.00  0.00           N  
ATOM      2  CA  ALA C 245      36.450   3.018  36.002  1.00  0.00           C  
ATOM      3  C   ALA C 245      36.118   1.704  35.347  1.00  0.00           C  
ATOM      4  O   ALA C 245      36.304   0.637  35.920  1.00  0.00           O  
ATOM      5  CB  ALA C 245      37.343   2.770  37.217  1.00  0.00           C  
ATOM      6  N   ARG C 265      35.594   1.772  34.139  1.00  0.00           N  
ATOM      7  CA  ARG C 265      35.274   0.548  33.432  1.00  0.00           C  
ATOM      8  C   ARG C 265      36.215   0.511  32.232  1.00  0.00           C  
ATOM      9  O   ARG C 265      37.310  -0.053  32.325  1.00  0.00           O  
ATOM     10  CB  ARG C 265      33.797   0.532  33.010  1.00  0.00           C  
ATOM     11  CG  ARG C 265      32.831   0.596  34.182  1.00  0.00           C  
ATOM     12  CD  ARG C 265      31.399   0.786  33.698  1.00  0.00           C  
ATOM     13  NE  ARG C 265      30.974  -0.264  32.780  1.00  0.00           N  
ATOM     14  CZ  ARG C 265      29.731  -0.390  32.330  1.00  0.00           C  
ATOM     15  NH1 ARG C 265      28.796   0.469  32.720  1.00  0.00           N  
ATOM     16  NH2 ARG C 265      29.413  -1.368  31.490  1.00  0.00           N  
ATOM     17  N   PRO C 266      35.847   1.162  31.119  1.00  0.00           N  
ATOM     18  CA  PRO C 266      36.769   1.102  29.987  1.00  0.00           C  
ATOM     19  C   PRO C 266      38.058   1.872  30.267  1.00  0.00           C  
ATOM     20  O   PRO C 266      38.035   2.927  30.914  1.00  0.00           O  
ATOM     21  CB  PRO C 266      35.956   1.716  28.865  1.00  0.00           C  
ATOM     22  CG  PRO C 266      35.207   2.801  29.577  1.00  0.00           C  
ATOM     23  CD  PRO C 266      34.778   2.151  30.872  1.00  0.00           C  
ATOM     24  N   ARG C 267      39.184   1.341  29.800  1.00  0.00           N  
ATOM     25  CA  ARG C 267      40.467   2.030  29.964  1.00  0.00           C  
ATOM     26  C   ARG C 267      40.573   3.027  28.790  1.00  0.00           C  
ATOM     27  O   ARG C 267      40.442   2.659  27.612  1.00  0.00           O  
ATOM     28  CB  ARG C 267      41.633   1.029  29.920  1.00  0.00           C  
ATOM     29  CG  ARG C 267      43.017   1.633  30.204  1.00  0.00           C  
ATOM     30  CD  ARG C 267      43.725   0.976  31.414  1.00  0.00           C  
ATOM     31  NE  ARG C 267      44.177  -0.388  31.147  1.00  0.00           N  
ATOM     32  CZ  ARG C 267      44.506  -1.278  32.075  1.00  0.00           C  
ATOM     33  NH1 ARG C 267      44.903  -2.492  31.716  1.00  0.00           N  
ATOM     34  NH2 ARG C 267      44.428  -0.974  33.359  1.00  0.00           N  
ATOM     35  N   VAL C 268      40.778   4.289  29.137  1.00  0.00           N  
ATOM     36  CA  VAL C 268      40.902   5.383  28.181  1.00  0.00           C  
ATOM     37  C   VAL C 268      42.341   5.862  28.115  1.00  0.00           C  
ATOM     38  O   VAL C 268      42.969   6.081  29.160  1.00  0.00           O  
ATOM     39  CB  VAL C 268      40.045   6.580  28.615  1.00  0.00           C  
ATOM     40  CG1 VAL C 268      40.288   7.772  27.703  1.00  0.00           C  
ATOM     41  CG2 VAL C 268      38.591   6.194  28.618  1.00  0.00           C  
ATOM     42  N   LEU C 269      42.866   6.035  26.904  1.00  0.00           N  
ATOM     43  CA  LEU C 269      44.236   6.504  26.767  1.00  0.00           C  
ATOM     44  C   LEU C 269      44.229   7.881  26.083  1.00  0.00           C  
ATOM     45  O   LEU C 269      43.499   8.109  25.091  1.00  0.00           O  
ATOM     46  CB  LEU C 269      45.082   5.526  25.939  1.00  0.00           C  
ATOM     47  CG  LEU C 269      46.553   5.957  25.832  1.00  0.00           C  
ATOM     48  CD1 LEU C 269      47.166   5.927  27.238  1.00  0.00           C  
ATOM     49  CD2 LEU C 269      47.359   5.050  24.908  1.00  0.00           C  
ATOM     50  N   THR C 270      45.030   8.788  26.630  1.00  0.00           N  
ATOM     51  CA  THR C 270      45.174  10.142  26.106  1.00  0.00           C  
ATOM     52  C   THR C 270      46.621  10.574  26.333  1.00  0.00           C  
ATOM     53  O   THR C 270      47.398   9.849  26.972  1.00  0.00           O  
ATOM     54  CB  THR C 270      44.274  11.155  26.861  1.00  0.00           C  
ATOM     55  OG1 THR C 270      44.728  11.287  28.221  1.00  0.00           O  
ATOM     56  CG2 THR C 270      42.828  10.679  26.868  1.00  0.00           C  
ATOM     57  N   GLY C 272      46.984  11.753  25.833  1.00  0.00           N  
ATOM     58  CA  GLY C 272      48.343  12.207  26.041  1.00  0.00           C  
ATOM     59  C   GLY C 272      48.779  13.485  25.363  1.00  0.00           C  
ATOM     60  O   GLY C 272      48.037  14.075  24.580  1.00  0.00           O  
ATOM     61  N   ASP C 273      50.006  13.904  25.681  1.00  0.00           N  
ATOM     62  CA  ASP C 273      50.600  15.109  25.111  1.00  0.00           C  
ATOM     63  C   ASP C 273      52.100  14.931  24.937  1.00  0.00           C  
ATOM     64  O   ASP C 273      52.785  14.453  25.839  1.00  0.00           O  
ATOM     65  CB  ASP C 273      50.382  16.319  26.029  1.00  0.00           C  
ATOM     66  CG  ASP C 273      48.922  16.613  26.275  1.00  0.00           C  
ATOM     67  OD1 ASP C 273      48.233  17.094  25.345  1.00  0.00           O  
ATOM     68  OD2 ASP C 273      48.464  16.358  27.403  1.00  0.00           O  
ATOM     69  N   ARG C 274      52.623  15.297  23.776  1.00  0.00           N  
ATOM     70  CA  ARG C 274      54.065  15.237  23.615  1.00  0.00           C  
ATOM     71  C   ARG C 274      54.521  16.489  24.367  1.00  0.00           C  
ATOM     72  O   ARG C 274      54.045  17.599  24.108  1.00  0.00           O  
ATOM     73  CB  ARG C 274      54.476  15.274  22.143  1.00  0.00           C  
ATOM     74  CG  ARG C 274      53.539  16.018  21.223  1.00  0.00           C  
ATOM     75  CD  ARG C 274      53.357  15.251  19.918  1.00  0.00           C  
ATOM     76  NE  ARG C 274      54.614  14.920  19.260  1.00  0.00           N  
ATOM     77  CZ  ARG C 274      55.418  15.802  18.666  1.00  0.00           C  
ATOM     78  NH1 ARG C 274      56.543  15.388  18.089  1.00  0.00           N  
ATOM     79  NH2 ARG C 274      55.100  17.090  18.631  1.00  0.00           N  
ATOM     80  N   PRO C 275      55.417  16.314  25.358  1.00  0.00           N  
ATOM     81  CA  PRO C 275      55.980  17.366  26.212  1.00  0.00           C  
ATOM     82  C   PRO C 275      56.963  18.291  25.498  1.00  0.00           C  
ATOM     83  O   PRO C 275      58.157  18.013  25.440  1.00  0.00           O  
ATOM     84  CB  PRO C 275      56.667  16.581  27.340  1.00  0.00           C  
ATOM     85  CG  PRO C 275      56.070  15.162  27.226  1.00  0.00           C  
ATOM     86  CD  PRO C 275      55.948  15.000  25.742  1.00  0.00           C  
ATOM     87  N   THR C 276      56.455  19.400  24.985  1.00  0.00           N  
ATOM     88  CA  THR C 276      57.277  20.353  24.260  1.00  0.00           C  
ATOM     89  C   THR C 276      57.207  21.800  24.805  1.00  0.00           C  
ATOM     90  O   THR C 276      57.992  22.655  24.407  1.00  0.00           O  
ATOM     91  CB  THR C 276      56.876  20.332  22.754  1.00  0.00           C  
ATOM     92  OG1 THR C 276      57.344  19.115  22.145  1.00  0.00           O  
ATOM     93  CG2 THR C 276      57.451  21.502  22.029  1.00  0.00           C  
ATOM     94  N   GLY C 277      56.266  22.062  25.709  1.00  0.00           N  
ATOM     95  CA  GLY C 277      56.112  23.386  26.292  1.00  0.00           C  
ATOM     96  C   GLY C 277      55.021  23.348  27.350  1.00  0.00           C  
ATOM     97  O   GLY C 277      54.534  22.263  27.684  1.00  0.00           O  
ATOM     98  N   ALA C 279      54.628  24.505  27.884  1.00  0.00           N  
ATOM     99  CA  ALA C 279      53.569  24.531  28.882  1.00  0.00           C  
ATOM    100  C   ALA C 279      52.216  24.480  28.171  1.00  0.00           C  
ATOM    101  O   ALA C 279      52.095  24.967  27.054  1.00  0.00           O  
ATOM    102  CB  ALA C 279      53.678  25.796  29.740  1.00  0.00           C  
ATOM    103  N   LEU C 280      51.218  23.877  28.807  1.00  0.00           N  
ATOM    104  CA  LEU C 280      49.902  23.798  28.216  1.00  0.00           C  
ATOM    105  C   LEU C 280      49.205  25.139  28.270  1.00  0.00           C  
ATOM    106  O   LEU C 280      49.517  25.987  29.105  1.00  0.00           O  
ATOM    107  CB  LEU C 280      49.049  22.741  28.924  1.00  0.00           C  
ATOM    108  CG  LEU C 280      49.115  21.340  28.311  1.00  0.00           C  
ATOM    109  CD1 LEU C 280      50.509  21.027  27.862  1.00  0.00           C  
ATOM    110  CD2 LEU C 280      48.613  20.324  29.313  1.00  0.00           C  
ATOM    111  N   HIS C 281      48.228  25.327  27.391  1.00  0.00           N  
ATOM    112  CA  HIS C 281      47.519  26.594  27.349  1.00  0.00           C  
ATOM    113  C   HIS C 281      46.024  26.402  27.244  1.00  0.00           C  
ATOM    114  O   HIS C 281      45.535  25.260  27.211  1.00  0.00           O  
ATOM    115  CB  HIS C 281      48.040  27.442  26.193  1.00  0.00           C  
ATOM    116  CG  HIS C 281      47.946  26.775  24.856  1.00  0.00           C  
ATOM    117  ND1 HIS C 281      46.738  26.497  24.255  1.00  0.00           N  
ATOM    118  CD2 HIS C 281      48.902  26.405  23.971  1.00  0.00           C  
ATOM    119  CE1 HIS C 281      46.952  25.988  23.051  1.00  0.00           C  
ATOM    120  NE2 HIS C 281      48.256  25.926  22.850  1.00  0.00           N  
ATOM    121  N   LEU C 282      45.310  27.523  27.191  1.00  0.00           N  
ATOM    122  CA  LEU C 282      43.854  27.561  27.130  1.00  0.00           C  
ATOM    123  C   LEU C 282      43.267  26.694  26.013  1.00  0.00           C  
ATOM    124  O   LEU C 282      42.127  26.215  26.131  1.00  0.00           O  
ATOM    125  CB  LEU C 282      43.420  29.011  26.945  1.00  0.00           C  
ATOM    126  CG  LEU C 282      42.046  29.504  27.373  1.00  0.00           C  
ATOM    127  CD1 LEU C 282      41.792  29.272  28.871  1.00  0.00           C  
ATOM    128  CD2 LEU C 282      41.999  30.994  27.076  1.00  0.00           C  
ATOM    129  N   GLY C 283      44.020  26.531  24.918  1.00  0.00           N  
ATOM    130  CA  GLY C 283      43.553  25.698  23.821  1.00  0.00           C  
ATOM    131  C   GLY C 283      43.486  24.227  24.244  1.00  0.00           C  
ATOM    132  O   GLY C 283      42.574  23.501  23.859  1.00  0.00           O  
ATOM    133  N   HIS C 284      44.451  23.786  25.041  1.00  0.00           N  
ATOM    134  CA  HIS C 284      44.466  22.398  25.523  1.00  0.00           C  
ATOM    135  C   HIS C 284      43.344  22.192  26.525  1.00  0.00           C  
ATOM    136  O   HIS C 284      42.789  21.104  26.622  1.00  0.00           O  
ATOM    137  CB  HIS C 284      45.767  22.053  26.256  1.00  0.00           C  
ATOM    138  CG  HIS C 284      46.991  22.139  25.411  1.00  0.00           C  
ATOM    139  ND1 HIS C 284      47.831  23.234  25.435  1.00  0.00           N  
ATOM    140  CD2 HIS C 284      47.527  21.264  24.532  1.00  0.00           C  
ATOM    141  CE1 HIS C 284      48.835  23.022  24.604  1.00  0.00           C  
ATOM    142  NE2 HIS C 284      48.679  21.838  24.040  1.00  0.00           N  
ATOM    143  N   LEU C 285      43.050  23.236  27.298  1.00  0.00           N  
ATOM    144  CA  LEU C 285      42.019  23.172  28.330  1.00  0.00           C  
ATOM    145  C   LEU C 285      40.684  22.873  27.676  1.00  0.00           C  
ATOM    146  O   LEU C 285      39.992  21.899  28.029  1.00  0.00           O  
ATOM    147  CB  LEU C 285      41.930  24.512  29.073  1.00  0.00           C  
ATOM    148  CG  LEU C 285      41.022  24.485  30.306  1.00  0.00           C  
ATOM    149  CD1 LEU C 285      41.529  23.381  31.231  1.00  0.00           C  
ATOM    150  CD2 LEU C 285      41.008  25.851  31.040  1.00  0.00           C  
ATOM    151  N   ALA C 286      40.342  23.725  26.716  1.00  0.00           N  
ATOM    152  CA  ALA C 286      39.099  23.606  25.976  1.00  0.00           C  
ATOM    153  C   ALA C 286      39.124  22.374  25.075  1.00  0.00           C  
ATOM    154  O   ALA C 286      38.124  21.688  24.930  1.00  0.00           O  
ATOM    155  CB  ALA C 286      38.899  24.842  25.143  1.00  0.00           C  
ATOM    156  N   GLY C 287      40.274  22.117  24.465  1.00  0.00           N  
ATOM    157  CA  GLY C 287      40.389  21.006  23.547  1.00  0.00           C  
ATOM    158  C   GLY C 287      40.436  19.614  24.117  1.00  0.00           C  
ATOM    159  O   GLY C 287      39.915  18.696  23.489  1.00  0.00           O  
ATOM    160  N   SER C 288      41.034  19.439  25.354  1.00  0.00           N  
ATOM    161  CA  SER C 288      41.180  18.079  25.857  1.00  0.00           C  
ATOM    162  C   SER C 288      41.116  18.049  27.380  1.00  0.00           C  
ATOM    163  O   SER C 288      40.573  17.038  27.944  1.00  0.00           O  
ATOM    164  CB  SER C 288      42.506  17.478  25.381  1.00  0.00           C  
ATOM    165  OG  SER C 288      43.609  18.175  25.934  1.00  0.00           O  
ATOM    166  N   LEU C 289      41.630  18.979  28.158  1.00  0.00           N  
ATOM    167  CA  LEU C 289      41.741  18.888  29.609  1.00  0.00           C  
ATOM    168  C   LEU C 289      40.367  18.736  30.254  1.00  0.00           C  
ATOM    169  O   LEU C 289      40.173  17.788  31.070  1.00  0.00           O  
ATOM    170  CB  LEU C 289      42.441  20.129  30.166  1.00  0.00           C  
ATOM    171  CG  LEU C 289      43.880  20.363  29.700  1.00  0.00           C  
ATOM    172  CD1 LEU C 289      44.348  21.744  30.133  1.00  0.00           C  
ATOM    173  CD2 LEU C 289      44.790  19.285  30.265  1.00  0.00           C  
ATOM    174  N   GLN C 290      39.450  19.654  30.051  1.00  0.00           N  
ATOM    175  CA  GLN C 290      38.144  19.569  30.706  1.00  0.00           C  
ATOM    176  C   GLN C 290      37.496  18.202  30.476  1.00  0.00           C  
ATOM    177  O   GLN C 290      36.982  17.600  31.407  1.00  0.00           O  
ATOM    178  CB  GLN C 290      37.236  20.704  30.215  1.00  0.00           C  
ATOM    179  CG  GLN C 290      37.868  22.105  30.427  1.00  0.00           C  
ATOM    180  CD  GLN C 290      36.895  23.270  30.200  1.00  0.00           C  
ATOM    181  OE1 GLN C 290      36.199  23.327  29.185  1.00  0.00           O  
ATOM    182  NE2 GLN C 290      36.851  24.203  31.159  1.00  0.00           N  
ATOM    183  N   ASN C 291      37.555  17.703  29.247  1.00  0.00           N  
ATOM    184  CA  ASN C 291      36.958  16.410  28.946  1.00  0.00           C  
ATOM    185  C   ASN C 291      37.688  15.305  29.711  1.00  0.00           C  
ATOM    186  O   ASN C 291      37.078  14.343  30.162  1.00  0.00           O  
ATOM    187  CB  ASN C 291      36.966  16.169  27.422  1.00  0.00           C  
ATOM    188  CG  ASN C 291      37.568  14.835  27.030  1.00  0.00           C  
ATOM    189  OD1 ASN C 291      38.697  14.773  26.510  1.00  0.00           O  
ATOM    190  ND2 ASN C 291      36.825  13.763  27.253  1.00  0.00           N  
ATOM    191  N   ARG C 292      38.993  15.476  29.891  1.00  0.00           N  
ATOM    192  CA  ARG C 292      39.784  14.493  30.617  1.00  0.00           C  
ATOM    193  C   ARG C 292      39.482  14.486  32.115  1.00  0.00           C  
ATOM    194  O   ARG C 292      39.499  13.430  32.732  1.00  0.00           O  
ATOM    195  CB  ARG C 292      41.268  14.708  30.330  1.00  0.00           C  
ATOM    196  CG  ARG C 292      41.656  14.018  29.017  1.00  0.00           C  
ATOM    197  CD  ARG C 292      42.615  14.798  28.120  1.00  0.00           C  
ATOM    198  NE  ARG C 292      44.008  14.727  28.533  1.00  0.00           N  
ATOM    199  CZ  ARG C 292      45.030  15.054  27.751  1.00  0.00           C  
ATOM    200  NH1 ARG C 292      44.818  15.466  26.518  1.00  0.00           N  
ATOM    201  NH2 ARG C 292      46.268  14.998  28.208  1.00  0.00           N  
ATOM    202  N   VAL C 293      39.174  15.648  32.692  1.00  0.00           N  
ATOM    203  CA  VAL C 293      38.841  15.712  34.109  1.00  0.00           C  
ATOM    204  C   VAL C 293      37.530  14.954  34.311  1.00  0.00           C  
ATOM    205  O   VAL C 293      37.302  14.333  35.351  1.00  0.00           O  
ATOM    206  CB  VAL C 293      38.672  17.179  34.607  1.00  0.00           C  
ATOM    207  CG1 VAL C 293      38.005  17.192  36.004  1.00  0.00           C  
ATOM    208  CG2 VAL C 293      40.056  17.886  34.676  1.00  0.00           C  
ATOM    209  N   ARG C 294      36.658  15.004  33.317  1.00  0.00           N  
ATOM    210  CA  ARG C 294      35.392  14.289  33.409  1.00  0.00           C  
ATOM    211  C   ARG C 294      35.624  12.778  33.259  1.00  0.00           C  
ATOM    212  O   ARG C 294      35.081  11.975  34.013  1.00  0.00           O  
ATOM    213  CB  ARG C 294      34.446  14.787  32.320  1.00  0.00           C  
ATOM    214  N   LEU C 295      36.449  12.394  32.293  1.00  0.00           N  
ATOM    215  CA  LEU C 295      36.708  10.982  32.069  1.00  0.00           C  
ATOM    216  C   LEU C 295      37.256  10.251  33.287  1.00  0.00           C  
ATOM    217  O   LEU C 295      36.895   9.098  33.522  1.00  0.00           O  
ATOM    218  CB  LEU C 295      37.677  10.790  30.895  1.00  0.00           C  
ATOM    219  CG  LEU C 295      37.075  11.016  29.503  1.00  0.00           C  
ATOM    220  CD1 LEU C 295      38.162  10.990  28.431  1.00  0.00           C  
ATOM    221  CD2 LEU C 295      36.030   9.933  29.242  1.00  0.00           C  
ATOM    222  N   GLN C 296      38.116  10.909  34.063  1.00  0.00           N  
ATOM    223  CA  GLN C 296      38.718  10.234  35.208  1.00  0.00           C  
ATOM    224  C   GLN C 296      37.688   9.660  36.187  1.00  0.00           C  
ATOM    225  O   GLN C 296      37.958   8.691  36.894  1.00  0.00           O  
ATOM    226  CB  GLN C 296      39.724  11.162  35.922  1.00  0.00           C  
ATOM    227  CG  GLN C 296      39.145  12.407  36.600  1.00  0.00           C  
ATOM    228  CD  GLN C 296      40.221  13.283  37.243  1.00  0.00           C  
ATOM    229  OE1 GLN C 296      39.980  14.455  37.533  1.00  0.00           O  
ATOM    230  NE2 GLN C 296      41.405  12.717  37.479  1.00  0.00           N  
ATOM    231  N   ASP C 297      36.491  10.232  36.191  1.00  0.00           N  
ATOM    232  CA  ASP C 297      35.433   9.772  37.086  1.00  0.00           C  
ATOM    233  C   ASP C 297      34.508   8.705  36.506  1.00  0.00           C  
ATOM    234  O   ASP C 297      33.741   8.087  37.247  1.00  0.00           O  
ATOM    235  CB  ASP C 297      34.592  10.966  37.560  1.00  0.00           C  
ATOM    236  CG  ASP C 297      35.256  11.728  38.683  1.00  0.00           C  
ATOM    237  OD1 ASP C 297      35.029  12.954  38.797  1.00  0.00           O  
ATOM    238  OD2 ASP C 297      36.000  11.098  39.466  1.00  0.00           O  
ATOM    239  N   GLU C 298      34.564   8.486  35.193  1.00  0.00           N  
ATOM    240  CA  GLU C 298      33.694   7.485  34.582  1.00  0.00           C  
ATOM    241  C   GLU C 298      34.432   6.500  33.698  1.00  0.00           C  
ATOM    242  O   GLU C 298      33.836   5.850  32.851  1.00  0.00           O  
ATOM    243  CB  GLU C 298      32.584   8.162  33.789  1.00  0.00           C  
ATOM    244  CG  GLU C 298      33.059   9.029  32.653  1.00  0.00           C  
ATOM    245  CD  GLU C 298      32.196  10.261  32.480  1.00  0.00           C  
ATOM    246  OE1 GLU C 298      32.492  11.095  31.593  1.00  0.00           O  
ATOM    247  OE2 GLU C 298      31.215  10.399  33.233  1.00  0.00           O  
ATOM    248  N   ALA C 306      35.735   6.401  33.916  1.00  0.00           N  
ATOM    249  CA  ALA C 306      36.597   5.499  33.174  1.00  0.00           C  
ATOM    250  C   ALA C 306      37.895   5.463  33.930  1.00  0.00           C  
ATOM    251  O   ALA C 306      38.068   6.217  34.888  1.00  0.00           O  
ATOM    252  CB  ALA C 306      36.815   6.034  31.769  1.00  0.00           C  
ATOM    253  N   GLU C 307      38.791   4.577  33.516  1.00  0.00           N  
ATOM    254  CA  GLU C 307      40.112   4.462  34.121  1.00  0.00           C  
ATOM    255  C   GLU C 307      40.951   5.255  33.115  1.00  0.00           C  
ATOM    256  O   GLU C 307      41.113   4.852  31.960  1.00  0.00           O  
ATOM    257  CB  GLU C 307      40.563   3.011  34.138  1.00  0.00           C  
ATOM    258  CG  GLU C 307      41.913   2.801  34.822  1.00  0.00           C  
ATOM    259  CD  GLU C 307      42.498   1.434  34.544  1.00  0.00           C  
ATOM    260  OE1 GLU C 307      43.491   1.073  35.193  1.00  0.00           O  
ATOM    261  OE2 GLU C 307      41.976   0.721  33.668  1.00  0.00           O  
ATOM    262  N   LEU C 308      41.457   6.398  33.546  1.00  0.00           N  
ATOM    263  CA  LEU C 308      42.205   7.252  32.664  1.00  0.00           C  
ATOM    264  C   LEU C 308      43.718   7.156  32.735  1.00  0.00           C  
ATOM    265  O   LEU C 308      44.319   7.221  33.812  1.00  0.00           O  
ATOM    266  CB  LEU C 308      41.751   8.699  32.894  1.00  0.00           C  
ATOM    267  CG  LEU C 308      42.274   9.826  31.996  1.00  0.00           C  
ATOM    268  CD1 LEU C 308      43.698  10.100  32.362  1.00  0.00           C  
ATOM    269  CD2 LEU C 308      42.158   9.449  30.530  1.00  0.00           C  
ATOM    270  N   PHE C 309      44.323   6.990  31.557  1.00  0.00           N  
ATOM    271  CA  PHE C 309      45.769   6.941  31.389  1.00  0.00           C  
ATOM    272  C   PHE C 309      46.178   8.146  30.545  1.00  0.00           C  
ATOM    273  O   PHE C 309      45.549   8.448  29.522  1.00  0.00           O  
ATOM    274  CB  PHE C 309      46.201   5.658  30.657  1.00  0.00           C  
ATOM    275  CG  PHE C 309      46.313   4.443  31.541  1.00  0.00           C  
ATOM    276  CD1 PHE C 309      47.300   3.481  31.288  1.00  0.00           C  
ATOM    277  CD2 PHE C 309      45.442   4.241  32.608  1.00  0.00           C  
ATOM    278  CE1 PHE C 309      47.414   2.327  32.098  1.00  0.00           C  
ATOM    279  CE2 PHE C 309      45.547   3.101  33.420  1.00  0.00           C  
ATOM    280  CZ  PHE C 309      46.519   2.155  33.165  1.00  0.00           C  
ATOM    281  N   VAL C 310      47.218   8.848  30.980  1.00  0.00           N  
ATOM    282  CA  VAL C 310      47.722   9.981  30.209  1.00  0.00           C  
ATOM    283  C   VAL C 310      49.186   9.694  29.952  1.00  0.00           C  
ATOM    284  O   VAL C 310      49.939   9.375  30.885  1.00  0.00           O  
ATOM    285  CB  VAL C 310      47.601  11.333  30.970  1.00  0.00           C  
ATOM    286  CG1 VAL C 310      46.146  11.660  31.196  1.00  0.00           C  
ATOM    287  CG2 VAL C 310      48.323  11.255  32.303  1.00  0.00           C  
ATOM    288  N   LEU C 311      49.578   9.792  28.686  1.00  0.00           N  
ATOM    289  CA  LEU C 311      50.943   9.536  28.308  1.00  0.00           C  
ATOM    290  C   LEU C 311      51.697  10.829  28.069  1.00  0.00           C  
ATOM    291  O   LEU C 311      51.261  11.685  27.287  1.00  0.00           O  
ATOM    292  CB  LEU C 311      50.999   8.711  27.018  1.00  0.00           C  
ATOM    293  CG  LEU C 311      52.402   8.358  26.517  1.00  0.00           C  
ATOM    294  CD1 LEU C 311      52.995   7.325  27.426  1.00  0.00           C  
ATOM    295  CD2 LEU C 311      52.344   7.801  25.082  1.00  0.00           C  
ATOM    296  N   LEU C 312      52.832  10.966  28.748  1.00  0.00           N  
ATOM    297  CA  LEU C 312      53.722  12.107  28.534  1.00  0.00           C  
ATOM    298  C   LEU C 312      54.654  11.514  27.501  1.00  0.00           C  
ATOM    299  O   LEU C 312      55.643  10.896  27.840  1.00  0.00           O  
ATOM    300  CB  LEU C 312      54.475  12.456  29.838  1.00  0.00           C  
ATOM    301  CG  LEU C 312      53.572  12.971  30.981  1.00  0.00           C  
ATOM    302  CD1 LEU C 312      54.396  13.265  32.216  1.00  0.00           C  
ATOM    303  CD2 LEU C 312      52.882  14.256  30.517  1.00  0.00           C  
ATOM    304  N   ALA C 313      54.292  11.685  26.220  1.00  0.00           N  
ATOM    305  CA  ALA C 313      55.048  11.112  25.102  1.00  0.00           C  
ATOM    306  C   ALA C 313      56.356  11.785  24.702  1.00  0.00           C  
ATOM    307  O   ALA C 313      56.493  12.369  23.609  1.00  0.00           O  
ATOM    308  CB  ALA C 313      54.137  11.027  23.875  1.00  0.00           C  
ATOM    309  N   ASP C 314      57.359  11.666  25.583  1.00  0.00           N  
ATOM    310  CA  ASP C 314      58.642  12.285  25.311  1.00  0.00           C  
ATOM    311  C   ASP C 314      59.403  11.620  24.156  1.00  0.00           C  
ATOM    312  O   ASP C 314      60.234  12.256  23.525  1.00  0.00           O  
ATOM    313  CB  ASP C 314      59.487  12.325  26.591  1.00  0.00           C  
ATOM    314  CG  ASP C 314      59.690  10.956  27.223  1.00  0.00           C  
ATOM    315  OD1 ASP C 314      58.801  10.088  27.119  1.00  0.00           O  
ATOM    316  OD2 ASP C 314      60.749  10.775  27.864  1.00  0.00           O  
ATOM    317  N   VAL C 315      59.090  10.358  23.863  1.00  0.00           N  
ATOM    318  CA  VAL C 315      59.738   9.638  22.763  1.00  0.00           C  
ATOM    319  C   VAL C 315      59.182  10.197  21.471  1.00  0.00           C  
ATOM    320  O   VAL C 315      59.928  10.552  20.556  1.00  0.00           O  
ATOM    321  CB  VAL C 315      59.430   8.118  22.808  1.00  0.00           C  
ATOM    322  CG1 VAL C 315      60.074   7.404  21.609  1.00  0.00           C  
ATOM    323  CG2 VAL C 315      59.963   7.523  24.091  1.00  0.00           C  
ATOM    324  N   GLN C 316      57.859  10.292  21.400  1.00  0.00           N  
ATOM    325  CA  GLN C 316      57.209  10.835  20.210  1.00  0.00           C  
ATOM    326  C   GLN C 316      57.644  12.295  20.039  1.00  0.00           C  
ATOM    327  O   GLN C 316      57.912  12.728  18.927  1.00  0.00           O  
ATOM    328  CB  GLN C 316      55.689  10.762  20.343  1.00  0.00           C  
ATOM    329  CG  GLN C 316      54.968  11.227  19.088  1.00  0.00           C  
ATOM    330  CD  GLN C 316      53.467  11.035  19.133  1.00  0.00           C  
ATOM    331  OE1 GLN C 316      52.963   9.903  19.147  1.00  0.00           O  
ATOM    332  NE2 GLN C 316      52.740  12.144  19.167  1.00  0.00           N  
ATOM    333  N   ALA C 317      57.721  13.030  21.154  1.00  0.00           N  
ATOM    334  CA  ALA C 317      58.145  14.423  21.129  1.00  0.00           C  
ATOM    335  C   ALA C 317      59.515  14.507  20.447  1.00  0.00           C  
ATOM    336  O   ALA C 317      59.862  15.520  19.832  1.00  0.00           O  
ATOM    337  CB  ALA C 317      58.229  15.005  22.567  1.00  0.00           C  
ATOM    338  N   LEU C 333      60.281  13.422  20.524  1.00  0.00           N  
ATOM    339  CA  LEU C 333      61.608  13.395  19.922  1.00  0.00           C  
ATOM    340  C   LEU C 333      61.644  13.141  18.395  1.00  0.00           C  
ATOM    341  O   LEU C 333      62.713  13.329  17.775  1.00  0.00           O  
ATOM    342  CB  LEU C 333      62.470  12.341  20.635  1.00  0.00           C  
ATOM    343  CG  LEU C 333      62.904  12.678  22.069  1.00  0.00           C  
ATOM    344  CD1 LEU C 333      63.638  11.519  22.694  1.00  0.00           C  
ATOM    345  CD2 LEU C 333      63.805  13.895  22.051  1.00  0.00           C  
ATOM    346  N   THR C 334      60.525  12.733  17.782  1.00  0.00           N  
ATOM    347  CA  THR C 334      60.535  12.465  16.339  1.00  0.00           C  
ATOM    348  C   THR C 334      60.808  13.735  15.525  1.00  0.00           C  
ATOM    349  O   THR C 334      61.152  13.672  14.338  1.00  0.00           O  
ATOM    350  CB  THR C 334      59.209  11.821  15.846  1.00  0.00           C  
ATOM    351  OG1 THR C 334      58.123  12.740  15.991  1.00  0.00           O  
ATOM    352  CG2 THR C 334      58.898  10.560  16.652  1.00  0.00           C  
ATOM    353  N   ASP C 336      60.641  14.890  16.164  1.00  0.00           N  
ATOM    354  CA  ASP C 336      60.913  16.165  15.519  1.00  0.00           C  
ATOM    355  C   ASP C 336      61.698  17.100  16.450  1.00  0.00           C  
ATOM    356  O   ASP C 336      62.179  18.135  16.014  1.00  0.00           O  
ATOM    357  CB  ASP C 336      59.623  16.842  15.066  1.00  0.00           C  
ATOM    358  CG  ASP C 336      58.698  17.171  16.216  1.00  0.00           C  
ATOM    359  OD1 ASP C 336      57.619  17.726  15.941  1.00  0.00           O  
ATOM    360  OD2 ASP C 336      59.041  16.883  17.390  1.00  0.00           O  
ATOM    361  N   HIS C 407      61.820  16.743  17.731  1.00  0.00           N  
ATOM    362  CA  HIS C 407      62.603  17.562  18.649  1.00  0.00           C  
ATOM    363  C   HIS C 407      63.863  16.797  19.032  1.00  0.00           C  
ATOM    364  O   HIS C 407      64.420  16.995  20.112  1.00  0.00           O  
ATOM    365  CB  HIS C 407      61.802  17.903  19.909  1.00  0.00           C  
ATOM    366  CG  HIS C 407      60.744  18.940  19.701  1.00  0.00           C  
ATOM    367  ND1 HIS C 407      60.904  20.253  20.079  1.00  0.00           N  
ATOM    368  CD2 HIS C 407      59.503  18.854  19.156  1.00  0.00           C  
ATOM    369  CE1 HIS C 407      59.809  20.936  19.782  1.00  0.00           C  
ATOM    370  NE2 HIS C 407      58.947  20.105  19.219  1.00  0.00           N  
ATOM    371  N   PHE C 408      64.313  15.918  18.148  1.00  0.00           N  
ATOM    372  CA  PHE C 408      65.510  15.139  18.418  1.00  0.00           C  
ATOM    373  C   PHE C 408      66.738  16.016  18.573  1.00  0.00           C  
ATOM    374  O   PHE C 408      67.769  15.569  19.059  1.00  0.00           O  
ATOM    375  CB  PHE C 408      65.776  14.112  17.307  1.00  0.00           C  
ATOM    376  CG  PHE C 408      65.807  14.688  15.931  1.00  0.00           C  
ATOM    377  CD1 PHE C 408      64.628  14.873  15.214  1.00  0.00           C  
ATOM    378  CD2 PHE C 408      67.010  15.044  15.344  1.00  0.00           C  
ATOM    379  CE1 PHE C 408      64.647  15.403  13.923  1.00  0.00           C  
ATOM    380  CE2 PHE C 408      67.045  15.576  14.052  1.00  0.00           C  
ATOM    381  CZ  PHE C 408      65.853  15.752  13.348  1.00  0.00           C  
ATOM    382  N   ASP C 418      66.615  17.271  18.155  1.00  0.00           N  
ATOM    383  CA  ASP C 418      67.699  18.246  18.227  1.00  0.00           C  
ATOM    384  C   ASP C 418      67.533  19.142  19.451  1.00  0.00           C  
ATOM    385  O   ASP C 418      68.293  20.090  19.625  1.00  0.00           O  
ATOM    386  CB  ASP C 418      67.680  19.129  16.983  1.00  0.00           C  
ATOM    387  CG  ASP C 418      66.387  19.928  16.866  1.00  0.00           C  
ATOM    388  OD1 ASP C 418      66.308  20.806  15.981  1.00  0.00           O  
ATOM    389  OD2 ASP C 418      65.439  19.681  17.657  1.00  0.00           O  
ATOM    390  N   ARG C 419      66.525  18.863  20.266  1.00  0.00           N  
ATOM    391  CA  ARG C 419      66.274  19.650  21.473  1.00  0.00           C  
ATOM    392  C   ARG C 419      65.842  18.754  22.628  1.00  0.00           C  
ATOM    393  O   ARG C 419      64.762  18.929  23.196  1.00  0.00           O  
ATOM    394  CB  ARG C 419      65.207  20.728  21.210  1.00  0.00           C  
ATOM    395  CG  ARG C 419      65.765  21.905  20.404  1.00  0.00           C  
ATOM    396  CD  ARG C 419      64.906  23.169  20.487  1.00  0.00           C  
ATOM    397  NE  ARG C 419      65.684  24.346  20.089  1.00  0.00           N  
ATOM    398  CZ  ARG C 419      65.221  25.592  20.050  1.00  0.00           C  
ATOM    399  NH1 ARG C 419      63.961  25.856  20.381  1.00  0.00           N  
ATOM    400  NH2 ARG C 419      66.021  26.585  19.682  1.00  0.00           N  
ATOM    401  N   PRO C 420      66.684  17.766  22.981  1.00  0.00           N  
ATOM    402  CA  PRO C 420      66.395  16.832  24.066  1.00  0.00           C  
ATOM    403  C   PRO C 420      66.259  17.482  25.442  1.00  0.00           C  
ATOM    404  O   PRO C 420      65.640  16.905  26.350  1.00  0.00           O  
ATOM    405  CB  PRO C 420      67.553  15.822  23.988  1.00  0.00           C  
ATOM    406  CG  PRO C 420      68.673  16.617  23.310  1.00  0.00           C  
ATOM    407  CD  PRO C 420      67.920  17.388  22.266  1.00  0.00           C  
ATOM    408  N   GLU C 421      66.834  18.673  25.607  1.00  0.00           N  
ATOM    409  CA  GLU C 421      66.720  19.374  26.889  1.00  0.00           C  
ATOM    410  C   GLU C 421      65.316  19.912  27.044  1.00  0.00           C  
ATOM    411  O   GLU C 421      64.723  19.822  28.113  1.00  0.00           O  
ATOM    412  CB  GLU C 421      67.717  20.532  26.974  1.00  0.00           C  
ATOM    413  CG  GLU C 421      68.995  20.125  27.658  1.00  0.00           C  
ATOM    414  CD  GLU C 421      68.707  19.470  28.993  1.00  0.00           C  
ATOM    415  OE1 GLU C 421      69.443  18.536  29.367  1.00  0.00           O  
ATOM    416  OE2 GLU C 421      67.743  19.892  29.670  1.00  0.00           O  
ATOM    417  N   GLN C 422      64.792  20.462  25.957  1.00  0.00           N  
ATOM    418  CA  GLN C 422      63.449  21.023  25.937  1.00  0.00           C  
ATOM    419  C   GLN C 422      62.417  19.966  26.307  1.00  0.00           C  
ATOM    420  O   GLN C 422      61.495  20.220  27.079  1.00  0.00           O  
ATOM    421  CB  GLN C 422      63.152  21.556  24.540  1.00  0.00           C  
ATOM    422  CG  GLN C 422      61.869  22.343  24.401  1.00  0.00           C  
ATOM    423  CD  GLN C 422      61.623  22.816  22.965  1.00  0.00           C  
ATOM    424  OE1 GLN C 422      62.545  23.266  22.282  1.00  0.00           O  
ATOM    425  NE2 GLN C 422      60.373  22.734  22.516  1.00  0.00           N  
ATOM    426  N   VAL C 423      62.580  18.777  25.734  1.00  0.00           N  
ATOM    427  CA  VAL C 423      61.655  17.685  25.978  1.00  0.00           C  
ATOM    428  C   VAL C 423      61.680  17.235  27.418  1.00  0.00           C  
ATOM    429  O   VAL C 423      60.655  17.164  28.065  1.00  0.00           O  
ATOM    430  CB  VAL C 423      61.970  16.506  25.045  1.00  0.00           C  
ATOM    431  CG1 VAL C 423      60.974  15.383  25.270  1.00  0.00           C  
ATOM    432  CG2 VAL C 423      61.910  16.994  23.598  1.00  0.00           C  
ATOM    433  N   ARG C 424      62.876  16.957  27.912  1.00  0.00           N  
ATOM    434  CA  ARG C 424      63.102  16.520  29.286  1.00  0.00           C  
ATOM    435  C   ARG C 424      62.462  17.476  30.311  1.00  0.00           C  
ATOM    436  O   ARG C 424      61.774  17.036  31.226  1.00  0.00           O  
ATOM    437  CB  ARG C 424      64.609  16.439  29.525  1.00  0.00           C  
ATOM    438  CG  ARG C 424      65.044  16.383  30.982  1.00  0.00           C  
ATOM    439  CD  ARG C 424      66.555  16.481  31.084  1.00  0.00           C  
ATOM    440  NE  ARG C 424      66.998  16.438  32.472  1.00  0.00           N  
ATOM    441  CZ  ARG C 424      66.859  17.440  33.338  1.00  0.00           C  
ATOM    442  NH1 ARG C 424      66.299  18.585  32.957  1.00  0.00           N  
ATOM    443  NH2 ARG C 424      67.277  17.292  34.589  1.00  0.00           N  
ATOM    444  N   GLU C 425      62.691  18.778  30.153  1.00  0.00           N  
ATOM    445  CA  GLU C 425      62.130  19.750  31.076  1.00  0.00           C  
ATOM    446  C   GLU C 425      60.620  19.862  31.023  1.00  0.00           C  
ATOM    447  O   GLU C 425      59.976  20.205  32.021  1.00  0.00           O  
ATOM    448  CB  GLU C 425      62.756  21.124  30.845  1.00  0.00           C  
ATOM    449  CG  GLU C 425      64.074  21.286  31.573  1.00  0.00           C  
ATOM    450  CD  GLU C 425      63.907  21.069  33.071  1.00  0.00           C  
ATOM    451  OE1 GLU C 425      64.898  21.235  33.816  1.00  0.00           O  
ATOM    452  OE2 GLU C 425      62.775  20.740  33.503  1.00  0.00           O  
ATOM    453  N   ASN C 426      60.036  19.565  29.875  1.00  0.00           N  
ATOM    454  CA  ASN C 426      58.606  19.684  29.784  1.00  0.00           C  
ATOM    455  C   ASN C 426      57.820  18.494  30.287  1.00  0.00           C  
ATOM    456  O   ASN C 426      56.613  18.582  30.425  1.00  0.00           O  
ATOM    457  CB  ASN C 426      58.205  20.079  28.366  1.00  0.00           C  
ATOM    458  CG  ASN C 426      58.311  21.581  28.153  1.00  0.00           C  
ATOM    459  OD1 ASN C 426      57.585  22.346  28.778  1.00  0.00           O  
ATOM    460  ND2 ASN C 426      59.219  22.003  27.285  1.00  0.00           N  
ATOM    461  N   VAL C 427      58.497  17.396  30.599  1.00  0.00           N  
ATOM    462  CA  VAL C 427      57.775  16.244  31.123  1.00  0.00           C  
ATOM    463  C   VAL C 427      57.161  16.662  32.467  1.00  0.00           C  
ATOM    464  O   VAL C 427      55.971  16.482  32.692  1.00  0.00           O  
ATOM    465  CB  VAL C 427      58.717  14.993  31.281  1.00  0.00           C  
ATOM    466  CG1 VAL C 427      59.993  15.403  31.922  1.00  0.00           C  
ATOM    467  CG2 VAL C 427      58.058  13.906  32.116  1.00  0.00           C  
ATOM    468  N   LEU C 429      57.962  17.248  33.347  1.00  0.00           N  
ATOM    469  CA  LEU C 429      57.441  17.695  34.639  1.00  0.00           C  
ATOM    470  C   LEU C 429      56.557  18.931  34.525  1.00  0.00           C  
ATOM    471  O   LEU C 429      55.620  19.067  35.300  1.00  0.00           O  
ATOM    472  CB  LEU C 429      58.581  17.960  35.633  1.00  0.00           C  
ATOM    473  CG  LEU C 429      58.814  16.891  36.730  1.00  0.00           C  
ATOM    474  CD1 LEU C 429      58.539  15.515  36.174  1.00  0.00           C  
ATOM    475  CD2 LEU C 429      60.248  16.956  37.268  1.00  0.00           C  
ATOM    476  N   ALA C 431      56.830  19.816  33.565  1.00  0.00           N  
ATOM    477  CA  ALA C 431      56.016  21.021  33.419  1.00  0.00           C  
ATOM    478  C   ALA C 431      54.588  20.658  32.990  1.00  0.00           C  
ATOM    479  O   ALA C 431      53.615  21.187  33.511  1.00  0.00           O  
ATOM    480  CB  ALA C 431      56.647  21.976  32.404  1.00  0.00           C  
ATOM    481  N   VAL C 432      54.453  19.747  32.036  1.00  0.00           N  
ATOM    482  CA  VAL C 432      53.110  19.368  31.608  1.00  0.00           C  
ATOM    483  C   VAL C 432      52.404  18.587  32.719  1.00  0.00           C  
ATOM    484  O   VAL C 432      51.189  18.704  32.863  1.00  0.00           O  
ATOM    485  CB  VAL C 432      53.136  18.508  30.342  1.00  0.00           C  
ATOM    486  CG1 VAL C 432      53.707  19.304  29.195  1.00  0.00           C  
ATOM    487  CG2 VAL C 432      53.997  17.298  30.585  1.00  0.00           C  
ATOM    488  N   ALA C 433      53.158  17.788  33.479  1.00  0.00           N  
ATOM    489  CA  ALA C 433      52.580  17.019  34.584  1.00  0.00           C  
ATOM    490  C   ALA C 433      51.932  17.986  35.564  1.00  0.00           C  
ATOM    491  O   ALA C 433      50.849  17.754  36.075  1.00  0.00           O  
ATOM    492  CB  ALA C 433      53.671  16.201  35.288  1.00  0.00           C  
ATOM    493  N   LEU C 434      52.642  19.077  35.816  1.00  0.00           N  
ATOM    494  CA  LEU C 434      52.193  20.133  36.710  1.00  0.00           C  
ATOM    495  C   LEU C 434      50.912  20.698  36.142  1.00  0.00           C  
ATOM    496  O   LEU C 434      49.942  20.921  36.860  1.00  0.00           O  
ATOM    497  CB  LEU C 434      53.297  21.197  36.819  1.00  0.00           C  
ATOM    498  CG  LEU C 434      53.276  22.328  37.856  1.00  0.00           C  
ATOM    499  CD1 LEU C 434      52.935  23.592  37.159  1.00  0.00           C  
ATOM    500  CD2 LEU C 434      52.297  22.052  39.003  1.00  0.00           C  
ATOM    501  N   ASP C 435      50.892  20.884  34.829  1.00  0.00           N  
ATOM    502  CA  ASP C 435      49.702  21.403  34.129  1.00  0.00           C  
ATOM    503  C   ASP C 435      48.501  20.466  34.263  1.00  0.00           C  
ATOM    504  O   ASP C 435      47.382  20.904  34.515  1.00  0.00           O  
ATOM    505  CB  ASP C 435      50.010  21.639  32.644  1.00  0.00           C  
ATOM    506  CG  ASP C 435      50.728  22.963  32.398  1.00  0.00           C  
ATOM    507  OD1 ASP C 435      50.358  23.959  33.061  1.00  0.00           O  
ATOM    508  OD2 ASP C 435      51.637  23.033  31.537  1.00  0.00           O  
ATOM    509  N   TYR C 436      48.728  19.168  34.097  1.00  0.00           N  
ATOM    510  CA  TYR C 436      47.640  18.180  34.241  1.00  0.00           C  
ATOM    511  C   TYR C 436      46.995  18.347  35.625  1.00  0.00           C  
ATOM    512  O   TYR C 436      45.769  18.411  35.770  1.00  0.00           O  
ATOM    513  CB  TYR C 436      48.184  16.746  34.165  1.00  0.00           C  
ATOM    514  CG  TYR C 436      48.587  16.236  32.784  1.00  0.00           C  
ATOM    515  CD1 TYR C 436      49.245  15.006  32.661  1.00  0.00           C  
ATOM    516  CD2 TYR C 436      48.303  16.951  31.616  1.00  0.00           C  
ATOM    517  CE1 TYR C 436      49.617  14.498  31.430  1.00  0.00           C  
ATOM    518  CE2 TYR C 436      48.668  16.441  30.356  1.00  0.00           C  
ATOM    519  CZ  TYR C 436      49.325  15.219  30.276  1.00  0.00           C  
ATOM    520  OH  TYR C 436      49.706  14.698  29.067  1.00  0.00           O  
ATOM    521  N   LEU C 437      47.850  18.382  36.642  1.00  0.00           N  
ATOM    522  CA  LEU C 437      47.419  18.517  38.031  1.00  0.00           C  
ATOM    523  C   LEU C 437      46.761  19.877  38.241  1.00  0.00           C  
ATOM    524  O   LEU C 437      45.710  19.953  38.867  1.00  0.00           O  
ATOM    525  CB  LEU C 437      48.622  18.373  38.971  1.00  0.00           C  
ATOM    526  CG  LEU C 437      49.460  17.074  38.970  1.00  0.00           C  
ATOM    527  CD1 LEU C 437      50.722  17.304  39.782  1.00  0.00           C  
ATOM    528  CD2 LEU C 437      48.663  15.896  39.560  1.00  0.00           C  
ATOM    529  N   ALA C 438      47.356  20.937  37.693  1.00  0.00           N  
ATOM    530  CA  ALA C 438      46.779  22.271  37.848  1.00  0.00           C  
ATOM    531  C   ALA C 438      45.404  22.250  37.218  1.00  0.00           C  
ATOM    532  O   ALA C 438      44.464  22.868  37.717  1.00  0.00           O  
ATOM    533  CB  ALA C 438      47.639  23.312  37.153  1.00  0.00           C  
ATOM    534  N   ALA C 439      45.297  21.544  36.099  1.00  0.00           N  
ATOM    535  CA  ALA C 439      44.037  21.451  35.383  1.00  0.00           C  
ATOM    536  C   ALA C 439      42.956  20.786  36.240  1.00  0.00           C  
ATOM    537  O   ALA C 439      41.796  21.139  36.164  1.00  0.00           O  
ATOM    538  CB  ALA C 439      44.249  20.680  34.074  1.00  0.00           C  
ATOM    539  N   GLY C 444      43.347  19.834  37.072  1.00  0.00           N  
ATOM    540  CA  GLY C 444      42.372  19.168  37.914  1.00  0.00           C  
ATOM    541  C   GLY C 444      42.421  17.648  37.804  1.00  0.00           C  
ATOM    542  O   GLY C 444      41.581  16.955  38.361  1.00  0.00           O  
ATOM    543  N   LEU C 445      43.401  17.123  37.074  1.00  0.00           N  
ATOM    544  CA  LEU C 445      43.549  15.687  36.935  1.00  0.00           C  
ATOM    545  C   LEU C 445      43.975  15.205  38.328  1.00  0.00           C  
ATOM    546  O   LEU C 445      44.937  15.698  38.920  1.00  0.00           O  
ATOM    547  CB  LEU C 445      44.598  15.364  35.860  1.00  0.00           C  
ATOM    548  CG  LEU C 445      44.146  14.496  34.671  1.00  0.00           C  
ATOM    549  CD1 LEU C 445      42.675  14.716  34.353  1.00  0.00           C  
ATOM    550  CD2 LEU C 445      45.009  14.816  33.441  1.00  0.00           C  
ATOM    551  N   ASP C 460      43.231  14.237  38.839  1.00  0.00           N  
ATOM    552  CA  ASP C 460      43.422  13.675  40.175  1.00  0.00           C  
ATOM    553  C   ASP C 460      44.450  12.549  40.266  1.00  0.00           C  
ATOM    554  O   ASP C 460      44.247  11.468  39.706  1.00  0.00           O  
ATOM    555  CB  ASP C 460      42.078  13.167  40.657  1.00  0.00           C  
ATOM    556  CG  ASP C 460      42.050  12.920  42.146  1.00  0.00           C  
ATOM    557  OD1 ASP C 460      43.090  12.506  42.730  1.00  0.00           O  
ATOM    558  OD2 ASP C 460      40.972  13.132  42.735  1.00  0.00           O  
ATOM    559  N   PRO C 461      45.534  12.758  41.028  1.00  0.00           N  
ATOM    560  CA  PRO C 461      46.568  11.728  41.168  1.00  0.00           C  
ATOM    561  C   PRO C 461      46.007  10.402  41.688  1.00  0.00           C  
ATOM    562  O   PRO C 461      46.620   9.347  41.516  1.00  0.00           O  
ATOM    563  CB  PRO C 461      47.560  12.344  42.143  1.00  0.00           C  
ATOM    564  CG  PRO C 461      47.339  13.814  42.020  1.00  0.00           C  
ATOM    565  CD  PRO C 461      45.843  13.921  41.882  1.00  0.00           C  
ATOM    566  N   GLN C 463      44.845  10.442  42.329  1.00  0.00           N  
ATOM    567  CA  GLN C 463      44.255   9.204  42.835  1.00  0.00           C  
ATOM    568  C   GLN C 463      43.262   8.615  41.846  1.00  0.00           C  
ATOM    569  O   GLN C 463      42.685   7.549  42.101  1.00  0.00           O  
ATOM    570  CB  GLN C 463      43.586   9.451  44.191  1.00  0.00           C  
ATOM    571  CG  GLN C 463      44.616   9.899  45.224  1.00  0.00           C  
ATOM    572  CD  GLN C 463      45.855   9.008  45.189  1.00  0.00           C  
ATOM    573  OE1 GLN C 463      46.985   9.446  45.467  1.00  0.00           O  
ATOM    574  NE2 GLN C 463      45.649   7.738  44.844  1.00  0.00           N  
ATOM    575  N   LYS C 471      43.079   9.307  40.721  1.00  0.00           N  
ATOM    576  CA  LYS C 471      42.153   8.867  39.678  1.00  0.00           C  
ATOM    577  C   LYS C 471      42.925   8.547  38.382  1.00  0.00           C  
ATOM    578  O   LYS C 471      42.658   7.536  37.719  1.00  0.00           O  
ATOM    579  CB  LYS C 471      41.131   9.975  39.353  1.00  0.00           C  
ATOM    580  CG  LYS C 471      39.790   9.891  40.061  1.00  0.00           C  
ATOM    581  CD  LYS C 471      39.854  10.346  41.494  1.00  0.00           C  
ATOM    582  CE  LYS C 471      38.461  10.384  42.116  1.00  0.00           C  
ATOM    583  NZ  LYS C 471      37.532  11.309  41.419  1.00  0.00           N  
ATOM    584  N   THR C 472      43.874   9.411  38.014  1.00  0.00           N  
ATOM    585  CA  THR C 472      44.604   9.200  36.771  1.00  0.00           C  
ATOM    586  C   THR C 472      46.043   8.715  36.855  1.00  0.00           C  
ATOM    587  O   THR C 472      46.836   9.131  37.711  1.00  0.00           O  
ATOM    588  CB  THR C 472      44.541  10.460  35.858  1.00  0.00           C  
ATOM    589  OG1 THR C 472      45.863  10.935  35.572  1.00  0.00           O  
ATOM    590  CG2 THR C 472      43.750  11.554  36.514  1.00  0.00           C  
ATOM    591  N   THR C 473      46.344   7.815  35.925  1.00  0.00           N  
ATOM    592  CA  THR C 473      47.641   7.170  35.769  1.00  0.00           C  
ATOM    593  C   THR C 473      48.450   8.030  34.795  1.00  0.00           C  
ATOM    594  O   THR C 473      48.137   8.084  33.611  1.00  0.00           O  
ATOM    595  CB  THR C 473      47.459   5.750  35.138  1.00  0.00           C  
ATOM    596  OG1 THR C 473      46.600   4.967  35.964  1.00  0.00           O  
ATOM    597  CG2 THR C 473      48.797   5.020  34.965  1.00  0.00           C  
ATOM    598  N   CYS C 474      49.468   8.728  35.283  1.00  0.00           N  
ATOM    599  CA  CYS C 474      50.290   9.561  34.393  1.00  0.00           C  
ATOM    600  C   CYS C 474      51.586   8.829  34.091  1.00  0.00           C  
ATOM    601  O   CYS C 474      52.350   8.530  35.009  1.00  0.00           O  
ATOM    602  CB  CYS C 474      50.610  10.905  35.043  1.00  0.00           C  
ATOM    603  SG  CYS C 474      51.639  11.967  33.994  1.00  0.00           S  
ATOM    604  N   VAL C 475      51.842   8.545  32.813  1.00  0.00           N  
ATOM    605  CA  VAL C 475      53.038   7.782  32.450  1.00  0.00           C  
ATOM    606  C   VAL C 475      54.034   8.409  31.471  1.00  0.00           C  
ATOM    607  O   VAL C 475      53.661   9.057  30.495  1.00  0.00           O  
ATOM    608  CB  VAL C 475      52.629   6.361  31.946  1.00  0.00           C  
ATOM    609  CG1 VAL C 475      51.140   6.177  32.014  1.00  0.00           C  
ATOM    610  CG2 VAL C 475      53.142   6.102  30.543  1.00  0.00           C  
ATOM    611  N   VAL C 476      55.318   8.202  31.752  1.00  0.00           N  
ATOM    612  CA  VAL C 476      56.396   8.729  30.925  1.00  0.00           C  
ATOM    613  C   VAL C 476      56.772   7.666  29.898  1.00  0.00           C  
ATOM    614  O   VAL C 476      57.294   6.599  30.250  1.00  0.00           O  
ATOM    615  CB  VAL C 476      57.654   9.068  31.752  1.00  0.00           C  
ATOM    616  CG1 VAL C 476      58.707   9.718  30.841  1.00  0.00           C  
ATOM    617  CG2 VAL C 476      57.302  10.035  32.881  1.00  0.00           C  
ATOM    618  N   GLN C 477      56.503   7.974  28.632  1.00  0.00           N  
ATOM    619  CA  GLN C 477      56.760   7.064  27.515  1.00  0.00           C  
ATOM    620  C   GLN C 477      58.166   6.505  27.515  1.00  0.00           C  
ATOM    621  O   GLN C 477      58.366   5.306  27.271  1.00  0.00           O  
ATOM    622  CB  GLN C 477      56.502   7.791  26.202  1.00  0.00           C  
ATOM    623  CG  GLN C 477      56.366   6.878  25.004  1.00  0.00           C  
ATOM    624  CD  GLN C 477      56.042   7.645  23.748  1.00  0.00           C  
ATOM    625  OE1 GLN C 477      55.322   7.152  22.873  1.00  0.00           O  
ATOM    626  NE2 GLN C 477      56.579   8.848  23.641  1.00  0.00           N  
ATOM    627  N   SER C 478      59.127   7.381  27.790  1.00  0.00           N  
ATOM    628  CA  SER C 478      60.549   7.029  27.850  1.00  0.00           C  
ATOM    629  C   SER C 478      60.865   5.890  28.797  1.00  0.00           C  
ATOM    630  O   SER C 478      61.736   5.062  28.517  1.00  0.00           O  
ATOM    631  CB  SER C 478      61.373   8.232  28.316  1.00  0.00           C  
ATOM    632  OG  SER C 478      61.848   8.942  27.207  1.00  0.00           O  
ATOM    633  N   ALA C 479      60.159   5.867  29.926  1.00  0.00           N  
ATOM    634  CA  ALA C 479      60.404   4.876  30.973  1.00  0.00           C  
ATOM    635  C   ALA C 479      59.733   3.530  30.744  1.00  0.00           C  
ATOM    636  O   ALA C 479      59.800   2.647  31.612  1.00  0.00           O  
ATOM    637  CB  ALA C 479      59.996   5.438  32.340  1.00  0.00           C  
ATOM    638  N   VAL C 482      59.082   3.361  29.595  1.00  0.00           N  
ATOM    639  CA  VAL C 482      58.469   2.063  29.284  1.00  0.00           C  
ATOM    640  C   VAL C 482      58.913   1.590  27.892  1.00  0.00           C  
ATOM    641  O   VAL C 482      58.231   1.808  26.896  1.00  0.00           O  
ATOM    642  CB  VAL C 482      56.929   2.123  29.384  1.00  0.00           C  
ATOM    643  CG1 VAL C 482      56.406   3.287  28.614  1.00  0.00           C  
ATOM    644  CG2 VAL C 482      56.314   0.820  28.883  1.00  0.00           C  
ATOM    645  N   PRO C 483      60.080   0.921  27.837  1.00  0.00           N  
ATOM    646  CA  PRO C 483      60.654   0.409  26.578  1.00  0.00           C  
ATOM    647  C   PRO C 483      59.798  -0.625  25.850  1.00  0.00           C  
ATOM    648  O   PRO C 483      60.019  -0.904  24.667  1.00  0.00           O  
ATOM    649  CB  PRO C 483      62.028  -0.112  27.031  1.00  0.00           C  
ATOM    650  CG  PRO C 483      61.772  -0.571  28.442  1.00  0.00           C  
ATOM    651  CD  PRO C 483      60.914   0.549  28.993  1.00  0.00           C  
ATOM    652  N   GLU C 485      58.815  -1.176  26.550  1.00  0.00           N  
ATOM    653  CA  GLU C 485      57.897  -2.161  25.966  1.00  0.00           C  
ATOM    654  C   GLU C 485      57.207  -1.511  24.744  1.00  0.00           C  
ATOM    655  O   GLU C 485      56.899  -2.205  23.764  1.00  0.00           O  
ATOM    656  CB  GLU C 485      56.821  -2.574  26.980  1.00  0.00           C  
ATOM    657  CG  GLU C 485      57.262  -3.519  28.129  1.00  0.00           C  
ATOM    658  CD  GLU C 485      58.315  -2.933  29.091  1.00  0.00           C  
ATOM    659  OE1 GLU C 485      58.466  -1.694  29.182  1.00  0.00           O  
ATOM    660  OE2 GLU C 485      58.975  -3.734  29.783  1.00  0.00           O  
ATOM    661  N   LEU C 486      56.973  -0.195  24.808  1.00  0.00           N  
ATOM    662  CA  LEU C 486      56.337   0.520  23.701  1.00  0.00           C  
ATOM    663  C   LEU C 486      57.221   0.443  22.476  1.00  0.00           C  
ATOM    664  O   LEU C 486      56.766   0.071  21.393  1.00  0.00           O  
ATOM    665  CB  LEU C 486      56.068   1.983  24.074  1.00  0.00           C  
ATOM    666  CG  LEU C 486      55.293   2.276  25.367  1.00  0.00           C  
ATOM    667  CD1 LEU C 486      55.040   3.775  25.473  1.00  0.00           C  
ATOM    668  CD2 LEU C 486      53.985   1.521  25.389  1.00  0.00           C  
ATOM    669  N   ALA C 489      58.495   0.775  22.649  1.00  0.00           N  
ATOM    670  CA  ALA C 489      59.452   0.709  21.539  1.00  0.00           C  
ATOM    671  C   ALA C 489      59.491  -0.690  20.934  1.00  0.00           C  
ATOM    672  O   ALA C 489      59.450  -0.851  19.716  1.00  0.00           O  
ATOM    673  CB  ALA C 489      60.859   1.101  22.026  1.00  0.00           C  
ATOM    674  N   GLU C 490      59.556  -1.703  21.794  1.00  0.00           N  
ATOM    675  CA  GLU C 490      59.591  -3.104  21.346  1.00  0.00           C  
ATOM    676  C   GLU C 490      58.338  -3.400  20.504  1.00  0.00           C  
ATOM    677  O   GLU C 490      58.419  -4.036  19.442  1.00  0.00           O  
ATOM    678  CB  GLU C 490      59.622  -4.051  22.558  1.00  0.00           C  
ATOM    679  CG  GLU C 490      59.788  -5.527  22.232  1.00  0.00           C  
ATOM    680  CD  GLU C 490      59.491  -6.441  23.419  1.00  0.00           C  
ATOM    681  OE1 GLU C 490      59.193  -5.932  24.529  1.00  0.00           O  
ATOM    682  OE2 GLU C 490      59.557  -7.683  23.252  1.00  0.00           O  
ATOM    683  N   LEU C 494      57.174  -2.941  20.968  1.00  0.00           N  
ATOM    684  CA  LEU C 494      55.947  -3.185  20.216  1.00  0.00           C  
ATOM    685  C   LEU C 494      55.880  -2.398  18.908  1.00  0.00           C  
ATOM    686  O   LEU C 494      55.387  -2.911  17.909  1.00  0.00           O  
ATOM    687  CB  LEU C 494      54.707  -2.862  21.061  1.00  0.00           C  
ATOM    688  CG  LEU C 494      53.370  -3.294  20.408  1.00  0.00           C  
ATOM    689  CD1 LEU C 494      53.436  -4.777  20.021  1.00  0.00           C  
ATOM    690  CD2 LEU C 494      52.189  -3.046  21.367  1.00  0.00           C  
ATOM    691  N   THR C 495      56.382  -1.163  18.878  1.00  0.00           N  
ATOM    692  CA  THR C 495      56.286  -0.411  17.615  1.00  0.00           C  
ATOM    693  C   THR C 495      57.096  -1.070  16.490  1.00  0.00           C  
ATOM    694  O   THR C 495      56.680  -1.034  15.352  1.00  0.00           O  
ATOM    695  CB  THR C 495      56.764   1.047  17.725  1.00  0.00           C  
ATOM    696  OG1 THR C 495      58.161   1.110  17.439  1.00  0.00           O  
ATOM    697  CG2 THR C 495      56.493   1.622  19.107  1.00  0.00           C  
ATOM    698  N   VAL C 496      58.236  -1.687  16.801  1.00  0.00           N  
ATOM    699  CA  VAL C 496      59.034  -2.322  15.748  1.00  0.00           C  
ATOM    700  C   VAL C 496      58.271  -3.491  15.114  1.00  0.00           C  
ATOM    701  O   VAL C 496      58.302  -3.658  13.898  1.00  0.00           O  
ATOM    702  CB  VAL C 496      60.451  -2.733  16.274  1.00  0.00           C  
ATOM    703  CG1 VAL C 496      60.326  -3.366  17.650  1.00  0.00           C  
ATOM    704  CG2 VAL C 496      61.138  -3.717  15.307  1.00  0.00           C  
ATOM    705  N   TYR C 498      57.573  -4.278  15.928  1.00  0.00           N  
ATOM    706  CA  TYR C 498      56.763  -5.390  15.419  1.00  0.00           C  
ATOM    707  C   TYR C 498      55.623  -4.837  14.571  1.00  0.00           C  
ATOM    708  O   TYR C 498      55.243  -5.423  13.554  1.00  0.00           O  
ATOM    709  CB  TYR C 498      56.153  -6.180  16.579  1.00  0.00           C  
ATOM    710  CG  TYR C 498      57.185  -6.805  17.500  1.00  0.00           C  
ATOM    711  CD1 TYR C 498      56.859  -7.150  18.797  1.00  0.00           C  
ATOM    712  CD2 TYR C 498      58.497  -7.024  17.068  1.00  0.00           C  
ATOM    713  CE1 TYR C 498      57.800  -7.687  19.652  1.00  0.00           C  
ATOM    714  CE2 TYR C 498      59.450  -7.564  17.917  1.00  0.00           C  
ATOM    715  CZ  TYR C 498      59.089  -7.889  19.216  1.00  0.00           C  
ATOM    716  OH  TYR C 498      60.014  -8.395  20.093  1.00  0.00           O  
ATOM    717  N   PHE C 499      55.068  -3.709  15.012  1.00  0.00           N  
ATOM    718  CA  PHE C 499      53.959  -3.063  14.306  1.00  0.00           C  
ATOM    719  C   PHE C 499      54.394  -2.501  12.945  1.00  0.00           C  
ATOM    720  O   PHE C 499      53.593  -2.395  12.037  1.00  0.00           O  
ATOM    721  CB  PHE C 499      53.377  -1.941  15.162  1.00  0.00           C  
ATOM    722  CG  PHE C 499      52.355  -2.408  16.172  1.00  0.00           C  
ATOM    723  CD1 PHE C 499      52.171  -3.767  16.439  1.00  0.00           C  
ATOM    724  CD2 PHE C 499      51.573  -1.480  16.861  1.00  0.00           C  
ATOM    725  CE1 PHE C 499      51.215  -4.198  17.372  1.00  0.00           C  
ATOM    726  CE2 PHE C 499      50.619  -1.894  17.796  1.00  0.00           C  
ATOM    727  CZ  PHE C 499      50.436  -3.256  18.056  1.00  0.00           C  
ATOM    728  N   LEU C 500      55.670  -2.155  12.809  1.00  0.00           N  
ATOM    729  CA  LEU C 500      56.211  -1.624  11.554  1.00  0.00           C  
ATOM    730  C   LEU C 500      56.062  -2.605  10.394  1.00  0.00           C  
ATOM    731  O   LEU C 500      55.977  -2.194   9.226  1.00  0.00           O  
ATOM    732  CB  LEU C 500      57.691  -1.266  11.730  1.00  0.00           C  
ATOM    733  CG  LEU C 500      57.925   0.007  12.557  1.00  0.00           C  
ATOM    734  CD1 LEU C 500      59.431   0.247  12.720  1.00  0.00           C  
ATOM    735  CD2 LEU C 500      57.256   1.214  11.856  1.00  0.00           C  
ATOM    736  N   ASN C 501      56.018  -3.898  10.712  1.00  0.00           N  
ATOM    737  CA  ASN C 501      55.880  -4.932   9.686  1.00  0.00           C  
ATOM    738  C   ASN C 501      54.430  -5.105   9.219  1.00  0.00           C  
ATOM    739  O   ASN C 501      54.171  -5.693   8.177  1.00  0.00           O  
ATOM    740  CB  ASN C 501      56.371  -6.248  10.243  1.00  0.00           C  
ATOM    741  CG  ASN C 501      57.785  -6.173  10.761  1.00  0.00           C  
ATOM    742  OD1 ASN C 501      58.143  -6.900  11.687  1.00  0.00           O  
ATOM    743  ND2 ASN C 501      58.603  -5.311  10.165  1.00  0.00           N  
ATOM    744  N   LEU C 502      53.493  -4.571   9.992  1.00  0.00           N  
ATOM    745  CA  LEU C 502      52.081  -4.709   9.675  1.00  0.00           C  
ATOM    746  C   LEU C 502      51.531  -3.527   8.879  1.00  0.00           C  
ATOM    747  O   LEU C 502      50.326  -3.454   8.620  1.00  0.00           O  
ATOM    748  CB  LEU C 502      51.286  -4.898  10.977  1.00  0.00           C  
ATOM    749  CG  LEU C 502      51.821  -5.977  11.921  1.00  0.00           C  
ATOM    750  CD1 LEU C 502      50.866  -6.146  13.122  1.00  0.00           C  
ATOM    751  CD2 LEU C 502      51.951  -7.325  11.154  1.00  0.00           C  
ATOM    752  N   VAL C 503      52.407  -2.607   8.488  1.00  0.00           N  
ATOM    753  CA  VAL C 503      51.971  -1.442   7.718  1.00  0.00           C  
ATOM    754  C   VAL C 503      52.947  -1.092   6.592  1.00  0.00           C  
ATOM    755  O   VAL C 503      54.160  -1.246   6.728  1.00  0.00           O  
ATOM    756  CB  VAL C 503      51.772  -0.213   8.635  1.00  0.00           C  
ATOM    757  CG1 VAL C 503      53.094   0.152   9.331  1.00  0.00           C  
ATOM    758  CG2 VAL C 503      51.235   0.949   7.831  1.00  0.00           C  
ATOM    759  N   THR C 846      52.401  -0.622   5.481  1.00  0.00           N  
ATOM    760  CA  THR C 846      53.192  -0.283   4.301  1.00  0.00           C  
ATOM    761  C   THR C 846      53.652   1.187   4.279  1.00  0.00           C  
ATOM    762  O   THR C 846      53.013   2.063   4.888  1.00  0.00           O  
ATOM    763  CB  THR C 846      52.375  -0.580   3.017  1.00  0.00           C  
ATOM    764  OG1 THR C 846      53.209  -0.429   1.868  1.00  0.00           O  
ATOM    765  CG2 THR C 846      51.210   0.360   2.890  1.00  0.00           C  
ATOM    766  N   VAL C 847      54.775   1.445   3.607  1.00  0.00           N  
ATOM    767  CA  VAL C 847      55.305   2.806   3.497  1.00  0.00           C  
ATOM    768  C   VAL C 847      54.254   3.622   2.756  1.00  0.00           C  
ATOM    769  O   VAL C 847      53.999   4.789   3.063  1.00  0.00           O  
ATOM    770  CB  VAL C 847      56.629   2.820   2.705  1.00  0.00           C  
ATOM    771  CG1 VAL C 847      57.056   4.251   2.393  1.00  0.00           C  
ATOM    772  CG2 VAL C 847      57.703   2.138   3.515  1.00  0.00           C  
ATOM    773  N   SER C 848      53.642   2.963   1.781  1.00  0.00           N  
ATOM    774  CA  SER C 848      52.595   3.542   0.958  1.00  0.00           C  
ATOM    775  C   SER C 848      51.465   4.094   1.836  1.00  0.00           C  
ATOM    776  O   SER C 848      51.158   5.292   1.808  1.00  0.00           O  
ATOM    777  CB  SER C 848      52.055   2.464   0.021  1.00  0.00           C  
ATOM    778  OG  SER C 848      51.057   2.979  -0.816  1.00  0.00           O  
ATOM    779  N   HIS C 849      50.852   3.218   2.627  1.00  0.00           N  
ATOM    780  CA  HIS C 849      49.749   3.620   3.495  1.00  0.00           C  
ATOM    781  C   HIS C 849      50.206   4.636   4.547  1.00  0.00           C  
ATOM    782  O   HIS C 849      49.423   5.492   4.949  1.00  0.00           O  
ATOM    783  CB  HIS C 849      49.125   2.386   4.166  1.00  0.00           C  
ATOM    784  CG  HIS C 849      48.184   1.618   3.270  1.00  0.00           C  
ATOM    785  ND1 HIS C 849      47.834   0.305   3.509  1.00  0.00           N  
ATOM    786  CD2 HIS C 849      47.498   1.993   2.164  1.00  0.00           C  
ATOM    787  CE1 HIS C 849      46.980  -0.096   2.589  1.00  0.00           C  
ATOM    788  NE2 HIS C 849      46.758   0.909   1.764  1.00  0.00           N  
ATOM    789  N   LEU C1084      51.461   4.547   4.993  1.00  0.00           N  
ATOM    790  CA  LEU C1084      51.980   5.497   5.979  1.00  0.00           C  
ATOM    791  C   LEU C1084      52.097   6.864   5.317  1.00  0.00           C  
ATOM    792  O   LEU C1084      51.868   7.895   5.964  1.00  0.00           O  
ATOM    793  CB  LEU C1084      53.362   5.085   6.499  1.00  0.00           C  
ATOM    794  CG  LEU C1084      53.394   4.014   7.599  1.00  0.00           C  
ATOM    795  CD1 LEU C1084      54.826   3.671   7.986  1.00  0.00           C  
ATOM    796  CD2 LEU C1084      52.647   4.532   8.795  1.00  0.00           C  
ATOM    797  N   ARG C1085      52.448   6.873   4.033  1.00  0.00           N  
ATOM    798  CA  ARG C1085      52.584   8.141   3.319  1.00  0.00           C  
ATOM    799  C   ARG C1085      51.239   8.813   3.061  1.00  0.00           C  
ATOM    800  O   ARG C1085      51.184  10.024   2.879  1.00  0.00           O  
ATOM    801  CB  ARG C1085      53.307   7.949   1.984  1.00  0.00           C  
ATOM    802  CG  ARG C1085      53.512   9.253   1.243  1.00  0.00           C  
ATOM    803  CD  ARG C1085      54.036   9.085  -0.167  1.00  0.00           C  
ATOM    804  NE  ARG C1085      53.833  10.308  -0.946  1.00  0.00           N  
ATOM    805  CZ  ARG C1085      54.571  11.410  -0.831  1.00  0.00           C  
ATOM    806  NH1 ARG C1085      55.588  11.457   0.026  1.00  0.00           N  
ATOM    807  NH2 ARG C1085      54.279  12.479  -1.562  1.00  0.00           N  
ATOM    808  N   GLN C1087      50.156   8.037   3.066  1.00  0.00           N  
ATOM    809  CA  GLN C1087      48.825   8.589   2.799  1.00  0.00           C  
ATOM    810  C   GLN C1087      48.115   9.241   3.991  1.00  0.00           C  
ATOM    811  O   GLN C1087      47.116   9.934   3.813  1.00  0.00           O  
ATOM    812  CB  GLN C1087      47.930   7.496   2.209  1.00  0.00           C  
ATOM    813  CG  GLN C1087      48.523   6.836   0.967  1.00  0.00           C  
ATOM    814  CD  GLN C1087      47.703   5.652   0.485  1.00  0.00           C  
ATOM    815  OE1 GLN C1087      48.165   4.858  -0.333  1.00  0.00           O  
ATOM    816  NE2 GLN C1087      46.478   5.529   0.991  1.00  0.00           N  
ATOM    817  N   ASN C1088      48.618   9.021   5.200  1.00  0.00           N  
ATOM    818  CA  ASN C1088      48.009   9.598   6.404  1.00  0.00           C  
ATOM    819  C   ASN C1088      47.879  11.120   6.211  1.00  0.00           C  
ATOM    820  O   ASN C1088      48.881  11.844   6.170  1.00  0.00           O  
ATOM    821  CB  ASN C1088      48.875   9.290   7.623  1.00  0.00           C  
ATOM    822  CG  ASN C1088      48.321   9.891   8.894  1.00  0.00           C  
ATOM    823  OD1 ASN C1088      48.046  11.088   8.954  1.00  0.00           O  
ATOM    824  ND2 ASN C1088      48.141   9.069   9.916  1.00  0.00           N  
ATOM    825  N   PRO C1089      46.641  11.619   6.118  1.00  0.00           N  
ATOM    826  CA  PRO C1089      46.371  13.048   5.917  1.00  0.00           C  
ATOM    827  C   PRO C1089      46.794  14.027   6.999  1.00  0.00           C  
ATOM    828  O   PRO C1089      47.039  15.205   6.713  1.00  0.00           O  
ATOM    829  CB  PRO C1089      44.866  13.083   5.655  1.00  0.00           C  
ATOM    830  CG  PRO C1089      44.360  11.984   6.543  1.00  0.00           C  
ATOM    831  CD  PRO C1089      45.389  10.876   6.355  1.00  0.00           C  
ATOM    832  N   THR C1090      46.884  13.574   8.239  1.00  0.00           N  
ATOM    833  CA  THR C1090      47.283  14.486   9.299  1.00  0.00           C  
ATOM    834  C   THR C1090      48.812  14.634   9.340  1.00  0.00           C  
ATOM    835  O   THR C1090      49.329  15.741   9.554  1.00  0.00           O  
ATOM    836  CB  THR C1090      46.688  14.028  10.666  1.00  0.00           C  
ATOM    837  OG1 THR C1090      47.200  14.856  11.722  1.00  0.00           O  
ATOM    838  CG2 THR C1090      47.022  12.593  10.947  1.00  0.00           C  
ATOM    839  N   VAL C1091      49.540  13.542   9.087  1.00  0.00           N  
ATOM    840  CA  VAL C1091      51.004  13.615   9.078  1.00  0.00           C  
ATOM    841  C   VAL C1091      51.448  14.331   7.798  1.00  0.00           C  
ATOM    842  O   VAL C1091      52.415  15.085   7.791  1.00  0.00           O  
ATOM    843  CB  VAL C1091      51.669  12.208   9.104  1.00  0.00           C  
ATOM    844  CG1 VAL C1091      51.107  11.397  10.260  1.00  0.00           C  
ATOM    845  CG2 VAL C1091      51.427  11.481   7.793  1.00  0.00           C  
ATOM    846  N   LYS C1093      50.727  14.082   6.712  1.00  0.00           N  
ATOM    847  CA  LYS C1093      51.028  14.696   5.430  1.00  0.00           C  
ATOM    848  C   LYS C1093      50.941  16.208   5.600  1.00  0.00           C  
ATOM    849  O   LYS C1093      51.758  16.956   5.053  1.00  0.00           O  
ATOM    850  CB  LYS C1093      50.011  14.218   4.392  1.00  0.00           C  
ATOM    851  CG  LYS C1093      50.489  14.151   2.962  1.00  0.00           C  
ATOM    852  CD  LYS C1093      49.426  13.463   2.092  1.00  0.00           C  
ATOM    853  CE  LYS C1093      49.958  13.059   0.719  1.00  0.00           C  
ATOM    854  NZ  LYS C1093      50.389  14.224  -0.113  1.00  0.00           N  
ATOM    855  N   ALA C1098      49.947  16.639   6.370  1.00  0.00           N  
ATOM    856  CA  ALA C1098      49.725  18.061   6.632  1.00  0.00           C  
ATOM    857  C   ALA C1098      50.768  18.655   7.583  1.00  0.00           C  
ATOM    858  O   ALA C1098      51.145  19.813   7.442  1.00  0.00           O  
ATOM    859  CB  ALA C1098      48.318  18.269   7.190  1.00  0.00           C  
ATOM    860  N   GLU C1099      51.223  17.866   8.549  1.00  0.00           N  
ATOM    861  CA  GLU C1099      52.235  18.332   9.489  1.00  0.00           C  
ATOM    862  C   GLU C1099      53.557  18.542   8.767  1.00  0.00           C  
ATOM    863  O   GLU C1099      54.232  19.533   8.970  1.00  0.00           O  
ATOM    864  CB  GLU C1099      52.411  17.323  10.624  1.00  0.00           C  
ATOM    865  CG  GLU C1099      51.197  17.207  11.517  1.00  0.00           C  
ATOM    866  CD  GLU C1099      51.332  16.107  12.555  1.00  0.00           C  
ATOM    867  OE1 GLU C1099      51.172  14.913  12.213  1.00  0.00           O  
ATOM    868  OE2 GLU C1099      51.617  16.439  13.720  1.00  0.00           O  
ATOM    869  N   ILE C1100      53.916  17.581   7.929  1.00  0.00           N  
ATOM    870  CA  ILE C1100      55.135  17.645   7.133  1.00  0.00           C  
ATOM    871  C   ILE C1100      55.027  18.845   6.213  1.00  0.00           C  
ATOM    872  O   ILE C1100      56.017  19.504   5.912  1.00  0.00           O  
ATOM    873  CB  ILE C1100      55.295  16.385   6.256  1.00  0.00           C  
ATOM    874  CG1 ILE C1100      55.737  15.208   7.132  1.00  0.00           C  
ATOM    875  CG2 ILE C1100      56.267  16.647   5.122  1.00  0.00           C  
ATOM    876  CD1 ILE C1100      55.588  13.890   6.467  1.00  0.00           C  
ATOM    877  N   ALA C1101      53.810  19.108   5.754  1.00  0.00           N  
ATOM    878  CA  ALA C1101      53.583  20.236   4.870  1.00  0.00           C  
ATOM    879  C   ALA C1101      53.900  21.488   5.660  1.00  0.00           C  
ATOM    880  O   ALA C1101      54.743  22.289   5.252  1.00  0.00           O  
ATOM    881  CB  ALA C1101      52.127  20.263   4.391  1.00  0.00           C  
ATOM    882  N   GLN C1102      53.258  21.637   6.813  1.00  0.00           N  
ATOM    883  CA  GLN C1102      53.481  22.815   7.636  1.00  0.00           C  
ATOM    884  C   GLN C1102      54.905  22.893   8.184  1.00  0.00           C  
ATOM    885  O   GLN C1102      55.398  23.975   8.466  1.00  0.00           O  
ATOM    886  CB  GLN C1102      52.439  22.880   8.769  1.00  0.00           C  
ATOM    887  CG  GLN C1102      52.542  21.793   9.819  1.00  0.00           C  
ATOM    888  CD  GLN C1102      53.484  22.159  10.947  1.00  0.00           C  
ATOM    889  OE1 GLN C1102      54.311  23.064  10.817  1.00  0.00           O  
ATOM    890  NE2 GLN C1102      53.369  21.451  12.067  1.00  0.00           N  
ATOM    891  N   LYS C1103      55.560  21.745   8.328  1.00  0.00           N  
ATOM    892  CA  LYS C1103      56.934  21.703   8.828  1.00  0.00           C  
ATOM    893  C   LYS C1103      57.919  22.109   7.740  1.00  0.00           C  
ATOM    894  O   LYS C1103      59.058  22.480   8.028  1.00  0.00           O  
ATOM    895  CB  LYS C1103      57.308  20.290   9.299  1.00  0.00           C  
ATOM    896  CG  LYS C1103      57.299  20.067  10.805  1.00  0.00           C  
ATOM    897  CD  LYS C1103      55.907  20.180  11.375  1.00  0.00           C  
ATOM    898  CE  LYS C1103      55.866  19.597  12.780  1.00  0.00           C  
ATOM    899  NZ  LYS C1103      57.098  19.963  13.538  1.00  0.00           N  
ATOM    900  N   GLY C1104      57.481  22.011   6.489  1.00  0.00           N  
ATOM    901  CA  GLY C1104      58.340  22.356   5.371  1.00  0.00           C  
ATOM    902  C   GLY C1104      59.466  21.354   5.159  1.00  0.00           C  
ATOM    903  O   GLY C1104      60.439  21.654   4.470  1.00  0.00           O  
ATOM    904  N   TYR C1105      59.340  20.163   5.737  1.00  0.00           N  
ATOM    905  CA  TYR C1105      60.370  19.137   5.590  1.00  0.00           C  
ATOM    906  C   TYR C1105      60.698  18.851   4.129  1.00  0.00           C  
ATOM    907  O   TYR C1105      61.862  18.826   3.740  1.00  0.00           O  
ATOM    908  CB  TYR C1105      59.950  17.814   6.257  1.00  0.00           C  
ATOM    909  CG  TYR C1105      59.980  17.797   7.773  1.00  0.00           C  
ATOM    910  CD1 TYR C1105      60.970  18.483   8.486  1.00  0.00           C  
ATOM    911  CD2 TYR C1105      59.040  17.065   8.495  1.00  0.00           C  
ATOM    912  CE1 TYR C1105      61.014  18.439   9.882  1.00  0.00           C  
ATOM    913  CE2 TYR C1105      59.079  17.016   9.888  1.00  0.00           C  
ATOM    914  CZ  TYR C1105      60.065  17.705  10.573  1.00  0.00           C  
ATOM    915  OH  TYR C1105      60.095  17.644  11.947  1.00  0.00           O  
ATOM    916  N   GLY C1106      59.662  18.641   3.327  1.00  0.00           N  
ATOM    917  CA  GLY C1106      59.859  18.328   1.926  1.00  0.00           C  
ATOM    918  C   GLY C1106      59.940  16.819   1.826  1.00  0.00           C  
ATOM    919  O   GLY C1106      58.960  16.118   2.065  1.00  0.00           O  
ATOM    920  N   GLU C1107      61.080  16.323   1.412  1.00  0.00           N  
ATOM    921  CA  GLU C1107      61.331  14.887   1.395  1.00  0.00           C  
ATOM    922  C   GLU C1107      62.266  14.482   2.530  1.00  0.00           C  
ATOM    923  O   GLU C1107      62.420  13.359   2.899  1.00  0.00           O  
ATOM    924  CB  GLU C1107      61.934  14.470   0.052  1.00  0.00           C  
ATOM    925  CG  GLU C1107      60.993  14.639  -1.130  1.00  0.00           C  
ATOM    926  CD  GLU C1107      61.640  14.262  -2.448  1.00  0.00           C  
ATOM    927  OE1 GLU C1107      60.931  14.250  -3.478  1.00  0.00           O  
ATOM    928  OE2 GLU C1107      62.856  13.977  -2.456  1.00  0.00           O  
ATOM    929  N   ARG C1179      62.857  15.580   3.054  1.00  0.00           N  
ATOM    930  CA  ARG C1179      63.780  15.447   4.162  1.00  0.00           C  
ATOM    931  C   ARG C1179      63.039  15.187   5.461  1.00  0.00           C  
ATOM    932  O   ARG C1179      63.272  15.851   6.474  1.00  0.00           O  
ATOM    933  CB  ARG C1179      64.635  16.702   4.279  1.00  0.00           C  
ATOM    934  CG  ARG C1179      65.667  16.792   3.175  1.00  0.00           C  
ATOM    935  CD  ARG C1179      66.706  17.852   3.457  1.00  0.00           C  
ATOM    936  NE  ARG C1179      68.035  17.406   3.053  1.00  0.00           N  
ATOM    937  CZ  ARG C1179      68.809  16.601   3.779  1.00  0.00           C  
ATOM    938  NH1 ARG C1179      68.396  16.154   4.959  1.00  0.00           N  
ATOM    939  NH2 ARG C1179      69.996  16.232   3.315  1.00  0.00           N  
ATOM    940  N   VAL C1192      62.144  14.211   5.424  1.00  0.00           N  
ATOM    941  CA  VAL C1192      61.373  13.857   6.604  1.00  0.00           C  
ATOM    942  C   VAL C1192      62.120  12.829   7.431  1.00  0.00           C  
ATOM    943  O   VAL C1192      62.504  11.782   6.925  1.00  0.00           O  
ATOM    944  CB  VAL C1192      59.996  13.274   6.227  1.00  0.00           C  
ATOM    945  CG1 VAL C1192      59.184  12.959   7.491  1.00  0.00           C  
ATOM    946  CG2 VAL C1192      59.245  14.256   5.357  1.00  0.00           C  
ATOM    947  N   PRO C1193      62.348  13.140   8.713  1.00  0.00           N  
ATOM    948  CA  PRO C1193      63.053  12.228   9.623  1.00  0.00           C  
ATOM    949  C   PRO C1193      62.218  10.937   9.744  1.00  0.00           C  
ATOM    950  O   PRO C1193      60.998  10.993   9.962  1.00  0.00           O  
ATOM    951  CB  PRO C1193      63.127  13.036  10.922  1.00  0.00           C  
ATOM    952  CG  PRO C1193      61.934  13.921  10.846  1.00  0.00           C  
ATOM    953  CD  PRO C1193      61.934  14.370   9.411  1.00  0.00           C  
ATOM    954  N   ALA C1194      62.875   9.788   9.568  1.00  0.00           N  
ATOM    955  CA  ALA C1194      62.209   8.483   9.627  1.00  0.00           C  
ATOM    956  C   ALA C1194      61.251   8.327  10.796  1.00  0.00           C  
ATOM    957  O   ALA C1194      60.105   7.916  10.622  1.00  0.00           O  
ATOM    958  CB  ALA C1194      63.249   7.373   9.674  1.00  0.00           C  
ATOM    959  N   GLY C1195      61.728   8.652  11.990  1.00  0.00           N  
ATOM    960  CA  GLY C1195      60.905   8.514  13.174  1.00  0.00           C  
ATOM    961  C   GLY C1195      59.594   9.258  13.095  1.00  0.00           C  
ATOM    962  O   GLY C1195      58.568   8.765  13.561  1.00  0.00           O  
ATOM    963  N   PHE C1196      59.609  10.440  12.489  1.00  0.00           N  
ATOM    964  CA  PHE C1196      58.384  11.227  12.393  1.00  0.00           C  
ATOM    965  C   PHE C1196      57.425  10.621  11.381  1.00  0.00           C  
ATOM    966  O   PHE C1196      56.223  10.593  11.599  1.00  0.00           O  
ATOM    967  CB  PHE C1196      58.699  12.674  12.008  1.00  0.00           C  
ATOM    968  CG  PHE C1196      57.494  13.584  12.025  1.00  0.00           C  
ATOM    969  CD1 PHE C1196      56.663  13.698  10.909  1.00  0.00           C  
ATOM    970  CD2 PHE C1196      57.206  14.348  13.159  1.00  0.00           C  
ATOM    971  CE1 PHE C1196      55.579  14.554  10.924  1.00  0.00           C  
ATOM    972  CE2 PHE C1196      56.111  15.219  13.185  1.00  0.00           C  
ATOM    973  CZ  PHE C1196      55.296  15.321  12.059  1.00  0.00           C  
ATOM    974  N   PHE C1198      57.976  10.131  10.276  1.00  0.00           N  
ATOM    975  CA  PHE C1198      57.178   9.526   9.224  1.00  0.00           C  
ATOM    976  C   PHE C1198      56.395   8.328   9.765  1.00  0.00           C  
ATOM    977  O   PHE C1198      55.252   8.114   9.393  1.00  0.00           O  
ATOM    978  CB  PHE C1198      58.077   9.073   8.087  1.00  0.00           C  
ATOM    979  CG  PHE C1198      57.337   8.435   6.940  1.00  0.00           C  
ATOM    980  CD1 PHE C1198      57.407   7.066   6.728  1.00  0.00           C  
ATOM    981  CD2 PHE C1198      56.586   9.209   6.064  1.00  0.00           C  
ATOM    982  CE1 PHE C1198      56.735   6.466   5.644  1.00  0.00           C  
ATOM    983  CE2 PHE C1198      55.910   8.634   4.981  1.00  0.00           C  
ATOM    984  CZ  PHE C1198      55.988   7.253   4.771  1.00  0.00           C  
ATOM    985  N   VAL C1199      57.009   7.562  10.659  1.00  0.00           N  
ATOM    986  CA  VAL C1199      56.345   6.393  11.229  1.00  0.00           C  
ATOM    987  C   VAL C1199      55.738   6.605  12.625  1.00  0.00           C  
ATOM    988  O   VAL C1199      55.385   5.641  13.282  1.00  0.00           O  
ATOM    989  CB  VAL C1199      57.318   5.196  11.301  1.00  0.00           C  
ATOM    990  CG1 VAL C1199      58.053   5.025   9.964  1.00  0.00           C  
ATOM    991  CG2 VAL C1199      58.305   5.378  12.442  1.00  0.00           C  
ATOM    992  N   TYR C1200      55.572   7.844  13.071  1.00  0.00           N  
ATOM    993  CA  TYR C1200      55.057   8.012  14.420  1.00  0.00           C  
ATOM    994  C   TYR C1200      53.640   7.511  14.642  1.00  0.00           C  
ATOM    995  O   TYR C1200      53.294   7.111  15.752  1.00  0.00           O  
ATOM    996  CB  TYR C1200      55.241   9.460  14.917  1.00  0.00           C  
ATOM    997  CG  TYR C1200      54.062  10.382  14.743  1.00  0.00           C  
ATOM    998  CD1 TYR C1200      54.082  11.389  13.785  1.00  0.00           C  
ATOM    999  CD2 TYR C1200      52.941  10.269  15.553  1.00  0.00           C  
ATOM   1000  CE1 TYR C1200      53.028  12.262  13.639  1.00  0.00           C  
ATOM   1001  CE2 TYR C1200      51.861  11.141  15.414  1.00  0.00           C  
ATOM   1002  CZ  TYR C1200      51.921  12.139  14.445  1.00  0.00           C  
ATOM   1003  OH  TYR C1200      50.875  13.016  14.273  1.00  0.00           O  
ATOM   1004  N   PRO C1201      52.783   7.521  13.612  1.00  0.00           N  
ATOM   1005  CA  PRO C1201      51.438   7.016  13.859  1.00  0.00           C  
ATOM   1006  C   PRO C1201      51.485   5.565  14.381  1.00  0.00           C  
ATOM   1007  O   PRO C1201      50.621   5.147  15.157  1.00  0.00           O  
ATOM   1008  CB  PRO C1201      50.768   7.108  12.490  1.00  0.00           C  
ATOM   1009  CG  PRO C1201      51.383   8.376  11.929  1.00  0.00           C  
ATOM   1010  CD  PRO C1201      52.861   8.213  12.298  1.00  0.00           C  
ATOM   1011  N   VAL C1202      52.497   4.799  13.977  1.00  0.00           N  
ATOM   1012  CA  VAL C1202      52.569   3.418  14.449  1.00  0.00           C  
ATOM   1013  C   VAL C1202      53.005   3.351  15.906  1.00  0.00           C  
ATOM   1014  O   VAL C1202      52.475   2.546  16.652  1.00  0.00           O  
ATOM   1015  CB  VAL C1202      53.528   2.527  13.611  1.00  0.00           C  
ATOM   1016  CG1 VAL C1202      53.519   2.959  12.157  1.00  0.00           C  
ATOM   1017  CG2 VAL C1202      54.905   2.542  14.185  1.00  0.00           C  
ATOM   1018  N   SER C1203      53.955   4.191  16.313  1.00  0.00           N  
ATOM   1019  CA  SER C1203      54.392   4.171  17.709  1.00  0.00           C  
ATOM   1020  C   SER C1203      53.197   4.521  18.586  1.00  0.00           C  
ATOM   1021  O   SER C1203      53.083   4.041  19.718  1.00  0.00           O  
ATOM   1022  CB  SER C1203      55.537   5.158  17.970  1.00  0.00           C  
ATOM   1023  OG  SER C1203      55.072   6.486  18.027  1.00  0.00           O  
ATOM   1024  N   GLN C1204      52.311   5.373  18.079  1.00  0.00           N  
ATOM   1025  CA  GLN C1204      51.120   5.709  18.853  1.00  0.00           C  
ATOM   1026  C   GLN C1204      50.209   4.476  18.900  1.00  0.00           C  
ATOM   1027  O   GLN C1204      49.574   4.220  19.914  1.00  0.00           O  
ATOM   1028  CB  GLN C1204      50.366   6.867  18.220  1.00  0.00           C  
ATOM   1029  CG  GLN C1204      50.744   8.208  18.780  1.00  0.00           C  
ATOM   1030  CD  GLN C1204      49.801   9.291  18.333  1.00  0.00           C  
ATOM   1031  OE1 GLN C1204      49.941   9.858  17.250  1.00  0.00           O  
ATOM   1032  NE2 GLN C1204      48.811   9.565  19.147  1.00  0.00           N  
ATOM   1033  N   ALA C1205      50.123   3.747  17.788  1.00  0.00           N  
ATOM   1034  CA  ALA C1205      49.313   2.521  17.742  1.00  0.00           C  
ATOM   1035  C   ALA C1205      49.865   1.604  18.819  1.00  0.00           C  
ATOM   1036  O   ALA C1205      49.116   0.938  19.515  1.00  0.00           O  
ATOM   1037  CB  ALA C1205      49.443   1.829  16.378  1.00  0.00           C  
ATOM   1038  N   ALA C1206      51.194   1.579  18.923  1.00  0.00           N  
ATOM   1039  CA  ALA C1206      51.882   0.751  19.901  1.00  0.00           C  
ATOM   1040  C   ALA C1206      51.451   1.199  21.301  1.00  0.00           C  
ATOM   1041  O   ALA C1206      51.178   0.362  22.172  1.00  0.00           O  
ATOM   1042  CB  ALA C1206      53.399   0.890  19.735  1.00  0.00           C  
ATOM   1043  N   ASP C1207      51.391   2.514  21.515  1.00  0.00           N  
ATOM   1044  CA  ASP C1207      50.962   3.059  22.800  1.00  0.00           C  
ATOM   1045  C   ASP C1207      49.574   2.553  23.192  1.00  0.00           C  
ATOM   1046  O   ASP C1207      49.358   2.039  24.299  1.00  0.00           O  
ATOM   1047  CB  ASP C1207      50.899   4.592  22.773  1.00  0.00           C  
ATOM   1048  CG  ASP C1207      52.244   5.237  22.524  1.00  0.00           C  
ATOM   1049  OD1 ASP C1207      53.262   4.715  23.037  1.00  0.00           O  
ATOM   1050  OD2 ASP C1207      52.273   6.286  21.836  1.00  0.00           O  
ATOM   1051  N   ILE C1208      48.623   2.737  22.284  1.00  0.00           N  
ATOM   1052  CA  ILE C1208      47.235   2.330  22.519  1.00  0.00           C  
ATOM   1053  C   ILE C1208      47.120   0.835  22.867  1.00  0.00           C  
ATOM   1054  O   ILE C1208      46.573   0.479  23.910  1.00  0.00           O  
ATOM   1055  CB  ILE C1208      46.361   2.561  21.254  1.00  0.00           C  
ATOM   1056  CG1 ILE C1208      46.543   4.001  20.737  1.00  0.00           C  
ATOM   1057  CG2 ILE C1208      44.914   2.263  21.551  1.00  0.00           C  
ATOM   1058  CD1 ILE C1208      46.093   5.031  21.696  1.00  0.00           C  
ATOM   1059  N   ALA C1209      47.622  -0.032  21.990  1.00  0.00           N  
ATOM   1060  CA  ALA C1209      47.521  -1.479  22.206  1.00  0.00           C  
ATOM   1061  C   ALA C1209      48.207  -1.984  23.479  1.00  0.00           C  
ATOM   1062  O   ALA C1209      47.659  -2.839  24.171  1.00  0.00           O  
ATOM   1063  CB  ALA C1209      48.086  -2.220  20.996  1.00  0.00           C  
ATOM   1064  N   ALA C1210      49.406  -1.460  23.764  1.00  0.00           N  
ATOM   1065  CA  ALA C1210      50.202  -1.881  24.909  1.00  0.00           C  
ATOM   1066  C   ALA C1210      49.517  -1.611  26.238  1.00  0.00           C  
ATOM   1067  O   ALA C1210      49.528  -2.448  27.117  1.00  0.00           O  
ATOM   1068  CB  ALA C1210      51.545  -1.208  24.883  1.00  0.00           C  
ATOM   1069  N   PHE C1211      48.929  -0.437  26.393  1.00  0.00           N  
ATOM   1070  CA  PHE C1211      48.238  -0.133  27.629  1.00  0.00           C  
ATOM   1071  C   PHE C1211      46.871  -0.796  27.625  1.00  0.00           C  
ATOM   1072  O   PHE C1211      46.199  -0.863  28.633  1.00  0.00           O  
ATOM   1073  CB  PHE C1211      48.177   1.390  27.801  1.00  0.00           C  
ATOM   1074  CG  PHE C1211      49.530   1.992  28.032  1.00  0.00           C  
ATOM   1075  CD1 PHE C1211      49.975   3.078  27.296  1.00  0.00           C  
ATOM   1076  CD2 PHE C1211      50.393   1.408  28.954  1.00  0.00           C  
ATOM   1077  CE1 PHE C1211      51.265   3.570  27.472  1.00  0.00           C  
ATOM   1078  CE2 PHE C1211      51.686   1.887  29.143  1.00  0.00           C  
ATOM   1079  CZ  PHE C1211      52.123   2.971  28.393  1.00  0.00           C  
ATOM   1080  N   GLY C1291      46.474  -1.308  26.472  1.00  0.00           N  
ATOM   1081  CA  GLY C1291      45.205  -1.991  26.386  1.00  0.00           C  
ATOM   1082  C   GLY C1291      44.027  -1.058  26.546  1.00  0.00           C  
ATOM   1083  O   GLY C1291      43.059  -1.361  27.270  1.00  0.00           O  
ATOM   1084  N   ALA C1292      44.106   0.083  25.879  1.00  0.00           N  
ATOM   1085  CA  ALA C1292      43.026   1.042  25.928  1.00  0.00           C  
ATOM   1086  C   ALA C1292      41.951   0.609  24.935  1.00  0.00           C  
ATOM   1087  O   ALA C1292      42.268   0.103  23.862  1.00  0.00           O  
ATOM   1088  CB  ALA C1292      43.544   2.450  25.560  1.00  0.00           C  
ATOM   1089  N   THR C1293      40.687   0.797  25.304  1.00  0.00           N  
ATOM   1090  CA  THR C1293      39.582   0.474  24.419  1.00  0.00           C  
ATOM   1091  C   THR C1293      38.887   1.778  23.989  1.00  0.00           C  
ATOM   1092  O   THR C1293      38.066   1.780  23.076  1.00  0.00           O  
ATOM   1093  CB  THR C1293      38.540  -0.449  25.103  1.00  0.00           C  
ATOM   1094  OG1 THR C1293      38.210   0.066  26.401  1.00  0.00           O  
ATOM   1095  CG2 THR C1293      39.079  -1.888  25.227  1.00  0.00           C  
ATOM   1096  N   LEU C1294      39.236   2.888  24.632  1.00  0.00           N  
ATOM   1097  CA  LEU C1294      38.652   4.180  24.292  1.00  0.00           C  
ATOM   1098  C   LEU C1294      39.755   5.234  24.162  1.00  0.00           C  
ATOM   1099  O   LEU C1294      40.617   5.376  25.054  1.00  0.00           O  
ATOM   1100  CB  LEU C1294      37.648   4.627  25.362  1.00  0.00           C  
ATOM   1101  CG  LEU C1294      36.196   4.983  24.977  1.00  0.00           C  
ATOM   1102  CD1 LEU C1294      35.661   5.999  26.023  1.00  0.00           C  
ATOM   1103  CD2 LEU C1294      36.127   5.618  23.594  1.00  0.00           C  
ATOM   1104  N   VAL C1295      39.719   5.982  23.063  1.00  0.00           N  
ATOM   1105  CA  VAL C1295      40.709   7.021  22.820  1.00  0.00           C  
ATOM   1106  C   VAL C1295      40.067   8.342  22.393  1.00  0.00           C  
ATOM   1107  O   VAL C1295      39.504   8.444  21.299  1.00  0.00           O  
ATOM   1108  CB  VAL C1295      41.714   6.594  21.700  1.00  0.00           C  
ATOM   1109  CG1 VAL C1295      42.387   5.248  22.072  1.00  0.00           C  
ATOM   1110  CG2 VAL C1295      40.976   6.428  20.371  1.00  0.00           C  
ATOM   1111  N   PRO C1296      40.114   9.373  23.259  1.00  0.00           N  
ATOM   1112  CA  PRO C1296      39.523  10.661  22.902  1.00  0.00           C  
ATOM   1113  C   PRO C1296      40.170  11.170  21.614  1.00  0.00           C  
ATOM   1114  O   PRO C1296      41.399  11.174  21.486  1.00  0.00           O  
ATOM   1115  CB  PRO C1296      39.870  11.543  24.093  1.00  0.00           C  
ATOM   1116  CG  PRO C1296      39.803  10.562  25.236  1.00  0.00           C  
ATOM   1117  CD  PRO C1296      40.532   9.359  24.673  1.00  0.00           C  
ATOM   1118  N   VAL C1297      39.366  11.621  20.667  1.00  0.00           N  
ATOM   1119  CA  VAL C1297      39.958  12.062  19.420  1.00  0.00           C  
ATOM   1120  C   VAL C1297      39.227  13.199  18.721  1.00  0.00           C  
ATOM   1121  O   VAL C1297      37.988  13.262  18.702  1.00  0.00           O  
ATOM   1122  CB  VAL C1297      40.062  10.863  18.444  1.00  0.00           C  
ATOM   1123  CG1 VAL C1297      38.850  10.790  17.528  1.00  0.00           C  
ATOM   1124  CG2 VAL C1297      41.318  10.954  17.654  1.00  0.00           C  
ATOM   1125  N   GLY C1298      40.017  14.109  18.162  1.00  0.00           N  
ATOM   1126  CA  GLY C1298      39.464  15.197  17.386  1.00  0.00           C  
ATOM   1127  C   GLY C1298      39.492  14.586  15.996  1.00  0.00           C  
ATOM   1128  O   GLY C1298      40.226  13.618  15.780  1.00  0.00           O  
ATOM   1129  N   ASP C1299      38.720  15.104  15.048  1.00  0.00           N  
ATOM   1130  CA  ASP C1299      38.730  14.493  13.730  1.00  0.00           C  
ATOM   1131  C   ASP C1299      40.109  14.515  13.065  1.00  0.00           C  
ATOM   1132  O   ASP C1299      40.343  13.774  12.099  1.00  0.00           O  
ATOM   1133  CB  ASP C1299      37.674  15.143  12.832  1.00  0.00           C  
ATOM   1134  CG  ASP C1299      37.802  16.650  12.769  1.00  0.00           C  
ATOM   1135  OD1 ASP C1299      38.304  17.238  13.748  1.00  0.00           O  
ATOM   1136  OD2 ASP C1299      37.377  17.226  11.749  1.00  0.00           O  
ATOM   1137  N   ASP C1300      41.020  15.331  13.603  1.00  0.00           N  
ATOM   1138  CA  ASP C1300      42.392  15.438  13.091  1.00  0.00           C  
ATOM   1139  C   ASP C1300      43.269  14.257  13.499  1.00  0.00           C  
ATOM   1140  O   ASP C1300      44.332  14.041  12.919  1.00  0.00           O  
ATOM   1141  CB  ASP C1300      43.055  16.718  13.603  1.00  0.00           C  
ATOM   1142  CG  ASP C1300      42.673  17.939  12.802  1.00  0.00           C  
ATOM   1143  OD1 ASP C1300      42.930  17.955  11.578  1.00  0.00           O  
ATOM   1144  OD2 ASP C1300      42.131  18.894  13.398  1.00  0.00           O  
ATOM   1145  N   GLN C1301      42.831  13.517  14.511  1.00  0.00           N  
ATOM   1146  CA  GLN C1301      43.585  12.371  14.986  1.00  0.00           C  
ATOM   1147  C   GLN C1301      42.943  11.043  14.589  1.00  0.00           C  
ATOM   1148  O   GLN C1301      43.500   9.972  14.859  1.00  0.00           O  
ATOM   1149  CB  GLN C1301      43.740  12.431  16.505  1.00  0.00           C  
ATOM   1150  CG  GLN C1301      44.375  13.708  17.017  1.00  0.00           C  
ATOM   1151  CD  GLN C1301      43.416  14.881  17.098  1.00  0.00           C  
ATOM   1152  OE1 GLN C1301      42.522  14.907  17.945  1.00  0.00           O  
ATOM   1153  NE2 GLN C1301      43.583  15.841  16.187  1.00  0.00           N  
ATOM   1154  N   LEU C1302      41.775  11.110  13.956  1.00  0.00           N  
ATOM   1155  CA  LEU C1302      41.069   9.912  13.523  1.00  0.00           C  
ATOM   1156  C   LEU C1302      41.918   9.030  12.620  1.00  0.00           C  
ATOM   1157  O   LEU C1302      41.853   7.803  12.709  1.00  0.00           O  
ATOM   1158  CB  LEU C1302      39.771  10.281  12.817  1.00  0.00           C  
ATOM   1159  CG  LEU C1302      38.588  10.561  13.733  1.00  0.00           C  
ATOM   1160  CD1 LEU C1302      37.451  11.132  12.917  1.00  0.00           C  
ATOM   1161  CD2 LEU C1302      38.159   9.272  14.435  1.00  0.00           C  
ATOM   1162  N   PRO C1303      42.693   9.642  11.705  1.00  0.00           N  
ATOM   1163  CA  PRO C1303      43.483   8.727  10.872  1.00  0.00           C  
ATOM   1164  C   PRO C1303      44.550   8.053  11.733  1.00  0.00           C  
ATOM   1165  O   PRO C1303      45.027   6.968  11.407  1.00  0.00           O  
ATOM   1166  CB  PRO C1303      44.058   9.638   9.778  1.00  0.00           C  
ATOM   1167  CG  PRO C1303      43.947  11.030  10.353  1.00  0.00           C  
ATOM   1168  CD  PRO C1303      42.641  10.985  11.109  1.00  0.00           C  
ATOM   1169  N   MET C1304      44.909   8.672  12.851  1.00  0.00           N  
ATOM   1170  CA  MET C1304      45.890   8.036  13.717  1.00  0.00           C  
ATOM   1171  C   MET C1304      45.174   6.834  14.335  1.00  0.00           C  
ATOM   1172  O   MET C1304      45.686   5.729  14.367  1.00  0.00           O  
ATOM   1173  CB  MET C1304      46.359   8.989  14.824  1.00  0.00           C  
ATOM   1174  CG  MET C1304      47.383   8.340  15.730  1.00  0.00           C  
ATOM   1175  SD  MET C1304      46.628   7.005  16.708  1.00  0.00           S  
ATOM   1176  CE  MET C1304      45.632   8.009  17.793  1.00  0.00           C  
ATOM   1177  N   LEU C1306      43.972   7.082  14.821  1.00  0.00           N  
ATOM   1178  CA  LEU C1306      43.153   6.060  15.454  1.00  0.00           C  
ATOM   1179  C   LEU C1306      42.769   4.919  14.503  1.00  0.00           C  
ATOM   1180  O   LEU C1306      42.932   3.745  14.838  1.00  0.00           O  
ATOM   1181  CB  LEU C1306      41.899   6.709  16.042  1.00  0.00           C  
ATOM   1182  CG  LEU C1306      40.927   5.866  16.862  1.00  0.00           C  
ATOM   1183  CD1 LEU C1306      39.927   5.158  15.949  1.00  0.00           C  
ATOM   1184  CD2 LEU C1306      41.732   4.872  17.702  1.00  0.00           C  
ATOM   1185  N   GLU C1310      42.279   5.259  13.318  1.00  0.00           N  
ATOM   1186  CA  GLU C1310      41.885   4.243  12.356  1.00  0.00           C  
ATOM   1187  C   GLU C1310      43.063   3.357  11.989  1.00  0.00           C  
ATOM   1188  O   GLU C1310      42.935   2.143  11.880  1.00  0.00           O  
ATOM   1189  CB  GLU C1310      41.287   4.874  11.096  1.00  0.00           C  
ATOM   1190  CG  GLU C1310      40.906   3.866  10.019  1.00  0.00           C  
ATOM   1191  CD  GLU C1310      39.509   3.265  10.193  1.00  0.00           C  
ATOM   1192  OE1 GLU C1310      39.151   2.868  11.325  1.00  0.00           O  
ATOM   1193  OE2 GLU C1310      38.771   3.174   9.180  1.00  0.00           O  
ATOM   1194  N   GLN C1312      44.233   3.943  11.804  1.00  0.00           N  
ATOM   1195  CA  GLN C1312      45.367   3.095  11.483  1.00  0.00           C  
ATOM   1196  C   GLN C1312      45.623   2.114  12.623  1.00  0.00           C  
ATOM   1197  O   GLN C1312      45.914   0.941  12.378  1.00  0.00           O  
ATOM   1198  CB  GLN C1312      46.623   3.910  11.227  1.00  0.00           C  
ATOM   1199  CG  GLN C1312      47.723   3.059  10.644  1.00  0.00           C  
ATOM   1200  CD  GLN C1312      48.699   3.880   9.867  1.00  0.00           C  
ATOM   1201  OE1 GLN C1312      49.399   4.722  10.429  1.00  0.00           O  
ATOM   1202  NE2 GLN C1312      48.739   3.672   8.556  1.00  0.00           N  
ATOM   1203  N   THR C1314      45.506   2.594  13.862  1.00  0.00           N  
ATOM   1204  CA  THR C1314      45.698   1.753  15.034  1.00  0.00           C  
ATOM   1205  C   THR C1314      44.780   0.550  14.894  1.00  0.00           C  
ATOM   1206  O   THR C1314      45.200  -0.599  15.094  1.00  0.00           O  
ATOM   1207  CB  THR C1314      45.292   2.470  16.341  1.00  0.00           C  
ATOM   1208  OG1 THR C1314      46.055   3.668  16.492  1.00  0.00           O  
ATOM   1209  CG2 THR C1314      45.548   1.560  17.548  1.00  0.00           C  
ATOM   1210  N   ARG C1316      43.521   0.834  14.566  1.00  0.00           N  
ATOM   1211  CA  ARG C1316      42.486  -0.191  14.377  1.00  0.00           C  
ATOM   1212  C   ARG C1316      42.909  -1.206  13.324  1.00  0.00           C  
ATOM   1213  O   ARG C1316      42.745  -2.400  13.520  1.00  0.00           O  
ATOM   1214  CB  ARG C1316      41.181   0.457  13.921  1.00  0.00           C  
ATOM   1215  CG  ARG C1316      40.608   1.422  14.923  1.00  0.00           C  
ATOM   1216  CD  ARG C1316      39.749   0.720  15.923  1.00  0.00           C  
ATOM   1217  NE  ARG C1316      38.473   0.243  15.386  1.00  0.00           N  
ATOM   1218  CZ  ARG C1316      37.761   0.873  14.455  1.00  0.00           C  
ATOM   1219  NH1 ARG C1316      38.190   2.026  13.950  1.00  0.00           N  
ATOM   1220  NH2 ARG C1316      36.597   0.361  14.065  1.00  0.00           N  
ATOM   1221  N   GLU C1317      43.432  -0.726  12.200  1.00  0.00           N  
ATOM   1222  CA  GLU C1317      43.862  -1.625  11.141  1.00  0.00           C  
ATOM   1223  C   GLU C1317      45.026  -2.489  11.608  1.00  0.00           C  
ATOM   1224  O   GLU C1317      45.103  -3.673  11.277  1.00  0.00           O  
ATOM   1225  CB  GLU C1317      44.290  -0.831   9.894  1.00  0.00           C  
ATOM   1226  CG  GLU C1317      43.135  -0.285   9.060  1.00  0.00           C  
ATOM   1227  CD  GLU C1317      43.525  -0.105   7.603  1.00  0.00           C  
ATOM   1228  OE1 GLU C1317      44.309   0.822   7.310  1.00  0.00           O  
ATOM   1229  OE2 GLU C1317      43.049  -0.898   6.761  1.00  0.00           O  
ATOM   1230  N   ILE C1318      45.936  -1.893  12.373  1.00  0.00           N  
ATOM   1231  CA  ILE C1318      47.100  -2.633  12.862  1.00  0.00           C  
ATOM   1232  C   ILE C1318      46.709  -3.749  13.851  1.00  0.00           C  
ATOM   1233  O   ILE C1318      47.132  -4.892  13.695  1.00  0.00           O  
ATOM   1234  CB  ILE C1318      48.133  -1.678  13.518  1.00  0.00           C  
ATOM   1235  CG1 ILE C1318      48.829  -0.861  12.425  1.00  0.00           C  
ATOM   1236  CG2 ILE C1318      49.190  -2.458  14.301  1.00  0.00           C  
ATOM   1237  CD1 ILE C1318      49.696   0.267  12.967  1.00  0.00           C  
ATOM   1238  N   VAL C1319      45.904  -3.419  14.861  1.00  0.00           N  
ATOM   1239  CA  VAL C1319      45.466  -4.416  15.859  1.00  0.00           C  
ATOM   1240  C   VAL C1319      44.754  -5.555  15.166  1.00  0.00           C  
ATOM   1241  O   VAL C1319      44.967  -6.723  15.465  1.00  0.00           O  
ATOM   1242  CB  VAL C1319      44.497  -3.790  16.882  1.00  0.00           C  
ATOM   1243  CG1 VAL C1319      43.825  -4.878  17.718  1.00  0.00           C  
ATOM   1244  CG2 VAL C1319      45.271  -2.832  17.780  1.00  0.00           C  
ATOM   1245  N   ARG C1321      43.910  -5.182  14.214  1.00  0.00           N  
ATOM   1246  CA  ARG C1321      43.134  -6.117  13.409  1.00  0.00           C  
ATOM   1247  C   ARG C1321      44.089  -7.016  12.619  1.00  0.00           C  
ATOM   1248  O   ARG C1321      43.863  -8.223  12.488  1.00  0.00           O  
ATOM   1249  CB  ARG C1321      42.270  -5.310  12.443  1.00  0.00           C  
ATOM   1250  CG  ARG C1321      41.040  -5.985  11.916  1.00  0.00           C  
ATOM   1251  CD  ARG C1321      40.521  -5.196  10.706  1.00  0.00           C  
ATOM   1252  NE  ARG C1321      40.494  -3.752  10.955  1.00  0.00           N  
ATOM   1253  CZ  ARG C1321      39.446  -3.094  11.432  1.00  0.00           C  
ATOM   1254  NH1 ARG C1321      39.516  -1.784  11.627  1.00  0.00           N  
ATOM   1255  NH2 ARG C1321      38.316  -3.740  11.703  1.00  0.00           N  
ATOM   1256  N   ARG C1322      45.152  -6.417  12.089  1.00  0.00           N  
ATOM   1257  CA  ARG C1322      46.137  -7.158  11.310  1.00  0.00           C  
ATOM   1258  C   ARG C1322      46.931  -8.083  12.227  1.00  0.00           C  
ATOM   1259  O   ARG C1322      47.244  -9.217  11.862  1.00  0.00           O  
ATOM   1260  CB  ARG C1322      47.083  -6.177  10.609  1.00  0.00           C  
ATOM   1261  CG  ARG C1322      48.146  -6.810   9.712  1.00  0.00           C  
ATOM   1262  CD  ARG C1322      47.559  -7.331   8.416  1.00  0.00           C  
ATOM   1263  NE  ARG C1322      48.406  -7.071   7.246  1.00  0.00           N  
ATOM   1264  CZ  ARG C1322      49.520  -7.737   6.952  1.00  0.00           C  
ATOM   1265  NH1 ARG C1322      49.932  -8.725   7.729  1.00  0.00           N  
ATOM   1266  NH2 ARG C1322      50.212  -7.433   5.863  1.00  0.00           N  
ATOM   1267  N   PHE C1323      47.235  -7.602  13.431  1.00  0.00           N  
ATOM   1268  CA  PHE C1323      48.009  -8.387  14.388  1.00  0.00           C  
ATOM   1269  C   PHE C1323      47.217  -9.595  14.890  1.00  0.00           C  
ATOM   1270  O   PHE C1323      47.746 -10.702  14.937  1.00  0.00           O  
ATOM   1271  CB  PHE C1323      48.431  -7.514  15.579  1.00  0.00           C  
ATOM   1272  CG  PHE C1323      49.245  -8.243  16.620  1.00  0.00           C  
ATOM   1273  CD1 PHE C1323      48.633  -9.081  17.553  1.00  0.00           C  
ATOM   1274  CD2 PHE C1323      50.639  -8.122  16.635  1.00  0.00           C  
ATOM   1275  CE1 PHE C1323      49.403  -9.789  18.481  1.00  0.00           C  
ATOM   1276  CE2 PHE C1323      51.409  -8.818  17.542  1.00  0.00           C  
ATOM   1277  CZ  PHE C1323      50.786  -9.661  18.477  1.00  0.00           C  
ATOM   1278  N   ASN C1324      45.961  -9.383  15.258  1.00  0.00           N  
ATOM   1279  CA  ASN C1324      45.161 -10.481  15.761  1.00  0.00           C  
ATOM   1280  C   ASN C1324      44.949 -11.581  14.727  1.00  0.00           C  
ATOM   1281  O   ASN C1324      45.084 -12.760  15.033  1.00  0.00           O  
ATOM   1282  CB  ASN C1324      43.818  -9.973  16.290  1.00  0.00           C  
ATOM   1283  CG  ASN C1324      43.965  -9.082  17.535  1.00  0.00           C  
ATOM   1284  OD1 ASN C1324      44.937  -9.184  18.290  1.00  0.00           O  
ATOM   1285  ND2 ASN C1324      42.987  -8.216  17.758  1.00  0.00           N  
ATOM   1286  N   ALA C1325      44.635 -11.194  13.495  1.00  0.00           N  
ATOM   1287  CA  ALA C1325      44.405 -12.164  12.427  1.00  0.00           C  
ATOM   1288  C   ALA C1325      45.685 -12.908  12.070  1.00  0.00           C  
ATOM   1289  O   ALA C1325      45.665 -14.081  11.719  1.00  0.00           O  
ATOM   1290  CB  ALA C1325      43.876 -11.449  11.190  1.00  0.00           C  
ATOM   1291  N   LEU C1326      46.811 -12.218  12.177  1.00  0.00           N  
ATOM   1292  CA  LEU C1326      48.103 -12.794  11.808  1.00  0.00           C  
ATOM   1293  C   LEU C1326      48.740 -13.708  12.838  1.00  0.00           C  
ATOM   1294  O   LEU C1326      49.388 -14.703  12.493  1.00  0.00           O  
ATOM   1295  CB  LEU C1326      49.073 -11.668  11.490  1.00  0.00           C  
ATOM   1296  CG  LEU C1326      49.937 -11.911  10.262  1.00  0.00           C  
ATOM   1297  CD1 LEU C1326      49.053 -12.314   9.082  1.00  0.00           C  
ATOM   1298  CD2 LEU C1326      50.721 -10.643   9.942  1.00  0.00           C  
ATOM   1299  N   TYR C1327      48.571 -13.349  14.098  1.00  0.00           N  
ATOM   1300  CA  TYR C1327      49.141 -14.119  15.175  1.00  0.00           C  
ATOM   1301  C   TYR C1327      47.967 -14.724  15.939  1.00  0.00           C  
ATOM   1302  O   TYR C1327      47.487 -15.806  15.598  1.00  0.00           O  
ATOM   1303  CB  TYR C1327      49.995 -13.182  16.026  1.00  0.00           C  
ATOM   1304  CG  TYR C1327      51.057 -12.475  15.208  1.00  0.00           C  
ATOM   1305  CD1 TYR C1327      51.178 -11.085  15.232  1.00  0.00           C  
ATOM   1306  CD2 TYR C1327      51.918 -13.195  14.381  1.00  0.00           C  
ATOM   1307  CE1 TYR C1327      52.134 -10.431  14.450  1.00  0.00           C  
ATOM   1308  CE2 TYR C1327      52.873 -12.556  13.593  1.00  0.00           C  
ATOM   1309  CZ  TYR C1327      52.978 -11.181  13.630  1.00  0.00           C  
ATOM   1310  OH  TYR C1327      53.920 -10.566  12.841  1.00  0.00           O  
ATOM   1311  N   ALA C1328      47.482 -14.010  16.945  1.00  0.00           N  
ATOM   1312  CA  ALA C1328      46.338 -14.463  17.728  1.00  0.00           C  
ATOM   1313  C   ALA C1328      45.625 -13.208  18.211  1.00  0.00           C  
ATOM   1314  O   ALA C1328      46.269 -12.217  18.513  1.00  0.00           O  
ATOM   1315  CB  ALA C1328      46.814 -15.322  18.893  1.00  0.00           C  
ATOM   1316  N   PRO C1329      44.282 -13.234  18.306  1.00  0.00           N  
ATOM   1317  CA  PRO C1329      43.429 -12.127  18.731  1.00  0.00           C  
ATOM   1318  C   PRO C1329      43.659 -11.745  20.179  1.00  0.00           C  
ATOM   1319  O   PRO C1329      42.817 -11.982  21.039  1.00  0.00           O  
ATOM   1320  CB  PRO C1329      42.031 -12.668  18.506  1.00  0.00           C  
ATOM   1321  CG  PRO C1329      42.202 -14.105  18.890  1.00  0.00           C  
ATOM   1322  CD  PRO C1329      43.490 -14.481  18.174  1.00  0.00           C  
ATOM   1323  N   VAL C1341      44.804 -11.127  20.436  1.00  0.00           N  
ATOM   1324  CA  VAL C1341      45.197 -10.768  21.789  1.00  0.00           C  
ATOM   1325  C   VAL C1341      45.185  -9.266  22.119  1.00  0.00           C  
ATOM   1326  O   VAL C1341      45.313  -8.875  23.268  1.00  0.00           O  
ATOM   1327  CB  VAL C1341      46.579 -11.373  22.041  1.00  0.00           C  
ATOM   1328  CG1 VAL C1341      47.451 -10.465  22.879  1.00  0.00           C  
ATOM   1329  CG2 VAL C1341      46.419 -12.715  22.677  1.00  0.00           C  
ATOM   1330  N   LEU C1342      45.006  -8.431  21.107  1.00  0.00           N  
ATOM   1331  CA  LEU C1342      44.968  -6.983  21.311  1.00  0.00           C  
ATOM   1332  C   LEU C1342      43.541  -6.469  21.207  1.00  0.00           C  
ATOM   1333  O   LEU C1342      42.765  -6.929  20.374  1.00  0.00           O  
ATOM   1334  CB  LEU C1342      45.856  -6.305  20.263  1.00  0.00           C  
ATOM   1335  CG  LEU C1342      47.319  -6.764  20.286  1.00  0.00           C  
ATOM   1336  CD1 LEU C1342      48.071  -6.068  19.153  1.00  0.00           C  
ATOM   1337  CD2 LEU C1342      47.939  -6.432  21.643  1.00  0.00           C  
ATOM   1338  N   ALA C1344      43.191  -5.515  22.059  1.00  0.00           N  
ATOM   1339  CA  ALA C1344      41.848  -4.941  22.027  1.00  0.00           C  
ATOM   1340  C   ALA C1344      41.771  -3.928  20.889  1.00  0.00           C  
ATOM   1341  O   ALA C1344      42.759  -3.256  20.578  1.00  0.00           O  
ATOM   1342  CB  ALA C1344      41.527  -4.245  23.351  1.00  0.00           C  
ATOM   1343  N   GLU C1345      40.615  -3.829  20.249  1.00  0.00           N  
ATOM   1344  CA  GLU C1345      40.455  -2.866  19.172  1.00  0.00           C  
ATOM   1345  C   GLU C1345      39.981  -1.592  19.832  1.00  0.00           C  
ATOM   1346  O   GLU C1345      38.941  -1.578  20.497  1.00  0.00           O  
ATOM   1347  CB  GLU C1345      39.397  -3.312  18.153  1.00  0.00           C  
ATOM   1348  CG  GLU C1345      38.949  -2.149  17.249  1.00  0.00           C  
ATOM   1349  CD  GLU C1345      37.972  -2.554  16.157  1.00  0.00           C  
ATOM   1350  OE1 GLU C1345      38.429  -2.774  15.015  1.00  0.00           O  
ATOM   1351  OE2 GLU C1345      36.747  -2.653  16.437  1.00  0.00           O  
ATOM   1352  N   PRO C1347      40.734  -0.497  19.670  1.00  0.00           N  
ATOM   1353  CA  PRO C1347      40.263   0.725  20.314  1.00  0.00           C  
ATOM   1354  C   PRO C1347      39.119   1.410  19.573  1.00  0.00           C  
ATOM   1355  O   PRO C1347      38.977   1.243  18.358  1.00  0.00           O  
ATOM   1356  CB  PRO C1347      41.526   1.587  20.395  1.00  0.00           C  
ATOM   1357  CG  PRO C1347      42.337   1.112  19.206  1.00  0.00           C  
ATOM   1358  CD  PRO C1347      42.140  -0.379  19.249  1.00  0.00           C  
ATOM   1359  N   GLN C1348      38.305   2.152  20.321  1.00  0.00           N  
ATOM   1360  CA  GLN C1348      37.178   2.887  19.763  1.00  0.00           C  
ATOM   1361  C   GLN C1348      37.414   4.363  20.042  1.00  0.00           C  
ATOM   1362  O   GLN C1348      37.996   4.742  21.059  1.00  0.00           O  
ATOM   1363  CB  GLN C1348      35.875   2.489  20.444  1.00  0.00           C  
ATOM   1364  CG  GLN C1348      35.661   0.993  20.534  1.00  0.00           C  
ATOM   1365  CD  GLN C1348      34.349   0.646  21.190  1.00  0.00           C  
ATOM   1366  OE1 GLN C1348      33.330   0.500  20.515  1.00  0.00           O  
ATOM   1367  NE2 GLN C1348      34.357   0.534  22.518  1.00  0.00           N  
ATOM   1368  N   ALA C1349      36.948   5.200  19.136  1.00  0.00           N  
ATOM   1369  CA  ALA C1349      37.105   6.628  19.296  1.00  0.00           C  
ATOM   1370  C   ALA C1349      36.022   7.220  20.166  1.00  0.00           C  
ATOM   1371  O   ALA C1349      34.920   6.677  20.283  1.00  0.00           O  
ATOM   1372  CB  ALA C1349      37.084   7.306  17.938  1.00  0.00           C  
ATOM   1373  N   GLN C1350      36.359   8.329  20.802  1.00  0.00           N  
ATOM   1374  CA  GLN C1350      35.409   9.065  21.612  1.00  0.00           C  
ATOM   1375  C   GLN C1350      35.551  10.394  20.866  1.00  0.00           C  
ATOM   1376  O   GLN C1350      36.366  11.243  21.185  1.00  0.00           O  
ATOM   1377  CB  GLN C1350      35.888   9.152  23.053  1.00  0.00           C  
ATOM   1378  CG  GLN C1350      34.868   9.801  23.976  1.00  0.00           C  
ATOM   1379  CD  GLN C1350      35.329  11.157  24.442  1.00  0.00           C  
ATOM   1380  OE1 GLN C1350      35.857  11.307  25.541  1.00  0.00           O  
ATOM   1381  NE2 GLN C1350      35.155  12.155  23.591  1.00  0.00           N  
ATOM   1382  N   LEU C1351      34.756  10.512  19.812  1.00  0.00           N  
ATOM   1383  CA  LEU C1351      34.782  11.638  18.907  1.00  0.00           C  
ATOM   1384  C   LEU C1351      34.637  13.059  19.441  1.00  0.00           C  
ATOM   1385  O   LEU C1351      33.801  13.366  20.298  1.00  0.00           O  
ATOM   1386  CB  LEU C1351      33.753  11.416  17.790  1.00  0.00           C  
ATOM   1387  CG  LEU C1351      34.229  11.643  16.351  1.00  0.00           C  
ATOM   1388  CD1 LEU C1351      33.012  11.632  15.420  1.00  0.00           C  
ATOM   1389  CD2 LEU C1351      34.972  12.979  16.230  1.00  0.00           C  
ATOM   1390  N   SER C1352      35.506  13.894  18.883  1.00  0.00           N  
ATOM   1391  CA  SER C1352      35.625  15.334  19.084  1.00  0.00           C  
ATOM   1392  C   SER C1352      35.546  16.027  20.431  1.00  0.00           C  
ATOM   1393  O   SER C1352      35.412  15.409  21.483  1.00  0.00           O  
ATOM   1394  CB  SER C1352      34.652  16.041  18.146  1.00  0.00           C  
ATOM   1395  OG  SER C1352      33.649  16.682  18.902  1.00  0.00           O  
ATOM   1396  N   ARG C1356      35.649  17.349  20.338  1.00  0.00           N  
ATOM   1397  CA  ARG C1356      35.605  18.277  21.458  1.00  0.00           C  
ATOM   1398  C   ARG C1356      35.058  19.593  20.901  1.00  0.00           C  
ATOM   1399  O   ARG C1356      35.250  20.663  21.490  1.00  0.00           O  
ATOM   1400  CB  ARG C1356      37.018  18.495  22.007  1.00  0.00           C  
ATOM   1401  N   VAL C1357      34.368  19.504  19.768  1.00  0.00           N  
ATOM   1402  CA  VAL C1357      33.826  20.693  19.120  1.00  0.00           C  
ATOM   1403  C   VAL C1357      35.089  21.488  18.734  1.00  0.00           C  
ATOM   1404  O   VAL C1357      36.124  21.376  19.388  1.00  0.00           O  
ATOM   1405  CB  VAL C1357      32.912  21.504  20.083  1.00  0.00           C  
ATOM   1406  CG1 VAL C1357      31.761  22.155  19.302  1.00  0.00           C  
ATOM   1407  CG2 VAL C1357      32.334  20.589  21.151  1.00  0.00           C  
ATOM   1408  N   PRO C1358      35.021  22.289  17.667  1.00  0.00           N  
ATOM   1409  CA  PRO C1358      36.125  23.116  17.171  1.00  0.00           C  
ATOM   1410  C   PRO C1358      37.277  23.486  18.094  1.00  0.00           C  
ATOM   1411  O   PRO C1358      37.132  23.582  19.311  1.00  0.00           O  
ATOM   1412  CB  PRO C1358      35.415  24.324  16.599  1.00  0.00           C  
ATOM   1413  CG  PRO C1358      34.246  23.660  15.908  1.00  0.00           C  
ATOM   1414  CD  PRO C1358      33.774  22.643  16.950  1.00  0.00           C  
ATOM   1415  N   ARG C1360      38.426  23.703  17.482  1.00  0.00           N  
ATOM   1416  CA  ARG C1360      39.620  24.070  18.209  1.00  0.00           C  
ATOM   1417  C   ARG C1360      39.708  25.570  18.516  1.00  0.00           C  
ATOM   1418  O   ARG C1360      39.448  26.415  17.663  1.00  0.00           O  
ATOM   1419  CB  ARG C1360      40.842  23.624  17.416  1.00  0.00           C  
ATOM   1420  CG  ARG C1360      42.002  24.585  17.485  1.00  0.00           C  
ATOM   1421  CD  ARG C1360      43.135  24.121  16.601  1.00  0.00           C  
ATOM   1422  NE  ARG C1360      44.076  23.269  17.325  1.00  0.00           N  
ATOM   1423  CZ  ARG C1360      45.188  22.780  16.794  1.00  0.00           C  
ATOM   1424  NH1 ARG C1360      45.499  23.048  15.532  1.00  0.00           N  
ATOM   1425  NH2 ARG C1360      46.006  22.043  17.526  1.00  0.00           N  
ATOM   1426  N   LEU C1361      40.086  25.877  19.747  1.00  0.00           N  
ATOM   1427  CA  LEU C1361      40.221  27.241  20.199  1.00  0.00           C  
ATOM   1428  C   LEU C1361      41.244  28.003  19.349  1.00  0.00           C  
ATOM   1429  O   LEU C1361      42.397  27.588  19.232  1.00  0.00           O  
ATOM   1430  CB  LEU C1361      40.650  27.261  21.671  1.00  0.00           C  
ATOM   1431  CG  LEU C1361      40.491  28.607  22.382  1.00  0.00           C  
ATOM   1432  CD1 LEU C1361      39.006  28.869  22.565  1.00  0.00           C  
ATOM   1433  CD2 LEU C1361      41.195  28.569  23.750  1.00  0.00           C  
ATOM   1434  N   PRO C1365      40.818  29.112  18.745  1.00  0.00           N  
ATOM   1435  CA  PRO C1365      41.683  29.965  17.900  1.00  0.00           C  
ATOM   1436  C   PRO C1365      42.597  30.775  18.803  1.00  0.00           C  
ATOM   1437  O   PRO C1365      42.367  30.859  20.006  1.00  0.00           O  
ATOM   1438  CB  PRO C1365      40.684  30.850  17.182  1.00  0.00           C  
ATOM   1439  CG  PRO C1365      39.659  31.111  18.292  1.00  0.00           C  
ATOM   1440  CD  PRO C1365      39.477  29.708  18.897  1.00  0.00           C  
ATOM   1441  N   GLY C1366      43.632  31.376  18.219  1.00  0.00           N  
ATOM   1442  CA  GLY C1366      44.555  32.177  18.992  1.00  0.00           C  
ATOM   1443  C   GLY C1366      44.116  33.605  19.291  1.00  0.00           C  
ATOM   1444  O   GLY C1366      43.153  34.107  18.718  1.00  0.00           O  
ATOM   1445  N   LEU C1368      44.845  34.254  20.192  1.00  0.00           N  
ATOM   1446  CA  LEU C1368      44.552  35.635  20.589  1.00  0.00           C  
ATOM   1447  C   LEU C1368      44.400  36.629  19.424  1.00  0.00           C  
ATOM   1448  O   LEU C1368      43.544  37.513  19.506  1.00  0.00           O  
ATOM   1449  CB  LEU C1368      45.615  36.145  21.558  1.00  0.00           C  
ATOM   1450  CG  LEU C1368      45.329  36.109  23.059  1.00  0.00           C  
ATOM   1451  CD1 LEU C1368      43.929  35.538  23.390  1.00  0.00           C  
ATOM   1452  CD2 LEU C1368      46.439  35.319  23.704  1.00  0.00           C  
ATOM   1453  N   ASP C1369      45.203  36.516  18.356  1.00  0.00           N  
ATOM   1454  CA  ASP C1369      45.041  37.449  17.223  1.00  0.00           C  
ATOM   1455  C   ASP C1369      44.116  36.886  16.142  1.00  0.00           C  
ATOM   1456  O   ASP C1369      44.145  37.317  15.001  1.00  0.00           O  
ATOM   1457  CB  ASP C1369      46.396  37.866  16.597  1.00  0.00           C  
ATOM   1458  CG  ASP C1369      46.248  38.958  15.483  1.00  0.00           C  
ATOM   1459  OD1 ASP C1369      45.614  38.695  14.438  1.00  0.00           O  
ATOM   1460  OD2 ASP C1369      46.768  40.092  15.653  1.00  0.00           O  
ATOM   1461  N   GLY C1370      43.309  35.903  16.491  1.00  0.00           N  
ATOM   1462  CA  GLY C1370      42.381  35.380  15.508  1.00  0.00           C  
ATOM   1463  C   GLY C1370      42.801  34.247  14.601  1.00  0.00           C  
ATOM   1464  O   GLY C1370      41.988  33.774  13.808  1.00  0.00           O  
ATOM   1465  N   GLN C1372      44.051  33.811  14.695  1.00  0.00           N  
ATOM   1466  CA  GLN C1372      44.518  32.708  13.862  1.00  0.00           C  
ATOM   1467  C   GLN C1372      43.880  31.386  14.237  1.00  0.00           C  
ATOM   1468  O   GLN C1372      43.541  31.153  15.407  1.00  0.00           O  
ATOM   1469  CB  GLN C1372      46.021  32.532  13.972  1.00  0.00           C  
ATOM   1470  CG  GLN C1372      46.832  33.516  13.203  1.00  0.00           C  
ATOM   1471  CD  GLN C1372      48.267  33.064  13.098  1.00  0.00           C  
ATOM   1472  OE1 GLN C1372      48.964  32.955  14.107  1.00  0.00           O  
ATOM   1473  NE2 GLN C1372      48.721  32.798  11.874  1.00  0.00           N  
ATOM   1474  N   ALA C1373      43.755  30.513  13.237  1.00  0.00           N  
ATOM   1475  CA  ALA C1373      43.171  29.185  13.419  1.00  0.00           C  
ATOM   1476  C   ALA C1373      43.743  28.460  14.641  1.00  0.00           C  
ATOM   1477  O   ALA C1373      43.005  27.880  15.441  1.00  0.00           O  
ATOM   1478  CB  ALA C1373      43.435  28.353  12.174  1.00  0.00           C  
ATOM   1479  N   LYS C1414      45.062  28.508  14.786  1.00  0.00           N  
ATOM   1480  CA  LYS C1414      45.731  27.793  15.866  1.00  0.00           C  
ATOM   1481  C   LYS C1414      46.294  28.649  17.004  1.00  0.00           C  
ATOM   1482  O   LYS C1414      46.899  29.701  16.775  1.00  0.00           O  
ATOM   1483  CB  LYS C1414      46.854  26.936  15.263  1.00  0.00           C  
ATOM   1484  CG  LYS C1414      47.652  26.084  16.245  1.00  0.00           C  
ATOM   1485  CD  LYS C1414      48.649  25.169  15.517  1.00  0.00           C  
ATOM   1486  CE  LYS C1414      49.752  24.665  16.450  1.00  0.00           C  
ATOM   1487  NZ  LYS C1414      50.481  23.481  15.900  1.00  0.00           N  
ATOM   1488  N   MET C1415      46.072  28.192  18.235  1.00  0.00           N  
ATOM   1489  CA  MET C1415      46.593  28.876  19.411  1.00  0.00           C  
ATOM   1490  C   MET C1415      47.876  28.146  19.746  1.00  0.00           C  
ATOM   1491  O   MET C1415      47.869  26.931  19.931  1.00  0.00           O  
ATOM   1492  CB  MET C1415      45.649  28.772  20.610  1.00  0.00           C  
ATOM   1493  CG  MET C1415      46.377  29.131  21.921  1.00  0.00           C  
ATOM   1494  SD  MET C1415      45.321  29.732  23.234  1.00  0.00           S  
ATOM   1495  CE  MET C1415      46.218  29.374  24.583  1.00  0.00           C  
ATOM   1496  N   SER C1416      48.969  28.891  19.865  1.00  0.00           N  
ATOM   1497  CA  SER C1416      50.253  28.279  20.151  1.00  0.00           C  
ATOM   1498  C   SER C1416      51.315  29.230  20.707  1.00  0.00           C  
ATOM   1499  O   SER C1416      51.401  30.409  20.321  1.00  0.00           O  
ATOM   1500  CB  SER C1416      50.779  27.618  18.872  1.00  0.00           C  
ATOM   1501  OG  SER C1416      52.107  27.140  19.043  1.00  0.00           O  
ATOM   1502  N   LYS C1417      52.117  28.698  21.621  1.00  0.00           N  
ATOM   1503  CA  LYS C1417      53.215  29.429  22.237  1.00  0.00           C  
ATOM   1504  C   LYS C1417      54.050  29.941  21.059  1.00  0.00           C  
ATOM   1505  O   LYS C1417      54.325  31.135  20.904  1.00  0.00           O  
ATOM   1506  CB  LYS C1417      54.044  28.450  23.061  1.00  0.00           C  
ATOM   1507  CG  LYS C1417      55.308  28.992  23.692  1.00  0.00           C  
ATOM   1508  CD  LYS C1417      56.477  27.985  23.527  1.00  0.00           C  
ATOM   1509  CE  LYS C1417      56.101  26.539  23.894  1.00  0.00           C  
ATOM   1510  NZ  LYS C1417      57.200  25.560  23.575  1.00  0.00           N  
ATOM   1511  N   SER C1441      54.424  28.994  20.210  1.00  0.00           N  
ATOM   1512  CA  SER C1441      55.206  29.247  19.013  1.00  0.00           C  
ATOM   1513  C   SER C1441      54.709  30.443  18.214  1.00  0.00           C  
ATOM   1514  O   SER C1441      55.489  31.316  17.837  1.00  0.00           O  
ATOM   1515  CB  SER C1441      55.167  28.012  18.129  1.00  0.00           C  
ATOM   1516  OG  SER C1441      55.785  28.278  16.888  1.00  0.00           O  
ATOM   1517  N   LEU C1444      53.407  30.476  17.947  1.00  0.00           N  
ATOM   1518  CA  LEU C1444      52.822  31.565  17.193  1.00  0.00           C  
ATOM   1519  C   LEU C1444      52.739  32.833  18.048  1.00  0.00           C  
ATOM   1520  O   LEU C1444      52.471  33.915  17.534  1.00  0.00           O  
ATOM   1521  CB  LEU C1444      51.444  31.144  16.678  1.00  0.00           C  
ATOM   1522  CG  LEU C1444      51.452  29.840  15.860  1.00  0.00           C  
ATOM   1523  CD1 LEU C1444      50.043  29.526  15.378  1.00  0.00           C  
ATOM   1524  CD2 LEU C1444      52.385  29.972  14.677  1.00  0.00           C  
ATOM   1525  N   GLY C1450      52.972  32.686  19.351  1.00  0.00           N  
ATOM   1526  CA  GLY C1450      52.944  33.820  20.272  1.00  0.00           C  
ATOM   1527  C   GLY C1450      51.593  34.421  20.611  1.00  0.00           C  
ATOM   1528  O   GLY C1450      51.521  35.550  21.106  1.00  0.00           O  
ATOM   1529  N   ASN C1452      50.525  33.663  20.386  1.00  0.00           N  
ATOM   1530  CA  ASN C1452      49.174  34.150  20.625  1.00  0.00           C  
ATOM   1531  C   ASN C1452      48.416  33.287  21.638  1.00  0.00           C  
ATOM   1532  O   ASN C1452      47.213  33.074  21.489  1.00  0.00           O  
ATOM   1533  CB  ASN C1452      48.402  34.118  19.308  1.00  0.00           C  
ATOM   1534  CG  ASN C1452      48.415  32.714  18.672  1.00  0.00           C  
ATOM   1535  OD1 ASN C1452      48.708  31.716  19.349  1.00  0.00           O  
ATOM   1536  ND2 ASN C1452      48.094  32.635  17.389  1.00  0.00           N  
ATOM   1537  N   ALA C1455      49.095  32.806  22.664  1.00  0.00           N  
ATOM   1538  CA  ALA C1455      48.434  31.942  23.648  1.00  0.00           C  
ATOM   1539  C   ALA C1455      48.371  32.512  25.067  1.00  0.00           C  
ATOM   1540  O   ALA C1455      49.042  33.496  25.404  1.00  0.00           O  
ATOM   1541  CB  ALA C1455      49.149  30.603  23.696  1.00  0.00           C  
ATOM   1542  N   ILE C1456      47.545  31.863  25.883  1.00  0.00           N  
ATOM   1543  CA  ILE C1456      47.385  32.187  27.283  1.00  0.00           C  
ATOM   1544  C   ILE C1456      47.710  30.867  27.965  1.00  0.00           C  
ATOM   1545  O   ILE C1456      46.999  29.881  27.782  1.00  0.00           O  
ATOM   1546  CB  ILE C1456      45.942  32.597  27.611  1.00  0.00           C  
ATOM   1547  CG1 ILE C1456      45.636  33.936  26.943  1.00  0.00           C  
ATOM   1548  CG2 ILE C1456      45.741  32.688  29.140  1.00  0.00           C  
ATOM   1549  CD1 ILE C1456      44.192  34.309  27.030  1.00  0.00           C  
ATOM   1550  N   ALA C1457      48.820  30.844  28.695  1.00  0.00           N  
ATOM   1551  CA  ALA C1457      49.257  29.641  29.386  1.00  0.00           C  
ATOM   1552  C   ALA C1457      48.375  29.412  30.609  1.00  0.00           C  
ATOM   1553  O   ALA C1457      47.813  30.364  31.191  1.00  0.00           O  
ATOM   1554  CB  ALA C1457      50.721  29.782  29.804  1.00  0.00           C  
ATOM   1555  N   LEU C1458      48.237  28.147  30.986  1.00  0.00           N  
ATOM   1556  CA  LEU C1458      47.434  27.795  32.139  1.00  0.00           C  
ATOM   1557  C   LEU C1458      48.094  28.462  33.331  1.00  0.00           C  
ATOM   1558  O   LEU C1458      47.429  28.862  34.286  1.00  0.00           O  
ATOM   1559  CB  LEU C1458      47.404  26.272  32.311  1.00  0.00           C  
ATOM   1560  CG  LEU C1458      46.120  25.612  31.785  1.00  0.00           C  
ATOM   1561  CD1 LEU C1458      45.809  26.103  30.396  1.00  0.00           C  
ATOM   1562  CD2 LEU C1458      46.262  24.090  31.791  1.00  0.00           C  
ATOM   1563  N   GLY C1459      49.414  28.600  33.238  1.00  0.00           N  
ATOM   1564  CA  GLY C1459      50.172  29.206  34.305  1.00  0.00           C  
ATOM   1565  C   GLY C1459      50.250  30.725  34.242  1.00  0.00           C  
ATOM   1566  O   GLY C1459      50.901  31.312  35.093  1.00  0.00           O  
ATOM   1567  N   ASP C1460      49.619  31.364  33.258  1.00  0.00           N  
ATOM   1568  CA  ASP C1460      49.687  32.824  33.177  1.00  0.00           C  
ATOM   1569  C   ASP C1460      48.970  33.451  34.378  1.00  0.00           C  
ATOM   1570  O   ASP C1460      47.905  33.001  34.807  1.00  0.00           O  
ATOM   1571  CB  ASP C1460      49.081  33.346  31.861  1.00  0.00           C  
ATOM   1572  CG  ASP C1460      50.100  33.373  30.711  1.00  0.00           C  
ATOM   1573  OD1 ASP C1460      51.309  33.518  30.977  1.00  0.00           O  
ATOM   1574  OD2 ASP C1460      49.698  33.271  29.533  1.00  0.00           O  
ATOM   1575  N   SER C1461      49.562  34.501  34.922  1.00  0.00           N  
ATOM   1576  CA  SER C1461      48.988  35.169  36.084  1.00  0.00           C  
ATOM   1577  C   SER C1461      47.665  35.813  35.713  1.00  0.00           C  
ATOM   1578  O   SER C1461      47.394  36.076  34.541  1.00  0.00           O  
ATOM   1579  CB  SER C1461      49.942  36.244  36.604  1.00  0.00           C  
ATOM   1580  OG  SER C1461      49.821  37.433  35.819  1.00  0.00           O  
ATOM   1581  N   ALA C1462      46.831  36.063  36.714  1.00  0.00           N  
ATOM   1582  CA  ALA C1462      45.544  36.691  36.451  1.00  0.00           C  
ATOM   1583  C   ALA C1462      45.730  38.044  35.743  1.00  0.00           C  
ATOM   1584  O   ALA C1462      44.887  38.420  34.922  1.00  0.00           O  
ATOM   1585  CB  ALA C1462      44.775  36.865  37.735  1.00  0.00           C  
ATOM   1586  N   ASP C1463      46.825  38.748  36.060  1.00  0.00           N  
ATOM   1587  CA  ASP C1463      47.153  40.040  35.437  1.00  0.00           C  
ATOM   1588  C   ASP C1463      47.422  39.794  33.966  1.00  0.00           C  
ATOM   1589  O   ASP C1463      46.777  40.394  33.099  1.00  0.00           O  
ATOM   1590  CB  ASP C1463      48.411  40.672  36.060  1.00  0.00           C  
ATOM   1591  CG  ASP C1463      49.478  41.073  35.000  1.00  0.00           C  
ATOM   1592  OD1 ASP C1463      49.218  41.996  34.201  1.00  0.00           O  
ATOM   1593  OD2 ASP C1463      50.576  40.466  34.970  1.00  0.00           O  
ATOM   1594  N   GLU C1465      48.381  38.911  33.694  1.00  0.00           N  
ATOM   1595  CA  GLU C1465      48.730  38.574  32.327  1.00  0.00           C  
ATOM   1596  C   GLU C1465      47.492  38.204  31.542  1.00  0.00           C  
ATOM   1597  O   GLU C1465      47.263  38.732  30.461  1.00  0.00           O  
ATOM   1598  CB  GLU C1465      49.715  37.405  32.289  1.00  0.00           C  
ATOM   1599  CG  GLU C1465      51.159  37.853  32.235  1.00  0.00           C  
ATOM   1600  CD  GLU C1465      51.458  38.724  31.019  1.00  0.00           C  
ATOM   1601  OE1 GLU C1465      51.528  38.184  29.882  1.00  0.00           O  
ATOM   1602  OE2 GLU C1465      51.622  39.955  31.205  1.00  0.00           O  
ATOM   1603  N   VAL C1467      46.703  37.284  32.079  1.00  0.00           N  
ATOM   1604  CA  VAL C1467      45.500  36.886  31.384  1.00  0.00           C  
ATOM   1605  C   VAL C1467      44.717  38.137  31.027  1.00  0.00           C  
ATOM   1606  O   VAL C1467      44.252  38.276  29.894  1.00  0.00           O  
ATOM   1607  CB  VAL C1467      44.628  35.932  32.229  1.00  0.00           C  
ATOM   1608  CG1 VAL C1467      43.335  35.628  31.490  1.00  0.00           C  
ATOM   1609  CG2 VAL C1467      45.389  34.648  32.499  1.00  0.00           C  
ATOM   1610  N   ALA C1468      44.577  39.059  31.975  1.00  0.00           N  
ATOM   1611  CA  ALA C1468      43.849  40.292  31.682  1.00  0.00           C  
ATOM   1612  C   ALA C1468      44.519  41.011  30.495  1.00  0.00           C  
ATOM   1613  O   ALA C1468      43.851  41.330  29.529  1.00  0.00           O  
ATOM   1614  CB  ALA C1468      43.816  41.209  32.902  1.00  0.00           C  
ATOM   1615  N   ARG C1507      45.831  41.244  30.545  1.00  0.00           N  
ATOM   1616  CA  ARG C1507      46.512  41.939  29.449  1.00  0.00           C  
ATOM   1617  C   ARG C1507      46.333  41.258  28.093  1.00  0.00           C  
ATOM   1618  O   ARG C1507      46.036  41.916  27.083  1.00  0.00           O  
ATOM   1619  CB  ARG C1507      48.014  42.034  29.684  1.00  0.00           C  
ATOM   1620  CG  ARG C1507      48.453  42.794  30.900  1.00  0.00           C  
ATOM   1621  CD  ARG C1507      49.962  42.621  31.045  1.00  0.00           C  
ATOM   1622  NE  ARG C1507      50.381  42.899  32.405  1.00  0.00           N  
ATOM   1623  CZ  ARG C1507      50.323  44.102  32.967  1.00  0.00           C  
ATOM   1624  NH1 ARG C1507      49.877  45.147  32.276  1.00  0.00           N  
ATOM   1625  NH2 ARG C1507      50.681  44.248  34.232  1.00  0.00           N  
ATOM   1626  N   LYS C1508      46.558  39.945  28.057  1.00  0.00           N  
ATOM   1627  CA  LYS C1508      46.450  39.205  26.808  1.00  0.00           C  
ATOM   1628  C   LYS C1508      45.063  39.371  26.185  1.00  0.00           C  
ATOM   1629  O   LYS C1508      44.943  39.596  24.965  1.00  0.00           O  
ATOM   1630  CB  LYS C1508      46.792  37.724  27.044  1.00  0.00           C  
ATOM   1631  CG  LYS C1508      48.312  37.473  27.261  1.00  0.00           C  
ATOM   1632  CD  LYS C1508      48.677  35.975  27.263  1.00  0.00           C  
ATOM   1633  CE  LYS C1508      50.191  35.784  27.336  1.00  0.00           C  
ATOM   1634  NZ  LYS C1508      50.648  34.356  27.314  1.00  0.00           N  
ATOM   1635  N   VAL C1509      44.023  39.280  27.016  1.00  0.00           N  
ATOM   1636  CA  VAL C1509      42.653  39.429  26.529  1.00  0.00           C  
ATOM   1637  C   VAL C1509      42.407  40.840  25.955  1.00  0.00           C  
ATOM   1638  O   VAL C1509      41.654  41.014  24.990  1.00  0.00           O  
ATOM   1639  CB  VAL C1509      41.629  39.167  27.667  1.00  0.00           C  
ATOM   1640  CG1 VAL C1509      40.250  39.657  27.272  1.00  0.00           C  
ATOM   1641  CG2 VAL C1509      41.540  37.665  27.971  1.00  0.00           C  
ATOM   1642  N   MET C1510      43.061  41.839  26.538  1.00  0.00           N  
ATOM   1643  CA  MET C1510      42.879  43.215  26.100  1.00  0.00           C  
ATOM   1644  C   MET C1510      43.373  43.470  24.692  1.00  0.00           C  
ATOM   1645  O   MET C1510      42.739  44.201  23.936  1.00  0.00           O  
ATOM   1646  CB  MET C1510      43.594  44.146  27.060  1.00  0.00           C  
ATOM   1647  CG  MET C1510      43.329  43.802  28.499  1.00  0.00           C  
ATOM   1648  SD  MET C1510      41.979  44.749  29.217  1.00  0.00           S  
ATOM   1649  CE  MET C1510      40.570  44.157  28.372  1.00  0.00           C  
ATOM   1650  N   GLY C1511      44.500  42.852  24.344  1.00  0.00           N  
ATOM   1651  CA  GLY C1511      45.076  43.034  23.024  1.00  0.00           C  
ATOM   1652  C   GLY C1511      44.622  42.036  21.981  1.00  0.00           C  
ATOM   1653  O   GLY C1511      45.249  41.911  20.926  1.00  0.00           O  
ATOM   1654  N   MET C1516      43.526  41.343  22.269  1.00  0.00           N  
ATOM   1655  CA  MET C1516      42.983  40.348  21.356  1.00  0.00           C  
ATOM   1656  C   MET C1516      42.432  40.944  20.067  1.00  0.00           C  
ATOM   1657  O   MET C1516      41.866  42.044  20.076  1.00  0.00           O  
ATOM   1658  CB  MET C1516      41.859  39.546  22.033  1.00  0.00           C  
ATOM   1659  CG  MET C1516      42.353  38.332  22.834  1.00  0.00           C  
ATOM   1660  SD  MET C1516      41.011  37.444  23.690  1.00  0.00           S  
ATOM   1661  CE  MET C1516      40.448  36.324  22.427  1.00  0.00           C  
ATOM   1662  N   TYR C1517      42.603  40.207  18.968  1.00  0.00           N  
ATOM   1663  CA  TYR C1517      42.082  40.602  17.666  1.00  0.00           C  
ATOM   1664  C   TYR C1517      40.566  40.594  17.865  1.00  0.00           C  
ATOM   1665  O   TYR C1517      40.054  39.817  18.674  1.00  0.00           O  
ATOM   1666  CB  TYR C1517      42.487  39.556  16.630  1.00  0.00           C  
ATOM   1667  CG  TYR C1517      41.877  39.726  15.253  1.00  0.00           C  
ATOM   1668  CD1 TYR C1517      42.438  40.594  14.317  1.00  0.00           C  
ATOM   1669  CD2 TYR C1517      40.750  38.987  14.873  1.00  0.00           C  
ATOM   1670  CE1 TYR C1517      41.892  40.718  13.033  1.00  0.00           C  
ATOM   1671  CE2 TYR C1517      40.203  39.108  13.599  1.00  0.00           C  
ATOM   1672  CZ  TYR C1517      40.780  39.976  12.685  1.00  0.00           C  
ATOM   1673  OH  TYR C1517      40.235  40.106  11.422  1.00  0.00           O  
ATOM   1674  N   THR C1518      39.840  41.449  17.154  1.00  0.00           N  
ATOM   1675  CA  THR C1518      38.391  41.479  17.314  1.00  0.00           C  
ATOM   1676  C   THR C1518      37.612  41.479  16.000  1.00  0.00           C  
ATOM   1677  O   THR C1518      37.069  40.461  15.568  1.00  0.00           O  
ATOM   1678  CB  THR C1518      37.954  42.708  18.140  1.00  0.00           C  
ATOM   1679  OG1 THR C1518      38.459  43.905  17.529  1.00  0.00           O  
ATOM   1680  CG2 THR C1518      38.477  42.605  19.570  1.00  0.00           C  
ATOM   1681  N   ASP C1527      37.538  42.647  15.377  1.00  0.00           N  
ATOM   1682  CA  ASP C1527      36.827  42.790  14.114  1.00  0.00           C  
ATOM   1683  C   ASP C1527      37.410  43.953  13.338  1.00  0.00           C  
ATOM   1684  O   ASP C1527      37.054  45.110  13.578  1.00  0.00           O  
ATOM   1685  CB  ASP C1527      35.338  43.024  14.347  1.00  0.00           C  
ATOM   1686  CG  ASP C1527      34.649  43.595  13.125  1.00  0.00           C  
ATOM   1687  OD1 ASP C1527      35.128  43.337  12.002  1.00  0.00           O  
ATOM   1688  OD2 ASP C1527      33.637  44.303  13.280  1.00  0.00           O  
ATOM   1689  N   PRO C1528      38.299  43.662  12.387  1.00  0.00           N  
ATOM   1690  CA  PRO C1528      38.938  44.697  11.570  1.00  0.00           C  
ATOM   1691  C   PRO C1528      38.049  45.891  11.207  1.00  0.00           C  
ATOM   1692  O   PRO C1528      38.501  47.027  11.249  1.00  0.00           O  
ATOM   1693  CB  PRO C1528      39.443  43.929  10.346  1.00  0.00           C  
ATOM   1694  CG  PRO C1528      38.581  42.698  10.311  1.00  0.00           C  
ATOM   1695  CD  PRO C1528      38.490  42.337  11.762  1.00  0.00           C  
ATOM   1696  N   GLY C1549      36.786  45.631  10.881  1.00  0.00           N  
ATOM   1697  CA  GLY C1549      35.862  46.698  10.505  1.00  0.00           C  
ATOM   1698  C   GLY C1549      35.194  47.434  11.648  1.00  0.00           C  
ATOM   1699  O   GLY C1549      34.500  48.432  11.445  1.00  0.00           O  
ATOM   1700  N   HIS C1563      35.370  46.925  12.860  1.00  0.00           N  
ATOM   1701  CA  HIS C1563      34.806  47.568  14.039  1.00  0.00           C  
ATOM   1702  C   HIS C1563      35.942  48.507  14.441  1.00  0.00           C  
ATOM   1703  O   HIS C1563      37.053  48.053  14.691  1.00  0.00           O  
ATOM   1704  CB  HIS C1563      34.534  46.515  15.124  1.00  0.00           C  
ATOM   1705  CG  HIS C1563      33.638  46.984  16.225  1.00  0.00           C  
ATOM   1706  ND1 HIS C1563      34.087  47.232  17.501  1.00  0.00           N  
ATOM   1707  CD2 HIS C1563      32.309  47.261  16.235  1.00  0.00           C  
ATOM   1708  CE1 HIS C1563      33.078  47.637  18.255  1.00  0.00           C  
ATOM   1709  NE2 HIS C1563      31.989  47.664  17.506  1.00  0.00           N  
ATOM   1710  N   LEU C1569      35.679  49.809  14.468  1.00  0.00           N  
ATOM   1711  CA  LEU C1569      36.717  50.791  14.789  1.00  0.00           C  
ATOM   1712  C   LEU C1569      36.507  51.555  16.104  1.00  0.00           C  
ATOM   1713  O   LEU C1569      37.470  52.019  16.719  1.00  0.00           O  
ATOM   1714  CB  LEU C1569      36.847  51.788  13.631  1.00  0.00           C  
ATOM   1715  CG  LEU C1569      37.401  51.344  12.267  1.00  0.00           C  
ATOM   1716  CD1 LEU C1569      36.812  50.012  11.849  1.00  0.00           C  
ATOM   1717  CD2 LEU C1569      37.094  52.416  11.225  1.00  0.00           C  
ATOM   1718  N   ARG C1594      35.249  51.686  16.508  1.00  0.00           N  
ATOM   1719  CA  ARG C1594      34.849  52.363  17.741  1.00  0.00           C  
ATOM   1720  C   ARG C1594      33.573  51.690  18.251  1.00  0.00           C  
ATOM   1721  O   ARG C1594      32.855  51.045  17.486  1.00  0.00           O  
ATOM   1722  CB  ARG C1594      34.573  53.853  17.493  1.00  0.00           C  
ATOM   1723  CG  ARG C1594      33.664  54.135  16.303  1.00  0.00           C  
ATOM   1724  CD  ARG C1594      34.495  54.632  15.125  1.00  0.00           C  
ATOM   1725  NE  ARG C1594      33.866  54.426  13.823  1.00  0.00           N  
ATOM   1726  CZ  ARG C1594      34.450  54.753  12.680  1.00  0.00           C  
ATOM   1727  NH1 ARG C1594      33.837  54.546  11.519  1.00  0.00           N  
ATOM   1728  NH2 ARG C1594      35.654  55.312  12.705  1.00  0.00           N  
ATOM   1729  N   ALA C1596      33.281  51.865  19.536  1.00  0.00           N  
ATOM   1730  CA  ALA C1596      32.102  51.262  20.166  1.00  0.00           C  
ATOM   1731  C   ALA C1596      30.764  51.480  19.460  1.00  0.00           C  
ATOM   1732  O   ALA C1596      30.010  50.523  19.257  1.00  0.00           O  
ATOM   1733  CB  ALA C1596      31.990  51.731  21.614  1.00  0.00           C  
ATOM   1734  N   SER C1597      30.462  52.723  19.097  1.00  0.00           N  
ATOM   1735  CA  SER C1597      29.195  53.033  18.433  1.00  0.00           C  
ATOM   1736  C   SER C1597      28.956  52.115  17.239  1.00  0.00           C  
ATOM   1737  O   SER C1597      27.836  51.649  17.007  1.00  0.00           O  
ATOM   1738  CB  SER C1597      29.177  54.486  17.960  1.00  0.00           C  
ATOM   1739  OG  SER C1597      30.154  54.718  16.965  1.00  0.00           O  
ATOM   1740  N   ASP C1598      30.023  51.862  16.491  1.00  0.00           N  
ATOM   1741  CA  ASP C1598      29.987  51.000  15.312  1.00  0.00           C  
ATOM   1742  C   ASP C1598      29.449  49.600  15.572  1.00  0.00           C  
ATOM   1743  O   ASP C1598      29.540  49.077  16.680  1.00  0.00           O  
ATOM   1744  CB  ASP C1598      31.401  50.830  14.758  1.00  0.00           C  
ATOM   1745  CG  ASP C1598      31.894  52.038  13.995  1.00  0.00           C  
ATOM   1746  OD1 ASP C1598      31.436  53.166  14.273  1.00  0.00           O  
ATOM   1747  OD2 ASP C1598      32.763  51.838  13.118  1.00  0.00           O  
ATOM   1748  N   PRO C1599      28.855  48.977  14.545  1.00  0.00           N  
ATOM   1749  CA  PRO C1599      28.356  47.625  14.751  1.00  0.00           C  
ATOM   1750  C   PRO C1599      29.583  46.751  14.477  1.00  0.00           C  
ATOM   1751  O   PRO C1599      30.472  47.156  13.723  1.00  0.00           O  
ATOM   1752  CB  PRO C1599      27.292  47.482  13.668  1.00  0.00           C  
ATOM   1753  CG  PRO C1599      27.834  48.334  12.555  1.00  0.00           C  
ATOM   1754  CD  PRO C1599      28.310  49.559  13.304  1.00  0.00           C  
ATOM   1755  N   GLY C1600      29.659  45.580  15.092  1.00  0.00           N  
ATOM   1756  CA  GLY C1600      30.809  44.727  14.859  1.00  0.00           C  
ATOM   1757  C   GLY C1600      30.394  43.315  14.534  1.00  0.00           C  
ATOM   1758  O   GLY C1600      29.262  42.925  14.793  1.00  0.00           O  
ATOM   1759  N   ARG C1605      31.308  42.538  13.963  1.00  0.00           N  
ATOM   1760  CA  ARG C1605      30.991  41.159  13.630  1.00  0.00           C  
ATOM   1761  C   ARG C1605      31.442  40.176  14.696  1.00  0.00           C  
ATOM   1762  O   ARG C1605      32.512  40.317  15.288  1.00  0.00           O  
ATOM   1763  CB  ARG C1605      31.620  40.732  12.311  1.00  0.00           C  
ATOM   1764  CG  ARG C1605      31.230  39.313  11.964  1.00  0.00           C  
ATOM   1765  CD  ARG C1605      32.314  38.592  11.202  1.00  0.00           C  
ATOM   1766  NE  ARG C1605      32.554  39.179   9.897  1.00  0.00           N  
ATOM   1767  CZ  ARG C1605      33.556  38.824   9.107  1.00  0.00           C  
ATOM   1768  NH1 ARG C1605      34.407  37.889   9.502  1.00  0.00           N  
ATOM   1769  NH2 ARG C1605      33.715  39.410   7.929  1.00  0.00           N  
ATOM   1770  N   VAL C1606      30.608  39.166  14.910  1.00  0.00           N  
ATOM   1771  CA  VAL C1606      30.865  38.120  15.887  1.00  0.00           C  
ATOM   1772  C   VAL C1606      31.720  37.024  15.243  1.00  0.00           C  
ATOM   1773  O   VAL C1606      32.792  36.680  15.743  1.00  0.00           O  
ATOM   1774  CB  VAL C1606      29.530  37.522  16.385  1.00  0.00           C  
ATOM   1775  CG1 VAL C1606      29.781  36.411  17.383  1.00  0.00           C  
ATOM   1776  CG2 VAL C1606      28.700  38.619  17.015  1.00  0.00           C  
ATOM   1777  N   GLU C1607      31.246  36.485  14.124  1.00  0.00           N  
ATOM   1778  CA  GLU C1607      31.962  35.434  13.420  1.00  0.00           C  
ATOM   1779  C   GLU C1607      33.408  35.856  13.151  1.00  0.00           C  
ATOM   1780  O   GLU C1607      33.671  37.003  12.768  1.00  0.00           O  
ATOM   1781  CB  GLU C1607      31.244  35.110  12.109  1.00  0.00           C  
ATOM   1782  CG  GLU C1607      30.293  36.196  11.607  1.00  0.00           C  
ATOM   1783  CD  GLU C1607      28.989  36.282  12.403  1.00  0.00           C  
ATOM   1784  OE1 GLU C1607      28.397  37.384  12.465  1.00  0.00           O  
ATOM   1785  OE2 GLU C1607      28.550  35.243  12.950  1.00  0.00           O  
ATOM   1786  N   GLY C1608      34.348  34.939  13.368  1.00  0.00           N  
ATOM   1787  CA  GLY C1608      35.752  35.254  13.142  1.00  0.00           C  
ATOM   1788  C   GLY C1608      36.415  35.994  14.295  1.00  0.00           C  
ATOM   1789  O   GLY C1608      37.644  35.998  14.426  1.00  0.00           O  
ATOM   1790  N   ASN C1609      35.590  36.615  15.138  1.00  0.00           N  
ATOM   1791  CA  ASN C1609      36.050  37.368  16.307  1.00  0.00           C  
ATOM   1792  C   ASN C1609      36.277  36.413  17.493  1.00  0.00           C  
ATOM   1793  O   ASN C1609      35.333  35.990  18.155  1.00  0.00           O  
ATOM   1794  CB  ASN C1609      34.988  38.404  16.652  1.00  0.00           C  
ATOM   1795  CG  ASN C1609      35.393  39.323  17.774  1.00  0.00           C  
ATOM   1796  OD1 ASN C1609      34.697  40.289  18.056  1.00  0.00           O  
ATOM   1797  ND2 ASN C1609      36.513  39.042  18.416  1.00  0.00           N  
ATOM   1798  N   PRO C1610      37.549  36.079  17.784  1.00  0.00           N  
ATOM   1799  CA  PRO C1610      37.930  35.169  18.868  1.00  0.00           C  
ATOM   1800  C   PRO C1610      37.356  35.490  20.250  1.00  0.00           C  
ATOM   1801  O   PRO C1610      37.070  34.581  21.021  1.00  0.00           O  
ATOM   1802  CB  PRO C1610      39.459  35.216  18.842  1.00  0.00           C  
ATOM   1803  CG  PRO C1610      39.757  36.575  18.307  1.00  0.00           C  
ATOM   1804  CD  PRO C1610      38.739  36.728  17.199  1.00  0.00           C  
ATOM   1805  N   VAL C1611      37.188  36.774  20.557  1.00  0.00           N  
ATOM   1806  CA  VAL C1611      36.639  37.167  21.839  1.00  0.00           C  
ATOM   1807  C   VAL C1611      35.306  36.441  22.046  1.00  0.00           C  
ATOM   1808  O   VAL C1611      34.977  36.037  23.161  1.00  0.00           O  
ATOM   1809  CB  VAL C1611      36.433  38.720  21.917  1.00  0.00           C  
ATOM   1810  CG1 VAL C1611      35.843  39.123  23.275  1.00  0.00           C  
ATOM   1811  CG2 VAL C1611      37.749  39.440  21.703  1.00  0.00           C  
ATOM   1812  N   PHE C1612      34.529  36.273  20.973  1.00  0.00           N  
ATOM   1813  CA  PHE C1612      33.255  35.575  21.095  1.00  0.00           C  
ATOM   1814  C   PHE C1612      33.416  34.068  20.999  1.00  0.00           C  
ATOM   1815  O   PHE C1612      32.587  33.323  21.514  1.00  0.00           O  
ATOM   1816  CB  PHE C1612      32.240  36.077  20.062  1.00  0.00           C  
ATOM   1817  CG  PHE C1612      31.652  37.425  20.408  1.00  0.00           C  
ATOM   1818  CD1 PHE C1612      32.200  38.594  19.886  1.00  0.00           C  
ATOM   1819  CD2 PHE C1612      30.589  37.528  21.305  1.00  0.00           C  
ATOM   1820  CE1 PHE C1612      31.697  39.857  20.257  1.00  0.00           C  
ATOM   1821  CE2 PHE C1612      30.080  38.779  21.681  1.00  0.00           C  
ATOM   1822  CZ  PHE C1612      30.639  39.947  21.149  1.00  0.00           C  
ATOM   1823  N   THR C1613      34.486  33.616  20.359  1.00  0.00           N  
ATOM   1824  CA  THR C1613      34.740  32.186  20.257  1.00  0.00           C  
ATOM   1825  C   THR C1613      35.229  31.727  21.632  1.00  0.00           C  
ATOM   1826  O   THR C1613      34.948  30.607  22.059  1.00  0.00           O  
ATOM   1827  CB  THR C1613      35.822  31.892  19.213  1.00  0.00           C  
ATOM   1828  OG1 THR C1613      35.359  32.298  17.923  1.00  0.00           O  
ATOM   1829  CG2 THR C1613      36.145  30.415  19.189  1.00  0.00           C  
ATOM   1830  N   PHE C1614      35.961  32.599  22.324  1.00  0.00           N  
ATOM   1831  CA  PHE C1614      36.443  32.249  23.651  1.00  0.00           C  
ATOM   1832  C   PHE C1614      35.261  32.174  24.611  1.00  0.00           C  
ATOM   1833  O   PHE C1614      35.227  31.343  25.517  1.00  0.00           O  
ATOM   1834  CB  PHE C1614      37.459  33.273  24.176  1.00  0.00           C  
ATOM   1835  CG  PHE C1614      38.865  33.050  23.678  1.00  0.00           C  
ATOM   1836  CD1 PHE C1614      39.946  33.423  24.459  1.00  0.00           C  
ATOM   1837  CD2 PHE C1614      39.106  32.500  22.430  1.00  0.00           C  
ATOM   1838  CE1 PHE C1614      41.235  33.254  24.022  1.00  0.00           C  
ATOM   1839  CE2 PHE C1614      40.408  32.321  21.969  1.00  0.00           C  
ATOM   1840  CZ  PHE C1614      41.474  32.690  22.741  1.00  0.00           C  
ATOM   1841  N   LEU C1615      34.290  33.057  24.416  1.00  0.00           N  
ATOM   1842  CA  LEU C1615      33.122  33.072  25.282  1.00  0.00           C  
ATOM   1843  C   LEU C1615      32.247  31.816  25.151  1.00  0.00           C  
ATOM   1844  O   LEU C1615      31.705  31.343  26.143  1.00  0.00           O  
ATOM   1845  CB  LEU C1615      32.299  34.343  25.028  1.00  0.00           C  
ATOM   1846  CG  LEU C1615      32.914  35.623  25.614  1.00  0.00           C  
ATOM   1847  CD1 LEU C1615      31.984  36.799  25.346  1.00  0.00           C  
ATOM   1848  CD2 LEU C1615      33.125  35.469  27.129  1.00  0.00           C  
ATOM   1849  N   ASP C1616      32.104  31.273  23.948  1.00  0.00           N  
ATOM   1850  CA  ASP C1616      31.298  30.059  23.784  1.00  0.00           C  
ATOM   1851  C   ASP C1616      31.959  28.823  24.409  1.00  0.00           C  
ATOM   1852  O   ASP C1616      31.279  27.869  24.769  1.00  0.00           O  
ATOM   1853  CB  ASP C1616      31.023  29.785  22.298  1.00  0.00           C  
ATOM   1854  CG  ASP C1616      30.078  30.798  21.687  1.00  0.00           C  
ATOM   1855  OD1 ASP C1616      29.442  31.553  22.456  1.00  0.00           O  
ATOM   1856  OD2 ASP C1616      29.969  30.832  20.442  1.00  0.00           O  
ATOM   1857  N   ALA C1617      33.280  28.851  24.558  1.00  0.00           N  
ATOM   1858  CA  ALA C1617      33.990  27.720  25.130  1.00  0.00           C  
ATOM   1859  C   ALA C1617      34.191  27.780  26.640  1.00  0.00           C  
ATOM   1860  O   ALA C1617      34.514  26.766  27.254  1.00  0.00           O  
ATOM   1861  CB  ALA C1617      35.333  27.554  24.429  1.00  0.00           C  
ATOM   1862  N   PHE C1619      33.986  28.943  27.254  1.00  0.00           N  
ATOM   1863  CA  PHE C1619      34.198  29.033  28.697  1.00  0.00           C  
ATOM   1864  C   PHE C1619      33.116  29.734  29.484  1.00  0.00           C  
ATOM   1865  O   PHE C1619      32.999  29.522  30.683  1.00  0.00           O  
ATOM   1866  CB  PHE C1619      35.542  29.697  28.981  1.00  0.00           C  
ATOM   1867  CG  PHE C1619      36.711  28.939  28.433  1.00  0.00           C  
ATOM   1868  CD1 PHE C1619      37.040  27.684  28.940  1.00  0.00           C  
ATOM   1869  CD2 PHE C1619      37.445  29.449  27.370  1.00  0.00           C  
ATOM   1870  CE1 PHE C1619      38.089  26.962  28.406  1.00  0.00           C  
ATOM   1871  CE2 PHE C1619      38.499  28.738  26.825  1.00  0.00           C  
ATOM   1872  CZ  PHE C1619      38.823  27.480  27.337  1.00  0.00           C  
ATOM   1873  N   ASP C1620      32.325  30.569  28.827  1.00  0.00           N  
ATOM   1874  CA  ASP C1620      31.274  31.276  29.540  1.00  0.00           C  
ATOM   1875  C   ASP C1620      30.213  30.319  30.037  1.00  0.00           C  
ATOM   1876  O   ASP C1620      29.533  29.670  29.248  1.00  0.00           O  
ATOM   1877  CB  ASP C1620      30.643  32.337  28.656  1.00  0.00           C  
ATOM   1878  CG  ASP C1620      29.706  33.252  29.419  1.00  0.00           C  
ATOM   1879  OD1 ASP C1620      29.705  34.462  29.112  1.00  0.00           O  
ATOM   1880  OD2 ASP C1620      28.963  32.776  30.310  1.00  0.00           O  
ATOM   1881  N   PRO C1621      30.077  30.216  31.365  1.00  0.00           N  
ATOM   1882  CA  PRO C1621      29.101  29.340  32.020  1.00  0.00           C  
ATOM   1883  C   PRO C1621      27.657  29.618  31.606  1.00  0.00           C  
ATOM   1884  O   PRO C1621      26.860  28.690  31.489  1.00  0.00           O  
ATOM   1885  CB  PRO C1621      29.349  29.605  33.505  1.00  0.00           C  
ATOM   1886  CG  PRO C1621      29.857  31.027  33.521  1.00  0.00           C  
ATOM   1887  CD  PRO C1621      30.808  31.017  32.359  1.00  0.00           C  
ATOM   1888  N   ASP C1723      27.315  30.883  31.375  1.00  0.00           N  
ATOM   1889  CA  ASP C1723      25.946  31.209  30.992  1.00  0.00           C  
ATOM   1890  C   ASP C1723      25.773  31.848  29.614  1.00  0.00           C  
ATOM   1891  O   ASP C1723      26.066  33.028  29.405  1.00  0.00           O  
ATOM   1892  CB  ASP C1723      25.283  32.094  32.052  1.00  0.00           C  
ATOM   1893  CG  ASP C1723      25.745  33.528  31.988  1.00  0.00           C  
ATOM   1894  OD1 ASP C1723      24.903  34.435  32.194  1.00  0.00           O  
ATOM   1895  OD2 ASP C1723      26.950  33.750  31.741  1.00  0.00           O  
ATOM   1896  N   PRO C1724      25.264  31.064  28.661  1.00  0.00           N  
ATOM   1897  CA  PRO C1724      24.993  31.428  27.269  1.00  0.00           C  
ATOM   1898  C   PRO C1724      24.007  32.585  27.149  1.00  0.00           C  
ATOM   1899  O   PRO C1724      23.906  33.221  26.095  1.00  0.00           O  
ATOM   1900  CB  PRO C1724      24.450  30.129  26.674  1.00  0.00           C  
ATOM   1901  CG  PRO C1724      23.833  29.448  27.856  1.00  0.00           C  
ATOM   1902  CD  PRO C1724      24.877  29.663  28.905  1.00  0.00           C  
ATOM   1903  N   ALA C1725      23.275  32.851  28.231  1.00  0.00           N  
ATOM   1904  CA  ALA C1725      22.307  33.945  28.234  1.00  0.00           C  
ATOM   1905  C   ALA C1725      23.086  35.249  28.126  1.00  0.00           C  
ATOM   1906  O   ALA C1725      22.731  36.137  27.361  1.00  0.00           O  
ATOM   1907  CB  ALA C1725      21.487  33.931  29.521  1.00  0.00           C  
ATOM   1908  N   ARG C1756      24.154  35.359  28.902  1.00  0.00           N  
ATOM   1909  CA  ARG C1756      24.973  36.553  28.864  1.00  0.00           C  
ATOM   1910  C   ARG C1756      25.583  36.575  27.461  1.00  0.00           C  
ATOM   1911  O   ARG C1756      25.461  37.549  26.722  1.00  0.00           O  
ATOM   1912  CB  ARG C1756      26.067  36.446  29.929  1.00  0.00           C  
ATOM   1913  CG  ARG C1756      26.375  37.720  30.700  1.00  0.00           C  
ATOM   1914  CD  ARG C1756      26.808  37.361  32.122  1.00  0.00           C  
ATOM   1915  NE  ARG C1756      27.689  36.196  32.149  1.00  0.00           N  
ATOM   1916  CZ  ARG C1756      28.099  35.581  33.257  1.00  0.00           C  
ATOM   1917  NH1 ARG C1756      28.899  34.525  33.170  1.00  0.00           N  
ATOM   1918  NH2 ARG C1756      27.722  36.021  34.449  1.00  0.00           N  
ATOM   1919  N   VAL C1757      26.208  35.463  27.096  1.00  0.00           N  
ATOM   1920  CA  VAL C1757      26.869  35.317  25.806  1.00  0.00           C  
ATOM   1921  C   VAL C1757      26.017  35.773  24.631  1.00  0.00           C  
ATOM   1922  O   VAL C1757      26.445  36.607  23.838  1.00  0.00           O  
ATOM   1923  CB  VAL C1757      27.298  33.855  25.576  1.00  0.00           C  
ATOM   1924  CG1 VAL C1757      28.083  33.742  24.284  1.00  0.00           C  
ATOM   1925  CG2 VAL C1757      28.125  33.379  26.748  1.00  0.00           C  
ATOM   1926  N   GLN C1758      24.818  35.217  24.518  1.00  0.00           N  
ATOM   1927  CA  GLN C1758      23.910  35.579  23.433  1.00  0.00           C  
ATOM   1928  C   GLN C1758      23.484  37.042  23.532  1.00  0.00           C  
ATOM   1929  O   GLN C1758      23.266  37.705  22.520  1.00  0.00           O  
ATOM   1930  CB  GLN C1758      22.666  34.693  23.452  1.00  0.00           C  
ATOM   1931  CG  GLN C1758      21.679  35.039  22.362  1.00  0.00           C  
ATOM   1932  CD  GLN C1758      22.312  34.979  20.988  1.00  0.00           C  
ATOM   1933  OE1 GLN C1758      22.642  33.903  20.492  1.00  0.00           O  
ATOM   1934  NE2 GLN C1758      22.505  36.141  20.371  1.00  0.00           N  
ATOM   1935  N   ALA C1760      23.357  37.530  24.761  1.00  0.00           N  
ATOM   1936  CA  ALA C1760      22.973  38.916  24.998  1.00  0.00           C  
ATOM   1937  C   ALA C1760      24.096  39.822  24.489  1.00  0.00           C  
ATOM   1938  O   ALA C1760      23.840  40.793  23.770  1.00  0.00           O  
ATOM   1939  CB  ALA C1760      22.746  39.150  26.477  1.00  0.00           C  
ATOM   1940  N   LEU C1761      25.336  39.504  24.863  1.00  0.00           N  
ATOM   1941  CA  LEU C1761      26.493  40.294  24.435  1.00  0.00           C  
ATOM   1942  C   LEU C1761      26.567  40.323  22.911  1.00  0.00           C  
ATOM   1943  O   LEU C1761      26.791  41.369  22.302  1.00  0.00           O  
ATOM   1944  CB  LEU C1761      27.801  39.704  24.993  1.00  0.00           C  
ATOM   1945  CG  LEU C1761      28.410  40.176  26.323  1.00  0.00           C  
ATOM   1946  CD1 LEU C1761      28.260  41.682  26.433  1.00  0.00           C  
ATOM   1947  CD2 LEU C1761      27.742  39.508  27.500  1.00  0.00           C  
ATOM   1948  N   LYS C1762      26.377  39.159  22.306  1.00  0.00           N  
ATOM   1949  CA  LYS C1762      26.418  39.022  20.857  1.00  0.00           C  
ATOM   1950  C   LYS C1762      25.408  39.959  20.219  1.00  0.00           C  
ATOM   1951  O   LYS C1762      25.693  40.614  19.213  1.00  0.00           O  
ATOM   1952  CB  LYS C1762      26.091  37.587  20.462  1.00  0.00           C  
ATOM   1953  CG  LYS C1762      27.242  36.868  19.817  1.00  0.00           C  
ATOM   1954  CD  LYS C1762      26.964  35.390  19.723  1.00  0.00           C  
ATOM   1955  CE  LYS C1762      28.165  34.615  20.212  1.00  0.00           C  
ATOM   1956  NZ  LYS C1762      28.026  33.169  19.951  1.00  0.00           N  
ATOM   1957  N   ASP C1798      24.221  40.004  20.808  1.00  0.00           N  
ATOM   1958  CA  ASP C1798      23.159  40.870  20.322  1.00  0.00           C  
ATOM   1959  C   ASP C1798      23.679  42.304  20.267  1.00  0.00           C  
ATOM   1960  O   ASP C1798      23.932  42.853  19.194  1.00  0.00           O  
ATOM   1961  CB  ASP C1798      21.949  40.814  21.261  1.00  0.00           C  
ATOM   1962  CG  ASP C1798      21.126  39.542  21.100  1.00  0.00           C  
ATOM   1963  OD1 ASP C1798      20.047  39.467  21.727  1.00  0.00           O  
ATOM   1964  OD2 ASP C1798      21.540  38.628  20.347  1.00  0.00           O  
ATOM   1965  N   GLN C1799      23.846  42.899  21.445  1.00  0.00           N  
ATOM   1966  CA  GLN C1799      24.307  44.273  21.567  1.00  0.00           C  
ATOM   1967  C   GLN C1799      25.577  44.615  20.792  1.00  0.00           C  
ATOM   1968  O   GLN C1799      25.862  45.791  20.560  1.00  0.00           O  
ATOM   1969  CB  GLN C1799      24.530  44.616  23.039  1.00  0.00           C  
ATOM   1970  CG  GLN C1799      23.639  43.876  24.007  1.00  0.00           C  
ATOM   1971  CD  GLN C1799      23.983  44.212  25.440  1.00  0.00           C  
ATOM   1972  OE1 GLN C1799      23.779  45.342  25.892  1.00  0.00           O  
ATOM   1973  NE2 GLN C1799      24.520  43.240  26.164  1.00  0.00           N  
ATOM   1974  N   TYR C1800      26.357  43.607  20.401  1.00  0.00           N  
ATOM   1975  CA  TYR C1800      27.589  43.887  19.666  1.00  0.00           C  
ATOM   1976  C   TYR C1800      27.293  44.115  18.187  1.00  0.00           C  
ATOM   1977  O   TYR C1800      27.869  44.997  17.561  1.00  0.00           O  
ATOM   1978  CB  TYR C1800      28.600  42.744  19.804  1.00  0.00           C  
ATOM   1979  CG  TYR C1800      29.980  43.071  19.255  1.00  0.00           C  
ATOM   1980  CD1 TYR C1800      30.888  43.856  19.983  1.00  0.00           C  
ATOM   1981  CD2 TYR C1800      30.395  42.566  18.023  1.00  0.00           C  
ATOM   1982  CE1 TYR C1800      32.171  44.114  19.498  1.00  0.00           C  
ATOM   1983  CE2 TYR C1800      31.681  42.819  17.531  1.00  0.00           C  
ATOM   1984  CZ  TYR C1800      32.562  43.586  18.268  1.00  0.00           C  
ATOM   1985  OH  TYR C1800      33.838  43.803  17.785  1.00  0.00           O  
ATOM   1986  N   ARG C1801      26.404  43.307  17.618  1.00  0.00           N  
ATOM   1987  CA  ARG C1801      26.055  43.494  16.221  1.00  0.00           C  
ATOM   1988  C   ARG C1801      25.240  44.790  16.139  1.00  0.00           C  
ATOM   1989  O   ARG C1801      25.285  45.499  15.135  1.00  0.00           O  
ATOM   1990  CB  ARG C1801      25.240  42.306  15.701  1.00  0.00           C  
ATOM   1991  CG  ARG C1801      26.038  41.019  15.538  1.00  0.00           C  
ATOM   1992  CD  ARG C1801      25.107  39.833  15.689  1.00  0.00           C  
ATOM   1993  NE  ARG C1801      25.729  38.535  15.445  1.00  0.00           N  
ATOM   1994  CZ  ARG C1801      25.203  37.386  15.864  1.00  0.00           C  
ATOM   1995  NH1 ARG C1801      24.068  37.405  16.540  1.00  0.00           N  
ATOM   1996  NH2 ARG C1801      25.805  36.233  15.609  1.00  0.00           N  
ATOM   1997  N   ALA C1802      24.508  45.098  17.208  1.00  0.00           N  
ATOM   1998  CA  ALA C1802      23.716  46.321  17.258  1.00  0.00           C  
ATOM   1999  C   ALA C1802      24.658  47.507  17.071  1.00  0.00           C  
ATOM   2000  O   ALA C1802      24.759  48.069  15.980  1.00  0.00           O  
ATOM   2001  CB  ALA C1802      22.996  46.431  18.605  1.00  0.00           C  
ATOM   2002  N   GLY C1803      25.351  47.868  18.146  1.00  0.00           N  
ATOM   2003  CA  GLY C1803      26.285  48.978  18.112  1.00  0.00           C  
ATOM   2004  C   GLY C1803      26.356  49.628  19.475  1.00  0.00           C  
ATOM   2005  O   GLY C1803      25.403  49.557  20.239  1.00  0.00           O  
ATOM   2006  N   GLY C1808      27.484  50.251  19.792  1.00  0.00           N  
ATOM   2007  CA  GLY C1808      27.623  50.908  21.083  1.00  0.00           C  
ATOM   2008  C   GLY C1808      28.326  50.050  22.121  1.00  0.00           C  
ATOM   2009  O   GLY C1808      28.743  50.552  23.165  1.00  0.00           O  
ATOM   2010  N   LEU C1809      28.447  48.748  21.846  1.00  0.00           N  
ATOM   2011  CA  LEU C1809      29.117  47.833  22.761  1.00  0.00           C  
ATOM   2012  C   LEU C1809      30.541  47.664  22.249  1.00  0.00           C  
ATOM   2013  O   LEU C1809      30.788  46.872  21.339  1.00  0.00           O  
ATOM   2014  CB  LEU C1809      28.402  46.478  22.777  1.00  0.00           C  
ATOM   2015  CG  LEU C1809      28.566  45.561  23.998  1.00  0.00           C  
ATOM   2016  CD1 LEU C1809      29.948  45.714  24.621  1.00  0.00           C  
ATOM   2017  CD2 LEU C1809      27.509  45.907  25.023  1.00  0.00           C  
ATOM   2018  N   GLY C1810      31.473  48.403  22.836  1.00  0.00           N  
ATOM   2019  CA  GLY C1810      32.852  48.317  22.395  1.00  0.00           C  
ATOM   2020  C   GLY C1810      33.509  47.009  22.768  1.00  0.00           C  
ATOM   2021  O   GLY C1810      32.937  46.193  23.508  1.00  0.00           O  
ATOM   2022  N   ASP C1812      34.713  46.801  22.247  1.00  0.00           N  
ATOM   2023  CA  ASP C1812      35.442  45.590  22.541  1.00  0.00           C  
ATOM   2024  C   ASP C1812      35.801  45.623  24.022  1.00  0.00           C  
ATOM   2025  O   ASP C1812      35.906  44.578  24.666  1.00  0.00           O  
ATOM   2026  CB  ASP C1812      36.703  45.499  21.670  1.00  0.00           C  
ATOM   2027  CG  ASP C1812      36.387  45.465  20.185  1.00  0.00           C  
ATOM   2028  OD1 ASP C1812      35.351  44.875  19.814  1.00  0.00           O  
ATOM   2029  OD2 ASP C1812      37.184  46.013  19.383  1.00  0.00           O  
ATOM   2030  N   VAL C1813      35.954  46.828  24.569  1.00  0.00           N  
ATOM   2031  CA  VAL C1813      36.309  46.970  25.976  1.00  0.00           C  
ATOM   2032  C   VAL C1813      35.318  46.307  26.940  1.00  0.00           C  
ATOM   2033  O   VAL C1813      35.723  45.542  27.823  1.00  0.00           O  
ATOM   2034  CB  VAL C1813      36.465  48.452  26.385  1.00  0.00           C  
ATOM   2035  CG1 VAL C1813      37.090  48.540  27.783  1.00  0.00           C  
ATOM   2036  CG2 VAL C1813      37.323  49.197  25.361  1.00  0.00           C  
ATOM   2037  N   LYS C1814      34.028  46.585  26.781  1.00  0.00           N  
ATOM   2038  CA  LYS C1814      33.035  45.989  27.675  1.00  0.00           C  
ATOM   2039  C   LYS C1814      32.902  44.476  27.473  1.00  0.00           C  
ATOM   2040  O   LYS C1814      32.639  43.740  28.425  1.00  0.00           O  
ATOM   2041  CB  LYS C1814      31.673  46.664  27.493  1.00  0.00           C  
ATOM   2042  CG  LYS C1814      31.625  48.151  27.894  1.00  0.00           C  
ATOM   2043  CD  LYS C1814      31.767  48.377  29.402  1.00  0.00           C  
ATOM   2044  CE  LYS C1814      33.224  48.336  29.884  1.00  0.00           C  
ATOM   2045  NZ  LYS C1814      33.320  48.425  31.384  1.00  0.00           N  
ATOM   2046  N   VAL C1815      33.088  44.015  26.244  1.00  0.00           N  
ATOM   2047  CA  VAL C1815      32.996  42.586  25.954  1.00  0.00           C  
ATOM   2048  C   VAL C1815      34.225  41.877  26.525  1.00  0.00           C  
ATOM   2049  O   VAL C1815      34.134  40.867  27.229  1.00  0.00           O  
ATOM   2050  CB  VAL C1815      32.951  42.334  24.442  1.00  0.00           C  
ATOM   2051  CG1 VAL C1815      32.954  40.839  24.166  1.00  0.00           C  
ATOM   2052  CG2 VAL C1815      31.724  42.978  23.845  1.00  0.00           C  
ATOM   2053  N   LYS C1816      35.383  42.431  26.219  1.00  0.00           N  
ATOM   2054  CA  LYS C1816      36.630  41.882  26.697  1.00  0.00           C  
ATOM   2055  C   LYS C1816      36.692  41.883  28.219  1.00  0.00           C  
ATOM   2056  O   LYS C1816      37.171  40.926  28.831  1.00  0.00           O  
ATOM   2057  CB  LYS C1816      37.797  42.669  26.112  1.00  0.00           C  
ATOM   2058  CG  LYS C1816      37.993  42.448  24.606  1.00  0.00           C  
ATOM   2059  CD  LYS C1816      39.192  43.252  24.114  1.00  0.00           C  
ATOM   2060  CE  LYS C1816      39.572  42.903  22.691  1.00  0.00           C  
ATOM   2061  NZ  LYS C1816      40.867  43.583  22.364  1.00  0.00           N  
ATOM   2062  N   LYS C1817      36.195  42.942  28.846  1.00  0.00           N  
ATOM   2063  CA  LYS C1817      36.241  42.982  30.293  1.00  0.00           C  
ATOM   2064  C   LYS C1817      35.420  41.790  30.805  1.00  0.00           C  
ATOM   2065  O   LYS C1817      35.803  41.128  31.769  1.00  0.00           O  
ATOM   2066  CB  LYS C1817      35.684  44.315  30.814  1.00  0.00           C  
ATOM   2067  CG  LYS C1817      36.445  44.887  32.016  1.00  0.00           C  
ATOM   2068  CD  LYS C1817      37.967  45.062  31.774  1.00  0.00           C  
ATOM   2069  CE  LYS C1817      38.711  45.352  33.109  1.00  0.00           C  
ATOM   2070  NZ  LYS C1817      40.201  45.126  33.092  1.00  0.00           N  
ATOM   2071  N   HIS C1818      34.316  41.484  30.129  1.00  0.00           N  
ATOM   2072  CA  HIS C1818      33.481  40.369  30.551  1.00  0.00           C  
ATOM   2073  C   HIS C1818      34.136  39.011  30.253  1.00  0.00           C  
ATOM   2074  O   HIS C1818      33.830  38.010  30.886  1.00  0.00           O  
ATOM   2075  CB  HIS C1818      32.121  40.406  29.862  1.00  0.00           C  
ATOM   2076  CG  HIS C1818      31.262  39.222  30.184  1.00  0.00           C  
ATOM   2077  ND1 HIS C1818      30.816  38.344  29.222  1.00  0.00           N  
ATOM   2078  CD2 HIS C1818      30.801  38.747  31.369  1.00  0.00           C  
ATOM   2079  CE1 HIS C1818      30.109  37.384  29.796  1.00  0.00           C  
ATOM   2080  NE2 HIS C1818      30.087  37.605  31.100  1.00  0.00           N  
ATOM   2081  N   LEU C1819      35.011  38.975  29.260  1.00  0.00           N  
ATOM   2082  CA  LEU C1819      35.706  37.748  28.924  1.00  0.00           C  
ATOM   2083  C   LEU C1819      36.656  37.498  30.081  1.00  0.00           C  
ATOM   2084  O   LEU C1819      36.785  36.367  30.568  1.00  0.00           O  
ATOM   2085  CB  LEU C1819      36.528  37.929  27.646  1.00  0.00           C  
ATOM   2086  CG  LEU C1819      36.823  36.709  26.766  1.00  0.00           C  
ATOM   2087  CD1 LEU C1819      37.986  37.041  25.826  1.00  0.00           C  
ATOM   2088  CD2 LEU C1819      37.146  35.492  27.605  1.00  0.00           C  
ATOM   2089  N   ILE C1820      37.327  38.571  30.490  1.00  0.00           N  
ATOM   2090  CA  ILE C1820      38.288  38.538  31.578  1.00  0.00           C  
ATOM   2091  C   ILE C1820      37.664  37.956  32.836  1.00  0.00           C  
ATOM   2092  O   ILE C1820      38.301  37.171  33.550  1.00  0.00           O  
ATOM   2093  CB  ILE C1820      38.844  39.961  31.854  1.00  0.00           C  
ATOM   2094  CG1 ILE C1820      39.629  40.440  30.621  1.00  0.00           C  
ATOM   2095  CG2 ILE C1820      39.693  39.968  33.123  1.00  0.00           C  
ATOM   2096  CD1 ILE C1820      40.468  41.661  30.848  1.00  0.00           C  
ATOM   2097  N   ASP C1821      36.413  38.333  33.097  1.00  0.00           N  
ATOM   2098  CA  ASP C1821      35.721  37.821  34.268  1.00  0.00           C  
ATOM   2099  C   ASP C1821      35.417  36.327  34.124  1.00  0.00           C  
ATOM   2100  O   ASP C1821      35.588  35.564  35.082  1.00  0.00           O  
ATOM   2101  CB  ASP C1821      34.430  38.601  34.515  1.00  0.00           C  
ATOM   2102  CG  ASP C1821      34.684  39.944  35.184  1.00  0.00           C  
ATOM   2103  OD1 ASP C1821      33.714  40.693  35.434  1.00  0.00           O  
ATOM   2104  OD2 ASP C1821      35.859  40.254  35.469  1.00  0.00           O  
ATOM   2105  N   VAL C1822      34.989  35.895  32.934  1.00  0.00           N  
ATOM   2106  CA  VAL C1822      34.701  34.474  32.751  1.00  0.00           C  
ATOM   2107  C   VAL C1822      35.986  33.634  32.779  1.00  0.00           C  
ATOM   2108  O   VAL C1822      36.010  32.570  33.387  1.00  0.00           O  
ATOM   2109  CB  VAL C1822      33.896  34.194  31.442  1.00  0.00           C  
ATOM   2110  CG1 VAL C1822      34.301  35.145  30.357  1.00  0.00           C  
ATOM   2111  CG2 VAL C1822      34.124  32.755  30.969  1.00  0.00           C  
ATOM   2112  N   LEU C1823      37.054  34.116  32.153  1.00  0.00           N  
ATOM   2113  CA  LEU C1823      38.303  33.364  32.154  1.00  0.00           C  
ATOM   2114  C   LEU C1823      38.907  33.290  33.548  1.00  0.00           C  
ATOM   2115  O   LEU C1823      39.445  32.267  33.936  1.00  0.00           O  
ATOM   2116  CB  LEU C1823      39.326  33.970  31.180  1.00  0.00           C  
ATOM   2117  CG  LEU C1823      38.904  33.928  29.703  1.00  0.00           C  
ATOM   2118  CD1 LEU C1823      40.087  34.358  28.837  1.00  0.00           C  
ATOM   2119  CD2 LEU C1823      38.439  32.514  29.319  1.00  0.00           C  
ATOM   2120  N   ASN C1824      38.831  34.372  34.311  1.00  0.00           N  
ATOM   2121  CA  ASN C1824      39.387  34.342  35.653  1.00  0.00           C  
ATOM   2122  C   ASN C1824      38.608  33.360  36.550  1.00  0.00           C  
ATOM   2123  O   ASN C1824      39.127  32.867  37.548  1.00  0.00           O  
ATOM   2124  CB  ASN C1824      39.418  35.755  36.252  1.00  0.00           C  
ATOM   2125  CG  ASN C1824      40.746  36.477  35.983  1.00  0.00           C  
ATOM   2126  OD1 ASN C1824      41.162  36.656  34.837  1.00  0.00           O  
ATOM   2127  ND2 ASN C1824      41.415  36.888  37.052  1.00  0.00           N  
ATOM   2128  N   GLY C1825      37.375  33.052  36.169  1.00  0.00           N  
ATOM   2129  CA  GLY C1825      36.580  32.115  36.938  1.00  0.00           C  
ATOM   2130  C   GLY C1825      36.960  30.677  36.595  1.00  0.00           C  
ATOM   2131  O   GLY C1825      36.926  29.794  37.456  1.00  0.00           O  
ATOM   2132  N   VAL C1826      37.321  30.436  35.341  1.00  0.00           N  
ATOM   2133  CA  VAL C1826      37.702  29.098  34.922  1.00  0.00           C  
ATOM   2134  C   VAL C1826      39.140  28.841  35.382  1.00  0.00           C  
ATOM   2135  O   VAL C1826      39.466  27.771  35.874  1.00  0.00           O  
ATOM   2136  CB  VAL C1826      37.616  28.960  33.370  1.00  0.00           C  
ATOM   2137  CG1 VAL C1826      38.335  27.683  32.908  1.00  0.00           C  
ATOM   2138  CG2 VAL C1826      36.150  28.923  32.942  1.00  0.00           C  
ATOM   2139  N   LEU C1827      39.985  29.854  35.242  1.00  0.00           N  
ATOM   2140  CA  LEU C1827      41.408  29.760  35.564  1.00  0.00           C  
ATOM   2141  C   LEU C1827      41.858  29.890  37.024  1.00  0.00           C  
ATOM   2142  O   LEU C1827      42.820  29.242  37.428  1.00  0.00           O  
ATOM   2143  CB  LEU C1827      42.178  30.782  34.719  1.00  0.00           C  
ATOM   2144  CG  LEU C1827      42.746  30.353  33.361  1.00  0.00           C  
ATOM   2145  CD1 LEU C1827      41.797  29.430  32.615  1.00  0.00           C  
ATOM   2146  CD2 LEU C1827      43.054  31.610  32.536  1.00  0.00           C  
ATOM   2147  N   ALA C1828      41.181  30.715  37.821  1.00  0.00           N  
ATOM   2148  CA  ALA C1828      41.591  30.915  39.214  1.00  0.00           C  
ATOM   2149  C   ALA C1828      41.871  29.615  39.978  1.00  0.00           C  
ATOM   2150  O   ALA C1828      42.941  29.461  40.577  1.00  0.00           O  
ATOM   2151  CB  ALA C1828      40.539  31.743  39.964  1.00  0.00           C  
ATOM   2152  N   PRO C1829      40.916  28.667  39.964  1.00  0.00           N  
ATOM   2153  CA  PRO C1829      41.176  27.416  40.689  1.00  0.00           C  
ATOM   2154  C   PRO C1829      42.378  26.680  40.091  1.00  0.00           C  
ATOM   2155  O   PRO C1829      43.118  26.014  40.822  1.00  0.00           O  
ATOM   2156  CB  PRO C1829      39.864  26.646  40.535  1.00  0.00           C  
ATOM   2157  CG  PRO C1829      39.322  27.144  39.219  1.00  0.00           C  
ATOM   2158  CD  PRO C1829      39.613  28.622  39.276  1.00  0.00           C  
ATOM   2159  N   ILE C1830      42.588  26.813  38.776  1.00  0.00           N  
ATOM   2160  CA  ILE C1830      43.722  26.160  38.129  1.00  0.00           C  
ATOM   2161  C   ILE C1830      45.043  26.827  38.551  1.00  0.00           C  
ATOM   2162  O   ILE C1830      46.088  26.157  38.671  1.00  0.00           O  
ATOM   2163  CB  ILE C1830      43.569  26.174  36.573  1.00  0.00           C  
ATOM   2164  CG1 ILE C1830      42.346  25.333  36.153  1.00  0.00           C  
ATOM   2165  CG2 ILE C1830      44.832  25.604  35.906  1.00  0.00           C  
ATOM   2166  CD1 ILE C1830      41.998  25.450  34.671  1.00  0.00           C  
ATOM   2167  N   ARG C1831      44.999  28.139  38.798  1.00  0.00           N  
ATOM   2168  CA  ARG C1831      46.197  28.878  39.244  1.00  0.00           C  
ATOM   2169  C   ARG C1831      46.571  28.506  40.679  1.00  0.00           C  
ATOM   2170  O   ARG C1831      47.742  28.319  40.992  1.00  0.00           O  
ATOM   2171  CB  ARG C1831      45.969  30.389  39.204  1.00  0.00           C  
ATOM   2172  CG  ARG C1831      46.254  31.010  37.861  1.00  0.00           C  
ATOM   2173  CD  ARG C1831      46.193  32.532  37.916  1.00  0.00           C  
ATOM   2174  NE  ARG C1831      45.740  33.002  36.623  1.00  0.00           N  
ATOM   2175  CZ  ARG C1831      44.476  33.245  36.319  1.00  0.00           C  
ATOM   2176  NH1 ARG C1831      43.542  33.084  37.227  1.00  0.00           N  
ATOM   2177  NH2 ARG C1831      44.154  33.557  35.081  1.00  0.00           N  
ATOM   2178  N   THR C1832      45.574  28.411  41.552  1.00  0.00           N  
ATOM   2179  CA  THR C1832      45.821  28.058  42.959  1.00  0.00           C  
ATOM   2180  C   THR C1832      46.458  26.672  43.058  1.00  0.00           C  
ATOM   2181  O   THR C1832      47.517  26.491  43.640  1.00  0.00           O  
ATOM   2182  CB  THR C1832      44.518  28.115  43.758  1.00  0.00           C  
ATOM   2183  OG1 THR C1832      43.504  27.409  43.044  1.00  0.00           O  
ATOM   2184  CG2 THR C1832      44.069  29.539  43.909  1.00  0.00           C  
ATOM   2185  N   ARG C1833      45.817  25.680  42.466  1.00  0.00           N  
ATOM   2186  CA  ARG C1833      46.390  24.327  42.494  1.00  0.00           C  
ATOM   2187  C   ARG C1833      47.824  24.322  41.932  1.00  0.00           C  
ATOM   2188  O   ARG C1833      48.739  23.774  42.543  1.00  0.00           O  
ATOM   2189  CB  ARG C1833      45.509  23.354  41.708  1.00  0.00           C  
ATOM   2190  CG  ARG C1833      44.191  23.051  42.397  1.00  0.00           C  
ATOM   2191  CD  ARG C1833      43.530  21.806  41.797  1.00  0.00           C  
ATOM   2192  NE  ARG C1833      43.006  22.025  40.454  1.00  0.00           N  
ATOM   2193  CZ  ARG C1833      41.789  22.496  40.200  1.00  0.00           C  
ATOM   2194  NH1 ARG C1833      41.394  22.669  38.952  1.00  0.00           N  
ATOM   2195  NH2 ARG C1833      40.960  22.782  41.193  1.00  0.00           N  
ATOM   2196  N   ARG C1834      48.026  24.959  40.782  1.00  0.00           N  
ATOM   2197  CA  ARG C1834      49.357  25.021  40.205  1.00  0.00           C  
ATOM   2198  C   ARG C1834      50.377  25.601  41.180  1.00  0.00           C  
ATOM   2199  O   ARG C1834      51.466  25.062  41.326  1.00  0.00           O  
ATOM   2200  CB  ARG C1834      49.385  25.870  38.929  1.00  0.00           C  
ATOM   2201  CG  ARG C1834      50.712  25.775  38.183  1.00  0.00           C  
ATOM   2202  CD  ARG C1834      50.918  26.948  37.221  1.00  0.00           C  
ATOM   2203  NE  ARG C1834      52.126  26.791  36.413  1.00  0.00           N  
ATOM   2204  CZ  ARG C1834      52.229  25.930  35.416  1.00  0.00           C  
ATOM   2205  NH1 ARG C1834      53.353  25.829  34.724  1.00  0.00           N  
ATOM   2206  NH2 ARG C1834      51.191  25.173  35.098  1.00  0.00           N  
ATOM   2207  N   ALA C1835      50.038  26.704  41.840  1.00  0.00           N  
ATOM   2208  CA  ALA C1835      50.972  27.346  42.784  1.00  0.00           C  
ATOM   2209  C   ALA C1835      51.259  26.414  43.959  1.00  0.00           C  
ATOM   2210  O   ALA C1835      52.406  26.308  44.423  1.00  0.00           O  
ATOM   2211  CB  ALA C1835      50.391  28.666  43.298  1.00  0.00           C  
ATOM   2212  N   GLU C1836      50.200  25.753  44.427  1.00  0.00           N  
ATOM   2213  CA  GLU C1836      50.257  24.787  45.533  1.00  0.00           C  
ATOM   2214  C   GLU C1836      51.249  23.670  45.211  1.00  0.00           C  
ATOM   2215  O   GLU C1836      52.121  23.329  46.004  1.00  0.00           O  
ATOM   2216  CB  GLU C1836      48.901  24.117  45.690  1.00  0.00           C  
ATOM   2217  CG  GLU C1836      48.080  24.456  46.898  1.00  0.00           C  
ATOM   2218  CD  GLU C1836      47.040  23.362  47.165  1.00  0.00           C  
ATOM   2219  OE1 GLU C1836      46.229  23.496  48.119  1.00  0.00           O  
ATOM   2220  OE2 GLU C1836      47.030  22.349  46.413  1.00  0.00           O  
ATOM   2221  N   TYR C1837      51.072  23.086  44.030  1.00  0.00           N  
ATOM   2222  CA  TYR C1837      51.918  21.986  43.590  1.00  0.00           C  
ATOM   2223  C   TYR C1837      53.355  22.444  43.410  1.00  0.00           C  
ATOM   2224  O   TYR C1837      54.297  21.678  43.535  1.00  0.00           O  
ATOM   2225  CB  TYR C1837      51.343  21.369  42.308  1.00  0.00           C  
ATOM   2226  CG  TYR C1837      50.365  20.241  42.594  1.00  0.00           C  
ATOM   2227  CD1 TYR C1837      50.831  19.015  43.072  1.00  0.00           C  
ATOM   2228  CD2 TYR C1837      48.988  20.388  42.397  1.00  0.00           C  
ATOM   2229  CE1 TYR C1837      49.964  17.966  43.343  1.00  0.00           C  
ATOM   2230  CE2 TYR C1837      48.105  19.321  42.680  1.00  0.00           C  
ATOM   2231  CZ  TYR C1837      48.612  18.119  43.147  1.00  0.00           C  
ATOM   2232  OH  TYR C1837      47.801  17.026  43.386  1.00  0.00           O  
ATOM   2233  N   GLU C1838      53.533  23.727  43.149  1.00  0.00           N  
ATOM   2234  CA  GLU C1838      54.875  24.272  43.008  1.00  0.00           C  
ATOM   2235  C   GLU C1838      55.633  24.161  44.325  1.00  0.00           C  
ATOM   2236  O   GLU C1838      56.845  23.939  44.332  1.00  0.00           O  
ATOM   2237  CB  GLU C1838      54.798  25.726  42.609  1.00  0.00           C  
ATOM   2238  CG  GLU C1838      53.806  25.967  41.524  1.00  0.00           C  
ATOM   2239  CD  GLU C1838      54.386  26.775  40.406  1.00  0.00           C  
ATOM   2240  OE1 GLU C1838      55.287  26.242  39.724  1.00  0.00           O  
ATOM   2241  OE2 GLU C1838      53.947  27.933  40.218  1.00  0.00           O  
ATOM   2242  N   ARG C1839      54.911  24.313  45.432  1.00  0.00           N  
ATOM   2243  CA  ARG C1839      55.500  24.214  46.769  1.00  0.00           C  
ATOM   2244  C   ARG C1839      55.818  22.779  47.086  1.00  0.00           C  
ATOM   2245  O   ARG C1839      56.670  22.493  47.933  1.00  0.00           O  
ATOM   2246  CB  ARG C1839      54.512  24.666  47.843  1.00  0.00           C  
ATOM   2247  CG  ARG C1839      53.787  25.922  47.565  1.00  0.00           C  
ATOM   2248  CD  ARG C1839      54.738  27.069  47.633  1.00  0.00           C  
ATOM   2249  NE  ARG C1839      54.059  28.317  47.329  1.00  0.00           N  
ATOM   2250  CZ  ARG C1839      54.681  29.398  46.866  1.00  0.00           C  
ATOM   2251  NH1 ARG C1839      55.993  29.372  46.660  1.00  0.00           N  
ATOM   2252  NH2 ARG C1839      53.992  30.500  46.607  1.00  0.00           N  
ATOM   2253  N   ASP C1840      55.098  21.881  46.416  1.00  0.00           N  
ATOM   2254  CA  ASP C1840      55.206  20.453  46.659  1.00  0.00           C  
ATOM   2255  C   ASP C1840      55.785  19.698  45.461  1.00  0.00           C  
ATOM   2256  O   ASP C1840      55.158  18.803  44.918  1.00  0.00           O  
ATOM   2257  CB  ASP C1840      53.807  19.943  47.012  1.00  0.00           C  
ATOM   2258  CG  ASP C1840      53.830  18.699  47.861  1.00  0.00           C  
ATOM   2259  OD1 ASP C1840      54.938  18.135  48.041  1.00  0.00           O  
ATOM   2260  OD2 ASP C1840      52.742  18.295  48.329  1.00  0.00           O  
ATOM   2261  N   PRO C1841      57.002  20.052  45.051  1.00  0.00           N  
ATOM   2262  CA  PRO C1841      57.619  19.381  43.900  1.00  0.00           C  
ATOM   2263  C   PRO C1841      57.615  17.861  44.034  1.00  0.00           C  
ATOM   2264  O   PRO C1841      57.507  17.136  43.032  1.00  0.00           O  
ATOM   2265  CB  PRO C1841      59.031  19.967  43.874  1.00  0.00           C  
ATOM   2266  CG  PRO C1841      59.269  20.358  45.311  1.00  0.00           C  
ATOM   2267  CD  PRO C1841      57.953  20.964  45.699  1.00  0.00           C  
ATOM   2268  N   ASP C1842      57.720  17.372  45.267  1.00  0.00           N  
ATOM   2269  CA  ASP C1842      57.734  15.933  45.486  1.00  0.00           C  
ATOM   2270  C   ASP C1842      56.382  15.329  45.092  1.00  0.00           C  
ATOM   2271  O   ASP C1842      56.325  14.217  44.557  1.00  0.00           O  
ATOM   2272  CB  ASP C1842      58.064  15.622  46.948  1.00  0.00           C  
ATOM   2273  CG  ASP C1842      59.518  15.958  47.309  1.00  0.00           C  
ATOM   2274  OD1 ASP C1842      60.349  16.156  46.398  1.00  0.00           O  
ATOM   2275  OD2 ASP C1842      59.844  15.994  48.514  1.00  0.00           O  
ATOM   2276  N   ALA C1843      55.304  16.078  45.315  1.00  0.00           N  
ATOM   2277  CA  ALA C1843      53.978  15.582  44.977  1.00  0.00           C  
ATOM   2278  C   ALA C1843      53.800  15.393  43.467  1.00  0.00           C  
ATOM   2279  O   ALA C1843      53.120  14.458  43.028  1.00  0.00           O  
ATOM   2280  CB  ALA C1843      52.898  16.516  45.544  1.00  0.00           C  
ATOM   2281  N   VAL C1844      54.406  16.265  42.669  1.00  0.00           N  
ATOM   2282  CA  VAL C1844      54.293  16.146  41.208  1.00  0.00           C  
ATOM   2283  C   VAL C1844      55.066  14.920  40.702  1.00  0.00           C  
ATOM   2284  O   VAL C1844      54.581  14.174  39.838  1.00  0.00           O  
ATOM   2285  CB  VAL C1844      54.865  17.398  40.488  1.00  0.00           C  
ATOM   2286  CG1 VAL C1844      54.604  17.309  38.992  1.00  0.00           C  
ATOM   2287  CG2 VAL C1844      54.235  18.658  41.053  1.00  0.00           C  
ATOM   2288  N   LEU C1845      56.265  14.737  41.253  1.00  0.00           N  
ATOM   2289  CA  LEU C1845      57.141  13.627  40.909  1.00  0.00           C  
ATOM   2290  C   LEU C1845      56.445  12.307  41.275  1.00  0.00           C  
ATOM   2291  O   LEU C1845      56.536  11.320  40.535  1.00  0.00           O  
ATOM   2292  CB  LEU C1845      58.458  13.717  41.689  1.00  0.00           C  
ATOM   2293  CG  LEU C1845      59.800  13.464  40.971  1.00  0.00           C  
ATOM   2294  CD1 LEU C1845      60.736  12.775  41.953  1.00  0.00           C  
ATOM   2295  CD2 LEU C1845      59.633  12.618  39.706  1.00  0.00           C  
ATOM   2296  N   ARG C1846      55.777  12.290  42.425  1.00  0.00           N  
ATOM   2297  CA  ARG C1846      55.081  11.087  42.855  1.00  0.00           C  
ATOM   2298  C   ARG C1846      54.002  10.761  41.822  1.00  0.00           C  
ATOM   2299  O   ARG C1846      53.769   9.604  41.472  1.00  0.00           O  
ATOM   2300  CB  ARG C1846      54.442  11.319  44.224  1.00  0.00           C  
ATOM   2301  CG  ARG C1846      54.602  10.155  45.167  1.00  0.00           C  
ATOM   2302  CD  ARG C1846      54.315  10.596  46.595  1.00  0.00           C  
ATOM   2303  NE  ARG C1846      53.052  11.322  46.683  1.00  0.00           N  
ATOM   2304  CZ  ARG C1846      52.935  12.512  47.259  1.00  0.00           C  
ATOM   2305  NH1 ARG C1846      54.013  13.078  47.783  1.00  0.00           N  
ATOM   2306  NH2 ARG C1846      51.753  13.136  47.329  1.00  0.00           N  
ATOM   2307  N   PHE C1847      53.334  11.802  41.352  1.00  0.00           N  
ATOM   2308  CA  PHE C1847      52.283  11.668  40.353  1.00  0.00           C  
ATOM   2309  C   PHE C1847      52.763  10.869  39.128  1.00  0.00           C  
ATOM   2310  O   PHE C1847      52.069   9.954  38.674  1.00  0.00           O  
ATOM   2311  CB  PHE C1847      51.826  13.049  39.877  1.00  0.00           C  
ATOM   2312  CG  PHE C1847      50.699  13.014  38.913  1.00  0.00           C  
ATOM   2313  CD1 PHE C1847      50.755  13.747  37.739  1.00  0.00           C  
ATOM   2314  CD2 PHE C1847      49.560  12.262  39.185  1.00  0.00           C  
ATOM   2315  CE1 PHE C1847      49.684  13.738  36.843  1.00  0.00           C  
ATOM   2316  CE2 PHE C1847      48.481  12.249  38.292  1.00  0.00           C  
ATOM   2317  CZ  PHE C1847      48.545  12.991  37.118  1.00  0.00           C  
ATOM   2318  N   VAL C1848      53.929  11.225  38.592  1.00  0.00           N  
ATOM   2319  CA  VAL C1848      54.459  10.547  37.411  1.00  0.00           C  
ATOM   2320  C   VAL C1848      55.214   9.236  37.650  1.00  0.00           C  
ATOM   2321  O   VAL C1848      55.104   8.298  36.850  1.00  0.00           O  
ATOM   2322  CB  VAL C1848      55.401  11.453  36.614  1.00  0.00           C  
ATOM   2323  CG1 VAL C1848      54.666  12.694  36.122  1.00  0.00           C  
ATOM   2324  CG2 VAL C1848      56.589  11.843  37.481  1.00  0.00           C  
ATOM   2325  N   THR C1991      55.992   9.163  38.724  1.00  0.00           N  
ATOM   2326  CA  THR C1991      56.756   7.938  38.962  1.00  0.00           C  
ATOM   2327  C   THR C1991      55.800   6.814  39.331  1.00  0.00           C  
ATOM   2328  O   THR C1991      56.104   5.632  39.157  1.00  0.00           O  
ATOM   2329  CB  THR C1991      57.795   8.111  40.088  1.00  0.00           C  
ATOM   2330  OG1 THR C1991      57.126   8.394  41.319  1.00  0.00           O  
ATOM   2331  CG2 THR C1991      58.715   9.262  39.772  1.00  0.00           C  
ATOM   2332  N   GLU C1992      54.628   7.171  39.827  1.00  0.00           N  
ATOM   2333  CA  GLU C1992      53.722   6.122  40.184  1.00  0.00           C  
ATOM   2334  C   GLU C1992      52.818   5.690  39.056  1.00  0.00           C  
ATOM   2335  O   GLU C1992      52.474   4.516  38.950  1.00  0.00           O  
ATOM   2336  CB  GLU C1992      52.909   6.507  41.382  1.00  0.00           C  
ATOM   2337  CG  GLU C1992      52.672   5.306  42.222  1.00  0.00           C  
ATOM   2338  CD  GLU C1992      51.864   5.628  43.404  1.00  0.00           C  
ATOM   2339  OE1 GLU C1992      51.499   4.681  44.124  1.00  0.00           O  
ATOM   2340  OE2 GLU C1992      51.607   6.842  43.601  1.00  0.00           O  
ATOM   2341  N   GLY C1993      52.399   6.646  38.230  1.00  0.00           N  
ATOM   2342  CA  GLY C1993      51.579   6.294  37.092  1.00  0.00           C  
ATOM   2343  C   GLY C1993      52.489   5.425  36.246  1.00  0.00           C  
ATOM   2344  O   GLY C1993      52.101   4.345  35.782  1.00  0.00           O  
ATOM   2345  N   THR C1994      53.726   5.880  36.095  1.00  0.00           N  
ATOM   2346  CA  THR C1994      54.699   5.150  35.292  1.00  0.00           C  
ATOM   2347  C   THR C1994      54.834   3.683  35.724  1.00  0.00           C  
ATOM   2348  O   THR C1994      54.774   2.789  34.882  1.00  0.00           O  
ATOM   2349  CB  THR C1994      56.087   5.860  35.298  1.00  0.00           C  
ATOM   2350  OG1 THR C1994      55.957   7.164  34.699  1.00  0.00           O  
ATOM   2351  CG2 THR C1994      57.107   5.058  34.515  1.00  0.00           C  
ATOM   2352  N   ALA C2011      54.979   3.442  37.024  1.00  0.00           N  
ATOM   2353  CA  ALA C2011      55.121   2.072  37.551  1.00  0.00           C  
ATOM   2354  C   ALA C2011      53.950   1.204  37.092  1.00  0.00           C  
ATOM   2355  O   ALA C2011      54.133   0.099  36.623  1.00  0.00           O  
ATOM   2356  CB  ALA C2011      55.194   2.097  39.088  1.00  0.00           C  
ATOM   2357  N   ARG C2012      52.750   1.748  37.213  1.00  0.00           N  
ATOM   2358  CA  ARG C2012      51.514   1.100  36.800  1.00  0.00           C  
ATOM   2359  C   ARG C2012      51.534   0.835  35.298  1.00  0.00           C  
ATOM   2360  O   ARG C2012      51.255  -0.289  34.837  1.00  0.00           O  
ATOM   2361  CB  ARG C2012      50.338   2.019  37.141  1.00  0.00           C  
ATOM   2362  CG  ARG C2012      49.040   1.695  36.425  1.00  0.00           C  
ATOM   2363  CD  ARG C2012      48.040   1.025  37.349  1.00  0.00           C  
ATOM   2364  NE  ARG C2012      47.734  -0.328  36.897  1.00  0.00           N  
ATOM   2365  CZ  ARG C2012      46.529  -0.716  36.496  1.00  0.00           C  
ATOM   2366  NH1 ARG C2012      45.525   0.164  36.510  1.00  0.00           N  
ATOM   2367  NH2 ARG C2012      46.327  -1.975  36.075  1.00  0.00           N  
ATOM   2368  N   GLY C2013      51.849   1.888  34.548  1.00  0.00           N  
ATOM   2369  CA  GLY C2013      51.903   1.803  33.101  1.00  0.00           C  
ATOM   2370  C   GLY C2013      52.933   0.780  32.654  1.00  0.00           C  
ATOM   2371  O   GLY C2013      52.713   0.019  31.721  1.00  0.00           O  
ATOM   2372  N   ARG C2014      54.063   0.749  33.339  1.00  0.00           N  
ATOM   2373  CA  ARG C2014      55.097  -0.206  33.001  1.00  0.00           C  
ATOM   2374  C   ARG C2014      54.528  -1.622  33.166  1.00  0.00           C  
ATOM   2375  O   ARG C2014      54.622  -2.456  32.251  1.00  0.00           O  
ATOM   2376  CB  ARG C2014      56.309  -0.004  33.917  1.00  0.00           C  
ATOM   2377  CG  ARG C2014      57.650   0.067  33.205  1.00  0.00           C  
ATOM   2378  CD  ARG C2014      58.123  -1.306  32.710  1.00  0.00           C  
ATOM   2379  NE  ARG C2014      59.523  -1.247  32.302  1.00  0.00           N  
ATOM   2380  CZ  ARG C2014      60.301  -2.310  32.114  1.00  0.00           C  
ATOM   2381  NH1 ARG C2014      59.815  -3.535  32.288  1.00  0.00           N  
ATOM   2382  NH2 ARG C2014      61.579  -2.144  31.786  1.00  0.00           N  
ATOM   2383  N   GLU C2015      53.909  -1.881  34.315  1.00  0.00           N  
ATOM   2384  CA  GLU C2015      53.352  -3.200  34.576  1.00  0.00           C  
ATOM   2385  C   GLU C2015      52.298  -3.622  33.551  1.00  0.00           C  
ATOM   2386  O   GLU C2015      52.277  -4.780  33.133  1.00  0.00           O  
ATOM   2387  CB  GLU C2015      52.741  -3.243  35.968  1.00  0.00           C  
ATOM   2388  CG  GLU C2015      51.868  -4.448  36.181  1.00  0.00           C  
ATOM   2389  CD  GLU C2015      51.124  -4.402  37.486  1.00  0.00           C  
ATOM   2390  OE1 GLU C2015      51.686  -4.826  38.510  1.00  0.00           O  
ATOM   2391  OE2 GLU C2015      49.975  -3.921  37.485  1.00  0.00           O  
ATOM   2392  N   VAL C2016      51.432  -2.693  33.154  1.00  0.00           N  
ATOM   2393  CA  VAL C2016      50.397  -3.001  32.174  1.00  0.00           C  
ATOM   2394  C   VAL C2016      51.013  -3.352  30.810  1.00  0.00           C  
ATOM   2395  O   VAL C2016      50.706  -4.383  30.225  1.00  0.00           O  
ATOM   2396  CB  VAL C2016      49.439  -1.816  31.980  1.00  0.00           C  
ATOM   2397  CG1 VAL C2016      48.551  -2.033  30.764  1.00  0.00           C  
ATOM   2398  CG2 VAL C2016      48.559  -1.655  33.204  1.00  0.00           C  
ATOM   2399  N   ALA C2017      51.882  -2.486  30.318  1.00  0.00           N  
ATOM   2400  CA  ALA C2017      52.539  -2.691  29.042  1.00  0.00           C  
ATOM   2401  C   ALA C2017      53.320  -4.006  29.099  1.00  0.00           C  
ATOM   2402  O   ALA C2017      53.333  -4.766  28.140  1.00  0.00           O  
ATOM   2403  CB  ALA C2017      53.485  -1.522  28.759  1.00  0.00           C  
ATOM   2404  N   ALA C2018      53.964  -4.270  30.228  1.00  0.00           N  
ATOM   2405  CA  ALA C2018      54.727  -5.501  30.396  1.00  0.00           C  
ATOM   2406  C   ALA C2018      53.834  -6.739  30.176  1.00  0.00           C  
ATOM   2407  O   ALA C2018      54.249  -7.693  29.507  1.00  0.00           O  
ATOM   2408  CB  ALA C2018      55.370  -5.542  31.779  1.00  0.00           C  
ATOM   2409  N   GLN C2019      52.625  -6.733  30.735  1.00  0.00           N  
ATOM   2410  CA  GLN C2019      51.683  -7.854  30.550  1.00  0.00           C  
ATOM   2411  C   GLN C2019      51.328  -8.082  29.083  1.00  0.00           C  
ATOM   2412  O   GLN C2019      51.387  -9.193  28.565  1.00  0.00           O  
ATOM   2413  CB  GLN C2019      50.351  -7.595  31.260  1.00  0.00           C  
ATOM   2414  CG  GLN C2019      50.322  -7.548  32.754  1.00  0.00           C  
ATOM   2415  CD  GLN C2019      48.887  -7.387  33.277  1.00  0.00           C  
ATOM   2416  OE1 GLN C2019      48.329  -8.304  33.886  1.00  0.00           O  
ATOM   2417  NE2 GLN C2019      48.274  -6.241  33.000  1.00  0.00           N  
ATOM   2418  N   THR C2020      50.905  -7.005  28.441  1.00  0.00           N  
ATOM   2419  CA  THR C2020      50.511  -7.050  27.043  1.00  0.00           C  
ATOM   2420  C   THR C2020      51.631  -7.627  26.175  1.00  0.00           C  
ATOM   2421  O   THR C2020      51.397  -8.522  25.354  1.00  0.00           O  
ATOM   2422  CB  THR C2020      50.146  -5.646  26.546  1.00  0.00           C  
ATOM   2423  OG1 THR C2020      49.161  -5.086  27.416  1.00  0.00           O  
ATOM   2424  CG2 THR C2020      49.599  -5.708  25.157  1.00  0.00           C  
ATOM   2425  N   LEU C2021      52.851  -7.129  26.367  1.00  0.00           N  
ATOM   2426  CA  LEU C2021      53.979  -7.632  25.589  1.00  0.00           C  
ATOM   2427  C   LEU C2021      54.099  -9.135  25.840  1.00  0.00           C  
ATOM   2428  O   LEU C2021      54.466  -9.889  24.928  1.00  0.00           O  
ATOM   2429  CB  LEU C2021      55.272  -6.925  25.992  1.00  0.00           C  
ATOM   2430  CG  LEU C2021      55.692  -5.731  25.119  1.00  0.00           C  
ATOM   2431  CD1 LEU C2021      55.971  -6.219  23.705  1.00  0.00           C  
ATOM   2432  CD2 LEU C2021      54.602  -4.641  25.117  1.00  0.00           C  
ATOM   2433  N   GLY C2022      53.802  -9.566  27.069  1.00  0.00           N  
ATOM   2434  CA  GLY C2022      53.865 -10.987  27.368  1.00  0.00           C  
ATOM   2435  C   GLY C2022      52.954 -11.774  26.425  1.00  0.00           C  
ATOM   2436  O   GLY C2022      53.379 -12.778  25.836  1.00  0.00           O  
ATOM   2437  N   GLN C2023      51.703 -11.338  26.272  1.00  0.00           N  
ATOM   2438  CA  GLN C2023      50.796 -12.040  25.377  1.00  0.00           C  
ATOM   2439  C   GLN C2023      51.217 -11.806  23.917  1.00  0.00           C  
ATOM   2440  O   GLN C2023      51.088 -12.705  23.096  1.00  0.00           O  
ATOM   2441  CB  GLN C2023      49.347 -11.598  25.602  1.00  0.00           C  
ATOM   2442  CG  GLN C2023      48.783 -11.962  26.986  1.00  0.00           C  
ATOM   2443  CD  GLN C2023      47.554 -12.891  26.936  1.00  0.00           C  
ATOM   2444  OE1 GLN C2023      46.410 -12.437  26.806  1.00  0.00           O  
ATOM   2445  NE2 GLN C2023      47.796 -14.199  27.043  1.00  0.00           N  
ATOM   2446  N   VAL C2024      51.744 -10.623  23.600  1.00  0.00           N  
ATOM   2447  CA  VAL C2024      52.181 -10.345  22.237  1.00  0.00           C  
ATOM   2448  C   VAL C2024      53.299 -11.309  21.855  1.00  0.00           C  
ATOM   2449  O   VAL C2024      53.234 -11.937  20.786  1.00  0.00           O  
ATOM   2450  CB  VAL C2024      52.704  -8.889  22.060  1.00  0.00           C  
ATOM   2451  CG1 VAL C2024      53.638  -8.806  20.847  1.00  0.00           C  
ATOM   2452  CG2 VAL C2024      51.538  -7.949  21.851  1.00  0.00           C  
ATOM   2453  N   ARG C2025      54.318 -11.413  22.712  1.00  0.00           N  
ATOM   2454  CA  ARG C2025      55.450 -12.293  22.460  1.00  0.00           C  
ATOM   2455  C   ARG C2025      55.000 -13.732  22.231  1.00  0.00           C  
ATOM   2456  O   ARG C2025      55.419 -14.386  21.273  1.00  0.00           O  
ATOM   2457  CB  ARG C2025      56.439 -12.252  23.628  1.00  0.00           C  
ATOM   2458  CG  ARG C2025      57.053 -10.877  23.849  1.00  0.00           C  
ATOM   2459  CD  ARG C2025      58.289 -10.903  24.770  1.00  0.00           C  
ATOM   2460  NE  ARG C2025      58.631  -9.527  25.169  1.00  0.00           N  
ATOM   2461  CZ  ARG C2025      58.368  -9.025  26.369  1.00  0.00           C  
ATOM   2462  NH1 ARG C2025      57.785  -9.789  27.283  1.00  0.00           N  
ATOM   2463  NH2 ARG C2025      58.646  -7.757  26.652  1.00  0.00           N  
ATOM   2464  N   ARG C2026      54.146 -14.230  23.113  1.00  0.00           N  
ATOM   2465  CA  ARG C2026      53.658 -15.592  22.990  1.00  0.00           C  
ATOM   2466  C   ARG C2026      52.876 -15.738  21.685  1.00  0.00           C  
ATOM   2467  O   ARG C2026      53.088 -16.675  20.941  1.00  0.00           O  
ATOM   2468  CB  ARG C2026      52.750 -15.937  24.172  1.00  0.00           C  
ATOM   2469  CG  ARG C2026      51.939 -17.206  23.942  1.00  0.00           C  
ATOM   2470  CD  ARG C2026      50.627 -17.205  24.725  1.00  0.00           C  
ATOM   2471  NE  ARG C2026      49.746 -18.274  24.266  1.00  0.00           N  
ATOM   2472  CZ  ARG C2026      48.419 -18.183  24.206  1.00  0.00           C  
ATOM   2473  NH1 ARG C2026      47.814 -17.060  24.583  1.00  0.00           N  
ATOM   2474  NH2 ARG C2026      47.695 -19.211  23.768  1.00  0.00           N  
ATOM   2475  N   ALA C2027      51.974 -14.798  21.414  1.00  0.00           N  
ATOM   2476  CA  ALA C2027      51.171 -14.866  20.199  1.00  0.00           C  
ATOM   2477  C   ALA C2027      51.994 -14.825  18.922  1.00  0.00           C  
ATOM   2478  O   ALA C2027      51.610 -15.432  17.912  1.00  0.00           O  
ATOM   2479  CB  ALA C2027      50.136 -13.757  20.182  1.00  0.00           C  
ATOM   2480  N   MET C2039      53.122 -14.110  18.951  1.00  0.00           N  
ATOM   2481  CA  MET C2039      53.986 -14.016  17.770  1.00  0.00           C  
ATOM   2482  C   MET C2039      54.874 -15.256  17.603  1.00  0.00           C  
ATOM   2483  O   MET C2039      55.579 -15.379  16.609  1.00  0.00           O  
ATOM   2484  CB  MET C2039      54.885 -12.779  17.861  1.00  0.00           C  
ATOM   2485  CG  MET C2039      54.132 -11.457  17.739  1.00  0.00           C  
ATOM   2486  SD  MET C2039      55.241 -10.054  17.723  1.00  0.00           S  
ATOM   2487  CE  MET C2039      55.802 -10.102  16.048  1.00  0.00           C  
ATOM   2488  N   ARG C2040      54.834 -16.160  18.580  1.00  0.00           N  
ATOM   2489  CA  ARG C2040      55.650 -17.382  18.548  1.00  0.00           C  
ATOM   2490  C   ARG C2040      57.137 -17.066  18.653  1.00  0.00           C  
ATOM   2491  O   ARG C2040      57.979 -17.817  18.128  1.00  0.00           O  
ATOM   2492  CB  ARG C2040      55.414 -18.183  17.259  1.00  0.00           C  
ATOM   2493  CG  ARG C2040      54.002 -18.719  17.091  1.00  0.00           C  
ATOM   2494  CD  ARG C2040      53.478 -19.359  18.365  1.00  0.00           C  
ATOM   2495  NE  ARG C2040      54.414 -20.298  18.983  1.00  0.00           N  
ATOM   2496  CZ  ARG C2040      54.782 -21.465  18.455  1.00  0.00           C  
ATOM   2497  NH1 ARG C2040      54.289 -21.856  17.289  1.00  0.00           N  
ATOM   2498  NH2 ARG C2040      55.631 -22.258  19.103  1.00  0.00           N  
ATOM   2499  N   LEU C2041      57.464 -15.972  19.330  1.00  0.00           N  
ATOM   2500  CA  LEU C2041      58.857 -15.580  19.481  1.00  0.00           C  
ATOM   2501  C   LEU C2041      59.635 -16.644  20.253  1.00  0.00           C  
ATOM   2502  O   LEU C2041      59.171 -17.148  21.287  1.00  0.00           O  
ATOM   2503  CB  LEU C2041      58.962 -14.228  20.191  1.00  0.00           C  
ATOM   2504  CG  LEU C2041      58.418 -13.030  19.406  1.00  0.00           C  
ATOM   2505  CD1 LEU C2041      58.548 -11.769  20.246  1.00  0.00           C  
ATOM   2506  CD2 LEU C2041      59.172 -12.874  18.107  1.00  0.00           C  
ATOM   2507  N   PHE C2042      60.812 -16.995  19.738  1.00  0.00           N  
ATOM   2508  CA  PHE C2042      61.656 -18.000  20.378  1.00  0.00           C  
ATOM   2509  C   PHE C2042      61.669 -17.803  21.897  1.00  0.00           C  
ATOM   2510  O   PHE C2042      61.944 -16.708  22.386  1.00  0.00           O  
ATOM   2511  CB  PHE C2042      63.067 -17.905  19.817  1.00  0.00           C  
ATOM   2512  CG  PHE C2042      63.999 -18.983  20.305  1.00  0.00           C  
ATOM   2513  CD1 PHE C2042      64.908 -18.724  21.331  1.00  0.00           C  
ATOM   2514  CD2 PHE C2042      63.973 -20.252  19.735  1.00  0.00           C  
ATOM   2515  CE1 PHE C2042      65.782 -19.710  21.785  1.00  0.00           C  
ATOM   2516  CE2 PHE C2042      64.840 -21.258  20.174  1.00  0.00           C  
ATOM   2517  CZ  PHE C2042      65.750 -20.984  21.206  1.00  0.00           C  
ATOM   2518  N   GLY C2043      61.332 -18.859  22.631  1.00  0.00           N  
ATOM   2519  CA  GLY C2043      61.320 -18.789  24.082  1.00  0.00           C  
ATOM   2520  C   GLY C2043      60.018 -18.373  24.725  1.00  0.00           C  
ATOM   2521  O   GLY C2043      59.973 -18.110  25.922  1.00  0.00           O  
ATOM   2522  N   HIS C2044      58.942 -18.310  23.943  1.00  0.00           N  
ATOM   2523  CA  HIS C2044      57.645 -17.916  24.481  1.00  0.00           C  
ATOM   2524  C   HIS C2044      56.581 -18.880  23.959  1.00  0.00           C  
ATOM   2525  O   HIS C2044      56.977 -19.808  23.220  1.00  0.00           O  
ATOM   2526  CB  HIS C2044      57.343 -16.464  24.062  1.00  0.00           C  
ATOM   2527  CG  HIS C2044      58.338 -15.478  24.595  1.00  0.00           C  
ATOM   2528  ND1 HIS C2044      58.223 -14.898  25.839  1.00  0.00           N  
ATOM   2529  CD2 HIS C2044      59.514 -15.036  24.083  1.00  0.00           C  
ATOM   2530  CE1 HIS C2044      59.287 -14.149  26.075  1.00  0.00           C  
ATOM   2531  NE2 HIS C2044      60.084 -14.219  25.023  1.00  0.00           N  
ATOM   2532  OXT HIS C2044      55.392 -18.711  24.300  1.00  0.00           O  
HETATM 2533  N   TRP C3000      49.563  15.073  20.182  1.00  0.00           N  
HETATM 2534  CA  TRP C3000      50.046  13.624  20.292  1.00  0.00           C  
HETATM 2535  C   TRP C3000      49.627  12.823  19.068  1.00  0.00           C  
HETATM 2536  O   TRP C3000      49.410  13.428  17.983  1.00  0.00           O  
HETATM 2537  CB  TRP C3000      49.498  13.017  21.582  1.00  0.00           C  
HETATM 2538  CG  TRP C3000      49.851  11.557  21.752  1.00  0.00           C  
HETATM 2539  CD1 TRP C3000      51.088  11.022  21.827  1.00  0.00           C  
HETATM 2540  CD2 TRP C3000      48.927  10.455  21.864  1.00  0.00           C  
HETATM 2541  NE1 TRP C3000      51.007   9.647  21.955  1.00  0.00           N  
HETATM 2542  CE2 TRP C3000      49.689   9.281  22.007  1.00  0.00           C  
HETATM 2543  CE3 TRP C3000      47.521  10.362  21.881  1.00  0.00           C  
HETATM 2544  CZ2 TRP C3000      49.113   8.021  22.117  1.00  0.00           C  
HETATM 2545  CZ3 TRP C3000      46.928   9.104  22.038  1.00  0.00           C  
HETATM 2546  CH2 TRP C3000      47.739   7.942  22.170  1.00  0.00           C  
HETATM 2547  OXT TRP C3000      49.485  11.632  19.214  1.00  0.00           O  
TER
END
