# Supplementary material for: Backbone Brackets and Arginine Tweezers delineate Class I and Class II aminoacyl tRNA synthetases
Source: PLoS Comput Biol. 2018 Apr 16;14(4):e1006101. doi: 10.1371/journal.pcbi.1006101 (PMC5919687; doi:10.1371/journal.pcbi.1006101)
Supplement: S11 File — All structures of Class I aaRS with residues renumbered according to the MSA. (GZ) [file pcbi.1006101.s023.tar.gz › 1yia_A_renum.pdb]

ATOM      1  N   ALA A 245     120.526  -4.824 -29.150  1.00  0.00           N  
ATOM      2  CA  ALA A 245     120.905  -3.855 -28.075  1.00  0.00           C  
ATOM      3  C   ALA A 245     120.346  -4.324 -26.740  1.00  0.00           C  
ATOM      4  O   ALA A 245     119.444  -5.171 -26.694  1.00  0.00           O  
ATOM      5  CB  ALA A 245     120.377  -2.438 -28.398  1.00  0.00           C  
ATOM      6  N   ARG A 265     120.886  -3.758 -25.661  1.00  0.00           N  
ATOM      7  CA  ARG A 265     120.464  -4.108 -24.309  1.00  0.00           C  
ATOM      8  C   ARG A 265     120.095  -2.929 -23.355  1.00  0.00           C  
ATOM      9  O   ARG A 265     120.080  -3.108 -22.125  1.00  0.00           O  
ATOM     10  CB  ARG A 265     121.546  -5.018 -23.665  1.00  0.00           C  
ATOM     11  N   PRO A 266     119.796  -1.717 -23.899  1.00  0.00           N  
ATOM     12  CA  PRO A 266     119.438  -0.612 -22.991  1.00  0.00           C  
ATOM     13  C   PRO A 266     117.996  -0.794 -22.479  1.00  0.00           C  
ATOM     14  O   PRO A 266     117.086  -1.048 -23.273  1.00  0.00           O  
ATOM     15  CB  PRO A 266     119.619   0.640 -23.870  1.00  0.00           C  
ATOM     16  CG  PRO A 266     119.256   0.149 -25.244  1.00  0.00           C  
ATOM     17  CD  PRO A 266     119.880  -1.246 -25.300  1.00  0.00           C  
ATOM     18  N   ARG A 267     117.790  -0.717 -21.160  1.00  0.00           N  
ATOM     19  CA  ARG A 267     116.436  -0.858 -20.592  1.00  0.00           C  
ATOM     20  C   ARG A 267     115.808   0.529 -20.682  1.00  0.00           C  
ATOM     21  O   ARG A 267     116.320   1.476 -20.090  1.00  0.00           O  
ATOM     22  CB  ARG A 267     116.476  -1.331 -19.104  1.00  0.00           C  
ATOM     23  N   VAL A 268     114.724   0.653 -21.448  1.00  0.00           N  
ATOM     24  CA  VAL A 268     114.020   1.930 -21.623  1.00  0.00           C  
ATOM     25  C   VAL A 268     112.727   1.899 -20.835  1.00  0.00           C  
ATOM     26  O   VAL A 268     112.017   0.882 -20.842  1.00  0.00           O  
ATOM     27  CB  VAL A 268     113.697   2.165 -23.082  1.00  0.00           C  
ATOM     28  N   LEU A 269     112.408   3.012 -20.180  1.00  0.00           N  
ATOM     29  CA  LEU A 269     111.190   3.086 -19.386  1.00  0.00           C  
ATOM     30  C   LEU A 269     110.220   4.171 -19.856  1.00  0.00           C  
ATOM     31  O   LEU A 269     110.578   5.333 -19.938  1.00  0.00           O  
ATOM     32  CB  LEU A 269     111.551   3.317 -17.934  1.00  0.00           C  
ATOM     33  CG  LEU A 269     110.349   3.236 -17.003  1.00  0.00           C  
ATOM     34  CD1 LEU A 269     109.684   1.866 -17.092  1.00  0.00           C  
ATOM     35  CD2 LEU A 269     110.815   3.499 -15.596  1.00  0.00           C  
ATOM     36  N   THR A 270     108.981   3.779 -20.143  1.00  0.00           N  
ATOM     37  CA  THR A 270     107.946   4.695 -20.637  1.00  0.00           C  
ATOM     38  C   THR A 270     106.600   4.319 -20.027  1.00  0.00           C  
ATOM     39  O   THR A 270     106.377   3.173 -19.635  1.00  0.00           O  
ATOM     40  CB  THR A 270     107.753   4.580 -22.179  1.00  0.00           C  
ATOM     41  OG1 THR A 270     107.272   3.262 -22.496  1.00  0.00           O  
ATOM     42  CG2 THR A 270     109.053   4.840 -22.931  1.00  0.00           C  
ATOM     43  N   GLY A 272     105.679   5.268 -19.980  1.00  0.00           N  
ATOM     44  CA  GLY A 272     104.382   4.940 -19.422  1.00  0.00           C  
ATOM     45  C   GLY A 272     103.401   6.070 -19.594  1.00  0.00           C  
ATOM     46  O   GLY A 272     103.694   7.041 -20.304  1.00  0.00           O  
ATOM     47  N   ASP A 273     102.246   5.938 -18.939  1.00  0.00           N  
ATOM     48  CA  ASP A 273     101.183   6.940 -18.984  1.00  0.00           C  
ATOM     49  C   ASP A 273     100.350   6.868 -17.709  1.00  0.00           C  
ATOM     50  O   ASP A 273     100.319   5.826 -17.055  1.00  0.00           O  
ATOM     51  CB  ASP A 273     100.254   6.669 -20.163  1.00  0.00           C  
ATOM     52  CG  ASP A 273     100.992   6.527 -21.456  1.00  0.00           C  
ATOM     53  OD1 ASP A 273     101.254   5.372 -21.863  1.00  0.00           O  
ATOM     54  OD2 ASP A 273     101.315   7.581 -22.048  1.00  0.00           O  
ATOM     55  N   ARG A 274      99.680   7.958 -17.344  1.00  0.00           N  
ATOM     56  CA  ARG A 274      98.823   7.918 -16.162  1.00  0.00           C  
ATOM     57  C   ARG A 274      97.466   7.394 -16.652  1.00  0.00           C  
ATOM     58  O   ARG A 274      96.672   8.132 -17.207  1.00  0.00           O  
ATOM     59  CB  ARG A 274      98.629   9.309 -15.559  1.00  0.00           C  
ATOM     60  CG  ARG A 274      99.870  10.067 -15.085  1.00  0.00           C  
ATOM     61  CD  ARG A 274      99.421  11.268 -14.215  1.00  0.00           C  
ATOM     62  NE  ARG A 274      98.382  12.067 -14.887  1.00  0.00           N  
ATOM     63  CZ  ARG A 274      97.342  12.680 -14.298  1.00  0.00           C  
ATOM     64  NH1 ARG A 274      96.475  13.372 -15.039  1.00  0.00           N  
ATOM     65  NH2 ARG A 274      97.146  12.608 -12.986  1.00  0.00           N  
ATOM     66  N   PRO A 275      97.173   6.116 -16.429  1.00  0.00           N  
ATOM     67  CA  PRO A 275      95.893   5.572 -16.894  1.00  0.00           C  
ATOM     68  C   PRO A 275      94.709   6.479 -16.625  1.00  0.00           C  
ATOM     69  O   PRO A 275      94.002   6.296 -15.650  1.00  0.00           O  
ATOM     70  CB  PRO A 275      95.796   4.246 -16.144  1.00  0.00           C  
ATOM     71  CG  PRO A 275      97.236   3.872 -15.932  1.00  0.00           C  
ATOM     72  CD  PRO A 275      97.835   5.177 -15.511  1.00  0.00           C  
ATOM     73  N   THR A 276      94.481   7.444 -17.504  1.00  0.00           N  
ATOM     74  CA  THR A 276      93.391   8.384 -17.309  1.00  0.00           C  
ATOM     75  C   THR A 276      92.280   8.148 -18.302  1.00  0.00           C  
ATOM     76  O   THR A 276      91.296   8.888 -18.340  1.00  0.00           O  
ATOM     77  CB  THR A 276      93.903   9.846 -17.424  1.00  0.00           C  
ATOM     78  OG1 THR A 276      94.835  10.089 -16.367  1.00  0.00           O  
ATOM     79  CG2 THR A 276      92.766  10.860 -17.294  1.00  0.00           C  
ATOM     80  N   GLY A 277      92.423   7.101 -19.098  1.00  0.00           N  
ATOM     81  CA  GLY A 277      91.400   6.811 -20.078  1.00  0.00           C  
ATOM     82  C   GLY A 277      92.107   6.414 -21.342  1.00  0.00           C  
ATOM     83  O   GLY A 277      93.320   6.621 -21.441  1.00  0.00           O  
ATOM     84  N   ALA A 279      91.362   5.857 -22.298  1.00  0.00           N  
ATOM     85  CA  ALA A 279      91.932   5.413 -23.576  1.00  0.00           C  
ATOM     86  C   ALA A 279      92.742   6.531 -24.234  1.00  0.00           C  
ATOM     87  O   ALA A 279      92.492   7.713 -23.979  1.00  0.00           O  
ATOM     88  CB  ALA A 279      90.819   4.939 -24.523  1.00  0.00           C  
ATOM     89  N   LEU A 280      93.708   6.163 -25.075  1.00  0.00           N  
ATOM     90  CA  LEU A 280      94.545   7.164 -25.732  1.00  0.00           C  
ATOM     91  C   LEU A 280      94.128   7.563 -27.156  1.00  0.00           C  
ATOM     92  O   LEU A 280      93.262   6.932 -27.770  1.00  0.00           O  
ATOM     93  CB  LEU A 280      96.021   6.729 -25.662  1.00  0.00           C  
ATOM     94  CG  LEU A 280      96.371   5.240 -25.680  1.00  0.00           C  
ATOM     95  CD1 LEU A 280      96.674   4.805 -27.088  1.00  0.00           C  
ATOM     96  CD2 LEU A 280      97.593   4.989 -24.848  1.00  0.00           C  
ATOM     97  N   HIS A 281      94.741   8.626 -27.666  1.00  0.00           N  
ATOM     98  CA  HIS A 281      94.395   9.148 -28.975  1.00  0.00           C  
ATOM     99  C   HIS A 281      95.608   9.400 -29.833  1.00  0.00           C  
ATOM    100  O   HIS A 281      96.714   9.499 -29.323  1.00  0.00           O  
ATOM    101  CB  HIS A 281      93.670  10.463 -28.790  1.00  0.00           C  
ATOM    102  CG  HIS A 281      94.429  11.436 -27.946  1.00  0.00           C  
ATOM    103  ND1 HIS A 281      94.123  11.678 -26.628  1.00  0.00           N  
ATOM    104  CD2 HIS A 281      95.508  12.205 -28.231  1.00  0.00           C  
ATOM    105  CE1 HIS A 281      94.973  12.558 -26.131  1.00  0.00           C  
ATOM    106  NE2 HIS A 281      95.826  12.894 -27.087  1.00  0.00           N  
ATOM    107  N   LEU A 282      95.367   9.536 -31.137  1.00  0.00           N  
ATOM    108  CA  LEU A 282      96.401   9.815 -32.139  1.00  0.00           C  
ATOM    109  C   LEU A 282      97.555  10.636 -31.594  1.00  0.00           C  
ATOM    110  O   LEU A 282      98.706  10.389 -31.932  1.00  0.00           O  
ATOM    111  CB  LEU A 282      95.814  10.574 -33.341  1.00  0.00           C  
ATOM    112  CG  LEU A 282      94.860   9.863 -34.305  1.00  0.00           C  
ATOM    113  CD1 LEU A 282      94.710  10.700 -35.549  1.00  0.00           C  
ATOM    114  CD2 LEU A 282      95.406   8.506 -34.689  1.00  0.00           C  
ATOM    115  N   GLY A 283      97.234  11.627 -30.768  1.00  0.00           N  
ATOM    116  CA  GLY A 283      98.265  12.466 -30.186  1.00  0.00           C  
ATOM    117  C   GLY A 283      99.370  11.651 -29.540  1.00  0.00           C  
ATOM    118  O   GLY A 283     100.551  11.973 -29.722  1.00  0.00           O  
ATOM    119  N   HIS A 284      98.973  10.611 -28.794  1.00  0.00           N  
ATOM    120  CA  HIS A 284      99.876   9.690 -28.086  1.00  0.00           C  
ATOM    121  C   HIS A 284     100.553   8.783 -29.101  1.00  0.00           C  
ATOM    122  O   HIS A 284     101.691   8.346 -28.923  1.00  0.00           O  
ATOM    123  CB  HIS A 284      99.087   8.833 -27.088  1.00  0.00           C  
ATOM    124  CG  HIS A 284      98.371   9.624 -26.055  1.00  0.00           C  
ATOM    125  ND1 HIS A 284      99.015  10.202 -24.979  1.00  0.00           N  
ATOM    126  CD2 HIS A 284      97.066  10.004 -25.949  1.00  0.00           C  
ATOM    127  CE1 HIS A 284      98.142  10.901 -24.264  1.00  0.00           C  
ATOM    128  NE2 HIS A 284      96.963  10.791 -24.839  1.00  0.00           N  
ATOM    129  N   LEU A 285      99.831   8.489 -30.168  1.00  0.00           N  
ATOM    130  CA  LEU A 285     100.385   7.665 -31.209  1.00  0.00           C  
ATOM    131  C   LEU A 285     101.363   8.559 -31.942  1.00  0.00           C  
ATOM    132  O   LEU A 285     102.549   8.254 -32.075  1.00  0.00           O  
ATOM    133  CB  LEU A 285      99.293   7.252 -32.156  1.00  0.00           C  
ATOM    134  CG  LEU A 285      99.698   6.020 -32.938  1.00  0.00           C  
ATOM    135  CD1 LEU A 285      98.861   6.049 -34.170  1.00  0.00           C  
ATOM    136  CD2 LEU A 285     101.178   5.994 -33.306  1.00  0.00           C  
ATOM    137  N   ALA A 286     100.825   9.679 -32.405  1.00  0.00           N  
ATOM    138  CA  ALA A 286     101.559  10.700 -33.140  1.00  0.00           C  
ATOM    139  C   ALA A 286     102.966  10.910 -32.583  1.00  0.00           C  
ATOM    140  O   ALA A 286     103.929  11.127 -33.337  1.00  0.00           O  
ATOM    141  CB  ALA A 286     100.765  12.018 -33.102  1.00  0.00           C  
ATOM    142  N   GLY A 287     103.070  10.828 -31.260  1.00  0.00           N  
ATOM    143  CA  GLY A 287     104.346  11.016 -30.607  1.00  0.00           C  
ATOM    144  C   GLY A 287     104.978   9.766 -30.035  1.00  0.00           C  
ATOM    145  O   GLY A 287     105.657   9.010 -30.741  1.00  0.00           O  
ATOM    146  N   SER A 288     104.731   9.549 -28.748  1.00  0.00           N  
ATOM    147  CA  SER A 288     105.314   8.431 -28.023  1.00  0.00           C  
ATOM    148  C   SER A 288     104.964   6.987 -28.434  1.00  0.00           C  
ATOM    149  O   SER A 288     105.850   6.131 -28.525  1.00  0.00           O  
ATOM    150  CB  SER A 288     105.101   8.639 -26.493  1.00  0.00           C  
ATOM    151  OG  SER A 288     103.843   9.216 -26.148  1.00  0.00           O  
ATOM    152  N   LEU A 289     103.700   6.719 -28.728  1.00  0.00           N  
ATOM    153  CA  LEU A 289     103.273   5.358 -29.046  1.00  0.00           C  
ATOM    154  C   LEU A 289     103.952   4.597 -30.189  1.00  0.00           C  
ATOM    155  O   LEU A 289     104.053   3.375 -30.131  1.00  0.00           O  
ATOM    156  CB  LEU A 289     101.750   5.347 -29.224  1.00  0.00           C  
ATOM    157  CG  LEU A 289     100.958   4.089 -28.847  1.00  0.00           C  
ATOM    158  CD1 LEU A 289     101.285   3.574 -27.460  1.00  0.00           C  
ATOM    159  CD2 LEU A 289      99.509   4.447 -28.887  1.00  0.00           C  
ATOM    160  N   GLN A 290     104.426   5.284 -31.219  1.00  0.00           N  
ATOM    161  CA  GLN A 290     105.069   4.567 -32.311  1.00  0.00           C  
ATOM    162  C   GLN A 290     106.549   4.403 -32.054  1.00  0.00           C  
ATOM    163  O   GLN A 290     107.169   3.462 -32.541  1.00  0.00           O  
ATOM    164  CB  GLN A 290     104.844   5.288 -33.629  1.00  0.00           C  
ATOM    165  CG  GLN A 290     105.086   6.764 -33.569  1.00  0.00           C  
ATOM    166  CD  GLN A 290     104.799   7.392 -34.897  1.00  0.00           C  
ATOM    167  OE1 GLN A 290     103.679   7.303 -35.400  1.00  0.00           O  
ATOM    168  NE2 GLN A 290     105.811   8.017 -35.493  1.00  0.00           N  
ATOM    169  N   ASN A 291     107.112   5.326 -31.285  1.00  0.00           N  
ATOM    170  CA  ASN A 291     108.526   5.268 -30.942  1.00  0.00           C  
ATOM    171  C   ASN A 291     108.729   3.970 -30.155  1.00  0.00           C  
ATOM    172  O   ASN A 291     109.667   3.214 -30.407  1.00  0.00           O  
ATOM    173  CB  ASN A 291     108.913   6.489 -30.085  1.00  0.00           C  
ATOM    174  CG  ASN A 291     110.398   6.536 -29.758  1.00  0.00           C  
ATOM    175  OD1 ASN A 291     110.851   7.355 -28.949  1.00  0.00           O  
ATOM    176  ND2 ASN A 291     111.167   5.657 -30.391  1.00  0.00           N  
ATOM    177  N   ARG A 292     107.827   3.711 -29.213  1.00  0.00           N  
ATOM    178  CA  ARG A 292     107.907   2.512 -28.389  1.00  0.00           C  
ATOM    179  C   ARG A 292     107.818   1.295 -29.289  1.00  0.00           C  
ATOM    180  O   ARG A 292     108.468   0.284 -29.054  1.00  0.00           O  
ATOM    181  CB  ARG A 292     106.783   2.519 -27.352  1.00  0.00           C  
ATOM    182  CG  ARG A 292     106.795   3.787 -26.495  1.00  0.00           C  
ATOM    183  CD  ARG A 292     105.646   3.834 -25.511  1.00  0.00           C  
ATOM    184  NE  ARG A 292     105.406   5.198 -25.051  1.00  0.00           N  
ATOM    185  CZ  ARG A 292     104.520   5.523 -24.118  1.00  0.00           C  
ATOM    186  NH1 ARG A 292     104.363   6.793 -23.762  1.00  0.00           N  
ATOM    187  NH2 ARG A 292     103.796   4.573 -23.538  1.00  0.00           N  
ATOM    188  N   VAL A 293     107.011   1.397 -30.335  1.00  0.00           N  
ATOM    189  CA  VAL A 293     106.885   0.302 -31.285  1.00  0.00           C  
ATOM    190  C   VAL A 293     108.297   0.133 -31.883  1.00  0.00           C  
ATOM    191  O   VAL A 293     108.734  -0.989 -32.158  1.00  0.00           O  
ATOM    192  CB  VAL A 293     105.821   0.642 -32.401  1.00  0.00           C  
ATOM    193  CG1 VAL A 293     105.652  -0.519 -33.357  1.00  0.00           C  
ATOM    194  CG2 VAL A 293     104.471   0.942 -31.775  1.00  0.00           C  
ATOM    195  N   ARG A 294     109.008   1.258 -32.039  1.00  0.00           N  
ATOM    196  CA  ARG A 294     110.373   1.284 -32.590  1.00  0.00           C  
ATOM    197  C   ARG A 294     111.326   0.769 -31.533  1.00  0.00           C  
ATOM    198  O   ARG A 294     112.076  -0.180 -31.753  1.00  0.00           O  
ATOM    199  CB  ARG A 294     110.793   2.716 -32.975  1.00  0.00           C  
ATOM    200  CG  ARG A 294     111.284   2.881 -34.421  1.00  0.00           C  
ATOM    201  CD  ARG A 294     110.195   2.425 -35.399  1.00  0.00           C  
ATOM    202  NE  ARG A 294     110.459   2.740 -36.806  1.00  0.00           N  
ATOM    203  CZ  ARG A 294     109.551   2.621 -37.775  1.00  0.00           C  
ATOM    204  NH1 ARG A 294     109.861   2.925 -39.029  1.00  0.00           N  
ATOM    205  NH2 ARG A 294     108.324   2.199 -37.486  1.00  0.00           N  
ATOM    206  N   LEU A 295     111.282   1.416 -30.377  1.00  0.00           N  
ATOM    207  CA  LEU A 295     112.131   1.047 -29.262  1.00  0.00           C  
ATOM    208  C   LEU A 295     111.933  -0.418 -28.880  1.00  0.00           C  
ATOM    209  O   LEU A 295     112.871  -1.080 -28.442  1.00  0.00           O  
ATOM    210  CB  LEU A 295     111.840   1.960 -28.056  1.00  0.00           C  
ATOM    211  CG  LEU A 295     112.212   3.440 -28.251  1.00  0.00           C  
ATOM    212  CD1 LEU A 295     111.931   4.270 -26.986  1.00  0.00           C  
ATOM    213  CD2 LEU A 295     113.692   3.514 -28.626  1.00  0.00           C  
ATOM    214  N   GLN A 296     110.720  -0.926 -29.076  1.00  0.00           N  
ATOM    215  CA  GLN A 296     110.377  -2.302 -28.719  1.00  0.00           C  
ATOM    216  C   GLN A 296     111.472  -3.309 -29.032  1.00  0.00           C  
ATOM    217  O   GLN A 296     112.030  -3.970 -28.153  1.00  0.00           O  
ATOM    218  CB  GLN A 296     109.093  -2.709 -29.446  1.00  0.00           C  
ATOM    219  CG  GLN A 296     108.532  -4.040 -29.000  1.00  0.00           C  
ATOM    220  CD  GLN A 296     107.062  -4.191 -29.316  1.00  0.00           C  
ATOM    221  OE1 GLN A 296     106.423  -5.145 -28.872  1.00  0.00           O  
ATOM    222  NE2 GLN A 296     106.513  -3.251 -30.082  1.00  0.00           N  
ATOM    223  N   ASP A 297     111.764  -3.401 -30.316  1.00  0.00           N  
ATOM    224  CA  ASP A 297     112.753  -4.315 -30.835  1.00  0.00           C  
ATOM    225  C   ASP A 297     114.190  -3.863 -30.678  1.00  0.00           C  
ATOM    226  O   ASP A 297     115.080  -4.691 -30.643  1.00  0.00           O  
ATOM    227  CB  ASP A 297     112.449  -4.625 -32.312  1.00  0.00           C  
ATOM    228  CG  ASP A 297     111.669  -3.503 -33.018  1.00  0.00           C  
ATOM    229  OD1 ASP A 297     111.233  -3.725 -34.173  1.00  0.00           O  
ATOM    230  OD2 ASP A 297     111.491  -2.408 -32.436  1.00  0.00           O  
ATOM    231  N   GLU A 298     114.437  -2.564 -30.572  1.00  0.00           N  
ATOM    232  CA  GLU A 298     115.818  -2.102 -30.425  1.00  0.00           C  
ATOM    233  C   GLU A 298     116.305  -2.148 -28.990  1.00  0.00           C  
ATOM    234  O   GLU A 298     117.420  -1.699 -28.709  1.00  0.00           O  
ATOM    235  CB  GLU A 298     116.001  -0.658 -30.887  1.00  0.00           C  
ATOM    236  CG  GLU A 298     115.466  -0.302 -32.247  1.00  0.00           C  
ATOM    237  CD  GLU A 298     115.700   1.167 -32.563  1.00  0.00           C  
ATOM    238  OE1 GLU A 298     116.871   1.541 -32.790  1.00  0.00           O  
ATOM    239  OE2 GLU A 298     114.719   1.945 -32.563  1.00  0.00           O  
ATOM    240  N   ALA A 306     115.473  -2.653 -28.083  1.00  0.00           N  
ATOM    241  CA  ALA A 306     115.848  -2.735 -26.673  1.00  0.00           C  
ATOM    242  C   ALA A 306     114.831  -3.491 -25.832  1.00  0.00           C  
ATOM    243  O   ALA A 306     113.910  -4.137 -26.350  1.00  0.00           O  
ATOM    244  CB  ALA A 306     116.036  -1.328 -26.099  1.00  0.00           C  
ATOM    245  N   GLU A 307     115.035  -3.419 -24.521  1.00  0.00           N  
ATOM    246  CA  GLU A 307     114.130  -4.029 -23.555  1.00  0.00           C  
ATOM    247  C   GLU A 307     113.181  -2.897 -23.128  1.00  0.00           C  
ATOM    248  O   GLU A 307     113.586  -1.961 -22.423  1.00  0.00           O  
ATOM    249  CB  GLU A 307     114.894  -4.577 -22.330  1.00  0.00           C  
ATOM    250  CG  GLU A 307     115.393  -6.023 -22.462  1.00  0.00           C  
ATOM    251  CD  GLU A 307     115.764  -6.633 -21.115  1.00  0.00           C  
ATOM    252  OE1 GLU A 307     114.896  -6.628 -20.207  1.00  0.00           O  
ATOM    253  OE2 GLU A 307     116.916  -7.111 -20.973  1.00  0.00           O  
ATOM    254  N   LEU A 308     111.926  -2.987 -23.573  1.00  0.00           N  
ATOM    255  CA  LEU A 308     110.926  -1.978 -23.276  1.00  0.00           C  
ATOM    256  C   LEU A 308     110.135  -2.235 -22.021  1.00  0.00           C  
ATOM    257  O   LEU A 308     109.591  -3.317 -21.821  1.00  0.00           O  
ATOM    258  CB  LEU A 308     109.937  -1.873 -24.419  1.00  0.00           C  
ATOM    259  CG  LEU A 308     109.349  -0.477 -24.642  1.00  0.00           C  
ATOM    260  CD1 LEU A 308     107.869  -0.645 -24.965  1.00  0.00           C  
ATOM    261  CD2 LEU A 308     109.543   0.441 -23.432  1.00  0.00           C  
ATOM    262  N   PHE A 309     110.055  -1.222 -21.178  1.00  0.00           N  
ATOM    263  CA  PHE A 309     109.279  -1.328 -19.960  1.00  0.00           C  
ATOM    264  C   PHE A 309     108.290  -0.197 -20.032  1.00  0.00           C  
ATOM    265  O   PHE A 309     108.688   0.952 -20.188  1.00  0.00           O  
ATOM    266  CB  PHE A 309     110.150  -1.123 -18.737  1.00  0.00           C  
ATOM    267  CG  PHE A 309     110.546  -2.382 -18.072  1.00  0.00           C  
ATOM    268  CD1 PHE A 309     110.148  -2.642 -16.780  1.00  0.00           C  
ATOM    269  CD2 PHE A 309     111.313  -3.318 -18.736  1.00  0.00           C  
ATOM    270  CE1 PHE A 309     110.508  -3.827 -16.149  1.00  0.00           C  
ATOM    271  CE2 PHE A 309     111.683  -4.513 -18.115  1.00  0.00           C  
ATOM    272  CZ  PHE A 309     111.278  -4.767 -16.817  1.00  0.00           C  
ATOM    273  N   VAL A 310     107.003  -0.511 -19.938  1.00  0.00           N  
ATOM    274  CA  VAL A 310     105.982   0.527 -19.975  1.00  0.00           C  
ATOM    275  C   VAL A 310     105.151   0.450 -18.687  1.00  0.00           C  
ATOM    276  O   VAL A 310     104.447  -0.536 -18.413  1.00  0.00           O  
ATOM    277  CB  VAL A 310     105.092   0.380 -21.208  1.00  0.00           C  
ATOM    278  CG1 VAL A 310     104.171  -0.833 -21.061  1.00  0.00           C  
ATOM    279  CG2 VAL A 310     104.338   1.659 -21.422  1.00  0.00           C  
ATOM    280  N   LEU A 311     105.271   1.498 -17.886  1.00  0.00           N  
ATOM    281  CA  LEU A 311     104.592   1.564 -16.615  1.00  0.00           C  
ATOM    282  C   LEU A 311     103.235   2.202 -16.743  1.00  0.00           C  
ATOM    283  O   LEU A 311     103.076   3.217 -17.413  1.00  0.00           O  
ATOM    284  CB  LEU A 311     105.419   2.387 -15.652  1.00  0.00           C  
ATOM    285  CG  LEU A 311     104.842   2.560 -14.254  1.00  0.00           C  
ATOM    286  CD1 LEU A 311     104.965   1.249 -13.466  1.00  0.00           C  
ATOM    287  CD2 LEU A 311     105.596   3.686 -13.567  1.00  0.00           C  
ATOM    288  N   LEU A 312     102.246   1.611 -16.097  1.00  0.00           N  
ATOM    289  CA  LEU A 312     100.925   2.186 -16.135  1.00  0.00           C  
ATOM    290  C   LEU A 312     100.820   2.976 -14.851  1.00  0.00           C  
ATOM    291  O   LEU A 312     100.181   2.556 -13.907  1.00  0.00           O  
ATOM    292  CB  LEU A 312      99.879   1.084 -16.189  1.00  0.00           C  
ATOM    293  CG  LEU A 312      99.632   0.461 -17.563  1.00  0.00           C  
ATOM    294  CD1 LEU A 312      98.689  -0.702 -17.437  1.00  0.00           C  
ATOM    295  CD2 LEU A 312      99.022   1.471 -18.476  1.00  0.00           C  
ATOM    296  N   ALA A 313     101.482   4.121 -14.822  1.00  0.00           N  
ATOM    297  CA  ALA A 313     101.512   4.986 -13.644  1.00  0.00           C  
ATOM    298  C   ALA A 313     100.244   5.044 -12.824  1.00  0.00           C  
ATOM    299  O   ALA A 313      99.624   6.087 -12.662  1.00  0.00           O  
ATOM    300  CB  ALA A 313     101.894   6.354 -14.048  1.00  0.00           C  
ATOM    301  N   ASP A 314      99.905   3.906 -12.260  1.00  0.00           N  
ATOM    302  CA  ASP A 314      98.718   3.749 -11.463  1.00  0.00           C  
ATOM    303  C   ASP A 314      98.549   4.768 -10.350  1.00  0.00           C  
ATOM    304  O   ASP A 314      97.565   5.501 -10.295  1.00  0.00           O  
ATOM    305  CB  ASP A 314      98.741   2.362 -10.869  1.00  0.00           C  
ATOM    306  CG  ASP A 314      97.383   1.832 -10.637  1.00  0.00           C  
ATOM    307  OD1 ASP A 314      97.308   0.667 -10.222  1.00  0.00           O  
ATOM    308  OD2 ASP A 314      96.397   2.567 -10.869  1.00  0.00           O  
ATOM    309  N   VAL A 315      99.509   4.794  -9.443  1.00  0.00           N  
ATOM    310  CA  VAL A 315      99.432   5.714  -8.332  1.00  0.00           C  
ATOM    311  C   VAL A 315      99.732   7.159  -8.732  1.00  0.00           C  
ATOM    312  O   VAL A 315      99.113   8.073  -8.182  1.00  0.00           O  
ATOM    313  CB  VAL A 315     100.380   5.286  -7.189  1.00  0.00           C  
ATOM    314  CG1 VAL A 315     101.083   3.975  -7.543  1.00  0.00           C  
ATOM    315  CG2 VAL A 315     101.393   6.376  -6.924  1.00  0.00           C  
ATOM    316  N   GLN A 316     100.656   7.374  -9.679  1.00  0.00           N  
ATOM    317  CA  GLN A 316     101.013   8.743 -10.087  1.00  0.00           C  
ATOM    318  C   GLN A 316      99.729   9.416 -10.577  1.00  0.00           C  
ATOM    319  O   GLN A 316      99.469  10.600 -10.327  1.00  0.00           O  
ATOM    320  CB  GLN A 316     102.096   8.726 -11.194  1.00  0.00           C  
ATOM    321  CG  GLN A 316     102.879  10.042 -11.380  1.00  0.00           C  
ATOM    322  CD  GLN A 316     103.310  10.258 -12.821  1.00  0.00           C  
ATOM    323  OE1 GLN A 316     103.947   9.394 -13.424  1.00  0.00           O  
ATOM    324  NE2 GLN A 316     102.960  11.415 -13.381  1.00  0.00           N  
ATOM    325  N   ALA A 317      98.904   8.623 -11.238  1.00  0.00           N  
ATOM    326  CA  ALA A 317      97.652   9.112 -11.770  1.00  0.00           C  
ATOM    327  C   ALA A 317      96.673   9.517 -10.683  1.00  0.00           C  
ATOM    328  O   ALA A 317      95.742  10.288 -10.936  1.00  0.00           O  
ATOM    329  CB  ALA A 317      97.042   8.058 -12.632  1.00  0.00           C  
ATOM    330  N   LEU A 333      96.873   8.982  -9.482  1.00  0.00           N  
ATOM    331  CA  LEU A 333      95.996   9.285  -8.360  1.00  0.00           C  
ATOM    332  C   LEU A 333      96.374  10.588  -7.668  1.00  0.00           C  
ATOM    333  O   LEU A 333      95.533  11.217  -7.028  1.00  0.00           O  
ATOM    334  CB  LEU A 333      96.005   8.142  -7.345  1.00  0.00           C  
ATOM    335  CG  LEU A 333      95.372   6.812  -7.761  1.00  0.00           C  
ATOM    336  CD1 LEU A 333      95.595   5.762  -6.691  1.00  0.00           C  
ATOM    337  CD2 LEU A 333      93.895   7.014  -7.973  1.00  0.00           C  
ATOM    338  N   THR A 334      97.630  10.999  -7.767  1.00  0.00           N  
ATOM    339  CA  THR A 334      98.005  12.262  -7.148  1.00  0.00           C  
ATOM    340  C   THR A 334      97.043  13.347  -7.657  1.00  0.00           C  
ATOM    341  O   THR A 334      96.719  14.305  -6.950  1.00  0.00           O  
ATOM    342  CB  THR A 334      99.425  12.638  -7.538  1.00  0.00           C  
ATOM    343  OG1 THR A 334      99.509  12.761  -8.959  1.00  0.00           O  
ATOM    344  CG2 THR A 334     100.378  11.562  -7.103  1.00  0.00           C  
ATOM    345  N   ASP A 336      96.575  13.167  -8.891  1.00  0.00           N  
ATOM    346  CA  ASP A 336      95.665  14.113  -9.537  1.00  0.00           C  
ATOM    347  C   ASP A 336      94.178  13.715  -9.473  1.00  0.00           C  
ATOM    348  O   ASP A 336      93.317  14.572  -9.301  1.00  0.00           O  
ATOM    349  CB  ASP A 336      96.093  14.313 -10.999  1.00  0.00           C  
ATOM    350  CG  ASP A 336      95.591  15.619 -11.577  1.00  0.00           C  
ATOM    351  OD1 ASP A 336      95.836  16.668 -10.944  1.00  0.00           O  
ATOM    352  OD2 ASP A 336      94.961  15.606 -12.657  1.00  0.00           O  
ATOM    353  N   HIS A 407      93.880  12.425  -9.608  1.00  0.00           N  
ATOM    354  CA  HIS A 407      92.499  11.957  -9.560  1.00  0.00           C  
ATOM    355  C   HIS A 407      92.171  11.090  -8.368  1.00  0.00           C  
ATOM    356  O   HIS A 407      91.305  10.229  -8.468  1.00  0.00           O  
ATOM    357  CB  HIS A 407      92.174  11.171 -10.809  1.00  0.00           C  
ATOM    358  CG  HIS A 407      92.436  11.928 -12.056  1.00  0.00           C  
ATOM    359  ND1 HIS A 407      92.202  11.410 -13.310  1.00  0.00           N  
ATOM    360  CD2 HIS A 407      92.921  13.179 -12.248  1.00  0.00           C  
ATOM    361  CE1 HIS A 407      92.531  12.308 -14.220  1.00  0.00           C  
ATOM    362  NE2 HIS A 407      92.969  13.388 -13.604  1.00  0.00           N  
ATOM    363  N   PHE A 408      92.850  11.317  -7.246  1.00  0.00           N  
ATOM    364  CA  PHE A 408      92.625  10.550  -6.025  1.00  0.00           C  
ATOM    365  C   PHE A 408      91.134  10.506  -5.662  1.00  0.00           C  
ATOM    366  O   PHE A 408      90.661   9.517  -5.111  1.00  0.00           O  
ATOM    367  CB  PHE A 408      93.451  11.167  -4.897  1.00  0.00           C  
ATOM    368  CG  PHE A 408      93.165  12.605  -4.677  1.00  0.00           C  
ATOM    369  CD1 PHE A 408      92.075  12.980  -3.916  1.00  0.00           C  
ATOM    370  CD2 PHE A 408      93.956  13.586  -5.257  1.00  0.00           C  
ATOM    371  CE1 PHE A 408      91.766  14.310  -3.726  1.00  0.00           C  
ATOM    372  CE2 PHE A 408      93.659  14.919  -5.078  1.00  0.00           C  
ATOM    373  CZ  PHE A 408      92.558  15.287  -4.308  1.00  0.00           C  
ATOM    374  N   ASP A 418      90.404  11.569  -6.010  1.00  0.00           N  
ATOM    375  CA  ASP A 418      88.961  11.700  -5.749  1.00  0.00           C  
ATOM    376  C   ASP A 418      88.036  10.957  -6.737  1.00  0.00           C  
ATOM    377  O   ASP A 418      86.815  10.930  -6.567  1.00  0.00           O  
ATOM    378  CB  ASP A 418      88.574  13.182  -5.743  1.00  0.00           C  
ATOM    379  CG  ASP A 418      88.660  13.811  -7.122  1.00  0.00           C  
ATOM    380  OD1 ASP A 418      89.758  13.830  -7.707  1.00  0.00           O  
ATOM    381  OD2 ASP A 418      87.627  14.285  -7.627  1.00  0.00           O  
ATOM    382  N   ARG A 419      88.613  10.362  -7.773  1.00  0.00           N  
ATOM    383  CA  ARG A 419      87.838   9.626  -8.758  1.00  0.00           C  
ATOM    384  C   ARG A 419      88.474   8.272  -8.994  1.00  0.00           C  
ATOM    385  O   ARG A 419      88.752   7.905 -10.131  1.00  0.00           O  
ATOM    386  CB  ARG A 419      87.798  10.413 -10.050  1.00  0.00           C  
ATOM    387  CG  ARG A 419      87.168  11.755  -9.852  1.00  0.00           C  
ATOM    388  CD  ARG A 419      88.081  12.854 -10.324  1.00  0.00           C  
ATOM    389  NE  ARG A 419      88.348  12.755 -11.755  1.00  0.00           N  
ATOM    390  CZ  ARG A 419      89.147  13.581 -12.425  1.00  0.00           C  
ATOM    391  NH1 ARG A 419      89.336  13.421 -13.731  1.00  0.00           N  
ATOM    392  NH2 ARG A 419      89.758  14.574 -11.789  1.00  0.00           N  
ATOM    393  N   PRO A 420      88.697   7.503  -7.911  1.00  0.00           N  
ATOM    394  CA  PRO A 420      89.309   6.168  -7.938  1.00  0.00           C  
ATOM    395  C   PRO A 420      88.960   5.204  -9.093  1.00  0.00           C  
ATOM    396  O   PRO A 420      89.800   4.984  -9.976  1.00  0.00           O  
ATOM    397  CB  PRO A 420      88.968   5.596  -6.547  1.00  0.00           C  
ATOM    398  CG  PRO A 420      87.839   6.493  -6.029  1.00  0.00           C  
ATOM    399  CD  PRO A 420      88.241   7.832  -6.548  1.00  0.00           C  
ATOM    400  N   GLU A 421      87.739   4.648  -9.097  1.00  0.00           N  
ATOM    401  CA  GLU A 421      87.321   3.679 -10.128  1.00  0.00           C  
ATOM    402  C   GLU A 421      87.538   4.081 -11.580  1.00  0.00           C  
ATOM    403  O   GLU A 421      87.396   3.257 -12.489  1.00  0.00           O  
ATOM    404  CB  GLU A 421      85.860   3.223  -9.913  1.00  0.00           C  
ATOM    405  CG  GLU A 421      85.785   1.778  -9.372  1.00  0.00           C  
ATOM    406  CD  GLU A 421      84.542   1.486  -8.552  1.00  0.00           C  
ATOM    407  OE1 GLU A 421      83.451   1.364  -9.134  1.00  0.00           O  
ATOM    408  OE2 GLU A 421      84.657   1.380  -7.315  1.00  0.00           O  
ATOM    409  N   GLN A 422      87.897   5.335 -11.808  1.00  0.00           N  
ATOM    410  CA  GLN A 422      88.166   5.763 -13.168  1.00  0.00           C  
ATOM    411  C   GLN A 422      89.551   5.275 -13.559  1.00  0.00           C  
ATOM    412  O   GLN A 422      89.750   4.693 -14.626  1.00  0.00           O  
ATOM    413  CB  GLN A 422      88.137   7.272 -13.277  1.00  0.00           C  
ATOM    414  CG  GLN A 422      88.336   7.726 -14.685  1.00  0.00           C  
ATOM    415  CD  GLN A 422      88.547   9.194 -14.759  1.00  0.00           C  
ATOM    416  OE1 GLN A 422      87.840   9.975 -14.114  1.00  0.00           O  
ATOM    417  NE2 GLN A 422      89.521   9.599 -15.554  1.00  0.00           N  
ATOM    418  N   VAL A 423      90.506   5.530 -12.678  1.00  0.00           N  
ATOM    419  CA  VAL A 423      91.866   5.112 -12.905  1.00  0.00           C  
ATOM    420  C   VAL A 423      91.861   3.594 -13.049  1.00  0.00           C  
ATOM    421  O   VAL A 423      92.429   3.049 -13.996  1.00  0.00           O  
ATOM    422  CB  VAL A 423      92.762   5.541 -11.728  1.00  0.00           C  
ATOM    423  CG1 VAL A 423      92.369   4.794 -10.459  1.00  0.00           C  
ATOM    424  CG2 VAL A 423      94.209   5.287 -12.066  1.00  0.00           C  
ATOM    425  N   ARG A 424      91.192   2.921 -12.118  1.00  0.00           N  
ATOM    426  CA  ARG A 424      91.103   1.473 -12.136  1.00  0.00           C  
ATOM    427  C   ARG A 424      90.807   0.937 -13.532  1.00  0.00           C  
ATOM    428  O   ARG A 424      91.640   0.256 -14.119  1.00  0.00           O  
ATOM    429  CB  ARG A 424      90.025   1.001 -11.158  1.00  0.00           C  
ATOM    430  CG  ARG A 424      89.859  -0.507 -11.081  1.00  0.00           C  
ATOM    431  CD  ARG A 424      89.220  -0.913  -9.765  1.00  0.00           C  
ATOM    432  NE  ARG A 424      89.277  -2.359  -9.576  1.00  0.00           N  
ATOM    433  CZ  ARG A 424      89.208  -2.963  -8.395  1.00  0.00           C  
ATOM    434  NH1 ARG A 424      89.079  -2.238  -7.292  1.00  0.00           N  
ATOM    435  NH2 ARG A 424      89.277  -4.291  -8.314  1.00  0.00           N  
ATOM    436  N   GLU A 425      89.638   1.268 -14.073  1.00  0.00           N  
ATOM    437  CA  GLU A 425      89.229   0.783 -15.394  1.00  0.00           C  
ATOM    438  C   GLU A 425      90.140   1.153 -16.560  1.00  0.00           C  
ATOM    439  O   GLU A 425      90.356   0.346 -17.468  1.00  0.00           O  
ATOM    440  CB  GLU A 425      87.788   1.223 -15.690  1.00  0.00           C  
ATOM    441  CG  GLU A 425      86.690   0.474 -14.870  1.00  0.00           C  
ATOM    442  CD  GLU A 425      86.664  -1.062 -15.085  1.00  0.00           C  
ATOM    443  OE1 GLU A 425      86.666  -1.522 -16.254  1.00  0.00           O  
ATOM    444  OE2 GLU A 425      86.624  -1.810 -14.075  1.00  0.00           O  
ATOM    445  N   ASN A 426      90.682   2.360 -16.542  1.00  0.00           N  
ATOM    446  CA  ASN A 426      91.565   2.752 -17.620  1.00  0.00           C  
ATOM    447  C   ASN A 426      92.871   1.971 -17.615  1.00  0.00           C  
ATOM    448  O   ASN A 426      93.588   1.926 -18.617  1.00  0.00           O  
ATOM    449  CB  ASN A 426      91.823   4.236 -17.542  1.00  0.00           C  
ATOM    450  CG  ASN A 426      90.587   5.021 -17.813  1.00  0.00           C  
ATOM    451  OD1 ASN A 426      90.359   6.058 -17.208  1.00  0.00           O  
ATOM    452  ND2 ASN A 426      89.766   4.531 -18.735  1.00  0.00           N  
ATOM    453  N   VAL A 427      93.195   1.361 -16.484  1.00  0.00           N  
ATOM    454  CA  VAL A 427      94.404   0.575 -16.439  1.00  0.00           C  
ATOM    455  C   VAL A 427      94.279  -0.349 -17.628  1.00  0.00           C  
ATOM    456  O   VAL A 427      95.047  -0.238 -18.575  1.00  0.00           O  
ATOM    457  CB  VAL A 427      94.504  -0.256 -15.150  1.00  0.00           C  
ATOM    458  CG1 VAL A 427      95.453  -1.385 -15.329  1.00  0.00           C  
ATOM    459  CG2 VAL A 427      95.020   0.590 -14.046  1.00  0.00           C  
ATOM    460  N   LEU A 429      93.270  -1.217 -17.606  1.00  0.00           N  
ATOM    461  CA  LEU A 429      93.076  -2.182 -18.683  1.00  0.00           C  
ATOM    462  C   LEU A 429      92.702  -1.533 -20.019  1.00  0.00           C  
ATOM    463  O   LEU A 429      92.872  -2.125 -21.097  1.00  0.00           O  
ATOM    464  CB  LEU A 429      92.032  -3.230 -18.250  1.00  0.00           C  
ATOM    465  CG  LEU A 429      92.395  -4.730 -18.385  1.00  0.00           C  
ATOM    466  CD1 LEU A 429      93.785  -5.002 -17.870  1.00  0.00           C  
ATOM    467  CD2 LEU A 429      91.413  -5.585 -17.605  1.00  0.00           C  
ATOM    468  N   ALA A 431      92.221  -0.300 -19.944  1.00  0.00           N  
ATOM    469  CA  ALA A 431      91.837   0.420 -21.147  1.00  0.00           C  
ATOM    470  C   ALA A 431      93.065   0.880 -21.898  1.00  0.00           C  
ATOM    471  O   ALA A 431      93.138   0.771 -23.113  1.00  0.00           O  
ATOM    472  CB  ALA A 431      90.964   1.618 -20.801  1.00  0.00           C  
ATOM    473  N   VAL A 432      94.035   1.401 -21.171  1.00  0.00           N  
ATOM    474  CA  VAL A 432      95.236   1.865 -21.815  1.00  0.00           C  
ATOM    475  C   VAL A 432      96.052   0.699 -22.336  1.00  0.00           C  
ATOM    476  O   VAL A 432      96.724   0.834 -23.351  1.00  0.00           O  
ATOM    477  CB  VAL A 432      96.096   2.690 -20.867  1.00  0.00           C  
ATOM    478  CG1 VAL A 432      97.446   2.935 -21.484  1.00  0.00           C  
ATOM    479  CG2 VAL A 432      95.440   4.010 -20.604  1.00  0.00           C  
ATOM    480  N   ALA A 433      96.006  -0.439 -21.646  1.00  0.00           N  
ATOM    481  CA  ALA A 433      96.754  -1.610 -22.098  1.00  0.00           C  
ATOM    482  C   ALA A 433      96.297  -1.881 -23.513  1.00  0.00           C  
ATOM    483  O   ALA A 433      97.105  -1.977 -24.445  1.00  0.00           O  
ATOM    484  CB  ALA A 433      96.442  -2.793 -21.240  1.00  0.00           C  
ATOM    485  N   LEU A 434      94.984  -2.015 -23.663  1.00  0.00           N  
ATOM    486  CA  LEU A 434      94.397  -2.243 -24.966  1.00  0.00           C  
ATOM    487  C   LEU A 434      95.037  -1.298 -26.001  1.00  0.00           C  
ATOM    488  O   LEU A 434      95.616  -1.728 -26.997  1.00  0.00           O  
ATOM    489  CB  LEU A 434      92.914  -1.975 -24.871  1.00  0.00           C  
ATOM    490  CG  LEU A 434      92.045  -2.938 -25.648  1.00  0.00           C  
ATOM    491  CD1 LEU A 434      90.621  -2.430 -25.567  1.00  0.00           C  
ATOM    492  CD2 LEU A 434      92.499  -3.036 -27.098  1.00  0.00           C  
ATOM    493  N   ASP A 435      94.954  -0.003 -25.748  1.00  0.00           N  
ATOM    494  CA  ASP A 435      95.528   0.958 -26.662  1.00  0.00           C  
ATOM    495  C   ASP A 435      96.982   0.689 -26.994  1.00  0.00           C  
ATOM    496  O   ASP A 435      97.464   1.170 -28.012  1.00  0.00           O  
ATOM    497  CB  ASP A 435      95.404   2.355 -26.093  1.00  0.00           C  
ATOM    498  CG  ASP A 435      94.014   2.914 -26.230  1.00  0.00           C  
ATOM    499  OD1 ASP A 435      93.509   3.016 -27.364  1.00  0.00           O  
ATOM    500  OD2 ASP A 435      93.422   3.255 -25.195  1.00  0.00           O  
ATOM    501  N   TYR A 436      97.681  -0.050 -26.130  1.00  0.00           N  
ATOM    502  CA  TYR A 436      99.096  -0.388 -26.353  1.00  0.00           C  
ATOM    503  C   TYR A 436      99.166  -1.550 -27.340  1.00  0.00           C  
ATOM    504  O   TYR A 436      99.854  -1.498 -28.362  1.00  0.00           O  
ATOM    505  CB  TYR A 436      99.794  -0.858 -25.060  1.00  0.00           C  
ATOM    506  CG  TYR A 436     100.208   0.202 -24.048  1.00  0.00           C  
ATOM    507  CD1 TYR A 436     100.527  -0.168 -22.732  1.00  0.00           C  
ATOM    508  CD2 TYR A 436     100.264   1.559 -24.382  1.00  0.00           C  
ATOM    509  CE1 TYR A 436     100.880   0.793 -21.758  1.00  0.00           C  
ATOM    510  CE2 TYR A 436     100.620   2.529 -23.413  1.00  0.00           C  
ATOM    511  CZ  TYR A 436     100.921   2.136 -22.105  1.00  0.00           C  
ATOM    512  OH  TYR A 436     101.219   3.084 -21.146  1.00  0.00           O  
ATOM    513  N   LEU A 437      98.462  -2.621 -27.018  1.00  0.00           N  
ATOM    514  CA  LEU A 437      98.479  -3.777 -27.886  1.00  0.00           C  
ATOM    515  C   LEU A 437      98.001  -3.401 -29.281  1.00  0.00           C  
ATOM    516  O   LEU A 437      98.563  -3.872 -30.284  1.00  0.00           O  
ATOM    517  CB  LEU A 437      97.604  -4.865 -27.276  1.00  0.00           C  
ATOM    518  CG  LEU A 437      98.027  -5.228 -25.845  1.00  0.00           C  
ATOM    519  CD1 LEU A 437      97.008  -6.156 -25.201  1.00  0.00           C  
ATOM    520  CD2 LEU A 437      99.389  -5.881 -25.887  1.00  0.00           C  
ATOM    521  N   ALA A 438      96.987  -2.529 -29.314  1.00  0.00           N  
ATOM    522  CA  ALA A 438      96.355  -2.044 -30.542  1.00  0.00           C  
ATOM    523  C   ALA A 438      97.314  -1.289 -31.434  1.00  0.00           C  
ATOM    524  O   ALA A 438      97.203  -1.348 -32.659  1.00  0.00           O  
ATOM    525  CB  ALA A 438      95.152  -1.151 -30.211  1.00  0.00           C  
ATOM    526  N   ALA A 439      98.254  -0.574 -30.830  1.00  0.00           N  
ATOM    527  CA  ALA A 439      99.207   0.172 -31.628  1.00  0.00           C  
ATOM    528  C   ALA A 439     100.466  -0.622 -31.988  1.00  0.00           C  
ATOM    529  O   ALA A 439     101.369  -0.088 -32.619  1.00  0.00           O  
ATOM    530  CB  ALA A 439      99.579   1.475 -30.932  1.00  0.00           C  
ATOM    531  N   GLY A 444     100.561  -1.884 -31.591  1.00  0.00           N  
ATOM    532  CA  GLY A 444     101.743  -2.619 -31.996  1.00  0.00           C  
ATOM    533  C   GLY A 444     102.642  -3.258 -30.961  1.00  0.00           C  
ATOM    534  O   GLY A 444     103.435  -4.141 -31.290  1.00  0.00           O  
ATOM    535  N   LEU A 445     102.550  -2.833 -29.713  1.00  0.00           N  
ATOM    536  CA  LEU A 445     103.403  -3.430 -28.695  1.00  0.00           C  
ATOM    537  C   LEU A 445     103.055  -4.915 -28.490  1.00  0.00           C  
ATOM    538  O   LEU A 445     101.931  -5.245 -28.108  1.00  0.00           O  
ATOM    539  CB  LEU A 445     103.278  -2.638 -27.384  1.00  0.00           C  
ATOM    540  CG  LEU A 445     104.115  -1.365 -27.178  1.00  0.00           C  
ATOM    541  CD1 LEU A 445     104.075  -0.464 -28.387  1.00  0.00           C  
ATOM    542  CD2 LEU A 445     103.572  -0.629 -25.986  1.00  0.00           C  
ATOM    543  N   ASP A 460     104.021  -5.797 -28.769  1.00  0.00           N  
ATOM    544  CA  ASP A 460     103.853  -7.244 -28.630  1.00  0.00           C  
ATOM    545  C   ASP A 460     104.052  -7.647 -27.216  1.00  0.00           C  
ATOM    546  O   ASP A 460     104.988  -7.203 -26.556  1.00  0.00           O  
ATOM    547  CB  ASP A 460     104.847  -7.999 -29.476  1.00  0.00           C  
ATOM    548  N   PRO A 461     103.181  -8.525 -26.738  1.00  0.00           N  
ATOM    549  CA  PRO A 461     103.240  -9.026 -25.365  1.00  0.00           C  
ATOM    550  C   PRO A 461     104.535  -9.813 -25.137  1.00  0.00           C  
ATOM    551  O   PRO A 461     104.905 -10.133 -23.988  1.00  0.00           O  
ATOM    552  CB  PRO A 461     102.002  -9.928 -25.273  1.00  0.00           C  
ATOM    553  CG  PRO A 461     101.060  -9.339 -26.292  1.00  0.00           C  
ATOM    554  CD  PRO A 461     101.992  -9.031 -27.443  1.00  0.00           C  
ATOM    555  N   GLN A 463     105.208 -10.116 -26.248  1.00  0.00           N  
ATOM    556  CA  GLN A 463     106.437 -10.897 -26.236  1.00  0.00           C  
ATOM    557  C   GLN A 463     107.662 -10.028 -26.200  1.00  0.00           C  
ATOM    558  O   GLN A 463     108.752 -10.519 -25.917  1.00  0.00           O  
ATOM    559  CB  GLN A 463     106.523 -11.759 -27.490  1.00  0.00           C  
ATOM    560  CG  GLN A 463     105.265 -12.539 -27.806  1.00  0.00           C  
ATOM    561  CD  GLN A 463     105.299 -13.185 -29.186  1.00  0.00           C  
ATOM    562  OE1 GLN A 463     106.117 -14.064 -29.458  1.00  0.00           O  
ATOM    563  NE2 GLN A 463     104.407 -12.746 -30.063  1.00  0.00           N  
ATOM    564  N   LYS A 471     107.484  -8.747 -26.512  1.00  0.00           N  
ATOM    565  CA  LYS A 471     108.600  -7.814 -26.537  1.00  0.00           C  
ATOM    566  C   LYS A 471     108.514  -6.678 -25.546  1.00  0.00           C  
ATOM    567  O   LYS A 471     109.502  -5.987 -25.313  1.00  0.00           O  
ATOM    568  CB  LYS A 471     108.761  -7.227 -27.933  1.00  0.00           C  
ATOM    569  CG  LYS A 471     108.978  -8.287 -28.966  1.00  0.00           C  
ATOM    570  CD  LYS A 471     109.055  -7.735 -30.384  1.00  0.00           C  
ATOM    571  CE  LYS A 471     110.440  -7.181 -30.728  1.00  0.00           C  
ATOM    572  NZ  LYS A 471     110.684  -7.103 -32.211  1.00  0.00           N  
ATOM    573  N   THR A 472     107.350  -6.469 -24.955  1.00  0.00           N  
ATOM    574  CA  THR A 472     107.232  -5.373 -24.013  1.00  0.00           C  
ATOM    575  C   THR A 472     106.883  -5.801 -22.586  1.00  0.00           C  
ATOM    576  O   THR A 472     106.276  -6.854 -22.385  1.00  0.00           O  
ATOM    577  CB  THR A 472     106.193  -4.381 -24.522  1.00  0.00           C  
ATOM    578  OG1 THR A 472     106.583  -3.908 -25.818  1.00  0.00           O  
ATOM    579  CG2 THR A 472     106.079  -3.207 -23.570  1.00  0.00           C  
ATOM    580  N   THR A 473     107.280  -4.994 -21.600  1.00  0.00           N  
ATOM    581  CA  THR A 473     106.962  -5.299 -20.215  1.00  0.00           C  
ATOM    582  C   THR A 473     106.032  -4.227 -19.657  1.00  0.00           C  
ATOM    583  O   THR A 473     106.457  -3.152 -19.242  1.00  0.00           O  
ATOM    584  CB  THR A 473     108.225  -5.412 -19.350  1.00  0.00           C  
ATOM    585  OG1 THR A 473     109.065  -6.458 -19.857  1.00  0.00           O  
ATOM    586  CG2 THR A 473     107.847  -5.767 -17.924  1.00  0.00           C  
ATOM    587  N   CYS A 474     104.744  -4.539 -19.679  1.00  0.00           N  
ATOM    588  CA  CYS A 474     103.728  -3.638 -19.186  1.00  0.00           C  
ATOM    589  C   CYS A 474     103.666  -3.793 -17.675  1.00  0.00           C  
ATOM    590  O   CYS A 474     103.454  -4.908 -17.192  1.00  0.00           O  
ATOM    591  CB  CYS A 474     102.388  -4.012 -19.773  1.00  0.00           C  
ATOM    592  SG  CYS A 474     101.176  -2.975 -19.093  1.00  0.00           S  
ATOM    593  N   VAL A 475     103.835  -2.697 -16.930  1.00  0.00           N  
ATOM    594  CA  VAL A 475     103.804  -2.765 -15.456  1.00  0.00           C  
ATOM    595  C   VAL A 475     102.716  -1.897 -14.760  1.00  0.00           C  
ATOM    596  O   VAL A 475     102.554  -0.703 -15.057  1.00  0.00           O  
ATOM    597  CB  VAL A 475     105.220  -2.419 -14.859  1.00  0.00           C  
ATOM    598  CG1 VAL A 475     105.256  -2.701 -13.377  1.00  0.00           C  
ATOM    599  CG2 VAL A 475     106.286  -3.247 -15.522  1.00  0.00           C  
ATOM    600  N   VAL A 476     101.969  -2.509 -13.841  1.00  0.00           N  
ATOM    601  CA  VAL A 476     100.931  -1.795 -13.118  1.00  0.00           C  
ATOM    602  C   VAL A 476     101.570  -1.186 -11.884  1.00  0.00           C  
ATOM    603  O   VAL A 476     101.765  -1.845 -10.868  1.00  0.00           O  
ATOM    604  CB  VAL A 476      99.818  -2.747 -12.727  1.00  0.00           C  
ATOM    605  CG1 VAL A 476      98.749  -2.005 -11.970  1.00  0.00           C  
ATOM    606  CG2 VAL A 476      99.250  -3.385 -13.972  1.00  0.00           C  
ATOM    607  N   GLN A 477     101.900   0.088 -11.983  1.00  0.00           N  
ATOM    608  CA  GLN A 477     102.563   0.758 -10.889  1.00  0.00           C  
ATOM    609  C   GLN A 477     102.083   0.391  -9.505  1.00  0.00           C  
ATOM    610  O   GLN A 477     102.886   0.080  -8.621  1.00  0.00           O  
ATOM    611  CB  GLN A 477     102.454   2.256 -11.047  1.00  0.00           C  
ATOM    612  CG  GLN A 477     103.078   2.995  -9.905  1.00  0.00           C  
ATOM    613  CD  GLN A 477     103.095   4.472 -10.156  1.00  0.00           C  
ATOM    614  OE1 GLN A 477     102.054   5.074 -10.443  1.00  0.00           O  
ATOM    615  NE2 GLN A 477     104.276   5.078 -10.056  1.00  0.00           N  
ATOM    616  N   SER A 478     100.780   0.417  -9.300  1.00  0.00           N  
ATOM    617  CA  SER A 478     100.311   0.116  -7.973  1.00  0.00           C  
ATOM    618  C   SER A 478     100.600  -1.295  -7.512  1.00  0.00           C  
ATOM    619  O   SER A 478     100.662  -1.550  -6.308  1.00  0.00           O  
ATOM    620  CB  SER A 478      98.835   0.381  -7.863  1.00  0.00           C  
ATOM    621  OG  SER A 478      98.484   0.388  -6.496  1.00  0.00           O  
ATOM    622  N   ALA A 479     100.792  -2.200  -8.471  1.00  0.00           N  
ATOM    623  CA  ALA A 479     101.071  -3.613  -8.188  1.00  0.00           C  
ATOM    624  C   ALA A 479     102.482  -3.884  -7.728  1.00  0.00           C  
ATOM    625  O   ALA A 479     102.842  -5.023  -7.424  1.00  0.00           O  
ATOM    626  CB  ALA A 479     100.804  -4.452  -9.400  1.00  0.00           C  
ATOM    627  N   VAL A 482     103.293  -2.844  -7.725  1.00  0.00           N  
ATOM    628  CA  VAL A 482     104.646  -2.986  -7.263  1.00  0.00           C  
ATOM    629  C   VAL A 482     104.919  -1.874  -6.250  1.00  0.00           C  
ATOM    630  O   VAL A 482     105.339  -0.775  -6.611  1.00  0.00           O  
ATOM    631  CB  VAL A 482     105.626  -2.911  -8.425  1.00  0.00           C  
ATOM    632  CG1 VAL A 482     105.387  -1.654  -9.185  1.00  0.00           C  
ATOM    633  CG2 VAL A 482     107.057  -2.975  -7.918  1.00  0.00           C  
ATOM    634  N   PRO A 483     104.656  -2.155  -4.960  1.00  0.00           N  
ATOM    635  CA  PRO A 483     104.835  -1.271  -3.807  1.00  0.00           C  
ATOM    636  C   PRO A 483     106.285  -0.815  -3.591  1.00  0.00           C  
ATOM    637  O   PRO A 483     106.518   0.279  -3.082  1.00  0.00           O  
ATOM    638  CB  PRO A 483     104.325  -2.123  -2.648  1.00  0.00           C  
ATOM    639  CG  PRO A 483     104.633  -3.508  -3.094  1.00  0.00           C  
ATOM    640  CD  PRO A 483     104.157  -3.466  -4.508  1.00  0.00           C  
ATOM    641  N   GLU A 485     107.257  -1.645  -3.968  1.00  0.00           N  
ATOM    642  CA  GLU A 485     108.656  -1.276  -3.791  1.00  0.00           C  
ATOM    643  C   GLU A 485     108.915   0.095  -4.355  1.00  0.00           C  
ATOM    644  O   GLU A 485     109.871   0.767  -3.999  1.00  0.00           O  
ATOM    645  CB  GLU A 485     109.570  -2.263  -4.494  1.00  0.00           C  
ATOM    646  CG  GLU A 485     109.504  -3.630  -3.894  1.00  0.00           C  
ATOM    647  CD  GLU A 485     108.358  -4.454  -4.420  1.00  0.00           C  
ATOM    648  OE1 GLU A 485     107.438  -3.879  -5.013  1.00  0.00           O  
ATOM    649  OE2 GLU A 485     108.371  -5.689  -4.237  1.00  0.00           O  
ATOM    650  N   LEU A 486     108.047   0.507  -5.255  1.00  0.00           N  
ATOM    651  CA  LEU A 486     108.209   1.788  -5.874  1.00  0.00           C  
ATOM    652  C   LEU A 486     107.981   2.821  -4.819  1.00  0.00           C  
ATOM    653  O   LEU A 486     108.733   3.763  -4.727  1.00  0.00           O  
ATOM    654  CB  LEU A 486     107.217   1.956  -7.032  1.00  0.00           C  
ATOM    655  CG  LEU A 486     107.278   0.995  -8.246  1.00  0.00           C  
ATOM    656  CD1 LEU A 486     106.273   1.436  -9.308  1.00  0.00           C  
ATOM    657  CD2 LEU A 486     108.648   1.006  -8.870  1.00  0.00           C  
ATOM    658  N   ALA A 489     106.963   2.646  -3.995  1.00  0.00           N  
ATOM    659  CA  ALA A 489     106.707   3.651  -2.981  1.00  0.00           C  
ATOM    660  C   ALA A 489     107.832   3.675  -1.990  1.00  0.00           C  
ATOM    661  O   ALA A 489     108.368   4.724  -1.655  1.00  0.00           O  
ATOM    662  CB  ALA A 489     105.400   3.373  -2.274  1.00  0.00           C  
ATOM    663  N   GLU A 490     108.204   2.503  -1.518  1.00  0.00           N  
ATOM    664  CA  GLU A 490     109.260   2.458  -0.540  1.00  0.00           C  
ATOM    665  C   GLU A 490     110.444   3.258  -1.060  1.00  0.00           C  
ATOM    666  O   GLU A 490     111.084   3.974  -0.303  1.00  0.00           O  
ATOM    667  CB  GLU A 490     109.677   1.002  -0.247  1.00  0.00           C  
ATOM    668  CG  GLU A 490     110.908   0.844   0.681  1.00  0.00           C  
ATOM    669  CD  GLU A 490     111.308  -0.621   0.917  1.00  0.00           C  
ATOM    670  OE1 GLU A 490     112.320  -0.874   1.611  1.00  0.00           O  
ATOM    671  OE2 GLU A 490     110.599  -1.520   0.411  1.00  0.00           O  
ATOM    672  N   LEU A 494     110.740   3.172  -2.349  1.00  0.00           N  
ATOM    673  CA  LEU A 494     111.902   3.902  -2.802  1.00  0.00           C  
ATOM    674  C   LEU A 494     111.594   5.363  -2.856  1.00  0.00           C  
ATOM    675  O   LEU A 494     112.492   6.178  -2.676  1.00  0.00           O  
ATOM    676  CB  LEU A 494     112.350   3.454  -4.187  1.00  0.00           C  
ATOM    677  CG  LEU A 494     113.714   3.989  -4.643  1.00  0.00           C  
ATOM    678  CD1 LEU A 494     114.718   3.547  -3.617  1.00  0.00           C  
ATOM    679  CD2 LEU A 494     114.104   3.470  -6.059  1.00  0.00           C  
ATOM    680  N   THR A 495     110.331   5.718  -3.087  1.00  0.00           N  
ATOM    681  CA  THR A 495     110.039   7.140  -3.215  1.00  0.00           C  
ATOM    682  C   THR A 495     110.204   7.801  -1.902  1.00  0.00           C  
ATOM    683  O   THR A 495     110.627   8.935  -1.826  1.00  0.00           O  
ATOM    684  CB  THR A 495     108.610   7.490  -3.677  1.00  0.00           C  
ATOM    685  OG1 THR A 495     107.705   7.173  -2.618  1.00  0.00           O  
ATOM    686  CG2 THR A 495     108.235   6.783  -5.008  1.00  0.00           C  
ATOM    687  N   VAL A 496     109.868   7.107  -0.844  1.00  0.00           N  
ATOM    688  CA  VAL A 496     110.016   7.768   0.406  1.00  0.00           C  
ATOM    689  C   VAL A 496     111.499   8.021   0.681  1.00  0.00           C  
ATOM    690  O   VAL A 496     111.842   9.054   1.251  1.00  0.00           O  
ATOM    691  CB  VAL A 496     109.415   6.961   1.486  1.00  0.00           C  
ATOM    692  CG1 VAL A 496     110.037   5.589   1.461  1.00  0.00           C  
ATOM    693  CG2 VAL A 496     109.622   7.671   2.795  1.00  0.00           C  
ATOM    694  N   TYR A 498     112.378   7.104   0.274  1.00  0.00           N  
ATOM    695  CA  TYR A 498     113.806   7.301   0.502  1.00  0.00           C  
ATOM    696  C   TYR A 498     114.316   8.470  -0.346  1.00  0.00           C  
ATOM    697  O   TYR A 498     115.084   9.298   0.139  1.00  0.00           O  
ATOM    698  CB  TYR A 498     114.579   6.025   0.176  1.00  0.00           C  
ATOM    699  CG  TYR A 498     114.143   4.828   0.987  1.00  0.00           C  
ATOM    700  CD1 TYR A 498     113.995   3.569   0.391  1.00  0.00           C  
ATOM    701  CD2 TYR A 498     113.912   4.937   2.359  1.00  0.00           C  
ATOM    702  CE1 TYR A 498     113.626   2.443   1.148  1.00  0.00           C  
ATOM    703  CE2 TYR A 498     113.543   3.814   3.129  1.00  0.00           C  
ATOM    704  CZ  TYR A 498     113.407   2.572   2.516  1.00  0.00           C  
ATOM    705  OH  TYR A 498     113.076   1.460   3.262  1.00  0.00           O  
ATOM    706  N   PHE A 499     113.889   8.549  -1.602  1.00  0.00           N  
ATOM    707  CA  PHE A 499     114.319   9.654  -2.448  1.00  0.00           C  
ATOM    708  C   PHE A 499     113.826  10.996  -1.940  1.00  0.00           C  
ATOM    709  O   PHE A 499     114.399  12.043  -2.252  1.00  0.00           O  
ATOM    710  CB  PHE A 499     113.815   9.472  -3.857  1.00  0.00           C  
ATOM    711  CG  PHE A 499     114.584   8.486  -4.628  1.00  0.00           C  
ATOM    712  CD1 PHE A 499     115.711   7.886  -4.086  1.00  0.00           C  
ATOM    713  CD2 PHE A 499     114.192   8.152  -5.911  1.00  0.00           C  
ATOM    714  CE1 PHE A 499     116.439   6.963  -4.817  1.00  0.00           C  
ATOM    715  CE2 PHE A 499     114.913   7.226  -6.660  1.00  0.00           C  
ATOM    716  CZ  PHE A 499     116.043   6.629  -6.110  1.00  0.00           C  
ATOM    717  N   LEU A 500     112.757  10.984  -1.158  1.00  0.00           N  
ATOM    718  CA  LEU A 500     112.222  12.238  -0.640  1.00  0.00           C  
ATOM    719  C   LEU A 500     113.193  13.019   0.199  1.00  0.00           C  
ATOM    720  O   LEU A 500     112.979  14.212   0.404  1.00  0.00           O  
ATOM    721  CB  LEU A 500     110.981  12.007   0.203  1.00  0.00           C  
ATOM    722  CG  LEU A 500     109.848  11.452  -0.633  1.00  0.00           C  
ATOM    723  CD1 LEU A 500     108.662  11.241   0.223  1.00  0.00           C  
ATOM    724  CD2 LEU A 500     109.550  12.394  -1.738  1.00  0.00           C  
ATOM    725  N   ASN A 501     114.234  12.352   0.703  1.00  0.00           N  
ATOM    726  CA  ASN A 501     115.241  13.015   1.543  1.00  0.00           C  
ATOM    727  C   ASN A 501     116.420  13.525   0.675  1.00  0.00           C  
ATOM    728  O   ASN A 501     117.272  14.320   1.123  1.00  0.00           O  
ATOM    729  CB  ASN A 501     115.756  12.047   2.646  1.00  0.00           C  
ATOM    730  CG  ASN A 501     114.644  11.551   3.601  1.00  0.00           C  
ATOM    731  OD1 ASN A 501     114.608  10.378   3.955  1.00  0.00           O  
ATOM    732  ND2 ASN A 501     113.768  12.446   4.032  1.00  0.00           N  
ATOM    733  N   LEU A 502     116.444  13.085  -0.577  1.00  0.00           N  
ATOM    734  CA  LEU A 502     117.501  13.482  -1.470  1.00  0.00           C  
ATOM    735  C   LEU A 502     117.154  14.733  -2.255  1.00  0.00           C  
ATOM    736  O   LEU A 502     117.925  15.174  -3.103  1.00  0.00           O  
ATOM    737  CB  LEU A 502     117.835  12.325  -2.399  1.00  0.00           C  
ATOM    738  CG  LEU A 502     118.088  11.055  -1.593  1.00  0.00           C  
ATOM    739  CD1 LEU A 502     118.678  10.039  -2.497  1.00  0.00           C  
ATOM    740  CD2 LEU A 502     119.032  11.303  -0.444  1.00  0.00           C  
ATOM    741  N   VAL A 503     116.003  15.327  -1.985  1.00  0.00           N  
ATOM    742  CA  VAL A 503     115.654  16.541  -2.707  1.00  0.00           C  
ATOM    743  C   VAL A 503     114.999  17.534  -1.757  1.00  0.00           C  
ATOM    744  O   VAL A 503     114.547  17.169  -0.672  1.00  0.00           O  
ATOM    745  CB  VAL A 503     114.745  16.219  -3.919  1.00  0.00           C  
ATOM    746  CG1 VAL A 503     113.497  15.568  -3.442  1.00  0.00           C  
ATOM    747  CG2 VAL A 503     114.459  17.476  -4.736  1.00  0.00           C  
ATOM    748  N   THR A 846     114.983  18.798  -2.156  1.00  0.00           N  
ATOM    749  CA  THR A 846     114.415  19.845  -1.323  1.00  0.00           C  
ATOM    750  C   THR A 846     113.177  20.428  -1.941  1.00  0.00           C  
ATOM    751  O   THR A 846     113.040  20.482  -3.168  1.00  0.00           O  
ATOM    752  CB  THR A 846     115.349  21.041  -1.158  1.00  0.00           C  
ATOM    753  OG1 THR A 846     115.535  21.657  -2.437  1.00  0.00           O  
ATOM    754  CG2 THR A 846     116.687  20.632  -0.602  1.00  0.00           C  
ATOM    755  N   VAL A 847     112.301  20.906  -1.062  1.00  0.00           N  
ATOM    756  CA  VAL A 847     111.048  21.532  -1.452  1.00  0.00           C  
ATOM    757  C   VAL A 847     111.395  22.665  -2.365  1.00  0.00           C  
ATOM    758  O   VAL A 847     110.613  23.064  -3.213  1.00  0.00           O  
ATOM    759  CB  VAL A 847     110.312  22.117  -0.252  1.00  0.00           C  
ATOM    760  CG1 VAL A 847     109.114  22.904  -0.721  1.00  0.00           C  
ATOM    761  CG2 VAL A 847     109.880  21.007   0.673  1.00  0.00           C  
ATOM    762  N   SER A 848     112.585  23.194  -2.163  1.00  0.00           N  
ATOM    763  CA  SER A 848     113.062  24.270  -2.986  1.00  0.00           C  
ATOM    764  C   SER A 848     113.213  23.788  -4.443  1.00  0.00           C  
ATOM    765  O   SER A 848     112.475  24.215  -5.331  1.00  0.00           O  
ATOM    766  CB  SER A 848     114.397  24.744  -2.428  1.00  0.00           C  
ATOM    767  OG  SER A 848     114.998  25.692  -3.281  1.00  0.00           O  
ATOM    768  N   HIS A 849     114.158  22.884  -4.679  1.00  0.00           N  
ATOM    769  CA  HIS A 849     114.413  22.366  -6.020  1.00  0.00           C  
ATOM    770  C   HIS A 849     113.131  21.846  -6.611  1.00  0.00           C  
ATOM    771  O   HIS A 849     113.000  21.720  -7.828  1.00  0.00           O  
ATOM    772  CB  HIS A 849     115.426  21.226  -5.956  1.00  0.00           C  
ATOM    773  CG  HIS A 849     116.047  20.904  -7.281  1.00  0.00           C  
ATOM    774  ND1 HIS A 849     117.151  20.078  -7.386  1.00  0.00           N  
ATOM    775  CD2 HIS A 849     115.739  21.286  -8.532  1.00  0.00           C  
ATOM    776  CE1 HIS A 849     117.491  19.976  -8.666  1.00  0.00           C  
ATOM    777  NE2 HIS A 849     116.648  20.701  -9.377  1.00  0.00           N  
ATOM    778  N   LEU A1084     112.194  21.547  -5.718  1.00  0.00           N  
ATOM    779  CA  LEU A1084     110.890  21.009  -6.072  1.00  0.00           C  
ATOM    780  C   LEU A1084     109.875  22.098  -6.385  1.00  0.00           C  
ATOM    781  O   LEU A1084     109.104  21.976  -7.334  1.00  0.00           O  
ATOM    782  CB  LEU A1084     110.369  20.127  -4.925  1.00  0.00           C  
ATOM    783  CG  LEU A1084     110.033  18.645  -5.153  1.00  0.00           C  
ATOM    784  CD1 LEU A1084     111.095  17.991  -5.999  1.00  0.00           C  
ATOM    785  CD2 LEU A1084     109.925  17.941  -3.812  1.00  0.00           C  
ATOM    786  N   ARG A1085     109.865  23.152  -5.580  1.00  0.00           N  
ATOM    787  CA  ARG A1085     108.931  24.254  -5.778  1.00  0.00           C  
ATOM    788  C   ARG A1085     109.373  24.995  -7.022  1.00  0.00           C  
ATOM    789  O   ARG A1085     108.613  25.780  -7.597  1.00  0.00           O  
ATOM    790  CB  ARG A1085     108.983  25.204  -4.578  1.00  0.00           C  
ATOM    791  CG  ARG A1085     107.670  25.867  -4.206  1.00  0.00           C  
ATOM    792  CD  ARG A1085     107.523  25.881  -2.680  1.00  0.00           C  
ATOM    793  NE  ARG A1085     106.164  26.163  -2.206  1.00  0.00           N  
ATOM    794  CZ  ARG A1085     105.068  25.544  -2.646  1.00  0.00           C  
ATOM    795  NH1 ARG A1085     103.867  25.851  -2.157  1.00  0.00           N  
ATOM    796  NH2 ARG A1085     105.172  24.626  -3.598  1.00  0.00           N  
ATOM    797  N   GLN A1087     110.607  24.720  -7.439  1.00  0.00           N  
ATOM    798  CA  GLN A1087     111.207  25.383  -8.592  1.00  0.00           C  
ATOM    799  C   GLN A1087     111.076  24.654  -9.931  1.00  0.00           C  
ATOM    800  O   GLN A1087     111.510  25.173 -10.969  1.00  0.00           O  
ATOM    801  CB  GLN A1087     112.681  25.662  -8.290  1.00  0.00           C  
ATOM    802  CG  GLN A1087     113.065  27.119  -8.372  1.00  0.00           C  
ATOM    803  CD  GLN A1087     114.393  27.380  -7.717  1.00  0.00           C  
ATOM    804  OE1 GLN A1087     114.466  27.641  -6.515  1.00  0.00           O  
ATOM    805  NE2 GLN A1087     115.461  27.285  -8.496  1.00  0.00           N  
ATOM    806  N   ASN A1088     110.475  23.466  -9.914  1.00  0.00           N  
ATOM    807  CA  ASN A1088     110.311  22.712 -11.146  1.00  0.00           C  
ATOM    808  C   ASN A1088     109.422  23.485 -12.106  1.00  0.00           C  
ATOM    809  O   ASN A1088     108.310  23.882 -11.740  1.00  0.00           O  
ATOM    810  CB  ASN A1088     109.694  21.348 -10.888  1.00  0.00           C  
ATOM    811  CG  ASN A1088     109.676  20.497 -12.126  1.00  0.00           C  
ATOM    812  OD1 ASN A1088     109.173  20.912 -13.170  1.00  0.00           O  
ATOM    813  ND2 ASN A1088     110.232  19.302 -12.026  1.00  0.00           N  
ATOM    814  N   PRO A1089     109.901  23.689 -13.357  1.00  0.00           N  
ATOM    815  CA  PRO A1089     109.220  24.414 -14.441  1.00  0.00           C  
ATOM    816  C   PRO A1089     107.882  23.826 -14.912  1.00  0.00           C  
ATOM    817  O   PRO A1089     106.872  24.541 -15.046  1.00  0.00           O  
ATOM    818  CB  PRO A1089     110.285  24.451 -15.553  1.00  0.00           C  
ATOM    819  CG  PRO A1089     111.022  23.180 -15.355  1.00  0.00           C  
ATOM    820  CD  PRO A1089     111.176  23.120 -13.844  1.00  0.00           C  
ATOM    821  N   THR A1090     107.874  22.523 -15.151  1.00  0.00           N  
ATOM    822  CA  THR A1090     106.672  21.864 -15.602  1.00  0.00           C  
ATOM    823  C   THR A1090     105.633  21.768 -14.513  1.00  0.00           C  
ATOM    824  O   THR A1090     104.521  22.265 -14.665  1.00  0.00           O  
ATOM    825  CB  THR A1090     106.967  20.475 -16.053  1.00  0.00           C  
ATOM    826  OG1 THR A1090     108.019  20.514 -17.016  1.00  0.00           O  
ATOM    827  CG2 THR A1090     105.741  19.873 -16.673  1.00  0.00           C  
ATOM    828  N   VAL A1091     106.000  21.102 -13.424  1.00  0.00           N  
ATOM    829  CA  VAL A1091     105.104  20.919 -12.291  1.00  0.00           C  
ATOM    830  C   VAL A1091     104.426  22.256 -11.918  1.00  0.00           C  
ATOM    831  O   VAL A1091     103.187  22.346 -11.851  1.00  0.00           O  
ATOM    832  CB  VAL A1091     105.897  20.313 -11.072  1.00  0.00           C  
ATOM    833  CG1 VAL A1091     106.667  21.406 -10.329  1.00  0.00           C  
ATOM    834  CG2 VAL A1091     104.959  19.571 -10.136  1.00  0.00           C  
ATOM    835  N   LYS A1093     105.238  23.291 -11.699  1.00  0.00           N  
ATOM    836  CA  LYS A1093     104.736  24.616 -11.345  1.00  0.00           C  
ATOM    837  C   LYS A1093     103.707  25.055 -12.378  1.00  0.00           C  
ATOM    838  O   LYS A1093     102.673  25.635 -12.036  1.00  0.00           O  
ATOM    839  CB  LYS A1093     105.901  25.613 -11.303  1.00  0.00           C  
ATOM    840  CG  LYS A1093     105.503  27.068 -11.038  1.00  0.00           C  
ATOM    841  CD  LYS A1093     106.722  28.034 -11.089  1.00  0.00           C  
ATOM    842  CE  LYS A1093     106.387  29.472 -10.607  1.00  0.00           C  
ATOM    843  NZ  LYS A1093     107.553  30.424 -10.602  1.00  0.00           N  
ATOM    844  N   ALA A1098     104.012  24.758 -13.640  1.00  0.00           N  
ATOM    845  CA  ALA A1098     103.160  25.083 -14.777  1.00  0.00           C  
ATOM    846  C   ALA A1098     101.828  24.310 -14.727  1.00  0.00           C  
ATOM    847  O   ALA A1098     100.758  24.875 -14.981  1.00  0.00           O  
ATOM    848  CB  ALA A1098     103.924  24.790 -16.099  1.00  0.00           C  
ATOM    849  N   GLU A1099     101.894  23.026 -14.391  1.00  0.00           N  
ATOM    850  CA  GLU A1099     100.696  22.209 -14.300  1.00  0.00           C  
ATOM    851  C   GLU A1099      99.893  22.612 -13.086  1.00  0.00           C  
ATOM    852  O   GLU A1099      98.679  22.427 -13.036  1.00  0.00           O  
ATOM    853  CB  GLU A1099     101.082  20.753 -14.207  1.00  0.00           C  
ATOM    854  CG  GLU A1099     101.880  20.335 -15.396  1.00  0.00           C  
ATOM    855  CD  GLU A1099     102.491  18.970 -15.231  1.00  0.00           C  
ATOM    856  OE1 GLU A1099     103.155  18.513 -16.185  1.00  0.00           O  
ATOM    857  OE2 GLU A1099     102.309  18.360 -14.154  1.00  0.00           O  
ATOM    858  N   ILE A1100     100.577  23.178 -12.103  1.00  0.00           N  
ATOM    859  CA  ILE A1100      99.915  23.631 -10.885  1.00  0.00           C  
ATOM    860  C   ILE A1100      98.925  24.810 -11.109  1.00  0.00           C  
ATOM    861  O   ILE A1100      97.775  24.770 -10.638  1.00  0.00           O  
ATOM    862  CB  ILE A1100     100.964  24.072  -9.824  1.00  0.00           C  
ATOM    863  CG1 ILE A1100     101.748  22.867  -9.313  1.00  0.00           C  
ATOM    864  CG2 ILE A1100     100.276  24.788  -8.661  1.00  0.00           C  
ATOM    865  CD1 ILE A1100     102.745  23.246  -8.250  1.00  0.00           C  
ATOM    866  N   ALA A1101      99.384  25.848 -11.817  1.00  0.00           N  
ATOM    867  CA  ALA A1101      98.592  27.063 -12.086  1.00  0.00           C  
ATOM    868  C   ALA A1101      97.414  26.770 -13.013  1.00  0.00           C  
ATOM    869  O   ALA A1101      96.325  27.352 -12.895  1.00  0.00           O  
ATOM    870  CB  ALA A1101      99.515  28.165 -12.693  1.00  0.00           C  
ATOM    871  N   GLN A1102      97.662  25.838 -13.923  1.00  0.00           N  
ATOM    872  CA  GLN A1102      96.694  25.386 -14.903  1.00  0.00           C  
ATOM    873  C   GLN A1102      95.660  24.479 -14.255  1.00  0.00           C  
ATOM    874  O   GLN A1102      94.864  23.839 -14.943  1.00  0.00           O  
ATOM    875  CB  GLN A1102      97.419  24.627 -16.007  1.00  0.00           C  
ATOM    876  CG  GLN A1102      96.515  23.939 -17.009  1.00  0.00           C  
ATOM    877  CD  GLN A1102      96.868  24.309 -18.427  1.00  0.00           C  
ATOM    878  OE1 GLN A1102      97.963  23.996 -18.910  1.00  0.00           O  
ATOM    879  NE2 GLN A1102      95.950  25.000 -19.105  1.00  0.00           N  
ATOM    880  N   LYS A1103      95.695  24.405 -12.930  1.00  0.00           N  
ATOM    881  CA  LYS A1103      94.741  23.601 -12.182  1.00  0.00           C  
ATOM    882  C   LYS A1103      94.277  24.387 -10.976  1.00  0.00           C  
ATOM    883  O   LYS A1103      93.501  23.891 -10.159  1.00  0.00           O  
ATOM    884  CB  LYS A1103      95.368  22.286 -11.754  1.00  0.00           C  
ATOM    885  CG  LYS A1103      95.922  21.554 -12.931  1.00  0.00           C  
ATOM    886  CD  LYS A1103      96.223  20.107 -12.625  1.00  0.00           C  
ATOM    887  CE  LYS A1103      95.245  19.212 -13.390  1.00  0.00           C  
ATOM    888  NZ  LYS A1103      95.634  17.780 -13.553  1.00  0.00           N  
ATOM    889  N   GLY A1104      94.768  25.625 -10.895  1.00  0.00           N  
ATOM    890  CA  GLY A1104      94.410  26.542  -9.827  1.00  0.00           C  
ATOM    891  C   GLY A1104      94.509  25.975  -8.432  1.00  0.00           C  
ATOM    892  O   GLY A1104      93.583  26.088  -7.620  1.00  0.00           O  
ATOM    893  N   TYR A1105      95.635  25.346  -8.143  1.00  0.00           N  
ATOM    894  CA  TYR A1105      95.808  24.802  -6.818  1.00  0.00           C  
ATOM    895  C   TYR A1105      96.211  25.975  -5.945  1.00  0.00           C  
ATOM    896  O   TYR A1105      95.811  26.062  -4.788  1.00  0.00           O  
ATOM    897  CB  TYR A1105      96.920  23.750  -6.770  1.00  0.00           C  
ATOM    898  CG  TYR A1105      96.625  22.433  -7.453  1.00  0.00           C  
ATOM    899  CD1 TYR A1105      95.369  21.837  -7.368  1.00  0.00           C  
ATOM    900  CD2 TYR A1105      97.634  21.736  -8.111  1.00  0.00           C  
ATOM    901  CE1 TYR A1105      95.123  20.572  -7.941  1.00  0.00           C  
ATOM    902  CE2 TYR A1105      97.401  20.479  -8.682  1.00  0.00           C  
ATOM    903  CZ  TYR A1105      96.149  19.897  -8.581  1.00  0.00           C  
ATOM    904  OH  TYR A1105      95.928  18.638  -9.090  1.00  0.00           O  
ATOM    905  N   GLY A1106      96.982  26.899  -6.506  1.00  0.00           N  
ATOM    906  CA  GLY A1106      97.430  28.017  -5.702  1.00  0.00           C  
ATOM    907  C   GLY A1106      98.537  27.411  -4.871  1.00  0.00           C  
ATOM    908  O   GLY A1106      99.293  26.596  -5.392  1.00  0.00           O  
ATOM    909  N   GLU A1107      98.641  27.775  -3.597  1.00  0.00           N  
ATOM    910  CA  GLU A1107      99.684  27.210  -2.737  1.00  0.00           C  
ATOM    911  C   GLU A1107      99.184  25.919  -2.099  1.00  0.00           C  
ATOM    912  O   GLU A1107      99.974  25.120  -1.596  1.00  0.00           O  
ATOM    913  CB  GLU A1107     100.102  28.211  -1.646  1.00  0.00           C  
ATOM    914  CG  GLU A1107      98.955  28.730  -0.763  1.00  0.00           C  
ATOM    915  CD  GLU A1107      99.305  30.036  -0.044  1.00  0.00           C  
ATOM    916  OE1 GLU A1107      98.410  30.614   0.614  1.00  0.00           O  
ATOM    917  OE2 GLU A1107     100.474  30.482  -0.140  1.00  0.00           O  
ATOM    918  N   ARG A1179      97.870  25.718  -2.120  1.00  0.00           N  
ATOM    919  CA  ARG A1179      97.285  24.506  -1.560  1.00  0.00           C  
ATOM    920  C   ARG A1179      97.349  23.366  -2.584  1.00  0.00           C  
ATOM    921  O   ARG A1179      96.325  22.821  -2.991  1.00  0.00           O  
ATOM    922  CB  ARG A1179      95.826  24.752  -1.149  1.00  0.00           C  
ATOM    923  CG  ARG A1179      94.853  24.995  -2.312  1.00  0.00           C  
ATOM    924  CD  ARG A1179      93.866  23.829  -2.509  1.00  0.00           C  
ATOM    925  NE  ARG A1179      92.855  23.747  -1.451  1.00  0.00           N  
ATOM    926  CZ  ARG A1179      91.710  24.436  -1.416  1.00  0.00           C  
ATOM    927  NH1 ARG A1179      90.882  24.271  -0.394  1.00  0.00           N  
ATOM    928  NH2 ARG A1179      91.373  25.279  -2.390  1.00  0.00           N  
ATOM    929  N   VAL A1192      98.557  23.007  -3.001  1.00  0.00           N  
ATOM    930  CA  VAL A1192      98.733  21.934  -3.973  1.00  0.00           C  
ATOM    931  C   VAL A1192      98.724  20.599  -3.211  1.00  0.00           C  
ATOM    932  O   VAL A1192      99.058  20.549  -2.031  1.00  0.00           O  
ATOM    933  CB  VAL A1192     100.067  22.107  -4.738  1.00  0.00           C  
ATOM    934  CG1 VAL A1192     100.050  21.294  -5.986  1.00  0.00           C  
ATOM    935  CG2 VAL A1192     100.281  23.565  -5.098  1.00  0.00           C  
ATOM    936  N   PRO A1193      98.291  19.509  -3.861  1.00  0.00           N  
ATOM    937  CA  PRO A1193      98.241  18.178  -3.235  1.00  0.00           C  
ATOM    938  C   PRO A1193      99.641  17.642  -3.088  1.00  0.00           C  
ATOM    939  O   PRO A1193     100.348  17.411  -4.074  1.00  0.00           O  
ATOM    940  CB  PRO A1193      97.464  17.352  -4.229  1.00  0.00           C  
ATOM    941  CG  PRO A1193      96.616  18.348  -4.906  1.00  0.00           C  
ATOM    942  CD  PRO A1193      97.520  19.523  -5.110  1.00  0.00           C  
ATOM    943  N   ALA A1194     100.050  17.409  -1.860  1.00  0.00           N  
ATOM    944  CA  ALA A1194     101.411  16.962  -1.658  1.00  0.00           C  
ATOM    945  C   ALA A1194     101.880  15.930  -2.654  1.00  0.00           C  
ATOM    946  O   ALA A1194     102.903  16.111  -3.326  1.00  0.00           O  
ATOM    947  CB  ALA A1194     101.571  16.440  -0.276  1.00  0.00           C  
ATOM    948  N   GLY A1195     101.118  14.851  -2.743  1.00  0.00           N  
ATOM    949  CA  GLY A1195     101.473  13.777  -3.642  1.00  0.00           C  
ATOM    950  C   GLY A1195     101.764  14.261  -5.047  1.00  0.00           C  
ATOM    951  O   GLY A1195     102.599  13.685  -5.754  1.00  0.00           O  
ATOM    952  N   PHE A1196     101.069  15.314  -5.459  1.00  0.00           N  
ATOM    953  CA  PHE A1196     101.274  15.860  -6.778  1.00  0.00           C  
ATOM    954  C   PHE A1196     102.544  16.685  -6.783  1.00  0.00           C  
ATOM    955  O   PHE A1196     103.337  16.591  -7.713  1.00  0.00           O  
ATOM    956  CB  PHE A1196     100.123  16.751  -7.163  1.00  0.00           C  
ATOM    957  CG  PHE A1196     100.144  17.153  -8.587  1.00  0.00           C  
ATOM    958  CD1 PHE A1196      99.707  16.277  -9.563  1.00  0.00           C  
ATOM    959  CD2 PHE A1196     100.603  18.403  -8.959  1.00  0.00           C  
ATOM    960  CE1 PHE A1196      99.718  16.635 -10.889  1.00  0.00           C  
ATOM    961  CE2 PHE A1196     100.620  18.779 -10.289  1.00  0.00           C  
ATOM    962  CZ  PHE A1196     100.176  17.890 -11.260  1.00  0.00           C  
ATOM    963  N   PHE A1198     102.735  17.485  -5.737  1.00  0.00           N  
ATOM    964  CA  PHE A1198     103.911  18.349  -5.614  1.00  0.00           C  
ATOM    965  C   PHE A1198     105.201  17.528  -5.681  1.00  0.00           C  
ATOM    966  O   PHE A1198     106.247  18.002  -6.155  1.00  0.00           O  
ATOM    967  CB  PHE A1198     103.823  19.131  -4.283  1.00  0.00           C  
ATOM    968  CG  PHE A1198     104.997  20.058  -4.010  1.00  0.00           C  
ATOM    969  CD1 PHE A1198     105.746  19.908  -2.848  1.00  0.00           C  
ATOM    970  CD2 PHE A1198     105.359  21.067  -4.905  1.00  0.00           C  
ATOM    971  CE1 PHE A1198     106.836  20.737  -2.579  1.00  0.00           C  
ATOM    972  CE2 PHE A1198     106.462  21.909  -4.637  1.00  0.00           C  
ATOM    973  CZ  PHE A1198     107.197  21.736  -3.474  1.00  0.00           C  
ATOM    974  N   VAL A1199     105.106  16.276  -5.252  1.00  0.00           N  
ATOM    975  CA  VAL A1199     106.260  15.409  -5.213  1.00  0.00           C  
ATOM    976  C   VAL A1199     106.356  14.378  -6.327  1.00  0.00           C  
ATOM    977  O   VAL A1199     107.328  13.632  -6.399  1.00  0.00           O  
ATOM    978  CB  VAL A1199     106.273  14.710  -3.868  1.00  0.00           C  
ATOM    979  CG1 VAL A1199     107.457  13.828  -3.746  1.00  0.00           C  
ATOM    980  CG2 VAL A1199     106.321  15.738  -2.787  1.00  0.00           C  
ATOM    981  N   TYR A1200     105.379  14.368  -7.227  1.00  0.00           N  
ATOM    982  CA  TYR A1200     105.358  13.367  -8.292  1.00  0.00           C  
ATOM    983  C   TYR A1200     106.680  13.193  -9.068  1.00  0.00           C  
ATOM    984  O   TYR A1200     107.032  12.087  -9.491  1.00  0.00           O  
ATOM    985  CB  TYR A1200     104.109  13.595  -9.198  1.00  0.00           C  
ATOM    986  CG  TYR A1200     104.287  14.204 -10.566  1.00  0.00           C  
ATOM    987  CD1 TYR A1200     103.883  15.520 -10.830  1.00  0.00           C  
ATOM    988  CD2 TYR A1200     104.766  13.440 -11.619  1.00  0.00           C  
ATOM    989  CE1 TYR A1200     103.953  16.057 -12.125  1.00  0.00           C  
ATOM    990  CE2 TYR A1200     104.845  13.954 -12.907  1.00  0.00           C  
ATOM    991  CZ  TYR A1200     104.433  15.256 -13.168  1.00  0.00           C  
ATOM    992  OH  TYR A1200     104.467  15.700 -14.483  1.00  0.00           O  
ATOM    993  N   PRO A1201     107.469  14.259  -9.201  1.00  0.00           N  
ATOM    994  CA  PRO A1201     108.705  14.038  -9.945  1.00  0.00           C  
ATOM    995  C   PRO A1201     109.629  13.024  -9.305  1.00  0.00           C  
ATOM    996  O   PRO A1201     110.393  12.371 -10.005  1.00  0.00           O  
ATOM    997  CB  PRO A1201     109.323  15.426  -9.994  1.00  0.00           C  
ATOM    998  CG  PRO A1201     108.113  16.308 -10.063  1.00  0.00           C  
ATOM    999  CD  PRO A1201     107.231  15.696  -8.996  1.00  0.00           C  
ATOM   1000  N   VAL A1202     109.560  12.888  -7.979  1.00  0.00           N  
ATOM   1001  CA  VAL A1202     110.457  11.956  -7.280  1.00  0.00           C  
ATOM   1002  C   VAL A1202     109.949  10.538  -7.256  1.00  0.00           C  
ATOM   1003  O   VAL A1202     110.751   9.601  -7.188  1.00  0.00           O  
ATOM   1004  CB  VAL A1202     110.837  12.423  -5.808  1.00  0.00           C  
ATOM   1005  CG1 VAL A1202     110.148  13.678  -5.466  1.00  0.00           C  
ATOM   1006  CG2 VAL A1202     110.499  11.385  -4.802  1.00  0.00           C  
ATOM   1007  N   SER A1203     108.635  10.360  -7.292  1.00  0.00           N  
ATOM   1008  CA  SER A1203     108.139   9.006  -7.342  1.00  0.00           C  
ATOM   1009  C   SER A1203     108.410   8.545  -8.776  1.00  0.00           C  
ATOM   1010  O   SER A1203     108.332   7.348  -9.052  1.00  0.00           O  
ATOM   1011  CB  SER A1203     106.646   8.923  -7.036  1.00  0.00           C  
ATOM   1012  OG  SER A1203     105.919   9.894  -7.759  1.00  0.00           O  
ATOM   1013  N   GLN A1204     108.717   9.477  -9.690  1.00  0.00           N  
ATOM   1014  CA  GLN A1204     109.032   9.092 -11.077  1.00  0.00           C  
ATOM   1015  C   GLN A1204     110.465   8.604 -11.090  1.00  0.00           C  
ATOM   1016  O   GLN A1204     110.798   7.543 -11.624  1.00  0.00           O  
ATOM   1017  CB  GLN A1204     108.944  10.271 -12.041  1.00  0.00           C  
ATOM   1018  CG  GLN A1204     107.574  10.825 -12.232  1.00  0.00           C  
ATOM   1019  CD  GLN A1204     107.409  11.413 -13.608  1.00  0.00           C  
ATOM   1020  OE1 GLN A1204     107.257  10.683 -14.601  1.00  0.00           O  
ATOM   1021  NE2 GLN A1204     107.454  12.742 -13.687  1.00  0.00           N  
ATOM   1022  N   ALA A1205     111.325   9.417 -10.506  1.00  0.00           N  
ATOM   1023  CA  ALA A1205     112.715   9.058 -10.431  1.00  0.00           C  
ATOM   1024  C   ALA A1205     112.723   7.675  -9.805  1.00  0.00           C  
ATOM   1025  O   ALA A1205     113.407   6.772 -10.270  1.00  0.00           O  
ATOM   1026  CB  ALA A1205     113.432  10.045  -9.562  1.00  0.00           C  
ATOM   1027  N   ALA A1206     111.924   7.518  -8.761  1.00  0.00           N  
ATOM   1028  CA  ALA A1206     111.813   6.257  -8.058  1.00  0.00           C  
ATOM   1029  C   ALA A1206     111.494   5.080  -8.966  1.00  0.00           C  
ATOM   1030  O   ALA A1206     111.991   3.975  -8.726  1.00  0.00           O  
ATOM   1031  CB  ALA A1206     110.763   6.366  -7.006  1.00  0.00           C  
ATOM   1032  N   ASP A1207     110.658   5.307  -9.988  1.00  0.00           N  
ATOM   1033  CA  ASP A1207     110.266   4.246 -10.935  1.00  0.00           C  
ATOM   1034  C   ASP A1207     111.478   3.947 -11.852  1.00  0.00           C  
ATOM   1035  O   ASP A1207     111.893   2.792 -12.032  1.00  0.00           O  
ATOM   1036  CB  ASP A1207     109.046   4.663 -11.812  1.00  0.00           C  
ATOM   1037  CG  ASP A1207     107.777   5.063 -10.999  1.00  0.00           C  
ATOM   1038  OD1 ASP A1207     107.367   4.327 -10.088  1.00  0.00           O  
ATOM   1039  OD2 ASP A1207     107.160   6.113 -11.300  1.00  0.00           O  
ATOM   1040  N   ILE A1208     112.049   5.000 -12.421  1.00  0.00           N  
ATOM   1041  CA  ILE A1208     113.206   4.850 -13.291  1.00  0.00           C  
ATOM   1042  C   ILE A1208     114.327   4.108 -12.561  1.00  0.00           C  
ATOM   1043  O   ILE A1208     114.932   3.156 -13.074  1.00  0.00           O  
ATOM   1044  CB  ILE A1208     113.718   6.225 -13.719  1.00  0.00           C  
ATOM   1045  CG1 ILE A1208     112.637   6.947 -14.519  1.00  0.00           C  
ATOM   1046  CG2 ILE A1208     114.957   6.076 -14.569  1.00  0.00           C  
ATOM   1047  CD1 ILE A1208     112.992   8.371 -14.829  1.00  0.00           C  
ATOM   1048  N   ALA A1209     114.591   4.555 -11.344  1.00  0.00           N  
ATOM   1049  CA  ALA A1209     115.632   3.960 -10.542  1.00  0.00           C  
ATOM   1050  C   ALA A1209     115.375   2.502 -10.259  1.00  0.00           C  
ATOM   1051  O   ALA A1209     116.167   1.645 -10.616  1.00  0.00           O  
ATOM   1052  CB  ALA A1209     115.763   4.709  -9.247  1.00  0.00           C  
ATOM   1053  N   ALA A1210     114.267   2.205  -9.616  1.00  0.00           N  
ATOM   1054  CA  ALA A1210     114.018   0.825  -9.300  1.00  0.00           C  
ATOM   1055  C   ALA A1210     113.882  -0.149 -10.485  1.00  0.00           C  
ATOM   1056  O   ALA A1210     113.998  -1.361 -10.273  1.00  0.00           O  
ATOM   1057  CB  ALA A1210     112.816   0.737  -8.422  1.00  0.00           C  
ATOM   1058  N   PHE A1211     113.653   0.348 -11.708  1.00  0.00           N  
ATOM   1059  CA  PHE A1211     113.477  -0.534 -12.869  1.00  0.00           C  
ATOM   1060  C   PHE A1211     114.757  -0.632 -13.652  1.00  0.00           C  
ATOM   1061  O   PHE A1211     114.814  -1.240 -14.719  1.00  0.00           O  
ATOM   1062  CB  PHE A1211     112.349  -0.023 -13.770  1.00  0.00           C  
ATOM   1063  CG  PHE A1211     110.945  -0.351 -13.267  1.00  0.00           C  
ATOM   1064  CD1 PHE A1211     109.913   0.588 -13.400  1.00  0.00           C  
ATOM   1065  CD2 PHE A1211     110.648  -1.591 -12.672  1.00  0.00           C  
ATOM   1066  CE1 PHE A1211     108.613   0.305 -12.947  1.00  0.00           C  
ATOM   1067  CE2 PHE A1211     109.348  -1.880 -12.219  1.00  0.00           C  
ATOM   1068  CZ  PHE A1211     108.334  -0.927 -12.359  1.00  0.00           C  
ATOM   1069  N   GLY A1291     115.788  -0.015 -13.097  1.00  0.00           N  
ATOM   1070  CA  GLY A1291     117.098  -0.038 -13.713  1.00  0.00           C  
ATOM   1071  C   GLY A1291     117.049   0.514 -15.113  1.00  0.00           C  
ATOM   1072  O   GLY A1291     117.609  -0.057 -16.053  1.00  0.00           O  
ATOM   1073  N   ALA A1292     116.358   1.635 -15.251  1.00  0.00           N  
ATOM   1074  CA  ALA A1292     116.228   2.275 -16.544  1.00  0.00           C  
ATOM   1075  C   ALA A1292     117.468   3.085 -16.831  1.00  0.00           C  
ATOM   1076  O   ALA A1292     117.871   3.907 -16.022  1.00  0.00           O  
ATOM   1077  CB  ALA A1292     115.039   3.175 -16.551  1.00  0.00           C  
ATOM   1078  N   THR A1293     118.048   2.859 -18.005  1.00  0.00           N  
ATOM   1079  CA  THR A1293     119.247   3.556 -18.447  1.00  0.00           C  
ATOM   1080  C   THR A1293     118.943   4.614 -19.518  1.00  0.00           C  
ATOM   1081  O   THR A1293     119.690   5.575 -19.690  1.00  0.00           O  
ATOM   1082  CB  THR A1293     120.243   2.539 -19.002  1.00  0.00           C  
ATOM   1083  OG1 THR A1293     119.572   1.660 -19.926  1.00  0.00           O  
ATOM   1084  CG2 THR A1293     120.826   1.725 -17.866  1.00  0.00           C  
ATOM   1085  N   LEU A1294     117.842   4.436 -20.236  1.00  0.00           N  
ATOM   1086  CA  LEU A1294     117.478   5.377 -21.268  1.00  0.00           C  
ATOM   1087  C   LEU A1294     116.029   5.650 -21.060  1.00  0.00           C  
ATOM   1088  O   LEU A1294     115.244   4.725 -20.791  1.00  0.00           O  
ATOM   1089  CB  LEU A1294     117.642   4.763 -22.656  1.00  0.00           C  
ATOM   1090  CG  LEU A1294     117.852   5.629 -23.914  1.00  0.00           C  
ATOM   1091  CD1 LEU A1294     117.124   4.937 -25.060  1.00  0.00           C  
ATOM   1092  CD2 LEU A1294     117.343   7.071 -23.757  1.00  0.00           C  
ATOM   1093  N   VAL A1295     115.682   6.922 -21.231  1.00  0.00           N  
ATOM   1094  CA  VAL A1295     114.307   7.402 -21.096  1.00  0.00           C  
ATOM   1095  C   VAL A1295     113.805   8.448 -22.130  1.00  0.00           C  
ATOM   1096  O   VAL A1295     114.302   9.582 -22.160  1.00  0.00           O  
ATOM   1097  CB  VAL A1295     114.109   7.975 -19.703  1.00  0.00           C  
ATOM   1098  CG1 VAL A1295     112.674   8.432 -19.502  1.00  0.00           C  
ATOM   1099  CG2 VAL A1295     114.461   6.920 -18.718  1.00  0.00           C  
ATOM   1100  N   PRO A1296     112.813   8.074 -22.986  1.00  0.00           N  
ATOM   1101  CA  PRO A1296     112.262   8.989 -23.990  1.00  0.00           C  
ATOM   1102  C   PRO A1296     111.762  10.177 -23.228  1.00  0.00           C  
ATOM   1103  O   PRO A1296     111.245  10.038 -22.117  1.00  0.00           O  
ATOM   1104  CB  PRO A1296     111.111   8.199 -24.595  1.00  0.00           C  
ATOM   1105  CG  PRO A1296     111.612   6.826 -24.559  1.00  0.00           C  
ATOM   1106  CD  PRO A1296     112.187   6.748 -23.141  1.00  0.00           C  
ATOM   1107  N   VAL A1297     111.898  11.343 -23.837  1.00  0.00           N  
ATOM   1108  CA  VAL A1297     111.496  12.575 -23.180  1.00  0.00           C  
ATOM   1109  C   VAL A1297     111.097  13.734 -24.110  1.00  0.00           C  
ATOM   1110  O   VAL A1297     111.648  13.900 -25.207  1.00  0.00           O  
ATOM   1111  CB  VAL A1297     112.637  13.044 -22.238  1.00  0.00           C  
ATOM   1112  CG1 VAL A1297     113.947  13.106 -23.006  1.00  0.00           C  
ATOM   1113  CG2 VAL A1297     112.310  14.384 -21.637  1.00  0.00           C  
ATOM   1114  N   GLY A1298     110.118  14.521 -23.668  1.00  0.00           N  
ATOM   1115  CA  GLY A1298     109.691  15.670 -24.440  1.00  0.00           C  
ATOM   1116  C   GLY A1298     110.493  16.805 -23.855  1.00  0.00           C  
ATOM   1117  O   GLY A1298     111.420  16.547 -23.094  1.00  0.00           O  
ATOM   1118  N   ASP A1299     110.148  18.045 -24.194  1.00  0.00           N  
ATOM   1119  CA  ASP A1299     110.840  19.236 -23.669  1.00  0.00           C  
ATOM   1120  C   ASP A1299     110.448  19.567 -22.212  1.00  0.00           C  
ATOM   1121  O   ASP A1299     111.266  20.082 -21.439  1.00  0.00           O  
ATOM   1122  CB  ASP A1299     110.546  20.467 -24.548  1.00  0.00           C  
ATOM   1123  CG  ASP A1299     111.528  20.630 -25.713  1.00  0.00           C  
ATOM   1124  OD1 ASP A1299     111.371  21.613 -26.468  1.00  0.00           O  
ATOM   1125  OD2 ASP A1299     112.445  19.793 -25.874  1.00  0.00           O  
ATOM   1126  N   ASP A1300     109.194  19.282 -21.856  1.00  0.00           N  
ATOM   1127  CA  ASP A1300     108.674  19.526 -20.505  1.00  0.00           C  
ATOM   1128  C   ASP A1300     108.902  18.329 -19.573  1.00  0.00           C  
ATOM   1129  O   ASP A1300     108.276  18.216 -18.518  1.00  0.00           O  
ATOM   1130  CB  ASP A1300     107.188  19.830 -20.572  1.00  0.00           C  
ATOM   1131  CG  ASP A1300     106.465  18.865 -21.455  1.00  0.00           C  
ATOM   1132  OD1 ASP A1300     106.743  18.878 -22.672  1.00  0.00           O  
ATOM   1133  OD2 ASP A1300     105.646  18.084 -20.933  1.00  0.00           O  
ATOM   1134  N   GLN A1301     109.804  17.441 -19.973  1.00  0.00           N  
ATOM   1135  CA  GLN A1301     110.139  16.280 -19.172  1.00  0.00           C  
ATOM   1136  C   GLN A1301     111.613  16.359 -18.742  1.00  0.00           C  
ATOM   1137  O   GLN A1301     111.997  15.777 -17.731  1.00  0.00           O  
ATOM   1138  CB  GLN A1301     109.864  15.030 -19.989  1.00  0.00           C  
ATOM   1139  CG  GLN A1301     108.691  15.217 -20.928  1.00  0.00           C  
ATOM   1140  CD  GLN A1301     107.358  14.892 -20.291  1.00  0.00           C  
ATOM   1141  OE1 GLN A1301     106.306  15.207 -20.845  1.00  0.00           O  
ATOM   1142  NE2 GLN A1301     107.392  14.239 -19.136  1.00  0.00           N  
ATOM   1143  N   LEU A1302     112.434  17.092 -19.492  1.00  0.00           N  
ATOM   1144  CA  LEU A1302     113.845  17.239 -19.135  1.00  0.00           C  
ATOM   1145  C   LEU A1302     113.999  17.636 -17.687  1.00  0.00           C  
ATOM   1146  O   LEU A1302     114.812  17.071 -16.974  1.00  0.00           O  
ATOM   1147  CB  LEU A1302     114.534  18.321 -19.949  1.00  0.00           C  
ATOM   1148  CG  LEU A1302     114.807  18.099 -21.427  1.00  0.00           C  
ATOM   1149  CD1 LEU A1302     115.357  19.403 -22.012  1.00  0.00           C  
ATOM   1150  CD2 LEU A1302     115.789  16.945 -21.619  1.00  0.00           C  
ATOM   1151  N   PRO A1303     113.229  18.636 -17.235  1.00  0.00           N  
ATOM   1152  CA  PRO A1303     113.290  19.116 -15.851  1.00  0.00           C  
ATOM   1153  C   PRO A1303     112.959  18.043 -14.856  1.00  0.00           C  
ATOM   1154  O   PRO A1303     113.194  18.194 -13.660  1.00  0.00           O  
ATOM   1155  CB  PRO A1303     112.266  20.239 -15.822  1.00  0.00           C  
ATOM   1156  CG  PRO A1303     111.266  19.785 -16.830  1.00  0.00           C  
ATOM   1157  CD  PRO A1303     112.157  19.331 -17.962  1.00  0.00           C  
ATOM   1158  N   MET A1304     112.392  16.961 -15.348  1.00  0.00           N  
ATOM   1159  CA  MET A1304     112.067  15.880 -14.467  1.00  0.00           C  
ATOM   1160  C   MET A1304     113.152  14.784 -14.614  1.00  0.00           C  
ATOM   1161  O   MET A1304     113.782  14.382 -13.630  1.00  0.00           O  
ATOM   1162  CB  MET A1304     110.648  15.419 -14.797  1.00  0.00           C  
ATOM   1163  CG  MET A1304     110.305  14.058 -14.302  1.00  0.00           C  
ATOM   1164  SD  MET A1304     111.234  12.828 -15.247  1.00  0.00           S  
ATOM   1165  CE  MET A1304     110.137  12.551 -16.644  1.00  0.00           C  
ATOM   1166  N   LEU A1306     113.404  14.334 -15.837  1.00  0.00           N  
ATOM   1167  CA  LEU A1306     114.416  13.309 -16.074  1.00  0.00           C  
ATOM   1168  C   LEU A1306     115.786  13.829 -15.644  1.00  0.00           C  
ATOM   1169  O   LEU A1306     116.754  13.082 -15.559  1.00  0.00           O  
ATOM   1170  CB  LEU A1306     114.429  12.955 -17.556  1.00  0.00           C  
ATOM   1171  CG  LEU A1306     114.959  11.607 -18.045  1.00  0.00           C  
ATOM   1172  CD1 LEU A1306     116.469  11.553 -17.893  1.00  0.00           C  
ATOM   1173  CD2 LEU A1306     114.257  10.481 -17.291  1.00  0.00           C  
ATOM   1174  N   GLU A1310     115.859  15.128 -15.372  1.00  0.00           N  
ATOM   1175  CA  GLU A1310     117.111  15.746 -14.945  1.00  0.00           C  
ATOM   1176  C   GLU A1310     117.172  15.743 -13.437  1.00  0.00           C  
ATOM   1177  O   GLU A1310     118.246  15.738 -12.853  1.00  0.00           O  
ATOM   1178  CB  GLU A1310     117.238  17.191 -15.440  1.00  0.00           C  
ATOM   1179  CG  GLU A1310     118.670  17.551 -15.807  1.00  0.00           C  
ATOM   1180  CD  GLU A1310     118.859  19.016 -16.112  1.00  0.00           C  
ATOM   1181  OE1 GLU A1310     119.963  19.385 -16.577  1.00  0.00           O  
ATOM   1182  OE2 GLU A1310     117.909  19.792 -15.880  1.00  0.00           O  
ATOM   1183  N   GLN A1312     116.014  15.763 -12.797  1.00  0.00           N  
ATOM   1184  CA  GLN A1312     115.997  15.725 -11.351  1.00  0.00           C  
ATOM   1185  C   GLN A1312     116.234  14.298 -10.949  1.00  0.00           C  
ATOM   1186  O   GLN A1312     116.694  14.031  -9.850  1.00  0.00           O  
ATOM   1187  CB  GLN A1312     114.662  16.143 -10.805  1.00  0.00           C  
ATOM   1188  CG  GLN A1312     114.714  16.371  -9.339  1.00  0.00           C  
ATOM   1189  CD  GLN A1312     113.603  17.266  -8.902  1.00  0.00           C  
ATOM   1190  OE1 GLN A1312     113.565  17.704  -7.759  1.00  0.00           O  
ATOM   1191  NE2 GLN A1312     112.677  17.551  -9.817  1.00  0.00           N  
ATOM   1192  N   THR A1314     115.893  13.377 -11.841  1.00  0.00           N  
ATOM   1193  CA  THR A1314     116.097  11.965 -11.573  1.00  0.00           C  
ATOM   1194  C   THR A1314     117.617  11.745 -11.496  1.00  0.00           C  
ATOM   1195  O   THR A1314     118.142  11.338 -10.453  1.00  0.00           O  
ATOM   1196  CB  THR A1314     115.427  11.092 -12.693  1.00  0.00           C  
ATOM   1197  OG1 THR A1314     114.003  11.251 -12.626  1.00  0.00           O  
ATOM   1198  CG2 THR A1314     115.762   9.611 -12.537  1.00  0.00           C  
ATOM   1199  N   ARG A1316     118.322  12.061 -12.583  1.00  0.00           N  
ATOM   1200  CA  ARG A1316     119.776  11.890 -12.625  1.00  0.00           C  
ATOM   1201  C   ARG A1316     120.378  12.508 -11.367  1.00  0.00           C  
ATOM   1202  O   ARG A1316     121.271  11.950 -10.726  1.00  0.00           O  
ATOM   1203  CB  ARG A1316     120.380  12.536 -13.901  1.00  0.00           C  
ATOM   1204  CG  ARG A1316     120.464  11.579 -15.106  1.00  0.00           C  
ATOM   1205  CD  ARG A1316     121.388  12.057 -16.234  1.00  0.00           C  
ATOM   1206  NE  ARG A1316     120.896  13.268 -16.875  1.00  0.00           N  
ATOM   1207  CZ  ARG A1316     121.357  14.486 -16.624  1.00  0.00           C  
ATOM   1208  NH1 ARG A1316     122.332  14.651 -15.744  1.00  0.00           N  
ATOM   1209  NH2 ARG A1316     120.833  15.540 -17.242  1.00  0.00           N  
ATOM   1210  N   GLU A1317     119.857  13.663 -11.008  1.00  0.00           N  
ATOM   1211  CA  GLU A1317     120.331  14.359  -9.843  1.00  0.00           C  
ATOM   1212  C   GLU A1317     120.223  13.428  -8.643  1.00  0.00           C  
ATOM   1213  O   GLU A1317     121.236  13.053  -8.043  1.00  0.00           O  
ATOM   1214  CB  GLU A1317     119.477  15.611  -9.646  1.00  0.00           C  
ATOM   1215  CG  GLU A1317     119.727  16.355  -8.367  1.00  0.00           C  
ATOM   1216  CD  GLU A1317     121.046  17.124  -8.359  1.00  0.00           C  
ATOM   1217  OE1 GLU A1317     121.461  17.536  -7.246  1.00  0.00           O  
ATOM   1218  OE2 GLU A1317     121.653  17.326  -9.443  1.00  0.00           O  
ATOM   1219  N   ILE A1318     118.985  13.041  -8.327  1.00  0.00           N  
ATOM   1220  CA  ILE A1318     118.696  12.190  -7.176  1.00  0.00           C  
ATOM   1221  C   ILE A1318     119.519  10.951  -7.225  1.00  0.00           C  
ATOM   1222  O   ILE A1318     120.080  10.533  -6.226  1.00  0.00           O  
ATOM   1223  CB  ILE A1318     117.191  11.822  -7.059  1.00  0.00           C  
ATOM   1224  CG1 ILE A1318     116.386  13.070  -6.695  1.00  0.00           C  
ATOM   1225  CG2 ILE A1318     116.980  10.852  -5.928  1.00  0.00           C  
ATOM   1226  CD1 ILE A1318     114.879  12.883  -6.617  1.00  0.00           C  
ATOM   1227  N   VAL A1319     119.621  10.365  -8.396  1.00  0.00           N  
ATOM   1228  CA  VAL A1319     120.430   9.181  -8.499  1.00  0.00           C  
ATOM   1229  C   VAL A1319     121.871   9.442  -8.072  1.00  0.00           C  
ATOM   1230  O   VAL A1319     122.472   8.632  -7.371  1.00  0.00           O  
ATOM   1231  CB  VAL A1319     120.454   8.677  -9.915  1.00  0.00           C  
ATOM   1232  CG1 VAL A1319     121.388   7.513 -10.018  1.00  0.00           C  
ATOM   1233  CG2 VAL A1319     119.073   8.278 -10.328  1.00  0.00           C  
ATOM   1234  N   ARG A1321     122.424  10.567  -8.510  1.00  0.00           N  
ATOM   1235  CA  ARG A1321     123.796  10.903  -8.181  1.00  0.00           C  
ATOM   1236  C   ARG A1321     123.955  11.098  -6.710  1.00  0.00           C  
ATOM   1237  O   ARG A1321     124.929  10.663  -6.110  1.00  0.00           O  
ATOM   1238  CB  ARG A1321     124.219  12.172  -8.897  1.00  0.00           C  
ATOM   1239  CG  ARG A1321     124.843  11.898 -10.238  1.00  0.00           C  
ATOM   1240  CD  ARG A1321     124.104  12.619 -11.317  1.00  0.00           C  
ATOM   1241  NE  ARG A1321     124.116  14.058 -11.103  1.00  0.00           N  
ATOM   1242  CZ  ARG A1321     123.513  14.926 -11.904  1.00  0.00           C  
ATOM   1243  NH1 ARG A1321     122.853  14.494 -12.973  1.00  0.00           N  
ATOM   1244  NH2 ARG A1321     123.567  16.221 -11.633  1.00  0.00           N  
ATOM   1245  N   ARG A1322     122.989  11.780  -6.131  1.00  0.00           N  
ATOM   1246  CA  ARG A1322     123.036  12.020  -4.719  1.00  0.00           C  
ATOM   1247  C   ARG A1322     123.024  10.689  -3.972  1.00  0.00           C  
ATOM   1248  O   ARG A1322     123.753  10.513  -2.999  1.00  0.00           O  
ATOM   1249  CB  ARG A1322     121.841  12.873  -4.317  1.00  0.00           C  
ATOM   1250  CG  ARG A1322     121.422  12.716  -2.866  1.00  0.00           C  
ATOM   1251  CD  ARG A1322     122.454  13.276  -1.918  1.00  0.00           C  
ATOM   1252  NE  ARG A1322     122.636  14.700  -2.142  1.00  0.00           N  
ATOM   1253  CZ  ARG A1322     123.608  15.415  -1.598  1.00  0.00           C  
ATOM   1254  NH1 ARG A1322     124.481  14.827  -0.791  1.00  0.00           N  
ATOM   1255  NH2 ARG A1322     123.721  16.706  -1.887  1.00  0.00           N  
ATOM   1256  N   PHE A1323     122.209   9.746  -4.437  1.00  0.00           N  
ATOM   1257  CA  PHE A1323     122.095   8.443  -3.777  1.00  0.00           C  
ATOM   1258  C   PHE A1323     123.382   7.671  -3.850  1.00  0.00           C  
ATOM   1259  O   PHE A1323     123.923   7.264  -2.842  1.00  0.00           O  
ATOM   1260  CB  PHE A1323     120.986   7.611  -4.401  1.00  0.00           C  
ATOM   1261  CG  PHE A1323     120.691   6.347  -3.653  1.00  0.00           C  
ATOM   1262  CD1 PHE A1323     121.554   5.267  -3.707  1.00  0.00           C  
ATOM   1263  CD2 PHE A1323     119.536   6.233  -2.898  1.00  0.00           C  
ATOM   1264  CE1 PHE A1323     121.266   4.096  -3.018  1.00  0.00           C  
ATOM   1265  CE2 PHE A1323     119.243   5.063  -2.209  1.00  0.00           C  
ATOM   1266  CZ  PHE A1323     120.106   3.994  -2.269  1.00  0.00           C  
ATOM   1267  N   ASN A1324     123.861   7.443  -5.054  1.00  0.00           N  
ATOM   1268  CA  ASN A1324     125.111   6.754  -5.202  1.00  0.00           C  
ATOM   1269  C   ASN A1324     126.236   7.424  -4.414  1.00  0.00           C  
ATOM   1270  O   ASN A1324     127.167   6.738  -3.997  1.00  0.00           O  
ATOM   1271  CB  ASN A1324     125.456   6.720  -6.661  1.00  0.00           C  
ATOM   1272  CG  ASN A1324     124.453   5.962  -7.429  1.00  0.00           C  
ATOM   1273  OD1 ASN A1324     124.001   4.915  -6.968  1.00  0.00           O  
ATOM   1274  ND2 ASN A1324     124.084   6.460  -8.603  1.00  0.00           N  
ATOM   1275  N   ALA A1325     126.147   8.746  -4.205  1.00  0.00           N  
ATOM   1276  CA  ALA A1325     127.170   9.535  -3.463  1.00  0.00           C  
ATOM   1277  C   ALA A1325     127.000   9.473  -1.946  1.00  0.00           C  
ATOM   1278  O   ALA A1325     127.946   9.661  -1.171  1.00  0.00           O  
ATOM   1279  CB  ALA A1325     127.144  11.041  -3.913  1.00  0.00           C  
ATOM   1280  N   LEU A1326     125.775   9.230  -1.527  1.00  0.00           N  
ATOM   1281  CA  LEU A1326     125.497   9.165  -0.122  1.00  0.00           C  
ATOM   1282  C   LEU A1326     125.636   7.742   0.343  1.00  0.00           C  
ATOM   1283  O   LEU A1326     126.039   7.512   1.468  1.00  0.00           O  
ATOM   1284  CB  LEU A1326     124.095   9.659   0.119  1.00  0.00           C  
ATOM   1285  CG  LEU A1326     123.819  10.618   1.272  1.00  0.00           C  
ATOM   1286  CD1 LEU A1326     124.853  11.734   1.348  1.00  0.00           C  
ATOM   1287  CD2 LEU A1326     122.426  11.202   1.041  1.00  0.00           C  
ATOM   1288  N   TYR A1327     125.306   6.797  -0.538  1.00  0.00           N  
ATOM   1289  CA  TYR A1327     125.380   5.352  -0.251  1.00  0.00           C  
ATOM   1290  C   TYR A1327     125.964   4.568  -1.436  1.00  0.00           C  
ATOM   1291  O   TYR A1327     125.979   5.040  -2.576  1.00  0.00           O  
ATOM   1292  CB  TYR A1327     123.987   4.762   0.018  1.00  0.00           C  
ATOM   1293  CG  TYR A1327     123.015   5.675   0.724  1.00  0.00           C  
ATOM   1294  CD1 TYR A1327     121.922   6.221   0.049  1.00  0.00           C  
ATOM   1295  CD2 TYR A1327     123.155   5.949   2.079  1.00  0.00           C  
ATOM   1296  CE1 TYR A1327     121.007   7.022   0.706  1.00  0.00           C  
ATOM   1297  CE2 TYR A1327     122.248   6.749   2.745  1.00  0.00           C  
ATOM   1298  CZ  TYR A1327     121.171   7.272   2.056  1.00  0.00           C  
ATOM   1299  OH  TYR A1327     120.249   8.046   2.715  1.00  0.00           O  
ATOM   1300  N   ALA A1328     126.421   3.356  -1.166  1.00  0.00           N  
ATOM   1301  CA  ALA A1328     126.960   2.500  -2.214  1.00  0.00           C  
ATOM   1302  C   ALA A1328     126.333   2.778  -3.565  1.00  0.00           C  
ATOM   1303  O   ALA A1328     125.136   2.636  -3.741  1.00  0.00           O  
ATOM   1304  CB  ALA A1328     126.705   1.071  -1.866  1.00  0.00           C  
ATOM   1305  N   PRO A1329     127.142   3.142  -4.547  1.00  0.00           N  
ATOM   1306  CA  PRO A1329     126.689   3.438  -5.901  1.00  0.00           C  
ATOM   1307  C   PRO A1329     126.007   2.239  -6.557  1.00  0.00           C  
ATOM   1308  O   PRO A1329     126.603   1.591  -7.415  1.00  0.00           O  
ATOM   1309  CB  PRO A1329     127.991   3.758  -6.628  1.00  0.00           C  
ATOM   1310  CG  PRO A1329     128.888   4.198  -5.547  1.00  0.00           C  
ATOM   1311  CD  PRO A1329     128.602   3.216  -4.477  1.00  0.00           C  
ATOM   1312  N   VAL A1341     124.772   1.933  -6.199  1.00  0.00           N  
ATOM   1313  CA  VAL A1341     124.146   0.793  -6.830  1.00  0.00           C  
ATOM   1314  C   VAL A1341     123.130   1.192  -7.885  1.00  0.00           C  
ATOM   1315  O   VAL A1341     122.655   0.359  -8.646  1.00  0.00           O  
ATOM   1316  CB  VAL A1341     123.480  -0.099  -5.787  1.00  0.00           C  
ATOM   1317  CG1 VAL A1341     122.449   0.700  -4.998  1.00  0.00           C  
ATOM   1318  CG2 VAL A1341     122.850  -1.320  -6.474  1.00  0.00           C  
ATOM   1319  N   LEU A1342     122.796   2.469  -7.944  1.00  0.00           N  
ATOM   1320  CA  LEU A1342     121.832   2.928  -8.928  1.00  0.00           C  
ATOM   1321  C   LEU A1342     122.479   3.440 -10.207  1.00  0.00           C  
ATOM   1322  O   LEU A1342     123.567   4.011 -10.170  1.00  0.00           O  
ATOM   1323  CB  LEU A1342     121.002   4.041  -8.328  1.00  0.00           C  
ATOM   1324  CG  LEU A1342     120.195   3.604  -7.125  1.00  0.00           C  
ATOM   1325  CD1 LEU A1342     119.405   4.762  -6.553  1.00  0.00           C  
ATOM   1326  CD2 LEU A1342     119.272   2.518  -7.576  1.00  0.00           C  
ATOM   1327  N   ALA A1344     121.801   3.266 -11.337  1.00  0.00           N  
ATOM   1328  CA  ALA A1344     122.341   3.735 -12.610  1.00  0.00           C  
ATOM   1329  C   ALA A1344     121.778   5.091 -13.005  1.00  0.00           C  
ATOM   1330  O   ALA A1344     120.639   5.416 -12.675  1.00  0.00           O  
ATOM   1331  CB  ALA A1344     122.042   2.741 -13.684  1.00  0.00           C  
ATOM   1332  N   GLU A1345     122.579   5.878 -13.718  1.00  0.00           N  
ATOM   1333  CA  GLU A1345     122.147   7.196 -14.165  1.00  0.00           C  
ATOM   1334  C   GLU A1345     121.449   7.004 -15.495  1.00  0.00           C  
ATOM   1335  O   GLU A1345     121.988   6.413 -16.437  1.00  0.00           O  
ATOM   1336  CB  GLU A1345     123.337   8.117 -14.338  1.00  0.00           C  
ATOM   1337  CG  GLU A1345     123.036   9.555 -14.025  1.00  0.00           C  
ATOM   1338  CD  GLU A1345     124.247  10.433 -14.230  1.00  0.00           C  
ATOM   1339  OE1 GLU A1345     124.178  11.638 -13.918  1.00  0.00           O  
ATOM   1340  OE2 GLU A1345     125.275   9.913 -14.712  1.00  0.00           O  
ATOM   1341  N   PRO A1347     120.231   7.513 -15.600  1.00  0.00           N  
ATOM   1342  CA  PRO A1347     119.517   7.338 -16.856  1.00  0.00           C  
ATOM   1343  C   PRO A1347     119.798   8.465 -17.823  1.00  0.00           C  
ATOM   1344  O   PRO A1347     120.025   9.603 -17.404  1.00  0.00           O  
ATOM   1345  CB  PRO A1347     118.080   7.330 -16.398  1.00  0.00           C  
ATOM   1346  CG  PRO A1347     118.106   8.439 -15.387  1.00  0.00           C  
ATOM   1347  CD  PRO A1347     119.392   8.203 -14.608  1.00  0.00           C  
ATOM   1348  N   GLN A1348     119.791   8.145 -19.112  1.00  0.00           N  
ATOM   1349  CA  GLN A1348     120.010   9.156 -20.133  1.00  0.00           C  
ATOM   1350  C   GLN A1348     118.684   9.370 -20.856  1.00  0.00           C  
ATOM   1351  O   GLN A1348     117.808   8.481 -20.877  1.00  0.00           O  
ATOM   1352  CB  GLN A1348     121.095   8.711 -21.111  1.00  0.00           C  
ATOM   1353  N   ALA A1349     118.535  10.547 -21.446  1.00  0.00           N  
ATOM   1354  CA  ALA A1349     117.302  10.856 -22.139  1.00  0.00           C  
ATOM   1355  C   ALA A1349     117.314  10.563 -23.632  1.00  0.00           C  
ATOM   1356  O   ALA A1349     118.345  10.326 -24.260  1.00  0.00           O  
ATOM   1357  CB  ALA A1349     116.935  12.309 -21.908  1.00  0.00           C  
ATOM   1358  N   GLN A1350     116.126  10.569 -24.194  1.00  0.00           N  
ATOM   1359  CA  GLN A1350     115.978  10.362 -25.607  1.00  0.00           C  
ATOM   1360  C   GLN A1350     115.007  11.489 -25.933  1.00  0.00           C  
ATOM   1361  O   GLN A1350     113.821  11.403 -25.594  1.00  0.00           O  
ATOM   1362  CB  GLN A1350     115.363   8.992 -25.873  1.00  0.00           C  
ATOM   1363  CG  GLN A1350     115.960   8.324 -27.093  1.00  0.00           C  
ATOM   1364  CD  GLN A1350     114.928   7.685 -28.004  1.00  0.00           C  
ATOM   1365  OE1 GLN A1350     115.261   7.259 -29.110  1.00  0.00           O  
ATOM   1366  NE2 GLN A1350     113.675   7.612 -27.549  1.00  0.00           N  
ATOM   1367  N   LEU A1351     115.501  12.553 -26.565  1.00  0.00           N  
ATOM   1368  CA  LEU A1351     114.640  13.701 -26.860  1.00  0.00           C  
ATOM   1369  C   LEU A1351     113.803  13.718 -28.160  1.00  0.00           C  
ATOM   1370  O   LEU A1351     114.031  12.976 -29.131  1.00  0.00           O  
ATOM   1371  CB  LEU A1351     115.452  15.014 -26.752  1.00  0.00           C  
ATOM   1372  CG  LEU A1351     114.982  16.232 -25.914  1.00  0.00           C  
ATOM   1373  CD1 LEU A1351     115.888  17.424 -26.243  1.00  0.00           C  
ATOM   1374  CD2 LEU A1351     113.523  16.606 -26.198  1.00  0.00           C  
ATOM   1375  N   SER A1352     112.802  14.591 -28.113  1.00  0.00           N  
ATOM   1376  CA  SER A1352     111.848  14.845 -29.185  1.00  0.00           C  
ATOM   1377  C   SER A1352     111.579  16.365 -29.115  1.00  0.00           C  
ATOM   1378  O   SER A1352     110.788  16.847 -28.279  1.00  0.00           O  
ATOM   1379  CB  SER A1352     110.559  14.036 -28.937  1.00  0.00           C  
ATOM   1380  OG  SER A1352     109.582  14.248 -29.943  1.00  0.00           O  
ATOM   1381  N   ARG A1356     112.266  17.111 -29.982  1.00  0.00           N  
ATOM   1382  CA  ARG A1356     112.142  18.567 -30.032  1.00  0.00           C  
ATOM   1383  C   ARG A1356     110.777  19.086 -30.493  1.00  0.00           C  
ATOM   1384  O   ARG A1356     110.218  19.985 -29.864  1.00  0.00           O  
ATOM   1385  CB  ARG A1356     113.252  19.169 -30.902  1.00  0.00           C  
ATOM   1386  CG  ARG A1356     114.148  20.112 -30.111  1.00  0.00           C  
ATOM   1387  CD  ARG A1356     113.312  21.244 -29.481  1.00  0.00           C  
ATOM   1388  NE  ARG A1356     113.995  21.944 -28.390  1.00  0.00           N  
ATOM   1389  CZ  ARG A1356     113.464  22.934 -27.672  1.00  0.00           C  
ATOM   1390  NH1 ARG A1356     114.169  23.500 -26.701  1.00  0.00           N  
ATOM   1391  NH2 ARG A1356     112.232  23.361 -27.915  1.00  0.00           N  
ATOM   1392  N   VAL A1357     110.242  18.524 -31.578  1.00  0.00           N  
ATOM   1393  CA  VAL A1357     108.932  18.933 -32.094  1.00  0.00           C  
ATOM   1394  C   VAL A1357     107.914  17.766 -32.201  1.00  0.00           C  
ATOM   1395  O   VAL A1357     107.526  17.377 -33.306  1.00  0.00           O  
ATOM   1396  CB  VAL A1357     109.110  19.623 -33.476  1.00  0.00           C  
ATOM   1397  N   PRO A1358     107.484  17.186 -31.037  1.00  0.00           N  
ATOM   1398  CA  PRO A1358     106.503  16.082 -31.060  1.00  0.00           C  
ATOM   1399  C   PRO A1358     105.044  16.556 -30.943  1.00  0.00           C  
ATOM   1400  O   PRO A1358     104.178  16.155 -31.745  1.00  0.00           O  
ATOM   1401  CB  PRO A1358     106.934  15.223 -29.853  1.00  0.00           C  
ATOM   1402  CG  PRO A1358     107.376  16.259 -28.843  1.00  0.00           C  
ATOM   1403  CD  PRO A1358     108.075  17.346 -29.696  1.00  0.00           C  
ATOM   1404  N   ARG A1360     104.799  17.414 -29.944  1.00  0.00           N  
ATOM   1405  CA  ARG A1360     103.479  17.972 -29.646  1.00  0.00           C  
ATOM   1406  C   ARG A1360     102.630  17.937 -30.896  1.00  0.00           C  
ATOM   1407  O   ARG A1360     102.965  18.553 -31.907  1.00  0.00           O  
ATOM   1408  CB  ARG A1360     103.594  19.419 -29.127  1.00  0.00           C  
ATOM   1409  N   LEU A1361     101.543  17.182 -30.841  1.00  0.00           N  
ATOM   1410  CA  LEU A1361     100.644  17.099 -31.982  1.00  0.00           C  
ATOM   1411  C   LEU A1361      99.523  18.174 -31.852  1.00  0.00           C  
ATOM   1412  O   LEU A1361      99.084  18.536 -30.743  1.00  0.00           O  
ATOM   1413  CB  LEU A1361     100.058  15.677 -32.090  1.00  0.00           C  
ATOM   1414  CG  LEU A1361      99.146  15.474 -33.308  1.00  0.00           C  
ATOM   1415  CD1 LEU A1361     100.031  15.405 -34.517  1.00  0.00           C  
ATOM   1416  CD2 LEU A1361      98.290  14.209 -33.220  1.00  0.00           C  
ATOM   1417  N   PRO A1365      99.062  18.720 -32.986  1.00  0.00           N  
ATOM   1418  CA  PRO A1365      98.007  19.747 -32.991  1.00  0.00           C  
ATOM   1419  C   PRO A1365      96.633  19.341 -32.403  1.00  0.00           C  
ATOM   1420  O   PRO A1365      96.482  18.296 -31.765  1.00  0.00           O  
ATOM   1421  CB  PRO A1365      97.905  20.105 -34.472  1.00  0.00           C  
ATOM   1422  CG  PRO A1365      98.263  18.785 -35.144  1.00  0.00           C  
ATOM   1423  CD  PRO A1365      99.484  18.404 -34.363  1.00  0.00           C  
ATOM   1424  N   GLY A1366      95.641  20.200 -32.595  1.00  0.00           N  
ATOM   1425  CA  GLY A1366      94.299  19.879 -32.156  1.00  0.00           C  
ATOM   1426  C   GLY A1366      93.512  19.868 -33.454  1.00  0.00           C  
ATOM   1427  O   GLY A1366      93.793  20.678 -34.339  1.00  0.00           O  
ATOM   1428  N   LEU A1368      92.567  18.950 -33.616  1.00  0.00           N  
ATOM   1429  CA  LEU A1368      91.774  18.941 -34.837  1.00  0.00           C  
ATOM   1430  C   LEU A1368      91.431  20.383 -35.210  1.00  0.00           C  
ATOM   1431  O   LEU A1368      91.558  20.780 -36.363  1.00  0.00           O  
ATOM   1432  CB  LEU A1368      90.476  18.158 -34.630  1.00  0.00           C  
ATOM   1433  CG  LEU A1368      90.550  16.633 -34.588  1.00  0.00           C  
ATOM   1434  CD1 LEU A1368      89.170  16.039 -34.345  1.00  0.00           C  
ATOM   1435  CD2 LEU A1368      91.099  16.139 -35.903  1.00  0.00           C  
ATOM   1436  N   ASP A1369      91.020  21.166 -34.212  1.00  0.00           N  
ATOM   1437  CA  ASP A1369      90.621  22.564 -34.412  1.00  0.00           C  
ATOM   1438  C   ASP A1369      91.591  23.641 -33.936  1.00  0.00           C  
ATOM   1439  O   ASP A1369      91.174  24.649 -33.345  1.00  0.00           O  
ATOM   1440  CB  ASP A1369      89.261  22.812 -33.760  1.00  0.00           C  
ATOM   1441  CG  ASP A1369      88.153  22.026 -34.421  1.00  0.00           C  
ATOM   1442  OD1 ASP A1369      88.249  21.765 -35.642  1.00  0.00           O  
ATOM   1443  OD2 ASP A1369      87.180  21.681 -33.719  1.00  0.00           O  
ATOM   1444  N   GLY A1370      92.873  23.431 -34.220  1.00  0.00           N  
ATOM   1445  CA  GLY A1370      93.898  24.378 -33.821  1.00  0.00           C  
ATOM   1446  C   GLY A1370      94.077  24.394 -32.314  1.00  0.00           C  
ATOM   1447  O   GLY A1370      95.214  24.456 -31.818  1.00  0.00           O  
ATOM   1448  N   GLN A1372      92.944  24.336 -31.602  1.00  0.00           N  
ATOM   1449  CA  GLN A1372      92.894  24.342 -30.143  1.00  0.00           C  
ATOM   1450  C   GLN A1372      94.172  23.682 -29.643  1.00  0.00           C  
ATOM   1451  O   GLN A1372      94.641  22.717 -30.257  1.00  0.00           O  
ATOM   1452  CB  GLN A1372      91.641  23.565 -29.649  1.00  0.00           C  
ATOM   1453  N   ALA A1373      94.738  24.217 -28.556  1.00  0.00           N  
ATOM   1454  CA  ALA A1373      95.972  23.702 -27.940  1.00  0.00           C  
ATOM   1455  C   ALA A1373      96.152  22.165 -28.034  1.00  0.00           C  
ATOM   1456  O   ALA A1373      97.242  21.673 -28.365  1.00  0.00           O  
ATOM   1457  CB  ALA A1373      96.042  24.161 -26.447  1.00  0.00           C  
ATOM   1458  N   LYS A1414      95.081  21.409 -27.787  1.00  0.00           N  
ATOM   1459  CA  LYS A1414      95.190  19.953 -27.798  1.00  0.00           C  
ATOM   1460  C   LYS A1414      94.143  19.085 -28.494  1.00  0.00           C  
ATOM   1461  O   LYS A1414      93.416  19.481 -29.419  1.00  0.00           O  
ATOM   1462  CB  LYS A1414      95.308  19.474 -26.347  1.00  0.00           C  
ATOM   1463  CG  LYS A1414      96.358  20.235 -25.526  1.00  0.00           C  
ATOM   1464  CD  LYS A1414      95.825  20.823 -24.193  1.00  0.00           C  
ATOM   1465  CE  LYS A1414      95.302  19.768 -23.199  1.00  0.00           C  
ATOM   1466  NZ  LYS A1414      94.019  19.106 -23.579  1.00  0.00           N  
ATOM   1467  N   MET A1415      94.116  17.861 -27.993  1.00  0.00           N  
ATOM   1468  CA  MET A1415      93.232  16.819 -28.439  1.00  0.00           C  
ATOM   1469  C   MET A1415      92.738  16.167 -27.134  1.00  0.00           C  
ATOM   1470  O   MET A1415      93.330  15.197 -26.652  1.00  0.00           O  
ATOM   1471  CB  MET A1415      94.048  15.850 -29.283  1.00  0.00           C  
ATOM   1472  CG  MET A1415      93.275  14.831 -30.057  1.00  0.00           C  
ATOM   1473  SD  MET A1415      94.447  13.781 -30.898  1.00  0.00           S  
ATOM   1474  CE  MET A1415      95.931  14.820 -30.892  1.00  0.00           C  
ATOM   1475  N   SER A1416      91.688  16.739 -26.539  1.00  0.00           N  
ATOM   1476  CA  SER A1416      91.110  16.203 -25.303  1.00  0.00           C  
ATOM   1477  C   SER A1416      89.814  15.449 -25.554  1.00  0.00           C  
ATOM   1478  O   SER A1416      88.960  15.893 -26.331  1.00  0.00           O  
ATOM   1479  CB  SER A1416      90.829  17.312 -24.289  1.00  0.00           C  
ATOM   1480  OG  SER A1416      92.020  17.717 -23.655  1.00  0.00           O  
ATOM   1481  N   LYS A1417      89.685  14.305 -24.885  1.00  0.00           N  
ATOM   1482  CA  LYS A1417      88.505  13.454 -24.984  1.00  0.00           C  
ATOM   1483  C   LYS A1417      87.251  14.270 -24.686  1.00  0.00           C  
ATOM   1484  O   LYS A1417      86.179  14.016 -25.252  1.00  0.00           O  
ATOM   1485  CB  LYS A1417      88.611  12.304 -23.980  1.00  0.00           C  
ATOM   1486  CG  LYS A1417      89.540  11.158 -24.376  1.00  0.00           C  
ATOM   1487  CD  LYS A1417      88.985  10.327 -25.542  1.00  0.00           C  
ATOM   1488  CE  LYS A1417      89.147  11.016 -26.898  1.00  0.00           C  
ATOM   1489  NZ  LYS A1417      88.720  10.140 -28.041  1.00  0.00           N  
ATOM   1490  N   SER A1441      87.434  15.250 -23.792  1.00  0.00           N  
ATOM   1491  CA  SER A1441      86.415  16.192 -23.301  1.00  0.00           C  
ATOM   1492  C   SER A1441      85.968  17.313 -24.266  1.00  0.00           C  
ATOM   1493  O   SER A1441      84.859  17.861 -24.117  1.00  0.00           O  
ATOM   1494  CB  SER A1441      86.913  16.842 -21.994  1.00  0.00           C  
ATOM   1495  OG  SER A1441      88.130  17.555 -22.185  1.00  0.00           O  
ATOM   1496  N   LEU A1444      86.823  17.665 -25.232  1.00  0.00           N  
ATOM   1497  CA  LEU A1444      86.500  18.724 -26.196  1.00  0.00           C  
ATOM   1498  C   LEU A1444      85.895  18.280 -27.538  1.00  0.00           C  
ATOM   1499  O   LEU A1444      85.620  19.125 -28.402  1.00  0.00           O  
ATOM   1500  CB  LEU A1444      87.734  19.607 -26.451  1.00  0.00           C  
ATOM   1501  CG  LEU A1444      87.718  20.884 -25.594  1.00  0.00           C  
ATOM   1502  CD1 LEU A1444      89.076  21.577 -25.755  1.00  0.00           C  
ATOM   1503  CD2 LEU A1444      86.515  21.821 -25.973  1.00  0.00           C  
ATOM   1504  N   GLY A1450      85.666  16.972 -27.694  1.00  0.00           N  
ATOM   1505  CA  GLY A1450      85.118  16.440 -28.933  1.00  0.00           C  
ATOM   1506  C   GLY A1450      86.107  16.794 -30.025  1.00  0.00           C  
ATOM   1507  O   GLY A1450      85.862  16.586 -31.222  1.00  0.00           O  
ATOM   1508  N   ASN A1452      87.239  17.338 -29.568  1.00  0.00           N  
ATOM   1509  CA  ASN A1452      88.351  17.790 -30.407  1.00  0.00           C  
ATOM   1510  C   ASN A1452      89.504  16.808 -30.319  1.00  0.00           C  
ATOM   1511  O   ASN A1452      90.673  17.180 -30.174  1.00  0.00           O  
ATOM   1512  CB  ASN A1452      88.825  19.180 -29.960  1.00  0.00           C  
ATOM   1513  CG  ASN A1452      90.076  19.639 -30.698  1.00  0.00           C  
ATOM   1514  OD1 ASN A1452      90.149  19.566 -31.929  1.00  0.00           O  
ATOM   1515  ND2 ASN A1452      91.066  20.116 -29.946  1.00  0.00           N  
ATOM   1516  N   ALA A1455      89.150  15.539 -30.414  1.00  0.00           N  
ATOM   1517  CA  ALA A1455      90.125  14.483 -30.338  1.00  0.00           C  
ATOM   1518  C   ALA A1455      89.655  13.346 -31.204  1.00  0.00           C  
ATOM   1519  O   ALA A1455      88.487  13.273 -31.580  1.00  0.00           O  
ATOM   1520  CB  ALA A1455      90.251  14.017 -28.911  1.00  0.00           C  
ATOM   1521  N   ILE A1456      90.574  12.458 -31.526  1.00  0.00           N  
ATOM   1522  CA  ILE A1456      90.224  11.303 -32.312  1.00  0.00           C  
ATOM   1523  C   ILE A1456      91.010  10.172 -31.699  1.00  0.00           C  
ATOM   1524  O   ILE A1456      92.230  10.241 -31.593  1.00  0.00           O  
ATOM   1525  CB  ILE A1456      90.565  11.508 -33.797  1.00  0.00           C  
ATOM   1526  CG1 ILE A1456      91.169  10.225 -34.379  1.00  0.00           C  
ATOM   1527  CG2 ILE A1456      91.410  12.760 -33.956  1.00  0.00           C  
ATOM   1528  CD1 ILE A1456      91.207  10.209 -35.880  1.00  0.00           C  
ATOM   1529  N   ALA A1457      90.292   9.146 -31.258  1.00  0.00           N  
ATOM   1530  CA  ALA A1457      90.914   8.004 -30.608  1.00  0.00           C  
ATOM   1531  C   ALA A1457      91.172   6.850 -31.548  1.00  0.00           C  
ATOM   1532  O   ALA A1457      90.593   6.749 -32.631  1.00  0.00           O  
ATOM   1533  CB  ALA A1457      90.051   7.530 -29.380  1.00  0.00           C  
ATOM   1534  N   LEU A1458      92.067   5.986 -31.099  1.00  0.00           N  
ATOM   1535  CA  LEU A1458      92.464   4.807 -31.834  1.00  0.00           C  
ATOM   1536  C   LEU A1458      91.327   3.781 -31.865  1.00  0.00           C  
ATOM   1537  O   LEU A1458      91.477   2.659 -32.350  1.00  0.00           O  
ATOM   1538  CB  LEU A1458      93.715   4.218 -31.176  1.00  0.00           C  
ATOM   1539  CG  LEU A1458      94.917   5.161 -31.012  1.00  0.00           C  
ATOM   1540  CD1 LEU A1458      94.731   6.030 -29.796  1.00  0.00           C  
ATOM   1541  CD2 LEU A1458      96.192   4.338 -30.870  1.00  0.00           C  
ATOM   1542  N   GLY A1459      90.176   4.174 -31.350  1.00  0.00           N  
ATOM   1543  CA  GLY A1459      89.057   3.257 -31.338  1.00  0.00           C  
ATOM   1544  C   GLY A1459      87.819   3.799 -32.021  1.00  0.00           C  
ATOM   1545  O   GLY A1459      86.720   3.285 -31.794  1.00  0.00           O  
ATOM   1546  N   ASP A1460      87.985   4.831 -32.848  1.00  0.00           N  
ATOM   1547  CA  ASP A1460      86.866   5.434 -33.566  1.00  0.00           C  
ATOM   1548  C   ASP A1460      86.736   4.730 -34.919  1.00  0.00           C  
ATOM   1549  O   ASP A1460      87.634   3.976 -35.317  1.00  0.00           O  
ATOM   1550  CB  ASP A1460      87.103   6.936 -33.762  1.00  0.00           C  
ATOM   1551  CG  ASP A1460      87.486   7.638 -32.473  1.00  0.00           C  
ATOM   1552  OD1 ASP A1460      86.881   7.337 -31.420  1.00  0.00           O  
ATOM   1553  OD2 ASP A1460      88.388   8.502 -32.517  1.00  0.00           O  
ATOM   1554  N   SER A1461      85.632   4.983 -35.625  1.00  0.00           N  
ATOM   1555  CA  SER A1461      85.381   4.347 -36.928  1.00  0.00           C  
ATOM   1556  C   SER A1461      85.969   5.016 -38.167  1.00  0.00           C  
ATOM   1557  O   SER A1461      86.055   6.246 -38.270  1.00  0.00           O  
ATOM   1558  CB  SER A1461      83.878   4.174 -37.172  1.00  0.00           C  
ATOM   1559  OG  SER A1461      83.274   5.390 -37.581  1.00  0.00           O  
ATOM   1560  N   ALA A1462      86.345   4.175 -39.123  1.00  0.00           N  
ATOM   1561  CA  ALA A1462      86.908   4.645 -40.368  1.00  0.00           C  
ATOM   1562  C   ALA A1462      86.026   5.773 -40.899  1.00  0.00           C  
ATOM   1563  O   ALA A1462      86.522   6.837 -41.263  1.00  0.00           O  
ATOM   1564  CB  ALA A1462      86.968   3.495 -41.361  1.00  0.00           C  
ATOM   1565  N   ASP A1463      84.715   5.544 -40.914  1.00  0.00           N  
ATOM   1566  CA  ASP A1463      83.757   6.534 -41.412  1.00  0.00           C  
ATOM   1567  C   ASP A1463      83.707   7.751 -40.478  1.00  0.00           C  
ATOM   1568  O   ASP A1463      83.567   8.896 -40.928  1.00  0.00           O  
ATOM   1569  CB  ASP A1463      82.368   5.878 -41.524  1.00  0.00           C  
ATOM   1570  CG  ASP A1463      81.430   6.599 -42.491  1.00  0.00           C  
ATOM   1571  OD1 ASP A1463      80.271   6.141 -42.592  1.00  0.00           O  
ATOM   1572  OD2 ASP A1463      81.832   7.594 -43.144  1.00  0.00           O  
ATOM   1573  N   GLU A1465      83.829   7.490 -39.176  1.00  0.00           N  
ATOM   1574  CA  GLU A1465      83.796   8.541 -38.164  1.00  0.00           C  
ATOM   1575  C   GLU A1465      85.047   9.373 -38.233  1.00  0.00           C  
ATOM   1576  O   GLU A1465      85.079  10.505 -37.755  1.00  0.00           O  
ATOM   1577  CB  GLU A1465      83.671   7.954 -36.752  1.00  0.00           C  
ATOM   1578  CG  GLU A1465      82.271   8.046 -36.199  1.00  0.00           C  
ATOM   1579  CD  GLU A1465      81.695   9.447 -36.369  1.00  0.00           C  
ATOM   1580  OE1 GLU A1465      81.265   9.801 -37.494  1.00  0.00           O  
ATOM   1581  OE2 GLU A1465      81.691  10.203 -35.377  1.00  0.00           O  
ATOM   1582  N   VAL A1467      86.073   8.791 -38.845  1.00  0.00           N  
ATOM   1583  CA  VAL A1467      87.378   9.429 -38.987  1.00  0.00           C  
ATOM   1584  C   VAL A1467      87.451  10.304 -40.249  1.00  0.00           C  
ATOM   1585  O   VAL A1467      87.818  11.482 -40.184  1.00  0.00           O  
ATOM   1586  CB  VAL A1467      88.546   8.347 -39.010  1.00  0.00           C  
ATOM   1587  CG1 VAL A1467      89.880   9.031 -39.169  1.00  0.00           C  
ATOM   1588  CG2 VAL A1467      88.591   7.540 -37.712  1.00  0.00           C  
ATOM   1589  N   ALA A1468      87.110   9.722 -41.393  1.00  0.00           N  
ATOM   1590  CA  ALA A1468      87.137  10.458 -42.646  1.00  0.00           C  
ATOM   1591  C   ALA A1468      86.332  11.750 -42.450  1.00  0.00           C  
ATOM   1592  O   ALA A1468      86.814  12.856 -42.722  1.00  0.00           O  
ATOM   1593  CB  ALA A1468      86.536   9.590 -43.777  1.00  0.00           C  
ATOM   1594  N   ARG A1507      85.117  11.603 -41.935  1.00  0.00           N  
ATOM   1595  CA  ARG A1507      84.240  12.740 -41.702  1.00  0.00           C  
ATOM   1596  C   ARG A1507      84.733  13.573 -40.513  1.00  0.00           C  
ATOM   1597  O   ARG A1507      84.294  14.708 -40.281  1.00  0.00           O  
ATOM   1598  CB  ARG A1507      82.812  12.224 -41.491  1.00  0.00           C  
ATOM   1599  CG  ARG A1507      81.838  12.557 -42.654  1.00  0.00           C  
ATOM   1600  CD  ARG A1507      82.294  12.014 -44.032  1.00  0.00           C  
ATOM   1601  NE  ARG A1507      81.389  12.355 -45.140  1.00  0.00           N  
ATOM   1602  CZ  ARG A1507      81.660  12.147 -46.429  1.00  0.00           C  
ATOM   1603  NH1 ARG A1507      82.813  11.600 -46.789  1.00  0.00           N  
ATOM   1604  NH2 ARG A1507      80.780  12.486 -47.365  1.00  0.00           N  
ATOM   1605  N   LYS A1508      85.671  12.994 -39.774  1.00  0.00           N  
ATOM   1606  CA  LYS A1508      86.255  13.658 -38.620  1.00  0.00           C  
ATOM   1607  C   LYS A1508      87.167  14.725 -39.210  1.00  0.00           C  
ATOM   1608  O   LYS A1508      87.081  15.917 -38.883  1.00  0.00           O  
ATOM   1609  CB  LYS A1508      87.068  12.646 -37.800  1.00  0.00           C  
ATOM   1610  CG  LYS A1508      87.364  13.058 -36.352  1.00  0.00           C  
ATOM   1611  CD  LYS A1508      86.084  13.179 -35.504  1.00  0.00           C  
ATOM   1612  CE  LYS A1508      86.373  13.487 -34.025  1.00  0.00           C  
ATOM   1613  NZ  LYS A1508      87.092  12.363 -33.365  1.00  0.00           N  
ATOM   1614  N   VAL A1509      88.026  14.254 -40.108  1.00  0.00           N  
ATOM   1615  CA  VAL A1509      88.997  15.070 -40.822  1.00  0.00           C  
ATOM   1616  C   VAL A1509      88.275  16.190 -41.551  1.00  0.00           C  
ATOM   1617  O   VAL A1509      88.492  17.365 -41.260  1.00  0.00           O  
ATOM   1618  CB  VAL A1509      89.766  14.217 -41.867  1.00  0.00           C  
ATOM   1619  CG1 VAL A1509      90.771  15.069 -42.591  1.00  0.00           C  
ATOM   1620  CG2 VAL A1509      90.462  13.044 -41.191  1.00  0.00           C  
ATOM   1621  N   MET A1510      87.427  15.784 -42.503  1.00  0.00           N  
ATOM   1622  CA  MET A1510      86.593  16.654 -43.353  1.00  0.00           C  
ATOM   1623  C   MET A1510      86.172  17.949 -42.628  1.00  0.00           C  
ATOM   1624  O   MET A1510      86.211  19.057 -43.208  1.00  0.00           O  
ATOM   1625  CB  MET A1510      85.336  15.869 -43.819  1.00  0.00           C  
ATOM   1626  CG  MET A1510      85.573  14.678 -44.802  1.00  0.00           C  
ATOM   1627  SD  MET A1510      86.008  15.123 -46.538  1.00  0.00           S  
ATOM   1628  CE  MET A1510      88.002  15.276 -46.507  1.00  0.00           C  
ATOM   1629  N   GLY A1511      85.785  17.777 -41.357  1.00  0.00           N  
ATOM   1630  CA  GLY A1511      85.361  18.872 -40.496  1.00  0.00           C  
ATOM   1631  C   GLY A1511      86.494  19.537 -39.723  1.00  0.00           C  
ATOM   1632  O   GLY A1511      86.260  20.272 -38.756  1.00  0.00           O  
ATOM   1633  N   MET A1516      87.723  19.283 -40.166  1.00  0.00           N  
ATOM   1634  CA  MET A1516      88.932  19.837 -39.561  1.00  0.00           C  
ATOM   1635  C   MET A1516      89.246  21.269 -39.938  1.00  0.00           C  
ATOM   1636  O   MET A1516      88.847  21.744 -40.994  1.00  0.00           O  
ATOM   1637  CB  MET A1516      90.119  19.005 -39.933  1.00  0.00           C  
ATOM   1638  CG  MET A1516      90.224  17.781 -39.147  1.00  0.00           C  
ATOM   1639  SD  MET A1516      91.795  17.239 -39.680  1.00  0.00           S  
ATOM   1640  CE  MET A1516      92.917  18.462 -38.643  1.00  0.00           C  
ATOM   1641  N   TYR A1517      90.030  21.927 -39.094  1.00  0.00           N  
ATOM   1642  CA  TYR A1517      90.372  23.334 -39.276  1.00  0.00           C  
ATOM   1643  C   TYR A1517      91.601  23.665 -40.128  1.00  0.00           C  
ATOM   1644  O   TYR A1517      92.700  23.671 -39.610  1.00  0.00           O  
ATOM   1645  CB  TYR A1517      90.514  23.959 -37.876  1.00  0.00           C  
ATOM   1646  CG  TYR A1517      91.121  25.354 -37.791  1.00  0.00           C  
ATOM   1647  CD1 TYR A1517      92.514  25.554 -37.693  1.00  0.00           C  
ATOM   1648  CD2 TYR A1517      90.302  26.475 -37.789  1.00  0.00           C  
ATOM   1649  CE1 TYR A1517      93.064  26.854 -37.589  1.00  0.00           C  
ATOM   1650  CE2 TYR A1517      90.837  27.768 -37.685  1.00  0.00           C  
ATOM   1651  CZ  TYR A1517      92.210  27.955 -37.589  1.00  0.00           C  
ATOM   1652  OH  TYR A1517      92.687  29.247 -37.490  1.00  0.00           O  
ATOM   1653  N   THR A1518      91.426  23.967 -41.415  1.00  0.00           N  
ATOM   1654  CA  THR A1518      92.568  24.331 -42.272  1.00  0.00           C  
ATOM   1655  C   THR A1518      93.013  25.818 -42.057  1.00  0.00           C  
ATOM   1656  O   THR A1518      93.829  26.126 -41.172  1.00  0.00           O  
ATOM   1657  CB  THR A1518      92.216  24.068 -43.763  1.00  0.00           C  
ATOM   1658  OG1 THR A1518      90.954  24.674 -44.070  1.00  0.00           O  
ATOM   1659  CG2 THR A1518      92.129  22.556 -44.041  1.00  0.00           C  
ATOM   1660  N   ASP A1527      92.483  26.736 -42.859  1.00  0.00           N  
ATOM   1661  CA  ASP A1527      92.816  28.157 -42.716  1.00  0.00           C  
ATOM   1662  C   ASP A1527      91.754  29.002 -43.432  1.00  0.00           C  
ATOM   1663  O   ASP A1527      91.320  28.626 -44.527  1.00  0.00           O  
ATOM   1664  CB  ASP A1527      94.233  28.449 -43.273  1.00  0.00           C  
ATOM   1665  CG  ASP A1527      94.300  28.487 -44.818  1.00  0.00           C  
ATOM   1666  OD1 ASP A1527      93.902  27.502 -45.482  1.00  0.00           O  
ATOM   1667  OD2 ASP A1527      94.781  29.512 -45.366  1.00  0.00           O  
ATOM   1668  N   PRO A1528      91.311  30.136 -42.819  1.00  0.00           N  
ATOM   1669  CA  PRO A1528      90.297  31.085 -43.334  1.00  0.00           C  
ATOM   1670  C   PRO A1528      90.705  31.794 -44.663  1.00  0.00           C  
ATOM   1671  O   PRO A1528      89.845  32.228 -45.461  1.00  0.00           O  
ATOM   1672  CB  PRO A1528      90.084  32.051 -42.149  1.00  0.00           C  
ATOM   1673  CG  PRO A1528      91.441  32.073 -41.487  1.00  0.00           C  
ATOM   1674  CD  PRO A1528      91.855  30.606 -41.523  1.00  0.00           C  
ATOM   1675  N   GLY A1549      92.021  31.873 -44.886  1.00  0.00           N  
ATOM   1676  CA  GLY A1549      92.575  32.469 -46.092  1.00  0.00           C  
ATOM   1677  C   GLY A1549      92.217  31.672 -47.342  1.00  0.00           C  
ATOM   1678  O   GLY A1549      91.945  32.271 -48.392  1.00  0.00           O  
ATOM   1679  N   HIS A1563      92.222  30.335 -47.254  1.00  0.00           N  
ATOM   1680  CA  HIS A1563      91.855  29.498 -48.411  1.00  0.00           C  
ATOM   1681  C   HIS A1563      90.345  29.483 -48.538  1.00  0.00           C  
ATOM   1682  O   HIS A1563      89.655  29.064 -47.602  1.00  0.00           O  
ATOM   1683  CB  HIS A1563      92.305  28.038 -48.269  1.00  0.00           C  
ATOM   1684  CG  HIS A1563      92.889  27.471 -49.520  1.00  0.00           C  
ATOM   1685  ND1 HIS A1563      92.843  26.128 -49.845  1.00  0.00           N  
ATOM   1686  CD2 HIS A1563      93.637  28.060 -50.488  1.00  0.00           C  
ATOM   1687  CE1 HIS A1563      93.544  25.921 -50.944  1.00  0.00           C  
ATOM   1688  NE2 HIS A1563      94.036  27.069 -51.352  1.00  0.00           N  
ATOM   1689  N   LEU A1569      89.846  29.917 -49.699  1.00  0.00           N  
ATOM   1690  CA  LEU A1569      88.409  29.980 -49.986  1.00  0.00           C  
ATOM   1691  C   LEU A1569      87.984  28.919 -51.037  1.00  0.00           C  
ATOM   1692  O   LEU A1569      86.994  28.197 -50.843  1.00  0.00           O  
ATOM   1693  CB  LEU A1569      88.051  31.412 -50.436  1.00  0.00           C  
ATOM   1694  CG  LEU A1569      87.869  32.541 -49.386  1.00  0.00           C  
ATOM   1695  CD1 LEU A1569      88.893  32.499 -48.242  1.00  0.00           C  
ATOM   1696  CD2 LEU A1569      87.959  33.870 -50.113  1.00  0.00           C  
ATOM   1697  N   ARG A1594      88.746  28.834 -52.133  1.00  0.00           N  
ATOM   1698  CA  ARG A1594      88.542  27.856 -53.221  1.00  0.00           C  
ATOM   1699  C   ARG A1594      89.906  27.203 -53.544  1.00  0.00           C  
ATOM   1700  O   ARG A1594      90.956  27.847 -53.414  1.00  0.00           O  
ATOM   1701  CB  ARG A1594      87.979  28.529 -54.480  1.00  0.00           C  
ATOM   1702  CG  ARG A1594      88.756  29.756 -54.908  1.00  0.00           C  
ATOM   1703  CD  ARG A1594      88.408  30.923 -54.019  1.00  0.00           C  
ATOM   1704  NE  ARG A1594      89.183  32.112 -54.351  1.00  0.00           N  
ATOM   1705  CZ  ARG A1594      88.956  33.321 -53.845  1.00  0.00           C  
ATOM   1706  NH1 ARG A1594      89.722  34.344 -54.209  1.00  0.00           N  
ATOM   1707  NH2 ARG A1594      87.963  33.512 -52.981  1.00  0.00           N  
ATOM   1708  N   ALA A1596      89.866  25.932 -53.961  1.00  0.00           N  
ATOM   1709  CA  ALA A1596      91.046  25.114 -54.281  1.00  0.00           C  
ATOM   1710  C   ALA A1596      92.143  25.816 -55.080  1.00  0.00           C  
ATOM   1711  O   ALA A1596      93.267  25.331 -55.168  1.00  0.00           O  
ATOM   1712  CB  ALA A1596      90.601  23.831 -55.020  1.00  0.00           C  
ATOM   1713  N   SER A1597      91.812  26.970 -55.644  1.00  0.00           N  
ATOM   1714  CA  SER A1597      92.731  27.761 -56.464  1.00  0.00           C  
ATOM   1715  C   SER A1597      93.833  28.507 -55.704  1.00  0.00           C  
ATOM   1716  O   SER A1597      95.035  28.390 -55.980  1.00  0.00           O  
ATOM   1717  CB  SER A1597      91.914  28.784 -57.291  1.00  0.00           C  
ATOM   1718  OG  SER A1597      91.212  29.743 -56.495  1.00  0.00           O  
ATOM   1719  N   ASP A1598      93.390  29.312 -54.760  1.00  0.00           N  
ATOM   1720  CA  ASP A1598      94.282  30.124 -53.981  1.00  0.00           C  
ATOM   1721  C   ASP A1598      95.460  29.358 -53.373  1.00  0.00           C  
ATOM   1722  O   ASP A1598      95.400  28.141 -53.167  1.00  0.00           O  
ATOM   1723  CB  ASP A1598      93.469  30.843 -52.890  1.00  0.00           C  
ATOM   1724  CG  ASP A1598      92.563  31.962 -53.451  1.00  0.00           C  
ATOM   1725  OD1 ASP A1598      91.619  31.682 -54.228  1.00  0.00           O  
ATOM   1726  OD2 ASP A1598      92.807  33.137 -53.096  1.00  0.00           O  
ATOM   1727  N   PRO A1599      96.570  30.061 -53.130  1.00  0.00           N  
ATOM   1728  CA  PRO A1599      97.765  29.452 -52.538  1.00  0.00           C  
ATOM   1729  C   PRO A1599      97.491  29.267 -51.009  1.00  0.00           C  
ATOM   1730  O   PRO A1599      97.080  30.213 -50.318  1.00  0.00           O  
ATOM   1731  CB  PRO A1599      98.879  30.462 -52.877  1.00  0.00           C  
ATOM   1732  CG  PRO A1599      98.140  31.809 -52.941  1.00  0.00           C  
ATOM   1733  CD  PRO A1599      96.842  31.433 -53.635  1.00  0.00           C  
ATOM   1734  N   GLY A1600      97.659  28.050 -50.494  1.00  0.00           N  
ATOM   1735  CA  GLY A1600      97.410  27.821 -49.076  1.00  0.00           C  
ATOM   1736  C   GLY A1600      98.705  27.669 -48.305  1.00  0.00           C  
ATOM   1737  O   GLY A1600      99.710  27.237 -48.874  1.00  0.00           O  
ATOM   1738  N   ARG A1605      98.719  28.020 -47.022  1.00  0.00           N  
ATOM   1739  CA  ARG A1605      99.957  27.867 -46.271  1.00  0.00           C  
ATOM   1740  C   ARG A1605      99.904  26.734 -45.237  1.00  0.00           C  
ATOM   1741  O   ARG A1605      98.968  26.620 -44.444  1.00  0.00           O  
ATOM   1742  CB  ARG A1605     100.394  29.209 -45.629  1.00  0.00           C  
ATOM   1743  CG  ARG A1605      99.372  29.918 -44.759  1.00  0.00           C  
ATOM   1744  CD  ARG A1605      99.944  30.148 -43.382  1.00  0.00           C  
ATOM   1745  NE  ARG A1605      99.059  30.980 -42.582  1.00  0.00           N  
ATOM   1746  CZ  ARG A1605      99.162  31.133 -41.268  1.00  0.00           C  
ATOM   1747  NH1 ARG A1605     100.118  30.503 -40.598  1.00  0.00           N  
ATOM   1748  NH2 ARG A1605      98.307  31.918 -40.626  1.00  0.00           N  
ATOM   1749  N   VAL A1606     100.910  25.872 -45.296  1.00  0.00           N  
ATOM   1750  CA  VAL A1606     101.061  24.737 -44.395  1.00  0.00           C  
ATOM   1751  C   VAL A1606     100.938  25.135 -42.898  1.00  0.00           C  
ATOM   1752  O   VAL A1606     100.420  24.368 -42.070  1.00  0.00           O  
ATOM   1753  CB  VAL A1606     102.450  24.102 -44.680  1.00  0.00           C  
ATOM   1754  CG1 VAL A1606     102.740  22.947 -43.736  1.00  0.00           C  
ATOM   1755  CG2 VAL A1606     102.513  23.684 -46.148  1.00  0.00           C  
ATOM   1756  N   GLU A1607     101.414  26.346 -42.589  1.00  0.00           N  
ATOM   1757  CA  GLU A1607     101.447  26.927 -41.240  1.00  0.00           C  
ATOM   1758  C   GLU A1607     100.095  26.924 -40.498  1.00  0.00           C  
ATOM   1759  O   GLU A1607      99.116  27.562 -40.916  1.00  0.00           O  
ATOM   1760  CB  GLU A1607     102.028  28.372 -41.289  1.00  0.00           C  
ATOM   1761  CG  GLU A1607     103.438  28.580 -41.963  1.00  0.00           C  
ATOM   1762  CD  GLU A1607     103.540  28.116 -43.441  1.00  0.00           C  
ATOM   1763  OE1 GLU A1607     102.751  28.572 -44.299  1.00  0.00           O  
ATOM   1764  OE2 GLU A1607     104.432  27.292 -43.749  1.00  0.00           O  
ATOM   1765  N   GLY A1608     100.075  26.185 -39.390  1.00  0.00           N  
ATOM   1766  CA  GLY A1608      98.893  26.070 -38.558  1.00  0.00           C  
ATOM   1767  C   GLY A1608      97.949  24.996 -39.051  1.00  0.00           C  
ATOM   1768  O   GLY A1608      97.358  24.258 -38.257  1.00  0.00           O  
ATOM   1769  N   ASN A1609      97.817  24.902 -40.368  1.00  0.00           N  
ATOM   1770  CA  ASN A1609      96.918  23.933 -40.943  1.00  0.00           C  
ATOM   1771  C   ASN A1609      97.130  22.546 -40.368  1.00  0.00           C  
ATOM   1772  O   ASN A1609      98.040  21.824 -40.777  1.00  0.00           O  
ATOM   1773  CB  ASN A1609      97.066  23.895 -42.447  1.00  0.00           C  
ATOM   1774  CG  ASN A1609      95.852  23.330 -43.101  1.00  0.00           C  
ATOM   1775  OD1 ASN A1609      95.517  22.163 -42.907  1.00  0.00           O  
ATOM   1776  ND2 ASN A1609      95.156  24.159 -43.859  1.00  0.00           N  
ATOM   1777  N   PRO A1610      96.285  22.160 -39.397  1.00  0.00           N  
ATOM   1778  CA  PRO A1610      96.373  20.854 -38.753  1.00  0.00           C  
ATOM   1779  C   PRO A1610      96.401  19.717 -39.737  1.00  0.00           C  
ATOM   1780  O   PRO A1610      97.032  18.713 -39.469  1.00  0.00           O  
ATOM   1781  CB  PRO A1610      95.143  20.823 -37.847  1.00  0.00           C  
ATOM   1782  CG  PRO A1610      94.185  21.680 -38.564  1.00  0.00           C  
ATOM   1783  CD  PRO A1610      95.076  22.851 -38.932  1.00  0.00           C  
ATOM   1784  N   VAL A1611      95.727  19.862 -40.872  1.00  0.00           N  
ATOM   1785  CA  VAL A1611      95.731  18.804 -41.887  1.00  0.00           C  
ATOM   1786  C   VAL A1611      97.154  18.533 -42.418  1.00  0.00           C  
ATOM   1787  O   VAL A1611      97.453  17.453 -42.954  1.00  0.00           O  
ATOM   1788  CB  VAL A1611      94.858  19.191 -43.078  1.00  0.00           C  
ATOM   1789  CG1 VAL A1611      94.569  17.948 -43.938  1.00  0.00           C  
ATOM   1790  CG2 VAL A1611      93.596  19.917 -42.579  1.00  0.00           C  
ATOM   1791  N   PHE A1612      98.014  19.539 -42.290  1.00  0.00           N  
ATOM   1792  CA  PHE A1612      99.398  19.430 -42.715  1.00  0.00           C  
ATOM   1793  C   PHE A1612     100.188  18.840 -41.574  1.00  0.00           C  
ATOM   1794  O   PHE A1612     100.706  17.744 -41.702  1.00  0.00           O  
ATOM   1795  CB  PHE A1612      99.949  20.797 -43.082  1.00  0.00           C  
ATOM   1796  CG  PHE A1612      99.654  21.200 -44.497  1.00  0.00           C  
ATOM   1797  CD1 PHE A1612     100.592  20.979 -45.511  1.00  0.00           C  
ATOM   1798  CD2 PHE A1612      98.428  21.777 -44.829  1.00  0.00           C  
ATOM   1799  CE1 PHE A1612     100.310  21.328 -46.836  1.00  0.00           C  
ATOM   1800  CE2 PHE A1612      98.141  22.125 -46.144  1.00  0.00           C  
ATOM   1801  CZ  PHE A1612      99.087  21.899 -47.147  1.00  0.00           C  
ATOM   1802  N   THR A1613     100.268  19.549 -40.452  1.00  0.00           N  
ATOM   1803  CA  THR A1613     100.999  19.036 -39.294  1.00  0.00           C  
ATOM   1804  C   THR A1613     100.577  17.570 -38.997  1.00  0.00           C  
ATOM   1805  O   THR A1613     101.351  16.768 -38.467  1.00  0.00           O  
ATOM   1806  CB  THR A1613     100.793  19.993 -38.059  1.00  0.00           C  
ATOM   1807  OG1 THR A1613     101.335  19.397 -36.875  1.00  0.00           O  
ATOM   1808  CG2 THR A1613      99.326  20.318 -37.855  1.00  0.00           C  
ATOM   1809  N   PHE A1614      99.355  17.229 -39.389  1.00  0.00           N  
ATOM   1810  CA  PHE A1614      98.794  15.886 -39.223  1.00  0.00           C  
ATOM   1811  C   PHE A1614      99.435  14.978 -40.285  1.00  0.00           C  
ATOM   1812  O   PHE A1614     100.026  13.941 -40.002  1.00  0.00           O  
ATOM   1813  CB  PHE A1614      97.269  15.939 -39.467  1.00  0.00           C  
ATOM   1814  CG  PHE A1614      96.422  15.923 -38.206  1.00  0.00           C  
ATOM   1815  CD1 PHE A1614      95.458  14.929 -38.034  1.00  0.00           C  
ATOM   1816  CD2 PHE A1614      96.601  16.874 -37.181  1.00  0.00           C  
ATOM   1817  CE1 PHE A1614      94.694  14.871 -36.869  1.00  0.00           C  
ATOM   1818  CE2 PHE A1614      95.831  16.825 -35.993  1.00  0.00           C  
ATOM   1819  CZ  PHE A1614      94.882  15.822 -35.841  1.00  0.00           C  
ATOM   1820  N   LEU A1615      99.286  15.414 -41.524  1.00  0.00           N  
ATOM   1821  CA  LEU A1615      99.775  14.730 -42.708  1.00  0.00           C  
ATOM   1822  C   LEU A1615     101.235  14.292 -42.638  1.00  0.00           C  
ATOM   1823  O   LEU A1615     101.562  13.138 -42.900  1.00  0.00           O  
ATOM   1824  CB  LEU A1615      99.568  15.666 -43.898  1.00  0.00           C  
ATOM   1825  CG  LEU A1615      99.541  15.061 -45.291  1.00  0.00           C  
ATOM   1826  CD1 LEU A1615      98.483  13.950 -45.324  1.00  0.00           C  
ATOM   1827  CD2 LEU A1615      99.257  16.179 -46.323  1.00  0.00           C  
ATOM   1828  N   ASP A1616     102.100  15.242 -42.297  1.00  0.00           N  
ATOM   1829  CA  ASP A1616     103.539  15.026 -42.202  1.00  0.00           C  
ATOM   1830  C   ASP A1616     103.931  14.120 -41.023  1.00  0.00           C  
ATOM   1831  O   ASP A1616     105.080  13.683 -40.927  1.00  0.00           O  
ATOM   1832  CB  ASP A1616     104.285  16.409 -42.160  1.00  0.00           C  
ATOM   1833  CG  ASP A1616     104.125  17.188 -40.813  1.00  0.00           C  
ATOM   1834  OD1 ASP A1616     103.029  17.215 -40.216  1.00  0.00           O  
ATOM   1835  OD2 ASP A1616     105.114  17.807 -40.360  1.00  0.00           O  
ATOM   1836  N   ALA A1617     102.986  13.794 -40.144  1.00  0.00           N  
ATOM   1837  CA  ALA A1617     103.346  12.956 -39.005  1.00  0.00           C  
ATOM   1838  C   ALA A1617     102.845  11.526 -39.135  1.00  0.00           C  
ATOM   1839  O   ALA A1617     103.408  10.614 -38.516  1.00  0.00           O  
ATOM   1840  CB  ALA A1617     102.841  13.590 -37.698  1.00  0.00           C  
ATOM   1841  N   PHE A1619     101.803  11.336 -39.949  1.00  0.00           N  
ATOM   1842  CA  PHE A1619     101.217  10.012 -40.151  1.00  0.00           C  
ATOM   1843  C   PHE A1619     101.556   9.331 -41.473  1.00  0.00           C  
ATOM   1844  O   PHE A1619     101.894   8.147 -41.479  1.00  0.00           O  
ATOM   1845  CB  PHE A1619      99.692  10.054 -39.955  1.00  0.00           C  
ATOM   1846  CG  PHE A1619      99.278  10.230 -38.510  1.00  0.00           C  
ATOM   1847  CD1 PHE A1619      99.214  11.511 -37.940  1.00  0.00           C  
ATOM   1848  CD2 PHE A1619      99.051   9.116 -37.688  1.00  0.00           C  
ATOM   1849  CE1 PHE A1619      98.942  11.693 -36.567  1.00  0.00           C  
ATOM   1850  CE2 PHE A1619      98.777   9.282 -36.309  1.00  0.00           C  
ATOM   1851  CZ  PHE A1619      98.726  10.579 -35.752  1.00  0.00           C  
ATOM   1852  N   ASP A1620     101.476  10.049 -42.589  1.00  0.00           N  
ATOM   1853  CA  ASP A1620     101.812   9.442 -43.875  1.00  0.00           C  
ATOM   1854  C   ASP A1620     103.304   9.053 -43.813  1.00  0.00           C  
ATOM   1855  O   ASP A1620     104.062   9.636 -43.028  1.00  0.00           O  
ATOM   1856  CB  ASP A1620     101.563  10.444 -44.993  1.00  0.00           C  
ATOM   1857  CG  ASP A1620     102.768  11.261 -45.295  1.00  0.00           C  
ATOM   1858  OD1 ASP A1620     103.285  11.950 -44.386  1.00  0.00           O  
ATOM   1859  OD2 ASP A1620     103.201  11.192 -46.454  1.00  0.00           O  
ATOM   1860  N   PRO A1621     103.749   8.075 -44.633  1.00  0.00           N  
ATOM   1861  CA  PRO A1621     105.153   7.620 -44.645  1.00  0.00           C  
ATOM   1862  C   PRO A1621     106.298   8.592 -45.090  1.00  0.00           C  
ATOM   1863  O   PRO A1621     107.049   9.082 -44.221  1.00  0.00           O  
ATOM   1864  CB  PRO A1621     105.088   6.328 -45.475  1.00  0.00           C  
ATOM   1865  CG  PRO A1621     103.994   6.616 -46.440  1.00  0.00           C  
ATOM   1866  CD  PRO A1621     102.939   7.292 -45.586  1.00  0.00           C  
ATOM   1867  N   ASP A1723     106.427   8.852 -46.409  1.00  0.00           N  
ATOM   1868  CA  ASP A1723     107.464   9.744 -47.008  1.00  0.00           C  
ATOM   1869  C   ASP A1723     107.176  11.243 -46.928  1.00  0.00           C  
ATOM   1870  O   ASP A1723     106.139  11.710 -47.388  1.00  0.00           O  
ATOM   1871  CB  ASP A1723     107.711   9.393 -48.486  1.00  0.00           C  
ATOM   1872  CG  ASP A1723     106.431   9.318 -49.294  1.00  0.00           C  
ATOM   1873  OD1 ASP A1723     106.487   8.902 -50.465  1.00  0.00           O  
ATOM   1874  OD2 ASP A1723     105.363   9.669 -48.769  1.00  0.00           O  
ATOM   1875  N   PRO A1724     108.127  12.023 -46.380  1.00  0.00           N  
ATOM   1876  CA  PRO A1724     107.971  13.480 -46.236  1.00  0.00           C  
ATOM   1877  C   PRO A1724     107.974  14.189 -47.570  1.00  0.00           C  
ATOM   1878  O   PRO A1724     107.592  15.360 -47.673  1.00  0.00           O  
ATOM   1879  CB  PRO A1724     109.172  13.873 -45.382  1.00  0.00           C  
ATOM   1880  CG  PRO A1724     110.241  12.914 -45.873  1.00  0.00           C  
ATOM   1881  CD  PRO A1724     109.480  11.590 -45.985  1.00  0.00           C  
ATOM   1882  N   ALA A1725     108.426  13.458 -48.583  1.00  0.00           N  
ATOM   1883  CA  ALA A1725     108.503  13.958 -49.946  1.00  0.00           C  
ATOM   1884  C   ALA A1725     107.091  14.218 -50.500  1.00  0.00           C  
ATOM   1885  O   ALA A1725     106.785  15.308 -51.010  1.00  0.00           O  
ATOM   1886  CB  ALA A1725     109.245  12.942 -50.813  1.00  0.00           C  
ATOM   1887  N   ARG A1756     106.229  13.213 -50.401  1.00  0.00           N  
ATOM   1888  CA  ARG A1756     104.870  13.367 -50.881  1.00  0.00           C  
ATOM   1889  C   ARG A1756     104.174  14.471 -50.084  1.00  0.00           C  
ATOM   1890  O   ARG A1756     103.303  15.143 -50.617  1.00  0.00           O  
ATOM   1891  CB  ARG A1756     104.119  12.047 -50.752  1.00  0.00           C  
ATOM   1892  CG  ARG A1756     102.656  12.130 -51.120  1.00  0.00           C  
ATOM   1893  CD  ARG A1756     101.987  10.772 -50.937  1.00  0.00           C  
ATOM   1894  NE  ARG A1756     102.187  10.210 -49.596  1.00  0.00           N  
ATOM   1895  CZ  ARG A1756     101.708   9.033 -49.189  1.00  0.00           C  
ATOM   1896  NH1 ARG A1756     101.939   8.602 -47.952  1.00  0.00           N  
ATOM   1897  NH2 ARG A1756     100.995   8.284 -50.020  1.00  0.00           N  
ATOM   1898  N   VAL A1757     104.576  14.655 -48.819  1.00  0.00           N  
ATOM   1899  CA  VAL A1757     104.025  15.694 -47.916  1.00  0.00           C  
ATOM   1900  C   VAL A1757     104.395  17.089 -48.436  1.00  0.00           C  
ATOM   1901  O   VAL A1757     103.522  17.920 -48.723  1.00  0.00           O  
ATOM   1902  CB  VAL A1757     104.591  15.546 -46.442  1.00  0.00           C  
ATOM   1903  CG1 VAL A1757     103.938  16.585 -45.478  1.00  0.00           C  
ATOM   1904  CG2 VAL A1757     104.369  14.120 -45.940  1.00  0.00           C  
ATOM   1905  N   GLN A1758     105.700  17.335 -48.539  1.00  0.00           N  
ATOM   1906  CA  GLN A1758     106.218  18.603 -49.051  1.00  0.00           C  
ATOM   1907  C   GLN A1758     105.872  18.709 -50.551  1.00  0.00           C  
ATOM   1908  O   GLN A1758     106.288  19.649 -51.241  1.00  0.00           O  
ATOM   1909  CB  GLN A1758     107.740  18.675 -48.849  1.00  0.00           C  
ATOM   1910  CG  GLN A1758     108.374  20.023 -49.205  1.00  0.00           C  
ATOM   1911  CD  GLN A1758     108.025  21.147 -48.219  1.00  0.00           C  
ATOM   1912  OE1 GLN A1758     108.463  21.141 -47.065  1.00  0.00           O  
ATOM   1913  NE2 GLN A1758     107.234  22.117 -48.679  1.00  0.00           N  
ATOM   1914  N   ALA A1760     105.126  17.719 -51.044  1.00  0.00           N  
ATOM   1915  CA  ALA A1760     104.679  17.688 -52.431  1.00  0.00           C  
ATOM   1916  C   ALA A1760     103.433  18.568 -52.420  1.00  0.00           C  
ATOM   1917  O   ALA A1760     103.345  19.613 -53.075  1.00  0.00           O  
ATOM   1918  CB  ALA A1760     104.313  16.233 -52.845  1.00  0.00           C  
ATOM   1919  N   LEU A1761     102.480  18.139 -51.613  1.00  0.00           N  
ATOM   1920  CA  LEU A1761     101.225  18.836 -51.486  1.00  0.00           C  
ATOM   1921  C   LEU A1761     101.402  20.236 -50.911  1.00  0.00           C  
ATOM   1922  O   LEU A1761     100.606  21.116 -51.205  1.00  0.00           O  
ATOM   1923  CB  LEU A1761     100.270  18.005 -50.616  1.00  0.00           C  
ATOM   1924  CG  LEU A1761      99.657  16.668 -51.113  1.00  0.00           C  
ATOM   1925  CD1 LEU A1761      98.584  16.978 -52.158  1.00  0.00           C  
ATOM   1926  CD2 LEU A1761     100.728  15.689 -51.662  1.00  0.00           C  
ATOM   1927  N   LYS A1762     102.447  20.440 -50.109  1.00  0.00           N  
ATOM   1928  CA  LYS A1762     102.724  21.746 -49.483  1.00  0.00           C  
ATOM   1929  C   LYS A1762     103.122  22.837 -50.483  1.00  0.00           C  
ATOM   1930  O   LYS A1762     102.978  24.043 -50.219  1.00  0.00           O  
ATOM   1931  CB  LYS A1762     103.850  21.613 -48.453  1.00  0.00           C  
ATOM   1932  CG  LYS A1762     103.532  20.745 -47.242  1.00  0.00           C  
ATOM   1933  CD  LYS A1762     104.578  20.951 -46.162  1.00  0.00           C  
ATOM   1934  CE  LYS A1762     104.205  20.236 -44.870  1.00  0.00           C  
ATOM   1935  NZ  LYS A1762     105.198  20.485 -43.787  1.00  0.00           N  
ATOM   1936  N   ASP A1798     103.643  22.368 -51.618  1.00  0.00           N  
ATOM   1937  CA  ASP A1798     104.122  23.165 -52.755  1.00  0.00           C  
ATOM   1938  C   ASP A1798     102.975  23.433 -53.751  1.00  0.00           C  
ATOM   1939  O   ASP A1798     102.924  24.470 -54.432  1.00  0.00           O  
ATOM   1940  CB  ASP A1798     105.252  22.386 -53.463  1.00  0.00           C  
ATOM   1941  CG  ASP A1798     106.478  22.154 -52.563  1.00  0.00           C  
ATOM   1942  OD1 ASP A1798     107.388  21.378 -52.970  1.00  0.00           O  
ATOM   1943  OD2 ASP A1798     106.526  22.756 -51.461  1.00  0.00           O  
ATOM   1944  N   GLN A1799     102.071  22.460 -53.803  1.00  0.00           N  
ATOM   1945  CA  GLN A1799     100.888  22.460 -54.648  1.00  0.00           C  
ATOM   1946  C   GLN A1799      99.730  23.165 -53.934  1.00  0.00           C  
ATOM   1947  O   GLN A1799      98.804  23.687 -54.574  1.00  0.00           O  
ATOM   1948  CB  GLN A1799     100.515  21.020 -54.913  1.00  0.00           C  
ATOM   1949  CG  GLN A1799     101.684  20.189 -55.358  1.00  0.00           C  
ATOM   1950  CD  GLN A1799     101.392  18.712 -55.258  1.00  0.00           C  
ATOM   1951  OE1 GLN A1799     102.062  17.887 -55.880  1.00  0.00           O  
ATOM   1952  NE2 GLN A1799     100.389  18.365 -54.461  1.00  0.00           N  
ATOM   1953  N   TYR A1800      99.791  23.139 -52.598  1.00  0.00           N  
ATOM   1954  CA  TYR A1800      98.799  23.773 -51.714  1.00  0.00           C  
ATOM   1955  C   TYR A1800      99.074  25.290 -51.677  1.00  0.00           C  
ATOM   1956  O   TYR A1800      98.149  26.098 -51.850  1.00  0.00           O  
ATOM   1957  CB  TYR A1800      98.886  23.194 -50.272  1.00  0.00           C  
ATOM   1958  CG  TYR A1800      97.777  23.650 -49.298  1.00  0.00           C  
ATOM   1959  CD1 TYR A1800      96.471  23.137 -49.387  1.00  0.00           C  
ATOM   1960  CD2 TYR A1800      98.030  24.615 -48.303  1.00  0.00           C  
ATOM   1961  CE1 TYR A1800      95.437  23.583 -48.509  1.00  0.00           C  
ATOM   1962  CE2 TYR A1800      97.007  25.067 -47.422  1.00  0.00           C  
ATOM   1963  CZ  TYR A1800      95.718  24.552 -47.530  1.00  0.00           C  
ATOM   1964  OH  TYR A1800      94.732  25.024 -46.672  1.00  0.00           O  
ATOM   1965  N   ARG A1801     100.351  25.648 -51.462  1.00  0.00           N  
ATOM   1966  CA  ARG A1801     100.826  27.040 -51.377  1.00  0.00           C  
ATOM   1967  C   ARG A1801     100.831  27.698 -52.750  1.00  0.00           C  
ATOM   1968  O   ARG A1801     101.040  28.907 -52.883  1.00  0.00           O  
ATOM   1969  CB  ARG A1801     102.239  27.082 -50.765  1.00  0.00           C  
ATOM   1970  CG  ARG A1801     102.535  28.341 -49.927  1.00  0.00           C  
ATOM   1971  CD  ARG A1801     103.248  27.983 -48.630  1.00  0.00           C  
ATOM   1972  NE  ARG A1801     104.255  26.955 -48.867  1.00  0.00           N  
ATOM   1973  CZ  ARG A1801     105.046  26.434 -47.935  1.00  0.00           C  
ATOM   1974  NH1 ARG A1801     104.957  26.847 -46.676  1.00  0.00           N  
ATOM   1975  NH2 ARG A1801     105.921  25.491 -48.271  1.00  0.00           N  
ATOM   1976  N   ALA A1802     100.586  26.878 -53.766  1.00  0.00           N  
ATOM   1977  CA  ALA A1802     100.540  27.331 -55.148  1.00  0.00           C  
ATOM   1978  C   ALA A1802      99.093  27.573 -55.630  1.00  0.00           C  
ATOM   1979  O   ALA A1802      98.615  28.723 -55.616  1.00  0.00           O  
ATOM   1980  CB  ALA A1802     101.244  26.301 -56.043  1.00  0.00           C  
ATOM   1981  N   GLY A1803      98.414  26.493 -56.049  1.00  0.00           N  
ATOM   1982  CA  GLY A1803      97.037  26.578 -56.537  1.00  0.00           C  
ATOM   1983  C   GLY A1803      96.501  25.440 -57.413  1.00  0.00           C  
ATOM   1984  O   GLY A1803      96.933  25.248 -58.548  1.00  0.00           O  
ATOM   1985  N   GLY A1808      95.537  24.686 -56.899  1.00  0.00           N  
ATOM   1986  CA  GLY A1808      94.989  23.582 -57.669  1.00  0.00           C  
ATOM   1987  C   GLY A1808      94.775  22.403 -56.745  1.00  0.00           C  
ATOM   1988  O   GLY A1808      94.163  21.395 -57.130  1.00  0.00           O  
ATOM   1989  N   LEU A1809      95.303  22.546 -55.524  1.00  0.00           N  
ATOM   1990  CA  LEU A1809      95.191  21.539 -54.452  1.00  0.00           C  
ATOM   1991  C   LEU A1809      94.250  22.065 -53.329  1.00  0.00           C  
ATOM   1992  O   LEU A1809      94.710  22.695 -52.354  1.00  0.00           O  
ATOM   1993  CB  LEU A1809      96.588  21.206 -53.867  1.00  0.00           C  
ATOM   1994  CG  LEU A1809      96.993  19.752 -53.515  1.00  0.00           C  
ATOM   1995  CD1 LEU A1809      96.025  19.102 -52.523  1.00  0.00           C  
ATOM   1996  CD2 LEU A1809      97.051  18.935 -54.802  1.00  0.00           C  
ATOM   1997  N   GLY A1810      92.944  21.799 -53.480  1.00  0.00           N  
ATOM   1998  CA  GLY A1810      91.941  22.239 -52.510  1.00  0.00           C  
ATOM   1999  C   GLY A1810      91.926  21.465 -51.193  1.00  0.00           C  
ATOM   2000  O   GLY A1810      92.256  20.273 -51.179  1.00  0.00           O  
ATOM   2001  N   ASP A1812      91.540  22.138 -50.099  1.00  0.00           N  
ATOM   2002  CA  ASP A1812      91.475  21.541 -48.756  1.00  0.00           C  
ATOM   2003  C   ASP A1812      90.711  20.234 -48.865  1.00  0.00           C  
ATOM   2004  O   ASP A1812      90.984  19.254 -48.175  1.00  0.00           O  
ATOM   2005  CB  ASP A1812      90.752  22.482 -47.770  1.00  0.00           C  
ATOM   2006  CG  ASP A1812      91.151  23.951 -47.950  1.00  0.00           C  
ATOM   2007  OD1 ASP A1812      92.327  24.211 -48.274  1.00  0.00           O  
ATOM   2008  OD2 ASP A1812      90.295  24.847 -47.764  1.00  0.00           O  
ATOM   2009  N   VAL A1813      89.738  20.250 -49.762  1.00  0.00           N  
ATOM   2010  CA  VAL A1813      88.916  19.092 -50.028  1.00  0.00           C  
ATOM   2011  C   VAL A1813      89.894  17.937 -50.255  1.00  0.00           C  
ATOM   2012  O   VAL A1813      90.017  17.024 -49.435  1.00  0.00           O  
ATOM   2013  CB  VAL A1813      88.046  19.297 -51.332  1.00  0.00           C  
ATOM   2014  CG1 VAL A1813      86.816  18.391 -51.299  1.00  0.00           C  
ATOM   2015  CG2 VAL A1813      87.627  20.756 -51.486  1.00  0.00           C  
ATOM   2016  N   LYS A1814      90.621  18.017 -51.363  1.00  0.00           N  
ATOM   2017  CA  LYS A1814      91.557  16.974 -51.742  1.00  0.00           C  
ATOM   2018  C   LYS A1814      92.590  16.719 -50.666  1.00  0.00           C  
ATOM   2019  O   LYS A1814      92.893  15.565 -50.357  1.00  0.00           O  
ATOM   2020  CB  LYS A1814      92.236  17.334 -53.080  1.00  0.00           C  
ATOM   2021  CG  LYS A1814      91.372  17.115 -54.354  1.00  0.00           C  
ATOM   2022  CD  LYS A1814      89.956  17.735 -54.289  1.00  0.00           C  
ATOM   2023  CE  LYS A1814      88.961  16.879 -53.478  1.00  0.00           C  
ATOM   2024  NZ  LYS A1814      88.634  15.531 -54.040  1.00  0.00           N  
ATOM   2025  N   VAL A1815      93.103  17.795 -50.071  1.00  0.00           N  
ATOM   2026  CA  VAL A1815      94.135  17.652 -49.052  1.00  0.00           C  
ATOM   2027  C   VAL A1815      93.590  16.721 -47.962  1.00  0.00           C  
ATOM   2028  O   VAL A1815      94.080  15.588 -47.801  1.00  0.00           O  
ATOM   2029  CB  VAL A1815      94.672  19.104 -48.530  1.00  0.00           C  
ATOM   2030  CG1 VAL A1815      93.647  19.852 -47.652  1.00  0.00           C  
ATOM   2031  CG2 VAL A1815      96.027  18.940 -47.810  1.00  0.00           C  
ATOM   2032  N   LYS A1816      92.540  17.188 -47.284  1.00  0.00           N  
ATOM   2033  CA  LYS A1816      91.860  16.460 -46.216  1.00  0.00           C  
ATOM   2034  C   LYS A1816      91.499  15.094 -46.740  1.00  0.00           C  
ATOM   2035  O   LYS A1816      91.670  14.081 -46.070  1.00  0.00           O  
ATOM   2036  CB  LYS A1816      90.573  17.190 -45.814  1.00  0.00           C  
ATOM   2037  CG  LYS A1816      90.766  18.609 -45.316  1.00  0.00           C  
ATOM   2038  CD  LYS A1816      89.469  19.144 -44.754  1.00  0.00           C  
ATOM   2039  CE  LYS A1816      89.684  20.477 -44.080  1.00  0.00           C  
ATOM   2040  NZ  LYS A1816      88.411  20.942 -43.475  1.00  0.00           N  
ATOM   2041  N   LYS A1817      90.990  15.090 -47.959  1.00  0.00           N  
ATOM   2042  CA  LYS A1817      90.598  13.867 -48.618  1.00  0.00           C  
ATOM   2043  C   LYS A1817      91.717  12.815 -48.529  1.00  0.00           C  
ATOM   2044  O   LYS A1817      91.454  11.602 -48.540  1.00  0.00           O  
ATOM   2045  CB  LYS A1817      90.243  14.170 -50.078  1.00  0.00           C  
ATOM   2046  CG  LYS A1817      89.292  13.153 -50.663  1.00  0.00           C  
ATOM   2047  CD  LYS A1817      88.094  12.991 -49.735  1.00  0.00           C  
ATOM   2048  CE  LYS A1817      87.207  11.845 -50.157  1.00  0.00           C  
ATOM   2049  NZ  LYS A1817      87.893  10.548 -49.949  1.00  0.00           N  
ATOM   2050  N   HIS A1818      92.966  13.283 -48.451  1.00  0.00           N  
ATOM   2051  CA  HIS A1818      94.124  12.389 -48.339  1.00  0.00           C  
ATOM   2052  C   HIS A1818      94.241  12.028 -46.853  1.00  0.00           C  
ATOM   2053  O   HIS A1818      94.193  10.858 -46.456  1.00  0.00           O  
ATOM   2054  CB  HIS A1818      95.414  13.100 -48.812  1.00  0.00           C  
ATOM   2055  CG  HIS A1818      96.613  12.195 -48.898  1.00  0.00           C  
ATOM   2056  ND1 HIS A1818      97.898  12.645 -48.680  1.00  0.00           N  
ATOM   2057  CD2 HIS A1818      96.717  10.868 -49.146  1.00  0.00           C  
ATOM   2058  CE1 HIS A1818      98.742  11.629 -48.781  1.00  0.00           C  
ATOM   2059  NE2 HIS A1818      98.047  10.539 -49.063  1.00  0.00           N  
ATOM   2060  N   LEU A1819      94.373  13.069 -46.042  1.00  0.00           N  
ATOM   2061  CA  LEU A1819      94.497  12.935 -44.602  1.00  0.00           C  
ATOM   2062  C   LEU A1819      93.571  11.838 -44.052  1.00  0.00           C  
ATOM   2063  O   LEU A1819      93.824  11.263 -43.002  1.00  0.00           O  
ATOM   2064  CB  LEU A1819      94.199  14.306 -43.947  1.00  0.00           C  
ATOM   2065  CG  LEU A1819      94.199  14.364 -42.412  1.00  0.00           C  
ATOM   2066  CD1 LEU A1819      95.508  13.754 -41.959  1.00  0.00           C  
ATOM   2067  CD2 LEU A1819      94.029  15.783 -41.848  1.00  0.00           C  
ATOM   2068  N   ILE A1820      92.505  11.531 -44.774  1.00  0.00           N  
ATOM   2069  CA  ILE A1820      91.578  10.515 -44.304  1.00  0.00           C  
ATOM   2070  C   ILE A1820      92.034   9.158 -44.761  1.00  0.00           C  
ATOM   2071  O   ILE A1820      92.076   8.202 -43.995  1.00  0.00           O  
ATOM   2072  CB  ILE A1820      90.183  10.768 -44.848  1.00  0.00           C  
ATOM   2073  CG1 ILE A1820      90.248  10.818 -46.376  1.00  0.00           C  
ATOM   2074  CG2 ILE A1820      89.633  12.066 -44.257  1.00  0.00           C  
ATOM   2075  CD1 ILE A1820      88.938  11.053 -47.076  1.00  0.00           C  
ATOM   2076  N   ASP A1821      92.384   9.060 -46.023  1.00  0.00           N  
ATOM   2077  CA  ASP A1821      92.818   7.779 -46.487  1.00  0.00           C  
ATOM   2078  C   ASP A1821      94.137   7.449 -45.798  1.00  0.00           C  
ATOM   2079  O   ASP A1821      94.518   6.286 -45.716  1.00  0.00           O  
ATOM   2080  CB  ASP A1821      92.965   7.796 -48.006  1.00  0.00           C  
ATOM   2081  CG  ASP A1821      94.158   8.605 -48.473  1.00  0.00           C  
ATOM   2082  OD1 ASP A1821      95.306   8.199 -48.179  1.00  0.00           O  
ATOM   2083  OD2 ASP A1821      93.940   9.639 -49.141  1.00  0.00           O  
ATOM   2084  N   VAL A1822      94.819   8.472 -45.282  1.00  0.00           N  
ATOM   2085  CA  VAL A1822      96.107   8.278 -44.606  1.00  0.00           C  
ATOM   2086  C   VAL A1822      95.839   7.854 -43.176  1.00  0.00           C  
ATOM   2087  O   VAL A1822      96.468   6.934 -42.636  1.00  0.00           O  
ATOM   2088  CB  VAL A1822      96.952   9.595 -44.585  1.00  0.00           C  
ATOM   2089  CG1 VAL A1822      98.289   9.374 -43.854  1.00  0.00           C  
ATOM   2090  CG2 VAL A1822      97.221  10.059 -46.006  1.00  0.00           C  
ATOM   2091  N   LEU A1823      94.891   8.544 -42.561  1.00  0.00           N  
ATOM   2092  CA  LEU A1823      94.547   8.234 -41.201  1.00  0.00           C  
ATOM   2093  C   LEU A1823      93.850   6.884 -41.198  1.00  0.00           C  
ATOM   2094  O   LEU A1823      93.760   6.252 -40.160  1.00  0.00           O  
ATOM   2095  CB  LEU A1823      93.650   9.340 -40.618  1.00  0.00           C  
ATOM   2096  CG  LEU A1823      94.338  10.675 -40.298  1.00  0.00           C  
ATOM   2097  CD1 LEU A1823      93.394  11.653 -39.637  1.00  0.00           C  
ATOM   2098  CD2 LEU A1823      95.506  10.396 -39.379  1.00  0.00           C  
ATOM   2099  N   ASN A1824      93.398   6.427 -42.368  1.00  0.00           N  
ATOM   2100  CA  ASN A1824      92.676   5.152 -42.481  1.00  0.00           C  
ATOM   2101  C   ASN A1824      93.523   3.956 -42.792  1.00  0.00           C  
ATOM   2102  O   ASN A1824      93.170   2.826 -42.473  1.00  0.00           O  
ATOM   2103  CB  ASN A1824      91.596   5.235 -43.541  1.00  0.00           C  
ATOM   2104  CG  ASN A1824      90.217   5.133 -42.952  1.00  0.00           C  
ATOM   2105  OD1 ASN A1824      89.621   6.141 -42.539  1.00  0.00           O  
ATOM   2106  ND2 ASN A1824      89.700   3.906 -42.879  1.00  0.00           N  
ATOM   2107  N   GLY A1825      94.630   4.211 -43.466  1.00  0.00           N  
ATOM   2108  CA  GLY A1825      95.536   3.134 -43.787  1.00  0.00           C  
ATOM   2109  C   GLY A1825      96.306   2.818 -42.523  1.00  0.00           C  
ATOM   2110  O   GLY A1825      96.701   1.673 -42.284  1.00  0.00           O  
ATOM   2111  N   VAL A1826      96.498   3.847 -41.703  1.00  0.00           N  
ATOM   2112  CA  VAL A1826      97.223   3.709 -40.450  1.00  0.00           C  
ATOM   2113  C   VAL A1826      96.328   3.146 -39.334  1.00  0.00           C  
ATOM   2114  O   VAL A1826      96.761   2.278 -38.583  1.00  0.00           O  
ATOM   2115  CB  VAL A1826      97.851   5.088 -40.029  1.00  0.00           C  
ATOM   2116  CG1 VAL A1826      96.744   6.118 -39.840  1.00  0.00           C  
ATOM   2117  CG2 VAL A1826      98.754   4.934 -38.764  1.00  0.00           C  
ATOM   2118  N   LEU A1827      95.088   3.616 -39.229  1.00  0.00           N  
ATOM   2119  CA  LEU A1827      94.187   3.127 -38.180  1.00  0.00           C  
ATOM   2120  C   LEU A1827      93.655   1.741 -38.473  1.00  0.00           C  
ATOM   2121  O   LEU A1827      93.162   1.068 -37.579  1.00  0.00           O  
ATOM   2122  CB  LEU A1827      92.979   4.037 -38.028  1.00  0.00           C  
ATOM   2123  CG  LEU A1827      92.989   5.274 -37.147  1.00  0.00           C  
ATOM   2124  CD1 LEU A1827      94.360   5.955 -37.227  1.00  0.00           C  
ATOM   2125  CD2 LEU A1827      91.795   6.186 -37.585  1.00  0.00           C  
ATOM   2126  N   ALA A1828      93.732   1.346 -39.741  1.00  0.00           N  
ATOM   2127  CA  ALA A1828      93.239   0.055 -40.233  1.00  0.00           C  
ATOM   2128  C   ALA A1828      93.797  -1.166 -39.512  1.00  0.00           C  
ATOM   2129  O   ALA A1828      93.048  -2.033 -39.065  1.00  0.00           O  
ATOM   2130  CB  ALA A1828      93.520  -0.062 -41.750  1.00  0.00           C  
ATOM   2131  N   PRO A1829      95.126  -1.251 -39.400  1.00  0.00           N  
ATOM   2132  CA  PRO A1829      95.801  -2.370 -38.733  1.00  0.00           C  
ATOM   2133  C   PRO A1829      95.447  -2.440 -37.259  1.00  0.00           C  
ATOM   2134  O   PRO A1829      94.959  -3.462 -36.762  1.00  0.00           O  
ATOM   2135  CB  PRO A1829      97.273  -2.046 -38.926  1.00  0.00           C  
ATOM   2136  CG  PRO A1829      97.285  -0.509 -38.922  1.00  0.00           C  
ATOM   2137  CD  PRO A1829      96.096  -0.208 -39.801  1.00  0.00           C  
ATOM   2138  N   ILE A1830      95.742  -1.328 -36.583  1.00  0.00           N  
ATOM   2139  CA  ILE A1830      95.497  -1.141 -35.160  1.00  0.00           C  
ATOM   2140  C   ILE A1830      94.024  -1.362 -34.866  1.00  0.00           C  
ATOM   2141  O   ILE A1830      93.682  -2.022 -33.886  1.00  0.00           O  
ATOM   2142  CB  ILE A1830      95.971   0.303 -34.673  1.00  0.00           C  
ATOM   2143  CG1 ILE A1830      95.036   0.867 -33.593  1.00  0.00           C  
ATOM   2144  CG2 ILE A1830      96.071   1.271 -35.851  1.00  0.00           C  
ATOM   2145  CD1 ILE A1830      95.482   2.225 -33.039  1.00  0.00           C  
ATOM   2146  N   ARG A1831      93.158  -0.837 -35.732  1.00  0.00           N  
ATOM   2147  CA  ARG A1831      91.709  -0.975 -35.557  1.00  0.00           C  
ATOM   2148  C   ARG A1831      91.332  -2.464 -35.521  1.00  0.00           C  
ATOM   2149  O   ARG A1831      90.298  -2.881 -34.974  1.00  0.00           O  
ATOM   2150  CB  ARG A1831      90.969  -0.259 -36.703  1.00  0.00           C  
ATOM   2151  CG  ARG A1831      89.681   0.370 -36.229  1.00  0.00           C  
ATOM   2152  CD  ARG A1831      88.850   0.984 -37.321  1.00  0.00           C  
ATOM   2153  NE  ARG A1831      89.370   2.242 -37.829  1.00  0.00           N  
ATOM   2154  CZ  ARG A1831      89.908   2.375 -39.031  1.00  0.00           C  
ATOM   2155  NH1 ARG A1831      90.009   1.319 -39.834  1.00  0.00           N  
ATOM   2156  NH2 ARG A1831      90.286   3.571 -39.449  1.00  0.00           N  
ATOM   2157  N   THR A1832      92.224  -3.260 -36.088  1.00  0.00           N  
ATOM   2158  CA  THR A1832      92.019  -4.682 -36.183  1.00  0.00           C  
ATOM   2159  C   THR A1832      92.516  -5.401 -34.955  1.00  0.00           C  
ATOM   2160  O   THR A1832      91.835  -6.259 -34.413  1.00  0.00           O  
ATOM   2161  CB  THR A1832      92.749  -5.249 -37.433  1.00  0.00           C  
ATOM   2162  OG1 THR A1832      92.422  -4.449 -38.584  1.00  0.00           O  
ATOM   2163  CG2 THR A1832      92.337  -6.722 -37.683  1.00  0.00           C  
ATOM   2164  N   ARG A1833      93.703  -5.059 -34.496  1.00  0.00           N  
ATOM   2165  CA  ARG A1833      94.209  -5.783 -33.355  1.00  0.00           C  
ATOM   2166  C   ARG A1833      93.246  -5.670 -32.189  1.00  0.00           C  
ATOM   2167  O   ARG A1833      92.887  -6.673 -31.560  1.00  0.00           O  
ATOM   2168  CB  ARG A1833      95.582  -5.255 -32.970  1.00  0.00           C  
ATOM   2169  CG  ARG A1833      96.569  -5.170 -34.122  1.00  0.00           C  
ATOM   2170  CD  ARG A1833      97.969  -5.185 -33.552  1.00  0.00           C  
ATOM   2171  NE  ARG A1833      98.999  -4.847 -34.522  1.00  0.00           N  
ATOM   2172  CZ  ARG A1833      99.240  -3.618 -34.970  1.00  0.00           C  
ATOM   2173  NH1 ARG A1833      98.523  -2.586 -34.544  1.00  0.00           N  
ATOM   2174  NH2 ARG A1833     100.218  -3.414 -35.841  1.00  0.00           N  
ATOM   2175  N   ARG A1834      92.833  -4.432 -31.933  1.00  0.00           N  
ATOM   2176  CA  ARG A1834      91.917  -4.097 -30.860  1.00  0.00           C  
ATOM   2177  C   ARG A1834      90.753  -5.048 -31.004  1.00  0.00           C  
ATOM   2178  O   ARG A1834      90.322  -5.676 -30.038  1.00  0.00           O  
ATOM   2179  CB  ARG A1834      91.467  -2.641 -31.005  1.00  0.00           C  
ATOM   2180  CG  ARG A1834      90.405  -2.228 -30.031  1.00  0.00           C  
ATOM   2181  CD  ARG A1834      89.960  -0.805 -30.281  1.00  0.00           C  
ATOM   2182  NE  ARG A1834      90.716   0.176 -29.502  1.00  0.00           N  
ATOM   2183  CZ  ARG A1834      90.645   0.336 -28.174  1.00  0.00           C  
ATOM   2184  NH1 ARG A1834      91.380   1.270 -27.586  1.00  0.00           N  
ATOM   2185  NH2 ARG A1834      89.859  -0.423 -27.418  1.00  0.00           N  
ATOM   2186  N   ALA A1835      90.276  -5.174 -32.236  1.00  0.00           N  
ATOM   2187  CA  ALA A1835      89.167  -6.062 -32.545  1.00  0.00           C  
ATOM   2188  C   ALA A1835      89.396  -7.523 -32.055  1.00  0.00           C  
ATOM   2189  O   ALA A1835      88.458  -8.182 -31.589  1.00  0.00           O  
ATOM   2190  CB  ALA A1835      88.883  -6.014 -34.082  1.00  0.00           C  
ATOM   2191  N   GLU A1836      90.640  -8.008 -32.128  1.00  0.00           N  
ATOM   2192  CA  GLU A1836      90.983  -9.383 -31.721  1.00  0.00           C  
ATOM   2193  C   GLU A1836      91.260  -9.558 -30.224  1.00  0.00           C  
ATOM   2194  O   GLU A1836      91.176 -10.672 -29.689  1.00  0.00           O  
ATOM   2195  CB  GLU A1836      92.202  -9.859 -32.498  1.00  0.00           C  
ATOM   2196  CG  GLU A1836      92.128  -9.665 -33.998  1.00  0.00           C  
ATOM   2197  CD  GLU A1836      93.501  -9.357 -34.552  1.00  0.00           C  
ATOM   2198  OE1 GLU A1836      94.454 -10.053 -34.144  1.00  0.00           O  
ATOM   2199  OE2 GLU A1836      93.639  -8.423 -35.374  1.00  0.00           O  
ATOM   2200  N   TYR A1837      91.619  -8.457 -29.569  1.00  0.00           N  
ATOM   2201  CA  TYR A1837      91.883  -8.448 -28.132  1.00  0.00           C  
ATOM   2202  C   TYR A1837      90.575  -8.227 -27.361  1.00  0.00           C  
ATOM   2203  O   TYR A1837      90.309  -8.897 -26.360  1.00  0.00           O  
ATOM   2204  CB  TYR A1837      92.919  -7.366 -27.779  1.00  0.00           C  
ATOM   2205  CG  TYR A1837      94.340  -7.888 -27.840  1.00  0.00           C  
ATOM   2206  CD1 TYR A1837      94.752  -8.910 -26.994  1.00  0.00           C  
ATOM   2207  CD2 TYR A1837      95.258  -7.397 -28.765  1.00  0.00           C  
ATOM   2208  CE1 TYR A1837      96.050  -9.451 -27.071  1.00  0.00           C  
ATOM   2209  CE2 TYR A1837      96.565  -7.930 -28.853  1.00  0.00           C  
ATOM   2210  CZ  TYR A1837      96.952  -8.954 -28.000  1.00  0.00           C  
ATOM   2211  OH  TYR A1837      98.224  -9.485 -28.079  1.00  0.00           O  
ATOM   2212  N   GLU A1838      89.753  -7.293 -27.822  1.00  0.00           N  
ATOM   2213  CA  GLU A1838      88.492  -7.068 -27.153  1.00  0.00           C  
ATOM   2214  C   GLU A1838      87.805  -8.395 -27.166  1.00  0.00           C  
ATOM   2215  O   GLU A1838      87.192  -8.787 -26.183  1.00  0.00           O  
ATOM   2216  CB  GLU A1838      87.657  -6.061 -27.900  1.00  0.00           C  
ATOM   2217  CG  GLU A1838      88.103  -4.683 -27.626  1.00  0.00           C  
ATOM   2218  CD  GLU A1838      87.626  -3.744 -28.671  1.00  0.00           C  
ATOM   2219  OE1 GLU A1838      87.815  -2.528 -28.490  1.00  0.00           O  
ATOM   2220  OE2 GLU A1838      87.068  -4.226 -29.676  1.00  0.00           O  
ATOM   2221  N   ARG A1839      87.929  -9.102 -28.280  1.00  0.00           N  
ATOM   2222  CA  ARG A1839      87.309 -10.411 -28.385  1.00  0.00           C  
ATOM   2223  C   ARG A1839      88.006 -11.467 -27.501  1.00  0.00           C  
ATOM   2224  O   ARG A1839      87.441 -12.525 -27.216  1.00  0.00           O  
ATOM   2225  CB  ARG A1839      87.280 -10.850 -29.854  1.00  0.00           C  
ATOM   2226  CG  ARG A1839      87.167 -12.346 -30.021  1.00  0.00           C  
ATOM   2227  CD  ARG A1839      86.712 -12.774 -31.389  1.00  0.00           C  
ATOM   2228  NE  ARG A1839      86.717 -14.233 -31.483  1.00  0.00           N  
ATOM   2229  CZ  ARG A1839      85.817 -14.937 -32.162  1.00  0.00           C  
ATOM   2230  NH1 ARG A1839      84.841 -14.303 -32.794  1.00  0.00           N  
ATOM   2231  NH2 ARG A1839      85.894 -16.265 -32.225  1.00  0.00           N  
ATOM   2232  N   ASP A1840      89.224 -11.154 -27.061  1.00  0.00           N  
ATOM   2233  CA  ASP A1840      90.038 -12.033 -26.207  1.00  0.00           C  
ATOM   2234  C   ASP A1840      90.418 -11.236 -24.947  1.00  0.00           C  
ATOM   2235  O   ASP A1840      91.556 -10.793 -24.769  1.00  0.00           O  
ATOM   2236  CB  ASP A1840      91.296 -12.463 -26.969  1.00  0.00           C  
ATOM   2237  CG  ASP A1840      92.067 -13.571 -26.265  1.00  0.00           C  
ATOM   2238  OD1 ASP A1840      91.723 -13.911 -25.113  1.00  0.00           O  
ATOM   2239  OD2 ASP A1840      93.026 -14.100 -26.870  1.00  0.00           O  
ATOM   2240  N   PRO A1841      89.459 -11.074 -24.039  1.00  0.00           N  
ATOM   2241  CA  PRO A1841      89.659 -10.328 -22.796  1.00  0.00           C  
ATOM   2242  C   PRO A1841      90.829 -10.797 -21.938  1.00  0.00           C  
ATOM   2243  O   PRO A1841      91.573 -10.000 -21.374  1.00  0.00           O  
ATOM   2244  CB  PRO A1841      88.318 -10.505 -22.088  1.00  0.00           C  
ATOM   2245  CG  PRO A1841      87.944 -11.911 -22.462  1.00  0.00           C  
ATOM   2246  CD  PRO A1841      88.271 -11.945 -23.944  1.00  0.00           C  
ATOM   2247  N   ASP A1842      90.981 -12.109 -21.855  1.00  0.00           N  
ATOM   2248  CA  ASP A1842      92.004 -12.737 -21.028  1.00  0.00           C  
ATOM   2249  C   ASP A1842      93.434 -12.458 -21.477  1.00  0.00           C  
ATOM   2250  O   ASP A1842      94.395 -12.652 -20.727  1.00  0.00           O  
ATOM   2251  CB  ASP A1842      91.727 -14.253 -20.966  1.00  0.00           C  
ATOM   2252  CG  ASP A1842      90.233 -14.576 -20.706  1.00  0.00           C  
ATOM   2253  OD1 ASP A1842      89.660 -14.096 -19.693  1.00  0.00           O  
ATOM   2254  OD2 ASP A1842      89.631 -15.310 -21.526  1.00  0.00           O  
ATOM   2255  N   ALA A1843      93.581 -11.993 -22.702  1.00  0.00           N  
ATOM   2256  CA  ALA A1843      94.905 -11.714 -23.175  1.00  0.00           C  
ATOM   2257  C   ALA A1843      95.419 -10.481 -22.455  1.00  0.00           C  
ATOM   2258  O   ALA A1843      96.401 -10.557 -21.716  1.00  0.00           O  
ATOM   2259  CB  ALA A1843      94.879 -11.496 -24.647  1.00  0.00           C  
ATOM   2260  N   VAL A1844      94.739  -9.355 -22.655  1.00  0.00           N  
ATOM   2261  CA  VAL A1844      95.129  -8.088 -22.035  1.00  0.00           C  
ATOM   2262  C   VAL A1844      95.484  -8.272 -20.553  1.00  0.00           C  
ATOM   2263  O   VAL A1844      96.457  -7.697 -20.071  1.00  0.00           O  
ATOM   2264  CB  VAL A1844      93.998  -7.017 -22.207  1.00  0.00           C  
ATOM   2265  CG1 VAL A1844      92.761  -7.444 -21.440  1.00  0.00           C  
ATOM   2266  CG2 VAL A1844      94.474  -5.630 -21.763  1.00  0.00           C  
ATOM   2267  N   LEU A1845      94.721  -9.091 -19.836  1.00  0.00           N  
ATOM   2268  CA  LEU A1845      95.003  -9.325 -18.422  1.00  0.00           C  
ATOM   2269  C   LEU A1845      96.316 -10.051 -18.218  1.00  0.00           C  
ATOM   2270  O   LEU A1845      97.052  -9.727 -17.299  1.00  0.00           O  
ATOM   2271  CB  LEU A1845      93.910 -10.155 -17.768  1.00  0.00           C  
ATOM   2272  CG  LEU A1845      94.160 -10.524 -16.300  1.00  0.00           C  
ATOM   2273  CD1 LEU A1845      94.017  -9.274 -15.473  1.00  0.00           C  
ATOM   2274  CD2 LEU A1845      93.163 -11.581 -15.812  1.00  0.00           C  
ATOM   2275  N   ARG A1846      96.596 -11.055 -19.044  1.00  0.00           N  
ATOM   2276  CA  ARG A1846      97.852 -11.788 -18.912  1.00  0.00           C  
ATOM   2277  C   ARG A1846      99.007 -10.873 -19.268  1.00  0.00           C  
ATOM   2278  O   ARG A1846     100.073 -10.946 -18.659  1.00  0.00           O  
ATOM   2279  CB  ARG A1846      97.884 -12.999 -19.831  1.00  0.00           C  
ATOM   2280  CG  ARG A1846      97.827 -14.336 -19.114  1.00  0.00           C  
ATOM   2281  CD  ARG A1846      97.285 -15.394 -20.069  1.00  0.00           C  
ATOM   2282  NE  ARG A1846      97.972 -15.364 -21.362  1.00  0.00           N  
ATOM   2283  CZ  ARG A1846      97.391 -15.647 -22.525  1.00  0.00           C  
ATOM   2284  NH1 ARG A1846      98.098 -15.598 -23.651  1.00  0.00           N  
ATOM   2285  NH2 ARG A1846      96.099 -15.961 -22.560  1.00  0.00           N  
ATOM   2286  N   PHE A1847      98.787 -10.016 -20.264  1.00  0.00           N  
ATOM   2287  CA  PHE A1847      99.792  -9.051 -20.718  1.00  0.00           C  
ATOM   2288  C   PHE A1847     100.318  -8.219 -19.546  1.00  0.00           C  
ATOM   2289  O   PHE A1847     101.539  -8.151 -19.334  1.00  0.00           O  
ATOM   2290  CB  PHE A1847      99.187  -8.122 -21.780  1.00  0.00           C  
ATOM   2291  CG  PHE A1847     100.083  -6.981 -22.200  1.00  0.00           C  
ATOM   2292  CD1 PHE A1847      99.558  -5.701 -22.325  1.00  0.00           C  
ATOM   2293  CD2 PHE A1847     101.424  -7.180 -22.506  1.00  0.00           C  
ATOM   2294  CE1 PHE A1847     100.346  -4.633 -22.747  1.00  0.00           C  
ATOM   2295  CE2 PHE A1847     102.217  -6.117 -22.929  1.00  0.00           C  
ATOM   2296  CZ  PHE A1847     101.671  -4.839 -23.048  1.00  0.00           C  
ATOM   2297  N   VAL A1848      99.408  -7.595 -18.788  1.00  0.00           N  
ATOM   2298  CA  VAL A1848      99.808  -6.775 -17.636  1.00  0.00           C  
ATOM   2299  C   VAL A1848     100.147  -7.601 -16.392  1.00  0.00           C  
ATOM   2300  O   VAL A1848     101.068  -7.267 -15.664  1.00  0.00           O  
ATOM   2301  CB  VAL A1848      98.722  -5.726 -17.216  1.00  0.00           C  
ATOM   2302  CG1 VAL A1848      98.336  -4.844 -18.377  1.00  0.00           C  
ATOM   2303  CG2 VAL A1848      97.514  -6.432 -16.673  1.00  0.00           C  
ATOM   2304  N   THR A1991      99.420  -8.675 -16.137  1.00  0.00           N  
ATOM   2305  CA  THR A1991      99.712  -9.458 -14.953  1.00  0.00           C  
ATOM   2306  C   THR A1991     101.092 -10.062 -14.976  1.00  0.00           C  
ATOM   2307  O   THR A1991     101.793 -10.003 -13.987  1.00  0.00           O  
ATOM   2308  CB  THR A1991      98.727 -10.587 -14.763  1.00  0.00           C  
ATOM   2309  OG1 THR A1991      98.735 -11.416 -15.927  1.00  0.00           O  
ATOM   2310  CG2 THR A1991      97.339 -10.043 -14.526  1.00  0.00           C  
ATOM   2311  N   GLU A1992     101.481 -10.651 -16.100  1.00  0.00           N  
ATOM   2312  CA  GLU A1992     102.801 -11.274 -16.221  1.00  0.00           C  
ATOM   2313  C   GLU A1992     103.928 -10.254 -16.332  1.00  0.00           C  
ATOM   2314  O   GLU A1992     105.080 -10.546 -15.972  1.00  0.00           O  
ATOM   2315  CB  GLU A1992     102.840 -12.214 -17.432  1.00  0.00           C  
ATOM   2316  CG  GLU A1992     101.925 -13.433 -17.303  1.00  0.00           C  
ATOM   2317  CD  GLU A1992     101.778 -14.218 -18.604  1.00  0.00           C  
ATOM   2318  OE1 GLU A1992     101.120 -15.282 -18.592  1.00  0.00           O  
ATOM   2319  OE2 GLU A1992     102.313 -13.769 -19.638  1.00  0.00           O  
ATOM   2320  N   GLY A1993     103.597  -9.068 -16.839  1.00  0.00           N  
ATOM   2321  CA  GLY A1993     104.586  -8.013 -16.970  1.00  0.00           C  
ATOM   2322  C   GLY A1993     104.788  -7.367 -15.611  1.00  0.00           C  
ATOM   2323  O   GLY A1993     105.907  -7.055 -15.196  1.00  0.00           O  
ATOM   2324  N   THR A1994     103.689  -7.165 -14.898  1.00  0.00           N  
ATOM   2325  CA  THR A1994     103.799  -6.564 -13.594  1.00  0.00           C  
ATOM   2326  C   THR A1994     104.677  -7.468 -12.768  1.00  0.00           C  
ATOM   2327  O   THR A1994     105.641  -7.008 -12.191  1.00  0.00           O  
ATOM   2328  CB  THR A1994     102.436  -6.397 -12.940  1.00  0.00           C  
ATOM   2329  OG1 THR A1994     101.785  -5.249 -13.501  1.00  0.00           O  
ATOM   2330  CG2 THR A1994     102.582  -6.210 -11.452  1.00  0.00           C  
ATOM   2331  N   ALA A2011     104.367  -8.760 -12.743  1.00  0.00           N  
ATOM   2332  CA  ALA A2011     105.167  -9.717 -11.976  1.00  0.00           C  
ATOM   2333  C   ALA A2011     106.611  -9.685 -12.461  1.00  0.00           C  
ATOM   2334  O   ALA A2011     107.546  -9.916 -11.682  1.00  0.00           O  
ATOM   2335  CB  ALA A2011     104.593 -11.147 -12.111  1.00  0.00           C  
ATOM   2336  N   ARG A2012     106.782  -9.398 -13.750  1.00  0.00           N  
ATOM   2337  CA  ARG A2012     108.105  -9.320 -14.352  1.00  0.00           C  
ATOM   2338  C   ARG A2012     108.780  -8.111 -13.776  1.00  0.00           C  
ATOM   2339  O   ARG A2012     109.877  -8.196 -13.245  1.00  0.00           O  
ATOM   2340  CB  ARG A2012     108.001  -9.141 -15.868  1.00  0.00           C  
ATOM   2341  CG  ARG A2012     109.339  -9.007 -16.617  1.00  0.00           C  
ATOM   2342  CD  ARG A2012     109.108  -8.650 -18.090  1.00  0.00           C  
ATOM   2343  NE  ARG A2012     107.950  -9.357 -18.644  1.00  0.00           N  
ATOM   2344  CZ  ARG A2012     107.454  -9.178 -19.869  1.00  0.00           C  
ATOM   2345  NH1 ARG A2012     108.015  -8.310 -20.697  1.00  0.00           N  
ATOM   2346  NH2 ARG A2012     106.390  -9.871 -20.272  1.00  0.00           N  
ATOM   2347  N   GLY A2013     108.101  -6.979 -13.882  1.00  0.00           N  
ATOM   2348  CA  GLY A2013     108.662  -5.744 -13.386  1.00  0.00           C  
ATOM   2349  C   GLY A2013     108.982  -5.828 -11.916  1.00  0.00           C  
ATOM   2350  O   GLY A2013     110.056  -5.410 -11.467  1.00  0.00           O  
ATOM   2351  N   ARG A2014     108.035  -6.379 -11.166  1.00  0.00           N  
ATOM   2352  CA  ARG A2014     108.192  -6.510  -9.732  1.00  0.00           C  
ATOM   2353  C   ARG A2014     109.414  -7.329  -9.460  1.00  0.00           C  
ATOM   2354  O   ARG A2014     110.156  -7.030  -8.537  1.00  0.00           O  
ATOM   2355  CB  ARG A2014     106.982  -7.192  -9.090  1.00  0.00           C  
ATOM   2356  CG  ARG A2014     107.032  -7.222  -7.573  1.00  0.00           C  
ATOM   2357  CD  ARG A2014     105.661  -7.498  -7.020  1.00  0.00           C  
ATOM   2358  NE  ARG A2014     105.517  -6.923  -5.696  1.00  0.00           N  
ATOM   2359  CZ  ARG A2014     106.019  -7.458  -4.592  1.00  0.00           C  
ATOM   2360  NH1 ARG A2014     106.696  -8.600  -4.643  1.00  0.00           N  
ATOM   2361  NH2 ARG A2014     105.854  -6.834  -3.438  1.00  0.00           N  
ATOM   2362  N   GLU A2015     109.639  -8.361 -10.260  1.00  0.00           N  
ATOM   2363  CA  GLU A2015     110.802  -9.174 -10.008  1.00  0.00           C  
ATOM   2364  C   GLU A2015     112.053  -8.299  -9.997  1.00  0.00           C  
ATOM   2365  O   GLU A2015     112.924  -8.471  -9.143  1.00  0.00           O  
ATOM   2366  CB  GLU A2015     110.897 -10.284 -11.051  1.00  0.00           C  
ATOM   2367  CG  GLU A2015     112.214 -11.052 -11.037  1.00  0.00           C  
ATOM   2368  CD  GLU A2015     112.170 -12.304 -11.903  1.00  0.00           C  
ATOM   2369  OE1 GLU A2015     111.698 -13.359 -11.419  1.00  0.00           O  
ATOM   2370  OE2 GLU A2015     112.595 -12.222 -13.074  1.00  0.00           O  
ATOM   2371  N   VAL A2016     112.097  -7.333 -10.914  1.00  0.00           N  
ATOM   2372  CA  VAL A2016     113.221  -6.404 -11.077  1.00  0.00           C  
ATOM   2373  C   VAL A2016     113.266  -5.328 -10.008  1.00  0.00           C  
ATOM   2374  O   VAL A2016     114.282  -5.107  -9.332  1.00  0.00           O  
ATOM   2375  CB  VAL A2016     113.131  -5.682 -12.428  1.00  0.00           C  
ATOM   2376  CG1 VAL A2016     114.374  -4.887 -12.675  1.00  0.00           C  
ATOM   2377  CG2 VAL A2016     112.918  -6.683 -13.529  1.00  0.00           C  
ATOM   2378  N   ALA A2017     112.159  -4.623  -9.887  1.00  0.00           N  
ATOM   2379  CA  ALA A2017     112.092  -3.580  -8.908  1.00  0.00           C  
ATOM   2380  C   ALA A2017     112.580  -4.102  -7.557  1.00  0.00           C  
ATOM   2381  O   ALA A2017     113.203  -3.361  -6.803  1.00  0.00           O  
ATOM   2382  CB  ALA A2017     110.690  -3.103  -8.807  1.00  0.00           C  
ATOM   2383  N   ALA A2018     112.318  -5.376  -7.257  1.00  0.00           N  
ATOM   2384  CA  ALA A2018     112.713  -5.962  -5.970  1.00  0.00           C  
ATOM   2385  C   ALA A2018     114.206  -6.090  -5.878  1.00  0.00           C  
ATOM   2386  O   ALA A2018     114.803  -5.802  -4.846  1.00  0.00           O  
ATOM   2387  CB  ALA A2018     112.075  -7.337  -5.780  1.00  0.00           C  
ATOM   2388  N   GLN A2019     114.801  -6.531  -6.977  1.00  0.00           N  
ATOM   2389  CA  GLN A2019     116.238  -6.722  -7.037  1.00  0.00           C  
ATOM   2390  C   GLN A2019     116.894  -5.413  -6.650  1.00  0.00           C  
ATOM   2391  O   GLN A2019     117.790  -5.387  -5.804  1.00  0.00           O  
ATOM   2392  CB  GLN A2019     116.656  -7.146  -8.451  1.00  0.00           C  
ATOM   2393  CG  GLN A2019     115.642  -8.133  -9.112  1.00  0.00           C  
ATOM   2394  CD  GLN A2019     115.879  -9.642  -8.857  1.00  0.00           C  
ATOM   2395  OE1 GLN A2019     116.620 -10.296  -9.600  1.00  0.00           O  
ATOM   2396  NE2 GLN A2019     115.232 -10.192  -7.827  1.00  0.00           N  
ATOM   2397  N   THR A2020     116.421  -4.328  -7.253  1.00  0.00           N  
ATOM   2398  CA  THR A2020     116.961  -3.008  -6.984  1.00  0.00           C  
ATOM   2399  C   THR A2020     116.850  -2.635  -5.534  1.00  0.00           C  
ATOM   2400  O   THR A2020     117.819  -2.294  -4.871  1.00  0.00           O  
ATOM   2401  CB  THR A2020     116.217  -1.975  -7.748  1.00  0.00           C  
ATOM   2402  OG1 THR A2020     116.365  -2.237  -9.142  1.00  0.00           O  
ATOM   2403  CG2 THR A2020     116.755  -0.624  -7.419  1.00  0.00           C  
ATOM   2404  N   LEU A2021     115.630  -2.669  -5.052  1.00  0.00           N  
ATOM   2405  CA  LEU A2021     115.399  -2.335  -3.673  1.00  0.00           C  
ATOM   2406  C   LEU A2021     116.307  -3.176  -2.781  1.00  0.00           C  
ATOM   2407  O   LEU A2021     116.883  -2.663  -1.821  1.00  0.00           O  
ATOM   2408  CB  LEU A2021     113.916  -2.548  -3.324  1.00  0.00           C  
ATOM   2409  CG  LEU A2021     112.941  -1.374  -3.520  1.00  0.00           C  
ATOM   2410  CD1 LEU A2021     113.271  -0.316  -2.509  1.00  0.00           C  
ATOM   2411  CD2 LEU A2021     113.019  -0.806  -4.920  1.00  0.00           C  
ATOM   2412  N   GLY A2022     116.456  -4.456  -3.111  1.00  0.00           N  
ATOM   2413  CA  GLY A2022     117.294  -5.315  -2.296  1.00  0.00           C  
ATOM   2414  C   GLY A2022     118.650  -4.674  -2.095  1.00  0.00           C  
ATOM   2415  O   GLY A2022     119.219  -4.652  -0.991  1.00  0.00           O  
ATOM   2416  N   GLN A2023     119.159  -4.135  -3.195  1.00  0.00           N  
ATOM   2417  CA  GLN A2023     120.455  -3.470  -3.208  1.00  0.00           C  
ATOM   2418  C   GLN A2023     120.343  -2.179  -2.415  1.00  0.00           C  
ATOM   2419  O   GLN A2023     121.150  -1.888  -1.532  1.00  0.00           O  
ATOM   2420  CB  GLN A2023     120.888  -3.176  -4.662  1.00  0.00           C  
ATOM   2421  CG  GLN A2023     121.362  -4.401  -5.469  1.00  0.00           C  
ATOM   2422  CD  GLN A2023     122.708  -4.910  -5.006  1.00  0.00           C  
ATOM   2423  OE1 GLN A2023     122.876  -6.095  -4.697  1.00  0.00           O  
ATOM   2424  NE2 GLN A2023     123.680  -4.012  -4.952  1.00  0.00           N  
ATOM   2425  N   VAL A2024     119.321  -1.411  -2.734  1.00  0.00           N  
ATOM   2426  CA  VAL A2024     119.133  -0.180  -2.042  1.00  0.00           C  
ATOM   2427  C   VAL A2024     119.165  -0.368  -0.552  1.00  0.00           C  
ATOM   2428  O   VAL A2024     120.040   0.167   0.100  1.00  0.00           O  
ATOM   2429  CB  VAL A2024     117.840   0.426  -2.388  1.00  0.00           C  
ATOM   2430  CG1 VAL A2024     117.574   1.568  -1.472  1.00  0.00           C  
ATOM   2431  CG2 VAL A2024     117.892   0.896  -3.784  1.00  0.00           C  
ATOM   2432  N   ARG A2025     118.222  -1.118   0.000  1.00  0.00           N  
ATOM   2433  CA  ARG A2025     118.193  -1.299   1.447  1.00  0.00           C  
ATOM   2434  C   ARG A2025     119.544  -1.612   2.028  1.00  0.00           C  
ATOM   2435  O   ARG A2025     119.857  -1.182   3.139  1.00  0.00           O  
ATOM   2436  CB  ARG A2025     117.274  -2.430   1.836  1.00  0.00           C  
ATOM   2437  CG  ARG A2025     115.875  -2.270   1.349  1.00  0.00           C  
ATOM   2438  CD  ARG A2025     115.066  -3.531   1.597  1.00  0.00           C  
ATOM   2439  NE  ARG A2025     113.725  -3.409   1.049  1.00  0.00           N  
ATOM   2440  CZ  ARG A2025     113.181  -4.310   0.243  1.00  0.00           C  
ATOM   2441  NH1 ARG A2025     111.955  -4.130  -0.218  1.00  0.00           N  
ATOM   2442  NH2 ARG A2025     113.867  -5.390  -0.107  1.00  0.00           N  
ATOM   2443  N   ARG A2026     120.331  -2.382   1.287  1.00  0.00           N  
ATOM   2444  CA  ARG A2026     121.641  -2.752   1.756  1.00  0.00           C  
ATOM   2445  C   ARG A2026     122.551  -1.535   1.718  1.00  0.00           C  
ATOM   2446  O   ARG A2026     123.214  -1.184   2.687  1.00  0.00           O  
ATOM   2447  CB  ARG A2026     122.188  -3.856   0.875  1.00  0.00           C  
ATOM   2448  CG  ARG A2026     123.418  -4.520   1.449  1.00  0.00           C  
ATOM   2449  CD  ARG A2026     123.748  -5.747   0.636  1.00  0.00           C  
ATOM   2450  NE  ARG A2026     122.635  -6.696   0.640  1.00  0.00           N  
ATOM   2451  CZ  ARG A2026     122.307  -7.477  -0.386  1.00  0.00           C  
ATOM   2452  NH1 ARG A2026     122.995  -7.433  -1.526  1.00  0.00           N  
ATOM   2453  NH2 ARG A2026     121.285  -8.311  -0.265  1.00  0.00           N  
ATOM   2454  N   ALA A2027     122.568  -0.874   0.579  1.00  0.00           N  
ATOM   2455  CA  ALA A2027     123.399   0.297   0.426  1.00  0.00           C  
ATOM   2456  C   ALA A2027     123.129   1.292   1.535  1.00  0.00           C  
ATOM   2457  O   ALA A2027     124.037   1.707   2.231  1.00  0.00           O  
ATOM   2458  CB  ALA A2027     123.139   0.922  -0.911  1.00  0.00           C  
ATOM   2459  N   MET A2039     121.872   1.668   1.709  1.00  0.00           N  
ATOM   2460  CA  MET A2039     121.537   2.629   2.738  1.00  0.00           C  
ATOM   2461  C   MET A2039     121.890   2.133   4.114  1.00  0.00           C  
ATOM   2462  O   MET A2039     121.847   2.898   5.071  1.00  0.00           O  
ATOM   2463  CB  MET A2039     120.054   2.960   2.705  1.00  0.00           C  
ATOM   2464  CG  MET A2039     119.654   3.730   1.497  1.00  0.00           C  
ATOM   2465  SD  MET A2039     117.918   4.128   1.508  1.00  0.00           S  
ATOM   2466  CE  MET A2039     117.847   5.444   2.645  1.00  0.00           C  
ATOM   2467  N   ARG A2040     122.244   0.859   4.230  1.00  0.00           N  
ATOM   2468  CA  ARG A2040     122.585   0.296   5.542  1.00  0.00           C  
ATOM   2469  C   ARG A2040     121.389   0.249   6.486  1.00  0.00           C  
ATOM   2470  O   ARG A2040     121.463   0.724   7.630  1.00  0.00           O  
ATOM   2471  CB  ARG A2040     123.723   1.091   6.198  1.00  0.00           C  
ATOM   2472  CG  ARG A2040     125.063   0.885   5.493  1.00  0.00           C  
ATOM   2473  CD  ARG A2040     125.490  -0.607   5.479  1.00  0.00           C  
ATOM   2474  NE  ARG A2040     126.477  -0.896   6.519  1.00  0.00           N  
ATOM   2475  CZ  ARG A2040     126.478  -1.967   7.310  1.00  0.00           C  
ATOM   2476  NH1 ARG A2040     127.438  -2.101   8.216  1.00  0.00           N  
ATOM   2477  NH2 ARG A2040     125.535  -2.898   7.210  1.00  0.00           N  
ATOM   2478  N   LEU A2041     120.307  -0.341   5.977  1.00  0.00           N  
ATOM   2479  CA  LEU A2041     119.045  -0.485   6.676  1.00  0.00           C  
ATOM   2480  C   LEU A2041     119.098  -1.659   7.632  1.00  0.00           C  
ATOM   2481  O   LEU A2041     119.585  -2.746   7.297  1.00  0.00           O  
ATOM   2482  CB  LEU A2041     117.923  -0.658   5.646  1.00  0.00           C  
ATOM   2483  CG  LEU A2041     116.841   0.431   5.540  1.00  0.00           C  
ATOM   2484  CD1 LEU A2041     117.388   1.826   5.729  1.00  0.00           C  
ATOM   2485  CD2 LEU A2041     116.201   0.320   4.188  1.00  0.00           C  
ATOM   2486  N   PHE A2042     118.587  -1.422   8.831  1.00  0.00           N  
ATOM   2487  CA  PHE A2042     118.591  -2.437   9.858  1.00  0.00           C  
ATOM   2488  C   PHE A2042     118.200  -3.805   9.322  1.00  0.00           C  
ATOM   2489  O   PHE A2042     117.083  -4.030   8.856  1.00  0.00           O  
ATOM   2490  CB  PHE A2042     117.667  -2.033  11.018  1.00  0.00           C  
ATOM   2491  CG  PHE A2042     117.720  -2.981  12.181  1.00  0.00           C  
ATOM   2492  CD1 PHE A2042     118.864  -3.061  12.991  1.00  0.00           C  
ATOM   2493  CD2 PHE A2042     116.680  -3.879  12.393  1.00  0.00           C  
ATOM   2494  CE1 PHE A2042     118.976  -4.029  13.984  1.00  0.00           C  
ATOM   2495  CE2 PHE A2042     116.775  -4.850  13.377  1.00  0.00           C  
ATOM   2496  CZ  PHE A2042     117.929  -4.929  14.175  1.00  0.00           C  
ATOM   2497  N   GLY A2043     119.151  -4.720   9.363  1.00  0.00           N  
ATOM   2498  CA  GLY A2043     118.850  -6.057   8.918  1.00  0.00           C  
ATOM   2499  C   GLY A2043     119.302  -6.344   7.521  1.00  0.00           C  
ATOM   2500  O   GLY A2043     119.089  -7.442   7.018  1.00  0.00           O  
ATOM   2501  N   HIS A2044     119.936  -5.370   6.895  1.00  0.00           N  
ATOM   2502  CA  HIS A2044     120.402  -5.560   5.542  1.00  0.00           C  
ATOM   2503  C   HIS A2044     121.863  -5.380   5.398  1.00  0.00           C  
ATOM   2504  O   HIS A2044     122.581  -6.209   4.873  1.00  0.00           O  
ATOM   2505  CB  HIS A2044     119.634  -4.631   4.634  1.00  0.00           C  
ATOM   2506  CG  HIS A2044     118.173  -4.895   4.639  1.00  0.00           C  
ATOM   2507  ND1 HIS A2044     117.591  -5.873   3.846  1.00  0.00           N  
ATOM   2508  CD2 HIS A2044     117.165  -4.348   5.355  1.00  0.00           C  
ATOM   2509  CE1 HIS A2044     116.284  -5.899   4.087  1.00  0.00           C  
ATOM   2510  NE2 HIS A2044     116.008  -4.989   4.992  1.00  0.00           N  
ATOM   2511  OXT HIS A2044     122.283  -4.355   5.854  1.00  0.00           O  
TER
END
