# Supplementary material for: Backbone Brackets and Arginine Tweezers delineate Class I and Class II aminoacyl tRNA synthetases
Source: PLoS Comput Biol. 2018 Apr 16;14(4):e1006101. doi: 10.1371/journal.pcbi.1006101 (PMC5919687; doi:10.1371/journal.pcbi.1006101)
Supplement: S11 File — All structures of Class I aaRS with residues renumbered according to the MSA. (GZ) [file pcbi.1006101.s023.tar.gz › 1yia_B_renum.pdb]

ATOM      1  N   ALA B 245      91.399 -11.333  21.908  1.00  0.00           N  
ATOM      2  CA  ALA B 245      90.424 -10.328  21.390  1.00  0.00           C  
ATOM      3  C   ALA B 245      90.915  -8.876  21.440  1.00  0.00           C  
ATOM      4  O   ALA B 245      91.995  -8.580  21.945  1.00  0.00           O  
ATOM      5  CB  ALA B 245      89.130 -10.450  22.153  1.00  0.00           C  
ATOM      6  N   ARG B 265      90.113  -7.967  20.901  1.00  0.00           N  
ATOM      7  CA  ARG B 265      90.458  -6.549  20.884  1.00  0.00           C  
ATOM      8  C   ARG B 265      89.215  -5.733  20.487  1.00  0.00           C  
ATOM      9  O   ARG B 265      88.492  -5.251  21.359  1.00  0.00           O  
ATOM     10  CB  ARG B 265      91.660  -6.277  19.936  1.00  0.00           C  
ATOM     11  CG  ARG B 265      92.137  -7.490  19.057  1.00  0.00           C  
ATOM     12  CD  ARG B 265      92.936  -7.082  17.774  1.00  0.00           C  
ATOM     13  NE  ARG B 265      92.548  -7.863  16.586  1.00  0.00           N  
ATOM     14  CZ  ARG B 265      92.609  -7.423  15.325  1.00  0.00           C  
ATOM     15  NH1 ARG B 265      93.050  -6.198  15.057  1.00  0.00           N  
ATOM     16  NH2 ARG B 265      92.204  -8.202  14.326  1.00  0.00           N  
ATOM     17  N   PRO B 266      88.916  -5.597  19.181  1.00  0.00           N  
ATOM     18  CA  PRO B 266      87.721  -4.810  18.846  1.00  0.00           C  
ATOM     19  C   PRO B 266      86.404  -5.605  18.985  1.00  0.00           C  
ATOM     20  O   PRO B 266      86.423  -6.836  18.957  1.00  0.00           O  
ATOM     21  CB  PRO B 266      87.967  -4.408  17.387  1.00  0.00           C  
ATOM     22  CG  PRO B 266      89.287  -5.137  16.955  1.00  0.00           C  
ATOM     23  CD  PRO B 266      89.463  -6.221  17.964  1.00  0.00           C  
ATOM     24  N   ARG B 267      85.269  -4.918  19.137  1.00  0.00           N  
ATOM     25  CA  ARG B 267      83.981  -5.619  19.223  1.00  0.00           C  
ATOM     26  C   ARG B 267      83.488  -5.706  17.808  1.00  0.00           C  
ATOM     27  O   ARG B 267      83.396  -4.691  17.130  1.00  0.00           O  
ATOM     28  CB  ARG B 267      82.929  -4.842  19.994  1.00  0.00           C  
ATOM     29  CG  ARG B 267      83.400  -4.356  21.302  1.00  0.00           C  
ATOM     30  CD  ARG B 267      82.280  -3.731  22.072  1.00  0.00           C  
ATOM     31  NE  ARG B 267      81.810  -4.658  23.078  1.00  0.00           N  
ATOM     32  CZ  ARG B 267      81.047  -4.300  24.093  1.00  0.00           C  
ATOM     33  NH1 ARG B 267      80.664  -5.208  24.972  1.00  0.00           N  
ATOM     34  NH2 ARG B 267      80.670  -3.034  24.224  1.00  0.00           N  
ATOM     35  N   VAL B 268      83.152  -6.909  17.366  1.00  0.00           N  
ATOM     36  CA  VAL B 268      82.668  -7.117  16.004  1.00  0.00           C  
ATOM     37  C   VAL B 268      81.244  -7.653  16.006  1.00  0.00           C  
ATOM     38  O   VAL B 268      80.924  -8.603  16.724  1.00  0.00           O  
ATOM     39  CB  VAL B 268      83.547  -8.135  15.244  1.00  0.00           C  
ATOM     40  CG1 VAL B 268      83.042  -8.335  13.851  1.00  0.00           C  
ATOM     41  CG2 VAL B 268      84.950  -7.648  15.182  1.00  0.00           C  
ATOM     42  N   LEU B 269      80.395  -7.041  15.191  1.00  0.00           N  
ATOM     43  CA  LEU B 269      79.012  -7.474  15.080  1.00  0.00           C  
ATOM     44  C   LEU B 269      78.700  -8.050  13.696  1.00  0.00           C  
ATOM     45  O   LEU B 269      78.906  -7.404  12.672  1.00  0.00           O  
ATOM     46  CB  LEU B 269      78.066  -6.310  15.343  1.00  0.00           C  
ATOM     47  CG  LEU B 269      76.613  -6.777  15.404  1.00  0.00           C  
ATOM     48  CD1 LEU B 269      76.471  -7.623  16.640  1.00  0.00           C  
ATOM     49  CD2 LEU B 269      75.632  -5.613  15.450  1.00  0.00           C  
ATOM     50  N   THR B 270      78.211  -9.280  13.674  1.00  0.00           N  
ATOM     51  CA  THR B 270      77.833  -9.925  12.427  1.00  0.00           C  
ATOM     52  C   THR B 270      76.503 -10.603  12.700  1.00  0.00           C  
ATOM     53  O   THR B 270      76.109 -10.768  13.856  1.00  0.00           O  
ATOM     54  CB  THR B 270      78.862 -10.992  11.977  1.00  0.00           C  
ATOM     55  OG1 THR B 270      79.084 -11.937  13.032  1.00  0.00           O  
ATOM     56  CG2 THR B 270      80.162 -10.333  11.602  1.00  0.00           C  
ATOM     57  N   GLY B 272      75.805 -10.994  11.644  1.00  0.00           N  
ATOM     58  CA  GLY B 272      74.529 -11.641  11.849  1.00  0.00           C  
ATOM     59  C   GLY B 272      73.819 -12.074  10.584  1.00  0.00           C  
ATOM     60  O   GLY B 272      74.279 -11.808   9.463  1.00  0.00           O  
ATOM     61  N   ASP B 273      72.686 -12.744  10.775  1.00  0.00           N  
ATOM     62  CA  ASP B 273      71.899 -13.234   9.666  1.00  0.00           C  
ATOM     63  C   ASP B 273      70.426 -13.156  10.027  1.00  0.00           C  
ATOM     64  O   ASP B 273      70.052 -13.207  11.185  1.00  0.00           O  
ATOM     65  CB  ASP B 273      72.264 -14.700   9.345  1.00  0.00           C  
ATOM     66  CG  ASP B 273      73.717 -14.878   8.862  1.00  0.00           C  
ATOM     67  OD1 ASP B 273      74.557 -15.431   9.625  1.00  0.00           O  
ATOM     68  OD2 ASP B 273      74.009 -14.480   7.707  1.00  0.00           O  
ATOM     69  N   ARG B 274      69.601 -13.018   9.007  1.00  0.00           N  
ATOM     70  CA  ARG B 274      68.159 -12.972   9.161  1.00  0.00           C  
ATOM     71  C   ARG B 274      67.688 -14.430   9.213  1.00  0.00           C  
ATOM     72  O   ARG B 274      67.711 -15.135   8.210  1.00  0.00           O  
ATOM     73  CB  ARG B 274      67.560 -12.298   7.936  1.00  0.00           C  
ATOM     74  CG  ARG B 274      66.931 -10.946   8.167  1.00  0.00           C  
ATOM     75  CD  ARG B 274      66.968 -10.151   6.853  1.00  0.00           C  
ATOM     76  NE  ARG B 274      66.431 -10.894   5.708  1.00  0.00           N  
ATOM     77  CZ  ARG B 274      65.133 -11.024   5.432  1.00  0.00           C  
ATOM     78  NH1 ARG B 274      64.745 -11.720   4.368  1.00  0.00           N  
ATOM     79  NH2 ARG B 274      64.221 -10.448   6.212  1.00  0.00           N  
ATOM     80  N   PRO B 275      67.262 -14.905  10.380  1.00  0.00           N  
ATOM     81  CA  PRO B 275      66.798 -16.287  10.508  1.00  0.00           C  
ATOM     82  C   PRO B 275      65.606 -16.604   9.625  1.00  0.00           C  
ATOM     83  O   PRO B 275      64.465 -16.419  10.031  1.00  0.00           O  
ATOM     84  CB  PRO B 275      66.424 -16.396  11.979  1.00  0.00           C  
ATOM     85  CG  PRO B 275      67.300 -15.405  12.630  1.00  0.00           C  
ATOM     86  CD  PRO B 275      67.265 -14.234  11.686  1.00  0.00           C  
ATOM     87  N   THR B 276      65.859 -17.097   8.426  1.00  0.00           N  
ATOM     88  CA  THR B 276      64.767 -17.435   7.540  1.00  0.00           C  
ATOM     89  C   THR B 276      64.910 -18.855   7.030  1.00  0.00           C  
ATOM     90  O   THR B 276      64.087 -19.310   6.242  1.00  0.00           O  
ATOM     91  CB  THR B 276      64.708 -16.476   6.351  1.00  0.00           C  
ATOM     92  OG1 THR B 276      66.026 -16.255   5.848  1.00  0.00           O  
ATOM     93  CG2 THR B 276      64.132 -15.156   6.771  1.00  0.00           C  
ATOM     94  N   GLY B 277      65.948 -19.556   7.488  1.00  0.00           N  
ATOM     95  CA  GLY B 277      66.183 -20.931   7.053  1.00  0.00           C  
ATOM     96  C   GLY B 277      67.643 -21.346   7.171  1.00  0.00           C  
ATOM     97  O   GLY B 277      68.482 -20.514   7.506  1.00  0.00           O  
ATOM     98  N   ALA B 279      67.965 -22.605   6.884  1.00  0.00           N  
ATOM     99  CA  ALA B 279      69.348 -23.068   7.007  1.00  0.00           C  
ATOM    100  C   ALA B 279      70.374 -22.233   6.234  1.00  0.00           C  
ATOM    101  O   ALA B 279      70.069 -21.689   5.173  1.00  0.00           O  
ATOM    102  CB  ALA B 279      69.438 -24.508   6.573  1.00  0.00           C  
ATOM    103  N   LEU B 280      71.589 -22.136   6.767  1.00  0.00           N  
ATOM    104  CA  LEU B 280      72.637 -21.386   6.093  1.00  0.00           C  
ATOM    105  C   LEU B 280      73.209 -22.243   4.974  1.00  0.00           C  
ATOM    106  O   LEU B 280      73.131 -23.474   5.031  1.00  0.00           O  
ATOM    107  CB  LEU B 280      73.756 -21.026   7.064  1.00  0.00           C  
ATOM    108  CG  LEU B 280      73.430 -20.024   8.168  1.00  0.00           C  
ATOM    109  CD1 LEU B 280      74.681 -19.629   8.936  1.00  0.00           C  
ATOM    110  CD2 LEU B 280      72.855 -18.808   7.550  1.00  0.00           C  
ATOM    111  N   HIS B 281      73.780 -21.604   3.957  1.00  0.00           N  
ATOM    112  CA  HIS B 281      74.363 -22.341   2.846  1.00  0.00           C  
ATOM    113  C   HIS B 281      75.814 -21.952   2.588  1.00  0.00           C  
ATOM    114  O   HIS B 281      76.434 -21.218   3.356  1.00  0.00           O  
ATOM    115  CB  HIS B 281      73.560 -22.095   1.596  1.00  0.00           C  
ATOM    116  CG  HIS B 281      73.389 -20.644   1.297  1.00  0.00           C  
ATOM    117  ND1 HIS B 281      72.307 -19.924   1.733  1.00  0.00           N  
ATOM    118  CD2 HIS B 281      74.196 -19.776   0.655  1.00  0.00           C  
ATOM    119  CE1 HIS B 281      72.442 -18.669   1.367  1.00  0.00           C  
ATOM    120  NE2 HIS B 281      73.585 -18.541   0.710  1.00  0.00           N  
ATOM    121  N   LEU B 282      76.345 -22.450   1.480  1.00  0.00           N  
ATOM    122  CA  LEU B 282      77.730 -22.198   1.093  1.00  0.00           C  
ATOM    123  C   LEU B 282      78.080 -20.710   1.004  1.00  0.00           C  
ATOM    124  O   LEU B 282      79.207 -20.290   1.321  1.00  0.00           O  
ATOM    125  CB  LEU B 282      78.028 -22.904  -0.247  1.00  0.00           C  
ATOM    126  CG  LEU B 282      78.890 -24.186  -0.213  1.00  0.00           C  
ATOM    127  CD1 LEU B 282      78.335 -25.200   0.785  1.00  0.00           C  
ATOM    128  CD2 LEU B 282      78.957 -24.792  -1.600  1.00  0.00           C  
ATOM    129  N   GLY B 283      77.103 -19.915   0.588  1.00  0.00           N  
ATOM    130  CA  GLY B 283      77.320 -18.492   0.452  1.00  0.00           C  
ATOM    131  C   GLY B 283      77.684 -17.856   1.765  1.00  0.00           C  
ATOM    132  O   GLY B 283      78.555 -17.001   1.843  1.00  0.00           O  
ATOM    133  N   HIS B 284      77.011 -18.274   2.813  1.00  0.00           N  
ATOM    134  CA  HIS B 284      77.310 -17.700   4.086  1.00  0.00           C  
ATOM    135  C   HIS B 284      78.712 -18.081   4.474  1.00  0.00           C  
ATOM    136  O   HIS B 284      79.453 -17.292   5.063  1.00  0.00           O  
ATOM    137  CB  HIS B 284      76.325 -18.212   5.102  1.00  0.00           C  
ATOM    138  CG  HIS B 284      74.916 -17.823   4.802  1.00  0.00           C  
ATOM    139  ND1 HIS B 284      74.016 -18.690   4.220  1.00  0.00           N  
ATOM    140  CD2 HIS B 284      74.240 -16.684   5.054  1.00  0.00           C  
ATOM    141  CE1 HIS B 284      72.840 -18.098   4.141  1.00  0.00           C  
ATOM    142  NE2 HIS B 284      72.943 -16.880   4.638  1.00  0.00           N  
ATOM    143  N   LEU B 285      79.079 -19.299   4.118  1.00  0.00           N  
ATOM    144  CA  LEU B 285      80.389 -19.794   4.460  1.00  0.00           C  
ATOM    145  C   LEU B 285      81.455 -18.865   3.934  1.00  0.00           C  
ATOM    146  O   LEU B 285      82.121 -18.164   4.696  1.00  0.00           O  
ATOM    147  CB  LEU B 285      80.577 -21.199   3.894  1.00  0.00           C  
ATOM    148  CG  LEU B 285      80.994 -22.283   4.891  1.00  0.00           C  
ATOM    149  CD1 LEU B 285      82.454 -22.065   5.295  1.00  0.00           C  
ATOM    150  CD2 LEU B 285      80.061 -22.266   6.104  1.00  0.00           C  
ATOM    151  N   ALA B 286      81.611 -18.845   2.620  1.00  0.00           N  
ATOM    152  CA  ALA B 286      82.625 -17.994   2.028  1.00  0.00           C  
ATOM    153  C   ALA B 286      82.216 -16.534   2.168  1.00  0.00           C  
ATOM    154  O   ALA B 286      83.041 -15.626   2.031  1.00  0.00           O  
ATOM    155  CB  ALA B 286      82.824 -18.364   0.571  1.00  0.00           C  
ATOM    156  N   GLY B 287      80.939 -16.312   2.458  1.00  0.00           N  
ATOM    157  CA  GLY B 287      80.462 -14.955   2.621  1.00  0.00           C  
ATOM    158  C   GLY B 287      80.944 -14.353   3.927  1.00  0.00           C  
ATOM    159  O   GLY B 287      81.211 -13.153   4.003  1.00  0.00           O  
ATOM    160  N   SER B 288      81.062 -15.169   4.965  1.00  0.00           N  
ATOM    161  CA  SER B 288      81.520 -14.633   6.223  1.00  0.00           C  
ATOM    162  C   SER B 288      81.836 -15.703   7.237  1.00  0.00           C  
ATOM    163  O   SER B 288      82.885 -15.643   7.863  1.00  0.00           O  
ATOM    164  CB  SER B 288      80.469 -13.695   6.802  1.00  0.00           C  
ATOM    165  OG  SER B 288      79.272 -14.403   7.034  1.00  0.00           O  
ATOM    166  N   LEU B 289      80.949 -16.691   7.383  1.00  0.00           N  
ATOM    167  CA  LEU B 289      81.127 -17.749   8.392  1.00  0.00           C  
ATOM    168  C   LEU B 289      82.555 -18.154   8.706  1.00  0.00           C  
ATOM    169  O   LEU B 289      82.950 -18.159   9.874  1.00  0.00           O  
ATOM    170  CB  LEU B 289      80.301 -18.996   8.058  1.00  0.00           C  
ATOM    171  CG  LEU B 289      78.812 -18.785   8.340  1.00  0.00           C  
ATOM    172  CD1 LEU B 289      78.051 -19.953   7.777  1.00  0.00           C  
ATOM    173  CD2 LEU B 289      78.542 -18.622   9.840  1.00  0.00           C  
ATOM    174  N   GLN B 290      83.335 -18.486   7.684  1.00  0.00           N  
ATOM    175  CA  GLN B 290      84.715 -18.863   7.933  1.00  0.00           C  
ATOM    176  C   GLN B 290      85.497 -17.638   8.357  1.00  0.00           C  
ATOM    177  O   GLN B 290      86.478 -17.758   9.084  1.00  0.00           O  
ATOM    178  CB  GLN B 290      85.357 -19.513   6.697  1.00  0.00           C  
ATOM    179  CG  GLN B 290      85.017 -18.885   5.350  1.00  0.00           C  
ATOM    180  CD  GLN B 290      85.589 -19.695   4.196  1.00  0.00           C  
ATOM    181  OE1 GLN B 290      85.640 -20.934   4.253  1.00  0.00           O  
ATOM    182  NE2 GLN B 290      86.015 -19.004   3.140  1.00  0.00           N  
ATOM    183  N   ASN B 291      85.051 -16.463   7.923  1.00  0.00           N  
ATOM    184  CA  ASN B 291      85.730 -15.223   8.269  1.00  0.00           C  
ATOM    185  C   ASN B 291      85.614 -14.934   9.762  1.00  0.00           C  
ATOM    186  O   ASN B 291      86.594 -14.579  10.423  1.00  0.00           O  
ATOM    187  CB  ASN B 291      85.141 -14.055   7.480  1.00  0.00           C  
ATOM    188  CG  ASN B 291      85.894 -12.760   7.718  1.00  0.00           C  
ATOM    189  OD1 ASN B 291      85.304 -11.674   7.730  1.00  0.00           O  
ATOM    190  ND2 ASN B 291      87.210 -12.867   7.902  1.00  0.00           N  
ATOM    191  N   ARG B 292      84.412 -15.077  10.299  1.00  0.00           N  
ATOM    192  CA  ARG B 292      84.235 -14.821  11.708  1.00  0.00           C  
ATOM    193  C   ARG B 292      84.918 -15.958  12.472  1.00  0.00           C  
ATOM    194  O   ARG B 292      85.436 -15.748  13.581  1.00  0.00           O  
ATOM    195  CB  ARG B 292      82.742 -14.755  12.076  1.00  0.00           C  
ATOM    196  CG  ARG B 292      81.816 -14.049  11.080  1.00  0.00           C  
ATOM    197  CD  ARG B 292      81.058 -15.114  10.313  1.00  0.00           C  
ATOM    198  NE  ARG B 292      79.732 -14.724   9.825  1.00  0.00           N  
ATOM    199  CZ  ARG B 292      78.713 -14.340  10.594  1.00  0.00           C  
ATOM    200  NH1 ARG B 292      78.852 -14.270  11.907  1.00  0.00           N  
ATOM    201  NH2 ARG B 292      77.526 -14.095  10.053  1.00  0.00           N  
ATOM    202  N   VAL B 293      84.933 -17.155  11.878  1.00  0.00           N  
ATOM    203  CA  VAL B 293      85.546 -18.298  12.552  1.00  0.00           C  
ATOM    204  C   VAL B 293      86.921 -17.865  13.024  1.00  0.00           C  
ATOM    205  O   VAL B 293      87.318 -18.118  14.157  1.00  0.00           O  
ATOM    206  CB  VAL B 293      85.705 -19.546  11.628  1.00  0.00           C  
ATOM    207  CG1 VAL B 293      86.508 -20.611  12.341  1.00  0.00           C  
ATOM    208  CG2 VAL B 293      84.359 -20.139  11.297  1.00  0.00           C  
ATOM    209  N   ARG B 294      87.626 -17.164  12.149  1.00  0.00           N  
ATOM    210  CA  ARG B 294      88.970 -16.721  12.447  1.00  0.00           C  
ATOM    211  C   ARG B 294      89.010 -15.432  13.218  1.00  0.00           C  
ATOM    212  O   ARG B 294      89.933 -15.195  13.983  1.00  0.00           O  
ATOM    213  CB  ARG B 294      89.773 -16.574  11.146  1.00  0.00           C  
ATOM    214  CG  ARG B 294      89.965 -17.890  10.357  1.00  0.00           C  
ATOM    215  CD  ARG B 294      90.810 -17.689   9.080  1.00  0.00           C  
ATOM    216  NE  ARG B 294      91.056 -18.929   8.332  1.00  0.00           N  
ATOM    217  CZ  ARG B 294      91.885 -19.018   7.293  1.00  0.00           C  
ATOM    218  NH1 ARG B 294      92.058 -20.174   6.660  1.00  0.00           N  
ATOM    219  NH2 ARG B 294      92.550 -17.945   6.887  1.00  0.00           N  
ATOM    220  N   LEU B 295      88.022 -14.580  13.028  1.00  0.00           N  
ATOM    221  CA  LEU B 295      88.084 -13.337  13.753  1.00  0.00           C  
ATOM    222  C   LEU B 295      87.494 -13.593  15.115  1.00  0.00           C  
ATOM    223  O   LEU B 295      87.406 -12.693  15.959  1.00  0.00           O  
ATOM    224  CB  LEU B 295      87.350 -12.222  12.996  1.00  0.00           C  
ATOM    225  CG  LEU B 295      85.839 -12.187  12.813  1.00  0.00           C  
ATOM    226  CD1 LEU B 295      85.144 -11.979  14.158  1.00  0.00           C  
ATOM    227  CD2 LEU B 295      85.513 -11.046  11.858  1.00  0.00           C  
ATOM    228  N   GLN B 296      87.133 -14.849  15.333  1.00  0.00           N  
ATOM    229  CA  GLN B 296      86.544 -15.244  16.590  1.00  0.00           C  
ATOM    230  C   GLN B 296      87.526 -15.228  17.777  1.00  0.00           C  
ATOM    231  O   GLN B 296      87.095 -15.150  18.932  1.00  0.00           O  
ATOM    232  CB  GLN B 296      85.909 -16.617  16.427  1.00  0.00           C  
ATOM    233  CG  GLN B 296      85.276 -17.161  17.687  1.00  0.00           C  
ATOM    234  CD  GLN B 296      84.831 -18.592  17.519  1.00  0.00           C  
ATOM    235  OE1 GLN B 296      85.462 -19.371  16.807  1.00  0.00           O  
ATOM    236  NE2 GLN B 296      83.751 -18.953  18.183  1.00  0.00           N  
ATOM    237  N   ASP B 297      88.830 -15.289  17.501  1.00  0.00           N  
ATOM    238  CA  ASP B 297      89.854 -15.271  18.556  1.00  0.00           C  
ATOM    239  C   ASP B 297      90.719 -14.031  18.388  1.00  0.00           C  
ATOM    240  O   ASP B 297      91.612 -13.729  19.188  1.00  0.00           O  
ATOM    241  CB  ASP B 297      90.708 -16.538  18.475  1.00  0.00           C  
ATOM    242  CG  ASP B 297      90.767 -17.104  17.075  1.00  0.00           C  
ATOM    243  OD1 ASP B 297      91.266 -16.402  16.168  1.00  0.00           O  
ATOM    244  OD2 ASP B 297      90.302 -18.248  16.884  1.00  0.00           O  
ATOM    245  N   GLU B 298      90.432 -13.297  17.331  1.00  0.00           N  
ATOM    246  CA  GLU B 298      91.178 -12.098  17.069  1.00  0.00           C  
ATOM    247  C   GLU B 298      90.377 -10.910  17.548  1.00  0.00           C  
ATOM    248  O   GLU B 298      90.797  -9.775  17.404  1.00  0.00           O  
ATOM    249  CB  GLU B 298      91.455 -11.977  15.579  1.00  0.00           C  
ATOM    250  CG  GLU B 298      92.496 -10.934  15.263  1.00  0.00           C  
ATOM    251  CD  GLU B 298      93.871 -11.281  15.831  1.00  0.00           C  
ATOM    252  OE1 GLU B 298      93.964 -11.650  17.031  1.00  0.00           O  
ATOM    253  OE2 GLU B 298      94.861 -11.175  15.067  1.00  0.00           O  
ATOM    254  N   ALA B 306      89.217 -11.186  18.125  1.00  0.00           N  
ATOM    255  CA  ALA B 306      88.355 -10.128  18.623  1.00  0.00           C  
ATOM    256  C   ALA B 306      87.147 -10.648  19.410  1.00  0.00           C  
ATOM    257  O   ALA B 306      86.970 -11.852  19.599  1.00  0.00           O  
ATOM    258  CB  ALA B 306      87.888  -9.269  17.466  1.00  0.00           C  
ATOM    259  N   GLU B 307      86.328  -9.720  19.889  1.00  0.00           N  
ATOM    260  CA  GLU B 307      85.135 -10.062  20.646  1.00  0.00           C  
ATOM    261  C   GLU B 307      84.091 -10.149  19.556  1.00  0.00           C  
ATOM    262  O   GLU B 307      83.694  -9.127  19.023  1.00  0.00           O  
ATOM    263  CB  GLU B 307      84.787  -8.920  21.597  1.00  0.00           C  
ATOM    264  CG  GLU B 307      83.675  -9.224  22.566  1.00  0.00           C  
ATOM    265  CD  GLU B 307      84.190  -9.803  23.859  1.00  0.00           C  
ATOM    266  OE1 GLU B 307      85.087 -10.683  23.797  1.00  0.00           O  
ATOM    267  OE2 GLU B 307      83.694  -9.375  24.929  1.00  0.00           O  
ATOM    268  N   LEU B 308      83.656 -11.353  19.213  1.00  0.00           N  
ATOM    269  CA  LEU B 308      82.679 -11.525  18.142  1.00  0.00           C  
ATOM    270  C   LEU B 308      81.254 -11.714  18.619  1.00  0.00           C  
ATOM    271  O   LEU B 308      80.991 -12.593  19.432  1.00  0.00           O  
ATOM    272  CB  LEU B 308      83.058 -12.732  17.310  1.00  0.00           C  
ATOM    273  CG  LEU B 308      81.995 -13.145  16.309  1.00  0.00           C  
ATOM    274  CD1 LEU B 308      81.855 -12.067  15.278  1.00  0.00           C  
ATOM    275  CD2 LEU B 308      82.380 -14.469  15.683  1.00  0.00           C  
ATOM    276  N   PHE B 309      80.334 -10.911  18.099  1.00  0.00           N  
ATOM    277  CA  PHE B 309      78.932 -11.014  18.483  1.00  0.00           C  
ATOM    278  C   PHE B 309      78.144 -11.431  17.271  1.00  0.00           C  
ATOM    279  O   PHE B 309      78.304 -10.859  16.207  1.00  0.00           O  
ATOM    280  CB  PHE B 309      78.423  -9.670  18.967  1.00  0.00           C  
ATOM    281  CG  PHE B 309      78.812  -9.360  20.363  1.00  0.00           C  
ATOM    282  CD1 PHE B 309      77.931  -9.601  21.398  1.00  0.00           C  
ATOM    283  CD2 PHE B 309      80.077  -8.863  20.656  1.00  0.00           C  
ATOM    284  CE1 PHE B 309      78.304  -9.358  22.716  1.00  0.00           C  
ATOM    285  CE2 PHE B 309      80.465  -8.617  21.970  1.00  0.00           C  
ATOM    286  CZ  PHE B 309      79.577  -8.864  23.002  1.00  0.00           C  
ATOM    287  N   VAL B 310      77.305 -12.440  17.404  1.00  0.00           N  
ATOM    288  CA  VAL B 310      76.525 -12.856  16.253  1.00  0.00           C  
ATOM    289  C   VAL B 310      75.067 -12.687  16.614  1.00  0.00           C  
ATOM    290  O   VAL B 310      74.549 -13.324  17.539  1.00  0.00           O  
ATOM    291  CB  VAL B 310      76.802 -14.336  15.820  1.00  0.00           C  
ATOM    292  CG1 VAL B 310      78.232 -14.466  15.333  1.00  0.00           C  
ATOM    293  CG2 VAL B 310      76.508 -15.311  16.975  1.00  0.00           C  
ATOM    294  N   LEU B 311      74.421 -11.793  15.881  1.00  0.00           N  
ATOM    295  CA  LEU B 311      73.021 -11.506  16.097  1.00  0.00           C  
ATOM    296  C   LEU B 311      72.091 -12.282  15.159  1.00  0.00           C  
ATOM    297  O   LEU B 311      72.255 -12.258  13.934  1.00  0.00           O  
ATOM    298  CB  LEU B 311      72.784 -10.009  15.922  1.00  0.00           C  
ATOM    299  CG  LEU B 311      71.339  -9.526  16.053  1.00  0.00           C  
ATOM    300  CD1 LEU B 311      70.858  -9.698  17.478  1.00  0.00           C  
ATOM    301  CD2 LEU B 311      71.258  -8.077  15.638  1.00  0.00           C  
ATOM    302  N   LEU B 312      71.133 -12.991  15.745  1.00  0.00           N  
ATOM    303  CA  LEU B 312      70.150 -13.709  14.956  1.00  0.00           C  
ATOM    304  C   LEU B 312      69.063 -12.659  14.747  1.00  0.00           C  
ATOM    305  O   LEU B 312      68.216 -12.466  15.609  1.00  0.00           O  
ATOM    306  CB  LEU B 312      69.619 -14.908  15.745  1.00  0.00           C  
ATOM    307  CG  LEU B 312      70.689 -15.974  15.969  1.00  0.00           C  
ATOM    308  CD1 LEU B 312      70.154 -17.160  16.739  1.00  0.00           C  
ATOM    309  CD2 LEU B 312      71.172 -16.417  14.620  1.00  0.00           C  
ATOM    310  N   ALA B 313      69.112 -11.968  13.612  1.00  0.00           N  
ATOM    311  CA  ALA B 313      68.165 -10.898  13.294  1.00  0.00           C  
ATOM    312  C   ALA B 313      66.695 -11.289  13.308  1.00  0.00           C  
ATOM    313  O   ALA B 313      65.967 -11.125  12.315  1.00  0.00           O  
ATOM    314  CB  ALA B 313      68.513 -10.311  11.971  1.00  0.00           C  
ATOM    315  N   ASP B 314      66.273 -11.777  14.465  1.00  0.00           N  
ATOM    316  CA  ASP B 314      64.919 -12.225  14.703  1.00  0.00           C  
ATOM    317  C   ASP B 314      63.912 -11.212  14.204  1.00  0.00           C  
ATOM    318  O   ASP B 314      63.098 -11.531  13.356  1.00  0.00           O  
ATOM    319  CB  ASP B 314      64.732 -12.468  16.201  1.00  0.00           C  
ATOM    320  CG  ASP B 314      63.455 -13.200  16.523  1.00  0.00           C  
ATOM    321  OD1 ASP B 314      63.230 -13.443  17.722  1.00  0.00           O  
ATOM    322  OD2 ASP B 314      62.681 -13.540  15.600  1.00  0.00           O  
ATOM    323  N   VAL B 315      63.985  -9.989  14.714  1.00  0.00           N  
ATOM    324  CA  VAL B 315      63.055  -8.940  14.331  1.00  0.00           C  
ATOM    325  C   VAL B 315      63.172  -8.428  12.894  1.00  0.00           C  
ATOM    326  O   VAL B 315      62.162  -8.158  12.223  1.00  0.00           O  
ATOM    327  CB  VAL B 315      63.210  -7.759  15.260  1.00  0.00           C  
ATOM    328  CG1 VAL B 315      62.244  -6.664  14.860  1.00  0.00           C  
ATOM    329  CG2 VAL B 315      62.970  -8.203  16.677  1.00  0.00           C  
ATOM    330  N   GLN B 316      64.404  -8.258  12.436  1.00  0.00           N  
ATOM    331  CA  GLN B 316      64.600  -7.784  11.092  1.00  0.00           C  
ATOM    332  C   GLN B 316      64.034  -8.826  10.158  1.00  0.00           C  
ATOM    333  O   GLN B 316      63.593  -8.521   9.062  1.00  0.00           O  
ATOM    334  CB  GLN B 316      66.068  -7.563  10.784  1.00  0.00           C  
ATOM    335  CG  GLN B 316      66.213  -6.960   9.416  1.00  0.00           C  
ATOM    336  CD  GLN B 316      67.630  -6.621   9.031  1.00  0.00           C  
ATOM    337  OE1 GLN B 316      68.381  -7.464   8.546  1.00  0.00           O  
ATOM    338  NE2 GLN B 316      68.004  -5.376   9.240  1.00  0.00           N  
ATOM    339  N   ALA B 317      64.029 -10.069  10.596  1.00  0.00           N  
ATOM    340  CA  ALA B 317      63.471 -11.124   9.769  1.00  0.00           C  
ATOM    341  C   ALA B 317      61.954 -10.975   9.554  1.00  0.00           C  
ATOM    342  O   ALA B 317      61.398 -11.462   8.566  1.00  0.00           O  
ATOM    343  CB  ALA B 317      63.748 -12.434  10.407  1.00  0.00           C  
ATOM    344  N   LEU B 333      61.284 -10.319  10.491  1.00  0.00           N  
ATOM    345  CA  LEU B 333      59.845 -10.146  10.406  1.00  0.00           C  
ATOM    346  C   LEU B 333      59.429  -9.066   9.425  1.00  0.00           C  
ATOM    347  O   LEU B 333      58.343  -9.163   8.850  1.00  0.00           O  
ATOM    348  CB  LEU B 333      59.257  -9.847  11.790  1.00  0.00           C  
ATOM    349  CG  LEU B 333      58.917 -11.013  12.716  1.00  0.00           C  
ATOM    350  CD1 LEU B 333      57.814 -11.809  12.103  1.00  0.00           C  
ATOM    351  CD2 LEU B 333      60.097 -11.895  12.921  1.00  0.00           C  
ATOM    352  N   THR B 334      60.269  -8.046   9.220  1.00  0.00           N  
ATOM    353  CA  THR B 334      59.907  -6.984   8.276  1.00  0.00           C  
ATOM    354  C   THR B 334      59.733  -7.610   6.903  1.00  0.00           C  
ATOM    355  O   THR B 334      59.409  -6.930   5.938  1.00  0.00           O  
ATOM    356  CB  THR B 334      60.992  -5.956   8.126  1.00  0.00           C  
ATOM    357  OG1 THR B 334      62.061  -6.536   7.374  1.00  0.00           O  
ATOM    358  CG2 THR B 334      61.493  -5.506   9.483  1.00  0.00           C  
ATOM    359  N   ASP B 336      59.962  -8.915   6.831  1.00  0.00           N  
ATOM    360  CA  ASP B 336      59.856  -9.656   5.591  1.00  0.00           C  
ATOM    361  C   ASP B 336      59.015 -10.889   5.770  1.00  0.00           C  
ATOM    362  O   ASP B 336      58.438 -11.409   4.825  1.00  0.00           O  
ATOM    363  CB  ASP B 336      61.243 -10.076   5.151  1.00  0.00           C  
ATOM    364  CG  ASP B 336      61.495  -9.764   3.708  1.00  0.00           C  
ATOM    365  OD1 ASP B 336      60.861  -8.807   3.215  1.00  0.00           O  
ATOM    366  OD2 ASP B 336      62.328 -10.448   3.069  1.00  0.00           O  
ATOM    367  N   HIS B 407      58.972 -11.370   6.997  1.00  0.00           N  
ATOM    368  CA  HIS B 407      58.217 -12.562   7.283  1.00  0.00           C  
ATOM    369  C   HIS B 407      57.222 -12.297   8.382  1.00  0.00           C  
ATOM    370  O   HIS B 407      56.938 -13.184   9.182  1.00  0.00           O  
ATOM    371  CB  HIS B 407      59.164 -13.688   7.683  1.00  0.00           C  
ATOM    372  CG  HIS B 407      60.188 -13.974   6.635  1.00  0.00           C  
ATOM    373  ND1 HIS B 407      60.460 -15.254   6.213  1.00  0.00           N  
ATOM    374  CD2 HIS B 407      60.941 -13.152   5.883  1.00  0.00           C  
ATOM    375  CE1 HIS B 407      61.344 -15.203   5.222  1.00  0.00           C  
ATOM    376  NE2 HIS B 407      61.647 -13.927   5.009  1.00  0.00           N  
ATOM    377  N   PHE B 408      56.680 -11.080   8.413  1.00  0.00           N  
ATOM    378  CA  PHE B 408      55.691 -10.719   9.431  1.00  0.00           C  
ATOM    379  C   PHE B 408      54.400 -11.579   9.344  1.00  0.00           C  
ATOM    380  O   PHE B 408      53.587 -11.605  10.278  1.00  0.00           O  
ATOM    381  CB  PHE B 408      55.352  -9.220   9.331  1.00  0.00           C  
ATOM    382  CG  PHE B 408      54.700  -8.838   8.051  1.00  0.00           C  
ATOM    383  CD1 PHE B 408      53.420  -9.282   7.748  1.00  0.00           C  
ATOM    384  CD2 PHE B 408      55.380  -8.072   7.124  1.00  0.00           C  
ATOM    385  CE1 PHE B 408      52.828  -8.973   6.540  1.00  0.00           C  
ATOM    386  CE2 PHE B 408      54.795  -7.756   5.909  1.00  0.00           C  
ATOM    387  CZ  PHE B 408      53.514  -8.211   5.616  1.00  0.00           C  
ATOM    388  N   ASP B 418      54.217 -12.290   8.233  1.00  0.00           N  
ATOM    389  CA  ASP B 418      53.044 -13.134   8.068  1.00  0.00           C  
ATOM    390  C   ASP B 418      53.409 -14.609   8.288  1.00  0.00           C  
ATOM    391  O   ASP B 418      52.550 -15.488   8.298  1.00  0.00           O  
ATOM    392  CB  ASP B 418      52.452 -12.907   6.667  1.00  0.00           C  
ATOM    393  CG  ASP B 418      53.347 -13.451   5.530  1.00  0.00           C  
ATOM    394  OD1 ASP B 418      54.592 -13.376   5.621  1.00  0.00           O  
ATOM    395  OD2 ASP B 418      52.793 -13.943   4.519  1.00  0.00           O  
ATOM    396  N   ARG B 419      54.688 -14.877   8.494  1.00  0.00           N  
ATOM    397  CA  ARG B 419      55.121 -16.242   8.683  1.00  0.00           C  
ATOM    398  C   ARG B 419      56.018 -16.300   9.897  1.00  0.00           C  
ATOM    399  O   ARG B 419      57.131 -16.779   9.802  1.00  0.00           O  
ATOM    400  CB  ARG B 419      55.903 -16.708   7.448  1.00  0.00           C  
ATOM    401  CG  ARG B 419      55.198 -16.516   6.106  1.00  0.00           C  
ATOM    402  CD  ARG B 419      56.021 -15.638   5.146  1.00  0.00           C  
ATOM    403  NE  ARG B 419      57.158 -16.316   4.502  1.00  0.00           N  
ATOM    404  CZ  ARG B 419      58.039 -15.729   3.675  1.00  0.00           C  
ATOM    405  NH1 ARG B 419      59.036 -16.440   3.139  1.00  0.00           N  
ATOM    406  NH2 ARG B 419      57.937 -14.431   3.385  1.00  0.00           N  
ATOM    407  N   PRO B 420      55.543 -15.833  11.057  1.00  0.00           N  
ATOM    408  CA  PRO B 420      56.315 -15.826  12.307  1.00  0.00           C  
ATOM    409  C   PRO B 420      56.865 -17.183  12.762  1.00  0.00           C  
ATOM    410  O   PRO B 420      57.906 -17.248  13.434  1.00  0.00           O  
ATOM    411  CB  PRO B 420      55.327 -15.259  13.302  1.00  0.00           C  
ATOM    412  CG  PRO B 420      54.040 -15.835  12.805  1.00  0.00           C  
ATOM    413  CD  PRO B 420      54.126 -15.556  11.331  1.00  0.00           C  
ATOM    414  N   GLU B 421      56.152 -18.252  12.404  1.00  0.00           N  
ATOM    415  CA  GLU B 421      56.542 -19.621  12.740  1.00  0.00           C  
ATOM    416  C   GLU B 421      57.852 -19.963  12.033  1.00  0.00           C  
ATOM    417  O   GLU B 421      58.759 -20.567  12.610  1.00  0.00           O  
ATOM    418  CB  GLU B 421      55.453 -20.575  12.275  1.00  0.00           C  
ATOM    419  CG  GLU B 421      54.146 -20.426  12.999  1.00  0.00           C  
ATOM    420  CD  GLU B 421      54.188 -21.138  14.306  1.00  0.00           C  
ATOM    421  OE1 GLU B 421      53.104 -21.455  14.829  1.00  0.00           O  
ATOM    422  OE2 GLU B 421      55.310 -21.385  14.803  1.00  0.00           O  
ATOM    423  N   GLN B 422      57.924 -19.567  10.769  1.00  0.00           N  
ATOM    424  CA  GLN B 422      59.098 -19.794   9.959  1.00  0.00           C  
ATOM    425  C   GLN B 422      60.330 -19.294  10.702  1.00  0.00           C  
ATOM    426  O   GLN B 422      61.298 -20.020  10.851  1.00  0.00           O  
ATOM    427  CB  GLN B 422      58.970 -19.051   8.635  1.00  0.00           C  
ATOM    428  CG  GLN B 422      59.539 -19.819   7.476  1.00  0.00           C  
ATOM    429  CD  GLN B 422      60.445 -18.985   6.603  1.00  0.00           C  
ATOM    430  OE1 GLN B 422      60.019 -18.428   5.592  1.00  0.00           O  
ATOM    431  NE2 GLN B 422      61.709 -18.892   6.992  1.00  0.00           N  
ATOM    432  N   VAL B 423      60.280 -18.049  11.166  1.00  0.00           N  
ATOM    433  CA  VAL B 423      61.379 -17.407  11.901  1.00  0.00           C  
ATOM    434  C   VAL B 423      61.744 -18.127  13.213  1.00  0.00           C  
ATOM    435  O   VAL B 423      62.896 -18.530  13.437  1.00  0.00           O  
ATOM    436  CB  VAL B 423      61.005 -15.934  12.212  1.00  0.00           C  
ATOM    437  CG1 VAL B 423      62.143 -15.230  12.908  1.00  0.00           C  
ATOM    438  CG2 VAL B 423      60.659 -15.213  10.930  1.00  0.00           C  
ATOM    439  N   ARG B 424      60.762 -18.275  14.085  1.00  0.00           N  
ATOM    440  CA  ARG B 424      60.998 -18.955  15.343  1.00  0.00           C  
ATOM    441  C   ARG B 424      61.836 -20.220  15.121  1.00  0.00           C  
ATOM    442  O   ARG B 424      62.902 -20.405  15.716  1.00  0.00           O  
ATOM    443  CB  ARG B 424      59.648 -19.331  15.986  1.00  0.00           C  
ATOM    444  CG  ARG B 424      59.745 -20.290  17.208  1.00  0.00           C  
ATOM    445  CD  ARG B 424      58.403 -20.941  17.634  1.00  0.00           C  
ATOM    446  NE  ARG B 424      57.595 -20.097  18.516  1.00  0.00           N  
ATOM    447  CZ  ARG B 424      57.823 -19.887  19.813  1.00  0.00           C  
ATOM    448  NH1 ARG B 424      58.846 -20.454  20.436  1.00  0.00           N  
ATOM    449  NH2 ARG B 424      57.012 -19.094  20.496  1.00  0.00           N  
ATOM    450  N   GLU B 425      61.336 -21.080  14.245  1.00  0.00           N  
ATOM    451  CA  GLU B 425      61.972 -22.354  13.953  1.00  0.00           C  
ATOM    452  C   GLU B 425      63.417 -22.251  13.512  1.00  0.00           C  
ATOM    453  O   GLU B 425      64.242 -23.102  13.862  1.00  0.00           O  
ATOM    454  CB  GLU B 425      61.192 -23.105  12.856  1.00  0.00           C  
ATOM    455  CG  GLU B 425      59.746 -23.457  13.196  1.00  0.00           C  
ATOM    456  CD  GLU B 425      58.971 -24.018  12.001  1.00  0.00           C  
ATOM    457  OE1 GLU B 425      59.439 -25.000  11.387  1.00  0.00           O  
ATOM    458  OE2 GLU B 425      57.888 -23.479  11.678  1.00  0.00           O  
ATOM    459  N   ASN B 426      63.728 -21.209  12.748  1.00  0.00           N  
ATOM    460  CA  ASN B 426      65.070 -21.075  12.206  1.00  0.00           C  
ATOM    461  C   ASN B 426      66.129 -20.434  13.086  1.00  0.00           C  
ATOM    462  O   ASN B 426      67.304 -20.444  12.718  1.00  0.00           O  
ATOM    463  CB  ASN B 426      65.021 -20.368  10.842  1.00  0.00           C  
ATOM    464  CG  ASN B 426      64.357 -21.221   9.748  1.00  0.00           C  
ATOM    465  OD1 ASN B 426      64.917 -22.208   9.256  1.00  0.00           O  
ATOM    466  ND2 ASN B 426      63.156 -20.832   9.368  1.00  0.00           N  
ATOM    467  N   VAL B 427      65.737 -19.893  14.240  1.00  0.00           N  
ATOM    468  CA  VAL B 427      66.702 -19.275  15.165  1.00  0.00           C  
ATOM    469  C   VAL B 427      67.664 -20.343  15.698  1.00  0.00           C  
ATOM    470  O   VAL B 427      68.888 -20.145  15.730  1.00  0.00           O  
ATOM    471  CB  VAL B 427      65.995 -18.649  16.365  1.00  0.00           C  
ATOM    472  CG1 VAL B 427      67.007 -17.952  17.256  1.00  0.00           C  
ATOM    473  CG2 VAL B 427      64.938 -17.700  15.885  1.00  0.00           C  
ATOM    474  N   LEU B 429      67.068 -21.461  16.127  1.00  0.00           N  
ATOM    475  CA  LEU B 429      67.769 -22.625  16.647  1.00  0.00           C  
ATOM    476  C   LEU B 429      68.505 -23.331  15.519  1.00  0.00           C  
ATOM    477  O   LEU B 429      69.593 -23.849  15.733  1.00  0.00           O  
ATOM    478  CB  LEU B 429      66.770 -23.580  17.283  1.00  0.00           C  
ATOM    479  CG  LEU B 429      67.023 -23.876  18.750  1.00  0.00           C  
ATOM    480  CD1 LEU B 429      67.653 -22.706  19.498  1.00  0.00           C  
ATOM    481  CD2 LEU B 429      65.685 -24.220  19.319  1.00  0.00           C  
ATOM    482  N   ALA B 431      67.914 -23.340  14.323  1.00  0.00           N  
ATOM    483  CA  ALA B 431      68.513 -23.978  13.145  1.00  0.00           C  
ATOM    484  C   ALA B 431      69.736 -23.231  12.574  1.00  0.00           C  
ATOM    485  O   ALA B 431      70.670 -23.830  12.021  1.00  0.00           O  
ATOM    486  CB  ALA B 431      67.454 -24.143  12.070  1.00  0.00           C  
ATOM    487  N   VAL B 432      69.716 -21.916  12.678  1.00  0.00           N  
ATOM    488  CA  VAL B 432      70.845 -21.149  12.213  1.00  0.00           C  
ATOM    489  C   VAL B 432      71.946 -21.240  13.261  1.00  0.00           C  
ATOM    490  O   VAL B 432      73.125 -21.350  12.927  1.00  0.00           O  
ATOM    491  CB  VAL B 432      70.468 -19.706  12.019  1.00  0.00           C  
ATOM    492  CG1 VAL B 432      71.702 -18.850  11.868  1.00  0.00           C  
ATOM    493  CG2 VAL B 432      69.649 -19.592  10.800  1.00  0.00           C  
ATOM    494  N   ALA B 433      71.561 -21.196  14.533  1.00  0.00           N  
ATOM    495  CA  ALA B 433      72.538 -21.286  15.609  1.00  0.00           C  
ATOM    496  C   ALA B 433      73.292 -22.609  15.470  1.00  0.00           C  
ATOM    497  O   ALA B 433      74.518 -22.670  15.606  1.00  0.00           O  
ATOM    498  CB  ALA B 433      71.831 -21.208  16.947  1.00  0.00           C  
ATOM    499  N   LEU B 434      72.544 -23.670  15.195  1.00  0.00           N  
ATOM    500  CA  LEU B 434      73.151 -24.973  15.011  1.00  0.00           C  
ATOM    501  C   LEU B 434      74.122 -24.758  13.849  1.00  0.00           C  
ATOM    502  O   LEU B 434      75.288 -25.110  13.950  1.00  0.00           O  
ATOM    503  CB  LEU B 434      72.095 -26.018  14.628  1.00  0.00           C  
ATOM    504  CG  LEU B 434      72.420 -27.505  14.795  1.00  0.00           C  
ATOM    505  CD1 LEU B 434      71.683 -28.291  13.726  1.00  0.00           C  
ATOM    506  CD2 LEU B 434      73.895 -27.757  14.668  1.00  0.00           C  
ATOM    507  N   ASP B 435      73.647 -24.148  12.760  1.00  0.00           N  
ATOM    508  CA  ASP B 435      74.491 -23.913  11.590  1.00  0.00           C  
ATOM    509  C   ASP B 435      75.785 -23.243  12.011  1.00  0.00           C  
ATOM    510  O   ASP B 435      76.860 -23.693  11.620  1.00  0.00           O  
ATOM    511  CB  ASP B 435      73.741 -23.070  10.548  1.00  0.00           C  
ATOM    512  CG  ASP B 435      73.101 -23.922   9.435  1.00  0.00           C  
ATOM    513  OD1 ASP B 435      72.259 -23.394   8.671  1.00  0.00           O  
ATOM    514  OD2 ASP B 435      73.453 -25.114   9.309  1.00  0.00           O  
ATOM    515  N   TYR B 436      75.668 -22.195  12.830  1.00  0.00           N  
ATOM    516  CA  TYR B 436      76.813 -21.450  13.366  1.00  0.00           C  
ATOM    517  C   TYR B 436      77.801 -22.401  14.045  1.00  0.00           C  
ATOM    518  O   TYR B 436      78.957 -22.503  13.646  1.00  0.00           O  
ATOM    519  CB  TYR B 436      76.358 -20.430  14.408  1.00  0.00           C  
ATOM    520  CG  TYR B 436      75.751 -19.152  13.876  1.00  0.00           C  
ATOM    521  CD1 TYR B 436      75.208 -18.207  14.758  1.00  0.00           C  
ATOM    522  CD2 TYR B 436      75.704 -18.880  12.508  1.00  0.00           C  
ATOM    523  CE1 TYR B 436      74.640 -17.029  14.299  1.00  0.00           C  
ATOM    524  CE2 TYR B 436      75.130 -17.687  12.034  1.00  0.00           C  
ATOM    525  CZ  TYR B 436      74.599 -16.779  12.943  1.00  0.00           C  
ATOM    526  OH  TYR B 436      74.012 -15.628  12.501  1.00  0.00           O  
ATOM    527  N   LEU B 437      77.361 -23.087  15.090  1.00  0.00           N  
ATOM    528  CA  LEU B 437      78.244 -24.027  15.779  1.00  0.00           C  
ATOM    529  C   LEU B 437      78.959 -25.023  14.826  1.00  0.00           C  
ATOM    530  O   LEU B 437      80.171 -25.253  14.928  1.00  0.00           O  
ATOM    531  CB  LEU B 437      77.436 -24.813  16.818  1.00  0.00           C  
ATOM    532  CG  LEU B 437      76.753 -23.991  17.913  1.00  0.00           C  
ATOM    533  CD1 LEU B 437      75.792 -24.861  18.750  1.00  0.00           C  
ATOM    534  CD2 LEU B 437      77.844 -23.363  18.762  1.00  0.00           C  
ATOM    535  N   ALA B 438      78.199 -25.604  13.899  1.00  0.00           N  
ATOM    536  CA  ALA B 438      78.724 -26.599  12.963  1.00  0.00           C  
ATOM    537  C   ALA B 438      79.748 -26.003  12.049  1.00  0.00           C  
ATOM    538  O   ALA B 438      80.632 -26.690  11.560  1.00  0.00           O  
ATOM    539  CB  ALA B 438      77.581 -27.210  12.140  1.00  0.00           C  
ATOM    540  N   ALA B 439      79.612 -24.710  11.819  1.00  0.00           N  
ATOM    541  CA  ALA B 439      80.533 -23.994  10.960  1.00  0.00           C  
ATOM    542  C   ALA B 439      81.821 -23.630  11.683  1.00  0.00           C  
ATOM    543  O   ALA B 439      82.739 -23.081  11.070  1.00  0.00           O  
ATOM    544  CB  ALA B 439      79.891 -22.753  10.430  1.00  0.00           C  
ATOM    545  N   GLY B 444      81.902 -23.896  12.983  1.00  0.00           N  
ATOM    546  CA  GLY B 444      83.156 -23.609  13.654  1.00  0.00           C  
ATOM    547  C   GLY B 444      83.138 -22.574  14.736  1.00  0.00           C  
ATOM    548  O   GLY B 444      84.155 -22.267  15.343  1.00  0.00           O  
ATOM    549  N   LEU B 445      81.980 -22.014  14.990  1.00  0.00           N  
ATOM    550  CA  LEU B 445      81.930 -21.035  16.037  1.00  0.00           C  
ATOM    551  C   LEU B 445      81.869 -21.751  17.390  1.00  0.00           C  
ATOM    552  O   LEU B 445      81.068 -22.672  17.596  1.00  0.00           O  
ATOM    553  CB  LEU B 445      80.739 -20.089  15.804  1.00  0.00           C  
ATOM    554  CG  LEU B 445      80.995 -18.764  15.038  1.00  0.00           C  
ATOM    555  CD1 LEU B 445      82.358 -18.825  14.400  1.00  0.00           C  
ATOM    556  CD2 LEU B 445      79.940 -18.487  13.964  1.00  0.00           C  
ATOM    557  N   ASP B 460      82.758 -21.319  18.288  1.00  0.00           N  
ATOM    558  CA  ASP B 460      82.919 -21.842  19.658  1.00  0.00           C  
ATOM    559  C   ASP B 460      82.150 -21.066  20.730  1.00  0.00           C  
ATOM    560  O   ASP B 460      82.370 -19.877  20.925  1.00  0.00           O  
ATOM    561  CB  ASP B 460      84.402 -21.832  20.051  1.00  0.00           C  
ATOM    562  CG  ASP B 460      84.648 -22.425  21.420  1.00  0.00           C  
ATOM    563  OD1 ASP B 460      85.749 -22.203  21.963  1.00  0.00           O  
ATOM    564  OD2 ASP B 460      83.753 -23.121  21.944  1.00  0.00           O  
ATOM    565  N   PRO B 461      81.262 -21.749  21.460  1.00  0.00           N  
ATOM    566  CA  PRO B 461      80.454 -21.147  22.519  1.00  0.00           C  
ATOM    567  C   PRO B 461      81.301 -20.339  23.491  1.00  0.00           C  
ATOM    568  O   PRO B 461      80.840 -19.384  24.112  1.00  0.00           O  
ATOM    569  CB  PRO B 461      79.810 -22.365  23.177  1.00  0.00           C  
ATOM    570  CG  PRO B 461      79.640 -23.305  22.033  1.00  0.00           C  
ATOM    571  CD  PRO B 461      80.960 -23.184  21.325  1.00  0.00           C  
ATOM    572  N   GLN B 463      82.557 -20.725  23.619  1.00  0.00           N  
ATOM    573  CA  GLN B 463      83.431 -20.031  24.539  1.00  0.00           C  
ATOM    574  C   GLN B 463      83.986 -18.721  23.987  1.00  0.00           C  
ATOM    575  O   GLN B 463      84.509 -17.923  24.764  1.00  0.00           O  
ATOM    576  CB  GLN B 463      84.601 -20.930  24.955  1.00  0.00           C  
ATOM    577  CG  GLN B 463      84.274 -22.028  25.970  1.00  0.00           C  
ATOM    578  CD  GLN B 463      83.267 -23.058  25.466  1.00  0.00           C  
ATOM    579  OE1 GLN B 463      82.058 -22.802  25.430  1.00  0.00           O  
ATOM    580  NE2 GLN B 463      83.766 -24.233  25.074  1.00  0.00           N  
ATOM    581  N   LYS B 471      83.868 -18.488  22.674  1.00  0.00           N  
ATOM    582  CA  LYS B 471      84.411 -17.262  22.048  1.00  0.00           C  
ATOM    583  C   LYS B 471      83.482 -16.341  21.227  1.00  0.00           C  
ATOM    584  O   LYS B 471      83.899 -15.270  20.769  1.00  0.00           O  
ATOM    585  CB  LYS B 471      85.593 -17.639  21.166  1.00  0.00           C  
ATOM    586  CG  LYS B 471      86.667 -18.414  21.887  1.00  0.00           C  
ATOM    587  CD  LYS B 471      87.791 -18.753  20.922  1.00  0.00           C  
ATOM    588  CE  LYS B 471      88.797 -19.741  21.502  1.00  0.00           C  
ATOM    589  NZ  LYS B 471      89.660 -20.297  20.415  1.00  0.00           N  
ATOM    590  N   THR B 472      82.236 -16.755  21.032  1.00  0.00           N  
ATOM    591  CA  THR B 472      81.276 -15.965  20.268  1.00  0.00           C  
ATOM    592  C   THR B 472      79.946 -15.784  21.016  1.00  0.00           C  
ATOM    593  O   THR B 472      79.353 -16.745  21.495  1.00  0.00           O  
ATOM    594  CB  THR B 472      81.022 -16.621  18.891  1.00  0.00           C  
ATOM    595  OG1 THR B 472      79.632 -16.574  18.584  1.00  0.00           O  
ATOM    596  CG2 THR B 472      81.426 -18.053  18.898  1.00  0.00           C  
ATOM    597  N   THR B 473      79.477 -14.548  21.124  1.00  0.00           N  
ATOM    598  CA  THR B 473      78.227 -14.291  21.818  1.00  0.00           C  
ATOM    599  C   THR B 473      77.065 -14.308  20.837  1.00  0.00           C  
ATOM    600  O   THR B 473      76.907 -13.380  20.039  1.00  0.00           O  
ATOM    601  CB  THR B 473      78.282 -12.943  22.500  1.00  0.00           C  
ATOM    602  OG1 THR B 473      79.439 -12.899  23.332  1.00  0.00           O  
ATOM    603  CG2 THR B 473      77.076 -12.733  23.364  1.00  0.00           C  
ATOM    604  N   CYS B 474      76.259 -15.370  20.892  1.00  0.00           N  
ATOM    605  CA  CYS B 474      75.096 -15.504  20.009  1.00  0.00           C  
ATOM    606  C   CYS B 474      73.907 -14.763  20.637  1.00  0.00           C  
ATOM    607  O   CYS B 474      73.546 -15.032  21.789  1.00  0.00           O  
ATOM    608  CB  CYS B 474      74.745 -16.981  19.808  1.00  0.00           C  
ATOM    609  SG  CYS B 474      73.528 -17.244  18.507  1.00  0.00           S  
ATOM    610  N   VAL B 475      73.287 -13.849  19.886  1.00  0.00           N  
ATOM    611  CA  VAL B 475      72.181 -13.055  20.427  1.00  0.00           C  
ATOM    612  C   VAL B 475      70.866 -13.042  19.648  1.00  0.00           C  
ATOM    613  O   VAL B 475      70.859 -12.686  18.477  1.00  0.00           O  
ATOM    614  CB  VAL B 475      72.605 -11.616  20.549  1.00  0.00           C  
ATOM    615  CG1 VAL B 475      71.555 -10.868  21.257  1.00  0.00           C  
ATOM    616  CG2 VAL B 475      73.928 -11.514  21.274  1.00  0.00           C  
ATOM    617  N   VAL B 476      69.753 -13.391  20.284  1.00  0.00           N  
ATOM    618  CA  VAL B 476      68.477 -13.366  19.571  1.00  0.00           C  
ATOM    619  C   VAL B 476      67.920 -11.947  19.728  1.00  0.00           C  
ATOM    620  O   VAL B 476      67.589 -11.513  20.822  1.00  0.00           O  
ATOM    621  CB  VAL B 476      67.503 -14.389  20.152  1.00  0.00           C  
ATOM    622  CG1 VAL B 476      67.326 -14.123  21.609  1.00  0.00           C  
ATOM    623  CG2 VAL B 476      66.181 -14.319  19.448  1.00  0.00           C  
ATOM    624  N   GLN B 477      67.839 -11.226  18.617  1.00  0.00           N  
ATOM    625  CA  GLN B 477      67.386  -9.834  18.580  1.00  0.00           C  
ATOM    626  C   GLN B 477      66.128  -9.521  19.353  1.00  0.00           C  
ATOM    627  O   GLN B 477      66.102  -8.577  20.128  1.00  0.00           O  
ATOM    628  CB  GLN B 477      67.202  -9.397  17.125  1.00  0.00           C  
ATOM    629  CG  GLN B 477      67.085  -7.903  16.884  1.00  0.00           C  
ATOM    630  CD  GLN B 477      67.041  -7.563  15.390  1.00  0.00           C  
ATOM    631  OE1 GLN B 477      67.484  -6.490  14.965  1.00  0.00           O  
ATOM    632  NE2 GLN B 477      66.495  -8.475  14.591  1.00  0.00           N  
ATOM    633  N   SER B 478      65.085 -10.308  19.134  1.00  0.00           N  
ATOM    634  CA  SER B 478      63.820 -10.089  19.818  1.00  0.00           C  
ATOM    635  C   SER B 478      63.913 -10.157  21.367  1.00  0.00           C  
ATOM    636  O   SER B 478      63.050  -9.616  22.074  1.00  0.00           O  
ATOM    637  CB  SER B 478      62.778 -11.087  19.307  1.00  0.00           C  
ATOM    638  OG  SER B 478      63.064 -12.382  19.788  1.00  0.00           O  
ATOM    639  N   ALA B 479      64.946 -10.801  21.905  1.00  0.00           N  
ATOM    640  CA  ALA B 479      65.061 -10.869  23.356  1.00  0.00           C  
ATOM    641  C   ALA B 479      65.887  -9.708  23.881  1.00  0.00           C  
ATOM    642  O   ALA B 479      66.287  -9.682  25.040  1.00  0.00           O  
ATOM    643  CB  ALA B 479      65.663 -12.184  23.781  1.00  0.00           C  
ATOM    644  N   VAL B 482      66.149  -8.743  23.012  1.00  0.00           N  
ATOM    645  CA  VAL B 482      66.890  -7.562  23.408  1.00  0.00           C  
ATOM    646  C   VAL B 482      66.101  -6.340  22.975  1.00  0.00           C  
ATOM    647  O   VAL B 482      66.453  -5.645  22.023  1.00  0.00           O  
ATOM    648  CB  VAL B 482      68.262  -7.528  22.781  1.00  0.00           C  
ATOM    649  CG1 VAL B 482      68.994  -6.274  23.193  1.00  0.00           C  
ATOM    650  CG2 VAL B 482      69.026  -8.723  23.233  1.00  0.00           C  
ATOM    651  N   PRO B 483      65.004  -6.070  23.681  1.00  0.00           N  
ATOM    652  CA  PRO B 483      64.120  -4.935  23.411  1.00  0.00           C  
ATOM    653  C   PRO B 483      64.857  -3.587  23.424  1.00  0.00           C  
ATOM    654  O   PRO B 483      64.374  -2.587  22.901  1.00  0.00           O  
ATOM    655  CB  PRO B 483      63.104  -5.035  24.528  1.00  0.00           C  
ATOM    656  CG  PRO B 483      63.937  -5.610  25.663  1.00  0.00           C  
ATOM    657  CD  PRO B 483      64.662  -6.709  24.965  1.00  0.00           C  
ATOM    658  N   GLU B 485      66.020  -3.542  24.048  1.00  0.00           N  
ATOM    659  CA  GLU B 485      66.756  -2.304  24.053  1.00  0.00           C  
ATOM    660  C   GLU B 485      67.049  -1.895  22.612  1.00  0.00           C  
ATOM    661  O   GLU B 485      67.094  -0.717  22.296  1.00  0.00           O  
ATOM    662  CB  GLU B 485      68.050  -2.476  24.830  1.00  0.00           C  
ATOM    663  CG  GLU B 485      67.867  -2.409  26.335  1.00  0.00           C  
ATOM    664  CD  GLU B 485      67.346  -3.699  26.968  1.00  0.00           C  
ATOM    665  OE1 GLU B 485      67.161  -3.723  28.207  1.00  0.00           O  
ATOM    666  OE2 GLU B 485      67.125  -4.692  26.245  1.00  0.00           O  
ATOM    667  N   LEU B 486      67.217  -2.852  21.713  1.00  0.00           N  
ATOM    668  CA  LEU B 486      67.518  -2.472  20.337  1.00  0.00           C  
ATOM    669  C   LEU B 486      66.395  -1.724  19.661  1.00  0.00           C  
ATOM    670  O   LEU B 486      66.624  -0.871  18.822  1.00  0.00           O  
ATOM    671  CB  LEU B 486      67.829  -3.691  19.488  1.00  0.00           C  
ATOM    672  CG  LEU B 486      68.859  -4.684  20.007  1.00  0.00           C  
ATOM    673  CD1 LEU B 486      69.198  -5.689  18.910  1.00  0.00           C  
ATOM    674  CD2 LEU B 486      70.090  -3.945  20.426  1.00  0.00           C  
ATOM    675  N   ALA B 489      65.171  -2.074  19.999  1.00  0.00           N  
ATOM    676  CA  ALA B 489      64.039  -1.413  19.385  1.00  0.00           C  
ATOM    677  C   ALA B 489      63.954  -0.004  19.943  1.00  0.00           C  
ATOM    678  O   ALA B 489      63.607   0.963  19.247  1.00  0.00           O  
ATOM    679  CB  ALA B 489      62.772  -2.184  19.695  1.00  0.00           C  
ATOM    680  N   GLU B 490      64.289   0.108  21.218  1.00  0.00           N  
ATOM    681  CA  GLU B 490      64.231   1.399  21.857  1.00  0.00           C  
ATOM    682  C   GLU B 490      65.157   2.318  21.081  1.00  0.00           C  
ATOM    683  O   GLU B 490      64.748   3.384  20.604  1.00  0.00           O  
ATOM    684  CB  GLU B 490      64.669   1.296  23.321  1.00  0.00           C  
ATOM    685  CG  GLU B 490      64.499   2.577  24.119  1.00  0.00           C  
ATOM    686  CD  GLU B 490      65.009   2.396  25.509  1.00  0.00           C  
ATOM    687  OE1 GLU B 490      65.158   3.399  26.233  1.00  0.00           O  
ATOM    688  OE2 GLU B 490      65.259   1.226  25.871  1.00  0.00           O  
ATOM    689  N   LEU B 494      66.394   1.873  20.912  1.00  0.00           N  
ATOM    690  CA  LEU B 494      67.369   2.681  20.222  1.00  0.00           C  
ATOM    691  C   LEU B 494      67.009   2.912  18.764  1.00  0.00           C  
ATOM    692  O   LEU B 494      67.397   3.937  18.186  1.00  0.00           O  
ATOM    693  CB  LEU B 494      68.743   2.035  20.357  1.00  0.00           C  
ATOM    694  CG  LEU B 494      69.920   2.743  19.709  1.00  0.00           C  
ATOM    695  CD1 LEU B 494      70.101   4.092  20.292  1.00  0.00           C  
ATOM    696  CD2 LEU B 494      71.151   1.932  19.948  1.00  0.00           C  
ATOM    697  N   THR B 495      66.263   1.980  18.174  1.00  0.00           N  
ATOM    698  CA  THR B 495      65.896   2.139  16.783  1.00  0.00           C  
ATOM    699  C   THR B 495      64.995   3.338  16.735  1.00  0.00           C  
ATOM    700  O   THR B 495      65.197   4.248  15.930  1.00  0.00           O  
ATOM    701  CB  THR B 495      65.162   0.902  16.216  1.00  0.00           C  
ATOM    702  OG1 THR B 495      65.987  -0.264  16.350  1.00  0.00           O  
ATOM    703  CG2 THR B 495      64.907   1.083  14.750  1.00  0.00           C  
ATOM    704  N   VAL B 496      64.028   3.378  17.634  1.00  0.00           N  
ATOM    705  CA  VAL B 496      63.134   4.502  17.600  1.00  0.00           C  
ATOM    706  C   VAL B 496      63.893   5.819  17.646  1.00  0.00           C  
ATOM    707  O   VAL B 496      63.680   6.694  16.795  1.00  0.00           O  
ATOM    708  CB  VAL B 496      62.114   4.442  18.735  1.00  0.00           C  
ATOM    709  CG1 VAL B 496      61.210   5.653  18.678  1.00  0.00           C  
ATOM    710  CG2 VAL B 496      61.267   3.222  18.578  1.00  0.00           C  
ATOM    711  N   TYR B 498      64.799   5.958  18.606  1.00  0.00           N  
ATOM    712  CA  TYR B 498      65.524   7.207  18.728  1.00  0.00           C  
ATOM    713  C   TYR B 498      66.270   7.568  17.473  1.00  0.00           C  
ATOM    714  O   TYR B 498      66.317   8.746  17.101  1.00  0.00           O  
ATOM    715  CB  TYR B 498      66.491   7.143  19.895  1.00  0.00           C  
ATOM    716  CG  TYR B 498      65.832   6.938  21.227  1.00  0.00           C  
ATOM    717  CD1 TYR B 498      66.379   6.061  22.151  1.00  0.00           C  
ATOM    718  CD2 TYR B 498      64.670   7.611  21.568  1.00  0.00           C  
ATOM    719  CE1 TYR B 498      65.782   5.847  23.394  1.00  0.00           C  
ATOM    720  CE2 TYR B 498      64.063   7.413  22.800  1.00  0.00           C  
ATOM    721  CZ  TYR B 498      64.621   6.529  23.713  1.00  0.00           C  
ATOM    722  OH  TYR B 498      64.014   6.317  24.935  1.00  0.00           O  
ATOM    723  N   PHE B 499      66.834   6.548  16.830  1.00  0.00           N  
ATOM    724  CA  PHE B 499      67.608   6.729  15.612  1.00  0.00           C  
ATOM    725  C   PHE B 499      66.739   7.214  14.468  1.00  0.00           C  
ATOM    726  O   PHE B 499      67.201   8.001  13.634  1.00  0.00           O  
ATOM    727  CB  PHE B 499      68.322   5.428  15.217  1.00  0.00           C  
ATOM    728  CG  PHE B 499      69.668   5.231  15.888  1.00  0.00           C  
ATOM    729  CD1 PHE B 499      70.023   5.963  17.020  1.00  0.00           C  
ATOM    730  CD2 PHE B 499      70.552   4.264  15.418  1.00  0.00           C  
ATOM    731  CE1 PHE B 499      71.231   5.731  17.673  1.00  0.00           C  
ATOM    732  CE2 PHE B 499      71.750   4.030  16.065  1.00  0.00           C  
ATOM    733  CZ  PHE B 499      72.090   4.768  17.199  1.00  0.00           C  
ATOM    734  N   LEU B 500      65.486   6.774  14.422  1.00  0.00           N  
ATOM    735  CA  LEU B 500      64.604   7.220  13.348  1.00  0.00           C  
ATOM    736  C   LEU B 500      64.512   8.754  13.241  1.00  0.00           C  
ATOM    737  O   LEU B 500      64.279   9.295  12.161  1.00  0.00           O  
ATOM    738  CB  LEU B 500      63.209   6.622  13.531  1.00  0.00           C  
ATOM    739  CG  LEU B 500      63.143   5.118  13.275  1.00  0.00           C  
ATOM    740  CD1 LEU B 500      61.758   4.583  13.507  1.00  0.00           C  
ATOM    741  CD2 LEU B 500      63.550   4.859  11.851  1.00  0.00           C  
ATOM    742  N   ASN B 501      64.713   9.450  14.354  1.00  0.00           N  
ATOM    743  CA  ASN B 501      64.643  10.905  14.368  1.00  0.00           C  
ATOM    744  C   ASN B 501      65.888  11.504  13.766  1.00  0.00           C  
ATOM    745  O   ASN B 501      65.966  12.698  13.557  1.00  0.00           O  
ATOM    746  CB  ASN B 501      64.520  11.392  15.797  1.00  0.00           C  
ATOM    747  CG  ASN B 501      63.308  10.835  16.484  1.00  0.00           C  
ATOM    748  OD1 ASN B 501      63.269  10.718  17.718  1.00  0.00           O  
ATOM    749  ND2 ASN B 501      62.288  10.497  15.690  1.00  0.00           N  
ATOM    750  N   LEU B 502      66.868  10.676  13.466  1.00  0.00           N  
ATOM    751  CA  LEU B 502      68.097  11.204  12.933  1.00  0.00           C  
ATOM    752  C   LEU B 502      68.303  11.093  11.435  1.00  0.00           C  
ATOM    753  O   LEU B 502      69.369  11.461  10.945  1.00  0.00           O  
ATOM    754  CB  LEU B 502      69.269  10.559  13.655  1.00  0.00           C  
ATOM    755  CG  LEU B 502      69.285  10.654  15.182  1.00  0.00           C  
ATOM    756  CD1 LEU B 502      70.605  10.139  15.682  1.00  0.00           C  
ATOM    757  CD2 LEU B 502      69.113  12.075  15.643  1.00  0.00           C  
ATOM    758  N   VAL B 503      67.309  10.604  10.698  1.00  0.00           N  
ATOM    759  CA  VAL B 503      67.458  10.490   9.247  1.00  0.00           C  
ATOM    760  C   VAL B 503      66.148  10.856   8.542  1.00  0.00           C  
ATOM    761  O   VAL B 503      65.084  10.771   9.143  1.00  0.00           O  
ATOM    762  CB  VAL B 503      67.932   9.068   8.862  1.00  0.00           C  
ATOM    763  CG1 VAL B 503      66.876   8.049   9.197  1.00  0.00           C  
ATOM    764  CG2 VAL B 503      68.320   9.034   7.420  1.00  0.00           C  
ATOM    765  N   THR B 846      66.221  11.295   7.285  1.00  0.00           N  
ATOM    766  CA  THR B 846      65.008  11.689   6.564  1.00  0.00           C  
ATOM    767  C   THR B 846      64.470  10.589   5.682  1.00  0.00           C  
ATOM    768  O   THR B 846      65.186   9.711   5.245  1.00  0.00           O  
ATOM    769  CB  THR B 846      65.216  12.940   5.650  1.00  0.00           C  
ATOM    770  OG1 THR B 846      65.872  12.545   4.440  1.00  0.00           O  
ATOM    771  CG2 THR B 846      66.047  14.009   6.353  1.00  0.00           C  
ATOM    772  N   VAL B 847      63.185  10.641   5.422  1.00  0.00           N  
ATOM    773  CA  VAL B 847      62.618   9.635   4.587  1.00  0.00           C  
ATOM    774  C   VAL B 847      63.258   9.682   3.217  1.00  0.00           C  
ATOM    775  O   VAL B 847      63.330   8.653   2.549  1.00  0.00           O  
ATOM    776  CB  VAL B 847      61.141   9.852   4.428  1.00  0.00           C  
ATOM    777  CG1 VAL B 847      60.577   8.857   3.438  1.00  0.00           C  
ATOM    778  CG2 VAL B 847      60.486   9.684   5.740  1.00  0.00           C  
ATOM    779  N   SER B 848      63.722  10.862   2.796  1.00  0.00           N  
ATOM    780  CA  SER B 848      64.316  11.010   1.459  1.00  0.00           C  
ATOM    781  C   SER B 848      65.666  10.442   1.356  1.00  0.00           C  
ATOM    782  O   SER B 848      66.164  10.227   0.256  1.00  0.00           O  
ATOM    783  CB  SER B 848      64.433  12.460   1.037  1.00  0.00           C  
ATOM    784  OG  SER B 848      63.158  12.981   0.726  1.00  0.00           O  
ATOM    785  N   HIS B 849      66.267  10.258   2.519  1.00  0.00           N  
ATOM    786  CA  HIS B 849      67.589   9.686   2.604  1.00  0.00           C  
ATOM    787  C   HIS B 849      67.435   8.183   2.641  1.00  0.00           C  
ATOM    788  O   HIS B 849      68.277   7.468   2.114  1.00  0.00           O  
ATOM    789  CB  HIS B 849      68.318  10.154   3.866  1.00  0.00           C  
ATOM    790  CG  HIS B 849      69.796   9.900   3.838  1.00  0.00           C  
ATOM    791  ND1 HIS B 849      70.371   8.705   4.214  1.00  0.00           N  
ATOM    792  CD2 HIS B 849      70.825  10.705   3.462  1.00  0.00           C  
ATOM    793  CE1 HIS B 849      71.682   8.780   4.078  1.00  0.00           C  
ATOM    794  NE2 HIS B 849      71.984   9.982   3.625  1.00  0.00           N  
ATOM    795  N   LEU B1084      66.371   7.696   3.273  1.00  0.00           N  
ATOM    796  CA  LEU B1084      66.153   6.261   3.331  1.00  0.00           C  
ATOM    797  C   LEU B1084      65.770   5.809   1.923  1.00  0.00           C  
ATOM    798  O   LEU B1084      66.135   4.738   1.462  1.00  0.00           O  
ATOM    799  CB  LEU B1084      65.044   5.944   4.338  1.00  0.00           C  
ATOM    800  CG  LEU B1084      65.340   6.227   5.819  1.00  0.00           C  
ATOM    801  CD1 LEU B1084      64.123   6.068   6.681  1.00  0.00           C  
ATOM    802  CD2 LEU B1084      66.353   5.256   6.293  1.00  0.00           C  
ATOM    803  N   ARG B1085      65.058   6.675   1.225  1.00  0.00           N  
ATOM    804  CA  ARG B1085      64.605   6.395  -0.127  1.00  0.00           C  
ATOM    805  C   ARG B1085      65.752   6.158  -1.141  1.00  0.00           C  
ATOM    806  O   ARG B1085      65.595   5.425  -2.112  1.00  0.00           O  
ATOM    807  CB  ARG B1085      63.687   7.559  -0.548  1.00  0.00           C  
ATOM    808  CG  ARG B1085      63.073   7.478  -1.919  1.00  0.00           C  
ATOM    809  CD  ARG B1085      61.636   7.896  -1.850  1.00  0.00           C  
ATOM    810  NE  ARG B1085      60.774   6.774  -1.488  1.00  0.00           N  
ATOM    811  CZ  ARG B1085      59.540   6.906  -1.007  1.00  0.00           C  
ATOM    812  NH1 ARG B1085      58.810   5.831  -0.705  1.00  0.00           N  
ATOM    813  NH2 ARG B1085      59.038   8.120  -0.810  1.00  0.00           N  
ATOM    814  N   GLN B1087      66.914   6.752  -0.910  1.00  0.00           N  
ATOM    815  CA  GLN B1087      68.009   6.590  -1.854  1.00  0.00           C  
ATOM    816  C   GLN B1087      68.996   5.497  -1.483  1.00  0.00           C  
ATOM    817  O   GLN B1087      70.096   5.458  -2.027  1.00  0.00           O  
ATOM    818  CB  GLN B1087      68.749   7.923  -2.046  1.00  0.00           C  
ATOM    819  CG  GLN B1087      69.281   8.525  -0.756  1.00  0.00           C  
ATOM    820  CD  GLN B1087      70.143   9.757  -0.983  1.00  0.00           C  
ATOM    821  OE1 GLN B1087      71.047   9.742  -1.818  1.00  0.00           O  
ATOM    822  NE2 GLN B1087      69.880  10.827  -0.224  1.00  0.00           N  
ATOM    823  N   ASN B1088      68.631   4.608  -0.568  1.00  0.00           N  
ATOM    824  CA  ASN B1088      69.558   3.539  -0.216  1.00  0.00           C  
ATOM    825  C   ASN B1088      69.492   2.597  -1.436  1.00  0.00           C  
ATOM    826  O   ASN B1088      68.427   2.070  -1.749  1.00  0.00           O  
ATOM    827  CB  ASN B1088      69.072   2.903   1.086  1.00  0.00           C  
ATOM    828  CG  ASN B1088      69.747   1.595   1.396  1.00  0.00           C  
ATOM    829  OD1 ASN B1088      70.009   0.788   0.500  1.00  0.00           O  
ATOM    830  ND2 ASN B1088      69.998   1.352   2.683  1.00  0.00           N  
ATOM    831  N   PRO B1089      70.616   2.395  -2.158  1.00  0.00           N  
ATOM    832  CA  PRO B1089      70.603   1.522  -3.335  1.00  0.00           C  
ATOM    833  C   PRO B1089      70.227   0.055  -3.094  1.00  0.00           C  
ATOM    834  O   PRO B1089      69.555  -0.575  -3.919  1.00  0.00           O  
ATOM    835  CB  PRO B1089      72.015   1.685  -3.881  1.00  0.00           C  
ATOM    836  CG  PRO B1089      72.814   1.811  -2.644  1.00  0.00           C  
ATOM    837  CD  PRO B1089      71.999   2.810  -1.860  1.00  0.00           C  
ATOM    838  N   THR B1090      70.656  -0.489  -1.962  1.00  0.00           N  
ATOM    839  CA  THR B1090      70.364  -1.883  -1.639  1.00  0.00           C  
ATOM    840  C   THR B1090      68.879  -2.114  -1.340  1.00  0.00           C  
ATOM    841  O   THR B1090      68.224  -2.948  -1.964  1.00  0.00           O  
ATOM    842  CB  THR B1090      71.229  -2.388  -0.440  1.00  0.00           C  
ATOM    843  OG1 THR B1090      72.626  -2.252  -0.745  1.00  0.00           O  
ATOM    844  CG2 THR B1090      70.972  -3.850  -0.198  1.00  0.00           C  
ATOM    845  N   VAL B1091      68.339  -1.379  -0.388  1.00  0.00           N  
ATOM    846  CA  VAL B1091      66.938  -1.549  -0.074  1.00  0.00           C  
ATOM    847  C   VAL B1091      66.094  -1.277  -1.314  1.00  0.00           C  
ATOM    848  O   VAL B1091      65.087  -1.933  -1.540  1.00  0.00           O  
ATOM    849  CB  VAL B1091      66.492  -0.588   1.017  1.00  0.00           C  
ATOM    850  CG1 VAL B1091      66.672   0.827   0.543  1.00  0.00           C  
ATOM    851  CG2 VAL B1091      65.043  -0.815   1.334  1.00  0.00           C  
ATOM    852  N   LYS B1093      66.495  -0.309  -2.124  1.00  0.00           N  
ATOM    853  CA  LYS B1093      65.717  -0.002  -3.308  1.00  0.00           C  
ATOM    854  C   LYS B1093      65.669  -1.210  -4.240  1.00  0.00           C  
ATOM    855  O   LYS B1093      64.630  -1.517  -4.834  1.00  0.00           O  
ATOM    856  CB  LYS B1093      66.320   1.203  -4.036  1.00  0.00           C  
ATOM    857  CG  LYS B1093      65.430   1.785  -5.139  1.00  0.00           C  
ATOM    858  CD  LYS B1093      66.045   3.007  -5.806  1.00  0.00           C  
ATOM    859  CE  LYS B1093      65.057   3.620  -6.770  1.00  0.00           C  
ATOM    860  NZ  LYS B1093      65.673   4.743  -7.513  1.00  0.00           N  
ATOM    861  N   ALA B1098      66.797  -1.896  -4.364  1.00  0.00           N  
ATOM    862  CA  ALA B1098      66.872  -3.059  -5.232  1.00  0.00           C  
ATOM    863  C   ALA B1098      66.057  -4.205  -4.658  1.00  0.00           C  
ATOM    864  O   ALA B1098      65.336  -4.910  -5.377  1.00  0.00           O  
ATOM    865  CB  ALA B1098      68.311  -3.472  -5.403  1.00  0.00           C  
ATOM    866  N   GLU B1099      66.192  -4.403  -3.359  1.00  0.00           N  
ATOM    867  CA  GLU B1099      65.433  -5.437  -2.724  1.00  0.00           C  
ATOM    868  C   GLU B1099      63.946  -5.128  -2.940  1.00  0.00           C  
ATOM    869  O   GLU B1099      63.160  -6.008  -3.299  1.00  0.00           O  
ATOM    870  CB  GLU B1099      65.787  -5.473  -1.246  1.00  0.00           C  
ATOM    871  CG  GLU B1099      67.135  -6.103  -0.959  1.00  0.00           C  
ATOM    872  CD  GLU B1099      67.453  -6.144   0.530  1.00  0.00           C  
ATOM    873  OE1 GLU B1099      68.280  -6.985   0.967  1.00  0.00           O  
ATOM    874  OE2 GLU B1099      66.878  -5.317   1.267  1.00  0.00           O  
ATOM    875  N   ILE B1100      63.568  -3.870  -2.749  1.00  0.00           N  
ATOM    876  CA  ILE B1100      62.189  -3.456  -2.916  1.00  0.00           C  
ATOM    877  C   ILE B1100      61.644  -3.787  -4.295  1.00  0.00           C  
ATOM    878  O   ILE B1100      60.550  -4.349  -4.430  1.00  0.00           O  
ATOM    879  CB  ILE B1100      62.068  -1.962  -2.661  1.00  0.00           C  
ATOM    880  CG1 ILE B1100      62.087  -1.729  -1.151  1.00  0.00           C  
ATOM    881  CG2 ILE B1100      60.821  -1.403  -3.308  1.00  0.00           C  
ATOM    882  CD1 ILE B1100      61.848  -0.286  -0.730  1.00  0.00           C  
ATOM    883  N   ALA B1101      62.412  -3.444  -5.318  1.00  0.00           N  
ATOM    884  CA  ALA B1101      61.990  -3.710  -6.678  1.00  0.00           C  
ATOM    885  C   ALA B1101      61.848  -5.214  -6.950  1.00  0.00           C  
ATOM    886  O   ALA B1101      60.970  -5.652  -7.685  1.00  0.00           O  
ATOM    887  CB  ALA B1101      62.974  -3.091  -7.632  1.00  0.00           C  
ATOM    888  N   GLN B1102      62.710  -6.006  -6.343  1.00  0.00           N  
ATOM    889  CA  GLN B1102      62.676  -7.444  -6.524  1.00  0.00           C  
ATOM    890  C   GLN B1102      61.430  -8.056  -5.902  1.00  0.00           C  
ATOM    891  O   GLN B1102      60.855  -9.000  -6.439  1.00  0.00           O  
ATOM    892  CB  GLN B1102      63.900  -8.049  -5.862  1.00  0.00           C  
ATOM    893  CG  GLN B1102      64.272  -9.431  -6.359  1.00  0.00           C  
ATOM    894  CD  GLN B1102      64.970  -9.403  -7.723  1.00  0.00           C  
ATOM    895  OE1 GLN B1102      65.468 -10.432  -8.203  1.00  0.00           O  
ATOM    896  NE2 GLN B1102      65.009  -8.224  -8.350  1.00  0.00           N  
ATOM    897  N   LYS B1103      61.039  -7.521  -4.749  1.00  0.00           N  
ATOM    898  CA  LYS B1103      59.869  -8.002  -4.029  1.00  0.00           C  
ATOM    899  C   LYS B1103      58.566  -7.462  -4.561  1.00  0.00           C  
ATOM    900  O   LYS B1103      57.501  -7.807  -4.058  1.00  0.00           O  
ATOM    901  CB  LYS B1103      59.977  -7.659  -2.563  1.00  0.00           C  
ATOM    902  CG  LYS B1103      61.008  -8.491  -1.849  1.00  0.00           C  
ATOM    903  CD  LYS B1103      61.303  -7.935  -0.468  1.00  0.00           C  
ATOM    904  CE  LYS B1103      61.234  -8.995   0.606  1.00  0.00           C  
ATOM    905  NZ  LYS B1103      62.256 -10.066   0.439  1.00  0.00           N  
ATOM    906  N   GLY B1104      58.675  -6.605  -5.573  1.00  0.00           N  
ATOM    907  CA  GLY B1104      57.523  -6.035  -6.246  1.00  0.00           C  
ATOM    908  C   GLY B1104      56.617  -5.263  -5.334  1.00  0.00           C  
ATOM    909  O   GLY B1104      55.437  -5.084  -5.615  1.00  0.00           O  
ATOM    910  N   TYR B1105      57.168  -4.799  -4.230  1.00  0.00           N  
ATOM    911  CA  TYR B1105      56.366  -4.045  -3.291  1.00  0.00           C  
ATOM    912  C   TYR B1105      55.797  -2.755  -3.861  1.00  0.00           C  
ATOM    913  O   TYR B1105      54.640  -2.420  -3.593  1.00  0.00           O  
ATOM    914  CB  TYR B1105      57.177  -3.674  -2.072  1.00  0.00           C  
ATOM    915  CG  TYR B1105      57.445  -4.777  -1.099  1.00  0.00           C  
ATOM    916  CD1 TYR B1105      56.450  -5.676  -0.721  1.00  0.00           C  
ATOM    917  CD2 TYR B1105      58.674  -4.858  -0.462  1.00  0.00           C  
ATOM    918  CE1 TYR B1105      56.682  -6.616   0.291  1.00  0.00           C  
ATOM    919  CE2 TYR B1105      58.907  -5.783   0.540  1.00  0.00           C  
ATOM    920  CZ  TYR B1105      57.914  -6.657   0.906  1.00  0.00           C  
ATOM    921  OH  TYR B1105      58.156  -7.562   1.898  1.00  0.00           O  
ATOM    922  N   GLY B1106      56.607  -2.035  -4.639  1.00  0.00           N  
ATOM    923  CA  GLY B1106      56.165  -0.763  -5.184  1.00  0.00           C  
ATOM    924  C   GLY B1106      56.009   0.189  -4.006  1.00  0.00           C  
ATOM    925  O   GLY B1106      56.575  -0.035  -2.939  1.00  0.00           O  
ATOM    926  N   GLU B1107      55.245   1.253  -4.166  1.00  0.00           N  
ATOM    927  CA  GLU B1107      55.074   2.161  -3.051  1.00  0.00           C  
ATOM    928  C   GLU B1107      54.475   1.452  -1.854  1.00  0.00           C  
ATOM    929  O   GLU B1107      54.491   1.992  -0.763  1.00  0.00           O  
ATOM    930  CB  GLU B1107      54.166   3.318  -3.438  1.00  0.00           C  
ATOM    931  CG  GLU B1107      54.868   4.682  -3.544  1.00  0.00           C  
ATOM    932  CD  GLU B1107      54.926   5.460  -2.213  1.00  0.00           C  
ATOM    933  OE1 GLU B1107      55.753   5.109  -1.337  1.00  0.00           O  
ATOM    934  OE2 GLU B1107      54.136   6.427  -2.050  1.00  0.00           O  
ATOM    935  N   ARG B1179      53.934   0.259  -2.053  1.00  0.00           N  
ATOM    936  CA  ARG B1179      53.328  -0.475  -0.949  1.00  0.00           C  
ATOM    937  C   ARG B1179      54.352  -1.263  -0.135  1.00  0.00           C  
ATOM    938  O   ARG B1179      54.110  -2.427   0.190  1.00  0.00           O  
ATOM    939  CB  ARG B1179      52.251  -1.423  -1.477  1.00  0.00           C  
ATOM    940  CG  ARG B1179      51.185  -0.726  -2.287  1.00  0.00           C  
ATOM    941  CD  ARG B1179      50.034  -1.664  -2.657  1.00  0.00           C  
ATOM    942  NE  ARG B1179      49.025  -0.970  -3.466  1.00  0.00           N  
ATOM    943  CZ  ARG B1179      47.897  -1.511  -3.933  1.00  0.00           C  
ATOM    944  NH1 ARG B1179      47.059  -0.775  -4.657  1.00  0.00           N  
ATOM    945  NH2 ARG B1179      47.598  -2.780  -3.683  1.00  0.00           N  
ATOM    946  N   VAL B1192      55.482  -0.617   0.181  1.00  0.00           N  
ATOM    947  CA  VAL B1192      56.584  -1.207   0.961  1.00  0.00           C  
ATOM    948  C   VAL B1192      56.247  -1.189   2.426  1.00  0.00           C  
ATOM    949  O   VAL B1192      55.935  -0.141   2.952  1.00  0.00           O  
ATOM    950  CB  VAL B1192      57.860  -0.387   0.821  1.00  0.00           C  
ATOM    951  CG1 VAL B1192      59.026  -1.085   1.489  1.00  0.00           C  
ATOM    952  CG2 VAL B1192      58.116  -0.142  -0.621  1.00  0.00           C  
ATOM    953  N   PRO B1193      56.341  -2.341   3.113  1.00  0.00           N  
ATOM    954  CA  PRO B1193      56.014  -2.354   4.542  1.00  0.00           C  
ATOM    955  C   PRO B1193      56.923  -1.371   5.224  1.00  0.00           C  
ATOM    956  O   PRO B1193      58.097  -1.288   4.879  1.00  0.00           O  
ATOM    957  CB  PRO B1193      56.355  -3.774   4.961  1.00  0.00           C  
ATOM    958  CG  PRO B1193      56.200  -4.552   3.712  1.00  0.00           C  
ATOM    959  CD  PRO B1193      56.847  -3.657   2.696  1.00  0.00           C  
ATOM    960  N   ALA B1194      56.400  -0.645   6.201  1.00  0.00           N  
ATOM    961  CA  ALA B1194      57.198   0.344   6.903  1.00  0.00           C  
ATOM    962  C   ALA B1194      58.457  -0.246   7.560  1.00  0.00           C  
ATOM    963  O   ALA B1194      59.565   0.304   7.447  1.00  0.00           O  
ATOM    964  CB  ALA B1194      56.338   1.026   7.927  1.00  0.00           C  
ATOM    965  N   GLY B1195      58.275  -1.377   8.232  1.00  0.00           N  
ATOM    966  CA  GLY B1195      59.371  -2.041   8.919  1.00  0.00           C  
ATOM    967  C   GLY B1195      60.546  -2.333   8.019  1.00  0.00           C  
ATOM    968  O   GLY B1195      61.694  -2.163   8.435  1.00  0.00           O  
ATOM    969  N   PHE B1196      60.247  -2.785   6.797  1.00  0.00           N  
ATOM    970  CA  PHE B1196      61.265  -3.096   5.795  1.00  0.00           C  
ATOM    971  C   PHE B1196      61.939  -1.839   5.302  1.00  0.00           C  
ATOM    972  O   PHE B1196      63.148  -1.746   5.376  1.00  0.00           O  
ATOM    973  CB  PHE B1196      60.690  -3.790   4.568  1.00  0.00           C  
ATOM    974  CG  PHE B1196      61.744  -4.341   3.655  1.00  0.00           C  
ATOM    975  CD1 PHE B1196      62.280  -5.597   3.899  1.00  0.00           C  
ATOM    976  CD2 PHE B1196      62.213  -3.612   2.572  1.00  0.00           C  
ATOM    977  CE1 PHE B1196      63.261  -6.129   3.081  1.00  0.00           C  
ATOM    978  CE2 PHE B1196      63.195  -4.134   1.753  1.00  0.00           C  
ATOM    979  CZ  PHE B1196      63.721  -5.402   2.009  1.00  0.00           C  
ATOM    980  N   PHE B1198      61.165  -0.891   4.777  1.00  0.00           N  
ATOM    981  CA  PHE B1198      61.727   0.367   4.281  1.00  0.00           C  
ATOM    982  C   PHE B1198      62.675   0.962   5.298  1.00  0.00           C  
ATOM    983  O   PHE B1198      63.653   1.635   4.948  1.00  0.00           O  
ATOM    984  CB  PHE B1198      60.603   1.352   3.989  1.00  0.00           C  
ATOM    985  CG  PHE B1198      61.064   2.743   3.627  1.00  0.00           C  
ATOM    986  CD1 PHE B1198      61.056   3.750   4.576  1.00  0.00           C  
ATOM    987  CD2 PHE B1198      61.401   3.065   2.315  1.00  0.00           C  
ATOM    988  CE1 PHE B1198      61.363   5.055   4.225  1.00  0.00           C  
ATOM    989  CE2 PHE B1198      61.710   4.370   1.964  1.00  0.00           C  
ATOM    990  CZ  PHE B1198      61.687   5.370   2.928  1.00  0.00           C  
ATOM    991  N   VAL B1199      62.393   0.661   6.557  1.00  0.00           N  
ATOM    992  CA  VAL B1199      63.185   1.156   7.664  1.00  0.00           C  
ATOM    993  C   VAL B1199      64.313   0.250   8.243  1.00  0.00           C  
ATOM    994  O   VAL B1199      65.149   0.718   9.020  1.00  0.00           O  
ATOM    995  CB  VAL B1199      62.212   1.598   8.772  1.00  0.00           C  
ATOM    996  CG1 VAL B1199      62.850   1.525  10.122  1.00  0.00           C  
ATOM    997  CG2 VAL B1199      61.761   3.013   8.496  1.00  0.00           C  
ATOM    998  N   TYR B1200      64.396  -1.019   7.847  1.00  0.00           N  
ATOM    999  CA  TYR B1200      65.430  -1.863   8.440  1.00  0.00           C  
ATOM   1000  C   TYR B1200      66.857  -1.318   8.489  1.00  0.00           C  
ATOM   1001  O   TYR B1200      67.583  -1.674   9.394  1.00  0.00           O  
ATOM   1002  CB  TYR B1200      65.409  -3.302   7.865  1.00  0.00           C  
ATOM   1003  CG  TYR B1200      66.254  -3.603   6.668  1.00  0.00           C  
ATOM   1004  CD1 TYR B1200      65.675  -3.774   5.420  1.00  0.00           C  
ATOM   1005  CD2 TYR B1200      67.618  -3.788   6.793  1.00  0.00           C  
ATOM   1006  CE1 TYR B1200      66.435  -4.113   4.318  1.00  0.00           C  
ATOM   1007  CE2 TYR B1200      68.392  -4.128   5.704  1.00  0.00           C  
ATOM   1008  CZ  TYR B1200      67.798  -4.293   4.472  1.00  0.00           C  
ATOM   1009  OH  TYR B1200      68.602  -4.612   3.407  1.00  0.00           O  
ATOM   1010  N   PRO B1201      67.276  -0.427   7.563  1.00  0.00           N  
ATOM   1011  CA  PRO B1201      68.655   0.054   7.666  1.00  0.00           C  
ATOM   1012  C   PRO B1201      69.010   0.692   8.950  1.00  0.00           C  
ATOM   1013  O   PRO B1201      70.083   0.472   9.479  1.00  0.00           O  
ATOM   1014  CB  PRO B1201      68.767   1.046   6.524  1.00  0.00           C  
ATOM   1015  CG  PRO B1201      68.005   0.389   5.484  1.00  0.00           C  
ATOM   1016  CD  PRO B1201      66.729  -0.003   6.267  1.00  0.00           C  
ATOM   1017  N   VAL B1202      68.131   1.512   9.468  1.00  0.00           N  
ATOM   1018  CA  VAL B1202      68.492   2.115  10.728  1.00  0.00           C  
ATOM   1019  C   VAL B1202      68.331   1.092  11.826  1.00  0.00           C  
ATOM   1020  O   VAL B1202      69.037   1.162  12.826  1.00  0.00           O  
ATOM   1021  CB  VAL B1202      67.637   3.318  11.058  1.00  0.00           C  
ATOM   1022  CG1 VAL B1202      67.014   3.826   9.796  1.00  0.00           C  
ATOM   1023  CG2 VAL B1202      66.598   2.959  12.076  1.00  0.00           C  
ATOM   1024  N   SER B1203      67.403   0.151  11.665  1.00  0.00           N  
ATOM   1025  CA  SER B1203      67.237  -0.863  12.689  1.00  0.00           C  
ATOM   1026  C   SER B1203      68.589  -1.548  12.923  1.00  0.00           C  
ATOM   1027  O   SER B1203      68.937  -1.881  14.056  1.00  0.00           O  
ATOM   1028  CB  SER B1203      66.203  -1.903  12.270  1.00  0.00           C  
ATOM   1029  OG  SER B1203      66.372  -3.081  13.039  1.00  0.00           O  
ATOM   1030  N   GLN B1204      69.347  -1.745  11.843  1.00  0.00           N  
ATOM   1031  CA  GLN B1204      70.663  -2.390  11.907  1.00  0.00           C  
ATOM   1032  C   GLN B1204      71.670  -1.451  12.510  1.00  0.00           C  
ATOM   1033  O   GLN B1204      72.606  -1.875  13.182  1.00  0.00           O  
ATOM   1034  CB  GLN B1204      71.178  -2.780  10.514  1.00  0.00           C  
ATOM   1035  CG  GLN B1204      71.623  -4.195  10.417  1.00  0.00           C  
ATOM   1036  CD  GLN B1204      72.319  -4.531   9.127  1.00  0.00           C  
ATOM   1037  OE1 GLN B1204      71.732  -4.440   8.059  1.00  0.00           O  
ATOM   1038  NE2 GLN B1204      73.583  -4.917   9.217  1.00  0.00           N  
ATOM   1039  N   ALA B1205      71.501  -0.166  12.253  1.00  0.00           N  
ATOM   1040  CA  ALA B1205      72.448   0.764  12.802  1.00  0.00           C  
ATOM   1041  C   ALA B1205      72.259   0.664  14.283  1.00  0.00           C  
ATOM   1042  O   ALA B1205      73.208   0.746  15.045  1.00  0.00           O  
ATOM   1043  CB  ALA B1205      72.152   2.139  12.336  1.00  0.00           C  
ATOM   1044  N   ALA B1206      71.028   0.461  14.702  1.00  0.00           N  
ATOM   1045  CA  ALA B1206      70.815   0.375  16.114  1.00  0.00           C  
ATOM   1046  C   ALA B1206      71.538  -0.845  16.651  1.00  0.00           C  
ATOM   1047  O   ALA B1206      72.144  -0.806  17.718  1.00  0.00           O  
ATOM   1048  CB  ALA B1206      69.376   0.275  16.383  1.00  0.00           C  
ATOM   1049  N   ASP B1207      71.472  -1.933  15.894  1.00  0.00           N  
ATOM   1050  CA  ASP B1207      72.099  -3.194  16.290  1.00  0.00           C  
ATOM   1051  C   ASP B1207      73.574  -2.898  16.555  1.00  0.00           C  
ATOM   1052  O   ASP B1207      74.135  -3.188  17.600  1.00  0.00           O  
ATOM   1053  CB  ASP B1207      71.965  -4.261  15.160  1.00  0.00           C  
ATOM   1054  CG  ASP B1207      70.486  -4.764  14.927  1.00  0.00           C  
ATOM   1055  OD1 ASP B1207      70.164  -5.210  13.793  1.00  0.00           O  
ATOM   1056  OD2 ASP B1207      69.648  -4.747  15.858  1.00  0.00           O  
ATOM   1057  N   ILE B1208      74.197  -2.289  15.580  1.00  0.00           N  
ATOM   1058  CA  ILE B1208      75.584  -1.972  15.703  1.00  0.00           C  
ATOM   1059  C   ILE B1208      75.913  -1.120  16.915  1.00  0.00           C  
ATOM   1060  O   ILE B1208      76.737  -1.500  17.737  1.00  0.00           O  
ATOM   1061  CB  ILE B1208      76.024  -1.264  14.457  1.00  0.00           C  
ATOM   1062  CG1 ILE B1208      75.805  -2.200  13.266  1.00  0.00           C  
ATOM   1063  CG2 ILE B1208      77.442  -0.800  14.611  1.00  0.00           C  
ATOM   1064  CD1 ILE B1208      76.043  -1.546  11.968  1.00  0.00           C  
ATOM   1065  N   ALA B1209      75.260   0.027  17.034  1.00  0.00           N  
ATOM   1066  CA  ALA B1209      75.550   0.939  18.137  1.00  0.00           C  
ATOM   1067  C   ALA B1209      75.216   0.440  19.521  1.00  0.00           C  
ATOM   1068  O   ALA B1209      75.872   0.822  20.488  1.00  0.00           O  
ATOM   1069  CB  ALA B1209      74.855   2.261  17.915  1.00  0.00           C  
ATOM   1070  N   ALA B1210      74.186  -0.383  19.640  1.00  0.00           N  
ATOM   1071  CA  ALA B1210      73.832  -0.863  20.956  1.00  0.00           C  
ATOM   1072  C   ALA B1210      74.867  -1.816  21.495  1.00  0.00           C  
ATOM   1073  O   ALA B1210      75.085  -1.835  22.695  1.00  0.00           O  
ATOM   1074  CB  ALA B1210      72.505  -1.523  20.920  1.00  0.00           C  
ATOM   1075  N   PHE B1211      75.501  -2.588  20.608  1.00  0.00           N  
ATOM   1076  CA  PHE B1211      76.528  -3.578  20.975  1.00  0.00           C  
ATOM   1077  C   PHE B1211      77.967  -3.007  20.992  1.00  0.00           C  
ATOM   1078  O   PHE B1211      78.970  -3.710  21.255  1.00  0.00           O  
ATOM   1079  CB  PHE B1211      76.444  -4.802  20.038  1.00  0.00           C  
ATOM   1080  CG  PHE B1211      75.194  -5.616  20.217  1.00  0.00           C  
ATOM   1081  CD1 PHE B1211      74.278  -5.726  19.184  1.00  0.00           C  
ATOM   1082  CD2 PHE B1211      74.891  -6.205  21.446  1.00  0.00           C  
ATOM   1083  CE1 PHE B1211      73.068  -6.405  19.374  1.00  0.00           C  
ATOM   1084  CE2 PHE B1211      73.688  -6.882  21.647  1.00  0.00           C  
ATOM   1085  CZ  PHE B1211      72.776  -6.979  20.610  1.00  0.00           C  
ATOM   1086  N   GLY B1291      78.041  -1.711  20.722  1.00  0.00           N  
ATOM   1087  CA  GLY B1291      79.310  -1.023  20.728  1.00  0.00           C  
ATOM   1088  C   GLY B1291      80.282  -1.519  19.682  1.00  0.00           C  
ATOM   1089  O   GLY B1291      81.472  -1.250  19.787  1.00  0.00           O  
ATOM   1090  N   ALA B1292      79.791  -2.225  18.668  1.00  0.00           N  
ATOM   1091  CA  ALA B1292      80.660  -2.754  17.615  1.00  0.00           C  
ATOM   1092  C   ALA B1292      81.494  -1.683  16.949  1.00  0.00           C  
ATOM   1093  O   ALA B1292      80.967  -0.648  16.547  1.00  0.00           O  
ATOM   1094  CB  ALA B1292      79.832  -3.455  16.559  1.00  0.00           C  
ATOM   1095  N   THR B1293      82.791  -1.947  16.827  1.00  0.00           N  
ATOM   1096  CA  THR B1293      83.714  -1.026  16.170  1.00  0.00           C  
ATOM   1097  C   THR B1293      84.121  -1.583  14.783  1.00  0.00           C  
ATOM   1098  O   THR B1293      84.664  -0.873  13.918  1.00  0.00           O  
ATOM   1099  CB  THR B1293      84.976  -0.801  17.040  1.00  0.00           C  
ATOM   1100  OG1 THR B1293      85.530  -2.060  17.433  1.00  0.00           O  
ATOM   1101  CG2 THR B1293      84.623  -0.043  18.286  1.00  0.00           C  
ATOM   1102  N   LEU B1294      83.833  -2.859  14.570  1.00  0.00           N  
ATOM   1103  CA  LEU B1294      84.181  -3.493  13.324  1.00  0.00           C  
ATOM   1104  C   LEU B1294      82.986  -4.264  12.868  1.00  0.00           C  
ATOM   1105  O   LEU B1294      82.420  -5.010  13.650  1.00  0.00           O  
ATOM   1106  CB  LEU B1294      85.330  -4.459  13.544  1.00  0.00           C  
ATOM   1107  CG  LEU B1294      86.485  -4.292  12.573  1.00  0.00           C  
ATOM   1108  CD1 LEU B1294      87.434  -5.441  12.664  1.00  0.00           C  
ATOM   1109  CD2 LEU B1294      85.930  -4.245  11.195  1.00  0.00           C  
ATOM   1110  N   VAL B1295      82.612  -4.078  11.604  1.00  0.00           N  
ATOM   1111  CA  VAL B1295      81.474  -4.771  10.993  1.00  0.00           C  
ATOM   1112  C   VAL B1295      81.737  -5.285   9.595  1.00  0.00           C  
ATOM   1113  O   VAL B1295      81.641  -4.538   8.614  1.00  0.00           O  
ATOM   1114  CB  VAL B1295      80.270  -3.882  10.853  1.00  0.00           C  
ATOM   1115  CG1 VAL B1295      79.152  -4.643  10.190  1.00  0.00           C  
ATOM   1116  CG2 VAL B1295      79.872  -3.386  12.194  1.00  0.00           C  
ATOM   1117  N   PRO B1296      82.056  -6.571   9.480  1.00  0.00           N  
ATOM   1118  CA  PRO B1296      82.320  -7.158   8.171  1.00  0.00           C  
ATOM   1119  C   PRO B1296      81.138  -6.779   7.300  1.00  0.00           C  
ATOM   1120  O   PRO B1296      80.021  -6.680   7.788  1.00  0.00           O  
ATOM   1121  CB  PRO B1296      82.393  -8.648   8.482  1.00  0.00           C  
ATOM   1122  CG  PRO B1296      82.991  -8.649   9.864  1.00  0.00           C  
ATOM   1123  CD  PRO B1296      82.151  -7.587  10.537  1.00  0.00           C  
ATOM   1124  N   VAL B1297      81.371  -6.561   6.021  1.00  0.00           N  
ATOM   1125  CA  VAL B1297      80.279  -6.152   5.180  1.00  0.00           C  
ATOM   1126  C   VAL B1297      80.523  -6.540   3.744  1.00  0.00           C  
ATOM   1127  O   VAL B1297      81.605  -6.326   3.214  1.00  0.00           O  
ATOM   1128  CB  VAL B1297      80.090  -4.624   5.289  1.00  0.00           C  
ATOM   1129  CG1 VAL B1297      81.433  -3.939   5.237  1.00  0.00           C  
ATOM   1130  CG2 VAL B1297      79.227  -4.110   4.167  1.00  0.00           C  
ATOM   1131  N   GLY B1298      79.519  -7.135   3.116  1.00  0.00           N  
ATOM   1132  CA  GLY B1298      79.663  -7.498   1.721  1.00  0.00           C  
ATOM   1133  C   GLY B1298      79.671  -6.193   0.947  1.00  0.00           C  
ATOM   1134  O   GLY B1298      79.212  -5.181   1.472  1.00  0.00           O  
ATOM   1135  N   ASP B1299      80.192  -6.184  -0.274  1.00  0.00           N  
ATOM   1136  CA  ASP B1299      80.211  -4.951  -1.064  1.00  0.00           C  
ATOM   1137  C   ASP B1299      78.836  -4.261  -0.978  1.00  0.00           C  
ATOM   1138  O   ASP B1299      78.702  -3.035  -0.807  1.00  0.00           O  
ATOM   1139  CB  ASP B1299      80.520  -5.291  -2.525  1.00  0.00           C  
ATOM   1140  CG  ASP B1299      81.876  -4.761  -2.981  1.00  0.00           C  
ATOM   1141  OD1 ASP B1299      82.924  -5.280  -2.518  1.00  0.00           O  
ATOM   1142  OD2 ASP B1299      81.885  -3.812  -3.799  1.00  0.00           O  
ATOM   1143  N   ASP B1300      77.826  -5.110  -1.069  1.00  0.00           N  
ATOM   1144  CA  ASP B1300      76.419  -4.760  -1.053  1.00  0.00           C  
ATOM   1145  C   ASP B1300      75.854  -4.036   0.152  1.00  0.00           C  
ATOM   1146  O   ASP B1300      74.936  -3.241   0.004  1.00  0.00           O  
ATOM   1147  CB  ASP B1300      75.657  -6.043  -1.292  1.00  0.00           C  
ATOM   1148  CG  ASP B1300      76.389  -6.944  -2.271  1.00  0.00           C  
ATOM   1149  OD1 ASP B1300      77.474  -7.459  -1.905  1.00  0.00           O  
ATOM   1150  OD2 ASP B1300      75.904  -7.108  -3.414  1.00  0.00           O  
ATOM   1151  N   GLN B1301      76.389  -4.310   1.336  1.00  0.00           N  
ATOM   1152  CA  GLN B1301      75.901  -3.672   2.556  1.00  0.00           C  
ATOM   1153  C   GLN B1301      76.728  -2.466   2.972  1.00  0.00           C  
ATOM   1154  O   GLN B1301      76.760  -2.073   4.131  1.00  0.00           O  
ATOM   1155  CB  GLN B1301      75.863  -4.679   3.699  1.00  0.00           C  
ATOM   1156  CG  GLN B1301      75.245  -6.013   3.330  1.00  0.00           C  
ATOM   1157  CD  GLN B1301      75.227  -6.985   4.508  1.00  0.00           C  
ATOM   1158  OE1 GLN B1301      76.247  -7.243   5.140  1.00  0.00           O  
ATOM   1159  NE2 GLN B1301      74.064  -7.527   4.800  1.00  0.00           N  
ATOM   1160  N   LEU B1302      77.409  -1.869   2.023  1.00  0.00           N  
ATOM   1161  CA  LEU B1302      78.168  -0.711   2.379  1.00  0.00           C  
ATOM   1162  C   LEU B1302      77.261   0.449   2.718  1.00  0.00           C  
ATOM   1163  O   LEU B1302      77.430   1.065   3.762  1.00  0.00           O  
ATOM   1164  CB  LEU B1302      79.091  -0.326   1.250  1.00  0.00           C  
ATOM   1165  CG  LEU B1302      80.496  -0.854   1.470  1.00  0.00           C  
ATOM   1166  CD1 LEU B1302      81.366  -0.470   0.283  1.00  0.00           C  
ATOM   1167  CD2 LEU B1302      81.039  -0.287   2.772  1.00  0.00           C  
ATOM   1168  N   PRO B1303      76.277   0.759   1.849  1.00  0.00           N  
ATOM   1169  CA  PRO B1303      75.387   1.882   2.139  1.00  0.00           C  
ATOM   1170  C   PRO B1303      74.852   1.856   3.550  1.00  0.00           C  
ATOM   1171  O   PRO B1303      74.812   2.887   4.243  1.00  0.00           O  
ATOM   1172  CB  PRO B1303      74.288   1.740   1.082  1.00  0.00           C  
ATOM   1173  CG  PRO B1303      74.292   0.320   0.771  1.00  0.00           C  
ATOM   1174  CD  PRO B1303      75.764   0.007   0.698  1.00  0.00           C  
ATOM   1175  N   MET B1304      74.454   0.677   3.989  1.00  0.00           N  
ATOM   1176  CA  MET B1304      73.935   0.590   5.318  1.00  0.00           C  
ATOM   1177  C   MET B1304      75.043   0.964   6.317  1.00  0.00           C  
ATOM   1178  O   MET B1304      74.855   1.796   7.214  1.00  0.00           O  
ATOM   1179  CB  MET B1304      73.378  -0.813   5.524  1.00  0.00           C  
ATOM   1180  CG  MET B1304      72.894  -1.055   6.909  1.00  0.00           C  
ATOM   1181  SD  MET B1304      74.327  -1.115   8.026  1.00  0.00           S  
ATOM   1182  CE  MET B1304      74.618  -3.009   8.082  1.00  0.00           C  
ATOM   1183  N   LEU B1306      76.212   0.376   6.137  1.00  0.00           N  
ATOM   1184  CA  LEU B1306      77.311   0.652   7.036  1.00  0.00           C  
ATOM   1185  C   LEU B1306      77.563   2.130   7.109  1.00  0.00           C  
ATOM   1186  O   LEU B1306      77.764   2.696   8.172  1.00  0.00           O  
ATOM   1187  CB  LEU B1306      78.573  -0.039   6.540  1.00  0.00           C  
ATOM   1188  CG  LEU B1306      79.706  -0.367   7.533  1.00  0.00           C  
ATOM   1189  CD1 LEU B1306      80.357   0.919   8.005  1.00  0.00           C  
ATOM   1190  CD2 LEU B1306      79.169  -1.209   8.716  1.00  0.00           C  
ATOM   1191  N   GLU B1310      77.562   2.755   5.952  1.00  0.00           N  
ATOM   1192  CA  GLU B1310      77.816   4.168   5.903  1.00  0.00           C  
ATOM   1193  C   GLU B1310      76.707   4.920   6.551  1.00  0.00           C  
ATOM   1194  O   GLU B1310      76.929   6.015   7.047  1.00  0.00           O  
ATOM   1195  CB  GLU B1310      77.987   4.639   4.470  1.00  0.00           C  
ATOM   1196  CG  GLU B1310      79.173   3.979   3.781  1.00  0.00           C  
ATOM   1197  CD  GLU B1310      80.370   4.911   3.581  1.00  0.00           C  
ATOM   1198  OE1 GLU B1310      80.642   5.255   2.410  1.00  0.00           O  
ATOM   1199  OE2 GLU B1310      81.036   5.297   4.575  1.00  0.00           O  
ATOM   1200  N   GLN B1312      75.503   4.364   6.563  1.00  0.00           N  
ATOM   1201  CA  GLN B1312      74.445   5.111   7.221  1.00  0.00           C  
ATOM   1202  C   GLN B1312      74.639   5.052   8.718  1.00  0.00           C  
ATOM   1203  O   GLN B1312      74.403   6.022   9.444  1.00  0.00           O  
ATOM   1204  CB  GLN B1312      73.070   4.576   6.896  1.00  0.00           C  
ATOM   1205  CG  GLN B1312      71.970   5.464   7.436  1.00  0.00           C  
ATOM   1206  CD  GLN B1312      70.706   5.271   6.677  1.00  0.00           C  
ATOM   1207  OE1 GLN B1312      70.113   4.190   6.713  1.00  0.00           O  
ATOM   1208  NE2 GLN B1312      70.281   6.307   5.959  1.00  0.00           N  
ATOM   1209  N   THR B1314      75.089   3.913   9.191  1.00  0.00           N  
ATOM   1210  CA  THR B1314      75.281   3.826  10.607  1.00  0.00           C  
ATOM   1211  C   THR B1314      76.257   4.901  11.088  1.00  0.00           C  
ATOM   1212  O   THR B1314      75.977   5.649  12.022  1.00  0.00           O  
ATOM   1213  CB  THR B1314      75.769   2.436  10.982  1.00  0.00           C  
ATOM   1214  OG1 THR B1314      74.800   1.475  10.543  1.00  0.00           O  
ATOM   1215  CG2 THR B1314      75.943   2.312  12.486  1.00  0.00           C  
ATOM   1216  N   ARG B1316      77.389   5.030  10.426  1.00  0.00           N  
ATOM   1217  CA  ARG B1316      78.350   5.997  10.911  1.00  0.00           C  
ATOM   1218  C   ARG B1316      77.761   7.358  10.961  1.00  0.00           C  
ATOM   1219  O   ARG B1316      78.007   8.095  11.906  1.00  0.00           O  
ATOM   1220  CB  ARG B1316      79.599   6.023  10.036  1.00  0.00           C  
ATOM   1221  CG  ARG B1316      80.344   4.679   9.955  1.00  0.00           C  
ATOM   1222  CD  ARG B1316      81.166   4.545   8.647  1.00  0.00           C  
ATOM   1223  NE  ARG B1316      82.142   5.618   8.527  1.00  0.00           N  
ATOM   1224  CZ  ARG B1316      83.204   5.716   9.308  1.00  0.00           C  
ATOM   1225  NH1 ARG B1316      83.409   4.795  10.230  1.00  0.00           N  
ATOM   1226  NH2 ARG B1316      84.026   6.746   9.199  1.00  0.00           N  
ATOM   1227  N   GLU B1317      76.963   7.669   9.949  1.00  0.00           N  
ATOM   1228  CA  GLU B1317      76.348   8.978   9.836  1.00  0.00           C  
ATOM   1229  C   GLU B1317      75.449   9.267  11.039  1.00  0.00           C  
ATOM   1230  O   GLU B1317      75.547  10.319  11.707  1.00  0.00           O  
ATOM   1231  CB  GLU B1317      75.550   9.053   8.528  1.00  0.00           C  
ATOM   1232  CG  GLU B1317      75.169  10.466   8.096  1.00  0.00           C  
ATOM   1233  CD  GLU B1317      76.327  11.202   7.431  1.00  0.00           C  
ATOM   1234  OE1 GLU B1317      76.850  10.635   6.450  1.00  0.00           O  
ATOM   1235  OE2 GLU B1317      76.709  12.324   7.871  1.00  0.00           O  
ATOM   1236  N   ILE B1318      74.573   8.313  11.310  1.00  0.00           N  
ATOM   1237  CA  ILE B1318      73.656   8.429  12.419  1.00  0.00           C  
ATOM   1238  C   ILE B1318      74.413   8.474  13.716  1.00  0.00           C  
ATOM   1239  O   ILE B1318      74.115   9.259  14.595  1.00  0.00           O  
ATOM   1240  CB  ILE B1318      72.716   7.250  12.461  1.00  0.00           C  
ATOM   1241  CG1 ILE B1318      71.779   7.326  11.259  1.00  0.00           C  
ATOM   1242  CG2 ILE B1318      71.953   7.248  13.757  1.00  0.00           C  
ATOM   1243  CD1 ILE B1318      70.939   6.083  11.013  1.00  0.00           C  
ATOM   1244  N   VAL B1319      75.390   7.609  13.856  1.00  0.00           N  
ATOM   1245  CA  VAL B1319      76.141   7.651  15.070  1.00  0.00           C  
ATOM   1246  C   VAL B1319      76.769   9.024  15.183  1.00  0.00           C  
ATOM   1247  O   VAL B1319      76.693   9.670  16.226  1.00  0.00           O  
ATOM   1248  CB  VAL B1319      77.191   6.625  15.041  1.00  0.00           C  
ATOM   1249  CG1 VAL B1319      78.212   6.901  16.093  1.00  0.00           C  
ATOM   1250  CG2 VAL B1319      76.552   5.328  15.291  1.00  0.00           C  
ATOM   1251  N   ARG B1321      77.377   9.483  14.100  1.00  0.00           N  
ATOM   1252  CA  ARG B1321      78.009  10.791  14.116  1.00  0.00           C  
ATOM   1253  C   ARG B1321      77.044  11.877  14.566  1.00  0.00           C  
ATOM   1254  O   ARG B1321      77.363  12.642  15.482  1.00  0.00           O  
ATOM   1255  CB  ARG B1321      78.521  11.157  12.740  1.00  0.00           C  
ATOM   1256  CG  ARG B1321      79.518  12.279  12.772  1.00  0.00           C  
ATOM   1257  CD  ARG B1321      80.919  11.718  12.645  1.00  0.00           C  
ATOM   1258  NE  ARG B1321      81.022  10.809  11.504  1.00  0.00           N  
ATOM   1259  CZ  ARG B1321      80.659  11.107  10.255  1.00  0.00           C  
ATOM   1260  NH1 ARG B1321      80.796  10.205   9.293  1.00  0.00           N  
ATOM   1261  NH2 ARG B1321      80.153  12.298   9.955  1.00  0.00           N  
ATOM   1262  N   ARG B1322      75.879  11.958  13.916  1.00  0.00           N  
ATOM   1263  CA  ARG B1322      74.870  12.962  14.269  1.00  0.00           C  
ATOM   1264  C   ARG B1322      74.352  12.813  15.707  1.00  0.00           C  
ATOM   1265  O   ARG B1322      73.941  13.793  16.341  1.00  0.00           O  
ATOM   1266  CB  ARG B1322      73.686  12.885  13.308  1.00  0.00           C  
ATOM   1267  CG  ARG B1322      73.647  13.967  12.253  1.00  0.00           C  
ATOM   1268  CD  ARG B1322      72.225  14.460  12.073  1.00  0.00           C  
ATOM   1269  NE  ARG B1322      71.973  15.750  12.719  1.00  0.00           N  
ATOM   1270  CZ  ARG B1322      70.807  16.393  12.645  1.00  0.00           C  
ATOM   1271  NH1 ARG B1322      69.805  15.843  11.963  1.00  0.00           N  
ATOM   1272  NH2 ARG B1322      70.645  17.590  13.217  1.00  0.00           N  
ATOM   1273  N   PHE B1323      74.364  11.589  16.222  1.00  0.00           N  
ATOM   1274  CA  PHE B1323      73.887  11.385  17.569  1.00  0.00           C  
ATOM   1275  C   PHE B1323      74.843  11.932  18.566  1.00  0.00           C  
ATOM   1276  O   PHE B1323      74.437  12.498  19.562  1.00  0.00           O  
ATOM   1277  CB  PHE B1323      73.710   9.932  17.900  1.00  0.00           C  
ATOM   1278  CG  PHE B1323      73.193   9.708  19.283  1.00  0.00           C  
ATOM   1279  CD1 PHE B1323      73.998   9.945  20.393  1.00  0.00           C  
ATOM   1280  CD2 PHE B1323      71.896   9.231  19.477  1.00  0.00           C  
ATOM   1281  CE1 PHE B1323      73.514   9.698  21.675  1.00  0.00           C  
ATOM   1282  CE2 PHE B1323      71.406   8.980  20.754  1.00  0.00           C  
ATOM   1283  CZ  PHE B1323      72.211   9.210  21.854  1.00  0.00           C  
ATOM   1284  N   ASN B1324      76.121  11.711  18.320  1.00  0.00           N  
ATOM   1285  CA  ASN B1324      77.155  12.196  19.224  1.00  0.00           C  
ATOM   1286  C   ASN B1324      77.211  13.740  19.328  1.00  0.00           C  
ATOM   1287  O   ASN B1324      77.524  14.307  20.383  1.00  0.00           O  
ATOM   1288  CB  ASN B1324      78.533  11.674  18.779  1.00  0.00           C  
ATOM   1289  CG  ASN B1324      78.777  10.205  19.148  1.00  0.00           C  
ATOM   1290  OD1 ASN B1324      78.275   9.708  20.162  1.00  0.00           O  
ATOM   1291  ND2 ASN B1324      79.588   9.518  18.334  1.00  0.00           N  
ATOM   1292  N   ALA B1325      76.910  14.413  18.229  1.00  0.00           N  
ATOM   1293  CA  ALA B1325      76.967  15.858  18.200  1.00  0.00           C  
ATOM   1294  C   ALA B1325      75.751  16.469  18.857  1.00  0.00           C  
ATOM   1295  O   ALA B1325      75.842  17.383  19.672  1.00  0.00           O  
ATOM   1296  CB  ALA B1325      77.075  16.326  16.757  1.00  0.00           C  
ATOM   1297  N   LEU B1326      74.596  15.959  18.507  1.00  0.00           N  
ATOM   1298  CA  LEU B1326      73.399  16.517  19.070  1.00  0.00           C  
ATOM   1299  C   LEU B1326      73.310  16.368  20.571  1.00  0.00           C  
ATOM   1300  O   LEU B1326      73.041  17.324  21.291  1.00  0.00           O  
ATOM   1301  CB  LEU B1326      72.206  15.850  18.431  1.00  0.00           C  
ATOM   1302  CG  LEU B1326      71.399  16.707  17.471  1.00  0.00           C  
ATOM   1303  CD1 LEU B1326      70.647  15.786  16.506  1.00  0.00           C  
ATOM   1304  CD2 LEU B1326      70.472  17.629  18.281  1.00  0.00           C  
ATOM   1305  N   TYR B1327      73.536  15.144  21.022  1.00  0.00           N  
ATOM   1306  CA  TYR B1327      73.446  14.781  22.433  1.00  0.00           C  
ATOM   1307  C   TYR B1327      74.806  14.760  23.140  1.00  0.00           C  
ATOM   1308  O   TYR B1327      75.223  15.745  23.752  1.00  0.00           O  
ATOM   1309  CB  TYR B1327      72.758  13.403  22.541  1.00  0.00           C  
ATOM   1310  CG  TYR B1327      71.461  13.318  21.750  1.00  0.00           C  
ATOM   1311  CD1 TYR B1327      71.262  12.321  20.791  1.00  0.00           C  
ATOM   1312  CD2 TYR B1327      70.457  14.264  21.926  1.00  0.00           C  
ATOM   1313  CE1 TYR B1327      70.094  12.277  20.036  1.00  0.00           C  
ATOM   1314  CE2 TYR B1327      69.296  14.225  21.184  1.00  0.00           C  
ATOM   1315  CZ  TYR B1327      69.120  13.241  20.241  1.00  0.00           C  
ATOM   1316  OH  TYR B1327      67.961  13.228  19.511  1.00  0.00           O  
ATOM   1317  N   ALA B1328      75.491  13.628  23.052  1.00  0.00           N  
ATOM   1318  CA  ALA B1328      76.787  13.482  23.682  1.00  0.00           C  
ATOM   1319  C   ALA B1328      77.556  12.370  22.999  1.00  0.00           C  
ATOM   1320  O   ALA B1328      76.977  11.381  22.563  1.00  0.00           O  
ATOM   1321  CB  ALA B1328      76.601  13.169  25.132  1.00  0.00           C  
ATOM   1322  N   PRO B1329      78.881  12.510  22.907  1.00  0.00           N  
ATOM   1323  CA  PRO B1329      79.678  11.475  22.253  1.00  0.00           C  
ATOM   1324  C   PRO B1329      79.820  10.164  22.998  1.00  0.00           C  
ATOM   1325  O   PRO B1329      80.888   9.843  23.488  1.00  0.00           O  
ATOM   1326  CB  PRO B1329      81.022  12.158  22.062  1.00  0.00           C  
ATOM   1327  CG  PRO B1329      81.119  13.041  23.299  1.00  0.00           C  
ATOM   1328  CD  PRO B1329      79.728  13.646  23.324  1.00  0.00           C  
ATOM   1329  N   VAL B1341      78.758   9.388  23.071  1.00  0.00           N  
ATOM   1330  CA  VAL B1341      78.870   8.117  23.750  1.00  0.00           C  
ATOM   1331  C   VAL B1341      78.781   6.914  22.801  1.00  0.00           C  
ATOM   1332  O   VAL B1341      78.893   5.766  23.240  1.00  0.00           O  
ATOM   1333  CB  VAL B1341      77.803   7.991  24.828  1.00  0.00           C  
ATOM   1334  CG1 VAL B1341      78.104   8.936  25.977  1.00  0.00           C  
ATOM   1335  CG2 VAL B1341      76.466   8.322  24.240  1.00  0.00           C  
ATOM   1336  N   LEU B1342      78.585   7.170  21.508  1.00  0.00           N  
ATOM   1337  CA  LEU B1342      78.505   6.083  20.527  1.00  0.00           C  
ATOM   1338  C   LEU B1342      79.743   6.014  19.614  1.00  0.00           C  
ATOM   1339  O   LEU B1342      80.286   7.047  19.213  1.00  0.00           O  
ATOM   1340  CB  LEU B1342      77.244   6.224  19.672  1.00  0.00           C  
ATOM   1341  CG  LEU B1342      75.912   6.175  20.412  1.00  0.00           C  
ATOM   1342  CD1 LEU B1342      74.800   6.080  19.392  1.00  0.00           C  
ATOM   1343  CD2 LEU B1342      75.865   4.977  21.348  1.00  0.00           C  
ATOM   1344  N   ALA B1344      80.167   4.789  19.290  1.00  0.00           N  
ATOM   1345  CA  ALA B1344      81.337   4.534  18.451  1.00  0.00           C  
ATOM   1346  C   ALA B1344      80.976   4.306  17.004  1.00  0.00           C  
ATOM   1347  O   ALA B1344      80.098   3.505  16.717  1.00  0.00           O  
ATOM   1348  CB  ALA B1344      82.055   3.329  18.957  1.00  0.00           C  
ATOM   1349  N   GLU B1345      81.677   4.990  16.100  1.00  0.00           N  
ATOM   1350  CA  GLU B1345      81.446   4.858  14.655  1.00  0.00           C  
ATOM   1351  C   GLU B1345      82.103   3.576  14.220  1.00  0.00           C  
ATOM   1352  O   GLU B1345      83.307   3.423  14.382  1.00  0.00           O  
ATOM   1353  CB  GLU B1345      82.081   6.014  13.870  1.00  0.00           C  
ATOM   1354  CG  GLU B1345      81.396   7.374  14.040  1.00  0.00           C  
ATOM   1355  CD  GLU B1345      82.027   8.455  13.173  1.00  0.00           C  
ATOM   1356  OE1 GLU B1345      82.023   8.289  11.932  1.00  0.00           O  
ATOM   1357  OE2 GLU B1345      82.531   9.458  13.734  1.00  0.00           O  
ATOM   1358  N   PRO B1347      81.330   2.638  13.666  1.00  0.00           N  
ATOM   1359  CA  PRO B1347      81.884   1.365  13.222  1.00  0.00           C  
ATOM   1360  C   PRO B1347      82.747   1.516  11.992  1.00  0.00           C  
ATOM   1361  O   PRO B1347      82.570   2.451  11.214  1.00  0.00           O  
ATOM   1362  CB  PRO B1347      80.644   0.549  12.949  1.00  0.00           C  
ATOM   1363  CG  PRO B1347      79.772   1.536  12.373  1.00  0.00           C  
ATOM   1364  CD  PRO B1347      79.905   2.695  13.328  1.00  0.00           C  
ATOM   1365  N   GLN B1348      83.693   0.609  11.818  1.00  0.00           N  
ATOM   1366  CA  GLN B1348      84.531   0.706  10.658  1.00  0.00           C  
ATOM   1367  C   GLN B1348      84.315  -0.594   9.941  1.00  0.00           C  
ATOM   1368  O   GLN B1348      84.056  -1.596  10.590  1.00  0.00           O  
ATOM   1369  CB  GLN B1348      85.971   0.921  11.074  1.00  0.00           C  
ATOM   1370  CG  GLN B1348      86.743  -0.278  11.536  1.00  0.00           C  
ATOM   1371  CD  GLN B1348      88.126   0.149  11.994  1.00  0.00           C  
ATOM   1372  OE1 GLN B1348      88.244   0.883  12.973  1.00  0.00           O  
ATOM   1373  NE2 GLN B1348      89.175  -0.278  11.278  1.00  0.00           N  
ATOM   1374  N   ALA B1349      84.395  -0.572   8.613  1.00  0.00           N  
ATOM   1375  CA  ALA B1349      84.136  -1.751   7.799  1.00  0.00           C  
ATOM   1376  C   ALA B1349      85.278  -2.675   7.543  1.00  0.00           C  
ATOM   1377  O   ALA B1349      86.442  -2.277   7.501  1.00  0.00           O  
ATOM   1378  CB  ALA B1349      83.574  -1.339   6.483  1.00  0.00           C  
ATOM   1379  N   GLN B1350      84.914  -3.927   7.340  1.00  0.00           N  
ATOM   1380  CA  GLN B1350      85.888  -4.932   7.037  1.00  0.00           C  
ATOM   1381  C   GLN B1350      85.484  -5.549   5.712  1.00  0.00           C  
ATOM   1382  O   GLN B1350      84.688  -6.487   5.663  1.00  0.00           O  
ATOM   1383  CB  GLN B1350      85.941  -5.997   8.133  1.00  0.00           C  
ATOM   1384  CG  GLN B1350      86.512  -7.334   7.631  1.00  0.00           C  
ATOM   1385  CD  GLN B1350      87.078  -8.255   8.720  1.00  0.00           C  
ATOM   1386  OE1 GLN B1350      88.201  -8.050   9.200  1.00  0.00           O  
ATOM   1387  NE2 GLN B1350      86.303  -9.283   9.104  1.00  0.00           N  
ATOM   1388  N   LEU B1351      86.022  -5.002   4.629  1.00  0.00           N  
ATOM   1389  CA  LEU B1351      85.742  -5.516   3.290  1.00  0.00           C  
ATOM   1390  C   LEU B1351      86.241  -6.968   3.111  1.00  0.00           C  
ATOM   1391  O   LEU B1351      87.249  -7.369   3.696  1.00  0.00           O  
ATOM   1392  CB  LEU B1351      86.418  -4.616   2.257  1.00  0.00           C  
ATOM   1393  CG  LEU B1351      85.871  -3.202   2.021  1.00  0.00           C  
ATOM   1394  CD1 LEU B1351      85.029  -2.710   3.166  1.00  0.00           C  
ATOM   1395  CD2 LEU B1351      87.038  -2.267   1.815  1.00  0.00           C  
ATOM   1396  N   SER B1352      85.533  -7.763   2.312  1.00  0.00           N  
ATOM   1397  CA  SER B1352      85.962  -9.146   2.063  1.00  0.00           C  
ATOM   1398  C   SER B1352      86.513  -9.222   0.632  1.00  0.00           C  
ATOM   1399  O   SER B1352      86.416  -8.241  -0.115  1.00  0.00           O  
ATOM   1400  CB  SER B1352      84.791 -10.126   2.224  1.00  0.00           C  
ATOM   1401  OG  SER B1352      83.967 -10.134   1.072  1.00  0.00           O  
ATOM   1402  N   ARG B1356      87.085 -10.367   0.252  1.00  0.00           N  
ATOM   1403  CA  ARG B1356      87.657 -10.558  -1.093  1.00  0.00           C  
ATOM   1404  C   ARG B1356      86.611 -11.145  -2.029  1.00  0.00           C  
ATOM   1405  O   ARG B1356      86.116 -10.488  -2.949  1.00  0.00           O  
ATOM   1406  CB  ARG B1356      88.831 -11.522  -1.020  1.00  0.00           C  
ATOM   1407  CG  ARG B1356      89.650 -11.362   0.239  1.00  0.00           C  
ATOM   1408  CD  ARG B1356      90.861 -12.267   0.199  1.00  0.00           C  
ATOM   1409  NE  ARG B1356      91.817 -11.990   1.270  1.00  0.00           N  
ATOM   1410  CZ  ARG B1356      93.095 -12.363   1.238  1.00  0.00           C  
ATOM   1411  NH1 ARG B1356      93.569 -13.021   0.188  1.00  0.00           N  
ATOM   1412  NH2 ARG B1356      93.898 -12.100   2.261  1.00  0.00           N  
ATOM   1413  N   VAL B1357      86.291 -12.408  -1.778  1.00  0.00           N  
ATOM   1414  CA  VAL B1357      85.292 -13.124  -2.556  1.00  0.00           C  
ATOM   1415  C   VAL B1357      83.963 -12.365  -2.587  1.00  0.00           C  
ATOM   1416  O   VAL B1357      83.275 -12.262  -1.568  1.00  0.00           O  
ATOM   1417  CB  VAL B1357      85.000 -14.530  -1.960  1.00  0.00           C  
ATOM   1418  CG1 VAL B1357      83.987 -15.259  -2.839  1.00  0.00           C  
ATOM   1419  CG2 VAL B1357      86.283 -15.336  -1.833  1.00  0.00           C  
ATOM   1420  N   PRO B1358      83.591 -11.808  -3.750  1.00  0.00           N  
ATOM   1421  CA  PRO B1358      82.320 -11.086  -3.830  1.00  0.00           C  
ATOM   1422  C   PRO B1358      81.179 -12.107  -3.683  1.00  0.00           C  
ATOM   1423  O   PRO B1358      81.422 -13.325  -3.689  1.00  0.00           O  
ATOM   1424  CB  PRO B1358      82.375 -10.453  -5.214  1.00  0.00           C  
ATOM   1425  CG  PRO B1358      83.168 -11.458  -5.998  1.00  0.00           C  
ATOM   1426  CD  PRO B1358      84.293 -11.776  -5.045  1.00  0.00           C  
ATOM   1427  N   ARG B1360      79.949 -11.611  -3.557  1.00  0.00           N  
ATOM   1428  CA  ARG B1360      78.778 -12.466  -3.383  1.00  0.00           C  
ATOM   1429  C   ARG B1360      78.866 -13.762  -4.194  1.00  0.00           C  
ATOM   1430  O   ARG B1360      78.745 -13.754  -5.426  1.00  0.00           O  
ATOM   1431  CB  ARG B1360      77.507 -11.688  -3.751  1.00  0.00           C  
ATOM   1432  CG  ARG B1360      76.322 -11.961  -2.827  1.00  0.00           C  
ATOM   1433  CD  ARG B1360      75.230 -10.903  -3.000  1.00  0.00           C  
ATOM   1434  NE  ARG B1360      74.368 -10.760  -1.820  1.00  0.00           N  
ATOM   1435  CZ  ARG B1360      73.433  -9.816  -1.673  1.00  0.00           C  
ATOM   1436  NH1 ARG B1360      73.224  -8.922  -2.631  1.00  0.00           N  
ATOM   1437  NH2 ARG B1360      72.710  -9.754  -0.560  1.00  0.00           N  
ATOM   1438  N   LEU B1361      79.107 -14.869  -3.493  1.00  0.00           N  
ATOM   1439  CA  LEU B1361      79.186 -16.174  -4.129  1.00  0.00           C  
ATOM   1440  C   LEU B1361      77.910 -16.288  -4.917  1.00  0.00           C  
ATOM   1441  O   LEU B1361      76.836 -15.905  -4.448  1.00  0.00           O  
ATOM   1442  CB  LEU B1361      79.228 -17.280  -3.090  1.00  0.00           C  
ATOM   1443  CG  LEU B1361      79.226 -18.718  -3.593  1.00  0.00           C  
ATOM   1444  CD1 LEU B1361      80.533 -18.982  -4.288  1.00  0.00           C  
ATOM   1445  CD2 LEU B1361      79.052 -19.678  -2.430  1.00  0.00           C  
ATOM   1446  N   PRO B1365      78.011 -16.807  -6.137  1.00  0.00           N  
ATOM   1447  CA  PRO B1365      76.840 -16.957  -6.988  1.00  0.00           C  
ATOM   1448  C   PRO B1365      76.108 -18.249  -6.767  1.00  0.00           C  
ATOM   1449  O   PRO B1365      76.642 -19.204  -6.221  1.00  0.00           O  
ATOM   1450  CB  PRO B1365      77.437 -16.874  -8.382  1.00  0.00           C  
ATOM   1451  CG  PRO B1365      78.691 -17.637  -8.203  1.00  0.00           C  
ATOM   1452  CD  PRO B1365      79.236 -17.081  -6.894  1.00  0.00           C  
ATOM   1453  N   GLY B1366      74.866 -18.264  -7.210  1.00  0.00           N  
ATOM   1454  CA  GLY B1366      74.072 -19.449  -7.058  1.00  0.00           C  
ATOM   1455  C   GLY B1366      74.429 -20.466  -8.113  1.00  0.00           C  
ATOM   1456  O   GLY B1366      75.068 -20.164  -9.133  1.00  0.00           O  
ATOM   1457  N   LEU B1368      74.012 -21.694  -7.842  1.00  0.00           N  
ATOM   1458  CA  LEU B1368      74.239 -22.787  -8.753  1.00  0.00           C  
ATOM   1459  C   LEU B1368      73.616 -22.323 -10.070  1.00  0.00           C  
ATOM   1460  O   LEU B1368      74.125 -22.598 -11.154  1.00  0.00           O  
ATOM   1461  CB  LEU B1368      73.519 -24.024  -8.235  1.00  0.00           C  
ATOM   1462  CG  LEU B1368      73.733 -24.398  -6.769  1.00  0.00           C  
ATOM   1463  CD1 LEU B1368      72.632 -25.342  -6.329  1.00  0.00           C  
ATOM   1464  CD2 LEU B1368      75.081 -25.043  -6.585  1.00  0.00           C  
ATOM   1465  N   ASP B1369      72.508 -21.596  -9.947  1.00  0.00           N  
ATOM   1466  CA  ASP B1369      71.754 -21.074 -11.092  1.00  0.00           C  
ATOM   1467  C   ASP B1369      72.650 -20.387 -12.100  1.00  0.00           C  
ATOM   1468  O   ASP B1369      72.489 -20.558 -13.308  1.00  0.00           O  
ATOM   1469  CB  ASP B1369      70.684 -20.061 -10.615  1.00  0.00           C  
ATOM   1470  CG  ASP B1369      69.352 -20.729 -10.159  1.00  0.00           C  
ATOM   1471  OD1 ASP B1369      68.699 -20.204  -9.221  1.00  0.00           O  
ATOM   1472  OD2 ASP B1369      68.937 -21.757 -10.744  1.00  0.00           O  
ATOM   1473  N   GLY B1370      73.598 -19.626 -11.567  1.00  0.00           N  
ATOM   1474  CA  GLY B1370      74.512 -18.844 -12.371  1.00  0.00           C  
ATOM   1475  C   GLY B1370      74.170 -17.380 -12.100  1.00  0.00           C  
ATOM   1476  O   GLY B1370      74.778 -16.470 -12.692  1.00  0.00           O  
ATOM   1477  N   GLN B1372      73.184 -17.163 -11.212  1.00  0.00           N  
ATOM   1478  CA  GLN B1372      72.715 -15.824 -10.801  1.00  0.00           C  
ATOM   1479  C   GLN B1372      73.823 -15.118 -10.018  1.00  0.00           C  
ATOM   1480  O   GLN B1372      74.960 -15.582 -10.010  1.00  0.00           O  
ATOM   1481  CB  GLN B1372      71.488 -15.940  -9.895  1.00  0.00           C  
ATOM   1482  CG  GLN B1372      70.310 -16.636 -10.511  1.00  0.00           C  
ATOM   1483  CD  GLN B1372      69.105 -16.596  -9.600  1.00  0.00           C  
ATOM   1484  OE1 GLN B1372      68.931 -15.645  -8.849  1.00  0.00           O  
ATOM   1485  NE2 GLN B1372      68.257 -17.616  -9.671  1.00  0.00           N  
ATOM   1486  N   ALA B1373      73.507 -14.004  -9.362  1.00  0.00           N  
ATOM   1487  CA  ALA B1373      74.519 -13.300  -8.574  1.00  0.00           C  
ATOM   1488  C   ALA B1373      74.363 -13.723  -7.122  1.00  0.00           C  
ATOM   1489  O   ALA B1373      75.330 -13.710  -6.354  1.00  0.00           O  
ATOM   1490  CB  ALA B1373      74.345 -11.781  -8.697  1.00  0.00           C  
ATOM   1491  N   LYS B1414      73.136 -14.121  -6.778  1.00  0.00           N  
ATOM   1492  CA  LYS B1414      72.762 -14.539  -5.421  1.00  0.00           C  
ATOM   1493  C   LYS B1414      72.429 -16.022  -5.167  1.00  0.00           C  
ATOM   1494  O   LYS B1414      71.700 -16.665  -5.921  1.00  0.00           O  
ATOM   1495  CB  LYS B1414      71.558 -13.709  -4.928  1.00  0.00           C  
ATOM   1496  CG  LYS B1414      71.769 -12.187  -4.788  1.00  0.00           C  
ATOM   1497  CD  LYS B1414      70.605 -11.589  -3.979  1.00  0.00           C  
ATOM   1498  CE  LYS B1414      70.590 -10.074  -3.980  1.00  0.00           C  
ATOM   1499  NZ  LYS B1414      69.431  -9.593  -3.181  1.00  0.00           N  
ATOM   1500  N   MET B1415      72.974 -16.559  -4.088  1.00  0.00           N  
ATOM   1501  CA  MET B1415      72.649 -17.910  -3.722  1.00  0.00           C  
ATOM   1502  C   MET B1415      71.720 -17.681  -2.564  1.00  0.00           C  
ATOM   1503  O   MET B1415      72.050 -16.893  -1.695  1.00  0.00           O  
ATOM   1504  CB  MET B1415      73.845 -18.650  -3.199  1.00  0.00           C  
ATOM   1505  CG  MET B1415      73.384 -19.921  -2.584  1.00  0.00           C  
ATOM   1506  SD  MET B1415      74.710 -20.894  -2.107  1.00  0.00           S  
ATOM   1507  CE  MET B1415      75.185 -21.494  -3.738  1.00  0.00           C  
ATOM   1508  N   SER B1416      70.577 -18.360  -2.544  1.00  0.00           N  
ATOM   1509  CA  SER B1416      69.591 -18.218  -1.468  1.00  0.00           C  
ATOM   1510  C   SER B1416      68.592 -19.349  -1.555  1.00  0.00           C  
ATOM   1511  O   SER B1416      68.294 -19.818  -2.644  1.00  0.00           O  
ATOM   1512  CB  SER B1416      68.824 -16.910  -1.602  1.00  0.00           C  
ATOM   1513  OG  SER B1416      67.711 -16.909  -0.725  1.00  0.00           O  
ATOM   1514  N   LYS B1417      68.047 -19.781  -0.426  1.00  0.00           N  
ATOM   1515  CA  LYS B1417      67.085 -20.880  -0.481  1.00  0.00           C  
ATOM   1516  C   LYS B1417      65.824 -20.430  -1.191  1.00  0.00           C  
ATOM   1517  O   LYS B1417      65.021 -21.250  -1.658  1.00  0.00           O  
ATOM   1518  CB  LYS B1417      66.731 -21.378   0.926  1.00  0.00           C  
ATOM   1519  CG  LYS B1417      65.786 -22.591   0.948  1.00  0.00           C  
ATOM   1520  CD  LYS B1417      65.860 -23.305   2.299  1.00  0.00           C  
ATOM   1521  CE  LYS B1417      67.268 -23.859   2.577  1.00  0.00           C  
ATOM   1522  NZ  LYS B1417      67.392 -24.403   3.959  1.00  0.00           N  
ATOM   1523  N   SER B1441      65.666 -19.113  -1.254  1.00  0.00           N  
ATOM   1524  CA  SER B1441      64.516 -18.500  -1.880  1.00  0.00           C  
ATOM   1525  C   SER B1441      64.632 -18.719  -3.381  1.00  0.00           C  
ATOM   1526  O   SER B1441      63.665 -19.046  -4.069  1.00  0.00           O  
ATOM   1527  CB  SER B1441      64.500 -17.005  -1.544  1.00  0.00           C  
ATOM   1528  OG  SER B1441      64.542 -16.783  -0.137  1.00  0.00           O  
ATOM   1529  N   LEU B1444      65.835 -18.572  -3.895  1.00  0.00           N  
ATOM   1530  CA  LEU B1444      65.999 -18.757  -5.312  1.00  0.00           C  
ATOM   1531  C   LEU B1444      66.167 -20.236  -5.664  1.00  0.00           C  
ATOM   1532  O   LEU B1444      66.196 -20.606  -6.846  1.00  0.00           O  
ATOM   1533  CB  LEU B1444      67.195 -17.932  -5.767  1.00  0.00           C  
ATOM   1534  CG  LEU B1444      67.081 -16.431  -5.476  1.00  0.00           C  
ATOM   1535  CD1 LEU B1444      68.388 -15.738  -5.822  1.00  0.00           C  
ATOM   1536  CD2 LEU B1444      65.930 -15.847  -6.281  1.00  0.00           C  
ATOM   1537  N   GLY B1450      66.266 -21.072  -4.629  1.00  0.00           N  
ATOM   1538  CA  GLY B1450      66.449 -22.508  -4.822  1.00  0.00           C  
ATOM   1539  C   GLY B1450      67.785 -22.938  -5.441  1.00  0.00           C  
ATOM   1540  O   GLY B1450      67.966 -24.076  -5.891  1.00  0.00           O  
ATOM   1541  N   ASN B1452      68.749 -22.035  -5.460  1.00  0.00           N  
ATOM   1542  CA  ASN B1452      70.031 -22.373  -6.043  1.00  0.00           C  
ATOM   1543  C   ASN B1452      71.079 -22.460  -4.953  1.00  0.00           C  
ATOM   1544  O   ASN B1452      72.161 -21.908  -5.111  1.00  0.00           O  
ATOM   1545  CB  ASN B1452      70.438 -21.280  -7.013  1.00  0.00           C  
ATOM   1546  CG  ASN B1452      70.539 -19.930  -6.334  1.00  0.00           C  
ATOM   1547  OD1 ASN B1452      70.597 -19.845  -5.112  1.00  0.00           O  
ATOM   1548  ND2 ASN B1452      70.576 -18.872  -7.119  1.00  0.00           N  
ATOM   1549  N   ALA B1455      70.797 -23.137  -3.850  1.00  0.00           N  
ATOM   1550  CA  ALA B1455      71.807 -23.155  -2.810  1.00  0.00           C  
ATOM   1551  C   ALA B1455      72.119 -24.507  -2.306  1.00  0.00           C  
ATOM   1552  O   ALA B1455      71.288 -25.400  -2.359  1.00  0.00           O  
ATOM   1553  CB  ALA B1455      71.385 -22.304  -1.656  1.00  0.00           C  
ATOM   1554  N   ILE B1456      73.328 -24.638  -1.791  1.00  0.00           N  
ATOM   1555  CA  ILE B1456      73.788 -25.884  -1.217  1.00  0.00           C  
ATOM   1556  C   ILE B1456      73.904 -25.666   0.290  1.00  0.00           C  
ATOM   1557  O   ILE B1456      74.908 -25.161   0.767  1.00  0.00           O  
ATOM   1558  CB  ILE B1456      75.136 -26.216  -1.768  1.00  0.00           C  
ATOM   1559  CG1 ILE B1456      74.993 -26.518  -3.258  1.00  0.00           C  
ATOM   1560  CG2 ILE B1456      75.757 -27.321  -0.953  1.00  0.00           C  
ATOM   1561  CD1 ILE B1456      76.284 -26.927  -3.935  1.00  0.00           C  
ATOM   1562  N   ALA B1457      72.882 -26.041   1.043  1.00  0.00           N  
ATOM   1563  CA  ALA B1457      72.902 -25.821   2.482  1.00  0.00           C  
ATOM   1564  C   ALA B1457      74.026 -26.544   3.191  1.00  0.00           C  
ATOM   1565  O   ALA B1457      74.510 -27.557   2.714  1.00  0.00           O  
ATOM   1566  CB  ALA B1457      71.583 -26.233   3.073  1.00  0.00           C  
ATOM   1567  N   LEU B1458      74.426 -26.028   4.348  1.00  0.00           N  
ATOM   1568  CA  LEU B1458      75.502 -26.639   5.123  1.00  0.00           C  
ATOM   1569  C   LEU B1458      75.063 -27.986   5.700  1.00  0.00           C  
ATOM   1570  O   LEU B1458      75.856 -28.727   6.274  1.00  0.00           O  
ATOM   1571  CB  LEU B1458      75.961 -25.672   6.244  1.00  0.00           C  
ATOM   1572  CG  LEU B1458      77.075 -24.639   5.928  1.00  0.00           C  
ATOM   1573  CD1 LEU B1458      77.062 -24.234   4.467  1.00  0.00           C  
ATOM   1574  CD2 LEU B1458      76.898 -23.416   6.772  1.00  0.00           C  
ATOM   1575  N   GLY B1459      73.794 -28.315   5.521  1.00  0.00           N  
ATOM   1576  CA  GLY B1459      73.308 -29.567   6.059  1.00  0.00           C  
ATOM   1577  C   GLY B1459      73.097 -30.667   5.049  1.00  0.00           C  
ATOM   1578  O   GLY B1459      72.814 -31.792   5.437  1.00  0.00           O  
ATOM   1579  N   ASP B1460      73.240 -30.334   3.766  1.00  0.00           N  
ATOM   1580  CA  ASP B1460      73.063 -31.273   2.649  1.00  0.00           C  
ATOM   1581  C   ASP B1460      74.039 -32.425   2.648  1.00  0.00           C  
ATOM   1582  O   ASP B1460      75.229 -32.238   2.863  1.00  0.00           O  
ATOM   1583  CB  ASP B1460      73.197 -30.543   1.316  1.00  0.00           C  
ATOM   1584  CG  ASP B1460      72.042 -29.605   1.056  1.00  0.00           C  
ATOM   1585  OD1 ASP B1460      72.113 -28.785   0.109  1.00  0.00           O  
ATOM   1586  OD2 ASP B1460      71.051 -29.696   1.811  1.00  0.00           O  
ATOM   1587  N   SER B1461      73.532 -33.615   2.368  1.00  0.00           N  
ATOM   1588  CA  SER B1461      74.351 -34.822   2.354  1.00  0.00           C  
ATOM   1589  C   SER B1461      75.355 -34.926   1.186  1.00  0.00           C  
ATOM   1590  O   SER B1461      75.208 -34.269   0.153  1.00  0.00           O  
ATOM   1591  CB  SER B1461      73.410 -36.021   2.355  1.00  0.00           C  
ATOM   1592  OG  SER B1461      72.415 -35.851   1.355  1.00  0.00           O  
ATOM   1593  N   ALA B1462      76.381 -35.753   1.349  1.00  0.00           N  
ATOM   1594  CA  ALA B1462      77.369 -35.910   0.291  1.00  0.00           C  
ATOM   1595  C   ALA B1462      76.684 -36.164  -1.054  1.00  0.00           C  
ATOM   1596  O   ALA B1462      77.143 -35.699  -2.092  1.00  0.00           O  
ATOM   1597  CB  ALA B1462      78.324 -37.066   0.631  1.00  0.00           C  
ATOM   1598  N   ASP B1463      75.579 -36.897  -1.024  1.00  0.00           N  
ATOM   1599  CA  ASP B1463      74.863 -37.214  -2.243  1.00  0.00           C  
ATOM   1600  C   ASP B1463      74.302 -35.980  -2.871  1.00  0.00           C  
ATOM   1601  O   ASP B1463      74.477 -35.738  -4.051  1.00  0.00           O  
ATOM   1602  CB  ASP B1463      73.743 -38.190  -1.948  1.00  0.00           C  
ATOM   1603  CG  ASP B1463      74.248 -39.608  -1.815  1.00  0.00           C  
ATOM   1604  OD1 ASP B1463      73.423 -40.516  -1.588  1.00  0.00           O  
ATOM   1605  OD2 ASP B1463      75.477 -39.824  -1.942  1.00  0.00           O  
ATOM   1606  N   GLU B1465      73.628 -35.183  -2.066  1.00  0.00           N  
ATOM   1607  CA  GLU B1465      73.031 -33.957  -2.567  1.00  0.00           C  
ATOM   1608  C   GLU B1465      74.061 -32.975  -3.097  1.00  0.00           C  
ATOM   1609  O   GLU B1465      74.021 -32.566  -4.257  1.00  0.00           O  
ATOM   1610  CB  GLU B1465      72.189 -33.281  -1.471  1.00  0.00           C  
ATOM   1611  CG  GLU B1465      70.896 -34.028  -1.146  1.00  0.00           C  
ATOM   1612  CD  GLU B1465      70.074 -34.327  -2.392  1.00  0.00           C  
ATOM   1613  OE1 GLU B1465      69.444 -33.395  -2.943  1.00  0.00           O  
ATOM   1614  OE2 GLU B1465      70.077 -35.500  -2.826  1.00  0.00           O  
ATOM   1615  N   VAL B1467      74.987 -32.591  -2.240  1.00  0.00           N  
ATOM   1616  CA  VAL B1467      75.984 -31.644  -2.657  1.00  0.00           C  
ATOM   1617  C   VAL B1467      76.504 -32.052  -4.034  1.00  0.00           C  
ATOM   1618  O   VAL B1467      76.705 -31.223  -4.906  1.00  0.00           O  
ATOM   1619  CB  VAL B1467      77.091 -31.563  -1.595  1.00  0.00           C  
ATOM   1620  CG1 VAL B1467      77.560 -32.971  -1.217  1.00  0.00           C  
ATOM   1621  CG2 VAL B1467      78.209 -30.661  -2.091  1.00  0.00           C  
ATOM   1622  N   ALA B1468      76.657 -33.343  -4.258  1.00  0.00           N  
ATOM   1623  CA  ALA B1468      77.158 -33.785  -5.542  1.00  0.00           C  
ATOM   1624  C   ALA B1468      76.124 -33.583  -6.628  1.00  0.00           C  
ATOM   1625  O   ALA B1468      76.459 -33.216  -7.750  1.00  0.00           O  
ATOM   1626  CB  ALA B1468      77.544 -35.233  -5.463  1.00  0.00           C  
ATOM   1627  N   ARG B1507      74.866 -33.829  -6.279  1.00  0.00           N  
ATOM   1628  CA  ARG B1507      73.750 -33.707  -7.215  1.00  0.00           C  
ATOM   1629  C   ARG B1507      73.520 -32.261  -7.588  1.00  0.00           C  
ATOM   1630  O   ARG B1507      73.104 -31.947  -8.703  1.00  0.00           O  
ATOM   1631  CB  ARG B1507      72.458 -34.266  -6.596  1.00  0.00           C  
ATOM   1632  CG  ARG B1507      72.592 -35.684  -6.018  1.00  0.00           C  
ATOM   1633  CD  ARG B1507      71.435 -36.608  -6.427  1.00  0.00           C  
ATOM   1634  NE  ARG B1507      71.296 -36.728  -7.884  1.00  0.00           N  
ATOM   1635  CZ  ARG B1507      71.399 -37.862  -8.583  1.00  0.00           C  
ATOM   1636  NH1 ARG B1507      71.251 -37.838  -9.905  1.00  0.00           N  
ATOM   1637  NH2 ARG B1507      71.650 -39.015  -7.970  1.00  0.00           N  
ATOM   1638  N   LYS B1508      73.782 -31.383  -6.631  1.00  0.00           N  
ATOM   1639  CA  LYS B1508      73.595 -29.962  -6.836  1.00  0.00           C  
ATOM   1640  C   LYS B1508      74.670 -29.436  -7.771  1.00  0.00           C  
ATOM   1641  O   LYS B1508      74.417 -28.540  -8.573  1.00  0.00           O  
ATOM   1642  CB  LYS B1508      73.687 -29.220  -5.501  1.00  0.00           C  
ATOM   1643  CG  LYS B1508      72.692 -29.639  -4.423  1.00  0.00           C  
ATOM   1644  CD  LYS B1508      71.301 -29.080  -4.686  1.00  0.00           C  
ATOM   1645  CE  LYS B1508      70.328 -29.395  -3.536  1.00  0.00           C  
ATOM   1646  NZ  LYS B1508      70.751 -28.783  -2.252  1.00  0.00           N  
ATOM   1647  N   VAL B1509      75.873 -29.989  -7.663  1.00  0.00           N  
ATOM   1648  CA  VAL B1509      76.980 -29.534  -8.494  1.00  0.00           C  
ATOM   1649  C   VAL B1509      76.792 -29.971  -9.925  1.00  0.00           C  
ATOM   1650  O   VAL B1509      77.067 -29.219 -10.856  1.00  0.00           O  
ATOM   1651  CB  VAL B1509      78.323 -30.082  -7.980  1.00  0.00           C  
ATOM   1652  CG1 VAL B1509      79.477 -29.656  -8.895  1.00  0.00           C  
ATOM   1653  CG2 VAL B1509      78.555 -29.577  -6.578  1.00  0.00           C  
ATOM   1654  N   MET B1510      76.311 -31.190 -10.103  1.00  0.00           N  
ATOM   1655  CA  MET B1510      76.118 -31.698 -11.439  1.00  0.00           C  
ATOM   1656  C   MET B1510      75.093 -30.915 -12.245  1.00  0.00           C  
ATOM   1657  O   MET B1510      75.191 -30.849 -13.467  1.00  0.00           O  
ATOM   1658  CB  MET B1510      75.721 -33.166 -11.387  1.00  0.00           C  
ATOM   1659  CG  MET B1510      76.836 -34.097 -10.916  1.00  0.00           C  
ATOM   1660  SD  MET B1510      78.434 -33.999 -11.758  1.00  0.00           S  
ATOM   1661  CE  MET B1510      78.094 -34.701 -13.351  1.00  0.00           C  
ATOM   1662  N   GLY B1511      74.113 -30.316 -11.574  1.00  0.00           N  
ATOM   1663  CA  GLY B1511      73.083 -29.575 -12.295  1.00  0.00           C  
ATOM   1664  C   GLY B1511      73.392 -28.102 -12.329  1.00  0.00           C  
ATOM   1665  O   GLY B1511      72.601 -27.259 -12.764  1.00  0.00           O  
ATOM   1666  N   MET B1516      74.588 -27.813 -11.859  1.00  0.00           N  
ATOM   1667  CA  MET B1516      75.060 -26.465 -11.789  1.00  0.00           C  
ATOM   1668  C   MET B1516      75.270 -25.861 -13.156  1.00  0.00           C  
ATOM   1669  O   MET B1516      75.908 -26.468 -14.009  1.00  0.00           O  
ATOM   1670  CB  MET B1516      76.349 -26.464 -11.035  1.00  0.00           C  
ATOM   1671  CG  MET B1516      76.831 -25.119 -10.734  1.00  0.00           C  
ATOM   1672  SD  MET B1516      77.913 -25.397  -9.419  1.00  0.00           S  
ATOM   1673  CE  MET B1516      78.851 -26.765 -10.130  1.00  0.00           C  
ATOM   1674  N   TYR B1517      74.719 -24.664 -13.353  1.00  0.00           N  
ATOM   1675  CA  TYR B1517      74.854 -23.951 -14.620  1.00  0.00           C  
ATOM   1676  C   TYR B1517      76.330 -23.890 -14.942  1.00  0.00           C  
ATOM   1677  O   TYR B1517      77.160 -23.785 -14.050  1.00  0.00           O  
ATOM   1678  CB  TYR B1517      74.302 -22.512 -14.528  1.00  0.00           C  
ATOM   1679  CG  TYR B1517      74.501 -21.675 -15.804  1.00  0.00           C  
ATOM   1680  CD1 TYR B1517      73.833 -21.996 -16.987  1.00  0.00           C  
ATOM   1681  CD2 TYR B1517      75.394 -20.594 -15.842  1.00  0.00           C  
ATOM   1682  CE1 TYR B1517      74.052 -21.265 -18.181  1.00  0.00           C  
ATOM   1683  CE2 TYR B1517      75.618 -19.856 -17.041  1.00  0.00           C  
ATOM   1684  CZ  TYR B1517      74.944 -20.205 -18.199  1.00  0.00           C  
ATOM   1685  OH  TYR B1517      75.161 -19.518 -19.373  1.00  0.00           O  
ATOM   1686  N   THR B1518      76.665 -23.960 -16.220  1.00  0.00           N  
ATOM   1687  CA  THR B1518      78.066 -23.906 -16.623  1.00  0.00           C  
ATOM   1688  C   THR B1518      78.327 -22.967 -17.800  1.00  0.00           C  
ATOM   1689  O   THR B1518      78.575 -21.767 -17.635  1.00  0.00           O  
ATOM   1690  CB  THR B1518      78.604 -25.311 -17.006  1.00  0.00           C  
ATOM   1691  OG1 THR B1518      77.640 -25.997 -17.815  1.00  0.00           O  
ATOM   1692  CG2 THR B1518      78.908 -26.132 -15.770  1.00  0.00           C  
ATOM   1693  N   ASP B1527      78.289 -23.530 -18.999  1.00  0.00           N  
ATOM   1694  CA  ASP B1527      78.531 -22.734 -20.184  1.00  0.00           C  
ATOM   1695  C   ASP B1527      77.755 -23.230 -21.378  1.00  0.00           C  
ATOM   1696  O   ASP B1527      78.027 -24.309 -21.907  1.00  0.00           O  
ATOM   1697  CB  ASP B1527      80.021 -22.741 -20.548  1.00  0.00           C  
ATOM   1698  CG  ASP B1527      80.424 -21.586 -21.505  1.00  0.00           C  
ATOM   1699  OD1 ASP B1527      79.758 -21.335 -22.535  1.00  0.00           O  
ATOM   1700  OD2 ASP B1527      81.442 -20.919 -21.228  1.00  0.00           O  
ATOM   1701  N   PRO B1528      76.747 -22.469 -21.805  1.00  0.00           N  
ATOM   1702  CA  PRO B1528      76.023 -22.953 -22.982  1.00  0.00           C  
ATOM   1703  C   PRO B1528      77.054 -22.730 -24.115  1.00  0.00           C  
ATOM   1704  O   PRO B1528      78.074 -22.074 -23.882  1.00  0.00           O  
ATOM   1705  CB  PRO B1528      74.826 -22.006 -23.053  1.00  0.00           C  
ATOM   1706  CG  PRO B1528      75.404 -20.693 -22.485  1.00  0.00           C  
ATOM   1707  CD  PRO B1528      76.210 -21.186 -21.309  1.00  0.00           C  
ATOM   1708  N   GLY B1549      76.833 -23.246 -25.320  1.00  0.00           N  
ATOM   1709  CA  GLY B1549      77.834 -23.022 -26.360  1.00  0.00           C  
ATOM   1710  C   GLY B1549      78.943 -24.050 -26.212  1.00  0.00           C  
ATOM   1711  O   GLY B1549      79.689 -24.353 -27.158  1.00  0.00           O  
ATOM   1712  N   HIS B1563      79.064 -24.560 -24.986  1.00  0.00           N  
ATOM   1713  CA  HIS B1563      80.012 -25.623 -24.674  1.00  0.00           C  
ATOM   1714  C   HIS B1563      79.079 -26.841 -24.539  1.00  0.00           C  
ATOM   1715  O   HIS B1563      78.484 -27.082 -23.480  1.00  0.00           O  
ATOM   1716  CB  HIS B1563      80.764 -25.366 -23.354  1.00  0.00           C  
ATOM   1717  CG  HIS B1563      81.960 -26.261 -23.163  1.00  0.00           C  
ATOM   1718  ND1 HIS B1563      82.527 -26.511 -21.941  1.00  0.00           N  
ATOM   1719  CD2 HIS B1563      82.673 -26.967 -24.068  1.00  0.00           C  
ATOM   1720  CE1 HIS B1563      83.541 -27.340 -22.086  1.00  0.00           C  
ATOM   1721  NE2 HIS B1563      83.656 -27.637 -23.379  1.00  0.00           N  
ATOM   1722  N   LEU B1569      78.935 -27.583 -25.637  1.00  0.00           N  
ATOM   1723  CA  LEU B1569      78.050 -28.746 -25.696  1.00  0.00           C  
ATOM   1724  C   LEU B1569      78.755 -30.088 -25.400  1.00  0.00           C  
ATOM   1725  O   LEU B1569      78.231 -30.932 -24.654  1.00  0.00           O  
ATOM   1726  CB  LEU B1569      77.322 -28.748 -27.067  1.00  0.00           C  
ATOM   1727  CG  LEU B1569      76.084 -27.815 -27.209  1.00  0.00           C  
ATOM   1728  CD1 LEU B1569      76.386 -26.421 -26.644  1.00  0.00           C  
ATOM   1729  CD2 LEU B1569      75.625 -27.716 -28.675  1.00  0.00           C  
ATOM   1730  N   ARG B1594      79.941 -30.277 -25.973  1.00  0.00           N  
ATOM   1731  CA  ARG B1594      80.719 -31.491 -25.734  1.00  0.00           C  
ATOM   1732  C   ARG B1594      82.131 -31.138 -25.200  1.00  0.00           C  
ATOM   1733  O   ARG B1594      82.703 -30.099 -25.548  1.00  0.00           O  
ATOM   1734  CB  ARG B1594      80.789 -32.350 -27.018  1.00  0.00           C  
ATOM   1735  CG  ARG B1594      81.210 -31.617 -28.292  1.00  0.00           C  
ATOM   1736  CD  ARG B1594      80.142 -30.667 -28.786  1.00  0.00           C  
ATOM   1737  NE  ARG B1594      80.508 -30.076 -30.069  1.00  0.00           N  
ATOM   1738  CZ  ARG B1594      79.843 -29.077 -30.638  1.00  0.00           C  
ATOM   1739  NH1 ARG B1594      80.233 -28.587 -31.810  1.00  0.00           N  
ATOM   1740  NH2 ARG B1594      78.787 -28.565 -30.019  1.00  0.00           N  
ATOM   1741  N   ALA B1596      82.658 -31.986 -24.318  1.00  0.00           N  
ATOM   1742  CA  ALA B1596      83.987 -31.804 -23.726  1.00  0.00           C  
ATOM   1743  C   ALA B1596      85.001 -31.123 -24.678  1.00  0.00           C  
ATOM   1744  O   ALA B1596      85.412 -29.982 -24.432  1.00  0.00           O  
ATOM   1745  CB  ALA B1596      84.510 -33.161 -23.274  1.00  0.00           C  
ATOM   1746  N   SER B1597      85.389 -31.849 -25.738  1.00  0.00           N  
ATOM   1747  CA  SER B1597      86.325 -31.426 -26.810  1.00  0.00           C  
ATOM   1748  C   SER B1597      86.412 -29.900 -26.970  1.00  0.00           C  
ATOM   1749  O   SER B1597      87.460 -29.249 -26.776  1.00  0.00           O  
ATOM   1750  CB  SER B1597      85.895 -32.089 -28.161  1.00  0.00           C  
ATOM   1751  OG  SER B1597      84.550 -31.808 -28.567  1.00  0.00           O  
ATOM   1752  N   ASP B1598      85.270 -29.350 -27.337  1.00  0.00           N  
ATOM   1753  CA  ASP B1598      85.124 -27.932 -27.523  1.00  0.00           C  
ATOM   1754  C   ASP B1598      85.845 -27.095 -26.480  1.00  0.00           C  
ATOM   1755  O   ASP B1598      86.146 -27.574 -25.382  1.00  0.00           O  
ATOM   1756  CB  ASP B1598      83.647 -27.597 -27.511  1.00  0.00           C  
ATOM   1757  CG  ASP B1598      83.060 -27.629 -28.881  1.00  0.00           C  
ATOM   1758  OD1 ASP B1598      83.578 -26.888 -29.747  1.00  0.00           O  
ATOM   1759  OD2 ASP B1598      82.100 -28.394 -29.091  1.00  0.00           O  
ATOM   1760  N   PRO B1599      86.146 -25.829 -26.825  1.00  0.00           N  
ATOM   1761  CA  PRO B1599      86.829 -24.874 -25.946  1.00  0.00           C  
ATOM   1762  C   PRO B1599      85.796 -24.169 -25.079  1.00  0.00           C  
ATOM   1763  O   PRO B1599      84.778 -23.695 -25.590  1.00  0.00           O  
ATOM   1764  CB  PRO B1599      87.470 -23.907 -26.928  1.00  0.00           C  
ATOM   1765  CG  PRO B1599      86.422 -23.826 -28.014  1.00  0.00           C  
ATOM   1766  CD  PRO B1599      86.064 -25.296 -28.201  1.00  0.00           C  
ATOM   1767  N   GLY B1600      86.049 -24.097 -23.777  1.00  0.00           N  
ATOM   1768  CA  GLY B1600      85.115 -23.428 -22.887  1.00  0.00           C  
ATOM   1769  C   GLY B1600      85.703 -22.138 -22.337  1.00  0.00           C  
ATOM   1770  O   GLY B1600      86.895 -21.866 -22.538  1.00  0.00           O  
ATOM   1771  N   ARG B1605      84.879 -21.328 -21.668  1.00  0.00           N  
ATOM   1772  CA  ARG B1605      85.360 -20.077 -21.075  1.00  0.00           C  
ATOM   1773  C   ARG B1605      84.877 -19.955 -19.630  1.00  0.00           C  
ATOM   1774  O   ARG B1605      83.746 -20.301 -19.309  1.00  0.00           O  
ATOM   1775  CB  ARG B1605      84.938 -18.848 -21.917  1.00  0.00           C  
ATOM   1776  CG  ARG B1605      83.440 -18.687 -22.198  1.00  0.00           C  
ATOM   1777  CD  ARG B1605      82.871 -17.442 -21.506  1.00  0.00           C  
ATOM   1778  NE  ARG B1605      82.011 -16.646 -22.389  1.00  0.00           N  
ATOM   1779  CZ  ARG B1605      81.403 -15.507 -22.050  1.00  0.00           C  
ATOM   1780  NH1 ARG B1605      81.539 -14.997 -20.835  1.00  0.00           N  
ATOM   1781  NH2 ARG B1605      80.654 -14.867 -22.939  1.00  0.00           N  
ATOM   1782  N   VAL B1606      85.761 -19.476 -18.763  1.00  0.00           N  
ATOM   1783  CA  VAL B1606      85.487 -19.321 -17.338  1.00  0.00           C  
ATOM   1784  C   VAL B1606      84.560 -18.147 -16.946  1.00  0.00           C  
ATOM   1785  O   VAL B1606      83.863 -18.213 -15.930  1.00  0.00           O  
ATOM   1786  CB  VAL B1606      86.831 -19.185 -16.568  1.00  0.00           C  
ATOM   1787  CG1 VAL B1606      86.580 -19.065 -15.083  1.00  0.00           C  
ATOM   1788  CG2 VAL B1606      87.731 -20.367 -16.868  1.00  0.00           C  
ATOM   1789  N   GLU B1607      84.554 -17.070 -17.727  1.00  0.00           N  
ATOM   1790  CA  GLU B1607      83.698 -15.948 -17.377  1.00  0.00           C  
ATOM   1791  C   GLU B1607      82.257 -16.415 -17.334  1.00  0.00           C  
ATOM   1792  O   GLU B1607      81.760 -17.058 -18.263  1.00  0.00           O  
ATOM   1793  CB  GLU B1607      83.855 -14.768 -18.359  1.00  0.00           C  
ATOM   1794  CG  GLU B1607      84.128 -15.118 -19.814  1.00  0.00           C  
ATOM   1795  CD  GLU B1607      85.606 -15.132 -20.149  1.00  0.00           C  
ATOM   1796  OE1 GLU B1607      86.348 -15.901 -19.511  1.00  0.00           O  
ATOM   1797  OE2 GLU B1607      86.022 -14.372 -21.049  1.00  0.00           O  
ATOM   1798  N   GLY B1608      81.605 -16.124 -16.217  1.00  0.00           N  
ATOM   1799  CA  GLY B1608      80.209 -16.483 -16.064  1.00  0.00           C  
ATOM   1800  C   GLY B1608      79.914 -17.888 -15.596  1.00  0.00           C  
ATOM   1801  O   GLY B1608      78.755 -18.222 -15.353  1.00  0.00           O  
ATOM   1802  N   ASN B1609      80.960 -18.697 -15.457  1.00  0.00           N  
ATOM   1803  CA  ASN B1609      80.825 -20.081 -15.020  1.00  0.00           C  
ATOM   1804  C   ASN B1609      80.921 -20.263 -13.508  1.00  0.00           C  
ATOM   1805  O   ASN B1609      81.992 -20.168 -12.918  1.00  0.00           O  
ATOM   1806  CB  ASN B1609      81.883 -20.933 -15.687  1.00  0.00           C  
ATOM   1807  CG  ASN B1609      81.370 -22.285 -16.025  1.00  0.00           C  
ATOM   1808  OD1 ASN B1609      80.750 -22.946 -15.194  1.00  0.00           O  
ATOM   1809  ND2 ASN B1609      81.607 -22.714 -17.253  1.00  0.00           N  
ATOM   1810  N   PRO B1610      79.794 -20.557 -12.864  1.00  0.00           N  
ATOM   1811  CA  PRO B1610      79.800 -20.738 -11.414  1.00  0.00           C  
ATOM   1812  C   PRO B1610      80.787 -21.721 -10.813  1.00  0.00           C  
ATOM   1813  O   PRO B1610      81.277 -21.491  -9.717  1.00  0.00           O  
ATOM   1814  CB  PRO B1610      78.345 -21.090 -11.090  1.00  0.00           C  
ATOM   1815  CG  PRO B1610      77.768 -21.540 -12.392  1.00  0.00           C  
ATOM   1816  CD  PRO B1610      78.430 -20.653 -13.401  1.00  0.00           C  
ATOM   1817  N   VAL B1611      81.091 -22.802 -11.514  1.00  0.00           N  
ATOM   1818  CA  VAL B1611      82.027 -23.783 -10.978  1.00  0.00           C  
ATOM   1819  C   VAL B1611      83.412 -23.205 -10.703  1.00  0.00           C  
ATOM   1820  O   VAL B1611      84.057 -23.546  -9.724  1.00  0.00           O  
ATOM   1821  CB  VAL B1611      82.196 -24.957 -11.927  1.00  0.00           C  
ATOM   1822  CG1 VAL B1611      80.850 -25.415 -12.413  1.00  0.00           C  
ATOM   1823  CG2 VAL B1611      83.046 -24.556 -13.090  1.00  0.00           C  
ATOM   1824  N   PHE B1612      83.886 -22.333 -11.570  1.00  0.00           N  
ATOM   1825  CA  PHE B1612      85.197 -21.756 -11.345  1.00  0.00           C  
ATOM   1826  C   PHE B1612      85.145 -20.711 -10.244  1.00  0.00           C  
ATOM   1827  O   PHE B1612      86.075 -20.558  -9.466  1.00  0.00           O  
ATOM   1828  CB  PHE B1612      85.722 -21.132 -12.636  1.00  0.00           C  
ATOM   1829  CG  PHE B1612      86.199 -22.142 -13.644  1.00  0.00           C  
ATOM   1830  CD1 PHE B1612      87.191 -23.062 -13.297  1.00  0.00           C  
ATOM   1831  CD2 PHE B1612      85.676 -22.168 -14.940  1.00  0.00           C  
ATOM   1832  CE1 PHE B1612      87.662 -23.996 -14.218  1.00  0.00           C  
ATOM   1833  CE2 PHE B1612      86.140 -23.097 -15.874  1.00  0.00           C  
ATOM   1834  CZ  PHE B1612      87.140 -24.016 -15.509  1.00  0.00           C  
ATOM   1835  N   THR B1613      84.049 -19.981 -10.166  1.00  0.00           N  
ATOM   1836  CA  THR B1613      83.959 -18.967  -9.142  1.00  0.00           C  
ATOM   1837  C   THR B1613      83.630 -19.636  -7.828  1.00  0.00           C  
ATOM   1838  O   THR B1613      83.519 -18.998  -6.787  1.00  0.00           O  
ATOM   1839  CB  THR B1613      82.907 -17.935  -9.509  1.00  0.00           C  
ATOM   1840  OG1 THR B1613      82.427 -17.316  -8.321  1.00  0.00           O  
ATOM   1841  CG2 THR B1613      81.763 -18.568 -10.242  1.00  0.00           C  
ATOM   1842  N   PHE B1614      83.492 -20.949  -7.902  1.00  0.00           N  
ATOM   1843  CA  PHE B1614      83.191 -21.773  -6.747  1.00  0.00           C  
ATOM   1844  C   PHE B1614      84.520 -22.314  -6.326  1.00  0.00           C  
ATOM   1845  O   PHE B1614      84.845 -22.400  -5.159  1.00  0.00           O  
ATOM   1846  CB  PHE B1614      82.292 -22.943  -7.133  1.00  0.00           C  
ATOM   1847  CG  PHE B1614      80.879 -22.810  -6.656  1.00  0.00           C  
ATOM   1848  CD1 PHE B1614      80.133 -21.678  -6.941  1.00  0.00           C  
ATOM   1849  CD2 PHE B1614      80.295 -23.816  -5.906  1.00  0.00           C  
ATOM   1850  CE1 PHE B1614      78.817 -21.553  -6.474  1.00  0.00           C  
ATOM   1851  CE2 PHE B1614      78.986 -23.699  -5.441  1.00  0.00           C  
ATOM   1852  CZ  PHE B1614      78.248 -22.566  -5.723  1.00  0.00           C  
ATOM   1853  N   LEU B1615      85.315 -22.704  -7.288  1.00  0.00           N  
ATOM   1854  CA  LEU B1615      86.586 -23.215  -6.882  1.00  0.00           C  
ATOM   1855  C   LEU B1615      87.377 -22.045  -6.325  1.00  0.00           C  
ATOM   1856  O   LEU B1615      88.132 -22.181  -5.353  1.00  0.00           O  
ATOM   1857  CB  LEU B1615      87.294 -23.803  -8.083  1.00  0.00           C  
ATOM   1858  CG  LEU B1615      86.699 -25.080  -8.645  1.00  0.00           C  
ATOM   1859  CD1 LEU B1615      87.093 -25.203 -10.112  1.00  0.00           C  
ATOM   1860  CD2 LEU B1615      87.175 -26.252  -7.804  1.00  0.00           C  
ATOM   1861  N   ASP B1616      87.160 -20.887  -6.939  1.00  0.00           N  
ATOM   1862  CA  ASP B1616      87.891 -19.686  -6.591  1.00  0.00           C  
ATOM   1863  C   ASP B1616      87.658 -19.252  -5.146  1.00  0.00           C  
ATOM   1864  O   ASP B1616      88.394 -18.441  -4.588  1.00  0.00           O  
ATOM   1865  CB  ASP B1616      87.533 -18.566  -7.600  1.00  0.00           C  
ATOM   1866  CG  ASP B1616      88.296 -18.693  -8.975  1.00  0.00           C  
ATOM   1867  OD1 ASP B1616      88.006 -17.902  -9.914  1.00  0.00           O  
ATOM   1868  OD2 ASP B1616      89.190 -19.558  -9.124  1.00  0.00           O  
ATOM   1869  N   ALA B1617      86.663 -19.844  -4.517  1.00  0.00           N  
ATOM   1870  CA  ALA B1617      86.366 -19.464  -3.157  1.00  0.00           C  
ATOM   1871  C   ALA B1617      86.441 -20.625  -2.150  1.00  0.00           C  
ATOM   1872  O   ALA B1617      86.504 -20.408  -0.932  1.00  0.00           O  
ATOM   1873  CB  ALA B1617      84.998 -18.801  -3.135  1.00  0.00           C  
ATOM   1874  N   PHE B1619      86.459 -21.851  -2.661  1.00  0.00           N  
ATOM   1875  CA  PHE B1619      86.519 -23.020  -1.797  1.00  0.00           C  
ATOM   1876  C   PHE B1619      87.728 -23.901  -2.087  1.00  0.00           C  
ATOM   1877  O   PHE B1619      88.010 -24.842  -1.340  1.00  0.00           O  
ATOM   1878  CB  PHE B1619      85.243 -23.857  -1.944  1.00  0.00           C  
ATOM   1879  CG  PHE B1619      84.002 -23.161  -1.481  1.00  0.00           C  
ATOM   1880  CD1 PHE B1619      83.385 -22.197  -2.261  1.00  0.00           C  
ATOM   1881  CD2 PHE B1619      83.462 -23.455  -0.251  1.00  0.00           C  
ATOM   1882  CE1 PHE B1619      82.243 -21.537  -1.817  1.00  0.00           C  
ATOM   1883  CE2 PHE B1619      82.324 -22.799   0.198  1.00  0.00           C  
ATOM   1884  CZ  PHE B1619      81.715 -21.837  -0.589  1.00  0.00           C  
ATOM   1885  N   ASP B1620      88.450 -23.601  -3.159  1.00  0.00           N  
ATOM   1886  CA  ASP B1620      89.600 -24.417  -3.508  1.00  0.00           C  
ATOM   1887  C   ASP B1620      90.928 -23.801  -3.075  1.00  0.00           C  
ATOM   1888  O   ASP B1620      91.336 -22.760  -3.589  1.00  0.00           O  
ATOM   1889  CB  ASP B1620      89.594 -24.697  -5.014  1.00  0.00           C  
ATOM   1890  CG  ASP B1620      90.714 -25.639  -5.441  1.00  0.00           C  
ATOM   1891  OD1 ASP B1620      91.025 -26.579  -4.670  1.00  0.00           O  
ATOM   1892  OD2 ASP B1620      91.271 -25.443  -6.551  1.00  0.00           O  
ATOM   1893  N   PRO B1621      91.626 -24.461  -2.130  1.00  0.00           N  
ATOM   1894  CA  PRO B1621      92.918 -24.080  -1.542  1.00  0.00           C  
ATOM   1895  C   PRO B1621      94.204 -24.062  -2.415  1.00  0.00           C  
ATOM   1896  O   PRO B1621      95.171 -23.396  -2.043  1.00  0.00           O  
ATOM   1897  CB  PRO B1621      93.032 -25.044  -0.366  1.00  0.00           C  
ATOM   1898  CG  PRO B1621      92.443 -26.283  -0.947  1.00  0.00           C  
ATOM   1899  CD  PRO B1621      91.173 -25.739  -1.554  1.00  0.00           C  
ATOM   1900  N   ASP B1723      94.241 -24.774  -3.548  1.00  0.00           N  
ATOM   1901  CA  ASP B1723      95.435 -24.788  -4.434  1.00  0.00           C  
ATOM   1902  C   ASP B1723      95.213 -23.915  -5.693  1.00  0.00           C  
ATOM   1903  O   ASP B1723      94.898 -24.437  -6.764  1.00  0.00           O  
ATOM   1904  CB  ASP B1723      95.762 -26.220  -4.920  1.00  0.00           C  
ATOM   1905  CG  ASP B1723      96.275 -27.157  -3.811  1.00  0.00           C  
ATOM   1906  OD1 ASP B1723      95.492 -27.595  -2.934  1.00  0.00           O  
ATOM   1907  OD2 ASP B1723      97.482 -27.477  -3.838  1.00  0.00           O  
ATOM   1908  N   PRO B1724      95.408 -22.590  -5.596  1.00  0.00           N  
ATOM   1909  CA  PRO B1724      95.198 -21.704  -6.760  1.00  0.00           C  
ATOM   1910  C   PRO B1724      95.992 -22.060  -8.041  1.00  0.00           C  
ATOM   1911  O   PRO B1724      95.547 -21.797  -9.181  1.00  0.00           O  
ATOM   1912  CB  PRO B1724      95.513 -20.316  -6.194  1.00  0.00           C  
ATOM   1913  CG  PRO B1724      96.548 -20.625  -5.105  1.00  0.00           C  
ATOM   1914  CD  PRO B1724      96.041 -21.885  -4.467  1.00  0.00           C  
ATOM   1915  N   ALA B1725      97.166 -22.657  -7.845  1.00  0.00           N  
ATOM   1916  CA  ALA B1725      97.984 -23.072  -8.969  1.00  0.00           C  
ATOM   1917  C   ALA B1725      97.112 -24.110  -9.663  1.00  0.00           C  
ATOM   1918  O   ALA B1725      96.936 -24.078 -10.884  1.00  0.00           O  
ATOM   1919  CB  ALA B1725      99.280 -23.694  -8.475  1.00  0.00           C  
ATOM   1920  N   ARG B1756      96.548 -25.008  -8.852  1.00  0.00           N  
ATOM   1921  CA  ARG B1756      95.667 -26.061  -9.340  1.00  0.00           C  
ATOM   1922  C   ARG B1756      94.457 -25.457 -10.066  1.00  0.00           C  
ATOM   1923  O   ARG B1756      94.040 -25.973 -11.104  1.00  0.00           O  
ATOM   1924  CB  ARG B1756      95.225 -26.962  -8.178  1.00  0.00           C  
ATOM   1925  CG  ARG B1756      94.111 -27.926  -8.532  1.00  0.00           C  
ATOM   1926  CD  ARG B1756      94.191 -29.182  -7.692  1.00  0.00           C  
ATOM   1927  NE  ARG B1756      94.167 -28.925  -6.252  1.00  0.00           N  
ATOM   1928  CZ  ARG B1756      93.094 -28.545  -5.563  1.00  0.00           C  
ATOM   1929  NH1 ARG B1756      93.181 -28.340  -4.253  1.00  0.00           N  
ATOM   1930  NH2 ARG B1756      91.935 -28.370  -6.176  1.00  0.00           N  
ATOM   1931  N   VAL B1757      93.908 -24.363  -9.533  1.00  0.00           N  
ATOM   1932  CA  VAL B1757      92.767 -23.679 -10.159  1.00  0.00           C  
ATOM   1933  C   VAL B1757      93.162 -23.030 -11.506  1.00  0.00           C  
ATOM   1934  O   VAL B1757      92.613 -23.355 -12.573  1.00  0.00           O  
ATOM   1935  CB  VAL B1757      92.168 -22.590  -9.194  1.00  0.00           C  
ATOM   1936  CG1 VAL B1757      91.440 -21.484  -9.991  1.00  0.00           C  
ATOM   1937  CG2 VAL B1757      91.217 -23.256  -8.206  1.00  0.00           C  
ATOM   1938  N   GLN B1758      94.118 -22.115 -11.463  1.00  0.00           N  
ATOM   1939  CA  GLN B1758      94.545 -21.467 -12.683  1.00  0.00           C  
ATOM   1940  C   GLN B1758      94.938 -22.520 -13.738  1.00  0.00           C  
ATOM   1941  O   GLN B1758      95.101 -22.203 -14.915  1.00  0.00           O  
ATOM   1942  CB  GLN B1758      95.709 -20.535 -12.369  1.00  0.00           C  
ATOM   1943  CG  GLN B1758      96.149 -19.646 -13.529  1.00  0.00           C  
ATOM   1944  CD  GLN B1758      95.088 -18.644 -13.982  1.00  0.00           C  
ATOM   1945  OE1 GLN B1758      94.586 -17.836 -13.193  1.00  0.00           O  
ATOM   1946  NE2 GLN B1758      94.753 -18.689 -15.268  1.00  0.00           N  
ATOM   1947  N   ALA B1760      95.080 -23.775 -13.315  1.00  0.00           N  
ATOM   1948  CA  ALA B1760      95.432 -24.865 -14.232  1.00  0.00           C  
ATOM   1949  C   ALA B1760      94.225 -25.228 -15.095  1.00  0.00           C  
ATOM   1950  O   ALA B1760      94.250 -25.104 -16.321  1.00  0.00           O  
ATOM   1951  CB  ALA B1760      95.894 -26.099 -13.443  1.00  0.00           C  
ATOM   1952  N   LEU B1761      93.169 -25.691 -14.437  1.00  0.00           N  
ATOM   1953  CA  LEU B1761      91.947 -26.055 -15.128  1.00  0.00           C  
ATOM   1954  C   LEU B1761      91.526 -24.866 -15.990  1.00  0.00           C  
ATOM   1955  O   LEU B1761      91.019 -25.037 -17.099  1.00  0.00           O  
ATOM   1956  CB  LEU B1761      90.845 -26.406 -14.113  1.00  0.00           C  
ATOM   1957  CG  LEU B1761      90.959 -27.642 -13.192  1.00  0.00           C  
ATOM   1958  CD1 LEU B1761      91.422 -28.848 -13.990  1.00  0.00           C  
ATOM   1959  CD2 LEU B1761      91.916 -27.393 -12.055  1.00  0.00           C  
ATOM   1960  N   LYS B1762      91.765 -23.662 -15.477  1.00  0.00           N  
ATOM   1961  CA  LYS B1762      91.414 -22.447 -16.201  1.00  0.00           C  
ATOM   1962  C   LYS B1762      92.129 -22.429 -17.567  1.00  0.00           C  
ATOM   1963  O   LYS B1762      91.629 -21.855 -18.535  1.00  0.00           O  
ATOM   1964  CB  LYS B1762      91.766 -21.197 -15.355  1.00  0.00           C  
ATOM   1965  CG  LYS B1762      91.166 -19.845 -15.860  1.00  0.00           C  
ATOM   1966  CD  LYS B1762      91.020 -18.811 -14.739  1.00  0.00           C  
ATOM   1967  CE  LYS B1762      90.236 -19.434 -13.590  1.00  0.00           C  
ATOM   1968  NZ  LYS B1762      90.143 -18.647 -12.334  1.00  0.00           N  
ATOM   1969  N   ASP B1798      93.285 -23.074 -17.668  1.00  0.00           N  
ATOM   1970  CA  ASP B1798      93.993 -23.084 -18.946  1.00  0.00           C  
ATOM   1971  C   ASP B1798      93.339 -24.110 -19.853  1.00  0.00           C  
ATOM   1972  O   ASP B1798      92.755 -23.788 -20.887  1.00  0.00           O  
ATOM   1973  CB  ASP B1798      95.465 -23.458 -18.748  1.00  0.00           C  
ATOM   1974  CG  ASP B1798      96.202 -22.504 -17.808  1.00  0.00           C  
ATOM   1975  OD1 ASP B1798      97.287 -22.893 -17.328  1.00  0.00           O  
ATOM   1976  OD2 ASP B1798      95.717 -21.377 -17.555  1.00  0.00           O  
ATOM   1977  N   GLN B1799      93.441 -25.359 -19.435  1.00  0.00           N  
ATOM   1978  CA  GLN B1799      92.882 -26.460 -20.180  1.00  0.00           C  
ATOM   1979  C   GLN B1799      91.461 -26.195 -20.658  1.00  0.00           C  
ATOM   1980  O   GLN B1799      91.113 -26.551 -21.790  1.00  0.00           O  
ATOM   1981  CB  GLN B1799      92.857 -27.706 -19.306  1.00  0.00           C  
ATOM   1982  CG  GLN B1799      94.002 -27.823 -18.334  1.00  0.00           C  
ATOM   1983  CD  GLN B1799      93.872 -29.062 -17.476  1.00  0.00           C  
ATOM   1984  OE1 GLN B1799      93.792 -30.188 -17.993  1.00  0.00           O  
ATOM   1985  NE2 GLN B1799      93.842 -28.869 -16.156  1.00  0.00           N  
ATOM   1986  N   TYR B1800      90.648 -25.584 -19.789  1.00  0.00           N  
ATOM   1987  CA  TYR B1800      89.229 -25.333 -20.082  1.00  0.00           C  
ATOM   1988  C   TYR B1800      89.004 -24.330 -21.193  1.00  0.00           C  
ATOM   1989  O   TYR B1800      87.967 -24.323 -21.860  1.00  0.00           O  
ATOM   1990  CB  TYR B1800      88.472 -24.891 -18.816  1.00  0.00           C  
ATOM   1991  CG  TYR B1800      86.955 -24.904 -18.976  1.00  0.00           C  
ATOM   1992  CD1 TYR B1800      86.224 -26.103 -18.941  1.00  0.00           C  
ATOM   1993  CD2 TYR B1800      86.259 -23.720 -19.235  1.00  0.00           C  
ATOM   1994  CE1 TYR B1800      84.830 -26.104 -19.157  1.00  0.00           C  
ATOM   1995  CE2 TYR B1800      84.883 -23.714 -19.452  1.00  0.00           C  
ATOM   1996  CZ  TYR B1800      84.179 -24.895 -19.421  1.00  0.00           C  
ATOM   1997  OH  TYR B1800      82.830 -24.829 -19.668  1.00  0.00           O  
ATOM   1998  N   ARG B1801      89.994 -23.486 -21.398  1.00  0.00           N  
ATOM   1999  CA  ARG B1801      89.923 -22.494 -22.442  1.00  0.00           C  
ATOM   2000  C   ARG B1801      90.421 -23.181 -23.732  1.00  0.00           C  
ATOM   2001  O   ARG B1801      90.035 -22.807 -24.848  1.00  0.00           O  
ATOM   2002  CB  ARG B1801      90.801 -21.312 -22.032  1.00  0.00           C  
ATOM   2003  CG  ARG B1801      90.143 -19.950 -22.200  1.00  0.00           C  
ATOM   2004  CD  ARG B1801      90.089 -19.192 -20.876  1.00  0.00           C  
ATOM   2005  NE  ARG B1801      91.381 -19.210 -20.187  1.00  0.00           N  
ATOM   2006  CZ  ARG B1801      91.607 -18.730 -18.962  1.00  0.00           C  
ATOM   2007  NH1 ARG B1801      90.626 -18.173 -18.250  1.00  0.00           N  
ATOM   2008  NH2 ARG B1801      92.829 -18.818 -18.442  1.00  0.00           N  
ATOM   2009  N   ALA B1802      91.270 -24.198 -23.550  1.00  0.00           N  
ATOM   2010  CA  ALA B1802      91.822 -24.988 -24.650  1.00  0.00           C  
ATOM   2011  C   ALA B1802      90.715 -25.933 -25.085  1.00  0.00           C  
ATOM   2012  O   ALA B1802      89.911 -25.590 -25.944  1.00  0.00           O  
ATOM   2013  CB  ALA B1802      93.047 -25.787 -24.185  1.00  0.00           C  
ATOM   2014  N   GLY B1803      90.651 -27.112 -24.475  1.00  0.00           N  
ATOM   2015  CA  GLY B1803      89.610 -28.066 -24.830  1.00  0.00           C  
ATOM   2016  C   GLY B1803      90.025 -29.502 -24.566  1.00  0.00           C  
ATOM   2017  O   GLY B1803      90.318 -30.259 -25.495  1.00  0.00           O  
ATOM   2018  N   GLY B1808      90.055 -29.884 -23.295  1.00  0.00           N  
ATOM   2019  CA  GLY B1808      90.462 -31.235 -22.942  1.00  0.00           C  
ATOM   2020  C   GLY B1808      90.192 -31.437 -21.475  1.00  0.00           C  
ATOM   2021  O   GLY B1808      90.728 -32.332 -20.797  1.00  0.00           O  
ATOM   2022  N   LEU B1809      89.316 -30.568 -21.005  1.00  0.00           N  
ATOM   2023  CA  LEU B1809      88.914 -30.549 -19.632  1.00  0.00           C  
ATOM   2024  C   LEU B1809      87.401 -30.537 -19.633  1.00  0.00           C  
ATOM   2025  O   LEU B1809      86.800 -29.477 -19.775  1.00  0.00           O  
ATOM   2026  CB  LEU B1809      89.461 -29.288 -19.032  1.00  0.00           C  
ATOM   2027  CG  LEU B1809      89.856 -29.472 -17.598  1.00  0.00           C  
ATOM   2028  CD1 LEU B1809      90.431 -28.167 -17.111  1.00  0.00           C  
ATOM   2029  CD2 LEU B1809      88.646 -29.904 -16.803  1.00  0.00           C  
ATOM   2030  N   GLY B1810      86.802 -31.721 -19.500  1.00  0.00           N  
ATOM   2031  CA  GLY B1810      85.356 -31.859 -19.519  1.00  0.00           C  
ATOM   2032  C   GLY B1810      84.684 -31.253 -18.309  1.00  0.00           C  
ATOM   2033  O   GLY B1810      85.089 -31.496 -17.182  1.00  0.00           O  
ATOM   2034  N   ASP B1812      83.651 -30.457 -18.534  1.00  0.00           N  
ATOM   2035  CA  ASP B1812      82.949 -29.836 -17.421  1.00  0.00           C  
ATOM   2036  C   ASP B1812      82.701 -30.885 -16.323  1.00  0.00           C  
ATOM   2037  O   ASP B1812      82.642 -30.557 -15.137  1.00  0.00           O  
ATOM   2038  CB  ASP B1812      81.622 -29.243 -17.917  1.00  0.00           C  
ATOM   2039  CG  ASP B1812      81.820 -28.211 -19.012  1.00  0.00           C  
ATOM   2040  OD1 ASP B1812      81.997 -27.021 -18.679  1.00  0.00           O  
ATOM   2041  OD2 ASP B1812      81.815 -28.600 -20.201  1.00  0.00           O  
ATOM   2042  N   VAL B1813      82.567 -32.150 -16.712  1.00  0.00           N  
ATOM   2043  CA  VAL B1813      82.320 -33.201 -15.728  1.00  0.00           C  
ATOM   2044  C   VAL B1813      83.514 -33.217 -14.807  1.00  0.00           C  
ATOM   2045  O   VAL B1813      83.405 -33.082 -13.593  1.00  0.00           O  
ATOM   2046  CB  VAL B1813      82.190 -34.578 -16.406  1.00  0.00           C  
ATOM   2047  CG1 VAL B1813      81.871 -35.663 -15.375  1.00  0.00           C  
ATOM   2048  CG2 VAL B1813      81.124 -34.509 -17.466  1.00  0.00           C  
ATOM   2049  N   LYS B1814      84.669 -33.365 -15.426  1.00  0.00           N  
ATOM   2050  CA  LYS B1814      85.906 -33.402 -14.703  1.00  0.00           C  
ATOM   2051  C   LYS B1814      85.985 -32.173 -13.807  1.00  0.00           C  
ATOM   2052  O   LYS B1814      86.359 -32.280 -12.647  1.00  0.00           O  
ATOM   2053  CB  LYS B1814      87.066 -33.436 -15.702  1.00  0.00           C  
ATOM   2054  CG  LYS B1814      88.101 -34.507 -15.420  1.00  0.00           C  
ATOM   2055  CD  LYS B1814      88.820 -34.282 -14.079  1.00  0.00           C  
ATOM   2056  CE  LYS B1814      89.627 -32.969 -14.010  1.00  0.00           C  
ATOM   2057  NZ  LYS B1814      90.629 -32.987 -12.897  1.00  0.00           N  
ATOM   2058  N   VAL B1815      85.618 -31.008 -14.326  1.00  0.00           N  
ATOM   2059  CA  VAL B1815      85.706 -29.821 -13.501  1.00  0.00           C  
ATOM   2060  C   VAL B1815      84.810 -30.039 -12.315  1.00  0.00           C  
ATOM   2061  O   VAL B1815      85.234 -29.944 -11.167  1.00  0.00           O  
ATOM   2062  CB  VAL B1815      85.234 -28.543 -14.220  1.00  0.00           C  
ATOM   2063  CG1 VAL B1815      85.361 -27.355 -13.266  1.00  0.00           C  
ATOM   2064  CG2 VAL B1815      86.055 -28.303 -15.480  1.00  0.00           C  
ATOM   2065  N   LYS B1816      83.560 -30.350 -12.597  1.00  0.00           N  
ATOM   2066  CA  LYS B1816      82.615 -30.555 -11.530  1.00  0.00           C  
ATOM   2067  C   LYS B1816      83.121 -31.597 -10.548  1.00  0.00           C  
ATOM   2068  O   LYS B1816      83.310 -31.309  -9.362  1.00  0.00           O  
ATOM   2069  CB  LYS B1816      81.271 -30.958 -12.123  1.00  0.00           C  
ATOM   2070  CG  LYS B1816      80.583 -29.807 -12.845  1.00  0.00           C  
ATOM   2071  CD  LYS B1816      79.216 -30.202 -13.421  1.00  0.00           C  
ATOM   2072  CE  LYS B1816      78.464 -28.998 -14.007  1.00  0.00           C  
ATOM   2073  NZ  LYS B1816      77.061 -29.317 -14.452  1.00  0.00           N  
ATOM   2074  N   LYS B1817      83.378 -32.796 -11.065  1.00  0.00           N  
ATOM   2075  CA  LYS B1817      83.828 -33.906 -10.241  1.00  0.00           C  
ATOM   2076  C   LYS B1817      84.820 -33.414  -9.222  1.00  0.00           C  
ATOM   2077  O   LYS B1817      84.685 -33.688  -8.039  1.00  0.00           O  
ATOM   2078  CB  LYS B1817      84.457 -35.025 -11.090  1.00  0.00           C  
ATOM   2079  CG  LYS B1817      83.549 -35.608 -12.189  1.00  0.00           C  
ATOM   2080  CD  LYS B1817      83.886 -37.078 -12.491  1.00  0.00           C  
ATOM   2081  CE  LYS B1817      85.379 -37.286 -12.732  1.00  0.00           C  
ATOM   2082  NZ  LYS B1817      85.798 -38.719 -12.647  1.00  0.00           N  
ATOM   2083  N   HIS B1818      85.813 -32.669  -9.674  1.00  0.00           N  
ATOM   2084  CA  HIS B1818      86.807 -32.158  -8.749  1.00  0.00           C  
ATOM   2085  C   HIS B1818      86.144 -31.287  -7.692  1.00  0.00           C  
ATOM   2086  O   HIS B1818      86.121 -31.614  -6.506  1.00  0.00           O  
ATOM   2087  CB  HIS B1818      87.858 -31.353  -9.509  1.00  0.00           C  
ATOM   2088  CG  HIS B1818      88.730 -30.515  -8.626  1.00  0.00           C  
ATOM   2089  ND1 HIS B1818      88.420 -29.228  -8.274  1.00  0.00           N  
ATOM   2090  CD2 HIS B1818      89.906 -30.804  -8.016  1.00  0.00           C  
ATOM   2091  CE1 HIS B1818      89.362 -28.742  -7.485  1.00  0.00           C  
ATOM   2092  NE2 HIS B1818      90.280 -29.691  -7.314  1.00  0.00           N  
ATOM   2093  N   LEU B1819      85.596 -30.173  -8.145  1.00  0.00           N  
ATOM   2094  CA  LEU B1819      84.951 -29.240  -7.256  1.00  0.00           C  
ATOM   2095  C   LEU B1819      84.057 -29.923  -6.232  1.00  0.00           C  
ATOM   2096  O   LEU B1819      84.046 -29.543  -5.069  1.00  0.00           O  
ATOM   2097  CB  LEU B1819      84.147 -28.234  -8.082  1.00  0.00           C  
ATOM   2098  CG  LEU B1819      83.562 -27.001  -7.393  1.00  0.00           C  
ATOM   2099  CD1 LEU B1819      83.152 -25.989  -8.444  1.00  0.00           C  
ATOM   2100  CD2 LEU B1819      82.371 -27.394  -6.541  1.00  0.00           C  
ATOM   2101  N   ILE B1820      83.319 -30.944  -6.645  1.00  0.00           N  
ATOM   2102  CA  ILE B1820      82.418 -31.587  -5.698  1.00  0.00           C  
ATOM   2103  C   ILE B1820      83.172 -32.059  -4.474  1.00  0.00           C  
ATOM   2104  O   ILE B1820      82.702 -31.979  -3.339  1.00  0.00           O  
ATOM   2105  CB  ILE B1820      81.647 -32.784  -6.344  1.00  0.00           C  
ATOM   2106  CG1 ILE B1820      82.091 -34.111  -5.750  1.00  0.00           C  
ATOM   2107  CG2 ILE B1820      81.871 -32.816  -7.813  1.00  0.00           C  
ATOM   2108  CD1 ILE B1820      81.396 -34.467  -4.479  1.00  0.00           C  
ATOM   2109  N   ASP B1821      84.365 -32.558  -4.698  1.00  0.00           N  
ATOM   2110  CA  ASP B1821      85.103 -33.035  -3.568  1.00  0.00           C  
ATOM   2111  C   ASP B1821      85.725 -31.866  -2.832  1.00  0.00           C  
ATOM   2112  O   ASP B1821      85.854 -31.905  -1.609  1.00  0.00           O  
ATOM   2113  CB  ASP B1821      86.140 -34.068  -4.024  1.00  0.00           C  
ATOM   2114  CG  ASP B1821      85.547 -35.485  -4.131  1.00  0.00           C  
ATOM   2115  OD1 ASP B1821      84.635 -35.729  -4.950  1.00  0.00           O  
ATOM   2116  OD2 ASP B1821      85.989 -36.370  -3.376  1.00  0.00           O  
ATOM   2117  N   VAL B1822      86.073 -30.803  -3.552  1.00  0.00           N  
ATOM   2118  CA  VAL B1822      86.676 -29.684  -2.863  1.00  0.00           C  
ATOM   2119  C   VAL B1822      85.651 -29.115  -1.917  1.00  0.00           C  
ATOM   2120  O   VAL B1822      85.975 -28.371  -1.003  1.00  0.00           O  
ATOM   2121  CB  VAL B1822      87.133 -28.599  -3.812  1.00  0.00           C  
ATOM   2122  CG1 VAL B1822      85.963 -27.869  -4.369  1.00  0.00           C  
ATOM   2123  CG2 VAL B1822      88.031 -27.656  -3.080  1.00  0.00           C  
ATOM   2124  N   LEU B1823      84.399 -29.475  -2.143  1.00  0.00           N  
ATOM   2125  CA  LEU B1823      83.350 -28.998  -1.276  1.00  0.00           C  
ATOM   2126  C   LEU B1823      83.165 -29.997  -0.157  1.00  0.00           C  
ATOM   2127  O   LEU B1823      82.982 -29.610   0.993  1.00  0.00           O  
ATOM   2128  CB  LEU B1823      82.037 -28.829  -2.035  1.00  0.00           C  
ATOM   2129  CG  LEU B1823      81.903 -27.712  -3.068  1.00  0.00           C  
ATOM   2130  CD1 LEU B1823      80.463 -27.695  -3.562  1.00  0.00           C  
ATOM   2131  CD2 LEU B1823      82.270 -26.365  -2.452  1.00  0.00           C  
ATOM   2132  N   ASN B1824      83.206 -31.283  -0.488  1.00  0.00           N  
ATOM   2133  CA  ASN B1824      83.041 -32.292   0.544  1.00  0.00           C  
ATOM   2134  C   ASN B1824      84.151 -32.115   1.553  1.00  0.00           C  
ATOM   2135  O   ASN B1824      83.980 -32.383   2.746  1.00  0.00           O  
ATOM   2136  CB  ASN B1824      83.125 -33.700  -0.033  1.00  0.00           C  
ATOM   2137  CG  ASN B1824      81.838 -34.142  -0.653  1.00  0.00           C  
ATOM   2138  OD1 ASN B1824      80.766 -34.027  -0.052  1.00  0.00           O  
ATOM   2139  ND2 ASN B1824      81.930 -34.671  -1.862  1.00  0.00           N  
ATOM   2140  N   GLY B1825      85.297 -31.660   1.059  1.00  0.00           N  
ATOM   2141  CA  GLY B1825      86.435 -31.461   1.932  1.00  0.00           C  
ATOM   2142  C   GLY B1825      86.220 -30.307   2.882  1.00  0.00           C  
ATOM   2143  O   GLY B1825      86.434 -30.389   4.095  1.00  0.00           O  
ATOM   2144  N   VAL B1826      85.790 -29.198   2.332  1.00  0.00           N  
ATOM   2145  CA  VAL B1826      85.566 -28.087   3.191  1.00  0.00           C  
ATOM   2146  C   VAL B1826      84.354 -28.367   4.075  1.00  0.00           C  
ATOM   2147  O   VAL B1826      84.225 -27.772   5.130  1.00  0.00           O  
ATOM   2148  CB  VAL B1826      85.332 -26.877   2.370  1.00  0.00           C  
ATOM   2149  CG1 VAL B1826      84.404 -27.243   1.260  1.00  0.00           C  
ATOM   2150  CG2 VAL B1826      84.758 -25.770   3.223  1.00  0.00           C  
ATOM   2151  N   LEU B1827      83.479 -29.281   3.671  1.00  0.00           N  
ATOM   2152  CA  LEU B1827      82.288 -29.570   4.472  1.00  0.00           C  
ATOM   2153  C   LEU B1827      82.381 -30.757   5.421  1.00  0.00           C  
ATOM   2154  O   LEU B1827      81.618 -30.871   6.386  1.00  0.00           O  
ATOM   2155  CB  LEU B1827      81.077 -29.808   3.566  1.00  0.00           C  
ATOM   2156  CG  LEU B1827      80.385 -28.638   2.874  1.00  0.00           C  
ATOM   2157  CD1 LEU B1827      79.077 -29.082   2.233  1.00  0.00           C  
ATOM   2158  CD2 LEU B1827      80.096 -27.595   3.902  1.00  0.00           C  
ATOM   2159  N   ALA B1828      83.303 -31.656   5.142  1.00  0.00           N  
ATOM   2160  CA  ALA B1828      83.422 -32.838   5.961  1.00  0.00           C  
ATOM   2161  C   ALA B1828      83.294 -32.613   7.474  1.00  0.00           C  
ATOM   2162  O   ALA B1828      82.368 -33.147   8.110  1.00  0.00           O  
ATOM   2163  CB  ALA B1828      84.728 -33.540   5.639  1.00  0.00           C  
ATOM   2164  N   PRO B1829      84.202 -31.801   8.064  1.00  0.00           N  
ATOM   2165  CA  PRO B1829      84.171 -31.533   9.512  1.00  0.00           C  
ATOM   2166  C   PRO B1829      82.860 -30.944  10.007  1.00  0.00           C  
ATOM   2167  O   PRO B1829      82.313 -31.383  11.022  1.00  0.00           O  
ATOM   2168  CB  PRO B1829      85.350 -30.590   9.717  1.00  0.00           C  
ATOM   2169  CG  PRO B1829      85.391 -29.834   8.433  1.00  0.00           C  
ATOM   2170  CD  PRO B1829      85.163 -30.905   7.387  1.00  0.00           C  
ATOM   2171  N   ILE B1830      82.362 -29.951   9.271  1.00  0.00           N  
ATOM   2172  CA  ILE B1830      81.102 -29.291   9.602  1.00  0.00           C  
ATOM   2173  C   ILE B1830      80.000 -30.336   9.781  1.00  0.00           C  
ATOM   2174  O   ILE B1830      79.215 -30.249  10.724  1.00  0.00           O  
ATOM   2175  CB  ILE B1830      80.687 -28.255   8.501  1.00  0.00           C  
ATOM   2176  CG1 ILE B1830      81.666 -27.070   8.477  1.00  0.00           C  
ATOM   2177  CG2 ILE B1830      79.300 -27.744   8.770  1.00  0.00           C  
ATOM   2178  CD1 ILE B1830      81.360 -26.023   7.409  1.00  0.00           C  
ATOM   2179  N   ARG B1831      79.955 -31.335   8.902  1.00  0.00           N  
ATOM   2180  CA  ARG B1831      78.937 -32.381   9.021  1.00  0.00           C  
ATOM   2181  C   ARG B1831      79.031 -33.135  10.346  1.00  0.00           C  
ATOM   2182  O   ARG B1831      78.015 -33.370  11.010  1.00  0.00           O  
ATOM   2183  CB  ARG B1831      79.041 -33.411   7.884  1.00  0.00           C  
ATOM   2184  CG  ARG B1831      78.528 -32.933   6.541  1.00  0.00           C  
ATOM   2185  CD  ARG B1831      78.158 -34.082   5.588  1.00  0.00           C  
ATOM   2186  NE  ARG B1831      77.894 -33.582   4.240  1.00  0.00           N  
ATOM   2187  CZ  ARG B1831      78.840 -33.236   3.372  1.00  0.00           C  
ATOM   2188  NH1 ARG B1831      80.118 -33.346   3.703  1.00  0.00           N  
ATOM   2189  NH2 ARG B1831      78.511 -32.764   2.177  1.00  0.00           N  
ATOM   2190  N   THR B1832      80.251 -33.527  10.710  1.00  0.00           N  
ATOM   2191  CA  THR B1832      80.486 -34.278  11.934  1.00  0.00           C  
ATOM   2192  C   THR B1832      80.186 -33.442  13.150  1.00  0.00           C  
ATOM   2193  O   THR B1832      79.666 -33.949  14.149  1.00  0.00           O  
ATOM   2194  CB  THR B1832      81.938 -34.751  12.020  1.00  0.00           C  
ATOM   2195  OG1 THR B1832      82.821 -33.625  11.908  1.00  0.00           O  
ATOM   2196  CG2 THR B1832      82.223 -35.756  10.903  1.00  0.00           C  
ATOM   2197  N   ARG B1833      80.520 -32.158  13.047  1.00  0.00           N  
ATOM   2198  CA  ARG B1833      80.305 -31.218  14.130  1.00  0.00           C  
ATOM   2199  C   ARG B1833      78.824 -31.008  14.391  1.00  0.00           C  
ATOM   2200  O   ARG B1833      78.417 -30.867  15.537  1.00  0.00           O  
ATOM   2201  CB  ARG B1833      80.960 -29.879  13.812  1.00  0.00           C  
ATOM   2202  CG  ARG B1833      81.229 -29.017  15.043  1.00  0.00           C  
ATOM   2203  CD  ARG B1833      82.157 -27.862  14.701  1.00  0.00           C  
ATOM   2204  NE  ARG B1833      83.405 -28.384  14.165  1.00  0.00           N  
ATOM   2205  CZ  ARG B1833      83.962 -27.964  13.039  1.00  0.00           C  
ATOM   2206  NH1 ARG B1833      83.375 -27.010  12.344  1.00  0.00           N  
ATOM   2207  NH2 ARG B1833      85.081 -28.519  12.593  1.00  0.00           N  
ATOM   2208  N   ARG B1834      78.021 -30.992  13.332  1.00  0.00           N  
ATOM   2209  CA  ARG B1834      76.577 -30.802  13.462  1.00  0.00           C  
ATOM   2210  C   ARG B1834      75.921 -31.998  14.160  1.00  0.00           C  
ATOM   2211  O   ARG B1834      75.050 -31.837  15.011  1.00  0.00           O  
ATOM   2212  CB  ARG B1834      75.962 -30.602  12.081  1.00  0.00           C  
ATOM   2213  CG  ARG B1834      74.521 -30.140  12.076  1.00  0.00           C  
ATOM   2214  CD  ARG B1834      73.918 -30.395  10.699  1.00  0.00           C  
ATOM   2215  NE  ARG B1834      72.511 -30.010  10.617  1.00  0.00           N  
ATOM   2216  CZ  ARG B1834      72.098 -28.795  10.281  1.00  0.00           C  
ATOM   2217  NH1 ARG B1834      70.799 -28.513  10.229  1.00  0.00           N  
ATOM   2218  NH2 ARG B1834      72.997 -27.868   9.983  1.00  0.00           N  
ATOM   2219  N   ALA B1835      76.338 -33.201  13.796  1.00  0.00           N  
ATOM   2220  CA  ALA B1835      75.787 -34.391  14.421  1.00  0.00           C  
ATOM   2221  C   ALA B1835      75.946 -34.279  15.934  1.00  0.00           C  
ATOM   2222  O   ALA B1835      74.984 -34.419  16.680  1.00  0.00           O  
ATOM   2223  CB  ALA B1835      76.510 -35.627  13.906  1.00  0.00           C  
ATOM   2224  N   GLU B1836      77.164 -34.013  16.386  1.00  0.00           N  
ATOM   2225  CA  GLU B1836      77.418 -33.894  17.816  1.00  0.00           C  
ATOM   2226  C   GLU B1836      76.379 -33.005  18.461  1.00  0.00           C  
ATOM   2227  O   GLU B1836      75.694 -33.404  19.402  1.00  0.00           O  
ATOM   2228  CB  GLU B1836      78.810 -33.306  18.079  1.00  0.00           C  
ATOM   2229  CG  GLU B1836      79.928 -34.104  17.439  1.00  0.00           C  
ATOM   2230  CD  GLU B1836      81.274 -33.405  17.497  1.00  0.00           C  
ATOM   2231  OE1 GLU B1836      81.357 -32.205  17.147  1.00  0.00           O  
ATOM   2232  OE2 GLU B1836      82.254 -34.073  17.879  1.00  0.00           O  
ATOM   2233  N   TYR B1837      76.271 -31.788  17.952  1.00  0.00           N  
ATOM   2234  CA  TYR B1837      75.317 -30.862  18.509  1.00  0.00           C  
ATOM   2235  C   TYR B1837      73.907 -31.320  18.265  1.00  0.00           C  
ATOM   2236  O   TYR B1837      73.045 -31.091  19.095  1.00  0.00           O  
ATOM   2237  CB  TYR B1837      75.517 -29.452  17.958  1.00  0.00           C  
ATOM   2238  CG  TYR B1837      76.691 -28.719  18.584  1.00  0.00           C  
ATOM   2239  CD1 TYR B1837      77.867 -28.502  17.866  1.00  0.00           C  
ATOM   2240  CD2 TYR B1837      76.643 -28.291  19.916  1.00  0.00           C  
ATOM   2241  CE1 TYR B1837      78.966 -27.868  18.452  1.00  0.00           C  
ATOM   2242  CE2 TYR B1837      77.735 -27.659  20.514  1.00  0.00           C  
ATOM   2243  CZ  TYR B1837      78.898 -27.458  19.779  1.00  0.00           C  
ATOM   2244  OH  TYR B1837      79.988 -26.852  20.372  1.00  0.00           O  
ATOM   2245  N   GLU B1838      73.641 -31.967  17.141  1.00  0.00           N  
ATOM   2246  CA  GLU B1838      72.274 -32.434  16.932  1.00  0.00           C  
ATOM   2247  C   GLU B1838      71.878 -33.438  18.014  1.00  0.00           C  
ATOM   2248  O   GLU B1838      70.692 -33.656  18.260  1.00  0.00           O  
ATOM   2249  CB  GLU B1838      72.098 -33.098  15.568  1.00  0.00           C  
ATOM   2250  CG  GLU B1838      71.615 -32.164  14.468  1.00  0.00           C  
ATOM   2251  CD  GLU B1838      71.372 -32.874  13.143  1.00  0.00           C  
ATOM   2252  OE1 GLU B1838      72.341 -33.370  12.511  1.00  0.00           O  
ATOM   2253  OE2 GLU B1838      70.193 -32.930  12.738  1.00  0.00           O  
ATOM   2254  N   ARG B1839      72.870 -34.050  18.656  1.00  0.00           N  
ATOM   2255  CA  ARG B1839      72.622 -35.037  19.714  1.00  0.00           C  
ATOM   2256  C   ARG B1839      72.678 -34.402  21.123  1.00  0.00           C  
ATOM   2257  O   ARG B1839      72.419 -35.077  22.119  1.00  0.00           O  
ATOM   2258  CB  ARG B1839      73.654 -36.181  19.605  1.00  0.00           C  
ATOM   2259  CG  ARG B1839      73.498 -37.317  20.629  1.00  0.00           C  
ATOM   2260  CD  ARG B1839      74.859 -37.813  21.143  1.00  0.00           C  
ATOM   2261  NE  ARG B1839      74.708 -38.833  22.178  1.00  0.00           N  
ATOM   2262  CZ  ARG B1839      75.717 -39.329  22.883  1.00  0.00           C  
ATOM   2263  NH1 ARG B1839      76.946 -38.898  22.662  1.00  0.00           N  
ATOM   2264  NH2 ARG B1839      75.501 -40.247  23.813  1.00  0.00           N  
ATOM   2265  N   ASP B1840      73.014 -33.111  21.194  1.00  0.00           N  
ATOM   2266  CA  ASP B1840      73.118 -32.369  22.461  1.00  0.00           C  
ATOM   2267  C   ASP B1840      72.403 -31.065  22.260  1.00  0.00           C  
ATOM   2268  O   ASP B1840      72.926 -29.996  22.536  1.00  0.00           O  
ATOM   2269  CB  ASP B1840      74.573 -32.067  22.787  1.00  0.00           C  
ATOM   2270  CG  ASP B1840      74.774 -31.653  24.235  1.00  0.00           C  
ATOM   2271  OD1 ASP B1840      74.306 -32.392  25.128  1.00  0.00           O  
ATOM   2272  OD2 ASP B1840      75.411 -30.607  24.489  1.00  0.00           O  
ATOM   2273  N   PRO B1841      71.179 -31.146  21.763  1.00  0.00           N  
ATOM   2274  CA  PRO B1841      70.366 -29.968  21.502  1.00  0.00           C  
ATOM   2275  C   PRO B1841      70.363 -28.993  22.646  1.00  0.00           C  
ATOM   2276  O   PRO B1841      70.310 -27.791  22.443  1.00  0.00           O  
ATOM   2277  CB  PRO B1841      68.987 -30.556  21.222  1.00  0.00           C  
ATOM   2278  CG  PRO B1841      68.998 -31.833  21.930  1.00  0.00           C  
ATOM   2279  CD  PRO B1841      70.368 -32.365  21.678  1.00  0.00           C  
ATOM   2280  N   ASP B1842      70.414 -29.531  23.852  1.00  0.00           N  
ATOM   2281  CA  ASP B1842      70.433 -28.745  25.085  1.00  0.00           C  
ATOM   2282  C   ASP B1842      71.559 -27.720  24.998  1.00  0.00           C  
ATOM   2283  O   ASP B1842      71.466 -26.612  25.529  1.00  0.00           O  
ATOM   2284  CB  ASP B1842      70.683 -29.696  26.259  1.00  0.00           C  
ATOM   2285  CG  ASP B1842      71.177 -31.076  25.785  1.00  0.00           C  
ATOM   2286  OD1 ASP B1842      70.389 -31.786  25.120  1.00  0.00           O  
ATOM   2287  OD2 ASP B1842      72.348 -31.443  26.038  1.00  0.00           O  
ATOM   2288  N   ALA B1843      72.623 -28.111  24.307  1.00  0.00           N  
ATOM   2289  CA  ALA B1843      73.792 -27.268  24.148  1.00  0.00           C  
ATOM   2290  C   ALA B1843      73.522 -26.135  23.198  1.00  0.00           C  
ATOM   2291  O   ALA B1843      74.006 -25.038  23.399  1.00  0.00           O  
ATOM   2292  CB  ALA B1843      74.973 -28.084  23.648  1.00  0.00           C  
ATOM   2293  N   VAL B1844      72.754 -26.384  22.153  1.00  0.00           N  
ATOM   2294  CA  VAL B1844      72.484 -25.305  21.223  1.00  0.00           C  
ATOM   2295  C   VAL B1844      71.682 -24.225  21.899  1.00  0.00           C  
ATOM   2296  O   VAL B1844      71.963 -23.041  21.731  1.00  0.00           O  
ATOM   2297  CB  VAL B1844      71.684 -25.756  20.048  1.00  0.00           C  
ATOM   2298  CG1 VAL B1844      71.453 -24.589  19.155  1.00  0.00           C  
ATOM   2299  CG2 VAL B1844      72.411 -26.840  19.317  1.00  0.00           C  
ATOM   2300  N   LEU B1845      70.666 -24.657  22.641  1.00  0.00           N  
ATOM   2301  CA  LEU B1845      69.783 -23.761  23.382  1.00  0.00           C  
ATOM   2302  C   LEU B1845      70.631 -22.955  24.378  1.00  0.00           C  
ATOM   2303  O   LEU B1845      70.431 -21.755  24.564  1.00  0.00           O  
ATOM   2304  CB  LEU B1845      68.700 -24.580  24.111  1.00  0.00           C  
ATOM   2305  CG  LEU B1845      67.631 -23.804  24.887  1.00  0.00           C  
ATOM   2306  CD1 LEU B1845      66.976 -22.842  23.924  1.00  0.00           C  
ATOM   2307  CD2 LEU B1845      66.585 -24.746  25.520  1.00  0.00           C  
ATOM   2308  N   ARG B1846      71.589 -23.625  25.001  1.00  0.00           N  
ATOM   2309  CA  ARG B1846      72.485 -22.981  25.943  1.00  0.00           C  
ATOM   2310  C   ARG B1846      73.230 -21.851  25.218  1.00  0.00           C  
ATOM   2311  O   ARG B1846      73.314 -20.731  25.703  1.00  0.00           O  
ATOM   2312  CB  ARG B1846      73.499 -24.002  26.435  1.00  0.00           C  
ATOM   2313  CG  ARG B1846      73.912 -23.831  27.860  1.00  0.00           C  
ATOM   2314  CD  ARG B1846      73.128 -24.799  28.680  1.00  0.00           C  
ATOM   2315  NE  ARG B1846      73.236 -26.163  28.156  1.00  0.00           N  
ATOM   2316  CZ  ARG B1846      74.378 -26.806  27.897  1.00  0.00           C  
ATOM   2317  NH1 ARG B1846      74.333 -28.050  27.435  1.00  0.00           N  
ATOM   2318  NH2 ARG B1846      75.558 -26.216  28.079  1.00  0.00           N  
ATOM   2319  N   PHE B1847      73.775 -22.165  24.050  1.00  0.00           N  
ATOM   2320  CA  PHE B1847      74.540 -21.206  23.256  1.00  0.00           C  
ATOM   2321  C   PHE B1847      73.759 -19.939  23.036  1.00  0.00           C  
ATOM   2322  O   PHE B1847      74.290 -18.828  23.157  1.00  0.00           O  
ATOM   2323  CB  PHE B1847      74.865 -21.806  21.893  1.00  0.00           C  
ATOM   2324  CG  PHE B1847      75.647 -20.892  20.982  1.00  0.00           C  
ATOM   2325  CD1 PHE B1847      75.303 -20.795  19.645  1.00  0.00           C  
ATOM   2326  CD2 PHE B1847      76.742 -20.179  21.436  1.00  0.00           C  
ATOM   2327  CE1 PHE B1847      76.028 -20.015  18.783  1.00  0.00           C  
ATOM   2328  CE2 PHE B1847      77.472 -19.396  20.572  1.00  0.00           C  
ATOM   2329  CZ  PHE B1847      77.113 -19.315  19.242  1.00  0.00           C  
ATOM   2330  N   VAL B1848      72.494 -20.129  22.691  1.00  0.00           N  
ATOM   2331  CA  VAL B1848      71.611 -19.024  22.430  1.00  0.00           C  
ATOM   2332  C   VAL B1848      71.219 -18.273  23.679  1.00  0.00           C  
ATOM   2333  O   VAL B1848      71.350 -17.058  23.744  1.00  0.00           O  
ATOM   2334  CB  VAL B1848      70.381 -19.509  21.779  1.00  0.00           C  
ATOM   2335  CG1 VAL B1848      69.381 -18.402  21.720  1.00  0.00           C  
ATOM   2336  CG2 VAL B1848      70.726 -19.994  20.422  1.00  0.00           C  
ATOM   2337  N   THR B1991      70.728 -18.999  24.667  1.00  0.00           N  
ATOM   2338  CA  THR B1991      70.319 -18.388  25.918  1.00  0.00           C  
ATOM   2339  C   THR B1991      71.445 -17.645  26.670  1.00  0.00           C  
ATOM   2340  O   THR B1991      71.254 -16.509  27.083  1.00  0.00           O  
ATOM   2341  CB  THR B1991      69.721 -19.450  26.860  1.00  0.00           C  
ATOM   2342  OG1 THR B1991      70.700 -20.472  27.096  1.00  0.00           O  
ATOM   2343  CG2 THR B1991      68.457 -20.082  26.249  1.00  0.00           C  
ATOM   2344  N   GLU B1992      72.602 -18.277  26.869  1.00  0.00           N  
ATOM   2345  CA  GLU B1992      73.697 -17.620  27.593  1.00  0.00           C  
ATOM   2346  C   GLU B1992      74.174 -16.393  26.845  1.00  0.00           C  
ATOM   2347  O   GLU B1992      74.376 -15.337  27.440  1.00  0.00           O  
ATOM   2348  CB  GLU B1992      74.880 -18.575  27.799  1.00  0.00           C  
ATOM   2349  CG  GLU B1992      74.557 -19.820  28.627  1.00  0.00           C  
ATOM   2350  CD  GLU B1992      75.798 -20.604  29.013  1.00  0.00           C  
ATOM   2351  OE1 GLU B1992      76.670 -20.047  29.714  1.00  0.00           O  
ATOM   2352  OE2 GLU B1992      75.903 -21.781  28.620  1.00  0.00           O  
ATOM   2353  N   GLY B1993      74.348 -16.544  25.536  1.00  0.00           N  
ATOM   2354  CA  GLY B1993      74.801 -15.442  24.710  1.00  0.00           C  
ATOM   2355  C   GLY B1993      73.832 -14.276  24.765  1.00  0.00           C  
ATOM   2356  O   GLY B1993      74.212 -13.125  25.011  1.00  0.00           O  
ATOM   2357  N   THR B1994      72.562 -14.579  24.542  1.00  0.00           N  
ATOM   2358  CA  THR B1994      71.556 -13.544  24.557  1.00  0.00           C  
ATOM   2359  C   THR B1994      71.599 -12.795  25.847  1.00  0.00           C  
ATOM   2360  O   THR B1994      71.414 -11.596  25.857  1.00  0.00           O  
ATOM   2361  CB  THR B1994      70.164 -14.098  24.358  1.00  0.00           C  
ATOM   2362  OG1 THR B1994      70.043 -14.543  23.009  1.00  0.00           O  
ATOM   2363  CG2 THR B1994      69.130 -13.031  24.601  1.00  0.00           C  
ATOM   2364  N   ALA B2011      71.846 -13.489  26.945  1.00  0.00           N  
ATOM   2365  CA  ALA B2011      71.905 -12.798  28.218  1.00  0.00           C  
ATOM   2366  C   ALA B2011      73.069 -11.828  28.183  1.00  0.00           C  
ATOM   2367  O   ALA B2011      72.906 -10.637  28.426  1.00  0.00           O  
ATOM   2368  CB  ALA B2011      72.095 -13.786  29.342  1.00  0.00           C  
ATOM   2369  N   ARG B2012      74.248 -12.342  27.866  1.00  0.00           N  
ATOM   2370  CA  ARG B2012      75.436 -11.503  27.828  1.00  0.00           C  
ATOM   2371  C   ARG B2012      75.229 -10.277  26.978  1.00  0.00           C  
ATOM   2372  O   ARG B2012      75.588  -9.168  27.380  1.00  0.00           O  
ATOM   2373  CB  ARG B2012      76.612 -12.286  27.277  1.00  0.00           C  
ATOM   2374  CG  ARG B2012      77.935 -11.560  27.271  1.00  0.00           C  
ATOM   2375  CD  ARG B2012      79.040 -12.621  27.220  1.00  0.00           C  
ATOM   2376  NE  ARG B2012      78.962 -13.605  28.325  1.00  0.00           N  
ATOM   2377  CZ  ARG B2012      78.610 -14.897  28.218  1.00  0.00           C  
ATOM   2378  NH1 ARG B2012      78.281 -15.431  27.044  1.00  0.00           N  
ATOM   2379  NH2 ARG B2012      78.607 -15.676  29.300  1.00  0.00           N  
ATOM   2380  N   GLY B2013      74.642 -10.489  25.804  1.00  0.00           N  
ATOM   2381  CA  GLY B2013      74.402  -9.397  24.878  1.00  0.00           C  
ATOM   2382  C   GLY B2013      73.441  -8.334  25.369  1.00  0.00           C  
ATOM   2383  O   GLY B2013      73.634  -7.144  25.143  1.00  0.00           O  
ATOM   2384  N   ARG B2014      72.382  -8.764  26.027  1.00  0.00           N  
ATOM   2385  CA  ARG B2014      71.442  -7.807  26.516  1.00  0.00           C  
ATOM   2386  C   ARG B2014      72.243  -7.020  27.512  1.00  0.00           C  
ATOM   2387  O   ARG B2014      72.124  -5.812  27.584  1.00  0.00           O  
ATOM   2388  CB  ARG B2014      70.255  -8.496  27.187  1.00  0.00           C  
ATOM   2389  CG  ARG B2014      69.250  -7.511  27.714  1.00  0.00           C  
ATOM   2390  CD  ARG B2014      67.848  -8.041  27.822  1.00  0.00           C  
ATOM   2391  NE  ARG B2014      66.998  -6.885  28.046  1.00  0.00           N  
ATOM   2392  CZ  ARG B2014      65.858  -6.897  28.718  1.00  0.00           C  
ATOM   2393  NH1 ARG B2014      65.398  -8.026  29.240  1.00  0.00           N  
ATOM   2394  NH2 ARG B2014      65.199  -5.762  28.902  1.00  0.00           N  
ATOM   2395  N   GLU B2015      73.098  -7.705  28.257  1.00  0.00           N  
ATOM   2396  CA  GLU B2015      73.896  -7.027  29.262  1.00  0.00           C  
ATOM   2397  C   GLU B2015      74.545  -5.810  28.654  1.00  0.00           C  
ATOM   2398  O   GLU B2015      74.462  -4.714  29.206  1.00  0.00           O  
ATOM   2399  CB  GLU B2015      74.989  -7.944  29.817  1.00  0.00           C  
ATOM   2400  CG  GLU B2015      75.656  -7.431  31.097  1.00  0.00           C  
ATOM   2401  CD  GLU B2015      74.688  -7.325  32.283  1.00  0.00           C  
ATOM   2402  OE1 GLU B2015      75.183  -7.145  33.421  1.00  0.00           O  
ATOM   2403  OE2 GLU B2015      73.444  -7.415  32.091  1.00  0.00           O  
ATOM   2404  N   VAL B2016      75.170  -6.015  27.498  1.00  0.00           N  
ATOM   2405  CA  VAL B2016      75.887  -4.961  26.778  1.00  0.00           C  
ATOM   2406  C   VAL B2016      74.985  -3.882  26.220  1.00  0.00           C  
ATOM   2407  O   VAL B2016      75.304  -2.702  26.261  1.00  0.00           O  
ATOM   2408  CB  VAL B2016      76.696  -5.551  25.628  1.00  0.00           C  
ATOM   2409  CG1 VAL B2016      77.531  -4.477  24.982  1.00  0.00           C  
ATOM   2410  CG2 VAL B2016      77.582  -6.659  26.154  1.00  0.00           C  
ATOM   2411  N   ALA B2017      73.855  -4.294  25.682  1.00  0.00           N  
ATOM   2412  CA  ALA B2017      72.932  -3.334  25.143  1.00  0.00           C  
ATOM   2413  C   ALA B2017      72.460  -2.460  26.264  1.00  0.00           C  
ATOM   2414  O   ALA B2017      72.433  -1.257  26.117  1.00  0.00           O  
ATOM   2415  CB  ALA B2017      71.762  -4.024  24.537  1.00  0.00           C  
ATOM   2416  N   ALA B2018      72.089  -3.072  27.386  1.00  0.00           N  
ATOM   2417  CA  ALA B2018      71.575  -2.320  28.525  1.00  0.00           C  
ATOM   2418  C   ALA B2018      72.531  -1.264  28.989  1.00  0.00           C  
ATOM   2419  O   ALA B2018      72.099  -0.220  29.438  1.00  0.00           O  
ATOM   2420  CB  ALA B2018      71.255  -3.234  29.682  1.00  0.00           C  
ATOM   2421  N   GLN B2019      73.824  -1.543  28.894  1.00  0.00           N  
ATOM   2422  CA  GLN B2019      74.849  -0.600  29.325  1.00  0.00           C  
ATOM   2423  C   GLN B2019      74.906   0.617  28.420  1.00  0.00           C  
ATOM   2424  O   GLN B2019      75.084   1.739  28.888  1.00  0.00           O  
ATOM   2425  CB  GLN B2019      76.228  -1.263  29.309  1.00  0.00           C  
ATOM   2426  CG  GLN B2019      76.414  -2.474  30.242  1.00  0.00           C  
ATOM   2427  CD  GLN B2019      77.561  -3.414  29.805  1.00  0.00           C  
ATOM   2428  OE1 GLN B2019      78.572  -2.972  29.241  1.00  0.00           O  
ATOM   2429  NE2 GLN B2019      77.403  -4.713  30.081  1.00  0.00           N  
ATOM   2430  N   THR B2020      74.771   0.377  27.119  1.00  0.00           N  
ATOM   2431  CA  THR B2020      74.834   1.444  26.120  1.00  0.00           C  
ATOM   2432  C   THR B2020      73.583   2.318  26.150  1.00  0.00           C  
ATOM   2433  O   THR B2020      73.650   3.533  26.057  1.00  0.00           O  
ATOM   2434  CB  THR B2020      75.023   0.870  24.678  1.00  0.00           C  
ATOM   2435  OG1 THR B2020      76.228   0.093  24.608  1.00  0.00           O  
ATOM   2436  CG2 THR B2020      75.133   1.997  23.673  1.00  0.00           C  
ATOM   2437  N   LEU B2021      72.430   1.697  26.280  1.00  0.00           N  
ATOM   2438  CA  LEU B2021      71.196   2.458  26.332  1.00  0.00           C  
ATOM   2439  C   LEU B2021      71.163   3.403  27.511  1.00  0.00           C  
ATOM   2440  O   LEU B2021      70.646   4.508  27.408  1.00  0.00           O  
ATOM   2441  CB  LEU B2021      70.011   1.518  26.452  1.00  0.00           C  
ATOM   2442  CG  LEU B2021      69.269   1.216  25.165  1.00  0.00           C  
ATOM   2443  CD1 LEU B2021      68.476   2.447  24.781  1.00  0.00           C  
ATOM   2444  CD2 LEU B2021      70.243   0.821  24.075  1.00  0.00           C  
ATOM   2445  N   GLY B2022      71.680   2.945  28.642  1.00  0.00           N  
ATOM   2446  CA  GLY B2022      71.680   3.780  29.824  1.00  0.00           C  
ATOM   2447  C   GLY B2022      72.477   5.015  29.497  1.00  0.00           C  
ATOM   2448  O   GLY B2022      72.122   6.126  29.890  1.00  0.00           O  
ATOM   2449  N   GLN B2023      73.566   4.813  28.765  1.00  0.00           N  
ATOM   2450  CA  GLN B2023      74.413   5.921  28.370  1.00  0.00           C  
ATOM   2451  C   GLN B2023      73.602   6.776  27.416  1.00  0.00           C  
ATOM   2452  O   GLN B2023      73.509   7.990  27.591  1.00  0.00           O  
ATOM   2453  CB  GLN B2023      75.700   5.422  27.696  1.00  0.00           C  
ATOM   2454  CG  GLN B2023      76.747   4.824  28.656  1.00  0.00           C  
ATOM   2455  CD  GLN B2023      77.146   5.765  29.813  1.00  0.00           C  
ATOM   2456  OE1 GLN B2023      76.661   5.639  30.945  1.00  0.00           O  
ATOM   2457  NE2 GLN B2023      78.034   6.709  29.523  1.00  0.00           N  
ATOM   2458  N   VAL B2024      72.994   6.137  26.422  1.00  0.00           N  
ATOM   2459  CA  VAL B2024      72.188   6.861  25.464  1.00  0.00           C  
ATOM   2460  C   VAL B2024      71.075   7.638  26.141  1.00  0.00           C  
ATOM   2461  O   VAL B2024      70.892   8.819  25.873  1.00  0.00           O  
ATOM   2462  CB  VAL B2024      71.569   5.932  24.461  1.00  0.00           C  
ATOM   2463  CG1 VAL B2024      70.491   6.644  23.716  1.00  0.00           C  
ATOM   2464  CG2 VAL B2024      72.594   5.506  23.504  1.00  0.00           C  
ATOM   2465  N   ARG B2025      70.334   6.984  27.023  1.00  0.00           N  
ATOM   2466  CA  ARG B2025      69.237   7.654  27.697  1.00  0.00           C  
ATOM   2467  C   ARG B2025      69.609   8.879  28.500  1.00  0.00           C  
ATOM   2468  O   ARG B2025      68.796   9.790  28.611  1.00  0.00           O  
ATOM   2469  CB  ARG B2025      68.489   6.671  28.576  1.00  0.00           C  
ATOM   2470  CG  ARG B2025      67.710   5.685  27.752  1.00  0.00           C  
ATOM   2471  CD  ARG B2025      66.894   4.795  28.633  1.00  0.00           C  
ATOM   2472  NE  ARG B2025      67.730   3.875  29.382  1.00  0.00           N  
ATOM   2473  CZ  ARG B2025      67.630   2.560  29.269  1.00  0.00           C  
ATOM   2474  NH1 ARG B2025      66.732   2.048  28.441  1.00  0.00           N  
ATOM   2475  NH2 ARG B2025      68.419   1.764  29.976  1.00  0.00           N  
ATOM   2476  N   ARG B2026      70.817   8.910  29.061  1.00  0.00           N  
ATOM   2477  CA  ARG B2026      71.253  10.070  29.839  1.00  0.00           C  
ATOM   2478  C   ARG B2026      71.836  11.098  28.867  1.00  0.00           C  
ATOM   2479  O   ARG B2026      71.768  12.303  29.093  1.00  0.00           O  
ATOM   2480  CB  ARG B2026      72.308   9.685  30.912  1.00  0.00           C  
ATOM   2481  CG  ARG B2026      73.787   9.772  30.434  1.00  0.00           C  
ATOM   2482  CD  ARG B2026      74.876  10.070  31.539  1.00  0.00           C  
ATOM   2483  NE  ARG B2026      75.481  11.419  31.446  1.00  0.00           N  
ATOM   2484  CZ  ARG B2026      76.042  11.945  30.348  1.00  0.00           C  
ATOM   2485  NH1 ARG B2026      76.091  11.238  29.222  1.00  0.00           N  
ATOM   2486  NH2 ARG B2026      76.523  13.194  30.361  1.00  0.00           N  
ATOM   2487  N   ALA B2027      72.405  10.627  27.769  1.00  0.00           N  
ATOM   2488  CA  ALA B2027      72.964  11.564  26.814  1.00  0.00           C  
ATOM   2489  C   ALA B2027      71.856  12.341  26.155  1.00  0.00           C  
ATOM   2490  O   ALA B2027      72.066  13.473  25.762  1.00  0.00           O  
ATOM   2491  CB  ALA B2027      73.771  10.849  25.757  1.00  0.00           C  
ATOM   2492  N   MET B2039      70.680  11.740  26.014  1.00  0.00           N  
ATOM   2493  CA  MET B2039      69.568  12.440  25.372  1.00  0.00           C  
ATOM   2494  C   MET B2039      68.769  13.284  26.363  1.00  0.00           C  
ATOM   2495  O   MET B2039      67.792  13.946  26.001  1.00  0.00           O  
ATOM   2496  CB  MET B2039      68.621  11.450  24.699  1.00  0.00           C  
ATOM   2497  CG  MET B2039      69.205  10.662  23.552  1.00  0.00           C  
ATOM   2498  SD  MET B2039      67.832   9.890  22.718  1.00  0.00           S  
ATOM   2499  CE  MET B2039      67.335   8.782  23.950  1.00  0.00           C  
ATOM   2500  N   ARG B2040      69.201  13.263  27.616  1.00  0.00           N  
ATOM   2501  CA  ARG B2040      68.522  13.990  28.671  1.00  0.00           C  
ATOM   2502  C   ARG B2040      67.059  13.573  28.716  1.00  0.00           C  
ATOM   2503  O   ARG B2040      66.179  14.418  28.817  1.00  0.00           O  
ATOM   2504  CB  ARG B2040      68.628  15.508  28.457  1.00  0.00           C  
ATOM   2505  CG  ARG B2040      70.027  16.066  28.599  1.00  0.00           C  
ATOM   2506  CD  ARG B2040      70.842  15.954  27.303  1.00  0.00           C  
ATOM   2507  NE  ARG B2040      72.273  15.779  27.586  1.00  0.00           N  
ATOM   2508  CZ  ARG B2040      73.274  16.014  26.731  1.00  0.00           C  
ATOM   2509  NH1 ARG B2040      74.534  15.809  27.115  1.00  0.00           N  
ATOM   2510  NH2 ARG B2040      73.028  16.466  25.504  1.00  0.00           N  
ATOM   2511  N   LEU B2041      66.785  12.279  28.612  1.00  0.00           N  
ATOM   2512  CA  LEU B2041      65.409  11.836  28.690  1.00  0.00           C  
ATOM   2513  C   LEU B2041      65.044  12.020  30.140  1.00  0.00           C  
ATOM   2514  O   LEU B2041      65.839  11.700  31.026  1.00  0.00           O  
ATOM   2515  CB  LEU B2041      65.290  10.374  28.335  1.00  0.00           C  
ATOM   2516  CG  LEU B2041      65.674   9.994  26.918  1.00  0.00           C  
ATOM   2517  CD1 LEU B2041      65.494   8.525  26.786  1.00  0.00           C  
ATOM   2518  CD2 LEU B2041      64.810  10.697  25.906  1.00  0.00           C  
ATOM   2519  N   PHE B2042      63.847  12.533  30.389  1.00  0.00           N  
ATOM   2520  CA  PHE B2042      63.417  12.774  31.755  1.00  0.00           C  
ATOM   2521  C   PHE B2042      63.793  11.648  32.679  1.00  0.00           C  
ATOM   2522  O   PHE B2042      63.571  10.484  32.366  1.00  0.00           O  
ATOM   2523  CB  PHE B2042      61.907  12.981  31.823  1.00  0.00           C  
ATOM   2524  CG  PHE B2042      61.380  13.110  33.223  1.00  0.00           C  
ATOM   2525  CD1 PHE B2042      60.790  12.023  33.858  1.00  0.00           C  
ATOM   2526  CD2 PHE B2042      61.467  14.321  33.902  1.00  0.00           C  
ATOM   2527  CE1 PHE B2042      60.291  12.135  35.141  1.00  0.00           C  
ATOM   2528  CE2 PHE B2042      60.973  14.449  35.185  1.00  0.00           C  
ATOM   2529  CZ  PHE B2042      60.380  13.350  35.810  1.00  0.00           C  
ATOM   2530  N   GLY B2043      64.379  12.006  33.813  1.00  0.00           N  
ATOM   2531  CA  GLY B2043      64.749  11.012  34.798  1.00  0.00           C  
ATOM   2532  C   GLY B2043      66.162  10.476  34.748  1.00  0.00           C  
ATOM   2533  O   GLY B2043      66.556   9.668  35.594  1.00  0.00           O  
ATOM   2534  N   HIS B2044      66.949  10.922  33.786  1.00  0.00           N  
ATOM   2535  CA  HIS B2044      68.300  10.404  33.710  1.00  0.00           C  
ATOM   2536  C   HIS B2044      69.388  11.533  33.690  1.00  0.00           C  
ATOM   2537  O   HIS B2044      68.812  12.694  33.751  1.00  0.00           O  
ATOM   2538  CB  HIS B2044      68.415   9.521  32.461  1.00  0.00           C  
ATOM   2539  CG  HIS B2044      67.367   8.441  32.369  1.00  0.00           C  
ATOM   2540  ND1 HIS B2044      67.608   7.128  32.709  1.00  0.00           N  
ATOM   2541  CD2 HIS B2044      66.080   8.490  31.954  1.00  0.00           C  
ATOM   2542  CE1 HIS B2044      66.519   6.413  32.505  1.00  0.00           C  
ATOM   2543  NE2 HIS B2044      65.571   7.212  32.046  1.00  0.00           N  
ATOM   2544  OXT HIS B2044      70.678  11.272  33.611  1.00  0.00           O  
HETATM 2545  N   HRP B1154      73.357  -9.583   8.142  1.00  0.00           N  
HETATM 2546  CA  HRP B1154      72.058  -9.146   7.922  1.00  0.00           C  
HETATM 2547  CB  HRP B1154      71.236  -8.903   9.075  1.00  0.00           C  
HETATM 2548  CG  HRP B1154      71.996  -7.854   9.902  1.00  0.00           C  
HETATM 2549  CD1 HRP B1154      71.427  -6.899  10.680  1.00  0.00           C  
HETATM 2550  NE1 HRP B1154      72.384  -6.160  11.328  1.00  0.00           N  
HETATM 2551  CE2 HRP B1154      73.604  -6.595  10.968  1.00  0.00           C  
HETATM 2552  CZ2 HRP B1154      74.856  -6.175  11.436  1.00  0.00           C  
HETATM 2553  CH2 HRP B1154      75.971  -6.798  10.923  1.00  0.00           C  
HETATM 2554  CZ3 HRP B1154      75.871  -7.918  10.037  1.00  0.00           C  
HETATM 2555  CE3 HRP B1154      74.613  -8.357   9.607  1.00  0.00           C  
HETATM 2556  CD2 HRP B1154      73.426  -7.744  10.159  1.00  0.00           C  
HETATM 2557  C   HRP B1154      71.713  -9.507   6.511  1.00  0.00           C  
HETATM 2558  O   HRP B1154      72.549  -9.928   5.781  1.00  0.00           O  
HETATM 2559  OXT HRP B1154      70.578  -8.925   6.209  1.00  0.00           O  
HETATM 2560  OX  HRP B1154      76.904  -8.472   9.615  1.00  0.00           O  
TER
END
