# Supplementary material for: Backbone Brackets and Arginine Tweezers delineate Class I and Class II aminoacyl tRNA synthetases
Source: PLoS Comput Biol. 2018 Apr 16;14(4):e1006101. doi: 10.1371/journal.pcbi.1006101 (PMC5919687; doi:10.1371/journal.pcbi.1006101)
Supplement: S11 File — All structures of Class I aaRS with residues renumbered according to the MSA. (GZ) [file pcbi.1006101.s023.tar.gz › 1yia_C_renum.pdb]

ATOM      1  N   ALA C 245      35.273   4.073  36.806  1.00  0.00           N  
ATOM      2  CA  ALA C 245      36.480   3.293  36.387  1.00  0.00           C  
ATOM      3  C   ALA C 245      36.146   1.960  35.727  1.00  0.00           C  
ATOM      4  O   ALA C 245      36.402   0.905  36.313  1.00  0.00           O  
ATOM      5  CB  ALA C 245      37.396   3.038  37.588  1.00  0.00           C  
ATOM      6  N   ARG C 265      35.595   2.007  34.512  1.00  0.00           N  
ATOM      7  CA  ARG C 265      35.254   0.796  33.758  1.00  0.00           C  
ATOM      8  C   ARG C 265      36.166   0.712  32.502  1.00  0.00           C  
ATOM      9  O   ARG C 265      37.174  -0.006  32.514  1.00  0.00           O  
ATOM     10  CB  ARG C 265      33.745   0.800  33.390  1.00  0.00           C  
ATOM     11  CG  ARG C 265      32.748   0.891  34.593  1.00  0.00           C  
ATOM     12  CD  ARG C 265      31.275   1.047  34.150  1.00  0.00           C  
ATOM     13  NE  ARG C 265      30.846  -0.013  33.234  1.00  0.00           N  
ATOM     14  CZ  ARG C 265      29.593  -0.192  32.818  1.00  0.00           C  
ATOM     15  NH1 ARG C 265      28.635   0.623  33.240  1.00  0.00           N  
ATOM     16  NH2 ARG C 265      29.294  -1.192  31.989  1.00  0.00           N  
ATOM     17  N   PRO C 266      35.845   1.455  31.422  1.00  0.00           N  
ATOM     18  CA  PRO C 266      36.720   1.361  30.256  1.00  0.00           C  
ATOM     19  C   PRO C 266      38.011   2.134  30.535  1.00  0.00           C  
ATOM     20  O   PRO C 266      38.016   3.125  31.276  1.00  0.00           O  
ATOM     21  CB  PRO C 266      35.866   1.970  29.145  1.00  0.00           C  
ATOM     22  CG  PRO C 266      35.120   3.063  29.871  1.00  0.00           C  
ATOM     23  CD  PRO C 266      34.747   2.417  31.184  1.00  0.00           C  
ATOM     24  N   ARG C 267      39.113   1.660  29.972  1.00  0.00           N  
ATOM     25  CA  ARG C 267      40.373   2.334  30.171  1.00  0.00           C  
ATOM     26  C   ARG C 267      40.459   3.364  29.069  1.00  0.00           C  
ATOM     27  O   ARG C 267      40.319   3.021  27.903  1.00  0.00           O  
ATOM     28  CB  ARG C 267      41.518   1.340  30.061  1.00  0.00           C  
ATOM     29  CG  ARG C 267      42.850   1.953  30.375  1.00  0.00           C  
ATOM     30  CD  ARG C 267      43.497   1.261  31.553  1.00  0.00           C  
ATOM     31  NE  ARG C 267      43.906  -0.109  31.257  1.00  0.00           N  
ATOM     32  CZ  ARG C 267      44.346  -0.963  32.177  1.00  0.00           C  
ATOM     33  NH1 ARG C 267      44.708  -2.188  31.831  1.00  0.00           N  
ATOM     34  NH2 ARG C 267      44.404  -0.598  33.450  1.00  0.00           N  
ATOM     35  N   VAL C 268      40.655   4.624  29.448  1.00  0.00           N  
ATOM     36  CA  VAL C 268      40.760   5.725  28.499  1.00  0.00           C  
ATOM     37  C   VAL C 268      42.191   6.233  28.469  1.00  0.00           C  
ATOM     38  O   VAL C 268      42.809   6.439  29.512  1.00  0.00           O  
ATOM     39  CB  VAL C 268      39.874   6.922  28.892  1.00  0.00           C  
ATOM     40  CG1 VAL C 268      40.110   8.067  27.929  1.00  0.00           C  
ATOM     41  CG2 VAL C 268      38.414   6.529  28.908  1.00  0.00           C  
ATOM     42  N   LEU C 269      42.710   6.447  27.268  1.00  0.00           N  
ATOM     43  CA  LEU C 269      44.069   6.934  27.108  1.00  0.00           C  
ATOM     44  C   LEU C 269      44.061   8.314  26.458  1.00  0.00           C  
ATOM     45  O   LEU C 269      43.323   8.543  25.507  1.00  0.00           O  
ATOM     46  CB  LEU C 269      44.868   5.960  26.242  1.00  0.00           C  
ATOM     47  CG  LEU C 269      46.336   6.335  26.131  1.00  0.00           C  
ATOM     48  CD1 LEU C 269      46.922   6.313  27.503  1.00  0.00           C  
ATOM     49  CD2 LEU C 269      47.076   5.372  25.216  1.00  0.00           C  
ATOM     50  N   THR C 270      44.869   9.230  26.983  1.00  0.00           N  
ATOM     51  CA  THR C 270      44.985  10.586  26.440  1.00  0.00           C  
ATOM     52  C   THR C 270      46.436  11.032  26.674  1.00  0.00           C  
ATOM     53  O   THR C 270      47.204  10.304  27.301  1.00  0.00           O  
ATOM     54  CB  THR C 270      44.052  11.556  27.157  1.00  0.00           C  
ATOM     55  OG1 THR C 270      44.524  11.758  28.490  1.00  0.00           O  
ATOM     56  CG2 THR C 270      42.654  10.995  27.217  1.00  0.00           C  
ATOM     57  N   GLY C 272      46.829  12.205  26.178  1.00  0.00           N  
ATOM     58  CA  GLY C 272      48.207  12.636  26.381  1.00  0.00           C  
ATOM     59  C   GLY C 272      48.617  13.952  25.743  1.00  0.00           C  
ATOM     60  O   GLY C 272      47.856  14.573  25.017  1.00  0.00           O  
ATOM     61  N   ASP C 273      49.841  14.377  26.011  1.00  0.00           N  
ATOM     62  CA  ASP C 273      50.331  15.624  25.462  1.00  0.00           C  
ATOM     63  C   ASP C 273      51.821  15.476  25.281  1.00  0.00           C  
ATOM     64  O   ASP C 273      52.495  14.983  26.179  1.00  0.00           O  
ATOM     65  CB  ASP C 273      50.070  16.757  26.450  1.00  0.00           C  
ATOM     66  CG  ASP C 273      48.590  17.003  26.699  1.00  0.00           C  
ATOM     67  OD1 ASP C 273      47.932  17.586  25.817  1.00  0.00           O  
ATOM     68  OD2 ASP C 273      48.080  16.631  27.775  1.00  0.00           O  
ATOM     69  N   ARG C 274      52.343  15.857  24.125  1.00  0.00           N  
ATOM     70  CA  ARG C 274      53.778  15.786  23.954  1.00  0.00           C  
ATOM     71  C   ARG C 274      54.257  17.023  24.711  1.00  0.00           C  
ATOM     72  O   ARG C 274      53.814  18.138  24.449  1.00  0.00           O  
ATOM     73  CB  ARG C 274      54.164  15.835  22.477  1.00  0.00           C  
ATOM     74  CG  ARG C 274      53.220  16.617  21.568  1.00  0.00           C  
ATOM     75  CD  ARG C 274      53.064  15.905  20.192  1.00  0.00           C  
ATOM     76  NE  ARG C 274      54.335  15.566  19.539  1.00  0.00           N  
ATOM     77  CZ  ARG C 274      55.121  16.443  18.921  1.00  0.00           C  
ATOM     78  NH1 ARG C 274      56.252  16.046  18.363  1.00  0.00           N  
ATOM     79  NH2 ARG C 274      54.771  17.719  18.853  1.00  0.00           N  
ATOM     80  N   PRO C 275      55.145  16.832  25.693  1.00  0.00           N  
ATOM     81  CA  PRO C 275      55.726  17.865  26.546  1.00  0.00           C  
ATOM     82  C   PRO C 275      56.614  18.825  25.783  1.00  0.00           C  
ATOM     83  O   PRO C 275      57.804  18.536  25.625  1.00  0.00           O  
ATOM     84  CB  PRO C 275      56.559  17.049  27.533  1.00  0.00           C  
ATOM     85  CG  PRO C 275      55.958  15.710  27.510  1.00  0.00           C  
ATOM     86  CD  PRO C 275      55.711  15.526  26.058  1.00  0.00           C  
ATOM     87  N   THR C 276      56.084  19.962  25.341  1.00  0.00           N  
ATOM     88  CA  THR C 276      56.913  20.888  24.584  1.00  0.00           C  
ATOM     89  C   THR C 276      56.870  22.306  25.101  1.00  0.00           C  
ATOM     90  O   THR C 276      57.683  23.166  24.729  1.00  0.00           O  
ATOM     91  CB  THR C 276      56.493  20.869  23.142  1.00  0.00           C  
ATOM     92  OG1 THR C 276      56.958  19.650  22.545  1.00  0.00           O  
ATOM     93  CG2 THR C 276      57.065  22.066  22.399  1.00  0.00           C  
ATOM     94  N   GLY C 277      55.903  22.534  25.977  1.00  0.00           N  
ATOM     95  CA  GLY C 277      55.720  23.845  26.583  1.00  0.00           C  
ATOM     96  C   GLY C 277      54.656  23.817  27.675  1.00  0.00           C  
ATOM     97  O   GLY C 277      54.154  22.741  28.013  1.00  0.00           O  
ATOM     98  N   ALA C 279      54.303  24.973  28.239  1.00  0.00           N  
ATOM     99  CA  ALA C 279      53.278  24.987  29.281  1.00  0.00           C  
ATOM    100  C   ALA C 279      51.943  24.912  28.582  1.00  0.00           C  
ATOM    101  O   ALA C 279      51.818  25.412  27.470  1.00  0.00           O  
ATOM    102  CB  ALA C 279      53.356  26.264  30.099  1.00  0.00           C  
ATOM    103  N   LEU C 280      50.962  24.282  29.222  1.00  0.00           N  
ATOM    104  CA  LEU C 280      49.613  24.162  28.667  1.00  0.00           C  
ATOM    105  C   LEU C 280      48.870  25.491  28.712  1.00  0.00           C  
ATOM    106  O   LEU C 280      49.185  26.328  29.550  1.00  0.00           O  
ATOM    107  CB  LEU C 280      48.832  23.133  29.457  1.00  0.00           C  
ATOM    108  CG  LEU C 280      48.891  21.781  28.783  1.00  0.00           C  
ATOM    109  CD1 LEU C 280      50.287  21.505  28.353  1.00  0.00           C  
ATOM    110  CD2 LEU C 280      48.417  20.735  29.731  1.00  0.00           C  
ATOM    111  N   HIS C 281      47.891  25.706  27.835  1.00  0.00           N  
ATOM    112  CA  HIS C 281      47.191  26.975  27.862  1.00  0.00           C  
ATOM    113  C   HIS C 281      45.697  26.826  27.786  1.00  0.00           C  
ATOM    114  O   HIS C 281      45.189  25.737  27.743  1.00  0.00           O  
ATOM    115  CB  HIS C 281      47.685  27.839  26.729  1.00  0.00           C  
ATOM    116  CG  HIS C 281      47.599  27.179  25.397  1.00  0.00           C  
ATOM    117  ND1 HIS C 281      46.396  26.867  24.801  1.00  0.00           N  
ATOM    118  CD2 HIS C 281      48.561  26.838  24.501  1.00  0.00           C  
ATOM    119  CE1 HIS C 281      46.620  26.378  23.594  1.00  0.00           C  
ATOM    120  NE2 HIS C 281      47.921  26.351  23.392  1.00  0.00           N  
ATOM    121  N   LEU C 282      44.990  27.940  27.773  1.00  0.00           N  
ATOM    122  CA  LEU C 282      43.523  27.961  27.722  1.00  0.00           C  
ATOM    123  C   LEU C 282      42.888  27.118  26.613  1.00  0.00           C  
ATOM    124  O   LEU C 282      41.736  26.695  26.722  1.00  0.00           O  
ATOM    125  CB  LEU C 282      43.078  29.403  27.557  1.00  0.00           C  
ATOM    126  CG  LEU C 282      41.696  29.842  27.994  1.00  0.00           C  
ATOM    127  CD1 LEU C 282      41.490  29.522  29.439  1.00  0.00           C  
ATOM    128  CD2 LEU C 282      41.600  31.349  27.777  1.00  0.00           C  
ATOM    129  N   GLY C 283      43.647  26.905  25.539  1.00  0.00           N  
ATOM    130  CA  GLY C 283      43.174  26.122  24.408  1.00  0.00           C  
ATOM    131  C   GLY C 283      43.120  24.649  24.741  1.00  0.00           C  
ATOM    132  O   GLY C 283      42.243  23.947  24.254  1.00  0.00           O  
ATOM    133  N   HIS C 284      44.071  24.189  25.558  1.00  0.00           N  
ATOM    134  CA  HIS C 284      44.114  22.797  25.995  1.00  0.00           C  
ATOM    135  C   HIS C 284      43.022  22.611  27.040  1.00  0.00           C  
ATOM    136  O   HIS C 284      42.416  21.557  27.126  1.00  0.00           O  
ATOM    137  CB  HIS C 284      45.448  22.433  26.658  1.00  0.00           C  
ATOM    138  CG  HIS C 284      46.641  22.555  25.763  1.00  0.00           C  
ATOM    139  ND1 HIS C 284      47.406  23.700  25.717  1.00  0.00           N  
ATOM    140  CD2 HIS C 284      47.224  21.672  24.932  1.00  0.00           C  
ATOM    141  CE1 HIS C 284      48.430  23.508  24.885  1.00  0.00           C  
ATOM    142  NE2 HIS C 284      48.326  22.271  24.399  1.00  0.00           N  
ATOM    143  N   LEU C 285      42.782  23.632  27.850  1.00  0.00           N  
ATOM    144  CA  LEU C 285      41.758  23.527  28.868  1.00  0.00           C  
ATOM    145  C   LEU C 285      40.417  23.275  28.228  1.00  0.00           C  
ATOM    146  O   LEU C 285      39.722  22.323  28.544  1.00  0.00           O  
ATOM    147  CB  LEU C 285      41.673  24.815  29.659  1.00  0.00           C  
ATOM    148  CG  LEU C 285      40.692  24.754  30.829  1.00  0.00           C  
ATOM    149  CD1 LEU C 285      41.175  23.738  31.761  1.00  0.00           C  
ATOM    150  CD2 LEU C 285      40.639  26.041  31.579  1.00  0.00           C  
ATOM    151  N   ALA C 286      40.044  24.155  27.320  1.00  0.00           N  
ATOM    152  CA  ALA C 286      38.770  24.013  26.650  1.00  0.00           C  
ATOM    153  C   ALA C 286      38.788  22.785  25.770  1.00  0.00           C  
ATOM    154  O   ALA C 286      37.824  22.017  25.742  1.00  0.00           O  
ATOM    155  CB  ALA C 286      38.497  25.231  25.812  1.00  0.00           C  
ATOM    156  N   GLY C 287      39.900  22.602  25.065  1.00  0.00           N  
ATOM    157  CA  GLY C 287      40.031  21.488  24.145  1.00  0.00           C  
ATOM    158  C   GLY C 287      40.099  20.088  24.716  1.00  0.00           C  
ATOM    159  O   GLY C 287      39.567  19.160  24.106  1.00  0.00           O  
ATOM    160  N   SER C 288      40.729  19.909  25.894  1.00  0.00           N  
ATOM    161  CA  SER C 288      40.824  18.537  26.378  1.00  0.00           C  
ATOM    162  C   SER C 288      40.794  18.491  27.902  1.00  0.00           C  
ATOM    163  O   SER C 288      40.186  17.576  28.438  1.00  0.00           O  
ATOM    164  CB  SER C 288      42.109  17.882  25.864  1.00  0.00           C  
ATOM    165  OG  SER C 288      43.255  18.520  26.398  1.00  0.00           O  
ATOM    166  N   LEU C 289      41.423  19.381  28.590  1.00  0.00           N  
ATOM    167  CA  LEU C 289      41.534  19.241  30.038  1.00  0.00           C  
ATOM    168  C   LEU C 289      40.163  19.048  30.675  1.00  0.00           C  
ATOM    169  O   LEU C 289      39.958  18.037  31.391  1.00  0.00           O  
ATOM    170  CB  LEU C 289      42.217  20.472  30.638  1.00  0.00           C  
ATOM    171  CG  LEU C 289      43.653  20.742  30.181  1.00  0.00           C  
ATOM    172  CD1 LEU C 289      44.101  22.113  30.662  1.00  0.00           C  
ATOM    173  CD2 LEU C 289      44.577  19.658  30.710  1.00  0.00           C  
ATOM    174  N   GLN C 290      39.228  19.967  30.531  1.00  0.00           N  
ATOM    175  CA  GLN C 290      37.945  19.882  31.226  1.00  0.00           C  
ATOM    176  C   GLN C 290      37.296  18.544  31.021  1.00  0.00           C  
ATOM    177  O   GLN C 290      36.794  17.947  31.957  1.00  0.00           O  
ATOM    178  CB  GLN C 290      37.002  21.026  30.791  1.00  0.00           C  
ATOM    179  CG  GLN C 290      37.593  22.431  31.036  1.00  0.00           C  
ATOM    180  CD  GLN C 290      36.612  23.572  30.833  1.00  0.00           C  
ATOM    181  OE1 GLN C 290      35.964  23.682  29.784  1.00  0.00           O  
ATOM    182  NE2 GLN C 290      36.511  24.443  31.836  1.00  0.00           N  
ATOM    183  N   ASN C 291      37.332  18.068  29.789  1.00  0.00           N  
ATOM    184  CA  ASN C 291      36.741  16.788  29.459  1.00  0.00           C  
ATOM    185  C   ASN C 291      37.455  15.686  30.194  1.00  0.00           C  
ATOM    186  O   ASN C 291      36.833  14.700  30.566  1.00  0.00           O  
ATOM    187  CB  ASN C 291      36.798  16.562  27.932  1.00  0.00           C  
ATOM    188  CG  ASN C 291      37.339  15.187  27.538  1.00  0.00           C  
ATOM    189  OD1 ASN C 291      38.424  15.073  26.942  1.00  0.00           O  
ATOM    190  ND2 ASN C 291      36.578  14.141  27.852  1.00  0.00           N  
ATOM    191  N   ARG C 292      38.755  15.867  30.417  1.00  0.00           N  
ATOM    192  CA  ARG C 292      39.561  14.852  31.097  1.00  0.00           C  
ATOM    193  C   ARG C 292      39.302  14.851  32.596  1.00  0.00           C  
ATOM    194  O   ARG C 292      39.432  13.818  33.262  1.00  0.00           O  
ATOM    195  CB  ARG C 292      41.069  15.047  30.796  1.00  0.00           C  
ATOM    196  CG  ARG C 292      41.575  14.275  29.557  1.00  0.00           C  
ATOM    197  CD  ARG C 292      42.487  15.086  28.604  1.00  0.00           C  
ATOM    198  NE  ARG C 292      43.910  15.062  28.950  1.00  0.00           N  
ATOM    199  CZ  ARG C 292      44.890  15.433  28.122  1.00  0.00           C  
ATOM    200  NH1 ARG C 292      44.605  15.855  26.895  1.00  0.00           N  
ATOM    201  NH2 ARG C 292      46.158  15.387  28.520  1.00  0.00           N  
ATOM    202  N   VAL C 293      38.937  16.007  33.133  1.00  0.00           N  
ATOM    203  CA  VAL C 293      38.650  16.057  34.547  1.00  0.00           C  
ATOM    204  C   VAL C 293      37.366  15.289  34.746  1.00  0.00           C  
ATOM    205  O   VAL C 293      37.145  14.708  35.797  1.00  0.00           O  
ATOM    206  CB  VAL C 293      38.462  17.492  35.060  1.00  0.00           C  
ATOM    207  CG1 VAL C 293      37.837  17.472  36.427  1.00  0.00           C  
ATOM    208  CG2 VAL C 293      39.793  18.163  35.167  1.00  0.00           C  
ATOM    209  N   ARG C 294      36.520  15.272  33.724  1.00  0.00           N  
ATOM    210  CA  ARG C 294      35.251  14.568  33.831  1.00  0.00           C  
ATOM    211  C   ARG C 294      35.460  13.080  33.695  1.00  0.00           C  
ATOM    212  O   ARG C 294      34.894  12.310  34.453  1.00  0.00           O  
ATOM    213  CB  ARG C 294      34.257  15.060  32.773  1.00  0.00           C  
ATOM    214  N   LEU C 295      36.283  12.668  32.741  1.00  0.00           N  
ATOM    215  CA  LEU C 295      36.540  11.243  32.529  1.00  0.00           C  
ATOM    216  C   LEU C 295      37.167  10.486  33.717  1.00  0.00           C  
ATOM    217  O   LEU C 295      36.845   9.319  33.936  1.00  0.00           O  
ATOM    218  CB  LEU C 295      37.416  11.042  31.285  1.00  0.00           C  
ATOM    219  CG  LEU C 295      36.824  11.234  29.882  1.00  0.00           C  
ATOM    220  CD1 LEU C 295      37.907  11.181  28.832  1.00  0.00           C  
ATOM    221  CD2 LEU C 295      35.838  10.156  29.609  1.00  0.00           C  
ATOM    222  N   GLN C 296      38.051  11.126  34.486  1.00  0.00           N  
ATOM    223  CA  GLN C 296      38.676  10.428  35.614  1.00  0.00           C  
ATOM    224  C   GLN C 296      37.668   9.837  36.594  1.00  0.00           C  
ATOM    225  O   GLN C 296      37.987   8.882  37.300  1.00  0.00           O  
ATOM    226  CB  GLN C 296      39.665  11.335  36.367  1.00  0.00           C  
ATOM    227  CG  GLN C 296      39.097  12.609  36.976  1.00  0.00           C  
ATOM    228  CD  GLN C 296      40.173  13.447  37.684  1.00  0.00           C  
ATOM    229  OE1 GLN C 296      39.929  14.582  38.123  1.00  0.00           O  
ATOM    230  NE2 GLN C 296      41.364  12.884  37.801  1.00  0.00           N  
ATOM    231  N   ASP C 297      36.455  10.391  36.618  1.00  0.00           N  
ATOM    232  CA  ASP C 297      35.382   9.922  37.511  1.00  0.00           C  
ATOM    233  C   ASP C 297      34.434   8.841  36.956  1.00  0.00           C  
ATOM    234  O   ASP C 297      33.709   8.198  37.719  1.00  0.00           O  
ATOM    235  CB  ASP C 297      34.529  11.111  37.977  1.00  0.00           C  
ATOM    236  CG  ASP C 297      35.190  11.896  39.068  1.00  0.00           C  
ATOM    237  OD1 ASP C 297      34.936  13.118  39.168  1.00  0.00           O  
ATOM    238  OD2 ASP C 297      35.958  11.275  39.828  1.00  0.00           O  
ATOM    239  N   GLU C 298      34.422   8.643  35.643  1.00  0.00           N  
ATOM    240  CA  GLU C 298      33.529   7.653  35.052  1.00  0.00           C  
ATOM    241  C   GLU C 298      34.279   6.695  34.170  1.00  0.00           C  
ATOM    242  O   GLU C 298      33.679   6.034  33.332  1.00  0.00           O  
ATOM    243  CB  GLU C 298      32.432   8.332  34.223  1.00  0.00           C  
ATOM    244  CG  GLU C 298      32.914   9.207  33.051  1.00  0.00           C  
ATOM    245  CD  GLU C 298      32.020  10.440  32.824  1.00  0.00           C  
ATOM    246  OE1 GLU C 298      32.299  11.245  31.904  1.00  0.00           O  
ATOM    247  OE2 GLU C 298      31.035  10.610  33.577  1.00  0.00           O  
ATOM    248  N   ALA C 306      35.593   6.629  34.369  1.00  0.00           N  
ATOM    249  CA  ALA C 306      36.492   5.754  33.600  1.00  0.00           C  
ATOM    250  C   ALA C 306      37.863   5.747  34.278  1.00  0.00           C  
ATOM    251  O   ALA C 306      38.110   6.537  35.204  1.00  0.00           O  
ATOM    252  CB  ALA C 306      36.632   6.261  32.154  1.00  0.00           C  
ATOM    253  N   GLU C 307      38.744   4.856  33.827  1.00  0.00           N  
ATOM    254  CA  GLU C 307      40.089   4.757  34.379  1.00  0.00           C  
ATOM    255  C   GLU C 307      40.924   5.574  33.438  1.00  0.00           C  
ATOM    256  O   GLU C 307      41.151   5.169  32.311  1.00  0.00           O  
ATOM    257  CB  GLU C 307      40.550   3.320  34.357  1.00  0.00           C  
ATOM    258  CG  GLU C 307      41.872   3.112  35.011  1.00  0.00           C  
ATOM    259  CD  GLU C 307      42.358   1.685  34.837  1.00  0.00           C  
ATOM    260  OE1 GLU C 307      43.411   1.344  35.422  1.00  0.00           O  
ATOM    261  OE2 GLU C 307      41.689   0.907  34.111  1.00  0.00           O  
ATOM    262  N   LEU C 308      41.410   6.710  33.894  1.00  0.00           N  
ATOM    263  CA  LEU C 308      42.122   7.564  32.985  1.00  0.00           C  
ATOM    264  C   LEU C 308      43.618   7.458  33.033  1.00  0.00           C  
ATOM    265  O   LEU C 308      44.205   7.446  34.111  1.00  0.00           O  
ATOM    266  CB  LEU C 308      41.667   8.999  33.235  1.00  0.00           C  
ATOM    267  CG  LEU C 308      42.142  10.168  32.376  1.00  0.00           C  
ATOM    268  CD1 LEU C 308      43.577  10.495  32.727  1.00  0.00           C  
ATOM    269  CD2 LEU C 308      41.984   9.835  30.904  1.00  0.00           C  
ATOM    270  N   PHE C 309      44.220   7.374  31.846  1.00  0.00           N  
ATOM    271  CA  PHE C 309      45.668   7.303  31.678  1.00  0.00           C  
ATOM    272  C   PHE C 309      46.096   8.474  30.843  1.00  0.00           C  
ATOM    273  O   PHE C 309      45.537   8.679  29.784  1.00  0.00           O  
ATOM    274  CB  PHE C 309      46.059   6.067  30.909  1.00  0.00           C  
ATOM    275  CG  PHE C 309      46.154   4.852  31.740  1.00  0.00           C  
ATOM    276  CD1 PHE C 309      47.114   3.895  31.450  1.00  0.00           C  
ATOM    277  CD2 PHE C 309      45.310   4.654  32.822  1.00  0.00           C  
ATOM    278  CE1 PHE C 309      47.237   2.749  32.229  1.00  0.00           C  
ATOM    279  CE2 PHE C 309      45.423   3.515  33.612  1.00  0.00           C  
ATOM    280  CZ  PHE C 309      46.389   2.558  33.316  1.00  0.00           C  
ATOM    281  N   VAL C 310      47.082   9.237  31.300  1.00  0.00           N  
ATOM    282  CA  VAL C 310      47.588  10.388  30.537  1.00  0.00           C  
ATOM    283  C   VAL C 310      49.061  10.136  30.248  1.00  0.00           C  
ATOM    284  O   VAL C 310      49.861   9.885  31.155  1.00  0.00           O  
ATOM    285  CB  VAL C 310      47.484  11.712  31.309  1.00  0.00           C  
ATOM    286  CG1 VAL C 310      46.062  12.048  31.583  1.00  0.00           C  
ATOM    287  CG2 VAL C 310      48.214  11.600  32.599  1.00  0.00           C  
ATOM    288  N   LEU C 311      49.416  10.220  28.981  1.00  0.00           N  
ATOM    289  CA  LEU C 311      50.762   9.950  28.578  1.00  0.00           C  
ATOM    290  C   LEU C 311      51.550  11.207  28.316  1.00  0.00           C  
ATOM    291  O   LEU C 311      51.146  12.014  27.497  1.00  0.00           O  
ATOM    292  CB  LEU C 311      50.703   9.133  27.317  1.00  0.00           C  
ATOM    293  CG  LEU C 311      52.080   8.845  26.776  1.00  0.00           C  
ATOM    294  CD1 LEU C 311      52.704   7.834  27.689  1.00  0.00           C  
ATOM    295  CD2 LEU C 311      52.003   8.342  25.339  1.00  0.00           C  
ATOM    296  N   LEU C 312      52.657  11.400  29.015  1.00  0.00           N  
ATOM    297  CA  LEU C 312      53.474  12.562  28.737  1.00  0.00           C  
ATOM    298  C   LEU C 312      54.405  11.993  27.664  1.00  0.00           C  
ATOM    299  O   LEU C 312      55.435  11.400  27.979  1.00  0.00           O  
ATOM    300  CB  LEU C 312      54.250  12.950  29.980  1.00  0.00           C  
ATOM    301  CG  LEU C 312      53.378  13.430  31.130  1.00  0.00           C  
ATOM    302  CD1 LEU C 312      54.247  13.665  32.353  1.00  0.00           C  
ATOM    303  CD2 LEU C 312      52.678  14.698  30.723  1.00  0.00           C  
ATOM    304  N   ALA C 313      54.023  12.145  26.397  1.00  0.00           N  
ATOM    305  CA  ALA C 313      54.795  11.599  25.278  1.00  0.00           C  
ATOM    306  C   ALA C 313      56.083  12.307  24.937  1.00  0.00           C  
ATOM    307  O   ALA C 313      56.149  12.954  23.898  1.00  0.00           O  
ATOM    308  CB  ALA C 313      53.941  11.572  24.048  1.00  0.00           C  
ATOM    309  N   ASP C 314      57.110  12.173  25.769  1.00  0.00           N  
ATOM    310  CA  ASP C 314      58.367  12.838  25.493  1.00  0.00           C  
ATOM    311  C   ASP C 314      59.114  12.177  24.319  1.00  0.00           C  
ATOM    312  O   ASP C 314      59.942  12.811  23.646  1.00  0.00           O  
ATOM    313  CB  ASP C 314      59.207  12.898  26.783  1.00  0.00           C  
ATOM    314  CG  ASP C 314      59.441  11.536  27.419  1.00  0.00           C  
ATOM    315  OD1 ASP C 314      58.590  10.620  27.290  1.00  0.00           O  
ATOM    316  OD2 ASP C 314      60.496  11.419  28.080  1.00  0.00           O  
ATOM    317  N   VAL C 315      58.801  10.912  24.055  1.00  0.00           N  
ATOM    318  CA  VAL C 315      59.448  10.237  22.945  1.00  0.00           C  
ATOM    319  C   VAL C 315      58.909  10.795  21.662  1.00  0.00           C  
ATOM    320  O   VAL C 315      59.669  11.067  20.730  1.00  0.00           O  
ATOM    321  CB  VAL C 315      59.160   8.769  22.906  1.00  0.00           C  
ATOM    322  CG1 VAL C 315      59.803   8.196  21.676  1.00  0.00           C  
ATOM    323  CG2 VAL C 315      59.695   8.100  24.143  1.00  0.00           C  
ATOM    324  N   GLN C 316      57.588  10.932  21.601  1.00  0.00           N  
ATOM    325  CA  GLN C 316      56.965  11.476  20.407  1.00  0.00           C  
ATOM    326  C   GLN C 316      57.366  12.933  20.273  1.00  0.00           C  
ATOM    327  O   GLN C 316      57.564  13.446  19.183  1.00  0.00           O  
ATOM    328  CB  GLN C 316      55.452  11.390  20.486  1.00  0.00           C  
ATOM    329  CG  GLN C 316      54.780  11.981  19.278  1.00  0.00           C  
ATOM    330  CD  GLN C 316      53.321  11.760  19.330  1.00  0.00           C  
ATOM    331  OE1 GLN C 316      52.880  10.621  19.380  1.00  0.00           O  
ATOM    332  NE2 GLN C 316      52.545  12.838  19.337  1.00  0.00           N  
ATOM    333  N   ALA C 317      57.480  13.608  21.397  1.00  0.00           N  
ATOM    334  CA  ALA C 317      57.857  14.996  21.356  1.00  0.00           C  
ATOM    335  C   ALA C 317      59.192  15.131  20.663  1.00  0.00           C  
ATOM    336  O   ALA C 317      59.529  16.203  20.157  1.00  0.00           O  
ATOM    337  CB  ALA C 317      57.966  15.521  22.744  1.00  0.00           C  
ATOM    338  N   LEU C 333      59.954  14.041  20.658  1.00  0.00           N  
ATOM    339  CA  LEU C 333      61.281  14.037  20.060  1.00  0.00           C  
ATOM    340  C   LEU C 333      61.307  13.818  18.551  1.00  0.00           C  
ATOM    341  O   LEU C 333      62.333  14.040  17.921  1.00  0.00           O  
ATOM    342  CB  LEU C 333      62.174  12.992  20.760  1.00  0.00           C  
ATOM    343  CG  LEU C 333      62.573  13.275  22.222  1.00  0.00           C  
ATOM    344  CD1 LEU C 333      63.286  12.081  22.841  1.00  0.00           C  
ATOM    345  CD2 LEU C 333      63.469  14.512  22.269  1.00  0.00           C  
ATOM    346  N   THR C 334      60.195  13.415  17.949  1.00  0.00           N  
ATOM    347  CA  THR C 334      60.213  13.187  16.506  1.00  0.00           C  
ATOM    348  C   THR C 334      60.487  14.443  15.747  1.00  0.00           C  
ATOM    349  O   THR C 334      60.828  14.394  14.581  1.00  0.00           O  
ATOM    350  CB  THR C 334      58.902  12.616  15.957  1.00  0.00           C  
ATOM    351  OG1 THR C 334      57.856  13.584  16.086  1.00  0.00           O  
ATOM    352  CG2 THR C 334      58.533  11.331  16.692  1.00  0.00           C  
ATOM    353  N   ASP C 336      60.347  15.577  16.412  1.00  0.00           N  
ATOM    354  CA  ASP C 336      60.607  16.843  15.752  1.00  0.00           C  
ATOM    355  C   ASP C 336      61.378  17.779  16.661  1.00  0.00           C  
ATOM    356  O   ASP C 336      61.835  18.833  16.231  1.00  0.00           O  
ATOM    357  CB  ASP C 336      59.299  17.511  15.320  1.00  0.00           C  
ATOM    358  CG  ASP C 336      58.366  17.796  16.490  1.00  0.00           C  
ATOM    359  OD1 ASP C 336      57.266  18.344  16.257  1.00  0.00           O  
ATOM    360  OD2 ASP C 336      58.730  17.470  17.644  1.00  0.00           O  
ATOM    361  N   HIS C 407      61.503  17.400  17.924  1.00  0.00           N  
ATOM    362  CA  HIS C 407      62.237  18.216  18.867  1.00  0.00           C  
ATOM    363  C   HIS C 407      63.515  17.493  19.216  1.00  0.00           C  
ATOM    364  O   HIS C 407      64.106  17.751  20.256  1.00  0.00           O  
ATOM    365  CB  HIS C 407      61.417  18.448  20.134  1.00  0.00           C  
ATOM    366  CG  HIS C 407      60.382  19.515  19.997  1.00  0.00           C  
ATOM    367  ND1 HIS C 407      60.650  20.854  20.245  1.00  0.00           N  
ATOM    368  CD2 HIS C 407      59.094  19.460  19.591  1.00  0.00           C  
ATOM    369  CE1 HIS C 407      59.564  21.565  19.990  1.00  0.00           C  
ATOM    370  NE2 HIS C 407      58.610  20.751  19.594  1.00  0.00           N  
ATOM    371  N   PHE C 408      63.944  16.588  18.344  1.00  0.00           N  
ATOM    372  CA  PHE C 408      65.157  15.827  18.589  1.00  0.00           C  
ATOM    373  C   PHE C 408      66.348  16.723  18.699  1.00  0.00           C  
ATOM    374  O   PHE C 408      67.410  16.270  19.083  1.00  0.00           O  
ATOM    375  CB  PHE C 408      65.429  14.837  17.469  1.00  0.00           C  
ATOM    376  CG  PHE C 408      65.445  15.453  16.107  1.00  0.00           C  
ATOM    377  CD1 PHE C 408      64.254  15.695  15.433  1.00  0.00           C  
ATOM    378  CD2 PHE C 408      66.646  15.781  15.492  1.00  0.00           C  
ATOM    379  CE1 PHE C 408      64.249  16.251  14.163  1.00  0.00           C  
ATOM    380  CE2 PHE C 408      66.664  16.338  14.222  1.00  0.00           C  
ATOM    381  CZ  PHE C 408      65.461  16.574  13.553  1.00  0.00           C  
ATOM    382  N   ASP C 418      66.165  17.990  18.345  1.00  0.00           N  
ATOM    383  CA  ASP C 418      67.242  18.972  18.395  1.00  0.00           C  
ATOM    384  C   ASP C 418      67.090  19.848  19.600  1.00  0.00           C  
ATOM    385  O   ASP C 418      67.817  20.818  19.760  1.00  0.00           O  
ATOM    386  CB  ASP C 418      67.206  19.879  17.187  1.00  0.00           C  
ATOM    387  CG  ASP C 418      65.968  20.728  17.162  1.00  0.00           C  
ATOM    388  OD1 ASP C 418      65.842  21.574  16.259  1.00  0.00           O  
ATOM    389  OD2 ASP C 418      65.110  20.546  18.053  1.00  0.00           O  
ATOM    390  N   ARG C 419      66.112  19.540  20.427  1.00  0.00           N  
ATOM    391  CA  ARG C 419      65.935  20.326  21.613  1.00  0.00           C  
ATOM    392  C   ARG C 419      65.537  19.434  22.774  1.00  0.00           C  
ATOM    393  O   ARG C 419      64.504  19.635  23.386  1.00  0.00           O  
ATOM    394  CB  ARG C 419      64.897  21.410  21.346  1.00  0.00           C  
ATOM    395  CG  ARG C 419      65.450  22.543  20.538  1.00  0.00           C  
ATOM    396  CD  ARG C 419      64.652  23.763  20.773  1.00  0.00           C  
ATOM    397  NE  ARG C 419      65.393  24.930  20.334  1.00  0.00           N  
ATOM    398  CZ  ARG C 419      64.917  26.169  20.370  1.00  0.00           C  
ATOM    399  NH1 ARG C 419      63.690  26.412  20.834  1.00  0.00           N  
ATOM    400  NH2 ARG C 419      65.665  27.163  19.917  1.00  0.00           N  
ATOM    401  N   PRO C 420      66.372  18.438  23.102  1.00  0.00           N  
ATOM    402  CA  PRO C 420      66.108  17.496  24.197  1.00  0.00           C  
ATOM    403  C   PRO C 420      66.023  18.082  25.595  1.00  0.00           C  
ATOM    404  O   PRO C 420      65.533  17.426  26.526  1.00  0.00           O  
ATOM    405  CB  PRO C 420      67.251  16.496  24.075  1.00  0.00           C  
ATOM    406  CG  PRO C 420      68.368  17.331  23.515  1.00  0.00           C  
ATOM    407  CD  PRO C 420      67.658  18.133  22.453  1.00  0.00           C  
ATOM    408  N   GLU C 421      66.522  19.303  25.744  1.00  0.00           N  
ATOM    409  CA  GLU C 421      66.476  19.962  27.032  1.00  0.00           C  
ATOM    410  C   GLU C 421      65.078  20.493  27.239  1.00  0.00           C  
ATOM    411  O   GLU C 421      64.522  20.392  28.334  1.00  0.00           O  
ATOM    412  CB  GLU C 421      67.492  21.096  27.090  1.00  0.00           C  
ATOM    413  CG  GLU C 421      68.776  20.661  27.751  1.00  0.00           C  
ATOM    414  CD  GLU C 421      68.520  19.954  29.072  1.00  0.00           C  
ATOM    415  OE1 GLU C 421      69.336  19.078  29.424  1.00  0.00           O  
ATOM    416  OE2 GLU C 421      67.515  20.274  29.756  1.00  0.00           O  
ATOM    417  N   GLN C 422      64.517  21.035  26.159  1.00  0.00           N  
ATOM    418  CA  GLN C 422      63.168  21.603  26.147  1.00  0.00           C  
ATOM    419  C   GLN C 422      62.142  20.542  26.510  1.00  0.00           C  
ATOM    420  O   GLN C 422      61.275  20.776  27.342  1.00  0.00           O  
ATOM    421  CB  GLN C 422      62.835  22.160  24.760  1.00  0.00           C  
ATOM    422  CG  GLN C 422      61.562  23.014  24.675  1.00  0.00           C  
ATOM    423  CD  GLN C 422      61.305  23.528  23.259  1.00  0.00           C  
ATOM    424  OE1 GLN C 422      62.230  23.943  22.557  1.00  0.00           O  
ATOM    425  NE2 GLN C 422      60.045  23.511  22.841  1.00  0.00           N  
ATOM    426  N   VAL C 423      62.246  19.381  25.873  1.00  0.00           N  
ATOM    427  CA  VAL C 423      61.338  18.275  26.132  1.00  0.00           C  
ATOM    428  C   VAL C 423      61.444  17.786  27.577  1.00  0.00           C  
ATOM    429  O   VAL C 423      60.426  17.604  28.232  1.00  0.00           O  
ATOM    430  CB  VAL C 423      61.639  17.098  25.230  1.00  0.00           C  
ATOM    431  CG1 VAL C 423      60.612  16.045  25.458  1.00  0.00           C  
ATOM    432  CG2 VAL C 423      61.633  17.517  23.786  1.00  0.00           C  
ATOM    433  N   ARG C 424      62.673  17.557  28.053  1.00  0.00           N  
ATOM    434  CA  ARG C 424      62.954  17.107  29.429  1.00  0.00           C  
ATOM    435  C   ARG C 424      62.334  18.002  30.498  1.00  0.00           C  
ATOM    436  O   ARG C 424      61.726  17.533  31.457  1.00  0.00           O  
ATOM    437  CB  ARG C 424      64.463  17.083  29.662  1.00  0.00           C  
ATOM    438  CG  ARG C 424      64.873  16.989  31.121  1.00  0.00           C  
ATOM    439  CD  ARG C 424      66.393  16.957  31.262  1.00  0.00           C  
ATOM    440  NE  ARG C 424      66.837  16.899  32.658  1.00  0.00           N  
ATOM    441  CZ  ARG C 424      66.791  17.926  33.511  1.00  0.00           C  
ATOM    442  NH1 ARG C 424      66.322  19.106  33.110  1.00  0.00           N  
ATOM    443  NH2 ARG C 424      67.212  17.776  34.768  1.00  0.00           N  
ATOM    444  N   GLU C 425      62.533  19.303  30.335  1.00  0.00           N  
ATOM    445  CA  GLU C 425      62.001  20.270  31.281  1.00  0.00           C  
ATOM    446  C   GLU C 425      60.495  20.360  31.303  1.00  0.00           C  
ATOM    447  O   GLU C 425      59.933  20.676  32.344  1.00  0.00           O  
ATOM    448  CB  GLU C 425      62.554  21.682  31.028  1.00  0.00           C  
ATOM    449  CG  GLU C 425      63.810  22.018  31.809  1.00  0.00           C  
ATOM    450  CD  GLU C 425      63.687  21.731  33.307  1.00  0.00           C  
ATOM    451  OE1 GLU C 425      64.718  21.809  34.008  1.00  0.00           O  
ATOM    452  OE2 GLU C 425      62.573  21.429  33.789  1.00  0.00           O  
ATOM    453  N   ASN C 426      59.830  20.102  30.180  1.00  0.00           N  
ATOM    454  CA  ASN C 426      58.373  20.208  30.153  1.00  0.00           C  
ATOM    455  C   ASN C 426      57.583  19.012  30.620  1.00  0.00           C  
ATOM    456  O   ASN C 426      56.358  19.087  30.737  1.00  0.00           O  
ATOM    457  CB  ASN C 426      57.881  20.605  28.774  1.00  0.00           C  
ATOM    458  CG  ASN C 426      57.962  22.068  28.564  1.00  0.00           C  
ATOM    459  OD1 ASN C 426      57.271  22.836  29.229  1.00  0.00           O  
ATOM    460  ND2 ASN C 426      58.827  22.484  27.648  1.00  0.00           N  
ATOM    461  N   VAL C 427      58.258  17.906  30.887  1.00  0.00           N  
ATOM    462  CA  VAL C 427      57.528  16.750  31.358  1.00  0.00           C  
ATOM    463  C   VAL C 427      56.991  17.133  32.732  1.00  0.00           C  
ATOM    464  O   VAL C 427      55.830  16.904  33.022  1.00  0.00           O  
ATOM    465  CB  VAL C 427      58.438  15.545  31.460  1.00  0.00           C  
ATOM    466  CG1 VAL C 427      59.703  15.990  32.134  1.00  0.00           C  
ATOM    467  CG2 VAL C 427      57.747  14.386  32.215  1.00  0.00           C  
ATOM    468  N   LEU C 429      57.812  17.748  33.573  1.00  0.00           N  
ATOM    469  CA  LEU C 429      57.315  18.119  34.885  1.00  0.00           C  
ATOM    470  C   LEU C 429      56.372  19.295  34.833  1.00  0.00           C  
ATOM    471  O   LEU C 429      55.443  19.380  35.608  1.00  0.00           O  
ATOM    472  CB  LEU C 429      58.467  18.427  35.828  1.00  0.00           C  
ATOM    473  CG  LEU C 429      58.572  17.406  36.965  1.00  0.00           C  
ATOM    474  CD1 LEU C 429      58.207  15.999  36.482  1.00  0.00           C  
ATOM    475  CD2 LEU C 429      59.984  17.456  37.509  1.00  0.00           C  
ATOM    476  N   ALA C 431      56.603  20.203  33.905  1.00  0.00           N  
ATOM    477  CA  ALA C 431      55.753  21.376  33.797  1.00  0.00           C  
ATOM    478  C   ALA C 431      54.343  21.057  33.339  1.00  0.00           C  
ATOM    479  O   ALA C 431      53.376  21.642  33.820  1.00  0.00           O  
ATOM    480  CB  ALA C 431      56.388  22.397  32.860  1.00  0.00           C  
ATOM    481  N   VAL C 432      54.209  20.143  32.395  1.00  0.00           N  
ATOM    482  CA  VAL C 432      52.871  19.829  31.967  1.00  0.00           C  
ATOM    483  C   VAL C 432      52.213  19.078  33.089  1.00  0.00           C  
ATOM    484  O   VAL C 432      51.032  19.265  33.343  1.00  0.00           O  
ATOM    485  CB  VAL C 432      52.850  18.970  30.727  1.00  0.00           C  
ATOM    486  CG1 VAL C 432      53.412  19.751  29.609  1.00  0.00           C  
ATOM    487  CG2 VAL C 432      53.641  17.717  30.929  1.00  0.00           C  
ATOM    488  N   ALA C 433      52.985  18.247  33.787  1.00  0.00           N  
ATOM    489  CA  ALA C 433      52.427  17.452  34.876  1.00  0.00           C  
ATOM    490  C   ALA C 433      51.828  18.387  35.882  1.00  0.00           C  
ATOM    491  O   ALA C 433      50.746  18.149  36.394  1.00  0.00           O  
ATOM    492  CB  ALA C 433      53.489  16.628  35.530  1.00  0.00           C  
ATOM    493  N   LEU C 434      52.548  19.459  36.161  1.00  0.00           N  
ATOM    494  CA  LEU C 434      52.089  20.444  37.108  1.00  0.00           C  
ATOM    495  C   LEU C 434      50.807  20.995  36.527  1.00  0.00           C  
ATOM    496  O   LEU C 434      49.853  21.235  37.262  1.00  0.00           O  
ATOM    497  CB  LEU C 434      53.159  21.529  37.248  1.00  0.00           C  
ATOM    498  CG  LEU C 434      53.165  22.638  38.296  1.00  0.00           C  
ATOM    499  CD1 LEU C 434      52.784  23.971  37.661  1.00  0.00           C  
ATOM    500  CD2 LEU C 434      52.243  22.263  39.421  1.00  0.00           C  
ATOM    501  N   ASP C 435      50.769  21.171  35.207  1.00  0.00           N  
ATOM    502  CA  ASP C 435      49.569  21.703  34.580  1.00  0.00           C  
ATOM    503  C   ASP C 435      48.386  20.759  34.709  1.00  0.00           C  
ATOM    504  O   ASP C 435      47.277  21.215  34.961  1.00  0.00           O  
ATOM    505  CB  ASP C 435      49.804  22.037  33.108  1.00  0.00           C  
ATOM    506  CG  ASP C 435      50.535  23.343  32.925  1.00  0.00           C  
ATOM    507  OD1 ASP C 435      50.138  24.333  33.577  1.00  0.00           O  
ATOM    508  OD2 ASP C 435      51.497  23.387  32.129  1.00  0.00           O  
ATOM    509  N   TYR C 436      48.603  19.453  34.539  1.00  0.00           N  
ATOM    510  CA  TYR C 436      47.501  18.494  34.655  1.00  0.00           C  
ATOM    511  C   TYR C 436      46.889  18.639  36.025  1.00  0.00           C  
ATOM    512  O   TYR C 436      45.677  18.711  36.164  1.00  0.00           O  
ATOM    513  CB  TYR C 436      47.978  17.054  34.528  1.00  0.00           C  
ATOM    514  CG  TYR C 436      48.346  16.586  33.148  1.00  0.00           C  
ATOM    515  CD1 TYR C 436      49.028  15.388  32.981  1.00  0.00           C  
ATOM    516  CD2 TYR C 436      48.014  17.319  32.018  1.00  0.00           C  
ATOM    517  CE1 TYR C 436      49.364  14.928  31.724  1.00  0.00           C  
ATOM    518  CE2 TYR C 436      48.348  16.870  30.755  1.00  0.00           C  
ATOM    519  CZ  TYR C 436      49.021  15.681  30.616  1.00  0.00           C  
ATOM    520  OH  TYR C 436      49.338  15.251  29.357  1.00  0.00           O  
ATOM    521  N   LEU C 437      47.751  18.671  37.037  1.00  0.00           N  
ATOM    522  CA  LEU C 437      47.332  18.801  38.427  1.00  0.00           C  
ATOM    523  C   LEU C 437      46.613  20.126  38.659  1.00  0.00           C  
ATOM    524  O   LEU C 437      45.524  20.161  39.233  1.00  0.00           O  
ATOM    525  CB  LEU C 437      48.554  18.700  39.337  1.00  0.00           C  
ATOM    526  CG  LEU C 437      49.378  17.408  39.245  1.00  0.00           C  
ATOM    527  CD1 LEU C 437      50.651  17.595  40.046  1.00  0.00           C  
ATOM    528  CD2 LEU C 437      48.590  16.221  39.759  1.00  0.00           C  
ATOM    529  N   ALA C 438      47.234  21.213  38.220  1.00  0.00           N  
ATOM    530  CA  ALA C 438      46.638  22.536  38.360  1.00  0.00           C  
ATOM    531  C   ALA C 438      45.241  22.531  37.725  1.00  0.00           C  
ATOM    532  O   ALA C 438      44.298  23.151  38.233  1.00  0.00           O  
ATOM    533  CB  ALA C 438      47.542  23.588  37.672  1.00  0.00           C  
ATOM    534  N   ALA C 439      45.116  21.806  36.617  1.00  0.00           N  
ATOM    535  CA  ALA C 439      43.860  21.733  35.895  1.00  0.00           C  
ATOM    536  C   ALA C 439      42.827  21.053  36.727  1.00  0.00           C  
ATOM    537  O   ALA C 439      41.643  21.347  36.593  1.00  0.00           O  
ATOM    538  CB  ALA C 439      44.029  20.984  34.603  1.00  0.00           C  
ATOM    539  N   GLY C 444      43.267  20.126  37.570  1.00  0.00           N  
ATOM    540  CA  GLY C 444      42.320  19.427  38.415  1.00  0.00           C  
ATOM    541  C   GLY C 444      42.332  17.920  38.283  1.00  0.00           C  
ATOM    542  O   GLY C 444      41.457  17.246  38.818  1.00  0.00           O  
ATOM    543  N   LEU C 445      43.310  17.395  37.551  1.00  0.00           N  
ATOM    544  CA  LEU C 445      43.451  15.953  37.380  1.00  0.00           C  
ATOM    545  C   LEU C 445      43.862  15.413  38.754  1.00  0.00           C  
ATOM    546  O   LEU C 445      44.805  15.902  39.382  1.00  0.00           O  
ATOM    547  CB  LEU C 445      44.506  15.660  36.309  1.00  0.00           C  
ATOM    548  CG  LEU C 445      44.067  14.794  35.129  1.00  0.00           C  
ATOM    549  CD1 LEU C 445      42.596  15.000  34.784  1.00  0.00           C  
ATOM    550  CD2 LEU C 445      44.943  15.151  33.966  1.00  0.00           C  
ATOM    551  N   ASP C 460      43.123  14.420  39.222  1.00  0.00           N  
ATOM    552  CA  ASP C 460      43.349  13.859  40.534  1.00  0.00           C  
ATOM    553  C   ASP C 460      44.391  12.771  40.565  1.00  0.00           C  
ATOM    554  O   ASP C 460      44.254  11.750  39.916  1.00  0.00           O  
ATOM    555  CB  ASP C 460      42.038  13.314  41.065  1.00  0.00           C  
ATOM    556  CG  ASP C 460      42.048  13.122  42.557  1.00  0.00           C  
ATOM    557  OD1 ASP C 460      43.096  12.736  43.121  1.00  0.00           O  
ATOM    558  OD2 ASP C 460      40.986  13.349  43.164  1.00  0.00           O  
ATOM    559  N   PRO C 461      45.440  12.961  41.358  1.00  0.00           N  
ATOM    560  CA  PRO C 461      46.503  11.956  41.450  1.00  0.00           C  
ATOM    561  C   PRO C 461      45.992  10.585  41.875  1.00  0.00           C  
ATOM    562  O   PRO C 461      46.604   9.552  41.612  1.00  0.00           O  
ATOM    563  CB  PRO C 461      47.448  12.546  42.500  1.00  0.00           C  
ATOM    564  CG  PRO C 461      47.260  14.040  42.338  1.00  0.00           C  
ATOM    565  CD  PRO C 461      45.749  14.140  42.189  1.00  0.00           C  
ATOM    566  N   GLN C 463      44.861  10.594  42.549  1.00  0.00           N  
ATOM    567  CA  GLN C 463      44.306   9.369  43.064  1.00  0.00           C  
ATOM    568  C   GLN C 463      43.328   8.797  42.081  1.00  0.00           C  
ATOM    569  O   GLN C 463      42.776   7.723  42.280  1.00  0.00           O  
ATOM    570  CB  GLN C 463      43.649   9.658  44.425  1.00  0.00           C  
ATOM    571  CG  GLN C 463      44.656  10.101  45.498  1.00  0.00           C  
ATOM    572  CD  GLN C 463      45.908   9.220  45.493  1.00  0.00           C  
ATOM    573  OE1 GLN C 463      47.017   9.674  45.813  1.00  0.00           O  
ATOM    574  NE2 GLN C 463      45.731   7.948  45.124  1.00  0.00           N  
ATOM    575  N   LYS C 471      43.139   9.532  41.004  1.00  0.00           N  
ATOM    576  CA  LYS C 471      42.218   9.124  39.977  1.00  0.00           C  
ATOM    577  C   LYS C 471      42.913   8.838  38.674  1.00  0.00           C  
ATOM    578  O   LYS C 471      42.625   7.839  38.026  1.00  0.00           O  
ATOM    579  CB  LYS C 471      41.176  10.210  39.733  1.00  0.00           C  
ATOM    580  CG  LYS C 471      39.849  10.036  40.478  1.00  0.00           C  
ATOM    581  CD  LYS C 471      39.882  10.600  41.899  1.00  0.00           C  
ATOM    582  CE  LYS C 471      38.478  10.622  42.524  1.00  0.00           C  
ATOM    583  NZ  LYS C 471      37.557  11.616  41.892  1.00  0.00           N  
ATOM    584  N   THR C 472      43.837   9.703  38.283  1.00  0.00           N  
ATOM    585  CA  THR C 472      44.501   9.512  37.002  1.00  0.00           C  
ATOM    586  C   THR C 472      45.946   9.010  37.016  1.00  0.00           C  
ATOM    587  O   THR C 472      46.787   9.483  37.779  1.00  0.00           O  
ATOM    588  CB  THR C 472      44.456  10.811  36.179  1.00  0.00           C  
ATOM    589  OG1 THR C 472      45.787  11.282  35.961  1.00  0.00           O  
ATOM    590  CG2 THR C 472      43.694  11.885  36.916  1.00  0.00           C  
ATOM    591  N   THR C 473      46.217   8.060  36.134  1.00  0.00           N  
ATOM    592  CA  THR C 473      47.527   7.459  35.971  1.00  0.00           C  
ATOM    593  C   THR C 473      48.388   8.294  35.019  1.00  0.00           C  
ATOM    594  O   THR C 473      48.192   8.213  33.806  1.00  0.00           O  
ATOM    595  CB  THR C 473      47.336   6.105  35.359  1.00  0.00           C  
ATOM    596  OG1 THR C 473      46.514   5.314  36.219  1.00  0.00           O  
ATOM    597  CG2 THR C 473      48.629   5.451  35.152  1.00  0.00           C  
ATOM    598  N   CYS C 474      49.335   9.073  35.534  1.00  0.00           N  
ATOM    599  CA  CYS C 474      50.156   9.887  34.638  1.00  0.00           C  
ATOM    600  C   CYS C 474      51.442   9.169  34.306  1.00  0.00           C  
ATOM    601  O   CYS C 474      52.206   8.851  35.205  1.00  0.00           O  
ATOM    602  CB  CYS C 474      50.489  11.208  35.287  1.00  0.00           C  
ATOM    603  SG  CYS C 474      51.607  12.130  34.289  1.00  0.00           S  
ATOM    604  N   VAL C 475      51.715   8.936  33.027  1.00  0.00           N  
ATOM    605  CA  VAL C 475      52.925   8.177  32.663  1.00  0.00           C  
ATOM    606  C   VAL C 475      53.897   8.830  31.675  1.00  0.00           C  
ATOM    607  O   VAL C 475      53.476   9.496  30.727  1.00  0.00           O  
ATOM    608  CB  VAL C 475      52.536   6.778  32.104  1.00  0.00           C  
ATOM    609  CG1 VAL C 475      51.022   6.601  32.136  1.00  0.00           C  
ATOM    610  CG2 VAL C 475      53.017   6.625  30.703  1.00  0.00           C  
ATOM    611  N   VAL C 476      55.195   8.611  31.898  1.00  0.00           N  
ATOM    612  CA  VAL C 476      56.236   9.168  31.049  1.00  0.00           C  
ATOM    613  C   VAL C 476      56.598   8.141  30.001  1.00  0.00           C  
ATOM    614  O   VAL C 476      57.104   7.066  30.326  1.00  0.00           O  
ATOM    615  CB  VAL C 476      57.474   9.510  31.861  1.00  0.00           C  
ATOM    616  CG1 VAL C 476      58.511  10.105  30.984  1.00  0.00           C  
ATOM    617  CG2 VAL C 476      57.122  10.499  32.920  1.00  0.00           C  
ATOM    618  N   GLN C 477      56.332   8.490  28.747  1.00  0.00           N  
ATOM    619  CA  GLN C 477      56.573   7.609  27.626  1.00  0.00           C  
ATOM    620  C   GLN C 477      57.986   7.090  27.638  1.00  0.00           C  
ATOM    621  O   GLN C 477      58.234   5.914  27.407  1.00  0.00           O  
ATOM    622  CB  GLN C 477      56.304   8.363  26.345  1.00  0.00           C  
ATOM    623  CG  GLN C 477      56.097   7.469  25.175  1.00  0.00           C  
ATOM    624  CD  GLN C 477      55.733   8.246  23.934  1.00  0.00           C  
ATOM    625  OE1 GLN C 477      55.007   7.749  23.071  1.00  0.00           O  
ATOM    626  NE2 GLN C 477      56.240   9.471  23.828  1.00  0.00           N  
ATOM    627  N   SER C 478      58.920   7.980  27.918  1.00  0.00           N  
ATOM    628  CA  SER C 478      60.312   7.596  27.968  1.00  0.00           C  
ATOM    629  C   SER C 478      60.603   6.400  28.878  1.00  0.00           C  
ATOM    630  O   SER C 478      61.386   5.513  28.518  1.00  0.00           O  
ATOM    631  CB  SER C 478      61.144   8.774  28.444  1.00  0.00           C  
ATOM    632  OG  SER C 478      61.598   9.539  27.357  1.00  0.00           O  
ATOM    633  N   ALA C 479      59.977   6.389  30.054  1.00  0.00           N  
ATOM    634  CA  ALA C 479      60.187   5.343  31.057  1.00  0.00           C  
ATOM    635  C   ALA C 479      59.499   4.000  30.831  1.00  0.00           C  
ATOM    636  O   ALA C 479      59.484   3.143  31.719  1.00  0.00           O  
ATOM    637  CB  ALA C 479      59.822   5.876  32.430  1.00  0.00           C  
ATOM    638  N   VAL C 482      58.925   3.807  29.657  1.00  0.00           N  
ATOM    639  CA  VAL C 482      58.307   2.532  29.383  1.00  0.00           C  
ATOM    640  C   VAL C 482      58.718   2.080  27.973  1.00  0.00           C  
ATOM    641  O   VAL C 482      57.961   2.272  27.022  1.00  0.00           O  
ATOM    642  CB  VAL C 482      56.807   2.658  29.474  1.00  0.00           C  
ATOM    643  CG1 VAL C 482      56.361   3.824  28.675  1.00  0.00           C  
ATOM    644  CG2 VAL C 482      56.168   1.410  28.962  1.00  0.00           C  
ATOM    645  N   PRO C 483      59.922   1.461  27.829  1.00  0.00           N  
ATOM    646  CA  PRO C 483      60.470   0.974  26.546  1.00  0.00           C  
ATOM    647  C   PRO C 483      59.612  -0.048  25.817  1.00  0.00           C  
ATOM    648  O   PRO C 483      59.841  -0.364  24.648  1.00  0.00           O  
ATOM    649  CB  PRO C 483      61.827   0.389  26.945  1.00  0.00           C  
ATOM    650  CG  PRO C 483      61.610  -0.062  28.365  1.00  0.00           C  
ATOM    651  CD  PRO C 483      60.807   1.083  28.948  1.00  0.00           C  
ATOM    652  N   GLU C 485      58.635  -0.579  26.530  1.00  0.00           N  
ATOM    653  CA  GLU C 485      57.744  -1.561  25.957  1.00  0.00           C  
ATOM    654  C   GLU C 485      57.071  -0.926  24.764  1.00  0.00           C  
ATOM    655  O   GLU C 485      56.851  -1.569  23.751  1.00  0.00           O  
ATOM    656  CB  GLU C 485      56.686  -1.997  26.975  1.00  0.00           C  
ATOM    657  CG  GLU C 485      57.145  -3.032  28.009  1.00  0.00           C  
ATOM    658  CD  GLU C 485      58.132  -2.478  29.025  1.00  0.00           C  
ATOM    659  OE1 GLU C 485      58.206  -1.239  29.203  1.00  0.00           O  
ATOM    660  OE2 GLU C 485      58.826  -3.294  29.666  1.00  0.00           O  
ATOM    661  N   LEU C 486      56.748   0.349  24.872  1.00  0.00           N  
ATOM    662  CA  LEU C 486      56.095   0.995  23.747  1.00  0.00           C  
ATOM    663  C   LEU C 486      56.957   0.894  22.484  1.00  0.00           C  
ATOM    664  O   LEU C 486      56.489   0.502  21.399  1.00  0.00           O  
ATOM    665  CB  LEU C 486      55.845   2.465  24.071  1.00  0.00           C  
ATOM    666  CG  LEU C 486      55.189   2.725  25.421  1.00  0.00           C  
ATOM    667  CD1 LEU C 486      54.992   4.197  25.618  1.00  0.00           C  
ATOM    668  CD2 LEU C 486      53.871   2.049  25.458  1.00  0.00           C  
ATOM    669  N   ALA C 489      58.228   1.255  22.646  1.00  0.00           N  
ATOM    670  CA  ALA C 489      59.162   1.253  21.539  1.00  0.00           C  
ATOM    671  C   ALA C 489      59.154  -0.121  20.953  1.00  0.00           C  
ATOM    672  O   ALA C 489      59.006  -0.301  19.749  1.00  0.00           O  
ATOM    673  CB  ALA C 489      60.560   1.613  22.024  1.00  0.00           C  
ATOM    674  N   GLU C 490      59.287  -1.101  21.823  1.00  0.00           N  
ATOM    675  CA  GLU C 490      59.316  -2.436  21.335  1.00  0.00           C  
ATOM    676  C   GLU C 490      58.076  -2.691  20.507  1.00  0.00           C  
ATOM    677  O   GLU C 490      58.145  -3.357  19.480  1.00  0.00           O  
ATOM    678  CB  GLU C 490      59.396  -3.424  22.486  1.00  0.00           C  
ATOM    679  CG  GLU C 490      59.593  -4.874  22.028  1.00  0.00           C  
ATOM    680  CD  GLU C 490      59.339  -5.818  23.154  1.00  0.00           C  
ATOM    681  OE1 GLU C 490      59.084  -5.302  24.267  1.00  0.00           O  
ATOM    682  OE2 GLU C 490      59.389  -7.049  22.942  1.00  0.00           O  
ATOM    683  N   LEU C 494      56.943  -2.135  20.905  1.00  0.00           N  
ATOM    684  CA  LEU C 494      55.759  -2.451  20.141  1.00  0.00           C  
ATOM    685  C   LEU C 494      55.699  -1.707  18.840  1.00  0.00           C  
ATOM    686  O   LEU C 494      55.264  -2.247  17.817  1.00  0.00           O  
ATOM    687  CB  LEU C 494      54.483  -2.197  20.962  1.00  0.00           C  
ATOM    688  CG  LEU C 494      53.128  -2.623  20.353  1.00  0.00           C  
ATOM    689  CD1 LEU C 494      53.161  -4.098  20.110  1.00  0.00           C  
ATOM    690  CD2 LEU C 494      51.967  -2.348  21.265  1.00  0.00           C  
ATOM    691  N   THR C 495      56.167  -0.475  18.842  1.00  0.00           N  
ATOM    692  CA  THR C 495      56.056   0.253  17.601  1.00  0.00           C  
ATOM    693  C   THR C 495      56.830  -0.440  16.496  1.00  0.00           C  
ATOM    694  O   THR C 495      56.338  -0.568  15.376  1.00  0.00           O  
ATOM    695  CB  THR C 495      56.503   1.737  17.743  1.00  0.00           C  
ATOM    696  OG1 THR C 495      57.913   1.866  17.543  1.00  0.00           O  
ATOM    697  CG2 THR C 495      56.197   2.223  19.115  1.00  0.00           C  
ATOM    698  N   VAL C 496      58.018  -0.935  16.797  1.00  0.00           N  
ATOM    699  CA  VAL C 496      58.757  -1.543  15.728  1.00  0.00           C  
ATOM    700  C   VAL C 496      58.030  -2.737  15.135  1.00  0.00           C  
ATOM    701  O   VAL C 496      58.187  -3.001  13.937  1.00  0.00           O  
ATOM    702  CB  VAL C 496      60.127  -1.957  16.180  1.00  0.00           C  
ATOM    703  CG1 VAL C 496      60.013  -2.655  17.475  1.00  0.00           C  
ATOM    704  CG2 VAL C 496      60.739  -2.889  15.166  1.00  0.00           C  
ATOM    705  N   TYR C 498      57.244  -3.456  15.947  1.00  0.00           N  
ATOM    706  CA  TYR C 498      56.527  -4.617  15.419  1.00  0.00           C  
ATOM    707  C   TYR C 498      55.352  -4.134  14.659  1.00  0.00           C  
ATOM    708  O   TYR C 498      54.905  -4.790  13.736  1.00  0.00           O  
ATOM    709  CB  TYR C 498      55.996  -5.534  16.493  1.00  0.00           C  
ATOM    710  CG  TYR C 498      57.031  -6.117  17.396  1.00  0.00           C  
ATOM    711  CD1 TYR C 498      56.708  -6.422  18.714  1.00  0.00           C  
ATOM    712  CD2 TYR C 498      58.337  -6.337  16.959  1.00  0.00           C  
ATOM    713  CE1 TYR C 498      57.648  -6.911  19.584  1.00  0.00           C  
ATOM    714  CE2 TYR C 498      59.294  -6.835  17.827  1.00  0.00           C  
ATOM    715  CZ  TYR C 498      58.934  -7.115  19.146  1.00  0.00           C  
ATOM    716  OH  TYR C 498      59.856  -7.540  20.067  1.00  0.00           O  
ATOM    717  N   PHE C 499      54.831  -2.992  15.064  1.00  0.00           N  
ATOM    718  CA  PHE C 499      53.705  -2.423  14.361  1.00  0.00           C  
ATOM    719  C   PHE C 499      54.087  -1.869  12.988  1.00  0.00           C  
ATOM    720  O   PHE C 499      53.265  -1.842  12.060  1.00  0.00           O  
ATOM    721  CB  PHE C 499      53.110  -1.320  15.192  1.00  0.00           C  
ATOM    722  CG  PHE C 499      52.136  -1.796  16.193  1.00  0.00           C  
ATOM    723  CD1 PHE C 499      51.967  -3.154  16.423  1.00  0.00           C  
ATOM    724  CD2 PHE C 499      51.397  -0.882  16.932  1.00  0.00           C  
ATOM    725  CE1 PHE C 499      51.073  -3.598  17.381  1.00  0.00           C  
ATOM    726  CE2 PHE C 499      50.506  -1.305  17.890  1.00  0.00           C  
ATOM    727  CZ  PHE C 499      50.340  -2.672  18.118  1.00  0.00           C  
ATOM    728  N   LEU C 500      55.330  -1.417  12.865  1.00  0.00           N  
ATOM    729  CA  LEU C 500      55.808  -0.867  11.607  1.00  0.00           C  
ATOM    730  C   LEU C 500      55.667  -1.835  10.426  1.00  0.00           C  
ATOM    731  O   LEU C 500      55.593  -1.399   9.275  1.00  0.00           O  
ATOM    732  CB  LEU C 500      57.270  -0.466  11.750  1.00  0.00           C  
ATOM    733  CG  LEU C 500      57.561   0.749  12.615  1.00  0.00           C  
ATOM    734  CD1 LEU C 500      59.039   0.985  12.660  1.00  0.00           C  
ATOM    735  CD2 LEU C 500      56.891   1.952  12.037  1.00  0.00           C  
ATOM    736  N   ASN C 501      55.647  -3.140  10.716  1.00  0.00           N  
ATOM    737  CA  ASN C 501      55.549  -4.193   9.700  1.00  0.00           C  
ATOM    738  C   ASN C 501      54.122  -4.387   9.263  1.00  0.00           C  
ATOM    739  O   ASN C 501      53.846  -5.017   8.231  1.00  0.00           O  
ATOM    740  CB  ASN C 501      56.083  -5.516  10.257  1.00  0.00           C  
ATOM    741  CG  ASN C 501      57.507  -5.401  10.739  1.00  0.00           C  
ATOM    742  OD1 ASN C 501      57.931  -6.121  11.629  1.00  0.00           O  
ATOM    743  ND2 ASN C 501      58.258  -4.488  10.148  1.00  0.00           N  
ATOM    744  N   LEU C 502      53.215  -3.834  10.054  1.00  0.00           N  
ATOM    745  CA  LEU C 502      51.813  -3.967   9.749  1.00  0.00           C  
ATOM    746  C   LEU C 502      51.227  -2.815   8.945  1.00  0.00           C  
ATOM    747  O   LEU C 502      50.028  -2.814   8.654  1.00  0.00           O  
ATOM    748  CB  LEU C 502      51.051  -4.147  11.045  1.00  0.00           C  
ATOM    749  CG  LEU C 502      51.583  -5.320  11.861  1.00  0.00           C  
ATOM    750  CD1 LEU C 502      50.703  -5.512  13.038  1.00  0.00           C  
ATOM    751  CD2 LEU C 502      51.577  -6.592  11.063  1.00  0.00           C  
ATOM    752  N   VAL C 503      52.075  -1.847   8.584  1.00  0.00           N  
ATOM    753  CA  VAL C 503      51.655  -0.667   7.811  1.00  0.00           C  
ATOM    754  C   VAL C 503      52.589  -0.280   6.649  1.00  0.00           C  
ATOM    755  O   VAL C 503      53.811  -0.374   6.751  1.00  0.00           O  
ATOM    756  CB  VAL C 503      51.474   0.553   8.728  1.00  0.00           C  
ATOM    757  CG1 VAL C 503      52.794   0.942   9.382  1.00  0.00           C  
ATOM    758  CG2 VAL C 503      50.905   1.684   7.927  1.00  0.00           C  
ATOM    759  N   THR C 846      52.000   0.178   5.553  1.00  0.00           N  
ATOM    760  CA  THR C 846      52.762   0.520   4.372  1.00  0.00           C  
ATOM    761  C   THR C 846      53.155   1.994   4.364  1.00  0.00           C  
ATOM    762  O   THR C 846      52.454   2.821   4.919  1.00  0.00           O  
ATOM    763  CB  THR C 846      51.914   0.159   3.141  1.00  0.00           C  
ATOM    764  OG1 THR C 846      52.698   0.229   1.948  1.00  0.00           O  
ATOM    765  CG2 THR C 846      50.733   1.080   3.041  1.00  0.00           C  
ATOM    766  N   VAL C 847      54.302   2.300   3.762  1.00  0.00           N  
ATOM    767  CA  VAL C 847      54.801   3.669   3.635  1.00  0.00           C  
ATOM    768  C   VAL C 847      53.768   4.451   2.860  1.00  0.00           C  
ATOM    769  O   VAL C 847      53.516   5.609   3.135  1.00  0.00           O  
ATOM    770  CB  VAL C 847      56.086   3.716   2.813  1.00  0.00           C  
ATOM    771  CG1 VAL C 847      56.443   5.155   2.473  1.00  0.00           C  
ATOM    772  CG2 VAL C 847      57.194   3.047   3.568  1.00  0.00           C  
ATOM    773  N   SER C 848      53.185   3.807   1.862  1.00  0.00           N  
ATOM    774  CA  SER C 848      52.164   4.446   1.063  1.00  0.00           C  
ATOM    775  C   SER C 848      51.038   4.956   1.962  1.00  0.00           C  
ATOM    776  O   SER C 848      50.719   6.140   1.913  1.00  0.00           O  
ATOM    777  CB  SER C 848      51.608   3.461   0.031  1.00  0.00           C  
ATOM    778  OG  SER C 848      50.568   4.045  -0.734  1.00  0.00           O  
ATOM    779  N   HIS C 849      50.452   4.075   2.784  1.00  0.00           N  
ATOM    780  CA  HIS C 849      49.335   4.443   3.683  1.00  0.00           C  
ATOM    781  C   HIS C 849      49.732   5.412   4.780  1.00  0.00           C  
ATOM    782  O   HIS C 849      48.888   6.128   5.295  1.00  0.00           O  
ATOM    783  CB  HIS C 849      48.671   3.198   4.331  1.00  0.00           C  
ATOM    784  CG  HIS C 849      47.717   2.458   3.424  1.00  0.00           C  
ATOM    785  ND1 HIS C 849      47.427   1.116   3.590  1.00  0.00           N  
ATOM    786  CD2 HIS C 849      47.002   2.861   2.346  1.00  0.00           C  
ATOM    787  CE1 HIS C 849      46.579   0.728   2.646  1.00  0.00           C  
ATOM    788  NE2 HIS C 849      46.308   1.771   1.880  1.00  0.00           N  
ATOM    789  N   LEU C1084      51.014   5.425   5.139  1.00  0.00           N  
ATOM    790  CA  LEU C1084      51.538   6.331   6.166  1.00  0.00           C  
ATOM    791  C   LEU C1084      51.704   7.724   5.581  1.00  0.00           C  
ATOM    792  O   LEU C1084      51.627   8.719   6.287  1.00  0.00           O  
ATOM    793  CB  LEU C1084      52.902   5.857   6.673  1.00  0.00           C  
ATOM    794  CG  LEU C1084      52.967   4.811   7.783  1.00  0.00           C  
ATOM    795  CD1 LEU C1084      54.381   4.423   8.043  1.00  0.00           C  
ATOM    796  CD2 LEU C1084      52.382   5.374   9.037  1.00  0.00           C  
ATOM    797  N   ARG C1085      51.952   7.779   4.279  1.00  0.00           N  
ATOM    798  CA  ARG C1085      52.124   9.044   3.580  1.00  0.00           C  
ATOM    799  C   ARG C1085      50.769   9.734   3.343  1.00  0.00           C  
ATOM    800  O   ARG C1085      50.725  10.955   3.220  1.00  0.00           O  
ATOM    801  CB  ARG C1085      52.838   8.816   2.232  1.00  0.00           C  
ATOM    802  CG  ARG C1085      53.034  10.109   1.450  1.00  0.00           C  
ATOM    803  CD  ARG C1085      53.519   9.935  -0.001  1.00  0.00           C  
ATOM    804  NE  ARG C1085      53.316  11.172  -0.785  1.00  0.00           N  
ATOM    805  CZ  ARG C1085      53.977  12.332  -0.633  1.00  0.00           C  
ATOM    806  NH1 ARG C1085      54.936  12.468   0.283  1.00  0.00           N  
ATOM    807  NH2 ARG C1085      53.656  13.381  -1.399  1.00  0.00           N  
ATOM    808  N   GLN C1087      49.680   8.950   3.295  1.00  0.00           N  
ATOM    809  CA  GLN C1087      48.309   9.451   3.058  1.00  0.00           C  
ATOM    810  C   GLN C1087      47.590  10.043   4.273  1.00  0.00           C  
ATOM    811  O   GLN C1087      46.556  10.685   4.124  1.00  0.00           O  
ATOM    812  CB  GLN C1087      47.419   8.343   2.477  1.00  0.00           C  
ATOM    813  CG  GLN C1087      47.984   7.684   1.241  1.00  0.00           C  
ATOM    814  CD  GLN C1087      47.157   6.500   0.750  1.00  0.00           C  
ATOM    815  OE1 GLN C1087      47.633   5.696  -0.056  1.00  0.00           O  
ATOM    816  NE2 GLN C1087      45.917   6.393   1.222  1.00  0.00           N  
ATOM    817  N   ASN C1088      48.115   9.806   5.471  1.00  0.00           N  
ATOM    818  CA  ASN C1088      47.524  10.348   6.696  1.00  0.00           C  
ATOM    819  C   ASN C1088      47.419  11.846   6.461  1.00  0.00           C  
ATOM    820  O   ASN C1088      48.410  12.543   6.328  1.00  0.00           O  
ATOM    821  CB  ASN C1088      48.442  10.031   7.894  1.00  0.00           C  
ATOM    822  CG  ASN C1088      47.956  10.613   9.211  1.00  0.00           C  
ATOM    823  OD1 ASN C1088      47.684  11.806   9.326  1.00  0.00           O  
ATOM    824  ND2 ASN C1088      47.881   9.765  10.223  1.00  0.00           N  
ATOM    825  N   PRO C1089      46.204  12.359   6.386  1.00  0.00           N  
ATOM    826  CA  PRO C1089      45.966  13.791   6.155  1.00  0.00           C  
ATOM    827  C   PRO C1089      46.426  14.758   7.261  1.00  0.00           C  
ATOM    828  O   PRO C1089      46.772  15.922   6.997  1.00  0.00           O  
ATOM    829  CB  PRO C1089      44.459  13.842   5.929  1.00  0.00           C  
ATOM    830  CG  PRO C1089      43.961  12.672   6.804  1.00  0.00           C  
ATOM    831  CD  PRO C1089      44.947  11.597   6.477  1.00  0.00           C  
ATOM    832  N   THR C1090      46.429  14.284   8.495  1.00  0.00           N  
ATOM    833  CA  THR C1090      46.821  15.164   9.554  1.00  0.00           C  
ATOM    834  C   THR C1090      48.318  15.323   9.591  1.00  0.00           C  
ATOM    835  O   THR C1090      48.814  16.421   9.781  1.00  0.00           O  
ATOM    836  CB  THR C1090      46.294  14.686  10.905  1.00  0.00           C  
ATOM    837  OG1 THR C1090      46.768  15.584  11.910  1.00  0.00           O  
ATOM    838  CG2 THR C1090      46.738  13.254  11.216  1.00  0.00           C  
ATOM    839  N   VAL C1091      49.051  14.241   9.397  1.00  0.00           N  
ATOM    840  CA  VAL C1091      50.490  14.360   9.429  1.00  0.00           C  
ATOM    841  C   VAL C1091      50.924  15.078   8.180  1.00  0.00           C  
ATOM    842  O   VAL C1091      51.885  15.831   8.201  1.00  0.00           O  
ATOM    843  CB  VAL C1091      51.189  12.996   9.471  1.00  0.00           C  
ATOM    844  CG1 VAL C1091      50.620  12.161  10.561  1.00  0.00           C  
ATOM    845  CG2 VAL C1091      51.049  12.293   8.141  1.00  0.00           C  
ATOM    846  N   LYS C1093      50.201  14.845   7.091  1.00  0.00           N  
ATOM    847  CA  LYS C1093      50.527  15.462   5.813  1.00  0.00           C  
ATOM    848  C   LYS C1093      50.398  16.972   6.019  1.00  0.00           C  
ATOM    849  O   LYS C1093      51.230  17.770   5.558  1.00  0.00           O  
ATOM    850  CB  LYS C1093      49.543  14.963   4.738  1.00  0.00           C  
ATOM    851  CG  LYS C1093      50.056  14.901   3.277  1.00  0.00           C  
ATOM    852  CD  LYS C1093      48.959  14.284   2.370  1.00  0.00           C  
ATOM    853  CE  LYS C1093      49.444  13.873   0.976  1.00  0.00           C  
ATOM    854  NZ  LYS C1093      49.829  15.051   0.159  1.00  0.00           N  
ATOM    855  N   ALA C1098      49.364  17.359   6.750  1.00  0.00           N  
ATOM    856  CA  ALA C1098      49.151  18.763   6.982  1.00  0.00           C  
ATOM    857  C   ALA C1098      50.244  19.362   7.864  1.00  0.00           C  
ATOM    858  O   ALA C1098      50.641  20.502   7.652  1.00  0.00           O  
ATOM    859  CB  ALA C1098      47.794  18.967   7.589  1.00  0.00           C  
ATOM    860  N   GLU C1099      50.743  18.597   8.838  1.00  0.00           N  
ATOM    861  CA  GLU C1099      51.786  19.094   9.749  1.00  0.00           C  
ATOM    862  C   GLU C1099      53.108  19.255   8.988  1.00  0.00           C  
ATOM    863  O   GLU C1099      53.843  20.233   9.150  1.00  0.00           O  
ATOM    864  CB  GLU C1099      51.970  18.135  10.947  1.00  0.00           C  
ATOM    865  CG  GLU C1099      50.790  18.040  11.923  1.00  0.00           C  
ATOM    866  CD  GLU C1099      50.976  16.912  12.938  1.00  0.00           C  
ATOM    867  OE1 GLU C1099      50.901  15.731  12.543  1.00  0.00           O  
ATOM    868  OE2 GLU C1099      51.216  17.193  14.128  1.00  0.00           O  
ATOM    869  N   ILE C1100      53.404  18.288   8.138  1.00  0.00           N  
ATOM    870  CA  ILE C1100      54.622  18.354   7.376  1.00  0.00           C  
ATOM    871  C   ILE C1100      54.511  19.561   6.525  1.00  0.00           C  
ATOM    872  O   ILE C1100      55.482  20.226   6.246  1.00  0.00           O  
ATOM    873  CB  ILE C1100      54.769  17.160   6.493  1.00  0.00           C  
ATOM    874  CG1 ILE C1100      55.252  15.981   7.348  1.00  0.00           C  
ATOM    875  CG2 ILE C1100      55.679  17.506   5.359  1.00  0.00           C  
ATOM    876  CD1 ILE C1100      55.196  14.610   6.724  1.00  0.00           C  
ATOM    877  N   ALA C1101      53.298  19.845   6.106  1.00  0.00           N  
ATOM    878  CA  ALA C1101      53.082  21.007   5.271  1.00  0.00           C  
ATOM    879  C   ALA C1101      53.407  22.309   6.013  1.00  0.00           C  
ATOM    880  O   ALA C1101      54.168  23.158   5.533  1.00  0.00           O  
ATOM    881  CB  ALA C1101      51.647  21.019   4.809  1.00  0.00           C  
ATOM    882  N   GLN C1102      52.812  22.452   7.188  1.00  0.00           N  
ATOM    883  CA  GLN C1102      52.992  23.638   7.996  1.00  0.00           C  
ATOM    884  C   GLN C1102      54.423  23.697   8.549  1.00  0.00           C  
ATOM    885  O   GLN C1102      54.944  24.774   8.869  1.00  0.00           O  
ATOM    886  CB  GLN C1102      51.910  23.651   9.100  1.00  0.00           C  
ATOM    887  CG  GLN C1102      52.020  22.553  10.129  1.00  0.00           C  
ATOM    888  CD  GLN C1102      52.945  22.938  11.275  1.00  0.00           C  
ATOM    889  OE1 GLN C1102      53.790  23.835  11.144  1.00  0.00           O  
ATOM    890  NE2 GLN C1102      52.796  22.253  12.405  1.00  0.00           N  
ATOM    891  N   LYS C1103      55.068  22.538   8.622  1.00  0.00           N  
ATOM    892  CA  LYS C1103      56.438  22.462   9.124  1.00  0.00           C  
ATOM    893  C   LYS C1103      57.452  22.878   8.071  1.00  0.00           C  
ATOM    894  O   LYS C1103      58.601  23.202   8.389  1.00  0.00           O  
ATOM    895  CB  LYS C1103      56.765  21.042   9.564  1.00  0.00           C  
ATOM    896  CG  LYS C1103      56.865  20.840  11.079  1.00  0.00           C  
ATOM    897  CD  LYS C1103      55.515  20.913  11.789  1.00  0.00           C  
ATOM    898  CE  LYS C1103      55.610  20.279  13.168  1.00  0.00           C  
ATOM    899  NZ  LYS C1103      56.879  20.666  13.836  1.00  0.00           N  
ATOM    900  N   GLY C1104      57.022  22.838   6.813  1.00  0.00           N  
ATOM    901  CA  GLY C1104      57.887  23.215   5.708  1.00  0.00           C  
ATOM    902  C   GLY C1104      59.021  22.244   5.455  1.00  0.00           C  
ATOM    903  O   GLY C1104      59.986  22.583   4.776  1.00  0.00           O  
ATOM    904  N   TYR C1105      58.912  21.040   6.010  1.00  0.00           N  
ATOM    905  CA  TYR C1105      59.935  20.017   5.822  1.00  0.00           C  
ATOM    906  C   TYR C1105      60.196  19.773   4.331  1.00  0.00           C  
ATOM    907  O   TYR C1105      61.331  19.809   3.863  1.00  0.00           O  
ATOM    908  CB  TYR C1105      59.516  18.683   6.471  1.00  0.00           C  
ATOM    909  CG  TYR C1105      59.567  18.626   7.981  1.00  0.00           C  
ATOM    910  CD1 TYR C1105      60.545  19.307   8.692  1.00  0.00           C  
ATOM    911  CD2 TYR C1105      58.662  17.860   8.696  1.00  0.00           C  
ATOM    912  CE1 TYR C1105      60.623  19.231  10.087  1.00  0.00           C  
ATOM    913  CE2 TYR C1105      58.729  17.770  10.092  1.00  0.00           C  
ATOM    914  CZ  TYR C1105      59.713  18.466  10.788  1.00  0.00           C  
ATOM    915  OH  TYR C1105      59.778  18.435  12.176  1.00  0.00           O  
ATOM    916  N   GLY C1106      59.144  19.529   3.572  1.00  0.00           N  
ATOM    917  CA  GLY C1106      59.363  19.264   2.169  1.00  0.00           C  
ATOM    918  C   GLY C1106      59.446  17.765   2.043  1.00  0.00           C  
ATOM    919  O   GLY C1106      58.438  17.082   2.226  1.00  0.00           O  
ATOM    920  N   GLU C1107      60.620  17.245   1.694  1.00  0.00           N  
ATOM    921  CA  GLU C1107      60.827  15.804   1.613  1.00  0.00           C  
ATOM    922  C   GLU C1107      61.759  15.321   2.719  1.00  0.00           C  
ATOM    923  O   GLU C1107      61.800  14.197   3.152  1.00  0.00           O  
ATOM    924  CB  GLU C1107      61.406  15.429   0.247  1.00  0.00           C  
ATOM    925  CG  GLU C1107      60.461  15.677  -0.918  1.00  0.00           C  
ATOM    926  CD  GLU C1107      61.085  15.340  -2.257  1.00  0.00           C  
ATOM    927  OE1 GLU C1107      60.368  15.394  -3.280  1.00  0.00           O  
ATOM    928  OE2 GLU C1107      62.292  15.019  -2.289  1.00  0.00           O  
ATOM    929  N   ARG C1179      62.461  16.359   3.229  1.00  0.00           N  
ATOM    930  CA  ARG C1179      63.392  16.182   4.315  1.00  0.00           C  
ATOM    931  C   ARG C1179      62.642  15.934   5.590  1.00  0.00           C  
ATOM    932  O   ARG C1179      62.869  16.628   6.575  1.00  0.00           O  
ATOM    933  CB  ARG C1179      64.219  17.437   4.485  1.00  0.00           C  
ATOM    934  CG  ARG C1179      65.146  17.675   3.322  1.00  0.00           C  
ATOM    935  CD  ARG C1179      66.177  18.785   3.596  1.00  0.00           C  
ATOM    936  NE  ARG C1179      67.529  18.396   3.183  1.00  0.00           N  
ATOM    937  CZ  ARG C1179      68.307  17.549   3.857  1.00  0.00           C  
ATOM    938  NH1 ARG C1179      67.881  16.999   4.989  1.00  0.00           N  
ATOM    939  NH2 ARG C1179      69.507  17.232   3.391  1.00  0.00           N  
ATOM    940  N   VAL C1192      61.742  14.962   5.572  1.00  0.00           N  
ATOM    941  CA  VAL C1192      60.959  14.657   6.758  1.00  0.00           C  
ATOM    942  C   VAL C1192      61.729  13.657   7.577  1.00  0.00           C  
ATOM    943  O   VAL C1192      62.152  12.637   7.053  1.00  0.00           O  
ATOM    944  CB  VAL C1192      59.596  14.041   6.387  1.00  0.00           C  
ATOM    945  CG1 VAL C1192      58.784  13.710   7.642  1.00  0.00           C  
ATOM    946  CG2 VAL C1192      58.830  15.008   5.558  1.00  0.00           C  
ATOM    947  N   PRO C1193      61.944  13.944   8.868  1.00  0.00           N  
ATOM    948  CA  PRO C1193      62.675  13.017   9.724  1.00  0.00           C  
ATOM    949  C   PRO C1193      61.856  11.748   9.863  1.00  0.00           C  
ATOM    950  O   PRO C1193      60.681  11.821  10.211  1.00  0.00           O  
ATOM    951  CB  PRO C1193      62.762  13.778  11.030  1.00  0.00           C  
ATOM    952  CG  PRO C1193      61.537  14.606  11.023  1.00  0.00           C  
ATOM    953  CD  PRO C1193      61.518  15.124   9.634  1.00  0.00           C  
ATOM    954  N   ALA C1194      62.470  10.593   9.606  1.00  0.00           N  
ATOM    955  CA  ALA C1194      61.771   9.301   9.692  1.00  0.00           C  
ATOM    956  C   ALA C1194      60.849   9.152  10.888  1.00  0.00           C  
ATOM    957  O   ALA C1194      59.684   8.836  10.714  1.00  0.00           O  
ATOM    958  CB  ALA C1194      62.753   8.174   9.697  1.00  0.00           C  
ATOM    959  N   GLY C1195      61.367   9.373  12.096  1.00  0.00           N  
ATOM    960  CA  GLY C1195      60.554   9.257  13.299  1.00  0.00           C  
ATOM    961  C   GLY C1195      59.230   9.999  13.236  1.00  0.00           C  
ATOM    962  O   GLY C1195      58.219   9.514  13.735  1.00  0.00           O  
ATOM    963  N   PHE C1196      59.232  11.178  12.630  1.00  0.00           N  
ATOM    964  CA  PHE C1196      58.020  11.952  12.515  1.00  0.00           C  
ATOM    965  C   PHE C1196      57.108  11.310  11.507  1.00  0.00           C  
ATOM    966  O   PHE C1196      55.924  11.193  11.721  1.00  0.00           O  
ATOM    967  CB  PHE C1196      58.339  13.376  12.075  1.00  0.00           C  
ATOM    968  CG  PHE C1196      57.154  14.300  12.115  1.00  0.00           C  
ATOM    969  CD1 PHE C1196      56.337  14.452  10.999  1.00  0.00           C  
ATOM    970  CD2 PHE C1196      56.825  14.994  13.301  1.00  0.00           C  
ATOM    971  CE1 PHE C1196      55.193  15.289  11.061  1.00  0.00           C  
ATOM    972  CE2 PHE C1196      55.685  15.833  13.376  1.00  0.00           C  
ATOM    973  CZ  PHE C1196      54.868  15.980  12.256  1.00  0.00           C  
ATOM    974  N   PHE C1198      57.654  10.860  10.401  1.00  0.00           N  
ATOM    975  CA  PHE C1198      56.795  10.275   9.393  1.00  0.00           C  
ATOM    976  C   PHE C1198      55.961   9.104   9.903  1.00  0.00           C  
ATOM    977  O   PHE C1198      54.786   8.964   9.557  1.00  0.00           O  
ATOM    978  CB  PHE C1198      57.653   9.874   8.206  1.00  0.00           C  
ATOM    979  CG  PHE C1198      56.889   9.283   7.068  1.00  0.00           C  
ATOM    980  CD1 PHE C1198      56.929   7.915   6.850  1.00  0.00           C  
ATOM    981  CD2 PHE C1198      56.177  10.087   6.179  1.00  0.00           C  
ATOM    982  CE1 PHE C1198      56.278   7.340   5.760  1.00  0.00           C  
ATOM    983  CE2 PHE C1198      55.516   9.526   5.078  1.00  0.00           C  
ATOM    984  CZ  PHE C1198      55.572   8.149   4.872  1.00  0.00           C  
ATOM    985  N   VAL C1199      56.562   8.290  10.764  1.00  0.00           N  
ATOM    986  CA  VAL C1199      55.884   7.108  11.313  1.00  0.00           C  
ATOM    987  C   VAL C1199      55.301   7.269  12.715  1.00  0.00           C  
ATOM    988  O   VAL C1199      54.968   6.262  13.327  1.00  0.00           O  
ATOM    989  CB  VAL C1199      56.844   5.862  11.389  1.00  0.00           C  
ATOM    990  CG1 VAL C1199      57.598   5.700  10.099  1.00  0.00           C  
ATOM    991  CG2 VAL C1199      57.819   6.005  12.558  1.00  0.00           C  
ATOM    992  N   TYR C1200      55.154   8.492  13.223  1.00  0.00           N  
ATOM    993  CA  TYR C1200      54.662   8.640  14.592  1.00  0.00           C  
ATOM    994  C   TYR C1200      53.245   8.127  14.779  1.00  0.00           C  
ATOM    995  O   TYR C1200      52.853   7.692  15.878  1.00  0.00           O  
ATOM    996  CB  TYR C1200      54.835  10.100  15.111  1.00  0.00           C  
ATOM    997  CG  TYR C1200      53.668  11.047  14.949  1.00  0.00           C  
ATOM    998  CD1 TYR C1200      53.700  12.069  14.006  1.00  0.00           C  
ATOM    999  CD2 TYR C1200      52.549  10.937  15.752  1.00  0.00           C  
ATOM   1000  CE1 TYR C1200      52.641  12.949  13.864  1.00  0.00           C  
ATOM   1001  CE2 TYR C1200      51.492  11.800  15.617  1.00  0.00           C  
ATOM   1002  CZ  TYR C1200      51.544  12.810  14.676  1.00  0.00           C  
ATOM   1003  OH  TYR C1200      50.482  13.670  14.546  1.00  0.00           O  
ATOM   1004  N   PRO C1201      52.463   8.120  13.711  1.00  0.00           N  
ATOM   1005  CA  PRO C1201      51.131   7.615  13.996  1.00  0.00           C  
ATOM   1006  C   PRO C1201      51.159   6.209  14.533  1.00  0.00           C  
ATOM   1007  O   PRO C1201      50.303   5.844  15.331  1.00  0.00           O  
ATOM   1008  CB  PRO C1201      50.436   7.710  12.661  1.00  0.00           C  
ATOM   1009  CG  PRO C1201      51.019   8.943  12.128  1.00  0.00           C  
ATOM   1010  CD  PRO C1201      52.495   8.774  12.398  1.00  0.00           C  
ATOM   1011  N   VAL C1202      52.147   5.423  14.122  1.00  0.00           N  
ATOM   1012  CA  VAL C1202      52.210   4.044  14.598  1.00  0.00           C  
ATOM   1013  C   VAL C1202      52.718   3.950  16.020  1.00  0.00           C  
ATOM   1014  O   VAL C1202      52.324   3.064  16.750  1.00  0.00           O  
ATOM   1015  CB  VAL C1202      53.112   3.147  13.744  1.00  0.00           C  
ATOM   1016  CG1 VAL C1202      53.076   3.580  12.316  1.00  0.00           C  
ATOM   1017  CG2 VAL C1202      54.512   3.173  14.280  1.00  0.00           C  
ATOM   1018  N   SER C1203      53.615   4.844  16.408  1.00  0.00           N  
ATOM   1019  CA  SER C1203      54.120   4.807  17.767  1.00  0.00           C  
ATOM   1020  C   SER C1203      52.918   5.151  18.623  1.00  0.00           C  
ATOM   1021  O   SER C1203      52.842   4.728  19.782  1.00  0.00           O  
ATOM   1022  CB  SER C1203      55.202   5.856  18.014  1.00  0.00           C  
ATOM   1023  OG  SER C1203      54.605   7.124  18.252  1.00  0.00           O  
ATOM   1024  N   GLN C1204      51.985   5.926  18.068  1.00  0.00           N  
ATOM   1025  CA  GLN C1204      50.803   6.261  18.839  1.00  0.00           C  
ATOM   1026  C   GLN C1204      49.939   5.017  18.960  1.00  0.00           C  
ATOM   1027  O   GLN C1204      49.359   4.683  20.003  1.00  0.00           O  
ATOM   1028  CB  GLN C1204      50.028   7.407  18.192  1.00  0.00           C  
ATOM   1029  CG  GLN C1204      50.228   8.690  18.993  1.00  0.00           C  
ATOM   1030  CD  GLN C1204      49.274   9.827  18.660  1.00  0.00           C  
ATOM   1031  OE1 GLN C1204      49.346  10.422  17.576  1.00  0.00           O  
ATOM   1032  NE2 GLN C1204      48.387  10.151  19.605  1.00  0.00           N  
ATOM   1033  N   ALA C1205      49.885   4.299  17.869  1.00  0.00           N  
ATOM   1034  CA  ALA C1205      49.109   3.097  17.884  1.00  0.00           C  
ATOM   1035  C   ALA C1205      49.747   2.194  18.895  1.00  0.00           C  
ATOM   1036  O   ALA C1205      49.089   1.450  19.571  1.00  0.00           O  
ATOM   1037  CB  ALA C1205      49.150   2.473  16.563  1.00  0.00           C  
ATOM   1038  N   ALA C1206      51.050   2.235  19.002  1.00  0.00           N  
ATOM   1039  CA  ALA C1206      51.628   1.368  19.983  1.00  0.00           C  
ATOM   1040  C   ALA C1206      51.200   1.849  21.354  1.00  0.00           C  
ATOM   1041  O   ALA C1206      50.933   1.030  22.229  1.00  0.00           O  
ATOM   1042  CB  ALA C1206      53.104   1.385  19.882  1.00  0.00           C  
ATOM   1043  N   ASP C1207      51.114   3.162  21.558  1.00  0.00           N  
ATOM   1044  CA  ASP C1207      50.745   3.662  22.886  1.00  0.00           C  
ATOM   1045  C   ASP C1207      49.403   3.124  23.317  1.00  0.00           C  
ATOM   1046  O   ASP C1207      49.279   2.533  24.375  1.00  0.00           O  
ATOM   1047  CB  ASP C1207      50.715   5.192  22.939  1.00  0.00           C  
ATOM   1048  CG  ASP C1207      52.084   5.824  22.661  1.00  0.00           C  
ATOM   1049  OD1 ASP C1207      53.123   5.185  22.941  1.00  0.00           O  
ATOM   1050  OD2 ASP C1207      52.127   6.977  22.177  1.00  0.00           O  
ATOM   1051  N   ILE C1208      48.407   3.317  22.465  1.00  0.00           N  
ATOM   1052  CA  ILE C1208      47.036   2.848  22.699  1.00  0.00           C  
ATOM   1053  C   ILE C1208      46.870   1.347  23.101  1.00  0.00           C  
ATOM   1054  O   ILE C1208      46.269   1.023  24.125  1.00  0.00           O  
ATOM   1055  CB  ILE C1208      46.173   3.065  21.422  1.00  0.00           C  
ATOM   1056  CG1 ILE C1208      46.374   4.473  20.861  1.00  0.00           C  
ATOM   1057  CG2 ILE C1208      44.710   2.792  21.745  1.00  0.00           C  
ATOM   1058  CD1 ILE C1208      45.914   5.525  21.780  1.00  0.00           C  
ATOM   1059  N   ALA C1209      47.377   0.451  22.252  1.00  0.00           N  
ATOM   1060  CA  ALA C1209      47.301  -0.997  22.434  1.00  0.00           C  
ATOM   1061  C   ALA C1209      48.051  -1.481  23.670  1.00  0.00           C  
ATOM   1062  O   ALA C1209      47.546  -2.286  24.453  1.00  0.00           O  
ATOM   1063  CB  ALA C1209      47.860  -1.692  21.170  1.00  0.00           C  
ATOM   1064  N   ALA C1210      49.267  -0.994  23.836  1.00  0.00           N  
ATOM   1065  CA  ALA C1210      50.047  -1.402  24.967  1.00  0.00           C  
ATOM   1066  C   ALA C1210      49.367  -1.140  26.290  1.00  0.00           C  
ATOM   1067  O   ALA C1210      49.435  -1.990  27.167  1.00  0.00           O  
ATOM   1068  CB  ALA C1210      51.330  -0.719  24.945  1.00  0.00           C  
ATOM   1069  N   PHE C1211      48.757   0.037  26.460  1.00  0.00           N  
ATOM   1070  CA  PHE C1211      48.075   0.349  27.724  1.00  0.00           C  
ATOM   1071  C   PHE C1211      46.713  -0.270  27.731  1.00  0.00           C  
ATOM   1072  O   PHE C1211      46.004  -0.197  28.725  1.00  0.00           O  
ATOM   1073  CB  PHE C1211      47.935   1.856  27.975  1.00  0.00           C  
ATOM   1074  CG  PHE C1211      49.224   2.517  28.244  1.00  0.00           C  
ATOM   1075  CD1 PHE C1211      49.612   3.629  27.516  1.00  0.00           C  
ATOM   1076  CD2 PHE C1211      50.126   1.935  29.108  1.00  0.00           C  
ATOM   1077  CE1 PHE C1211      50.892   4.141  27.627  1.00  0.00           C  
ATOM   1078  CE2 PHE C1211      51.406   2.434  29.231  1.00  0.00           C  
ATOM   1079  CZ  PHE C1211      51.793   3.539  28.485  1.00  0.00           C  
ATOM   1080  N   GLY C1291      46.354  -0.891  26.612  1.00  0.00           N  
ATOM   1081  CA  GLY C1291      45.066  -1.558  26.499  1.00  0.00           C  
ATOM   1082  C   GLY C1291      43.879  -0.645  26.739  1.00  0.00           C  
ATOM   1083  O   GLY C1291      42.969  -0.940  27.536  1.00  0.00           O  
ATOM   1084  N   ALA C1292      43.903   0.477  26.035  1.00  0.00           N  
ATOM   1085  CA  ALA C1292      42.865   1.482  26.133  1.00  0.00           C  
ATOM   1086  C   ALA C1292      41.768   1.117  25.175  1.00  0.00           C  
ATOM   1087  O   ALA C1292      42.049   0.692  24.054  1.00  0.00           O  
ATOM   1088  CB  ALA C1292      43.431   2.837  25.761  1.00  0.00           C  
ATOM   1089  N   THR C1293      40.528   1.294  25.616  1.00  0.00           N  
ATOM   1090  CA  THR C1293      39.385   1.007  24.773  1.00  0.00           C  
ATOM   1091  C   THR C1293      38.628   2.254  24.384  1.00  0.00           C  
ATOM   1092  O   THR C1293      37.684   2.193  23.598  1.00  0.00           O  
ATOM   1093  CB  THR C1293      38.404   0.120  25.454  1.00  0.00           C  
ATOM   1094  OG1 THR C1293      38.097   0.667  26.742  1.00  0.00           O  
ATOM   1095  CG2 THR C1293      38.971  -1.271  25.563  1.00  0.00           C  
ATOM   1096  N   LEU C1294      39.017   3.382  24.959  1.00  0.00           N  
ATOM   1097  CA  LEU C1294      38.386   4.647  24.624  1.00  0.00           C  
ATOM   1098  C   LEU C1294      39.405   5.737  24.459  1.00  0.00           C  
ATOM   1099  O   LEU C1294      40.232   5.944  25.321  1.00  0.00           O  
ATOM   1100  CB  LEU C1294      37.434   5.071  25.705  1.00  0.00           C  
ATOM   1101  CG  LEU C1294      36.008   5.297  25.216  1.00  0.00           C  
ATOM   1102  CD1 LEU C1294      35.322   6.220  26.186  1.00  0.00           C  
ATOM   1103  CD2 LEU C1294      35.991   5.940  23.853  1.00  0.00           C  
ATOM   1104  N   VAL C1295      39.343   6.461  23.366  1.00  0.00           N  
ATOM   1105  CA  VAL C1295      40.321   7.493  23.178  1.00  0.00           C  
ATOM   1106  C   VAL C1295      39.662   8.763  22.740  1.00  0.00           C  
ATOM   1107  O   VAL C1295      39.036   8.812  21.690  1.00  0.00           O  
ATOM   1108  CB  VAL C1295      41.340   7.096  22.113  1.00  0.00           C  
ATOM   1109  CG1 VAL C1295      42.021   5.823  22.526  1.00  0.00           C  
ATOM   1110  CG2 VAL C1295      40.653   6.927  20.760  1.00  0.00           C  
ATOM   1111  N   PRO C1296      39.768   9.809  23.554  1.00  0.00           N  
ATOM   1112  CA  PRO C1296      39.176  11.116  23.234  1.00  0.00           C  
ATOM   1113  C   PRO C1296      39.842  11.656  21.975  1.00  0.00           C  
ATOM   1114  O   PRO C1296      41.067  11.719  21.877  1.00  0.00           O  
ATOM   1115  CB  PRO C1296      39.505  11.958  24.457  1.00  0.00           C  
ATOM   1116  CG  PRO C1296      39.459  10.933  25.554  1.00  0.00           C  
ATOM   1117  CD  PRO C1296      40.187   9.741  24.961  1.00  0.00           C  
ATOM   1118  N   VAL C1297      39.043  12.073  21.013  1.00  0.00           N  
ATOM   1119  CA  VAL C1297      39.653  12.523  19.805  1.00  0.00           C  
ATOM   1120  C   VAL C1297      38.923  13.639  19.135  1.00  0.00           C  
ATOM   1121  O   VAL C1297      37.696  13.671  19.139  1.00  0.00           O  
ATOM   1122  CB  VAL C1297      39.739  11.376  18.837  1.00  0.00           C  
ATOM   1123  CG1 VAL C1297      38.464  11.253  18.057  1.00  0.00           C  
ATOM   1124  CG2 VAL C1297      40.895  11.584  17.940  1.00  0.00           C  
ATOM   1125  N   GLY C1298      39.711  14.545  18.560  1.00  0.00           N  
ATOM   1126  CA  GLY C1298      39.204  15.676  17.805  1.00  0.00           C  
ATOM   1127  C   GLY C1298      39.265  15.135  16.396  1.00  0.00           C  
ATOM   1128  O   GLY C1298      40.082  14.260  16.114  1.00  0.00           O  
ATOM   1129  N   ASP C1299      38.417  15.624  15.505  1.00  0.00           N  
ATOM   1130  CA  ASP C1299      38.410  15.081  14.153  1.00  0.00           C  
ATOM   1131  C   ASP C1299      39.760  15.187  13.490  1.00  0.00           C  
ATOM   1132  O   ASP C1299      39.997  14.617  12.432  1.00  0.00           O  
ATOM   1133  CB  ASP C1299      37.327  15.760  13.304  1.00  0.00           C  
ATOM   1134  CG  ASP C1299      37.449  17.275  13.284  1.00  0.00           C  
ATOM   1135  OD1 ASP C1299      37.981  17.862  14.252  1.00  0.00           O  
ATOM   1136  OD2 ASP C1299      36.988  17.883  12.296  1.00  0.00           O  
ATOM   1137  N   ASP C1300      40.660  15.913  14.124  1.00  0.00           N  
ATOM   1138  CA  ASP C1300      41.974  16.048  13.544  1.00  0.00           C  
ATOM   1139  C   ASP C1300      42.813  14.874  13.950  1.00  0.00           C  
ATOM   1140  O   ASP C1300      43.848  14.648  13.364  1.00  0.00           O  
ATOM   1141  CB  ASP C1300      42.670  17.345  13.989  1.00  0.00           C  
ATOM   1142  CG  ASP C1300      42.266  18.573  13.149  1.00  0.00           C  
ATOM   1143  OD1 ASP C1300      42.547  18.625  11.922  1.00  0.00           O  
ATOM   1144  OD2 ASP C1300      41.668  19.504  13.733  1.00  0.00           O  
ATOM   1145  N   GLN C1301      42.399  14.112  14.945  1.00  0.00           N  
ATOM   1146  CA  GLN C1301      43.254  12.998  15.295  1.00  0.00           C  
ATOM   1147  C   GLN C1301      42.607  11.696  14.874  1.00  0.00           C  
ATOM   1148  O   GLN C1301      43.187  10.629  15.006  1.00  0.00           O  
ATOM   1149  CB  GLN C1301      43.586  12.990  16.799  1.00  0.00           C  
ATOM   1150  CG  GLN C1301      44.205  14.281  17.318  1.00  0.00           C  
ATOM   1151  CD  GLN C1301      43.197  15.436  17.373  1.00  0.00           C  
ATOM   1152  OE1 GLN C1301      42.300  15.466  18.221  1.00  0.00           O  
ATOM   1153  NE2 GLN C1301      43.337  16.378  16.455  1.00  0.00           N  
ATOM   1154  N   LEU C1302      41.405  11.780  14.334  1.00  0.00           N  
ATOM   1155  CA  LEU C1302      40.726  10.574  13.915  1.00  0.00           C  
ATOM   1156  C   LEU C1302      41.496   9.699  12.954  1.00  0.00           C  
ATOM   1157  O   LEU C1302      41.328   8.488  12.941  1.00  0.00           O  
ATOM   1158  CB  LEU C1302      39.412  10.920  13.274  1.00  0.00           C  
ATOM   1159  CG  LEU C1302      38.305  11.170  14.267  1.00  0.00           C  
ATOM   1160  CD1 LEU C1302      37.105  11.743  13.541  1.00  0.00           C  
ATOM   1161  CD2 LEU C1302      37.959   9.865  14.930  1.00  0.00           C  
ATOM   1162  N   PRO C1303      42.297  10.298  12.082  1.00  0.00           N  
ATOM   1163  CA  PRO C1303      43.005   9.387  11.194  1.00  0.00           C  
ATOM   1164  C   PRO C1303      44.060   8.621  11.974  1.00  0.00           C  
ATOM   1165  O   PRO C1303      44.420   7.482  11.613  1.00  0.00           O  
ATOM   1166  CB  PRO C1303      43.571  10.322  10.126  1.00  0.00           C  
ATOM   1167  CG  PRO C1303      43.613  11.656  10.807  1.00  0.00           C  
ATOM   1168  CD  PRO C1303      42.330  11.664  11.555  1.00  0.00           C  
ATOM   1169  N   MET C1304      44.533   9.241  13.054  1.00  0.00           N  
ATOM   1170  CA  MET C1304      45.529   8.609  13.893  1.00  0.00           C  
ATOM   1171  C   MET C1304      44.808   7.438  14.578  1.00  0.00           C  
ATOM   1172  O   MET C1304      45.242   6.281  14.534  1.00  0.00           O  
ATOM   1173  CB  MET C1304      46.056   9.641  14.887  1.00  0.00           C  
ATOM   1174  CG  MET C1304      47.039   9.106  15.895  1.00  0.00           C  
ATOM   1175  SD  MET C1304      46.250   7.807  16.895  1.00  0.00           S  
ATOM   1176  CE  MET C1304      45.216   8.759  18.117  1.00  0.00           C  
ATOM   1177  N   LEU C1306      43.685   7.738  15.197  1.00  0.00           N  
ATOM   1178  CA  LEU C1306      42.939   6.699  15.838  1.00  0.00           C  
ATOM   1179  C   LEU C1306      42.574   5.628  14.820  1.00  0.00           C  
ATOM   1180  O   LEU C1306      42.842   4.467  15.069  1.00  0.00           O  
ATOM   1181  CB  LEU C1306      41.687   7.293  16.459  1.00  0.00           C  
ATOM   1182  CG  LEU C1306      40.681   6.460  17.244  1.00  0.00           C  
ATOM   1183  CD1 LEU C1306      39.670   5.735  16.375  1.00  0.00           C  
ATOM   1184  CD2 LEU C1306      41.474   5.524  18.035  1.00  0.00           C  
ATOM   1185  N   GLU C1310      41.991   6.003  13.675  1.00  0.00           N  
ATOM   1186  CA  GLU C1310      41.577   5.006  12.693  1.00  0.00           C  
ATOM   1187  C   GLU C1310      42.731   4.127  12.270  1.00  0.00           C  
ATOM   1188  O   GLU C1310      42.549   2.918  12.101  1.00  0.00           O  
ATOM   1189  CB  GLU C1310      40.920   5.639  11.465  1.00  0.00           C  
ATOM   1190  CG  GLU C1310      40.540   4.602  10.379  1.00  0.00           C  
ATOM   1191  CD  GLU C1310      39.201   3.888  10.614  1.00  0.00           C  
ATOM   1192  OE1 GLU C1310      38.936   3.446  11.757  1.00  0.00           O  
ATOM   1193  OE2 GLU C1310      38.425   3.762   9.631  1.00  0.00           O  
ATOM   1194  N   GLN C1312      43.919   4.692  12.102  1.00  0.00           N  
ATOM   1195  CA  GLN C1312      45.029   3.829  11.736  1.00  0.00           C  
ATOM   1196  C   GLN C1312      45.285   2.795  12.822  1.00  0.00           C  
ATOM   1197  O   GLN C1312      45.569   1.625  12.535  1.00  0.00           O  
ATOM   1198  CB  GLN C1312      46.279   4.620  11.542  1.00  0.00           C  
ATOM   1199  CG  GLN C1312      47.366   3.786  11.006  1.00  0.00           C  
ATOM   1200  CD  GLN C1312      48.258   4.632  10.200  1.00  0.00           C  
ATOM   1201  OE1 GLN C1312      48.914   5.522  10.740  1.00  0.00           O  
ATOM   1202  NE2 GLN C1312      48.275   4.404   8.881  1.00  0.00           N  
ATOM   1203  N   THR C1314      45.194   3.239  14.073  1.00  0.00           N  
ATOM   1204  CA  THR C1314      45.372   2.350  15.221  1.00  0.00           C  
ATOM   1205  C   THR C1314      44.441   1.147  15.068  1.00  0.00           C  
ATOM   1206  O   THR C1314      44.848   0.002  15.223  1.00  0.00           O  
ATOM   1207  CB  THR C1314      45.028   3.065  16.519  1.00  0.00           C  
ATOM   1208  OG1 THR C1314      45.855   4.218  16.635  1.00  0.00           O  
ATOM   1209  CG2 THR C1314      45.259   2.180  17.699  1.00  0.00           C  
ATOM   1210  N   ARG C1316      43.186   1.422  14.750  1.00  0.00           N  
ATOM   1211  CA  ARG C1316      42.196   0.379  14.557  1.00  0.00           C  
ATOM   1212  C   ARG C1316      42.626  -0.580  13.472  1.00  0.00           C  
ATOM   1213  O   ARG C1316      42.429  -1.781  13.596  1.00  0.00           O  
ATOM   1214  CB  ARG C1316      40.866   0.990  14.150  1.00  0.00           C  
ATOM   1215  CG  ARG C1316      40.330   1.983  15.138  1.00  0.00           C  
ATOM   1216  CD  ARG C1316      39.447   1.324  16.162  1.00  0.00           C  
ATOM   1217  NE  ARG C1316      38.197   0.799  15.603  1.00  0.00           N  
ATOM   1218  CZ  ARG C1316      37.439   1.426  14.708  1.00  0.00           C  
ATOM   1219  NH1 ARG C1316      37.789   2.618  14.247  1.00  0.00           N  
ATOM   1220  NH2 ARG C1316      36.312   0.862  14.295  1.00  0.00           N  
ATOM   1221  N   GLU C1317      43.194  -0.064  12.395  1.00  0.00           N  
ATOM   1222  CA  GLU C1317      43.596  -0.970  11.349  1.00  0.00           C  
ATOM   1223  C   GLU C1317      44.756  -1.816  11.802  1.00  0.00           C  
ATOM   1224  O   GLU C1317      44.859  -2.993  11.465  1.00  0.00           O  
ATOM   1225  CB  GLU C1317      43.981  -0.219  10.087  1.00  0.00           C  
ATOM   1226  CG  GLU C1317      42.795   0.268   9.276  1.00  0.00           C  
ATOM   1227  CD  GLU C1317      43.159   0.610   7.823  1.00  0.00           C  
ATOM   1228  OE1 GLU C1317      43.829   1.651   7.566  1.00  0.00           O  
ATOM   1229  OE2 GLU C1317      42.762  -0.185   6.936  1.00  0.00           O  
ATOM   1230  N   ILE C1318      45.632  -1.218  12.583  1.00  0.00           N  
ATOM   1231  CA  ILE C1318      46.777  -1.956  13.039  1.00  0.00           C  
ATOM   1232  C   ILE C1318      46.380  -3.070  13.980  1.00  0.00           C  
ATOM   1233  O   ILE C1318      46.703  -4.217  13.741  1.00  0.00           O  
ATOM   1234  CB  ILE C1318      47.800  -1.022  13.677  1.00  0.00           C  
ATOM   1235  CG1 ILE C1318      48.464  -0.189  12.565  1.00  0.00           C  
ATOM   1236  CG2 ILE C1318      48.811  -1.820  14.473  1.00  0.00           C  
ATOM   1237  CD1 ILE C1318      49.481   0.863  13.033  1.00  0.00           C  
ATOM   1238  N   VAL C1319      45.670  -2.756  15.045  1.00  0.00           N  
ATOM   1239  CA  VAL C1319      45.261  -3.812  15.960  1.00  0.00           C  
ATOM   1240  C   VAL C1319      44.512  -4.940  15.233  1.00  0.00           C  
ATOM   1241  O   VAL C1319      44.697  -6.132  15.513  1.00  0.00           O  
ATOM   1242  CB  VAL C1319      44.358  -3.246  17.037  1.00  0.00           C  
ATOM   1243  CG1 VAL C1319      43.774  -4.356  17.841  1.00  0.00           C  
ATOM   1244  CG2 VAL C1319      45.137  -2.323  17.909  1.00  0.00           C  
ATOM   1245  N   ARG C1321      43.663  -4.544  14.297  1.00  0.00           N  
ATOM   1246  CA  ARG C1321      42.865  -5.479  13.528  1.00  0.00           C  
ATOM   1247  C   ARG C1321      43.823  -6.380  12.761  1.00  0.00           C  
ATOM   1248  O   ARG C1321      43.681  -7.612  12.738  1.00  0.00           O  
ATOM   1249  CB  ARG C1321      41.983  -4.685  12.562  1.00  0.00           C  
ATOM   1250  CG  ARG C1321      40.739  -5.391  12.041  1.00  0.00           C  
ATOM   1251  CD  ARG C1321      40.113  -4.585  10.905  1.00  0.00           C  
ATOM   1252  NE  ARG C1321      40.080  -3.131  11.151  1.00  0.00           N  
ATOM   1253  CZ  ARG C1321      39.061  -2.440  11.669  1.00  0.00           C  
ATOM   1254  NH1 ARG C1321      39.168  -1.128  11.827  1.00  0.00           N  
ATOM   1255  NH2 ARG C1321      37.935  -3.037  12.019  1.00  0.00           N  
ATOM   1256  N   ARG C1322      44.813  -5.750  12.144  1.00  0.00           N  
ATOM   1257  CA  ARG C1322      45.787  -6.489  11.373  1.00  0.00           C  
ATOM   1258  C   ARG C1322      46.603  -7.393  12.265  1.00  0.00           C  
ATOM   1259  O   ARG C1322      46.966  -8.478  11.844  1.00  0.00           O  
ATOM   1260  CB  ARG C1322      46.731  -5.541  10.637  1.00  0.00           C  
ATOM   1261  CG  ARG C1322      47.794  -6.230   9.762  1.00  0.00           C  
ATOM   1262  CD  ARG C1322      47.210  -6.625   8.426  1.00  0.00           C  
ATOM   1263  NE  ARG C1322      48.073  -6.324   7.280  1.00  0.00           N  
ATOM   1264  CZ  ARG C1322      49.205  -6.959   6.991  1.00  0.00           C  
ATOM   1265  NH1 ARG C1322      49.634  -7.941   7.766  1.00  0.00           N  
ATOM   1266  NH2 ARG C1322      49.883  -6.647   5.894  1.00  0.00           N  
ATOM   1267  N   PHE C1323      46.891  -6.949  13.488  1.00  0.00           N  
ATOM   1268  CA  PHE C1323      47.707  -7.732  14.406  1.00  0.00           C  
ATOM   1269  C   PHE C1323      46.940  -8.935  14.905  1.00  0.00           C  
ATOM   1270  O   PHE C1323      47.456 -10.059  14.922  1.00  0.00           O  
ATOM   1271  CB  PHE C1323      48.175  -6.867  15.585  1.00  0.00           C  
ATOM   1272  CG  PHE C1323      49.019  -7.602  16.591  1.00  0.00           C  
ATOM   1273  CD1 PHE C1323      48.432  -8.443  17.538  1.00  0.00           C  
ATOM   1274  CD2 PHE C1323      50.397  -7.455  16.598  1.00  0.00           C  
ATOM   1275  CE1 PHE C1323      49.205  -9.122  18.476  1.00  0.00           C  
ATOM   1276  CE2 PHE C1323      51.183  -8.136  17.537  1.00  0.00           C  
ATOM   1277  CZ  PHE C1323      50.587  -8.968  18.475  1.00  0.00           C  
ATOM   1278  N   ASN C1324      45.699  -8.718  15.296  1.00  0.00           N  
ATOM   1279  CA  ASN C1324      44.940  -9.836  15.790  1.00  0.00           C  
ATOM   1280  C   ASN C1324      44.786 -10.919  14.743  1.00  0.00           C  
ATOM   1281  O   ASN C1324      45.055 -12.098  15.015  1.00  0.00           O  
ATOM   1282  CB  ASN C1324      43.593  -9.357  16.297  1.00  0.00           C  
ATOM   1283  CG  ASN C1324      43.733  -8.524  17.541  1.00  0.00           C  
ATOM   1284  OD1 ASN C1324      44.682  -8.699  18.312  1.00  0.00           O  
ATOM   1285  ND2 ASN C1324      42.791  -7.619  17.758  1.00  0.00           N  
ATOM   1286  N   ALA C1325      44.396 -10.520  13.536  1.00  0.00           N  
ATOM   1287  CA  ALA C1325      44.197 -11.487  12.459  1.00  0.00           C  
ATOM   1288  C   ALA C1325      45.467 -12.242  12.007  1.00  0.00           C  
ATOM   1289  O   ALA C1325      45.397 -13.397  11.573  1.00  0.00           O  
ATOM   1290  CB  ALA C1325      43.534 -10.791  11.260  1.00  0.00           C  
ATOM   1291  N   LEU C1326      46.624 -11.599  12.134  1.00  0.00           N  
ATOM   1292  CA  LEU C1326      47.896 -12.179  11.706  1.00  0.00           C  
ATOM   1293  C   LEU C1326      48.515 -13.071  12.731  1.00  0.00           C  
ATOM   1294  O   LEU C1326      49.180 -14.045  12.403  1.00  0.00           O  
ATOM   1295  CB  LEU C1326      48.886 -11.072  11.399  1.00  0.00           C  
ATOM   1296  CG  LEU C1326      49.743 -11.286  10.166  1.00  0.00           C  
ATOM   1297  CD1 LEU C1326      48.836 -11.680   8.997  1.00  0.00           C  
ATOM   1298  CD2 LEU C1326      50.522 -10.007   9.867  1.00  0.00           C  
ATOM   1299  N   TYR C1327      48.308 -12.712  13.982  1.00  0.00           N  
ATOM   1300  CA  TYR C1327      48.863 -13.476  15.063  1.00  0.00           C  
ATOM   1301  C   TYR C1327      47.726 -14.068  15.877  1.00  0.00           C  
ATOM   1302  O   TYR C1327      47.199 -15.133  15.561  1.00  0.00           O  
ATOM   1303  CB  TYR C1327      49.745 -12.550  15.889  1.00  0.00           C  
ATOM   1304  CG  TYR C1327      50.784 -11.816  15.049  1.00  0.00           C  
ATOM   1305  CD1 TYR C1327      50.947 -10.445  15.162  1.00  0.00           C  
ATOM   1306  CD2 TYR C1327      51.634 -12.506  14.190  1.00  0.00           C  
ATOM   1307  CE1 TYR C1327      51.904  -9.791  14.468  1.00  0.00           C  
ATOM   1308  CE2 TYR C1327      52.606 -11.853  13.484  1.00  0.00           C  
ATOM   1309  CZ  TYR C1327      52.735 -10.494  13.633  1.00  0.00           C  
ATOM   1310  OH  TYR C1327      53.708  -9.814  12.951  1.00  0.00           O  
ATOM   1311  N   ALA C1328      47.340 -13.384  16.931  1.00  0.00           N  
ATOM   1312  CA  ALA C1328      46.245 -13.879  17.729  1.00  0.00           C  
ATOM   1313  C   ALA C1328      45.516 -12.660  18.246  1.00  0.00           C  
ATOM   1314  O   ALA C1328      46.142 -11.649  18.539  1.00  0.00           O  
ATOM   1315  CB  ALA C1328      46.765 -14.711  18.858  1.00  0.00           C  
ATOM   1316  N   PRO C1329      44.178 -12.735  18.355  1.00  0.00           N  
ATOM   1317  CA  PRO C1329      43.322 -11.646  18.831  1.00  0.00           C  
ATOM   1318  C   PRO C1329      43.578 -11.306  20.288  1.00  0.00           C  
ATOM   1319  O   PRO C1329      42.769 -11.595  21.179  1.00  0.00           O  
ATOM   1320  CB  PRO C1329      41.914 -12.179  18.587  1.00  0.00           C  
ATOM   1321  CG  PRO C1329      42.069 -13.627  18.845  1.00  0.00           C  
ATOM   1322  CD  PRO C1329      43.381 -13.958  18.140  1.00  0.00           C  
ATOM   1323  N   VAL C1341      44.699 -10.645  20.511  1.00  0.00           N  
ATOM   1324  CA  VAL C1341      45.090 -10.287  21.842  1.00  0.00           C  
ATOM   1325  C   VAL C1341      45.025  -8.795  22.196  1.00  0.00           C  
ATOM   1326  O   VAL C1341      45.074  -8.450  23.386  1.00  0.00           O  
ATOM   1327  CB  VAL C1341      46.466 -10.857  22.084  1.00  0.00           C  
ATOM   1328  CG1 VAL C1341      47.241  -9.993  22.974  1.00  0.00           C  
ATOM   1329  CG2 VAL C1341      46.330 -12.214  22.687  1.00  0.00           C  
ATOM   1330  N   LEU C1342      44.892  -7.926  21.187  1.00  0.00           N  
ATOM   1331  CA  LEU C1342      44.810  -6.475  21.420  1.00  0.00           C  
ATOM   1332  C   LEU C1342      43.380  -5.976  21.309  1.00  0.00           C  
ATOM   1333  O   LEU C1342      42.631  -6.416  20.435  1.00  0.00           O  
ATOM   1334  CB  LEU C1342      45.659  -5.723  20.405  1.00  0.00           C  
ATOM   1335  CG  LEU C1342      47.123  -6.137  20.389  1.00  0.00           C  
ATOM   1336  CD1 LEU C1342      47.854  -5.432  19.296  1.00  0.00           C  
ATOM   1337  CD2 LEU C1342      47.748  -5.786  21.696  1.00  0.00           C  
ATOM   1338  N   ALA C1344      43.007  -5.045  22.180  1.00  0.00           N  
ATOM   1339  CA  ALA C1344      41.651  -4.490  22.175  1.00  0.00           C  
ATOM   1340  C   ALA C1344      41.501  -3.433  21.109  1.00  0.00           C  
ATOM   1341  O   ALA C1344      42.400  -2.638  20.912  1.00  0.00           O  
ATOM   1342  CB  ALA C1344      41.350  -3.880  23.505  1.00  0.00           C  
ATOM   1343  N   GLU C1345      40.373  -3.402  20.419  1.00  0.00           N  
ATOM   1344  CA  GLU C1345      40.215  -2.373  19.405  1.00  0.00           C  
ATOM   1345  C   GLU C1345      39.721  -1.098  20.087  1.00  0.00           C  
ATOM   1346  O   GLU C1345      38.657  -1.079  20.705  1.00  0.00           O  
ATOM   1347  CB  GLU C1345      39.232  -2.819  18.304  1.00  0.00           C  
ATOM   1348  CG  GLU C1345      38.702  -1.654  17.427  1.00  0.00           C  
ATOM   1349  CD  GLU C1345      37.743  -2.071  16.295  1.00  0.00           C  
ATOM   1350  OE1 GLU C1345      38.243  -2.421  15.189  1.00  0.00           O  
ATOM   1351  OE2 GLU C1345      36.498  -2.031  16.519  1.00  0.00           O  
ATOM   1352  N   PRO C1347      40.492  -0.013  19.996  1.00  0.00           N  
ATOM   1353  CA  PRO C1347      40.024   1.206  20.650  1.00  0.00           C  
ATOM   1354  C   PRO C1347      38.875   1.898  19.933  1.00  0.00           C  
ATOM   1355  O   PRO C1347      38.698   1.745  18.739  1.00  0.00           O  
ATOM   1356  CB  PRO C1347      41.282   2.050  20.710  1.00  0.00           C  
ATOM   1357  CG  PRO C1347      42.005   1.639  19.480  1.00  0.00           C  
ATOM   1358  CD  PRO C1347      41.861   0.154  19.495  1.00  0.00           C  
ATOM   1359  N   GLN C1348      38.073   2.645  20.679  1.00  0.00           N  
ATOM   1360  CA  GLN C1348      36.953   3.370  20.087  1.00  0.00           C  
ATOM   1361  C   GLN C1348      37.133   4.851  20.367  1.00  0.00           C  
ATOM   1362  O   GLN C1348      37.711   5.231  21.387  1.00  0.00           O  
ATOM   1363  CB  GLN C1348      35.648   2.913  20.688  1.00  0.00           C  
ATOM   1364  CG  GLN C1348      35.541   1.446  20.847  1.00  0.00           C  
ATOM   1365  CD  GLN C1348      34.264   1.133  21.538  1.00  0.00           C  
ATOM   1366  OE1 GLN C1348      33.208   1.077  20.906  1.00  0.00           O  
ATOM   1367  NE2 GLN C1348      34.326   0.981  22.858  1.00  0.00           N  
ATOM   1368  N   ALA C1349      36.634   5.691  19.469  1.00  0.00           N  
ATOM   1369  CA  ALA C1349      36.799   7.120  19.645  1.00  0.00           C  
ATOM   1370  C   ALA C1349      35.709   7.710  20.498  1.00  0.00           C  
ATOM   1371  O   ALA C1349      34.610   7.182  20.586  1.00  0.00           O  
ATOM   1372  CB  ALA C1349      36.842   7.818  18.291  1.00  0.00           C  
ATOM   1373  N   GLN C1350      36.042   8.811  21.142  1.00  0.00           N  
ATOM   1374  CA  GLN C1350      35.117   9.524  21.985  1.00  0.00           C  
ATOM   1375  C   GLN C1350      35.223  10.846  21.298  1.00  0.00           C  
ATOM   1376  O   GLN C1350      35.979  11.729  21.691  1.00  0.00           O  
ATOM   1377  CB  GLN C1350      35.658   9.597  23.398  1.00  0.00           C  
ATOM   1378  CG  GLN C1350      34.674  10.176  24.379  1.00  0.00           C  
ATOM   1379  CD  GLN C1350      35.116  11.525  24.897  1.00  0.00           C  
ATOM   1380  OE1 GLN C1350      35.603  11.642  26.031  1.00  0.00           O  
ATOM   1381  NE2 GLN C1350      34.962  12.560  24.061  1.00  0.00           N  
ATOM   1382  N   LEU C1351      34.457  10.956  20.235  1.00  0.00           N  
ATOM   1383  CA  LEU C1351      34.497  12.119  19.391  1.00  0.00           C  
ATOM   1384  C   LEU C1351      34.353  13.527  19.936  1.00  0.00           C  
ATOM   1385  O   LEU C1351      33.575  13.813  20.841  1.00  0.00           O  
ATOM   1386  CB  LEU C1351      33.505  11.937  18.250  1.00  0.00           C  
ATOM   1387  CG  LEU C1351      34.003  12.158  16.812  1.00  0.00           C  
ATOM   1388  CD1 LEU C1351      32.809  12.070  15.869  1.00  0.00           C  
ATOM   1389  CD2 LEU C1351      34.674  13.522  16.661  1.00  0.00           C  
ATOM   1390  N   SER C1352      35.138  14.387  19.293  1.00  0.00           N  
ATOM   1391  CA  SER C1352      35.260  15.830  19.486  1.00  0.00           C  
ATOM   1392  C   SER C1352      35.196  16.468  20.876  1.00  0.00           C  
ATOM   1393  O   SER C1352      35.076  15.781  21.899  1.00  0.00           O  
ATOM   1394  CB  SER C1352      34.285  16.546  18.531  1.00  0.00           C  
ATOM   1395  OG  SER C1352      33.193  17.140  19.206  1.00  0.00           O  
ATOM   1396  N   ARG C1356      35.333  17.800  20.865  1.00  0.00           N  
ATOM   1397  CA  ARG C1356      35.313  18.688  22.041  1.00  0.00           C  
ATOM   1398  C   ARG C1356      34.771  20.043  21.570  1.00  0.00           C  
ATOM   1399  O   ARG C1356      34.959  21.074  22.231  1.00  0.00           O  
ATOM   1400  CB  ARG C1356      36.728  18.878  22.601  1.00  0.00           C  
ATOM   1401  N   VAL C1357      34.088  20.012  20.422  1.00  0.00           N  
ATOM   1402  CA  VAL C1357      33.513  21.193  19.765  1.00  0.00           C  
ATOM   1403  C   VAL C1357      34.722  22.038  19.332  1.00  0.00           C  
ATOM   1404  O   VAL C1357      35.779  21.988  19.964  1.00  0.00           O  
ATOM   1405  CB  VAL C1357      32.539  22.012  20.717  1.00  0.00           C  
ATOM   1406  CG1 VAL C1357      31.409  22.681  19.888  1.00  0.00           C  
ATOM   1407  CG2 VAL C1357      31.920  21.084  21.804  1.00  0.00           C  
ATOM   1408  N   PRO C1358      34.598  22.788  18.234  1.00  0.00           N  
ATOM   1409  CA  PRO C1358      35.688  23.624  17.741  1.00  0.00           C  
ATOM   1410  C   PRO C1358      36.836  23.941  18.700  1.00  0.00           C  
ATOM   1411  O   PRO C1358      36.666  23.968  19.914  1.00  0.00           O  
ATOM   1412  CB  PRO C1358      34.949  24.848  17.258  1.00  0.00           C  
ATOM   1413  CG  PRO C1358      33.820  24.190  16.525  1.00  0.00           C  
ATOM   1414  CD  PRO C1358      33.352  23.126  17.519  1.00  0.00           C  
ATOM   1415  N   ARG C1360      38.012  24.167  18.121  1.00  0.00           N  
ATOM   1416  CA  ARG C1360      39.242  24.489  18.849  1.00  0.00           C  
ATOM   1417  C   ARG C1360      39.347  25.979  19.212  1.00  0.00           C  
ATOM   1418  O   ARG C1360      39.088  26.845  18.375  1.00  0.00           O  
ATOM   1419  CB  ARG C1360      40.450  24.089  17.989  1.00  0.00           C  
ATOM   1420  CG  ARG C1360      41.604  25.097  17.999  1.00  0.00           C  
ATOM   1421  CD  ARG C1360      42.772  24.663  17.108  1.00  0.00           C  
ATOM   1422  NE  ARG C1360      43.710  23.783  17.806  1.00  0.00           N  
ATOM   1423  CZ  ARG C1360      44.825  23.281  17.276  1.00  0.00           C  
ATOM   1424  NH1 ARG C1360      45.161  23.561  16.022  1.00  0.00           N  
ATOM   1425  NH2 ARG C1360      45.620  22.511  18.015  1.00  0.00           N  
ATOM   1426  N   LEU C1361      39.758  26.280  20.441  1.00  0.00           N  
ATOM   1427  CA  LEU C1361      39.876  27.677  20.876  1.00  0.00           C  
ATOM   1428  C   LEU C1361      40.855  28.518  20.016  1.00  0.00           C  
ATOM   1429  O   LEU C1361      42.026  28.157  19.859  1.00  0.00           O  
ATOM   1430  CB  LEU C1361      40.307  27.712  22.345  1.00  0.00           C  
ATOM   1431  CG  LEU C1361      40.123  29.031  23.096  1.00  0.00           C  
ATOM   1432  CD1 LEU C1361      38.640  29.326  23.345  1.00  0.00           C  
ATOM   1433  CD2 LEU C1361      40.874  28.926  24.392  1.00  0.00           C  
ATOM   1434  N   PRO C1365      40.383  29.647  19.450  1.00  0.00           N  
ATOM   1435  CA  PRO C1365      41.233  30.507  18.622  1.00  0.00           C  
ATOM   1436  C   PRO C1365      42.206  31.335  19.469  1.00  0.00           C  
ATOM   1437  O   PRO C1365      42.044  31.415  20.684  1.00  0.00           O  
ATOM   1438  CB  PRO C1365      40.209  31.357  17.886  1.00  0.00           C  
ATOM   1439  CG  PRO C1365      39.196  31.579  18.942  1.00  0.00           C  
ATOM   1440  CD  PRO C1365      39.013  30.184  19.497  1.00  0.00           C  
ATOM   1441  N   GLY C1366      43.200  31.948  18.817  1.00  0.00           N  
ATOM   1442  CA  GLY C1366      44.211  32.746  19.498  1.00  0.00           C  
ATOM   1443  C   GLY C1366      43.821  34.172  19.832  1.00  0.00           C  
ATOM   1444  O   GLY C1366      42.898  34.737  19.253  1.00  0.00           O  
ATOM   1445  N   LEU C1368      44.536  34.768  20.772  1.00  0.00           N  
ATOM   1446  CA  LEU C1368      44.191  36.108  21.161  1.00  0.00           C  
ATOM   1447  C   LEU C1368      44.058  37.062  19.993  1.00  0.00           C  
ATOM   1448  O   LEU C1368      43.230  37.964  20.046  1.00  0.00           O  
ATOM   1449  CB  LEU C1368      45.193  36.650  22.180  1.00  0.00           C  
ATOM   1450  CG  LEU C1368      44.869  36.551  23.679  1.00  0.00           C  
ATOM   1451  CD1 LEU C1368      43.560  35.888  23.933  1.00  0.00           C  
ATOM   1452  CD2 LEU C1368      45.921  35.759  24.347  1.00  0.00           C  
ATOM   1453  N   ASP C1369      44.838  36.904  18.934  1.00  0.00           N  
ATOM   1454  CA  ASP C1369      44.645  37.868  17.878  1.00  0.00           C  
ATOM   1455  C   ASP C1369      43.675  37.328  16.883  1.00  0.00           C  
ATOM   1456  O   ASP C1369      43.643  37.779  15.754  1.00  0.00           O  
ATOM   1457  CB  ASP C1369      45.951  38.276  17.175  1.00  0.00           C  
ATOM   1458  CG  ASP C1369      45.757  39.469  16.153  1.00  0.00           C  
ATOM   1459  OD1 ASP C1369      45.222  39.246  15.042  1.00  0.00           O  
ATOM   1460  OD2 ASP C1369      46.137  40.637  16.442  1.00  0.00           O  
ATOM   1461  N   GLY C1370      42.875  36.355  17.293  1.00  0.00           N  
ATOM   1462  CA  GLY C1370      41.873  35.825  16.380  1.00  0.00           C  
ATOM   1463  C   GLY C1370      42.302  34.750  15.400  1.00  0.00           C  
ATOM   1464  O   GLY C1370      41.487  34.248  14.611  1.00  0.00           O  
ATOM   1465  N   GLN C1372      43.576  34.390  15.436  1.00  0.00           N  
ATOM   1466  CA  GLN C1372      44.049  33.358  14.543  1.00  0.00           C  
ATOM   1467  C   GLN C1372      43.371  32.046  14.886  1.00  0.00           C  
ATOM   1468  O   GLN C1372      42.905  31.847  16.003  1.00  0.00           O  
ATOM   1469  CB  GLN C1372      45.553  33.197  14.665  1.00  0.00           C  
ATOM   1470  CG  GLN C1372      46.368  34.165  13.838  1.00  0.00           C  
ATOM   1471  CD  GLN C1372      47.802  33.675  13.681  1.00  0.00           C  
ATOM   1472  OE1 GLN C1372      48.531  33.541  14.662  1.00  0.00           O  
ATOM   1473  NE2 GLN C1372      48.204  33.390  12.447  1.00  0.00           N  
ATOM   1474  N   ALA C1373      43.333  31.151  13.910  1.00  0.00           N  
ATOM   1475  CA  ALA C1373      42.712  29.841  14.069  1.00  0.00           C  
ATOM   1476  C   ALA C1373      43.299  29.039  15.232  1.00  0.00           C  
ATOM   1477  O   ALA C1373      42.573  28.408  15.993  1.00  0.00           O  
ATOM   1478  CB  ALA C1373      42.842  29.040  12.745  1.00  0.00           C  
ATOM   1479  N   LYS C1414      44.611  29.090  15.391  1.00  0.00           N  
ATOM   1480  CA  LYS C1414      45.255  28.316  16.437  1.00  0.00           C  
ATOM   1481  C   LYS C1414      45.846  29.116  17.607  1.00  0.00           C  
ATOM   1482  O   LYS C1414      46.491  30.147  17.403  1.00  0.00           O  
ATOM   1483  CB  LYS C1414      46.330  27.459  15.766  1.00  0.00           C  
ATOM   1484  CG  LYS C1414      47.246  26.721  16.697  1.00  0.00           C  
ATOM   1485  CD  LYS C1414      48.221  25.816  15.935  1.00  0.00           C  
ATOM   1486  CE  LYS C1414      49.273  25.253  16.899  1.00  0.00           C  
ATOM   1487  NZ  LYS C1414      50.089  24.142  16.347  1.00  0.00           N  
ATOM   1488  N   MET C1415      45.605  28.655  18.833  1.00  0.00           N  
ATOM   1489  CA  MET C1415      46.177  29.332  19.991  1.00  0.00           C  
ATOM   1490  C   MET C1415      47.465  28.637  20.329  1.00  0.00           C  
ATOM   1491  O   MET C1415      47.463  27.439  20.585  1.00  0.00           O  
ATOM   1492  CB  MET C1415      45.284  29.265  21.216  1.00  0.00           C  
ATOM   1493  CG  MET C1415      46.033  29.721  22.461  1.00  0.00           C  
ATOM   1494  SD  MET C1415      45.000  30.351  23.772  1.00  0.00           S  
ATOM   1495  CE  MET C1415      45.926  29.928  25.190  1.00  0.00           C  
ATOM   1496  N   SER C1416      48.562  29.383  20.341  1.00  0.00           N  
ATOM   1497  CA  SER C1416      49.846  28.784  20.643  1.00  0.00           C  
ATOM   1498  C   SER C1416      50.886  29.707  21.222  1.00  0.00           C  
ATOM   1499  O   SER C1416      50.935  30.895  20.898  1.00  0.00           O  
ATOM   1500  CB  SER C1416      50.440  28.166  19.401  1.00  0.00           C  
ATOM   1501  OG  SER C1416      51.754  27.749  19.713  1.00  0.00           O  
ATOM   1502  N   LYS C1417      51.732  29.137  22.070  1.00  0.00           N  
ATOM   1503  CA  LYS C1417      52.793  29.889  22.701  1.00  0.00           C  
ATOM   1504  C   LYS C1417      53.644  30.423  21.569  1.00  0.00           C  
ATOM   1505  O   LYS C1417      53.981  31.612  21.521  1.00  0.00           O  
ATOM   1506  CB  LYS C1417      53.601  28.954  23.594  1.00  0.00           C  
ATOM   1507  CG  LYS C1417      54.884  29.533  24.171  1.00  0.00           C  
ATOM   1508  CD  LYS C1417      56.066  28.562  23.941  1.00  0.00           C  
ATOM   1509  CE  LYS C1417      55.733  27.095  24.331  1.00  0.00           C  
ATOM   1510  NZ  LYS C1417      56.805  26.082  24.017  1.00  0.00           N  
ATOM   1511  N   SER C1441      53.959  29.518  20.648  1.00  0.00           N  
ATOM   1512  CA  SER C1441      54.773  29.816  19.477  1.00  0.00           C  
ATOM   1513  C   SER C1441      54.278  31.050  18.741  1.00  0.00           C  
ATOM   1514  O   SER C1441      55.048  31.965  18.461  1.00  0.00           O  
ATOM   1515  CB  SER C1441      54.778  28.607  18.531  1.00  0.00           C  
ATOM   1516  OG  SER C1441      55.409  28.909  17.293  1.00  0.00           O  
ATOM   1517  N   LEU C1444      52.986  31.077  18.443  1.00  0.00           N  
ATOM   1518  CA  LEU C1444      52.382  32.200  17.733  1.00  0.00           C  
ATOM   1519  C   LEU C1444      52.307  33.475  18.616  1.00  0.00           C  
ATOM   1520  O   LEU C1444      52.054  34.589  18.131  1.00  0.00           O  
ATOM   1521  CB  LEU C1444      50.995  31.764  17.232  1.00  0.00           C  
ATOM   1522  CG  LEU C1444      51.002  30.433  16.455  1.00  0.00           C  
ATOM   1523  CD1 LEU C1444      49.580  30.065  16.071  1.00  0.00           C  
ATOM   1524  CD2 LEU C1444      51.891  30.552  15.210  1.00  0.00           C  
ATOM   1525  N   GLY C1450      52.551  33.299  19.911  1.00  0.00           N  
ATOM   1526  CA  GLY C1450      52.515  34.422  20.826  1.00  0.00           C  
ATOM   1527  C   GLY C1450      51.107  34.878  21.123  1.00  0.00           C  
ATOM   1528  O   GLY C1450      50.880  35.985  21.583  1.00  0.00           O  
ATOM   1529  N   ASN C1452      50.133  34.029  20.891  1.00  0.00           N  
ATOM   1530  CA  ASN C1452      48.802  34.489  21.169  1.00  0.00           C  
ATOM   1531  C   ASN C1452      48.065  33.618  22.174  1.00  0.00           C  
ATOM   1532  O   ASN C1452      46.860  33.365  22.022  1.00  0.00           O  
ATOM   1533  CB  ASN C1452      48.027  34.515  19.885  1.00  0.00           C  
ATOM   1534  CG  ASN C1452      47.993  33.177  19.265  1.00  0.00           C  
ATOM   1535  OD1 ASN C1452      48.354  32.206  19.912  1.00  0.00           O  
ATOM   1536  ND2 ASN C1452      47.563  33.094  18.023  1.00  0.00           N  
ATOM   1537  N   ALA C1455      48.767  33.165  23.207  1.00  0.00           N  
ATOM   1538  CA  ALA C1455      48.109  32.326  24.207  1.00  0.00           C  
ATOM   1539  C   ALA C1455      48.097  32.851  25.643  1.00  0.00           C  
ATOM   1540  O   ALA C1455      48.867  33.749  25.996  1.00  0.00           O  
ATOM   1541  CB  ALA C1455      48.723  30.995  24.194  1.00  0.00           C  
ATOM   1542  N   ILE C1456      47.213  32.272  26.460  1.00  0.00           N  
ATOM   1543  CA  ILE C1456      47.081  32.620  27.876  1.00  0.00           C  
ATOM   1544  C   ILE C1456      47.378  31.324  28.581  1.00  0.00           C  
ATOM   1545  O   ILE C1456      46.615  30.392  28.484  1.00  0.00           O  
ATOM   1546  CB  ILE C1456      45.679  33.017  28.239  1.00  0.00           C  
ATOM   1547  CG1 ILE C1456      45.352  34.384  27.663  1.00  0.00           C  
ATOM   1548  CG2 ILE C1456      45.560  33.062  29.692  1.00  0.00           C  
ATOM   1549  CD1 ILE C1456      43.889  34.748  27.772  1.00  0.00           C  
ATOM   1550  N   ALA C1457      48.504  31.271  29.272  1.00  0.00           N  
ATOM   1551  CA  ALA C1457      48.949  30.064  29.949  1.00  0.00           C  
ATOM   1552  C   ALA C1457      48.125  29.831  31.164  1.00  0.00           C  
ATOM   1553  O   ALA C1457      47.668  30.786  31.768  1.00  0.00           O  
ATOM   1554  CB  ALA C1457      50.397  30.205  30.349  1.00  0.00           C  
ATOM   1555  N   LEU C1458      47.931  28.565  31.524  1.00  0.00           N  
ATOM   1556  CA  LEU C1458      47.156  28.228  32.711  1.00  0.00           C  
ATOM   1557  C   LEU C1458      47.856  28.849  33.900  1.00  0.00           C  
ATOM   1558  O   LEU C1458      47.245  29.179  34.919  1.00  0.00           O  
ATOM   1559  CB  LEU C1458      47.094  26.718  32.892  1.00  0.00           C  
ATOM   1560  CG  LEU C1458      45.885  26.023  32.285  1.00  0.00           C  
ATOM   1561  CD1 LEU C1458      45.624  26.526  30.883  1.00  0.00           C  
ATOM   1562  CD2 LEU C1458      46.142  24.536  32.280  1.00  0.00           C  
ATOM   1563  N   GLY C1459      49.159  29.024  33.756  1.00  0.00           N  
ATOM   1564  CA  GLY C1459      49.908  29.601  34.844  1.00  0.00           C  
ATOM   1565  C   GLY C1459      50.034  31.109  34.798  1.00  0.00           C  
ATOM   1566  O   GLY C1459      50.761  31.674  35.615  1.00  0.00           O  
ATOM   1567  N   ASP C1460      49.359  31.768  33.858  1.00  0.00           N  
ATOM   1568  CA  ASP C1460      49.459  33.224  33.789  1.00  0.00           C  
ATOM   1569  C   ASP C1460      48.713  33.829  34.950  1.00  0.00           C  
ATOM   1570  O   ASP C1460      47.613  33.375  35.292  1.00  0.00           O  
ATOM   1571  CB  ASP C1460      48.878  33.785  32.494  1.00  0.00           C  
ATOM   1572  CG  ASP C1460      49.873  33.779  31.349  1.00  0.00           C  
ATOM   1573  OD1 ASP C1460      51.081  34.051  31.565  1.00  0.00           O  
ATOM   1574  OD2 ASP C1460      49.419  33.520  30.218  1.00  0.00           O  
ATOM   1575  N   SER C1461      49.328  34.854  35.538  1.00  0.00           N  
ATOM   1576  CA  SER C1461      48.787  35.579  36.688  1.00  0.00           C  
ATOM   1577  C   SER C1461      47.459  36.200  36.334  1.00  0.00           C  
ATOM   1578  O   SER C1461      47.239  36.537  35.182  1.00  0.00           O  
ATOM   1579  CB  SER C1461      49.717  36.709  37.068  1.00  0.00           C  
ATOM   1580  OG  SER C1461      49.533  37.788  36.164  1.00  0.00           O  
ATOM   1581  N   ALA C1462      46.591  36.401  37.321  1.00  0.00           N  
ATOM   1582  CA  ALA C1462      45.284  36.988  37.038  1.00  0.00           C  
ATOM   1583  C   ALA C1462      45.453  38.360  36.398  1.00  0.00           C  
ATOM   1584  O   ALA C1462      44.588  38.824  35.648  1.00  0.00           O  
ATOM   1585  CB  ALA C1462      44.456  37.091  38.317  1.00  0.00           C  
ATOM   1586  N   ASP C1463      46.578  38.998  36.696  1.00  0.00           N  
ATOM   1587  CA  ASP C1463      46.856  40.300  36.139  1.00  0.00           C  
ATOM   1588  C   ASP C1463      47.136  40.094  34.663  1.00  0.00           C  
ATOM   1589  O   ASP C1463      46.530  40.734  33.808  1.00  0.00           O  
ATOM   1590  CB  ASP C1463      48.078  40.903  36.809  1.00  0.00           C  
ATOM   1591  CG  ASP C1463      49.079  41.408  35.808  1.00  0.00           C  
ATOM   1592  OD1 ASP C1463      48.711  42.330  35.045  1.00  0.00           O  
ATOM   1593  OD2 ASP C1463      50.214  40.873  35.777  1.00  0.00           O  
ATOM   1594  N   GLU C1465      48.068  39.195  34.369  1.00  0.00           N  
ATOM   1595  CA  GLU C1465      48.428  38.912  32.987  1.00  0.00           C  
ATOM   1596  C   GLU C1465      47.188  38.595  32.172  1.00  0.00           C  
ATOM   1597  O   GLU C1465      46.953  39.183  31.121  1.00  0.00           O  
ATOM   1598  CB  GLU C1465      49.427  37.752  32.923  1.00  0.00           C  
ATOM   1599  CG  GLU C1465      50.878  38.219  32.897  1.00  0.00           C  
ATOM   1600  CD  GLU C1465      51.164  39.134  31.707  1.00  0.00           C  
ATOM   1601  OE1 GLU C1465      51.244  38.614  30.577  1.00  0.00           O  
ATOM   1602  OE2 GLU C1465      51.295  40.370  31.891  1.00  0.00           O  
ATOM   1603  N   VAL C1467      46.392  37.667  32.682  1.00  0.00           N  
ATOM   1604  CA  VAL C1467      45.156  37.265  32.034  1.00  0.00           C  
ATOM   1605  C   VAL C1467      44.383  38.540  31.695  1.00  0.00           C  
ATOM   1606  O   VAL C1467      43.936  38.734  30.570  1.00  0.00           O  
ATOM   1607  CB  VAL C1467      44.325  36.349  32.987  1.00  0.00           C  
ATOM   1608  CG1 VAL C1467      42.972  36.040  32.392  1.00  0.00           C  
ATOM   1609  CG2 VAL C1467      45.080  35.043  33.241  1.00  0.00           C  
ATOM   1610  N   ALA C1468      44.249  39.435  32.660  1.00  0.00           N  
ATOM   1611  CA  ALA C1468      43.519  40.658  32.393  1.00  0.00           C  
ATOM   1612  C   ALA C1468      44.125  41.367  31.206  1.00  0.00           C  
ATOM   1613  O   ALA C1468      43.405  41.669  30.279  1.00  0.00           O  
ATOM   1614  CB  ALA C1468      43.524  41.563  33.603  1.00  0.00           C  
ATOM   1615  N   ARG C1507      45.439  41.611  31.230  1.00  0.00           N  
ATOM   1616  CA  ARG C1507      46.151  42.302  30.140  1.00  0.00           C  
ATOM   1617  C   ARG C1507      45.952  41.672  28.770  1.00  0.00           C  
ATOM   1618  O   ARG C1507      45.611  42.353  27.802  1.00  0.00           O  
ATOM   1619  CB  ARG C1507      47.670  42.337  30.375  1.00  0.00           C  
ATOM   1620  CG  ARG C1507      48.158  43.082  31.611  1.00  0.00           C  
ATOM   1621  CD  ARG C1507      49.692  43.056  31.695  1.00  0.00           C  
ATOM   1622  NE  ARG C1507      50.169  43.339  33.048  1.00  0.00           N  
ATOM   1623  CZ  ARG C1507      50.066  44.514  33.665  1.00  0.00           C  
ATOM   1624  NH1 ARG C1507      49.506  45.553  33.052  1.00  0.00           N  
ATOM   1625  NH2 ARG C1507      50.505  44.644  34.912  1.00  0.00           N  
ATOM   1626  N   LYS C1508      46.216  40.374  28.679  1.00  0.00           N  
ATOM   1627  CA  LYS C1508      46.071  39.670  27.412  1.00  0.00           C  
ATOM   1628  C   LYS C1508      44.671  39.828  26.848  1.00  0.00           C  
ATOM   1629  O   LYS C1508      44.498  40.104  25.673  1.00  0.00           O  
ATOM   1630  CB  LYS C1508      46.410  38.194  27.582  1.00  0.00           C  
ATOM   1631  CG  LYS C1508      47.883  37.960  27.830  1.00  0.00           C  
ATOM   1632  CD  LYS C1508      48.271  36.476  27.807  1.00  0.00           C  
ATOM   1633  CE  LYS C1508      49.816  36.306  27.812  1.00  0.00           C  
ATOM   1634  NZ  LYS C1508      50.400  34.918  27.707  1.00  0.00           N  
ATOM   1635  N   VAL C1509      43.663  39.660  27.688  1.00  0.00           N  
ATOM   1636  CA  VAL C1509      42.290  39.822  27.244  1.00  0.00           C  
ATOM   1637  C   VAL C1509      42.036  41.221  26.672  1.00  0.00           C  
ATOM   1638  O   VAL C1509      41.272  41.359  25.716  1.00  0.00           O  
ATOM   1639  CB  VAL C1509      41.316  39.597  28.412  1.00  0.00           C  
ATOM   1640  CG1 VAL C1509      39.945  40.151  28.079  1.00  0.00           C  
ATOM   1641  CG2 VAL C1509      41.216  38.146  28.695  1.00  0.00           C  
ATOM   1642  N   MET C1510      42.679  42.235  27.279  1.00  0.00           N  
ATOM   1643  CA  MET C1510      42.546  43.664  26.922  1.00  0.00           C  
ATOM   1644  C   MET C1510      43.032  43.913  25.524  1.00  0.00           C  
ATOM   1645  O   MET C1510      42.485  44.750  24.812  1.00  0.00           O  
ATOM   1646  CB  MET C1510      43.369  44.596  27.852  1.00  0.00           C  
ATOM   1647  CG  MET C1510      43.051  44.639  29.373  1.00  0.00           C  
ATOM   1648  SD  MET C1510      41.728  45.782  29.933  1.00  0.00           S  
ATOM   1649  CE  MET C1510      40.097  44.718  29.311  1.00  0.00           C  
ATOM   1650  N   GLY C1511      44.089  43.201  25.153  1.00  0.00           N  
ATOM   1651  CA  GLY C1511      44.650  43.350  23.825  1.00  0.00           C  
ATOM   1652  C   GLY C1511      44.104  42.359  22.803  1.00  0.00           C  
ATOM   1653  O   GLY C1511      44.673  42.161  21.727  1.00  0.00           O  
ATOM   1654  N   MET C1516      42.997  41.716  23.110  1.00  0.00           N  
ATOM   1655  CA  MET C1516      42.473  40.779  22.150  1.00  0.00           C  
ATOM   1656  C   MET C1516      41.870  41.378  20.905  1.00  0.00           C  
ATOM   1657  O   MET C1516      41.215  42.397  20.991  1.00  0.00           O  
ATOM   1658  CB  MET C1516      41.429  39.951  22.805  1.00  0.00           C  
ATOM   1659  CG  MET C1516      42.016  38.802  23.474  1.00  0.00           C  
ATOM   1660  SD  MET C1516      40.679  38.028  24.274  1.00  0.00           S  
ATOM   1661  CE  MET C1516      40.049  36.897  23.015  1.00  0.00           C  
ATOM   1662  N   TYR C1517      42.089  40.725  19.761  1.00  0.00           N  
ATOM   1663  CA  TYR C1517      41.537  41.125  18.456  1.00  0.00           C  
ATOM   1664  C   TYR C1517      40.036  41.071  18.632  1.00  0.00           C  
ATOM   1665  O   TYR C1517      39.556  40.231  19.361  1.00  0.00           O  
ATOM   1666  CB  TYR C1517      41.949  40.114  17.395  1.00  0.00           C  
ATOM   1667  CG  TYR C1517      41.321  40.302  16.037  1.00  0.00           C  
ATOM   1668  CD1 TYR C1517      41.863  41.185  15.106  1.00  0.00           C  
ATOM   1669  CD2 TYR C1517      40.202  39.568  15.669  1.00  0.00           C  
ATOM   1670  CE1 TYR C1517      41.302  41.323  13.832  1.00  0.00           C  
ATOM   1671  CE2 TYR C1517      39.634  39.697  14.403  1.00  0.00           C  
ATOM   1672  CZ  TYR C1517      40.182  40.572  13.495  1.00  0.00           C  
ATOM   1673  OH  TYR C1517      39.577  40.684  12.266  1.00  0.00           O  
ATOM   1674  N   THR C1518      39.287  41.938  17.967  1.00  0.00           N  
ATOM   1675  CA  THR C1518      37.836  41.953  18.158  1.00  0.00           C  
ATOM   1676  C   THR C1518      37.037  41.936  16.855  1.00  0.00           C  
ATOM   1677  O   THR C1518      36.500  40.905  16.439  1.00  0.00           O  
ATOM   1678  CB  THR C1518      37.405  43.201  19.022  1.00  0.00           C  
ATOM   1679  OG1 THR C1518      37.905  44.410  18.432  1.00  0.00           O  
ATOM   1680  CG2 THR C1518      37.967  43.099  20.441  1.00  0.00           C  
ATOM   1681  N   ASP C1527      36.951  43.104  16.232  1.00  0.00           N  
ATOM   1682  CA  ASP C1527      36.253  43.292  14.959  1.00  0.00           C  
ATOM   1683  C   ASP C1527      36.856  44.516  14.231  1.00  0.00           C  
ATOM   1684  O   ASP C1527      36.615  45.678  14.600  1.00  0.00           O  
ATOM   1685  CB  ASP C1527      34.743  43.478  15.194  1.00  0.00           C  
ATOM   1686  CG  ASP C1527      34.024  44.077  13.985  1.00  0.00           C  
ATOM   1687  OD1 ASP C1527      34.427  43.757  12.842  1.00  0.00           O  
ATOM   1688  OD2 ASP C1527      33.056  44.856  14.184  1.00  0.00           O  
ATOM   1689  N   PRO C1528      37.665  44.264  13.191  1.00  0.00           N  
ATOM   1690  CA  PRO C1528      38.317  45.313  12.395  1.00  0.00           C  
ATOM   1691  C   PRO C1528      37.401  46.500  12.071  1.00  0.00           C  
ATOM   1692  O   PRO C1528      37.827  47.659  12.112  1.00  0.00           O  
ATOM   1693  CB  PRO C1528      38.797  44.565  11.142  1.00  0.00           C  
ATOM   1694  CG  PRO C1528      37.929  43.313  11.115  1.00  0.00           C  
ATOM   1695  CD  PRO C1528      37.838  42.943  12.564  1.00  0.00           C  
ATOM   1696  N   GLY C1549      36.138  46.198  11.773  1.00  0.00           N  
ATOM   1697  CA  GLY C1549      35.163  47.226  11.437  1.00  0.00           C  
ATOM   1698  C   GLY C1549      34.531  47.985  12.595  1.00  0.00           C  
ATOM   1699  O   GLY C1549      33.853  48.995  12.363  1.00  0.00           O  
ATOM   1700  N   HIS C1563      34.733  47.492  13.822  1.00  0.00           N  
ATOM   1701  CA  HIS C1563      34.219  48.123  15.049  1.00  0.00           C  
ATOM   1702  C   HIS C1563      35.345  49.039  15.472  1.00  0.00           C  
ATOM   1703  O   HIS C1563      36.422  48.560  15.834  1.00  0.00           O  
ATOM   1704  CB  HIS C1563      33.988  47.081  16.145  1.00  0.00           C  
ATOM   1705  CG  HIS C1563      33.102  47.553  17.262  1.00  0.00           C  
ATOM   1706  ND1 HIS C1563      33.585  47.836  18.524  1.00  0.00           N  
ATOM   1707  CD2 HIS C1563      31.770  47.755  17.314  1.00  0.00           C  
ATOM   1708  CE1 HIS C1563      32.575  48.191  19.306  1.00  0.00           C  
ATOM   1709  NE2 HIS C1563      31.462  48.150  18.595  1.00  0.00           N  
ATOM   1710  N   LEU C1569      35.077  50.344  15.424  1.00  0.00           N  
ATOM   1711  CA  LEU C1569      36.059  51.381  15.726  1.00  0.00           C  
ATOM   1712  C   LEU C1569      35.808  52.115  17.038  1.00  0.00           C  
ATOM   1713  O   LEU C1569      36.736  52.619  17.669  1.00  0.00           O  
ATOM   1714  CB  LEU C1569      36.094  52.376  14.564  1.00  0.00           C  
ATOM   1715  CG  LEU C1569      36.730  51.969  13.219  1.00  0.00           C  
ATOM   1716  CD1 LEU C1569      36.293  50.607  12.759  1.00  0.00           C  
ATOM   1717  CD2 LEU C1569      36.332  52.989  12.176  1.00  0.00           C  
ATOM   1718  N   ARG C1594      34.549  52.188  17.441  1.00  0.00           N  
ATOM   1719  CA  ARG C1594      34.198  52.828  18.696  1.00  0.00           C  
ATOM   1720  C   ARG C1594      32.938  52.157  19.251  1.00  0.00           C  
ATOM   1721  O   ARG C1594      32.216  51.475  18.514  1.00  0.00           O  
ATOM   1722  CB  ARG C1594      33.986  54.326  18.484  1.00  0.00           C  
ATOM   1723  CG  ARG C1594      33.154  54.637  17.282  1.00  0.00           C  
ATOM   1724  CD  ARG C1594      34.001  55.174  16.172  1.00  0.00           C  
ATOM   1725  NE  ARG C1594      33.392  54.872  14.890  1.00  0.00           N  
ATOM   1726  CZ  ARG C1594      33.923  55.203  13.724  1.00  0.00           C  
ATOM   1727  NH1 ARG C1594      33.302  54.881  12.596  1.00  0.00           N  
ATOM   1728  NH2 ARG C1594      35.066  55.870  13.691  1.00  0.00           N  
ATOM   1729  N   ALA C1596      32.692  52.342  20.550  1.00  0.00           N  
ATOM   1730  CA  ALA C1596      31.552  51.744  21.253  1.00  0.00           C  
ATOM   1731  C   ALA C1596      30.212  51.904  20.546  1.00  0.00           C  
ATOM   1732  O   ALA C1596      29.498  50.916  20.346  1.00  0.00           O  
ATOM   1733  CB  ALA C1596      31.460  52.304  22.696  1.00  0.00           C  
ATOM   1734  N   SER C1597      29.880  53.144  20.180  1.00  0.00           N  
ATOM   1735  CA  SER C1597      28.620  53.470  19.496  1.00  0.00           C  
ATOM   1736  C   SER C1597      28.405  52.555  18.295  1.00  0.00           C  
ATOM   1737  O   SER C1597      27.317  52.036  18.064  1.00  0.00           O  
ATOM   1738  CB  SER C1597      28.605  54.953  19.050  1.00  0.00           C  
ATOM   1739  OG  SER C1597      29.569  55.247  18.045  1.00  0.00           O  
ATOM   1740  N   ASP C1598      29.464  52.356  17.537  1.00  0.00           N  
ATOM   1741  CA  ASP C1598      29.409  51.497  16.381  1.00  0.00           C  
ATOM   1742  C   ASP C1598      28.922  50.095  16.676  1.00  0.00           C  
ATOM   1743  O   ASP C1598      29.059  49.591  17.795  1.00  0.00           O  
ATOM   1744  CB  ASP C1598      30.794  51.392  15.789  1.00  0.00           C  
ATOM   1745  CG  ASP C1598      31.195  52.639  15.085  1.00  0.00           C  
ATOM   1746  OD1 ASP C1598      30.662  53.696  15.470  1.00  0.00           O  
ATOM   1747  OD2 ASP C1598      32.036  52.567  14.160  1.00  0.00           O  
ATOM   1748  N   PRO C1599      28.321  49.450  15.669  1.00  0.00           N  
ATOM   1749  CA  PRO C1599      27.839  48.087  15.850  1.00  0.00           C  
ATOM   1750  C   PRO C1599      29.047  47.220  15.497  1.00  0.00           C  
ATOM   1751  O   PRO C1599      29.855  47.591  14.636  1.00  0.00           O  
ATOM   1752  CB  PRO C1599      26.720  47.983  14.819  1.00  0.00           C  
ATOM   1753  CG  PRO C1599      27.290  48.773  13.696  1.00  0.00           C  
ATOM   1754  CD  PRO C1599      27.788  50.013  14.418  1.00  0.00           C  
ATOM   1755  N   GLY C1600      29.161  46.085  16.181  1.00  0.00           N  
ATOM   1756  CA  GLY C1600      30.262  45.164  15.972  1.00  0.00           C  
ATOM   1757  C   GLY C1600      29.837  43.738  15.664  1.00  0.00           C  
ATOM   1758  O   GLY C1600      28.735  43.287  16.004  1.00  0.00           O  
ATOM   1759  N   ARG C1605      30.728  43.011  15.009  1.00  0.00           N  
ATOM   1760  CA  ARG C1605      30.413  41.653  14.648  1.00  0.00           C  
ATOM   1761  C   ARG C1605      30.882  40.719  15.709  1.00  0.00           C  
ATOM   1762  O   ARG C1605      31.906  40.931  16.343  1.00  0.00           O  
ATOM   1763  CB  ARG C1605      31.071  41.247  13.330  1.00  0.00           C  
ATOM   1764  CG  ARG C1605      30.650  39.851  12.862  1.00  0.00           C  
ATOM   1765  CD  ARG C1605      31.719  39.138  12.034  1.00  0.00           C  
ATOM   1766  NE  ARG C1605      31.959  39.746  10.724  1.00  0.00           N  
ATOM   1767  CZ  ARG C1605      32.970  39.432   9.907  1.00  0.00           C  
ATOM   1768  NH1 ARG C1605      33.862  38.502  10.253  1.00  0.00           N  
ATOM   1769  NH2 ARG C1605      33.106  40.073   8.745  1.00  0.00           N  
ATOM   1770  N   VAL C1606      30.105  39.666  15.873  1.00  0.00           N  
ATOM   1771  CA  VAL C1606      30.391  38.617  16.828  1.00  0.00           C  
ATOM   1772  C   VAL C1606      31.214  37.479  16.184  1.00  0.00           C  
ATOM   1773  O   VAL C1606      32.221  37.046  16.753  1.00  0.00           O  
ATOM   1774  CB  VAL C1606      29.084  38.015  17.382  1.00  0.00           C  
ATOM   1775  CG1 VAL C1606      29.419  36.951  18.395  1.00  0.00           C  
ATOM   1776  CG2 VAL C1606      28.187  39.107  17.983  1.00  0.00           C  
ATOM   1777  N   GLU C1607      30.764  36.998  15.016  1.00  0.00           N  
ATOM   1778  CA  GLU C1607      31.418  35.914  14.273  1.00  0.00           C  
ATOM   1779  C   GLU C1607      32.836  36.307  14.007  1.00  0.00           C  
ATOM   1780  O   GLU C1607      33.086  37.425  13.594  1.00  0.00           O  
ATOM   1781  CB  GLU C1607      30.725  35.658  12.928  1.00  0.00           C  
ATOM   1782  CG  GLU C1607      29.785  36.770  12.462  1.00  0.00           C  
ATOM   1783  CD  GLU C1607      28.467  36.822  13.246  1.00  0.00           C  
ATOM   1784  OE1 GLU C1607      27.779  37.865  13.192  1.00  0.00           O  
ATOM   1785  OE2 GLU C1607      28.102  35.821  13.903  1.00  0.00           O  
ATOM   1786  N   GLY C1608      33.766  35.393  14.251  1.00  0.00           N  
ATOM   1787  CA  GLY C1608      35.172  35.690  14.021  1.00  0.00           C  
ATOM   1788  C   GLY C1608      35.867  36.454  15.139  1.00  0.00           C  
ATOM   1789  O   GLY C1608      37.105  36.472  15.195  1.00  0.00           O  
ATOM   1790  N   ASN C1609      35.061  37.072  16.012  1.00  0.00           N  
ATOM   1791  CA  ASN C1609      35.520  37.860  17.161  1.00  0.00           C  
ATOM   1792  C   ASN C1609      35.767  36.937  18.341  1.00  0.00           C  
ATOM   1793  O   ASN C1609      34.824  36.583  19.055  1.00  0.00           O  
ATOM   1794  CB  ASN C1609      34.463  38.892  17.542  1.00  0.00           C  
ATOM   1795  CG  ASN C1609      34.943  39.828  18.620  1.00  0.00           C  
ATOM   1796  OD1 ASN C1609      34.346  40.885  18.881  1.00  0.00           O  
ATOM   1797  ND2 ASN C1609      36.034  39.447  19.264  1.00  0.00           N  
ATOM   1798  N   PRO C1610      37.049  36.561  18.575  1.00  0.00           N  
ATOM   1799  CA  PRO C1610      37.465  35.664  19.657  1.00  0.00           C  
ATOM   1800  C   PRO C1610      36.943  36.007  21.044  1.00  0.00           C  
ATOM   1801  O   PRO C1610      36.702  35.128  21.865  1.00  0.00           O  
ATOM   1802  CB  PRO C1610      38.998  35.676  19.554  1.00  0.00           C  
ATOM   1803  CG  PRO C1610      39.291  36.991  19.009  1.00  0.00           C  
ATOM   1804  CD  PRO C1610      38.241  37.151  17.938  1.00  0.00           C  
ATOM   1805  N   VAL C1611      36.750  37.280  21.313  1.00  0.00           N  
ATOM   1806  CA  VAL C1611      36.236  37.635  22.603  1.00  0.00           C  
ATOM   1807  C   VAL C1611      34.925  36.900  22.815  1.00  0.00           C  
ATOM   1808  O   VAL C1611      34.627  36.474  23.926  1.00  0.00           O  
ATOM   1809  CB  VAL C1611      35.997  39.114  22.686  1.00  0.00           C  
ATOM   1810  CG1 VAL C1611      35.404  39.462  24.014  1.00  0.00           C  
ATOM   1811  CG2 VAL C1611      37.300  39.829  22.510  1.00  0.00           C  
ATOM   1812  N   PHE C1612      34.136  36.737  21.760  1.00  0.00           N  
ATOM   1813  CA  PHE C1612      32.879  36.033  21.938  1.00  0.00           C  
ATOM   1814  C   PHE C1612      33.053  34.532  21.822  1.00  0.00           C  
ATOM   1815  O   PHE C1612      32.253  33.760  22.340  1.00  0.00           O  
ATOM   1816  CB  PHE C1612      31.825  36.525  20.948  1.00  0.00           C  
ATOM   1817  CG  PHE C1612      31.226  37.847  21.327  1.00  0.00           C  
ATOM   1818  CD1 PHE C1612      31.775  39.035  20.853  1.00  0.00           C  
ATOM   1819  CD2 PHE C1612      30.144  37.909  22.199  1.00  0.00           C  
ATOM   1820  CE1 PHE C1612      31.259  40.273  21.241  1.00  0.00           C  
ATOM   1821  CE2 PHE C1612      29.616  39.140  22.596  1.00  0.00           C  
ATOM   1822  CZ  PHE C1612      30.177  40.325  22.115  1.00  0.00           C  
ATOM   1823  N   THR C1613      34.104  34.102  21.151  1.00  0.00           N  
ATOM   1824  CA  THR C1613      34.310  32.679  21.030  1.00  0.00           C  
ATOM   1825  C   THR C1613      34.779  32.166  22.352  1.00  0.00           C  
ATOM   1826  O   THR C1613      34.464  31.049  22.741  1.00  0.00           O  
ATOM   1827  CB  THR C1613      35.364  32.371  20.028  1.00  0.00           C  
ATOM   1828  OG1 THR C1613      34.911  32.810  18.746  1.00  0.00           O  
ATOM   1829  CG2 THR C1613      35.643  30.879  20.009  1.00  0.00           C  
ATOM   1830  N   PHE C1614      35.552  32.990  23.042  1.00  0.00           N  
ATOM   1831  CA  PHE C1614      36.058  32.586  24.331  1.00  0.00           C  
ATOM   1832  C   PHE C1614      34.883  32.477  25.269  1.00  0.00           C  
ATOM   1833  O   PHE C1614      34.816  31.565  26.093  1.00  0.00           O  
ATOM   1834  CB  PHE C1614      37.048  33.617  24.894  1.00  0.00           C  
ATOM   1835  CG  PHE C1614      38.457  33.460  24.387  1.00  0.00           C  
ATOM   1836  CD1 PHE C1614      39.542  33.830  25.178  1.00  0.00           C  
ATOM   1837  CD2 PHE C1614      38.706  32.932  23.130  1.00  0.00           C  
ATOM   1838  CE1 PHE C1614      40.860  33.668  24.716  1.00  0.00           C  
ATOM   1839  CE2 PHE C1614      40.016  32.772  22.668  1.00  0.00           C  
ATOM   1840  CZ  PHE C1614      41.091  33.140  23.465  1.00  0.00           C  
ATOM   1841  N   LEU C1615      33.948  33.407  25.131  1.00  0.00           N  
ATOM   1842  CA  LEU C1615      32.821  33.418  26.026  1.00  0.00           C  
ATOM   1843  C   LEU C1615      31.951  32.181  25.903  1.00  0.00           C  
ATOM   1844  O   LEU C1615      31.431  31.680  26.897  1.00  0.00           O  
ATOM   1845  CB  LEU C1615      32.011  34.705  25.831  1.00  0.00           C  
ATOM   1846  CG  LEU C1615      32.649  35.992  26.390  1.00  0.00           C  
ATOM   1847  CD1 LEU C1615      31.750  37.174  26.200  1.00  0.00           C  
ATOM   1848  CD2 LEU C1615      32.860  35.860  27.843  1.00  0.00           C  
ATOM   1849  N   ASP C1616      31.807  31.654  24.703  1.00  0.00           N  
ATOM   1850  CA  ASP C1616      30.971  30.479  24.568  1.00  0.00           C  
ATOM   1851  C   ASP C1616      31.606  29.259  25.215  1.00  0.00           C  
ATOM   1852  O   ASP C1616      30.907  28.354  25.665  1.00  0.00           O  
ATOM   1853  CB  ASP C1616      30.695  30.190  23.088  1.00  0.00           C  
ATOM   1854  CG  ASP C1616      29.761  31.209  22.462  1.00  0.00           C  
ATOM   1855  OD1 ASP C1616      29.032  31.891  23.230  1.00  0.00           O  
ATOM   1856  OD2 ASP C1616      29.749  31.312  21.210  1.00  0.00           O  
ATOM   1857  N   ALA C1617      32.930  29.256  25.295  1.00  0.00           N  
ATOM   1858  CA  ALA C1617      33.651  28.111  25.828  1.00  0.00           C  
ATOM   1859  C   ALA C1617      33.944  28.103  27.318  1.00  0.00           C  
ATOM   1860  O   ALA C1617      34.380  27.068  27.852  1.00  0.00           O  
ATOM   1861  CB  ALA C1617      34.922  27.951  25.072  1.00  0.00           C  
ATOM   1862  N   PHE C1619      33.717  29.246  27.975  1.00  0.00           N  
ATOM   1863  CA  PHE C1619      33.946  29.381  29.422  1.00  0.00           C  
ATOM   1864  C   PHE C1619      32.906  30.109  30.254  1.00  0.00           C  
ATOM   1865  O   PHE C1619      32.862  29.918  31.462  1.00  0.00           O  
ATOM   1866  CB  PHE C1619      35.267  30.039  29.674  1.00  0.00           C  
ATOM   1867  CG  PHE C1619      36.381  29.311  29.093  1.00  0.00           C  
ATOM   1868  CD1 PHE C1619      36.730  28.071  29.594  1.00  0.00           C  
ATOM   1869  CD2 PHE C1619      37.111  29.865  28.050  1.00  0.00           C  
ATOM   1870  CE1 PHE C1619      37.813  27.407  29.071  1.00  0.00           C  
ATOM   1871  CE2 PHE C1619      38.188  29.214  27.524  1.00  0.00           C  
ATOM   1872  CZ  PHE C1619      38.548  27.982  28.024  1.00  0.00           C  
ATOM   1873  N   ASP C1620      32.089  30.950  29.637  1.00  0.00           N  
ATOM   1874  CA  ASP C1620      31.050  31.645  30.381  1.00  0.00           C  
ATOM   1875  C   ASP C1620      29.931  30.661  30.835  1.00  0.00           C  
ATOM   1876  O   ASP C1620      29.219  30.058  30.004  1.00  0.00           O  
ATOM   1877  CB  ASP C1620      30.485  32.760  29.521  1.00  0.00           C  
ATOM   1878  CG  ASP C1620      29.529  33.622  30.270  1.00  0.00           C  
ATOM   1879  OD1 ASP C1620      29.438  34.821  29.940  1.00  0.00           O  
ATOM   1880  OD2 ASP C1620      28.865  33.090  31.185  1.00  0.00           O  
ATOM   1881  N   PRO C1621      29.762  30.506  32.171  1.00  0.00           N  
ATOM   1882  CA  PRO C1621      28.782  29.627  32.823  1.00  0.00           C  
ATOM   1883  C   PRO C1621      27.343  29.890  32.427  1.00  0.00           C  
ATOM   1884  O   PRO C1621      26.577  28.947  32.237  1.00  0.00           O  
ATOM   1885  CB  PRO C1621      29.052  29.848  34.317  1.00  0.00           C  
ATOM   1886  CG  PRO C1621      29.518  31.232  34.358  1.00  0.00           C  
ATOM   1887  CD  PRO C1621      30.454  31.323  33.181  1.00  0.00           C  
ATOM   1888  N   ASP C1723      26.969  31.158  32.276  1.00  0.00           N  
ATOM   1889  CA  ASP C1723      25.591  31.455  31.883  1.00  0.00           C  
ATOM   1890  C   ASP C1723      25.407  32.124  30.499  1.00  0.00           C  
ATOM   1891  O   ASP C1723      25.624  33.330  30.311  1.00  0.00           O  
ATOM   1892  CB  ASP C1723      24.891  32.304  32.949  1.00  0.00           C  
ATOM   1893  CG  ASP C1723      25.289  33.736  32.865  1.00  0.00           C  
ATOM   1894  OD1 ASP C1723      24.454  34.631  33.127  1.00  0.00           O  
ATOM   1895  OD2 ASP C1723      26.463  33.951  32.515  1.00  0.00           O  
ATOM   1896  N   PRO C1724      24.975  31.332  29.511  1.00  0.00           N  
ATOM   1897  CA  PRO C1724      24.725  31.747  28.126  1.00  0.00           C  
ATOM   1898  C   PRO C1724      23.724  32.884  28.036  1.00  0.00           C  
ATOM   1899  O   PRO C1724      23.565  33.510  26.991  1.00  0.00           O  
ATOM   1900  CB  PRO C1724      24.184  30.479  27.481  1.00  0.00           C  
ATOM   1901  CG  PRO C1724      23.512  29.768  28.662  1.00  0.00           C  
ATOM   1902  CD  PRO C1724      24.577  29.927  29.708  1.00  0.00           C  
ATOM   1903  N   ALA C1725      23.023  33.124  29.132  1.00  0.00           N  
ATOM   1904  CA  ALA C1725      22.043  34.185  29.156  1.00  0.00           C  
ATOM   1905  C   ALA C1725      22.782  35.490  29.072  1.00  0.00           C  
ATOM   1906  O   ALA C1725      22.378  36.394  28.354  1.00  0.00           O  
ATOM   1907  CB  ALA C1725      21.249  34.136  30.426  1.00  0.00           C  
ATOM   1908  N   ARG C1756      23.868  35.595  29.815  1.00  0.00           N  
ATOM   1909  CA  ARG C1756      24.645  36.814  29.794  1.00  0.00           C  
ATOM   1910  C   ARG C1756      25.307  36.903  28.402  1.00  0.00           C  
ATOM   1911  O   ARG C1756      25.226  37.910  27.685  1.00  0.00           O  
ATOM   1912  CB  ARG C1756      25.655  36.717  30.929  1.00  0.00           C  
ATOM   1913  CG  ARG C1756      25.962  38.016  31.657  1.00  0.00           C  
ATOM   1914  CD  ARG C1756      26.511  37.738  33.072  1.00  0.00           C  
ATOM   1915  NE  ARG C1756      27.415  36.580  33.105  1.00  0.00           N  
ATOM   1916  CZ  ARG C1756      27.843  35.931  34.200  1.00  0.00           C  
ATOM   1917  NH1 ARG C1756      28.665  34.892  34.055  1.00  0.00           N  
ATOM   1918  NH2 ARG C1756      27.466  36.289  35.432  1.00  0.00           N  
ATOM   1919  N   VAL C1757      25.939  35.812  28.018  1.00  0.00           N  
ATOM   1920  CA  VAL C1757      26.579  35.713  26.727  1.00  0.00           C  
ATOM   1921  C   VAL C1757      25.651  36.202  25.614  1.00  0.00           C  
ATOM   1922  O   VAL C1757      25.966  37.170  24.922  1.00  0.00           O  
ATOM   1923  CB  VAL C1757      26.940  34.268  26.481  1.00  0.00           C  
ATOM   1924  CG1 VAL C1757      27.583  34.085  25.129  1.00  0.00           C  
ATOM   1925  CG2 VAL C1757      27.845  33.819  27.580  1.00  0.00           C  
ATOM   1926  N   GLN C1758      24.509  35.532  25.446  1.00  0.00           N  
ATOM   1927  CA  GLN C1758      23.545  35.906  24.406  1.00  0.00           C  
ATOM   1928  C   GLN C1758      23.110  37.369  24.498  1.00  0.00           C  
ATOM   1929  O   GLN C1758      22.840  38.007  23.477  1.00  0.00           O  
ATOM   1930  CB  GLN C1758      22.286  35.024  24.457  1.00  0.00           C  
ATOM   1931  CG  GLN C1758      21.299  35.406  23.368  1.00  0.00           C  
ATOM   1932  CD  GLN C1758      21.953  35.389  21.986  1.00  0.00           C  
ATOM   1933  OE1 GLN C1758      22.274  34.323  21.462  1.00  0.00           O  
ATOM   1934  NE2 GLN C1758      22.169  36.570  21.403  1.00  0.00           N  
ATOM   1935  N   ALA C1760      23.034  37.881  25.724  1.00  0.00           N  
ATOM   1936  CA  ALA C1760      22.622  39.259  25.977  1.00  0.00           C  
ATOM   1937  C   ALA C1760      23.703  40.179  25.495  1.00  0.00           C  
ATOM   1938  O   ALA C1760      23.430  41.201  24.862  1.00  0.00           O  
ATOM   1939  CB  ALA C1760      22.397  39.480  27.460  1.00  0.00           C  
ATOM   1940  N   LEU C1761      24.936  39.812  25.829  1.00  0.00           N  
ATOM   1941  CA  LEU C1761      26.089  40.590  25.421  1.00  0.00           C  
ATOM   1942  C   LEU C1761      26.126  40.645  23.917  1.00  0.00           C  
ATOM   1943  O   LEU C1761      26.318  41.706  23.331  1.00  0.00           O  
ATOM   1944  CB  LEU C1761      27.392  39.962  25.903  1.00  0.00           C  
ATOM   1945  CG  LEU C1761      27.935  40.447  27.237  1.00  0.00           C  
ATOM   1946  CD1 LEU C1761      27.791  41.949  27.338  1.00  0.00           C  
ATOM   1947  CD2 LEU C1761      27.161  39.794  28.335  1.00  0.00           C  
ATOM   1948  N   LYS C1762      25.963  39.489  23.291  1.00  0.00           N  
ATOM   1949  CA  LYS C1762      25.975  39.424  21.844  1.00  0.00           C  
ATOM   1950  C   LYS C1762      24.969  40.405  21.236  1.00  0.00           C  
ATOM   1951  O   LYS C1762      25.284  41.143  20.296  1.00  0.00           O  
ATOM   1952  CB  LYS C1762      25.662  38.004  21.408  1.00  0.00           C  
ATOM   1953  CG  LYS C1762      26.870  37.265  20.918  1.00  0.00           C  
ATOM   1954  CD  LYS C1762      26.563  35.807  20.758  1.00  0.00           C  
ATOM   1955  CE  LYS C1762      27.766  34.996  21.144  1.00  0.00           C  
ATOM   1956  NZ  LYS C1762      27.563  33.559  20.837  1.00  0.00           N  
ATOM   1957  N   ASP C1798      23.759  40.410  21.782  1.00  0.00           N  
ATOM   1958  CA  ASP C1798      22.709  41.298  21.301  1.00  0.00           C  
ATOM   1959  C   ASP C1798      23.230  42.721  21.224  1.00  0.00           C  
ATOM   1960  O   ASP C1798      23.525  43.239  20.144  1.00  0.00           O  
ATOM   1961  CB  ASP C1798      21.509  41.233  22.249  1.00  0.00           C  
ATOM   1962  CG  ASP C1798      20.819  39.887  22.208  1.00  0.00           C  
ATOM   1963  OD1 ASP C1798      19.818  39.695  22.940  1.00  0.00           O  
ATOM   1964  OD2 ASP C1798      21.287  39.021  21.429  1.00  0.00           O  
ATOM   1965  N   GLN C1799      23.364  43.320  22.404  1.00  0.00           N  
ATOM   1966  CA  GLN C1799      23.837  44.689  22.595  1.00  0.00           C  
ATOM   1967  C   GLN C1799      25.103  45.027  21.848  1.00  0.00           C  
ATOM   1968  O   GLN C1799      25.437  46.200  21.725  1.00  0.00           O  
ATOM   1969  CB  GLN C1799      24.129  44.974  24.071  1.00  0.00           C  
ATOM   1970  CG  GLN C1799      23.239  44.261  25.064  1.00  0.00           C  
ATOM   1971  CD  GLN C1799      23.636  44.548  26.502  1.00  0.00           C  
ATOM   1972  OE1 GLN C1799      23.507  45.678  26.993  1.00  0.00           O  
ATOM   1973  NE2 GLN C1799      24.133  43.524  27.182  1.00  0.00           N  
ATOM   1974  N   TYR C1800      25.847  44.027  21.394  1.00  0.00           N  
ATOM   1975  CA  TYR C1800      27.075  44.339  20.687  1.00  0.00           C  
ATOM   1976  C   TYR C1800      26.737  44.595  19.234  1.00  0.00           C  
ATOM   1977  O   TYR C1800      27.253  45.531  18.628  1.00  0.00           O  
ATOM   1978  CB  TYR C1800      28.086  43.194  20.798  1.00  0.00           C  
ATOM   1979  CG  TYR C1800      29.472  43.505  20.221  1.00  0.00           C  
ATOM   1980  CD1 TYR C1800      30.381  44.309  20.913  1.00  0.00           C  
ATOM   1981  CD2 TYR C1800      29.894  42.946  18.998  1.00  0.00           C  
ATOM   1982  CE1 TYR C1800      31.685  44.559  20.387  1.00  0.00           C  
ATOM   1983  CE2 TYR C1800      31.179  43.190  18.473  1.00  0.00           C  
ATOM   1984  CZ  TYR C1800      32.073  43.979  19.170  1.00  0.00           C  
ATOM   1985  OH  TYR C1800      33.342  44.162  18.652  1.00  0.00           O  
ATOM   1986  N   ARG C1801      25.860  43.776  18.671  1.00  0.00           N  
ATOM   1987  CA  ARG C1801      25.506  43.975  17.283  1.00  0.00           C  
ATOM   1988  C   ARG C1801      24.698  45.249  17.175  1.00  0.00           C  
ATOM   1989  O   ARG C1801      24.720  45.937  16.157  1.00  0.00           O  
ATOM   1990  CB  ARG C1801      24.698  42.795  16.776  1.00  0.00           C  
ATOM   1991  CG  ARG C1801      25.514  41.517  16.583  1.00  0.00           C  
ATOM   1992  CD  ARG C1801      24.601  40.291  16.700  1.00  0.00           C  
ATOM   1993  NE  ARG C1801      25.250  39.001  16.434  1.00  0.00           N  
ATOM   1994  CZ  ARG C1801      24.720  37.821  16.759  1.00  0.00           C  
ATOM   1995  NH1 ARG C1801      23.537  37.765  17.366  1.00  0.00           N  
ATOM   1996  NH2 ARG C1801      25.362  36.694  16.472  1.00  0.00           N  
ATOM   1997  N   ALA C1802      23.985  45.564  18.247  1.00  0.00           N  
ATOM   1998  CA  ALA C1802      23.159  46.763  18.281  1.00  0.00           C  
ATOM   1999  C   ALA C1802      24.070  47.973  18.097  1.00  0.00           C  
ATOM   2000  O   ALA C1802      24.121  48.579  17.023  1.00  0.00           O  
ATOM   2001  CB  ALA C1802      22.393  46.847  19.639  1.00  0.00           C  
ATOM   2002  N   GLY C1803      24.805  48.279  19.162  1.00  0.00           N  
ATOM   2003  CA  GLY C1803      25.721  49.399  19.191  1.00  0.00           C  
ATOM   2004  C   GLY C1803      25.777  50.008  20.580  1.00  0.00           C  
ATOM   2005  O   GLY C1803      24.825  49.943  21.364  1.00  0.00           O  
ATOM   2006  N   GLY C1808      26.917  50.599  20.895  1.00  0.00           N  
ATOM   2007  CA  GLY C1808      27.061  51.232  22.188  1.00  0.00           C  
ATOM   2008  C   GLY C1808      27.785  50.368  23.193  1.00  0.00           C  
ATOM   2009  O   GLY C1808      28.197  50.867  24.259  1.00  0.00           O  
ATOM   2010  N   LEU C1809      27.919  49.078  22.859  1.00  0.00           N  
ATOM   2011  CA  LEU C1809      28.614  48.106  23.707  1.00  0.00           C  
ATOM   2012  C   LEU C1809      30.018  47.969  23.147  1.00  0.00           C  
ATOM   2013  O   LEU C1809      30.263  47.223  22.192  1.00  0.00           O  
ATOM   2014  CB  LEU C1809      27.922  46.735  23.698  1.00  0.00           C  
ATOM   2015  CG  LEU C1809      28.079  45.864  24.961  1.00  0.00           C  
ATOM   2016  CD1 LEU C1809      29.481  46.090  25.572  1.00  0.00           C  
ATOM   2017  CD2 LEU C1809      26.971  46.197  25.986  1.00  0.00           C  
ATOM   2018  N   GLY C1810      30.926  48.728  23.747  1.00  0.00           N  
ATOM   2019  CA  GLY C1810      32.307  48.728  23.318  1.00  0.00           C  
ATOM   2020  C   GLY C1810      32.986  47.444  23.707  1.00  0.00           C  
ATOM   2021  O   GLY C1810      32.433  46.658  24.482  1.00  0.00           O  
ATOM   2022  N   ASP C1812      34.184  47.227  23.171  1.00  0.00           N  
ATOM   2023  CA  ASP C1812      34.939  46.019  23.484  1.00  0.00           C  
ATOM   2024  C   ASP C1812      35.374  46.059  24.950  1.00  0.00           C  
ATOM   2025  O   ASP C1812      35.585  45.030  25.578  1.00  0.00           O  
ATOM   2026  CB  ASP C1812      36.188  45.887  22.592  1.00  0.00           C  
ATOM   2027  CG  ASP C1812      35.866  45.850  21.091  1.00  0.00           C  
ATOM   2028  OD1 ASP C1812      34.845  45.242  20.695  1.00  0.00           O  
ATOM   2029  OD2 ASP C1812      36.663  46.415  20.301  1.00  0.00           O  
ATOM   2030  N   VAL C1813      35.504  47.254  25.500  1.00  0.00           N  
ATOM   2031  CA  VAL C1813      35.913  47.380  26.882  1.00  0.00           C  
ATOM   2032  C   VAL C1813      34.944  46.702  27.826  1.00  0.00           C  
ATOM   2033  O   VAL C1813      35.366  45.942  28.692  1.00  0.00           O  
ATOM   2034  CB  VAL C1813      36.012  48.834  27.296  1.00  0.00           C  
ATOM   2035  CG1 VAL C1813      36.597  48.931  28.679  1.00  0.00           C  
ATOM   2036  CG2 VAL C1813      36.865  49.581  26.317  1.00  0.00           C  
ATOM   2037  N   LYS C1814      33.651  46.977  27.658  1.00  0.00           N  
ATOM   2038  CA  LYS C1814      32.631  46.402  28.533  1.00  0.00           C  
ATOM   2039  C   LYS C1814      32.498  44.899  28.352  1.00  0.00           C  
ATOM   2040  O   LYS C1814      32.241  44.168  29.320  1.00  0.00           O  
ATOM   2041  CB  LYS C1814      31.280  47.099  28.321  1.00  0.00           C  
ATOM   2042  CG  LYS C1814      31.206  48.564  28.854  1.00  0.00           C  
ATOM   2043  CD  LYS C1814      31.275  48.703  30.418  1.00  0.00           C  
ATOM   2044  CE  LYS C1814      32.706  48.563  30.993  1.00  0.00           C  
ATOM   2045  NZ  LYS C1814      32.831  48.577  32.498  1.00  0.00           N  
ATOM   2046  N   VAL C1815      32.684  44.444  27.117  1.00  0.00           N  
ATOM   2047  CA  VAL C1815      32.623  43.018  26.814  1.00  0.00           C  
ATOM   2048  C   VAL C1815      33.850  42.311  27.412  1.00  0.00           C  
ATOM   2049  O   VAL C1815      33.719  41.344  28.171  1.00  0.00           O  
ATOM   2050  CB  VAL C1815      32.564  42.777  25.282  1.00  0.00           C  
ATOM   2051  CG1 VAL C1815      32.557  41.294  24.970  1.00  0.00           C  
ATOM   2052  CG2 VAL C1815      31.314  43.408  24.729  1.00  0.00           C  
ATOM   2053  N   LYS C1816      35.036  42.815  27.084  1.00  0.00           N  
ATOM   2054  CA  LYS C1816      36.285  42.243  27.572  1.00  0.00           C  
ATOM   2055  C   LYS C1816      36.383  42.252  29.072  1.00  0.00           C  
ATOM   2056  O   LYS C1816      36.935  41.347  29.678  1.00  0.00           O  
ATOM   2057  CB  LYS C1816      37.470  43.003  27.003  1.00  0.00           C  
ATOM   2058  CG  LYS C1816      37.623  42.811  25.525  1.00  0.00           C  
ATOM   2059  CD  LYS C1816      38.786  43.599  24.981  1.00  0.00           C  
ATOM   2060  CE  LYS C1816      39.086  43.208  23.533  1.00  0.00           C  
ATOM   2061  NZ  LYS C1816      40.293  43.869  22.975  1.00  0.00           N  
ATOM   2062  N   LYS C1817      35.867  43.292  29.687  1.00  0.00           N  
ATOM   2063  CA  LYS C1817      35.942  43.331  31.121  1.00  0.00           C  
ATOM   2064  C   LYS C1817      35.102  42.156  31.637  1.00  0.00           C  
ATOM   2065  O   LYS C1817      35.438  41.565  32.667  1.00  0.00           O  
ATOM   2066  CB  LYS C1817      35.425  44.681  31.645  1.00  0.00           C  
ATOM   2067  CG  LYS C1817      36.127  45.205  32.925  1.00  0.00           C  
ATOM   2068  CD  LYS C1817      37.633  45.417  32.729  1.00  0.00           C  
ATOM   2069  CE  LYS C1817      38.348  45.671  34.060  1.00  0.00           C  
ATOM   2070  NZ  LYS C1817      39.827  45.456  33.985  1.00  0.00           N  
ATOM   2071  N   HIS C1818      34.030  41.800  30.923  1.00  0.00           N  
ATOM   2072  CA  HIS C1818      33.204  40.683  31.375  1.00  0.00           C  
ATOM   2073  C   HIS C1818      33.846  39.331  31.102  1.00  0.00           C  
ATOM   2074  O   HIS C1818      33.512  38.347  31.769  1.00  0.00           O  
ATOM   2075  CB  HIS C1818      31.810  40.691  30.740  1.00  0.00           C  
ATOM   2076  CG  HIS C1818      30.999  39.480  31.077  1.00  0.00           C  
ATOM   2077  ND1 HIS C1818      30.646  38.528  30.131  1.00  0.00           N  
ATOM   2078  CD2 HIS C1818      30.501  39.028  32.259  1.00  0.00           C  
ATOM   2079  CE1 HIS C1818      29.970  37.556  30.727  1.00  0.00           C  
ATOM   2080  NE2 HIS C1818      29.870  37.834  32.005  1.00  0.00           N  
ATOM   2081  N   LEU C1819      34.757  39.273  30.129  1.00  0.00           N  
ATOM   2082  CA  LEU C1819      35.433  38.008  29.803  1.00  0.00           C  
ATOM   2083  C   LEU C1819      36.417  37.798  30.942  1.00  0.00           C  
ATOM   2084  O   LEU C1819      36.512  36.738  31.556  1.00  0.00           O  
ATOM   2085  CB  LEU C1819      36.182  38.109  28.459  1.00  0.00           C  
ATOM   2086  CG  LEU C1819      36.470  36.912  27.524  1.00  0.00           C  
ATOM   2087  CD1 LEU C1819      37.571  37.239  26.543  1.00  0.00           C  
ATOM   2088  CD2 LEU C1819      36.948  35.770  28.298  1.00  0.00           C  
ATOM   2089  N   ILE C1820      37.140  38.851  31.242  1.00  0.00           N  
ATOM   2090  CA  ILE C1820      38.079  38.790  32.325  1.00  0.00           C  
ATOM   2091  C   ILE C1820      37.424  38.178  33.594  1.00  0.00           C  
ATOM   2092  O   ILE C1820      38.019  37.317  34.239  1.00  0.00           O  
ATOM   2093  CB  ILE C1820      38.613  40.207  32.590  1.00  0.00           C  
ATOM   2094  CG1 ILE C1820      39.423  40.677  31.381  1.00  0.00           C  
ATOM   2095  CG2 ILE C1820      39.453  40.241  33.839  1.00  0.00           C  
ATOM   2096  CD1 ILE C1820      40.188  41.933  31.644  1.00  0.00           C  
ATOM   2097  N   ASP C1821      36.200  38.594  33.937  1.00  0.00           N  
ATOM   2098  CA  ASP C1821      35.522  38.079  35.139  1.00  0.00           C  
ATOM   2099  C   ASP C1821      35.192  36.592  34.998  1.00  0.00           C  
ATOM   2100  O   ASP C1821      35.242  35.859  35.987  1.00  0.00           O  
ATOM   2101  CB  ASP C1821      34.220  38.872  35.457  1.00  0.00           C  
ATOM   2102  CG  ASP C1821      34.482  40.304  36.001  1.00  0.00           C  
ATOM   2103  OD1 ASP C1821      33.501  41.081  36.173  1.00  0.00           O  
ATOM   2104  OD2 ASP C1821      35.659  40.650  36.260  1.00  0.00           O  
ATOM   2105  N   VAL C1822      34.852  36.159  33.781  1.00  0.00           N  
ATOM   2106  CA  VAL C1822      34.527  34.759  33.541  1.00  0.00           C  
ATOM   2107  C   VAL C1822      35.813  33.963  33.464  1.00  0.00           C  
ATOM   2108  O   VAL C1822      35.879  32.835  33.959  1.00  0.00           O  
ATOM   2109  CB  VAL C1822      33.658  34.554  32.229  1.00  0.00           C  
ATOM   2110  CG1 VAL C1822      34.106  35.484  31.190  1.00  0.00           C  
ATOM   2111  CG2 VAL C1822      33.752  33.100  31.676  1.00  0.00           C  
ATOM   2112  N   LEU C1823      36.856  34.531  32.878  1.00  0.00           N  
ATOM   2113  CA  LEU C1823      38.082  33.754  32.814  1.00  0.00           C  
ATOM   2114  C   LEU C1823      38.695  33.569  34.183  1.00  0.00           C  
ATOM   2115  O   LEU C1823      39.183  32.490  34.509  1.00  0.00           O  
ATOM   2116  CB  LEU C1823      39.078  34.386  31.855  1.00  0.00           C  
ATOM   2117  CG  LEU C1823      38.597  34.306  30.397  1.00  0.00           C  
ATOM   2118  CD1 LEU C1823      39.676  34.714  29.475  1.00  0.00           C  
ATOM   2119  CD2 LEU C1823      38.209  32.910  30.024  1.00  0.00           C  
ATOM   2120  N   ASN C1824      38.642  34.615  34.995  1.00  0.00           N  
ATOM   2121  CA  ASN C1824      39.178  34.553  36.350  1.00  0.00           C  
ATOM   2122  C   ASN C1824      38.410  33.558  37.236  1.00  0.00           C  
ATOM   2123  O   ASN C1824      38.958  32.996  38.187  1.00  0.00           O  
ATOM   2124  CB  ASN C1824      39.200  35.957  36.981  1.00  0.00           C  
ATOM   2125  CG  ASN C1824      40.529  36.663  36.752  1.00  0.00           C  
ATOM   2126  OD1 ASN C1824      40.940  36.895  35.611  1.00  0.00           O  
ATOM   2127  ND2 ASN C1824      41.221  36.981  37.838  1.00  0.00           N  
ATOM   2128  N   GLY C1825      37.144  33.330  36.912  1.00  0.00           N  
ATOM   2129  CA  GLY C1825      36.356  32.391  37.685  1.00  0.00           C  
ATOM   2130  C   GLY C1825      36.772  30.981  37.319  1.00  0.00           C  
ATOM   2131  O   GLY C1825      36.823  30.100  38.179  1.00  0.00           O  
ATOM   2132  N   VAL C1826      37.069  30.775  36.038  1.00  0.00           N  
ATOM   2133  CA  VAL C1826      37.485  29.473  35.545  1.00  0.00           C  
ATOM   2134  C   VAL C1826      38.925  29.164  35.952  1.00  0.00           C  
ATOM   2135  O   VAL C1826      39.251  28.037  36.361  1.00  0.00           O  
ATOM   2136  CB  VAL C1826      37.404  29.419  34.012  1.00  0.00           C  
ATOM   2137  CG1 VAL C1826      38.069  28.175  33.510  1.00  0.00           C  
ATOM   2138  CG2 VAL C1826      35.984  29.411  33.567  1.00  0.00           C  
ATOM   2139  N   LEU C1827      39.774  30.182  35.836  1.00  0.00           N  
ATOM   2140  CA  LEU C1827      41.197  30.069  36.145  1.00  0.00           C  
ATOM   2141  C   LEU C1827      41.637  30.170  37.599  1.00  0.00           C  
ATOM   2142  O   LEU C1827      42.594  29.508  37.986  1.00  0.00           O  
ATOM   2143  CB  LEU C1827      41.982  31.094  35.333  1.00  0.00           C  
ATOM   2144  CG  LEU C1827      42.529  30.664  33.980  1.00  0.00           C  
ATOM   2145  CD1 LEU C1827      41.557  29.834  33.216  1.00  0.00           C  
ATOM   2146  CD2 LEU C1827      42.817  31.886  33.223  1.00  0.00           C  
ATOM   2147  N   ALA C1828      40.976  30.989  38.408  1.00  0.00           N  
ATOM   2148  CA  ALA C1828      41.379  31.124  39.814  1.00  0.00           C  
ATOM   2149  C   ALA C1828      41.713  29.799  40.556  1.00  0.00           C  
ATOM   2150  O   ALA C1828      42.821  29.610  41.082  1.00  0.00           O  
ATOM   2151  CB  ALA C1828      40.294  31.894  40.577  1.00  0.00           C  
ATOM   2152  N   PRO C1829      40.752  28.870  40.614  1.00  0.00           N  
ATOM   2153  CA  PRO C1829      41.047  27.618  41.308  1.00  0.00           C  
ATOM   2154  C   PRO C1829      42.250  26.917  40.713  1.00  0.00           C  
ATOM   2155  O   PRO C1829      43.038  26.287  41.401  1.00  0.00           O  
ATOM   2156  CB  PRO C1829      39.765  26.820  41.122  1.00  0.00           C  
ATOM   2157  CG  PRO C1829      39.203  27.347  39.837  1.00  0.00           C  
ATOM   2158  CD  PRO C1829      39.422  28.822  39.983  1.00  0.00           C  
ATOM   2159  N   ILE C1830      42.380  27.022  39.407  1.00  0.00           N  
ATOM   2160  CA  ILE C1830      43.493  26.401  38.758  1.00  0.00           C  
ATOM   2161  C   ILE C1830      44.783  27.106  39.184  1.00  0.00           C  
ATOM   2162  O   ILE C1830      45.830  26.468  39.220  1.00  0.00           O  
ATOM   2163  CB  ILE C1830      43.326  26.463  37.229  1.00  0.00           C  
ATOM   2164  CG1 ILE C1830      42.104  25.670  36.804  1.00  0.00           C  
ATOM   2165  CG2 ILE C1830      44.509  25.840  36.547  1.00  0.00           C  
ATOM   2166  CD1 ILE C1830      41.843  25.766  35.334  1.00  0.00           C  
ATOM   2167  N   ARG C1831      44.723  28.398  39.533  1.00  0.00           N  
ATOM   2168  CA  ARG C1831      45.947  29.138  39.913  1.00  0.00           C  
ATOM   2169  C   ARG C1831      46.424  28.742  41.278  1.00  0.00           C  
ATOM   2170  O   ARG C1831      47.615  28.570  41.532  1.00  0.00           O  
ATOM   2171  CB  ARG C1831      45.728  30.664  39.894  1.00  0.00           C  
ATOM   2172  CG  ARG C1831      46.060  31.329  38.555  1.00  0.00           C  
ATOM   2173  CD  ARG C1831      45.970  32.852  38.603  1.00  0.00           C  
ATOM   2174  NE  ARG C1831      45.477  33.394  37.336  1.00  0.00           N  
ATOM   2175  CZ  ARG C1831      44.201  33.686  37.085  1.00  0.00           C  
ATOM   2176  NH1 ARG C1831      43.271  33.498  38.017  1.00  0.00           N  
ATOM   2177  NH2 ARG C1831      43.848  34.148  35.890  1.00  0.00           N  
ATOM   2178  N   THR C1832      45.456  28.603  42.154  1.00  0.00           N  
ATOM   2179  CA  THR C1832      45.720  28.232  43.513  1.00  0.00           C  
ATOM   2180  C   THR C1832      46.363  26.864  43.627  1.00  0.00           C  
ATOM   2181  O   THR C1832      47.368  26.707  44.313  1.00  0.00           O  
ATOM   2182  CB  THR C1832      44.426  28.252  44.294  1.00  0.00           C  
ATOM   2183  OG1 THR C1832      43.429  27.536  43.550  1.00  0.00           O  
ATOM   2184  CG2 THR C1832      43.978  29.713  44.533  1.00  0.00           C  
ATOM   2185  N   ARG C1833      45.781  25.870  42.968  1.00  0.00           N  
ATOM   2186  CA  ARG C1833      46.344  24.533  43.036  1.00  0.00           C  
ATOM   2187  C   ARG C1833      47.724  24.543  42.398  1.00  0.00           C  
ATOM   2188  O   ARG C1833      48.629  23.870  42.868  1.00  0.00           O  
ATOM   2189  CB  ARG C1833      45.446  23.501  42.323  1.00  0.00           C  
ATOM   2190  CG  ARG C1833      44.085  23.201  43.001  1.00  0.00           C  
ATOM   2191  CD  ARG C1833      43.369  21.975  42.385  1.00  0.00           C  
ATOM   2192  NE  ARG C1833      42.818  22.248  41.053  1.00  0.00           N  
ATOM   2193  CZ  ARG C1833      41.602  22.741  40.818  1.00  0.00           C  
ATOM   2194  NH1 ARG C1833      41.204  22.963  39.576  1.00  0.00           N  
ATOM   2195  NH2 ARG C1833      40.772  22.990  41.820  1.00  0.00           N  
ATOM   2196  N   ARG C1834      47.894  25.318  41.333  1.00  0.00           N  
ATOM   2197  CA  ARG C1834      49.185  25.364  40.663  1.00  0.00           C  
ATOM   2198  C   ARG C1834      50.252  25.862  41.608  1.00  0.00           C  
ATOM   2199  O   ARG C1834      51.308  25.251  41.727  1.00  0.00           O  
ATOM   2200  CB  ARG C1834      49.177  26.273  39.434  1.00  0.00           C  
ATOM   2201  CG  ARG C1834      50.497  26.185  38.692  1.00  0.00           C  
ATOM   2202  CD  ARG C1834      50.723  27.343  37.793  1.00  0.00           C  
ATOM   2203  NE  ARG C1834      51.907  27.159  36.957  1.00  0.00           N  
ATOM   2204  CZ  ARG C1834      52.003  26.285  35.954  1.00  0.00           C  
ATOM   2205  NH1 ARG C1834      53.131  26.211  35.250  1.00  0.00           N  
ATOM   2206  NH2 ARG C1834      50.986  25.478  35.660  1.00  0.00           N  
ATOM   2207  N   ALA C1835      49.974  26.982  42.270  1.00  0.00           N  
ATOM   2208  CA  ALA C1835      50.915  27.580  43.226  1.00  0.00           C  
ATOM   2209  C   ALA C1835      51.202  26.601  44.381  1.00  0.00           C  
ATOM   2210  O   ALA C1835      52.354  26.438  44.794  1.00  0.00           O  
ATOM   2211  CB  ALA C1835      50.348  28.926  43.771  1.00  0.00           C  
ATOM   2212  N   GLU C1836      50.146  25.955  44.876  1.00  0.00           N  
ATOM   2213  CA  GLU C1836      50.205  24.965  45.961  1.00  0.00           C  
ATOM   2214  C   GLU C1836      51.228  23.879  45.632  1.00  0.00           C  
ATOM   2215  O   GLU C1836      52.136  23.566  46.407  1.00  0.00           O  
ATOM   2216  CB  GLU C1836      48.840  24.281  46.075  1.00  0.00           C  
ATOM   2217  CG  GLU C1836      48.118  24.318  47.421  1.00  0.00           C  
ATOM   2218  CD  GLU C1836      47.179  23.105  47.628  1.00  0.00           C  
ATOM   2219  OE1 GLU C1836      46.621  22.980  48.735  1.00  0.00           O  
ATOM   2220  OE2 GLU C1836      46.990  22.270  46.708  1.00  0.00           O  
ATOM   2221  N   TYR C1837      51.008  23.274  44.473  1.00  0.00           N  
ATOM   2222  CA  TYR C1837      51.856  22.214  43.978  1.00  0.00           C  
ATOM   2223  C   TYR C1837      53.265  22.697  43.765  1.00  0.00           C  
ATOM   2224  O   TYR C1837      54.164  21.864  43.654  1.00  0.00           O  
ATOM   2225  CB  TYR C1837      51.323  21.643  42.654  1.00  0.00           C  
ATOM   2226  CG  TYR C1837      50.403  20.475  42.849  1.00  0.00           C  
ATOM   2227  CD1 TYR C1837      50.895  19.236  43.265  1.00  0.00           C  
ATOM   2228  CD2 TYR C1837      49.025  20.631  42.747  1.00  0.00           C  
ATOM   2229  CE1 TYR C1837      50.015  18.166  43.609  1.00  0.00           C  
ATOM   2230  CE2 TYR C1837      48.137  19.578  43.086  1.00  0.00           C  
ATOM   2231  CZ  TYR C1837      48.637  18.343  43.519  1.00  0.00           C  
ATOM   2232  OH  TYR C1837      47.777  17.318  43.893  1.00  0.00           O  
ATOM   2233  N   GLU C1838      53.456  24.022  43.684  1.00  0.00           N  
ATOM   2234  CA  GLU C1838      54.785  24.619  43.476  1.00  0.00           C  
ATOM   2235  C   GLU C1838      55.582  24.496  44.768  1.00  0.00           C  
ATOM   2236  O   GLU C1838      56.805  24.330  44.744  1.00  0.00           O  
ATOM   2237  CB  GLU C1838      54.681  26.097  43.068  1.00  0.00           C  
ATOM   2238  CG  GLU C1838      53.665  26.341  41.962  1.00  0.00           C  
ATOM   2239  CD  GLU C1838      54.177  27.142  40.776  1.00  0.00           C  
ATOM   2240  OE1 GLU C1838      55.092  26.672  40.061  1.00  0.00           O  
ATOM   2241  OE2 GLU C1838      53.641  28.247  40.554  1.00  0.00           O  
ATOM   2242  N   ARG C1839      54.866  24.569  45.891  1.00  0.00           N  
ATOM   2243  CA  ARG C1839      55.445  24.438  47.237  1.00  0.00           C  
ATOM   2244  C   ARG C1839      55.795  22.988  47.536  1.00  0.00           C  
ATOM   2245  O   ARG C1839      56.660  22.700  48.360  1.00  0.00           O  
ATOM   2246  CB  ARG C1839      54.434  24.833  48.307  1.00  0.00           C  
ATOM   2247  CG  ARG C1839      53.714  26.126  48.068  1.00  0.00           C  
ATOM   2248  CD  ARG C1839      54.676  27.294  48.022  1.00  0.00           C  
ATOM   2249  NE  ARG C1839      53.987  28.553  47.733  1.00  0.00           N  
ATOM   2250  CZ  ARG C1839      54.580  29.658  47.276  1.00  0.00           C  
ATOM   2251  NH1 ARG C1839      55.893  29.674  47.046  1.00  0.00           N  
ATOM   2252  NH2 ARG C1839      53.853  30.749  47.041  1.00  0.00           N  
ATOM   2253  N   ASP C1840      55.077  22.086  46.875  1.00  0.00           N  
ATOM   2254  CA  ASP C1840      55.208  20.634  47.048  1.00  0.00           C  
ATOM   2255  C   ASP C1840      55.793  19.939  45.795  1.00  0.00           C  
ATOM   2256  O   ASP C1840      55.186  19.050  45.206  1.00  0.00           O  
ATOM   2257  CB  ASP C1840      53.804  20.086  47.362  1.00  0.00           C  
ATOM   2258  CG  ASP C1840      53.817  18.775  48.136  1.00  0.00           C  
ATOM   2259  OD1 ASP C1840      54.901  18.207  48.391  1.00  0.00           O  
ATOM   2260  OD2 ASP C1840      52.709  18.314  48.486  1.00  0.00           O  
ATOM   2261  N   PRO C1841      56.984  20.341  45.372  1.00  0.00           N  
ATOM   2262  CA  PRO C1841      57.560  19.709  44.190  1.00  0.00           C  
ATOM   2263  C   PRO C1841      57.570  18.190  44.278  1.00  0.00           C  
ATOM   2264  O   PRO C1841      57.401  17.502  43.274  1.00  0.00           O  
ATOM   2265  CB  PRO C1841      58.956  20.307  44.144  1.00  0.00           C  
ATOM   2266  CG  PRO C1841      59.242  20.578  45.580  1.00  0.00           C  
ATOM   2267  CD  PRO C1841      57.972  21.200  46.031  1.00  0.00           C  
ATOM   2268  N   ASP C1842      57.764  17.662  45.476  1.00  0.00           N  
ATOM   2269  CA  ASP C1842      57.786  16.212  45.645  1.00  0.00           C  
ATOM   2270  C   ASP C1842      56.466  15.538  45.243  1.00  0.00           C  
ATOM   2271  O   ASP C1842      56.465  14.415  44.701  1.00  0.00           O  
ATOM   2272  CB  ASP C1842      58.125  15.859  47.094  1.00  0.00           C  
ATOM   2273  CG  ASP C1842      59.557  16.180  47.445  1.00  0.00           C  
ATOM   2274  OD1 ASP C1842      60.334  16.514  46.520  1.00  0.00           O  
ATOM   2275  OD2 ASP C1842      59.902  16.090  48.642  1.00  0.00           O  
ATOM   2276  N   ALA C1843      55.358  16.233  45.524  1.00  0.00           N  
ATOM   2277  CA  ALA C1843      54.008  15.754  45.226  1.00  0.00           C  
ATOM   2278  C   ALA C1843      53.814  15.637  43.721  1.00  0.00           C  
ATOM   2279  O   ALA C1843      53.130  14.738  43.252  1.00  0.00           O  
ATOM   2280  CB  ALA C1843      52.940  16.705  45.844  1.00  0.00           C  
ATOM   2281  N   VAL C1844      54.423  16.537  42.959  1.00  0.00           N  
ATOM   2282  CA  VAL C1844      54.277  16.466  41.522  1.00  0.00           C  
ATOM   2283  C   VAL C1844      55.068  15.280  41.027  1.00  0.00           C  
ATOM   2284  O   VAL C1844      54.630  14.546  40.151  1.00  0.00           O  
ATOM   2285  CB  VAL C1844      54.802  17.711  40.854  1.00  0.00           C  
ATOM   2286  CG1 VAL C1844      54.559  17.612  39.358  1.00  0.00           C  
ATOM   2287  CG2 VAL C1844      54.123  18.932  41.460  1.00  0.00           C  
ATOM   2288  N   LEU C1845      56.237  15.088  41.613  1.00  0.00           N  
ATOM   2289  CA  LEU C1845      57.100  13.991  41.227  1.00  0.00           C  
ATOM   2290  C   LEU C1845      56.444  12.654  41.536  1.00  0.00           C  
ATOM   2291  O   LEU C1845      56.528  11.699  40.769  1.00  0.00           O  
ATOM   2292  CB  LEU C1845      58.410  14.093  41.980  1.00  0.00           C  
ATOM   2293  CG  LEU C1845      59.701  13.893  41.191  1.00  0.00           C  
ATOM   2294  CD1 LEU C1845      60.672  13.190  42.132  1.00  0.00           C  
ATOM   2295  CD2 LEU C1845      59.491  13.061  39.919  1.00  0.00           C  
ATOM   2296  N   ARG C1846      55.793  12.585  42.681  1.00  0.00           N  
ATOM   2297  CA  ARG C1846      55.120  11.364  43.073  1.00  0.00           C  
ATOM   2298  C   ARG C1846      54.018  11.031  42.064  1.00  0.00           C  
ATOM   2299  O   ARG C1846      53.736   9.867  41.779  1.00  0.00           O  
ATOM   2300  CB  ARG C1846      54.533  11.585  44.454  1.00  0.00           C  
ATOM   2301  CG  ARG C1846      54.555  10.393  45.347  1.00  0.00           C  
ATOM   2302  CD  ARG C1846      54.409  10.874  46.759  1.00  0.00           C  
ATOM   2303  NE  ARG C1846      53.144  11.577  46.912  1.00  0.00           N  
ATOM   2304  CZ  ARG C1846      53.006  12.746  47.525  1.00  0.00           C  
ATOM   2305  NH1 ARG C1846      54.063  13.347  48.047  1.00  0.00           N  
ATOM   2306  NH2 ARG C1846      51.808  13.319  47.611  1.00  0.00           N  
ATOM   2307  N   PHE C1847      53.421  12.084  41.513  1.00  0.00           N  
ATOM   2308  CA  PHE C1847      52.331  11.976  40.549  1.00  0.00           C  
ATOM   2309  C   PHE C1847      52.745  11.198  39.319  1.00  0.00           C  
ATOM   2310  O   PHE C1847      52.029  10.303  38.883  1.00  0.00           O  
ATOM   2311  CB  PHE C1847      51.849  13.378  40.134  1.00  0.00           C  
ATOM   2312  CG  PHE C1847      50.686  13.372  39.173  1.00  0.00           C  
ATOM   2313  CD1 PHE C1847      50.706  14.169  38.030  1.00  0.00           C  
ATOM   2314  CD2 PHE C1847      49.591  12.549  39.395  1.00  0.00           C  
ATOM   2315  CE1 PHE C1847      49.666  14.143  37.124  1.00  0.00           C  
ATOM   2316  CE2 PHE C1847      48.536  12.513  38.491  1.00  0.00           C  
ATOM   2317  CZ  PHE C1847      48.574  13.312  37.351  1.00  0.00           C  
ATOM   2318  N   VAL C1848      53.912  11.534  38.781  1.00  0.00           N  
ATOM   2319  CA  VAL C1848      54.434  10.889  37.582  1.00  0.00           C  
ATOM   2320  C   VAL C1848      55.226   9.585  37.760  1.00  0.00           C  
ATOM   2321  O   VAL C1848      55.085   8.665  36.957  1.00  0.00           O  
ATOM   2322  CB  VAL C1848      55.323  11.845  36.801  1.00  0.00           C  
ATOM   2323  CG1 VAL C1848      54.538  13.035  36.383  1.00  0.00           C  
ATOM   2324  CG2 VAL C1848      56.489  12.270  37.648  1.00  0.00           C  
ATOM   2325  N   THR C1991      56.074   9.513  38.782  1.00  0.00           N  
ATOM   2326  CA  THR C1991      56.870   8.312  39.022  1.00  0.00           C  
ATOM   2327  C   THR C1991      55.977   7.143  39.391  1.00  0.00           C  
ATOM   2328  O   THR C1991      56.383   5.997  39.236  1.00  0.00           O  
ATOM   2329  CB  THR C1991      57.878   8.483  40.191  1.00  0.00           C  
ATOM   2330  OG1 THR C1991      57.169   8.821  41.381  1.00  0.00           O  
ATOM   2331  CG2 THR C1991      58.854   9.568  39.926  1.00  0.00           C  
ATOM   2332  N   GLU C1992      54.772   7.419  39.892  1.00  0.00           N  
ATOM   2333  CA  GLU C1992      53.875   6.333  40.283  1.00  0.00           C  
ATOM   2334  C   GLU C1992      52.934   5.962  39.138  1.00  0.00           C  
ATOM   2335  O   GLU C1992      52.591   4.781  38.974  1.00  0.00           O  
ATOM   2336  CB  GLU C1992      53.078   6.702  41.556  1.00  0.00           C  
ATOM   2337  CG  GLU C1992      52.722   5.476  42.453  1.00  0.00           C  
ATOM   2338  CD  GLU C1992      51.896   5.807  43.720  1.00  0.00           C  
ATOM   2339  OE1 GLU C1992      51.579   4.860  44.483  1.00  0.00           O  
ATOM   2340  OE2 GLU C1992      51.561   6.994  43.956  1.00  0.00           O  
ATOM   2341  N   GLY C1993      52.519   6.970  38.362  1.00  0.00           N  
ATOM   2342  CA  GLY C1993      51.653   6.721  37.224  1.00  0.00           C  
ATOM   2343  C   GLY C1993      52.515   5.838  36.357  1.00  0.00           C  
ATOM   2344  O   GLY C1993      52.118   4.775  35.899  1.00  0.00           O  
ATOM   2345  N   THR C1994      53.742   6.276  36.166  1.00  0.00           N  
ATOM   2346  CA  THR C1994      54.674   5.513  35.371  1.00  0.00           C  
ATOM   2347  C   THR C1994      54.811   4.043  35.801  1.00  0.00           C  
ATOM   2348  O   THR C1994      54.785   3.129  34.974  1.00  0.00           O  
ATOM   2349  CB  THR C1994      56.028   6.155  35.430  1.00  0.00           C  
ATOM   2350  OG1 THR C1994      55.909   7.509  34.990  1.00  0.00           O  
ATOM   2351  CG2 THR C1994      57.000   5.414  34.534  1.00  0.00           C  
ATOM   2352  N   ALA C2011      54.971   3.815  37.095  1.00  0.00           N  
ATOM   2353  CA  ALA C2011      55.115   2.452  37.584  1.00  0.00           C  
ATOM   2354  C   ALA C2011      53.946   1.625  37.133  1.00  0.00           C  
ATOM   2355  O   ALA C2011      54.104   0.513  36.645  1.00  0.00           O  
ATOM   2356  CB  ALA C2011      55.170   2.445  39.074  1.00  0.00           C  
ATOM   2357  N   ARG C2012      52.763   2.171  37.345  1.00  0.00           N  
ATOM   2358  CA  ARG C2012      51.557   1.499  36.953  1.00  0.00           C  
ATOM   2359  C   ARG C2012      51.586   1.294  35.437  1.00  0.00           C  
ATOM   2360  O   ARG C2012      51.437   0.174  34.954  1.00  0.00           O  
ATOM   2361  CB  ARG C2012      50.360   2.352  37.376  1.00  0.00           C  
ATOM   2362  CG  ARG C2012      49.044   2.068  36.638  1.00  0.00           C  
ATOM   2363  CD  ARG C2012      48.031   1.334  37.509  1.00  0.00           C  
ATOM   2364  NE  ARG C2012      47.723  -0.025  37.063  1.00  0.00           N  
ATOM   2365  CZ  ARG C2012      46.503  -0.437  36.736  1.00  0.00           C  
ATOM   2366  NH1 ARG C2012      45.479   0.405  36.797  1.00  0.00           N  
ATOM   2367  NH2 ARG C2012      46.305  -1.697  36.376  1.00  0.00           N  
ATOM   2368  N   GLY C2013      51.793   2.366  34.682  1.00  0.00           N  
ATOM   2369  CA  GLY C2013      51.803   2.224  33.246  1.00  0.00           C  
ATOM   2370  C   GLY C2013      52.800   1.176  32.819  1.00  0.00           C  
ATOM   2371  O   GLY C2013      52.515   0.357  31.947  1.00  0.00           O  
ATOM   2372  N   ARG C2014      53.967   1.179  33.444  1.00  0.00           N  
ATOM   2373  CA  ARG C2014      54.984   0.235  33.037  1.00  0.00           C  
ATOM   2374  C   ARG C2014      54.467  -1.180  33.166  1.00  0.00           C  
ATOM   2375  O   ARG C2014      54.570  -1.984  32.249  1.00  0.00           O  
ATOM   2376  CB  ARG C2014      56.244   0.420  33.875  1.00  0.00           C  
ATOM   2377  CG  ARG C2014      57.552   0.512  33.068  1.00  0.00           C  
ATOM   2378  CD  ARG C2014      58.093  -0.824  32.664  1.00  0.00           C  
ATOM   2379  NE  ARG C2014      59.503  -0.713  32.338  1.00  0.00           N  
ATOM   2380  CZ  ARG C2014      60.282  -1.768  32.186  1.00  0.00           C  
ATOM   2381  NH1 ARG C2014      59.759  -2.977  32.339  1.00  0.00           N  
ATOM   2382  NH2 ARG C2014      61.562  -1.621  31.876  1.00  0.00           N  
ATOM   2383  N   GLU C2015      53.884  -1.491  34.307  1.00  0.00           N  
ATOM   2384  CA  GLU C2015      53.388  -2.838  34.507  1.00  0.00           C  
ATOM   2385  C   GLU C2015      52.306  -3.230  33.512  1.00  0.00           C  
ATOM   2386  O   GLU C2015      52.286  -4.365  33.053  1.00  0.00           O  
ATOM   2387  CB  GLU C2015      52.895  -2.962  35.930  1.00  0.00           C  
ATOM   2388  CG  GLU C2015      51.981  -4.085  36.206  1.00  0.00           C  
ATOM   2389  CD  GLU C2015      51.283  -3.831  37.516  1.00  0.00           C  
ATOM   2390  OE1 GLU C2015      51.818  -4.259  38.567  1.00  0.00           O  
ATOM   2391  OE2 GLU C2015      50.226  -3.155  37.495  1.00  0.00           O  
ATOM   2392  N   VAL C2016      51.420  -2.300  33.166  1.00  0.00           N  
ATOM   2393  CA  VAL C2016      50.359  -2.611  32.220  1.00  0.00           C  
ATOM   2394  C   VAL C2016      50.953  -2.922  30.871  1.00  0.00           C  
ATOM   2395  O   VAL C2016      50.674  -3.964  30.282  1.00  0.00           O  
ATOM   2396  CB  VAL C2016      49.365  -1.454  32.037  1.00  0.00           C  
ATOM   2397  CG1 VAL C2016      48.485  -1.730  30.847  1.00  0.00           C  
ATOM   2398  CG2 VAL C2016      48.489  -1.315  33.257  1.00  0.00           C  
ATOM   2399  N   ALA C2017      51.769  -2.011  30.370  1.00  0.00           N  
ATOM   2400  CA  ALA C2017      52.378  -2.250  29.084  1.00  0.00           C  
ATOM   2401  C   ALA C2017      53.157  -3.557  29.148  1.00  0.00           C  
ATOM   2402  O   ALA C2017      53.188  -4.323  28.195  1.00  0.00           O  
ATOM   2403  CB  ALA C2017      53.299  -1.115  28.729  1.00  0.00           C  
ATOM   2404  N   ALA C2018      53.778  -3.828  30.283  1.00  0.00           N  
ATOM   2405  CA  ALA C2018      54.563  -5.039  30.396  1.00  0.00           C  
ATOM   2406  C   ALA C2018      53.710  -6.261  30.147  1.00  0.00           C  
ATOM   2407  O   ALA C2018      54.169  -7.208  29.523  1.00  0.00           O  
ATOM   2408  CB  ALA C2018      55.213  -5.123  31.772  1.00  0.00           C  
ATOM   2409  N   GLN C2019      52.471  -6.234  30.633  1.00  0.00           N  
ATOM   2410  CA  GLN C2019      51.571  -7.370  30.482  1.00  0.00           C  
ATOM   2411  C   GLN C2019      51.231  -7.590  29.041  1.00  0.00           C  
ATOM   2412  O   GLN C2019      51.289  -8.719  28.552  1.00  0.00           O  
ATOM   2413  CB  GLN C2019      50.239  -7.164  31.205  1.00  0.00           C  
ATOM   2414  CG  GLN C2019      50.235  -7.237  32.724  1.00  0.00           C  
ATOM   2415  CD  GLN C2019      48.818  -7.112  33.282  1.00  0.00           C  
ATOM   2416  OE1 GLN C2019      48.275  -8.062  33.849  1.00  0.00           O  
ATOM   2417  NE2 GLN C2019      48.208  -5.944  33.098  1.00  0.00           N  
ATOM   2418  N   THR C2020      50.846  -6.506  28.376  1.00  0.00           N  
ATOM   2419  CA  THR C2020      50.449  -6.558  26.972  1.00  0.00           C  
ATOM   2420  C   THR C2020      51.547  -7.068  26.058  1.00  0.00           C  
ATOM   2421  O   THR C2020      51.325  -7.889  25.184  1.00  0.00           O  
ATOM   2422  CB  THR C2020      50.014  -5.201  26.494  1.00  0.00           C  
ATOM   2423  OG1 THR C2020      48.976  -4.731  27.353  1.00  0.00           O  
ATOM   2424  CG2 THR C2020      49.483  -5.281  25.091  1.00  0.00           C  
ATOM   2425  N   LEU C2021      52.746  -6.562  26.228  1.00  0.00           N  
ATOM   2426  CA  LEU C2021      53.829  -7.068  25.420  1.00  0.00           C  
ATOM   2427  C   LEU C2021      53.955  -8.564  25.640  1.00  0.00           C  
ATOM   2428  O   LEU C2021      54.358  -9.285  24.747  1.00  0.00           O  
ATOM   2429  CB  LEU C2021      55.128  -6.421  25.847  1.00  0.00           C  
ATOM   2430  CG  LEU C2021      55.517  -5.207  25.032  1.00  0.00           C  
ATOM   2431  CD1 LEU C2021      55.748  -5.668  23.635  1.00  0.00           C  
ATOM   2432  CD2 LEU C2021      54.443  -4.172  25.042  1.00  0.00           C  
ATOM   2433  N   GLY C2022      53.628  -9.006  26.853  1.00  0.00           N  
ATOM   2434  CA  GLY C2022      53.720 -10.409  27.224  1.00  0.00           C  
ATOM   2435  C   GLY C2022      52.873 -11.262  26.324  1.00  0.00           C  
ATOM   2436  O   GLY C2022      53.325 -12.278  25.789  1.00  0.00           O  
ATOM   2437  N   GLN C2023      51.633 -10.838  26.150  1.00  0.00           N  
ATOM   2438  CA  GLN C2023      50.735 -11.567  25.295  1.00  0.00           C  
ATOM   2439  C   GLN C2023      51.090 -11.324  23.845  1.00  0.00           C  
ATOM   2440  O   GLN C2023      50.896 -12.196  23.004  1.00  0.00           O  
ATOM   2441  CB  GLN C2023      49.310 -11.148  25.584  1.00  0.00           C  
ATOM   2442  CG  GLN C2023      48.830 -11.577  26.966  1.00  0.00           C  
ATOM   2443  CD  GLN C2023      47.590 -12.464  26.900  1.00  0.00           C  
ATOM   2444  OE1 GLN C2023      46.464 -11.971  26.737  1.00  0.00           O  
ATOM   2445  NE2 GLN C2023      47.792 -13.782  27.010  1.00  0.00           N  
ATOM   2446  N   VAL C2024      51.610 -10.136  23.548  1.00  0.00           N  
ATOM   2447  CA  VAL C2024      52.024  -9.830  22.183  1.00  0.00           C  
ATOM   2448  C   VAL C2024      53.173 -10.784  21.794  1.00  0.00           C  
ATOM   2449  O   VAL C2024      53.097 -11.470  20.776  1.00  0.00           O  
ATOM   2450  CB  VAL C2024      52.494  -8.349  22.050  1.00  0.00           C  
ATOM   2451  CG1 VAL C2024      53.354  -8.165  20.810  1.00  0.00           C  
ATOM   2452  CG2 VAL C2024      51.298  -7.441  21.936  1.00  0.00           C  
ATOM   2453  N   ARG C2025      54.220 -10.846  22.619  1.00  0.00           N  
ATOM   2454  CA  ARG C2025      55.369 -11.708  22.340  1.00  0.00           C  
ATOM   2455  C   ARG C2025      54.924 -13.124  22.094  1.00  0.00           C  
ATOM   2456  O   ARG C2025      55.357 -13.748  21.125  1.00  0.00           O  
ATOM   2457  CB  ARG C2025      56.384 -11.697  23.490  1.00  0.00           C  
ATOM   2458  CG  ARG C2025      56.953 -10.332  23.779  1.00  0.00           C  
ATOM   2459  CD  ARG C2025      58.192 -10.396  24.611  1.00  0.00           C  
ATOM   2460  NE  ARG C2025      58.532  -9.060  25.071  1.00  0.00           N  
ATOM   2461  CZ  ARG C2025      58.229  -8.578  26.273  1.00  0.00           C  
ATOM   2462  NH1 ARG C2025      57.577  -9.319  27.162  1.00  0.00           N  
ATOM   2463  NH2 ARG C2025      58.582  -7.341  26.589  1.00  0.00           N  
ATOM   2464  N   ARG C2026      54.064 -13.632  22.974  1.00  0.00           N  
ATOM   2465  CA  ARG C2026      53.542 -14.986  22.830  1.00  0.00           C  
ATOM   2466  C   ARG C2026      52.731 -15.157  21.546  1.00  0.00           C  
ATOM   2467  O   ARG C2026      52.871 -16.154  20.839  1.00  0.00           O  
ATOM   2468  CB  ARG C2026      52.642 -15.351  23.999  1.00  0.00           C  
ATOM   2469  CG  ARG C2026      51.939 -16.676  23.763  1.00  0.00           C  
ATOM   2470  CD  ARG C2026      50.580 -16.695  24.435  1.00  0.00           C  
ATOM   2471  NE  ARG C2026      49.738 -17.818  24.009  1.00  0.00           N  
ATOM   2472  CZ  ARG C2026      48.403 -17.805  24.019  1.00  0.00           C  
ATOM   2473  NH1 ARG C2026      47.740 -16.722  24.430  1.00  0.00           N  
ATOM   2474  NH2 ARG C2026      47.725 -18.881  23.626  1.00  0.00           N  
ATOM   2475  N   ALA C2027      51.866 -14.193  21.264  1.00  0.00           N  
ATOM   2476  CA  ALA C2027      51.040 -14.258  20.073  1.00  0.00           C  
ATOM   2477  C   ALA C2027      51.865 -14.249  18.796  1.00  0.00           C  
ATOM   2478  O   ALA C2027      51.520 -14.896  17.815  1.00  0.00           O  
ATOM   2479  CB  ALA C2027      50.074 -13.102  20.065  1.00  0.00           C  
ATOM   2480  N   MET C2039      52.961 -13.512  18.808  1.00  0.00           N  
ATOM   2481  CA  MET C2039      53.808 -13.413  17.629  1.00  0.00           C  
ATOM   2482  C   MET C2039      54.699 -14.628  17.444  1.00  0.00           C  
ATOM   2483  O   MET C2039      55.346 -14.791  16.412  1.00  0.00           O  
ATOM   2484  CB  MET C2039      54.655 -12.139  17.706  1.00  0.00           C  
ATOM   2485  CG  MET C2039      53.856 -10.841  17.555  1.00  0.00           C  
ATOM   2486  SD  MET C2039      54.896  -9.369  17.544  1.00  0.00           S  
ATOM   2487  CE  MET C2039      55.468  -9.357  15.915  1.00  0.00           C  
ATOM   2488  N   ARG C2040      54.715 -15.482  18.454  1.00  0.00           N  
ATOM   2489  CA  ARG C2040      55.516 -16.686  18.409  1.00  0.00           C  
ATOM   2490  C   ARG C2040      56.997 -16.357  18.510  1.00  0.00           C  
ATOM   2491  O   ARG C2040      57.849 -17.070  17.978  1.00  0.00           O  
ATOM   2492  CB  ARG C2040      55.233 -17.455  17.115  1.00  0.00           C  
ATOM   2493  CG  ARG C2040      53.801 -18.030  16.983  1.00  0.00           C  
ATOM   2494  CD  ARG C2040      53.296 -18.790  18.236  1.00  0.00           C  
ATOM   2495  NE  ARG C2040      54.241 -19.758  18.800  1.00  0.00           N  
ATOM   2496  CZ  ARG C2040      54.611 -20.901  18.227  1.00  0.00           C  
ATOM   2497  NH1 ARG C2040      54.124 -21.255  17.059  1.00  0.00           N  
ATOM   2498  NH2 ARG C2040      55.470 -21.703  18.832  1.00  0.00           N  
ATOM   2499  N   LEU C2041      57.320 -15.279  19.207  1.00  0.00           N  
ATOM   2500  CA  LEU C2041      58.719 -14.924  19.330  1.00  0.00           C  
ATOM   2501  C   LEU C2041      59.496 -15.982  20.075  1.00  0.00           C  
ATOM   2502  O   LEU C2041      59.056 -16.474  21.110  1.00  0.00           O  
ATOM   2503  CB  LEU C2041      58.870 -13.597  20.046  1.00  0.00           C  
ATOM   2504  CG  LEU C2041      58.316 -12.414  19.270  1.00  0.00           C  
ATOM   2505  CD1 LEU C2041      58.406 -11.215  20.126  1.00  0.00           C  
ATOM   2506  CD2 LEU C2041      59.096 -12.195  18.002  1.00  0.00           C  
ATOM   2507  N   PHE C2042      60.658 -16.322  19.536  1.00  0.00           N  
ATOM   2508  CA  PHE C2042      61.521 -17.312  20.155  1.00  0.00           C  
ATOM   2509  C   PHE C2042      61.578 -17.131  21.673  1.00  0.00           C  
ATOM   2510  O   PHE C2042      61.895 -16.057  22.161  1.00  0.00           O  
ATOM   2511  CB  PHE C2042      62.940 -17.212  19.558  1.00  0.00           C  
ATOM   2512  CG  PHE C2042      63.883 -18.300  20.024  1.00  0.00           C  
ATOM   2513  CD1 PHE C2042      64.773 -18.066  21.068  1.00  0.00           C  
ATOM   2514  CD2 PHE C2042      63.844 -19.577  19.446  1.00  0.00           C  
ATOM   2515  CE1 PHE C2042      65.607 -19.086  21.535  1.00  0.00           C  
ATOM   2516  CE2 PHE C2042      64.668 -20.598  19.902  1.00  0.00           C  
ATOM   2517  CZ  PHE C2042      65.551 -20.351  20.951  1.00  0.00           C  
ATOM   2518  N   GLY C2043      61.254 -18.186  22.413  1.00  0.00           N  
ATOM   2519  CA  GLY C2043      61.314 -18.132  23.863  1.00  0.00           C  
ATOM   2520  C   GLY C2043      60.014 -17.765  24.540  1.00  0.00           C  
ATOM   2521  O   GLY C2043      59.966 -17.559  25.764  1.00  0.00           O  
ATOM   2522  N   HIS C2044      58.958 -17.687  23.738  1.00  0.00           N  
ATOM   2523  CA  HIS C2044      57.634 -17.343  24.239  1.00  0.00           C  
ATOM   2524  C   HIS C2044      56.586 -18.298  23.674  1.00  0.00           C  
ATOM   2525  O   HIS C2044      56.992 -19.224  22.941  1.00  0.00           O  
ATOM   2526  CB  HIS C2044      57.293 -15.913  23.841  1.00  0.00           C  
ATOM   2527  CG  HIS C2044      58.240 -14.905  24.389  1.00  0.00           C  
ATOM   2528  ND1 HIS C2044      58.100 -14.345  25.643  1.00  0.00           N  
ATOM   2529  CD2 HIS C2044      59.377 -14.384  23.868  1.00  0.00           C  
ATOM   2530  CE1 HIS C2044      59.107 -13.527  25.866  1.00  0.00           C  
ATOM   2531  NE2 HIS C2044      59.896 -13.528  24.815  1.00  0.00           N  
ATOM   2532  OXT HIS C2044      55.383 -18.115  23.969  1.00  0.00           O  
TER
END
