# Supplementary material for: Backbone Brackets and Arginine Tweezers delineate Class I and Class II aminoacyl tRNA synthetases
Source: PLoS Comput Biol. 2018 Apr 16;14(4):e1006101. doi: 10.1371/journal.pcbi.1006101 (PMC5919687; doi:10.1371/journal.pcbi.1006101)
Supplement: S11 File — All structures of Class I aaRS with residues renumbered according to the MSA. (GZ) [file pcbi.1006101.s023.tar.gz › 1yid_A_renum.pdb]

ATOM      1  N   ALA A 245     121.416  -5.681 -29.165  1.00  0.00           N  
ATOM      2  CA  ALA A 245     121.588  -4.539 -28.211  1.00  0.00           C  
ATOM      3  C   ALA A 245     120.962  -4.865 -26.855  1.00  0.00           C  
ATOM      4  O   ALA A 245     119.936  -5.549 -26.778  1.00  0.00           O  
ATOM      5  CB  ALA A 245     120.966  -3.268 -28.789  1.00  0.00           C  
ATOM      6  N   ARG A 265     121.581  -4.363 -25.787  1.00  0.00           N  
ATOM      7  CA  ARG A 265     121.087  -4.627 -24.440  1.00  0.00           C  
ATOM      8  C   ARG A 265     120.761  -3.434 -23.527  1.00  0.00           C  
ATOM      9  O   ARG A 265     120.868  -3.552 -22.307  1.00  0.00           O  
ATOM     10  CB  ARG A 265     122.059  -5.570 -23.725  1.00  0.00           C  
ATOM     11  N   PRO A 266     120.386  -2.271 -24.094  1.00  0.00           N  
ATOM     12  CA  PRO A 266     120.085  -1.179 -23.164  1.00  0.00           C  
ATOM     13  C   PRO A 266     118.635  -1.337 -22.660  1.00  0.00           C  
ATOM     14  O   PRO A 266     117.732  -1.597 -23.462  1.00  0.00           O  
ATOM     15  CB  PRO A 266     120.276   0.069 -24.018  1.00  0.00           C  
ATOM     16  CG  PRO A 266     119.847  -0.404 -25.391  1.00  0.00           C  
ATOM     17  CD  PRO A 266     120.494  -1.774 -25.474  1.00  0.00           C  
ATOM     18  N   ARG A 267     118.365  -1.221 -21.359  1.00  0.00           N  
ATOM     19  CA  ARG A 267     117.022  -1.352 -20.802  1.00  0.00           C  
ATOM     20  C   ARG A 267     116.287  -0.007 -20.883  1.00  0.00           C  
ATOM     21  O   ARG A 267     116.709   0.972 -20.271  1.00  0.00           O  
ATOM     22  CB  ARG A 267     117.076  -1.846 -19.345  1.00  0.00           C  
ATOM     23  N   VAL A 268     115.187   0.064 -21.640  1.00  0.00           N  
ATOM     24  CA  VAL A 268     114.442   1.324 -21.769  1.00  0.00           C  
ATOM     25  C   VAL A 268     113.167   1.263 -20.949  1.00  0.00           C  
ATOM     26  O   VAL A 268     112.491   0.234 -20.935  1.00  0.00           O  
ATOM     27  CB  VAL A 268     114.108   1.594 -23.235  1.00  0.00           C  
ATOM     28  N   LEU A 269     112.846   2.368 -20.273  1.00  0.00           N  
ATOM     29  CA  LEU A 269     111.638   2.450 -19.457  1.00  0.00           C  
ATOM     30  C   LEU A 269     110.696   3.570 -19.902  1.00  0.00           C  
ATOM     31  O   LEU A 269     111.099   4.721 -20.032  1.00  0.00           O  
ATOM     32  CB  LEU A 269     112.003   2.645 -17.992  1.00  0.00           C  
ATOM     33  CG  LEU A 269     110.800   2.590 -17.051  1.00  0.00           C  
ATOM     34  CD1 LEU A 269     110.094   1.245 -17.184  1.00  0.00           C  
ATOM     35  CD2 LEU A 269     111.266   2.821 -15.624  1.00  0.00           C  
ATOM     36  N   THR A 270     109.433   3.213 -20.123  1.00  0.00           N  
ATOM     37  CA  THR A 270     108.396   4.144 -20.578  1.00  0.00           C  
ATOM     38  C   THR A 270     107.081   3.786 -19.881  1.00  0.00           C  
ATOM     39  O   THR A 270     106.914   2.657 -19.405  1.00  0.00           O  
ATOM     40  CB  THR A 270     108.158   4.020 -22.112  1.00  0.00           C  
ATOM     41  OG1 THR A 270     107.699   2.695 -22.419  1.00  0.00           O  
ATOM     42  CG2 THR A 270     109.440   4.304 -22.898  1.00  0.00           C  
ATOM     43  N   GLY A 272     106.148   4.732 -19.830  1.00  0.00           N  
ATOM     44  CA  GLY A 272     104.874   4.445 -19.202  1.00  0.00           C  
ATOM     45  C   GLY A 272     103.860   5.542 -19.404  1.00  0.00           C  
ATOM     46  O   GLY A 272     104.143   6.538 -20.059  1.00  0.00           O  
ATOM     47  N   ASP A 273     102.669   5.349 -18.849  1.00  0.00           N  
ATOM     48  CA  ASP A 273     101.590   6.330 -18.935  1.00  0.00           C  
ATOM     49  C   ASP A 273     100.759   6.184 -17.667  1.00  0.00           C  
ATOM     50  O   ASP A 273     100.739   5.109 -17.068  1.00  0.00           O  
ATOM     51  CB  ASP A 273     100.681   6.064 -20.146  1.00  0.00           C  
ATOM     52  CG  ASP A 273     101.447   5.952 -21.461  1.00  0.00           C  
ATOM     53  OD1 ASP A 273     101.749   4.809 -21.885  1.00  0.00           O  
ATOM     54  OD2 ASP A 273     101.740   7.009 -22.064  1.00  0.00           O  
ATOM     55  N   ARG A 274     100.094   7.258 -17.247  1.00  0.00           N  
ATOM     56  CA  ARG A 274      99.242   7.198 -16.065  1.00  0.00           C  
ATOM     57  C   ARG A 274      97.904   6.696 -16.590  1.00  0.00           C  
ATOM     58  O   ARG A 274      97.168   7.442 -17.236  1.00  0.00           O  
ATOM     59  CB  ARG A 274      99.043   8.579 -15.437  1.00  0.00           C  
ATOM     60  CG  ARG A 274     100.273   9.247 -14.838  1.00  0.00           C  
ATOM     61  CD  ARG A 274      99.821  10.433 -13.998  1.00  0.00           C  
ATOM     62  NE  ARG A 274      98.842  11.247 -14.716  1.00  0.00           N  
ATOM     63  CZ  ARG A 274      97.808  11.855 -14.143  1.00  0.00           C  
ATOM     64  NH1 ARG A 274      96.968  12.573 -14.877  1.00  0.00           N  
ATOM     65  NH2 ARG A 274      97.610  11.739 -12.837  1.00  0.00           N  
ATOM     66  N   PRO A 275      97.568   5.427 -16.319  1.00  0.00           N  
ATOM     67  CA  PRO A 275      96.299   4.880 -16.805  1.00  0.00           C  
ATOM     68  C   PRO A 275      95.107   5.733 -16.411  1.00  0.00           C  
ATOM     69  O   PRO A 275      94.471   5.504 -15.383  1.00  0.00           O  
ATOM     70  CB  PRO A 275      96.262   3.484 -16.188  1.00  0.00           C  
ATOM     71  CG  PRO A 275      97.724   3.145 -16.026  1.00  0.00           C  
ATOM     72  CD  PRO A 275      98.271   4.439 -15.484  1.00  0.00           C  
ATOM     73  N   THR A 276      94.810   6.713 -17.255  1.00  0.00           N  
ATOM     74  CA  THR A 276      93.714   7.638 -17.024  1.00  0.00           C  
ATOM     75  C   THR A 276      92.599   7.453 -18.041  1.00  0.00           C  
ATOM     76  O   THR A 276      91.577   8.132 -17.987  1.00  0.00           O  
ATOM     77  CB  THR A 276      94.231   9.068 -17.093  1.00  0.00           C  
ATOM     78  OG1 THR A 276      95.233   9.245 -16.088  1.00  0.00           O  
ATOM     79  CG2 THR A 276      93.117  10.063 -16.861  1.00  0.00           C  
ATOM     80  N   GLY A 277      92.796   6.521 -18.964  1.00  0.00           N  
ATOM     81  CA  GLY A 277      91.790   6.268 -19.976  1.00  0.00           C  
ATOM     82  C   GLY A 277      92.512   5.780 -21.203  1.00  0.00           C  
ATOM     83  O   GLY A 277      93.734   5.901 -21.267  1.00  0.00           O  
ATOM     84  N   ALA A 279      91.776   5.226 -22.163  1.00  0.00           N  
ATOM     85  CA  ALA A 279      92.373   4.722 -23.401  1.00  0.00           C  
ATOM     86  C   ALA A 279      93.127   5.855 -24.096  1.00  0.00           C  
ATOM     87  O   ALA A 279      92.815   7.028 -23.892  1.00  0.00           O  
ATOM     88  CB  ALA A 279      91.285   4.153 -24.320  1.00  0.00           C  
ATOM     89  N   LEU A 280      94.114   5.513 -24.921  1.00  0.00           N  
ATOM     90  CA  LEU A 280      94.905   6.540 -25.590  1.00  0.00           C  
ATOM     91  C   LEU A 280      94.511   6.908 -27.017  1.00  0.00           C  
ATOM     92  O   LEU A 280      93.740   6.209 -27.677  1.00  0.00           O  
ATOM     93  CB  LEU A 280      96.395   6.184 -25.501  1.00  0.00           C  
ATOM     94  CG  LEU A 280      96.773   4.705 -25.524  1.00  0.00           C  
ATOM     95  CD1 LEU A 280      97.010   4.300 -26.958  1.00  0.00           C  
ATOM     96  CD2 LEU A 280      98.028   4.448 -24.695  1.00  0.00           C  
ATOM     97  N   HIS A 281      95.053   8.029 -27.477  1.00  0.00           N  
ATOM     98  CA  HIS A 281      94.732   8.563 -28.790  1.00  0.00           C  
ATOM     99  C   HIS A 281      95.930   8.846 -29.680  1.00  0.00           C  
ATOM    100  O   HIS A 281      97.066   8.911 -29.216  1.00  0.00           O  
ATOM    101  CB  HIS A 281      93.975   9.869 -28.608  1.00  0.00           C  
ATOM    102  CG  HIS A 281      94.710  10.859 -27.758  1.00  0.00           C  
ATOM    103  ND1 HIS A 281      94.434  11.035 -26.419  1.00  0.00           N  
ATOM    104  CD2 HIS A 281      95.757  11.669 -28.037  1.00  0.00           C  
ATOM    105  CE1 HIS A 281      95.281  11.912 -25.911  1.00  0.00           C  
ATOM    106  NE2 HIS A 281      96.095  12.312 -26.868  1.00  0.00           N  
ATOM    107  N   LEU A 282      95.634   9.053 -30.962  1.00  0.00           N  
ATOM    108  CA  LEU A 282      96.628   9.376 -31.983  1.00  0.00           C  
ATOM    109  C   LEU A 282      97.798  10.199 -31.451  1.00  0.00           C  
ATOM    110  O   LEU A 282      98.930  10.019 -31.884  1.00  0.00           O  
ATOM    111  CB  LEU A 282      95.979  10.153 -33.135  1.00  0.00           C  
ATOM    112  CG  LEU A 282      95.065   9.409 -34.106  1.00  0.00           C  
ATOM    113  CD1 LEU A 282      94.912  10.236 -35.378  1.00  0.00           C  
ATOM    114  CD2 LEU A 282      95.666   8.049 -34.431  1.00  0.00           C  
ATOM    115  N   GLY A 283      97.518  11.111 -30.525  1.00  0.00           N  
ATOM    116  CA  GLY A 283      98.568  11.944 -29.962  1.00  0.00           C  
ATOM    117  C   GLY A 283      99.693  11.142 -29.343  1.00  0.00           C  
ATOM    118  O   GLY A 283     100.866  11.476 -29.508  1.00  0.00           O  
ATOM    119  N   HIS A 284      99.317  10.088 -28.621  1.00  0.00           N  
ATOM    120  CA  HIS A 284     100.252   9.182 -27.955  1.00  0.00           C  
ATOM    121  C   HIS A 284     100.918   8.321 -29.029  1.00  0.00           C  
ATOM    122  O   HIS A 284     102.105   8.003 -28.952  1.00  0.00           O  
ATOM    123  CB  HIS A 284      99.486   8.305 -26.958  1.00  0.00           C  
ATOM    124  CG  HIS A 284      98.758   9.083 -25.904  1.00  0.00           C  
ATOM    125  ND1 HIS A 284      99.397   9.626 -24.808  1.00  0.00           N  
ATOM    126  CD2 HIS A 284      97.455   9.419 -25.787  1.00  0.00           C  
ATOM    127  CE1 HIS A 284      98.513  10.263 -24.060  1.00  0.00           C  
ATOM    128  NE2 HIS A 284      97.327  10.154 -24.629  1.00  0.00           N  
ATOM    129  N   LEU A 285     100.144   7.948 -30.038  1.00  0.00           N  
ATOM    130  CA  LEU A 285     100.691   7.168 -31.131  1.00  0.00           C  
ATOM    131  C   LEU A 285     101.618   8.094 -31.914  1.00  0.00           C  
ATOM    132  O   LEU A 285     102.792   7.796 -32.134  1.00  0.00           O  
ATOM    133  CB  LEU A 285      99.577   6.704 -32.051  1.00  0.00           C  
ATOM    134  CG  LEU A 285      99.940   5.521 -32.936  1.00  0.00           C  
ATOM    135  CD1 LEU A 285      99.041   5.576 -34.135  1.00  0.00           C  
ATOM    136  CD2 LEU A 285     101.395   5.558 -33.373  1.00  0.00           C  
ATOM    137  N   ALA A 286     101.059   9.223 -32.332  1.00  0.00           N  
ATOM    138  CA  ALA A 286     101.786  10.222 -33.097  1.00  0.00           C  
ATOM    139  C   ALA A 286     103.184  10.412 -32.533  1.00  0.00           C  
ATOM    140  O   ALA A 286     104.139  10.630 -33.276  1.00  0.00           O  
ATOM    141  CB  ALA A 286     101.023  11.549 -33.083  1.00  0.00           C  
ATOM    142  N   GLY A 287     103.304  10.303 -31.215  1.00  0.00           N  
ATOM    143  CA  GLY A 287     104.598  10.486 -30.587  1.00  0.00           C  
ATOM    144  C   GLY A 287     105.288   9.261 -30.016  1.00  0.00           C  
ATOM    145  O   GLY A 287     106.040   8.574 -30.708  1.00  0.00           O  
ATOM    146  N   SER A 288     105.020   8.993 -28.744  1.00  0.00           N  
ATOM    147  CA  SER A 288     105.634   7.885 -28.024  1.00  0.00           C  
ATOM    148  C   SER A 288     105.329   6.452 -28.451  1.00  0.00           C  
ATOM    149  O   SER A 288     106.242   5.636 -28.561  1.00  0.00           O  
ATOM    150  CB  SER A 288     105.322   8.035 -26.535  1.00  0.00           C  
ATOM    151  OG  SER A 288     104.017   8.554 -26.358  1.00  0.00           O  
ATOM    152  N   LEU A 289     104.057   6.155 -28.700  1.00  0.00           N  
ATOM    153  CA  LEU A 289     103.628   4.803 -29.050  1.00  0.00           C  
ATOM    154  C   LEU A 289     104.303   4.100 -30.227  1.00  0.00           C  
ATOM    155  O   LEU A 289     104.430   2.879 -30.200  1.00  0.00           O  
ATOM    156  CB  LEU A 289     102.102   4.767 -29.228  1.00  0.00           C  
ATOM    157  CG  LEU A 289     101.354   3.475 -28.857  1.00  0.00           C  
ATOM    158  CD1 LEU A 289     101.678   3.037 -27.429  1.00  0.00           C  
ATOM    159  CD2 LEU A 289      99.863   3.720 -28.993  1.00  0.00           C  
ATOM    160  N   GLN A 290     104.738   4.825 -31.255  1.00  0.00           N  
ATOM    161  CA  GLN A 290     105.392   4.138 -32.366  1.00  0.00           C  
ATOM    162  C   GLN A 290     106.875   3.927 -32.109  1.00  0.00           C  
ATOM    163  O   GLN A 290     107.464   2.949 -32.573  1.00  0.00           O  
ATOM    164  CB  GLN A 290     105.175   4.878 -33.690  1.00  0.00           C  
ATOM    165  CG  GLN A 290     105.404   6.372 -33.669  1.00  0.00           C  
ATOM    166  CD  GLN A 290     105.044   7.009 -35.004  1.00  0.00           C  
ATOM    167  OE1 GLN A 290     103.905   6.904 -35.464  1.00  0.00           O  
ATOM    168  NE2 GLN A 290     106.015   7.662 -35.634  1.00  0.00           N  
ATOM    169  N   ASN A 291     107.468   4.849 -31.362  1.00  0.00           N  
ATOM    170  CA  ASN A 291     108.876   4.773 -30.993  1.00  0.00           C  
ATOM    171  C   ASN A 291     109.067   3.489 -30.185  1.00  0.00           C  
ATOM    172  O   ASN A 291     110.019   2.753 -30.405  1.00  0.00           O  
ATOM    173  CB  ASN A 291     109.251   5.991 -30.139  1.00  0.00           C  
ATOM    174  CG  ASN A 291     110.738   6.056 -29.797  1.00  0.00           C  
ATOM    175  OD1 ASN A 291     111.166   6.937 -29.043  1.00  0.00           O  
ATOM    176  ND2 ASN A 291     111.527   5.138 -30.348  1.00  0.00           N  
ATOM    177  N   ARG A 292     108.153   3.218 -29.257  1.00  0.00           N  
ATOM    178  CA  ARG A 292     108.238   2.015 -28.428  1.00  0.00           C  
ATOM    179  C   ARG A 292     108.140   0.790 -29.322  1.00  0.00           C  
ATOM    180  O   ARG A 292     108.726  -0.259 -29.040  1.00  0.00           O  
ATOM    181  CB  ARG A 292     107.117   2.008 -27.390  1.00  0.00           C  
ATOM    182  CG  ARG A 292     107.091   3.272 -26.571  1.00  0.00           C  
ATOM    183  CD  ARG A 292     106.005   3.254 -25.542  1.00  0.00           C  
ATOM    184  NE  ARG A 292     105.788   4.593 -25.015  1.00  0.00           N  
ATOM    185  CZ  ARG A 292     104.972   4.876 -24.009  1.00  0.00           C  
ATOM    186  NH1 ARG A 292     104.836   6.129 -23.598  1.00  0.00           N  
ATOM    187  NH2 ARG A 292     104.298   3.907 -23.408  1.00  0.00           N  
ATOM    188  N   VAL A 293     107.385   0.937 -30.402  1.00  0.00           N  
ATOM    189  CA  VAL A 293     107.239  -0.133 -31.370  1.00  0.00           C  
ATOM    190  C   VAL A 293     108.618  -0.281 -32.011  1.00  0.00           C  
ATOM    191  O   VAL A 293     109.020  -1.376 -32.386  1.00  0.00           O  
ATOM    192  CB  VAL A 293     106.190   0.235 -32.438  1.00  0.00           C  
ATOM    193  CG1 VAL A 293     106.038  -0.892 -33.437  1.00  0.00           C  
ATOM    194  CG2 VAL A 293     104.857   0.523 -31.772  1.00  0.00           C  
ATOM    195  N   ARG A 294     109.337   0.836 -32.125  1.00  0.00           N  
ATOM    196  CA  ARG A 294     110.687   0.854 -32.687  1.00  0.00           C  
ATOM    197  C   ARG A 294     111.630   0.335 -31.602  1.00  0.00           C  
ATOM    198  O   ARG A 294     112.308  -0.671 -31.774  1.00  0.00           O  
ATOM    199  CB  ARG A 294     111.084   2.287 -33.077  1.00  0.00           C  
ATOM    200  CG  ARG A 294     111.539   2.469 -34.523  1.00  0.00           C  
ATOM    201  CD  ARG A 294     110.504   1.905 -35.500  1.00  0.00           C  
ATOM    202  NE  ARG A 294     110.710   2.344 -36.882  1.00  0.00           N  
ATOM    203  CZ  ARG A 294     109.798   2.246 -37.849  1.00  0.00           C  
ATOM    204  NH1 ARG A 294     110.080   2.673 -39.073  1.00  0.00           N  
ATOM    205  NH2 ARG A 294     108.603   1.727 -37.598  1.00  0.00           N  
ATOM    206  N   LEU A 295     111.658   1.025 -30.469  1.00  0.00           N  
ATOM    207  CA  LEU A 295     112.510   0.631 -29.355  1.00  0.00           C  
ATOM    208  C   LEU A 295     112.286  -0.823 -28.976  1.00  0.00           C  
ATOM    209  O   LEU A 295     113.198  -1.488 -28.497  1.00  0.00           O  
ATOM    210  CB  LEU A 295     112.240   1.523 -28.139  1.00  0.00           C  
ATOM    211  CG  LEU A 295     112.578   2.995 -28.375  1.00  0.00           C  
ATOM    212  CD1 LEU A 295     112.323   3.836 -27.132  1.00  0.00           C  
ATOM    213  CD2 LEU A 295     114.033   3.076 -28.786  1.00  0.00           C  
ATOM    214  N   GLN A 296     111.074  -1.315 -29.199  1.00  0.00           N  
ATOM    215  CA  GLN A 296     110.746  -2.687 -28.852  1.00  0.00           C  
ATOM    216  C   GLN A 296     111.879  -3.647 -29.174  1.00  0.00           C  
ATOM    217  O   GLN A 296     112.537  -4.178 -28.282  1.00  0.00           O  
ATOM    218  CB  GLN A 296     109.490  -3.131 -29.593  1.00  0.00           C  
ATOM    219  CG  GLN A 296     108.915  -4.436 -29.091  1.00  0.00           C  
ATOM    220  CD  GLN A 296     107.434  -4.553 -29.379  1.00  0.00           C  
ATOM    221  OE1 GLN A 296     106.769  -5.478 -28.912  1.00  0.00           O  
ATOM    222  NE2 GLN A 296     106.905  -3.611 -30.150  1.00  0.00           N  
ATOM    223  N   ASP A 297     112.100  -3.844 -30.466  1.00  0.00           N  
ATOM    224  CA  ASP A 297     113.118  -4.747 -30.991  1.00  0.00           C  
ATOM    225  C   ASP A 297     114.590  -4.320 -30.848  1.00  0.00           C  
ATOM    226  O   ASP A 297     115.475  -5.176 -30.793  1.00  0.00           O  
ATOM    227  CB  ASP A 297     112.786  -5.043 -32.459  1.00  0.00           C  
ATOM    228  CG  ASP A 297     112.072  -3.884 -33.142  1.00  0.00           C  
ATOM    229  OD1 ASP A 297     111.614  -4.053 -34.291  1.00  0.00           O  
ATOM    230  OD2 ASP A 297     111.969  -2.801 -32.534  1.00  0.00           O  
ATOM    231  N   GLU A 298     114.854  -3.015 -30.786  1.00  0.00           N  
ATOM    232  CA  GLU A 298     116.228  -2.515 -30.644  1.00  0.00           C  
ATOM    233  C   GLU A 298     116.714  -2.588 -29.192  1.00  0.00           C  
ATOM    234  O   GLU A 298     117.835  -2.175 -28.887  1.00  0.00           O  
ATOM    235  CB  GLU A 298     116.344  -1.041 -31.056  1.00  0.00           C  
ATOM    236  CG  GLU A 298     115.796  -0.625 -32.400  1.00  0.00           C  
ATOM    237  CD  GLU A 298     115.960   0.873 -32.607  1.00  0.00           C  
ATOM    238  OE1 GLU A 298     117.099   1.318 -32.865  1.00  0.00           O  
ATOM    239  OE2 GLU A 298     114.957   1.606 -32.489  1.00  0.00           O  
ATOM    240  N   ALA A 306     115.876  -3.088 -28.292  1.00  0.00           N  
ATOM    241  CA  ALA A 306     116.265  -3.147 -26.888  1.00  0.00           C  
ATOM    242  C   ALA A 306     115.266  -3.941 -26.048  1.00  0.00           C  
ATOM    243  O   ALA A 306     114.344  -4.558 -26.586  1.00  0.00           O  
ATOM    244  CB  ALA A 306     116.382  -1.715 -26.344  1.00  0.00           C  
ATOM    245  N   GLU A 307     115.483  -3.950 -24.732  1.00  0.00           N  
ATOM    246  CA  GLU A 307     114.572  -4.606 -23.797  1.00  0.00           C  
ATOM    247  C   GLU A 307     113.640  -3.462 -23.396  1.00  0.00           C  
ATOM    248  O   GLU A 307     114.069  -2.493 -22.767  1.00  0.00           O  
ATOM    249  CB  GLU A 307     115.307  -5.146 -22.546  1.00  0.00           C  
ATOM    250  CG  GLU A 307     115.873  -6.589 -22.633  1.00  0.00           C  
ATOM    251  CD  GLU A 307     116.256  -7.171 -21.260  1.00  0.00           C  
ATOM    252  OE1 GLU A 307     115.421  -7.102 -20.332  1.00  0.00           O  
ATOM    253  OE2 GLU A 307     117.382  -7.704 -21.113  1.00  0.00           O  
ATOM    254  N   LEU A 308     112.374  -3.561 -23.780  1.00  0.00           N  
ATOM    255  CA  LEU A 308     111.421  -2.509 -23.479  1.00  0.00           C  
ATOM    256  C   LEU A 308     110.642  -2.826 -22.234  1.00  0.00           C  
ATOM    257  O   LEU A 308     110.193  -3.954 -22.047  1.00  0.00           O  
ATOM    258  CB  LEU A 308     110.432  -2.342 -24.621  1.00  0.00           C  
ATOM    259  CG  LEU A 308     109.777  -0.974 -24.830  1.00  0.00           C  
ATOM    260  CD1 LEU A 308     108.306  -1.219 -25.124  1.00  0.00           C  
ATOM    261  CD2 LEU A 308     109.958  -0.053 -23.626  1.00  0.00           C  
ATOM    262  N   PHE A 309     110.487  -1.811 -21.394  1.00  0.00           N  
ATOM    263  CA  PHE A 309     109.736  -1.903 -20.157  1.00  0.00           C  
ATOM    264  C   PHE A 309     108.752  -0.759 -20.185  1.00  0.00           C  
ATOM    265  O   PHE A 309     109.131   0.396 -20.366  1.00  0.00           O  
ATOM    266  CB  PHE A 309     110.655  -1.743 -18.961  1.00  0.00           C  
ATOM    267  CG  PHE A 309     111.027  -3.031 -18.315  1.00  0.00           C  
ATOM    268  CD1 PHE A 309     110.562  -3.340 -17.046  1.00  0.00           C  
ATOM    269  CD2 PHE A 309     111.834  -3.944 -18.972  1.00  0.00           C  
ATOM    270  CE1 PHE A 309     110.901  -4.542 -16.437  1.00  0.00           C  
ATOM    271  CE2 PHE A 309     112.176  -5.147 -18.368  1.00  0.00           C  
ATOM    272  CZ  PHE A 309     111.706  -5.447 -17.100  1.00  0.00           C  
ATOM    273  N   VAL A 310     107.480  -1.076 -20.020  1.00  0.00           N  
ATOM    274  CA  VAL A 310     106.469  -0.043 -20.037  1.00  0.00           C  
ATOM    275  C   VAL A 310     105.652  -0.124 -18.763  1.00  0.00           C  
ATOM    276  O   VAL A 310     104.935  -1.103 -18.517  1.00  0.00           O  
ATOM    277  CB  VAL A 310     105.559  -0.188 -21.261  1.00  0.00           C  
ATOM    278  CG1 VAL A 310     104.673  -1.427 -21.125  1.00  0.00           C  
ATOM    279  CG2 VAL A 310     104.742   1.065 -21.428  1.00  0.00           C  
ATOM    280  N   LEU A 311     105.787   0.906 -17.939  1.00  0.00           N  
ATOM    281  CA  LEU A 311     105.078   0.952 -16.671  1.00  0.00           C  
ATOM    282  C   LEU A 311     103.711   1.585 -16.808  1.00  0.00           C  
ATOM    283  O   LEU A 311     103.541   2.611 -17.469  1.00  0.00           O  
ATOM    284  CB  LEU A 311     105.874   1.745 -15.629  1.00  0.00           C  
ATOM    285  CG  LEU A 311     105.291   1.832 -14.213  1.00  0.00           C  
ATOM    286  CD1 LEU A 311     105.442   0.476 -13.514  1.00  0.00           C  
ATOM    287  CD2 LEU A 311     106.008   2.942 -13.428  1.00  0.00           C  
ATOM    288  N   LEU A 312     102.734   0.951 -16.178  1.00  0.00           N  
ATOM    289  CA  LEU A 312     101.384   1.473 -16.163  1.00  0.00           C  
ATOM    290  C   LEU A 312     101.302   2.268 -14.843  1.00  0.00           C  
ATOM    291  O   LEU A 312     100.634   1.844 -13.905  1.00  0.00           O  
ATOM    292  CB  LEU A 312     100.369   0.316 -16.186  1.00  0.00           C  
ATOM    293  CG  LEU A 312     100.044  -0.264 -17.573  1.00  0.00           C  
ATOM    294  CD1 LEU A 312      99.152  -1.494 -17.454  1.00  0.00           C  
ATOM    295  CD2 LEU A 312      99.349   0.803 -18.409  1.00  0.00           C  
ATOM    296  N   ALA A 313     102.002   3.404 -14.784  1.00  0.00           N  
ATOM    297  CA  ALA A 313     102.048   4.261 -13.595  1.00  0.00           C  
ATOM    298  C   ALA A 313     100.741   4.345 -12.821  1.00  0.00           C  
ATOM    299  O   ALA A 313     100.095   5.396 -12.736  1.00  0.00           O  
ATOM    300  CB  ALA A 313     102.516   5.649 -13.967  1.00  0.00           C  
ATOM    301  N   ASP A 314     100.409   3.211 -12.218  1.00  0.00           N  
ATOM    302  CA  ASP A 314      99.214   3.002 -11.426  1.00  0.00           C  
ATOM    303  C   ASP A 314      99.113   3.977 -10.244  1.00  0.00           C  
ATOM    304  O   ASP A 314      98.113   4.681 -10.100  1.00  0.00           O  
ATOM    305  CB  ASP A 314      99.234   1.556 -10.925  1.00  0.00           C  
ATOM    306  CG  ASP A 314      97.857   1.031 -10.582  1.00  0.00           C  
ATOM    307  OD1 ASP A 314      97.769  -0.081 -10.012  1.00  0.00           O  
ATOM    308  OD2 ASP A 314      96.864   1.724 -10.889  1.00  0.00           O  
ATOM    309  N   VAL A 315     100.140   4.022  -9.397  1.00  0.00           N  
ATOM    310  CA  VAL A 315     100.079   4.914  -8.242  1.00  0.00           C  
ATOM    311  C   VAL A 315     100.318   6.364  -8.617  1.00  0.00           C  
ATOM    312  O   VAL A 315      99.681   7.239  -8.058  1.00  0.00           O  
ATOM    313  CB  VAL A 315     101.077   4.530  -7.081  1.00  0.00           C  
ATOM    314  CG1 VAL A 315     101.658   3.146  -7.279  1.00  0.00           C  
ATOM    315  CG2 VAL A 315     102.169   5.571  -6.962  1.00  0.00           C  
ATOM    316  N   GLN A 316     101.228   6.616  -9.559  1.00  0.00           N  
ATOM    317  CA  GLN A 316     101.533   7.982  -9.997  1.00  0.00           C  
ATOM    318  C   GLN A 316     100.252   8.650 -10.463  1.00  0.00           C  
ATOM    319  O   GLN A 316     100.050   9.851 -10.285  1.00  0.00           O  
ATOM    320  CB  GLN A 316     102.532   7.983 -11.165  1.00  0.00           C  
ATOM    321  CG  GLN A 316     103.177   9.357 -11.387  1.00  0.00           C  
ATOM    322  CD  GLN A 316     103.731   9.560 -12.786  1.00  0.00           C  
ATOM    323  OE1 GLN A 316     104.418   8.696 -13.332  1.00  0.00           O  
ATOM    324  NE2 GLN A 316     103.442  10.718 -13.368  1.00  0.00           N  
ATOM    325  N   ALA A 317      99.390   7.845 -11.068  1.00  0.00           N  
ATOM    326  CA  ALA A 317      98.120   8.323 -11.593  1.00  0.00           C  
ATOM    327  C   ALA A 317      97.140   8.704 -10.491  1.00  0.00           C  
ATOM    328  O   ALA A 317      96.223   9.490 -10.708  1.00  0.00           O  
ATOM    329  CB  ALA A 317      97.506   7.254 -12.491  1.00  0.00           C  
ATOM    330  N   LEU A 333      97.328   8.144  -9.306  1.00  0.00           N  
ATOM    331  CA  LEU A 333      96.433   8.446  -8.202  1.00  0.00           C  
ATOM    332  C   LEU A 333      96.798   9.753  -7.540  1.00  0.00           C  
ATOM    333  O   LEU A 333      95.956  10.385  -6.904  1.00  0.00           O  
ATOM    334  CB  LEU A 333      96.476   7.334  -7.162  1.00  0.00           C  
ATOM    335  CG  LEU A 333      95.846   6.011  -7.572  1.00  0.00           C  
ATOM    336  CD1 LEU A 333      96.120   4.974  -6.500  1.00  0.00           C  
ATOM    337  CD2 LEU A 333      94.353   6.210  -7.787  1.00  0.00           C  
ATOM    338  N   THR A 334      98.058  10.155  -7.675  1.00  0.00           N  
ATOM    339  CA  THR A 334      98.501  11.401  -7.065  1.00  0.00           C  
ATOM    340  C   THR A 334      97.558  12.502  -7.534  1.00  0.00           C  
ATOM    341  O   THR A 334      97.290  13.463  -6.810  1.00  0.00           O  
ATOM    342  CB  THR A 334      99.956  11.743  -7.460  1.00  0.00           C  
ATOM    343  OG1 THR A 334     100.024  12.033  -8.858  1.00  0.00           O  
ATOM    344  CG2 THR A 334     100.876  10.571  -7.148  1.00  0.00           C  
ATOM    345  N   ASP A 336      97.033  12.320  -8.743  1.00  0.00           N  
ATOM    346  CA  ASP A 336      96.102  13.263  -9.341  1.00  0.00           C  
ATOM    347  C   ASP A 336      94.636  12.831  -9.216  1.00  0.00           C  
ATOM    348  O   ASP A 336      93.765  13.658  -8.938  1.00  0.00           O  
ATOM    349  CB  ASP A 336      96.443  13.475 -10.817  1.00  0.00           C  
ATOM    350  CG  ASP A 336      95.983  14.820 -11.317  1.00  0.00           C  
ATOM    351  OD1 ASP A 336      96.260  15.810 -10.612  1.00  0.00           O  
ATOM    352  OD2 ASP A 336      95.357  14.893 -12.395  1.00  0.00           O  
ATOM    353  N   HIS A 407      94.364  11.542  -9.407  1.00  0.00           N  
ATOM    354  CA  HIS A 407      92.993  11.039  -9.336  1.00  0.00           C  
ATOM    355  C   HIS A 407      92.681  10.175  -8.111  1.00  0.00           C  
ATOM    356  O   HIS A 407      91.801   9.319  -8.159  1.00  0.00           O  
ATOM    357  CB  HIS A 407      92.677  10.260 -10.617  1.00  0.00           C  
ATOM    358  CG  HIS A 407      92.958  11.027 -11.870  1.00  0.00           C  
ATOM    359  ND1 HIS A 407      92.656  10.545 -13.124  1.00  0.00           N  
ATOM    360  CD2 HIS A 407      93.502  12.252 -12.061  1.00  0.00           C  
ATOM    361  CE1 HIS A 407      93.000  11.441 -14.032  1.00  0.00           C  
ATOM    362  NE2 HIS A 407      93.515  12.486 -13.413  1.00  0.00           N  
ATOM    363  N   PHE A 408      93.392  10.408  -7.014  1.00  0.00           N  
ATOM    364  CA  PHE A 408      93.179   9.643  -5.789  1.00  0.00           C  
ATOM    365  C   PHE A 408      91.692   9.582  -5.416  1.00  0.00           C  
ATOM    366  O   PHE A 408      91.236   8.604  -4.823  1.00  0.00           O  
ATOM    367  CB  PHE A 408      93.987  10.272  -4.648  1.00  0.00           C  
ATOM    368  CG  PHE A 408      93.642  11.713  -4.391  1.00  0.00           C  
ATOM    369  CD1 PHE A 408      92.600  12.054  -3.529  1.00  0.00           C  
ATOM    370  CD2 PHE A 408      94.324  12.732  -5.050  1.00  0.00           C  
ATOM    371  CE1 PHE A 408      92.242  13.391  -3.325  1.00  0.00           C  
ATOM    372  CE2 PHE A 408      93.974  14.069  -4.854  1.00  0.00           C  
ATOM    373  CZ  PHE A 408      92.929  14.398  -3.990  1.00  0.00           C  
ATOM    374  N   ASP A 418      90.946  10.622  -5.791  1.00  0.00           N  
ATOM    375  CA  ASP A 418      89.515  10.731  -5.492  1.00  0.00           C  
ATOM    376  C   ASP A 418      88.582   9.976  -6.447  1.00  0.00           C  
ATOM    377  O   ASP A 418      87.376   9.872  -6.205  1.00  0.00           O  
ATOM    378  CB  ASP A 418      89.112  12.214  -5.436  1.00  0.00           C  
ATOM    379  CG  ASP A 418      89.243  12.922  -6.787  1.00  0.00           C  
ATOM    380  OD1 ASP A 418      90.350  12.944  -7.367  1.00  0.00           O  
ATOM    381  OD2 ASP A 418      88.226  13.468  -7.265  1.00  0.00           O  
ATOM    382  N   ARG A 419      89.146   9.445  -7.526  1.00  0.00           N  
ATOM    383  CA  ARG A 419      88.371   8.699  -8.511  1.00  0.00           C  
ATOM    384  C   ARG A 419      88.994   7.326  -8.760  1.00  0.00           C  
ATOM    385  O   ARG A 419      89.259   6.952  -9.902  1.00  0.00           O  
ATOM    386  CB  ARG A 419      88.314   9.503  -9.802  1.00  0.00           C  
ATOM    387  CG  ARG A 419      87.647  10.839  -9.586  1.00  0.00           C  
ATOM    388  CD  ARG A 419      88.532  11.982 -10.003  1.00  0.00           C  
ATOM    389  NE  ARG A 419      88.780  11.946 -11.434  1.00  0.00           N  
ATOM    390  CZ  ARG A 419      89.502  12.848 -12.079  1.00  0.00           C  
ATOM    391  NH1 ARG A 419      89.681  12.744 -13.388  1.00  0.00           N  
ATOM    392  NH2 ARG A 419      90.043  13.855 -11.409  1.00  0.00           N  
ATOM    393  N   PRO A 420      89.217   6.547  -7.685  1.00  0.00           N  
ATOM    394  CA  PRO A 420      89.816   5.211  -7.761  1.00  0.00           C  
ATOM    395  C   PRO A 420      89.460   4.262  -8.911  1.00  0.00           C  
ATOM    396  O   PRO A 420      90.268   4.052  -9.814  1.00  0.00           O  
ATOM    397  CB  PRO A 420      89.508   4.606  -6.380  1.00  0.00           C  
ATOM    398  CG  PRO A 420      88.453   5.517  -5.783  1.00  0.00           C  
ATOM    399  CD  PRO A 420      88.847   6.860  -6.295  1.00  0.00           C  
ATOM    400  N   GLU A 421      88.267   3.685  -8.895  1.00  0.00           N  
ATOM    401  CA  GLU A 421      87.920   2.735  -9.942  1.00  0.00           C  
ATOM    402  C   GLU A 421      88.173   3.156 -11.392  1.00  0.00           C  
ATOM    403  O   GLU A 421      88.223   2.306 -12.282  1.00  0.00           O  
ATOM    404  CB  GLU A 421      86.482   2.241  -9.744  1.00  0.00           C  
ATOM    405  CG  GLU A 421      86.457   0.856  -9.109  1.00  0.00           C  
ATOM    406  CD  GLU A 421      85.202   0.581  -8.318  1.00  0.00           C  
ATOM    407  OE1 GLU A 421      84.117   0.464  -8.925  1.00  0.00           O  
ATOM    408  OE2 GLU A 421      85.305   0.485  -7.079  1.00  0.00           O  
ATOM    409  N   GLN A 422      88.365   4.449 -11.635  1.00  0.00           N  
ATOM    410  CA  GLN A 422      88.633   4.901 -12.995  1.00  0.00           C  
ATOM    411  C   GLN A 422      90.042   4.520 -13.420  1.00  0.00           C  
ATOM    412  O   GLN A 422      90.282   4.178 -14.579  1.00  0.00           O  
ATOM    413  CB  GLN A 422      88.499   6.413 -13.126  1.00  0.00           C  
ATOM    414  CG  GLN A 422      88.702   6.873 -14.565  1.00  0.00           C  
ATOM    415  CD  GLN A 422      88.965   8.358 -14.687  1.00  0.00           C  
ATOM    416  OE1 GLN A 422      88.314   9.171 -14.030  1.00  0.00           O  
ATOM    417  NE2 GLN A 422      89.910   8.724 -15.547  1.00  0.00           N  
ATOM    418  N   VAL A 423      90.976   4.608 -12.483  1.00  0.00           N  
ATOM    419  CA  VAL A 423      92.357   4.260 -12.762  1.00  0.00           C  
ATOM    420  C   VAL A 423      92.398   2.747 -12.932  1.00  0.00           C  
ATOM    421  O   VAL A 423      93.014   2.222 -13.857  1.00  0.00           O  
ATOM    422  CB  VAL A 423      93.286   4.680 -11.593  1.00  0.00           C  
ATOM    423  CG1 VAL A 423      92.945   3.890 -10.345  1.00  0.00           C  
ATOM    424  CG2 VAL A 423      94.736   4.462 -11.964  1.00  0.00           C  
ATOM    425  N   ARG A 424      91.707   2.052 -12.040  1.00  0.00           N  
ATOM    426  CA  ARG A 424      91.667   0.604 -12.085  1.00  0.00           C  
ATOM    427  C   ARG A 424      91.393   0.136 -13.507  1.00  0.00           C  
ATOM    428  O   ARG A 424      92.264  -0.419 -14.178  1.00  0.00           O  
ATOM    429  CB  ARG A 424      90.576   0.081 -11.138  1.00  0.00           C  
ATOM    430  CG  ARG A 424      90.541  -1.429 -10.982  1.00  0.00           C  
ATOM    431  CD  ARG A 424      89.826  -1.827  -9.702  1.00  0.00           C  
ATOM    432  NE  ARG A 424      89.912  -3.265  -9.475  1.00  0.00           N  
ATOM    433  CZ  ARG A 424      89.871  -3.847  -8.278  1.00  0.00           C  
ATOM    434  NH1 ARG A 424      89.746  -3.114  -7.179  1.00  0.00           N  
ATOM    435  NH2 ARG A 424      89.954  -5.167  -8.178  1.00  0.00           N  
ATOM    436  N   GLU A 425      90.181   0.401 -13.971  1.00  0.00           N  
ATOM    437  CA  GLU A 425      89.767  -0.033 -15.289  1.00  0.00           C  
ATOM    438  C   GLU A 425      90.648   0.408 -16.447  1.00  0.00           C  
ATOM    439  O   GLU A 425      90.829  -0.344 -17.409  1.00  0.00           O  
ATOM    440  CB  GLU A 425      88.315   0.378 -15.527  1.00  0.00           C  
ATOM    441  CG  GLU A 425      87.314  -0.381 -14.641  1.00  0.00           C  
ATOM    442  CD  GLU A 425      87.291  -1.896 -14.897  1.00  0.00           C  
ATOM    443  OE1 GLU A 425      87.297  -2.315 -16.079  1.00  0.00           O  
ATOM    444  OE2 GLU A 425      87.245  -2.669 -13.911  1.00  0.00           O  
ATOM    445  N   ASN A 426      91.205   1.607 -16.365  1.00  0.00           N  
ATOM    446  CA  ASN A 426      92.058   2.074 -17.437  1.00  0.00           C  
ATOM    447  C   ASN A 426      93.370   1.317 -17.468  1.00  0.00           C  
ATOM    448  O   ASN A 426      94.090   1.358 -18.465  1.00  0.00           O  
ATOM    449  CB  ASN A 426      92.274   3.569 -17.309  1.00  0.00           C  
ATOM    450  CG  ASN A 426      91.008   4.333 -17.562  1.00  0.00           C  
ATOM    451  OD1 ASN A 426      90.753   5.359 -16.942  1.00  0.00           O  
ATOM    452  ND2 ASN A 426      90.195   3.832 -18.486  1.00  0.00           N  
ATOM    453  N   VAL A 427      93.686   0.614 -16.387  1.00  0.00           N  
ATOM    454  CA  VAL A 427      94.904  -0.176 -16.386  1.00  0.00           C  
ATOM    455  C   VAL A 427      94.835  -1.103 -17.606  1.00  0.00           C  
ATOM    456  O   VAL A 427      95.623  -0.968 -18.543  1.00  0.00           O  
ATOM    457  CB  VAL A 427      95.021  -1.023 -15.111  1.00  0.00           C  
ATOM    458  CG1 VAL A 427      95.961  -2.200 -15.336  1.00  0.00           C  
ATOM    459  CG2 VAL A 427      95.544  -0.166 -13.990  1.00  0.00           C  
ATOM    460  N   LEU A 429      93.863  -2.014 -17.590  1.00  0.00           N  
ATOM    461  CA  LEU A 429      93.654  -2.986 -18.659  1.00  0.00           C  
ATOM    462  C   LEU A 429      93.260  -2.334 -19.977  1.00  0.00           C  
ATOM    463  O   LEU A 429      93.475  -2.903 -21.050  1.00  0.00           O  
ATOM    464  CB  LEU A 429      92.578  -3.992 -18.231  1.00  0.00           C  
ATOM    465  CG  LEU A 429      92.929  -5.482 -18.321  1.00  0.00           C  
ATOM    466  CD1 LEU A 429      94.364  -5.724 -17.878  1.00  0.00           C  
ATOM    467  CD2 LEU A 429      91.962  -6.276 -17.459  1.00  0.00           C  
ATOM    468  N   ALA A 431      92.686  -1.140 -19.886  1.00  0.00           N  
ATOM    469  CA  ALA A 431      92.269  -0.395 -21.064  1.00  0.00           C  
ATOM    470  C   ALA A 431      93.478   0.112 -21.838  1.00  0.00           C  
ATOM    471  O   ALA A 431      93.504   0.046 -23.070  1.00  0.00           O  
ATOM    472  CB  ALA A 431      91.389   0.775 -20.659  1.00  0.00           C  
ATOM    473  N   VAL A 432      94.472   0.628 -21.117  1.00  0.00           N  
ATOM    474  CA  VAL A 432      95.679   1.141 -21.754  1.00  0.00           C  
ATOM    475  C   VAL A 432      96.501  -0.016 -22.305  1.00  0.00           C  
ATOM    476  O   VAL A 432      97.128   0.109 -23.356  1.00  0.00           O  
ATOM    477  CB  VAL A 432      96.531   1.978 -20.771  1.00  0.00           C  
ATOM    478  CG1 VAL A 432      97.877   2.331 -21.389  1.00  0.00           C  
ATOM    479  CG2 VAL A 432      95.801   3.260 -20.445  1.00  0.00           C  
ATOM    480  N   ALA A 433      96.490  -1.144 -21.604  1.00  0.00           N  
ATOM    481  CA  ALA A 433      97.222  -2.315 -22.070  1.00  0.00           C  
ATOM    482  C   ALA A 433      96.746  -2.548 -23.491  1.00  0.00           C  
ATOM    483  O   ALA A 433      97.539  -2.589 -24.434  1.00  0.00           O  
ATOM    484  CB  ALA A 433      96.901  -3.524 -21.203  1.00  0.00           C  
ATOM    485  N   LEU A 434      95.432  -2.680 -23.628  1.00  0.00           N  
ATOM    486  CA  LEU A 434      94.802  -2.890 -24.920  1.00  0.00           C  
ATOM    487  C   LEU A 434      95.416  -1.951 -25.979  1.00  0.00           C  
ATOM    488  O   LEU A 434      95.904  -2.403 -27.015  1.00  0.00           O  
ATOM    489  CB  LEU A 434      93.306  -2.638 -24.784  1.00  0.00           C  
ATOM    490  CG  LEU A 434      92.456  -3.627 -25.559  1.00  0.00           C  
ATOM    491  CD1 LEU A 434      91.005  -3.223 -25.413  1.00  0.00           C  
ATOM    492  CD2 LEU A 434      92.896  -3.658 -27.030  1.00  0.00           C  
ATOM    493  N   ASP A 435      95.403  -0.649 -25.704  1.00  0.00           N  
ATOM    494  CA  ASP A 435      95.969   0.352 -26.608  1.00  0.00           C  
ATOM    495  C   ASP A 435      97.452   0.122 -26.956  1.00  0.00           C  
ATOM    496  O   ASP A 435      97.954   0.690 -27.923  1.00  0.00           O  
ATOM    497  CB  ASP A 435      95.812   1.750 -26.002  1.00  0.00           C  
ATOM    498  CG  ASP A 435      94.405   2.317 -26.154  1.00  0.00           C  
ATOM    499  OD1 ASP A 435      93.873   2.309 -27.285  1.00  0.00           O  
ATOM    500  OD2 ASP A 435      93.837   2.788 -25.148  1.00  0.00           O  
ATOM    501  N   TYR A 436      98.156  -0.682 -26.160  1.00  0.00           N  
ATOM    502  CA  TYR A 436      99.571  -0.981 -26.420  1.00  0.00           C  
ATOM    503  C   TYR A 436      99.599  -2.125 -27.423  1.00  0.00           C  
ATOM    504  O   TYR A 436     100.229  -2.048 -28.478  1.00  0.00           O  
ATOM    505  CB  TYR A 436     100.298  -1.462 -25.149  1.00  0.00           C  
ATOM    506  CG  TYR A 436     100.669  -0.421 -24.096  1.00  0.00           C  
ATOM    507  CD1 TYR A 436     101.022  -0.824 -22.803  1.00  0.00           C  
ATOM    508  CD2 TYR A 436     100.689   0.946 -24.382  1.00  0.00           C  
ATOM    509  CE1 TYR A 436     101.382   0.103 -21.816  1.00  0.00           C  
ATOM    510  CE2 TYR A 436     101.051   1.889 -23.398  1.00  0.00           C  
ATOM    511  CZ  TYR A 436     101.395   1.457 -22.114  1.00  0.00           C  
ATOM    512  OH  TYR A 436     101.733   2.373 -21.134  1.00  0.00           O  
ATOM    513  N   LEU A 437      98.917  -3.202 -27.069  1.00  0.00           N  
ATOM    514  CA  LEU A 437      98.880  -4.359 -27.936  1.00  0.00           C  
ATOM    515  C   LEU A 437      98.350  -3.922 -29.297  1.00  0.00           C  
ATOM    516  O   LEU A 437      98.885  -4.317 -30.334  1.00  0.00           O  
ATOM    517  CB  LEU A 437      97.987  -5.443 -27.327  1.00  0.00           C  
ATOM    518  CG  LEU A 437      98.409  -5.940 -25.938  1.00  0.00           C  
ATOM    519  CD1 LEU A 437      97.374  -6.902 -25.367  1.00  0.00           C  
ATOM    520  CD2 LEU A 437      99.758  -6.612 -26.047  1.00  0.00           C  
ATOM    521  N   ALA A 438      97.323  -3.076 -29.285  1.00  0.00           N  
ATOM    522  CA  ALA A 438      96.712  -2.598 -30.517  1.00  0.00           C  
ATOM    523  C   ALA A 438      97.675  -1.840 -31.411  1.00  0.00           C  
ATOM    524  O   ALA A 438      97.566  -1.906 -32.635  1.00  0.00           O  
ATOM    525  CB  ALA A 438      95.510  -1.718 -30.202  1.00  0.00           C  
ATOM    526  N   ALA A 439      98.619  -1.119 -30.816  1.00  0.00           N  
ATOM    527  CA  ALA A 439      99.564  -0.333 -31.608  1.00  0.00           C  
ATOM    528  C   ALA A 439     100.801  -1.089 -32.104  1.00  0.00           C  
ATOM    529  O   ALA A 439     101.579  -0.557 -32.897  1.00  0.00           O  
ATOM    530  CB  ALA A 439      99.977   0.900 -30.826  1.00  0.00           C  
ATOM    531  N   GLY A 444     100.987  -2.322 -31.643  1.00  0.00           N  
ATOM    532  CA  GLY A 444     102.131  -3.088 -32.098  1.00  0.00           C  
ATOM    533  C   GLY A 444     102.988  -3.755 -31.042  1.00  0.00           C  
ATOM    534  O   GLY A 444     103.719  -4.690 -31.351  1.00  0.00           O  
ATOM    535  N   LEU A 445     102.918  -3.306 -29.798  1.00  0.00           N  
ATOM    536  CA  LEU A 445     103.746  -3.923 -28.771  1.00  0.00           C  
ATOM    537  C   LEU A 445     103.432  -5.410 -28.578  1.00  0.00           C  
ATOM    538  O   LEU A 445     102.329  -5.778 -28.187  1.00  0.00           O  
ATOM    539  CB  LEU A 445     103.591  -3.162 -27.452  1.00  0.00           C  
ATOM    540  CG  LEU A 445     104.415  -1.889 -27.196  1.00  0.00           C  
ATOM    541  CD1 LEU A 445     104.394  -0.933 -28.401  1.00  0.00           C  
ATOM    542  CD2 LEU A 445     103.850  -1.217 -25.944  1.00  0.00           C  
ATOM    543  N   ASP A 460     104.419  -6.257 -28.863  1.00  0.00           N  
ATOM    544  CA  ASP A 460     104.282  -7.706 -28.739  1.00  0.00           C  
ATOM    545  C   ASP A 460     104.497  -8.188 -27.313  1.00  0.00           C  
ATOM    546  O   ASP A 460     105.459  -7.801 -26.646  1.00  0.00           O  
ATOM    547  CB  ASP A 460     105.264  -8.412 -29.669  1.00  0.00           C  
ATOM    548  N   PRO A 461     103.602  -9.058 -26.831  1.00  0.00           N  
ATOM    549  CA  PRO A 461     103.702  -9.593 -25.475  1.00  0.00           C  
ATOM    550  C   PRO A 461     105.018 -10.338 -25.279  1.00  0.00           C  
ATOM    551  O   PRO A 461     105.443 -10.593 -24.151  1.00  0.00           O  
ATOM    552  CB  PRO A 461     102.498 -10.530 -25.389  1.00  0.00           C  
ATOM    553  CG  PRO A 461     101.518  -9.919 -26.342  1.00  0.00           C  
ATOM    554  CD  PRO A 461     102.397  -9.572 -27.505  1.00  0.00           C  
ATOM    555  N   GLN A 463     105.661 -10.675 -26.390  1.00  0.00           N  
ATOM    556  CA  GLN A 463     106.912 -11.417 -26.353  1.00  0.00           C  
ATOM    557  C   GLN A 463     108.145 -10.529 -26.355  1.00  0.00           C  
ATOM    558  O   GLN A 463     109.255 -11.014 -26.136  1.00  0.00           O  
ATOM    559  CB  GLN A 463     106.993 -12.353 -27.553  1.00  0.00           C  
ATOM    560  CG  GLN A 463     105.713 -13.109 -27.859  1.00  0.00           C  
ATOM    561  CD  GLN A 463     105.749 -13.753 -29.235  1.00  0.00           C  
ATOM    562  OE1 GLN A 463     106.626 -14.567 -29.528  1.00  0.00           O  
ATOM    563  NE2 GLN A 463     104.797 -13.385 -30.090  1.00  0.00           N  
ATOM    564  N   LYS A 471     107.962  -9.238 -26.613  1.00  0.00           N  
ATOM    565  CA  LYS A 471     109.097  -8.321 -26.651  1.00  0.00           C  
ATOM    566  C   LYS A 471     109.017  -7.191 -25.641  1.00  0.00           C  
ATOM    567  O   LYS A 471     110.008  -6.506 -25.395  1.00  0.00           O  
ATOM    568  CB  LYS A 471     109.246  -7.717 -28.050  1.00  0.00           C  
ATOM    569  CG  LYS A 471     109.434  -8.752 -29.139  1.00  0.00           C  
ATOM    570  CD  LYS A 471     109.484  -8.157 -30.548  1.00  0.00           C  
ATOM    571  CE  LYS A 471     110.843  -7.556 -30.882  1.00  0.00           C  
ATOM    572  NZ  LYS A 471     111.035  -7.408 -32.355  1.00  0.00           N  
ATOM    573  N   THR A 472     107.850  -6.987 -25.050  1.00  0.00           N  
ATOM    574  CA  THR A 472     107.712  -5.903 -24.096  1.00  0.00           C  
ATOM    575  C   THR A 472     107.326  -6.381 -22.700  1.00  0.00           C  
ATOM    576  O   THR A 472     106.680  -7.422 -22.548  1.00  0.00           O  
ATOM    577  CB  THR A 472     106.683  -4.880 -24.610  1.00  0.00           C  
ATOM    578  OG1 THR A 472     107.118  -4.378 -25.879  1.00  0.00           O  
ATOM    579  CG2 THR A 472     106.547  -3.718 -23.647  1.00  0.00           C  
ATOM    580  N   THR A 473     107.746  -5.620 -21.688  1.00  0.00           N  
ATOM    581  CA  THR A 473     107.448  -5.932 -20.293  1.00  0.00           C  
ATOM    582  C   THR A 473     106.505  -4.894 -19.698  1.00  0.00           C  
ATOM    583  O   THR A 473     106.926  -3.826 -19.241  1.00  0.00           O  
ATOM    584  CB  THR A 473     108.727  -5.985 -19.435  1.00  0.00           C  
ATOM    585  OG1 THR A 473     109.597  -7.009 -19.937  1.00  0.00           O  
ATOM    586  CG2 THR A 473     108.381  -6.293 -17.989  1.00  0.00           C  
ATOM    587  N   CYS A 474     105.219  -5.222 -19.721  1.00  0.00           N  
ATOM    588  CA  CYS A 474     104.185  -4.350 -19.187  1.00  0.00           C  
ATOM    589  C   CYS A 474     104.160  -4.511 -17.678  1.00  0.00           C  
ATOM    590  O   CYS A 474     103.990  -5.617 -17.179  1.00  0.00           O  
ATOM    591  CB  CYS A 474     102.820  -4.738 -19.755  1.00  0.00           C  
ATOM    592  SG  CYS A 474     101.457  -3.694 -19.181  1.00  0.00           S  
ATOM    593  N   VAL A 475     104.315  -3.417 -16.942  1.00  0.00           N  
ATOM    594  CA  VAL A 475     104.305  -3.529 -15.493  1.00  0.00           C  
ATOM    595  C   VAL A 475     103.251  -2.670 -14.800  1.00  0.00           C  
ATOM    596  O   VAL A 475     103.115  -1.474 -15.076  1.00  0.00           O  
ATOM    597  CB  VAL A 475     105.688  -3.189 -14.907  1.00  0.00           C  
ATOM    598  CG1 VAL A 475     105.701  -3.475 -13.420  1.00  0.00           C  
ATOM    599  CG2 VAL A 475     106.758  -4.008 -15.594  1.00  0.00           C  
ATOM    600  N   VAL A 476     102.496  -3.294 -13.899  1.00  0.00           N  
ATOM    601  CA  VAL A 476     101.472  -2.579 -13.144  1.00  0.00           C  
ATOM    602  C   VAL A 476     102.143  -1.973 -11.903  1.00  0.00           C  
ATOM    603  O   VAL A 476     102.429  -2.678 -10.946  1.00  0.00           O  
ATOM    604  CB  VAL A 476     100.354  -3.526 -12.700  1.00  0.00           C  
ATOM    605  CG1 VAL A 476      99.292  -2.737 -11.964  1.00  0.00           C  
ATOM    606  CG2 VAL A 476      99.763  -4.235 -13.899  1.00  0.00           C  
ATOM    607  N   GLN A 477     102.396  -0.668 -11.927  1.00  0.00           N  
ATOM    608  CA  GLN A 477     103.078   0.027 -10.829  1.00  0.00           C  
ATOM    609  C   GLN A 477     102.680  -0.367  -9.408  1.00  0.00           C  
ATOM    610  O   GLN A 477     103.523  -0.714  -8.578  1.00  0.00           O  
ATOM    611  CB  GLN A 477     102.916   1.543 -10.991  1.00  0.00           C  
ATOM    612  CG  GLN A 477     103.571   2.347  -9.886  1.00  0.00           C  
ATOM    613  CD  GLN A 477     103.556   3.845 -10.143  1.00  0.00           C  
ATOM    614  OE1 GLN A 477     102.503   4.443 -10.394  1.00  0.00           O  
ATOM    615  NE2 GLN A 477     104.731   4.464 -10.070  1.00  0.00           N  
ATOM    616  N   SER A 478     101.392  -0.284  -9.123  1.00  0.00           N  
ATOM    617  CA  SER A 478     100.880  -0.628  -7.811  1.00  0.00           C  
ATOM    618  C   SER A 478     101.277  -2.056  -7.452  1.00  0.00           C  
ATOM    619  O   SER A 478     101.463  -2.414  -6.289  1.00  0.00           O  
ATOM    620  CB  SER A 478      99.371  -0.514  -7.841  1.00  0.00           C  
ATOM    621  OG  SER A 478      98.856  -0.456  -6.531  1.00  0.00           O  
ATOM    622  N   ALA A 479     101.410  -2.869  -8.486  1.00  0.00           N  
ATOM    623  CA  ALA A 479     101.771  -4.275  -8.351  1.00  0.00           C  
ATOM    624  C   ALA A 479     103.144  -4.501  -7.755  1.00  0.00           C  
ATOM    625  O   ALA A 479     103.447  -5.575  -7.256  1.00  0.00           O  
ATOM    626  CB  ALA A 479     101.704  -4.925  -9.707  1.00  0.00           C  
ATOM    627  N   VAL A 482     103.987  -3.488  -7.820  1.00  0.00           N  
ATOM    628  CA  VAL A 482     105.326  -3.645  -7.313  1.00  0.00           C  
ATOM    629  C   VAL A 482     105.605  -2.585  -6.263  1.00  0.00           C  
ATOM    630  O   VAL A 482     106.086  -1.497  -6.555  1.00  0.00           O  
ATOM    631  CB  VAL A 482     106.329  -3.592  -8.484  1.00  0.00           C  
ATOM    632  CG1 VAL A 482     106.089  -2.336  -9.292  1.00  0.00           C  
ATOM    633  CG2 VAL A 482     107.753  -3.667  -7.979  1.00  0.00           C  
ATOM    634  N   PRO A 483     105.288  -2.911  -5.006  1.00  0.00           N  
ATOM    635  CA  PRO A 483     105.454  -2.074  -3.820  1.00  0.00           C  
ATOM    636  C   PRO A 483     106.897  -1.629  -3.565  1.00  0.00           C  
ATOM    637  O   PRO A 483     107.129  -0.599  -2.921  1.00  0.00           O  
ATOM    638  CB  PRO A 483     104.892  -2.956  -2.709  1.00  0.00           C  
ATOM    639  CG  PRO A 483     105.234  -4.314  -3.177  1.00  0.00           C  
ATOM    640  CD  PRO A 483     104.846  -4.263  -4.619  1.00  0.00           C  
ATOM    641  N   GLU A 485     107.860  -2.394  -4.076  1.00  0.00           N  
ATOM    642  CA  GLU A 485     109.272  -2.056  -3.903  1.00  0.00           C  
ATOM    643  C   GLU A 485     109.528  -0.649  -4.430  1.00  0.00           C  
ATOM    644  O   GLU A 485     110.443   0.045  -3.969  1.00  0.00           O  
ATOM    645  CB  GLU A 485     110.162  -3.072  -4.634  1.00  0.00           C  
ATOM    646  CG  GLU A 485     110.159  -4.466  -3.999  1.00  0.00           C  
ATOM    647  CD  GLU A 485     109.021  -5.361  -4.482  1.00  0.00           C  
ATOM    648  OE1 GLU A 485     108.103  -4.873  -5.173  1.00  0.00           O  
ATOM    649  OE2 GLU A 485     109.047  -6.568  -4.156  1.00  0.00           O  
ATOM    650  N   LEU A 486     108.705  -0.244  -5.397  1.00  0.00           N  
ATOM    651  CA  LEU A 486     108.804   1.079  -5.981  1.00  0.00           C  
ATOM    652  C   LEU A 486     108.577   2.129  -4.893  1.00  0.00           C  
ATOM    653  O   LEU A 486     109.327   3.102  -4.791  1.00  0.00           O  
ATOM    654  CB  LEU A 486     107.763   1.251  -7.075  1.00  0.00           C  
ATOM    655  CG  LEU A 486     107.893   0.353  -8.307  1.00  0.00           C  
ATOM    656  CD1 LEU A 486     107.088   1.021  -9.381  1.00  0.00           C  
ATOM    657  CD2 LEU A 486     109.324   0.199  -8.790  1.00  0.00           C  
ATOM    658  N   ALA A 489     107.543   1.933  -4.082  1.00  0.00           N  
ATOM    659  CA  ALA A 489     107.250   2.865  -3.004  1.00  0.00           C  
ATOM    660  C   ALA A 489     108.377   2.865  -1.983  1.00  0.00           C  
ATOM    661  O   ALA A 489     108.796   3.924  -1.513  1.00  0.00           O  
ATOM    662  CB  ALA A 489     105.945   2.490  -2.325  1.00  0.00           C  
ATOM    663  N   GLU A 490     108.862   1.679  -1.625  1.00  0.00           N  
ATOM    664  CA  GLU A 490     109.939   1.598  -0.649  1.00  0.00           C  
ATOM    665  C   GLU A 490     111.128   2.421  -1.130  1.00  0.00           C  
ATOM    666  O   GLU A 490     111.767   3.118  -0.344  1.00  0.00           O  
ATOM    667  CB  GLU A 490     110.362   0.150  -0.424  1.00  0.00           C  
ATOM    668  CG  GLU A 490     111.542   0.016   0.513  1.00  0.00           C  
ATOM    669  CD  GLU A 490     111.938  -1.418   0.755  1.00  0.00           C  
ATOM    670  OE1 GLU A 490     113.025  -1.622   1.323  1.00  0.00           O  
ATOM    671  OE2 GLU A 490     111.176  -2.340   0.385  1.00  0.00           O  
ATOM    672  N   LEU A 494     111.418   2.354  -2.422  1.00  0.00           N  
ATOM    673  CA  LEU A 494     112.531   3.113  -2.954  1.00  0.00           C  
ATOM    674  C   LEU A 494     112.241   4.601  -2.963  1.00  0.00           C  
ATOM    675  O   LEU A 494     113.127   5.401  -2.662  1.00  0.00           O  
ATOM    676  CB  LEU A 494     112.871   2.676  -4.378  1.00  0.00           C  
ATOM    677  CG  LEU A 494     114.242   3.220  -4.772  1.00  0.00           C  
ATOM    678  CD1 LEU A 494     115.258   2.805  -3.721  1.00  0.00           C  
ATOM    679  CD2 LEU A 494     114.639   2.707  -6.122  1.00  0.00           C  
ATOM    680  N   THR A 495     111.008   4.979  -3.306  1.00  0.00           N  
ATOM    681  CA  THR A 495     110.668   6.401  -3.359  1.00  0.00           C  
ATOM    682  C   THR A 495     110.860   7.074  -2.008  1.00  0.00           C  
ATOM    683  O   THR A 495     111.280   8.233  -1.957  1.00  0.00           O  
ATOM    684  CB  THR A 495     109.201   6.679  -3.827  1.00  0.00           C  
ATOM    685  OG1 THR A 495     108.284   6.251  -2.819  1.00  0.00           O  
ATOM    686  CG2 THR A 495     108.880   5.952  -5.107  1.00  0.00           C  
ATOM    687  N   VAL A 496     110.560   6.366  -0.916  1.00  0.00           N  
ATOM    688  CA  VAL A 496     110.726   6.974   0.397  1.00  0.00           C  
ATOM    689  C   VAL A 496     112.198   7.242   0.639  1.00  0.00           C  
ATOM    690  O   VAL A 496     112.559   8.308   1.121  1.00  0.00           O  
ATOM    691  CB  VAL A 496     110.170   6.104   1.534  1.00  0.00           C  
ATOM    692  CG1 VAL A 496     110.797   4.740   1.497  1.00  0.00           C  
ATOM    693  CG2 VAL A 496     110.457   6.751   2.855  1.00  0.00           C  
ATOM    694  N   TYR A 498     113.053   6.290   0.296  1.00  0.00           N  
ATOM    695  CA  TYR A 498     114.479   6.497   0.479  1.00  0.00           C  
ATOM    696  C   TYR A 498     114.920   7.681  -0.367  1.00  0.00           C  
ATOM    697  O   TYR A 498     115.636   8.551   0.112  1.00  0.00           O  
ATOM    698  CB  TYR A 498     115.244   5.247   0.072  1.00  0.00           C  
ATOM    699  CG  TYR A 498     114.861   4.038   0.891  1.00  0.00           C  
ATOM    700  CD1 TYR A 498     114.704   2.782   0.295  1.00  0.00           C  
ATOM    701  CD2 TYR A 498     114.665   4.140   2.265  1.00  0.00           C  
ATOM    702  CE1 TYR A 498     114.362   1.657   1.058  1.00  0.00           C  
ATOM    703  CE2 TYR A 498     114.326   3.026   3.033  1.00  0.00           C  
ATOM    704  CZ  TYR A 498     114.179   1.790   2.428  1.00  0.00           C  
ATOM    705  OH  TYR A 498     113.892   0.683   3.193  1.00  0.00           O  
ATOM    706  N   PHE A 499     114.487   7.731  -1.622  1.00  0.00           N  
ATOM    707  CA  PHE A 499     114.871   8.842  -2.476  1.00  0.00           C  
ATOM    708  C   PHE A 499     114.389  10.178  -1.946  1.00  0.00           C  
ATOM    709  O   PHE A 499     114.954  11.212  -2.277  1.00  0.00           O  
ATOM    710  CB  PHE A 499     114.341   8.646  -3.892  1.00  0.00           C  
ATOM    711  CG  PHE A 499     115.166   7.715  -4.726  1.00  0.00           C  
ATOM    712  CD1 PHE A 499     116.337   7.148  -4.228  1.00  0.00           C  
ATOM    713  CD2 PHE A 499     114.775   7.416  -6.024  1.00  0.00           C  
ATOM    714  CE1 PHE A 499     117.103   6.300  -5.014  1.00  0.00           C  
ATOM    715  CE2 PHE A 499     115.530   6.569  -6.822  1.00  0.00           C  
ATOM    716  CZ  PHE A 499     116.698   6.008  -6.316  1.00  0.00           C  
ATOM    717  N   LEU A 500     113.349  10.164  -1.119  1.00  0.00           N  
ATOM    718  CA  LEU A 500     112.818  11.406  -0.567  1.00  0.00           C  
ATOM    719  C   LEU A 500     113.796  12.187   0.287  1.00  0.00           C  
ATOM    720  O   LEU A 500     113.593  13.379   0.529  1.00  0.00           O  
ATOM    721  CB  LEU A 500     111.576  11.130   0.261  1.00  0.00           C  
ATOM    722  CG  LEU A 500     110.450  10.609  -0.606  1.00  0.00           C  
ATOM    723  CD1 LEU A 500     109.237  10.313   0.243  1.00  0.00           C  
ATOM    724  CD2 LEU A 500     110.143  11.644  -1.658  1.00  0.00           C  
ATOM    725  N   ASN A 501     114.840  11.520   0.771  1.00  0.00           N  
ATOM    726  CA  ASN A 501     115.839  12.196   1.597  1.00  0.00           C  
ATOM    727  C   ASN A 501     116.976  12.713   0.710  1.00  0.00           C  
ATOM    728  O   ASN A 501     117.828  13.479   1.164  1.00  0.00           O  
ATOM    729  CB  ASN A 501     116.417  11.240   2.656  1.00  0.00           C  
ATOM    730  CG  ASN A 501     115.373  10.725   3.630  1.00  0.00           C  
ATOM    731  OD1 ASN A 501     115.369   9.549   3.969  1.00  0.00           O  
ATOM    732  ND2 ASN A 501     114.500  11.604   4.095  1.00  0.00           N  
ATOM    733  N   LEU A 502     116.980  12.310  -0.556  1.00  0.00           N  
ATOM    734  CA  LEU A 502     118.038  12.721  -1.467  1.00  0.00           C  
ATOM    735  C   LEU A 502     117.745  13.970  -2.287  1.00  0.00           C  
ATOM    736  O   LEU A 502     118.519  14.332  -3.172  1.00  0.00           O  
ATOM    737  CB  LEU A 502     118.371  11.568  -2.402  1.00  0.00           C  
ATOM    738  CG  LEU A 502     118.617  10.281  -1.634  1.00  0.00           C  
ATOM    739  CD1 LEU A 502     119.179   9.252  -2.575  1.00  0.00           C  
ATOM    740  CD2 LEU A 502     119.590  10.529  -0.502  1.00  0.00           C  
ATOM    741  N   VAL A 503     116.627  14.620  -1.995  1.00  0.00           N  
ATOM    742  CA  VAL A 503     116.236  15.821  -2.716  1.00  0.00           C  
ATOM    743  C   VAL A 503     115.565  16.794  -1.745  1.00  0.00           C  
ATOM    744  O   VAL A 503     115.104  16.402  -0.671  1.00  0.00           O  
ATOM    745  CB  VAL A 503     115.285  15.468  -3.911  1.00  0.00           C  
ATOM    746  CG1 VAL A 503     114.029  14.780  -3.406  1.00  0.00           C  
ATOM    747  CG2 VAL A 503     114.941  16.716  -4.705  1.00  0.00           C  
ATOM    748  N   THR A 846     115.521  18.067  -2.116  1.00  0.00           N  
ATOM    749  CA  THR A 846     114.932  19.077  -1.245  1.00  0.00           C  
ATOM    750  C   THR A 846     113.633  19.648  -1.799  1.00  0.00           C  
ATOM    751  O   THR A 846     113.420  19.663  -3.008  1.00  0.00           O  
ATOM    752  CB  THR A 846     115.914  20.243  -1.028  1.00  0.00           C  
ATOM    753  OG1 THR A 846     116.164  20.884  -2.282  1.00  0.00           O  
ATOM    754  CG2 THR A 846     117.239  19.744  -0.452  1.00  0.00           C  
ATOM    755  N   VAL A 847     112.766  20.113  -0.905  1.00  0.00           N  
ATOM    756  CA  VAL A 847     111.499  20.713  -1.308  1.00  0.00           C  
ATOM    757  C   VAL A 847     111.851  21.879  -2.207  1.00  0.00           C  
ATOM    758  O   VAL A 847     111.081  22.281  -3.075  1.00  0.00           O  
ATOM    759  CB  VAL A 847     110.721  21.215  -0.092  1.00  0.00           C  
ATOM    760  CG1 VAL A 847     109.503  21.982  -0.539  1.00  0.00           C  
ATOM    761  CG2 VAL A 847     110.315  20.033   0.762  1.00  0.00           C  
ATOM    762  N   SER A 848     113.046  22.404  -1.983  1.00  0.00           N  
ATOM    763  CA  SER A 848     113.572  23.500  -2.767  1.00  0.00           C  
ATOM    764  C   SER A 848     113.711  23.035  -4.228  1.00  0.00           C  
ATOM    765  O   SER A 848     112.927  23.426  -5.095  1.00  0.00           O  
ATOM    766  CB  SER A 848     114.928  23.916  -2.185  1.00  0.00           C  
ATOM    767  OG  SER A 848     115.512  24.988  -2.895  1.00  0.00           O  
ATOM    768  N   HIS A 849     114.693  22.186  -4.496  1.00  0.00           N  
ATOM    769  CA  HIS A 849     114.908  21.694  -5.848  1.00  0.00           C  
ATOM    770  C   HIS A 849     113.582  21.145  -6.423  1.00  0.00           C  
ATOM    771  O   HIS A 849     113.398  21.088  -7.642  1.00  0.00           O  
ATOM    772  CB  HIS A 849     116.010  20.623  -5.810  1.00  0.00           C  
ATOM    773  CG  HIS A 849     116.621  20.320  -7.144  1.00  0.00           C  
ATOM    774  ND1 HIS A 849     117.671  19.436  -7.291  1.00  0.00           N  
ATOM    775  CD2 HIS A 849     116.297  20.732  -8.389  1.00  0.00           C  
ATOM    776  CE1 HIS A 849     117.961  19.315  -8.573  1.00  0.00           C  
ATOM    777  NE2 HIS A 849     117.144  20.089  -9.263  1.00  0.00           N  
ATOM    778  N   LEU A1084     112.653  20.786  -5.533  1.00  0.00           N  
ATOM    779  CA  LEU A1084     111.336  20.247  -5.906  1.00  0.00           C  
ATOM    780  C   LEU A1084     110.296  21.330  -6.228  1.00  0.00           C  
ATOM    781  O   LEU A1084     109.522  21.192  -7.180  1.00  0.00           O  
ATOM    782  CB  LEU A1084     110.801  19.360  -4.773  1.00  0.00           C  
ATOM    783  CG  LEU A1084     110.547  17.873  -5.022  1.00  0.00           C  
ATOM    784  CD1 LEU A1084     111.625  17.297  -5.909  1.00  0.00           C  
ATOM    785  CD2 LEU A1084     110.501  17.148  -3.686  1.00  0.00           C  
ATOM    786  N   ARG A1085     110.275  22.391  -5.422  1.00  0.00           N  
ATOM    787  CA  ARG A1085     109.341  23.507  -5.598  1.00  0.00           C  
ATOM    788  C   ARG A1085     109.762  24.245  -6.856  1.00  0.00           C  
ATOM    789  O   ARG A1085     109.000  25.023  -7.430  1.00  0.00           O  
ATOM    790  CB  ARG A1085     109.440  24.471  -4.401  1.00  0.00           C  
ATOM    791  CG  ARG A1085     108.114  25.084  -3.917  1.00  0.00           C  
ATOM    792  CD  ARG A1085     107.942  24.866  -2.396  1.00  0.00           C  
ATOM    793  NE  ARG A1085     106.602  25.160  -1.874  1.00  0.00           N  
ATOM    794  CZ  ARG A1085     105.472  24.618  -2.326  1.00  0.00           C  
ATOM    795  NH1 ARG A1085     104.308  24.949  -1.775  1.00  0.00           N  
ATOM    796  NH2 ARG A1085     105.499  23.759  -3.338  1.00  0.00           N  
ATOM    797  N   GLN A1087     110.987  23.965  -7.284  1.00  0.00           N  
ATOM    798  CA  GLN A1087     111.588  24.617  -8.436  1.00  0.00           C  
ATOM    799  C   GLN A1087     111.473  23.879  -9.759  1.00  0.00           C  
ATOM    800  O   GLN A1087     111.955  24.357 -10.784  1.00  0.00           O  
ATOM    801  CB  GLN A1087     113.059  24.883  -8.124  1.00  0.00           C  
ATOM    802  CG  GLN A1087     113.465  26.345  -8.155  1.00  0.00           C  
ATOM    803  CD  GLN A1087     114.782  26.582  -7.445  1.00  0.00           C  
ATOM    804  OE1 GLN A1087     114.815  26.787  -6.230  1.00  0.00           O  
ATOM    805  NE2 GLN A1087     115.880  26.532  -8.196  1.00  0.00           N  
ATOM    806  N   ASN A1088     110.845  22.714  -9.745  1.00  0.00           N  
ATOM    807  CA  ASN A1088     110.700  21.966 -10.979  1.00  0.00           C  
ATOM    808  C   ASN A1088     109.809  22.775 -11.921  1.00  0.00           C  
ATOM    809  O   ASN A1088     108.736  23.231 -11.523  1.00  0.00           O  
ATOM    810  CB  ASN A1088     110.080  20.605 -10.706  1.00  0.00           C  
ATOM    811  CG  ASN A1088     110.078  19.729 -11.926  1.00  0.00           C  
ATOM    812  OD1 ASN A1088     109.662  20.152 -13.003  1.00  0.00           O  
ATOM    813  ND2 ASN A1088     110.543  18.497 -11.770  1.00  0.00           N  
ATOM    814  N   PRO A1089     110.249  22.960 -13.183  1.00  0.00           N  
ATOM    815  CA  PRO A1089     109.560  23.709 -14.245  1.00  0.00           C  
ATOM    816  C   PRO A1089     108.212  23.148 -14.682  1.00  0.00           C  
ATOM    817  O   PRO A1089     107.222  23.879 -14.794  1.00  0.00           O  
ATOM    818  CB  PRO A1089     110.584  23.712 -15.383  1.00  0.00           C  
ATOM    819  CG  PRO A1089     111.293  22.434 -15.194  1.00  0.00           C  
ATOM    820  CD  PRO A1089     111.499  22.373 -13.698  1.00  0.00           C  
ATOM    821  N   THR A1090     108.187  21.848 -14.934  1.00  0.00           N  
ATOM    822  CA  THR A1090     106.980  21.161 -15.359  1.00  0.00           C  
ATOM    823  C   THR A1090     105.944  21.096 -14.236  1.00  0.00           C  
ATOM    824  O   THR A1090     104.868  21.691 -14.329  1.00  0.00           O  
ATOM    825  CB  THR A1090     107.318  19.737 -15.787  1.00  0.00           C  
ATOM    826  OG1 THR A1090     108.450  19.761 -16.663  1.00  0.00           O  
ATOM    827  CG2 THR A1090     106.144  19.111 -16.498  1.00  0.00           C  
ATOM    828  N   VAL A1091     106.287  20.365 -13.178  1.00  0.00           N  
ATOM    829  CA  VAL A1091     105.418  20.185 -12.014  1.00  0.00           C  
ATOM    830  C   VAL A1091     104.747  21.498 -11.582  1.00  0.00           C  
ATOM    831  O   VAL A1091     103.534  21.532 -11.376  1.00  0.00           O  
ATOM    832  CB  VAL A1091     106.214  19.559 -10.811  1.00  0.00           C  
ATOM    833  CG1 VAL A1091     106.969  20.638 -10.041  1.00  0.00           C  
ATOM    834  CG2 VAL A1091     105.269  18.791  -9.891  1.00  0.00           C  
ATOM    835  N   LYS A1093     105.528  22.572 -11.452  1.00  0.00           N  
ATOM    836  CA  LYS A1093     104.994  23.882 -11.058  1.00  0.00           C  
ATOM    837  C   LYS A1093     103.992  24.353 -12.104  1.00  0.00           C  
ATOM    838  O   LYS A1093     103.011  25.023 -11.781  1.00  0.00           O  
ATOM    839  CB  LYS A1093     106.130  24.913 -10.940  1.00  0.00           C  
ATOM    840  CG  LYS A1093     105.687  26.383 -10.795  1.00  0.00           C  
ATOM    841  CD  LYS A1093     106.900  27.346 -10.862  1.00  0.00           C  
ATOM    842  CE  LYS A1093     106.613  28.747 -10.277  1.00  0.00           C  
ATOM    843  NZ  LYS A1093     107.814  29.648 -10.247  1.00  0.00           N  
ATOM    844  N   ALA A1098     104.259  23.991 -13.358  1.00  0.00           N  
ATOM    845  CA  ALA A1098     103.417  24.349 -14.500  1.00  0.00           C  
ATOM    846  C   ALA A1098     102.109  23.566 -14.502  1.00  0.00           C  
ATOM    847  O   ALA A1098     101.053  24.083 -14.870  1.00  0.00           O  
ATOM    848  CB  ALA A1098     104.176  24.092 -15.804  1.00  0.00           C  
ATOM    849  N   GLU A1099     102.190  22.308 -14.104  1.00  0.00           N  
ATOM    850  CA  GLU A1099     101.016  21.464 -14.050  1.00  0.00           C  
ATOM    851  C   GLU A1099     100.187  21.832 -12.825  1.00  0.00           C  
ATOM    852  O   GLU A1099      98.981  21.598 -12.786  1.00  0.00           O  
ATOM    853  CB  GLU A1099     101.456  20.009 -13.993  1.00  0.00           C  
ATOM    854  CG  GLU A1099     102.242  19.586 -15.220  1.00  0.00           C  
ATOM    855  CD  GLU A1099     102.884  18.227 -15.055  1.00  0.00           C  
ATOM    856  OE1 GLU A1099     103.451  17.714 -16.043  1.00  0.00           O  
ATOM    857  OE2 GLU A1099     102.826  17.674 -13.935  1.00  0.00           O  
ATOM    858  N   ILE A1100     100.846  22.429 -11.833  1.00  0.00           N  
ATOM    859  CA  ILE A1100     100.191  22.846 -10.592  1.00  0.00           C  
ATOM    860  C   ILE A1100      99.215  24.015 -10.768  1.00  0.00           C  
ATOM    861  O   ILE A1100      98.098  23.977 -10.243  1.00  0.00           O  
ATOM    862  CB  ILE A1100     101.220  23.286  -9.509  1.00  0.00           C  
ATOM    863  CG1 ILE A1100     101.999  22.084  -8.969  1.00  0.00           C  
ATOM    864  CG2 ILE A1100     100.493  23.994  -8.363  1.00  0.00           C  
ATOM    865  CD1 ILE A1100     102.953  22.433  -7.826  1.00  0.00           C  
ATOM    866  N   ALA A1101      99.668  25.051 -11.480  1.00  0.00           N  
ATOM    867  CA  ALA A1101      98.905  26.282 -11.747  1.00  0.00           C  
ATOM    868  C   ALA A1101      97.727  26.020 -12.659  1.00  0.00           C  
ATOM    869  O   ALA A1101      96.671  26.665 -12.573  1.00  0.00           O  
ATOM    870  CB  ALA A1101      99.816  27.325 -12.393  1.00  0.00           C  
ATOM    871  N   GLN A1102      97.956  25.069 -13.552  1.00  0.00           N  
ATOM    872  CA  GLN A1102      96.990  24.630 -14.531  1.00  0.00           C  
ATOM    873  C   GLN A1102      95.973  23.696 -13.901  1.00  0.00           C  
ATOM    874  O   GLN A1102      95.222  23.018 -14.595  1.00  0.00           O  
ATOM    875  CB  GLN A1102      97.714  23.914 -15.656  1.00  0.00           C  
ATOM    876  CG  GLN A1102      96.783  23.237 -16.612  1.00  0.00           C  
ATOM    877  CD  GLN A1102      97.181  23.464 -18.037  1.00  0.00           C  
ATOM    878  OE1 GLN A1102      98.221  22.982 -18.484  1.00  0.00           O  
ATOM    879  NE2 GLN A1102      96.362  24.214 -18.767  1.00  0.00           N  
ATOM    880  N   LYS A1103      95.962  23.644 -12.579  1.00  0.00           N  
ATOM    881  CA  LYS A1103      95.010  22.803 -11.878  1.00  0.00           C  
ATOM    882  C   LYS A1103      94.556  23.585 -10.669  1.00  0.00           C  
ATOM    883  O   LYS A1103      93.764  23.116  -9.854  1.00  0.00           O  
ATOM    884  CB  LYS A1103      95.662  21.482 -11.482  1.00  0.00           C  
ATOM    885  CG  LYS A1103      96.266  20.784 -12.682  1.00  0.00           C  
ATOM    886  CD  LYS A1103      96.586  19.330 -12.423  1.00  0.00           C  
ATOM    887  CE  LYS A1103      95.614  18.451 -13.197  1.00  0.00           C  
ATOM    888  NZ  LYS A1103      96.022  17.026 -13.288  1.00  0.00           N  
ATOM    889  N   GLY A1104      95.073  24.805 -10.590  1.00  0.00           N  
ATOM    890  CA  GLY A1104      94.737  25.712  -9.516  1.00  0.00           C  
ATOM    891  C   GLY A1104      94.848  25.113  -8.140  1.00  0.00           C  
ATOM    892  O   GLY A1104      93.909  25.185  -7.352  1.00  0.00           O  
ATOM    893  N   TYR A1105      95.984  24.500  -7.846  1.00  0.00           N  
ATOM    894  CA  TYR A1105      96.161  23.940  -6.523  1.00  0.00           C  
ATOM    895  C   TYR A1105      96.587  25.091  -5.619  1.00  0.00           C  
ATOM    896  O   TYR A1105      96.214  25.148  -4.451  1.00  0.00           O  
ATOM    897  CB  TYR A1105      97.264  22.880  -6.499  1.00  0.00           C  
ATOM    898  CG  TYR A1105      96.978  21.583  -7.226  1.00  0.00           C  
ATOM    899  CD1 TYR A1105      95.731  20.965  -7.145  1.00  0.00           C  
ATOM    900  CD2 TYR A1105      97.999  20.914  -7.901  1.00  0.00           C  
ATOM    901  CE1 TYR A1105      95.512  19.702  -7.706  1.00  0.00           C  
ATOM    902  CE2 TYR A1105      97.793  19.651  -8.463  1.00  0.00           C  
ATOM    903  CZ  TYR A1105      96.549  19.049  -8.356  1.00  0.00           C  
ATOM    904  OH  TYR A1105      96.352  17.769  -8.832  1.00  0.00           O  
ATOM    905  N   GLY A1106      97.361  26.020  -6.170  1.00  0.00           N  
ATOM    906  CA  GLY A1106      97.845  27.117  -5.356  1.00  0.00           C  
ATOM    907  C   GLY A1106      98.966  26.547  -4.508  1.00  0.00           C  
ATOM    908  O   GLY A1106      99.785  25.784  -5.005  1.00  0.00           O  
ATOM    909  N   GLU A1107      99.024  26.890  -3.231  1.00  0.00           N  
ATOM    910  CA  GLU A1107     100.088  26.340  -2.401  1.00  0.00           C  
ATOM    911  C   GLU A1107      99.644  25.020  -1.790  1.00  0.00           C  
ATOM    912  O   GLU A1107     100.469  24.225  -1.339  1.00  0.00           O  
ATOM    913  CB  GLU A1107     100.487  27.336  -1.310  1.00  0.00           C  
ATOM    914  CG  GLU A1107      99.343  27.831  -0.453  1.00  0.00           C  
ATOM    915  CD  GLU A1107      99.635  29.192   0.140  1.00  0.00           C  
ATOM    916  OE1 GLU A1107      98.746  29.754   0.813  1.00  0.00           O  
ATOM    917  OE2 GLU A1107     100.756  29.699  -0.075  1.00  0.00           O  
ATOM    918  N   ARG A1179      98.331  24.798  -1.787  1.00  0.00           N  
ATOM    919  CA  ARG A1179      97.750  23.572  -1.261  1.00  0.00           C  
ATOM    920  C   ARG A1179      97.814  22.487  -2.348  1.00  0.00           C  
ATOM    921  O   ARG A1179      96.791  21.991  -2.820  1.00  0.00           O  
ATOM    922  CB  ARG A1179      96.292  23.817  -0.803  1.00  0.00           C  
ATOM    923  CG  ARG A1179      95.273  24.149  -1.910  1.00  0.00           C  
ATOM    924  CD  ARG A1179      94.313  22.974  -2.195  1.00  0.00           C  
ATOM    925  NE  ARG A1179      93.351  22.773  -1.115  1.00  0.00           N  
ATOM    926  CZ  ARG A1179      92.159  23.359  -1.047  1.00  0.00           C  
ATOM    927  NH1 ARG A1179      91.364  23.116  -0.012  1.00  0.00           N  
ATOM    928  NH2 ARG A1179      91.749  24.168  -2.017  1.00  0.00           N  
ATOM    929  N   VAL A1192      99.027  22.137  -2.765  1.00  0.00           N  
ATOM    930  CA  VAL A1192      99.200  21.096  -3.779  1.00  0.00           C  
ATOM    931  C   VAL A1192      99.238  19.746  -3.060  1.00  0.00           C  
ATOM    932  O   VAL A1192      99.611  19.666  -1.890  1.00  0.00           O  
ATOM    933  CB  VAL A1192     100.531  21.247  -4.562  1.00  0.00           C  
ATOM    934  CG1 VAL A1192     100.512  20.344  -5.779  1.00  0.00           C  
ATOM    935  CG2 VAL A1192     100.759  22.695  -4.976  1.00  0.00           C  
ATOM    936  N   PRO A1193      98.816  18.670  -3.739  1.00  0.00           N  
ATOM    937  CA  PRO A1193      98.828  17.335  -3.127  1.00  0.00           C  
ATOM    938  C   PRO A1193     100.258  16.842  -2.993  1.00  0.00           C  
ATOM    939  O   PRO A1193     100.963  16.669  -3.984  1.00  0.00           O  
ATOM    940  CB  PRO A1193      98.022  16.500  -4.108  1.00  0.00           C  
ATOM    941  CG  PRO A1193      97.049  17.490  -4.641  1.00  0.00           C  
ATOM    942  CD  PRO A1193      97.925  18.686  -4.911  1.00  0.00           C  
ATOM    943  N   ALA A1194     100.680  16.618  -1.760  1.00  0.00           N  
ATOM    944  CA  ALA A1194     102.037  16.177  -1.494  1.00  0.00           C  
ATOM    945  C   ALA A1194     102.536  15.102  -2.445  1.00  0.00           C  
ATOM    946  O   ALA A1194     103.622  15.230  -3.007  1.00  0.00           O  
ATOM    947  CB  ALA A1194     102.145  15.698  -0.069  1.00  0.00           C  
ATOM    948  N   GLY A1195     101.750  14.043  -2.626  1.00  0.00           N  
ATOM    949  CA  GLY A1195     102.159  12.968  -3.516  1.00  0.00           C  
ATOM    950  C   GLY A1195     102.353  13.455  -4.934  1.00  0.00           C  
ATOM    951  O   GLY A1195     103.127  12.889  -5.712  1.00  0.00           O  
ATOM    952  N   PHE A1196     101.633  14.512  -5.284  1.00  0.00           N  
ATOM    953  CA  PHE A1196     101.762  15.061  -6.616  1.00  0.00           C  
ATOM    954  C   PHE A1196     103.039  15.870  -6.649  1.00  0.00           C  
ATOM    955  O   PHE A1196     103.817  15.790  -7.593  1.00  0.00           O  
ATOM    956  CB  PHE A1196     100.596  15.977  -6.957  1.00  0.00           C  
ATOM    957  CG  PHE A1196     100.579  16.400  -8.397  1.00  0.00           C  
ATOM    958  CD1 PHE A1196     100.170  15.514  -9.385  1.00  0.00           C  
ATOM    959  CD2 PHE A1196     101.000  17.674  -8.773  1.00  0.00           C  
ATOM    960  CE1 PHE A1196     100.181  15.889 -10.725  1.00  0.00           C  
ATOM    961  CE2 PHE A1196     101.014  18.056 -10.112  1.00  0.00           C  
ATOM    962  CZ  PHE A1196     100.604  17.164 -11.088  1.00  0.00           C  
ATOM    963  N   PHE A1198     103.241  16.653  -5.599  1.00  0.00           N  
ATOM    964  CA  PHE A1198     104.415  17.505  -5.468  1.00  0.00           C  
ATOM    965  C   PHE A1198     105.697  16.692  -5.528  1.00  0.00           C  
ATOM    966  O   PHE A1198     106.754  17.199  -5.902  1.00  0.00           O  
ATOM    967  CB  PHE A1198     104.364  18.234  -4.125  1.00  0.00           C  
ATOM    968  CG  PHE A1198     105.545  19.130  -3.865  1.00  0.00           C  
ATOM    969  CD1 PHE A1198     106.317  18.969  -2.716  1.00  0.00           C  
ATOM    970  CD2 PHE A1198     105.858  20.165  -4.744  1.00  0.00           C  
ATOM    971  CE1 PHE A1198     107.376  19.826  -2.444  1.00  0.00           C  
ATOM    972  CE2 PHE A1198     106.914  21.025  -4.480  1.00  0.00           C  
ATOM    973  CZ  PHE A1198     107.674  20.857  -3.330  1.00  0.00           C  
ATOM    974  N   VAL A1199     105.597  15.421  -5.179  1.00  0.00           N  
ATOM    975  CA  VAL A1199     106.772  14.592  -5.133  1.00  0.00           C  
ATOM    976  C   VAL A1199     106.829  13.566  -6.254  1.00  0.00           C  
ATOM    977  O   VAL A1199     107.798  12.820  -6.367  1.00  0.00           O  
ATOM    978  CB  VAL A1199     106.830  13.929  -3.739  1.00  0.00           C  
ATOM    979  CG1 VAL A1199     108.016  13.027  -3.614  1.00  0.00           C  
ATOM    980  CG2 VAL A1199     106.900  15.004  -2.683  1.00  0.00           C  
ATOM    981  N   TYR A1200     105.819  13.552  -7.115  1.00  0.00           N  
ATOM    982  CA  TYR A1200     105.794  12.578  -8.197  1.00  0.00           C  
ATOM    983  C   TYR A1200     107.114  12.408  -8.963  1.00  0.00           C  
ATOM    984  O   TYR A1200     107.472  11.293  -9.332  1.00  0.00           O  
ATOM    985  CB  TYR A1200     104.591  12.858  -9.117  1.00  0.00           C  
ATOM    986  CG  TYR A1200     104.825  13.515 -10.449  1.00  0.00           C  
ATOM    987  CD1 TYR A1200     104.441  14.841 -10.675  1.00  0.00           C  
ATOM    988  CD2 TYR A1200     105.278  12.770 -11.533  1.00  0.00           C  
ATOM    989  CE1 TYR A1200     104.486  15.403 -11.966  1.00  0.00           C  
ATOM    990  CE2 TYR A1200     105.325  13.318 -12.823  1.00  0.00           C  
ATOM    991  CZ  TYR A1200     104.925  14.629 -13.034  1.00  0.00           C  
ATOM    992  OH  TYR A1200     104.925  15.134 -14.319  1.00  0.00           O  
ATOM    993  N   PRO A1201     107.880  13.491  -9.172  1.00  0.00           N  
ATOM    994  CA  PRO A1201     109.147  13.330  -9.895  1.00  0.00           C  
ATOM    995  C   PRO A1201     110.092  12.311  -9.233  1.00  0.00           C  
ATOM    996  O   PRO A1201     110.863  11.641  -9.920  1.00  0.00           O  
ATOM    997  CB  PRO A1201     109.748  14.732  -9.870  1.00  0.00           C  
ATOM    998  CG  PRO A1201     108.559  15.626  -9.758  1.00  0.00           C  
ATOM    999  CD  PRO A1201     107.665  14.899  -8.797  1.00  0.00           C  
ATOM   1000  N   VAL A1202     110.053  12.195  -7.905  1.00  0.00           N  
ATOM   1001  CA  VAL A1202     110.949  11.246  -7.252  1.00  0.00           C  
ATOM   1002  C   VAL A1202     110.433   9.809  -7.251  1.00  0.00           C  
ATOM   1003  O   VAL A1202     111.235   8.888  -7.202  1.00  0.00           O  
ATOM   1004  CB  VAL A1202     111.369  11.709  -5.803  1.00  0.00           C  
ATOM   1005  CG1 VAL A1202     110.683  12.995  -5.441  1.00  0.00           C  
ATOM   1006  CG2 VAL A1202     111.091  10.622  -4.782  1.00  0.00           C  
ATOM   1007  N   SER A1203     109.118   9.598  -7.304  1.00  0.00           N  
ATOM   1008  CA  SER A1203     108.625   8.227  -7.379  1.00  0.00           C  
ATOM   1009  C   SER A1203     108.923   7.739  -8.796  1.00  0.00           C  
ATOM   1010  O   SER A1203     108.964   6.533  -9.050  1.00  0.00           O  
ATOM   1011  CB  SER A1203     107.123   8.134  -7.090  1.00  0.00           C  
ATOM   1012  OG  SER A1203     106.430   9.269  -7.556  1.00  0.00           O  
ATOM   1013  N   GLN A1204     109.142   8.689  -9.708  1.00  0.00           N  
ATOM   1014  CA  GLN A1204     109.476   8.375 -11.094  1.00  0.00           C  
ATOM   1015  C   GLN A1204     110.924   7.913 -11.124  1.00  0.00           C  
ATOM   1016  O   GLN A1204     111.260   6.888 -11.725  1.00  0.00           O  
ATOM   1017  CB  GLN A1204     109.343   9.605 -12.000  1.00  0.00           C  
ATOM   1018  CG  GLN A1204     107.942  10.183 -12.138  1.00  0.00           C  
ATOM   1019  CD  GLN A1204     107.720  10.849 -13.493  1.00  0.00           C  
ATOM   1020  OE1 GLN A1204     107.541  10.172 -14.513  1.00  0.00           O  
ATOM   1021  NE2 GLN A1204     107.746  12.178 -13.513  1.00  0.00           N  
ATOM   1022  N   ALA A1205     111.784   8.699 -10.485  1.00  0.00           N  
ATOM   1023  CA  ALA A1205     113.195   8.364 -10.416  1.00  0.00           C  
ATOM   1024  C   ALA A1205     113.240   6.961  -9.818  1.00  0.00           C  
ATOM   1025  O   ALA A1205     113.957   6.076 -10.293  1.00  0.00           O  
ATOM   1026  CB  ALA A1205     113.919   9.360  -9.513  1.00  0.00           C  
ATOM   1027  N   ALA A1206     112.424   6.771  -8.788  1.00  0.00           N  
ATOM   1028  CA  ALA A1206     112.329   5.509  -8.076  1.00  0.00           C  
ATOM   1029  C   ALA A1206     111.971   4.343  -8.984  1.00  0.00           C  
ATOM   1030  O   ALA A1206     112.419   3.219  -8.764  1.00  0.00           O  
ATOM   1031  CB  ALA A1206     111.316   5.631  -6.968  1.00  0.00           C  
ATOM   1032  N   ASP A1207     111.146   4.604  -9.991  1.00  0.00           N  
ATOM   1033  CA  ASP A1207     110.775   3.553 -10.932  1.00  0.00           C  
ATOM   1034  C   ASP A1207     112.007   3.270 -11.799  1.00  0.00           C  
ATOM   1035  O   ASP A1207     112.492   2.140 -11.877  1.00  0.00           O  
ATOM   1036  CB  ASP A1207     109.608   3.994 -11.833  1.00  0.00           C  
ATOM   1037  CG  ASP A1207     108.379   4.406 -11.049  1.00  0.00           C  
ATOM   1038  OD1 ASP A1207     108.059   3.754 -10.036  1.00  0.00           O  
ATOM   1039  OD2 ASP A1207     107.720   5.378 -11.455  1.00  0.00           O  
ATOM   1040  N   ILE A1208     112.512   4.321 -12.436  1.00  0.00           N  
ATOM   1041  CA  ILE A1208     113.683   4.217 -13.298  1.00  0.00           C  
ATOM   1042  C   ILE A1208     114.833   3.486 -12.608  1.00  0.00           C  
ATOM   1043  O   ILE A1208     115.446   2.584 -13.178  1.00  0.00           O  
ATOM   1044  CB  ILE A1208     114.172   5.620 -13.717  1.00  0.00           C  
ATOM   1045  CG1 ILE A1208     113.079   6.341 -14.496  1.00  0.00           C  
ATOM   1046  CG2 ILE A1208     115.414   5.515 -14.580  1.00  0.00           C  
ATOM   1047  CD1 ILE A1208     113.398   7.792 -14.746  1.00  0.00           C  
ATOM   1048  N   ALA A1209     115.117   3.871 -11.373  1.00  0.00           N  
ATOM   1049  CA  ALA A1209     116.212   3.262 -10.641  1.00  0.00           C  
ATOM   1050  C   ALA A1209     116.004   1.789 -10.301  1.00  0.00           C  
ATOM   1051  O   ALA A1209     116.909   0.974 -10.450  1.00  0.00           O  
ATOM   1052  CB  ALA A1209     116.471   4.048  -9.377  1.00  0.00           C  
ATOM   1053  N   ALA A1210     114.809   1.444  -9.855  1.00  0.00           N  
ATOM   1054  CA  ALA A1210     114.539   0.069  -9.479  1.00  0.00           C  
ATOM   1055  C   ALA A1210     114.430  -0.885 -10.657  1.00  0.00           C  
ATOM   1056  O   ALA A1210     114.579  -2.106 -10.509  1.00  0.00           O  
ATOM   1057  CB  ALA A1210     113.276   0.005  -8.646  1.00  0.00           C  
ATOM   1058  N   PHE A1211     114.169  -0.339 -11.832  1.00  0.00           N  
ATOM   1059  CA  PHE A1211     114.029  -1.181 -13.001  1.00  0.00           C  
ATOM   1060  C   PHE A1211     115.338  -1.301 -13.762  1.00  0.00           C  
ATOM   1061  O   PHE A1211     115.453  -2.070 -14.701  1.00  0.00           O  
ATOM   1062  CB  PHE A1211     112.893  -0.640 -13.864  1.00  0.00           C  
ATOM   1063  CG  PHE A1211     111.521  -0.936 -13.298  1.00  0.00           C  
ATOM   1064  CD1 PHE A1211     110.527   0.031 -13.267  1.00  0.00           C  
ATOM   1065  CD2 PHE A1211     111.230  -2.204 -12.806  1.00  0.00           C  
ATOM   1066  CE1 PHE A1211     109.257  -0.264 -12.750  1.00  0.00           C  
ATOM   1067  CE2 PHE A1211     109.975  -2.514 -12.289  1.00  0.00           C  
ATOM   1068  CZ  PHE A1211     108.978  -1.531 -12.262  1.00  0.00           C  
ATOM   1069  N   GLY A1291     116.344  -0.566 -13.303  1.00  0.00           N  
ATOM   1070  CA  GLY A1291     117.644  -0.602 -13.939  1.00  0.00           C  
ATOM   1071  C   GLY A1291     117.581  -0.020 -15.333  1.00  0.00           C  
ATOM   1072  O   GLY A1291     118.206  -0.542 -16.259  1.00  0.00           O  
ATOM   1073  N   ALA A1292     116.815   1.057 -15.491  1.00  0.00           N  
ATOM   1074  CA  ALA A1292     116.679   1.701 -16.786  1.00  0.00           C  
ATOM   1075  C   ALA A1292     117.915   2.536 -17.049  1.00  0.00           C  
ATOM   1076  O   ALA A1292     118.321   3.356 -16.219  1.00  0.00           O  
ATOM   1077  CB  ALA A1292     115.441   2.571 -16.818  1.00  0.00           C  
ATOM   1078  N   THR A1293     118.513   2.303 -18.212  1.00  0.00           N  
ATOM   1079  CA  THR A1293     119.713   3.005 -18.641  1.00  0.00           C  
ATOM   1080  C   THR A1293     119.399   4.044 -19.717  1.00  0.00           C  
ATOM   1081  O   THR A1293     120.145   5.004 -19.891  1.00  0.00           O  
ATOM   1082  CB  THR A1293     120.771   2.002 -19.171  1.00  0.00           C  
ATOM   1083  OG1 THR A1293     120.193   1.175 -20.196  1.00  0.00           O  
ATOM   1084  CG2 THR A1293     121.283   1.119 -18.027  1.00  0.00           C  
ATOM   1085  N   LEU A1294     118.293   3.855 -20.431  1.00  0.00           N  
ATOM   1086  CA  LEU A1294     117.890   4.787 -21.484  1.00  0.00           C  
ATOM   1087  C   LEU A1294     116.417   5.088 -21.295  1.00  0.00           C  
ATOM   1088  O   LEU A1294     115.623   4.174 -21.077  1.00  0.00           O  
ATOM   1089  CB  LEU A1294     118.093   4.160 -22.861  1.00  0.00           C  
ATOM   1090  CG  LEU A1294     118.258   5.056 -24.092  1.00  0.00           C  
ATOM   1091  CD1 LEU A1294     117.490   4.397 -25.231  1.00  0.00           C  
ATOM   1092  CD2 LEU A1294     117.742   6.478 -23.855  1.00  0.00           C  
ATOM   1093  N   VAL A1295     116.050   6.360 -21.397  1.00  0.00           N  
ATOM   1094  CA  VAL A1295     114.661   6.762 -21.207  1.00  0.00           C  
ATOM   1095  C   VAL A1295     114.146   7.809 -22.193  1.00  0.00           C  
ATOM   1096  O   VAL A1295     114.689   8.912 -22.274  1.00  0.00           O  
ATOM   1097  CB  VAL A1295     114.451   7.312 -19.778  1.00  0.00           C  
ATOM   1098  CG1 VAL A1295     113.008   7.749 -19.581  1.00  0.00           C  
ATOM   1099  CG2 VAL A1295     114.820   6.254 -18.772  1.00  0.00           C  
ATOM   1100  N   PRO A1296     113.088   7.469 -22.958  1.00  0.00           N  
ATOM   1101  CA  PRO A1296     112.490   8.386 -23.933  1.00  0.00           C  
ATOM   1102  C   PRO A1296     112.031   9.639 -23.193  1.00  0.00           C  
ATOM   1103  O   PRO A1296     111.589   9.554 -22.047  1.00  0.00           O  
ATOM   1104  CB  PRO A1296     111.328   7.572 -24.489  1.00  0.00           C  
ATOM   1105  CG  PRO A1296     111.875   6.190 -24.474  1.00  0.00           C  
ATOM   1106  CD  PRO A1296     112.518   6.118 -23.108  1.00  0.00           C  
ATOM   1107  N   VAL A1297     112.126  10.798 -23.839  1.00  0.00           N  
ATOM   1108  CA  VAL A1297     111.748  12.046 -23.178  1.00  0.00           C  
ATOM   1109  C   VAL A1297     111.333  13.209 -24.089  1.00  0.00           C  
ATOM   1110  O   VAL A1297     111.831  13.361 -25.205  1.00  0.00           O  
ATOM   1111  CB  VAL A1297     112.915  12.523 -22.259  1.00  0.00           C  
ATOM   1112  CG1 VAL A1297     114.201  12.619 -23.061  1.00  0.00           C  
ATOM   1113  CG2 VAL A1297     112.601  13.866 -21.639  1.00  0.00           C  
ATOM   1114  N   GLY A1298     110.400  14.020 -23.600  1.00  0.00           N  
ATOM   1115  CA  GLY A1298     109.962  15.183 -24.345  1.00  0.00           C  
ATOM   1116  C   GLY A1298     110.763  16.320 -23.745  1.00  0.00           C  
ATOM   1117  O   GLY A1298     111.668  16.062 -22.957  1.00  0.00           O  
ATOM   1118  N   ASP A1299     110.454  17.564 -24.096  1.00  0.00           N  
ATOM   1119  CA  ASP A1299     111.185  18.705 -23.537  1.00  0.00           C  
ATOM   1120  C   ASP A1299     110.827  18.973 -22.085  1.00  0.00           C  
ATOM   1121  O   ASP A1299     111.673  19.395 -21.294  1.00  0.00           O  
ATOM   1122  CB  ASP A1299     110.897  19.976 -24.327  1.00  0.00           C  
ATOM   1123  CG  ASP A1299     111.875  20.198 -25.444  1.00  0.00           C  
ATOM   1124  OD1 ASP A1299     111.712  21.193 -26.174  1.00  0.00           O  
ATOM   1125  OD2 ASP A1299     112.804  19.379 -25.586  1.00  0.00           O  
ATOM   1126  N   ASP A1300     109.556  18.753 -21.758  1.00  0.00           N  
ATOM   1127  CA  ASP A1300     109.043  18.969 -20.413  1.00  0.00           C  
ATOM   1128  C   ASP A1300     109.344  17.799 -19.467  1.00  0.00           C  
ATOM   1129  O   ASP A1300     108.831  17.748 -18.348  1.00  0.00           O  
ATOM   1130  CB  ASP A1300     107.525  19.238 -20.460  1.00  0.00           C  
ATOM   1131  CG  ASP A1300     106.756  18.189 -21.259  1.00  0.00           C  
ATOM   1132  OD1 ASP A1300     106.998  18.073 -22.480  1.00  0.00           O  
ATOM   1133  OD2 ASP A1300     105.906  17.484 -20.671  1.00  0.00           O  
ATOM   1134  N   GLN A1301     110.185  16.869 -19.912  1.00  0.00           N  
ATOM   1135  CA  GLN A1301     110.541  15.724 -19.085  1.00  0.00           C  
ATOM   1136  C   GLN A1301     112.005  15.807 -18.634  1.00  0.00           C  
ATOM   1137  O   GLN A1301     112.380  15.199 -17.634  1.00  0.00           O  
ATOM   1138  CB  GLN A1301     110.289  14.424 -19.851  1.00  0.00           C  
ATOM   1139  CG  GLN A1301     109.139  14.508 -20.854  1.00  0.00           C  
ATOM   1140  CD  GLN A1301     107.785  14.181 -20.258  1.00  0.00           C  
ATOM   1141  OE1 GLN A1301     106.748  14.466 -20.857  1.00  0.00           O  
ATOM   1142  NE2 GLN A1301     107.786  13.566 -19.080  1.00  0.00           N  
ATOM   1143  N   LEU A1302     112.829  16.557 -19.364  1.00  0.00           N  
ATOM   1144  CA  LEU A1302     114.236  16.719 -18.993  1.00  0.00           C  
ATOM   1145  C   LEU A1302     114.325  17.087 -17.524  1.00  0.00           C  
ATOM   1146  O   LEU A1302     114.995  16.416 -16.747  1.00  0.00           O  
ATOM   1147  CB  LEU A1302     114.900  17.833 -19.797  1.00  0.00           C  
ATOM   1148  CG  LEU A1302     115.104  17.640 -21.294  1.00  0.00           C  
ATOM   1149  CD1 LEU A1302     115.560  18.967 -21.891  1.00  0.00           C  
ATOM   1150  CD2 LEU A1302     116.114  16.522 -21.545  1.00  0.00           C  
ATOM   1151  N   PRO A1303     113.633  18.161 -17.118  1.00  0.00           N  
ATOM   1152  CA  PRO A1303     113.669  18.583 -15.714  1.00  0.00           C  
ATOM   1153  C   PRO A1303     113.354  17.466 -14.729  1.00  0.00           C  
ATOM   1154  O   PRO A1303     113.555  17.616 -13.525  1.00  0.00           O  
ATOM   1155  CB  PRO A1303     112.630  19.690 -15.666  1.00  0.00           C  
ATOM   1156  CG  PRO A1303     111.644  19.259 -16.721  1.00  0.00           C  
ATOM   1157  CD  PRO A1303     112.564  18.869 -17.842  1.00  0.00           C  
ATOM   1158  N   MET A1304     112.842  16.351 -15.237  1.00  0.00           N  
ATOM   1159  CA  MET A1304     112.525  15.220 -14.382  1.00  0.00           C  
ATOM   1160  C   MET A1304     113.587  14.146 -14.538  1.00  0.00           C  
ATOM   1161  O   MET A1304     114.185  13.703 -13.561  1.00  0.00           O  
ATOM   1162  CB  MET A1304     111.145  14.658 -14.727  1.00  0.00           C  
ATOM   1163  CG  MET A1304     110.834  13.310 -14.089  1.00  0.00           C  
ATOM   1164  SD  MET A1304     111.573  11.914 -14.981  1.00  0.00           S  
ATOM   1165  CE  MET A1304     110.604  11.938 -16.503  1.00  0.00           C  
ATOM   1166  N   LEU A1306     113.822  13.735 -15.777  1.00  0.00           N  
ATOM   1167  CA  LEU A1306     114.817  12.714 -16.068  1.00  0.00           C  
ATOM   1168  C   LEU A1306     116.176  13.247 -15.636  1.00  0.00           C  
ATOM   1169  O   LEU A1306     117.146  12.505 -15.546  1.00  0.00           O  
ATOM   1170  CB  LEU A1306     114.812  12.403 -17.569  1.00  0.00           C  
ATOM   1171  CG  LEU A1306     115.316  11.061 -18.121  1.00  0.00           C  
ATOM   1172  CD1 LEU A1306     116.824  11.006 -18.013  1.00  0.00           C  
ATOM   1173  CD2 LEU A1306     114.655   9.886 -17.395  1.00  0.00           C  
ATOM   1174  N   GLU A1310     116.236  14.544 -15.357  1.00  0.00           N  
ATOM   1175  CA  GLU A1310     117.483  15.169 -14.936  1.00  0.00           C  
ATOM   1176  C   GLU A1310     117.592  15.160 -13.423  1.00  0.00           C  
ATOM   1177  O   GLU A1310     118.688  15.167 -12.866  1.00  0.00           O  
ATOM   1178  CB  GLU A1310     117.565  16.605 -15.441  1.00  0.00           C  
ATOM   1179  CG  GLU A1310     118.954  16.976 -15.888  1.00  0.00           C  
ATOM   1180  CD  GLU A1310     119.149  18.467 -16.004  1.00  0.00           C  
ATOM   1181  OE1 GLU A1310     120.160  18.874 -16.615  1.00  0.00           O  
ATOM   1182  OE2 GLU A1310     118.303  19.225 -15.476  1.00  0.00           O  
ATOM   1183  N   GLN A1312     116.447  15.166 -12.758  1.00  0.00           N  
ATOM   1184  CA  GLN A1312     116.428  15.116 -11.310  1.00  0.00           C  
ATOM   1185  C   GLN A1312     116.688  13.664 -10.940  1.00  0.00           C  
ATOM   1186  O   GLN A1312     117.209  13.369  -9.869  1.00  0.00           O  
ATOM   1187  CB  GLN A1312     115.072  15.545 -10.793  1.00  0.00           C  
ATOM   1188  CG  GLN A1312     115.019  15.677  -9.302  1.00  0.00           C  
ATOM   1189  CD  GLN A1312     113.897  16.582  -8.878  1.00  0.00           C  
ATOM   1190  OE1 GLN A1312     113.872  17.068  -7.751  1.00  0.00           O  
ATOM   1191  NE2 GLN A1312     112.951  16.820  -9.786  1.00  0.00           N  
ATOM   1192  N   THR A1314     116.304  12.761 -11.838  1.00  0.00           N  
ATOM   1193  CA  THR A1314     116.532  11.339 -11.633  1.00  0.00           C  
ATOM   1194  C   THR A1314     118.045  11.108 -11.626  1.00  0.00           C  
ATOM   1195  O   THR A1314     118.588  10.616 -10.639  1.00  0.00           O  
ATOM   1196  CB  THR A1314     115.886  10.488 -12.745  1.00  0.00           C  
ATOM   1197  OG1 THR A1314     114.460  10.597 -12.663  1.00  0.00           O  
ATOM   1198  CG2 THR A1314     116.284   9.033 -12.596  1.00  0.00           C  
ATOM   1199  N   ARG A1316     118.730  11.466 -12.713  1.00  0.00           N  
ATOM   1200  CA  ARG A1316     120.182  11.294 -12.758  1.00  0.00           C  
ATOM   1201  C   ARG A1316     120.813  11.905 -11.508  1.00  0.00           C  
ATOM   1202  O   ARG A1316     121.765  11.365 -10.941  1.00  0.00           O  
ATOM   1203  CB  ARG A1316     120.784  11.939 -14.017  1.00  0.00           C  
ATOM   1204  CG  ARG A1316     120.848  10.979 -15.201  1.00  0.00           C  
ATOM   1205  CD  ARG A1316     121.704  11.471 -16.369  1.00  0.00           C  
ATOM   1206  NE  ARG A1316     121.194  12.706 -16.954  1.00  0.00           N  
ATOM   1207  CZ  ARG A1316     121.638  13.918 -16.636  1.00  0.00           C  
ATOM   1208  NH1 ARG A1316     122.610  14.048 -15.743  1.00  0.00           N  
ATOM   1209  NH2 ARG A1316     121.107  14.998 -17.197  1.00  0.00           N  
ATOM   1210  N   GLU A1317     120.256  13.022 -11.067  1.00  0.00           N  
ATOM   1211  CA  GLU A1317     120.755  13.698  -9.883  1.00  0.00           C  
ATOM   1212  C   GLU A1317     120.652  12.805  -8.641  1.00  0.00           C  
ATOM   1213  O   GLU A1317     121.661  12.468  -8.029  1.00  0.00           O  
ATOM   1214  CB  GLU A1317     119.969  14.997  -9.676  1.00  0.00           C  
ATOM   1215  CG  GLU A1317     120.201  15.663  -8.334  1.00  0.00           C  
ATOM   1216  CD  GLU A1317     121.457  16.510  -8.296  1.00  0.00           C  
ATOM   1217  OE1 GLU A1317     121.769  17.028  -7.196  1.00  0.00           O  
ATOM   1218  OE2 GLU A1317     122.117  16.664  -9.354  1.00  0.00           O  
ATOM   1219  N   ILE A1318     119.428  12.434  -8.279  1.00  0.00           N  
ATOM   1220  CA  ILE A1318     119.189  11.585  -7.121  1.00  0.00           C  
ATOM   1221  C   ILE A1318     120.014  10.299  -7.181  1.00  0.00           C  
ATOM   1222  O   ILE A1318     120.477   9.799  -6.149  1.00  0.00           O  
ATOM   1223  CB  ILE A1318     117.692  11.214  -6.995  1.00  0.00           C  
ATOM   1224  CG1 ILE A1318     116.894  12.434  -6.532  1.00  0.00           C  
ATOM   1225  CG2 ILE A1318     117.511  10.091  -5.980  1.00  0.00           C  
ATOM   1226  CD1 ILE A1318     115.392  12.220  -6.486  1.00  0.00           C  
ATOM   1227  N   VAL A1319     120.206   9.768  -8.382  1.00  0.00           N  
ATOM   1228  CA  VAL A1319     120.986   8.548  -8.528  1.00  0.00           C  
ATOM   1229  C   VAL A1319     122.428   8.804  -8.115  1.00  0.00           C  
ATOM   1230  O   VAL A1319     123.015   8.007  -7.385  1.00  0.00           O  
ATOM   1231  CB  VAL A1319     120.960   8.023  -9.980  1.00  0.00           C  
ATOM   1232  CG1 VAL A1319     121.942   6.877 -10.139  1.00  0.00           C  
ATOM   1233  CG2 VAL A1319     119.568   7.531 -10.330  1.00  0.00           C  
ATOM   1234  N   ARG A1321     122.995   9.916  -8.581  1.00  0.00           N  
ATOM   1235  CA  ARG A1321     124.376  10.267  -8.251  1.00  0.00           C  
ATOM   1236  C   ARG A1321     124.565  10.449  -6.764  1.00  0.00           C  
ATOM   1237  O   ARG A1321     125.577  10.046  -6.199  1.00  0.00           O  
ATOM   1238  CB  ARG A1321     124.788  11.554  -8.948  1.00  0.00           C  
ATOM   1239  CG  ARG A1321     125.367  11.333 -10.293  1.00  0.00           C  
ATOM   1240  CD  ARG A1321     124.552  12.063 -11.333  1.00  0.00           C  
ATOM   1241  NE  ARG A1321     124.567  13.515 -11.155  1.00  0.00           N  
ATOM   1242  CZ  ARG A1321     123.985  14.376 -11.988  1.00  0.00           C  
ATOM   1243  NH1 ARG A1321     123.338  13.938 -13.063  1.00  0.00           N  
ATOM   1244  NH2 ARG A1321     124.049  15.679 -11.741  1.00  0.00           N  
ATOM   1245  N   ARG A1322     123.586  11.091  -6.148  1.00  0.00           N  
ATOM   1246  CA  ARG A1322     123.611  11.344  -4.730  1.00  0.00           C  
ATOM   1247  C   ARG A1322     123.548  10.023  -3.995  1.00  0.00           C  
ATOM   1248  O   ARG A1322     124.161   9.852  -2.939  1.00  0.00           O  
ATOM   1249  CB  ARG A1322     122.414  12.205  -4.335  1.00  0.00           C  
ATOM   1250  CG  ARG A1322     121.945  12.000  -2.898  1.00  0.00           C  
ATOM   1251  CD  ARG A1322     122.943  12.566  -1.928  1.00  0.00           C  
ATOM   1252  NE  ARG A1322     123.109  13.981  -2.205  1.00  0.00           N  
ATOM   1253  CZ  ARG A1322     124.095  14.729  -1.734  1.00  0.00           C  
ATOM   1254  NH1 ARG A1322     125.021  14.191  -0.948  1.00  0.00           N  
ATOM   1255  NH2 ARG A1322     124.159  16.015  -2.065  1.00  0.00           N  
ATOM   1256  N   PHE A1323     122.798   9.077  -4.539  1.00  0.00           N  
ATOM   1257  CA  PHE A1323     122.696   7.797  -3.858  1.00  0.00           C  
ATOM   1258  C   PHE A1323     123.985   7.023  -3.972  1.00  0.00           C  
ATOM   1259  O   PHE A1323     124.491   6.536  -2.984  1.00  0.00           O  
ATOM   1260  CB  PHE A1323     121.551   6.957  -4.405  1.00  0.00           C  
ATOM   1261  CG  PHE A1323     121.296   5.707  -3.619  1.00  0.00           C  
ATOM   1262  CD1 PHE A1323     122.179   4.635  -3.679  1.00  0.00           C  
ATOM   1263  CD2 PHE A1323     120.169   5.599  -2.819  1.00  0.00           C  
ATOM   1264  CE1 PHE A1323     121.937   3.467  -2.965  1.00  0.00           C  
ATOM   1265  CE2 PHE A1323     119.915   4.430  -2.095  1.00  0.00           C  
ATOM   1266  CZ  PHE A1323     120.804   3.367  -2.170  1.00  0.00           C  
ATOM   1267  N   ASN A1324     124.518   6.893  -5.174  1.00  0.00           N  
ATOM   1268  CA  ASN A1324     125.761   6.168  -5.320  1.00  0.00           C  
ATOM   1269  C   ASN A1324     126.853   6.833  -4.525  1.00  0.00           C  
ATOM   1270  O   ASN A1324     127.760   6.172  -4.040  1.00  0.00           O  
ATOM   1271  CB  ASN A1324     126.169   6.113  -6.772  1.00  0.00           C  
ATOM   1272  CG  ASN A1324     125.191   5.352  -7.588  1.00  0.00           C  
ATOM   1273  OD1 ASN A1324     124.803   4.245  -7.212  1.00  0.00           O  
ATOM   1274  ND2 ASN A1324     124.769   5.928  -8.711  1.00  0.00           N  
ATOM   1275  N   ALA A1325     126.769   8.148  -4.394  1.00  0.00           N  
ATOM   1276  CA  ALA A1325     127.779   8.891  -3.648  1.00  0.00           C  
ATOM   1277  C   ALA A1325     127.618   8.716  -2.142  1.00  0.00           C  
ATOM   1278  O   ALA A1325     128.597   8.686  -1.395  1.00  0.00           O  
ATOM   1279  CB  ALA A1325     127.714  10.387  -4.003  1.00  0.00           C  
ATOM   1280  N   LEU A1326     126.371   8.607  -1.706  1.00  0.00           N  
ATOM   1281  CA  LEU A1326     126.054   8.460  -0.296  1.00  0.00           C  
ATOM   1282  C   LEU A1326     126.200   7.010   0.155  1.00  0.00           C  
ATOM   1283  O   LEU A1326     126.612   6.748   1.284  1.00  0.00           O  
ATOM   1284  CB  LEU A1326     124.628   8.933  -0.063  1.00  0.00           C  
ATOM   1285  CG  LEU A1326     124.304   9.881   1.080  1.00  0.00           C  
ATOM   1286  CD1 LEU A1326     125.306  11.023   1.159  1.00  0.00           C  
ATOM   1287  CD2 LEU A1326     122.910  10.413   0.824  1.00  0.00           C  
ATOM   1288  N   TYR A1327     125.863   6.076  -0.731  1.00  0.00           N  
ATOM   1289  CA  TYR A1327     125.954   4.648  -0.439  1.00  0.00           C  
ATOM   1290  C   TYR A1327     126.504   3.892  -1.644  1.00  0.00           C  
ATOM   1291  O   TYR A1327     126.397   4.354  -2.778  1.00  0.00           O  
ATOM   1292  CB  TYR A1327     124.575   4.076  -0.125  1.00  0.00           C  
ATOM   1293  CG  TYR A1327     123.625   5.015   0.581  1.00  0.00           C  
ATOM   1294  CD1 TYR A1327     122.524   5.557  -0.079  1.00  0.00           C  
ATOM   1295  CD2 TYR A1327     123.776   5.295   1.936  1.00  0.00           C  
ATOM   1296  CE1 TYR A1327     121.591   6.336   0.593  1.00  0.00           C  
ATOM   1297  CE2 TYR A1327     122.848   6.078   2.621  1.00  0.00           C  
ATOM   1298  CZ  TYR A1327     121.755   6.589   1.941  1.00  0.00           C  
ATOM   1299  OH  TYR A1327     120.801   7.319   2.619  1.00  0.00           O  
ATOM   1300  N   ALA A1328     127.078   2.721  -1.403  1.00  0.00           N  
ATOM   1301  CA  ALA A1328     127.612   1.895  -2.480  1.00  0.00           C  
ATOM   1302  C   ALA A1328     126.957   2.216  -3.833  1.00  0.00           C  
ATOM   1303  O   ALA A1328     125.737   2.146  -3.975  1.00  0.00           O  
ATOM   1304  CB  ALA A1328     127.398   0.452  -2.141  1.00  0.00           C  
ATOM   1305  N   PRO A1329     127.768   2.543  -4.853  1.00  0.00           N  
ATOM   1306  CA  PRO A1329     127.292   2.885  -6.199  1.00  0.00           C  
ATOM   1307  C   PRO A1329     126.591   1.745  -6.905  1.00  0.00           C  
ATOM   1308  O   PRO A1329     127.098   1.259  -7.906  1.00  0.00           O  
ATOM   1309  CB  PRO A1329     128.573   3.248  -6.951  1.00  0.00           C  
ATOM   1310  CG  PRO A1329     129.604   3.432  -5.886  1.00  0.00           C  
ATOM   1311  CD  PRO A1329     129.232   2.415  -4.861  1.00  0.00           C  
ATOM   1312  N   VAL A1341     125.431   1.328  -6.421  1.00  0.00           N  
ATOM   1313  CA  VAL A1341     124.738   0.221  -7.054  1.00  0.00           C  
ATOM   1314  C   VAL A1341     123.715   0.601  -8.116  1.00  0.00           C  
ATOM   1315  O   VAL A1341     123.293  -0.246  -8.895  1.00  0.00           O  
ATOM   1316  CB  VAL A1341     124.049  -0.659  -6.010  1.00  0.00           C  
ATOM   1317  CG1 VAL A1341     122.988   0.141  -5.279  1.00  0.00           C  
ATOM   1318  CG2 VAL A1341     123.453  -1.881  -6.682  1.00  0.00           C  
ATOM   1319  N   LEU A1342     123.312   1.863  -8.158  1.00  0.00           N  
ATOM   1320  CA  LEU A1342     122.341   2.311  -9.155  1.00  0.00           C  
ATOM   1321  C   LEU A1342     123.020   2.835 -10.420  1.00  0.00           C  
ATOM   1322  O   LEU A1342     124.145   3.331 -10.384  1.00  0.00           O  
ATOM   1323  CB  LEU A1342     121.439   3.397  -8.564  1.00  0.00           C  
ATOM   1324  CG  LEU A1342     120.542   2.971  -7.405  1.00  0.00           C  
ATOM   1325  CD1 LEU A1342     119.622   4.109  -7.029  1.00  0.00           C  
ATOM   1326  CD2 LEU A1342     119.717   1.770  -7.808  1.00  0.00           C  
ATOM   1327  N   ALA A1344     122.317   2.736 -11.539  1.00  0.00           N  
ATOM   1328  CA  ALA A1344     122.852   3.182 -12.820  1.00  0.00           C  
ATOM   1329  C   ALA A1344     122.270   4.519 -13.262  1.00  0.00           C  
ATOM   1330  O   ALA A1344     121.085   4.780 -13.059  1.00  0.00           O  
ATOM   1331  CB  ALA A1344     122.573   2.133 -13.876  1.00  0.00           C  
ATOM   1332  N   GLU A1345     123.105   5.360 -13.868  1.00  0.00           N  
ATOM   1333  CA  GLU A1345     122.648   6.658 -14.355  1.00  0.00           C  
ATOM   1334  C   GLU A1345     121.899   6.466 -15.670  1.00  0.00           C  
ATOM   1335  O   GLU A1345     122.408   5.853 -16.618  1.00  0.00           O  
ATOM   1336  CB  GLU A1345     123.831   7.596 -14.562  1.00  0.00           C  
ATOM   1337  CG  GLU A1345     123.600   9.009 -14.029  1.00  0.00           C  
ATOM   1338  CD  GLU A1345     124.752   9.936 -14.376  1.00  0.00           C  
ATOM   1339  OE1 GLU A1345     124.723  11.127 -13.993  1.00  0.00           O  
ATOM   1340  OE2 GLU A1345     125.694   9.459 -15.044  1.00  0.00           O  
ATOM   1341  N   PRO A1347     120.675   6.997 -15.750  1.00  0.00           N  
ATOM   1342  CA  PRO A1347     119.919   6.828 -16.985  1.00  0.00           C  
ATOM   1343  C   PRO A1347     120.163   7.958 -17.970  1.00  0.00           C  
ATOM   1344  O   PRO A1347     120.332   9.111 -17.576  1.00  0.00           O  
ATOM   1345  CB  PRO A1347     118.492   6.804 -16.483  1.00  0.00           C  
ATOM   1346  CG  PRO A1347     118.530   7.913 -15.441  1.00  0.00           C  
ATOM   1347  CD  PRO A1347     119.891   7.748 -14.752  1.00  0.00           C  
ATOM   1348  N   GLN A1348     120.191   7.619 -19.252  1.00  0.00           N  
ATOM   1349  CA  GLN A1348     120.387   8.622 -20.281  1.00  0.00           C  
ATOM   1350  C   GLN A1348     119.044   8.854 -20.954  1.00  0.00           C  
ATOM   1351  O   GLN A1348     118.161   7.990 -20.946  1.00  0.00           O  
ATOM   1352  CB  GLN A1348     121.430   8.163 -21.291  1.00  0.00           C  
ATOM   1353  N   ALA A1349     118.896  10.034 -21.535  1.00  0.00           N  
ATOM   1354  CA  ALA A1349     117.657  10.400 -22.183  1.00  0.00           C  
ATOM   1355  C   ALA A1349     117.650  10.124 -23.677  1.00  0.00           C  
ATOM   1356  O   ALA A1349     118.692   9.905 -24.296  1.00  0.00           O  
ATOM   1357  CB  ALA A1349     117.372  11.875 -21.924  1.00  0.00           C  
ATOM   1358  N   GLN A1350     116.444  10.109 -24.230  1.00  0.00           N  
ATOM   1359  CA  GLN A1350     116.217   9.917 -25.652  1.00  0.00           C  
ATOM   1360  C   GLN A1350     115.218  11.030 -25.924  1.00  0.00           C  
ATOM   1361  O   GLN A1350     114.030  10.884 -25.649  1.00  0.00           O  
ATOM   1362  CB  GLN A1350     115.586   8.550 -25.946  1.00  0.00           C  
ATOM   1363  CG  GLN A1350     116.238   7.861 -27.132  1.00  0.00           C  
ATOM   1364  CD  GLN A1350     115.264   7.132 -28.042  1.00  0.00           C  
ATOM   1365  OE1 GLN A1350     115.614   6.768 -29.166  1.00  0.00           O  
ATOM   1366  NE2 GLN A1350     114.044   6.910 -27.565  1.00  0.00           N  
ATOM   1367  N   LEU A1351     115.710  12.153 -26.439  1.00  0.00           N  
ATOM   1368  CA  LEU A1351     114.867  13.320 -26.699  1.00  0.00           C  
ATOM   1369  C   LEU A1351     114.023  13.299 -27.978  1.00  0.00           C  
ATOM   1370  O   LEU A1351     114.266  12.519 -28.901  1.00  0.00           O  
ATOM   1371  CB  LEU A1351     115.733  14.593 -26.691  1.00  0.00           C  
ATOM   1372  CG  LEU A1351     115.249  15.815 -25.896  1.00  0.00           C  
ATOM   1373  CD1 LEU A1351     116.127  17.013 -26.217  1.00  0.00           C  
ATOM   1374  CD2 LEU A1351     113.806  16.133 -26.234  1.00  0.00           C  
ATOM   1375  N   SER A1352     113.011  14.165 -27.986  1.00  0.00           N  
ATOM   1376  CA  SER A1352     112.085  14.380 -29.100  1.00  0.00           C  
ATOM   1377  C   SER A1352     111.819  15.884 -29.033  1.00  0.00           C  
ATOM   1378  O   SER A1352     111.064  16.355 -28.175  1.00  0.00           O  
ATOM   1379  CB  SER A1352     110.770  13.613 -28.900  1.00  0.00           C  
ATOM   1380  OG  SER A1352     109.843  13.915 -29.930  1.00  0.00           O  
ATOM   1381  N   ARG A1356     112.455  16.637 -29.926  1.00  0.00           N  
ATOM   1382  CA  ARG A1356     112.306  18.086 -29.923  1.00  0.00           C  
ATOM   1383  C   ARG A1356     110.925  18.573 -30.354  1.00  0.00           C  
ATOM   1384  O   ARG A1356     110.323  19.401 -29.666  1.00  0.00           O  
ATOM   1385  CB  ARG A1356     113.406  18.742 -30.776  1.00  0.00           C  
ATOM   1386  CG  ARG A1356     114.324  19.664 -29.959  1.00  0.00           C  
ATOM   1387  CD  ARG A1356     113.500  20.766 -29.285  1.00  0.00           C  
ATOM   1388  NE  ARG A1356     114.192  21.450 -28.191  1.00  0.00           N  
ATOM   1389  CZ  ARG A1356     113.658  22.438 -27.477  1.00  0.00           C  
ATOM   1390  NH1 ARG A1356     114.350  23.004 -26.499  1.00  0.00           N  
ATOM   1391  NH2 ARG A1356     112.430  22.862 -27.744  1.00  0.00           N  
ATOM   1392  N   VAL A1357     110.417  18.054 -31.470  1.00  0.00           N  
ATOM   1393  CA  VAL A1357     109.100  18.452 -31.958  1.00  0.00           C  
ATOM   1394  C   VAL A1357     108.101  17.288 -32.077  1.00  0.00           C  
ATOM   1395  O   VAL A1357     107.731  16.885 -33.188  1.00  0.00           O  
ATOM   1396  CB  VAL A1357     109.235  19.175 -33.307  1.00  0.00           C  
ATOM   1397  N   PRO A1358     107.674  16.714 -30.929  1.00  0.00           N  
ATOM   1398  CA  PRO A1358     106.714  15.607 -30.943  1.00  0.00           C  
ATOM   1399  C   PRO A1358     105.281  16.149 -30.791  1.00  0.00           C  
ATOM   1400  O   PRO A1358     104.420  15.869 -31.626  1.00  0.00           O  
ATOM   1401  CB  PRO A1358     107.154  14.758 -29.754  1.00  0.00           C  
ATOM   1402  CG  PRO A1358     107.538  15.794 -28.751  1.00  0.00           C  
ATOM   1403  CD  PRO A1358     108.276  16.856 -29.585  1.00  0.00           C  
ATOM   1404  N   ARG A1360     105.043  16.937 -29.741  1.00  0.00           N  
ATOM   1405  CA  ARG A1360     103.722  17.513 -29.482  1.00  0.00           C  
ATOM   1406  C   ARG A1360     102.829  17.490 -30.722  1.00  0.00           C  
ATOM   1407  O   ARG A1360     103.124  18.142 -31.727  1.00  0.00           O  
ATOM   1408  CB  ARG A1360     103.863  18.945 -28.973  1.00  0.00           C  
ATOM   1409  N   LEU A1361     101.752  16.712 -30.649  1.00  0.00           N  
ATOM   1410  CA  LEU A1361     100.801  16.608 -31.748  1.00  0.00           C  
ATOM   1411  C   LEU A1361      99.701  17.656 -31.551  1.00  0.00           C  
ATOM   1412  O   LEU A1361      99.293  17.946 -30.422  1.00  0.00           O  
ATOM   1413  CB  LEU A1361     100.179  15.206 -31.807  1.00  0.00           C  
ATOM   1414  CG  LEU A1361      99.355  14.963 -33.079  1.00  0.00           C  
ATOM   1415  CD1 LEU A1361     100.290  14.890 -34.276  1.00  0.00           C  
ATOM   1416  CD2 LEU A1361      98.562  13.682 -32.977  1.00  0.00           C  
ATOM   1417  N   PRO A1365      99.210  18.242 -32.653  1.00  0.00           N  
ATOM   1418  CA  PRO A1365      98.159  19.265 -32.639  1.00  0.00           C  
ATOM   1419  C   PRO A1365      96.818  18.800 -32.075  1.00  0.00           C  
ATOM   1420  O   PRO A1365      96.686  17.694 -31.553  1.00  0.00           O  
ATOM   1421  CB  PRO A1365      98.036  19.628 -34.113  1.00  0.00           C  
ATOM   1422  CG  PRO A1365      98.321  18.306 -34.781  1.00  0.00           C  
ATOM   1423  CD  PRO A1365      99.564  17.906 -34.043  1.00  0.00           C  
ATOM   1424  N   GLY A1366      95.828  19.676 -32.182  1.00  0.00           N  
ATOM   1425  CA  GLY A1366      94.487  19.347 -31.747  1.00  0.00           C  
ATOM   1426  C   GLY A1366      93.672  19.323 -33.023  1.00  0.00           C  
ATOM   1427  O   GLY A1366      93.947  20.109 -33.925  1.00  0.00           O  
ATOM   1428  N   LEU A1368      92.697  18.429 -33.140  1.00  0.00           N  
ATOM   1429  CA  LEU A1368      91.898  18.396 -34.360  1.00  0.00           C  
ATOM   1430  C   LEU A1368      91.521  19.828 -34.762  1.00  0.00           C  
ATOM   1431  O   LEU A1368      91.613  20.203 -35.936  1.00  0.00           O  
ATOM   1432  CB  LEU A1368      90.624  17.557 -34.159  1.00  0.00           C  
ATOM   1433  CG  LEU A1368      90.720  16.028 -34.249  1.00  0.00           C  
ATOM   1434  CD1 LEU A1368      89.337  15.426 -34.052  1.00  0.00           C  
ATOM   1435  CD2 LEU A1368      91.285  15.617 -35.604  1.00  0.00           C  
ATOM   1436  N   ASP A1369      91.132  20.631 -33.771  1.00  0.00           N  
ATOM   1437  CA  ASP A1369      90.718  22.017 -34.003  1.00  0.00           C  
ATOM   1438  C   ASP A1369      91.689  23.081 -33.518  1.00  0.00           C  
ATOM   1439  O   ASP A1369      91.279  24.082 -32.924  1.00  0.00           O  
ATOM   1440  CB  ASP A1369      89.354  22.283 -33.359  1.00  0.00           C  
ATOM   1441  CG  ASP A1369      88.235  21.473 -33.991  1.00  0.00           C  
ATOM   1442  OD1 ASP A1369      88.297  21.208 -35.214  1.00  0.00           O  
ATOM   1443  OD2 ASP A1369      87.284  21.116 -33.259  1.00  0.00           O  
ATOM   1444  N   GLY A1370      92.971  22.869 -33.789  1.00  0.00           N  
ATOM   1445  CA  GLY A1370      93.979  23.821 -33.376  1.00  0.00           C  
ATOM   1446  C   GLY A1370      94.146  23.796 -31.876  1.00  0.00           C  
ATOM   1447  O   GLY A1370      95.270  23.807 -31.378  1.00  0.00           O  
ATOM   1448  N   GLN A1372      93.023  23.752 -31.163  1.00  0.00           N  
ATOM   1449  CA  GLN A1372      93.030  23.721 -29.708  1.00  0.00           C  
ATOM   1450  C   GLN A1372      94.307  23.053 -29.214  1.00  0.00           C  
ATOM   1451  O   GLN A1372      94.749  22.043 -29.767  1.00  0.00           O  
ATOM   1452  CB  GLN A1372      91.795  22.973 -29.183  1.00  0.00           C  
ATOM   1453  N   ALA A1373      94.905  23.643 -28.187  1.00  0.00           N  
ATOM   1454  CA  ALA A1373      96.136  23.132 -27.610  1.00  0.00           C  
ATOM   1455  C   ALA A1373      96.310  21.620 -27.760  1.00  0.00           C  
ATOM   1456  O   ALA A1373      97.383  21.160 -28.152  1.00  0.00           O  
ATOM   1457  CB  ALA A1373      96.212  23.520 -26.129  1.00  0.00           C  
ATOM   1458  N   LYS A1414      95.251  20.852 -27.501  1.00  0.00           N  
ATOM   1459  CA  LYS A1414      95.364  19.394 -27.542  1.00  0.00           C  
ATOM   1460  C   LYS A1414      94.354  18.489 -28.260  1.00  0.00           C  
ATOM   1461  O   LYS A1414      93.703  18.839 -29.246  1.00  0.00           O  
ATOM   1462  CB  LYS A1414      95.480  18.891 -26.098  1.00  0.00           C  
ATOM   1463  CG  LYS A1414      96.572  19.570 -25.282  1.00  0.00           C  
ATOM   1464  CD  LYS A1414      96.079  20.086 -23.917  1.00  0.00           C  
ATOM   1465  CE  LYS A1414      95.610  18.975 -22.959  1.00  0.00           C  
ATOM   1466  NZ  LYS A1414      94.243  18.447 -23.244  1.00  0.00           N  
ATOM   1467  N   MET A1415      94.268  17.288 -27.705  1.00  0.00           N  
ATOM   1468  CA  MET A1415      93.403  16.228 -28.170  1.00  0.00           C  
ATOM   1469  C   MET A1415      92.893  15.570 -26.876  1.00  0.00           C  
ATOM   1470  O   MET A1415      93.449  14.565 -26.444  1.00  0.00           O  
ATOM   1471  CB  MET A1415      94.256  15.248 -28.984  1.00  0.00           C  
ATOM   1472  CG  MET A1415      93.522  14.184 -29.772  1.00  0.00           C  
ATOM   1473  SD  MET A1415      94.683  13.211 -30.747  1.00  0.00           S  
ATOM   1474  CE  MET A1415      96.179  14.220 -30.591  1.00  0.00           C  
ATOM   1475  N   SER A1416      91.874  16.143 -26.229  1.00  0.00           N  
ATOM   1476  CA  SER A1416      91.345  15.542 -24.989  1.00  0.00           C  
ATOM   1477  C   SER A1416      90.064  14.735 -25.185  1.00  0.00           C  
ATOM   1478  O   SER A1416      89.161  15.156 -25.910  1.00  0.00           O  
ATOM   1479  CB  SER A1416      91.078  16.607 -23.919  1.00  0.00           C  
ATOM   1480  OG  SER A1416      92.281  17.058 -23.326  1.00  0.00           O  
ATOM   1481  N   LYS A1417      89.985  13.579 -24.526  1.00  0.00           N  
ATOM   1482  CA  LYS A1417      88.805  12.718 -24.622  1.00  0.00           C  
ATOM   1483  C   LYS A1417      87.555  13.532 -24.318  1.00  0.00           C  
ATOM   1484  O   LYS A1417      86.467  13.240 -24.823  1.00  0.00           O  
ATOM   1485  CB  LYS A1417      88.891  11.549 -23.629  1.00  0.00           C  
ATOM   1486  CG  LYS A1417      89.756  10.356 -24.061  1.00  0.00           C  
ATOM   1487  CD  LYS A1417      89.216   9.620 -25.302  1.00  0.00           C  
ATOM   1488  CE  LYS A1417      89.473  10.401 -26.593  1.00  0.00           C  
ATOM   1489  NZ  LYS A1417      89.100   9.690 -27.858  1.00  0.00           N  
ATOM   1490  N   SER A1441      87.746  14.564 -23.495  1.00  0.00           N  
ATOM   1491  CA  SER A1441      86.697  15.479 -23.038  1.00  0.00           C  
ATOM   1492  C   SER A1441      86.232  16.588 -24.001  1.00  0.00           C  
ATOM   1493  O   SER A1441      85.104  17.074 -23.884  1.00  0.00           O  
ATOM   1494  CB  SER A1441      87.140  16.130 -21.718  1.00  0.00           C  
ATOM   1495  OG  SER A1441      88.380  16.805 -21.869  1.00  0.00           O  
ATOM   1496  N   LEU A1444      87.082  16.999 -24.940  1.00  0.00           N  
ATOM   1497  CA  LEU A1444      86.697  18.069 -25.867  1.00  0.00           C  
ATOM   1498  C   LEU A1444      86.113  17.647 -27.213  1.00  0.00           C  
ATOM   1499  O   LEU A1444      85.899  18.491 -28.086  1.00  0.00           O  
ATOM   1500  CB  LEU A1444      87.882  19.015 -26.107  1.00  0.00           C  
ATOM   1501  CG  LEU A1444      87.921  20.203 -25.143  1.00  0.00           C  
ATOM   1502  CD1 LEU A1444      89.255  20.922 -25.246  1.00  0.00           C  
ATOM   1503  CD2 LEU A1444      86.759  21.152 -25.454  1.00  0.00           C  
ATOM   1504  N   GLY A1450      85.838  16.355 -27.377  1.00  0.00           N  
ATOM   1505  CA  GLY A1450      85.297  15.876 -28.636  1.00  0.00           C  
ATOM   1506  C   GLY A1450      86.293  16.256 -29.709  1.00  0.00           C  
ATOM   1507  O   GLY A1450      86.050  16.105 -30.909  1.00  0.00           O  
ATOM   1508  N   ASN A1452      87.429  16.767 -29.240  1.00  0.00           N  
ATOM   1509  CA  ASN A1452      88.527  17.200 -30.088  1.00  0.00           C  
ATOM   1510  C   ASN A1452      89.679  16.227 -29.914  1.00  0.00           C  
ATOM   1511  O   ASN A1452      90.796  16.608 -29.556  1.00  0.00           O  
ATOM   1512  CB  ASN A1452      88.974  18.614 -29.707  1.00  0.00           C  
ATOM   1513  CG  ASN A1452      90.219  19.052 -30.456  1.00  0.00           C  
ATOM   1514  OD1 ASN A1452      90.279  18.980 -31.685  1.00  0.00           O  
ATOM   1515  ND2 ASN A1452      91.223  19.506 -29.715  1.00  0.00           N  
ATOM   1516  N   ALA A1455      89.376  14.959 -30.165  1.00  0.00           N  
ATOM   1517  CA  ALA A1455      90.338  13.878 -30.055  1.00  0.00           C  
ATOM   1518  C   ALA A1455      89.849  12.742 -30.913  1.00  0.00           C  
ATOM   1519  O   ALA A1455      88.675  12.675 -31.270  1.00  0.00           O  
ATOM   1520  CB  ALA A1455      90.450  13.404 -28.612  1.00  0.00           C  
ATOM   1521  N   ILE A1456      90.768  11.848 -31.236  1.00  0.00           N  
ATOM   1522  CA  ILE A1456      90.456  10.681 -32.026  1.00  0.00           C  
ATOM   1523  C   ILE A1456      91.280   9.552 -31.424  1.00  0.00           C  
ATOM   1524  O   ILE A1456      92.509   9.599 -31.424  1.00  0.00           O  
ATOM   1525  CB  ILE A1456      90.779  10.926 -33.531  1.00  0.00           C  
ATOM   1526  CG1 ILE A1456      91.419   9.675 -34.151  1.00  0.00           C  
ATOM   1527  CG2 ILE A1456      91.621  12.197 -33.683  1.00  0.00           C  
ATOM   1528  CD1 ILE A1456      91.506   9.689 -35.678  1.00  0.00           C  
ATOM   1529  N   ALA A1457      90.578   8.565 -30.869  1.00  0.00           N  
ATOM   1530  CA  ALA A1457      91.197   7.406 -30.232  1.00  0.00           C  
ATOM   1531  C   ALA A1457      91.465   6.268 -31.210  1.00  0.00           C  
ATOM   1532  O   ALA A1457      90.841   6.170 -32.268  1.00  0.00           O  
ATOM   1533  CB  ALA A1457      90.309   6.896 -29.088  1.00  0.00           C  
ATOM   1534  N   LEU A1458      92.391   5.398 -30.825  1.00  0.00           N  
ATOM   1535  CA  LEU A1458      92.763   4.252 -31.632  1.00  0.00           C  
ATOM   1536  C   LEU A1458      91.606   3.260 -31.700  1.00  0.00           C  
ATOM   1537  O   LEU A1458      91.709   2.210 -32.336  1.00  0.00           O  
ATOM   1538  CB  LEU A1458      94.015   3.585 -31.042  1.00  0.00           C  
ATOM   1539  CG  LEU A1458      95.221   4.530 -30.917  1.00  0.00           C  
ATOM   1540  CD1 LEU A1458      95.041   5.349 -29.687  1.00  0.00           C  
ATOM   1541  CD2 LEU A1458      96.541   3.781 -30.822  1.00  0.00           C  
ATOM   1542  N   GLY A1459      90.496   3.608 -31.058  1.00  0.00           N  
ATOM   1543  CA  GLY A1459      89.343   2.726 -31.058  1.00  0.00           C  
ATOM   1544  C   GLY A1459      88.136   3.214 -31.839  1.00  0.00           C  
ATOM   1545  O   GLY A1459      87.052   2.642 -31.711  1.00  0.00           O  
ATOM   1546  N   ASP A1460      88.311   4.249 -32.656  1.00  0.00           N  
ATOM   1547  CA  ASP A1460      87.196   4.790 -33.429  1.00  0.00           C  
ATOM   1548  C   ASP A1460      87.018   4.132 -34.802  1.00  0.00           C  
ATOM   1549  O   ASP A1460      87.902   3.424 -35.286  1.00  0.00           O  
ATOM   1550  CB  ASP A1460      87.355   6.302 -33.576  1.00  0.00           C  
ATOM   1551  CG  ASP A1460      87.673   6.978 -32.260  1.00  0.00           C  
ATOM   1552  OD1 ASP A1460      87.141   6.540 -31.218  1.00  0.00           O  
ATOM   1553  OD2 ASP A1460      88.451   7.952 -32.267  1.00  0.00           O  
ATOM   1554  N   SER A1461      85.871   4.368 -35.432  1.00  0.00           N  
ATOM   1555  CA  SER A1461      85.599   3.753 -36.725  1.00  0.00           C  
ATOM   1556  C   SER A1461      86.189   4.471 -37.923  1.00  0.00           C  
ATOM   1557  O   SER A1461      86.315   5.697 -37.944  1.00  0.00           O  
ATOM   1558  CB  SER A1461      84.092   3.587 -36.939  1.00  0.00           C  
ATOM   1559  OG  SER A1461      83.454   4.826 -37.160  1.00  0.00           O  
ATOM   1560  N   ALA A1462      86.540   3.669 -38.924  1.00  0.00           N  
ATOM   1561  CA  ALA A1462      87.106   4.154 -40.174  1.00  0.00           C  
ATOM   1562  C   ALA A1462      86.215   5.269 -40.707  1.00  0.00           C  
ATOM   1563  O   ALA A1462      86.692   6.333 -41.102  1.00  0.00           O  
ATOM   1564  CB  ALA A1462      87.184   3.005 -41.186  1.00  0.00           C  
ATOM   1565  N   ASP A1463      84.911   5.017 -40.699  1.00  0.00           N  
ATOM   1566  CA  ASP A1463      83.943   5.991 -41.175  1.00  0.00           C  
ATOM   1567  C   ASP A1463      83.866   7.157 -40.180  1.00  0.00           C  
ATOM   1568  O   ASP A1463      83.712   8.314 -40.568  1.00  0.00           O  
ATOM   1569  CB  ASP A1463      82.586   5.305 -41.341  1.00  0.00           C  
ATOM   1570  CG  ASP A1463      81.608   6.113 -42.173  1.00  0.00           C  
ATOM   1571  OD1 ASP A1463      80.445   5.672 -42.265  1.00  0.00           O  
ATOM   1572  OD2 ASP A1463      81.988   7.167 -42.729  1.00  0.00           O  
ATOM   1573  N   GLU A1465      83.985   6.858 -38.893  1.00  0.00           N  
ATOM   1574  CA  GLU A1465      83.951   7.916 -37.890  1.00  0.00           C  
ATOM   1575  C   GLU A1465      85.213   8.774 -37.965  1.00  0.00           C  
ATOM   1576  O   GLU A1465      85.241   9.904 -37.466  1.00  0.00           O  
ATOM   1577  CB  GLU A1465      83.835   7.328 -36.482  1.00  0.00           C  
ATOM   1578  CG  GLU A1465      82.441   7.393 -35.899  1.00  0.00           C  
ATOM   1579  CD  GLU A1465      81.830   8.768 -36.057  1.00  0.00           C  
ATOM   1580  OE1 GLU A1465      81.331   9.074 -37.165  1.00  0.00           O  
ATOM   1581  OE2 GLU A1465      81.863   9.550 -35.082  1.00  0.00           O  
ATOM   1582  N   VAL A1467      86.251   8.223 -38.589  1.00  0.00           N  
ATOM   1583  CA  VAL A1467      87.538   8.899 -38.732  1.00  0.00           C  
ATOM   1584  C   VAL A1467      87.597   9.768 -39.996  1.00  0.00           C  
ATOM   1585  O   VAL A1467      87.924  10.953 -39.917  1.00  0.00           O  
ATOM   1586  CB  VAL A1467      88.706   7.861 -38.732  1.00  0.00           C  
ATOM   1587  CG1 VAL A1467      90.048   8.560 -38.911  1.00  0.00           C  
ATOM   1588  CG2 VAL A1467      88.712   7.081 -37.420  1.00  0.00           C  
ATOM   1589  N   ALA A1468      87.284   9.186 -41.154  1.00  0.00           N  
ATOM   1590  CA  ALA A1468      87.295   9.946 -42.405  1.00  0.00           C  
ATOM   1591  C   ALA A1468      86.503  11.238 -42.180  1.00  0.00           C  
ATOM   1592  O   ALA A1468      86.996  12.335 -42.455  1.00  0.00           O  
ATOM   1593  CB  ALA A1468      86.670   9.121 -43.552  1.00  0.00           C  
ATOM   1594  N   ARG A1507      85.287  11.091 -41.647  1.00  0.00           N  
ATOM   1595  CA  ARG A1507      84.387  12.216 -41.358  1.00  0.00           C  
ATOM   1596  C   ARG A1507      84.818  13.005 -40.109  1.00  0.00           C  
ATOM   1597  O   ARG A1507      84.273  14.071 -39.799  1.00  0.00           O  
ATOM   1598  CB  ARG A1507      82.944  11.700 -41.205  1.00  0.00           C  
ATOM   1599  CG  ARG A1507      81.998  12.045 -42.379  1.00  0.00           C  
ATOM   1600  CD  ARG A1507      82.413  11.427 -43.720  1.00  0.00           C  
ATOM   1601  NE  ARG A1507      81.535  11.864 -44.811  1.00  0.00           N  
ATOM   1602  CZ  ARG A1507      81.771  11.657 -46.105  1.00  0.00           C  
ATOM   1603  NH1 ARG A1507      82.863  11.014 -46.489  1.00  0.00           N  
ATOM   1604  NH2 ARG A1507      80.914  12.097 -47.017  1.00  0.00           N  
ATOM   1605  N   LYS A1508      85.804  12.462 -39.402  1.00  0.00           N  
ATOM   1606  CA  LYS A1508      86.361  13.099 -38.217  1.00  0.00           C  
ATOM   1607  C   LYS A1508      87.305  14.152 -38.773  1.00  0.00           C  
ATOM   1608  O   LYS A1508      87.325  15.307 -38.341  1.00  0.00           O  
ATOM   1609  CB  LYS A1508      87.167  12.089 -37.409  1.00  0.00           C  
ATOM   1610  CG  LYS A1508      87.528  12.560 -36.028  1.00  0.00           C  
ATOM   1611  CD  LYS A1508      86.272  12.688 -35.191  1.00  0.00           C  
ATOM   1612  CE  LYS A1508      86.598  12.820 -33.715  1.00  0.00           C  
ATOM   1613  NZ  LYS A1508      87.307  11.607 -33.215  1.00  0.00           N  
ATOM   1614  N   VAL A1509      88.092  13.711 -39.745  1.00  0.00           N  
ATOM   1615  CA  VAL A1509      89.051  14.552 -40.437  1.00  0.00           C  
ATOM   1616  C   VAL A1509      88.278  15.656 -41.155  1.00  0.00           C  
ATOM   1617  O   VAL A1509      88.361  16.819 -40.771  1.00  0.00           O  
ATOM   1618  CB  VAL A1509      89.847  13.719 -41.478  1.00  0.00           C  
ATOM   1619  CG1 VAL A1509      90.791  14.615 -42.276  1.00  0.00           C  
ATOM   1620  CG2 VAL A1509      90.617  12.609 -40.775  1.00  0.00           C  
ATOM   1621  N   MET A1510      87.516  15.262 -42.179  1.00  0.00           N  
ATOM   1622  CA  MET A1510      86.717  16.170 -43.012  1.00  0.00           C  
ATOM   1623  C   MET A1510      86.234  17.420 -42.263  1.00  0.00           C  
ATOM   1624  O   MET A1510      86.190  18.512 -42.835  1.00  0.00           O  
ATOM   1625  CB  MET A1510      85.527  15.409 -43.639  1.00  0.00           C  
ATOM   1626  CG  MET A1510      85.912  14.209 -44.561  1.00  0.00           C  
ATOM   1627  SD  MET A1510      86.344  14.505 -46.334  1.00  0.00           S  
ATOM   1628  CE  MET A1510      88.142  14.741 -46.290  1.00  0.00           C  
ATOM   1629  N   GLY A1511      85.899  17.257 -40.983  1.00  0.00           N  
ATOM   1630  CA  GLY A1511      85.447  18.377 -40.168  1.00  0.00           C  
ATOM   1631  C   GLY A1511      86.559  19.021 -39.344  1.00  0.00           C  
ATOM   1632  O   GLY A1511      86.290  19.722 -38.366  1.00  0.00           O  
ATOM   1633  N   MET A1516      87.807  18.777 -39.748  1.00  0.00           N  
ATOM   1634  CA  MET A1516      89.007  19.315 -39.091  1.00  0.00           C  
ATOM   1635  C   MET A1516      89.334  20.753 -39.512  1.00  0.00           C  
ATOM   1636  O   MET A1516      88.953  21.186 -40.597  1.00  0.00           O  
ATOM   1637  CB  MET A1516      90.221  18.445 -39.405  1.00  0.00           C  
ATOM   1638  CG  MET A1516      90.450  17.296 -38.464  1.00  0.00           C  
ATOM   1639  SD  MET A1516      92.108  16.637 -38.708  1.00  0.00           S  
ATOM   1640  CE  MET A1516      93.107  18.017 -38.120  1.00  0.00           C  
ATOM   1641  N   TYR A1517      90.100  21.450 -38.668  1.00  0.00           N  
ATOM   1642  CA  TYR A1517      90.491  22.864 -38.842  1.00  0.00           C  
ATOM   1643  C   TYR A1517      91.704  23.275 -39.728  1.00  0.00           C  
ATOM   1644  O   TYR A1517      92.818  23.387 -39.233  1.00  0.00           O  
ATOM   1645  CB  TYR A1517      90.660  23.454 -37.426  1.00  0.00           C  
ATOM   1646  CG  TYR A1517      91.202  24.869 -37.328  1.00  0.00           C  
ATOM   1647  CD1 TYR A1517      92.570  25.111 -37.150  1.00  0.00           C  
ATOM   1648  CD2 TYR A1517      90.345  25.964 -37.390  1.00  0.00           C  
ATOM   1649  CE1 TYR A1517      93.070  26.418 -37.033  1.00  0.00           C  
ATOM   1650  CE2 TYR A1517      90.831  27.274 -37.274  1.00  0.00           C  
ATOM   1651  CZ  TYR A1517      92.191  27.496 -37.094  1.00  0.00           C  
ATOM   1652  OH  TYR A1517      92.656  28.788 -36.946  1.00  0.00           O  
ATOM   1653  N   THR A1518      91.491  23.538 -41.021  1.00  0.00           N  
ATOM   1654  CA  THR A1518      92.599  23.956 -41.899  1.00  0.00           C  
ATOM   1655  C   THR A1518      92.978  25.434 -41.662  1.00  0.00           C  
ATOM   1656  O   THR A1518      93.683  25.751 -40.699  1.00  0.00           O  
ATOM   1657  CB  THR A1518      92.254  23.732 -43.406  1.00  0.00           C  
ATOM   1658  OG1 THR A1518      91.047  24.428 -43.743  1.00  0.00           O  
ATOM   1659  CG2 THR A1518      92.079  22.242 -43.700  1.00  0.00           C  
ATOM   1660  N   ASP A1527      92.535  26.334 -42.535  1.00  0.00           N  
ATOM   1661  CA  ASP A1527      92.826  27.756 -42.355  1.00  0.00           C  
ATOM   1662  C   ASP A1527      91.739  28.610 -42.998  1.00  0.00           C  
ATOM   1663  O   ASP A1527      91.250  28.294 -44.083  1.00  0.00           O  
ATOM   1664  CB  ASP A1527      94.226  28.129 -42.910  1.00  0.00           C  
ATOM   1665  CG  ASP A1527      94.314  28.096 -44.450  1.00  0.00           C  
ATOM   1666  OD1 ASP A1527      94.056  27.037 -45.060  1.00  0.00           O  
ATOM   1667  OD2 ASP A1527      94.669  29.133 -45.055  1.00  0.00           O  
ATOM   1668  N   PRO A1528      91.328  29.695 -42.319  1.00  0.00           N  
ATOM   1669  CA  PRO A1528      90.288  30.593 -42.841  1.00  0.00           C  
ATOM   1670  C   PRO A1528      90.663  31.260 -44.179  1.00  0.00           C  
ATOM   1671  O   PRO A1528      89.789  31.630 -44.972  1.00  0.00           O  
ATOM   1672  CB  PRO A1528      90.107  31.604 -41.702  1.00  0.00           C  
ATOM   1673  CG  PRO A1528      91.469  31.634 -41.052  1.00  0.00           C  
ATOM   1674  CD  PRO A1528      91.821  30.168 -41.012  1.00  0.00           C  
ATOM   1675  N   GLY A1549      91.968  31.391 -44.416  1.00  0.00           N  
ATOM   1676  CA  GLY A1549      92.475  32.015 -45.630  1.00  0.00           C  
ATOM   1677  C   GLY A1549      92.187  31.239 -46.897  1.00  0.00           C  
ATOM   1678  O   GLY A1549      92.057  31.823 -47.976  1.00  0.00           O  
ATOM   1679  N   HIS A1563      92.111  29.917 -46.782  1.00  0.00           N  
ATOM   1680  CA  HIS A1563      91.799  29.105 -47.946  1.00  0.00           C  
ATOM   1681  C   HIS A1563      90.262  29.074 -48.045  1.00  0.00           C  
ATOM   1682  O   HIS A1563      89.573  28.698 -47.086  1.00  0.00           O  
ATOM   1683  CB  HIS A1563      92.382  27.691 -47.800  1.00  0.00           C  
ATOM   1684  CG  HIS A1563      93.010  27.169 -49.057  1.00  0.00           C  
ATOM   1685  ND1 HIS A1563      93.032  25.828 -49.379  1.00  0.00           N  
ATOM   1686  CD2 HIS A1563      93.645  27.807 -50.069  1.00  0.00           C  
ATOM   1687  CE1 HIS A1563      93.651  25.663 -50.534  1.00  0.00           C  
ATOM   1688  NE2 HIS A1563      94.032  26.848 -50.975  1.00  0.00           N  
ATOM   1689  N   LEU A1569      89.749  29.518 -49.198  1.00  0.00           N  
ATOM   1690  CA  LEU A1569      88.307  29.597 -49.494  1.00  0.00           C  
ATOM   1691  C   LEU A1569      87.885  28.596 -50.571  1.00  0.00           C  
ATOM   1692  O   LEU A1569      86.812  27.999 -50.493  1.00  0.00           O  
ATOM   1693  CB  LEU A1569      87.937  31.017 -49.950  1.00  0.00           C  
ATOM   1694  CG  LEU A1569      87.741  32.106 -48.885  1.00  0.00           C  
ATOM   1695  CD1 LEU A1569      88.748  31.947 -47.763  1.00  0.00           C  
ATOM   1696  CD2 LEU A1569      87.876  33.473 -49.532  1.00  0.00           C  
ATOM   1697  N   ARG A1594      88.717  28.450 -51.595  1.00  0.00           N  
ATOM   1698  CA  ARG A1594      88.475  27.489 -52.663  1.00  0.00           C  
ATOM   1699  C   ARG A1594      89.830  26.828 -52.928  1.00  0.00           C  
ATOM   1700  O   ARG A1594      90.871  27.403 -52.609  1.00  0.00           O  
ATOM   1701  CB  ARG A1594      87.909  28.163 -53.934  1.00  0.00           C  
ATOM   1702  CG  ARG A1594      88.615  29.436 -54.414  1.00  0.00           C  
ATOM   1703  CD  ARG A1594      88.298  30.629 -53.516  1.00  0.00           C  
ATOM   1704  NE  ARG A1594      88.983  31.859 -53.919  1.00  0.00           N  
ATOM   1705  CZ  ARG A1594      88.769  33.050 -53.365  1.00  0.00           C  
ATOM   1706  NH1 ARG A1594      89.435  34.118 -53.789  1.00  0.00           N  
ATOM   1707  NH2 ARG A1594      87.881  33.176 -52.390  1.00  0.00           N  
ATOM   1708  N   ALA A1596      89.805  25.616 -53.483  1.00  0.00           N  
ATOM   1709  CA  ALA A1596      91.006  24.825 -53.783  1.00  0.00           C  
ATOM   1710  C   ALA A1596      92.078  25.527 -54.618  1.00  0.00           C  
ATOM   1711  O   ALA A1596      93.213  25.048 -54.721  1.00  0.00           O  
ATOM   1712  CB  ALA A1596      90.597  23.529 -54.476  1.00  0.00           C  
ATOM   1713  N   SER A1597      91.710  26.651 -55.221  1.00  0.00           N  
ATOM   1714  CA  SER A1597      92.629  27.417 -56.053  1.00  0.00           C  
ATOM   1715  C   SER A1597      93.702  28.127 -55.226  1.00  0.00           C  
ATOM   1716  O   SER A1597      94.896  27.887 -55.396  1.00  0.00           O  
ATOM   1717  CB  SER A1597      91.846  28.444 -56.900  1.00  0.00           C  
ATOM   1718  OG  SER A1597      91.151  29.406 -56.116  1.00  0.00           O  
ATOM   1719  N   ASP A1598      93.263  28.991 -54.319  1.00  0.00           N  
ATOM   1720  CA  ASP A1598      94.170  29.762 -53.485  1.00  0.00           C  
ATOM   1721  C   ASP A1598      95.354  29.017 -52.904  1.00  0.00           C  
ATOM   1722  O   ASP A1598      95.318  27.803 -52.689  1.00  0.00           O  
ATOM   1723  CB  ASP A1598      93.406  30.437 -52.343  1.00  0.00           C  
ATOM   1724  CG  ASP A1598      92.520  31.552 -52.826  1.00  0.00           C  
ATOM   1725  OD1 ASP A1598      91.582  31.267 -53.596  1.00  0.00           O  
ATOM   1726  OD2 ASP A1598      92.766  32.712 -52.441  1.00  0.00           O  
ATOM   1727  N   PRO A1599      96.444  29.753 -52.674  1.00  0.00           N  
ATOM   1728  CA  PRO A1599      97.659  29.183 -52.104  1.00  0.00           C  
ATOM   1729  C   PRO A1599      97.429  29.006 -50.607  1.00  0.00           C  
ATOM   1730  O   PRO A1599      97.148  29.966 -49.888  1.00  0.00           O  
ATOM   1731  CB  PRO A1599      98.714  30.240 -52.423  1.00  0.00           C  
ATOM   1732  CG  PRO A1599      97.927  31.522 -52.425  1.00  0.00           C  
ATOM   1733  CD  PRO A1599      96.681  31.122 -53.166  1.00  0.00           C  
ATOM   1734  N   GLY A1600      97.511  27.769 -50.141  1.00  0.00           N  
ATOM   1735  CA  GLY A1600      97.317  27.524 -48.728  1.00  0.00           C  
ATOM   1736  C   GLY A1600      98.658  27.387 -48.036  1.00  0.00           C  
ATOM   1737  O   GLY A1600      99.634  26.979 -48.664  1.00  0.00           O  
ATOM   1738  N   ARG A1605      98.719  27.738 -46.752  1.00  0.00           N  
ATOM   1739  CA  ARG A1605      99.963  27.614 -45.999  1.00  0.00           C  
ATOM   1740  C   ARG A1605      99.882  26.487 -44.962  1.00  0.00           C  
ATOM   1741  O   ARG A1605      98.914  26.378 -44.208  1.00  0.00           O  
ATOM   1742  CB  ARG A1605     100.337  28.943 -45.319  1.00  0.00           C  
ATOM   1743  CG  ARG A1605      99.300  29.510 -44.363  1.00  0.00           C  
ATOM   1744  CD  ARG A1605      99.887  29.737 -42.974  1.00  0.00           C  
ATOM   1745  NE  ARG A1605      99.028  30.575 -42.138  1.00  0.00           N  
ATOM   1746  CZ  ARG A1605      99.103  30.638 -40.812  1.00  0.00           C  
ATOM   1747  NH1 ARG A1605      99.995  29.904 -40.164  1.00  0.00           N  
ATOM   1748  NH2 ARG A1605      98.293  31.442 -40.134  1.00  0.00           N  
ATOM   1749  N   VAL A1606     100.915  25.646 -44.969  1.00  0.00           N  
ATOM   1750  CA  VAL A1606     101.081  24.493 -44.078  1.00  0.00           C  
ATOM   1751  C   VAL A1606     101.024  24.874 -42.581  1.00  0.00           C  
ATOM   1752  O   VAL A1606     100.592  24.082 -41.735  1.00  0.00           O  
ATOM   1753  CB  VAL A1606     102.451  23.808 -44.392  1.00  0.00           C  
ATOM   1754  CG1 VAL A1606     102.700  22.632 -43.456  1.00  0.00           C  
ATOM   1755  CG2 VAL A1606     102.494  23.381 -45.866  1.00  0.00           C  
ATOM   1756  N   GLU A1607     101.460  26.097 -42.278  1.00  0.00           N  
ATOM   1757  CA  GLU A1607     101.511  26.641 -40.917  1.00  0.00           C  
ATOM   1758  C   GLU A1607     100.203  26.590 -40.124  1.00  0.00           C  
ATOM   1759  O   GLU A1607      99.238  27.281 -40.454  1.00  0.00           O  
ATOM   1760  CB  GLU A1607     102.000  28.096 -40.957  1.00  0.00           C  
ATOM   1761  CG  GLU A1607     103.389  28.296 -41.546  1.00  0.00           C  
ATOM   1762  CD  GLU A1607     103.516  27.716 -42.939  1.00  0.00           C  
ATOM   1763  OE1 GLU A1607     102.738  28.125 -43.826  1.00  0.00           O  
ATOM   1764  OE2 GLU A1607     104.390  26.846 -43.144  1.00  0.00           O  
ATOM   1765  N   GLY A1608     100.194  25.779 -39.065  1.00  0.00           N  
ATOM   1766  CA  GLY A1608      99.025  25.654 -38.207  1.00  0.00           C  
ATOM   1767  C   GLY A1608      98.029  24.600 -38.638  1.00  0.00           C  
ATOM   1768  O   GLY A1608      97.435  23.912 -37.807  1.00  0.00           O  
ATOM   1769  N   ASN A1609      97.856  24.484 -39.949  1.00  0.00           N  
ATOM   1770  CA  ASN A1609      96.933  23.532 -40.555  1.00  0.00           C  
ATOM   1771  C   ASN A1609      97.126  22.104 -40.038  1.00  0.00           C  
ATOM   1772  O   ASN A1609      97.905  21.334 -40.601  1.00  0.00           O  
ATOM   1773  CB  ASN A1609      97.127  23.566 -42.064  1.00  0.00           C  
ATOM   1774  CG  ASN A1609      95.989  22.937 -42.801  1.00  0.00           C  
ATOM   1775  OD1 ASN A1609      95.753  21.737 -42.693  1.00  0.00           O  
ATOM   1776  ND2 ASN A1609      95.260  23.746 -43.552  1.00  0.00           N  
ATOM   1777  N   PRO A1610      96.390  21.723 -38.977  1.00  0.00           N  
ATOM   1778  CA  PRO A1610      96.500  20.381 -38.401  1.00  0.00           C  
ATOM   1779  C   PRO A1610      96.565  19.272 -39.437  1.00  0.00           C  
ATOM   1780  O   PRO A1610      97.281  18.301 -39.244  1.00  0.00           O  
ATOM   1781  CB  PRO A1610      95.260  20.279 -37.513  1.00  0.00           C  
ATOM   1782  CG  PRO A1610      94.286  21.170 -38.197  1.00  0.00           C  
ATOM   1783  CD  PRO A1610      95.157  22.366 -38.498  1.00  0.00           C  
ATOM   1784  N   VAL A1611      95.833  19.421 -40.538  1.00  0.00           N  
ATOM   1785  CA  VAL A1611      95.838  18.391 -41.578  1.00  0.00           C  
ATOM   1786  C   VAL A1611      97.267  18.104 -42.039  1.00  0.00           C  
ATOM   1787  O   VAL A1611      97.609  16.969 -42.381  1.00  0.00           O  
ATOM   1788  CB  VAL A1611      94.994  18.803 -42.818  1.00  0.00           C  
ATOM   1789  CG1 VAL A1611      94.688  17.562 -43.681  1.00  0.00           C  
ATOM   1790  CG2 VAL A1611      93.711  19.505 -42.378  1.00  0.00           C  
ATOM   1791  N   PHE A1612      98.094  19.145 -42.044  1.00  0.00           N  
ATOM   1792  CA  PHE A1612      99.487  19.024 -42.450  1.00  0.00           C  
ATOM   1793  C   PHE A1612     100.294  18.406 -41.327  1.00  0.00           C  
ATOM   1794  O   PHE A1612     100.787  17.287 -41.450  1.00  0.00           O  
ATOM   1795  CB  PHE A1612     100.032  20.404 -42.835  1.00  0.00           C  
ATOM   1796  CG  PHE A1612      99.687  20.831 -44.248  1.00  0.00           C  
ATOM   1797  CD1 PHE A1612     100.614  20.684 -45.273  1.00  0.00           C  
ATOM   1798  CD2 PHE A1612      98.415  21.303 -44.558  1.00  0.00           C  
ATOM   1799  CE1 PHE A1612     100.285  21.007 -46.598  1.00  0.00           C  
ATOM   1800  CE2 PHE A1612      98.070  21.630 -45.881  1.00  0.00           C  
ATOM   1801  CZ  PHE A1612      99.011  21.469 -46.898  1.00  0.00           C  
ATOM   1802  N   THR A1613     100.419  19.124 -40.222  1.00  0.00           N  
ATOM   1803  CA  THR A1613     101.162  18.596 -39.092  1.00  0.00           C  
ATOM   1804  C   THR A1613     100.719  17.146 -38.813  1.00  0.00           C  
ATOM   1805  O   THR A1613     101.483  16.343 -38.270  1.00  0.00           O  
ATOM   1806  CB  THR A1613     100.971  19.501 -37.843  1.00  0.00           C  
ATOM   1807  OG1 THR A1613     101.532  18.858 -36.694  1.00  0.00           O  
ATOM   1808  CG2 THR A1613      99.499  19.805 -37.609  1.00  0.00           C  
ATOM   1809  N   PHE A1614      99.490  16.821 -39.217  1.00  0.00           N  
ATOM   1810  CA  PHE A1614      98.903  15.481 -39.060  1.00  0.00           C  
ATOM   1811  C   PHE A1614      99.488  14.594 -40.168  1.00  0.00           C  
ATOM   1812  O   PHE A1614     100.021  13.508 -39.920  1.00  0.00           O  
ATOM   1813  CB  PHE A1614      97.365  15.538 -39.242  1.00  0.00           C  
ATOM   1814  CG  PHE A1614      96.549  15.465 -37.947  1.00  0.00           C  
ATOM   1815  CD1 PHE A1614      95.577  14.471 -37.788  1.00  0.00           C  
ATOM   1816  CD2 PHE A1614      96.714  16.396 -36.915  1.00  0.00           C  
ATOM   1817  CE1 PHE A1614      94.783  14.402 -36.626  1.00  0.00           C  
ATOM   1818  CE2 PHE A1614      95.919  16.334 -35.743  1.00  0.00           C  
ATOM   1819  CZ  PHE A1614      94.955  15.334 -35.602  1.00  0.00           C  
ATOM   1820  N   LEU A1615      99.375  15.087 -41.396  1.00  0.00           N  
ATOM   1821  CA  LEU A1615      99.847  14.391 -42.588  1.00  0.00           C  
ATOM   1822  C   LEU A1615     101.328  14.007 -42.517  1.00  0.00           C  
ATOM   1823  O   LEU A1615     101.701  12.870 -42.819  1.00  0.00           O  
ATOM   1824  CB  LEU A1615      99.585  15.276 -43.817  1.00  0.00           C  
ATOM   1825  CG  LEU A1615      99.554  14.629 -45.207  1.00  0.00           C  
ATOM   1826  CD1 LEU A1615      98.456  13.570 -45.248  1.00  0.00           C  
ATOM   1827  CD2 LEU A1615      99.315  15.701 -46.276  1.00  0.00           C  
ATOM   1828  N   ASP A1616     102.161  14.957 -42.098  1.00  0.00           N  
ATOM   1829  CA  ASP A1616     103.603  14.746 -42.006  1.00  0.00           C  
ATOM   1830  C   ASP A1616     104.039  13.819 -40.878  1.00  0.00           C  
ATOM   1831  O   ASP A1616     105.196  13.411 -40.828  1.00  0.00           O  
ATOM   1832  CB  ASP A1616     104.333  16.102 -41.874  1.00  0.00           C  
ATOM   1833  CG  ASP A1616     104.255  16.699 -40.467  1.00  0.00           C  
ATOM   1834  OD1 ASP A1616     103.173  16.658 -39.854  1.00  0.00           O  
ATOM   1835  OD2 ASP A1616     105.280  17.231 -39.981  1.00  0.00           O  
ATOM   1836  N   ALA A1617     103.118  13.466 -39.988  1.00  0.00           N  
ATOM   1837  CA  ALA A1617     103.463  12.610 -38.860  1.00  0.00           C  
ATOM   1838  C   ALA A1617     102.950  11.177 -38.969  1.00  0.00           C  
ATOM   1839  O   ALA A1617     103.446  10.283 -38.278  1.00  0.00           O  
ATOM   1840  CB  ALA A1617     102.963  13.250 -37.566  1.00  0.00           C  
ATOM   1841  N   PHE A1619     101.966  10.956 -39.837  1.00  0.00           N  
ATOM   1842  CA  PHE A1619     101.397   9.619 -40.006  1.00  0.00           C  
ATOM   1843  C   PHE A1619     101.722   8.914 -41.324  1.00  0.00           C  
ATOM   1844  O   PHE A1619     102.013   7.715 -41.325  1.00  0.00           O  
ATOM   1845  CB  PHE A1619      99.878   9.656 -39.778  1.00  0.00           C  
ATOM   1846  CG  PHE A1619      99.494   9.829 -38.327  1.00  0.00           C  
ATOM   1847  CD1 PHE A1619      99.399  11.100 -37.759  1.00  0.00           C  
ATOM   1848  CD2 PHE A1619      99.315   8.715 -37.505  1.00  0.00           C  
ATOM   1849  CE1 PHE A1619      99.140  11.262 -36.386  1.00  0.00           C  
ATOM   1850  CE2 PHE A1619      99.055   8.863 -36.133  1.00  0.00           C  
ATOM   1851  CZ  PHE A1619      98.970  10.141 -35.572  1.00  0.00           C  
ATOM   1852  N   ASP A1620     101.674   9.644 -42.436  1.00  0.00           N  
ATOM   1853  CA  ASP A1620     101.998   9.062 -43.741  1.00  0.00           C  
ATOM   1854  C   ASP A1620     103.491   8.728 -43.702  1.00  0.00           C  
ATOM   1855  O   ASP A1620     104.252   9.386 -42.995  1.00  0.00           O  
ATOM   1856  CB  ASP A1620     101.732  10.065 -44.868  1.00  0.00           C  
ATOM   1857  CG  ASP A1620     102.929  10.951 -45.153  1.00  0.00           C  
ATOM   1858  OD1 ASP A1620     103.421  11.628 -44.225  1.00  0.00           O  
ATOM   1859  OD2 ASP A1620     103.382  10.965 -46.314  1.00  0.00           O  
ATOM   1860  N   PRO A1621     103.933   7.722 -44.482  1.00  0.00           N  
ATOM   1861  CA  PRO A1621     105.342   7.293 -44.532  1.00  0.00           C  
ATOM   1862  C   PRO A1621     106.427   8.282 -45.041  1.00  0.00           C  
ATOM   1863  O   PRO A1621     107.211   8.794 -44.235  1.00  0.00           O  
ATOM   1864  CB  PRO A1621     105.271   5.996 -45.343  1.00  0.00           C  
ATOM   1865  CG  PRO A1621     104.162   6.273 -46.306  1.00  0.00           C  
ATOM   1866  CD  PRO A1621     103.116   6.971 -45.455  1.00  0.00           C  
ATOM   1867  N   ASP A1723     106.483   8.555 -46.349  1.00  0.00           N  
ATOM   1868  CA  ASP A1723     107.505   9.469 -46.899  1.00  0.00           C  
ATOM   1869  C   ASP A1723     107.258  10.973 -46.759  1.00  0.00           C  
ATOM   1870  O   ASP A1723     106.198  11.480 -47.131  1.00  0.00           O  
ATOM   1871  CB  ASP A1723     107.780   9.146 -48.378  1.00  0.00           C  
ATOM   1872  CG  ASP A1723     106.512   8.951 -49.196  1.00  0.00           C  
ATOM   1873  OD1 ASP A1723     106.627   8.447 -50.331  1.00  0.00           O  
ATOM   1874  OD2 ASP A1723     105.409   9.296 -48.723  1.00  0.00           O  
ATOM   1875  N   PRO A1724     108.252  11.714 -46.229  1.00  0.00           N  
ATOM   1876  CA  PRO A1724     108.043  13.158 -46.084  1.00  0.00           C  
ATOM   1877  C   PRO A1724     107.991  13.862 -47.445  1.00  0.00           C  
ATOM   1878  O   PRO A1724     107.497  14.988 -47.550  1.00  0.00           O  
ATOM   1879  CB  PRO A1724     109.238  13.597 -45.236  1.00  0.00           C  
ATOM   1880  CG  PRO A1724     110.325  12.658 -45.677  1.00  0.00           C  
ATOM   1881  CD  PRO A1724     109.603  11.320 -45.780  1.00  0.00           C  
ATOM   1882  N   ALA A1725     108.488  13.182 -48.480  1.00  0.00           N  
ATOM   1883  CA  ALA A1725     108.518  13.724 -49.842  1.00  0.00           C  
ATOM   1884  C   ALA A1725     107.116  13.982 -50.398  1.00  0.00           C  
ATOM   1885  O   ALA A1725     106.846  15.046 -50.967  1.00  0.00           O  
ATOM   1886  CB  ALA A1725     109.289  12.772 -50.767  1.00  0.00           C  
ATOM   1887  N   ARG A1756     106.229  13.003 -50.240  1.00  0.00           N  
ATOM   1888  CA  ARG A1756     104.859  13.144 -50.714  1.00  0.00           C  
ATOM   1889  C   ARG A1756     104.154  14.192 -49.863  1.00  0.00           C  
ATOM   1890  O   ARG A1756     103.211  14.835 -50.318  1.00  0.00           O  
ATOM   1891  CB  ARG A1756     104.112  11.809 -50.624  1.00  0.00           C  
ATOM   1892  CG  ARG A1756     102.631  11.905 -50.975  1.00  0.00           C  
ATOM   1893  CD  ARG A1756     101.929  10.565 -50.776  1.00  0.00           C  
ATOM   1894  NE  ARG A1756     102.186   9.986 -49.455  1.00  0.00           N  
ATOM   1895  CZ  ARG A1756     101.764   8.784 -49.063  1.00  0.00           C  
ATOM   1896  NH1 ARG A1756     102.046   8.338 -47.843  1.00  0.00           N  
ATOM   1897  NH2 ARG A1756     101.057   8.025 -49.888  1.00  0.00           N  
ATOM   1898  N   VAL A1757     104.616  14.362 -48.626  1.00  0.00           N  
ATOM   1899  CA  VAL A1757     104.035  15.357 -47.730  1.00  0.00           C  
ATOM   1900  C   VAL A1757     104.426  16.746 -48.222  1.00  0.00           C  
ATOM   1901  O   VAL A1757     103.562  17.584 -48.475  1.00  0.00           O  
ATOM   1902  CB  VAL A1757     104.541  15.193 -46.283  1.00  0.00           C  
ATOM   1903  CG1 VAL A1757     103.819  16.173 -45.358  1.00  0.00           C  
ATOM   1904  CG2 VAL A1757     104.324  13.773 -45.829  1.00  0.00           C  
ATOM   1905  N   GLN A1758     105.729  16.985 -48.361  1.00  0.00           N  
ATOM   1906  CA  GLN A1758     106.215  18.274 -48.839  1.00  0.00           C  
ATOM   1907  C   GLN A1758     105.854  18.451 -50.327  1.00  0.00           C  
ATOM   1908  O   GLN A1758     106.219  19.452 -50.946  1.00  0.00           O  
ATOM   1909  CB  GLN A1758     107.736  18.391 -48.613  1.00  0.00           C  
ATOM   1910  CG  GLN A1758     108.371  19.750 -48.992  1.00  0.00           C  
ATOM   1911  CD  GLN A1758     108.028  20.901 -48.039  1.00  0.00           C  
ATOM   1912  OE1 GLN A1758     108.412  20.893 -46.868  1.00  0.00           O  
ATOM   1913  NE2 GLN A1758     107.311  21.899 -48.549  1.00  0.00           N  
ATOM   1914  N   ALA A1760     105.137  17.468 -50.883  1.00  0.00           N  
ATOM   1915  CA  ALA A1760     104.663  17.492 -52.276  1.00  0.00           C  
ATOM   1916  C   ALA A1760     103.387  18.340 -52.247  1.00  0.00           C  
ATOM   1917  O   ALA A1760     103.298  19.393 -52.881  1.00  0.00           O  
ATOM   1918  CB  ALA A1760     104.344  16.058 -52.762  1.00  0.00           C  
ATOM   1919  N   LEU A1761     102.413  17.870 -51.475  1.00  0.00           N  
ATOM   1920  CA  LEU A1761     101.141  18.556 -51.297  1.00  0.00           C  
ATOM   1921  C   LEU A1761     101.330  19.987 -50.730  1.00  0.00           C  
ATOM   1922  O   LEU A1761     100.608  20.900 -51.121  1.00  0.00           O  
ATOM   1923  CB  LEU A1761     100.239  17.710 -50.378  1.00  0.00           C  
ATOM   1924  CG  LEU A1761      99.628  16.382 -50.882  1.00  0.00           C  
ATOM   1925  CD1 LEU A1761      98.613  16.707 -51.960  1.00  0.00           C  
ATOM   1926  CD2 LEU A1761     100.688  15.405 -51.411  1.00  0.00           C  
ATOM   1927  N   LYS A1762     102.304  20.174 -49.830  1.00  0.00           N  
ATOM   1928  CA  LYS A1762     102.610  21.487 -49.219  1.00  0.00           C  
ATOM   1929  C   LYS A1762     103.045  22.556 -50.238  1.00  0.00           C  
ATOM   1930  O   LYS A1762     102.928  23.758 -49.980  1.00  0.00           O  
ATOM   1931  CB  LYS A1762     103.742  21.372 -48.183  1.00  0.00           C  
ATOM   1932  CG  LYS A1762     103.534  20.421 -47.014  1.00  0.00           C  
ATOM   1933  CD  LYS A1762     104.632  20.662 -45.977  1.00  0.00           C  
ATOM   1934  CE  LYS A1762     104.409  19.907 -44.676  1.00  0.00           C  
ATOM   1935  NZ  LYS A1762     105.459  20.270 -43.678  1.00  0.00           N  
ATOM   1936  N   ASP A1798     103.587  22.107 -51.369  1.00  0.00           N  
ATOM   1937  CA  ASP A1798     104.044  22.995 -52.446  1.00  0.00           C  
ATOM   1938  C   ASP A1798     102.885  23.191 -53.425  1.00  0.00           C  
ATOM   1939  O   ASP A1798     102.824  24.181 -54.154  1.00  0.00           O  
ATOM   1940  CB  ASP A1798     105.235  22.367 -53.197  1.00  0.00           C  
ATOM   1941  CG  ASP A1798     106.471  22.179 -52.316  1.00  0.00           C  
ATOM   1942  OD1 ASP A1798     107.299  21.291 -52.636  1.00  0.00           O  
ATOM   1943  OD2 ASP A1798     106.620  22.923 -51.321  1.00  0.00           O  
ATOM   1944  N   GLN A1799     101.977  22.218 -53.426  1.00  0.00           N  
ATOM   1945  CA  GLN A1799     100.797  22.215 -54.285  1.00  0.00           C  
ATOM   1946  C   GLN A1799      99.654  22.903 -53.556  1.00  0.00           C  
ATOM   1947  O   GLN A1799      98.717  23.416 -54.170  1.00  0.00           O  
ATOM   1948  CB  GLN A1799     100.404  20.774 -54.609  1.00  0.00           C  
ATOM   1949  CG  GLN A1799     101.515  19.975 -55.263  1.00  0.00           C  
ATOM   1950  CD  GLN A1799     101.352  18.479 -55.077  1.00  0.00           C  
ATOM   1951  OE1 GLN A1799     102.118  17.689 -55.626  1.00  0.00           O  
ATOM   1952  NE2 GLN A1799     100.356  18.082 -54.293  1.00  0.00           N  
ATOM   1953  N   TYR A1800      99.738  22.898 -52.232  1.00  0.00           N  
ATOM   1954  CA  TYR A1800      98.726  23.531 -51.401  1.00  0.00           C  
ATOM   1955  C   TYR A1800      99.023  25.025 -51.328  1.00  0.00           C  
ATOM   1956  O   TYR A1800      98.111  25.842 -51.422  1.00  0.00           O  
ATOM   1957  CB  TYR A1800      98.747  22.927 -49.995  1.00  0.00           C  
ATOM   1958  CG  TYR A1800      97.660  23.417 -49.045  1.00  0.00           C  
ATOM   1959  CD1 TYR A1800      96.357  22.916 -49.107  1.00  0.00           C  
ATOM   1960  CD2 TYR A1800      97.954  24.341 -48.040  1.00  0.00           C  
ATOM   1961  CE1 TYR A1800      95.372  23.323 -48.179  1.00  0.00           C  
ATOM   1962  CE2 TYR A1800      96.984  24.753 -47.113  1.00  0.00           C  
ATOM   1963  CZ  TYR A1800      95.702  24.245 -47.186  1.00  0.00           C  
ATOM   1964  OH  TYR A1800      94.768  24.678 -46.266  1.00  0.00           O  
ATOM   1965  N   ARG A1801     100.304  25.370 -51.179  1.00  0.00           N  
ATOM   1966  CA  ARG A1801     100.747  26.766 -51.075  1.00  0.00           C  
ATOM   1967  C   ARG A1801     100.743  27.436 -52.438  1.00  0.00           C  
ATOM   1968  O   ARG A1801     101.026  28.628 -52.552  1.00  0.00           O  
ATOM   1969  CB  ARG A1801     102.159  26.829 -50.468  1.00  0.00           C  
ATOM   1970  CG  ARG A1801     102.482  28.090 -49.650  1.00  0.00           C  
ATOM   1971  CD  ARG A1801     103.218  27.731 -48.335  1.00  0.00           C  
ATOM   1972  NE  ARG A1801     104.223  26.680 -48.526  1.00  0.00           N  
ATOM   1973  CZ  ARG A1801     104.988  26.156 -47.567  1.00  0.00           C  
ATOM   1974  NH1 ARG A1801     104.891  26.573 -46.311  1.00  0.00           N  
ATOM   1975  NH2 ARG A1801     105.851  25.193 -47.872  1.00  0.00           N  
ATOM   1976  N   ALA A1802     100.418  26.649 -53.461  1.00  0.00           N  
ATOM   1977  CA  ALA A1802     100.361  27.110 -54.849  1.00  0.00           C  
ATOM   1978  C   ALA A1802      98.912  27.349 -55.311  1.00  0.00           C  
ATOM   1979  O   ALA A1802      98.433  28.487 -55.308  1.00  0.00           O  
ATOM   1980  CB  ALA A1802     101.053  26.084 -55.766  1.00  0.00           C  
ATOM   1981  N   GLY A1803      98.223  26.279 -55.709  1.00  0.00           N  
ATOM   1982  CA  GLY A1803      96.844  26.413 -56.158  1.00  0.00           C  
ATOM   1983  C   GLY A1803      96.299  25.301 -57.041  1.00  0.00           C  
ATOM   1984  O   GLY A1803      96.706  25.164 -58.196  1.00  0.00           O  
ATOM   1985  N   GLY A1808      95.359  24.522 -56.509  1.00  0.00           N  
ATOM   1986  CA  GLY A1808      94.779  23.423 -57.262  1.00  0.00           C  
ATOM   1987  C   GLY A1808      94.666  22.198 -56.373  1.00  0.00           C  
ATOM   1988  O   GLY A1808      94.187  21.145 -56.800  1.00  0.00           O  
ATOM   1989  N   LEU A1809      95.137  22.354 -55.135  1.00  0.00           N  
ATOM   1990  CA  LEU A1809      95.103  21.316 -54.105  1.00  0.00           C  
ATOM   1991  C   LEU A1809      94.211  21.867 -52.980  1.00  0.00           C  
ATOM   1992  O   LEU A1809      94.685  22.540 -52.058  1.00  0.00           O  
ATOM   1993  CB  LEU A1809      96.523  21.038 -53.574  1.00  0.00           C  
ATOM   1994  CG  LEU A1809      96.977  19.601 -53.248  1.00  0.00           C  
ATOM   1995  CD1 LEU A1809      96.119  19.003 -52.128  1.00  0.00           C  
ATOM   1996  CD2 LEU A1809      96.917  18.744 -54.524  1.00  0.00           C  
ATOM   1997  N   GLY A1810      92.911  21.595 -53.079  1.00  0.00           N  
ATOM   1998  CA  GLY A1810      91.969  22.077 -52.080  1.00  0.00           C  
ATOM   1999  C   GLY A1810      91.917  21.233 -50.821  1.00  0.00           C  
ATOM   2000  O   GLY A1810      92.228  20.040 -50.861  1.00  0.00           O  
ATOM   2001  N   ASP A1812      91.515  21.861 -49.712  1.00  0.00           N  
ATOM   2002  CA  ASP A1812      91.407  21.210 -48.399  1.00  0.00           C  
ATOM   2003  C   ASP A1812      90.649  19.896 -48.498  1.00  0.00           C  
ATOM   2004  O   ASP A1812      90.870  18.961 -47.725  1.00  0.00           O  
ATOM   2005  CB  ASP A1812      90.665  22.105 -47.394  1.00  0.00           C  
ATOM   2006  CG  ASP A1812      91.086  23.556 -47.469  1.00  0.00           C  
ATOM   2007  OD1 ASP A1812      92.262  23.825 -47.795  1.00  0.00           O  
ATOM   2008  OD2 ASP A1812      90.237  24.429 -47.184  1.00  0.00           O  
ATOM   2009  N   VAL A1813      89.726  19.860 -49.448  1.00  0.00           N  
ATOM   2010  CA  VAL A1813      88.908  18.689 -49.693  1.00  0.00           C  
ATOM   2011  C   VAL A1813      89.857  17.530 -49.944  1.00  0.00           C  
ATOM   2012  O   VAL A1813      89.897  16.575 -49.175  1.00  0.00           O  
ATOM   2013  CB  VAL A1813      88.024  18.879 -50.949  1.00  0.00           C  
ATOM   2014  CG1 VAL A1813      86.868  17.879 -50.929  1.00  0.00           C  
ATOM   2015  CG2 VAL A1813      87.528  20.330 -51.039  1.00  0.00           C  
ATOM   2016  N   LYS A1814      90.630  17.647 -51.023  1.00  0.00           N  
ATOM   2017  CA  LYS A1814      91.597  16.632 -51.438  1.00  0.00           C  
ATOM   2018  C   LYS A1814      92.693  16.388 -50.398  1.00  0.00           C  
ATOM   2019  O   LYS A1814      93.072  15.239 -50.158  1.00  0.00           O  
ATOM   2020  CB  LYS A1814      92.216  17.020 -52.799  1.00  0.00           C  
ATOM   2021  CG  LYS A1814      91.324  16.769 -54.039  1.00  0.00           C  
ATOM   2022  CD  LYS A1814      89.923  17.390 -53.935  1.00  0.00           C  
ATOM   2023  CE  LYS A1814      88.933  16.489 -53.187  1.00  0.00           C  
ATOM   2024  NZ  LYS A1814      88.619  15.220 -53.907  1.00  0.00           N  
ATOM   2025  N   VAL A1815      93.198  17.459 -49.784  1.00  0.00           N  
ATOM   2026  CA  VAL A1815      94.233  17.310 -48.766  1.00  0.00           C  
ATOM   2027  C   VAL A1815      93.615  16.397 -47.706  1.00  0.00           C  
ATOM   2028  O   VAL A1815      93.983  15.226 -47.611  1.00  0.00           O  
ATOM   2029  CB  VAL A1815      94.701  18.710 -48.176  1.00  0.00           C  
ATOM   2030  CG1 VAL A1815      93.651  19.326 -47.276  1.00  0.00           C  
ATOM   2031  CG2 VAL A1815      96.019  18.552 -47.426  1.00  0.00           C  
ATOM   2032  N   LYS A1816      92.646  16.912 -46.954  1.00  0.00           N  
ATOM   2033  CA  LYS A1816      91.961  16.134 -45.926  1.00  0.00           C  
ATOM   2034  C   LYS A1816      91.650  14.737 -46.453  1.00  0.00           C  
ATOM   2035  O   LYS A1816      91.972  13.730 -45.821  1.00  0.00           O  
ATOM   2036  CB  LYS A1816      90.658  16.827 -45.539  1.00  0.00           C  
ATOM   2037  CG  LYS A1816      90.845  18.214 -44.962  1.00  0.00           C  
ATOM   2038  CD  LYS A1816      89.544  18.724 -44.372  1.00  0.00           C  
ATOM   2039  CE  LYS A1816      89.709  20.106 -43.768  1.00  0.00           C  
ATOM   2040  NZ  LYS A1816      88.498  20.548 -43.019  1.00  0.00           N  
ATOM   2041  N   LYS A1817      91.022  14.704 -47.626  1.00  0.00           N  
ATOM   2042  CA  LYS A1817      90.643  13.471 -48.307  1.00  0.00           C  
ATOM   2043  C   LYS A1817      91.772  12.452 -48.298  1.00  0.00           C  
ATOM   2044  O   LYS A1817      91.531  11.249 -48.411  1.00  0.00           O  
ATOM   2045  CB  LYS A1817      90.255  13.764 -49.762  1.00  0.00           C  
ATOM   2046  CG  LYS A1817      89.304  12.736 -50.343  1.00  0.00           C  
ATOM   2047  CD  LYS A1817      88.107  12.593 -49.406  1.00  0.00           C  
ATOM   2048  CE  LYS A1817      87.159  11.486 -49.829  1.00  0.00           C  
ATOM   2049  NZ  LYS A1817      87.797  10.139 -49.814  1.00  0.00           N  
ATOM   2050  N   HIS A1818      93.006  12.940 -48.204  1.00  0.00           N  
ATOM   2051  CA  HIS A1818      94.171  12.061 -48.157  1.00  0.00           C  
ATOM   2052  C   HIS A1818      94.337  11.698 -46.682  1.00  0.00           C  
ATOM   2053  O   HIS A1818      94.409  10.525 -46.315  1.00  0.00           O  
ATOM   2054  CB  HIS A1818      95.432  12.784 -48.681  1.00  0.00           C  
ATOM   2055  CG  HIS A1818      96.632  11.890 -48.829  1.00  0.00           C  
ATOM   2056  ND1 HIS A1818      97.919  12.328 -48.600  1.00  0.00           N  
ATOM   2057  CD2 HIS A1818      96.735  10.581 -49.162  1.00  0.00           C  
ATOM   2058  CE1 HIS A1818      98.761  11.324 -48.777  1.00  0.00           C  
ATOM   2059  NE2 HIS A1818      98.069  10.253 -49.119  1.00  0.00           N  
ATOM   2060  N   LEU A1819      94.355  12.728 -45.841  1.00  0.00           N  
ATOM   2061  CA  LEU A1819      94.513  12.569 -44.401  1.00  0.00           C  
ATOM   2062  C   LEU A1819      93.607  11.506 -43.772  1.00  0.00           C  
ATOM   2063  O   LEU A1819      93.850  11.059 -42.656  1.00  0.00           O  
ATOM   2064  CB  LEU A1819      94.284  13.912 -43.696  1.00  0.00           C  
ATOM   2065  CG  LEU A1819      94.359  13.803 -42.172  1.00  0.00           C  
ATOM   2066  CD1 LEU A1819      95.701  13.203 -41.788  1.00  0.00           C  
ATOM   2067  CD2 LEU A1819      94.163  15.154 -41.517  1.00  0.00           C  
ATOM   2068  N   ILE A1820      92.565  11.104 -44.483  1.00  0.00           N  
ATOM   2069  CA  ILE A1820      91.647  10.093 -43.980  1.00  0.00           C  
ATOM   2070  C   ILE A1820      92.118   8.727 -44.453  1.00  0.00           C  
ATOM   2071  O   ILE A1820      92.086   7.753 -43.699  1.00  0.00           O  
ATOM   2072  CB  ILE A1820      90.249  10.336 -44.523  1.00  0.00           C  
ATOM   2073  CG1 ILE A1820      90.337  10.476 -46.051  1.00  0.00           C  
ATOM   2074  CG2 ILE A1820      89.660  11.575 -43.882  1.00  0.00           C  
ATOM   2075  CD1 ILE A1820      89.024  10.679 -46.797  1.00  0.00           C  
ATOM   2076  N   ASP A1821      92.549   8.667 -45.713  1.00  0.00           N  
ATOM   2077  CA  ASP A1821      93.030   7.423 -46.287  1.00  0.00           C  
ATOM   2078  C   ASP A1821      94.375   7.086 -45.652  1.00  0.00           C  
ATOM   2079  O   ASP A1821      94.799   5.926 -45.635  1.00  0.00           O  
ATOM   2080  CB  ASP A1821      93.116   7.516 -47.835  1.00  0.00           C  
ATOM   2081  CG  ASP A1821      94.366   8.249 -48.352  1.00  0.00           C  
ATOM   2082  OD1 ASP A1821      95.499   7.751 -48.167  1.00  0.00           O  
ATOM   2083  OD2 ASP A1821      94.207   9.320 -48.978  1.00  0.00           O  
ATOM   2084  N   VAL A1822      95.029   8.111 -45.107  1.00  0.00           N  
ATOM   2085  CA  VAL A1822      96.311   7.934 -44.439  1.00  0.00           C  
ATOM   2086  C   VAL A1822      96.033   7.487 -43.008  1.00  0.00           C  
ATOM   2087  O   VAL A1822      96.698   6.587 -42.487  1.00  0.00           O  
ATOM   2088  CB  VAL A1822      97.128   9.247 -44.393  1.00  0.00           C  
ATOM   2089  CG1 VAL A1822      98.429   9.011 -43.644  1.00  0.00           C  
ATOM   2090  CG2 VAL A1822      97.416   9.740 -45.802  1.00  0.00           C  
ATOM   2091  N   LEU A1823      95.047   8.116 -42.374  1.00  0.00           N  
ATOM   2092  CA  LEU A1823      94.692   7.754 -41.007  1.00  0.00           C  
ATOM   2093  C   LEU A1823      93.927   6.444 -40.999  1.00  0.00           C  
ATOM   2094  O   LEU A1823      93.662   5.887 -39.943  1.00  0.00           O  
ATOM   2095  CB  LEU A1823      93.831   8.833 -40.352  1.00  0.00           C  
ATOM   2096  CG  LEU A1823      94.522  10.162 -40.072  1.00  0.00           C  
ATOM   2097  CD1 LEU A1823      93.573  11.071 -39.328  1.00  0.00           C  
ATOM   2098  CD2 LEU A1823      95.784   9.926 -39.268  1.00  0.00           C  
ATOM   2099  N   ASN A1824      93.561   5.960 -42.178  1.00  0.00           N  
ATOM   2100  CA  ASN A1824      92.824   4.707 -42.272  1.00  0.00           C  
ATOM   2101  C   ASN A1824      93.775   3.587 -42.614  1.00  0.00           C  
ATOM   2102  O   ASN A1824      93.560   2.438 -42.238  1.00  0.00           O  
ATOM   2103  CB  ASN A1824      91.753   4.781 -43.357  1.00  0.00           C  
ATOM   2104  CG  ASN A1824      90.353   4.666 -42.796  1.00  0.00           C  
ATOM   2105  OD1 ASN A1824      89.733   5.663 -42.423  1.00  0.00           O  
ATOM   2106  ND2 ASN A1824      89.851   3.440 -42.719  1.00  0.00           N  
ATOM   2107  N   GLY A1825      94.819   3.931 -43.357  1.00  0.00           N  
ATOM   2108  CA  GLY A1825      95.796   2.938 -43.745  1.00  0.00           C  
ATOM   2109  C   GLY A1825      96.541   2.536 -42.498  1.00  0.00           C  
ATOM   2110  O   GLY A1825      96.887   1.370 -42.298  1.00  0.00           O  
ATOM   2111  N   VAL A1826      96.765   3.522 -41.642  1.00  0.00           N  
ATOM   2112  CA  VAL A1826      97.476   3.302 -40.403  1.00  0.00           C  
ATOM   2113  C   VAL A1826      96.577   2.697 -39.317  1.00  0.00           C  
ATOM   2114  O   VAL A1826      96.995   1.785 -38.620  1.00  0.00           O  
ATOM   2115  CB  VAL A1826      98.104   4.625 -39.928  1.00  0.00           C  
ATOM   2116  CG1 VAL A1826      97.015   5.636 -39.647  1.00  0.00           C  
ATOM   2117  CG2 VAL A1826      98.986   4.383 -38.722  1.00  0.00           C  
ATOM   2118  N   LEU A1827      95.347   3.189 -39.184  1.00  0.00           N  
ATOM   2119  CA  LEU A1827      94.406   2.680 -38.176  1.00  0.00           C  
ATOM   2120  C   LEU A1827      93.897   1.276 -38.464  1.00  0.00           C  
ATOM   2121  O   LEU A1827      93.461   0.561 -37.557  1.00  0.00           O  
ATOM   2122  CB  LEU A1827      93.185   3.590 -38.067  1.00  0.00           C  
ATOM   2123  CG  LEU A1827      93.190   4.773 -37.107  1.00  0.00           C  
ATOM   2124  CD1 LEU A1827      94.519   5.491 -37.188  1.00  0.00           C  
ATOM   2125  CD2 LEU A1827      92.026   5.699 -37.448  1.00  0.00           C  
ATOM   2126  N   ALA A1828      93.934   0.907 -39.738  1.00  0.00           N  
ATOM   2127  CA  ALA A1828      93.460  -0.388 -40.204  1.00  0.00           C  
ATOM   2128  C   ALA A1828      94.063  -1.586 -39.481  1.00  0.00           C  
ATOM   2129  O   ALA A1828      93.338  -2.469 -39.019  1.00  0.00           O  
ATOM   2130  CB  ALA A1828      93.713  -0.512 -41.701  1.00  0.00           C  
ATOM   2131  N   PRO A1829      95.399  -1.630 -39.374  1.00  0.00           N  
ATOM   2132  CA  PRO A1829      96.100  -2.732 -38.709  1.00  0.00           C  
ATOM   2133  C   PRO A1829      95.776  -2.784 -37.223  1.00  0.00           C  
ATOM   2134  O   PRO A1829      95.283  -3.791 -36.709  1.00  0.00           O  
ATOM   2135  CB  PRO A1829      97.563  -2.399 -38.967  1.00  0.00           C  
ATOM   2136  CG  PRO A1829      97.562  -0.900 -38.869  1.00  0.00           C  
ATOM   2137  CD  PRO A1829      96.334  -0.531 -39.680  1.00  0.00           C  
ATOM   2138  N   ILE A1830      96.065  -1.681 -36.542  1.00  0.00           N  
ATOM   2139  CA  ILE A1830      95.814  -1.565 -35.120  1.00  0.00           C  
ATOM   2140  C   ILE A1830      94.340  -1.822 -34.818  1.00  0.00           C  
ATOM   2141  O   ILE A1830      94.007  -2.520 -33.860  1.00  0.00           O  
ATOM   2142  CB  ILE A1830      96.270  -0.168 -34.615  1.00  0.00           C  
ATOM   2143  CG1 ILE A1830      95.350   0.340 -33.513  1.00  0.00           C  
ATOM   2144  CG2 ILE A1830      96.341   0.805 -35.779  1.00  0.00           C  
ATOM   2145  CD1 ILE A1830      95.805   1.647 -32.963  1.00  0.00           C  
ATOM   2146  N   ARG A1831      93.461  -1.282 -35.654  1.00  0.00           N  
ATOM   2147  CA  ARG A1831      92.029  -1.470 -35.464  1.00  0.00           C  
ATOM   2148  C   ARG A1831      91.683  -2.964 -35.487  1.00  0.00           C  
ATOM   2149  O   ARG A1831      90.636  -3.384 -34.985  1.00  0.00           O  
ATOM   2150  CB  ARG A1831      91.256  -0.732 -36.567  1.00  0.00           C  
ATOM   2151  CG  ARG A1831      89.903  -0.211 -36.114  1.00  0.00           C  
ATOM   2152  CD  ARG A1831      89.102   0.455 -37.234  1.00  0.00           C  
ATOM   2153  NE  ARG A1831      89.693   1.690 -37.743  1.00  0.00           N  
ATOM   2154  CZ  ARG A1831      90.248   1.810 -38.944  1.00  0.00           C  
ATOM   2155  NH1 ARG A1831      90.297   0.766 -39.764  1.00  0.00           N  
ATOM   2156  NH2 ARG A1831      90.734   2.981 -39.335  1.00  0.00           N  
ATOM   2157  N   THR A1832      92.582  -3.766 -36.054  1.00  0.00           N  
ATOM   2158  CA  THR A1832      92.358  -5.202 -36.165  1.00  0.00           C  
ATOM   2159  C   THR A1832      92.891  -5.977 -34.967  1.00  0.00           C  
ATOM   2160  O   THR A1832      92.234  -6.898 -34.491  1.00  0.00           O  
ATOM   2161  CB  THR A1832      92.990  -5.774 -37.471  1.00  0.00           C  
ATOM   2162  OG1 THR A1832      92.595  -4.970 -38.592  1.00  0.00           O  
ATOM   2163  CG2 THR A1832      92.517  -7.209 -37.715  1.00  0.00           C  
ATOM   2164  N   ARG A1833      94.073  -5.618 -34.474  1.00  0.00           N  
ATOM   2165  CA  ARG A1833      94.623  -6.322 -33.320  1.00  0.00           C  
ATOM   2166  C   ARG A1833      93.666  -6.166 -32.156  1.00  0.00           C  
ATOM   2167  O   ARG A1833      93.352  -7.133 -31.468  1.00  0.00           O  
ATOM   2168  CB  ARG A1833      95.979  -5.759 -32.929  1.00  0.00           C  
ATOM   2169  CG  ARG A1833      96.941  -5.660 -34.070  1.00  0.00           C  
ATOM   2170  CD  ARG A1833      98.337  -5.632 -33.533  1.00  0.00           C  
ATOM   2171  NE  ARG A1833      99.316  -5.307 -34.557  1.00  0.00           N  
ATOM   2172  CZ  ARG A1833      99.479  -4.092 -35.073  1.00  0.00           C  
ATOM   2173  NH1 ARG A1833      98.723  -3.086 -34.657  1.00  0.00           N  
ATOM   2174  NH2 ARG A1833     100.410  -3.878 -35.996  1.00  0.00           N  
ATOM   2175  N   ARG A1834      93.211  -4.940 -31.934  1.00  0.00           N  
ATOM   2176  CA  ARG A1834      92.266  -4.674 -30.859  1.00  0.00           C  
ATOM   2177  C   ARG A1834      91.157  -5.718 -31.010  1.00  0.00           C  
ATOM   2178  O   ARG A1834      90.873  -6.494 -30.096  1.00  0.00           O  
ATOM   2179  CB  ARG A1834      91.716  -3.248 -31.005  1.00  0.00           C  
ATOM   2180  CG  ARG A1834      90.652  -2.853 -30.001  1.00  0.00           C  
ATOM   2181  CD  ARG A1834      90.192  -1.402 -30.210  1.00  0.00           C  
ATOM   2182  NE  ARG A1834      90.983  -0.415 -29.472  1.00  0.00           N  
ATOM   2183  CZ  ARG A1834      91.026  -0.308 -28.143  1.00  0.00           C  
ATOM   2184  NH1 ARG A1834      91.775   0.633 -27.580  1.00  0.00           N  
ATOM   2185  NH2 ARG A1834      90.332  -1.135 -27.372  1.00  0.00           N  
ATOM   2186  N   ALA A1835      90.569  -5.752 -32.198  1.00  0.00           N  
ATOM   2187  CA  ALA A1835      89.499  -6.684 -32.521  1.00  0.00           C  
ATOM   2188  C   ALA A1835      89.741  -8.152 -32.079  1.00  0.00           C  
ATOM   2189  O   ALA A1835      88.800  -8.855 -31.693  1.00  0.00           O  
ATOM   2190  CB  ALA A1835      89.223  -6.613 -34.030  1.00  0.00           C  
ATOM   2191  N   GLU A1836      90.994  -8.604 -32.116  1.00  0.00           N  
ATOM   2192  CA  GLU A1836      91.347  -9.978 -31.745  1.00  0.00           C  
ATOM   2193  C   GLU A1836      91.635 -10.157 -30.255  1.00  0.00           C  
ATOM   2194  O   GLU A1836      91.543 -11.264 -29.717  1.00  0.00           O  
ATOM   2195  CB  GLU A1836      92.574 -10.404 -32.540  1.00  0.00           C  
ATOM   2196  CG  GLU A1836      92.454 -10.100 -34.019  1.00  0.00           C  
ATOM   2197  CD  GLU A1836      93.793  -9.803 -34.658  1.00  0.00           C  
ATOM   2198  OE1 GLU A1836      94.760 -10.544 -34.376  1.00  0.00           O  
ATOM   2199  OE2 GLU A1836      93.875  -8.832 -35.445  1.00  0.00           O  
ATOM   2200  N   TYR A1837      92.004  -9.062 -29.599  1.00  0.00           N  
ATOM   2201  CA  TYR A1837      92.316  -9.088 -28.180  1.00  0.00           C  
ATOM   2202  C   TYR A1837      91.075  -8.867 -27.348  1.00  0.00           C  
ATOM   2203  O   TYR A1837      90.895  -9.492 -26.305  1.00  0.00           O  
ATOM   2204  CB  TYR A1837      93.365  -8.030 -27.853  1.00  0.00           C  
ATOM   2205  CG  TYR A1837      94.776  -8.564 -27.907  1.00  0.00           C  
ATOM   2206  CD1 TYR A1837      95.184  -9.578 -27.042  1.00  0.00           C  
ATOM   2207  CD2 TYR A1837      95.699  -8.073 -28.827  1.00  0.00           C  
ATOM   2208  CE1 TYR A1837      96.481 -10.091 -27.089  1.00  0.00           C  
ATOM   2209  CE2 TYR A1837      97.002  -8.581 -28.884  1.00  0.00           C  
ATOM   2210  CZ  TYR A1837      97.384  -9.589 -28.010  1.00  0.00           C  
ATOM   2211  OH  TYR A1837      98.669 -10.086 -28.035  1.00  0.00           O  
ATOM   2212  N   GLU A1838      90.224  -7.957 -27.797  1.00  0.00           N  
ATOM   2213  CA  GLU A1838      88.992  -7.712 -27.079  1.00  0.00           C  
ATOM   2214  C   GLU A1838      88.284  -9.041 -27.051  1.00  0.00           C  
ATOM   2215  O   GLU A1838      87.709  -9.422 -26.033  1.00  0.00           O  
ATOM   2216  CB  GLU A1838      88.139  -6.705 -27.816  1.00  0.00           C  
ATOM   2217  CG  GLU A1838      88.600  -5.308 -27.604  1.00  0.00           C  
ATOM   2218  CD  GLU A1838      88.101  -4.383 -28.678  1.00  0.00           C  
ATOM   2219  OE1 GLU A1838      88.287  -3.160 -28.526  1.00  0.00           O  
ATOM   2220  OE2 GLU A1838      87.533  -4.876 -29.676  1.00  0.00           O  
ATOM   2221  N   ARG A1839      88.344  -9.739 -28.185  1.00  0.00           N  
ATOM   2222  CA  ARG A1839      87.730 -11.054 -28.345  1.00  0.00           C  
ATOM   2223  C   ARG A1839      88.453 -12.110 -27.506  1.00  0.00           C  
ATOM   2224  O   ARG A1839      87.907 -13.174 -27.224  1.00  0.00           O  
ATOM   2225  CB  ARG A1839      87.743 -11.466 -29.828  1.00  0.00           C  
ATOM   2226  CG  ARG A1839      87.709 -12.982 -30.036  1.00  0.00           C  
ATOM   2227  CD  ARG A1839      87.308 -13.418 -31.447  1.00  0.00           C  
ATOM   2228  NE  ARG A1839      87.218 -14.877 -31.533  1.00  0.00           N  
ATOM   2229  CZ  ARG A1839      86.303 -15.536 -32.237  1.00  0.00           C  
ATOM   2230  NH1 ARG A1839      85.389 -14.864 -32.923  1.00  0.00           N  
ATOM   2231  NH2 ARG A1839      86.294 -16.866 -32.246  1.00  0.00           N  
ATOM   2232  N   ASP A1840      89.682 -11.794 -27.109  1.00  0.00           N  
ATOM   2233  CA  ASP A1840      90.521 -12.682 -26.305  1.00  0.00           C  
ATOM   2234  C   ASP A1840      90.921 -11.896 -25.051  1.00  0.00           C  
ATOM   2235  O   ASP A1840      92.061 -11.456 -24.900  1.00  0.00           O  
ATOM   2236  CB  ASP A1840      91.755 -13.060 -27.119  1.00  0.00           C  
ATOM   2237  CG  ASP A1840      92.575 -14.158 -26.482  1.00  0.00           C  
ATOM   2238  OD1 ASP A1840      92.291 -14.568 -25.330  1.00  0.00           O  
ATOM   2239  OD2 ASP A1840      93.526 -14.603 -27.161  1.00  0.00           O  
ATOM   2240  N   PRO A1841      89.982 -11.742 -24.117  1.00  0.00           N  
ATOM   2241  CA  PRO A1841      90.213 -11.001 -22.880  1.00  0.00           C  
ATOM   2242  C   PRO A1841      91.362 -11.507 -22.024  1.00  0.00           C  
ATOM   2243  O   PRO A1841      92.086 -10.725 -21.416  1.00  0.00           O  
ATOM   2244  CB  PRO A1841      88.881 -11.142 -22.164  1.00  0.00           C  
ATOM   2245  CG  PRO A1841      88.532 -12.565 -22.476  1.00  0.00           C  
ATOM   2246  CD  PRO A1841      88.822 -12.641 -23.964  1.00  0.00           C  
ATOM   2247  N   ASP A1842      91.524 -12.821 -21.984  1.00  0.00           N  
ATOM   2248  CA  ASP A1842      92.543 -13.446 -21.152  1.00  0.00           C  
ATOM   2249  C   ASP A1842      93.972 -13.120 -21.542  1.00  0.00           C  
ATOM   2250  O   ASP A1842      94.895 -13.227 -20.732  1.00  0.00           O  
ATOM   2251  CB  ASP A1842      92.321 -14.959 -21.145  1.00  0.00           C  
ATOM   2252  CG  ASP A1842      90.878 -15.326 -20.837  1.00  0.00           C  
ATOM   2253  OD1 ASP A1842      90.375 -14.930 -19.759  1.00  0.00           O  
ATOM   2254  OD2 ASP A1842      90.245 -16.006 -21.673  1.00  0.00           O  
ATOM   2255  N   ALA A1843      94.155 -12.711 -22.784  1.00  0.00           N  
ATOM   2256  CA  ALA A1843      95.482 -12.377 -23.247  1.00  0.00           C  
ATOM   2257  C   ALA A1843      95.992 -11.131 -22.520  1.00  0.00           C  
ATOM   2258  O   ALA A1843      96.990 -11.195 -21.805  1.00  0.00           O  
ATOM   2259  CB  ALA A1843      95.462 -12.157 -24.750  1.00  0.00           C  
ATOM   2260  N   VAL A1844      95.293 -10.012 -22.697  1.00  0.00           N  
ATOM   2261  CA  VAL A1844      95.661  -8.738 -22.075  1.00  0.00           C  
ATOM   2262  C   VAL A1844      96.004  -8.905 -20.594  1.00  0.00           C  
ATOM   2263  O   VAL A1844      96.905  -8.241 -20.076  1.00  0.00           O  
ATOM   2264  CB  VAL A1844      94.511  -7.688 -22.239  1.00  0.00           C  
ATOM   2265  CG1 VAL A1844      93.249  -8.192 -21.563  1.00  0.00           C  
ATOM   2266  CG2 VAL A1844      94.927  -6.327 -21.669  1.00  0.00           C  
ATOM   2267  N   LEU A1845      95.286  -9.795 -19.916  1.00  0.00           N  
ATOM   2268  CA  LEU A1845      95.548 -10.036 -18.506  1.00  0.00           C  
ATOM   2269  C   LEU A1845      96.914 -10.695 -18.364  1.00  0.00           C  
ATOM   2270  O   LEU A1845      97.753 -10.233 -17.593  1.00  0.00           O  
ATOM   2271  CB  LEU A1845      94.472 -10.939 -17.897  1.00  0.00           C  
ATOM   2272  CG  LEU A1845      94.690 -11.321 -16.428  1.00  0.00           C  
ATOM   2273  CD1 LEU A1845      94.471 -10.112 -15.539  1.00  0.00           C  
ATOM   2274  CD2 LEU A1845      93.742 -12.442 -16.036  1.00  0.00           C  
ATOM   2275  N   ARG A1846      97.141 -11.769 -19.111  1.00  0.00           N  
ATOM   2276  CA  ARG A1846      98.420 -12.460 -19.043  1.00  0.00           C  
ATOM   2277  C   ARG A1846      99.566 -11.520 -19.363  1.00  0.00           C  
ATOM   2278  O   ARG A1846     100.598 -11.528 -18.698  1.00  0.00           O  
ATOM   2279  CB  ARG A1846      98.436 -13.633 -20.012  1.00  0.00           C  
ATOM   2280  CG  ARG A1846      98.415 -14.972 -19.328  1.00  0.00           C  
ATOM   2281  CD  ARG A1846      97.897 -16.004 -20.285  1.00  0.00           C  
ATOM   2282  NE  ARG A1846      98.518 -15.871 -21.598  1.00  0.00           N  
ATOM   2283  CZ  ARG A1846      97.901 -16.170 -22.735  1.00  0.00           C  
ATOM   2284  NH1 ARG A1846      98.527 -16.027 -23.899  1.00  0.00           N  
ATOM   2285  NH2 ARG A1846      96.647 -16.603 -22.701  1.00  0.00           N  
ATOM   2286  N   PHE A1847      99.372 -10.708 -20.392  1.00  0.00           N  
ATOM   2287  CA  PHE A1847     100.373  -9.739 -20.822  1.00  0.00           C  
ATOM   2288  C   PHE A1847     100.890  -8.912 -19.636  1.00  0.00           C  
ATOM   2289  O   PHE A1847     102.100  -8.853 -19.402  1.00  0.00           O  
ATOM   2290  CB  PHE A1847      99.766  -8.835 -21.914  1.00  0.00           C  
ATOM   2291  CG  PHE A1847     100.621  -7.656 -22.287  1.00  0.00           C  
ATOM   2292  CD1 PHE A1847     100.090  -6.369 -22.257  1.00  0.00           C  
ATOM   2293  CD2 PHE A1847     101.954  -7.821 -22.652  1.00  0.00           C  
ATOM   2294  CE1 PHE A1847     100.868  -5.265 -22.578  1.00  0.00           C  
ATOM   2295  CE2 PHE A1847     102.740  -6.716 -22.975  1.00  0.00           C  
ATOM   2296  CZ  PHE A1847     102.193  -5.436 -22.937  1.00  0.00           C  
ATOM   2297  N   VAL A1848      99.974  -8.301 -18.879  1.00  0.00           N  
ATOM   2298  CA  VAL A1848     100.337  -7.473 -17.716  1.00  0.00           C  
ATOM   2299  C   VAL A1848     100.718  -8.267 -16.472  1.00  0.00           C  
ATOM   2300  O   VAL A1848     101.618  -7.876 -15.730  1.00  0.00           O  
ATOM   2301  CB  VAL A1848      99.190  -6.516 -17.291  1.00  0.00           C  
ATOM   2302  CG1 VAL A1848      98.771  -5.643 -18.457  1.00  0.00           C  
ATOM   2303  CG2 VAL A1848      98.011  -7.325 -16.749  1.00  0.00           C  
ATOM   2304  N   THR A1991     100.024  -9.369 -16.227  1.00  0.00           N  
ATOM   2305  CA  THR A1991     100.321 -10.174 -15.058  1.00  0.00           C  
ATOM   2306  C   THR A1991     101.727 -10.747 -15.094  1.00  0.00           C  
ATOM   2307  O   THR A1991     102.474 -10.620 -14.126  1.00  0.00           O  
ATOM   2308  CB  THR A1991      99.332 -11.301 -14.932  1.00  0.00           C  
ATOM   2309  OG1 THR A1991      99.288 -12.026 -16.166  1.00  0.00           O  
ATOM   2310  CG2 THR A1991      97.960 -10.743 -14.614  1.00  0.00           C  
ATOM   2311  N   GLU A1992     102.082 -11.375 -16.211  1.00  0.00           N  
ATOM   2312  CA  GLU A1992     103.407 -11.969 -16.386  1.00  0.00           C  
ATOM   2313  C   GLU A1992     104.495 -10.885 -16.491  1.00  0.00           C  
ATOM   2314  O   GLU A1992     105.624 -11.078 -16.031  1.00  0.00           O  
ATOM   2315  CB  GLU A1992     103.421 -12.870 -17.636  1.00  0.00           C  
ATOM   2316  CG  GLU A1992     102.582 -14.169 -17.513  1.00  0.00           C  
ATOM   2317  CD  GLU A1992     102.491 -14.983 -18.817  1.00  0.00           C  
ATOM   2318  OE1 GLU A1992     101.866 -16.066 -18.791  1.00  0.00           O  
ATOM   2319  OE2 GLU A1992     103.031 -14.550 -19.859  1.00  0.00           O  
ATOM   2320  N   GLY A1993     104.156  -9.747 -17.090  1.00  0.00           N  
ATOM   2321  CA  GLY A1993     105.126  -8.674 -17.202  1.00  0.00           C  
ATOM   2322  C   GLY A1993     105.336  -8.019 -15.844  1.00  0.00           C  
ATOM   2323  O   GLY A1993     106.452  -7.628 -15.483  1.00  0.00           O  
ATOM   2324  N   THR A1994     104.257  -7.881 -15.085  1.00  0.00           N  
ATOM   2325  CA  THR A1994     104.366  -7.285 -13.776  1.00  0.00           C  
ATOM   2326  C   THR A1994     105.302  -8.175 -12.954  1.00  0.00           C  
ATOM   2327  O   THR A1994     106.323  -7.709 -12.453  1.00  0.00           O  
ATOM   2328  CB  THR A1994     102.976  -7.160 -13.134  1.00  0.00           C  
ATOM   2329  OG1 THR A1994     102.333  -5.968 -13.619  1.00  0.00           O  
ATOM   2330  CG2 THR A1994     103.088  -7.111 -11.625  1.00  0.00           C  
ATOM   2331  N   ALA A2011     104.965  -9.460 -12.859  1.00  0.00           N  
ATOM   2332  CA  ALA A2011     105.778 -10.436 -12.134  1.00  0.00           C  
ATOM   2333  C   ALA A2011     107.224 -10.384 -12.641  1.00  0.00           C  
ATOM   2334  O   ALA A2011     108.172 -10.514 -11.860  1.00  0.00           O  
ATOM   2335  CB  ALA A2011     105.195 -11.844 -12.325  1.00  0.00           C  
ATOM   2336  N   ARG A2012     107.379 -10.203 -13.952  1.00  0.00           N  
ATOM   2337  CA  ARG A2012     108.700 -10.100 -14.567  1.00  0.00           C  
ATOM   2338  C   ARG A2012     109.387  -8.861 -13.982  1.00  0.00           C  
ATOM   2339  O   ARG A2012     110.512  -8.936 -13.489  1.00  0.00           O  
ATOM   2340  CB  ARG A2012     108.564  -9.948 -16.088  1.00  0.00           C  
ATOM   2341  CG  ARG A2012     109.874  -9.762 -16.862  1.00  0.00           C  
ATOM   2342  CD  ARG A2012     109.581  -9.340 -18.315  1.00  0.00           C  
ATOM   2343  NE  ARG A2012     108.422 -10.054 -18.850  1.00  0.00           N  
ATOM   2344  CZ  ARG A2012     107.908  -9.886 -20.066  1.00  0.00           C  
ATOM   2345  NH1 ARG A2012     108.445  -9.018 -20.909  1.00  0.00           N  
ATOM   2346  NH2 ARG A2012     106.846 -10.591 -20.439  1.00  0.00           N  
ATOM   2347  N   GLY A2013     108.686  -7.729 -14.028  1.00  0.00           N  
ATOM   2348  CA  GLY A2013     109.230  -6.480 -13.523  1.00  0.00           C  
ATOM   2349  C   GLY A2013     109.581  -6.519 -12.054  1.00  0.00           C  
ATOM   2350  O   GLY A2013     110.632  -6.037 -11.636  1.00  0.00           O  
ATOM   2351  N   ARG A2014     108.684  -7.102 -11.272  1.00  0.00           N  
ATOM   2352  CA  ARG A2014     108.871  -7.228  -9.832  1.00  0.00           C  
ATOM   2353  C   ARG A2014     110.119  -8.021  -9.505  1.00  0.00           C  
ATOM   2354  O   ARG A2014     110.816  -7.733  -8.537  1.00  0.00           O  
ATOM   2355  CB  ARG A2014     107.675  -7.930  -9.208  1.00  0.00           C  
ATOM   2356  CG  ARG A2014     107.725  -7.936  -7.706  1.00  0.00           C  
ATOM   2357  CD  ARG A2014     106.357  -8.199  -7.134  1.00  0.00           C  
ATOM   2358  NE  ARG A2014     106.243  -7.658  -5.789  1.00  0.00           N  
ATOM   2359  CZ  ARG A2014     106.687  -8.261  -4.694  1.00  0.00           C  
ATOM   2360  NH1 ARG A2014     107.278  -9.445  -4.769  1.00  0.00           N  
ATOM   2361  NH2 ARG A2014     106.547  -7.669  -3.521  1.00  0.00           N  
ATOM   2362  N   GLU A2015     110.375  -9.038 -10.318  1.00  0.00           N  
ATOM   2363  CA  GLU A2015     111.535  -9.888 -10.142  1.00  0.00           C  
ATOM   2364  C   GLU A2015     112.770  -9.024 -10.164  1.00  0.00           C  
ATOM   2365  O   GLU A2015     113.701  -9.236  -9.397  1.00  0.00           O  
ATOM   2366  CB  GLU A2015     111.623 -10.913 -11.271  1.00  0.00           C  
ATOM   2367  CG  GLU A2015     112.966 -11.627 -11.350  1.00  0.00           C  
ATOM   2368  CD  GLU A2015     112.897 -12.901 -12.174  1.00  0.00           C  
ATOM   2369  OE1 GLU A2015     112.577 -13.973 -11.602  1.00  0.00           O  
ATOM   2370  OE2 GLU A2015     113.150 -12.825 -13.398  1.00  0.00           O  
ATOM   2371  N   VAL A2016     112.753  -8.044 -11.057  1.00  0.00           N  
ATOM   2372  CA  VAL A2016     113.873  -7.137 -11.237  1.00  0.00           C  
ATOM   2373  C   VAL A2016     113.944  -6.023 -10.209  1.00  0.00           C  
ATOM   2374  O   VAL A2016     115.010  -5.733  -9.654  1.00  0.00           O  
ATOM   2375  CB  VAL A2016     113.823  -6.457 -12.596  1.00  0.00           C  
ATOM   2376  CG1 VAL A2016     115.107  -5.713 -12.815  1.00  0.00           C  
ATOM   2377  CG2 VAL A2016     113.576  -7.469 -13.704  1.00  0.00           C  
ATOM   2378  N   ALA A2017     112.810  -5.373  -9.988  1.00  0.00           N  
ATOM   2379  CA  ALA A2017     112.742  -4.293  -9.026  1.00  0.00           C  
ATOM   2380  C   ALA A2017     113.230  -4.820  -7.683  1.00  0.00           C  
ATOM   2381  O   ALA A2017     113.876  -4.098  -6.938  1.00  0.00           O  
ATOM   2382  CB  ALA A2017     111.314  -3.793  -8.911  1.00  0.00           C  
ATOM   2383  N   ALA A2018     112.930  -6.089  -7.394  1.00  0.00           N  
ATOM   2384  CA  ALA A2018     113.335  -6.729  -6.142  1.00  0.00           C  
ATOM   2385  C   ALA A2018     114.850  -6.897  -6.063  1.00  0.00           C  
ATOM   2386  O   ALA A2018     115.445  -6.730  -4.993  1.00  0.00           O  
ATOM   2387  CB  ALA A2018     112.660  -8.082  -6.005  1.00  0.00           C  
ATOM   2388  N   GLN A2019     115.460  -7.232  -7.200  1.00  0.00           N  
ATOM   2389  CA  GLN A2019     116.910  -7.421  -7.299  1.00  0.00           C  
ATOM   2390  C   GLN A2019     117.583  -6.104  -6.939  1.00  0.00           C  
ATOM   2391  O   GLN A2019     118.557  -6.075  -6.184  1.00  0.00           O  
ATOM   2392  CB  GLN A2019     117.305  -7.807  -8.725  1.00  0.00           C  
ATOM   2393  CG  GLN A2019     116.308  -8.730  -9.403  1.00  0.00           C  
ATOM   2394  CD  GLN A2019     116.586 -10.209  -9.194  1.00  0.00           C  
ATOM   2395  OE1 GLN A2019     117.272 -10.846 -10.001  1.00  0.00           O  
ATOM   2396  NE2 GLN A2019     116.051 -10.765  -8.112  1.00  0.00           N  
ATOM   2397  N   THR A2020     117.060  -5.013  -7.486  1.00  0.00           N  
ATOM   2398  CA  THR A2020     117.618  -3.699  -7.204  1.00  0.00           C  
ATOM   2399  C   THR A2020     117.516  -3.380  -5.713  1.00  0.00           C  
ATOM   2400  O   THR A2020     118.523  -3.143  -5.039  1.00  0.00           O  
ATOM   2401  CB  THR A2020     116.875  -2.616  -7.987  1.00  0.00           C  
ATOM   2402  OG1 THR A2020     117.045  -2.849  -9.389  1.00  0.00           O  
ATOM   2403  CG2 THR A2020     117.406  -1.228  -7.621  1.00  0.00           C  
ATOM   2404  N   LEU A2021     116.284  -3.363  -5.217  1.00  0.00           N  
ATOM   2405  CA  LEU A2021     116.013  -3.097  -3.816  1.00  0.00           C  
ATOM   2406  C   LEU A2021     116.902  -3.954  -2.929  1.00  0.00           C  
ATOM   2407  O   LEU A2021     117.409  -3.490  -1.913  1.00  0.00           O  
ATOM   2408  CB  LEU A2021     114.539  -3.367  -3.520  1.00  0.00           C  
ATOM   2409  CG  LEU A2021     113.645  -2.132  -3.667  1.00  0.00           C  
ATOM   2410  CD1 LEU A2021     114.027  -1.137  -2.594  1.00  0.00           C  
ATOM   2411  CD2 LEU A2021     113.795  -1.513  -5.041  1.00  0.00           C  
ATOM   2412  N   GLY A2022     117.089  -5.208  -3.314  1.00  0.00           N  
ATOM   2413  CA  GLY A2022     117.951  -6.068  -2.539  1.00  0.00           C  
ATOM   2414  C   GLY A2022     119.293  -5.377  -2.399  1.00  0.00           C  
ATOM   2415  O   GLY A2022     119.856  -5.306  -1.314  1.00  0.00           O  
ATOM   2416  N   GLN A2023     119.804  -4.848  -3.506  1.00  0.00           N  
ATOM   2417  CA  GLN A2023     121.091  -4.151  -3.512  1.00  0.00           C  
ATOM   2418  C   GLN A2023     121.004  -2.862  -2.724  1.00  0.00           C  
ATOM   2419  O   GLN A2023     121.858  -2.568  -1.893  1.00  0.00           O  
ATOM   2420  CB  GLN A2023     121.531  -3.878  -4.948  1.00  0.00           C  
ATOM   2421  CG  GLN A2023     121.953  -5.142  -5.690  1.00  0.00           C  
ATOM   2422  CD  GLN A2023     123.370  -5.572  -5.350  1.00  0.00           C  
ATOM   2423  OE1 GLN A2023     123.616  -6.731  -5.004  1.00  0.00           O  
ATOM   2424  NE2 GLN A2023     124.313  -4.637  -5.459  1.00  0.00           N  
ATOM   2425  N   VAL A2024     119.966  -2.090  -2.984  1.00  0.00           N  
ATOM   2426  CA  VAL A2024     119.755  -0.852  -2.250  1.00  0.00           C  
ATOM   2427  C   VAL A2024     119.839  -1.042  -0.724  1.00  0.00           C  
ATOM   2428  O   VAL A2024     120.720  -0.478  -0.077  1.00  0.00           O  
ATOM   2429  CB  VAL A2024     118.388  -0.298  -2.594  1.00  0.00           C  
ATOM   2430  CG1 VAL A2024     117.989   0.737  -1.610  1.00  0.00           C  
ATOM   2431  CG2 VAL A2024     118.413   0.271  -3.976  1.00  0.00           C  
ATOM   2432  N   ARG A2025     118.919  -1.833  -0.161  1.00  0.00           N  
ATOM   2433  CA  ARG A2025     118.888  -2.080   1.289  1.00  0.00           C  
ATOM   2434  C   ARG A2025     120.287  -2.312   1.818  1.00  0.00           C  
ATOM   2435  O   ARG A2025     120.690  -1.682   2.790  1.00  0.00           O  
ATOM   2436  CB  ARG A2025     118.008  -3.289   1.634  1.00  0.00           C  
ATOM   2437  CG  ARG A2025     116.562  -3.109   1.239  1.00  0.00           C  
ATOM   2438  CD  ARG A2025     115.749  -4.360   1.452  1.00  0.00           C  
ATOM   2439  NE  ARG A2025     114.407  -4.210   0.910  1.00  0.00           N  
ATOM   2440  CZ  ARG A2025     113.843  -5.074   0.075  1.00  0.00           C  
ATOM   2441  NH1 ARG A2025     112.613  -4.857  -0.378  1.00  0.00           N  
ATOM   2442  NH2 ARG A2025     114.506  -6.159  -0.309  1.00  0.00           N  
ATOM   2443  N   ARG A2026     121.026  -3.207   1.164  1.00  0.00           N  
ATOM   2444  CA  ARG A2026     122.391  -3.517   1.565  1.00  0.00           C  
ATOM   2445  C   ARG A2026     123.295  -2.283   1.492  1.00  0.00           C  
ATOM   2446  O   ARG A2026     124.023  -1.980   2.430  1.00  0.00           O  
ATOM   2447  CB  ARG A2026     122.957  -4.633   0.686  1.00  0.00           C  
ATOM   2448  CG  ARG A2026     124.210  -5.284   1.255  1.00  0.00           C  
ATOM   2449  CD  ARG A2026     124.587  -6.546   0.479  1.00  0.00           C  
ATOM   2450  NE  ARG A2026     123.514  -7.538   0.462  1.00  0.00           N  
ATOM   2451  CZ  ARG A2026     123.171  -8.259  -0.605  1.00  0.00           C  
ATOM   2452  NH1 ARG A2026     123.817  -8.098  -1.757  1.00  0.00           N  
ATOM   2453  NH2 ARG A2026     122.182  -9.146  -0.525  1.00  0.00           N  
ATOM   2454  N   ALA A2027     123.249  -1.567   0.377  1.00  0.00           N  
ATOM   2455  CA  ALA A2027     124.073  -0.375   0.209  1.00  0.00           C  
ATOM   2456  C   ALA A2027     123.833   0.606   1.341  1.00  0.00           C  
ATOM   2457  O   ALA A2027     124.769   1.054   2.005  1.00  0.00           O  
ATOM   2458  CB  ALA A2027     123.751   0.296  -1.113  1.00  0.00           C  
ATOM   2459  N   MET A2039     122.566   0.944   1.542  1.00  0.00           N  
ATOM   2460  CA  MET A2039     122.170   1.882   2.576  1.00  0.00           C  
ATOM   2461  C   MET A2039     122.490   1.380   3.967  1.00  0.00           C  
ATOM   2462  O   MET A2039     122.314   2.104   4.943  1.00  0.00           O  
ATOM   2463  CB  MET A2039     120.681   2.148   2.493  1.00  0.00           C  
ATOM   2464  CG  MET A2039     120.279   3.008   1.348  1.00  0.00           C  
ATOM   2465  SD  MET A2039     118.525   3.256   1.460  1.00  0.00           S  
ATOM   2466  CE  MET A2039     118.460   4.542   2.662  1.00  0.00           C  
ATOM   2467  N   ARG A2040     122.945   0.134   4.048  1.00  0.00           N  
ATOM   2468  CA  ARG A2040     123.301  -0.506   5.315  1.00  0.00           C  
ATOM   2469  C   ARG A2040     122.127  -0.589   6.285  1.00  0.00           C  
ATOM   2470  O   ARG A2040     122.244  -0.251   7.462  1.00  0.00           O  
ATOM   2471  CB  ARG A2040     124.481   0.229   5.960  1.00  0.00           C  
ATOM   2472  CG  ARG A2040     125.777   0.061   5.188  1.00  0.00           C  
ATOM   2473  CD  ARG A2040     126.213  -1.394   5.181  1.00  0.00           C  
ATOM   2474  NE  ARG A2040     127.234  -1.665   6.189  1.00  0.00           N  
ATOM   2475  CZ  ARG A2040     127.250  -2.731   6.987  1.00  0.00           C  
ATOM   2476  NH1 ARG A2040     128.231  -2.889   7.871  1.00  0.00           N  
ATOM   2477  NH2 ARG A2040     126.279  -3.635   6.917  1.00  0.00           N  
ATOM   2478  N   LEU A2041     121.003  -1.062   5.762  1.00  0.00           N  
ATOM   2479  CA  LEU A2041     119.776  -1.229   6.506  1.00  0.00           C  
ATOM   2480  C   LEU A2041     119.865  -2.388   7.520  1.00  0.00           C  
ATOM   2481  O   LEU A2041     120.479  -3.418   7.208  1.00  0.00           O  
ATOM   2482  CB  LEU A2041     118.620  -1.461   5.519  1.00  0.00           C  
ATOM   2483  CG  LEU A2041     117.544  -0.368   5.411  1.00  0.00           C  
ATOM   2484  CD1 LEU A2041     118.160   1.017   5.572  1.00  0.00           C  
ATOM   2485  CD2 LEU A2041     116.819  -0.498   4.071  1.00  0.00           C  
ATOM   2486  N   PHE A2042     119.264  -2.195   8.699  1.00  0.00           N  
ATOM   2487  CA  PHE A2042     119.288  -3.214   9.753  1.00  0.00           C  
ATOM   2488  C   PHE A2042     118.978  -4.585   9.179  1.00  0.00           C  
ATOM   2489  O   PHE A2042     118.019  -4.755   8.436  1.00  0.00           O  
ATOM   2490  CB  PHE A2042     118.290  -2.890  10.871  1.00  0.00           C  
ATOM   2491  CG  PHE A2042     118.224  -3.938  11.967  1.00  0.00           C  
ATOM   2492  CD1 PHE A2042     119.310  -4.153  12.818  1.00  0.00           C  
ATOM   2493  CD2 PHE A2042     117.091  -4.734  12.122  1.00  0.00           C  
ATOM   2494  CE1 PHE A2042     119.275  -5.145  13.798  1.00  0.00           C  
ATOM   2495  CE2 PHE A2042     117.044  -5.729  13.097  1.00  0.00           C  
ATOM   2496  CZ  PHE A2042     118.140  -5.934  13.935  1.00  0.00           C  
ATOM   2497  N   GLY A2043     119.808  -5.556   9.532  1.00  0.00           N  
ATOM   2498  CA  GLY A2043     119.610  -6.908   9.059  1.00  0.00           C  
ATOM   2499  C   GLY A2043     120.108  -7.166   7.650  1.00  0.00           C  
ATOM   2500  O   GLY A2043     120.091  -8.311   7.201  1.00  0.00           O  
ATOM   2501  N   HIS A2044     120.552  -6.123   6.948  1.00  0.00           N  
ATOM   2502  CA  HIS A2044     121.038  -6.281   5.579  1.00  0.00           C  
ATOM   2503  C   HIS A2044     122.534  -6.031   5.455  1.00  0.00           C  
ATOM   2504  O   HIS A2044     123.264  -6.998   5.150  1.00  0.00           O  
ATOM   2505  CB  HIS A2044     120.277  -5.343   4.635  1.00  0.00           C  
ATOM   2506  CG  HIS A2044     118.833  -5.687   4.478  1.00  0.00           C  
ATOM   2507  ND1 HIS A2044     118.387  -6.657   3.607  1.00  0.00           N  
ATOM   2508  CD2 HIS A2044     117.733  -5.226   5.117  1.00  0.00           C  
ATOM   2509  CE1 HIS A2044     117.078  -6.781   3.718  1.00  0.00           C  
ATOM   2510  NE2 HIS A2044     116.655  -5.925   4.629  1.00  0.00           N  
ATOM   2511  OXT HIS A2044     122.957  -4.882   5.666  1.00  0.00           O  
TER
END
