# Supplementary material for: Backbone Brackets and Arginine Tweezers delineate Class I and Class II aminoacyl tRNA synthetases
Source: PLoS Comput Biol. 2018 Apr 16;14(4):e1006101. doi: 10.1371/journal.pcbi.1006101 (PMC5919687; doi:10.1371/journal.pcbi.1006101)
Supplement: S11 File — All structures of Class I aaRS with residues renumbered according to the MSA. (GZ) [file pcbi.1006101.s023.tar.gz › 1yid_B_renum.pdb]

ATOM      1  N   ALA B 245      91.999 -12.190  22.006  1.00  0.00           N  
ATOM      2  CA  ALA B 245      91.033 -11.176  21.498  1.00  0.00           C  
ATOM      3  C   ALA B 245      91.601  -9.753  21.485  1.00  0.00           C  
ATOM      4  O   ALA B 245      92.723  -9.502  21.926  1.00  0.00           O  
ATOM      5  CB  ALA B 245      89.754 -11.213  22.338  1.00  0.00           C  
ATOM      6  N   ARG B 265      90.805  -8.835  20.949  1.00  0.00           N  
ATOM      7  CA  ARG B 265      91.149  -7.425  20.863  1.00  0.00           C  
ATOM      8  C   ARG B 265      89.881  -6.639  20.465  1.00  0.00           C  
ATOM      9  O   ARG B 265      89.165  -6.175  21.348  1.00  0.00           O  
ATOM     10  CB  ARG B 265      92.320  -7.195  19.882  1.00  0.00           C  
ATOM     11  CG  ARG B 265      92.705  -8.411  19.015  1.00  0.00           C  
ATOM     12  CD  ARG B 265      93.471  -8.000  17.743  1.00  0.00           C  
ATOM     13  NE  ARG B 265      93.102  -8.800  16.568  1.00  0.00           N  
ATOM     14  CZ  ARG B 265      93.233  -8.395  15.303  1.00  0.00           C  
ATOM     15  NH1 ARG B 265      93.730  -7.194  15.025  1.00  0.00           N  
ATOM     16  NH2 ARG B 265      92.845  -9.183  14.306  1.00  0.00           N  
ATOM     17  N   PRO B 266      89.558  -6.508  19.158  1.00  0.00           N  
ATOM     18  CA  PRO B 266      88.341  -5.748  18.840  1.00  0.00           C  
ATOM     19  C   PRO B 266      87.046  -6.550  18.990  1.00  0.00           C  
ATOM     20  O   PRO B 266      87.062  -7.774  18.938  1.00  0.00           O  
ATOM     21  CB  PRO B 266      88.551  -5.329  17.378  1.00  0.00           C  
ATOM     22  CG  PRO B 266      89.816  -6.045  16.916  1.00  0.00           C  
ATOM     23  CD  PRO B 266      90.114  -7.096  17.931  1.00  0.00           C  
ATOM     24  N   ARG B 267      85.926  -5.856  19.185  1.00  0.00           N  
ATOM     25  CA  ARG B 267      84.630  -6.524  19.275  1.00  0.00           C  
ATOM     26  C   ARG B 267      84.151  -6.561  17.831  1.00  0.00           C  
ATOM     27  O   ARG B 267      84.134  -5.525  17.165  1.00  0.00           O  
ATOM     28  CB  ARG B 267      83.609  -5.713  20.065  1.00  0.00           C  
ATOM     29  CG  ARG B 267      84.090  -5.134  21.343  1.00  0.00           C  
ATOM     30  CD  ARG B 267      82.917  -4.570  22.124  1.00  0.00           C  
ATOM     31  NE  ARG B 267      82.397  -5.545  23.080  1.00  0.00           N  
ATOM     32  CZ  ARG B 267      81.679  -5.229  24.154  1.00  0.00           C  
ATOM     33  NH1 ARG B 267      81.252  -6.180  24.971  1.00  0.00           N  
ATOM     34  NH2 ARG B 267      81.390  -3.960  24.414  1.00  0.00           N  
ATOM     35  N   VAL B 268      83.748  -7.738  17.364  1.00  0.00           N  
ATOM     36  CA  VAL B 268      83.279  -7.941  15.995  1.00  0.00           C  
ATOM     37  C   VAL B 268      81.844  -8.446  15.949  1.00  0.00           C  
ATOM     38  O   VAL B 268      81.518  -9.464  16.566  1.00  0.00           O  
ATOM     39  CB  VAL B 268      84.124  -9.006  15.284  1.00  0.00           C  
ATOM     40  CG1 VAL B 268      83.645  -9.185  13.862  1.00  0.00           C  
ATOM     41  CG2 VAL B 268      85.576  -8.631  15.328  1.00  0.00           C  
ATOM     42  N   LEU B 269      80.987  -7.766  15.201  1.00  0.00           N  
ATOM     43  CA  LEU B 269      79.609  -8.218  15.100  1.00  0.00           C  
ATOM     44  C   LEU B 269      79.306  -8.811  13.737  1.00  0.00           C  
ATOM     45  O   LEU B 269      79.585  -8.194  12.721  1.00  0.00           O  
ATOM     46  CB  LEU B 269      78.640  -7.072  15.353  1.00  0.00           C  
ATOM     47  CG  LEU B 269      77.197  -7.568  15.445  1.00  0.00           C  
ATOM     48  CD1 LEU B 269      77.024  -8.423  16.698  1.00  0.00           C  
ATOM     49  CD2 LEU B 269      76.251  -6.380  15.476  1.00  0.00           C  
ATOM     50  N   THR B 270      78.750 -10.017  13.714  1.00  0.00           N  
ATOM     51  CA  THR B 270      78.384 -10.658  12.463  1.00  0.00           C  
ATOM     52  C   THR B 270      77.038 -11.268  12.739  1.00  0.00           C  
ATOM     53  O   THR B 270      76.598 -11.303  13.890  1.00  0.00           O  
ATOM     54  CB  THR B 270      79.389 -11.752  12.047  1.00  0.00           C  
ATOM     55  OG1 THR B 270      79.605 -12.667  13.133  1.00  0.00           O  
ATOM     56  CG2 THR B 270      80.705 -11.120  11.634  1.00  0.00           C  
ATOM     57  N   GLY B 272      76.369 -11.733  11.693  1.00  0.00           N  
ATOM     58  CA  GLY B 272      75.069 -12.335  11.900  1.00  0.00           C  
ATOM     59  C   GLY B 272      74.367 -12.825  10.652  1.00  0.00           C  
ATOM     60  O   GLY B 272      74.840 -12.635   9.538  1.00  0.00           O  
ATOM     61  N   ASP B 273      73.228 -13.474  10.858  1.00  0.00           N  
ATOM     62  CA  ASP B 273      72.425 -13.999   9.769  1.00  0.00           C  
ATOM     63  C   ASP B 273      70.947 -13.920  10.140  1.00  0.00           C  
ATOM     64  O   ASP B 273      70.568 -13.962  11.313  1.00  0.00           O  
ATOM     65  CB  ASP B 273      72.775 -15.478   9.460  1.00  0.00           C  
ATOM     66  CG  ASP B 273      74.247 -15.693   9.114  1.00  0.00           C  
ATOM     67  OD1 ASP B 273      75.021 -16.123   9.997  1.00  0.00           O  
ATOM     68  OD2 ASP B 273      74.637 -15.431   7.962  1.00  0.00           O  
ATOM     69  N   ARG B 274      70.121 -13.805   9.110  1.00  0.00           N  
ATOM     70  CA  ARG B 274      68.677 -13.758   9.253  1.00  0.00           C  
ATOM     71  C   ARG B 274      68.219 -15.216   9.302  1.00  0.00           C  
ATOM     72  O   ARG B 274      68.284 -15.913   8.292  1.00  0.00           O  
ATOM     73  CB  ARG B 274      68.065 -13.071   8.029  1.00  0.00           C  
ATOM     74  CG  ARG B 274      67.494 -11.680   8.274  1.00  0.00           C  
ATOM     75  CD  ARG B 274      67.417 -10.873   6.968  1.00  0.00           C  
ATOM     76  NE  ARG B 274      66.874 -11.666   5.866  1.00  0.00           N  
ATOM     77  CZ  ARG B 274      65.578 -11.819   5.608  1.00  0.00           C  
ATOM     78  NH1 ARG B 274      65.189 -12.579   4.587  1.00  0.00           N  
ATOM     79  NH2 ARG B 274      64.673 -11.193   6.350  1.00  0.00           N  
ATOM     80  N   PRO B 275      67.769 -15.699  10.473  1.00  0.00           N  
ATOM     81  CA  PRO B 275      67.306 -17.090  10.622  1.00  0.00           C  
ATOM     82  C   PRO B 275      66.077 -17.405   9.773  1.00  0.00           C  
ATOM     83  O   PRO B 275      64.937 -17.198  10.190  1.00  0.00           O  
ATOM     84  CB  PRO B 275      67.012 -17.205  12.113  1.00  0.00           C  
ATOM     85  CG  PRO B 275      67.957 -16.221  12.718  1.00  0.00           C  
ATOM     86  CD  PRO B 275      67.836 -15.032  11.782  1.00  0.00           C  
ATOM     87  N   THR B 276      66.325 -17.908   8.575  1.00  0.00           N  
ATOM     88  CA  THR B 276      65.258 -18.251   7.653  1.00  0.00           C  
ATOM     89  C   THR B 276      65.439 -19.660   7.104  1.00  0.00           C  
ATOM     90  O   THR B 276      64.656 -20.113   6.277  1.00  0.00           O  
ATOM     91  CB  THR B 276      65.215 -17.273   6.478  1.00  0.00           C  
ATOM     92  OG1 THR B 276      66.536 -17.096   5.956  1.00  0.00           O  
ATOM     93  CG2 THR B 276      64.667 -15.942   6.926  1.00  0.00           C  
ATOM     94  N   GLY B 277      66.474 -20.340   7.585  1.00  0.00           N  
ATOM     95  CA  GLY B 277      66.750 -21.688   7.148  1.00  0.00           C  
ATOM     96  C   GLY B 277      68.221 -22.015   7.287  1.00  0.00           C  
ATOM     97  O   GLY B 277      69.033 -21.132   7.560  1.00  0.00           O  
ATOM     98  N   ALA B 279      68.545 -23.290   7.080  1.00  0.00           N  
ATOM     99  CA  ALA B 279      69.898 -23.816   7.165  1.00  0.00           C  
ATOM    100  C   ALA B 279      70.905 -23.031   6.352  1.00  0.00           C  
ATOM    101  O   ALA B 279      70.589 -22.528   5.273  1.00  0.00           O  
ATOM    102  CB  ALA B 279      69.905 -25.266   6.704  1.00  0.00           C  
ATOM    103  N   LEU B 280      72.127 -22.953   6.870  1.00  0.00           N  
ATOM    104  CA  LEU B 280      73.209 -22.253   6.193  1.00  0.00           C  
ATOM    105  C   LEU B 280      73.776 -23.129   5.073  1.00  0.00           C  
ATOM    106  O   LEU B 280      73.741 -24.364   5.152  1.00  0.00           O  
ATOM    107  CB  LEU B 280      74.325 -21.889   7.183  1.00  0.00           C  
ATOM    108  CG  LEU B 280      74.026 -20.880   8.296  1.00  0.00           C  
ATOM    109  CD1 LEU B 280      75.317 -20.523   8.996  1.00  0.00           C  
ATOM    110  CD2 LEU B 280      73.405 -19.616   7.731  1.00  0.00           C  
ATOM    111  N   HIS B 281      74.299 -22.491   4.030  1.00  0.00           N  
ATOM    112  CA  HIS B 281      74.855 -23.233   2.909  1.00  0.00           C  
ATOM    113  C   HIS B 281      76.317 -22.904   2.660  1.00  0.00           C  
ATOM    114  O   HIS B 281      76.992 -22.331   3.512  1.00  0.00           O  
ATOM    115  CB  HIS B 281      74.054 -22.936   1.661  1.00  0.00           C  
ATOM    116  CG  HIS B 281      73.904 -21.476   1.382  1.00  0.00           C  
ATOM    117  ND1 HIS B 281      72.787 -20.760   1.745  1.00  0.00           N  
ATOM    118  CD2 HIS B 281      74.732 -20.597   0.768  1.00  0.00           C  
ATOM    119  CE1 HIS B 281      72.927 -19.503   1.362  1.00  0.00           C  
ATOM    120  NE2 HIS B 281      74.100 -19.380   0.767  1.00  0.00           N  
ATOM    121  N   LEU B 282      76.806 -23.272   1.486  1.00  0.00           N  
ATOM    122  CA  LEU B 282      78.193 -23.029   1.132  1.00  0.00           C  
ATOM    123  C   LEU B 282      78.556 -21.554   1.010  1.00  0.00           C  
ATOM    124  O   LEU B 282      79.688 -21.163   1.303  1.00  0.00           O  
ATOM    125  CB  LEU B 282      78.519 -23.731  -0.189  1.00  0.00           C  
ATOM    126  CG  LEU B 282      79.324 -25.023  -0.104  1.00  0.00           C  
ATOM    127  CD1 LEU B 282      78.764 -25.922   0.964  1.00  0.00           C  
ATOM    128  CD2 LEU B 282      79.289 -25.713  -1.448  1.00  0.00           C  
ATOM    129  N   GLY B 283      77.600 -20.736   0.582  1.00  0.00           N  
ATOM    130  CA  GLY B 283      77.866 -19.352   0.296  1.00  0.00           C  
ATOM    131  C   GLY B 283      78.046 -18.630   1.513  1.00  0.00           C  
ATOM    132  O   GLY B 283      78.907 -17.756   1.797  1.00  0.00           O  
ATOM    133  N   HIS B 284      77.178 -18.894   2.445  1.00  0.00           N  
ATOM    134  CA  HIS B 284      77.636 -18.455   3.677  1.00  0.00           C  
ATOM    135  C   HIS B 284      79.074 -18.828   4.043  1.00  0.00           C  
ATOM    136  O   HIS B 284      79.920 -17.938   3.924  1.00  0.00           O  
ATOM    137  CB  HIS B 284      76.821 -19.008   4.760  1.00  0.00           C  
ATOM    138  CG  HIS B 284      75.382 -18.805   4.772  1.00  0.00           C  
ATOM    139  ND1 HIS B 284      74.798 -17.568   4.748  1.00  0.00           N  
ATOM    140  CD2 HIS B 284      74.388 -19.711   4.751  1.00  0.00           C  
ATOM    141  CE1 HIS B 284      73.485 -17.713   4.707  1.00  0.00           C  
ATOM    142  NE2 HIS B 284      73.213 -19.005   4.710  1.00  0.00           N  
ATOM    143  N   LEU B 285      79.427 -20.183   4.134  1.00  0.00           N  
ATOM    144  CA  LEU B 285      80.782 -20.593   4.481  1.00  0.00           C  
ATOM    145  C   LEU B 285      81.998 -19.751   4.037  1.00  0.00           C  
ATOM    146  O   LEU B 285      82.659 -19.080   4.835  1.00  0.00           O  
ATOM    147  CB  LEU B 285      81.081 -22.073   3.968  1.00  0.00           C  
ATOM    148  CG  LEU B 285      81.530 -23.140   4.973  1.00  0.00           C  
ATOM    149  CD1 LEU B 285      82.987 -22.906   5.345  1.00  0.00           C  
ATOM    150  CD2 LEU B 285      80.621 -23.088   6.214  1.00  0.00           C  
ATOM    151  N   ALA B 286      82.163 -19.717   2.734  1.00  0.00           N  
ATOM    152  CA  ALA B 286      83.171 -18.877   2.111  1.00  0.00           C  
ATOM    153  C   ALA B 286      82.784 -17.415   2.277  1.00  0.00           C  
ATOM    154  O   ALA B 286      83.611 -16.515   2.191  1.00  0.00           O  
ATOM    155  CB  ALA B 286      83.271 -19.210   0.633  1.00  0.00           C  
ATOM    156  N   GLY B 287      81.503 -17.186   2.511  1.00  0.00           N  
ATOM    157  CA  GLY B 287      81.010 -15.828   2.670  1.00  0.00           C  
ATOM    158  C   GLY B 287      81.427 -15.206   3.979  1.00  0.00           C  
ATOM    159  O   GLY B 287      81.600 -13.997   4.050  1.00  0.00           O  
ATOM    160  N   SER B 288      81.561 -16.017   5.020  1.00  0.00           N  
ATOM    161  CA  SER B 288      81.968 -15.484   6.299  1.00  0.00           C  
ATOM    162  C   SER B 288      82.291 -16.560   7.311  1.00  0.00           C  
ATOM    163  O   SER B 288      83.355 -16.524   7.905  1.00  0.00           O  
ATOM    164  CB  SER B 288      80.890 -14.560   6.855  1.00  0.00           C  
ATOM    165  OG  SER B 288      79.704 -15.280   7.101  1.00  0.00           O  
ATOM    166  N   LEU B 289      81.392 -17.520   7.504  1.00  0.00           N  
ATOM    167  CA  LEU B 289      81.608 -18.587   8.488  1.00  0.00           C  
ATOM    168  C   LEU B 289      83.047 -19.030   8.735  1.00  0.00           C  
ATOM    169  O   LEU B 289      83.444 -19.186   9.887  1.00  0.00           O  
ATOM    170  CB  LEU B 289      80.753 -19.809   8.155  1.00  0.00           C  
ATOM    171  CG  LEU B 289      79.249 -19.636   8.393  1.00  0.00           C  
ATOM    172  CD1 LEU B 289      78.532 -20.870   7.897  1.00  0.00           C  
ATOM    173  CD2 LEU B 289      78.952 -19.400   9.872  1.00  0.00           C  
ATOM    174  N   GLN B 290      83.832 -19.250   7.684  1.00  0.00           N  
ATOM    175  CA  GLN B 290      85.215 -19.656   7.913  1.00  0.00           C  
ATOM    176  C   GLN B 290      86.040 -18.428   8.297  1.00  0.00           C  
ATOM    177  O   GLN B 290      87.090 -18.543   8.925  1.00  0.00           O  
ATOM    178  CB  GLN B 290      85.815 -20.378   6.688  1.00  0.00           C  
ATOM    179  CG  GLN B 290      85.496 -19.782   5.323  1.00  0.00           C  
ATOM    180  CD  GLN B 290      86.012 -20.636   4.157  1.00  0.00           C  
ATOM    181  OE1 GLN B 290      85.925 -21.867   4.177  1.00  0.00           O  
ATOM    182  NE2 GLN B 290      86.531 -19.972   3.126  1.00  0.00           N  
ATOM    183  N   ASN B 291      85.544 -17.247   7.943  1.00  0.00           N  
ATOM    184  CA  ASN B 291      86.228 -16.002   8.284  1.00  0.00           C  
ATOM    185  C   ASN B 291      86.106 -15.743   9.787  1.00  0.00           C  
ATOM    186  O   ASN B 291      87.080 -15.383  10.452  1.00  0.00           O  
ATOM    187  CB  ASN B 291      85.618 -14.823   7.521  1.00  0.00           C  
ATOM    188  CG  ASN B 291      86.373 -13.526   7.753  1.00  0.00           C  
ATOM    189  OD1 ASN B 291      85.778 -12.448   7.797  1.00  0.00           O  
ATOM    190  ND2 ASN B 291      87.691 -13.623   7.888  1.00  0.00           N  
ATOM    191  N   ARG B 292      84.908 -15.924  10.329  1.00  0.00           N  
ATOM    192  CA  ARG B 292      84.734 -15.694  11.749  1.00  0.00           C  
ATOM    193  C   ARG B 292      85.373 -16.831  12.538  1.00  0.00           C  
ATOM    194  O   ARG B 292      85.760 -16.641  13.689  1.00  0.00           O  
ATOM    195  CB  ARG B 292      83.255 -15.583  12.123  1.00  0.00           C  
ATOM    196  CG  ARG B 292      82.351 -14.898  11.109  1.00  0.00           C  
ATOM    197  CD  ARG B 292      81.597 -15.972  10.360  1.00  0.00           C  
ATOM    198  NE  ARG B 292      80.256 -15.597   9.904  1.00  0.00           N  
ATOM    199  CZ  ARG B 292      79.269 -15.194  10.699  1.00  0.00           C  
ATOM    200  NH1 ARG B 292      79.466 -15.090  12.002  1.00  0.00           N  
ATOM    201  NH2 ARG B 292      78.066 -14.945  10.200  1.00  0.00           N  
ATOM    202  N   VAL B 293      85.484 -18.009  11.927  1.00  0.00           N  
ATOM    203  CA  VAL B 293      86.089 -19.149  12.609  1.00  0.00           C  
ATOM    204  C   VAL B 293      87.486 -18.786  13.081  1.00  0.00           C  
ATOM    205  O   VAL B 293      87.908 -19.181  14.167  1.00  0.00           O  
ATOM    206  CB  VAL B 293      86.205 -20.374  11.685  1.00  0.00           C  
ATOM    207  CG1 VAL B 293      87.111 -21.409  12.312  1.00  0.00           C  
ATOM    208  CG2 VAL B 293      84.849 -20.983  11.467  1.00  0.00           C  
ATOM    209  N   ARG B 294      88.185 -18.020  12.247  1.00  0.00           N  
ATOM    210  CA  ARG B 294      89.549 -17.580  12.513  1.00  0.00           C  
ATOM    211  C   ARG B 294      89.608 -16.271  13.302  1.00  0.00           C  
ATOM    212  O   ARG B 294      90.518 -16.070  14.106  1.00  0.00           O  
ATOM    213  CB  ARG B 294      90.318 -17.440  11.186  1.00  0.00           C  
ATOM    214  CG  ARG B 294      90.460 -18.766  10.376  1.00  0.00           C  
ATOM    215  CD  ARG B 294      91.391 -18.617   9.150  1.00  0.00           C  
ATOM    216  NE  ARG B 294      91.536 -19.828   8.329  1.00  0.00           N  
ATOM    217  CZ  ARG B 294      92.307 -19.897   7.241  1.00  0.00           C  
ATOM    218  NH1 ARG B 294      92.397 -21.022   6.538  1.00  0.00           N  
ATOM    219  NH2 ARG B 294      92.996 -18.832   6.852  1.00  0.00           N  
ATOM    220  N   LEU B 295      88.652 -15.373  13.086  1.00  0.00           N  
ATOM    221  CA  LEU B 295      88.676 -14.126  13.842  1.00  0.00           C  
ATOM    222  C   LEU B 295      88.106 -14.417  15.228  1.00  0.00           C  
ATOM    223  O   LEU B 295      88.057 -13.551  16.105  1.00  0.00           O  
ATOM    224  CB  LEU B 295      87.881 -13.014  13.119  1.00  0.00           C  
ATOM    225  CG  LEU B 295      86.358 -12.955  12.936  1.00  0.00           C  
ATOM    226  CD1 LEU B 295      85.667 -12.790  14.277  1.00  0.00           C  
ATOM    227  CD2 LEU B 295      86.011 -11.775  12.047  1.00  0.00           C  
ATOM    228  N   GLN B 296      87.713 -15.671  15.414  1.00  0.00           N  
ATOM    229  CA  GLN B 296      87.134 -16.120  16.666  1.00  0.00           C  
ATOM    230  C   GLN B 296      88.124 -16.106  17.822  1.00  0.00           C  
ATOM    231  O   GLN B 296      87.727 -16.026  18.983  1.00  0.00           O  
ATOM    232  CB  GLN B 296      86.569 -17.523  16.494  1.00  0.00           C  
ATOM    233  CG  GLN B 296      85.774 -17.999  17.678  1.00  0.00           C  
ATOM    234  CD  GLN B 296      85.465 -19.468  17.595  1.00  0.00           C  
ATOM    235  OE1 GLN B 296      86.247 -20.246  17.054  1.00  0.00           O  
ATOM    236  NE2 GLN B 296      84.334 -19.864  18.146  1.00  0.00           N  
ATOM    237  N   ASP B 297      89.410 -16.190  17.511  1.00  0.00           N  
ATOM    238  CA  ASP B 297      90.427 -16.185  18.553  1.00  0.00           C  
ATOM    239  C   ASP B 297      91.305 -14.965  18.392  1.00  0.00           C  
ATOM    240  O   ASP B 297      92.220 -14.712  19.184  1.00  0.00           O  
ATOM    241  CB  ASP B 297      91.265 -17.454  18.470  1.00  0.00           C  
ATOM    242  CG  ASP B 297      91.298 -18.026  17.080  1.00  0.00           C  
ATOM    243  OD1 ASP B 297      91.772 -17.328  16.157  1.00  0.00           O  
ATOM    244  OD2 ASP B 297      90.840 -19.176  16.915  1.00  0.00           O  
ATOM    245  N   GLU B 298      91.004 -14.198  17.360  1.00  0.00           N  
ATOM    246  CA  GLU B 298      91.761 -13.003  17.097  1.00  0.00           C  
ATOM    247  C   GLU B 298      91.008 -11.785  17.607  1.00  0.00           C  
ATOM    248  O   GLU B 298      91.433 -10.653  17.392  1.00  0.00           O  
ATOM    249  CB  GLU B 298      92.009 -12.872  15.603  1.00  0.00           C  
ATOM    250  CG  GLU B 298      93.061 -11.850  15.286  1.00  0.00           C  
ATOM    251  CD  GLU B 298      94.421 -12.228  15.842  1.00  0.00           C  
ATOM    252  OE1 GLU B 298      94.516 -12.594  17.037  1.00  0.00           O  
ATOM    253  OE2 GLU B 298      95.399 -12.149  15.074  1.00  0.00           O  
ATOM    254  N   ALA B 306      89.895 -12.031  18.295  1.00  0.00           N  
ATOM    255  CA  ALA B 306      89.059 -10.961  18.824  1.00  0.00           C  
ATOM    256  C   ALA B 306      87.829 -11.500  19.552  1.00  0.00           C  
ATOM    257  O   ALA B 306      87.637 -12.717  19.675  1.00  0.00           O  
ATOM    258  CB  ALA B 306      88.610 -10.047  17.679  1.00  0.00           C  
ATOM    259  N   GLU B 307      87.002 -10.574  20.032  1.00  0.00           N  
ATOM    260  CA  GLU B 307      85.763 -10.901  20.727  1.00  0.00           C  
ATOM    261  C   GLU B 307      84.671 -10.980  19.666  1.00  0.00           C  
ATOM    262  O   GLU B 307      84.184  -9.956  19.211  1.00  0.00           O  
ATOM    263  CB  GLU B 307      85.402  -9.798  21.704  1.00  0.00           C  
ATOM    264  CG  GLU B 307      84.278 -10.182  22.619  1.00  0.00           C  
ATOM    265  CD  GLU B 307      84.785 -10.756  23.923  1.00  0.00           C  
ATOM    266  OE1 GLU B 307      85.671 -11.641  23.891  1.00  0.00           O  
ATOM    267  OE2 GLU B 307      84.293 -10.316  24.983  1.00  0.00           O  
ATOM    268  N   LEU B 308      84.266 -12.185  19.285  1.00  0.00           N  
ATOM    269  CA  LEU B 308      83.253 -12.340  18.245  1.00  0.00           C  
ATOM    270  C   LEU B 308      81.814 -12.552  18.718  1.00  0.00           C  
ATOM    271  O   LEU B 308      81.534 -13.408  19.559  1.00  0.00           O  
ATOM    272  CB  LEU B 308      83.658 -13.487  17.314  1.00  0.00           C  
ATOM    273  CG  LEU B 308      82.574 -13.930  16.336  1.00  0.00           C  
ATOM    274  CD1 LEU B 308      82.437 -12.891  15.228  1.00  0.00           C  
ATOM    275  CD2 LEU B 308      82.921 -15.299  15.795  1.00  0.00           C  
ATOM    276  N   PHE B 309      80.905 -11.768  18.152  1.00  0.00           N  
ATOM    277  CA  PHE B 309      79.490 -11.847  18.493  1.00  0.00           C  
ATOM    278  C   PHE B 309      78.707 -12.260  17.257  1.00  0.00           C  
ATOM    279  O   PHE B 309      78.870 -11.704  16.178  1.00  0.00           O  
ATOM    280  CB  PHE B 309      78.956 -10.479  19.001  1.00  0.00           C  
ATOM    281  CG  PHE B 309      79.364 -10.140  20.454  1.00  0.00           C  
ATOM    282  CD1 PHE B 309      78.448 -10.231  21.502  1.00  0.00           C  
ATOM    283  CD2 PHE B 309      80.670  -9.790  20.761  1.00  0.00           C  
ATOM    284  CE1 PHE B 309      78.832  -9.969  22.862  1.00  0.00           C  
ATOM    285  CE2 PHE B 309      81.084  -9.527  22.111  1.00  0.00           C  
ATOM    286  CZ  PHE B 309      80.154  -9.613  23.147  1.00  0.00           C  
ATOM    287  N   VAL B 310      77.859 -13.254  17.409  1.00  0.00           N  
ATOM    288  CA  VAL B 310      77.075 -13.692  16.284  1.00  0.00           C  
ATOM    289  C   VAL B 310      75.605 -13.506  16.610  1.00  0.00           C  
ATOM    290  O   VAL B 310      75.055 -14.152  17.532  1.00  0.00           O  
ATOM    291  CB  VAL B 310      77.387 -15.152  15.943  1.00  0.00           C  
ATOM    292  CG1 VAL B 310      78.853 -15.271  15.532  1.00  0.00           C  
ATOM    293  CG2 VAL B 310      77.089 -16.043  17.138  1.00  0.00           C  
ATOM    294  N   LEU B 311      74.979 -12.594  15.867  1.00  0.00           N  
ATOM    295  CA  LEU B 311      73.574 -12.310  16.074  1.00  0.00           C  
ATOM    296  C   LEU B 311      72.640 -13.083  15.154  1.00  0.00           C  
ATOM    297  O   LEU B 311      72.787 -13.077  13.928  1.00  0.00           O  
ATOM    298  CB  LEU B 311      73.309 -10.811  15.923  1.00  0.00           C  
ATOM    299  CG  LEU B 311      71.877 -10.295  16.150  1.00  0.00           C  
ATOM    300  CD1 LEU B 311      71.435 -10.463  17.605  1.00  0.00           C  
ATOM    301  CD2 LEU B 311      71.828  -8.823  15.767  1.00  0.00           C  
ATOM    302  N   LEU B 312      71.686 -13.770  15.769  1.00  0.00           N  
ATOM    303  CA  LEU B 312      70.681 -14.503  15.024  1.00  0.00           C  
ATOM    304  C   LEU B 312      69.596 -13.441  14.890  1.00  0.00           C  
ATOM    305  O   LEU B 312      68.773 -13.256  15.788  1.00  0.00           O  
ATOM    306  CB  LEU B 312      70.189 -15.710  15.826  1.00  0.00           C  
ATOM    307  CG  LEU B 312      71.259 -16.800  15.946  1.00  0.00           C  
ATOM    308  CD1 LEU B 312      70.744 -18.046  16.659  1.00  0.00           C  
ATOM    309  CD2 LEU B 312      71.686 -17.155  14.551  1.00  0.00           C  
ATOM    310  N   ALA B 313      69.652 -12.723  13.769  1.00  0.00           N  
ATOM    311  CA  ALA B 313      68.741 -11.625  13.451  1.00  0.00           C  
ATOM    312  C   ALA B 313      67.264 -11.988  13.456  1.00  0.00           C  
ATOM    313  O   ALA B 313      66.522 -11.712  12.516  1.00  0.00           O  
ATOM    314  CB  ALA B 313      69.126 -11.007  12.117  1.00  0.00           C  
ATOM    315  N   ASP B 314      66.862 -12.597  14.556  1.00  0.00           N  
ATOM    316  CA  ASP B 314      65.499 -13.016  14.810  1.00  0.00           C  
ATOM    317  C   ASP B 314      64.465 -11.978  14.307  1.00  0.00           C  
ATOM    318  O   ASP B 314      63.615 -12.283  13.472  1.00  0.00           O  
ATOM    319  CB  ASP B 314      65.362 -13.240  16.330  1.00  0.00           C  
ATOM    320  CG  ASP B 314      64.063 -13.900  16.711  1.00  0.00           C  
ATOM    321  OD1 ASP B 314      63.820 -14.095  17.920  1.00  0.00           O  
ATOM    322  OD2 ASP B 314      63.283 -14.242  15.802  1.00  0.00           O  
ATOM    323  N   VAL B 315      64.565 -10.748  14.818  1.00  0.00           N  
ATOM    324  CA  VAL B 315      63.654  -9.656  14.490  1.00  0.00           C  
ATOM    325  C   VAL B 315      63.719  -9.167  13.070  1.00  0.00           C  
ATOM    326  O   VAL B 315      62.676  -8.962  12.443  1.00  0.00           O  
ATOM    327  CB  VAL B 315      63.890  -8.476  15.424  1.00  0.00           C  
ATOM    328  CG1 VAL B 315      62.978  -7.312  15.044  1.00  0.00           C  
ATOM    329  CG2 VAL B 315      63.640  -8.916  16.867  1.00  0.00           C  
ATOM    330  N   GLN B 316      64.932  -8.947  12.565  1.00  0.00           N  
ATOM    331  CA  GLN B 316      65.089  -8.493  11.183  1.00  0.00           C  
ATOM    332  C   GLN B 316      64.490  -9.559  10.235  1.00  0.00           C  
ATOM    333  O   GLN B 316      63.955  -9.233   9.187  1.00  0.00           O  
ATOM    334  CB  GLN B 316      66.576  -8.233  10.860  1.00  0.00           C  
ATOM    335  CG  GLN B 316      66.784  -7.733   9.431  1.00  0.00           C  
ATOM    336  CD  GLN B 316      68.237  -7.459   9.030  1.00  0.00           C  
ATOM    337  OE1 GLN B 316      68.956  -8.333   8.538  1.00  0.00           O  
ATOM    338  NE2 GLN B 316      68.661  -6.227   9.223  1.00  0.00           N  
ATOM    339  N   ALA B 317      64.566 -10.828  10.623  1.00  0.00           N  
ATOM    340  CA  ALA B 317      64.009 -11.920   9.834  1.00  0.00           C  
ATOM    341  C   ALA B 317      62.497 -11.789   9.681  1.00  0.00           C  
ATOM    342  O   ALA B 317      61.915 -12.348   8.751  1.00  0.00           O  
ATOM    343  CB  ALA B 317      64.323 -13.240  10.482  1.00  0.00           C  
ATOM    344  N   LEU B 333      61.853 -11.084  10.608  1.00  0.00           N  
ATOM    345  CA  LEU B 333      60.411 -10.890  10.517  1.00  0.00           C  
ATOM    346  C   LEU B 333      60.023  -9.757   9.549  1.00  0.00           C  
ATOM    347  O   LEU B 333      58.917  -9.776   9.022  1.00  0.00           O  
ATOM    348  CB  LEU B 333      59.804 -10.627  11.905  1.00  0.00           C  
ATOM    349  CG  LEU B 333      59.506 -11.818  12.831  1.00  0.00           C  
ATOM    350  CD1 LEU B 333      58.314 -12.604  12.303  1.00  0.00           C  
ATOM    351  CD2 LEU B 333      60.731 -12.704  12.950  1.00  0.00           C  
ATOM    352  N   THR B 334      60.906  -8.785   9.298  1.00  0.00           N  
ATOM    353  CA  THR B 334      60.539  -7.694   8.371  1.00  0.00           C  
ATOM    354  C   THR B 334      60.320  -8.284   6.993  1.00  0.00           C  
ATOM    355  O   THR B 334      60.013  -7.575   6.037  1.00  0.00           O  
ATOM    356  CB  THR B 334      61.642  -6.604   8.182  1.00  0.00           C  
ATOM    357  OG1 THR B 334      62.726  -7.147   7.418  1.00  0.00           O  
ATOM    358  CG2 THR B 334      62.155  -6.099   9.511  1.00  0.00           C  
ATOM    359  N   ASP B 336      60.483  -9.599   6.917  1.00  0.00           N  
ATOM    360  CA  ASP B 336      60.365 -10.350   5.675  1.00  0.00           C  
ATOM    361  C   ASP B 336      59.490 -11.586   5.849  1.00  0.00           C  
ATOM    362  O   ASP B 336      58.832 -12.052   4.920  1.00  0.00           O  
ATOM    363  CB  ASP B 336      61.760 -10.785   5.260  1.00  0.00           C  
ATOM    364  CG  ASP B 336      62.049 -10.462   3.850  1.00  0.00           C  
ATOM    365  OD1 ASP B 336      61.421  -9.505   3.357  1.00  0.00           O  
ATOM    366  OD2 ASP B 336      62.900 -11.145   3.244  1.00  0.00           O  
ATOM    367  N   HIS B 407      59.508 -12.124   7.059  1.00  0.00           N  
ATOM    368  CA  HIS B 407      58.735 -13.313   7.367  1.00  0.00           C  
ATOM    369  C   HIS B 407      57.781 -13.034   8.524  1.00  0.00           C  
ATOM    370  O   HIS B 407      57.552 -13.904   9.372  1.00  0.00           O  
ATOM    371  CB  HIS B 407      59.680 -14.476   7.705  1.00  0.00           C  
ATOM    372  CG  HIS B 407      60.671 -14.768   6.620  1.00  0.00           C  
ATOM    373  ND1 HIS B 407      60.904 -16.042   6.145  1.00  0.00           N  
ATOM    374  CD2 HIS B 407      61.469 -13.948   5.897  1.00  0.00           C  
ATOM    375  CE1 HIS B 407      61.799 -15.992   5.174  1.00  0.00           C  
ATOM    376  NE2 HIS B 407      62.158 -14.733   5.005  1.00  0.00           N  
ATOM    377  N   PHE B 408      57.233 -11.815   8.546  1.00  0.00           N  
ATOM    378  CA  PHE B 408      56.285 -11.421   9.579  1.00  0.00           C  
ATOM    379  C   PHE B 408      55.036 -12.324   9.511  1.00  0.00           C  
ATOM    380  O   PHE B 408      54.316 -12.478  10.503  1.00  0.00           O  
ATOM    381  CB  PHE B 408      55.915  -9.910   9.451  1.00  0.00           C  
ATOM    382  CG  PHE B 408      55.271  -9.526   8.122  1.00  0.00           C  
ATOM    383  CD1 PHE B 408      53.978  -9.940   7.817  1.00  0.00           C  
ATOM    384  CD2 PHE B 408      55.979  -8.793   7.159  1.00  0.00           C  
ATOM    385  CE1 PHE B 408      53.399  -9.653   6.575  1.00  0.00           C  
ATOM    386  CE2 PHE B 408      55.408  -8.497   5.906  1.00  0.00           C  
ATOM    387  CZ  PHE B 408      54.112  -8.929   5.617  1.00  0.00           C  
ATOM    388  N   ASP B 418      54.801 -12.941   8.350  1.00  0.00           N  
ATOM    389  CA  ASP B 418      53.646 -13.832   8.167  1.00  0.00           C  
ATOM    390  C   ASP B 418      53.965 -15.323   8.404  1.00  0.00           C  
ATOM    391  O   ASP B 418      53.059 -16.160   8.493  1.00  0.00           O  
ATOM    392  CB  ASP B 418      53.008 -13.611   6.772  1.00  0.00           C  
ATOM    393  CG  ASP B 418      53.841 -14.179   5.623  1.00  0.00           C  
ATOM    394  OD1 ASP B 418      55.085 -14.118   5.680  1.00  0.00           O  
ATOM    395  OD2 ASP B 418      53.238 -14.668   4.641  1.00  0.00           O  
ATOM    396  N   ARG B 419      55.252 -15.638   8.542  1.00  0.00           N  
ATOM    397  CA  ARG B 419      55.703 -17.008   8.785  1.00  0.00           C  
ATOM    398  C   ARG B 419      56.612 -17.057  10.019  1.00  0.00           C  
ATOM    399  O   ARG B 419      57.751 -17.523   9.921  1.00  0.00           O  
ATOM    400  CB  ARG B 419      56.478 -17.529   7.571  1.00  0.00           C  
ATOM    401  CG  ARG B 419      55.777 -17.278   6.251  1.00  0.00           C  
ATOM    402  CD  ARG B 419      56.583 -16.348   5.350  1.00  0.00           C  
ATOM    403  NE  ARG B 419      57.692 -17.024   4.682  1.00  0.00           N  
ATOM    404  CZ  ARG B 419      58.513 -16.439   3.813  1.00  0.00           C  
ATOM    405  NH1 ARG B 419      59.494 -17.137   3.254  1.00  0.00           N  
ATOM    406  NH2 ARG B 419      58.355 -15.157   3.503  1.00  0.00           N  
ATOM    407  N   PRO B 420      56.119 -16.590  11.194  1.00  0.00           N  
ATOM    408  CA  PRO B 420      56.887 -16.574  12.452  1.00  0.00           C  
ATOM    409  C   PRO B 420      57.437 -17.944  12.885  1.00  0.00           C  
ATOM    410  O   PRO B 420      58.532 -18.040  13.446  1.00  0.00           O  
ATOM    411  CB  PRO B 420      55.884 -16.004  13.451  1.00  0.00           C  
ATOM    412  CG  PRO B 420      54.586 -16.549  12.932  1.00  0.00           C  
ATOM    413  CD  PRO B 420      54.710 -16.245  11.459  1.00  0.00           C  
ATOM    414  N   GLU B 421      56.653 -18.989  12.628  1.00  0.00           N  
ATOM    415  CA  GLU B 421      57.016 -20.372  12.937  1.00  0.00           C  
ATOM    416  C   GLU B 421      58.334 -20.743  12.254  1.00  0.00           C  
ATOM    417  O   GLU B 421      59.227 -21.339  12.856  1.00  0.00           O  
ATOM    418  CB  GLU B 421      55.907 -21.287  12.437  1.00  0.00           C  
ATOM    419  CG  GLU B 421      54.626 -21.162  13.213  1.00  0.00           C  
ATOM    420  CD  GLU B 421      54.736 -21.846  14.550  1.00  0.00           C  
ATOM    421  OE1 GLU B 421      53.685 -22.225  15.111  1.00  0.00           O  
ATOM    422  OE2 GLU B 421      55.880 -22.004  15.035  1.00  0.00           O  
ATOM    423  N   GLN B 422      58.430 -20.377  10.985  1.00  0.00           N  
ATOM    424  CA  GLN B 422      59.622 -20.614  10.182  1.00  0.00           C  
ATOM    425  C   GLN B 422      60.891 -20.118  10.897  1.00  0.00           C  
ATOM    426  O   GLN B 422      61.879 -20.846  10.998  1.00  0.00           O  
ATOM    427  CB  GLN B 422      59.495 -19.873   8.839  1.00  0.00           C  
ATOM    428  CG  GLN B 422      60.035 -20.653   7.647  1.00  0.00           C  
ATOM    429  CD  GLN B 422      60.924 -19.826   6.735  1.00  0.00           C  
ATOM    430  OE1 GLN B 422      60.473 -19.274   5.736  1.00  0.00           O  
ATOM    431  NE2 GLN B 422      62.201 -19.741   7.081  1.00  0.00           N  
ATOM    432  N   VAL B 423      60.844 -18.865  11.369  1.00  0.00           N  
ATOM    433  CA  VAL B 423      61.958 -18.189  12.053  1.00  0.00           C  
ATOM    434  C   VAL B 423      62.338 -18.893  13.362  1.00  0.00           C  
ATOM    435  O   VAL B 423      63.490 -19.267  13.578  1.00  0.00           O  
ATOM    436  CB  VAL B 423      61.592 -16.656  12.331  1.00  0.00           C  
ATOM    437  CG1 VAL B 423      62.759 -15.896  13.010  1.00  0.00           C  
ATOM    438  CG2 VAL B 423      61.233 -15.961  11.036  1.00  0.00           C  
ATOM    439  N   ARG B 424      61.353 -19.055  14.233  1.00  0.00           N  
ATOM    440  CA  ARG B 424      61.558 -19.705  15.510  1.00  0.00           C  
ATOM    441  C   ARG B 424      62.347 -21.000  15.316  1.00  0.00           C  
ATOM    442  O   ARG B 424      63.350 -21.242  16.003  1.00  0.00           O  
ATOM    443  CB  ARG B 424      60.198 -20.009  16.145  1.00  0.00           C  
ATOM    444  CG  ARG B 424      60.255 -20.920  17.373  1.00  0.00           C  
ATOM    445  CD  ARG B 424      58.896 -21.582  17.662  1.00  0.00           C  
ATOM    446  NE  ARG B 424      58.049 -20.810  18.568  1.00  0.00           N  
ATOM    447  CZ  ARG B 424      58.296 -20.662  19.863  1.00  0.00           C  
ATOM    448  NH1 ARG B 424      59.366 -21.238  20.386  1.00  0.00           N  
ATOM    449  NH2 ARG B 424      57.476 -19.947  20.628  1.00  0.00           N  
ATOM    450  N   GLU B 425      61.890 -21.820  14.368  1.00  0.00           N  
ATOM    451  CA  GLU B 425      62.516 -23.108  14.072  1.00  0.00           C  
ATOM    452  C   GLU B 425      63.983 -22.998  13.631  1.00  0.00           C  
ATOM    453  O   GLU B 425      64.816 -23.818  14.026  1.00  0.00           O  
ATOM    454  CB  GLU B 425      61.697 -23.847  12.993  1.00  0.00           C  
ATOM    455  CG  GLU B 425      60.246 -24.221  13.394  1.00  0.00           C  
ATOM    456  CD  GLU B 425      59.412 -24.819  12.233  1.00  0.00           C  
ATOM    457  OE1 GLU B 425      59.828 -25.838  11.639  1.00  0.00           O  
ATOM    458  OE2 GLU B 425      58.331 -24.268  11.914  1.00  0.00           O  
ATOM    459  N   ASN B 426      64.299 -21.971  12.840  1.00  0.00           N  
ATOM    460  CA  ASN B 426      65.653 -21.784  12.316  1.00  0.00           C  
ATOM    461  C   ASN B 426      66.700 -21.099  13.179  1.00  0.00           C  
ATOM    462  O   ASN B 426      67.861 -21.012  12.767  1.00  0.00           O  
ATOM    463  CB  ASN B 426      65.586 -21.067  10.977  1.00  0.00           C  
ATOM    464  CG  ASN B 426      64.884 -21.884   9.934  1.00  0.00           C  
ATOM    465  OD1 ASN B 426      65.412 -22.886   9.435  1.00  0.00           O  
ATOM    466  ND2 ASN B 426      63.670 -21.477   9.604  1.00  0.00           N  
ATOM    467  N   VAL B 427      66.304 -20.594  14.348  1.00  0.00           N  
ATOM    468  CA  VAL B 427      67.256 -19.961  15.252  1.00  0.00           C  
ATOM    469  C   VAL B 427      68.179 -21.072  15.746  1.00  0.00           C  
ATOM    470  O   VAL B 427      69.399 -20.970  15.652  1.00  0.00           O  
ATOM    471  CB  VAL B 427      66.565 -19.319  16.487  1.00  0.00           C  
ATOM    472  CG1 VAL B 427      67.590 -18.617  17.341  1.00  0.00           C  
ATOM    473  CG2 VAL B 427      65.518 -18.323  16.049  1.00  0.00           C  
ATOM    474  N   LEU B 429      67.575 -22.133  16.274  1.00  0.00           N  
ATOM    475  CA  LEU B 429      68.305 -23.295  16.764  1.00  0.00           C  
ATOM    476  C   LEU B 429      69.031 -24.004  15.607  1.00  0.00           C  
ATOM    477  O   LEU B 429      70.140 -24.516  15.774  1.00  0.00           O  
ATOM    478  CB  LEU B 429      67.324 -24.260  17.432  1.00  0.00           C  
ATOM    479  CG  LEU B 429      67.540 -24.570  18.910  1.00  0.00           C  
ATOM    480  CD1 LEU B 429      68.203 -23.413  19.613  1.00  0.00           C  
ATOM    481  CD2 LEU B 429      66.195 -24.889  19.531  1.00  0.00           C  
ATOM    482  N   ALA B 431      68.410 -24.021  14.432  1.00  0.00           N  
ATOM    483  CA  ALA B 431      69.005 -24.682  13.281  1.00  0.00           C  
ATOM    484  C   ALA B 431      70.247 -23.954  12.804  1.00  0.00           C  
ATOM    485  O   ALA B 431      71.241 -24.555  12.415  1.00  0.00           O  
ATOM    486  CB  ALA B 431      67.992 -24.770  12.152  1.00  0.00           C  
ATOM    487  N   VAL B 432      70.193 -22.642  12.815  1.00  0.00           N  
ATOM    488  CA  VAL B 432      71.350 -21.901  12.372  1.00  0.00           C  
ATOM    489  C   VAL B 432      72.445 -22.002  13.424  1.00  0.00           C  
ATOM    490  O   VAL B 432      73.621 -22.145  13.100  1.00  0.00           O  
ATOM    491  CB  VAL B 432      70.993 -20.435  12.095  1.00  0.00           C  
ATOM    492  CG1 VAL B 432      72.243 -19.614  11.985  1.00  0.00           C  
ATOM    493  CG2 VAL B 432      70.228 -20.345  10.787  1.00  0.00           C  
ATOM    494  N   ALA B 433      72.061 -21.949  14.687  1.00  0.00           N  
ATOM    495  CA  ALA B 433      73.052 -22.054  15.742  1.00  0.00           C  
ATOM    496  C   ALA B 433      73.784 -23.381  15.571  1.00  0.00           C  
ATOM    497  O   ALA B 433      75.006 -23.452  15.730  1.00  0.00           O  
ATOM    498  CB  ALA B 433      72.380 -21.979  17.099  1.00  0.00           C  
ATOM    499  N   LEU B 434      73.032 -24.426  15.229  1.00  0.00           N  
ATOM    500  CA  LEU B 434      73.616 -25.746  15.015  1.00  0.00           C  
ATOM    501  C   LEU B 434      74.596 -25.607  13.855  1.00  0.00           C  
ATOM    502  O   LEU B 434      75.724 -26.090  13.925  1.00  0.00           O  
ATOM    503  CB  LEU B 434      72.540 -26.771  14.648  1.00  0.00           C  
ATOM    504  CG  LEU B 434      72.834 -28.253  14.901  1.00  0.00           C  
ATOM    505  CD1 LEU B 434      72.162 -29.082  13.812  1.00  0.00           C  
ATOM    506  CD2 LEU B 434      74.336 -28.513  14.916  1.00  0.00           C  
ATOM    507  N   ASP B 435      74.158 -24.937  12.789  1.00  0.00           N  
ATOM    508  CA  ASP B 435      75.018 -24.731  11.633  1.00  0.00           C  
ATOM    509  C   ASP B 435      76.309 -24.079  12.100  1.00  0.00           C  
ATOM    510  O   ASP B 435      77.397 -24.556  11.774  1.00  0.00           O  
ATOM    511  CB  ASP B 435      74.321 -23.851  10.596  1.00  0.00           C  
ATOM    512  CG  ASP B 435      73.636 -24.661   9.514  1.00  0.00           C  
ATOM    513  OD1 ASP B 435      72.759 -24.107   8.824  1.00  0.00           O  
ATOM    514  OD2 ASP B 435      73.980 -25.846   9.347  1.00  0.00           O  
ATOM    515  N   TYR B 436      76.169 -23.005  12.879  1.00  0.00           N  
ATOM    516  CA  TYR B 436      77.297 -22.255  13.441  1.00  0.00           C  
ATOM    517  C   TYR B 436      78.306 -23.146  14.142  1.00  0.00           C  
ATOM    518  O   TYR B 436      79.502 -23.075  13.874  1.00  0.00           O  
ATOM    519  CB  TYR B 436      76.815 -21.238  14.478  1.00  0.00           C  
ATOM    520  CG  TYR B 436      76.228 -19.949  13.943  1.00  0.00           C  
ATOM    521  CD1 TYR B 436      75.723 -18.990  14.821  1.00  0.00           C  
ATOM    522  CD2 TYR B 436      76.159 -19.690  12.574  1.00  0.00           C  
ATOM    523  CE1 TYR B 436      75.157 -17.805  14.352  1.00  0.00           C  
ATOM    524  CE2 TYR B 436      75.595 -18.513  12.091  1.00  0.00           C  
ATOM    525  CZ  TYR B 436      75.094 -17.572  12.985  1.00  0.00           C  
ATOM    526  OH  TYR B 436      74.526 -16.402  12.522  1.00  0.00           O  
ATOM    527  N   LEU B 437      77.823 -23.954  15.077  1.00  0.00           N  
ATOM    528  CA  LEU B 437      78.695 -24.851  15.820  1.00  0.00           C  
ATOM    529  C   LEU B 437      79.377 -25.867  14.909  1.00  0.00           C  
ATOM    530  O   LEU B 437      80.577 -26.117  15.032  1.00  0.00           O  
ATOM    531  CB  LEU B 437      77.900 -25.609  16.889  1.00  0.00           C  
ATOM    532  CG  LEU B 437      77.305 -24.781  18.036  1.00  0.00           C  
ATOM    533  CD1 LEU B 437      76.360 -25.617  18.903  1.00  0.00           C  
ATOM    534  CD2 LEU B 437      78.444 -24.208  18.858  1.00  0.00           C  
ATOM    535  N   ALA B 438      78.612 -26.455  13.995  1.00  0.00           N  
ATOM    536  CA  ALA B 438      79.155 -27.469  13.109  1.00  0.00           C  
ATOM    537  C   ALA B 438      80.185 -26.876  12.187  1.00  0.00           C  
ATOM    538  O   ALA B 438      81.046 -27.588  11.677  1.00  0.00           O  
ATOM    539  CB  ALA B 438      78.035 -28.120  12.299  1.00  0.00           C  
ATOM    540  N   ALA B 439      80.107 -25.568  11.984  1.00  0.00           N  
ATOM    541  CA  ALA B 439      81.026 -24.891  11.088  1.00  0.00           C  
ATOM    542  C   ALA B 439      82.357 -24.569  11.723  1.00  0.00           C  
ATOM    543  O   ALA B 439      83.255 -24.057  11.053  1.00  0.00           O  
ATOM    544  CB  ALA B 439      80.406 -23.631  10.582  1.00  0.00           C  
ATOM    545  N   GLY B 444      82.489 -24.839  13.012  1.00  0.00           N  
ATOM    546  CA  GLY B 444      83.752 -24.544  13.658  1.00  0.00           C  
ATOM    547  C   GLY B 444      83.747 -23.487  14.749  1.00  0.00           C  
ATOM    548  O   GLY B 444      84.795 -23.198  15.323  1.00  0.00           O  
ATOM    549  N   LEU B 445      82.598 -22.896  15.050  1.00  0.00           N  
ATOM    550  CA  LEU B 445      82.566 -21.895  16.111  1.00  0.00           C  
ATOM    551  C   LEU B 445      82.479 -22.589  17.474  1.00  0.00           C  
ATOM    552  O   LEU B 445      81.636 -23.465  17.687  1.00  0.00           O  
ATOM    553  CB  LEU B 445      81.395 -20.914  15.905  1.00  0.00           C  
ATOM    554  CG  LEU B 445      81.607 -19.604  15.115  1.00  0.00           C  
ATOM    555  CD1 LEU B 445      82.957 -19.574  14.398  1.00  0.00           C  
ATOM    556  CD2 LEU B 445      80.478 -19.421  14.117  1.00  0.00           C  
ATOM    557  N   ASP B 460      83.376 -22.184  18.375  1.00  0.00           N  
ATOM    558  CA  ASP B 460      83.497 -22.706  19.739  1.00  0.00           C  
ATOM    559  C   ASP B 460      82.756 -21.880  20.791  1.00  0.00           C  
ATOM    560  O   ASP B 460      83.045 -20.702  20.980  1.00  0.00           O  
ATOM    561  CB  ASP B 460      84.972 -22.758  20.139  1.00  0.00           C  
ATOM    562  CG  ASP B 460      85.177 -23.259  21.556  1.00  0.00           C  
ATOM    563  OD1 ASP B 460      86.292 -23.090  22.093  1.00  0.00           O  
ATOM    564  OD2 ASP B 460      84.232 -23.837  22.137  1.00  0.00           O  
ATOM    565  N   PRO B 461      81.810 -22.507  21.509  1.00  0.00           N  
ATOM    566  CA  PRO B 461      80.972 -21.935  22.571  1.00  0.00           C  
ATOM    567  C   PRO B 461      81.793 -21.137  23.569  1.00  0.00           C  
ATOM    568  O   PRO B 461      81.299 -20.220  24.224  1.00  0.00           O  
ATOM    569  CB  PRO B 461      80.364 -23.168  23.230  1.00  0.00           C  
ATOM    570  CG  PRO B 461      80.231 -24.116  22.115  1.00  0.00           C  
ATOM    571  CD  PRO B 461      81.496 -23.933  21.311  1.00  0.00           C  
ATOM    572  N   GLN B 463      83.057 -21.516  23.677  1.00  0.00           N  
ATOM    573  CA  GLN B 463      83.972 -20.881  24.596  1.00  0.00           C  
ATOM    574  C   GLN B 463      84.569 -19.586  24.067  1.00  0.00           C  
ATOM    575  O   GLN B 463      85.159 -18.835  24.837  1.00  0.00           O  
ATOM    576  CB  GLN B 463      85.100 -21.854  24.951  1.00  0.00           C  
ATOM    577  CG  GLN B 463      84.796 -22.868  26.071  1.00  0.00           C  
ATOM    578  CD  GLN B 463      83.757 -23.928  25.708  1.00  0.00           C  
ATOM    579  OE1 GLN B 463      82.548 -23.703  25.822  1.00  0.00           O  
ATOM    580  NE2 GLN B 463      84.232 -25.096  25.272  1.00  0.00           N  
ATOM    581  N   LYS B 471      84.410 -19.311  22.773  1.00  0.00           N  
ATOM    582  CA  LYS B 471      84.981 -18.097  22.177  1.00  0.00           C  
ATOM    583  C   LYS B 471      84.041 -17.180  21.396  1.00  0.00           C  
ATOM    584  O   LYS B 471      84.452 -16.116  20.939  1.00  0.00           O  
ATOM    585  CB  LYS B 471      86.132 -18.463  21.248  1.00  0.00           C  
ATOM    586  CG  LYS B 471      87.239 -19.229  21.908  1.00  0.00           C  
ATOM    587  CD  LYS B 471      88.372 -19.465  20.928  1.00  0.00           C  
ATOM    588  CE  LYS B 471      89.351 -20.512  21.455  1.00  0.00           C  
ATOM    589  NZ  LYS B 471      90.098 -21.205  20.355  1.00  0.00           N  
ATOM    590  N   THR B 472      82.792 -17.590  21.230  1.00  0.00           N  
ATOM    591  CA  THR B 472      81.821 -16.800  20.486  1.00  0.00           C  
ATOM    592  C   THR B 472      80.500 -16.621  21.254  1.00  0.00           C  
ATOM    593  O   THR B 472      79.964 -17.564  21.848  1.00  0.00           O  
ATOM    594  CB  THR B 472      81.602 -17.445  19.071  1.00  0.00           C  
ATOM    595  OG1 THR B 472      80.234 -17.344  18.667  1.00  0.00           O  
ATOM    596  CG2 THR B 472      81.981 -18.880  19.086  1.00  0.00           C  
ATOM    597  N   THR B 473      79.997 -15.392  21.263  1.00  0.00           N  
ATOM    598  CA  THR B 473      78.757 -15.088  21.953  1.00  0.00           C  
ATOM    599  C   THR B 473      77.635 -15.107  20.927  1.00  0.00           C  
ATOM    600  O   THR B 473      77.576 -14.259  20.043  1.00  0.00           O  
ATOM    601  CB  THR B 473      78.838 -13.710  22.608  1.00  0.00           C  
ATOM    602  OG1 THR B 473      80.021 -13.647  23.411  1.00  0.00           O  
ATOM    603  CG2 THR B 473      77.625 -13.459  23.489  1.00  0.00           C  
ATOM    604  N   CYS B 474      76.758 -16.095  21.046  1.00  0.00           N  
ATOM    605  CA  CYS B 474      75.634 -16.258  20.138  1.00  0.00           C  
ATOM    606  C   CYS B 474      74.448 -15.528  20.761  1.00  0.00           C  
ATOM    607  O   CYS B 474      74.112 -15.752  21.926  1.00  0.00           O  
ATOM    608  CB  CYS B 474      75.353 -17.743  19.985  1.00  0.00           C  
ATOM    609  SG  CYS B 474      74.207 -18.169  18.697  1.00  0.00           S  
ATOM    610  N   VAL B 475      73.797 -14.673  19.980  1.00  0.00           N  
ATOM    611  CA  VAL B 475      72.706 -13.867  20.523  1.00  0.00           C  
ATOM    612  C   VAL B 475      71.424 -13.851  19.698  1.00  0.00           C  
ATOM    613  O   VAL B 475      71.463 -13.560  18.515  1.00  0.00           O  
ATOM    614  CB  VAL B 475      73.174 -12.397  20.677  1.00  0.00           C  
ATOM    615  CG1 VAL B 475      72.123 -11.595  21.381  1.00  0.00           C  
ATOM    616  CG2 VAL B 475      74.504 -12.341  21.413  1.00  0.00           C  
ATOM    617  N   VAL B 476      70.289 -14.147  20.326  1.00  0.00           N  
ATOM    618  CA  VAL B 476      69.013 -14.118  19.619  1.00  0.00           C  
ATOM    619  C   VAL B 476      68.481 -12.697  19.763  1.00  0.00           C  
ATOM    620  O   VAL B 476      68.176 -12.260  20.852  1.00  0.00           O  
ATOM    621  CB  VAL B 476      68.029 -15.145  20.224  1.00  0.00           C  
ATOM    622  CG1 VAL B 476      67.907 -14.922  21.687  1.00  0.00           C  
ATOM    623  CG2 VAL B 476      66.679 -15.033  19.569  1.00  0.00           C  
ATOM    624  N   GLN B 477      68.387 -11.983  18.647  1.00  0.00           N  
ATOM    625  CA  GLN B 477      67.950 -10.583  18.616  1.00  0.00           C  
ATOM    626  C   GLN B 477      66.686 -10.250  19.385  1.00  0.00           C  
ATOM    627  O   GLN B 477      66.659  -9.290  20.151  1.00  0.00           O  
ATOM    628  CB  GLN B 477      67.765 -10.149  17.181  1.00  0.00           C  
ATOM    629  CG  GLN B 477      67.612  -8.670  16.984  1.00  0.00           C  
ATOM    630  CD  GLN B 477      67.468  -8.362  15.518  1.00  0.00           C  
ATOM    631  OE1 GLN B 477      67.902  -7.316  15.040  1.00  0.00           O  
ATOM    632  NE2 GLN B 477      66.846  -9.275  14.787  1.00  0.00           N  
ATOM    633  N   SER B 478      65.640 -11.047  19.189  1.00  0.00           N  
ATOM    634  CA  SER B 478      64.368 -10.803  19.871  1.00  0.00           C  
ATOM    635  C   SER B 478      64.471 -10.805  21.394  1.00  0.00           C  
ATOM    636  O   SER B 478      63.667 -10.187  22.079  1.00  0.00           O  
ATOM    637  CB  SER B 478      63.332 -11.842  19.463  1.00  0.00           C  
ATOM    638  OG  SER B 478      63.613 -13.094  20.065  1.00  0.00           O  
ATOM    639  N   ALA B 479      65.456 -11.507  21.927  1.00  0.00           N  
ATOM    640  CA  ALA B 479      65.618 -11.583  23.364  1.00  0.00           C  
ATOM    641  C   ALA B 479      66.482 -10.445  23.885  1.00  0.00           C  
ATOM    642  O   ALA B 479      66.911 -10.465  25.030  1.00  0.00           O  
ATOM    643  CB  ALA B 479      66.216 -12.920  23.744  1.00  0.00           C  
ATOM    644  N   VAL B 482      66.760  -9.469  23.033  1.00  0.00           N  
ATOM    645  CA  VAL B 482      67.548  -8.322  23.454  1.00  0.00           C  
ATOM    646  C   VAL B 482      66.721  -7.125  23.034  1.00  0.00           C  
ATOM    647  O   VAL B 482      67.016  -6.457  22.029  1.00  0.00           O  
ATOM    648  CB  VAL B 482      68.924  -8.299  22.764  1.00  0.00           C  
ATOM    649  CG1 VAL B 482      69.660  -7.033  23.101  1.00  0.00           C  
ATOM    650  CG2 VAL B 482      69.739  -9.483  23.214  1.00  0.00           C  
ATOM    651  N   PRO B 483      65.649  -6.852  23.795  1.00  0.00           N  
ATOM    652  CA  PRO B 483      64.738  -5.733  23.531  1.00  0.00           C  
ATOM    653  C   PRO B 483      65.494  -4.416  23.466  1.00  0.00           C  
ATOM    654  O   PRO B 483      65.040  -3.450  22.853  1.00  0.00           O  
ATOM    655  CB  PRO B 483      63.772  -5.777  24.718  1.00  0.00           C  
ATOM    656  CG  PRO B 483      64.619  -6.324  25.807  1.00  0.00           C  
ATOM    657  CD  PRO B 483      65.361  -7.451  25.110  1.00  0.00           C  
ATOM    658  N   GLU B 485      66.656  -4.392  24.111  1.00  0.00           N  
ATOM    659  CA  GLU B 485      67.478  -3.194  24.136  1.00  0.00           C  
ATOM    660  C   GLU B 485      67.788  -2.732  22.733  1.00  0.00           C  
ATOM    661  O   GLU B 485      67.955  -1.541  22.517  1.00  0.00           O  
ATOM    662  CB  GLU B 485      68.776  -3.445  24.905  1.00  0.00           C  
ATOM    663  CG  GLU B 485      68.653  -3.270  26.421  1.00  0.00           C  
ATOM    664  CD  GLU B 485      68.110  -4.504  27.118  1.00  0.00           C  
ATOM    665  OE1 GLU B 485      67.978  -4.486  28.364  1.00  0.00           O  
ATOM    666  OE2 GLU B 485      67.815  -5.496  26.424  1.00  0.00           O  
ATOM    667  N   LEU B 486      67.843  -3.667  21.783  1.00  0.00           N  
ATOM    668  CA  LEU B 486      68.134  -3.305  20.394  1.00  0.00           C  
ATOM    669  C   LEU B 486      66.993  -2.555  19.724  1.00  0.00           C  
ATOM    670  O   LEU B 486      67.227  -1.684  18.893  1.00  0.00           O  
ATOM    671  CB  LEU B 486      68.449  -4.538  19.569  1.00  0.00           C  
ATOM    672  CG  LEU B 486      69.439  -5.508  20.207  1.00  0.00           C  
ATOM    673  CD1 LEU B 486      69.776  -6.631  19.221  1.00  0.00           C  
ATOM    674  CD2 LEU B 486      70.686  -4.745  20.586  1.00  0.00           C  
ATOM    675  N   ALA B 489      65.761  -2.912  20.061  1.00  0.00           N  
ATOM    676  CA  ALA B 489      64.595  -2.249  19.500  1.00  0.00           C  
ATOM    677  C   ALA B 489      64.540  -0.828  20.029  1.00  0.00           C  
ATOM    678  O   ALA B 489      64.217   0.100  19.275  1.00  0.00           O  
ATOM    679  CB  ALA B 489      63.331  -2.989  19.881  1.00  0.00           C  
ATOM    680  N   GLU B 490      64.849  -0.676  21.320  1.00  0.00           N  
ATOM    681  CA  GLU B 490      64.859   0.634  21.978  1.00  0.00           C  
ATOM    682  C   GLU B 490      65.800   1.546  21.175  1.00  0.00           C  
ATOM    683  O   GLU B 490      65.401   2.598  20.667  1.00  0.00           O  
ATOM    684  CB  GLU B 490      65.365   0.502  23.434  1.00  0.00           C  
ATOM    685  CG  GLU B 490      65.099   1.720  24.279  1.00  0.00           C  
ATOM    686  CD  GLU B 490      65.689   1.667  25.684  1.00  0.00           C  
ATOM    687  OE1 GLU B 490      65.771   2.758  26.306  1.00  0.00           O  
ATOM    688  OE2 GLU B 490      66.055   0.571  26.174  1.00  0.00           O  
ATOM    689  N   LEU B 494      67.042   1.103  21.019  1.00  0.00           N  
ATOM    690  CA  LEU B 494      68.030   1.880  20.307  1.00  0.00           C  
ATOM    691  C   LEU B 494      67.660   2.144  18.857  1.00  0.00           C  
ATOM    692  O   LEU B 494      68.067   3.163  18.305  1.00  0.00           O  
ATOM    693  CB  LEU B 494      69.369   1.175  20.395  1.00  0.00           C  
ATOM    694  CG  LEU B 494      70.533   1.942  19.788  1.00  0.00           C  
ATOM    695  CD1 LEU B 494      70.647   3.321  20.373  1.00  0.00           C  
ATOM    696  CD2 LEU B 494      71.781   1.134  20.063  1.00  0.00           C  
ATOM    697  N   THR B 495      66.891   1.245  18.240  1.00  0.00           N  
ATOM    698  CA  THR B 495      66.498   1.437  16.850  1.00  0.00           C  
ATOM    699  C   THR B 495      65.575   2.628  16.741  1.00  0.00           C  
ATOM    700  O   THR B 495      65.724   3.476  15.838  1.00  0.00           O  
ATOM    701  CB  THR B 495      65.767   0.210  16.281  1.00  0.00           C  
ATOM    702  OG1 THR B 495      66.632  -0.927  16.356  1.00  0.00           O  
ATOM    703  CG2 THR B 495      65.398   0.434  14.823  1.00  0.00           C  
ATOM    704  N   VAL B 496      64.611   2.693  17.651  1.00  0.00           N  
ATOM    705  CA  VAL B 496      63.695   3.813  17.633  1.00  0.00           C  
ATOM    706  C   VAL B 496      64.449   5.150  17.713  1.00  0.00           C  
ATOM    707  O   VAL B 496      64.175   6.067  16.924  1.00  0.00           O  
ATOM    708  CB  VAL B 496      62.692   3.712  18.766  1.00  0.00           C  
ATOM    709  CG1 VAL B 496      61.877   4.976  18.875  1.00  0.00           C  
ATOM    710  CG2 VAL B 496      61.791   2.535  18.506  1.00  0.00           C  
ATOM    711  N   TYR B 498      65.407   5.254  18.632  1.00  0.00           N  
ATOM    712  CA  TYR B 498      66.191   6.480  18.779  1.00  0.00           C  
ATOM    713  C   TYR B 498      66.947   6.824  17.493  1.00  0.00           C  
ATOM    714  O   TYR B 498      66.986   7.983  17.061  1.00  0.00           O  
ATOM    715  CB  TYR B 498      67.178   6.334  19.937  1.00  0.00           C  
ATOM    716  CG  TYR B 498      66.512   6.081  21.275  1.00  0.00           C  
ATOM    717  CD1 TYR B 498      67.109   5.255  22.232  1.00  0.00           C  
ATOM    718  CD2 TYR B 498      65.291   6.676  21.592  1.00  0.00           C  
ATOM    719  CE1 TYR B 498      66.507   5.024  23.468  1.00  0.00           C  
ATOM    720  CE2 TYR B 498      64.682   6.452  22.826  1.00  0.00           C  
ATOM    721  CZ  TYR B 498      65.295   5.623  23.755  1.00  0.00           C  
ATOM    722  OH  TYR B 498      64.691   5.362  24.965  1.00  0.00           O  
ATOM    723  N   PHE B 499      67.529   5.803  16.875  1.00  0.00           N  
ATOM    724  CA  PHE B 499      68.278   5.985  15.656  1.00  0.00           C  
ATOM    725  C   PHE B 499      67.394   6.473  14.513  1.00  0.00           C  
ATOM    726  O   PHE B 499      67.852   7.237  13.631  1.00  0.00           O  
ATOM    727  CB  PHE B 499      68.957   4.672  15.282  1.00  0.00           C  
ATOM    728  CG  PHE B 499      70.303   4.457  15.949  1.00  0.00           C  
ATOM    729  CD1 PHE B 499      70.737   5.292  16.995  1.00  0.00           C  
ATOM    730  CD2 PHE B 499      71.155   3.419  15.507  1.00  0.00           C  
ATOM    731  CE1 PHE B 499      71.997   5.096  17.583  1.00  0.00           C  
ATOM    732  CE2 PHE B 499      72.410   3.210  16.082  1.00  0.00           C  
ATOM    733  CZ  PHE B 499      72.836   4.056  17.128  1.00  0.00           C  
ATOM    734  N   LEU B 500      66.126   6.061  14.514  1.00  0.00           N  
ATOM    735  CA  LEU B 500      65.230   6.460  13.418  1.00  0.00           C  
ATOM    736  C   LEU B 500      65.107   7.960  13.268  1.00  0.00           C  
ATOM    737  O   LEU B 500      64.764   8.462  12.203  1.00  0.00           O  
ATOM    738  CB  LEU B 500      63.841   5.850  13.602  1.00  0.00           C  
ATOM    739  CG  LEU B 500      63.800   4.357  13.291  1.00  0.00           C  
ATOM    740  CD1 LEU B 500      62.404   3.864  13.537  1.00  0.00           C  
ATOM    741  CD2 LEU B 500      64.233   4.087  11.841  1.00  0.00           C  
ATOM    742  N   ASN B 501      65.388   8.668  14.353  1.00  0.00           N  
ATOM    743  CA  ASN B 501      65.296  10.117  14.374  1.00  0.00           C  
ATOM    744  C   ASN B 501      66.516  10.747  13.702  1.00  0.00           C  
ATOM    745  O   ASN B 501      66.492  11.920  13.318  1.00  0.00           O  
ATOM    746  CB  ASN B 501      65.222  10.623  15.822  1.00  0.00           C  
ATOM    747  CG  ASN B 501      63.970  10.143  16.581  1.00  0.00           C  
ATOM    748  OD1 ASN B 501      63.971  10.047  17.828  1.00  0.00           O  
ATOM    749  ND2 ASN B 501      62.904   9.865  15.848  1.00  0.00           N  
ATOM    750  N   LEU B 502      67.579   9.966  13.547  1.00  0.00           N  
ATOM    751  CA  LEU B 502      68.811  10.489  12.971  1.00  0.00           C  
ATOM    752  C   LEU B 502      69.000  10.341  11.460  1.00  0.00           C  
ATOM    753  O   LEU B 502      70.072  10.651  10.937  1.00  0.00           O  
ATOM    754  CB  LEU B 502      70.006   9.873  13.704  1.00  0.00           C  
ATOM    755  CG  LEU B 502      69.995   9.944  15.249  1.00  0.00           C  
ATOM    756  CD1 LEU B 502      71.305   9.420  15.840  1.00  0.00           C  
ATOM    757  CD2 LEU B 502      69.789  11.377  15.677  1.00  0.00           C  
ATOM    758  N   VAL B 503      67.980   9.881  10.743  1.00  0.00           N  
ATOM    759  CA  VAL B 503      68.118   9.735   9.309  1.00  0.00           C  
ATOM    760  C   VAL B 503      66.792  10.097   8.653  1.00  0.00           C  
ATOM    761  O   VAL B 503      65.743   9.961   9.296  1.00  0.00           O  
ATOM    762  CB  VAL B 503      68.581   8.287   8.943  1.00  0.00           C  
ATOM    763  CG1 VAL B 503      67.512   7.291   9.245  1.00  0.00           C  
ATOM    764  CG2 VAL B 503      69.001   8.232   7.481  1.00  0.00           C  
ATOM    765  N   THR B 846      66.852  10.586   7.401  1.00  0.00           N  
ATOM    766  CA  THR B 846      65.653  11.000   6.666  1.00  0.00           C  
ATOM    767  C   THR B 846      65.124   9.861   5.834  1.00  0.00           C  
ATOM    768  O   THR B 846      65.847   8.920   5.539  1.00  0.00           O  
ATOM    769  CB  THR B 846      65.906  12.236   5.720  1.00  0.00           C  
ATOM    770  OG1 THR B 846      66.648  11.838   4.566  1.00  0.00           O  
ATOM    771  CG2 THR B 846      66.677  13.324   6.444  1.00  0.00           C  
ATOM    772  N   VAL B 847      63.852   9.950   5.465  1.00  0.00           N  
ATOM    773  CA  VAL B 847      63.215   8.921   4.645  1.00  0.00           C  
ATOM    774  C   VAL B 847      63.868   8.887   3.265  1.00  0.00           C  
ATOM    775  O   VAL B 847      64.029   7.827   2.679  1.00  0.00           O  
ATOM    776  CB  VAL B 847      61.701   9.204   4.500  1.00  0.00           C  
ATOM    777  CG1 VAL B 847      61.074   8.219   3.559  1.00  0.00           C  
ATOM    778  CG2 VAL B 847      61.026   9.105   5.857  1.00  0.00           C  
ATOM    779  N   SER B 848      64.256  10.058   2.770  1.00  0.00           N  
ATOM    780  CA  SER B 848      64.883  10.180   1.470  1.00  0.00           C  
ATOM    781  C   SER B 848      66.247   9.559   1.448  1.00  0.00           C  
ATOM    782  O   SER B 848      66.730   9.140   0.400  1.00  0.00           O  
ATOM    783  CB  SER B 848      65.025  11.640   1.075  1.00  0.00           C  
ATOM    784  OG  SER B 848      63.776  12.174   0.699  1.00  0.00           O  
ATOM    785  N   HIS B 849      66.888   9.509   2.598  1.00  0.00           N  
ATOM    786  CA  HIS B 849      68.206   8.938   2.639  1.00  0.00           C  
ATOM    787  C   HIS B 849      68.065   7.435   2.694  1.00  0.00           C  
ATOM    788  O   HIS B 849      68.885   6.687   2.152  1.00  0.00           O  
ATOM    789  CB  HIS B 849      68.941   9.438   3.861  1.00  0.00           C  
ATOM    790  CG  HIS B 849      70.410   9.175   3.818  1.00  0.00           C  
ATOM    791  ND1 HIS B 849      70.981   8.013   4.298  1.00  0.00           N  
ATOM    792  CD2 HIS B 849      71.423   9.913   3.311  1.00  0.00           C  
ATOM    793  CE1 HIS B 849      72.285   8.050   4.087  1.00  0.00           C  
ATOM    794  NE2 HIS B 849      72.580   9.191   3.489  1.00  0.00           N  
ATOM    795  N   LEU B1084      67.020   6.989   3.373  1.00  0.00           N  
ATOM    796  CA  LEU B1084      66.769   5.574   3.488  1.00  0.00           C  
ATOM    797  C   LEU B1084      66.384   5.050   2.113  1.00  0.00           C  
ATOM    798  O   LEU B1084      66.684   3.910   1.758  1.00  0.00           O  
ATOM    799  CB  LEU B1084      65.636   5.338   4.471  1.00  0.00           C  
ATOM    800  CG  LEU B1084      65.943   5.523   5.956  1.00  0.00           C  
ATOM    801  CD1 LEU B1084      64.698   5.190   6.732  1.00  0.00           C  
ATOM    802  CD2 LEU B1084      67.060   4.601   6.401  1.00  0.00           C  
ATOM    803  N   ARG B1085      65.737   5.919   1.340  1.00  0.00           N  
ATOM    804  CA  ARG B1085      65.253   5.622  -0.003  1.00  0.00           C  
ATOM    805  C   ARG B1085      66.352   5.408  -1.035  1.00  0.00           C  
ATOM    806  O   ARG B1085      66.149   4.732  -2.043  1.00  0.00           O  
ATOM    807  CB  ARG B1085      64.340   6.754  -0.438  1.00  0.00           C  
ATOM    808  CG  ARG B1085      63.667   6.547  -1.756  1.00  0.00           C  
ATOM    809  CD  ARG B1085      62.238   7.024  -1.671  1.00  0.00           C  
ATOM    810  NE  ARG B1085      61.367   5.958  -1.196  1.00  0.00           N  
ATOM    811  CZ  ARG B1085      60.113   6.135  -0.796  1.00  0.00           C  
ATOM    812  NH1 ARG B1085      59.396   5.095  -0.385  1.00  0.00           N  
ATOM    813  NH2 ARG B1085      59.583   7.350  -0.789  1.00  0.00           N  
ATOM    814  N   GLN B1087      67.524   5.975  -0.784  1.00  0.00           N  
ATOM    815  CA  GLN B1087      68.614   5.824  -1.732  1.00  0.00           C  
ATOM    816  C   GLN B1087      69.625   4.746  -1.376  1.00  0.00           C  
ATOM    817  O   GLN B1087      70.739   4.753  -1.893  1.00  0.00           O  
ATOM    818  CB  GLN B1087      69.325   7.154  -1.920  1.00  0.00           C  
ATOM    819  CG  GLN B1087      69.814   7.778  -0.638  1.00  0.00           C  
ATOM    820  CD  GLN B1087      70.636   9.010  -0.915  1.00  0.00           C  
ATOM    821  OE1 GLN B1087      71.503   8.991  -1.788  1.00  0.00           O  
ATOM    822  NE2 GLN B1087      70.376  10.088  -0.183  1.00  0.00           N  
ATOM    823  N   ASN B1088      69.247   3.830  -0.490  1.00  0.00           N  
ATOM    824  CA  ASN B1088      70.137   2.743  -0.123  1.00  0.00           C  
ATOM    825  C   ASN B1088      70.034   1.799  -1.318  1.00  0.00           C  
ATOM    826  O   ASN B1088      68.964   1.248  -1.583  1.00  0.00           O  
ATOM    827  CB  ASN B1088      69.629   2.080   1.149  1.00  0.00           C  
ATOM    828  CG  ASN B1088      70.384   0.817   1.496  1.00  0.00           C  
ATOM    829  OD1 ASN B1088      70.674  -0.011   0.629  1.00  0.00           O  
ATOM    830  ND2 ASN B1088      70.680   0.646   2.775  1.00  0.00           N  
ATOM    831  N   PRO B1089      71.144   1.593  -2.052  1.00  0.00           N  
ATOM    832  CA  PRO B1089      71.117   0.710  -3.227  1.00  0.00           C  
ATOM    833  C   PRO B1089      70.752  -0.759  -2.967  1.00  0.00           C  
ATOM    834  O   PRO B1089      70.038  -1.389  -3.748  1.00  0.00           O  
ATOM    835  CB  PRO B1089      72.519   0.887  -3.805  1.00  0.00           C  
ATOM    836  CG  PRO B1089      73.356   1.005  -2.565  1.00  0.00           C  
ATOM    837  CD  PRO B1089      72.533   1.940  -1.689  1.00  0.00           C  
ATOM    838  N   THR B1090      71.228  -1.304  -1.861  1.00  0.00           N  
ATOM    839  CA  THR B1090      70.936  -2.688  -1.546  1.00  0.00           C  
ATOM    840  C   THR B1090      69.469  -2.914  -1.197  1.00  0.00           C  
ATOM    841  O   THR B1090      68.844  -3.850  -1.714  1.00  0.00           O  
ATOM    842  CB  THR B1090      71.829  -3.139  -0.424  1.00  0.00           C  
ATOM    843  OG1 THR B1090      73.186  -2.996  -0.861  1.00  0.00           O  
ATOM    844  CG2 THR B1090      71.551  -4.591  -0.051  1.00  0.00           C  
ATOM    845  N   VAL B1091      68.915  -2.059  -0.340  1.00  0.00           N  
ATOM    846  CA  VAL B1091      67.510  -2.198   0.029  1.00  0.00           C  
ATOM    847  C   VAL B1091      66.620  -1.953  -1.189  1.00  0.00           C  
ATOM    848  O   VAL B1091      65.570  -2.573  -1.318  1.00  0.00           O  
ATOM    849  CB  VAL B1091      67.090  -1.230   1.196  1.00  0.00           C  
ATOM    850  CG1 VAL B1091      67.359   0.177   0.828  1.00  0.00           C  
ATOM    851  CG2 VAL B1091      65.608  -1.359   1.490  1.00  0.00           C  
ATOM    852  N   LYS B1093      67.048  -1.067  -2.087  1.00  0.00           N  
ATOM    853  CA  LYS B1093      66.275  -0.763  -3.293  1.00  0.00           C  
ATOM    854  C   LYS B1093      66.224  -1.954  -4.268  1.00  0.00           C  
ATOM    855  O   LYS B1093      65.223  -2.171  -4.965  1.00  0.00           O  
ATOM    856  CB  LYS B1093      66.874   0.456  -3.994  1.00  0.00           C  
ATOM    857  CG  LYS B1093      65.945   1.089  -5.019  1.00  0.00           C  
ATOM    858  CD  LYS B1093      66.557   2.319  -5.661  1.00  0.00           C  
ATOM    859  CE  LYS B1093      65.572   2.918  -6.644  1.00  0.00           C  
ATOM    860  NZ  LYS B1093      66.134   4.031  -7.473  1.00  0.00           N  
ATOM    861  N   ALA B1098      67.320  -2.707  -4.316  1.00  0.00           N  
ATOM    862  CA  ALA B1098      67.409  -3.877  -5.170  1.00  0.00           C  
ATOM    863  C   ALA B1098      66.538  -4.953  -4.549  1.00  0.00           C  
ATOM    864  O   ALA B1098      65.700  -5.537  -5.225  1.00  0.00           O  
ATOM    865  CB  ALA B1098      68.853  -4.358  -5.274  1.00  0.00           C  
ATOM    866  N   GLU B1099      66.730  -5.214  -3.258  1.00  0.00           N  
ATOM    867  CA  GLU B1099      65.930  -6.226  -2.584  1.00  0.00           C  
ATOM    868  C   GLU B1099      64.438  -5.920  -2.749  1.00  0.00           C  
ATOM    869  O   GLU B1099      63.633  -6.821  -2.984  1.00  0.00           O  
ATOM    870  CB  GLU B1099      66.310  -6.288  -1.104  1.00  0.00           C  
ATOM    871  CG  GLU B1099      67.560  -7.116  -0.806  1.00  0.00           C  
ATOM    872  CD  GLU B1099      68.017  -6.992   0.640  1.00  0.00           C  
ATOM    873  OE1 GLU B1099      68.780  -7.868   1.106  1.00  0.00           O  
ATOM    874  OE2 GLU B1099      67.619  -6.009   1.308  1.00  0.00           O  
ATOM    875  N   ILE B1100      64.079  -4.644  -2.649  1.00  0.00           N  
ATOM    876  CA  ILE B1100      62.683  -4.228  -2.779  1.00  0.00           C  
ATOM    877  C   ILE B1100      62.091  -4.527  -4.148  1.00  0.00           C  
ATOM    878  O   ILE B1100      60.954  -4.986  -4.237  1.00  0.00           O  
ATOM    879  CB  ILE B1100      62.498  -2.709  -2.480  1.00  0.00           C  
ATOM    880  CG1 ILE B1100      62.617  -2.446  -0.970  1.00  0.00           C  
ATOM    881  CG2 ILE B1100      61.146  -2.240  -2.987  1.00  0.00           C  
ATOM    882  CD1 ILE B1100      62.312  -0.984  -0.549  1.00  0.00           C  
ATOM    883  N   ALA B1101      62.859  -4.251  -5.202  1.00  0.00           N  
ATOM    884  CA  ALA B1101      62.410  -4.486  -6.580  1.00  0.00           C  
ATOM    885  C   ALA B1101      62.270  -5.993  -6.827  1.00  0.00           C  
ATOM    886  O   ALA B1101      61.349  -6.458  -7.503  1.00  0.00           O  
ATOM    887  CB  ALA B1101      63.414  -3.867  -7.587  1.00  0.00           C  
ATOM    888  N   GLN B1102      63.187  -6.757  -6.254  1.00  0.00           N  
ATOM    889  CA  GLN B1102      63.173  -8.195  -6.409  1.00  0.00           C  
ATOM    890  C   GLN B1102      61.921  -8.818  -5.778  1.00  0.00           C  
ATOM    891  O   GLN B1102      61.337  -9.741  -6.338  1.00  0.00           O  
ATOM    892  CB  GLN B1102      64.443  -8.770  -5.783  1.00  0.00           C  
ATOM    893  CG  GLN B1102      64.846 -10.152  -6.290  1.00  0.00           C  
ATOM    894  CD  GLN B1102      65.524 -10.166  -7.678  1.00  0.00           C  
ATOM    895  OE1 GLN B1102      66.039 -11.201  -8.112  1.00  0.00           O  
ATOM    896  NE2 GLN B1102      65.518  -9.028  -8.370  1.00  0.00           N  
ATOM    897  N   LYS B1103      61.506  -8.306  -4.623  1.00  0.00           N  
ATOM    898  CA  LYS B1103      60.331  -8.822  -3.910  1.00  0.00           C  
ATOM    899  C   LYS B1103      59.006  -8.303  -4.481  1.00  0.00           C  
ATOM    900  O   LYS B1103      57.920  -8.687  -4.044  1.00  0.00           O  
ATOM    901  CB  LYS B1103      60.443  -8.475  -2.419  1.00  0.00           C  
ATOM    902  CG  LYS B1103      61.573  -9.217  -1.700  1.00  0.00           C  
ATOM    903  CD  LYS B1103      61.897  -8.583  -0.351  1.00  0.00           C  
ATOM    904  CE  LYS B1103      61.776  -9.602   0.757  1.00  0.00           C  
ATOM    905  NZ  LYS B1103      62.545 -10.841   0.448  1.00  0.00           N  
ATOM    906  N   GLY B1104      59.108  -7.426  -5.468  1.00  0.00           N  
ATOM    907  CA  GLY B1104      57.921  -6.880  -6.097  1.00  0.00           C  
ATOM    908  C   GLY B1104      57.031  -6.102  -5.155  1.00  0.00           C  
ATOM    909  O   GLY B1104      55.832  -5.979  -5.393  1.00  0.00           O  
ATOM    910  N   TYR B1105      57.611  -5.577  -4.081  1.00  0.00           N  
ATOM    911  CA  TYR B1105      56.837  -4.789  -3.131  1.00  0.00           C  
ATOM    912  C   TYR B1105      56.298  -3.523  -3.788  1.00  0.00           C  
ATOM    913  O   TYR B1105      55.105  -3.241  -3.710  1.00  0.00           O  
ATOM    914  CB  TYR B1105      57.683  -4.369  -1.919  1.00  0.00           C  
ATOM    915  CG  TYR B1105      57.989  -5.468  -0.924  1.00  0.00           C  
ATOM    916  CD1 TYR B1105      57.003  -6.363  -0.515  1.00  0.00           C  
ATOM    917  CD2 TYR B1105      59.254  -5.568  -0.338  1.00  0.00           C  
ATOM    918  CE1 TYR B1105      57.265  -7.319   0.447  1.00  0.00           C  
ATOM    919  CE2 TYR B1105      59.526  -6.530   0.632  1.00  0.00           C  
ATOM    920  CZ  TYR B1105      58.523  -7.400   1.019  1.00  0.00           C  
ATOM    921  OH  TYR B1105      58.754  -8.368   1.984  1.00  0.00           O  
ATOM    922  N   GLY B1106      57.177  -2.763  -4.440  1.00  0.00           N  
ATOM    923  CA  GLY B1106      56.758  -1.504  -5.042  1.00  0.00           C  
ATOM    924  C   GLY B1106      56.606  -0.498  -3.915  1.00  0.00           C  
ATOM    925  O   GLY B1106      57.279  -0.614  -2.903  1.00  0.00           O  
ATOM    926  N   GLU B1107      55.741   0.494  -4.046  1.00  0.00           N  
ATOM    927  CA  GLU B1107      55.600   1.434  -2.940  1.00  0.00           C  
ATOM    928  C   GLU B1107      55.033   0.681  -1.723  1.00  0.00           C  
ATOM    929  O   GLU B1107      55.091   1.165  -0.588  1.00  0.00           O  
ATOM    930  CB  GLU B1107      54.694   2.608  -3.351  1.00  0.00           C  
ATOM    931  CG  GLU B1107      55.389   4.005  -3.435  1.00  0.00           C  
ATOM    932  CD  GLU B1107      55.413   4.796  -2.097  1.00  0.00           C  
ATOM    933  OE1 GLU B1107      56.218   4.460  -1.195  1.00  0.00           O  
ATOM    934  OE2 GLU B1107      54.618   5.760  -1.958  1.00  0.00           O  
ATOM    935  N   ARG B1179      54.515  -0.525  -1.959  1.00  0.00           N  
ATOM    936  CA  ARG B1179      53.959  -1.335  -0.872  1.00  0.00           C  
ATOM    937  C   ARG B1179      55.011  -2.134  -0.100  1.00  0.00           C  
ATOM    938  O   ARG B1179      54.859  -3.322   0.160  1.00  0.00           O  
ATOM    939  CB  ARG B1179      52.856  -2.248  -1.408  1.00  0.00           C  
ATOM    940  CG  ARG B1179      51.751  -1.456  -2.083  1.00  0.00           C  
ATOM    941  CD  ARG B1179      50.548  -2.309  -2.423  1.00  0.00           C  
ATOM    942  NE  ARG B1179      49.544  -1.543  -3.162  1.00  0.00           N  
ATOM    943  CZ  ARG B1179      48.450  -2.062  -3.719  1.00  0.00           C  
ATOM    944  NH1 ARG B1179      47.603  -1.272  -4.372  1.00  0.00           N  
ATOM    945  NH2 ARG B1179      48.198  -3.364  -3.629  1.00  0.00           N  
ATOM    946  N   VAL B1192      56.078  -1.431   0.268  1.00  0.00           N  
ATOM    947  CA  VAL B1192      57.190  -1.988   1.027  1.00  0.00           C  
ATOM    948  C   VAL B1192      56.843  -1.919   2.501  1.00  0.00           C  
ATOM    949  O   VAL B1192      56.474  -0.857   3.002  1.00  0.00           O  
ATOM    950  CB  VAL B1192      58.469  -1.149   0.865  1.00  0.00           C  
ATOM    951  CG1 VAL B1192      59.647  -1.888   1.456  1.00  0.00           C  
ATOM    952  CG2 VAL B1192      58.705  -0.830  -0.574  1.00  0.00           C  
ATOM    953  N   PRO B1193      56.970  -3.035   3.225  1.00  0.00           N  
ATOM    954  CA  PRO B1193      56.651  -3.017   4.661  1.00  0.00           C  
ATOM    955  C   PRO B1193      57.577  -2.050   5.369  1.00  0.00           C  
ATOM    956  O   PRO B1193      58.771  -2.017   5.106  1.00  0.00           O  
ATOM    957  CB  PRO B1193      56.892  -4.472   5.095  1.00  0.00           C  
ATOM    958  CG  PRO B1193      56.619  -5.251   3.817  1.00  0.00           C  
ATOM    959  CD  PRO B1193      57.310  -4.393   2.773  1.00  0.00           C  
ATOM    960  N   ALA B1194      57.033  -1.263   6.276  1.00  0.00           N  
ATOM    961  CA  ALA B1194      57.859  -0.290   6.976  1.00  0.00           C  
ATOM    962  C   ALA B1194      59.050  -0.938   7.687  1.00  0.00           C  
ATOM    963  O   ALA B1194      60.156  -0.401   7.666  1.00  0.00           O  
ATOM    964  CB  ALA B1194      57.013   0.497   7.973  1.00  0.00           C  
ATOM    965  N   GLY B1195      58.833  -2.091   8.310  1.00  0.00           N  
ATOM    966  CA  GLY B1195      59.920  -2.737   9.020  1.00  0.00           C  
ATOM    967  C   GLY B1195      61.120  -3.045   8.153  1.00  0.00           C  
ATOM    968  O   GLY B1195      62.266  -2.940   8.602  1.00  0.00           O  
ATOM    969  N   PHE B1196      60.836  -3.421   6.905  1.00  0.00           N  
ATOM    970  CA  PHE B1196      61.850  -3.786   5.914  1.00  0.00           C  
ATOM    971  C   PHE B1196      62.568  -2.560   5.415  1.00  0.00           C  
ATOM    972  O   PHE B1196      63.791  -2.489   5.442  1.00  0.00           O  
ATOM    973  CB  PHE B1196      61.212  -4.481   4.707  1.00  0.00           C  
ATOM    974  CG  PHE B1196      62.216  -5.089   3.762  1.00  0.00           C  
ATOM    975  CD1 PHE B1196      62.739  -6.361   4.011  1.00  0.00           C  
ATOM    976  CD2 PHE B1196      62.709  -4.363   2.682  1.00  0.00           C  
ATOM    977  CE1 PHE B1196      63.739  -6.885   3.192  1.00  0.00           C  
ATOM    978  CE2 PHE B1196      63.701  -4.881   1.874  1.00  0.00           C  
ATOM    979  CZ  PHE B1196      64.220  -6.128   2.121  1.00  0.00           C  
ATOM    980  N   PHE B1198      61.791  -1.597   4.947  1.00  0.00           N  
ATOM    981  CA  PHE B1198      62.345  -0.371   4.417  1.00  0.00           C  
ATOM    982  C   PHE B1198      63.338   0.229   5.383  1.00  0.00           C  
ATOM    983  O   PHE B1198      64.292   0.894   4.980  1.00  0.00           O  
ATOM    984  CB  PHE B1198      61.227   0.620   4.167  1.00  0.00           C  
ATOM    985  CG  PHE B1198      61.712   1.979   3.765  1.00  0.00           C  
ATOM    986  CD1 PHE B1198      61.792   2.999   4.702  1.00  0.00           C  
ATOM    987  CD2 PHE B1198      62.107   2.235   2.452  1.00  0.00           C  
ATOM    988  CE1 PHE B1198      62.258   4.261   4.343  1.00  0.00           C  
ATOM    989  CE2 PHE B1198      62.572   3.489   2.092  1.00  0.00           C  
ATOM    990  CZ  PHE B1198      62.650   4.509   3.038  1.00  0.00           C  
ATOM    991  N   VAL B1199      63.107  -0.070   6.658  1.00  0.00           N  
ATOM    992  CA  VAL B1199      63.877   0.427   7.791  1.00  0.00           C  
ATOM    993  C   VAL B1199      64.948  -0.491   8.388  1.00  0.00           C  
ATOM    994  O   VAL B1199      65.697  -0.079   9.290  1.00  0.00           O  
ATOM    995  CB  VAL B1199      62.872   0.864   8.927  1.00  0.00           C  
ATOM    996  CG1 VAL B1199      63.450   0.629  10.323  1.00  0.00           C  
ATOM    997  CG2 VAL B1199      62.514   2.315   8.758  1.00  0.00           C  
ATOM    998  N   TYR B1200      65.061  -1.714   7.901  1.00  0.00           N  
ATOM    999  CA  TYR B1200      66.042  -2.621   8.492  1.00  0.00           C  
ATOM   1000  C   TYR B1200      67.513  -2.136   8.526  1.00  0.00           C  
ATOM   1001  O   TYR B1200      68.285  -2.543   9.394  1.00  0.00           O  
ATOM   1002  CB  TYR B1200      65.905  -4.035   7.874  1.00  0.00           C  
ATOM   1003  CG  TYR B1200      66.743  -4.331   6.655  1.00  0.00           C  
ATOM   1004  CD1 TYR B1200      66.164  -4.435   5.387  1.00  0.00           C  
ATOM   1005  CD2 TYR B1200      68.114  -4.535   6.775  1.00  0.00           C  
ATOM   1006  CE1 TYR B1200      66.937  -4.734   4.277  1.00  0.00           C  
ATOM   1007  CE2 TYR B1200      68.892  -4.832   5.684  1.00  0.00           C  
ATOM   1008  CZ  TYR B1200      68.303  -4.928   4.434  1.00  0.00           C  
ATOM   1009  OH  TYR B1200      69.092  -5.184   3.341  1.00  0.00           O  
ATOM   1010  N   PRO B1201      67.921  -1.246   7.611  1.00  0.00           N  
ATOM   1011  CA  PRO B1201      69.332  -0.841   7.733  1.00  0.00           C  
ATOM   1012  C   PRO B1201      69.674  -0.112   9.056  1.00  0.00           C  
ATOM   1013  O   PRO B1201      70.770  -0.251   9.597  1.00  0.00           O  
ATOM   1014  CB  PRO B1201      69.537   0.062   6.528  1.00  0.00           C  
ATOM   1015  CG  PRO B1201      68.600  -0.529   5.524  1.00  0.00           C  
ATOM   1016  CD  PRO B1201      67.351  -0.749   6.351  1.00  0.00           C  
ATOM   1017  N   VAL B1202      68.752   0.677   9.580  1.00  0.00           N  
ATOM   1018  CA  VAL B1202      69.085   1.354  10.808  1.00  0.00           C  
ATOM   1019  C   VAL B1202      68.969   0.362  11.963  1.00  0.00           C  
ATOM   1020  O   VAL B1202      69.700   0.457  12.955  1.00  0.00           O  
ATOM   1021  CB  VAL B1202      68.204   2.632  11.040  1.00  0.00           C  
ATOM   1022  CG1 VAL B1202      67.656   3.136   9.726  1.00  0.00           C  
ATOM   1023  CG2 VAL B1202      67.106   2.367  12.034  1.00  0.00           C  
ATOM   1024  N   SER B1203      68.064  -0.607  11.819  1.00  0.00           N  
ATOM   1025  CA  SER B1203      67.895  -1.635  12.840  1.00  0.00           C  
ATOM   1026  C   SER B1203      69.251  -2.314  12.956  1.00  0.00           C  
ATOM   1027  O   SER B1203      69.696  -2.632  14.043  1.00  0.00           O  
ATOM   1028  CB  SER B1203      66.822  -2.633  12.406  1.00  0.00           C  
ATOM   1029  OG  SER B1203      67.011  -3.901  13.000  1.00  0.00           O  
ATOM   1030  N   GLN B1204      69.919  -2.514  11.824  1.00  0.00           N  
ATOM   1031  CA  GLN B1204      71.237  -3.135  11.843  1.00  0.00           C  
ATOM   1032  C   GLN B1204      72.268  -2.245  12.514  1.00  0.00           C  
ATOM   1033  O   GLN B1204      73.172  -2.740  13.179  1.00  0.00           O  
ATOM   1034  CB  GLN B1204      71.711  -3.449  10.428  1.00  0.00           C  
ATOM   1035  CG  GLN B1204      70.995  -4.616   9.812  1.00  0.00           C  
ATOM   1036  CD  GLN B1204      71.681  -5.158   8.568  1.00  0.00           C  
ATOM   1037  OE1 GLN B1204      71.614  -4.561   7.484  1.00  0.00           O  
ATOM   1038  NE2 GLN B1204      72.348  -6.303   8.718  1.00  0.00           N  
ATOM   1039  N   ALA B1205      72.144  -0.935  12.309  1.00  0.00           N  
ATOM   1040  CA  ALA B1205      73.071   0.025  12.894  1.00  0.00           C  
ATOM   1041  C   ALA B1205      72.943  -0.049  14.415  1.00  0.00           C  
ATOM   1042  O   ALA B1205      73.930   0.041  15.145  1.00  0.00           O  
ATOM   1043  CB  ALA B1205      72.747   1.411  12.408  1.00  0.00           C  
ATOM   1044  N   ALA B1206      71.712  -0.211  14.882  1.00  0.00           N  
ATOM   1045  CA  ALA B1206      71.439  -0.348  16.303  1.00  0.00           C  
ATOM   1046  C   ALA B1206      72.112  -1.618  16.826  1.00  0.00           C  
ATOM   1047  O   ALA B1206      72.664  -1.620  17.925  1.00  0.00           O  
ATOM   1048  CB  ALA B1206      69.955  -0.434  16.528  1.00  0.00           C  
ATOM   1049  N   ASP B1207      72.044  -2.697  16.042  1.00  0.00           N  
ATOM   1050  CA  ASP B1207      72.652  -3.985  16.409  1.00  0.00           C  
ATOM   1051  C   ASP B1207      74.121  -3.712  16.674  1.00  0.00           C  
ATOM   1052  O   ASP B1207      74.662  -4.062  17.715  1.00  0.00           O  
ATOM   1053  CB  ASP B1207      72.579  -4.997  15.249  1.00  0.00           C  
ATOM   1054  CG  ASP B1207      71.170  -5.526  14.992  1.00  0.00           C  
ATOM   1055  OD1 ASP B1207      70.896  -5.963  13.834  1.00  0.00           O  
ATOM   1056  OD2 ASP B1207      70.353  -5.519  15.946  1.00  0.00           O  
ATOM   1057  N   ILE B1208      74.762  -3.088  15.697  1.00  0.00           N  
ATOM   1058  CA  ILE B1208      76.170  -2.776  15.790  1.00  0.00           C  
ATOM   1059  C   ILE B1208      76.484  -1.926  17.003  1.00  0.00           C  
ATOM   1060  O   ILE B1208      77.248  -2.336  17.881  1.00  0.00           O  
ATOM   1061  CB  ILE B1208      76.630  -2.046  14.533  1.00  0.00           C  
ATOM   1062  CG1 ILE B1208      76.426  -2.974  13.330  1.00  0.00           C  
ATOM   1063  CG2 ILE B1208      78.083  -1.619  14.662  1.00  0.00           C  
ATOM   1064  CD1 ILE B1208      76.720  -2.341  12.009  1.00  0.00           C  
ATOM   1065  N   ALA B1209      75.879  -0.747  17.060  1.00  0.00           N  
ATOM   1066  CA  ALA B1209      76.119   0.180  18.155  1.00  0.00           C  
ATOM   1067  C   ALA B1209      75.799  -0.353  19.564  1.00  0.00           C  
ATOM   1068  O   ALA B1209      76.490  -0.018  20.519  1.00  0.00           O  
ATOM   1069  CB  ALA B1209      75.361   1.498  17.895  1.00  0.00           C  
ATOM   1070  N   ALA B1210      74.762  -1.162  19.712  1.00  0.00           N  
ATOM   1071  CA  ALA B1210      74.439  -1.677  21.033  1.00  0.00           C  
ATOM   1072  C   ALA B1210      75.487  -2.660  21.572  1.00  0.00           C  
ATOM   1073  O   ALA B1210      75.728  -2.708  22.771  1.00  0.00           O  
ATOM   1074  CB  ALA B1210      73.063  -2.327  21.005  1.00  0.00           C  
ATOM   1075  N   PHE B1211      76.096  -3.442  20.684  1.00  0.00           N  
ATOM   1076  CA  PHE B1211      77.101  -4.447  21.057  1.00  0.00           C  
ATOM   1077  C   PHE B1211      78.501  -3.837  21.090  1.00  0.00           C  
ATOM   1078  O   PHE B1211      79.495  -4.498  21.414  1.00  0.00           O  
ATOM   1079  CB  PHE B1211      77.030  -5.650  20.078  1.00  0.00           C  
ATOM   1080  CG  PHE B1211      75.777  -6.482  20.242  1.00  0.00           C  
ATOM   1081  CD1 PHE B1211      74.799  -6.510  19.254  1.00  0.00           C  
ATOM   1082  CD2 PHE B1211      75.533  -7.161  21.447  1.00  0.00           C  
ATOM   1083  CE1 PHE B1211      73.593  -7.194  19.471  1.00  0.00           C  
ATOM   1084  CE2 PHE B1211      74.334  -7.843  21.672  1.00  0.00           C  
ATOM   1085  CZ  PHE B1211      73.367  -7.860  20.692  1.00  0.00           C  
ATOM   1086  N   GLY B1291      78.545  -2.551  20.773  1.00  0.00           N  
ATOM   1087  CA  GLY B1291      79.788  -1.806  20.766  1.00  0.00           C  
ATOM   1088  C   GLY B1291      80.831  -2.233  19.755  1.00  0.00           C  
ATOM   1089  O   GLY B1291      82.000  -1.883  19.890  1.00  0.00           O  
ATOM   1090  N   ALA B1292      80.393  -2.971  18.739  1.00  0.00           N  
ATOM   1091  CA  ALA B1292      81.253  -3.498  17.677  1.00  0.00           C  
ATOM   1092  C   ALA B1292      82.133  -2.472  17.014  1.00  0.00           C  
ATOM   1093  O   ALA B1292      81.654  -1.426  16.613  1.00  0.00           O  
ATOM   1094  CB  ALA B1292      80.398  -4.164  16.594  1.00  0.00           C  
ATOM   1095  N   THR B1293      83.421  -2.753  16.882  1.00  0.00           N  
ATOM   1096  CA  THR B1293      84.285  -1.805  16.179  1.00  0.00           C  
ATOM   1097  C   THR B1293      84.688  -2.367  14.819  1.00  0.00           C  
ATOM   1098  O   THR B1293      85.247  -1.649  13.992  1.00  0.00           O  
ATOM   1099  CB  THR B1293      85.569  -1.496  16.960  1.00  0.00           C  
ATOM   1100  OG1 THR B1293      86.222  -2.723  17.307  1.00  0.00           O  
ATOM   1101  CG2 THR B1293      85.252  -0.708  18.213  1.00  0.00           C  
ATOM   1102  N   LEU B1294      84.403  -3.651  14.598  1.00  0.00           N  
ATOM   1103  CA  LEU B1294      84.737  -4.320  13.347  1.00  0.00           C  
ATOM   1104  C   LEU B1294      83.547  -5.120  12.844  1.00  0.00           C  
ATOM   1105  O   LEU B1294      82.966  -5.929  13.563  1.00  0.00           O  
ATOM   1106  CB  LEU B1294      85.929  -5.269  13.543  1.00  0.00           C  
ATOM   1107  CG  LEU B1294      87.069  -5.191  12.514  1.00  0.00           C  
ATOM   1108  CD1 LEU B1294      87.938  -6.445  12.593  1.00  0.00           C  
ATOM   1109  CD2 LEU B1294      86.496  -5.048  11.122  1.00  0.00           C  
ATOM   1110  N   VAL B1295      83.194  -4.893  11.591  1.00  0.00           N  
ATOM   1111  CA  VAL B1295      82.075  -5.592  10.998  1.00  0.00           C  
ATOM   1112  C   VAL B1295      82.386  -6.090   9.612  1.00  0.00           C  
ATOM   1113  O   VAL B1295      82.387  -5.304   8.657  1.00  0.00           O  
ATOM   1114  CB  VAL B1295      80.849  -4.686  10.884  1.00  0.00           C  
ATOM   1115  CG1 VAL B1295      79.678  -5.461  10.319  1.00  0.00           C  
ATOM   1116  CG2 VAL B1295      80.516  -4.117  12.240  1.00  0.00           C  
ATOM   1117  N   PRO B1296      82.670  -7.401   9.485  1.00  0.00           N  
ATOM   1118  CA  PRO B1296      82.975  -8.024   8.198  1.00  0.00           C  
ATOM   1119  C   PRO B1296      81.805  -7.635   7.322  1.00  0.00           C  
ATOM   1120  O   PRO B1296      80.670  -7.622   7.786  1.00  0.00           O  
ATOM   1121  CB  PRO B1296      82.954  -9.508   8.530  1.00  0.00           C  
ATOM   1122  CG  PRO B1296      83.473  -9.538   9.907  1.00  0.00           C  
ATOM   1123  CD  PRO B1296      82.743  -8.395  10.568  1.00  0.00           C  
ATOM   1124  N   VAL B1297      82.055  -7.320   6.066  1.00  0.00           N  
ATOM   1125  CA  VAL B1297      80.954  -6.914   5.222  1.00  0.00           C  
ATOM   1126  C   VAL B1297      81.098  -7.281   3.749  1.00  0.00           C  
ATOM   1127  O   VAL B1297      82.134  -7.043   3.125  1.00  0.00           O  
ATOM   1128  CB  VAL B1297      80.738  -5.395   5.338  1.00  0.00           C  
ATOM   1129  CG1 VAL B1297      82.072  -4.679   5.246  1.00  0.00           C  
ATOM   1130  CG2 VAL B1297      79.823  -4.917   4.239  1.00  0.00           C  
ATOM   1131  N   GLY B1298      80.046  -7.865   3.193  1.00  0.00           N  
ATOM   1132  CA  GLY B1298      80.101  -8.216   1.793  1.00  0.00           C  
ATOM   1133  C   GLY B1298      80.195  -6.897   1.066  1.00  0.00           C  
ATOM   1134  O   GLY B1298      79.829  -5.868   1.631  1.00  0.00           O  
ATOM   1135  N   ASP B1299      80.708  -6.907  -0.157  1.00  0.00           N  
ATOM   1136  CA  ASP B1299      80.803  -5.678  -0.933  1.00  0.00           C  
ATOM   1137  C   ASP B1299      79.421  -5.039  -0.846  1.00  0.00           C  
ATOM   1138  O   ASP B1299      79.264  -3.847  -0.602  1.00  0.00           O  
ATOM   1139  CB  ASP B1299      81.096  -6.006  -2.397  1.00  0.00           C  
ATOM   1140  CG  ASP B1299      82.436  -5.487  -2.861  1.00  0.00           C  
ATOM   1141  OD1 ASP B1299      83.471  -6.063  -2.461  1.00  0.00           O  
ATOM   1142  OD2 ASP B1299      82.447  -4.500  -3.626  1.00  0.00           O  
ATOM   1143  N   ASP B1300      78.427  -5.898  -1.024  1.00  0.00           N  
ATOM   1144  CA  ASP B1300      77.017  -5.556  -1.035  1.00  0.00           C  
ATOM   1145  C   ASP B1300      76.469  -4.825   0.182  1.00  0.00           C  
ATOM   1146  O   ASP B1300      75.569  -4.002   0.056  1.00  0.00           O  
ATOM   1147  CB  ASP B1300      76.222  -6.846  -1.267  1.00  0.00           C  
ATOM   1148  CG  ASP B1300      76.927  -7.800  -2.248  1.00  0.00           C  
ATOM   1149  OD1 ASP B1300      78.008  -8.325  -1.890  1.00  0.00           O  
ATOM   1150  OD2 ASP B1300      76.412  -8.012  -3.372  1.00  0.00           O  
ATOM   1151  N   GLN B1301      77.011  -5.120   1.357  1.00  0.00           N  
ATOM   1152  CA  GLN B1301      76.534  -4.505   2.586  1.00  0.00           C  
ATOM   1153  C   GLN B1301      77.298  -3.246   2.999  1.00  0.00           C  
ATOM   1154  O   GLN B1301      77.247  -2.830   4.152  1.00  0.00           O  
ATOM   1155  CB  GLN B1301      76.576  -5.527   3.725  1.00  0.00           C  
ATOM   1156  CG  GLN B1301      75.893  -6.838   3.415  1.00  0.00           C  
ATOM   1157  CD  GLN B1301      75.847  -7.753   4.618  1.00  0.00           C  
ATOM   1158  OE1 GLN B1301      76.853  -7.945   5.304  1.00  0.00           O  
ATOM   1159  NE2 GLN B1301      74.681  -8.330   4.882  1.00  0.00           N  
ATOM   1160  N   LEU B1302      78.007  -2.627   2.071  1.00  0.00           N  
ATOM   1161  CA  LEU B1302      78.735  -1.420   2.421  1.00  0.00           C  
ATOM   1162  C   LEU B1302      77.831  -0.249   2.715  1.00  0.00           C  
ATOM   1163  O   LEU B1302      78.047   0.473   3.683  1.00  0.00           O  
ATOM   1164  CB  LEU B1302      79.682  -1.014   1.312  1.00  0.00           C  
ATOM   1165  CG  LEU B1302      81.078  -1.569   1.507  1.00  0.00           C  
ATOM   1166  CD1 LEU B1302      81.931  -1.181   0.336  1.00  0.00           C  
ATOM   1167  CD2 LEU B1302      81.651  -1.037   2.800  1.00  0.00           C  
ATOM   1168  N   PRO B1303      76.810  -0.025   1.871  1.00  0.00           N  
ATOM   1169  CA  PRO B1303      75.936   1.116   2.151  1.00  0.00           C  
ATOM   1170  C   PRO B1303      75.452   1.144   3.585  1.00  0.00           C  
ATOM   1171  O   PRO B1303      75.491   2.178   4.249  1.00  0.00           O  
ATOM   1172  CB  PRO B1303      74.799   0.957   1.130  1.00  0.00           C  
ATOM   1173  CG  PRO B1303      74.867  -0.477   0.720  1.00  0.00           C  
ATOM   1174  CD  PRO B1303      76.338  -0.768   0.694  1.00  0.00           C  
ATOM   1175  N   MET B1304      75.015  -0.007   4.065  1.00  0.00           N  
ATOM   1176  CA  MET B1304      74.529  -0.119   5.422  1.00  0.00           C  
ATOM   1177  C   MET B1304      75.631   0.217   6.423  1.00  0.00           C  
ATOM   1178  O   MET B1304      75.426   1.002   7.346  1.00  0.00           O  
ATOM   1179  CB  MET B1304      74.005  -1.533   5.649  1.00  0.00           C  
ATOM   1180  CG  MET B1304      73.544  -1.801   7.057  1.00  0.00           C  
ATOM   1181  SD  MET B1304      74.920  -2.021   8.222  1.00  0.00           S  
ATOM   1182  CE  MET B1304      75.107  -3.840   8.197  1.00  0.00           C  
ATOM   1183  N   LEU B1306      76.804  -0.377   6.244  1.00  0.00           N  
ATOM   1184  CA  LEU B1306      77.909  -0.129   7.165  1.00  0.00           C  
ATOM   1185  C   LEU B1306      78.179   1.364   7.245  1.00  0.00           C  
ATOM   1186  O   LEU B1306      78.329   1.906   8.337  1.00  0.00           O  
ATOM   1187  CB  LEU B1306      79.174  -0.872   6.708  1.00  0.00           C  
ATOM   1188  CG  LEU B1306      80.319  -1.210   7.679  1.00  0.00           C  
ATOM   1189  CD1 LEU B1306      81.114   0.022   8.003  1.00  0.00           C  
ATOM   1190  CD2 LEU B1306      79.769  -1.855   8.942  1.00  0.00           C  
ATOM   1191  N   GLU B1310      78.220   2.023   6.090  1.00  0.00           N  
ATOM   1192  CA  GLU B1310      78.482   3.457   6.016  1.00  0.00           C  
ATOM   1193  C   GLU B1310      77.359   4.240   6.667  1.00  0.00           C  
ATOM   1194  O   GLU B1310      77.588   5.316   7.216  1.00  0.00           O  
ATOM   1195  CB  GLU B1310      78.613   3.921   4.559  1.00  0.00           C  
ATOM   1196  CG  GLU B1310      79.749   3.280   3.754  1.00  0.00           C  
ATOM   1197  CD  GLU B1310      80.969   4.176   3.611  1.00  0.00           C  
ATOM   1198  OE1 GLU B1310      81.359   4.475   2.461  1.00  0.00           O  
ATOM   1199  OE2 GLU B1310      81.538   4.580   4.647  1.00  0.00           O  
ATOM   1200  N   GLN B1312      76.137   3.729   6.595  1.00  0.00           N  
ATOM   1201  CA  GLN B1312      75.059   4.458   7.224  1.00  0.00           C  
ATOM   1202  C   GLN B1312      75.228   4.374   8.735  1.00  0.00           C  
ATOM   1203  O   GLN B1312      74.944   5.334   9.452  1.00  0.00           O  
ATOM   1204  CB  GLN B1312      73.698   3.924   6.799  1.00  0.00           C  
ATOM   1205  CG  GLN B1312      72.605   4.853   7.236  1.00  0.00           C  
ATOM   1206  CD  GLN B1312      71.273   4.525   6.640  1.00  0.00           C  
ATOM   1207  OE1 GLN B1312      70.773   3.410   6.778  1.00  0.00           O  
ATOM   1208  NE2 GLN B1312      70.673   5.502   5.979  1.00  0.00           N  
ATOM   1209  N   THR B1314      75.708   3.229   9.217  1.00  0.00           N  
ATOM   1210  CA  THR B1314      75.928   3.053  10.646  1.00  0.00           C  
ATOM   1211  C   THR B1314      76.913   4.103  11.160  1.00  0.00           C  
ATOM   1212  O   THR B1314      76.637   4.757  12.152  1.00  0.00           O  
ATOM   1213  CB  THR B1314      76.499   1.645  11.000  1.00  0.00           C  
ATOM   1214  OG1 THR B1314      75.523   0.635  10.732  1.00  0.00           O  
ATOM   1215  CG2 THR B1314      76.843   1.572  12.481  1.00  0.00           C  
ATOM   1216  N   ARG B1316      78.052   4.278  10.493  1.00  0.00           N  
ATOM   1217  CA  ARG B1316      79.054   5.254  10.939  1.00  0.00           C  
ATOM   1218  C   ARG B1316      78.461   6.647  10.977  1.00  0.00           C  
ATOM   1219  O   ARG B1316      78.684   7.420  11.905  1.00  0.00           O  
ATOM   1220  CB  ARG B1316      80.262   5.232  10.002  1.00  0.00           C  
ATOM   1221  CG  ARG B1316      80.929   3.859   9.907  1.00  0.00           C  
ATOM   1222  CD  ARG B1316      81.761   3.699   8.642  1.00  0.00           C  
ATOM   1223  NE  ARG B1316      82.756   4.755   8.532  1.00  0.00           N  
ATOM   1224  CZ  ARG B1316      83.822   4.867   9.317  1.00  0.00           C  
ATOM   1225  NH1 ARG B1316      84.043   3.978  10.268  1.00  0.00           N  
ATOM   1226  NH2 ARG B1316      84.657   5.889   9.165  1.00  0.00           N  
ATOM   1227  N   GLU B1317      77.688   6.948   9.951  1.00  0.00           N  
ATOM   1228  CA  GLU B1317      77.047   8.232   9.839  1.00  0.00           C  
ATOM   1229  C   GLU B1317      76.182   8.481  11.058  1.00  0.00           C  
ATOM   1230  O   GLU B1317      76.332   9.491  11.742  1.00  0.00           O  
ATOM   1231  CB  GLU B1317      76.170   8.255   8.601  1.00  0.00           C  
ATOM   1232  CG  GLU B1317      75.814   9.638   8.128  1.00  0.00           C  
ATOM   1233  CD  GLU B1317      76.998  10.328   7.484  1.00  0.00           C  
ATOM   1234  OE1 GLU B1317      77.574   9.717   6.556  1.00  0.00           O  
ATOM   1235  OE2 GLU B1317      77.347  11.465   7.899  1.00  0.00           O  
ATOM   1236  N   ILE B1318      75.264   7.557  11.313  1.00  0.00           N  
ATOM   1237  CA  ILE B1318      74.344   7.669  12.436  1.00  0.00           C  
ATOM   1238  C   ILE B1318      75.038   7.706  13.783  1.00  0.00           C  
ATOM   1239  O   ILE B1318      74.607   8.420  14.693  1.00  0.00           O  
ATOM   1240  CB  ILE B1318      73.343   6.512  12.444  1.00  0.00           C  
ATOM   1241  CG1 ILE B1318      72.359   6.670  11.291  1.00  0.00           C  
ATOM   1242  CG2 ILE B1318      72.607   6.465  13.765  1.00  0.00           C  
ATOM   1243  CD1 ILE B1318      71.452   5.485  11.139  1.00  0.00           C  
ATOM   1244  N   VAL B1319      76.091   6.913  13.932  1.00  0.00           N  
ATOM   1245  CA  VAL B1319      76.831   6.903  15.184  1.00  0.00           C  
ATOM   1246  C   VAL B1319      77.472   8.282  15.320  1.00  0.00           C  
ATOM   1247  O   VAL B1319      77.406   8.916  16.373  1.00  0.00           O  
ATOM   1248  CB  VAL B1319      77.897   5.809  15.173  1.00  0.00           C  
ATOM   1249  CG1 VAL B1319      78.951   6.090  16.222  1.00  0.00           C  
ATOM   1250  CG2 VAL B1319      77.235   4.462  15.442  1.00  0.00           C  
ATOM   1251  N   ARG B1321      78.075   8.752  14.237  1.00  0.00           N  
ATOM   1252  CA  ARG B1321      78.702  10.058  14.233  1.00  0.00           C  
ATOM   1253  C   ARG B1321      77.703  11.147  14.623  1.00  0.00           C  
ATOM   1254  O   ARG B1321      77.996  11.980  15.483  1.00  0.00           O  
ATOM   1255  CB  ARG B1321      79.238  10.371  12.854  1.00  0.00           C  
ATOM   1256  CG  ARG B1321      80.281  11.442  12.856  1.00  0.00           C  
ATOM   1257  CD  ARG B1321      81.638  10.796  12.731  1.00  0.00           C  
ATOM   1258  NE  ARG B1321      81.713   9.899  11.574  1.00  0.00           N  
ATOM   1259  CZ  ARG B1321      81.320  10.204  10.335  1.00  0.00           C  
ATOM   1260  NH1 ARG B1321      81.442   9.315   9.362  1.00  0.00           N  
ATOM   1261  NH2 ARG B1321      80.789  11.383  10.062  1.00  0.00           N  
ATOM   1262  N   ARG B1322      76.535  11.170  13.982  1.00  0.00           N  
ATOM   1263  CA  ARG B1322      75.527  12.174  14.319  1.00  0.00           C  
ATOM   1264  C   ARG B1322      75.037  12.051  15.757  1.00  0.00           C  
ATOM   1265  O   ARG B1322      74.668  13.055  16.374  1.00  0.00           O  
ATOM   1266  CB  ARG B1322      74.318  12.087  13.396  1.00  0.00           C  
ATOM   1267  CG  ARG B1322      74.257  13.161  12.341  1.00  0.00           C  
ATOM   1268  CD  ARG B1322      72.829  13.652  12.180  1.00  0.00           C  
ATOM   1269  NE  ARG B1322      72.625  14.978  12.773  1.00  0.00           N  
ATOM   1270  CZ  ARG B1322      71.503  15.686  12.651  1.00  0.00           C  
ATOM   1271  NH1 ARG B1322      70.480  15.198  11.962  1.00  0.00           N  
ATOM   1272  NH2 ARG B1322      71.406  16.883  13.205  1.00  0.00           N  
ATOM   1273  N   PHE B1323      75.018  10.827  16.288  1.00  0.00           N  
ATOM   1274  CA  PHE B1323      74.558  10.603  17.660  1.00  0.00           C  
ATOM   1275  C   PHE B1323      75.541  11.122  18.688  1.00  0.00           C  
ATOM   1276  O   PHE B1323      75.144  11.654  19.689  1.00  0.00           O  
ATOM   1277  CB  PHE B1323      74.320   9.121  17.937  1.00  0.00           C  
ATOM   1278  CG  PHE B1323      73.852   8.839  19.339  1.00  0.00           C  
ATOM   1279  CD1 PHE B1323      74.717   8.954  20.429  1.00  0.00           C  
ATOM   1280  CD2 PHE B1323      72.526   8.501  19.577  1.00  0.00           C  
ATOM   1281  CE1 PHE B1323      74.260   8.741  21.722  1.00  0.00           C  
ATOM   1282  CE2 PHE B1323      72.064   8.284  20.873  1.00  0.00           C  
ATOM   1283  CZ  PHE B1323      72.931   8.406  21.941  1.00  0.00           C  
ATOM   1284  N   ASN B1324      76.828  10.941  18.445  1.00  0.00           N  
ATOM   1285  CA  ASN B1324      77.843  11.417  19.370  1.00  0.00           C  
ATOM   1286  C   ASN B1324      77.902  12.946  19.420  1.00  0.00           C  
ATOM   1287  O   ASN B1324      78.180  13.533  20.463  1.00  0.00           O  
ATOM   1288  CB  ASN B1324      79.230  10.907  18.969  1.00  0.00           C  
ATOM   1289  CG  ASN B1324      79.413   9.427  19.213  1.00  0.00           C  
ATOM   1290  OD1 ASN B1324      78.883   8.874  20.178  1.00  0.00           O  
ATOM   1291  ND2 ASN B1324      80.197   8.779  18.351  1.00  0.00           N  
ATOM   1292  N   ALA B1325      77.664  13.600  18.293  1.00  0.00           N  
ATOM   1293  CA  ALA B1325      77.730  15.048  18.264  1.00  0.00           C  
ATOM   1294  C   ALA B1325      76.530  15.684  18.966  1.00  0.00           C  
ATOM   1295  O   ALA B1325      76.692  16.548  19.830  1.00  0.00           O  
ATOM   1296  CB  ALA B1325      77.821  15.528  16.815  1.00  0.00           C  
ATOM   1297  N   LEU B1326      75.327  15.253  18.600  1.00  0.00           N  
ATOM   1298  CA  LEU B1326      74.106  15.801  19.187  1.00  0.00           C  
ATOM   1299  C   LEU B1326      74.035  15.597  20.689  1.00  0.00           C  
ATOM   1300  O   LEU B1326      73.837  16.564  21.431  1.00  0.00           O  
ATOM   1301  CB  LEU B1326      72.858  15.179  18.538  1.00  0.00           C  
ATOM   1302  CG  LEU B1326      72.045  15.970  17.498  1.00  0.00           C  
ATOM   1303  CD1 LEU B1326      71.323  15.028  16.511  1.00  0.00           C  
ATOM   1304  CD2 LEU B1326      71.053  16.859  18.227  1.00  0.00           C  
ATOM   1305  N   TYR B1327      74.198  14.349  21.133  1.00  0.00           N  
ATOM   1306  CA  TYR B1327      74.116  13.982  22.552  1.00  0.00           C  
ATOM   1307  C   TYR B1327      75.456  13.924  23.291  1.00  0.00           C  
ATOM   1308  O   TYR B1327      75.804  14.844  23.999  1.00  0.00           O  
ATOM   1309  CB  TYR B1327      73.398  12.630  22.699  1.00  0.00           C  
ATOM   1310  CG  TYR B1327      72.116  12.541  21.901  1.00  0.00           C  
ATOM   1311  CD1 TYR B1327      71.939  11.555  20.922  1.00  0.00           C  
ATOM   1312  CD2 TYR B1327      71.124  13.500  22.051  1.00  0.00           C  
ATOM   1313  CE1 TYR B1327      70.808  11.546  20.100  1.00  0.00           C  
ATOM   1314  CE2 TYR B1327      69.992  13.499  21.240  1.00  0.00           C  
ATOM   1315  CZ  TYR B1327      69.840  12.524  20.260  1.00  0.00           C  
ATOM   1316  OH  TYR B1327      68.744  12.570  19.425  1.00  0.00           O  
ATOM   1317  N   ALA B1328      76.197  12.835  23.160  1.00  0.00           N  
ATOM   1318  CA  ALA B1328      77.489  12.724  23.830  1.00  0.00           C  
ATOM   1319  C   ALA B1328      78.246  11.626  23.117  1.00  0.00           C  
ATOM   1320  O   ALA B1328      77.634  10.712  22.590  1.00  0.00           O  
ATOM   1321  CB  ALA B1328      77.296  12.366  25.272  1.00  0.00           C  
ATOM   1322  N   PRO B1329      79.583  11.701  23.078  1.00  0.00           N  
ATOM   1323  CA  PRO B1329      80.370  10.669  22.395  1.00  0.00           C  
ATOM   1324  C   PRO B1329      80.578   9.330  23.096  1.00  0.00           C  
ATOM   1325  O   PRO B1329      81.695   9.017  23.495  1.00  0.00           O  
ATOM   1326  CB  PRO B1329      81.699  11.374  22.141  1.00  0.00           C  
ATOM   1327  CG  PRO B1329      81.824  12.273  23.338  1.00  0.00           C  
ATOM   1328  CD  PRO B1329      80.429  12.863  23.405  1.00  0.00           C  
ATOM   1329  N   VAL B1341      79.531   8.523  23.236  1.00  0.00           N  
ATOM   1330  CA  VAL B1341      79.732   7.237  23.869  1.00  0.00           C  
ATOM   1331  C   VAL B1341      79.539   6.023  22.928  1.00  0.00           C  
ATOM   1332  O   VAL B1341      79.588   4.881  23.379  1.00  0.00           O  
ATOM   1333  CB  VAL B1341      78.865   7.099  25.203  1.00  0.00           C  
ATOM   1334  CG1 VAL B1341      78.992   8.352  26.067  1.00  0.00           C  
ATOM   1335  CG2 VAL B1341      77.423   6.871  24.898  1.00  0.00           C  
ATOM   1336  N   LEU B1342      79.339   6.251  21.627  1.00  0.00           N  
ATOM   1337  CA  LEU B1342      79.190   5.130  20.672  1.00  0.00           C  
ATOM   1338  C   LEU B1342      80.405   5.102  19.745  1.00  0.00           C  
ATOM   1339  O   LEU B1342      80.912   6.147  19.357  1.00  0.00           O  
ATOM   1340  CB  LEU B1342      77.910   5.277  19.831  1.00  0.00           C  
ATOM   1341  CG  LEU B1342      76.584   5.393  20.607  1.00  0.00           C  
ATOM   1342  CD1 LEU B1342      75.388   5.417  19.661  1.00  0.00           C  
ATOM   1343  CD2 LEU B1342      76.476   4.225  21.562  1.00  0.00           C  
ATOM   1344  N   ALA B1344      80.870   3.903  19.409  1.00  0.00           N  
ATOM   1345  CA  ALA B1344      82.040   3.732  18.553  1.00  0.00           C  
ATOM   1346  C   ALA B1344      81.656   3.542  17.098  1.00  0.00           C  
ATOM   1347  O   ALA B1344      80.717   2.811  16.806  1.00  0.00           O  
ATOM   1348  CB  ALA B1344      82.854   2.524  19.027  1.00  0.00           C  
ATOM   1349  N   GLU B1345      82.367   4.213  16.190  1.00  0.00           N  
ATOM   1350  CA  GLU B1345      82.121   4.081  14.744  1.00  0.00           C  
ATOM   1351  C   GLU B1345      82.753   2.762  14.319  1.00  0.00           C  
ATOM   1352  O   GLU B1345      83.960   2.559  14.485  1.00  0.00           O  
ATOM   1353  CB  GLU B1345      82.782   5.217  13.954  1.00  0.00           C  
ATOM   1354  CG  GLU B1345      82.094   6.573  14.053  1.00  0.00           C  
ATOM   1355  CD  GLU B1345      82.758   7.645  13.176  1.00  0.00           C  
ATOM   1356  OE1 GLU B1345      82.764   7.496  11.935  1.00  0.00           O  
ATOM   1357  OE2 GLU B1345      83.277   8.638  13.726  1.00  0.00           O  
ATOM   1358  N   PRO B1347      81.950   1.845  13.765  1.00  0.00           N  
ATOM   1359  CA  PRO B1347      82.509   0.563  13.345  1.00  0.00           C  
ATOM   1360  C   PRO B1347      83.344   0.692  12.089  1.00  0.00           C  
ATOM   1361  O   PRO B1347      83.107   1.572  11.268  1.00  0.00           O  
ATOM   1362  CB  PRO B1347      81.266  -0.271  13.113  1.00  0.00           C  
ATOM   1363  CG  PRO B1347      80.337   0.737  12.507  1.00  0.00           C  
ATOM   1364  CD  PRO B1347      80.520   1.934  13.414  1.00  0.00           C  
ATOM   1365  N   GLN B1348      84.332  -0.175  11.938  1.00  0.00           N  
ATOM   1366  CA  GLN B1348      85.121  -0.127  10.733  1.00  0.00           C  
ATOM   1367  C   GLN B1348      84.917  -1.449  10.013  1.00  0.00           C  
ATOM   1368  O   GLN B1348      84.719  -2.484  10.652  1.00  0.00           O  
ATOM   1369  CB  GLN B1348      86.580   0.143  11.058  1.00  0.00           C  
ATOM   1370  CG  GLN B1348      87.396  -1.036  11.431  1.00  0.00           C  
ATOM   1371  CD  GLN B1348      88.741  -0.603  11.951  1.00  0.00           C  
ATOM   1372  OE1 GLN B1348      88.816   0.170  12.906  1.00  0.00           O  
ATOM   1373  NE2 GLN B1348      89.818  -1.091  11.327  1.00  0.00           N  
ATOM   1374  N   ALA B1349      84.942  -1.394   8.685  1.00  0.00           N  
ATOM   1375  CA  ALA B1349      84.706  -2.551   7.831  1.00  0.00           C  
ATOM   1376  C   ALA B1349      85.871  -3.521   7.656  1.00  0.00           C  
ATOM   1377  O   ALA B1349      87.037  -3.156   7.797  1.00  0.00           O  
ATOM   1378  CB  ALA B1349      84.236  -2.061   6.452  1.00  0.00           C  
ATOM   1379  N   GLN B1350      85.527  -4.768   7.355  1.00  0.00           N  
ATOM   1380  CA  GLN B1350      86.505  -5.809   7.084  1.00  0.00           C  
ATOM   1381  C   GLN B1350      86.044  -6.395   5.771  1.00  0.00           C  
ATOM   1382  O   GLN B1350      85.143  -7.236   5.730  1.00  0.00           O  
ATOM   1383  CB  GLN B1350      86.525  -6.896   8.169  1.00  0.00           C  
ATOM   1384  CG  GLN B1350      87.114  -8.221   7.688  1.00  0.00           C  
ATOM   1385  CD  GLN B1350      87.636  -9.105   8.815  1.00  0.00           C  
ATOM   1386  OE1 GLN B1350      88.758  -8.924   9.290  1.00  0.00           O  
ATOM   1387  NE2 GLN B1350      86.824 -10.069   9.244  1.00  0.00           N  
ATOM   1388  N   LEU B1351      86.649  -5.901   4.699  1.00  0.00           N  
ATOM   1389  CA  LEU B1351      86.354  -6.341   3.347  1.00  0.00           C  
ATOM   1390  C   LEU B1351      86.781  -7.801   3.167  1.00  0.00           C  
ATOM   1391  O   LEU B1351      87.685  -8.277   3.852  1.00  0.00           O  
ATOM   1392  CB  LEU B1351      87.095  -5.420   2.368  1.00  0.00           C  
ATOM   1393  CG  LEU B1351      86.497  -4.042   2.006  1.00  0.00           C  
ATOM   1394  CD1 LEU B1351      85.576  -3.544   3.097  1.00  0.00           C  
ATOM   1395  CD2 LEU B1351      87.609  -3.041   1.746  1.00  0.00           C  
ATOM   1396  N   SER B1352      86.121  -8.523   2.269  1.00  0.00           N  
ATOM   1397  CA  SER B1352      86.492  -9.914   2.034  1.00  0.00           C  
ATOM   1398  C   SER B1352      87.048 -10.030   0.629  1.00  0.00           C  
ATOM   1399  O   SER B1352      87.013  -9.073  -0.142  1.00  0.00           O  
ATOM   1400  CB  SER B1352      85.287 -10.833   2.171  1.00  0.00           C  
ATOM   1401  OG  SER B1352      84.442 -10.668   1.051  1.00  0.00           O  
ATOM   1402  N   ARG B1356      87.553 -11.208   0.296  1.00  0.00           N  
ATOM   1403  CA  ARG B1356      88.126 -11.436  -1.022  1.00  0.00           C  
ATOM   1404  C   ARG B1356      87.101 -12.043  -1.967  1.00  0.00           C  
ATOM   1405  O   ARG B1356      86.659 -11.411  -2.932  1.00  0.00           O  
ATOM   1406  CB  ARG B1356      89.304 -12.385  -0.907  1.00  0.00           C  
ATOM   1407  CG  ARG B1356      90.198 -12.115   0.274  1.00  0.00           C  
ATOM   1408  CD  ARG B1356      91.355 -13.072   0.218  1.00  0.00           C  
ATOM   1409  NE  ARG B1356      92.266 -12.934   1.346  1.00  0.00           N  
ATOM   1410  CZ  ARG B1356      93.531 -13.335   1.312  1.00  0.00           C  
ATOM   1411  NH1 ARG B1356      94.014 -13.885   0.204  1.00  0.00           N  
ATOM   1412  NH2 ARG B1356      94.305 -13.198   2.382  1.00  0.00           N  
ATOM   1413  N   VAL B1357      86.749 -13.290  -1.682  1.00  0.00           N  
ATOM   1414  CA  VAL B1357      85.779 -14.014  -2.478  1.00  0.00           C  
ATOM   1415  C   VAL B1357      84.489 -13.215  -2.488  1.00  0.00           C  
ATOM   1416  O   VAL B1357      83.874 -13.005  -1.443  1.00  0.00           O  
ATOM   1417  CB  VAL B1357      85.507 -15.431  -1.881  1.00  0.00           C  
ATOM   1418  CG1 VAL B1357      84.395 -16.140  -2.654  1.00  0.00           C  
ATOM   1419  CG2 VAL B1357      86.777 -16.267  -1.928  1.00  0.00           C  
ATOM   1420  N   PRO B1358      84.090 -12.708  -3.664  1.00  0.00           N  
ATOM   1421  CA  PRO B1358      82.844 -11.941  -3.726  1.00  0.00           C  
ATOM   1422  C   PRO B1358      81.702 -12.944  -3.571  1.00  0.00           C  
ATOM   1423  O   PRO B1358      81.954 -14.157  -3.588  1.00  0.00           O  
ATOM   1424  CB  PRO B1358      82.905 -11.291  -5.098  1.00  0.00           C  
ATOM   1425  CG  PRO B1358      83.664 -12.305  -5.900  1.00  0.00           C  
ATOM   1426  CD  PRO B1358      84.782 -12.682  -4.962  1.00  0.00           C  
ATOM   1427  N   ARG B1360      80.477 -12.455  -3.442  1.00  0.00           N  
ATOM   1428  CA  ARG B1360      79.338 -13.323  -3.193  1.00  0.00           C  
ATOM   1429  C   ARG B1360      79.356 -14.574  -4.125  1.00  0.00           C  
ATOM   1430  O   ARG B1360      79.299 -14.497  -5.372  1.00  0.00           O  
ATOM   1431  CB  ARG B1360      78.013 -12.496  -3.351  1.00  0.00           C  
ATOM   1432  CG  ARG B1360      76.946 -12.817  -2.282  1.00  0.00           C  
ATOM   1433  CD  ARG B1360      76.146 -11.620  -1.749  1.00  0.00           C  
ATOM   1434  NE  ARG B1360      74.739 -11.665  -2.149  1.00  0.00           N  
ATOM   1435  CZ  ARG B1360      73.789 -10.853  -1.684  1.00  0.00           C  
ATOM   1436  NH1 ARG B1360      72.540 -10.979  -2.124  1.00  0.00           N  
ATOM   1437  NH2 ARG B1360      74.072  -9.923  -0.777  1.00  0.00           N  
ATOM   1438  N   LEU B1361      79.594 -15.701  -3.470  1.00  0.00           N  
ATOM   1439  CA  LEU B1361      79.675 -17.024  -4.097  1.00  0.00           C  
ATOM   1440  C   LEU B1361      78.379 -17.162  -4.860  1.00  0.00           C  
ATOM   1441  O   LEU B1361      77.309 -16.888  -4.324  1.00  0.00           O  
ATOM   1442  CB  LEU B1361      79.783 -18.138  -3.043  1.00  0.00           C  
ATOM   1443  CG  LEU B1361      79.732 -19.598  -3.516  1.00  0.00           C  
ATOM   1444  CD1 LEU B1361      81.039 -19.965  -4.194  1.00  0.00           C  
ATOM   1445  CD2 LEU B1361      79.495 -20.530  -2.347  1.00  0.00           C  
ATOM   1446  N   PRO B1365      78.452 -17.581  -6.127  1.00  0.00           N  
ATOM   1447  CA  PRO B1365      77.268 -17.746  -6.974  1.00  0.00           C  
ATOM   1448  C   PRO B1365      76.501 -19.027  -6.735  1.00  0.00           C  
ATOM   1449  O   PRO B1365      77.026 -19.983  -6.180  1.00  0.00           O  
ATOM   1450  CB  PRO B1365      77.849 -17.705  -8.376  1.00  0.00           C  
ATOM   1451  CG  PRO B1365      79.124 -18.443  -8.194  1.00  0.00           C  
ATOM   1452  CD  PRO B1365      79.676 -17.849  -6.899  1.00  0.00           C  
ATOM   1453  N   GLY B1366      75.252 -19.046  -7.174  1.00  0.00           N  
ATOM   1454  CA  GLY B1366      74.454 -20.239  -7.005  1.00  0.00           C  
ATOM   1455  C   GLY B1366      74.784 -21.306  -8.045  1.00  0.00           C  
ATOM   1456  O   GLY B1366      75.415 -21.029  -9.079  1.00  0.00           O  
ATOM   1457  N   LEU B1368      74.359 -22.535  -7.757  1.00  0.00           N  
ATOM   1458  CA  LEU B1368      74.571 -23.673  -8.651  1.00  0.00           C  
ATOM   1459  C   LEU B1368      73.974 -23.283 -10.003  1.00  0.00           C  
ATOM   1460  O   LEU B1368      74.452 -23.697 -11.065  1.00  0.00           O  
ATOM   1461  CB  LEU B1368      73.843 -24.906  -8.111  1.00  0.00           C  
ATOM   1462  CG  LEU B1368      74.072 -25.304  -6.641  1.00  0.00           C  
ATOM   1463  CD1 LEU B1368      72.973 -26.246  -6.234  1.00  0.00           C  
ATOM   1464  CD2 LEU B1368      75.438 -25.947  -6.419  1.00  0.00           C  
ATOM   1465  N   ASP B1369      72.919 -22.473  -9.926  1.00  0.00           N  
ATOM   1466  CA  ASP B1369      72.182 -21.943 -11.074  1.00  0.00           C  
ATOM   1467  C   ASP B1369      73.096 -21.234 -12.060  1.00  0.00           C  
ATOM   1468  O   ASP B1369      72.949 -21.376 -13.268  1.00  0.00           O  
ATOM   1469  CB  ASP B1369      71.139 -20.912 -10.601  1.00  0.00           C  
ATOM   1470  CG  ASP B1369      69.839 -21.542 -10.121  1.00  0.00           C  
ATOM   1471  OD1 ASP B1369      69.189 -20.940  -9.240  1.00  0.00           O  
ATOM   1472  OD2 ASP B1369      69.449 -22.620 -10.627  1.00  0.00           O  
ATOM   1473  N   GLY B1370      74.031 -20.457 -11.531  1.00  0.00           N  
ATOM   1474  CA  GLY B1370      74.917 -19.681 -12.376  1.00  0.00           C  
ATOM   1475  C   GLY B1370      74.576 -18.226 -12.092  1.00  0.00           C  
ATOM   1476  O   GLY B1370      75.120 -17.301 -12.707  1.00  0.00           O  
ATOM   1477  N   GLN B1372      73.650 -18.042 -11.149  1.00  0.00           N  
ATOM   1478  CA  GLN B1372      73.189 -16.731 -10.703  1.00  0.00           C  
ATOM   1479  C   GLN B1372      74.307 -16.074  -9.906  1.00  0.00           C  
ATOM   1480  O   GLN B1372      75.401 -16.618  -9.818  1.00  0.00           O  
ATOM   1481  CB  GLN B1372      71.987 -16.897  -9.787  1.00  0.00           C  
ATOM   1482  CG  GLN B1372      70.780 -17.514 -10.425  1.00  0.00           C  
ATOM   1483  CD  GLN B1372      69.626 -17.527  -9.463  1.00  0.00           C  
ATOM   1484  OE1 GLN B1372      69.483 -16.611  -8.666  1.00  0.00           O  
ATOM   1485  NE2 GLN B1372      68.791 -18.546  -9.532  1.00  0.00           N  
ATOM   1486  N   ALA B1373      74.027 -14.916  -9.312  1.00  0.00           N  
ATOM   1487  CA  ALA B1373      75.025 -14.215  -8.507  1.00  0.00           C  
ATOM   1488  C   ALA B1373      74.824 -14.606  -7.058  1.00  0.00           C  
ATOM   1489  O   ALA B1373      75.786 -14.647  -6.274  1.00  0.00           O  
ATOM   1490  CB  ALA B1373      74.881 -12.706  -8.672  1.00  0.00           C  
ATOM   1491  N   LYS B1414      73.591 -14.906  -6.698  1.00  0.00           N  
ATOM   1492  CA  LYS B1414      73.375 -15.276  -5.321  1.00  0.00           C  
ATOM   1493  C   LYS B1414      72.886 -16.714  -5.081  1.00  0.00           C  
ATOM   1494  O   LYS B1414      72.134 -17.298  -5.866  1.00  0.00           O  
ATOM   1495  CB  LYS B1414      72.388 -14.277  -4.622  1.00  0.00           C  
ATOM   1496  CG  LYS B1414      70.964 -14.143  -5.147  1.00  0.00           C  
ATOM   1497  CD  LYS B1414      70.876 -13.052  -6.195  1.00  0.00           C  
ATOM   1498  CE  LYS B1414      69.550 -13.059  -6.945  1.00  0.00           C  
ATOM   1499  NZ  LYS B1414      68.426 -12.547  -6.108  1.00  0.00           N  
ATOM   1500  N   MET B1415      73.446 -17.318  -4.046  1.00  0.00           N  
ATOM   1501  CA  MET B1415      73.082 -18.673  -3.660  1.00  0.00           C  
ATOM   1502  C   MET B1415      72.153 -18.451  -2.489  1.00  0.00           C  
ATOM   1503  O   MET B1415      72.446 -17.634  -1.621  1.00  0.00           O  
ATOM   1504  CB  MET B1415      74.308 -19.465  -3.213  1.00  0.00           C  
ATOM   1505  CG  MET B1415      73.958 -20.836  -2.671  1.00  0.00           C  
ATOM   1506  SD  MET B1415      75.430 -21.733  -2.229  1.00  0.00           S  
ATOM   1507  CE  MET B1415      75.826 -22.427  -3.825  1.00  0.00           C  
ATOM   1508  N   SER B1416      71.029 -19.157  -2.461  1.00  0.00           N  
ATOM   1509  CA  SER B1416      70.051 -18.986  -1.390  1.00  0.00           C  
ATOM   1510  C   SER B1416      69.056 -20.132  -1.436  1.00  0.00           C  
ATOM   1511  O   SER B1416      68.811 -20.683  -2.499  1.00  0.00           O  
ATOM   1512  CB  SER B1416      69.317 -17.658  -1.582  1.00  0.00           C  
ATOM   1513  OG  SER B1416      68.241 -17.511  -0.672  1.00  0.00           O  
ATOM   1514  N   LYS B1417      68.477 -20.498  -0.298  1.00  0.00           N  
ATOM   1515  CA  LYS B1417      67.520 -21.595  -0.313  1.00  0.00           C  
ATOM   1516  C   LYS B1417      66.280 -21.172  -1.081  1.00  0.00           C  
ATOM   1517  O   LYS B1417      65.570 -22.001  -1.651  1.00  0.00           O  
ATOM   1518  CB  LYS B1417      67.138 -22.025   1.106  1.00  0.00           C  
ATOM   1519  CG  LYS B1417      66.271 -23.280   1.123  1.00  0.00           C  
ATOM   1520  CD  LYS B1417      66.329 -23.997   2.459  1.00  0.00           C  
ATOM   1521  CE  LYS B1417      67.677 -24.677   2.670  1.00  0.00           C  
ATOM   1522  NZ  LYS B1417      67.744 -25.354   3.995  1.00  0.00           N  
ATOM   1523  N   SER B1441      66.044 -19.864  -1.098  1.00  0.00           N  
ATOM   1524  CA  SER B1441      64.908 -19.265  -1.794  1.00  0.00           C  
ATOM   1525  C   SER B1441      65.015 -19.468  -3.297  1.00  0.00           C  
ATOM   1526  O   SER B1441      64.027 -19.733  -3.976  1.00  0.00           O  
ATOM   1527  CB  SER B1441      64.868 -17.773  -1.496  1.00  0.00           C  
ATOM   1528  OG  SER B1441      64.900 -17.558  -0.102  1.00  0.00           O  
ATOM   1529  N   LEU B1444      66.227 -19.326  -3.812  1.00  0.00           N  
ATOM   1530  CA  LEU B1444      66.461 -19.501  -5.228  1.00  0.00           C  
ATOM   1531  C   LEU B1444      66.673 -20.964  -5.555  1.00  0.00           C  
ATOM   1532  O   LEU B1444      66.803 -21.332  -6.728  1.00  0.00           O  
ATOM   1533  CB  LEU B1444      67.680 -18.708  -5.661  1.00  0.00           C  
ATOM   1534  CG  LEU B1444      67.561 -17.202  -5.463  1.00  0.00           C  
ATOM   1535  CD1 LEU B1444      68.865 -16.574  -5.879  1.00  0.00           C  
ATOM   1536  CD2 LEU B1444      66.396 -16.649  -6.282  1.00  0.00           C  
ATOM   1537  N   GLY B1450      66.724 -21.784  -4.508  1.00  0.00           N  
ATOM   1538  CA  GLY B1450      66.894 -23.220  -4.663  1.00  0.00           C  
ATOM   1539  C   GLY B1450      68.172 -23.693  -5.330  1.00  0.00           C  
ATOM   1540  O   GLY B1450      68.249 -24.821  -5.811  1.00  0.00           O  
ATOM   1541  N   ASN B1452      69.186 -22.839  -5.347  1.00  0.00           N  
ATOM   1542  CA  ASN B1452      70.461 -23.181  -5.966  1.00  0.00           C  
ATOM   1543  C   ASN B1452      71.544 -23.324  -4.909  1.00  0.00           C  
ATOM   1544  O   ASN B1452      72.692 -22.955  -5.136  1.00  0.00           O  
ATOM   1545  CB  ASN B1452      70.872 -22.083  -6.950  1.00  0.00           C  
ATOM   1546  CG  ASN B1452      70.937 -20.709  -6.296  1.00  0.00           C  
ATOM   1547  OD1 ASN B1452      70.962 -20.584  -5.058  1.00  0.00           O  
ATOM   1548  ND2 ASN B1452      70.975 -19.667  -7.122  1.00  0.00           N  
ATOM   1549  N   ALA B1455      71.195 -23.878  -3.760  1.00  0.00           N  
ATOM   1550  CA  ALA B1455      72.187 -23.984  -2.703  1.00  0.00           C  
ATOM   1551  C   ALA B1455      72.519 -25.379  -2.228  1.00  0.00           C  
ATOM   1552  O   ALA B1455      71.708 -26.303  -2.316  1.00  0.00           O  
ATOM   1553  CB  ALA B1455      71.762 -23.137  -1.498  1.00  0.00           C  
ATOM   1554  N   ILE B1456      73.741 -25.495  -1.722  1.00  0.00           N  
ATOM   1555  CA  ILE B1456      74.244 -26.717  -1.144  1.00  0.00           C  
ATOM   1556  C   ILE B1456      74.382 -26.418   0.342  1.00  0.00           C  
ATOM   1557  O   ILE B1456      75.371 -25.832   0.767  1.00  0.00           O  
ATOM   1558  CB  ILE B1456      75.632 -27.106  -1.711  1.00  0.00           C  
ATOM   1559  CG1 ILE B1456      75.508 -27.493  -3.190  1.00  0.00           C  
ATOM   1560  CG2 ILE B1456      76.207 -28.277  -0.903  1.00  0.00           C  
ATOM   1561  CD1 ILE B1456      76.822 -27.886  -3.836  1.00  0.00           C  
ATOM   1562  N   ALA B1457      73.376 -26.801   1.124  1.00  0.00           N  
ATOM   1563  CA  ALA B1457      73.382 -26.586   2.578  1.00  0.00           C  
ATOM   1564  C   ALA B1457      74.501 -27.360   3.271  1.00  0.00           C  
ATOM   1565  O   ALA B1457      74.935 -28.396   2.790  1.00  0.00           O  
ATOM   1566  CB  ALA B1457      72.026 -26.999   3.170  1.00  0.00           C  
ATOM   1567  N   LEU B1458      74.953 -26.855   4.413  1.00  0.00           N  
ATOM   1568  CA  LEU B1458      76.018 -27.486   5.193  1.00  0.00           C  
ATOM   1569  C   LEU B1458      75.573 -28.828   5.780  1.00  0.00           C  
ATOM   1570  O   LEU B1458      76.379 -29.590   6.299  1.00  0.00           O  
ATOM   1571  CB  LEU B1458      76.484 -26.517   6.299  1.00  0.00           C  
ATOM   1572  CG  LEU B1458      77.504 -25.417   5.911  1.00  0.00           C  
ATOM   1573  CD1 LEU B1458      77.382 -25.045   4.452  1.00  0.00           C  
ATOM   1574  CD2 LEU B1458      77.312 -24.186   6.769  1.00  0.00           C  
ATOM   1575  N   GLY B1459      74.287 -29.132   5.667  1.00  0.00           N  
ATOM   1576  CA  GLY B1459      73.793 -30.384   6.204  1.00  0.00           C  
ATOM   1577  C   GLY B1459      73.570 -31.453   5.156  1.00  0.00           C  
ATOM   1578  O   GLY B1459      73.226 -32.585   5.491  1.00  0.00           O  
ATOM   1579  N   ASP B1460      73.764 -31.097   3.888  1.00  0.00           N  
ATOM   1580  CA  ASP B1460      73.575 -32.035   2.776  1.00  0.00           C  
ATOM   1581  C   ASP B1460      74.552 -33.208   2.779  1.00  0.00           C  
ATOM   1582  O   ASP B1460      75.749 -33.040   3.019  1.00  0.00           O  
ATOM   1583  CB  ASP B1460      73.668 -31.296   1.437  1.00  0.00           C  
ATOM   1584  CG  ASP B1460      72.505 -30.358   1.214  1.00  0.00           C  
ATOM   1585  OD1 ASP B1460      72.561 -29.556   0.257  1.00  0.00           O  
ATOM   1586  OD2 ASP B1460      71.535 -30.431   2.001  1.00  0.00           O  
ATOM   1587  N   SER B1461      74.018 -34.393   2.485  1.00  0.00           N  
ATOM   1588  CA  SER B1461      74.781 -35.635   2.454  1.00  0.00           C  
ATOM   1589  C   SER B1461      75.755 -35.746   1.283  1.00  0.00           C  
ATOM   1590  O   SER B1461      75.549 -35.136   0.237  1.00  0.00           O  
ATOM   1591  CB  SER B1461      73.812 -36.821   2.443  1.00  0.00           C  
ATOM   1592  OG  SER B1461      72.852 -36.711   1.401  1.00  0.00           O  
ATOM   1593  N   ALA B1462      76.817 -36.527   1.466  1.00  0.00           N  
ATOM   1594  CA  ALA B1462      77.820 -36.718   0.424  1.00  0.00           C  
ATOM   1595  C   ALA B1462      77.130 -36.951  -0.904  1.00  0.00           C  
ATOM   1596  O   ALA B1462      77.568 -36.440  -1.930  1.00  0.00           O  
ATOM   1597  CB  ALA B1462      78.716 -37.903   0.758  1.00  0.00           C  
ATOM   1598  N   ASP B1463      76.043 -37.719  -0.874  1.00  0.00           N  
ATOM   1599  CA  ASP B1463      75.273 -38.030  -2.079  1.00  0.00           C  
ATOM   1600  C   ASP B1463      74.704 -36.789  -2.735  1.00  0.00           C  
ATOM   1601  O   ASP B1463      74.855 -36.576  -3.938  1.00  0.00           O  
ATOM   1602  CB  ASP B1463      74.119 -38.974  -1.747  1.00  0.00           C  
ATOM   1603  CG  ASP B1463      74.532 -40.428  -1.763  1.00  0.00           C  
ATOM   1604  OD1 ASP B1463      73.636 -41.295  -1.666  1.00  0.00           O  
ATOM   1605  OD2 ASP B1463      75.749 -40.705  -1.870  1.00  0.00           O  
ATOM   1606  N   GLU B1465      74.030 -35.984  -1.923  1.00  0.00           N  
ATOM   1607  CA  GLU B1465      73.418 -34.751  -2.385  1.00  0.00           C  
ATOM   1608  C   GLU B1465      74.468 -33.791  -2.928  1.00  0.00           C  
ATOM   1609  O   GLU B1465      74.416 -33.398  -4.093  1.00  0.00           O  
ATOM   1610  CB  GLU B1465      72.600 -34.117  -1.245  1.00  0.00           C  
ATOM   1611  CG  GLU B1465      71.301 -34.901  -0.950  1.00  0.00           C  
ATOM   1612  CD  GLU B1465      70.517 -35.253  -2.228  1.00  0.00           C  
ATOM   1613  OE1 GLU B1465      69.901 -34.358  -2.841  1.00  0.00           O  
ATOM   1614  OE2 GLU B1465      70.525 -36.435  -2.630  1.00  0.00           O  
ATOM   1615  N   VAL B1467      75.435 -33.426  -2.101  1.00  0.00           N  
ATOM   1616  CA  VAL B1467      76.464 -32.524  -2.571  1.00  0.00           C  
ATOM   1617  C   VAL B1467      76.948 -32.964  -3.966  1.00  0.00           C  
ATOM   1618  O   VAL B1467      77.120 -32.136  -4.858  1.00  0.00           O  
ATOM   1619  CB  VAL B1467      77.617 -32.445  -1.534  1.00  0.00           C  
ATOM   1620  CG1 VAL B1467      78.089 -33.845  -1.178  1.00  0.00           C  
ATOM   1621  CG2 VAL B1467      78.756 -31.562  -2.065  1.00  0.00           C  
ATOM   1622  N   ALA B1468      77.112 -34.264  -4.184  1.00  0.00           N  
ATOM   1623  CA  ALA B1468      77.564 -34.747  -5.493  1.00  0.00           C  
ATOM   1624  C   ALA B1468      76.500 -34.518  -6.556  1.00  0.00           C  
ATOM   1625  O   ALA B1468      76.808 -34.100  -7.666  1.00  0.00           O  
ATOM   1626  CB  ALA B1468      77.910 -36.218  -5.420  1.00  0.00           C  
ATOM   1627  N   ARG B1507      75.248 -34.806  -6.209  1.00  0.00           N  
ATOM   1628  CA  ARG B1507      74.148 -34.605  -7.136  1.00  0.00           C  
ATOM   1629  C   ARG B1507      73.991 -33.127  -7.464  1.00  0.00           C  
ATOM   1630  O   ARG B1507      73.672 -32.790  -8.598  1.00  0.00           O  
ATOM   1631  CB  ARG B1507      72.829 -35.106  -6.549  1.00  0.00           C  
ATOM   1632  CG  ARG B1507      72.921 -36.454  -5.907  1.00  0.00           C  
ATOM   1633  CD  ARG B1507      71.794 -37.371  -6.362  1.00  0.00           C  
ATOM   1634  NE  ARG B1507      71.699 -37.499  -7.824  1.00  0.00           N  
ATOM   1635  CZ  ARG B1507      71.747 -38.649  -8.495  1.00  0.00           C  
ATOM   1636  NH1 ARG B1507      71.644 -38.647  -9.819  1.00  0.00           N  
ATOM   1637  NH2 ARG B1507      71.911 -39.795  -7.847  1.00  0.00           N  
ATOM   1638  N   LYS B1508      74.202 -32.250  -6.478  1.00  0.00           N  
ATOM   1639  CA  LYS B1508      74.048 -30.807  -6.693  1.00  0.00           C  
ATOM   1640  C   LYS B1508      75.140 -30.267  -7.588  1.00  0.00           C  
ATOM   1641  O   LYS B1508      74.925 -29.296  -8.311  1.00  0.00           O  
ATOM   1642  CB  LYS B1508      74.105 -30.011  -5.378  1.00  0.00           C  
ATOM   1643  CG  LYS B1508      73.057 -30.331  -4.316  1.00  0.00           C  
ATOM   1644  CD  LYS B1508      71.660 -29.883  -4.684  1.00  0.00           C  
ATOM   1645  CE  LYS B1508      70.721 -30.170  -3.530  1.00  0.00           C  
ATOM   1646  NZ  LYS B1508      71.164 -29.457  -2.303  1.00  0.00           N  
ATOM   1647  N   VAL B1509      76.320 -30.874  -7.521  1.00  0.00           N  
ATOM   1648  CA  VAL B1509      77.435 -30.423  -8.344  1.00  0.00           C  
ATOM   1649  C   VAL B1509      77.226 -30.854  -9.779  1.00  0.00           C  
ATOM   1650  O   VAL B1509      77.523 -30.112 -10.714  1.00  0.00           O  
ATOM   1651  CB  VAL B1509      78.769 -31.001  -7.853  1.00  0.00           C  
ATOM   1652  CG1 VAL B1509      79.920 -30.510  -8.727  1.00  0.00           C  
ATOM   1653  CG2 VAL B1509      78.993 -30.586  -6.420  1.00  0.00           C  
ATOM   1654  N   MET B1510      76.696 -32.056  -9.948  1.00  0.00           N  
ATOM   1655  CA  MET B1510      76.455 -32.593 -11.274  1.00  0.00           C  
ATOM   1656  C   MET B1510      75.376 -31.846 -12.063  1.00  0.00           C  
ATOM   1657  O   MET B1510      75.379 -31.878 -13.296  1.00  0.00           O  
ATOM   1658  CB  MET B1510      76.094 -34.080 -11.193  1.00  0.00           C  
ATOM   1659  CG  MET B1510      77.249 -35.047 -10.832  1.00  0.00           C  
ATOM   1660  SD  MET B1510      78.866 -34.983 -11.728  1.00  0.00           S  
ATOM   1661  CE  MET B1510      78.513 -35.656 -13.313  1.00  0.00           C  
ATOM   1662  N   GLY B1511      74.456 -31.175 -11.374  1.00  0.00           N  
ATOM   1663  CA  GLY B1511      73.413 -30.448 -12.091  1.00  0.00           C  
ATOM   1664  C   GLY B1511      73.731 -28.973 -12.220  1.00  0.00           C  
ATOM   1665  O   GLY B1511      72.965 -28.187 -12.766  1.00  0.00           O  
ATOM   1666  N   MET B1516      74.899 -28.622 -11.710  1.00  0.00           N  
ATOM   1667  CA  MET B1516      75.395 -27.268 -11.693  1.00  0.00           C  
ATOM   1668  C   MET B1516      75.594 -26.676 -13.088  1.00  0.00           C  
ATOM   1669  O   MET B1516      76.192 -27.302 -13.963  1.00  0.00           O  
ATOM   1670  CB  MET B1516      76.699 -27.285 -10.903  1.00  0.00           C  
ATOM   1671  CG  MET B1516      77.245 -25.952 -10.447  1.00  0.00           C  
ATOM   1672  SD  MET B1516      78.551 -26.306  -9.252  1.00  0.00           S  
ATOM   1673  CE  MET B1516      79.394 -27.665 -10.100  1.00  0.00           C  
ATOM   1674  N   TYR B1517      75.071 -25.469 -13.291  1.00  0.00           N  
ATOM   1675  CA  TYR B1517      75.217 -24.782 -14.567  1.00  0.00           C  
ATOM   1676  C   TYR B1517      76.704 -24.718 -14.861  1.00  0.00           C  
ATOM   1677  O   TYR B1517      77.519 -24.590 -13.949  1.00  0.00           O  
ATOM   1678  CB  TYR B1517      74.665 -23.357 -14.483  1.00  0.00           C  
ATOM   1679  CG  TYR B1517      74.872 -22.529 -15.734  1.00  0.00           C  
ATOM   1680  CD1 TYR B1517      74.152 -22.800 -16.893  1.00  0.00           C  
ATOM   1681  CD2 TYR B1517      75.779 -21.465 -15.756  1.00  0.00           C  
ATOM   1682  CE1 TYR B1517      74.320 -22.030 -18.051  1.00  0.00           C  
ATOM   1683  CE2 TYR B1517      75.958 -20.685 -16.918  1.00  0.00           C  
ATOM   1684  CZ  TYR B1517      75.221 -20.979 -18.060  1.00  0.00           C  
ATOM   1685  OH  TYR B1517      75.370 -20.243 -19.214  1.00  0.00           O  
ATOM   1686  N   THR B1518      77.055 -24.813 -16.134  1.00  0.00           N  
ATOM   1687  CA  THR B1518      78.450 -24.760 -16.535  1.00  0.00           C  
ATOM   1688  C   THR B1518      78.683 -23.821 -17.703  1.00  0.00           C  
ATOM   1689  O   THR B1518      78.902 -22.616 -17.530  1.00  0.00           O  
ATOM   1690  CB  THR B1518      78.970 -26.126 -16.973  1.00  0.00           C  
ATOM   1691  OG1 THR B1518      77.997 -26.742 -17.823  1.00  0.00           O  
ATOM   1692  CG2 THR B1518      79.273 -27.002 -15.778  1.00  0.00           C  
ATOM   1693  N   ASP B1527      78.628 -24.384 -18.902  1.00  0.00           N  
ATOM   1694  CA  ASP B1527      78.882 -23.595 -20.092  1.00  0.00           C  
ATOM   1695  C   ASP B1527      78.103 -24.122 -21.289  1.00  0.00           C  
ATOM   1696  O   ASP B1527      78.382 -25.215 -21.788  1.00  0.00           O  
ATOM   1697  CB  ASP B1527      80.402 -23.617 -20.393  1.00  0.00           C  
ATOM   1698  CG  ASP B1527      80.852 -22.558 -21.433  1.00  0.00           C  
ATOM   1699  OD1 ASP B1527      80.242 -22.432 -22.512  1.00  0.00           O  
ATOM   1700  OD2 ASP B1527      81.856 -21.855 -21.181  1.00  0.00           O  
ATOM   1701  N   PRO B1528      77.086 -23.371 -21.744  1.00  0.00           N  
ATOM   1702  CA  PRO B1528      76.337 -23.843 -22.910  1.00  0.00           C  
ATOM   1703  C   PRO B1528      77.362 -23.645 -24.037  1.00  0.00           C  
ATOM   1704  O   PRO B1528      78.393 -23.011 -23.807  1.00  0.00           O  
ATOM   1705  CB  PRO B1528      75.184 -22.851 -22.990  1.00  0.00           C  
ATOM   1706  CG  PRO B1528      75.849 -21.568 -22.546  1.00  0.00           C  
ATOM   1707  CD  PRO B1528      76.627 -22.032 -21.330  1.00  0.00           C  
ATOM   1708  N   GLY B1549      77.119 -24.155 -25.238  1.00  0.00           N  
ATOM   1709  CA  GLY B1549      78.117 -23.972 -26.284  1.00  0.00           C  
ATOM   1710  C   GLY B1549      79.211 -25.016 -26.130  1.00  0.00           C  
ATOM   1711  O   GLY B1549      79.878 -25.390 -27.097  1.00  0.00           O  
ATOM   1712  N   HIS B1563      79.412 -25.462 -24.891  1.00  0.00           N  
ATOM   1713  CA  HIS B1563      80.377 -26.512 -24.588  1.00  0.00           C  
ATOM   1714  C   HIS B1563      79.440 -27.701 -24.448  1.00  0.00           C  
ATOM   1715  O   HIS B1563      78.859 -27.932 -23.386  1.00  0.00           O  
ATOM   1716  CB  HIS B1563      81.105 -26.263 -23.257  1.00  0.00           C  
ATOM   1717  CG  HIS B1563      82.324 -27.118 -23.066  1.00  0.00           C  
ATOM   1718  ND1 HIS B1563      82.906 -27.327 -21.833  1.00  0.00           N  
ATOM   1719  CD2 HIS B1563      83.087 -27.795 -23.958  1.00  0.00           C  
ATOM   1720  CE1 HIS B1563      83.972 -28.095 -21.975  1.00  0.00           C  
ATOM   1721  NE2 HIS B1563      84.104 -28.393 -23.255  1.00  0.00           N  
ATOM   1722  N   LEU B1569      79.270 -28.424 -25.546  1.00  0.00           N  
ATOM   1723  CA  LEU B1569      78.382 -29.577 -25.592  1.00  0.00           C  
ATOM   1724  C   LEU B1569      79.120 -30.891 -25.287  1.00  0.00           C  
ATOM   1725  O   LEU B1569      78.657 -31.688 -24.465  1.00  0.00           O  
ATOM   1726  CB  LEU B1569      77.679 -29.603 -26.963  1.00  0.00           C  
ATOM   1727  CG  LEU B1569      76.486 -28.632 -27.142  1.00  0.00           C  
ATOM   1728  CD1 LEU B1569      76.815 -27.236 -26.588  1.00  0.00           C  
ATOM   1729  CD2 LEU B1569      76.096 -28.559 -28.623  1.00  0.00           C  
ATOM   1730  N   ARG B1594      80.269 -31.104 -25.934  1.00  0.00           N  
ATOM   1731  CA  ARG B1594      81.090 -32.302 -25.705  1.00  0.00           C  
ATOM   1732  C   ARG B1594      82.511 -31.978 -25.199  1.00  0.00           C  
ATOM   1733  O   ARG B1594      83.085 -30.941 -25.543  1.00  0.00           O  
ATOM   1734  CB  ARG B1594      81.173 -33.166 -26.977  1.00  0.00           C  
ATOM   1735  CG  ARG B1594      81.609 -32.443 -28.240  1.00  0.00           C  
ATOM   1736  CD  ARG B1594      80.485 -31.593 -28.806  1.00  0.00           C  
ATOM   1737  NE  ARG B1594      80.895 -30.901 -30.025  1.00  0.00           N  
ATOM   1738  CZ  ARG B1594      80.227 -29.894 -30.583  1.00  0.00           C  
ATOM   1739  NH1 ARG B1594      80.686 -29.331 -31.692  1.00  0.00           N  
ATOM   1740  NH2 ARG B1594      79.105 -29.447 -30.032  1.00  0.00           N  
ATOM   1741  N   ALA B1596      83.061 -32.876 -24.378  1.00  0.00           N  
ATOM   1742  CA  ALA B1596      84.398 -32.728 -23.792  1.00  0.00           C  
ATOM   1743  C   ALA B1596      85.397 -32.070 -24.746  1.00  0.00           C  
ATOM   1744  O   ALA B1596      85.815 -30.929 -24.529  1.00  0.00           O  
ATOM   1745  CB  ALA B1596      84.926 -34.101 -23.343  1.00  0.00           C  
ATOM   1746  N   SER B1597      85.767 -32.805 -25.795  1.00  0.00           N  
ATOM   1747  CA  SER B1597      86.709 -32.351 -26.823  1.00  0.00           C  
ATOM   1748  C   SER B1597      86.720 -30.836 -26.965  1.00  0.00           C  
ATOM   1749  O   SER B1597      87.750 -30.182 -26.791  1.00  0.00           O  
ATOM   1750  CB  SER B1597      86.364 -32.996 -28.184  1.00  0.00           C  
ATOM   1751  OG  SER B1597      85.091 -32.596 -28.673  1.00  0.00           O  
ATOM   1752  N   ASP B1598      85.556 -30.285 -27.274  1.00  0.00           N  
ATOM   1753  CA  ASP B1598      85.417 -28.853 -27.442  1.00  0.00           C  
ATOM   1754  C   ASP B1598      86.124 -27.999 -26.408  1.00  0.00           C  
ATOM   1755  O   ASP B1598      86.385 -28.423 -25.280  1.00  0.00           O  
ATOM   1756  CB  ASP B1598      83.946 -28.459 -27.445  1.00  0.00           C  
ATOM   1757  CG  ASP B1598      83.379 -28.366 -28.833  1.00  0.00           C  
ATOM   1758  OD1 ASP B1598      83.868 -27.539 -29.635  1.00  0.00           O  
ATOM   1759  OD2 ASP B1598      82.439 -29.126 -29.121  1.00  0.00           O  
ATOM   1760  N   PRO B1599      86.449 -26.766 -26.798  1.00  0.00           N  
ATOM   1761  CA  PRO B1599      87.122 -25.833 -25.901  1.00  0.00           C  
ATOM   1762  C   PRO B1599      86.078 -25.139 -25.033  1.00  0.00           C  
ATOM   1763  O   PRO B1599      84.977 -24.839 -25.494  1.00  0.00           O  
ATOM   1764  CB  PRO B1599      87.808 -24.877 -26.865  1.00  0.00           C  
ATOM   1765  CG  PRO B1599      86.835 -24.819 -28.010  1.00  0.00           C  
ATOM   1766  CD  PRO B1599      86.431 -26.258 -28.183  1.00  0.00           C  
ATOM   1767  N   GLY B1600      86.418 -24.903 -23.773  1.00  0.00           N  
ATOM   1768  CA  GLY B1600      85.491 -24.234 -22.878  1.00  0.00           C  
ATOM   1769  C   GLY B1600      86.098 -22.947 -22.354  1.00  0.00           C  
ATOM   1770  O   GLY B1600      87.264 -22.655 -22.628  1.00  0.00           O  
ATOM   1771  N   ARG B1605      85.313 -22.165 -21.618  1.00  0.00           N  
ATOM   1772  CA  ARG B1605      85.813 -20.918 -21.044  1.00  0.00           C  
ATOM   1773  C   ARG B1605      85.348 -20.756 -19.593  1.00  0.00           C  
ATOM   1774  O   ARG B1605      84.203 -21.041 -19.253  1.00  0.00           O  
ATOM   1775  CB  ARG B1605      85.409 -19.710 -21.915  1.00  0.00           C  
ATOM   1776  CG  ARG B1605      83.919 -19.523 -22.195  1.00  0.00           C  
ATOM   1777  CD  ARG B1605      83.368 -18.281 -21.482  1.00  0.00           C  
ATOM   1778  NE  ARG B1605      82.530 -17.448 -22.348  1.00  0.00           N  
ATOM   1779  CZ  ARG B1605      81.869 -16.357 -21.954  1.00  0.00           C  
ATOM   1780  NH1 ARG B1605      81.934 -15.941 -20.696  1.00  0.00           N  
ATOM   1781  NH2 ARG B1605      81.135 -15.677 -22.827  1.00  0.00           N  
ATOM   1782  N   VAL B1606      86.258 -20.303 -18.739  1.00  0.00           N  
ATOM   1783  CA  VAL B1606      85.981 -20.145 -17.315  1.00  0.00           C  
ATOM   1784  C   VAL B1606      85.076 -18.982 -16.884  1.00  0.00           C  
ATOM   1785  O   VAL B1606      84.468 -19.025 -15.811  1.00  0.00           O  
ATOM   1786  CB  VAL B1606      87.307 -20.061 -16.546  1.00  0.00           C  
ATOM   1787  CG1 VAL B1606      87.047 -19.979 -15.058  1.00  0.00           C  
ATOM   1788  CG2 VAL B1606      88.170 -21.264 -16.887  1.00  0.00           C  
ATOM   1789  N   GLU B1607      84.988 -17.939 -17.698  1.00  0.00           N  
ATOM   1790  CA  GLU B1607      84.139 -16.813 -17.343  1.00  0.00           C  
ATOM   1791  C   GLU B1607      82.675 -17.251 -17.287  1.00  0.00           C  
ATOM   1792  O   GLU B1607      82.146 -17.832 -18.239  1.00  0.00           O  
ATOM   1793  CB  GLU B1607      84.323 -15.659 -18.345  1.00  0.00           C  
ATOM   1794  CG  GLU B1607      84.608 -16.093 -19.776  1.00  0.00           C  
ATOM   1795  CD  GLU B1607      86.088 -16.118 -20.123  1.00  0.00           C  
ATOM   1796  OE1 GLU B1607      86.890 -16.666 -19.335  1.00  0.00           O  
ATOM   1797  OE2 GLU B1607      86.443 -15.591 -21.199  1.00  0.00           O  
ATOM   1798  N   GLY B1608      82.041 -16.994 -16.145  1.00  0.00           N  
ATOM   1799  CA  GLY B1608      80.642 -17.343 -15.958  1.00  0.00           C  
ATOM   1800  C   GLY B1608      80.351 -18.772 -15.532  1.00  0.00           C  
ATOM   1801  O   GLY B1608      79.189 -19.147 -15.374  1.00  0.00           O  
ATOM   1802  N   ASN B1609      81.401 -19.563 -15.336  1.00  0.00           N  
ATOM   1803  CA  ASN B1609      81.255 -20.960 -14.944  1.00  0.00           C  
ATOM   1804  C   ASN B1609      81.328 -21.144 -13.427  1.00  0.00           C  
ATOM   1805  O   ASN B1609      82.409 -21.104 -12.837  1.00  0.00           O  
ATOM   1806  CB  ASN B1609      82.350 -21.787 -15.612  1.00  0.00           C  
ATOM   1807  CG  ASN B1609      81.907 -23.194 -15.917  1.00  0.00           C  
ATOM   1808  OD1 ASN B1609      81.461 -23.921 -15.032  1.00  0.00           O  
ATOM   1809  ND2 ASN B1609      82.028 -23.589 -17.180  1.00  0.00           N  
ATOM   1810  N   PRO B1610      80.178 -21.365 -12.774  1.00  0.00           N  
ATOM   1811  CA  PRO B1610      80.188 -21.546 -11.321  1.00  0.00           C  
ATOM   1812  C   PRO B1610      81.176 -22.567 -10.752  1.00  0.00           C  
ATOM   1813  O   PRO B1610      81.714 -22.356  -9.662  1.00  0.00           O  
ATOM   1814  CB  PRO B1610      78.727 -21.878 -10.996  1.00  0.00           C  
ATOM   1815  CG  PRO B1610      78.171 -22.375 -12.286  1.00  0.00           C  
ATOM   1816  CD  PRO B1610      78.810 -21.475 -13.301  1.00  0.00           C  
ATOM   1817  N   VAL B1611      81.434 -23.659 -11.466  1.00  0.00           N  
ATOM   1818  CA  VAL B1611      82.371 -24.650 -10.941  1.00  0.00           C  
ATOM   1819  C   VAL B1611      83.747 -24.029 -10.656  1.00  0.00           C  
ATOM   1820  O   VAL B1611      84.325 -24.268  -9.593  1.00  0.00           O  
ATOM   1821  CB  VAL B1611      82.572 -25.833 -11.904  1.00  0.00           C  
ATOM   1822  CG1 VAL B1611      81.233 -26.378 -12.361  1.00  0.00           C  
ATOM   1823  CG2 VAL B1611      83.409 -25.393 -13.072  1.00  0.00           C  
ATOM   1824  N   PHE B1612      84.269 -23.230 -11.588  1.00  0.00           N  
ATOM   1825  CA  PHE B1612      85.579 -22.610 -11.390  1.00  0.00           C  
ATOM   1826  C   PHE B1612      85.600 -21.555 -10.300  1.00  0.00           C  
ATOM   1827  O   PHE B1612      86.607 -21.387  -9.614  1.00  0.00           O  
ATOM   1828  CB  PHE B1612      86.109 -22.008 -12.692  1.00  0.00           C  
ATOM   1829  CG  PHE B1612      86.614 -23.034 -13.661  1.00  0.00           C  
ATOM   1830  CD1 PHE B1612      87.543 -23.989 -13.255  1.00  0.00           C  
ATOM   1831  CD2 PHE B1612      86.130 -23.080 -14.966  1.00  0.00           C  
ATOM   1832  CE1 PHE B1612      87.979 -24.986 -14.134  1.00  0.00           C  
ATOM   1833  CE2 PHE B1612      86.557 -24.069 -15.850  1.00  0.00           C  
ATOM   1834  CZ  PHE B1612      87.483 -25.025 -15.433  1.00  0.00           C  
ATOM   1835  N   THR B1613      84.494 -20.841 -10.139  1.00  0.00           N  
ATOM   1836  CA  THR B1613      84.405 -19.817  -9.109  1.00  0.00           C  
ATOM   1837  C   THR B1613      84.079 -20.508  -7.779  1.00  0.00           C  
ATOM   1838  O   THR B1613      83.999 -19.872  -6.727  1.00  0.00           O  
ATOM   1839  CB  THR B1613      83.351 -18.754  -9.510  1.00  0.00           C  
ATOM   1840  OG1 THR B1613      82.847 -18.090  -8.347  1.00  0.00           O  
ATOM   1841  CG2 THR B1613      82.225 -19.391 -10.273  1.00  0.00           C  
ATOM   1842  N   PHE B1614      83.912 -21.827  -7.844  1.00  0.00           N  
ATOM   1843  CA  PHE B1614      83.641 -22.648  -6.661  1.00  0.00           C  
ATOM   1844  C   PHE B1614      84.995 -23.167  -6.205  1.00  0.00           C  
ATOM   1845  O   PHE B1614      85.305 -23.193  -5.017  1.00  0.00           O  
ATOM   1846  CB  PHE B1614      82.739 -23.838  -7.007  1.00  0.00           C  
ATOM   1847  CG  PHE B1614      81.317 -23.692  -6.541  1.00  0.00           C  
ATOM   1848  CD1 PHE B1614      80.578 -22.548  -6.838  1.00  0.00           C  
ATOM   1849  CD2 PHE B1614      80.708 -24.710  -5.829  1.00  0.00           C  
ATOM   1850  CE1 PHE B1614      79.246 -22.433  -6.428  1.00  0.00           C  
ATOM   1851  CE2 PHE B1614      79.385 -24.606  -5.419  1.00  0.00           C  
ATOM   1852  CZ  PHE B1614      78.651 -23.470  -5.715  1.00  0.00           C  
ATOM   1853  N   LEU B1615      85.798 -23.581  -7.174  1.00  0.00           N  
ATOM   1854  CA  LEU B1615      87.129 -24.075  -6.892  1.00  0.00           C  
ATOM   1855  C   LEU B1615      87.948 -22.908  -6.363  1.00  0.00           C  
ATOM   1856  O   LEU B1615      88.776 -23.061  -5.464  1.00  0.00           O  
ATOM   1857  CB  LEU B1615      87.754 -24.606  -8.174  1.00  0.00           C  
ATOM   1858  CG  LEU B1615      87.136 -25.886  -8.737  1.00  0.00           C  
ATOM   1859  CD1 LEU B1615      87.486 -26.031 -10.206  1.00  0.00           C  
ATOM   1860  CD2 LEU B1615      87.637 -27.066  -7.933  1.00  0.00           C  
ATOM   1861  N   ASP B1616      87.695 -21.730  -6.921  1.00  0.00           N  
ATOM   1862  CA  ASP B1616      88.413 -20.528  -6.523  1.00  0.00           C  
ATOM   1863  C   ASP B1616      88.120 -20.105  -5.097  1.00  0.00           C  
ATOM   1864  O   ASP B1616      88.801 -19.240  -4.552  1.00  0.00           O  
ATOM   1865  CB  ASP B1616      88.091 -19.384  -7.490  1.00  0.00           C  
ATOM   1866  CG  ASP B1616      88.787 -19.546  -8.838  1.00  0.00           C  
ATOM   1867  OD1 ASP B1616      88.559 -18.715  -9.745  1.00  0.00           O  
ATOM   1868  OD2 ASP B1616      89.570 -20.508  -8.987  1.00  0.00           O  
ATOM   1869  N   ALA B1617      87.115 -20.712  -4.482  1.00  0.00           N  
ATOM   1870  CA  ALA B1617      86.788 -20.348  -3.111  1.00  0.00           C  
ATOM   1871  C   ALA B1617      86.864 -21.533  -2.141  1.00  0.00           C  
ATOM   1872  O   ALA B1617      86.931 -21.350  -0.921  1.00  0.00           O  
ATOM   1873  CB  ALA B1617      85.407 -19.688  -3.066  1.00  0.00           C  
ATOM   1874  N   PHE B1619      86.872 -22.748  -2.681  1.00  0.00           N  
ATOM   1875  CA  PHE B1619      86.949 -23.939  -1.843  1.00  0.00           C  
ATOM   1876  C   PHE B1619      88.143 -24.840  -2.157  1.00  0.00           C  
ATOM   1877  O   PHE B1619      88.357 -25.839  -1.474  1.00  0.00           O  
ATOM   1878  CB  PHE B1619      85.667 -24.767  -1.954  1.00  0.00           C  
ATOM   1879  CG  PHE B1619      84.433 -24.059  -1.482  1.00  0.00           C  
ATOM   1880  CD1 PHE B1619      83.775 -23.149  -2.299  1.00  0.00           C  
ATOM   1881  CD2 PHE B1619      83.910 -24.324  -0.224  1.00  0.00           C  
ATOM   1882  CE1 PHE B1619      82.606 -22.514  -1.868  1.00  0.00           C  
ATOM   1883  CE2 PHE B1619      82.744 -23.696   0.217  1.00  0.00           C  
ATOM   1884  CZ  PHE B1619      82.091 -22.791  -0.607  1.00  0.00           C  
ATOM   1885  N   ASP B1620      88.920 -24.503  -3.184  1.00  0.00           N  
ATOM   1886  CA  ASP B1620      90.077 -25.323  -3.524  1.00  0.00           C  
ATOM   1887  C   ASP B1620      91.422 -24.715  -3.107  1.00  0.00           C  
ATOM   1888  O   ASP B1620      91.870 -23.714  -3.677  1.00  0.00           O  
ATOM   1889  CB  ASP B1620      90.099 -25.635  -5.015  1.00  0.00           C  
ATOM   1890  CG  ASP B1620      91.253 -26.522  -5.381  1.00  0.00           C  
ATOM   1891  OD1 ASP B1620      91.542 -27.440  -4.583  1.00  0.00           O  
ATOM   1892  OD2 ASP B1620      91.864 -26.309  -6.447  1.00  0.00           O  
ATOM   1893  N   PRO B1621      92.094 -25.341  -2.115  1.00  0.00           N  
ATOM   1894  CA  PRO B1621      93.389 -24.943  -1.541  1.00  0.00           C  
ATOM   1895  C   PRO B1621      94.631 -24.904  -2.446  1.00  0.00           C  
ATOM   1896  O   PRO B1621      95.571 -24.160  -2.166  1.00  0.00           O  
ATOM   1897  CB  PRO B1621      93.553 -25.906  -0.356  1.00  0.00           C  
ATOM   1898  CG  PRO B1621      92.850 -27.133  -0.815  1.00  0.00           C  
ATOM   1899  CD  PRO B1621      91.606 -26.581  -1.479  1.00  0.00           C  
ATOM   1900  N   ASP B1723      94.645 -25.685  -3.521  1.00  0.00           N  
ATOM   1901  CA  ASP B1723      95.799 -25.705  -4.423  1.00  0.00           C  
ATOM   1902  C   ASP B1723      95.618 -24.823  -5.667  1.00  0.00           C  
ATOM   1903  O   ASP B1723      95.301 -25.336  -6.739  1.00  0.00           O  
ATOM   1904  CB  ASP B1723      96.084 -27.145  -4.881  1.00  0.00           C  
ATOM   1905  CG  ASP B1723      96.621 -28.036  -3.763  1.00  0.00           C  
ATOM   1906  OD1 ASP B1723      95.840 -28.460  -2.882  1.00  0.00           O  
ATOM   1907  OD2 ASP B1723      97.840 -28.309  -3.781  1.00  0.00           O  
ATOM   1908  N   PRO B1724      95.839 -23.496  -5.553  1.00  0.00           N  
ATOM   1909  CA  PRO B1724      95.672 -22.619  -6.726  1.00  0.00           C  
ATOM   1910  C   PRO B1724      96.445 -23.012  -7.992  1.00  0.00           C  
ATOM   1911  O   PRO B1724      95.971 -22.781  -9.109  1.00  0.00           O  
ATOM   1912  CB  PRO B1724      96.068 -21.237  -6.192  1.00  0.00           C  
ATOM   1913  CG  PRO B1724      96.949 -21.545  -5.004  1.00  0.00           C  
ATOM   1914  CD  PRO B1724      96.252 -22.716  -4.374  1.00  0.00           C  
ATOM   1915  N   ALA B1725      97.631 -23.592  -7.818  1.00  0.00           N  
ATOM   1916  CA  ALA B1725      98.441 -24.035  -8.953  1.00  0.00           C  
ATOM   1917  C   ALA B1725      97.606 -25.077  -9.701  1.00  0.00           C  
ATOM   1918  O   ALA B1725      97.546 -25.087 -10.934  1.00  0.00           O  
ATOM   1919  CB  ALA B1725      99.755 -24.651  -8.455  1.00  0.00           C  
ATOM   1920  N   ARG B1756      96.956 -25.937  -8.915  1.00  0.00           N  
ATOM   1921  CA  ARG B1756      96.079 -26.999  -9.399  1.00  0.00           C  
ATOM   1922  C   ARG B1756      94.884 -26.377 -10.121  1.00  0.00           C  
ATOM   1923  O   ARG B1756      94.500 -26.822 -11.201  1.00  0.00           O  
ATOM   1924  CB  ARG B1756      95.627 -27.850  -8.201  1.00  0.00           C  
ATOM   1925  CG  ARG B1756      94.477 -28.799  -8.455  1.00  0.00           C  
ATOM   1926  CD  ARG B1756      94.618 -30.052  -7.593  1.00  0.00           C  
ATOM   1927  NE  ARG B1756      94.617 -29.785  -6.155  1.00  0.00           N  
ATOM   1928  CZ  ARG B1756      93.556 -29.368  -5.474  1.00  0.00           C  
ATOM   1929  NH1 ARG B1756      93.635 -29.149  -4.165  1.00  0.00           N  
ATOM   1930  NH2 ARG B1756      92.411 -29.168  -6.105  1.00  0.00           N  
ATOM   1931  N   VAL B1757      94.306 -25.338  -9.523  1.00  0.00           N  
ATOM   1932  CA  VAL B1757      93.171 -24.645 -10.128  1.00  0.00           C  
ATOM   1933  C   VAL B1757      93.547 -24.031 -11.476  1.00  0.00           C  
ATOM   1934  O   VAL B1757      93.040 -24.444 -12.521  1.00  0.00           O  
ATOM   1935  CB  VAL B1757      92.644 -23.525  -9.214  1.00  0.00           C  
ATOM   1936  CG1 VAL B1757      91.847 -22.505 -10.034  1.00  0.00           C  
ATOM   1937  CG2 VAL B1757      91.774 -24.125  -8.126  1.00  0.00           C  
ATOM   1938  N   GLN B1758      94.432 -23.040 -11.445  1.00  0.00           N  
ATOM   1939  CA  GLN B1758      94.875 -22.379 -12.664  1.00  0.00           C  
ATOM   1940  C   GLN B1758      95.281 -23.435 -13.699  1.00  0.00           C  
ATOM   1941  O   GLN B1758      95.444 -23.125 -14.880  1.00  0.00           O  
ATOM   1942  CB  GLN B1758      96.046 -21.434 -12.352  1.00  0.00           C  
ATOM   1943  CG  GLN B1758      96.523 -20.564 -13.524  1.00  0.00           C  
ATOM   1944  CD  GLN B1758      95.456 -19.618 -14.068  1.00  0.00           C  
ATOM   1945  OE1 GLN B1758      94.939 -18.758 -13.352  1.00  0.00           O  
ATOM   1946  NE2 GLN B1758      95.130 -19.771 -15.346  1.00  0.00           N  
ATOM   1947  N   ALA B1760      95.441 -24.681 -13.250  1.00  0.00           N  
ATOM   1948  CA  ALA B1760      95.792 -25.783 -14.144  1.00  0.00           C  
ATOM   1949  C   ALA B1760      94.575 -26.094 -15.013  1.00  0.00           C  
ATOM   1950  O   ALA B1760      94.588 -25.863 -16.220  1.00  0.00           O  
ATOM   1951  CB  ALA B1760      96.197 -27.023 -13.340  1.00  0.00           C  
ATOM   1952  N   LEU B1761      93.518 -26.609 -14.392  1.00  0.00           N  
ATOM   1953  CA  LEU B1761      92.295 -26.940 -15.115  1.00  0.00           C  
ATOM   1954  C   LEU B1761      91.847 -25.754 -15.974  1.00  0.00           C  
ATOM   1955  O   LEU B1761      91.263 -25.933 -17.044  1.00  0.00           O  
ATOM   1956  CB  LEU B1761      91.181 -27.329 -14.126  1.00  0.00           C  
ATOM   1957  CG  LEU B1761      91.319 -28.543 -13.185  1.00  0.00           C  
ATOM   1958  CD1 LEU B1761      91.780 -29.763 -13.975  1.00  0.00           C  
ATOM   1959  CD2 LEU B1761      92.295 -28.253 -12.057  1.00  0.00           C  
ATOM   1960  N   LYS B1762      92.138 -24.544 -15.498  1.00  0.00           N  
ATOM   1961  CA  LYS B1762      91.782 -23.315 -16.207  1.00  0.00           C  
ATOM   1962  C   LYS B1762      92.475 -23.257 -17.580  1.00  0.00           C  
ATOM   1963  O   LYS B1762      91.952 -22.662 -18.527  1.00  0.00           O  
ATOM   1964  CB  LYS B1762      92.150 -22.097 -15.344  1.00  0.00           C  
ATOM   1965  CG  LYS B1762      91.605 -20.767 -15.857  1.00  0.00           C  
ATOM   1966  CD  LYS B1762      91.450 -19.757 -14.721  1.00  0.00           C  
ATOM   1967  CE  LYS B1762      90.612 -20.352 -13.586  1.00  0.00           C  
ATOM   1968  NZ  LYS B1762      90.473 -19.471 -12.387  1.00  0.00           N  
ATOM   1969  N   ASP B1798      93.649 -23.880 -17.677  1.00  0.00           N  
ATOM   1970  CA  ASP B1798      94.394 -23.948 -18.935  1.00  0.00           C  
ATOM   1971  C   ASP B1798      93.705 -24.996 -19.812  1.00  0.00           C  
ATOM   1972  O   ASP B1798      93.066 -24.657 -20.806  1.00  0.00           O  
ATOM   1973  CB  ASP B1798      95.850 -24.374 -18.692  1.00  0.00           C  
ATOM   1974  CG  ASP B1798      96.592 -23.420 -17.782  1.00  0.00           C  
ATOM   1975  OD1 ASP B1798      97.669 -23.794 -17.263  1.00  0.00           O  
ATOM   1976  OD2 ASP B1798      96.097 -22.289 -17.588  1.00  0.00           O  
ATOM   1977  N   GLN B1799      93.820 -26.266 -19.421  1.00  0.00           N  
ATOM   1978  CA  GLN B1799      93.228 -27.386 -20.163  1.00  0.00           C  
ATOM   1979  C   GLN B1799      91.788 -27.129 -20.629  1.00  0.00           C  
ATOM   1980  O   GLN B1799      91.417 -27.467 -21.756  1.00  0.00           O  
ATOM   1981  CB  GLN B1799      93.230 -28.668 -19.305  1.00  0.00           C  
ATOM   1982  CG  GLN B1799      94.401 -28.824 -18.337  1.00  0.00           C  
ATOM   1983  CD  GLN B1799      94.270 -30.056 -17.443  1.00  0.00           C  
ATOM   1984  OE1 GLN B1799      94.226 -31.187 -17.927  1.00  0.00           O  
ATOM   1985  NE2 GLN B1799      94.209 -29.837 -16.131  1.00  0.00           N  
ATOM   1986  N   TYR B1800      90.983 -26.535 -19.752  1.00  0.00           N  
ATOM   1987  CA  TYR B1800      89.579 -26.265 -20.049  1.00  0.00           C  
ATOM   1988  C   TYR B1800      89.378 -25.251 -21.163  1.00  0.00           C  
ATOM   1989  O   TYR B1800      88.350 -25.246 -21.842  1.00  0.00           O  
ATOM   1990  CB  TYR B1800      88.862 -25.771 -18.792  1.00  0.00           C  
ATOM   1991  CG  TYR B1800      87.363 -25.762 -18.950  1.00  0.00           C  
ATOM   1992  CD1 TYR B1800      86.642 -26.954 -18.956  1.00  0.00           C  
ATOM   1993  CD2 TYR B1800      86.666 -24.568 -19.139  1.00  0.00           C  
ATOM   1994  CE1 TYR B1800      85.266 -26.960 -19.149  1.00  0.00           C  
ATOM   1995  CE2 TYR B1800      85.289 -24.563 -19.335  1.00  0.00           C  
ATOM   1996  CZ  TYR B1800      84.598 -25.760 -19.338  1.00  0.00           C  
ATOM   1997  OH  TYR B1800      83.238 -25.755 -19.527  1.00  0.00           O  
ATOM   1998  N   ARG B1801      90.359 -24.380 -21.334  1.00  0.00           N  
ATOM   1999  CA  ARG B1801      90.282 -23.362 -22.361  1.00  0.00           C  
ATOM   2000  C   ARG B1801      90.772 -24.045 -23.626  1.00  0.00           C  
ATOM   2001  O   ARG B1801      90.418 -23.664 -24.743  1.00  0.00           O  
ATOM   2002  CB  ARG B1801      91.186 -22.192 -21.982  1.00  0.00           C  
ATOM   2003  CG  ARG B1801      90.588 -20.819 -22.236  1.00  0.00           C  
ATOM   2004  CD  ARG B1801      90.533 -20.011 -20.942  1.00  0.00           C  
ATOM   2005  NE  ARG B1801      91.795 -20.066 -20.206  1.00  0.00           N  
ATOM   2006  CZ  ARG B1801      91.965 -19.625 -18.962  1.00  0.00           C  
ATOM   2007  NH1 ARG B1801      90.951 -19.089 -18.295  1.00  0.00           N  
ATOM   2008  NH2 ARG B1801      93.152 -19.729 -18.380  1.00  0.00           N  
ATOM   2009  N   ALA B1802      91.578 -25.082 -23.414  1.00  0.00           N  
ATOM   2010  CA  ALA B1802      92.149 -25.879 -24.490  1.00  0.00           C  
ATOM   2011  C   ALA B1802      91.098 -26.865 -25.005  1.00  0.00           C  
ATOM   2012  O   ALA B1802      90.345 -26.547 -25.925  1.00  0.00           O  
ATOM   2013  CB  ALA B1802      93.383 -26.627 -23.980  1.00  0.00           C  
ATOM   2014  N   GLY B1803      91.040 -28.056 -24.417  1.00  0.00           N  
ATOM   2015  CA  GLY B1803      90.057 -29.032 -24.854  1.00  0.00           C  
ATOM   2016  C   GLY B1803      90.454 -30.473 -24.606  1.00  0.00           C  
ATOM   2017  O   GLY B1803      90.758 -31.211 -25.541  1.00  0.00           O  
ATOM   2018  N   GLY B1808      90.443 -30.874 -23.341  1.00  0.00           N  
ATOM   2019  CA  GLY B1808      90.809 -32.231 -22.973  1.00  0.00           C  
ATOM   2020  C   GLY B1808      90.506 -32.403 -21.504  1.00  0.00           C  
ATOM   2021  O   GLY B1808      90.981 -33.325 -20.826  1.00  0.00           O  
ATOM   2022  N   LEU B1809      89.700 -31.470 -21.020  1.00  0.00           N  
ATOM   2023  CA  LEU B1809      89.274 -31.440 -19.640  1.00  0.00           C  
ATOM   2024  C   LEU B1809      87.750 -31.406 -19.712  1.00  0.00           C  
ATOM   2025  O   LEU B1809      87.162 -30.355 -19.941  1.00  0.00           O  
ATOM   2026  CB  LEU B1809      89.828 -30.180 -18.979  1.00  0.00           C  
ATOM   2027  CG  LEU B1809      90.212 -30.344 -17.516  1.00  0.00           C  
ATOM   2028  CD1 LEU B1809      90.742 -29.031 -16.963  1.00  0.00           C  
ATOM   2029  CD2 LEU B1809      88.996 -30.819 -16.751  1.00  0.00           C  
ATOM   2030  N   GLY B1810      87.117 -32.564 -19.552  1.00  0.00           N  
ATOM   2031  CA  GLY B1810      85.667 -32.633 -19.624  1.00  0.00           C  
ATOM   2032  C   GLY B1810      85.004 -32.103 -18.372  1.00  0.00           C  
ATOM   2033  O   GLY B1810      85.419 -32.437 -17.266  1.00  0.00           O  
ATOM   2034  N   ASP B1812      83.972 -31.282 -18.548  1.00  0.00           N  
ATOM   2035  CA  ASP B1812      83.243 -30.686 -17.431  1.00  0.00           C  
ATOM   2036  C   ASP B1812      82.960 -31.702 -16.316  1.00  0.00           C  
ATOM   2037  O   ASP B1812      82.822 -31.325 -15.149  1.00  0.00           O  
ATOM   2038  CB  ASP B1812      81.932 -30.063 -17.931  1.00  0.00           C  
ATOM   2039  CG  ASP B1812      82.155 -29.022 -19.020  1.00  0.00           C  
ATOM   2040  OD1 ASP B1812      82.298 -27.819 -18.712  1.00  0.00           O  
ATOM   2041  OD2 ASP B1812      82.202 -29.412 -20.200  1.00  0.00           O  
ATOM   2042  N   VAL B1813      82.880 -32.984 -16.673  1.00  0.00           N  
ATOM   2043  CA  VAL B1813      82.643 -34.047 -15.693  1.00  0.00           C  
ATOM   2044  C   VAL B1813      83.843 -34.143 -14.752  1.00  0.00           C  
ATOM   2045  O   VAL B1813      83.690 -34.148 -13.533  1.00  0.00           O  
ATOM   2046  CB  VAL B1813      82.449 -35.393 -16.390  1.00  0.00           C  
ATOM   2047  CG1 VAL B1813      82.226 -36.492 -15.361  1.00  0.00           C  
ATOM   2048  CG2 VAL B1813      81.284 -35.291 -17.354  1.00  0.00           C  
ATOM   2049  N   LYS B1814      85.035 -34.212 -15.345  1.00  0.00           N  
ATOM   2050  CA  LYS B1814      86.310 -34.274 -14.624  1.00  0.00           C  
ATOM   2051  C   LYS B1814      86.455 -33.032 -13.727  1.00  0.00           C  
ATOM   2052  O   LYS B1814      86.924 -33.144 -12.594  1.00  0.00           O  
ATOM   2053  CB  LYS B1814      87.475 -34.322 -15.630  1.00  0.00           C  
ATOM   2054  CG  LYS B1814      88.596 -35.350 -15.353  1.00  0.00           C  
ATOM   2055  CD  LYS B1814      89.311 -35.190 -13.993  1.00  0.00           C  
ATOM   2056  CE  LYS B1814      90.012 -33.829 -13.807  1.00  0.00           C  
ATOM   2057  NZ  LYS B1814      91.179 -33.860 -12.861  1.00  0.00           N  
ATOM   2058  N   VAL B1815      86.079 -31.854 -14.238  1.00  0.00           N  
ATOM   2059  CA  VAL B1815      86.153 -30.633 -13.432  1.00  0.00           C  
ATOM   2060  C   VAL B1815      85.220 -30.891 -12.257  1.00  0.00           C  
ATOM   2061  O   VAL B1815      85.638 -30.849 -11.101  1.00  0.00           O  
ATOM   2062  CB  VAL B1815      85.657 -29.369 -14.186  1.00  0.00           C  
ATOM   2063  CG1 VAL B1815      85.704 -28.149 -13.267  1.00  0.00           C  
ATOM   2064  CG2 VAL B1815      86.523 -29.109 -15.390  1.00  0.00           C  
ATOM   2065  N   LYS B1816      83.961 -31.191 -12.557  1.00  0.00           N  
ATOM   2066  CA  LYS B1816      82.986 -31.468 -11.511  1.00  0.00           C  
ATOM   2067  C   LYS B1816      83.482 -32.515 -10.514  1.00  0.00           C  
ATOM   2068  O   LYS B1816      83.636 -32.218  -9.332  1.00  0.00           O  
ATOM   2069  CB  LYS B1816      81.660 -31.905 -12.141  1.00  0.00           C  
ATOM   2070  CG  LYS B1816      80.954 -30.756 -12.840  1.00  0.00           C  
ATOM   2071  CD  LYS B1816      79.571 -31.116 -13.351  1.00  0.00           C  
ATOM   2072  CE  LYS B1816      78.919 -29.907 -14.017  1.00  0.00           C  
ATOM   2073  NZ  LYS B1816      77.525 -30.170 -14.460  1.00  0.00           N  
ATOM   2074  N   LYS B1817      83.753 -33.725 -10.998  1.00  0.00           N  
ATOM   2075  CA  LYS B1817      84.233 -34.820 -10.147  1.00  0.00           C  
ATOM   2076  C   LYS B1817      85.272 -34.335  -9.160  1.00  0.00           C  
ATOM   2077  O   LYS B1817      85.224 -34.675  -7.981  1.00  0.00           O  
ATOM   2078  CB  LYS B1817      84.853 -35.941 -10.984  1.00  0.00           C  
ATOM   2079  CG  LYS B1817      83.968 -36.454 -12.108  1.00  0.00           C  
ATOM   2080  CD  LYS B1817      84.276 -37.908 -12.462  1.00  0.00           C  
ATOM   2081  CE  LYS B1817      85.746 -38.140 -12.789  1.00  0.00           C  
ATOM   2082  NZ  LYS B1817      86.094 -39.582 -12.616  1.00  0.00           N  
ATOM   2083  N   HIS B1818      86.234 -33.565  -9.653  1.00  0.00           N  
ATOM   2084  CA  HIS B1818      87.262 -33.036  -8.779  1.00  0.00           C  
ATOM   2085  C   HIS B1818      86.542 -32.238  -7.704  1.00  0.00           C  
ATOM   2086  O   HIS B1818      86.363 -32.712  -6.585  1.00  0.00           O  
ATOM   2087  CB  HIS B1818      88.229 -32.141  -9.561  1.00  0.00           C  
ATOM   2088  CG  HIS B1818      89.145 -31.334  -8.691  1.00  0.00           C  
ATOM   2089  ND1 HIS B1818      88.830 -30.061  -8.264  1.00  0.00           N  
ATOM   2090  CD2 HIS B1818      90.354 -31.620  -8.163  1.00  0.00           C  
ATOM   2091  CE1 HIS B1818      89.811 -29.599  -7.510  1.00  0.00           C  
ATOM   2092  NE2 HIS B1818      90.749 -30.523  -7.431  1.00  0.00           N  
ATOM   2093  N   LEU B1819      86.093 -31.046  -8.076  1.00  0.00           N  
ATOM   2094  CA  LEU B1819      85.394 -30.138  -7.178  1.00  0.00           C  
ATOM   2095  C   LEU B1819      84.458 -30.810  -6.185  1.00  0.00           C  
ATOM   2096  O   LEU B1819      84.426 -30.417  -5.028  1.00  0.00           O  
ATOM   2097  CB  LEU B1819      84.620 -29.094  -7.995  1.00  0.00           C  
ATOM   2098  CG  LEU B1819      84.052 -27.851  -7.297  1.00  0.00           C  
ATOM   2099  CD1 LEU B1819      83.639 -26.828  -8.359  1.00  0.00           C  
ATOM   2100  CD2 LEU B1819      82.871 -28.225  -6.413  1.00  0.00           C  
ATOM   2101  N   ILE B1820      83.698 -31.820  -6.598  1.00  0.00           N  
ATOM   2102  CA  ILE B1820      82.785 -32.446  -5.641  1.00  0.00           C  
ATOM   2103  C   ILE B1820      83.533 -32.952  -4.412  1.00  0.00           C  
ATOM   2104  O   ILE B1820      83.020 -32.899  -3.290  1.00  0.00           O  
ATOM   2105  CB  ILE B1820      81.979 -33.612  -6.270  1.00  0.00           C  
ATOM   2106  CG1 ILE B1820      82.430 -34.955  -5.700  1.00  0.00           C  
ATOM   2107  CG2 ILE B1820      82.138 -33.614  -7.749  1.00  0.00           C  
ATOM   2108  CD1 ILE B1820      81.715 -35.335  -4.440  1.00  0.00           C  
ATOM   2109  N   ASP B1821      84.744 -33.451  -4.621  1.00  0.00           N  
ATOM   2110  CA  ASP B1821      85.528 -33.940  -3.502  1.00  0.00           C  
ATOM   2111  C   ASP B1821      86.163 -32.754  -2.763  1.00  0.00           C  
ATOM   2112  O   ASP B1821      86.316 -32.807  -1.546  1.00  0.00           O  
ATOM   2113  CB  ASP B1821      86.611 -34.942  -3.971  1.00  0.00           C  
ATOM   2114  CG  ASP B1821      86.098 -36.405  -4.073  1.00  0.00           C  
ATOM   2115  OD1 ASP B1821      85.325 -36.733  -5.000  1.00  0.00           O  
ATOM   2116  OD2 ASP B1821      86.483 -37.234  -3.216  1.00  0.00           O  
ATOM   2117  N   VAL B1822      86.514 -31.682  -3.474  1.00  0.00           N  
ATOM   2118  CA  VAL B1822      87.115 -30.535  -2.798  1.00  0.00           C  
ATOM   2119  C   VAL B1822      86.094 -29.993  -1.799  1.00  0.00           C  
ATOM   2120  O   VAL B1822      86.464 -29.342  -0.823  1.00  0.00           O  
ATOM   2121  CB  VAL B1822      87.541 -29.403  -3.789  1.00  0.00           C  
ATOM   2122  CG1 VAL B1822      86.350 -28.607  -4.217  1.00  0.00           C  
ATOM   2123  CG2 VAL B1822      88.547 -28.474  -3.139  1.00  0.00           C  
ATOM   2124  N   LEU B1823      84.815 -30.290  -2.044  1.00  0.00           N  
ATOM   2125  CA  LEU B1823      83.718 -29.856  -1.172  1.00  0.00           C  
ATOM   2126  C   LEU B1823      83.476 -30.864  -0.068  1.00  0.00           C  
ATOM   2127  O   LEU B1823      83.158 -30.495   1.068  1.00  0.00           O  
ATOM   2128  CB  LEU B1823      82.412 -29.679  -1.950  1.00  0.00           C  
ATOM   2129  CG  LEU B1823      82.317 -28.562  -2.990  1.00  0.00           C  
ATOM   2130  CD1 LEU B1823      80.887 -28.522  -3.537  1.00  0.00           C  
ATOM   2131  CD2 LEU B1823      82.714 -27.219  -2.372  1.00  0.00           C  
ATOM   2132  N   ASN B1824      83.592 -32.140  -0.411  1.00  0.00           N  
ATOM   2133  CA  ASN B1824      83.404 -33.169   0.588  1.00  0.00           C  
ATOM   2134  C   ASN B1824      84.515 -33.032   1.603  1.00  0.00           C  
ATOM   2135  O   ASN B1824      84.321 -33.293   2.791  1.00  0.00           O  
ATOM   2136  CB  ASN B1824      83.435 -34.548  -0.046  1.00  0.00           C  
ATOM   2137  CG  ASN B1824      82.097 -34.940  -0.606  1.00  0.00           C  
ATOM   2138  OD1 ASN B1824      81.062 -34.689   0.010  1.00  0.00           O  
ATOM   2139  ND2 ASN B1824      82.102 -35.570  -1.770  1.00  0.00           N  
ATOM   2140  N   GLY B1825      85.675 -32.598   1.115  1.00  0.00           N  
ATOM   2141  CA  GLY B1825      86.837 -32.398   1.964  1.00  0.00           C  
ATOM   2142  C   GLY B1825      86.669 -31.228   2.918  1.00  0.00           C  
ATOM   2143  O   GLY B1825      86.985 -31.328   4.102  1.00  0.00           O  
ATOM   2144  N   VAL B1826      86.181 -30.108   2.406  1.00  0.00           N  
ATOM   2145  CA  VAL B1826      85.967 -28.970   3.268  1.00  0.00           C  
ATOM   2146  C   VAL B1826      84.786 -29.271   4.201  1.00  0.00           C  
ATOM   2147  O   VAL B1826      84.740 -28.768   5.322  1.00  0.00           O  
ATOM   2148  CB  VAL B1826      85.696 -27.690   2.437  1.00  0.00           C  
ATOM   2149  CG1 VAL B1826      84.737 -28.000   1.317  1.00  0.00           C  
ATOM   2150  CG2 VAL B1826      85.125 -26.596   3.316  1.00  0.00           C  
ATOM   2151  N   LEU B1827      83.853 -30.119   3.766  1.00  0.00           N  
ATOM   2152  CA  LEU B1827      82.678 -30.428   4.591  1.00  0.00           C  
ATOM   2153  C   LEU B1827      82.794 -31.591   5.557  1.00  0.00           C  
ATOM   2154  O   LEU B1827      82.143 -31.597   6.603  1.00  0.00           O  
ATOM   2155  CB  LEU B1827      81.454 -30.683   3.712  1.00  0.00           C  
ATOM   2156  CG  LEU B1827      80.792 -29.526   2.970  1.00  0.00           C  
ATOM   2157  CD1 LEU B1827      79.546 -30.067   2.311  1.00  0.00           C  
ATOM   2158  CD2 LEU B1827      80.430 -28.386   3.914  1.00  0.00           C  
ATOM   2159  N   ALA B1828      83.603 -32.581   5.199  1.00  0.00           N  
ATOM   2160  CA  ALA B1828      83.766 -33.764   6.030  1.00  0.00           C  
ATOM   2161  C   ALA B1828      83.722 -33.471   7.533  1.00  0.00           C  
ATOM   2162  O   ALA B1828      82.846 -33.977   8.244  1.00  0.00           O  
ATOM   2163  CB  ALA B1828      85.068 -34.494   5.667  1.00  0.00           C  
ATOM   2164  N   PRO B1829      84.642 -32.630   8.036  1.00  0.00           N  
ATOM   2165  CA  PRO B1829      84.592 -32.368   9.475  1.00  0.00           C  
ATOM   2166  C   PRO B1829      83.274 -31.769   9.941  1.00  0.00           C  
ATOM   2167  O   PRO B1829      82.704 -32.215  10.936  1.00  0.00           O  
ATOM   2168  CB  PRO B1829      85.779 -31.434   9.695  1.00  0.00           C  
ATOM   2169  CG  PRO B1829      85.816 -30.656   8.439  1.00  0.00           C  
ATOM   2170  CD  PRO B1829      85.583 -31.710   7.370  1.00  0.00           C  
ATOM   2171  N   ILE B1830      82.781 -30.769   9.222  1.00  0.00           N  
ATOM   2172  CA  ILE B1830      81.526 -30.125   9.597  1.00  0.00           C  
ATOM   2173  C   ILE B1830      80.411 -31.148   9.803  1.00  0.00           C  
ATOM   2174  O   ILE B1830      79.582 -31.015  10.702  1.00  0.00           O  
ATOM   2175  CB  ILE B1830      81.087 -29.079   8.527  1.00  0.00           C  
ATOM   2176  CG1 ILE B1830      82.152 -27.976   8.420  1.00  0.00           C  
ATOM   2177  CG2 ILE B1830      79.720 -28.502   8.891  1.00  0.00           C  
ATOM   2178  CD1 ILE B1830      81.857 -26.868   7.408  1.00  0.00           C  
ATOM   2179  N   ARG B1831      80.392 -32.185   8.980  1.00  0.00           N  
ATOM   2180  CA  ARG B1831      79.350 -33.191   9.125  1.00  0.00           C  
ATOM   2181  C   ARG B1831      79.434 -33.906  10.470  1.00  0.00           C  
ATOM   2182  O   ARG B1831      78.440 -34.017  11.191  1.00  0.00           O  
ATOM   2183  CB  ARG B1831      79.426 -34.216   7.989  1.00  0.00           C  
ATOM   2184  CG  ARG B1831      79.036 -33.674   6.617  1.00  0.00           C  
ATOM   2185  CD  ARG B1831      78.668 -34.810   5.667  1.00  0.00           C  
ATOM   2186  NE  ARG B1831      78.359 -34.338   4.319  1.00  0.00           N  
ATOM   2187  CZ  ARG B1831      79.272 -34.028   3.403  1.00  0.00           C  
ATOM   2188  NH1 ARG B1831      80.564 -34.140   3.680  1.00  0.00           N  
ATOM   2189  NH2 ARG B1831      78.890 -33.604   2.208  1.00  0.00           N  
ATOM   2190  N   THR B1832      80.632 -34.384  10.794  1.00  0.00           N  
ATOM   2191  CA  THR B1832      80.896 -35.107  12.035  1.00  0.00           C  
ATOM   2192  C   THR B1832      80.614 -34.261  13.279  1.00  0.00           C  
ATOM   2193  O   THR B1832      80.088 -34.753  14.283  1.00  0.00           O  
ATOM   2194  CB  THR B1832      82.362 -35.592  12.056  1.00  0.00           C  
ATOM   2195  OG1 THR B1832      83.242 -34.469  11.921  1.00  0.00           O  
ATOM   2196  CG2 THR B1832      82.614 -36.552  10.892  1.00  0.00           C  
ATOM   2197  N   ARG B1833      80.962 -32.982  13.198  1.00  0.00           N  
ATOM   2198  CA  ARG B1833      80.749 -32.051  14.300  1.00  0.00           C  
ATOM   2199  C   ARG B1833      79.249 -31.870  14.526  1.00  0.00           C  
ATOM   2200  O   ARG B1833      78.776 -31.804  15.659  1.00  0.00           O  
ATOM   2201  CB  ARG B1833      81.404 -30.714  13.963  1.00  0.00           C  
ATOM   2202  CG  ARG B1833      81.725 -29.831  15.149  1.00  0.00           C  
ATOM   2203  CD  ARG B1833      82.653 -28.698  14.714  1.00  0.00           C  
ATOM   2204  NE  ARG B1833      83.914 -29.232  14.208  1.00  0.00           N  
ATOM   2205  CZ  ARG B1833      84.480 -28.874  13.061  1.00  0.00           C  
ATOM   2206  NH1 ARG B1833      83.906 -27.967  12.286  1.00  0.00           N  
ATOM   2207  NH2 ARG B1833      85.612 -29.444  12.675  1.00  0.00           N  
ATOM   2208  N   ARG B1834      78.502 -31.817  13.434  1.00  0.00           N  
ATOM   2209  CA  ARG B1834      77.066 -31.651  13.515  1.00  0.00           C  
ATOM   2210  C   ARG B1834      76.388 -32.809  14.245  1.00  0.00           C  
ATOM   2211  O   ARG B1834      75.509 -32.598  15.083  1.00  0.00           O  
ATOM   2212  CB  ARG B1834      76.487 -31.529  12.117  1.00  0.00           C  
ATOM   2213  CG  ARG B1834      75.066 -31.045  12.126  1.00  0.00           C  
ATOM   2214  CD  ARG B1834      74.413 -31.298  10.804  1.00  0.00           C  
ATOM   2215  NE  ARG B1834      73.031 -30.843  10.809  1.00  0.00           N  
ATOM   2216  CZ  ARG B1834      72.645 -29.638  10.425  1.00  0.00           C  
ATOM   2217  NH1 ARG B1834      71.360 -29.325  10.467  1.00  0.00           N  
ATOM   2218  NH2 ARG B1834      73.541 -28.761   9.992  1.00  0.00           N  
ATOM   2219  N   ALA B1835      76.797 -34.032  13.914  1.00  0.00           N  
ATOM   2220  CA  ALA B1835      76.237 -35.231  14.526  1.00  0.00           C  
ATOM   2221  C   ALA B1835      76.424 -35.179  16.029  1.00  0.00           C  
ATOM   2222  O   ALA B1835      75.511 -35.489  16.792  1.00  0.00           O  
ATOM   2223  CB  ALA B1835      76.921 -36.476  13.959  1.00  0.00           C  
ATOM   2224  N   GLU B1836      77.625 -34.798  16.445  1.00  0.00           N  
ATOM   2225  CA  GLU B1836      77.932 -34.693  17.862  1.00  0.00           C  
ATOM   2226  C   GLU B1836      76.882 -33.795  18.517  1.00  0.00           C  
ATOM   2227  O   GLU B1836      76.131 -34.242  19.381  1.00  0.00           O  
ATOM   2228  CB  GLU B1836      79.333 -34.105  18.056  1.00  0.00           C  
ATOM   2229  CG  GLU B1836      80.434 -34.912  17.373  1.00  0.00           C  
ATOM   2230  CD  GLU B1836      81.805 -34.262  17.485  1.00  0.00           C  
ATOM   2231  OE1 GLU B1836      81.904 -33.041  17.261  1.00  0.00           O  
ATOM   2232  OE2 GLU B1836      82.789 -34.972  17.783  1.00  0.00           O  
ATOM   2233  N   TYR B1837      76.812 -32.538  18.084  1.00  0.00           N  
ATOM   2234  CA  TYR B1837      75.840 -31.611  18.649  1.00  0.00           C  
ATOM   2235  C   TYR B1837      74.407 -32.104  18.514  1.00  0.00           C  
ATOM   2236  O   TYR B1837      73.640 -32.019  19.472  1.00  0.00           O  
ATOM   2237  CB  TYR B1837      75.995 -30.210  18.041  1.00  0.00           C  
ATOM   2238  CG  TYR B1837      77.171 -29.464  18.641  1.00  0.00           C  
ATOM   2239  CD1 TYR B1837      78.359 -29.291  17.928  1.00  0.00           C  
ATOM   2240  CD2 TYR B1837      77.138 -29.038  19.971  1.00  0.00           C  
ATOM   2241  CE1 TYR B1837      79.488 -28.728  18.528  1.00  0.00           C  
ATOM   2242  CE2 TYR B1837      78.260 -28.476  20.577  1.00  0.00           C  
ATOM   2243  CZ  TYR B1837      79.433 -28.329  19.854  1.00  0.00           C  
ATOM   2244  OH  TYR B1837      80.564 -27.840  20.469  1.00  0.00           O  
ATOM   2245  N   GLU B1838      74.038 -32.617  17.340  1.00  0.00           N  
ATOM   2246  CA  GLU B1838      72.691 -33.158  17.141  1.00  0.00           C  
ATOM   2247  C   GLU B1838      72.363 -34.167  18.254  1.00  0.00           C  
ATOM   2248  O   GLU B1838      71.202 -34.331  18.637  1.00  0.00           O  
ATOM   2249  CB  GLU B1838      72.579 -33.862  15.777  1.00  0.00           C  
ATOM   2250  CG  GLU B1838      72.144 -32.976  14.625  1.00  0.00           C  
ATOM   2251  CD  GLU B1838      71.858 -33.758  13.358  1.00  0.00           C  
ATOM   2252  OE1 GLU B1838      72.819 -34.237  12.717  1.00  0.00           O  
ATOM   2253  OE2 GLU B1838      70.666 -33.897  13.004  1.00  0.00           O  
ATOM   2254  N   ARG B1839      73.388 -34.839  18.772  1.00  0.00           N  
ATOM   2255  CA  ARG B1839      73.188 -35.826  19.830  1.00  0.00           C  
ATOM   2256  C   ARG B1839      73.239 -35.200  21.222  1.00  0.00           C  
ATOM   2257  O   ARG B1839      72.973 -35.872  22.221  1.00  0.00           O  
ATOM   2258  CB  ARG B1839      74.240 -36.928  19.735  1.00  0.00           C  
ATOM   2259  CG  ARG B1839      74.001 -38.069  20.692  1.00  0.00           C  
ATOM   2260  CD  ARG B1839      75.317 -38.641  21.149  1.00  0.00           C  
ATOM   2261  NE  ARG B1839      75.149 -39.635  22.204  1.00  0.00           N  
ATOM   2262  CZ  ARG B1839      76.145 -40.094  22.954  1.00  0.00           C  
ATOM   2263  NH1 ARG B1839      77.379 -39.646  22.766  1.00  0.00           N  
ATOM   2264  NH2 ARG B1839      75.907 -41.005  23.884  1.00  0.00           N  
ATOM   2265  N   ASP B1840      73.597 -33.916  21.277  1.00  0.00           N  
ATOM   2266  CA  ASP B1840      73.679 -33.149  22.525  1.00  0.00           C  
ATOM   2267  C   ASP B1840      72.921 -31.852  22.258  1.00  0.00           C  
ATOM   2268  O   ASP B1840      73.485 -30.760  22.358  1.00  0.00           O  
ATOM   2269  CB  ASP B1840      75.142 -32.819  22.876  1.00  0.00           C  
ATOM   2270  CG  ASP B1840      75.339 -32.486  24.359  1.00  0.00           C  
ATOM   2271  OD1 ASP B1840      74.692 -33.129  25.207  1.00  0.00           O  
ATOM   2272  OD2 ASP B1840      76.159 -31.603  24.688  1.00  0.00           O  
ATOM   2273  N   PRO B1841      71.632 -31.959  21.890  1.00  0.00           N  
ATOM   2274  CA  PRO B1841      70.802 -30.781  21.605  1.00  0.00           C  
ATOM   2275  C   PRO B1841      70.798 -29.798  22.767  1.00  0.00           C  
ATOM   2276  O   PRO B1841      70.722 -28.587  22.577  1.00  0.00           O  
ATOM   2277  CB  PRO B1841      69.424 -31.385  21.315  1.00  0.00           C  
ATOM   2278  CG  PRO B1841      69.444 -32.688  22.038  1.00  0.00           C  
ATOM   2279  CD  PRO B1841      70.837 -33.196  21.816  1.00  0.00           C  
ATOM   2280  N   ASP B1842      70.900 -30.346  23.970  1.00  0.00           N  
ATOM   2281  CA  ASP B1842      70.948 -29.585  25.208  1.00  0.00           C  
ATOM   2282  C   ASP B1842      72.081 -28.557  25.130  1.00  0.00           C  
ATOM   2283  O   ASP B1842      71.970 -27.435  25.629  1.00  0.00           O  
ATOM   2284  CB  ASP B1842      71.173 -30.558  26.379  1.00  0.00           C  
ATOM   2285  CG  ASP B1842      71.710 -31.944  25.919  1.00  0.00           C  
ATOM   2286  OD1 ASP B1842      71.013 -32.665  25.152  1.00  0.00           O  
ATOM   2287  OD2 ASP B1842      72.835 -32.316  26.327  1.00  0.00           O  
ATOM   2288  N   ALA B1843      73.168 -28.952  24.479  1.00  0.00           N  
ATOM   2289  CA  ALA B1843      74.329 -28.095  24.315  1.00  0.00           C  
ATOM   2290  C   ALA B1843      74.091 -26.954  23.320  1.00  0.00           C  
ATOM   2291  O   ALA B1843      74.700 -25.893  23.444  1.00  0.00           O  
ATOM   2292  CB  ALA B1843      75.519 -28.921  23.875  1.00  0.00           C  
ATOM   2293  N   VAL B1844      73.233 -27.161  22.324  1.00  0.00           N  
ATOM   2294  CA  VAL B1844      72.965 -26.088  21.370  1.00  0.00           C  
ATOM   2295  C   VAL B1844      72.125 -25.030  22.027  1.00  0.00           C  
ATOM   2296  O   VAL B1844      72.319 -23.838  21.809  1.00  0.00           O  
ATOM   2297  CB  VAL B1844      72.184 -26.554  20.158  1.00  0.00           C  
ATOM   2298  CG1 VAL B1844      71.974 -25.376  19.228  1.00  0.00           C  
ATOM   2299  CG2 VAL B1844      72.927 -27.663  19.451  1.00  0.00           C  
ATOM   2300  N   LEU B1845      71.164 -25.484  22.815  1.00  0.00           N  
ATOM   2301  CA  LEU B1845      70.281 -24.588  23.537  1.00  0.00           C  
ATOM   2302  C   LEU B1845      71.149 -23.768  24.492  1.00  0.00           C  
ATOM   2303  O   LEU B1845      70.953 -22.565  24.666  1.00  0.00           O  
ATOM   2304  CB  LEU B1845      69.239 -25.410  24.308  1.00  0.00           C  
ATOM   2305  CG  LEU B1845      68.182 -24.619  25.083  1.00  0.00           C  
ATOM   2306  CD1 LEU B1845      67.547 -23.541  24.183  1.00  0.00           C  
ATOM   2307  CD2 LEU B1845      67.131 -25.593  25.619  1.00  0.00           C  
ATOM   2308  N   ARG B1846      72.126 -24.445  25.083  1.00  0.00           N  
ATOM   2309  CA  ARG B1846      73.056 -23.829  26.014  1.00  0.00           C  
ATOM   2310  C   ARG B1846      73.791 -22.663  25.330  1.00  0.00           C  
ATOM   2311  O   ARG B1846      73.848 -21.557  25.853  1.00  0.00           O  
ATOM   2312  CB  ARG B1846      74.061 -24.885  26.479  1.00  0.00           C  
ATOM   2313  CG  ARG B1846      74.515 -24.724  27.907  1.00  0.00           C  
ATOM   2314  CD  ARG B1846      73.707 -25.615  28.819  1.00  0.00           C  
ATOM   2315  NE  ARG B1846      73.745 -27.003  28.362  1.00  0.00           N  
ATOM   2316  CZ  ARG B1846      74.859 -27.659  28.044  1.00  0.00           C  
ATOM   2317  NH1 ARG B1846      74.791 -28.918  27.643  1.00  0.00           N  
ATOM   2318  NH2 ARG B1846      76.042 -27.058  28.122  1.00  0.00           N  
ATOM   2319  N   PHE B1847      74.354 -22.944  24.158  1.00  0.00           N  
ATOM   2320  CA  PHE B1847      75.101 -21.982  23.339  1.00  0.00           C  
ATOM   2321  C   PHE B1847      74.325 -20.687  23.094  1.00  0.00           C  
ATOM   2322  O   PHE B1847      74.875 -19.584  23.143  1.00  0.00           O  
ATOM   2323  CB  PHE B1847      75.422 -22.622  21.984  1.00  0.00           C  
ATOM   2324  CG  PHE B1847      76.209 -21.734  21.043  1.00  0.00           C  
ATOM   2325  CD1 PHE B1847      75.815 -21.597  19.717  1.00  0.00           C  
ATOM   2326  CD2 PHE B1847      77.383 -21.115  21.451  1.00  0.00           C  
ATOM   2327  CE1 PHE B1847      76.580 -20.865  18.814  1.00  0.00           C  
ATOM   2328  CE2 PHE B1847      78.155 -20.381  20.549  1.00  0.00           C  
ATOM   2329  CZ  PHE B1847      77.750 -20.261  19.229  1.00  0.00           C  
ATOM   2330  N   VAL B1848      73.042 -20.853  22.804  1.00  0.00           N  
ATOM   2331  CA  VAL B1848      72.144 -19.753  22.535  1.00  0.00           C  
ATOM   2332  C   VAL B1848      71.795 -19.030  23.833  1.00  0.00           C  
ATOM   2333  O   VAL B1848      72.020 -17.832  23.974  1.00  0.00           O  
ATOM   2334  CB  VAL B1848      70.875 -20.290  21.859  1.00  0.00           C  
ATOM   2335  CG1 VAL B1848      69.818 -19.224  21.778  1.00  0.00           C  
ATOM   2336  CG2 VAL B1848      71.227 -20.804  20.489  1.00  0.00           C  
ATOM   2337  N   THR B1991      71.258 -19.763  24.792  1.00  0.00           N  
ATOM   2338  CA  THR B1991      70.880 -19.173  26.071  1.00  0.00           C  
ATOM   2339  C   THR B1991      71.999 -18.423  26.804  1.00  0.00           C  
ATOM   2340  O   THR B1991      71.797 -17.297  27.257  1.00  0.00           O  
ATOM   2341  CB  THR B1991      70.325 -20.249  26.992  1.00  0.00           C  
ATOM   2342  OG1 THR B1991      71.241 -21.349  27.025  1.00  0.00           O  
ATOM   2343  CG2 THR B1991      68.987 -20.737  26.478  1.00  0.00           C  
ATOM   2344  N   GLU B1992      73.169 -19.043  26.928  1.00  0.00           N  
ATOM   2345  CA  GLU B1992      74.290 -18.408  27.618  1.00  0.00           C  
ATOM   2346  C   GLU B1992      74.787 -17.163  26.891  1.00  0.00           C  
ATOM   2347  O   GLU B1992      75.042 -16.137  27.515  1.00  0.00           O  
ATOM   2348  CB  GLU B1992      75.457 -19.388  27.792  1.00  0.00           C  
ATOM   2349  CG  GLU B1992      75.141 -20.585  28.680  1.00  0.00           C  
ATOM   2350  CD  GLU B1992      76.383 -21.329  29.130  1.00  0.00           C  
ATOM   2351  OE1 GLU B1992      77.137 -20.782  29.962  1.00  0.00           O  
ATOM   2352  OE2 GLU B1992      76.606 -22.456  28.648  1.00  0.00           O  
ATOM   2353  N   GLY B1993      74.920 -17.257  25.574  1.00  0.00           N  
ATOM   2354  CA  GLY B1993      75.392 -16.130  24.798  1.00  0.00           C  
ATOM   2355  C   GLY B1993      74.428 -14.957  24.790  1.00  0.00           C  
ATOM   2356  O   GLY B1993      74.835 -13.795  24.878  1.00  0.00           O  
ATOM   2357  N   THR B1994      73.141 -15.262  24.680  1.00  0.00           N  
ATOM   2358  CA  THR B1994      72.115 -14.235  24.652  1.00  0.00           C  
ATOM   2359  C   THR B1994      72.154 -13.465  25.941  1.00  0.00           C  
ATOM   2360  O   THR B1994      71.976 -12.249  25.957  1.00  0.00           O  
ATOM   2361  CB  THR B1994      70.734 -14.856  24.464  1.00  0.00           C  
ATOM   2362  OG1 THR B1994      70.641 -15.377  23.133  1.00  0.00           O  
ATOM   2363  CG2 THR B1994      69.639 -13.825  24.691  1.00  0.00           C  
ATOM   2364  N   ALA B2011      72.391 -14.171  27.035  1.00  0.00           N  
ATOM   2365  CA  ALA B2011      72.468 -13.496  28.316  1.00  0.00           C  
ATOM   2366  C   ALA B2011      73.665 -12.554  28.274  1.00  0.00           C  
ATOM   2367  O   ALA B2011      73.528 -11.362  28.520  1.00  0.00           O  
ATOM   2368  CB  ALA B2011      72.639 -14.502  29.434  1.00  0.00           C  
ATOM   2369  N   ARG B2012      74.834 -13.099  27.946  1.00  0.00           N  
ATOM   2370  CA  ARG B2012      76.066 -12.319  27.886  1.00  0.00           C  
ATOM   2371  C   ARG B2012      75.920 -11.061  27.074  1.00  0.00           C  
ATOM   2372  O   ARG B2012      76.355  -9.988  27.499  1.00  0.00           O  
ATOM   2373  CB  ARG B2012      77.190 -13.144  27.281  1.00  0.00           C  
ATOM   2374  CG  ARG B2012      78.517 -12.415  27.201  1.00  0.00           C  
ATOM   2375  CD  ARG B2012      79.628 -13.448  27.108  1.00  0.00           C  
ATOM   2376  NE  ARG B2012      79.559 -14.395  28.224  1.00  0.00           N  
ATOM   2377  CZ  ARG B2012      79.168 -15.666  28.139  1.00  0.00           C  
ATOM   2378  NH1 ARG B2012      78.805 -16.190  26.972  1.00  0.00           N  
ATOM   2379  NH2 ARG B2012      79.132 -16.416  29.239  1.00  0.00           N  
ATOM   2380  N   GLY B2013      75.321 -11.222  25.893  1.00  0.00           N  
ATOM   2381  CA  GLY B2013      75.106 -10.116  24.981  1.00  0.00           C  
ATOM   2382  C   GLY B2013      74.082  -9.117  25.461  1.00  0.00           C  
ATOM   2383  O   GLY B2013      74.250  -7.926  25.245  1.00  0.00           O  
ATOM   2384  N   ARG B2014      73.004  -9.572  26.086  1.00  0.00           N  
ATOM   2385  CA  ARG B2014      72.039  -8.609  26.582  1.00  0.00           C  
ATOM   2386  C   ARG B2014      72.807  -7.747  27.588  1.00  0.00           C  
ATOM   2387  O   ARG B2014      72.656  -6.522  27.622  1.00  0.00           O  
ATOM   2388  CB  ARG B2014      70.849  -9.294  27.264  1.00  0.00           C  
ATOM   2389  CG  ARG B2014      69.845  -8.277  27.748  1.00  0.00           C  
ATOM   2390  CD  ARG B2014      68.428  -8.782  27.808  1.00  0.00           C  
ATOM   2391  NE  ARG B2014      67.571  -7.628  28.060  1.00  0.00           N  
ATOM   2392  CZ  ARG B2014      66.441  -7.668  28.754  1.00  0.00           C  
ATOM   2393  NH1 ARG B2014      66.017  -8.820  29.265  1.00  0.00           N  
ATOM   2394  NH2 ARG B2014      65.765  -6.547  28.978  1.00  0.00           N  
ATOM   2395  N   GLU B2015      73.652  -8.404  28.377  1.00  0.00           N  
ATOM   2396  CA  GLU B2015      74.467  -7.732  29.366  1.00  0.00           C  
ATOM   2397  C   GLU B2015      75.165  -6.564  28.694  1.00  0.00           C  
ATOM   2398  O   GLU B2015      75.137  -5.439  29.176  1.00  0.00           O  
ATOM   2399  CB  GLU B2015      75.506  -8.700  29.917  1.00  0.00           C  
ATOM   2400  CG  GLU B2015      76.212  -8.257  31.196  1.00  0.00           C  
ATOM   2401  CD  GLU B2015      75.249  -8.040  32.363  1.00  0.00           C  
ATOM   2402  OE1 GLU B2015      75.715  -7.959  33.526  1.00  0.00           O  
ATOM   2403  OE2 GLU B2015      74.024  -7.939  32.116  1.00  0.00           O  
ATOM   2404  N   VAL B2016      75.789  -6.839  27.567  1.00  0.00           N  
ATOM   2405  CA  VAL B2016      76.491  -5.804  26.837  1.00  0.00           C  
ATOM   2406  C   VAL B2016      75.561  -4.717  26.282  1.00  0.00           C  
ATOM   2407  O   VAL B2016      75.875  -3.525  26.352  1.00  0.00           O  
ATOM   2408  CB  VAL B2016      77.308  -6.449  25.709  1.00  0.00           C  
ATOM   2409  CG1 VAL B2016      78.063  -5.394  24.920  1.00  0.00           C  
ATOM   2410  CG2 VAL B2016      78.268  -7.455  26.332  1.00  0.00           C  
ATOM   2411  N   ALA B2017      74.415  -5.122  25.748  1.00  0.00           N  
ATOM   2412  CA  ALA B2017      73.478  -4.153  25.202  1.00  0.00           C  
ATOM   2413  C   ALA B2017      72.998  -3.236  26.327  1.00  0.00           C  
ATOM   2414  O   ALA B2017      72.981  -2.010  26.180  1.00  0.00           O  
ATOM   2415  CB  ALA B2017      72.297  -4.866  24.555  1.00  0.00           C  
ATOM   2416  N   ALA B2018      72.607  -3.841  27.443  1.00  0.00           N  
ATOM   2417  CA  ALA B2018      72.132  -3.097  28.604  1.00  0.00           C  
ATOM   2418  C   ALA B2018      73.121  -2.031  29.065  1.00  0.00           C  
ATOM   2419  O   ALA B2018      72.709  -0.936  29.438  1.00  0.00           O  
ATOM   2420  CB  ALA B2018      71.848  -4.036  29.729  1.00  0.00           C  
ATOM   2421  N   GLN B2019      74.414  -2.349  29.058  1.00  0.00           N  
ATOM   2422  CA  GLN B2019      75.443  -1.395  29.466  1.00  0.00           C  
ATOM   2423  C   GLN B2019      75.468  -0.222  28.495  1.00  0.00           C  
ATOM   2424  O   GLN B2019      75.512   0.930  28.906  1.00  0.00           O  
ATOM   2425  CB  GLN B2019      76.834  -2.041  29.476  1.00  0.00           C  
ATOM   2426  CG  GLN B2019      76.971  -3.300  30.344  1.00  0.00           C  
ATOM   2427  CD  GLN B2019      78.133  -4.215  29.912  1.00  0.00           C  
ATOM   2428  OE1 GLN B2019      79.178  -3.744  29.451  1.00  0.00           O  
ATOM   2429  NE2 GLN B2019      77.952  -5.527  30.084  1.00  0.00           N  
ATOM   2430  N   THR B2020      75.437  -0.505  27.200  1.00  0.00           N  
ATOM   2431  CA  THR B2020      75.487   0.578  26.226  1.00  0.00           C  
ATOM   2432  C   THR B2020      74.242   1.456  26.257  1.00  0.00           C  
ATOM   2433  O   THR B2020      74.346   2.682  26.174  1.00  0.00           O  
ATOM   2434  CB  THR B2020      75.705   0.054  24.789  1.00  0.00           C  
ATOM   2435  OG1 THR B2020      76.910  -0.728  24.728  1.00  0.00           O  
ATOM   2436  CG2 THR B2020      75.843   1.231  23.824  1.00  0.00           C  
ATOM   2437  N   LEU B2021      73.068   0.848  26.386  1.00  0.00           N  
ATOM   2438  CA  LEU B2021      71.825   1.625  26.445  1.00  0.00           C  
ATOM   2439  C   LEU B2021      71.810   2.603  27.647  1.00  0.00           C  
ATOM   2440  O   LEU B2021      71.325   3.747  27.523  1.00  0.00           O  
ATOM   2441  CB  LEU B2021      70.631   0.669  26.517  1.00  0.00           C  
ATOM   2442  CG  LEU B2021      69.877   0.448  25.195  1.00  0.00           C  
ATOM   2443  CD1 LEU B2021      69.177   1.752  24.849  1.00  0.00           C  
ATOM   2444  CD2 LEU B2021      70.827   0.007  24.069  1.00  0.00           C  
ATOM   2445  N   GLY B2022      72.334   2.142  28.795  1.00  0.00           N  
ATOM   2446  CA  GLY B2022      72.421   2.974  29.985  1.00  0.00           C  
ATOM   2447  C   GLY B2022      73.189   4.216  29.581  1.00  0.00           C  
ATOM   2448  O   GLY B2022      72.758   5.339  29.838  1.00  0.00           O  
ATOM   2449  N   GLN B2023      74.328   4.019  28.928  1.00  0.00           N  
ATOM   2450  CA  GLN B2023      75.112   5.149  28.450  1.00  0.00           C  
ATOM   2451  C   GLN B2023      74.326   5.997  27.420  1.00  0.00           C  
ATOM   2452  O   GLN B2023      74.389   7.229  27.459  1.00  0.00           O  
ATOM   2453  CB  GLN B2023      76.432   4.657  27.835  1.00  0.00           C  
ATOM   2454  CG  GLN B2023      77.397   4.058  28.828  1.00  0.00           C  
ATOM   2455  CD  GLN B2023      77.780   5.040  29.930  1.00  0.00           C  
ATOM   2456  OE1 GLN B2023      77.316   4.941  31.075  1.00  0.00           O  
ATOM   2457  NE2 GLN B2023      78.622   6.009  29.584  1.00  0.00           N  
ATOM   2458  N   VAL B2024      73.583   5.343  26.509  1.00  0.00           N  
ATOM   2459  CA  VAL B2024      72.780   6.036  25.461  1.00  0.00           C  
ATOM   2460  C   VAL B2024      71.636   6.858  26.085  1.00  0.00           C  
ATOM   2461  O   VAL B2024      71.443   8.015  25.685  1.00  0.00           O  
ATOM   2462  CB  VAL B2024      72.146   5.053  24.409  1.00  0.00           C  
ATOM   2463  CG1 VAL B2024      70.939   5.701  23.724  1.00  0.00           C  
ATOM   2464  CG2 VAL B2024      73.167   4.695  23.337  1.00  0.00           C  
ATOM   2465  N   ARG B2025      70.873   6.252  27.009  1.00  0.00           N  
ATOM   2466  CA  ARG B2025      69.795   6.947  27.669  1.00  0.00           C  
ATOM   2467  C   ARG B2025      70.248   8.215  28.448  1.00  0.00           C  
ATOM   2468  O   ARG B2025      69.603   9.278  28.342  1.00  0.00           O  
ATOM   2469  CB  ARG B2025      69.010   5.950  28.520  1.00  0.00           C  
ATOM   2470  CG  ARG B2025      68.314   4.848  27.704  1.00  0.00           C  
ATOM   2471  CD  ARG B2025      67.506   3.909  28.563  1.00  0.00           C  
ATOM   2472  NE  ARG B2025      68.369   2.992  29.287  1.00  0.00           N  
ATOM   2473  CZ  ARG B2025      68.268   1.668  29.204  1.00  0.00           C  
ATOM   2474  NH1 ARG B2025      67.339   1.134  28.421  1.00  0.00           N  
ATOM   2475  NH2 ARG B2025      69.071   0.878  29.912  1.00  0.00           N  
ATOM   2476  N   ARG B2026      71.356   8.136  29.194  1.00  0.00           N  
ATOM   2477  CA  ARG B2026      71.948   9.301  29.953  1.00  0.00           C  
ATOM   2478  C   ARG B2026      72.526  10.335  28.958  1.00  0.00           C  
ATOM   2479  O   ARG B2026      72.326  11.527  29.131  1.00  0.00           O  
ATOM   2480  CB  ARG B2026      73.058   8.824  30.973  1.00  0.00           C  
ATOM   2481  CG  ARG B2026      74.554   8.972  30.547  1.00  0.00           C  
ATOM   2482  CD  ARG B2026      75.542   9.391  31.695  1.00  0.00           C  
ATOM   2483  NE  ARG B2026      76.152  10.721  31.516  1.00  0.00           N  
ATOM   2484  CZ  ARG B2026      76.644  11.225  30.371  1.00  0.00           C  
ATOM   2485  NH1 ARG B2026      76.613  10.534  29.234  1.00  0.00           N  
ATOM   2486  NH2 ARG B2026      77.197  12.439  30.366  1.00  0.00           N  
ATOM   2487  N   ALA B2027      73.207   9.875  27.910  1.00  0.00           N  
ATOM   2488  CA  ALA B2027      73.738  10.799  26.897  1.00  0.00           C  
ATOM   2489  C   ALA B2027      72.597  11.548  26.214  1.00  0.00           C  
ATOM   2490  O   ALA B2027      72.779  12.677  25.750  1.00  0.00           O  
ATOM   2491  CB  ALA B2027      74.536  10.040  25.845  1.00  0.00           C  
ATOM   2492  N   MET B2039      71.427  10.919  26.124  1.00  0.00           N  
ATOM   2493  CA  MET B2039      70.294  11.574  25.475  1.00  0.00           C  
ATOM   2494  C   MET B2039      69.498  12.428  26.441  1.00  0.00           C  
ATOM   2495  O   MET B2039      68.560  13.123  26.047  1.00  0.00           O  
ATOM   2496  CB  MET B2039      69.365  10.553  24.830  1.00  0.00           C  
ATOM   2497  CG  MET B2039      69.910   9.894  23.570  1.00  0.00           C  
ATOM   2498  SD  MET B2039      68.661   8.841  22.777  1.00  0.00           S  
ATOM   2499  CE  MET B2039      68.127   7.957  24.096  1.00  0.00           C  
ATOM   2500  N   ARG B2040      69.881  12.380  27.714  1.00  0.00           N  
ATOM   2501  CA  ARG B2040      69.196  13.162  28.741  1.00  0.00           C  
ATOM   2502  C   ARG B2040      67.705  12.728  28.818  1.00  0.00           C  
ATOM   2503  O   ARG B2040      66.832  13.601  28.887  1.00  0.00           O  
ATOM   2504  CB  ARG B2040      69.359  14.661  28.482  1.00  0.00           C  
ATOM   2505  CG  ARG B2040      70.791  15.212  28.690  1.00  0.00           C  
ATOM   2506  CD  ARG B2040      71.628  15.173  27.406  1.00  0.00           C  
ATOM   2507  NE  ARG B2040      73.047  14.870  27.636  1.00  0.00           N  
ATOM   2508  CZ  ARG B2040      74.035  15.160  26.783  1.00  0.00           C  
ATOM   2509  NH1 ARG B2040      75.291  14.834  27.078  1.00  0.00           N  
ATOM   2510  NH2 ARG B2040      73.776  15.797  25.648  1.00  0.00           N  
ATOM   2511  N   LEU B2041      67.439  11.413  28.803  1.00  0.00           N  
ATOM   2512  CA  LEU B2041      66.070  10.874  28.947  1.00  0.00           C  
ATOM   2513  C   LEU B2041      65.749  11.009  30.419  1.00  0.00           C  
ATOM   2514  O   LEU B2041      66.598  10.739  31.258  1.00  0.00           O  
ATOM   2515  CB  LEU B2041      65.998   9.407  28.539  1.00  0.00           C  
ATOM   2516  CG  LEU B2041      66.264   9.055  27.069  1.00  0.00           C  
ATOM   2517  CD1 LEU B2041      66.217   7.549  26.860  1.00  0.00           C  
ATOM   2518  CD2 LEU B2041      65.235   9.750  26.193  1.00  0.00           C  
ATOM   2519  N   PHE B2042      64.515  11.386  30.731  1.00  0.00           N  
ATOM   2520  CA  PHE B2042      64.108  11.549  32.120  1.00  0.00           C  
ATOM   2521  C   PHE B2042      64.539  10.388  33.018  1.00  0.00           C  
ATOM   2522  O   PHE B2042      64.382   9.225  32.660  1.00  0.00           O  
ATOM   2523  CB  PHE B2042      62.584  11.740  32.199  1.00  0.00           C  
ATOM   2524  CG  PHE B2042      62.072  12.012  33.588  1.00  0.00           C  
ATOM   2525  CD1 PHE B2042      61.417  11.018  34.315  1.00  0.00           C  
ATOM   2526  CD2 PHE B2042      62.228  13.269  34.160  1.00  0.00           C  
ATOM   2527  CE1 PHE B2042      60.922  11.273  35.591  1.00  0.00           C  
ATOM   2528  CE2 PHE B2042      61.744  13.543  35.428  1.00  0.00           C  
ATOM   2529  CZ  PHE B2042      61.089  12.545  36.150  1.00  0.00           C  
ATOM   2530  N   GLY B2043      65.105  10.709  34.180  1.00  0.00           N  
ATOM   2531  CA  GLY B2043      65.530   9.670  35.100  1.00  0.00           C  
ATOM   2532  C   GLY B2043      67.009   9.335  35.196  1.00  0.00           C  
ATOM   2533  O   GLY B2043      67.428   8.658  36.138  1.00  0.00           O  
ATOM   2534  N   HIS B2044      67.809   9.775  34.232  1.00  0.00           N  
ATOM   2535  CA  HIS B2044      69.241   9.488  34.271  1.00  0.00           C  
ATOM   2536  C   HIS B2044      70.092  10.545  33.592  1.00  0.00           C  
ATOM   2537  O   HIS B2044      69.546  11.618  33.274  1.00  0.00           O  
ATOM   2538  CB  HIS B2044      69.575   8.103  33.671  1.00  0.00           C  
ATOM   2539  CG  HIS B2044      68.434   7.428  32.963  1.00  0.00           C  
ATOM   2540  ND1 HIS B2044      68.359   6.057  32.826  1.00  0.00           N  
ATOM   2541  CD2 HIS B2044      67.326   7.925  32.368  1.00  0.00           C  
ATOM   2542  CE1 HIS B2044      67.250   5.740  32.184  1.00  0.00           C  
ATOM   2543  NE2 HIS B2044      66.604   6.854  31.895  1.00  0.00           N  
ATOM   2544  OXT HIS B2044      71.297  10.282  33.409  1.00  0.00           O  
HETATM 2545  PG  ATP B3000      66.805 -15.697   1.509  1.00  0.00           P  
HETATM 2546  O1G ATP B3000      66.215 -14.710   2.645  1.00  0.00           O  
HETATM 2547  O2G ATP B3000      66.369 -17.230   1.914  1.00  0.00           O  
HETATM 2548  O3G ATP B3000      66.584 -15.347   0.113  1.00  0.00           O  
HETATM 2549  PB  ATP B3000      69.856 -14.813   1.346  1.00  0.00           P  
HETATM 2550  O1B ATP B3000      69.573 -13.562   0.570  1.00  0.00           O  
HETATM 2551  O2B ATP B3000      70.784 -15.715   0.522  1.00  0.00           O  
HETATM 2552  O3B ATP B3000      68.434 -15.826   1.864  1.00  0.00           O  
HETATM 2553  PA  ATP B3000      70.298 -13.438   3.902  1.00  0.00           P  
HETATM 2554  O1A ATP B3000      70.018 -12.156   3.224  1.00  0.00           O  
HETATM 2555  O2A ATP B3000      69.219 -13.936   4.804  1.00  0.00           O  
HETATM 2556  O3A ATP B3000      70.748 -14.482   2.711  1.00  0.00           O  
HETATM 2557  O5' ATP B3000      71.598 -13.115   4.808  1.00  0.00           O  
HETATM 2558  C5' ATP B3000      72.111 -14.163   5.642  1.00  0.00           C  
HETATM 2559  C4' ATP B3000      73.593 -14.234   5.824  1.00  0.00           C  
HETATM 2560  O4' ATP B3000      74.251 -15.146   4.876  1.00  0.00           O  
HETATM 2561  C3' ATP B3000      74.469 -12.974   5.740  1.00  0.00           C  
HETATM 2562  O3' ATP B3000      75.589 -13.134   6.634  1.00  0.00           O  
HETATM 2563  C2' ATP B3000      74.846 -12.953   4.270  1.00  0.00           C  
HETATM 2564  O2' ATP B3000      75.975 -12.177   3.920  1.00  0.00           O  
HETATM 2565  C1' ATP B3000      75.078 -14.400   3.958  1.00  0.00           C  
HETATM 2566  N9  ATP B3000      74.886 -14.831   2.533  1.00  0.00           N  
HETATM 2567  C8  ATP B3000      73.768 -15.278   1.891  1.00  0.00           C  
HETATM 2568  N7  ATP B3000      73.942 -15.588   0.621  1.00  0.00           N  
HETATM 2569  C5  ATP B3000      75.281 -15.313   0.384  1.00  0.00           C  
HETATM 2570  C6  ATP B3000      76.098 -15.437  -0.783  1.00  0.00           C  
HETATM 2571  N6  ATP B3000      75.633 -15.862  -1.975  1.00  0.00           N  
HETATM 2572  N1  ATP B3000      77.438 -15.085  -0.682  1.00  0.00           N  
HETATM 2573  C2  ATP B3000      77.907 -14.646   0.507  1.00  0.00           C  
HETATM 2574  N3  ATP B3000      77.235 -14.494   1.681  1.00  0.00           N  
HETATM 2575  C4  ATP B3000      75.905 -14.849   1.554  1.00  0.00           C  
TER
END
