# Supplementary material for: Backbone Brackets and Arginine Tweezers delineate Class I and Class II aminoacyl tRNA synthetases
Source: PLoS Comput Biol. 2018 Apr 16;14(4):e1006101. doi: 10.1371/journal.pcbi.1006101 (PMC5919687; doi:10.1371/journal.pcbi.1006101)
Supplement: S11 File — All structures of Class I aaRS with residues renumbered according to the MSA. (GZ) [file pcbi.1006101.s023.tar.gz › 1yid_C_renum.pdb]

ATOM      1  N   ALA C 245      35.595   3.236  36.563  1.00  0.00           N  
ATOM      2  CA  ALA C 245      36.822   2.489  36.167  1.00  0.00           C  
ATOM      3  C   ALA C 245      36.503   1.187  35.470  1.00  0.00           C  
ATOM      4  O   ALA C 245      36.683   0.100  36.042  1.00  0.00           O  
ATOM      5  CB  ALA C 245      37.720   2.233  37.357  1.00  0.00           C  
ATOM      6  N   ARG C 265      36.024   1.278  34.242  1.00  0.00           N  
ATOM      7  CA  ARG C 265      35.745   0.065  33.577  1.00  0.00           C  
ATOM      8  C   ARG C 265      36.644  -0.043  32.341  1.00  0.00           C  
ATOM      9  O   ARG C 265      37.639  -0.864  32.328  1.00  0.00           O  
ATOM     10  CB  ARG C 265      34.252  -0.005  33.125  1.00  0.00           C  
ATOM     11  CG  ARG C 265      33.243   0.039  34.324  1.00  0.00           C  
ATOM     12  CD  ARG C 265      31.793   0.233  33.829  1.00  0.00           C  
ATOM     13  NE  ARG C 265      31.361  -0.804  32.891  1.00  0.00           N  
ATOM     14  CZ  ARG C 265      30.116  -0.929  32.441  1.00  0.00           C  
ATOM     15  NH1 ARG C 265      29.183  -0.080  32.849  1.00  0.00           N  
ATOM     16  NH2 ARG C 265      29.809  -1.892  31.581  1.00  0.00           N  
ATOM     17  N   PRO C 266      36.471   0.759  31.340  1.00  0.00           N  
ATOM     18  CA  PRO C 266      37.277   0.659  30.135  1.00  0.00           C  
ATOM     19  C   PRO C 266      38.545   1.432  30.346  1.00  0.00           C  
ATOM     20  O   PRO C 266      38.556   2.445  31.027  1.00  0.00           O  
ATOM     21  CB  PRO C 266      36.417   1.219  29.102  1.00  0.00           C  
ATOM     22  CG  PRO C 266      35.627   2.303  29.851  1.00  0.00           C  
ATOM     23  CD  PRO C 266      35.475   1.798  31.214  1.00  0.00           C  
ATOM     24  N   ARG C 267      39.633   0.930  29.816  1.00  0.00           N  
ATOM     25  CA  ARG C 267      40.891   1.592  29.963  1.00  0.00           C  
ATOM     26  C   ARG C 267      40.972   2.666  28.897  1.00  0.00           C  
ATOM     27  O   ARG C 267      40.816   2.388  27.711  1.00  0.00           O  
ATOM     28  CB  ARG C 267      42.002   0.599  29.800  1.00  0.00           C  
ATOM     29  CG  ARG C 267      43.322   1.162  30.161  1.00  0.00           C  
ATOM     30  CD  ARG C 267      43.854   0.425  31.370  1.00  0.00           C  
ATOM     31  NE  ARG C 267      44.372  -0.897  31.063  1.00  0.00           N  
ATOM     32  CZ  ARG C 267      44.831  -1.743  31.979  1.00  0.00           C  
ATOM     33  NH1 ARG C 267      45.293  -2.931  31.608  1.00  0.00           N  
ATOM     34  NH2 ARG C 267      44.804  -1.420  33.270  1.00  0.00           N  
ATOM     35  N   VAL C 268      41.215   3.897  29.322  1.00  0.00           N  
ATOM     36  CA  VAL C 268      41.328   4.982  28.368  1.00  0.00           C  
ATOM     37  C   VAL C 268      42.777   5.408  28.287  1.00  0.00           C  
ATOM     38  O   VAL C 268      43.438   5.571  29.305  1.00  0.00           O  
ATOM     39  CB  VAL C 268      40.467   6.212  28.781  1.00  0.00           C  
ATOM     40  CG1 VAL C 268      40.634   7.335  27.746  1.00  0.00           C  
ATOM     41  CG2 VAL C 268      39.005   5.822  28.903  1.00  0.00           C  
ATOM     42  N   LEU C 269      43.286   5.563  27.078  1.00  0.00           N  
ATOM     43  CA  LEU C 269      44.651   6.028  26.929  1.00  0.00           C  
ATOM     44  C   LEU C 269      44.620   7.446  26.301  1.00  0.00           C  
ATOM     45  O   LEU C 269      43.829   7.701  25.403  1.00  0.00           O  
ATOM     46  CB  LEU C 269      45.449   5.047  26.053  1.00  0.00           C  
ATOM     47  CG  LEU C 269      46.916   5.480  25.978  1.00  0.00           C  
ATOM     48  CD1 LEU C 269      47.505   5.436  27.374  1.00  0.00           C  
ATOM     49  CD2 LEU C 269      47.709   4.620  25.038  1.00  0.00           C  
ATOM     50  N   THR C 270      45.439   8.369  26.805  1.00  0.00           N  
ATOM     51  CA  THR C 270      45.514   9.733  26.262  1.00  0.00           C  
ATOM     52  C   THR C 270      46.947  10.188  26.476  1.00  0.00           C  
ATOM     53  O   THR C 270      47.742   9.438  27.045  1.00  0.00           O  
ATOM     54  CB  THR C 270      44.598  10.734  26.999  1.00  0.00           C  
ATOM     55  OG1 THR C 270      45.030  10.874  28.357  1.00  0.00           O  
ATOM     56  CG2 THR C 270      43.153  10.276  26.964  1.00  0.00           C  
ATOM     57  N   GLY C 272      47.288  11.402  26.042  1.00  0.00           N  
ATOM     58  CA  GLY C 272      48.653  11.853  26.243  1.00  0.00           C  
ATOM     59  C   GLY C 272      49.083  13.166  25.630  1.00  0.00           C  
ATOM     60  O   GLY C 272      48.307  13.864  24.988  1.00  0.00           O  
ATOM     61  N   ASP C 273      50.353  13.491  25.821  1.00  0.00           N  
ATOM     62  CA  ASP C 273      50.901  14.721  25.295  1.00  0.00           C  
ATOM     63  C   ASP C 273      52.393  14.535  25.063  1.00  0.00           C  
ATOM     64  O   ASP C 273      53.070  13.896  25.861  1.00  0.00           O  
ATOM     65  CB  ASP C 273      50.691  15.870  26.314  1.00  0.00           C  
ATOM     66  CG  ASP C 273      49.223  16.184  26.557  1.00  0.00           C  
ATOM     67  OD1 ASP C 273      48.593  16.850  25.703  1.00  0.00           O  
ATOM     68  OD2 ASP C 273      48.692  15.753  27.596  1.00  0.00           O  
ATOM     69  N   ARG C 274      52.914  15.064  23.965  1.00  0.00           N  
ATOM     70  CA  ARG C 274      54.354  14.987  23.796  1.00  0.00           C  
ATOM     71  C   ARG C 274      54.831  16.216  24.571  1.00  0.00           C  
ATOM     72  O   ARG C 274      54.394  17.327  24.303  1.00  0.00           O  
ATOM     73  CB  ARG C 274      54.746  15.030  22.321  1.00  0.00           C  
ATOM     74  CG  ARG C 274      53.756  15.716  21.426  1.00  0.00           C  
ATOM     75  CD  ARG C 274      53.629  14.944  20.122  1.00  0.00           C  
ATOM     76  NE  ARG C 274      54.907  14.683  19.466  1.00  0.00           N  
ATOM     77  CZ  ARG C 274      55.689  15.607  18.912  1.00  0.00           C  
ATOM     78  NH1 ARG C 274      56.828  15.244  18.327  1.00  0.00           N  
ATOM     79  NH2 ARG C 274      55.344  16.883  18.946  1.00  0.00           N  
ATOM     80  N   PRO C 275      55.690  16.005  25.592  1.00  0.00           N  
ATOM     81  CA  PRO C 275      56.257  17.036  26.471  1.00  0.00           C  
ATOM     82  C   PRO C 275      57.216  17.951  25.741  1.00  0.00           C  
ATOM     83  O   PRO C 275      58.404  17.646  25.659  1.00  0.00           O  
ATOM     84  CB  PRO C 275      56.974  16.220  27.553  1.00  0.00           C  
ATOM     85  CG  PRO C 275      56.427  14.781  27.386  1.00  0.00           C  
ATOM     86  CD  PRO C 275      56.245  14.677  25.925  1.00  0.00           C  
ATOM     87  N   THR C 276      56.706  19.077  25.236  1.00  0.00           N  
ATOM     88  CA  THR C 276      57.507  20.034  24.478  1.00  0.00           C  
ATOM     89  C   THR C 276      57.467  21.449  25.075  1.00  0.00           C  
ATOM     90  O   THR C 276      58.321  22.297  24.749  1.00  0.00           O  
ATOM     91  CB  THR C 276      57.037  20.083  22.979  1.00  0.00           C  
ATOM     92  OG1 THR C 276      57.398  18.868  22.304  1.00  0.00           O  
ATOM     93  CG2 THR C 276      57.681  21.241  22.249  1.00  0.00           C  
ATOM     94  N   GLY C 277      56.491  21.706  25.946  1.00  0.00           N  
ATOM     95  CA  GLY C 277      56.370  23.022  26.559  1.00  0.00           C  
ATOM     96  C   GLY C 277      55.285  22.988  27.609  1.00  0.00           C  
ATOM     97  O   GLY C 277      54.824  21.909  27.954  1.00  0.00           O  
ATOM     98  N   ALA C 279      54.873  24.139  28.126  1.00  0.00           N  
ATOM     99  CA  ALA C 279      53.829  24.169  29.151  1.00  0.00           C  
ATOM    100  C   ALA C 279      52.466  24.084  28.477  1.00  0.00           C  
ATOM    101  O   ALA C 279      52.314  24.530  27.343  1.00  0.00           O  
ATOM    102  CB  ALA C 279      53.933  25.450  29.961  1.00  0.00           C  
ATOM    103  N   LEU C 280      51.480  23.512  29.160  1.00  0.00           N  
ATOM    104  CA  LEU C 280      50.141  23.409  28.593  1.00  0.00           C  
ATOM    105  C   LEU C 280      49.443  24.745  28.682  1.00  0.00           C  
ATOM    106  O   LEU C 280      49.803  25.575  29.503  1.00  0.00           O  
ATOM    107  CB  LEU C 280      49.347  22.346  29.318  1.00  0.00           C  
ATOM    108  CG  LEU C 280      49.417  20.996  28.590  1.00  0.00           C  
ATOM    109  CD1 LEU C 280      50.829  20.648  28.169  1.00  0.00           C  
ATOM    110  CD2 LEU C 280      48.869  19.967  29.504  1.00  0.00           C  
ATOM    111  N   HIS C 281      48.442  24.951  27.836  1.00  0.00           N  
ATOM    112  CA  HIS C 281      47.747  26.217  27.772  1.00  0.00           C  
ATOM    113  C   HIS C 281      46.243  26.054  27.619  1.00  0.00           C  
ATOM    114  O   HIS C 281      45.743  24.949  27.517  1.00  0.00           O  
ATOM    115  CB  HIS C 281      48.315  26.997  26.615  1.00  0.00           C  
ATOM    116  CG  HIS C 281      48.226  26.272  25.308  1.00  0.00           C  
ATOM    117  ND1 HIS C 281      47.023  25.898  24.747  1.00  0.00           N  
ATOM    118  CD2 HIS C 281      49.181  25.952  24.401  1.00  0.00           C  
ATOM    119  CE1 HIS C 281      47.240  25.391  23.549  1.00  0.00           C  
ATOM    120  NE2 HIS C 281      48.540  25.414  23.313  1.00  0.00           N  
ATOM    121  N   LEU C 282      45.524  27.169  27.605  1.00  0.00           N  
ATOM    122  CA  LEU C 282      44.073  27.164  27.490  1.00  0.00           C  
ATOM    123  C   LEU C 282      43.519  26.292  26.358  1.00  0.00           C  
ATOM    124  O   LEU C 282      42.376  25.828  26.436  1.00  0.00           O  
ATOM    125  CB  LEU C 282      43.620  28.592  27.303  1.00  0.00           C  
ATOM    126  CG  LEU C 282      42.250  29.054  27.763  1.00  0.00           C  
ATOM    127  CD1 LEU C 282      42.047  28.789  29.272  1.00  0.00           C  
ATOM    128  CD2 LEU C 282      42.171  30.540  27.465  1.00  0.00           C  
ATOM    129  N   GLY C 283      44.316  26.083  25.305  1.00  0.00           N  
ATOM    130  CA  GLY C 283      43.887  25.262  24.180  1.00  0.00           C  
ATOM    131  C   GLY C 283      43.731  23.789  24.586  1.00  0.00           C  
ATOM    132  O   GLY C 283      42.758  23.122  24.241  1.00  0.00           O  
ATOM    133  N   HIS C 284      44.718  23.285  25.316  1.00  0.00           N  
ATOM    134  CA  HIS C 284      44.711  21.919  25.836  1.00  0.00           C  
ATOM    135  C   HIS C 284      43.615  21.730  26.899  1.00  0.00           C  
ATOM    136  O   HIS C 284      43.070  20.636  27.075  1.00  0.00           O  
ATOM    137  CB  HIS C 284      46.033  21.595  26.531  1.00  0.00           C  
ATOM    138  CG  HIS C 284      47.243  21.736  25.661  1.00  0.00           C  
ATOM    139  ND1 HIS C 284      48.091  22.826  25.733  1.00  0.00           N  
ATOM    140  CD2 HIS C 284      47.797  20.880  24.770  1.00  0.00           C  
ATOM    141  CE1 HIS C 284      49.120  22.622  24.929  1.00  0.00           C  
ATOM    142  NE2 HIS C 284      48.968  21.450  24.333  1.00  0.00           N  
ATOM    143  N   LEU C 285      43.334  22.803  27.635  1.00  0.00           N  
ATOM    144  CA  LEU C 285      42.325  22.749  28.684  1.00  0.00           C  
ATOM    145  C   LEU C 285      40.979  22.460  28.053  1.00  0.00           C  
ATOM    146  O   LEU C 285      40.306  21.493  28.406  1.00  0.00           O  
ATOM    147  CB  LEU C 285      42.266  24.073  29.451  1.00  0.00           C  
ATOM    148  CG  LEU C 285      41.290  24.006  30.620  1.00  0.00           C  
ATOM    149  CD1 LEU C 285      41.714  22.844  31.488  1.00  0.00           C  
ATOM    150  CD2 LEU C 285      41.300  25.276  31.434  1.00  0.00           C  
ATOM    151  N   ALA C 286      40.607  23.318  27.109  1.00  0.00           N  
ATOM    152  CA  ALA C 286      39.357  23.189  26.388  1.00  0.00           C  
ATOM    153  C   ALA C 286      39.359  21.926  25.517  1.00  0.00           C  
ATOM    154  O   ALA C 286      38.389  21.172  25.491  1.00  0.00           O  
ATOM    155  CB  ALA C 286      39.152  24.420  25.505  1.00  0.00           C  
ATOM    156  N   GLY C 287      40.464  21.714  24.806  1.00  0.00           N  
ATOM    157  CA  GLY C 287      40.578  20.590  23.903  1.00  0.00           C  
ATOM    158  C   GLY C 287      40.656  19.193  24.476  1.00  0.00           C  
ATOM    159  O   GLY C 287      40.116  18.255  23.878  1.00  0.00           O  
ATOM    160  N   SER C 288      41.290  19.022  25.697  1.00  0.00           N  
ATOM    161  CA  SER C 288      41.442  17.644  26.148  1.00  0.00           C  
ATOM    162  C   SER C 288      41.372  17.555  27.669  1.00  0.00           C  
ATOM    163  O   SER C 288      40.810  16.505  28.170  1.00  0.00           O  
ATOM    164  CB  SER C 288      42.773  17.070  25.655  1.00  0.00           C  
ATOM    165  OG  SER C 288      43.870  17.751  26.239  1.00  0.00           O  
ATOM    166  N   LEU C 289      41.932  18.424  28.476  1.00  0.00           N  
ATOM    167  CA  LEU C 289      42.035  18.327  29.927  1.00  0.00           C  
ATOM    168  C   LEU C 289      40.655  18.221  30.567  1.00  0.00           C  
ATOM    169  O   LEU C 289      40.438  17.308  31.395  1.00  0.00           O  
ATOM    170  CB  LEU C 289      42.774  19.544  30.489  1.00  0.00           C  
ATOM    171  CG  LEU C 289      44.222  19.730  30.027  1.00  0.00           C  
ATOM    172  CD1 LEU C 289      44.735  21.093  30.464  1.00  0.00           C  
ATOM    173  CD2 LEU C 289      45.093  18.621  30.594  1.00  0.00           C  
ATOM    174  N   GLN C 290      39.754  19.143  30.321  1.00  0.00           N  
ATOM    175  CA  GLN C 290      38.458  19.088  30.976  1.00  0.00           C  
ATOM    176  C   GLN C 290      37.840  17.695  30.813  1.00  0.00           C  
ATOM    177  O   GLN C 290      37.441  17.060  31.788  1.00  0.00           O  
ATOM    178  CB  GLN C 290      37.543  20.211  30.448  1.00  0.00           C  
ATOM    179  CG  GLN C 290      38.093  21.623  30.796  1.00  0.00           C  
ATOM    180  CD  GLN C 290      37.139  22.790  30.508  1.00  0.00           C  
ATOM    181  OE1 GLN C 290      36.473  22.832  29.470  1.00  0.00           O  
ATOM    182  NE2 GLN C 290      37.098  23.751  31.421  1.00  0.00           N  
ATOM    183  N   ASN C 291      37.805  17.209  29.581  1.00  0.00           N  
ATOM    184  CA  ASN C 291      37.269  15.897  29.284  1.00  0.00           C  
ATOM    185  C   ASN C 291      38.018  14.817  30.061  1.00  0.00           C  
ATOM    186  O   ASN C 291      37.407  13.885  30.587  1.00  0.00           O  
ATOM    187  CB  ASN C 291      37.358  15.672  27.775  1.00  0.00           C  
ATOM    188  CG  ASN C 291      37.887  14.314  27.413  1.00  0.00           C  
ATOM    189  OD1 ASN C 291      39.011  14.179  26.929  1.00  0.00           O  
ATOM    190  ND2 ASN C 291      37.080  13.296  27.644  1.00  0.00           N  
ATOM    191  N   ARG C 292      39.338  14.948  30.160  1.00  0.00           N  
ATOM    192  CA  ARG C 292      40.135  13.967  30.899  1.00  0.00           C  
ATOM    193  C   ARG C 292      39.850  13.968  32.405  1.00  0.00           C  
ATOM    194  O   ARG C 292      39.931  12.921  33.053  1.00  0.00           O  
ATOM    195  CB  ARG C 292      41.633  14.172  30.635  1.00  0.00           C  
ATOM    196  CG  ARG C 292      42.107  13.418  29.398  1.00  0.00           C  
ATOM    197  CD  ARG C 292      42.990  14.216  28.416  1.00  0.00           C  
ATOM    198  NE  ARG C 292      44.398  14.266  28.800  1.00  0.00           N  
ATOM    199  CZ  ARG C 292      45.379  14.587  27.965  1.00  0.00           C  
ATOM    200  NH1 ARG C 292      45.109  14.877  26.703  1.00  0.00           N  
ATOM    201  NH2 ARG C 292      46.627  14.634  28.395  1.00  0.00           N  
ATOM    202  N   VAL C 293      39.517  15.129  32.969  1.00  0.00           N  
ATOM    203  CA  VAL C 293      39.192  15.188  34.387  1.00  0.00           C  
ATOM    204  C   VAL C 293      37.867  14.466  34.585  1.00  0.00           C  
ATOM    205  O   VAL C 293      37.621  13.896  35.645  1.00  0.00           O  
ATOM    206  CB  VAL C 293      39.058  16.639  34.910  1.00  0.00           C  
ATOM    207  CG1 VAL C 293      38.468  16.637  36.320  1.00  0.00           C  
ATOM    208  CG2 VAL C 293      40.422  17.297  34.965  1.00  0.00           C  
ATOM    209  N   ARG C 294      37.011  14.484  33.568  1.00  0.00           N  
ATOM    210  CA  ARG C 294      35.729  13.799  33.661  1.00  0.00           C  
ATOM    211  C   ARG C 294      35.974  12.304  33.559  1.00  0.00           C  
ATOM    212  O   ARG C 294      35.471  11.530  34.366  1.00  0.00           O  
ATOM    213  CB  ARG C 294      34.790  14.256  32.550  1.00  0.00           C  
ATOM    214  N   LEU C 295      36.768  11.896  32.577  1.00  0.00           N  
ATOM    215  CA  LEU C 295      37.060  10.474  32.385  1.00  0.00           C  
ATOM    216  C   LEU C 295      37.646   9.742  33.601  1.00  0.00           C  
ATOM    217  O   LEU C 295      37.319   8.575  33.819  1.00  0.00           O  
ATOM    218  CB  LEU C 295      38.003  10.274  31.193  1.00  0.00           C  
ATOM    219  CG  LEU C 295      37.472  10.532  29.779  1.00  0.00           C  
ATOM    220  CD1 LEU C 295      38.627  10.489  28.769  1.00  0.00           C  
ATOM    221  CD2 LEU C 295      36.409   9.495  29.437  1.00  0.00           C  
ATOM    222  N   GLN C 296      38.494  10.399  34.398  1.00  0.00           N  
ATOM    223  CA  GLN C 296      39.105   9.703  35.540  1.00  0.00           C  
ATOM    224  C   GLN C 296      38.095   9.134  36.522  1.00  0.00           C  
ATOM    225  O   GLN C 296      38.398   8.229  37.289  1.00  0.00           O  
ATOM    226  CB  GLN C 296      40.106  10.593  36.288  1.00  0.00           C  
ATOM    227  CG  GLN C 296      39.528  11.854  36.886  1.00  0.00           C  
ATOM    228  CD  GLN C 296      40.572  12.670  37.636  1.00  0.00           C  
ATOM    229  OE1 GLN C 296      40.278  13.739  38.169  1.00  0.00           O  
ATOM    230  NE2 GLN C 296      41.796  12.163  37.685  1.00  0.00           N  
ATOM    231  N   ASP C 297      36.883   9.660  36.481  1.00  0.00           N  
ATOM    232  CA  ASP C 297      35.825   9.190  37.360  1.00  0.00           C  
ATOM    233  C   ASP C 297      34.914   8.117  36.726  1.00  0.00           C  
ATOM    234  O   ASP C 297      34.177   7.448  37.440  1.00  0.00           O  
ATOM    235  CB  ASP C 297      34.980  10.387  37.828  1.00  0.00           C  
ATOM    236  CG  ASP C 297      35.647  11.176  38.946  1.00  0.00           C  
ATOM    237  OD1 ASP C 297      35.452  12.412  39.016  1.00  0.00           O  
ATOM    238  OD2 ASP C 297      36.357  10.558  39.764  1.00  0.00           O  
ATOM    239  N   GLU C 298      34.950   7.926  35.409  1.00  0.00           N  
ATOM    240  CA  GLU C 298      34.052   6.927  34.825  1.00  0.00           C  
ATOM    241  C   GLU C 298      34.764   5.899  33.968  1.00  0.00           C  
ATOM    242  O   GLU C 298      34.156   5.213  33.154  1.00  0.00           O  
ATOM    243  CB  GLU C 298      32.936   7.626  34.022  1.00  0.00           C  
ATOM    244  CG  GLU C 298      33.398   8.499  32.840  1.00  0.00           C  
ATOM    245  CD  GLU C 298      32.534   9.756  32.643  1.00  0.00           C  
ATOM    246  OE1 GLU C 298      32.844  10.571  31.739  1.00  0.00           O  
ATOM    247  OE2 GLU C 298      31.550   9.932  33.396  1.00  0.00           O  
ATOM    248  N   ALA C 306      36.062   5.776  34.194  1.00  0.00           N  
ATOM    249  CA  ALA C 306      36.899   4.859  33.446  1.00  0.00           C  
ATOM    250  C   ALA C 306      38.232   4.849  34.172  1.00  0.00           C  
ATOM    251  O   ALA C 306      38.418   5.586  35.142  1.00  0.00           O  
ATOM    252  CB  ALA C 306      37.089   5.377  32.018  1.00  0.00           C  
ATOM    253  N   GLU C 307      39.150   4.014  33.695  1.00  0.00           N  
ATOM    254  CA  GLU C 307      40.494   3.912  34.249  1.00  0.00           C  
ATOM    255  C   GLU C 307      41.358   4.707  33.280  1.00  0.00           C  
ATOM    256  O   GLU C 307      41.631   4.242  32.181  1.00  0.00           O  
ATOM    257  CB  GLU C 307      40.968   2.469  34.245  1.00  0.00           C  
ATOM    258  CG  GLU C 307      42.253   2.271  35.021  1.00  0.00           C  
ATOM    259  CD  GLU C 307      42.876   0.880  34.880  1.00  0.00           C  
ATOM    260  OE1 GLU C 307      43.940   0.693  35.501  1.00  0.00           O  
ATOM    261  OE2 GLU C 307      42.333   0.008  34.164  1.00  0.00           O  
ATOM    262  N   LEU C 308      41.799   5.892  33.692  1.00  0.00           N  
ATOM    263  CA  LEU C 308      42.574   6.759  32.824  1.00  0.00           C  
ATOM    264  C   LEU C 308      44.097   6.651  32.868  1.00  0.00           C  
ATOM    265  O   LEU C 308      44.715   6.674  33.931  1.00  0.00           O  
ATOM    266  CB  LEU C 308      42.132   8.203  33.083  1.00  0.00           C  
ATOM    267  CG  LEU C 308      42.596   9.380  32.207  1.00  0.00           C  
ATOM    268  CD1 LEU C 308      44.026   9.738  32.561  1.00  0.00           C  
ATOM    269  CD2 LEU C 308      42.443   9.034  30.722  1.00  0.00           C  
ATOM    270  N   PHE C 309      44.686   6.533  31.679  1.00  0.00           N  
ATOM    271  CA  PHE C 309      46.131   6.476  31.517  1.00  0.00           C  
ATOM    272  C   PHE C 309      46.578   7.681  30.705  1.00  0.00           C  
ATOM    273  O   PHE C 309      45.996   7.969  29.660  1.00  0.00           O  
ATOM    274  CB  PHE C 309      46.547   5.225  30.761  1.00  0.00           C  
ATOM    275  CG  PHE C 309      46.651   4.018  31.612  1.00  0.00           C  
ATOM    276  CD1 PHE C 309      47.679   3.112  31.412  1.00  0.00           C  
ATOM    277  CD2 PHE C 309      45.743   3.779  32.634  1.00  0.00           C  
ATOM    278  CE1 PHE C 309      47.805   1.984  32.221  1.00  0.00           C  
ATOM    279  CE2 PHE C 309      45.867   2.648  33.451  1.00  0.00           C  
ATOM    280  CZ  PHE C 309      46.899   1.750  33.244  1.00  0.00           C  
ATOM    281  N   VAL C 310      47.586   8.400  31.186  1.00  0.00           N  
ATOM    282  CA  VAL C 310      48.097   9.529  30.422  1.00  0.00           C  
ATOM    283  C   VAL C 310      49.568   9.271  30.181  1.00  0.00           C  
ATOM    284  O   VAL C 310      50.329   9.009  31.129  1.00  0.00           O  
ATOM    285  CB  VAL C 310      47.950  10.874  31.144  1.00  0.00           C  
ATOM    286  CG1 VAL C 310      46.491  11.213  31.307  1.00  0.00           C  
ATOM    287  CG2 VAL C 310      48.675  10.834  32.477  1.00  0.00           C  
ATOM    288  N   LEU C 311      49.948   9.332  28.906  1.00  0.00           N  
ATOM    289  CA  LEU C 311      51.311   9.096  28.475  1.00  0.00           C  
ATOM    290  C   LEU C 311      52.086  10.365  28.193  1.00  0.00           C  
ATOM    291  O   LEU C 311      51.717  11.147  27.299  1.00  0.00           O  
ATOM    292  CB  LEU C 311      51.322   8.234  27.208  1.00  0.00           C  
ATOM    293  CG  LEU C 311      52.736   7.940  26.704  1.00  0.00           C  
ATOM    294  CD1 LEU C 311      53.398   6.996  27.668  1.00  0.00           C  
ATOM    295  CD2 LEU C 311      52.722   7.305  25.356  1.00  0.00           C  
ATOM    296  N   LEU C 312      53.153  10.581  28.957  1.00  0.00           N  
ATOM    297  CA  LEU C 312      54.013  11.729  28.723  1.00  0.00           C  
ATOM    298  C   LEU C 312      54.952  11.148  27.677  1.00  0.00           C  
ATOM    299  O   LEU C 312      55.966  10.523  28.018  1.00  0.00           O  
ATOM    300  CB  LEU C 312      54.783  12.094  29.977  1.00  0.00           C  
ATOM    301  CG  LEU C 312      53.937  12.618  31.142  1.00  0.00           C  
ATOM    302  CD1 LEU C 312      54.815  12.853  32.370  1.00  0.00           C  
ATOM    303  CD2 LEU C 312      53.248  13.910  30.701  1.00  0.00           C  
ATOM    304  N   ALA C 313      54.589  11.341  26.405  1.00  0.00           N  
ATOM    305  CA  ALA C 313      55.340  10.795  25.286  1.00  0.00           C  
ATOM    306  C   ALA C 313      56.660  11.464  24.942  1.00  0.00           C  
ATOM    307  O   ALA C 313      56.785  12.093  23.887  1.00  0.00           O  
ATOM    308  CB  ALA C 313      54.457  10.778  24.076  1.00  0.00           C  
ATOM    309  N   ASP C 314      57.667  11.304  25.792  1.00  0.00           N  
ATOM    310  CA  ASP C 314      58.931  11.943  25.482  1.00  0.00           C  
ATOM    311  C   ASP C 314      59.673  11.314  24.291  1.00  0.00           C  
ATOM    312  O   ASP C 314      60.482  11.976  23.625  1.00  0.00           O  
ATOM    313  CB  ASP C 314      59.810  12.041  26.734  1.00  0.00           C  
ATOM    314  CG  ASP C 314      60.002  10.727  27.436  1.00  0.00           C  
ATOM    315  OD1 ASP C 314      59.132   9.834  27.339  1.00  0.00           O  
ATOM    316  OD2 ASP C 314      61.036  10.603  28.128  1.00  0.00           O  
ATOM    317  N   VAL C 315      59.377  10.045  23.994  1.00  0.00           N  
ATOM    318  CA  VAL C 315      60.019   9.371  22.872  1.00  0.00           C  
ATOM    319  C   VAL C 315      59.478   9.945  21.573  1.00  0.00           C  
ATOM    320  O   VAL C 315      60.231  10.238  20.629  1.00  0.00           O  
ATOM    321  CB  VAL C 315      59.755   7.853  22.907  1.00  0.00           C  
ATOM    322  CG1 VAL C 315      60.413   7.180  21.737  1.00  0.00           C  
ATOM    323  CG2 VAL C 315      60.317   7.277  24.182  1.00  0.00           C  
ATOM    324  N   GLN C 316      58.160  10.097  21.527  1.00  0.00           N  
ATOM    325  CA  GLN C 316      57.509  10.655  20.354  1.00  0.00           C  
ATOM    326  C   GLN C 316      57.936  12.121  20.179  1.00  0.00           C  
ATOM    327  O   GLN C 316      58.166  12.583  19.069  1.00  0.00           O  
ATOM    328  CB  GLN C 316      55.996  10.577  20.506  1.00  0.00           C  
ATOM    329  CG  GLN C 316      55.281  11.100  19.289  1.00  0.00           C  
ATOM    330  CD  GLN C 316      53.795  10.902  19.371  1.00  0.00           C  
ATOM    331  OE1 GLN C 316      53.314   9.784  19.501  1.00  0.00           O  
ATOM    332  NE2 GLN C 316      53.052  11.991  19.294  1.00  0.00           N  
ATOM    333  N   ALA C 317      58.029  12.851  21.291  1.00  0.00           N  
ATOM    334  CA  ALA C 317      58.444  14.239  21.243  1.00  0.00           C  
ATOM    335  C   ALA C 317      59.818  14.314  20.585  1.00  0.00           C  
ATOM    336  O   ALA C 317      60.183  15.343  20.011  1.00  0.00           O  
ATOM    337  CB  ALA C 317      58.508  14.828  22.644  1.00  0.00           C  
ATOM    338  N   LEU C 333      60.575  13.224  20.656  1.00  0.00           N  
ATOM    339  CA  LEU C 333      61.905  13.210  20.073  1.00  0.00           C  
ATOM    340  C   LEU C 333      61.937  12.978  18.555  1.00  0.00           C  
ATOM    341  O   LEU C 333      62.983  13.163  17.918  1.00  0.00           O  
ATOM    342  CB  LEU C 333      62.766  12.157  20.776  1.00  0.00           C  
ATOM    343  CG  LEU C 333      63.198  12.469  22.221  1.00  0.00           C  
ATOM    344  CD1 LEU C 333      63.975  11.310  22.797  1.00  0.00           C  
ATOM    345  CD2 LEU C 333      64.071  13.710  22.225  1.00  0.00           C  
ATOM    346  N   THR C 334      60.810  12.606  17.953  1.00  0.00           N  
ATOM    347  CA  THR C 334      60.819  12.335  16.516  1.00  0.00           C  
ATOM    348  C   THR C 334      61.097  13.609  15.730  1.00  0.00           C  
ATOM    349  O   THR C 334      61.457  13.568  14.552  1.00  0.00           O  
ATOM    350  CB  THR C 334      59.493  11.693  16.048  1.00  0.00           C  
ATOM    351  OG1 THR C 334      58.415  12.622  16.221  1.00  0.00           O  
ATOM    352  CG2 THR C 334      59.216  10.415  16.845  1.00  0.00           C  
ATOM    353  N   ASP C 336      60.923  14.749  16.387  1.00  0.00           N  
ATOM    354  CA  ASP C 336      61.208  16.025  15.746  1.00  0.00           C  
ATOM    355  C   ASP C 336      61.992  16.941  16.678  1.00  0.00           C  
ATOM    356  O   ASP C 336      62.465  17.978  16.270  1.00  0.00           O  
ATOM    357  CB  ASP C 336      59.924  16.732  15.303  1.00  0.00           C  
ATOM    358  CG  ASP C 336      59.014  17.034  16.455  1.00  0.00           C  
ATOM    359  OD1 ASP C 336      57.994  17.721  16.250  1.00  0.00           O  
ATOM    360  OD2 ASP C 336      59.323  16.572  17.573  1.00  0.00           O  
ATOM    361  N   HIS C 407      62.127  16.564  17.938  1.00  0.00           N  
ATOM    362  CA  HIS C 407      62.878  17.384  18.878  1.00  0.00           C  
ATOM    363  C   HIS C 407      64.151  16.665  19.258  1.00  0.00           C  
ATOM    364  O   HIS C 407      64.728  16.921  20.312  1.00  0.00           O  
ATOM    365  CB  HIS C 407      62.045  17.678  20.127  1.00  0.00           C  
ATOM    366  CG  HIS C 407      60.985  18.709  19.914  1.00  0.00           C  
ATOM    367  ND1 HIS C 407      61.170  20.039  20.223  1.00  0.00           N  
ATOM    368  CD2 HIS C 407      59.744  18.619  19.377  1.00  0.00           C  
ATOM    369  CE1 HIS C 407      60.091  20.726  19.887  1.00  0.00           C  
ATOM    370  NE2 HIS C 407      59.211  19.885  19.369  1.00  0.00           N  
ATOM    371  N   PHE C 408      64.588  15.771  18.381  1.00  0.00           N  
ATOM    372  CA  PHE C 408      65.789  14.990  18.619  1.00  0.00           C  
ATOM    373  C   PHE C 408      67.005  15.867  18.770  1.00  0.00           C  
ATOM    374  O   PHE C 408      68.057  15.425  19.245  1.00  0.00           O  
ATOM    375  CB  PHE C 408      66.025  14.015  17.473  1.00  0.00           C  
ATOM    376  CG  PHE C 408      66.054  14.655  16.124  1.00  0.00           C  
ATOM    377  CD1 PHE C 408      64.880  14.792  15.386  1.00  0.00           C  
ATOM    378  CD2 PHE C 408      67.258  15.051  15.556  1.00  0.00           C  
ATOM    379  CE1 PHE C 408      64.898  15.307  14.091  1.00  0.00           C  
ATOM    380  CE2 PHE C 408      67.296  15.566  14.262  1.00  0.00           C  
ATOM    381  CZ  PHE C 408      66.109  15.693  13.524  1.00  0.00           C  
ATOM    382  N   ASP C 418      66.846  17.115  18.345  1.00  0.00           N  
ATOM    383  CA  ASP C 418      67.912  18.098  18.402  1.00  0.00           C  
ATOM    384  C   ASP C 418      67.791  18.930  19.678  1.00  0.00           C  
ATOM    385  O   ASP C 418      68.680  19.707  20.005  1.00  0.00           O  
ATOM    386  CB  ASP C 418      67.876  18.988  17.152  1.00  0.00           C  
ATOM    387  CG  ASP C 418      66.595  19.831  17.044  1.00  0.00           C  
ATOM    388  OD1 ASP C 418      66.549  20.715  16.166  1.00  0.00           O  
ATOM    389  OD2 ASP C 418      65.634  19.631  17.812  1.00  0.00           O  
ATOM    390  N   ARG C 419      66.695  18.744  20.410  1.00  0.00           N  
ATOM    391  CA  ARG C 419      66.495  19.477  21.658  1.00  0.00           C  
ATOM    392  C   ARG C 419      66.085  18.599  22.827  1.00  0.00           C  
ATOM    393  O   ARG C 419      65.034  18.818  23.427  1.00  0.00           O  
ATOM    394  CB  ARG C 419      65.462  20.573  21.453  1.00  0.00           C  
ATOM    395  CG  ARG C 419      66.039  21.689  20.671  1.00  0.00           C  
ATOM    396  CD  ARG C 419      65.247  22.929  20.856  1.00  0.00           C  
ATOM    397  NE  ARG C 419      66.008  24.079  20.390  1.00  0.00           N  
ATOM    398  CZ  ARG C 419      65.515  25.303  20.314  1.00  0.00           C  
ATOM    399  NH1 ARG C 419      64.257  25.524  20.678  1.00  0.00           N  
ATOM    400  NH2 ARG C 419      66.274  26.295  19.866  1.00  0.00           N  
ATOM    401  N   PRO C 420      66.931  17.612  23.189  1.00  0.00           N  
ATOM    402  CA  PRO C 420      66.669  16.679  24.289  1.00  0.00           C  
ATOM    403  C   PRO C 420      66.535  17.300  25.673  1.00  0.00           C  
ATOM    404  O   PRO C 420      65.935  16.701  26.571  1.00  0.00           O  
ATOM    405  CB  PRO C 420      67.833  15.692  24.194  1.00  0.00           C  
ATOM    406  CG  PRO C 420      68.930  16.507  23.628  1.00  0.00           C  
ATOM    407  CD  PRO C 420      68.233  17.320  22.562  1.00  0.00           C  
ATOM    408  N   GLU C 421      67.095  18.492  25.851  1.00  0.00           N  
ATOM    409  CA  GLU C 421      66.997  19.164  27.137  1.00  0.00           C  
ATOM    410  C   GLU C 421      65.594  19.704  27.309  1.00  0.00           C  
ATOM    411  O   GLU C 421      64.990  19.600  28.367  1.00  0.00           O  
ATOM    412  CB  GLU C 421      68.019  20.291  27.219  1.00  0.00           C  
ATOM    413  CG  GLU C 421      69.295  19.809  27.832  1.00  0.00           C  
ATOM    414  CD  GLU C 421      69.015  19.145  29.152  1.00  0.00           C  
ATOM    415  OE1 GLU C 421      69.748  18.206  29.509  1.00  0.00           O  
ATOM    416  OE2 GLU C 421      68.053  19.563  29.832  1.00  0.00           O  
ATOM    417  N   GLN C 422      65.079  20.265  26.229  1.00  0.00           N  
ATOM    418  CA  GLN C 422      63.740  20.828  26.207  1.00  0.00           C  
ATOM    419  C   GLN C 422      62.702  19.758  26.540  1.00  0.00           C  
ATOM    420  O   GLN C 422      61.762  20.009  27.296  1.00  0.00           O  
ATOM    421  CB  GLN C 422      63.455  21.409  24.821  1.00  0.00           C  
ATOM    422  CG  GLN C 422      62.114  22.113  24.675  1.00  0.00           C  
ATOM    423  CD  GLN C 422      61.869  22.593  23.247  1.00  0.00           C  
ATOM    424  OE1 GLN C 422      62.804  22.968  22.538  1.00  0.00           O  
ATOM    425  NE2 GLN C 422      60.609  22.592  22.826  1.00  0.00           N  
ATOM    426  N   VAL C 423      62.882  18.563  25.974  1.00  0.00           N  
ATOM    427  CA  VAL C 423      61.955  17.463  26.189  1.00  0.00           C  
ATOM    428  C   VAL C 423      62.020  16.968  27.620  1.00  0.00           C  
ATOM    429  O   VAL C 423      60.997  16.796  28.274  1.00  0.00           O  
ATOM    430  CB  VAL C 423      62.254  16.295  25.248  1.00  0.00           C  
ATOM    431  CG1 VAL C 423      61.256  15.181  25.476  1.00  0.00           C  
ATOM    432  CG2 VAL C 423      62.181  16.771  23.830  1.00  0.00           C  
ATOM    433  N   ARG C 424      63.238  16.747  28.093  1.00  0.00           N  
ATOM    434  CA  ARG C 424      63.476  16.280  29.448  1.00  0.00           C  
ATOM    435  C   ARG C 424      62.813  17.172  30.484  1.00  0.00           C  
ATOM    436  O   ARG C 424      62.167  16.695  31.413  1.00  0.00           O  
ATOM    437  CB  ARG C 424      64.974  16.249  29.715  1.00  0.00           C  
ATOM    438  CG  ARG C 424      65.344  16.075  31.178  1.00  0.00           C  
ATOM    439  CD  ARG C 424      66.854  16.149  31.352  1.00  0.00           C  
ATOM    440  NE  ARG C 424      67.281  16.099  32.751  1.00  0.00           N  
ATOM    441  CZ  ARG C 424      67.193  17.122  33.604  1.00  0.00           C  
ATOM    442  NH1 ARG C 424      66.689  18.282  33.200  1.00  0.00           N  
ATOM    443  NH2 ARG C 424      67.615  16.990  34.859  1.00  0.00           N  
ATOM    444  N   GLU C 425      62.998  18.478  30.325  1.00  0.00           N  
ATOM    445  CA  GLU C 425      62.440  19.456  31.252  1.00  0.00           C  
ATOM    446  C   GLU C 425      60.936  19.560  31.211  1.00  0.00           C  
ATOM    447  O   GLU C 425      60.310  19.952  32.194  1.00  0.00           O  
ATOM    448  CB  GLU C 425      63.012  20.855  30.980  1.00  0.00           C  
ATOM    449  CG  GLU C 425      64.322  21.130  31.676  1.00  0.00           C  
ATOM    450  CD  GLU C 425      64.264  20.806  33.159  1.00  0.00           C  
ATOM    451  OE1 GLU C 425      65.326  20.872  33.812  1.00  0.00           O  
ATOM    452  OE2 GLU C 425      63.164  20.486  33.676  1.00  0.00           O  
ATOM    453  N   ASN C 426      60.338  19.210  30.086  1.00  0.00           N  
ATOM    454  CA  ASN C 426      58.910  19.362  30.018  1.00  0.00           C  
ATOM    455  C   ASN C 426      58.096  18.215  30.500  1.00  0.00           C  
ATOM    456  O   ASN C 426      56.884  18.343  30.629  1.00  0.00           O  
ATOM    457  CB  ASN C 426      58.489  19.765  28.620  1.00  0.00           C  
ATOM    458  CG  ASN C 426      58.554  21.264  28.430  1.00  0.00           C  
ATOM    459  OD1 ASN C 426      57.767  22.004  29.016  1.00  0.00           O  
ATOM    460  ND2 ASN C 426      59.508  21.722  27.631  1.00  0.00           N  
ATOM    461  N   VAL C 427      58.749  17.094  30.779  1.00  0.00           N  
ATOM    462  CA  VAL C 427      58.033  15.943  31.291  1.00  0.00           C  
ATOM    463  C   VAL C 427      57.454  16.347  32.654  1.00  0.00           C  
ATOM    464  O   VAL C 427      56.250  16.229  32.876  1.00  0.00           O  
ATOM    465  CB  VAL C 427      58.971  14.706  31.404  1.00  0.00           C  
ATOM    466  CG1 VAL C 427      60.299  15.136  31.966  1.00  0.00           C  
ATOM    467  CG2 VAL C 427      58.352  13.616  32.316  1.00  0.00           C  
ATOM    468  N   LEU C 429      58.282  16.860  33.559  1.00  0.00           N  
ATOM    469  CA  LEU C 429      57.759  17.263  34.858  1.00  0.00           C  
ATOM    470  C   LEU C 429      56.831  18.461  34.802  1.00  0.00           C  
ATOM    471  O   LEU C 429      55.916  18.554  35.621  1.00  0.00           O  
ATOM    472  CB  LEU C 429      58.903  17.553  35.834  1.00  0.00           C  
ATOM    473  CG  LEU C 429      59.118  16.550  36.977  1.00  0.00           C  
ATOM    474  CD1 LEU C 429      58.714  15.152  36.560  1.00  0.00           C  
ATOM    475  CD2 LEU C 429      60.575  16.555  37.381  1.00  0.00           C  
ATOM    476  N   ALA C 431      57.066  19.361  33.840  1.00  0.00           N  
ATOM    477  CA  ALA C 431      56.269  20.578  33.683  1.00  0.00           C  
ATOM    478  C   ALA C 431      54.863  20.262  33.214  1.00  0.00           C  
ATOM    479  O   ALA C 431      53.902  20.875  33.653  1.00  0.00           O  
ATOM    480  CB  ALA C 431      56.938  21.528  32.702  1.00  0.00           C  
ATOM    481  N   VAL C 432      54.726  19.311  32.312  1.00  0.00           N  
ATOM    482  CA  VAL C 432      53.396  19.000  31.865  1.00  0.00           C  
ATOM    483  C   VAL C 432      52.716  18.229  32.977  1.00  0.00           C  
ATOM    484  O   VAL C 432      51.511  18.373  33.181  1.00  0.00           O  
ATOM    485  CB  VAL C 432      53.423  18.172  30.595  1.00  0.00           C  
ATOM    486  CG1 VAL C 432      53.992  18.989  29.489  1.00  0.00           C  
ATOM    487  CG2 VAL C 432      54.276  17.003  30.784  1.00  0.00           C  
ATOM    488  N   ALA C 433      53.492  17.415  33.696  1.00  0.00           N  
ATOM    489  CA  ALA C 433      52.967  16.623  34.805  1.00  0.00           C  
ATOM    490  C   ALA C 433      52.289  17.567  35.802  1.00  0.00           C  
ATOM    491  O   ALA C 433      51.157  17.325  36.235  1.00  0.00           O  
ATOM    492  CB  ALA C 433      54.092  15.854  35.475  1.00  0.00           C  
ATOM    493  N   LEU C 434      53.004  18.634  36.153  1.00  0.00           N  
ATOM    494  CA  LEU C 434      52.523  19.685  37.044  1.00  0.00           C  
ATOM    495  C   LEU C 434      51.225  20.264  36.443  1.00  0.00           C  
ATOM    496  O   LEU C 434      50.250  20.474  37.158  1.00  0.00           O  
ATOM    497  CB  LEU C 434      53.615  20.764  37.175  1.00  0.00           C  
ATOM    498  CG  LEU C 434      53.576  21.905  38.206  1.00  0.00           C  
ATOM    499  CD1 LEU C 434      53.284  23.203  37.536  1.00  0.00           C  
ATOM    500  CD2 LEU C 434      52.552  21.605  39.262  1.00  0.00           C  
ATOM    501  N   ASP C 435      51.213  20.506  35.129  1.00  0.00           N  
ATOM    502  CA  ASP C 435      50.009  20.990  34.440  1.00  0.00           C  
ATOM    503  C   ASP C 435      48.824  19.984  34.525  1.00  0.00           C  
ATOM    504  O   ASP C 435      47.674  20.404  34.645  1.00  0.00           O  
ATOM    505  CB  ASP C 435      50.303  21.290  32.959  1.00  0.00           C  
ATOM    506  CG  ASP C 435      51.053  22.586  32.763  1.00  0.00           C  
ATOM    507  OD1 ASP C 435      50.711  23.554  33.455  1.00  0.00           O  
ATOM    508  OD2 ASP C 435      51.972  22.659  31.923  1.00  0.00           O  
ATOM    509  N   TYR C 436      49.084  18.676  34.442  1.00  0.00           N  
ATOM    510  CA  TYR C 436      47.992  17.691  34.536  1.00  0.00           C  
ATOM    511  C   TYR C 436      47.354  17.804  35.906  1.00  0.00           C  
ATOM    512  O   TYR C 436      46.133  17.748  36.067  1.00  0.00           O  
ATOM    513  CB  TYR C 436      48.493  16.249  34.420  1.00  0.00           C  
ATOM    514  CG  TYR C 436      48.897  15.789  33.046  1.00  0.00           C  
ATOM    515  CD1 TYR C 436      49.573  14.583  32.886  1.00  0.00           C  
ATOM    516  CD2 TYR C 436      48.600  16.535  31.905  1.00  0.00           C  
ATOM    517  CE1 TYR C 436      49.944  14.124  31.637  1.00  0.00           C  
ATOM    518  CE2 TYR C 436      48.974  16.087  30.649  1.00  0.00           C  
ATOM    519  CZ  TYR C 436      49.645  14.875  30.520  1.00  0.00           C  
ATOM    520  OH  TYR C 436      50.028  14.406  29.274  1.00  0.00           O  
ATOM    521  N   LEU C 437      48.214  17.924  36.903  1.00  0.00           N  
ATOM    522  CA  LEU C 437      47.774  18.055  38.275  1.00  0.00           C  
ATOM    523  C   LEU C 437      47.076  19.401  38.481  1.00  0.00           C  
ATOM    524  O   LEU C 437      45.964  19.462  39.012  1.00  0.00           O  
ATOM    525  CB  LEU C 437      48.980  17.924  39.213  1.00  0.00           C  
ATOM    526  CG  LEU C 437      49.756  16.594  39.212  1.00  0.00           C  
ATOM    527  CD1 LEU C 437      51.048  16.744  40.007  1.00  0.00           C  
ATOM    528  CD2 LEU C 437      48.903  15.493  39.802  1.00  0.00           C  
ATOM    529  N   ALA C 438      47.725  20.479  38.061  1.00  0.00           N  
ATOM    530  CA  ALA C 438      47.144  21.803  38.218  1.00  0.00           C  
ATOM    531  C   ALA C 438      45.745  21.786  37.634  1.00  0.00           C  
ATOM    532  O   ALA C 438      44.826  22.368  38.200  1.00  0.00           O  
ATOM    533  CB  ALA C 438      47.994  22.835  37.500  1.00  0.00           C  
ATOM    534  N   ALA C 439      45.597  21.094  36.503  1.00  0.00           N  
ATOM    535  CA  ALA C 439      44.329  20.991  35.794  1.00  0.00           C  
ATOM    536  C   ALA C 439      43.269  20.277  36.611  1.00  0.00           C  
ATOM    537  O   ALA C 439      42.088  20.574  36.516  1.00  0.00           O  
ATOM    538  CB  ALA C 439      44.538  20.273  34.473  1.00  0.00           C  
ATOM    539  N   GLY C 444      43.675  19.327  37.427  1.00  0.00           N  
ATOM    540  CA  GLY C 444      42.674  18.636  38.206  1.00  0.00           C  
ATOM    541  C   GLY C 444      42.764  17.132  38.028  1.00  0.00           C  
ATOM    542  O   GLY C 444      41.908  16.402  38.511  1.00  0.00           O  
ATOM    543  N   LEU C 445      43.777  16.651  37.318  1.00  0.00           N  
ATOM    544  CA  LEU C 445      43.897  15.217  37.187  1.00  0.00           C  
ATOM    545  C   LEU C 445      44.287  14.710  38.577  1.00  0.00           C  
ATOM    546  O   LEU C 445      45.237  15.205  39.186  1.00  0.00           O  
ATOM    547  CB  LEU C 445      44.955  14.855  36.157  1.00  0.00           C  
ATOM    548  CG  LEU C 445      44.469  14.045  34.956  1.00  0.00           C  
ATOM    549  CD1 LEU C 445      42.975  14.250  34.696  1.00  0.00           C  
ATOM    550  CD2 LEU C 445      45.296  14.494  33.763  1.00  0.00           C  
ATOM    551  N   ASP C 460      43.540  13.728  39.072  1.00  0.00           N  
ATOM    552  CA  ASP C 460      43.742  13.163  40.413  1.00  0.00           C  
ATOM    553  C   ASP C 460      44.781  12.048  40.500  1.00  0.00           C  
ATOM    554  O   ASP C 460      44.574  10.959  39.950  1.00  0.00           O  
ATOM    555  CB  ASP C 460      42.417  12.614  40.920  1.00  0.00           C  
ATOM    556  CG  ASP C 460      42.401  12.411  42.404  1.00  0.00           C  
ATOM    557  OD1 ASP C 460      43.450  12.048  42.988  1.00  0.00           O  
ATOM    558  OD2 ASP C 460      41.314  12.605  42.986  1.00  0.00           O  
ATOM    559  N   PRO C 461      45.881  12.275  41.244  1.00  0.00           N  
ATOM    560  CA  PRO C 461      46.920  11.248  41.363  1.00  0.00           C  
ATOM    561  C   PRO C 461      46.392   9.893  41.810  1.00  0.00           C  
ATOM    562  O   PRO C 461      47.030   8.861  41.586  1.00  0.00           O  
ATOM    563  CB  PRO C 461      47.892  11.842  42.382  1.00  0.00           C  
ATOM    564  CG  PRO C 461      47.683  13.299  42.264  1.00  0.00           C  
ATOM    565  CD  PRO C 461      46.190  13.416  42.118  1.00  0.00           C  
ATOM    566  N   GLN C 463      45.225   9.893  42.440  1.00  0.00           N  
ATOM    567  CA  GLN C 463      44.644   8.652  42.934  1.00  0.00           C  
ATOM    568  C   GLN C 463      43.673   8.049  41.930  1.00  0.00           C  
ATOM    569  O   GLN C 463      43.181   6.932  42.089  1.00  0.00           O  
ATOM    570  CB  GLN C 463      43.971   8.897  44.297  1.00  0.00           C  
ATOM    571  CG  GLN C 463      44.974   9.345  45.375  1.00  0.00           C  
ATOM    572  CD  GLN C 463      46.267   8.528  45.324  1.00  0.00           C  
ATOM    573  OE1 GLN C 463      47.346   9.017  45.690  1.00  0.00           O  
ATOM    574  NE2 GLN C 463      46.160   7.272  44.864  1.00  0.00           N  
ATOM    575  N   LYS C 471      43.431   8.793  40.868  1.00  0.00           N  
ATOM    576  CA  LYS C 471      42.527   8.353  39.828  1.00  0.00           C  
ATOM    577  C   LYS C 471      43.244   8.061  38.510  1.00  0.00           C  
ATOM    578  O   LYS C 471      42.878   7.142  37.780  1.00  0.00           O  
ATOM    579  CB  LYS C 471      41.486   9.434  39.567  1.00  0.00           C  
ATOM    580  CG  LYS C 471      40.172   9.248  40.273  1.00  0.00           C  
ATOM    581  CD  LYS C 471      40.212   9.749  41.688  1.00  0.00           C  
ATOM    582  CE  LYS C 471      38.795   9.817  42.232  1.00  0.00           C  
ATOM    583  NZ  LYS C 471      37.958  10.781  41.447  1.00  0.00           N  
ATOM    584  N   THR C 472      44.268   8.857  38.211  1.00  0.00           N  
ATOM    585  CA  THR C 472      44.993   8.720  36.951  1.00  0.00           C  
ATOM    586  C   THR C 472      46.436   8.230  37.003  1.00  0.00           C  
ATOM    587  O   THR C 472      47.258   8.641  37.839  1.00  0.00           O  
ATOM    588  CB  THR C 472      44.943  10.060  36.133  1.00  0.00           C  
ATOM    589  OG1 THR C 472      46.254  10.629  36.036  1.00  0.00           O  
ATOM    590  CG2 THR C 472      44.023  11.054  36.801  1.00  0.00           C  
ATOM    591  N   THR C 473      46.717   7.342  36.061  1.00  0.00           N  
ATOM    592  CA  THR C 473      48.013   6.718  35.900  1.00  0.00           C  
ATOM    593  C   THR C 473      48.819   7.551  34.918  1.00  0.00           C  
ATOM    594  O   THR C 473      48.525   7.555  33.724  1.00  0.00           O  
ATOM    595  CB  THR C 473      47.852   5.300  35.307  1.00  0.00           C  
ATOM    596  OG1 THR C 473      46.894   4.563  36.069  1.00  0.00           O  
ATOM    597  CG2 THR C 473      49.172   4.579  35.283  1.00  0.00           C  
ATOM    598  N   CYS C 474      49.844   8.233  35.400  1.00  0.00           N  
ATOM    599  CA  CYS C 474      50.673   9.059  34.531  1.00  0.00           C  
ATOM    600  C   CYS C 474      51.987   8.359  34.244  1.00  0.00           C  
ATOM    601  O   CYS C 474      52.794   8.194  35.139  1.00  0.00           O  
ATOM    602  CB  CYS C 474      50.947  10.407  35.206  1.00  0.00           C  
ATOM    603  SG  CYS C 474      52.049  11.495  34.299  1.00  0.00           S  
ATOM    604  N   VAL C 475      52.231   7.978  32.996  1.00  0.00           N  
ATOM    605  CA  VAL C 475      53.466   7.261  32.677  1.00  0.00           C  
ATOM    606  C   VAL C 475      54.414   7.955  31.686  1.00  0.00           C  
ATOM    607  O   VAL C 475      53.977   8.627  30.771  1.00  0.00           O  
ATOM    608  CB  VAL C 475      53.113   5.839  32.163  1.00  0.00           C  
ATOM    609  CG1 VAL C 475      51.601   5.615  32.296  1.00  0.00           C  
ATOM    610  CG2 VAL C 475      53.577   5.662  30.727  1.00  0.00           C  
ATOM    611  N   VAL C 476      55.716   7.774  31.886  1.00  0.00           N  
ATOM    612  CA  VAL C 476      56.739   8.356  31.024  1.00  0.00           C  
ATOM    613  C   VAL C 476      57.116   7.315  29.994  1.00  0.00           C  
ATOM    614  O   VAL C 476      57.617   6.238  30.342  1.00  0.00           O  
ATOM    615  CB  VAL C 476      58.001   8.686  31.802  1.00  0.00           C  
ATOM    616  CG1 VAL C 476      59.027   9.282  30.890  1.00  0.00           C  
ATOM    617  CG2 VAL C 476      57.679   9.598  32.940  1.00  0.00           C  
ATOM    618  N   GLN C 477      56.890   7.641  28.727  1.00  0.00           N  
ATOM    619  CA  GLN C 477      57.165   6.747  27.612  1.00  0.00           C  
ATOM    620  C   GLN C 477      58.583   6.217  27.584  1.00  0.00           C  
ATOM    621  O   GLN C 477      58.808   5.049  27.321  1.00  0.00           O  
ATOM    622  CB  GLN C 477      56.871   7.476  26.332  1.00  0.00           C  
ATOM    623  CG  GLN C 477      56.678   6.592  25.148  1.00  0.00           C  
ATOM    624  CD  GLN C 477      56.406   7.419  23.934  1.00  0.00           C  
ATOM    625  OE1 GLN C 477      55.698   7.005  23.028  1.00  0.00           O  
ATOM    626  NE2 GLN C 477      56.978   8.608  23.904  1.00  0.00           N  
ATOM    627  N   SER C 478      59.533   7.097  27.847  1.00  0.00           N  
ATOM    628  CA  SER C 478      60.938   6.728  27.898  1.00  0.00           C  
ATOM    629  C   SER C 478      61.226   5.550  28.827  1.00  0.00           C  
ATOM    630  O   SER C 478      62.011   4.661  28.482  1.00  0.00           O  
ATOM    631  CB  SER C 478      61.758   7.910  28.399  1.00  0.00           C  
ATOM    632  OG  SER C 478      62.181   8.716  27.325  1.00  0.00           O  
ATOM    633  N   ALA C 479      60.616   5.585  30.017  1.00  0.00           N  
ATOM    634  CA  ALA C 479      60.799   4.586  31.062  1.00  0.00           C  
ATOM    635  C   ALA C 479      60.125   3.232  30.835  1.00  0.00           C  
ATOM    636  O   ALA C 479      60.158   2.354  31.694  1.00  0.00           O  
ATOM    637  CB  ALA C 479      60.352   5.171  32.403  1.00  0.00           C  
ATOM    638  N   VAL C 482      59.497   3.070  29.687  1.00  0.00           N  
ATOM    639  CA  VAL C 482      58.876   1.802  29.376  1.00  0.00           C  
ATOM    640  C   VAL C 482      59.282   1.361  27.967  1.00  0.00           C  
ATOM    641  O   VAL C 482      58.573   1.597  26.989  1.00  0.00           O  
ATOM    642  CB  VAL C 482      57.364   1.859  29.462  1.00  0.00           C  
ATOM    643  CG1 VAL C 482      56.841   2.971  28.638  1.00  0.00           C  
ATOM    644  CG2 VAL C 482      56.813   0.567  28.941  1.00  0.00           C  
ATOM    645  N   PRO C 483      60.438   0.698  27.860  1.00  0.00           N  
ATOM    646  CA  PRO C 483      61.052   0.177  26.637  1.00  0.00           C  
ATOM    647  C   PRO C 483      60.192  -0.829  25.858  1.00  0.00           C  
ATOM    648  O   PRO C 483      60.396  -1.060  24.650  1.00  0.00           O  
ATOM    649  CB  PRO C 483      62.353  -0.415  27.162  1.00  0.00           C  
ATOM    650  CG  PRO C 483      61.973  -0.860  28.552  1.00  0.00           C  
ATOM    651  CD  PRO C 483      61.235   0.332  29.042  1.00  0.00           C  
ATOM    652  N   GLU C 485      59.242  -1.436  26.564  1.00  0.00           N  
ATOM    653  CA  GLU C 485      58.334  -2.406  25.971  1.00  0.00           C  
ATOM    654  C   GLU C 485      57.639  -1.744  24.756  1.00  0.00           C  
ATOM    655  O   GLU C 485      57.347  -2.399  23.756  1.00  0.00           O  
ATOM    656  CB  GLU C 485      57.291  -2.859  27.021  1.00  0.00           C  
ATOM    657  CG  GLU C 485      57.744  -3.840  28.141  1.00  0.00           C  
ATOM    658  CD  GLU C 485      58.711  -3.270  29.213  1.00  0.00           C  
ATOM    659  OE1 GLU C 485      58.783  -2.047  29.440  1.00  0.00           O  
ATOM    660  OE2 GLU C 485      59.404  -4.082  29.861  1.00  0.00           O  
ATOM    661  N   LEU C 486      57.380  -0.442  24.841  1.00  0.00           N  
ATOM    662  CA  LEU C 486      56.714   0.273  23.728  1.00  0.00           C  
ATOM    663  C   LEU C 486      57.576   0.245  22.490  1.00  0.00           C  
ATOM    664  O   LEU C 486      57.114  -0.126  21.410  1.00  0.00           O  
ATOM    665  CB  LEU C 486      56.414   1.724  24.099  1.00  0.00           C  
ATOM    666  CG  LEU C 486      55.622   1.976  25.396  1.00  0.00           C  
ATOM    667  CD1 LEU C 486      55.419   3.484  25.568  1.00  0.00           C  
ATOM    668  CD2 LEU C 486      54.278   1.280  25.366  1.00  0.00           C  
ATOM    669  N   ALA C 489      58.834   0.637  22.645  1.00  0.00           N  
ATOM    670  CA  ALA C 489      59.775   0.588  21.529  1.00  0.00           C  
ATOM    671  C   ALA C 489      59.793  -0.847  20.933  1.00  0.00           C  
ATOM    672  O   ALA C 489      59.658  -1.020  19.718  1.00  0.00           O  
ATOM    673  CB  ALA C 489      61.171   0.978  22.012  1.00  0.00           C  
ATOM    674  N   GLU C 490      59.942  -1.865  21.791  1.00  0.00           N  
ATOM    675  CA  GLU C 490      59.980  -3.263  21.336  1.00  0.00           C  
ATOM    676  C   GLU C 490      58.723  -3.520  20.524  1.00  0.00           C  
ATOM    677  O   GLU C 490      58.791  -4.092  19.459  1.00  0.00           O  
ATOM    678  CB  GLU C 490      60.043  -4.248  22.533  1.00  0.00           C  
ATOM    679  CG  GLU C 490      60.204  -5.752  22.184  1.00  0.00           C  
ATOM    680  CD  GLU C 490      59.882  -6.680  23.371  1.00  0.00           C  
ATOM    681  OE1 GLU C 490      59.481  -6.165  24.427  1.00  0.00           O  
ATOM    682  OE2 GLU C 490      60.018  -7.921  23.250  1.00  0.00           O  
ATOM    683  N   LEU C 494      57.570  -3.079  21.015  1.00  0.00           N  
ATOM    684  CA  LEU C 494      56.350  -3.332  20.273  1.00  0.00           C  
ATOM    685  C   LEU C 494      56.285  -2.569  18.951  1.00  0.00           C  
ATOM    686  O   LEU C 494      55.819  -3.130  17.946  1.00  0.00           O  
ATOM    687  CB  LEU C 494      55.110  -3.019  21.121  1.00  0.00           C  
ATOM    688  CG  LEU C 494      53.805  -3.506  20.478  1.00  0.00           C  
ATOM    689  CD1 LEU C 494      53.858  -5.015  20.250  1.00  0.00           C  
ATOM    690  CD2 LEU C 494      52.638  -3.149  21.367  1.00  0.00           C  
ATOM    691  N   THR C 495      56.756  -1.316  18.917  1.00  0.00           N  
ATOM    692  CA  THR C 495      56.669  -0.578  17.657  1.00  0.00           C  
ATOM    693  C   THR C 495      57.473  -1.203  16.516  1.00  0.00           C  
ATOM    694  O   THR C 495      57.037  -1.189  15.365  1.00  0.00           O  
ATOM    695  CB  THR C 495      57.089   0.937  17.753  1.00  0.00           C  
ATOM    696  OG1 THR C 495      58.480   1.077  17.449  1.00  0.00           O  
ATOM    697  CG2 THR C 495      56.811   1.513  19.111  1.00  0.00           C  
ATOM    698  N   VAL C 496      58.649  -1.735  16.804  1.00  0.00           N  
ATOM    699  CA  VAL C 496      59.406  -2.363  15.741  1.00  0.00           C  
ATOM    700  C   VAL C 496      58.632  -3.571  15.150  1.00  0.00           C  
ATOM    701  O   VAL C 496      58.645  -3.763  13.924  1.00  0.00           O  
ATOM    702  CB  VAL C 496      60.808  -2.764  16.235  1.00  0.00           C  
ATOM    703  CG1 VAL C 496      60.701  -3.463  17.562  1.00  0.00           C  
ATOM    704  CG2 VAL C 496      61.481  -3.663  15.227  1.00  0.00           C  
ATOM    705  N   TYR C 498      57.946  -4.367  15.981  1.00  0.00           N  
ATOM    706  CA  TYR C 498      57.166  -5.498  15.452  1.00  0.00           C  
ATOM    707  C   TYR C 498      55.997  -4.981  14.614  1.00  0.00           C  
ATOM    708  O   TYR C 498      55.607  -5.581  13.629  1.00  0.00           O  
ATOM    709  CB  TYR C 498      56.595  -6.357  16.580  1.00  0.00           C  
ATOM    710  CG  TYR C 498      57.621  -6.948  17.510  1.00  0.00           C  
ATOM    711  CD1 TYR C 498      57.282  -7.259  18.816  1.00  0.00           C  
ATOM    712  CD2 TYR C 498      58.935  -7.161  17.101  1.00  0.00           C  
ATOM    713  CE1 TYR C 498      58.218  -7.757  19.707  1.00  0.00           C  
ATOM    714  CE2 TYR C 498      59.891  -7.662  17.984  1.00  0.00           C  
ATOM    715  CZ  TYR C 498      59.523  -7.952  19.299  1.00  0.00           C  
ATOM    716  OH  TYR C 498      60.440  -8.367  20.252  1.00  0.00           O  
ATOM    717  N   PHE C 499      55.434  -3.853  15.036  1.00  0.00           N  
ATOM    718  CA  PHE C 499      54.314  -3.226  14.334  1.00  0.00           C  
ATOM    719  C   PHE C 499      54.738  -2.637  12.995  1.00  0.00           C  
ATOM    720  O   PHE C 499      53.919  -2.483  12.088  1.00  0.00           O  
ATOM    721  CB  PHE C 499      53.705  -2.125  15.188  1.00  0.00           C  
ATOM    722  CG  PHE C 499      52.693  -2.608  16.189  1.00  0.00           C  
ATOM    723  CD1 PHE C 499      52.538  -3.976  16.458  1.00  0.00           C  
ATOM    724  CD2 PHE C 499      51.922  -1.688  16.898  1.00  0.00           C  
ATOM    725  CE1 PHE C 499      51.621  -4.430  17.437  1.00  0.00           C  
ATOM    726  CE2 PHE C 499      51.004  -2.110  17.877  1.00  0.00           C  
ATOM    727  CZ  PHE C 499      50.853  -3.495  18.154  1.00  0.00           C  
ATOM    728  N   LEU C 500      56.016  -2.306  12.866  1.00  0.00           N  
ATOM    729  CA  LEU C 500      56.520  -1.760  11.615  1.00  0.00           C  
ATOM    730  C   LEU C 500      56.385  -2.713  10.426  1.00  0.00           C  
ATOM    731  O   LEU C 500      56.336  -2.265   9.270  1.00  0.00           O  
ATOM    732  CB  LEU C 500      57.983  -1.383  11.774  1.00  0.00           C  
ATOM    733  CG  LEU C 500      58.210  -0.102  12.548  1.00  0.00           C  
ATOM    734  CD1 LEU C 500      59.697   0.133  12.697  1.00  0.00           C  
ATOM    735  CD2 LEU C 500      57.559   1.064  11.825  1.00  0.00           C  
ATOM    736  N   ASN C 501      56.350  -4.017  10.722  1.00  0.00           N  
ATOM    737  CA  ASN C 501      56.240  -5.069   9.709  1.00  0.00           C  
ATOM    738  C   ASN C 501      54.792  -5.246   9.246  1.00  0.00           C  
ATOM    739  O   ASN C 501      54.534  -5.857   8.215  1.00  0.00           O  
ATOM    740  CB  ASN C 501      56.760  -6.393  10.283  1.00  0.00           C  
ATOM    741  CG  ASN C 501      58.162  -6.269  10.878  1.00  0.00           C  
ATOM    742  OD1 ASN C 501      58.511  -6.968  11.849  1.00  0.00           O  
ATOM    743  ND2 ASN C 501      58.976  -5.393  10.298  1.00  0.00           N  
ATOM    744  N   LEU C 502      53.854  -4.689  10.004  1.00  0.00           N  
ATOM    745  CA  LEU C 502      52.434  -4.798   9.700  1.00  0.00           C  
ATOM    746  C   LEU C 502      51.875  -3.586   8.967  1.00  0.00           C  
ATOM    747  O   LEU C 502      50.658  -3.440   8.822  1.00  0.00           O  
ATOM    748  CB  LEU C 502      51.660  -5.010  11.000  1.00  0.00           C  
ATOM    749  CG  LEU C 502      52.189  -6.114  11.922  1.00  0.00           C  
ATOM    750  CD1 LEU C 502      51.261  -6.242  13.130  1.00  0.00           C  
ATOM    751  CD2 LEU C 502      52.286  -7.433  11.156  1.00  0.00           C  
ATOM    752  N   VAL C 503      52.763  -2.705   8.512  1.00  0.00           N  
ATOM    753  CA  VAL C 503      52.337  -1.521   7.797  1.00  0.00           C  
ATOM    754  C   VAL C 503      53.297  -1.166   6.677  1.00  0.00           C  
ATOM    755  O   VAL C 503      54.512  -1.342   6.797  1.00  0.00           O  
ATOM    756  CB  VAL C 503      52.129  -0.296   8.758  1.00  0.00           C  
ATOM    757  CG1 VAL C 503      53.433   0.143   9.399  1.00  0.00           C  
ATOM    758  CG2 VAL C 503      51.494   0.851   7.989  1.00  0.00           C  
ATOM    759  N   THR C 846      52.727  -0.662   5.587  1.00  0.00           N  
ATOM    760  CA  THR C 846      53.492  -0.339   4.395  1.00  0.00           C  
ATOM    761  C   THR C 846      53.923   1.121   4.344  1.00  0.00           C  
ATOM    762  O   THR C 846      53.232   1.995   4.865  1.00  0.00           O  
ATOM    763  CB  THR C 846      52.667  -0.728   3.124  1.00  0.00           C  
ATOM    764  OG1 THR C 846      53.487  -0.633   1.956  1.00  0.00           O  
ATOM    765  CG2 THR C 846      51.469   0.186   2.954  1.00  0.00           C  
ATOM    766  N   VAL C 847      55.087   1.372   3.751  1.00  0.00           N  
ATOM    767  CA  VAL C 847      55.601   2.732   3.630  1.00  0.00           C  
ATOM    768  C   VAL C 847      54.560   3.527   2.864  1.00  0.00           C  
ATOM    769  O   VAL C 847      54.286   4.679   3.165  1.00  0.00           O  
ATOM    770  CB  VAL C 847      56.915   2.756   2.838  1.00  0.00           C  
ATOM    771  CG1 VAL C 847      57.296   4.185   2.481  1.00  0.00           C  
ATOM    772  CG2 VAL C 847      58.000   2.085   3.653  1.00  0.00           C  
ATOM    773  N   SER C 848      53.989   2.866   1.868  1.00  0.00           N  
ATOM    774  CA  SER C 848      52.965   3.439   1.020  1.00  0.00           C  
ATOM    775  C   SER C 848      51.780   3.934   1.844  1.00  0.00           C  
ATOM    776  O   SER C 848      51.355   5.078   1.715  1.00  0.00           O  
ATOM    777  CB  SER C 848      52.482   2.382   0.035  1.00  0.00           C  
ATOM    778  OG  SER C 848      51.366   2.844  -0.700  1.00  0.00           O  
ATOM    779  N   HIS C 849      51.234   3.065   2.681  1.00  0.00           N  
ATOM    780  CA  HIS C 849      50.101   3.434   3.497  1.00  0.00           C  
ATOM    781  C   HIS C 849      50.510   4.474   4.556  1.00  0.00           C  
ATOM    782  O   HIS C 849      49.694   5.322   4.916  1.00  0.00           O  
ATOM    783  CB  HIS C 849      49.471   2.188   4.142  1.00  0.00           C  
ATOM    784  CG  HIS C 849      48.340   2.503   5.063  1.00  0.00           C  
ATOM    785  ND1 HIS C 849      47.112   2.950   4.625  1.00  0.00           N  
ATOM    786  CD2 HIS C 849      48.281   2.514   6.414  1.00  0.00           C  
ATOM    787  CE1 HIS C 849      46.346   3.226   5.669  1.00  0.00           C  
ATOM    788  NE2 HIS C 849      47.035   2.969   6.767  1.00  0.00           N  
ATOM    789  N   LEU C1084      51.755   4.425   5.046  1.00  0.00           N  
ATOM    790  CA  LEU C1084      52.216   5.405   6.042  1.00  0.00           C  
ATOM    791  C   LEU C1084      52.312   6.780   5.397  1.00  0.00           C  
ATOM    792  O   LEU C1084      52.025   7.796   6.015  1.00  0.00           O  
ATOM    793  CB  LEU C1084      53.599   5.059   6.579  1.00  0.00           C  
ATOM    794  CG  LEU C1084      53.665   3.959   7.629  1.00  0.00           C  
ATOM    795  CD1 LEU C1084      55.107   3.657   7.955  1.00  0.00           C  
ATOM    796  CD2 LEU C1084      52.918   4.388   8.837  1.00  0.00           C  
ATOM    797  N   ARG C1085      52.729   6.812   4.140  1.00  0.00           N  
ATOM    798  CA  ARG C1085      52.873   8.074   3.441  1.00  0.00           C  
ATOM    799  C   ARG C1085      51.531   8.754   3.181  1.00  0.00           C  
ATOM    800  O   ARG C1085      51.472   9.970   2.997  1.00  0.00           O  
ATOM    801  CB  ARG C1085      53.606   7.874   2.121  1.00  0.00           C  
ATOM    802  CG  ARG C1085      53.803   9.177   1.386  1.00  0.00           C  
ATOM    803  CD  ARG C1085      54.239   8.998  -0.062  1.00  0.00           C  
ATOM    804  NE  ARG C1085      54.074  10.244  -0.824  1.00  0.00           N  
ATOM    805  CZ  ARG C1085      54.784  11.361  -0.641  1.00  0.00           C  
ATOM    806  NH1 ARG C1085      55.736  11.418   0.288  1.00  0.00           N  
ATOM    807  NH2 ARG C1085      54.535  12.431  -1.389  1.00  0.00           N  
ATOM    808  N   GLN C1087      50.455   7.971   3.194  1.00  0.00           N  
ATOM    809  CA  GLN C1087      49.105   8.478   2.948  1.00  0.00           C  
ATOM    810  C   GLN C1087      48.402   9.138   4.134  1.00  0.00           C  
ATOM    811  O   GLN C1087      47.405   9.832   3.947  1.00  0.00           O  
ATOM    812  CB  GLN C1087      48.233   7.342   2.418  1.00  0.00           C  
ATOM    813  CG  GLN C1087      48.827   6.704   1.179  1.00  0.00           C  
ATOM    814  CD  GLN C1087      47.965   5.618   0.603  1.00  0.00           C  
ATOM    815  OE1 GLN C1087      48.364   4.933  -0.342  1.00  0.00           O  
ATOM    816  NE2 GLN C1087      46.770   5.448   1.160  1.00  0.00           N  
ATOM    817  N   ASN C1088      48.907   8.914   5.346  1.00  0.00           N  
ATOM    818  CA  ASN C1088      48.307   9.492   6.547  1.00  0.00           C  
ATOM    819  C   ASN C1088      48.176  11.009   6.357  1.00  0.00           C  
ATOM    820  O   ASN C1088      49.180  11.730   6.302  1.00  0.00           O  
ATOM    821  CB  ASN C1088      49.180   9.176   7.762  1.00  0.00           C  
ATOM    822  CG  ASN C1088      48.617   9.733   9.035  1.00  0.00           C  
ATOM    823  OD1 ASN C1088      48.326  10.925   9.116  1.00  0.00           O  
ATOM    824  ND2 ASN C1088      48.458   8.879  10.046  1.00  0.00           N  
ATOM    825  N   PRO C1089      46.930  11.512   6.261  1.00  0.00           N  
ATOM    826  CA  PRO C1089      46.629  12.935   6.066  1.00  0.00           C  
ATOM    827  C   PRO C1089      47.052  13.914   7.152  1.00  0.00           C  
ATOM    828  O   PRO C1089      47.287  15.097   6.866  1.00  0.00           O  
ATOM    829  CB  PRO C1089      45.117  12.937   5.859  1.00  0.00           C  
ATOM    830  CG  PRO C1089      44.664  11.832   6.722  1.00  0.00           C  
ATOM    831  CD  PRO C1089      45.684  10.745   6.452  1.00  0.00           C  
ATOM    832  N   THR C1090      47.130  13.441   8.393  1.00  0.00           N  
ATOM    833  CA  THR C1090      47.517  14.318   9.470  1.00  0.00           C  
ATOM    834  C   THR C1090      49.040  14.476   9.478  1.00  0.00           C  
ATOM    835  O   THR C1090      49.544  15.596   9.642  1.00  0.00           O  
ATOM    836  CB  THR C1090      46.956  13.811  10.823  1.00  0.00           C  
ATOM    837  OG1 THR C1090      47.480  14.603  11.886  1.00  0.00           O  
ATOM    838  CG2 THR C1090      47.314  12.356  11.067  1.00  0.00           C  
ATOM    839  N   VAL C1091      49.771  13.383   9.245  1.00  0.00           N  
ATOM    840  CA  VAL C1091      51.238  13.445   9.224  1.00  0.00           C  
ATOM    841  C   VAL C1091      51.738  14.148   7.966  1.00  0.00           C  
ATOM    842  O   VAL C1091      52.807  14.746   7.960  1.00  0.00           O  
ATOM    843  CB  VAL C1091      51.895  12.042   9.261  1.00  0.00           C  
ATOM    844  CG1 VAL C1091      51.323  11.245  10.368  1.00  0.00           C  
ATOM    845  CG2 VAL C1091      51.688  11.310   7.960  1.00  0.00           C  
ATOM    846  N   LYS C1093      50.956  14.047   6.898  1.00  0.00           N  
ATOM    847  CA  LYS C1093      51.294  14.647   5.617  1.00  0.00           C  
ATOM    848  C   LYS C1093      51.177  16.151   5.804  1.00  0.00           C  
ATOM    849  O   LYS C1093      51.977  16.931   5.283  1.00  0.00           O  
ATOM    850  CB  LYS C1093      50.296  14.158   4.563  1.00  0.00           C  
ATOM    851  CG  LYS C1093      50.776  14.100   3.104  1.00  0.00           C  
ATOM    852  CD  LYS C1093      49.701  13.390   2.250  1.00  0.00           C  
ATOM    853  CE  LYS C1093      50.207  12.924   0.888  1.00  0.00           C  
ATOM    854  NZ  LYS C1093      50.636  14.073   0.050  1.00  0.00           N  
ATOM    855  N   ALA C1098      50.174  16.558   6.570  1.00  0.00           N  
ATOM    856  CA  ALA C1098      49.967  17.971   6.812  1.00  0.00           C  
ATOM    857  C   ALA C1098      51.018  18.520   7.771  1.00  0.00           C  
ATOM    858  O   ALA C1098      51.449  19.649   7.607  1.00  0.00           O  
ATOM    859  CB  ALA C1098      48.558  18.218   7.345  1.00  0.00           C  
ATOM    860  N   GLU C1099      51.449  17.736   8.762  1.00  0.00           N  
ATOM    861  CA  GLU C1099      52.463  18.228   9.699  1.00  0.00           C  
ATOM    862  C   GLU C1099      53.786  18.412   8.982  1.00  0.00           C  
ATOM    863  O   GLU C1099      54.517  19.350   9.252  1.00  0.00           O  
ATOM    864  CB  GLU C1099      52.656  17.257  10.873  1.00  0.00           C  
ATOM    865  CG  GLU C1099      51.455  17.147  11.777  1.00  0.00           C  
ATOM    866  CD  GLU C1099      51.585  16.026  12.796  1.00  0.00           C  
ATOM    867  OE1 GLU C1099      51.476  14.833  12.415  1.00  0.00           O  
ATOM    868  OE2 GLU C1099      51.799  16.337  13.989  1.00  0.00           O  
ATOM    869  N   ILE C1100      54.086  17.500   8.068  1.00  0.00           N  
ATOM    870  CA  ILE C1100      55.331  17.545   7.321  1.00  0.00           C  
ATOM    871  C   ILE C1100      55.274  18.763   6.455  1.00  0.00           C  
ATOM    872  O   ILE C1100      56.283  19.434   6.227  1.00  0.00           O  
ATOM    873  CB  ILE C1100      55.502  16.305   6.433  1.00  0.00           C  
ATOM    874  CG1 ILE C1100      55.904  15.105   7.287  1.00  0.00           C  
ATOM    875  CG2 ILE C1100      56.581  16.549   5.408  1.00  0.00           C  
ATOM    876  CD1 ILE C1100      55.838  13.795   6.577  1.00  0.00           C  
ATOM    877  N   ALA C1101      54.071  19.035   5.963  1.00  0.00           N  
ATOM    878  CA  ALA C1101      53.839  20.187   5.106  1.00  0.00           C  
ATOM    879  C   ALA C1101      54.166  21.415   5.929  1.00  0.00           C  
ATOM    880  O   ALA C1101      55.042  22.202   5.565  1.00  0.00           O  
ATOM    881  CB  ALA C1101      52.375  20.237   4.649  1.00  0.00           C  
ATOM    882  N   GLN C1102      53.469  21.568   7.050  1.00  0.00           N  
ATOM    883  CA  GLN C1102      53.682  22.722   7.915  1.00  0.00           C  
ATOM    884  C   GLN C1102      55.106  22.807   8.465  1.00  0.00           C  
ATOM    885  O   GLN C1102      55.604  23.893   8.744  1.00  0.00           O  
ATOM    886  CB  GLN C1102      52.657  22.720   9.051  1.00  0.00           C  
ATOM    887  CG  GLN C1102      52.833  21.605  10.043  1.00  0.00           C  
ATOM    888  CD  GLN C1102      53.700  22.006  11.231  1.00  0.00           C  
ATOM    889  OE1 GLN C1102      54.489  22.959  11.157  1.00  0.00           O  
ATOM    890  NE2 GLN C1102      53.563  21.270  12.332  1.00  0.00           N  
ATOM    891  N   LYS C1103      55.763  21.662   8.598  1.00  0.00           N  
ATOM    892  CA  LYS C1103      57.134  21.599   9.101  1.00  0.00           C  
ATOM    893  C   LYS C1103      58.132  21.995   8.020  1.00  0.00           C  
ATOM    894  O   LYS C1103      59.286  22.309   8.313  1.00  0.00           O  
ATOM    895  CB  LYS C1103      57.476  20.171   9.544  1.00  0.00           C  
ATOM    896  CG  LYS C1103      57.514  19.911  11.042  1.00  0.00           C  
ATOM    897  CD  LYS C1103      56.130  19.909  11.650  1.00  0.00           C  
ATOM    898  CE  LYS C1103      56.128  19.205  13.003  1.00  0.00           C  
ATOM    899  NZ  LYS C1103      57.307  19.628  13.817  1.00  0.00           N  
ATOM    900  N   GLY C1104      57.684  21.940   6.769  1.00  0.00           N  
ATOM    901  CA  GLY C1104      58.534  22.267   5.640  1.00  0.00           C  
ATOM    902  C   GLY C1104      59.683  21.288   5.449  1.00  0.00           C  
ATOM    903  O   GLY C1104      60.710  21.648   4.870  1.00  0.00           O  
ATOM    904  N   TYR C1105      59.528  20.054   5.928  1.00  0.00           N  
ATOM    905  CA  TYR C1105      60.599  19.076   5.786  1.00  0.00           C  
ATOM    906  C   TYR C1105      60.916  18.842   4.312  1.00  0.00           C  
ATOM    907  O   TYR C1105      62.069  18.912   3.891  1.00  0.00           O  
ATOM    908  CB  TYR C1105      60.224  17.731   6.442  1.00  0.00           C  
ATOM    909  CG  TYR C1105      60.261  17.688   7.969  1.00  0.00           C  
ATOM    910  CD1 TYR C1105      61.265  18.334   8.680  1.00  0.00           C  
ATOM    911  CD2 TYR C1105      59.304  16.976   8.695  1.00  0.00           C  
ATOM    912  CE1 TYR C1105      61.320  18.283  10.079  1.00  0.00           C  
ATOM    913  CE2 TYR C1105      59.353  16.914  10.108  1.00  0.00           C  
ATOM    914  CZ  TYR C1105      60.371  17.577  10.785  1.00  0.00           C  
ATOM    915  OH  TYR C1105      60.467  17.554  12.156  1.00  0.00           O  
ATOM    916  N   GLY C1106      59.883  18.586   3.521  1.00  0.00           N  
ATOM    917  CA  GLY C1106      60.095  18.304   2.110  1.00  0.00           C  
ATOM    918  C   GLY C1106      60.204  16.796   1.989  1.00  0.00           C  
ATOM    919  O   GLY C1106      59.231  16.084   2.227  1.00  0.00           O  
ATOM    920  N   GLU C1107      61.355  16.302   1.585  1.00  0.00           N  
ATOM    921  CA  GLU C1107      61.592  14.864   1.549  1.00  0.00           C  
ATOM    922  C   GLU C1107      62.497  14.430   2.696  1.00  0.00           C  
ATOM    923  O   GLU C1107      62.617  13.296   3.090  1.00  0.00           O  
ATOM    924  CB  GLU C1107      62.221  14.464   0.212  1.00  0.00           C  
ATOM    925  CG  GLU C1107      61.309  14.662  -0.988  1.00  0.00           C  
ATOM    926  CD  GLU C1107      61.981  14.302  -2.297  1.00  0.00           C  
ATOM    927  OE1 GLU C1107      61.296  14.315  -3.343  1.00  0.00           O  
ATOM    928  OE2 GLU C1107      63.195  14.006  -2.283  1.00  0.00           O  
ATOM    929  N   ARG C1179      63.089  15.525   3.252  1.00  0.00           N  
ATOM    930  CA  ARG C1179      64.001  15.403   4.370  1.00  0.00           C  
ATOM    931  C   ARG C1179      63.306  15.127   5.687  1.00  0.00           C  
ATOM    932  O   ARG C1179      63.626  15.724   6.712  1.00  0.00           O  
ATOM    933  CB  ARG C1179      64.852  16.658   4.476  1.00  0.00           C  
ATOM    934  CG  ARG C1179      65.881  16.718   3.380  1.00  0.00           C  
ATOM    935  CD  ARG C1179      66.922  17.797   3.656  1.00  0.00           C  
ATOM    936  NE  ARG C1179      68.266  17.381   3.248  1.00  0.00           N  
ATOM    937  CZ  ARG C1179      69.056  16.564   3.947  1.00  0.00           C  
ATOM    938  NH1 ARG C1179      68.650  16.061   5.111  1.00  0.00           N  
ATOM    939  NH2 ARG C1179      70.262  16.252   3.478  1.00  0.00           N  
ATOM    940  N   VAL C1192      62.356  14.207   5.648  1.00  0.00           N  
ATOM    941  CA  VAL C1192      61.604  13.811   6.824  1.00  0.00           C  
ATOM    942  C   VAL C1192      62.356  12.728   7.620  1.00  0.00           C  
ATOM    943  O   VAL C1192      62.702  11.659   7.095  1.00  0.00           O  
ATOM    944  CB  VAL C1192      60.229  13.264   6.413  1.00  0.00           C  
ATOM    945  CG1 VAL C1192      59.421  12.878   7.627  1.00  0.00           C  
ATOM    946  CG2 VAL C1192      59.500  14.300   5.604  1.00  0.00           C  
ATOM    947  N   PRO C1193      62.616  13.007   8.907  1.00  0.00           N  
ATOM    948  CA  PRO C1193      63.319  12.082   9.797  1.00  0.00           C  
ATOM    949  C   PRO C1193      62.501  10.803   9.923  1.00  0.00           C  
ATOM    950  O   PRO C1193      61.300  10.849  10.202  1.00  0.00           O  
ATOM    951  CB  PRO C1193      63.438  12.882  11.097  1.00  0.00           C  
ATOM    952  CG  PRO C1193      62.225  13.791  11.054  1.00  0.00           C  
ATOM    953  CD  PRO C1193      62.208  14.239   9.619  1.00  0.00           C  
ATOM    954  N   ALA C1194      63.159   9.668   9.694  1.00  0.00           N  
ATOM    955  CA  ALA C1194      62.493   8.369   9.715  1.00  0.00           C  
ATOM    956  C   ALA C1194      61.524   8.221  10.865  1.00  0.00           C  
ATOM    957  O   ALA C1194      60.370   7.855  10.652  1.00  0.00           O  
ATOM    958  CB  ALA C1194      63.508   7.270   9.764  1.00  0.00           C  
ATOM    959  N   GLY C1195      62.004   8.515  12.076  1.00  0.00           N  
ATOM    960  CA  GLY C1195      61.181   8.403  13.264  1.00  0.00           C  
ATOM    961  C   GLY C1195      59.868   9.145  13.161  1.00  0.00           C  
ATOM    962  O   GLY C1195      58.817   8.628  13.506  1.00  0.00           O  
ATOM    963  N   PHE C1196      59.916  10.377  12.680  1.00  0.00           N  
ATOM    964  CA  PHE C1196      58.689  11.157  12.529  1.00  0.00           C  
ATOM    965  C   PHE C1196      57.716  10.578  11.494  1.00  0.00           C  
ATOM    966  O   PHE C1196      56.497  10.614  11.688  1.00  0.00           O  
ATOM    967  CB  PHE C1196      59.008  12.593  12.154  1.00  0.00           C  
ATOM    968  CG  PHE C1196      57.804  13.480  12.149  1.00  0.00           C  
ATOM    969  CD1 PHE C1196      56.977  13.578  11.017  1.00  0.00           C  
ATOM    970  CD2 PHE C1196      57.480  14.219  13.293  1.00  0.00           C  
ATOM    971  CE1 PHE C1196      55.840  14.408  11.034  1.00  0.00           C  
ATOM    972  CE2 PHE C1196      56.350  15.051  13.328  1.00  0.00           C  
ATOM    973  CZ  PHE C1196      55.530  15.146  12.198  1.00  0.00           C  
ATOM    974  N   PHE C1198      58.256  10.063  10.395  1.00  0.00           N  
ATOM    975  CA  PHE C1198      57.443   9.457   9.355  1.00  0.00           C  
ATOM    976  C   PHE C1198      56.669   8.241   9.908  1.00  0.00           C  
ATOM    977  O   PHE C1198      55.514   8.002   9.537  1.00  0.00           O  
ATOM    978  CB  PHE C1198      58.350   9.030   8.187  1.00  0.00           C  
ATOM    979  CG  PHE C1198      57.617   8.364   7.037  1.00  0.00           C  
ATOM    980  CD1 PHE C1198      57.698   6.995   6.832  1.00  0.00           C  
ATOM    981  CD2 PHE C1198      56.841   9.112   6.177  1.00  0.00           C  
ATOM    982  CE1 PHE C1198      57.021   6.384   5.784  1.00  0.00           C  
ATOM    983  CE2 PHE C1198      56.157   8.519   5.119  1.00  0.00           C  
ATOM    984  CZ  PHE C1198      56.246   7.153   4.925  1.00  0.00           C  
ATOM    985  N   VAL C1199      57.284   7.481  10.807  1.00  0.00           N  
ATOM    986  CA  VAL C1199      56.609   6.291  11.335  1.00  0.00           C  
ATOM    987  C   VAL C1199      56.025   6.458  12.721  1.00  0.00           C  
ATOM    988  O   VAL C1199      55.676   5.468  13.363  1.00  0.00           O  
ATOM    989  CB  VAL C1199      57.558   5.082  11.385  1.00  0.00           C  
ATOM    990  CG1 VAL C1199      58.250   4.908  10.041  1.00  0.00           C  
ATOM    991  CG2 VAL C1199      58.561   5.250  12.500  1.00  0.00           C  
ATOM    992  N   TYR C1200      55.888   7.699  13.180  1.00  0.00           N  
ATOM    993  CA  TYR C1200      55.381   7.905  14.528  1.00  0.00           C  
ATOM    994  C   TYR C1200      53.952   7.441  14.783  1.00  0.00           C  
ATOM    995  O   TYR C1200      53.579   7.198  15.941  1.00  0.00           O  
ATOM    996  CB  TYR C1200      55.584   9.374  14.993  1.00  0.00           C  
ATOM    997  CG  TYR C1200      54.406  10.304  14.843  1.00  0.00           C  
ATOM    998  CD1 TYR C1200      54.426  11.298  13.890  1.00  0.00           C  
ATOM    999  CD2 TYR C1200      53.262  10.169  15.630  1.00  0.00           C  
ATOM   1000  CE1 TYR C1200      53.348  12.140  13.705  1.00  0.00           C  
ATOM   1001  CE2 TYR C1200      52.162  11.005  15.451  1.00  0.00           C  
ATOM   1002  CZ  TYR C1200      52.220  11.991  14.479  1.00  0.00           C  
ATOM   1003  OH  TYR C1200      51.165  12.835  14.221  1.00  0.00           O  
ATOM   1004  N   PRO C1201      53.118   7.360  13.739  1.00  0.00           N  
ATOM   1005  CA  PRO C1201      51.763   6.888  14.038  1.00  0.00           C  
ATOM   1006  C   PRO C1201      51.781   5.409  14.530  1.00  0.00           C  
ATOM   1007  O   PRO C1201      50.869   4.976  15.249  1.00  0.00           O  
ATOM   1008  CB  PRO C1201      51.052   7.034  12.703  1.00  0.00           C  
ATOM   1009  CG  PRO C1201      51.678   8.272  12.150  1.00  0.00           C  
ATOM   1010  CD  PRO C1201      53.153   8.059  12.444  1.00  0.00           C  
ATOM   1011  N   VAL C1202      52.812   4.645  14.152  1.00  0.00           N  
ATOM   1012  CA  VAL C1202      52.883   3.249  14.575  1.00  0.00           C  
ATOM   1013  C   VAL C1202      53.330   3.143  16.045  1.00  0.00           C  
ATOM   1014  O   VAL C1202      52.819   2.293  16.780  1.00  0.00           O  
ATOM   1015  CB  VAL C1202      53.822   2.332  13.646  1.00  0.00           C  
ATOM   1016  CG1 VAL C1202      53.768   2.781  12.195  1.00  0.00           C  
ATOM   1017  CG2 VAL C1202      55.252   2.305  14.152  1.00  0.00           C  
ATOM   1018  N   SER C1203      54.273   3.993  16.460  1.00  0.00           N  
ATOM   1019  CA  SER C1203      54.742   3.991  17.848  1.00  0.00           C  
ATOM   1020  C   SER C1203      53.558   4.362  18.735  1.00  0.00           C  
ATOM   1021  O   SER C1203      53.480   3.973  19.895  1.00  0.00           O  
ATOM   1022  CB  SER C1203      55.865   5.011  18.080  1.00  0.00           C  
ATOM   1023  OG  SER C1203      55.323   6.271  18.395  1.00  0.00           O  
ATOM   1024  N   GLN C1204      52.640   5.137  18.181  1.00  0.00           N  
ATOM   1025  CA  GLN C1204      51.458   5.483  18.933  1.00  0.00           C  
ATOM   1026  C   GLN C1204      50.547   4.277  18.981  1.00  0.00           C  
ATOM   1027  O   GLN C1204      49.885   4.056  19.978  1.00  0.00           O  
ATOM   1028  CB  GLN C1204      50.720   6.639  18.295  1.00  0.00           C  
ATOM   1029  CG  GLN C1204      50.904   7.933  19.052  1.00  0.00           C  
ATOM   1030  CD  GLN C1204      50.029   9.072  18.517  1.00  0.00           C  
ATOM   1031  OE1 GLN C1204      50.197   9.517  17.383  1.00  0.00           O  
ATOM   1032  NE2 GLN C1204      49.085   9.532  19.332  1.00  0.00           N  
ATOM   1033  N   ALA C1205      50.482   3.532  17.879  1.00  0.00           N  
ATOM   1034  CA  ALA C1205      49.672   2.317  17.807  1.00  0.00           C  
ATOM   1035  C   ALA C1205      50.207   1.390  18.898  1.00  0.00           C  
ATOM   1036  O   ALA C1205      49.441   0.782  19.614  1.00  0.00           O  
ATOM   1037  CB  ALA C1205      49.815   1.670  16.447  1.00  0.00           C  
ATOM   1038  N   ALA C1206      51.533   1.319  19.012  1.00  0.00           N  
ATOM   1039  CA  ALA C1206      52.216   0.504  20.004  1.00  0.00           C  
ATOM   1040  C   ALA C1206      51.790   0.960  21.387  1.00  0.00           C  
ATOM   1041  O   ALA C1206      51.546   0.132  22.269  1.00  0.00           O  
ATOM   1042  CB  ALA C1206      53.718   0.635  19.855  1.00  0.00           C  
ATOM   1043  N   ASP C1207      51.710   2.270  21.593  1.00  0.00           N  
ATOM   1044  CA  ASP C1207      51.295   2.812  22.884  1.00  0.00           C  
ATOM   1045  C   ASP C1207      49.928   2.287  23.279  1.00  0.00           C  
ATOM   1046  O   ASP C1207      49.765   1.726  24.360  1.00  0.00           O  
ATOM   1047  CB  ASP C1207      51.201   4.331  22.857  1.00  0.00           C  
ATOM   1048  CG  ASP C1207      52.551   5.014  22.684  1.00  0.00           C  
ATOM   1049  OD1 ASP C1207      53.586   4.396  23.031  1.00  0.00           O  
ATOM   1050  OD2 ASP C1207      52.559   6.187  22.221  1.00  0.00           O  
ATOM   1051  N   ILE C1208      48.944   2.501  22.412  1.00  0.00           N  
ATOM   1052  CA  ILE C1208      47.567   2.050  22.634  1.00  0.00           C  
ATOM   1053  C   ILE C1208      47.439   0.559  23.008  1.00  0.00           C  
ATOM   1054  O   ILE C1208      46.889   0.219  24.054  1.00  0.00           O  
ATOM   1055  CB  ILE C1208      46.709   2.260  21.363  1.00  0.00           C  
ATOM   1056  CG1 ILE C1208      46.887   3.681  20.848  1.00  0.00           C  
ATOM   1057  CG2 ILE C1208      45.237   1.983  21.662  1.00  0.00           C  
ATOM   1058  CD1 ILE C1208      46.473   4.672  21.830  1.00  0.00           C  
ATOM   1059  N   ALA C1209      47.935  -0.309  22.130  1.00  0.00           N  
ATOM   1060  CA  ALA C1209      47.873  -1.752  22.286  1.00  0.00           C  
ATOM   1061  C   ALA C1209      48.564  -2.326  23.525  1.00  0.00           C  
ATOM   1062  O   ALA C1209      48.028  -3.235  24.147  1.00  0.00           O  
ATOM   1063  CB  ALA C1209      48.430  -2.421  21.021  1.00  0.00           C  
ATOM   1064  N   ALA C1210      49.739  -1.788  23.862  1.00  0.00           N  
ATOM   1065  CA  ALA C1210      50.535  -2.229  24.999  1.00  0.00           C  
ATOM   1066  C   ALA C1210      49.849  -1.943  26.323  1.00  0.00           C  
ATOM   1067  O   ALA C1210      49.840  -2.779  27.240  1.00  0.00           O  
ATOM   1068  CB  ALA C1210      51.879  -1.557  24.968  1.00  0.00           C  
ATOM   1069  N   PHE C1211      49.289  -0.753  26.441  1.00  0.00           N  
ATOM   1070  CA  PHE C1211      48.607  -0.414  27.655  1.00  0.00           C  
ATOM   1071  C   PHE C1211      47.248  -1.053  27.618  1.00  0.00           C  
ATOM   1072  O   PHE C1211      46.508  -0.980  28.587  1.00  0.00           O  
ATOM   1073  CB  PHE C1211      48.509   1.108  27.834  1.00  0.00           C  
ATOM   1074  CG  PHE C1211      49.828   1.747  28.142  1.00  0.00           C  
ATOM   1075  CD1 PHE C1211      50.292   2.810  27.385  1.00  0.00           C  
ATOM   1076  CD2 PHE C1211      50.657   1.218  29.132  1.00  0.00           C  
ATOM   1077  CE1 PHE C1211      51.576   3.337  27.596  1.00  0.00           C  
ATOM   1078  CE2 PHE C1211      51.937   1.733  29.351  1.00  0.00           C  
ATOM   1079  CZ  PHE C1211      52.399   2.795  28.580  1.00  0.00           C  
ATOM   1080  N   GLY C1291      46.925  -1.706  26.509  1.00  0.00           N  
ATOM   1081  CA  GLY C1291      45.640  -2.372  26.390  1.00  0.00           C  
ATOM   1082  C   GLY C1291      44.439  -1.461  26.531  1.00  0.00           C  
ATOM   1083  O   GLY C1291      43.460  -1.788  27.214  1.00  0.00           O  
ATOM   1084  N   ALA C1292      44.512  -0.306  25.878  1.00  0.00           N  
ATOM   1085  CA  ALA C1292      43.423   0.658  25.928  1.00  0.00           C  
ATOM   1086  C   ALA C1292      42.319   0.249  24.954  1.00  0.00           C  
ATOM   1087  O   ALA C1292      42.589  -0.256  23.861  1.00  0.00           O  
ATOM   1088  CB  ALA C1292      43.941   2.053  25.590  1.00  0.00           C  
ATOM   1089  N   THR C1293      41.074   0.443  25.372  1.00  0.00           N  
ATOM   1090  CA  THR C1293      39.928   0.119  24.542  1.00  0.00           C  
ATOM   1091  C   THR C1293      39.182   1.379  24.148  1.00  0.00           C  
ATOM   1092  O   THR C1293      38.264   1.329  23.337  1.00  0.00           O  
ATOM   1093  CB  THR C1293      38.949  -0.802  25.268  1.00  0.00           C  
ATOM   1094  OG1 THR C1293      38.677  -0.295  26.581  1.00  0.00           O  
ATOM   1095  CG2 THR C1293      39.520  -2.202  25.356  1.00  0.00           C  
ATOM   1096  N   LEU C1294      39.579   2.502  24.741  1.00  0.00           N  
ATOM   1097  CA  LEU C1294      38.968   3.800  24.468  1.00  0.00           C  
ATOM   1098  C   LEU C1294      40.023   4.882  24.350  1.00  0.00           C  
ATOM   1099  O   LEU C1294      40.812   5.081  25.279  1.00  0.00           O  
ATOM   1100  CB  LEU C1294      38.032   4.209  25.593  1.00  0.00           C  
ATOM   1101  CG  LEU C1294      36.612   4.564  25.184  1.00  0.00           C  
ATOM   1102  CD1 LEU C1294      36.078   5.538  26.220  1.00  0.00           C  
ATOM   1103  CD2 LEU C1294      36.581   5.206  23.816  1.00  0.00           C  
ATOM   1104  N   VAL C1295      40.020   5.589  23.224  1.00  0.00           N  
ATOM   1105  CA  VAL C1295      40.979   6.652  23.014  1.00  0.00           C  
ATOM   1106  C   VAL C1295      40.315   7.953  22.565  1.00  0.00           C  
ATOM   1107  O   VAL C1295      39.742   8.025  21.466  1.00  0.00           O  
ATOM   1108  CB  VAL C1295      42.015   6.272  21.945  1.00  0.00           C  
ATOM   1109  CG1 VAL C1295      42.629   4.916  22.282  1.00  0.00           C  
ATOM   1110  CG2 VAL C1295      41.361   6.230  20.578  1.00  0.00           C  
ATOM   1111  N   PRO C1296      40.378   8.998  23.423  1.00  0.00           N  
ATOM   1112  CA  PRO C1296      39.796  10.317  23.122  1.00  0.00           C  
ATOM   1113  C   PRO C1296      40.480  10.842  21.890  1.00  0.00           C  
ATOM   1114  O   PRO C1296      41.711  10.882  21.830  1.00  0.00           O  
ATOM   1115  CB  PRO C1296      40.143  11.145  24.345  1.00  0.00           C  
ATOM   1116  CG  PRO C1296      40.148  10.116  25.447  1.00  0.00           C  
ATOM   1117  CD  PRO C1296      40.847   8.934  24.820  1.00  0.00           C  
ATOM   1118  N   VAL C1297      39.692  11.265  20.915  1.00  0.00           N  
ATOM   1119  CA  VAL C1297      40.284  11.724  19.692  1.00  0.00           C  
ATOM   1120  C   VAL C1297      39.534  12.865  19.017  1.00  0.00           C  
ATOM   1121  O   VAL C1297      38.310  12.946  19.080  1.00  0.00           O  
ATOM   1122  CB  VAL C1297      40.363  10.549  18.719  1.00  0.00           C  
ATOM   1123  CG1 VAL C1297      39.114  10.496  17.882  1.00  0.00           C  
ATOM   1124  CG2 VAL C1297      41.590  10.652  17.895  1.00  0.00           C  
ATOM   1125  N   GLY C1298      40.291  13.764  18.401  1.00  0.00           N  
ATOM   1126  CA  GLY C1298      39.689  14.833  17.638  1.00  0.00           C  
ATOM   1127  C   GLY C1298      39.762  14.262  16.231  1.00  0.00           C  
ATOM   1128  O   GLY C1298      40.580  13.371  15.973  1.00  0.00           O  
ATOM   1129  N   ASP C1299      38.935  14.736  15.309  1.00  0.00           N  
ATOM   1130  CA  ASP C1299      38.991  14.166  13.969  1.00  0.00           C  
ATOM   1131  C   ASP C1299      40.382  14.247  13.347  1.00  0.00           C  
ATOM   1132  O   ASP C1299      40.668  13.555  12.376  1.00  0.00           O  
ATOM   1133  CB  ASP C1299      37.937  14.811  13.065  1.00  0.00           C  
ATOM   1134  CG  ASP C1299      38.005  16.308  13.071  1.00  0.00           C  
ATOM   1135  OD1 ASP C1299      38.401  16.883  14.111  1.00  0.00           O  
ATOM   1136  OD2 ASP C1299      37.643  16.901  12.038  1.00  0.00           O  
ATOM   1137  N   ASP C1300      41.259  15.057  13.933  1.00  0.00           N  
ATOM   1138  CA  ASP C1300      42.614  15.190  13.413  1.00  0.00           C  
ATOM   1139  C   ASP C1300      43.481  13.992  13.766  1.00  0.00           C  
ATOM   1140  O   ASP C1300      44.458  13.698  13.071  1.00  0.00           O  
ATOM   1141  CB  ASP C1300      43.259  16.486  13.919  1.00  0.00           C  
ATOM   1142  CG  ASP C1300      42.906  17.687  13.044  1.00  0.00           C  
ATOM   1143  OD1 ASP C1300      43.174  17.627  11.814  1.00  0.00           O  
ATOM   1144  OD2 ASP C1300      42.363  18.682  13.585  1.00  0.00           O  
ATOM   1145  N   GLN C1301      43.118  13.290  14.834  1.00  0.00           N  
ATOM   1146  CA  GLN C1301      43.877  12.122  15.236  1.00  0.00           C  
ATOM   1147  C   GLN C1301      43.211  10.801  14.814  1.00  0.00           C  
ATOM   1148  O   GLN C1301      43.752   9.724  15.069  1.00  0.00           O  
ATOM   1149  CB  GLN C1301      44.100  12.132  16.742  1.00  0.00           C  
ATOM   1150  CG  GLN C1301      44.744  13.398  17.273  1.00  0.00           C  
ATOM   1151  CD  GLN C1301      43.759  14.566  17.418  1.00  0.00           C  
ATOM   1152  OE1 GLN C1301      42.910  14.570  18.325  1.00  0.00           O  
ATOM   1153  NE2 GLN C1301      43.868  15.562  16.525  1.00  0.00           N  
ATOM   1154  N   LEU C1302      42.050  10.874  14.165  1.00  0.00           N  
ATOM   1155  CA  LEU C1302      41.363   9.658  13.722  1.00  0.00           C  
ATOM   1156  C   LEU C1302      42.196   8.798  12.789  1.00  0.00           C  
ATOM   1157  O   LEU C1302      42.133   7.569  12.861  1.00  0.00           O  
ATOM   1158  CB  LEU C1302      40.056   9.988  13.021  1.00  0.00           C  
ATOM   1159  CG  LEU C1302      38.854  10.260  13.909  1.00  0.00           C  
ATOM   1160  CD1 LEU C1302      37.704  10.750  13.043  1.00  0.00           C  
ATOM   1161  CD2 LEU C1302      38.464   8.994  14.630  1.00  0.00           C  
ATOM   1162  N   PRO C1303      42.944   9.413  11.855  1.00  0.00           N  
ATOM   1163  CA  PRO C1303      43.719   8.494  11.013  1.00  0.00           C  
ATOM   1164  C   PRO C1303      44.802   7.761  11.843  1.00  0.00           C  
ATOM   1165  O   PRO C1303      45.225   6.671  11.495  1.00  0.00           O  
ATOM   1166  CB  PRO C1303      44.275   9.406   9.910  1.00  0.00           C  
ATOM   1167  CG  PRO C1303      44.223  10.790  10.513  1.00  0.00           C  
ATOM   1168  CD  PRO C1303      42.932  10.770  11.286  1.00  0.00           C  
ATOM   1169  N   MET C1304      45.230   8.351  12.951  1.00  0.00           N  
ATOM   1170  CA  MET C1304      46.225   7.702  13.787  1.00  0.00           C  
ATOM   1171  C   MET C1304      45.503   6.507  14.413  1.00  0.00           C  
ATOM   1172  O   MET C1304      45.977   5.362  14.370  1.00  0.00           O  
ATOM   1173  CB  MET C1304      46.709   8.673  14.856  1.00  0.00           C  
ATOM   1174  CG  MET C1304      47.701   8.085  15.823  1.00  0.00           C  
ATOM   1175  SD  MET C1304      46.922   6.754  16.816  1.00  0.00           S  
ATOM   1176  CE  MET C1304      45.873   7.752  17.936  1.00  0.00           C  
ATOM   1177  N   LEU C1306      44.332   6.786  14.975  1.00  0.00           N  
ATOM   1178  CA  LEU C1306      43.511   5.774  15.612  1.00  0.00           C  
ATOM   1179  C   LEU C1306      43.130   4.652  14.651  1.00  0.00           C  
ATOM   1180  O   LEU C1306      43.319   3.482  14.968  1.00  0.00           O  
ATOM   1181  CB  LEU C1306      42.249   6.431  16.190  1.00  0.00           C  
ATOM   1182  CG  LEU C1306      41.273   5.604  17.035  1.00  0.00           C  
ATOM   1183  CD1 LEU C1306      40.276   4.868  16.155  1.00  0.00           C  
ATOM   1184  CD2 LEU C1306      42.066   4.650  17.882  1.00  0.00           C  
ATOM   1185  N   GLU C1310      42.600   4.995  13.480  1.00  0.00           N  
ATOM   1186  CA  GLU C1310      42.192   3.978  12.520  1.00  0.00           C  
ATOM   1187  C   GLU C1310      43.368   3.076  12.153  1.00  0.00           C  
ATOM   1188  O   GLU C1310      43.222   1.859  12.055  1.00  0.00           O  
ATOM   1189  CB  GLU C1310      41.602   4.629  11.267  1.00  0.00           C  
ATOM   1190  CG  GLU C1310      41.220   3.641  10.152  1.00  0.00           C  
ATOM   1191  CD  GLU C1310      39.861   2.945  10.345  1.00  0.00           C  
ATOM   1192  OE1 GLU C1310      39.540   2.507  11.473  1.00  0.00           O  
ATOM   1193  OE2 GLU C1310      39.116   2.822   9.342  1.00  0.00           O  
ATOM   1194  N   GLN C1312      44.544   3.651  11.944  1.00  0.00           N  
ATOM   1195  CA  GLN C1312      45.680   2.807  11.620  1.00  0.00           C  
ATOM   1196  C   GLN C1312      45.944   1.831  12.766  1.00  0.00           C  
ATOM   1197  O   GLN C1312      46.259   0.673  12.522  1.00  0.00           O  
ATOM   1198  CB  GLN C1312      46.923   3.639  11.364  1.00  0.00           C  
ATOM   1199  CG  GLN C1312      48.028   2.807  10.783  1.00  0.00           C  
ATOM   1200  CD  GLN C1312      49.012   3.630  10.011  1.00  0.00           C  
ATOM   1201  OE1 GLN C1312      49.619   4.553  10.551  1.00  0.00           O  
ATOM   1202  NE2 GLN C1312      49.183   3.310   8.740  1.00  0.00           N  
ATOM   1203  N   THR C1314      45.819   2.300  14.013  1.00  0.00           N  
ATOM   1204  CA  THR C1314      46.030   1.453  15.182  1.00  0.00           C  
ATOM   1205  C   THR C1314      45.092   0.272  15.051  1.00  0.00           C  
ATOM   1206  O   THR C1314      45.474  -0.860  15.310  1.00  0.00           O  
ATOM   1207  CB  THR C1314      45.693   2.171  16.495  1.00  0.00           C  
ATOM   1208  OG1 THR C1314      46.557   3.295  16.676  1.00  0.00           O  
ATOM   1209  CG2 THR C1314      45.882   1.229  17.677  1.00  0.00           C  
ATOM   1210  N   ARG C1316      43.856   0.549  14.648  1.00  0.00           N  
ATOM   1211  CA  ARG C1316      42.840  -0.488  14.446  1.00  0.00           C  
ATOM   1212  C   ARG C1316      43.263  -1.473  13.362  1.00  0.00           C  
ATOM   1213  O   ARG C1316      43.089  -2.677  13.503  1.00  0.00           O  
ATOM   1214  CB  ARG C1316      41.511   0.133  14.020  1.00  0.00           C  
ATOM   1215  CG  ARG C1316      40.971   1.176  14.963  1.00  0.00           C  
ATOM   1216  CD  ARG C1316      40.098   0.586  16.041  1.00  0.00           C  
ATOM   1217  NE  ARG C1316      38.818   0.085  15.547  1.00  0.00           N  
ATOM   1218  CZ  ARG C1316      38.081   0.693  14.628  1.00  0.00           C  
ATOM   1219  NH1 ARG C1316      38.498   1.821  14.089  1.00  0.00           N  
ATOM   1220  NH2 ARG C1316      36.915   0.181  14.263  1.00  0.00           N  
ATOM   1221  N   GLU C1317      43.797  -0.977  12.263  1.00  0.00           N  
ATOM   1222  CA  GLU C1317      44.200  -1.897  11.225  1.00  0.00           C  
ATOM   1223  C   GLU C1317      45.358  -2.732  11.719  1.00  0.00           C  
ATOM   1224  O   GLU C1317      45.405  -3.939  11.474  1.00  0.00           O  
ATOM   1225  CB  GLU C1317      44.618  -1.169   9.954  1.00  0.00           C  
ATOM   1226  CG  GLU C1317      43.471  -0.645   9.131  1.00  0.00           C  
ATOM   1227  CD  GLU C1317      43.900  -0.330   7.706  1.00  0.00           C  
ATOM   1228  OE1 GLU C1317      44.572   0.708   7.500  1.00  0.00           O  
ATOM   1229  OE2 GLU C1317      43.574  -1.141   6.801  1.00  0.00           O  
ATOM   1230  N   ILE C1318      46.290  -2.105  12.424  1.00  0.00           N  
ATOM   1231  CA  ILE C1318      47.443  -2.844  12.904  1.00  0.00           C  
ATOM   1232  C   ILE C1318      47.062  -3.986  13.838  1.00  0.00           C  
ATOM   1233  O   ILE C1318      47.446  -5.132  13.592  1.00  0.00           O  
ATOM   1234  CB  ILE C1318      48.460  -1.895  13.569  1.00  0.00           C  
ATOM   1235  CG1 ILE C1318      49.103  -1.029  12.488  1.00  0.00           C  
ATOM   1236  CG2 ILE C1318      49.541  -2.680  14.291  1.00  0.00           C  
ATOM   1237  CD1 ILE C1318      50.032   0.050  13.019  1.00  0.00           C  
ATOM   1238  N   VAL C1319      46.311  -3.672  14.894  1.00  0.00           N  
ATOM   1239  CA  VAL C1319      45.863  -4.670  15.852  1.00  0.00           C  
ATOM   1240  C   VAL C1319      45.157  -5.809  15.137  1.00  0.00           C  
ATOM   1241  O   VAL C1319      45.395  -6.990  15.402  1.00  0.00           O  
ATOM   1242  CB  VAL C1319      44.893  -4.054  16.842  1.00  0.00           C  
ATOM   1243  CG1 VAL C1319      44.227  -5.135  17.660  1.00  0.00           C  
ATOM   1244  CG2 VAL C1319      45.641  -3.094  17.749  1.00  0.00           C  
ATOM   1245  N   ARG C1321      44.271  -5.436  14.232  1.00  0.00           N  
ATOM   1246  CA  ARG C1321      43.515  -6.395  13.443  1.00  0.00           C  
ATOM   1247  C   ARG C1321      44.491  -7.279  12.658  1.00  0.00           C  
ATOM   1248  O   ARG C1321      44.323  -8.493  12.564  1.00  0.00           O  
ATOM   1249  CB  ARG C1321      42.637  -5.617  12.482  1.00  0.00           C  
ATOM   1250  CG  ARG C1321      41.374  -6.276  12.047  1.00  0.00           C  
ATOM   1251  CD  ARG C1321      40.820  -5.476  10.873  1.00  0.00           C  
ATOM   1252  NE  ARG C1321      40.811  -4.026  11.103  1.00  0.00           N  
ATOM   1253  CZ  ARG C1321      39.773  -3.334  11.564  1.00  0.00           C  
ATOM   1254  NH1 ARG C1321      39.873  -2.022  11.731  1.00  0.00           N  
ATOM   1255  NH2 ARG C1321      38.635  -3.946  11.852  1.00  0.00           N  
ATOM   1256  N   ARG C1322      45.516  -6.656  12.091  1.00  0.00           N  
ATOM   1257  CA  ARG C1322      46.512  -7.383  11.323  1.00  0.00           C  
ATOM   1258  C   ARG C1322      47.321  -8.283  12.244  1.00  0.00           C  
ATOM   1259  O   ARG C1322      47.686  -9.380  11.859  1.00  0.00           O  
ATOM   1260  CB  ARG C1322      47.452  -6.407  10.614  1.00  0.00           C  
ATOM   1261  CG  ARG C1322      48.553  -7.038   9.756  1.00  0.00           C  
ATOM   1262  CD  ARG C1322      47.986  -7.595   8.473  1.00  0.00           C  
ATOM   1263  NE  ARG C1322      48.791  -7.250   7.299  1.00  0.00           N  
ATOM   1264  CZ  ARG C1322      49.912  -7.870   6.931  1.00  0.00           C  
ATOM   1265  NH1 ARG C1322      50.381  -8.882   7.647  1.00  0.00           N  
ATOM   1266  NH2 ARG C1322      50.560  -7.481   5.837  1.00  0.00           N  
ATOM   1267  N   PHE C1323      47.594  -7.822  13.461  1.00  0.00           N  
ATOM   1268  CA  PHE C1323      48.383  -8.596  14.415  1.00  0.00           C  
ATOM   1269  C   PHE C1323      47.636  -9.803  14.958  1.00  0.00           C  
ATOM   1270  O   PHE C1323      48.214 -10.889  15.106  1.00  0.00           O  
ATOM   1271  CB  PHE C1323      48.831  -7.722  15.590  1.00  0.00           C  
ATOM   1272  CG  PHE C1323      49.649  -8.453  16.622  1.00  0.00           C  
ATOM   1273  CD1 PHE C1323      49.045  -9.296  17.545  1.00  0.00           C  
ATOM   1274  CD2 PHE C1323      51.032  -8.329  16.636  1.00  0.00           C  
ATOM   1275  CE1 PHE C1323      49.811 -10.004  18.465  1.00  0.00           C  
ATOM   1276  CE2 PHE C1323      51.809  -9.030  17.550  1.00  0.00           C  
ATOM   1277  CZ  PHE C1323      51.201  -9.872  18.464  1.00  0.00           C  
ATOM   1278  N   ASN C1324      46.360  -9.627  15.279  1.00  0.00           N  
ATOM   1279  CA  ASN C1324      45.599 -10.745  15.809  1.00  0.00           C  
ATOM   1280  C   ASN C1324      45.378 -11.819  14.737  1.00  0.00           C  
ATOM   1281  O   ASN C1324      45.518 -13.013  15.023  1.00  0.00           O  
ATOM   1282  CB  ASN C1324      44.255 -10.271  16.375  1.00  0.00           C  
ATOM   1283  CG  ASN C1324      44.407  -9.348  17.582  1.00  0.00           C  
ATOM   1284  OD1 ASN C1324      45.422  -9.366  18.292  1.00  0.00           O  
ATOM   1285  ND2 ASN C1324      43.373  -8.547  17.832  1.00  0.00           N  
ATOM   1286  N   ALA C1325      45.054 -11.410  13.511  1.00  0.00           N  
ATOM   1287  CA  ALA C1325      44.822 -12.393  12.445  1.00  0.00           C  
ATOM   1288  C   ALA C1325      46.094 -13.137  12.015  1.00  0.00           C  
ATOM   1289  O   ALA C1325      46.025 -14.276  11.567  1.00  0.00           O  
ATOM   1290  CB  ALA C1325      44.181 -11.714  11.223  1.00  0.00           C  
ATOM   1291  N   LEU C1326      47.250 -12.496  12.162  1.00  0.00           N  
ATOM   1292  CA  LEU C1326      48.530 -13.091  11.760  1.00  0.00           C  
ATOM   1293  C   LEU C1326      49.157 -13.987  12.831  1.00  0.00           C  
ATOM   1294  O   LEU C1326      49.802 -14.979  12.532  1.00  0.00           O  
ATOM   1295  CB  LEU C1326      49.517 -11.979  11.405  1.00  0.00           C  
ATOM   1296  CG  LEU C1326      50.368 -12.146  10.146  1.00  0.00           C  
ATOM   1297  CD1 LEU C1326      49.482 -12.520   8.954  1.00  0.00           C  
ATOM   1298  CD2 LEU C1326      51.098 -10.833   9.866  1.00  0.00           C  
ATOM   1299  N   TYR C1327      48.978 -13.622  14.085  1.00  0.00           N  
ATOM   1300  CA  TYR C1327      49.548 -14.397  15.168  1.00  0.00           C  
ATOM   1301  C   TYR C1327      48.393 -14.997  15.991  1.00  0.00           C  
ATOM   1302  O   TYR C1327      47.951 -16.114  15.733  1.00  0.00           O  
ATOM   1303  CB  TYR C1327      50.452 -13.479  16.003  1.00  0.00           C  
ATOM   1304  CG  TYR C1327      51.490 -12.737  15.163  1.00  0.00           C  
ATOM   1305  CD1 TYR C1327      51.602 -11.347  15.219  1.00  0.00           C  
ATOM   1306  CD2 TYR C1327      52.339 -13.428  14.302  1.00  0.00           C  
ATOM   1307  CE1 TYR C1327      52.531 -10.664  14.434  1.00  0.00           C  
ATOM   1308  CE2 TYR C1327      53.269 -12.757  13.514  1.00  0.00           C  
ATOM   1309  CZ  TYR C1327      53.357 -11.374  13.582  1.00  0.00           C  
ATOM   1310  OH  TYR C1327      54.232 -10.678  12.774  1.00  0.00           O  
ATOM   1311  N   ALA C1328      47.901 -14.259  16.970  1.00  0.00           N  
ATOM   1312  CA  ALA C1328      46.777 -14.718  17.762  1.00  0.00           C  
ATOM   1313  C   ALA C1328      46.050 -13.457  18.228  1.00  0.00           C  
ATOM   1314  O   ALA C1328      46.683 -12.443  18.498  1.00  0.00           O  
ATOM   1315  CB  ALA C1328      47.257 -15.520  18.932  1.00  0.00           C  
ATOM   1316  N   PRO C1329      44.711 -13.509  18.328  1.00  0.00           N  
ATOM   1317  CA  PRO C1329      43.837 -12.404  18.750  1.00  0.00           C  
ATOM   1318  C   PRO C1329      44.042 -12.036  20.208  1.00  0.00           C  
ATOM   1319  O   PRO C1329      43.159 -12.236  21.047  1.00  0.00           O  
ATOM   1320  CB  PRO C1329      42.448 -12.959  18.499  1.00  0.00           C  
ATOM   1321  CG  PRO C1329      42.627 -14.394  18.877  1.00  0.00           C  
ATOM   1322  CD  PRO C1329      43.933 -14.754  18.188  1.00  0.00           C  
ATOM   1323  N   VAL C1341      45.209 -11.463  20.479  1.00  0.00           N  
ATOM   1324  CA  VAL C1341      45.640 -11.092  21.821  1.00  0.00           C  
ATOM   1325  C   VAL C1341      45.610  -9.581  22.153  1.00  0.00           C  
ATOM   1326  O   VAL C1341      45.730  -9.189  23.314  1.00  0.00           O  
ATOM   1327  CB  VAL C1341      47.064 -11.724  22.033  1.00  0.00           C  
ATOM   1328  CG1 VAL C1341      47.977 -10.825  22.812  1.00  0.00           C  
ATOM   1329  CG2 VAL C1341      46.925 -13.051  22.723  1.00  0.00           C  
ATOM   1330  N   LEU C1342      45.429  -8.733  21.149  1.00  0.00           N  
ATOM   1331  CA  LEU C1342      45.388  -7.285  21.384  1.00  0.00           C  
ATOM   1332  C   LEU C1342      43.960  -6.762  21.302  1.00  0.00           C  
ATOM   1333  O   LEU C1342      43.193  -7.182  20.444  1.00  0.00           O  
ATOM   1334  CB  LEU C1342      46.240  -6.568  20.335  1.00  0.00           C  
ATOM   1335  CG  LEU C1342      47.716  -6.951  20.345  1.00  0.00           C  
ATOM   1336  CD1 LEU C1342      48.442  -6.249  19.225  1.00  0.00           C  
ATOM   1337  CD2 LEU C1342      48.304  -6.580  21.676  1.00  0.00           C  
ATOM   1338  N   ALA C1344      43.588  -5.835  22.174  1.00  0.00           N  
ATOM   1339  CA  ALA C1344      42.234  -5.301  22.102  1.00  0.00           C  
ATOM   1340  C   ALA C1344      42.120  -4.261  20.978  1.00  0.00           C  
ATOM   1341  O   ALA C1344      43.068  -3.536  20.712  1.00  0.00           O  
ATOM   1342  CB  ALA C1344      41.865  -4.684  23.419  1.00  0.00           C  
ATOM   1343  N   GLU C1345      40.983  -4.214  20.289  1.00  0.00           N  
ATOM   1344  CA  GLU C1345      40.807  -3.217  19.233  1.00  0.00           C  
ATOM   1345  C   GLU C1345      40.324  -1.951  19.900  1.00  0.00           C  
ATOM   1346  O   GLU C1345      39.273  -1.955  20.544  1.00  0.00           O  
ATOM   1347  CB  GLU C1345      39.759  -3.624  18.196  1.00  0.00           C  
ATOM   1348  CG  GLU C1345      39.333  -2.429  17.340  1.00  0.00           C  
ATOM   1349  CD  GLU C1345      38.337  -2.765  16.237  1.00  0.00           C  
ATOM   1350  OE1 GLU C1345      38.766  -3.150  15.121  1.00  0.00           O  
ATOM   1351  OE2 GLU C1345      37.119  -2.639  16.490  1.00  0.00           O  
ATOM   1352  N   PRO C1347      41.078  -0.844  19.765  1.00  0.00           N  
ATOM   1353  CA  PRO C1347      40.584   0.373  20.426  1.00  0.00           C  
ATOM   1354  C   PRO C1347      39.439   1.063  19.699  1.00  0.00           C  
ATOM   1355  O   PRO C1347      39.271   0.912  18.492  1.00  0.00           O  
ATOM   1356  CB  PRO C1347      41.840   1.238  20.544  1.00  0.00           C  
ATOM   1357  CG  PRO C1347      42.663   0.825  19.332  1.00  0.00           C  
ATOM   1358  CD  PRO C1347      42.473  -0.687  19.299  1.00  0.00           C  
ATOM   1359  N   GLN C1348      38.628   1.789  20.461  1.00  0.00           N  
ATOM   1360  CA  GLN C1348      37.515   2.549  19.906  1.00  0.00           C  
ATOM   1361  C   GLN C1348      37.739   4.014  20.215  1.00  0.00           C  
ATOM   1362  O   GLN C1348      38.296   4.383  21.257  1.00  0.00           O  
ATOM   1363  CB  GLN C1348      36.199   2.129  20.522  1.00  0.00           C  
ATOM   1364  CG  GLN C1348      36.056   0.647  20.673  1.00  0.00           C  
ATOM   1365  CD  GLN C1348      34.734   0.289  21.297  1.00  0.00           C  
ATOM   1366  OE1 GLN C1348      33.716   0.188  20.600  1.00  0.00           O  
ATOM   1367  NE2 GLN C1348      34.725   0.122  22.625  1.00  0.00           N  
ATOM   1368  N   ALA C1349      37.286   4.853  19.303  1.00  0.00           N  
ATOM   1369  CA  ALA C1349      37.443   6.277  19.462  1.00  0.00           C  
ATOM   1370  C   ALA C1349      36.389   6.887  20.370  1.00  0.00           C  
ATOM   1371  O   ALA C1349      35.291   6.365  20.525  1.00  0.00           O  
ATOM   1372  CB  ALA C1349      37.386   6.930  18.102  1.00  0.00           C  
ATOM   1373  N   GLN C1350      36.748   7.981  21.012  1.00  0.00           N  
ATOM   1374  CA  GLN C1350      35.785   8.700  21.812  1.00  0.00           C  
ATOM   1375  C   GLN C1350      35.869  10.014  21.046  1.00  0.00           C  
ATOM   1376  O   GLN C1350      36.673  10.887  21.357  1.00  0.00           O  
ATOM   1377  CB  GLN C1350      36.258   8.826  23.245  1.00  0.00           C  
ATOM   1378  CG  GLN C1350      35.215   9.423  24.121  1.00  0.00           C  
ATOM   1379  CD  GLN C1350      35.663  10.740  24.656  1.00  0.00           C  
ATOM   1380  OE1 GLN C1350      36.170  10.823  25.778  1.00  0.00           O  
ATOM   1381  NE2 GLN C1350      35.506  11.795  23.849  1.00  0.00           N  
ATOM   1382  N   LEU C1351      35.056  10.118  20.001  1.00  0.00           N  
ATOM   1383  CA  LEU C1351      35.080  11.279  19.120  1.00  0.00           C  
ATOM   1384  C   LEU C1351      34.934  12.716  19.659  1.00  0.00           C  
ATOM   1385  O   LEU C1351      34.100  13.023  20.509  1.00  0.00           O  
ATOM   1386  CB  LEU C1351      34.079  11.068  17.971  1.00  0.00           C  
ATOM   1387  CG  LEU C1351      34.554  11.289  16.513  1.00  0.00           C  
ATOM   1388  CD1 LEU C1351      33.352  11.230  15.575  1.00  0.00           C  
ATOM   1389  CD2 LEU C1351      35.242  12.640  16.353  1.00  0.00           C  
ATOM   1390  N   SER C1352      35.803  13.560  19.105  1.00  0.00           N  
ATOM   1391  CA  SER C1352      35.944  15.007  19.300  1.00  0.00           C  
ATOM   1392  C   SER C1352      35.835  15.671  20.648  1.00  0.00           C  
ATOM   1393  O   SER C1352      35.652  15.024  21.668  1.00  0.00           O  
ATOM   1394  CB  SER C1352      35.010  15.747  18.333  1.00  0.00           C  
ATOM   1395  OG  SER C1352      33.883  16.289  19.000  1.00  0.00           O  
ATOM   1396  N   ARG C1356      35.982  16.994  20.604  1.00  0.00           N  
ATOM   1397  CA  ARG C1356      35.910  17.884  21.762  1.00  0.00           C  
ATOM   1398  C   ARG C1356      35.379  19.222  21.237  1.00  0.00           C  
ATOM   1399  O   ARG C1356      35.586  20.280  21.843  1.00  0.00           O  
ATOM   1400  CB  ARG C1356      37.304  18.081  22.372  1.00  0.00           C  
ATOM   1401  N   VAL C1357      34.685  19.155  20.104  1.00  0.00           N  
ATOM   1402  CA  VAL C1357      34.146  20.338  19.446  1.00  0.00           C  
ATOM   1403  C   VAL C1357      35.389  21.142  19.061  1.00  0.00           C  
ATOM   1404  O   VAL C1357      36.436  21.033  19.707  1.00  0.00           O  
ATOM   1405  CB  VAL C1357      33.217  21.192  20.381  1.00  0.00           C  
ATOM   1406  CG1 VAL C1357      32.125  21.885  19.542  1.00  0.00           C  
ATOM   1407  CG2 VAL C1357      32.570  20.317  21.463  1.00  0.00           C  
ATOM   1408  N   PRO C1358      35.287  21.960  18.002  1.00  0.00           N  
ATOM   1409  CA  PRO C1358      36.376  22.786  17.490  1.00  0.00           C  
ATOM   1410  C   PRO C1358      37.496  23.155  18.438  1.00  0.00           C  
ATOM   1411  O   PRO C1358      37.305  23.259  19.644  1.00  0.00           O  
ATOM   1412  CB  PRO C1358      35.633  23.982  16.922  1.00  0.00           C  
ATOM   1413  CG  PRO C1358      34.499  23.293  16.239  1.00  0.00           C  
ATOM   1414  CD  PRO C1358      34.027  22.340  17.333  1.00  0.00           C  
ATOM   1415  N   ARG C1360      38.677  23.328  17.855  1.00  0.00           N  
ATOM   1416  CA  ARG C1360      39.882  23.685  18.586  1.00  0.00           C  
ATOM   1417  C   ARG C1360      39.958  25.174  18.891  1.00  0.00           C  
ATOM   1418  O   ARG C1360      39.677  26.007  18.032  1.00  0.00           O  
ATOM   1419  CB  ARG C1360      41.104  23.262  17.777  1.00  0.00           C  
ATOM   1420  CG  ARG C1360      42.251  24.246  17.819  1.00  0.00           C  
ATOM   1421  CD  ARG C1360      43.367  23.792  16.895  1.00  0.00           C  
ATOM   1422  NE  ARG C1360      44.322  22.958  17.617  1.00  0.00           N  
ATOM   1423  CZ  ARG C1360      45.424  22.448  17.086  1.00  0.00           C  
ATOM   1424  NH1 ARG C1360      45.713  22.678  15.817  1.00  0.00           N  
ATOM   1425  NH2 ARG C1360      46.242  21.723  17.834  1.00  0.00           N  
ATOM   1426  N   LEU C1361      40.357  25.489  20.119  1.00  0.00           N  
ATOM   1427  CA  LEU C1361      40.474  26.864  20.584  1.00  0.00           C  
ATOM   1428  C   LEU C1361      41.478  27.667  19.747  1.00  0.00           C  
ATOM   1429  O   LEU C1361      42.652  27.280  19.621  1.00  0.00           O  
ATOM   1430  CB  LEU C1361      40.887  26.876  22.066  1.00  0.00           C  
ATOM   1431  CG  LEU C1361      40.663  28.219  22.782  1.00  0.00           C  
ATOM   1432  CD1 LEU C1361      39.171  28.451  22.997  1.00  0.00           C  
ATOM   1433  CD2 LEU C1361      41.392  28.225  24.111  1.00  0.00           C  
ATOM   1434  N   PRO C1365      41.020  28.783  19.142  1.00  0.00           N  
ATOM   1435  CA  PRO C1365      41.881  29.641  18.316  1.00  0.00           C  
ATOM   1436  C   PRO C1365      42.830  30.427  19.217  1.00  0.00           C  
ATOM   1437  O   PRO C1365      42.628  30.491  20.445  1.00  0.00           O  
ATOM   1438  CB  PRO C1365      40.883  30.561  17.621  1.00  0.00           C  
ATOM   1439  CG  PRO C1365      39.846  30.777  18.720  1.00  0.00           C  
ATOM   1440  CD  PRO C1365      39.658  29.348  19.251  1.00  0.00           C  
ATOM   1441  N   GLY C1366      43.858  31.012  18.605  1.00  0.00           N  
ATOM   1442  CA  GLY C1366      44.818  31.811  19.352  1.00  0.00           C  
ATOM   1443  C   GLY C1366      44.314  33.204  19.687  1.00  0.00           C  
ATOM   1444  O   GLY C1366      43.271  33.625  19.198  1.00  0.00           O  
ATOM   1445  N   LEU C1368      45.056  33.908  20.539  1.00  0.00           N  
ATOM   1446  CA  LEU C1368      44.706  35.271  20.946  1.00  0.00           C  
ATOM   1447  C   LEU C1368      44.546  36.243  19.764  1.00  0.00           C  
ATOM   1448  O   LEU C1368      43.652  37.074  19.804  1.00  0.00           O  
ATOM   1449  CB  LEU C1368      45.744  35.815  21.949  1.00  0.00           C  
ATOM   1450  CG  LEU C1368      45.518  35.788  23.472  1.00  0.00           C  
ATOM   1451  CD1 LEU C1368      44.197  35.164  23.841  1.00  0.00           C  
ATOM   1452  CD2 LEU C1368      46.634  35.037  24.120  1.00  0.00           C  
ATOM   1453  N   ASP C1369      45.387  36.156  18.723  1.00  0.00           N  
ATOM   1454  CA  ASP C1369      45.226  37.074  17.568  1.00  0.00           C  
ATOM   1455  C   ASP C1369      44.278  36.456  16.555  1.00  0.00           C  
ATOM   1456  O   ASP C1369      44.270  36.836  15.399  1.00  0.00           O  
ATOM   1457  CB  ASP C1369      46.565  37.447  16.859  1.00  0.00           C  
ATOM   1458  CG  ASP C1369      46.434  38.706  15.862  1.00  0.00           C  
ATOM   1459  OD1 ASP C1369      45.921  38.579  14.713  1.00  0.00           O  
ATOM   1460  OD2 ASP C1369      46.855  39.839  16.221  1.00  0.00           O  
ATOM   1461  N   GLY C1370      43.490  35.481  16.985  1.00  0.00           N  
ATOM   1462  CA  GLY C1370      42.518  34.897  16.081  1.00  0.00           C  
ATOM   1463  C   GLY C1370      42.966  33.790  15.157  1.00  0.00           C  
ATOM   1464  O   GLY C1370      42.145  33.214  14.451  1.00  0.00           O  
ATOM   1465  N   GLN C1372      44.253  33.485  15.134  1.00  0.00           N  
ATOM   1466  CA  GLN C1372      44.713  32.414  14.276  1.00  0.00           C  
ATOM   1467  C   GLN C1372      44.085  31.064  14.636  1.00  0.00           C  
ATOM   1468  O   GLN C1372      43.794  30.768  15.805  1.00  0.00           O  
ATOM   1469  CB  GLN C1372      46.216  32.259  14.370  1.00  0.00           C  
ATOM   1470  CG  GLN C1372      47.019  33.220  13.572  1.00  0.00           C  
ATOM   1471  CD  GLN C1372      48.457  32.769  13.516  1.00  0.00           C  
ATOM   1472  OE1 GLN C1372      49.146  32.750  14.530  1.00  0.00           O  
ATOM   1473  NE2 GLN C1372      48.916  32.381  12.332  1.00  0.00           N  
ATOM   1474  N   ALA C1373      43.907  30.233  13.619  1.00  0.00           N  
ATOM   1475  CA  ALA C1373      43.339  28.898  13.785  1.00  0.00           C  
ATOM   1476  C   ALA C1373      43.875  28.132  14.993  1.00  0.00           C  
ATOM   1477  O   ALA C1373      43.110  27.501  15.727  1.00  0.00           O  
ATOM   1478  CB  ALA C1373      43.603  28.084  12.536  1.00  0.00           C  
ATOM   1479  N   LYS C1414      45.191  28.194  15.185  1.00  0.00           N  
ATOM   1480  CA  LYS C1414      45.877  27.465  16.255  1.00  0.00           C  
ATOM   1481  C   LYS C1414      46.484  28.298  17.403  1.00  0.00           C  
ATOM   1482  O   LYS C1414      47.133  29.326  17.183  1.00  0.00           O  
ATOM   1483  CB  LYS C1414      46.965  26.587  15.605  1.00  0.00           C  
ATOM   1484  CG  LYS C1414      47.861  25.798  16.547  1.00  0.00           C  
ATOM   1485  CD  LYS C1414      48.944  25.008  15.784  1.00  0.00           C  
ATOM   1486  CE  LYS C1414      49.939  24.389  16.780  1.00  0.00           C  
ATOM   1487  NZ  LYS C1414      50.808  23.308  16.229  1.00  0.00           N  
ATOM   1488  N   MET C1415      46.247  27.849  18.634  1.00  0.00           N  
ATOM   1489  CA  MET C1415      46.804  28.515  19.799  1.00  0.00           C  
ATOM   1490  C   MET C1415      48.108  27.816  20.112  1.00  0.00           C  
ATOM   1491  O   MET C1415      48.129  26.609  20.290  1.00  0.00           O  
ATOM   1492  CB  MET C1415      45.877  28.390  20.997  1.00  0.00           C  
ATOM   1493  CG  MET C1415      46.601  28.651  22.306  1.00  0.00           C  
ATOM   1494  SD  MET C1415      45.517  29.134  23.620  1.00  0.00           S  
ATOM   1495  CE  MET C1415      46.553  28.979  24.914  1.00  0.00           C  
ATOM   1496  N   SER C1416      49.199  28.565  20.180  1.00  0.00           N  
ATOM   1497  CA  SER C1416      50.486  27.952  20.454  1.00  0.00           C  
ATOM   1498  C   SER C1416      51.496  28.917  21.052  1.00  0.00           C  
ATOM   1499  O   SER C1416      51.494  30.116  20.757  1.00  0.00           O  
ATOM   1500  CB  SER C1416      51.049  27.344  19.162  1.00  0.00           C  
ATOM   1501  OG  SER C1416      52.373  26.868  19.342  1.00  0.00           O  
ATOM   1502  N   LYS C1417      52.344  28.372  21.917  1.00  0.00           N  
ATOM   1503  CA  LYS C1417      53.405  29.130  22.573  1.00  0.00           C  
ATOM   1504  C   LYS C1417      54.267  29.641  21.419  1.00  0.00           C  
ATOM   1505  O   LYS C1417      54.563  30.836  21.311  1.00  0.00           O  
ATOM   1506  CB  LYS C1417      54.195  28.176  23.472  1.00  0.00           C  
ATOM   1507  CG  LYS C1417      55.459  28.714  24.100  1.00  0.00           C  
ATOM   1508  CD  LYS C1417      56.613  27.727  23.852  1.00  0.00           C  
ATOM   1509  CE  LYS C1417      56.232  26.257  24.146  1.00  0.00           C  
ATOM   1510  NZ  LYS C1417      57.371  25.308  23.939  1.00  0.00           N  
ATOM   1511  N   SER C1441      54.632  28.701  20.549  1.00  0.00           N  
ATOM   1512  CA  SER C1441      55.437  28.961  19.360  1.00  0.00           C  
ATOM   1513  C   SER C1441      54.947  30.197  18.603  1.00  0.00           C  
ATOM   1514  O   SER C1441      55.709  31.124  18.305  1.00  0.00           O  
ATOM   1515  CB  SER C1441      55.369  27.744  18.441  1.00  0.00           C  
ATOM   1516  OG  SER C1441      55.956  28.020  17.185  1.00  0.00           O  
ATOM   1517  N   LEU C1444      53.658  30.192  18.295  1.00  0.00           N  
ATOM   1518  CA  LEU C1444      53.033  31.285  17.579  1.00  0.00           C  
ATOM   1519  C   LEU C1444      52.968  32.560  18.446  1.00  0.00           C  
ATOM   1520  O   LEU C1444      52.747  33.658  17.932  1.00  0.00           O  
ATOM   1521  CB  LEU C1444      51.651  30.813  17.111  1.00  0.00           C  
ATOM   1522  CG  LEU C1444      51.698  29.526  16.261  1.00  0.00           C  
ATOM   1523  CD1 LEU C1444      50.301  29.162  15.811  1.00  0.00           C  
ATOM   1524  CD2 LEU C1444      52.583  29.718  15.034  1.00  0.00           C  
ATOM   1525  N   GLY C1450      53.197  32.402  19.753  1.00  0.00           N  
ATOM   1526  CA  GLY C1450      53.187  33.525  20.680  1.00  0.00           C  
ATOM   1527  C   GLY C1450      51.816  34.080  20.997  1.00  0.00           C  
ATOM   1528  O   GLY C1450      51.704  35.194  21.498  1.00  0.00           O  
ATOM   1529  N   ASN C1452      50.773  33.306  20.727  1.00  0.00           N  
ATOM   1530  CA  ASN C1452      49.397  33.738  20.970  1.00  0.00           C  
ATOM   1531  C   ASN C1452      48.667  32.842  21.958  1.00  0.00           C  
ATOM   1532  O   ASN C1452      47.495  32.511  21.762  1.00  0.00           O  
ATOM   1533  CB  ASN C1452      48.597  33.728  19.670  1.00  0.00           C  
ATOM   1534  CG  ASN C1452      48.499  32.329  19.056  1.00  0.00           C  
ATOM   1535  OD1 ASN C1452      48.723  31.320  19.725  1.00  0.00           O  
ATOM   1536  ND2 ASN C1452      48.152  32.270  17.790  1.00  0.00           N  
ATOM   1537  N   ALA C1455      49.347  32.444  23.022  1.00  0.00           N  
ATOM   1538  CA  ALA C1455      48.696  31.587  23.997  1.00  0.00           C  
ATOM   1539  C   ALA C1455      48.612  32.161  25.407  1.00  0.00           C  
ATOM   1540  O   ALA C1455      49.204  33.201  25.717  1.00  0.00           O  
ATOM   1541  CB  ALA C1455      49.395  30.246  24.033  1.00  0.00           C  
ATOM   1542  N   ILE C1456      47.822  31.470  26.226  1.00  0.00           N  
ATOM   1543  CA  ILE C1456      47.635  31.765  27.638  1.00  0.00           C  
ATOM   1544  C   ILE C1456      47.966  30.437  28.325  1.00  0.00           C  
ATOM   1545  O   ILE C1456      47.214  29.460  28.212  1.00  0.00           O  
ATOM   1546  CB  ILE C1456      46.171  32.166  27.989  1.00  0.00           C  
ATOM   1547  CG1 ILE C1456      45.818  33.520  27.358  1.00  0.00           C  
ATOM   1548  CG2 ILE C1456      46.027  32.305  29.493  1.00  0.00           C  
ATOM   1549  CD1 ILE C1456      44.367  33.929  27.536  1.00  0.00           C  
ATOM   1550  N   ALA C1457      49.114  30.386  28.992  1.00  0.00           N  
ATOM   1551  CA  ALA C1457      49.545  29.185  29.695  1.00  0.00           C  
ATOM   1552  C   ALA C1457      48.670  28.957  30.903  1.00  0.00           C  
ATOM   1553  O   ALA C1457      48.165  29.897  31.496  1.00  0.00           O  
ATOM   1554  CB  ALA C1457      50.983  29.332  30.143  1.00  0.00           C  
ATOM   1555  N   LEU C1458      48.490  27.703  31.285  1.00  0.00           N  
ATOM   1556  CA  LEU C1458      47.692  27.398  32.474  1.00  0.00           C  
ATOM   1557  C   LEU C1458      48.370  28.055  33.673  1.00  0.00           C  
ATOM   1558  O   LEU C1458      47.728  28.454  34.643  1.00  0.00           O  
ATOM   1559  CB  LEU C1458      47.615  25.888  32.666  1.00  0.00           C  
ATOM   1560  CG  LEU C1458      46.360  25.209  32.104  1.00  0.00           C  
ATOM   1561  CD1 LEU C1458      46.018  25.771  30.739  1.00  0.00           C  
ATOM   1562  CD2 LEU C1458      46.579  23.703  32.012  1.00  0.00           C  
ATOM   1563  N   GLY C1459      49.686  28.183  33.565  1.00  0.00           N  
ATOM   1564  CA  GLY C1459      50.485  28.783  34.608  1.00  0.00           C  
ATOM   1565  C   GLY C1459      50.532  30.305  34.598  1.00  0.00           C  
ATOM   1566  O   GLY C1459      51.118  30.891  35.524  1.00  0.00           O  
ATOM   1567  N   ASP C1460      49.944  30.961  33.591  1.00  0.00           N  
ATOM   1568  CA  ASP C1460      49.955  32.427  33.571  1.00  0.00           C  
ATOM   1569  C   ASP C1460      49.231  33.014  34.777  1.00  0.00           C  
ATOM   1570  O   ASP C1460      48.194  32.503  35.204  1.00  0.00           O  
ATOM   1571  CB  ASP C1460      49.347  32.963  32.275  1.00  0.00           C  
ATOM   1572  CG  ASP C1460      50.316  32.877  31.116  1.00  0.00           C  
ATOM   1573  OD1 ASP C1460      51.524  33.097  31.354  1.00  0.00           O  
ATOM   1574  OD2 ASP C1460      49.883  32.600  29.979  1.00  0.00           O  
ATOM   1575  N   SER C1461      49.804  34.078  35.337  1.00  0.00           N  
ATOM   1576  CA  SER C1461      49.237  34.747  36.516  1.00  0.00           C  
ATOM   1577  C   SER C1461      47.898  35.361  36.145  1.00  0.00           C  
ATOM   1578  O   SER C1461      47.637  35.621  34.961  1.00  0.00           O  
ATOM   1579  CB  SER C1461      50.174  35.859  37.014  1.00  0.00           C  
ATOM   1580  OG  SER C1461      50.204  36.953  36.104  1.00  0.00           O  
ATOM   1581  N   ALA C1462      47.054  35.596  37.146  1.00  0.00           N  
ATOM   1582  CA  ALA C1462      45.749  36.196  36.893  1.00  0.00           C  
ATOM   1583  C   ALA C1462      45.925  37.563  36.226  1.00  0.00           C  
ATOM   1584  O   ALA C1462      45.058  38.015  35.473  1.00  0.00           O  
ATOM   1585  CB  ALA C1462      44.981  36.330  38.194  1.00  0.00           C  
ATOM   1586  N   ASP C1463      47.054  38.212  36.502  1.00  0.00           N  
ATOM   1587  CA  ASP C1463      47.354  39.507  35.904  1.00  0.00           C  
ATOM   1588  C   ASP C1463      47.611  39.282  34.423  1.00  0.00           C  
ATOM   1589  O   ASP C1463      46.932  39.860  33.579  1.00  0.00           O  
ATOM   1590  CB  ASP C1463      48.593  40.141  36.557  1.00  0.00           C  
ATOM   1591  CG  ASP C1463      49.612  40.615  35.534  1.00  0.00           C  
ATOM   1592  OD1 ASP C1463      49.329  41.595  34.806  1.00  0.00           O  
ATOM   1593  OD2 ASP C1463      50.692  39.990  35.447  1.00  0.00           O  
ATOM   1594  N   GLU C1465      48.595  38.439  34.117  1.00  0.00           N  
ATOM   1595  CA  GLU C1465      48.945  38.111  32.730  1.00  0.00           C  
ATOM   1596  C   GLU C1465      47.725  37.715  31.919  1.00  0.00           C  
ATOM   1597  O   GLU C1465      47.532  38.185  30.795  1.00  0.00           O  
ATOM   1598  CB  GLU C1465      49.962  36.970  32.686  1.00  0.00           C  
ATOM   1599  CG  GLU C1465      51.388  37.463  32.648  1.00  0.00           C  
ATOM   1600  CD  GLU C1465      51.647  38.280  31.413  1.00  0.00           C  
ATOM   1601  OE1 GLU C1465      51.670  37.681  30.320  1.00  0.00           O  
ATOM   1602  OE2 GLU C1465      51.810  39.516  31.534  1.00  0.00           O  
ATOM   1603  N   VAL C1467      46.911  36.834  32.481  1.00  0.00           N  
ATOM   1604  CA  VAL C1467      45.711  36.431  31.785  1.00  0.00           C  
ATOM   1605  C   VAL C1467      44.908  37.689  31.449  1.00  0.00           C  
ATOM   1606  O   VAL C1467      44.417  37.830  30.327  1.00  0.00           O  
ATOM   1607  CB  VAL C1467      44.894  35.483  32.643  1.00  0.00           C  
ATOM   1608  CG1 VAL C1467      43.560  35.192  32.004  1.00  0.00           C  
ATOM   1609  CG2 VAL C1467      45.663  34.215  32.818  1.00  0.00           C  
ATOM   1610  N   ALA C1468      44.794  38.617  32.399  1.00  0.00           N  
ATOM   1611  CA  ALA C1468      44.060  39.847  32.137  1.00  0.00           C  
ATOM   1612  C   ALA C1468      44.686  40.561  30.932  1.00  0.00           C  
ATOM   1613  O   ALA C1468      43.988  40.845  29.952  1.00  0.00           O  
ATOM   1614  CB  ALA C1468      44.071  40.757  33.380  1.00  0.00           C  
ATOM   1615  N   ARG C1507      45.998  40.816  30.989  1.00  0.00           N  
ATOM   1616  CA  ARG C1507      46.722  41.507  29.905  1.00  0.00           C  
ATOM   1617  C   ARG C1507      46.540  40.876  28.544  1.00  0.00           C  
ATOM   1618  O   ARG C1507      46.302  41.577  27.560  1.00  0.00           O  
ATOM   1619  CB  ARG C1507      48.229  41.531  30.156  1.00  0.00           C  
ATOM   1620  CG  ARG C1507      48.692  42.391  31.286  1.00  0.00           C  
ATOM   1621  CD  ARG C1507      50.193  42.225  31.467  1.00  0.00           C  
ATOM   1622  NE  ARG C1507      50.612  42.544  32.831  1.00  0.00           N  
ATOM   1623  CZ  ARG C1507      50.503  43.747  33.384  1.00  0.00           C  
ATOM   1624  NH1 ARG C1507      49.995  44.753  32.689  1.00  0.00           N  
ATOM   1625  NH2 ARG C1507      50.883  43.940  34.640  1.00  0.00           N  
ATOM   1626  N   LYS C1508      46.707  39.553  28.496  1.00  0.00           N  
ATOM   1627  CA  LYS C1508      46.600  38.802  27.253  1.00  0.00           C  
ATOM   1628  C   LYS C1508      45.228  38.898  26.594  1.00  0.00           C  
ATOM   1629  O   LYS C1508      45.127  38.974  25.354  1.00  0.00           O  
ATOM   1630  CB  LYS C1508      46.973  37.338  27.495  1.00  0.00           C  
ATOM   1631  CG  LYS C1508      48.478  37.111  27.561  1.00  0.00           C  
ATOM   1632  CD  LYS C1508      48.857  35.633  27.691  1.00  0.00           C  
ATOM   1633  CE  LYS C1508      50.381  35.481  27.823  1.00  0.00           C  
ATOM   1634  NZ  LYS C1508      50.920  34.086  27.825  1.00  0.00           N  
ATOM   1635  N   VAL C1509      44.184  38.888  27.425  1.00  0.00           N  
ATOM   1636  CA  VAL C1509      42.805  39.002  26.946  1.00  0.00           C  
ATOM   1637  C   VAL C1509      42.542  40.397  26.383  1.00  0.00           C  
ATOM   1638  O   VAL C1509      41.782  40.555  25.434  1.00  0.00           O  
ATOM   1639  CB  VAL C1509      41.788  38.766  28.078  1.00  0.00           C  
ATOM   1640  CG1 VAL C1509      40.403  39.213  27.633  1.00  0.00           C  
ATOM   1641  CG2 VAL C1509      41.756  37.317  28.463  1.00  0.00           C  
ATOM   1642  N   MET C1510      43.175  41.402  26.985  1.00  0.00           N  
ATOM   1643  CA  MET C1510      43.027  42.803  26.571  1.00  0.00           C  
ATOM   1644  C   MET C1510      43.539  43.009  25.172  1.00  0.00           C  
ATOM   1645  O   MET C1510      42.880  43.657  24.372  1.00  0.00           O  
ATOM   1646  CB  MET C1510      43.797  43.726  27.511  1.00  0.00           C  
ATOM   1647  CG  MET C1510      43.470  43.492  28.941  1.00  0.00           C  
ATOM   1648  SD  MET C1510      42.057  44.476  29.396  1.00  0.00           S  
ATOM   1649  CE  MET C1510      40.679  43.536  28.747  1.00  0.00           C  
ATOM   1650  N   GLY C1511      44.711  42.449  24.878  1.00  0.00           N  
ATOM   1651  CA  GLY C1511      45.291  42.605  23.552  1.00  0.00           C  
ATOM   1652  C   GLY C1511      44.836  41.599  22.509  1.00  0.00           C  
ATOM   1653  O   GLY C1511      45.517  41.383  21.506  1.00  0.00           O  
ATOM   1654  N   MET C1516      43.684  40.981  22.744  1.00  0.00           N  
ATOM   1655  CA  MET C1516      43.149  40.000  21.815  1.00  0.00           C  
ATOM   1656  C   MET C1516      42.546  40.583  20.565  1.00  0.00           C  
ATOM   1657  O   MET C1516      41.861  41.594  20.614  1.00  0.00           O  
ATOM   1658  CB  MET C1516      42.073  39.140  22.492  1.00  0.00           C  
ATOM   1659  CG  MET C1516      42.612  37.882  23.155  1.00  0.00           C  
ATOM   1660  SD  MET C1516      41.374  36.938  24.066  1.00  0.00           S  
ATOM   1661  CE  MET C1516      40.563  36.008  22.716  1.00  0.00           C  
ATOM   1662  N   TYR C1517      42.797  39.915  19.445  1.00  0.00           N  
ATOM   1663  CA  TYR C1517      42.237  40.298  18.156  1.00  0.00           C  
ATOM   1664  C   TYR C1517      40.718  40.278  18.349  1.00  0.00           C  
ATOM   1665  O   TYR C1517      40.219  39.543  19.193  1.00  0.00           O  
ATOM   1666  CB  TYR C1517      42.633  39.261  17.110  1.00  0.00           C  
ATOM   1667  CG  TYR C1517      41.997  39.431  15.755  1.00  0.00           C  
ATOM   1668  CD1 TYR C1517      42.524  40.319  14.822  1.00  0.00           C  
ATOM   1669  CD2 TYR C1517      40.904  38.656  15.380  1.00  0.00           C  
ATOM   1670  CE1 TYR C1517      41.981  40.422  13.545  1.00  0.00           C  
ATOM   1671  CE2 TYR C1517      40.354  38.753  14.110  1.00  0.00           C  
ATOM   1672  CZ  TYR C1517      40.896  39.634  13.197  1.00  0.00           C  
ATOM   1673  OH  TYR C1517      40.346  39.713  11.933  1.00  0.00           O  
ATOM   1674  N   THR C1518      39.982  41.081  17.585  1.00  0.00           N  
ATOM   1675  CA  THR C1518      38.524  41.112  17.728  1.00  0.00           C  
ATOM   1676  C   THR C1518      37.747  41.140  16.406  1.00  0.00           C  
ATOM   1677  O   THR C1518      37.222  40.127  15.947  1.00  0.00           O  
ATOM   1678  CB  THR C1518      38.062  42.318  18.617  1.00  0.00           C  
ATOM   1679  OG1 THR C1518      38.518  43.558  18.059  1.00  0.00           O  
ATOM   1680  CG2 THR C1518      38.613  42.176  20.030  1.00  0.00           C  
ATOM   1681  N   ASP C1527      37.672  42.315  15.802  1.00  0.00           N  
ATOM   1682  CA  ASP C1527      36.955  42.490  14.546  1.00  0.00           C  
ATOM   1683  C   ASP C1527      37.543  43.677  13.807  1.00  0.00           C  
ATOM   1684  O   ASP C1527      37.236  44.830  14.103  1.00  0.00           O  
ATOM   1685  CB  ASP C1527      35.460  42.717  14.813  1.00  0.00           C  
ATOM   1686  CG  ASP C1527      34.714  43.206  13.586  1.00  0.00           C  
ATOM   1687  OD1 ASP C1527      35.193  42.941  12.468  1.00  0.00           O  
ATOM   1688  OD2 ASP C1527      33.648  43.839  13.731  1.00  0.00           O  
ATOM   1689  N   PRO C1528      38.411  43.400  12.830  1.00  0.00           N  
ATOM   1690  CA  PRO C1528      39.060  44.442  12.033  1.00  0.00           C  
ATOM   1691  C   PRO C1528      38.142  45.619  11.684  1.00  0.00           C  
ATOM   1692  O   PRO C1528      38.578  46.759  11.709  1.00  0.00           O  
ATOM   1693  CB  PRO C1528      39.557  43.675  10.808  1.00  0.00           C  
ATOM   1694  CG  PRO C1528      38.690  42.422  10.789  1.00  0.00           C  
ATOM   1695  CD  PRO C1528      38.616  42.074  12.230  1.00  0.00           C  
ATOM   1696  N   GLY C1549      36.876  45.336  11.381  1.00  0.00           N  
ATOM   1697  CA  GLY C1549      35.913  46.374  11.038  1.00  0.00           C  
ATOM   1698  C   GLY C1549      35.259  47.085  12.215  1.00  0.00           C  
ATOM   1699  O   GLY C1549      34.552  48.075  12.033  1.00  0.00           O  
ATOM   1700  N   HIS C1563      35.473  46.579  13.422  1.00  0.00           N  
ATOM   1701  CA  HIS C1563      34.925  47.199  14.622  1.00  0.00           C  
ATOM   1702  C   HIS C1563      36.043  48.160  15.040  1.00  0.00           C  
ATOM   1703  O   HIS C1563      37.152  47.723  15.338  1.00  0.00           O  
ATOM   1704  CB  HIS C1563      34.677  46.122  15.686  1.00  0.00           C  
ATOM   1705  CG  HIS C1563      33.785  46.559  16.805  1.00  0.00           C  
ATOM   1706  ND1 HIS C1563      34.256  46.845  18.065  1.00  0.00           N  
ATOM   1707  CD2 HIS C1563      32.443  46.752  16.855  1.00  0.00           C  
ATOM   1708  CE1 HIS C1563      33.248  47.193  18.845  1.00  0.00           C  
ATOM   1709  NE2 HIS C1563      32.137  47.143  18.132  1.00  0.00           N  
ATOM   1710  N   LEU C1569      35.757  49.463  15.046  1.00  0.00           N  
ATOM   1711  CA  LEU C1569      36.769  50.479  15.362  1.00  0.00           C  
ATOM   1712  C   LEU C1569      36.553  51.270  16.644  1.00  0.00           C  
ATOM   1713  O   LEU C1569      37.494  51.852  17.186  1.00  0.00           O  
ATOM   1714  CB  LEU C1569      36.887  51.462  14.196  1.00  0.00           C  
ATOM   1715  CG  LEU C1569      37.504  51.025  12.859  1.00  0.00           C  
ATOM   1716  CD1 LEU C1569      36.971  49.679  12.434  1.00  0.00           C  
ATOM   1717  CD2 LEU C1569      37.192  52.084  11.799  1.00  0.00           C  
ATOM   1718  N   ARG C1594      35.302  51.322  17.091  1.00  0.00           N  
ATOM   1719  CA  ARG C1594      34.907  52.002  18.326  1.00  0.00           C  
ATOM   1720  C   ARG C1594      33.658  51.300  18.839  1.00  0.00           C  
ATOM   1721  O   ARG C1594      32.997  50.577  18.096  1.00  0.00           O  
ATOM   1722  CB  ARG C1594      34.613  53.497  18.106  1.00  0.00           C  
ATOM   1723  CG  ARG C1594      33.712  53.811  16.927  1.00  0.00           C  
ATOM   1724  CD  ARG C1594      34.550  54.324  15.778  1.00  0.00           C  
ATOM   1725  NE  ARG C1594      33.932  54.102  14.481  1.00  0.00           N  
ATOM   1726  CZ  ARG C1594      34.491  54.473  13.336  1.00  0.00           C  
ATOM   1727  NH1 ARG C1594      33.880  54.237  12.175  1.00  0.00           N  
ATOM   1728  NH2 ARG C1594      35.665  55.091  13.360  1.00  0.00           N  
ATOM   1729  N   ALA C1596      33.346  51.521  20.111  1.00  0.00           N  
ATOM   1730  CA  ALA C1596      32.198  50.897  20.774  1.00  0.00           C  
ATOM   1731  C   ALA C1596      30.850  51.085  20.076  1.00  0.00           C  
ATOM   1732  O   ALA C1596      30.108  50.117  19.896  1.00  0.00           O  
ATOM   1733  CB  ALA C1596      32.111  51.381  22.245  1.00  0.00           C  
ATOM   1734  N   SER C1597      30.539  52.323  19.689  1.00  0.00           N  
ATOM   1735  CA  SER C1597      29.276  52.646  19.013  1.00  0.00           C  
ATOM   1736  C   SER C1597      29.052  51.729  17.816  1.00  0.00           C  
ATOM   1737  O   SER C1597      27.949  51.234  17.587  1.00  0.00           O  
ATOM   1738  CB  SER C1597      29.269  54.107  18.536  1.00  0.00           C  
ATOM   1739  OG  SER C1597      30.178  54.317  17.467  1.00  0.00           O  
ATOM   1740  N   ASP C1598      30.113  51.507  17.054  1.00  0.00           N  
ATOM   1741  CA  ASP C1598      30.064  50.650  15.878  1.00  0.00           C  
ATOM   1742  C   ASP C1598      29.536  49.250  16.146  1.00  0.00           C  
ATOM   1743  O   ASP C1598      29.618  48.743  17.268  1.00  0.00           O  
ATOM   1744  CB  ASP C1598      31.465  50.462  15.311  1.00  0.00           C  
ATOM   1745  CG  ASP C1598      31.988  51.677  14.606  1.00  0.00           C  
ATOM   1746  OD1 ASP C1598      31.616  52.809  14.976  1.00  0.00           O  
ATOM   1747  OD2 ASP C1598      32.801  51.481  13.682  1.00  0.00           O  
ATOM   1748  N   PRO C1599      28.973  48.607  15.106  1.00  0.00           N  
ATOM   1749  CA  PRO C1599      28.466  47.244  15.263  1.00  0.00           C  
ATOM   1750  C   PRO C1599      29.676  46.371  14.948  1.00  0.00           C  
ATOM   1751  O   PRO C1599      30.557  46.775  14.183  1.00  0.00           O  
ATOM   1752  CB  PRO C1599      27.392  47.149  14.187  1.00  0.00           C  
ATOM   1753  CG  PRO C1599      27.958  47.987  13.100  1.00  0.00           C  
ATOM   1754  CD  PRO C1599      28.459  49.202  13.859  1.00  0.00           C  
ATOM   1755  N   GLY C1600      29.730  45.185  15.533  1.00  0.00           N  
ATOM   1756  CA  GLY C1600      30.870  44.328  15.294  1.00  0.00           C  
ATOM   1757  C   GLY C1600      30.498  42.889  15.074  1.00  0.00           C  
ATOM   1758  O   GLY C1600      29.450  42.419  15.518  1.00  0.00           O  
ATOM   1759  N   ARG C1605      31.380  42.175  14.396  1.00  0.00           N  
ATOM   1760  CA  ARG C1605      31.110  40.788  14.112  1.00  0.00           C  
ATOM   1761  C   ARG C1605      31.542  39.809  15.185  1.00  0.00           C  
ATOM   1762  O   ARG C1605      32.592  39.956  15.810  1.00  0.00           O  
ATOM   1763  CB  ARG C1605      31.754  40.381  12.807  1.00  0.00           C  
ATOM   1764  CG  ARG C1605      31.345  38.993  12.424  1.00  0.00           C  
ATOM   1765  CD  ARG C1605      32.441  38.326  11.666  1.00  0.00           C  
ATOM   1766  NE  ARG C1605      32.742  39.019  10.426  1.00  0.00           N  
ATOM   1767  CZ  ARG C1605      33.716  38.665   9.600  1.00  0.00           C  
ATOM   1768  NH1 ARG C1605      34.484  37.625   9.892  1.00  0.00           N  
ATOM   1769  NH2 ARG C1605      33.911  39.340   8.477  1.00  0.00           N  
ATOM   1770  N   VAL C1606      30.718  38.789  15.376  1.00  0.00           N  
ATOM   1771  CA  VAL C1606      31.001  37.754  16.360  1.00  0.00           C  
ATOM   1772  C   VAL C1606      31.873  36.647  15.753  1.00  0.00           C  
ATOM   1773  O   VAL C1606      32.913  36.283  16.305  1.00  0.00           O  
ATOM   1774  CB  VAL C1606      29.702  37.130  16.881  1.00  0.00           C  
ATOM   1775  CG1 VAL C1606      30.023  36.090  17.932  1.00  0.00           C  
ATOM   1776  CG2 VAL C1606      28.793  38.219  17.440  1.00  0.00           C  
ATOM   1777  N   GLU C1607      31.429  36.119  14.617  1.00  0.00           N  
ATOM   1778  CA  GLU C1607      32.140  35.065  13.903  1.00  0.00           C  
ATOM   1779  C   GLU C1607      33.575  35.496  13.630  1.00  0.00           C  
ATOM   1780  O   GLU C1607      33.823  36.628  13.242  1.00  0.00           O  
ATOM   1781  CB  GLU C1607      31.424  34.745  12.575  1.00  0.00           C  
ATOM   1782  CG  GLU C1607      30.500  35.865  12.065  1.00  0.00           C  
ATOM   1783  CD  GLU C1607      29.195  35.970  12.852  1.00  0.00           C  
ATOM   1784  OE1 GLU C1607      28.658  37.096  12.981  1.00  0.00           O  
ATOM   1785  OE2 GLU C1607      28.703  34.919  13.328  1.00  0.00           O  
ATOM   1786  N   GLY C1608      34.517  34.586  13.846  1.00  0.00           N  
ATOM   1787  CA  GLY C1608      35.917  34.889  13.614  1.00  0.00           C  
ATOM   1788  C   GLY C1608      36.573  35.638  14.754  1.00  0.00           C  
ATOM   1789  O   GLY C1608      37.802  35.700  14.826  1.00  0.00           O  
ATOM   1790  N   ASN C1609      35.749  36.200  15.640  1.00  0.00           N  
ATOM   1791  CA  ASN C1609      36.203  36.968  16.804  1.00  0.00           C  
ATOM   1792  C   ASN C1609      36.466  36.038  17.996  1.00  0.00           C  
ATOM   1793  O   ASN C1609      35.544  35.666  18.739  1.00  0.00           O  
ATOM   1794  CB  ASN C1609      35.137  38.004  17.172  1.00  0.00           C  
ATOM   1795  CG  ASN C1609      35.572  38.930  18.292  1.00  0.00           C  
ATOM   1796  OD1 ASN C1609      34.889  39.910  18.594  1.00  0.00           O  
ATOM   1797  ND2 ASN C1609      36.706  38.626  18.915  1.00  0.00           N  
ATOM   1798  N   PRO C1610      37.741  35.676  18.212  1.00  0.00           N  
ATOM   1799  CA  PRO C1610      38.112  34.784  19.310  1.00  0.00           C  
ATOM   1800  C   PRO C1610      37.557  35.149  20.683  1.00  0.00           C  
ATOM   1801  O   PRO C1610      37.285  34.261  21.489  1.00  0.00           O  
ATOM   1802  CB  PRO C1610      39.640  34.780  19.259  1.00  0.00           C  
ATOM   1803  CG  PRO C1610      39.965  36.107  18.703  1.00  0.00           C  
ATOM   1804  CD  PRO C1610      38.935  36.309  17.625  1.00  0.00           C  
ATOM   1805  N   VAL C1611      37.375  36.435  20.968  1.00  0.00           N  
ATOM   1806  CA  VAL C1611      36.835  36.802  22.270  1.00  0.00           C  
ATOM   1807  C   VAL C1611      35.513  36.074  22.496  1.00  0.00           C  
ATOM   1808  O   VAL C1611      35.201  35.688  23.629  1.00  0.00           O  
ATOM   1809  CB  VAL C1611      36.629  38.347  22.420  1.00  0.00           C  
ATOM   1810  CG1 VAL C1611      36.002  38.692  23.804  1.00  0.00           C  
ATOM   1811  CG2 VAL C1611      37.971  39.043  22.281  1.00  0.00           C  
ATOM   1812  N   PHE C1612      34.741  35.884  21.426  1.00  0.00           N  
ATOM   1813  CA  PHE C1612      33.468  35.184  21.545  1.00  0.00           C  
ATOM   1814  C   PHE C1612      33.617  33.669  21.450  1.00  0.00           C  
ATOM   1815  O   PHE C1612      32.766  32.930  21.920  1.00  0.00           O  
ATOM   1816  CB  PHE C1612      32.467  35.699  20.503  1.00  0.00           C  
ATOM   1817  CG  PHE C1612      31.857  37.021  20.869  1.00  0.00           C  
ATOM   1818  CD1 PHE C1612      32.345  38.211  20.322  1.00  0.00           C  
ATOM   1819  CD2 PHE C1612      30.827  37.090  21.810  1.00  0.00           C  
ATOM   1820  CE1 PHE C1612      31.816  39.461  20.710  1.00  0.00           C  
ATOM   1821  CE2 PHE C1612      30.293  38.330  22.203  1.00  0.00           C  
ATOM   1822  CZ  PHE C1612      30.790  39.516  21.652  1.00  0.00           C  
ATOM   1823  N   THR C1613      34.712  33.218  20.854  1.00  0.00           N  
ATOM   1824  CA  THR C1613      34.967  31.797  20.707  1.00  0.00           C  
ATOM   1825  C   THR C1613      35.455  31.298  22.050  1.00  0.00           C  
ATOM   1826  O   THR C1613      35.185  30.157  22.455  1.00  0.00           O  
ATOM   1827  CB  THR C1613      36.038  31.562  19.633  1.00  0.00           C  
ATOM   1828  OG1 THR C1613      35.575  32.114  18.390  1.00  0.00           O  
ATOM   1829  CG2 THR C1613      36.338  30.074  19.474  1.00  0.00           C  
ATOM   1830  N   PHE C1614      36.169  32.165  22.754  1.00  0.00           N  
ATOM   1831  CA  PHE C1614      36.662  31.773  24.051  1.00  0.00           C  
ATOM   1832  C   PHE C1614      35.481  31.753  24.991  1.00  0.00           C  
ATOM   1833  O   PHE C1614      35.451  30.967  25.919  1.00  0.00           O  
ATOM   1834  CB  PHE C1614      37.686  32.755  24.593  1.00  0.00           C  
ATOM   1835  CG  PHE C1614      39.090  32.526  24.109  1.00  0.00           C  
ATOM   1836  CD1 PHE C1614      40.171  32.957  24.875  1.00  0.00           C  
ATOM   1837  CD2 PHE C1614      39.343  31.974  22.880  1.00  0.00           C  
ATOM   1838  CE1 PHE C1614      41.481  32.844  24.408  1.00  0.00           C  
ATOM   1839  CE2 PHE C1614      40.652  31.859  22.409  1.00  0.00           C  
ATOM   1840  CZ  PHE C1614      41.717  32.296  23.172  1.00  0.00           C  
ATOM   1841  N   LEU C1615      34.507  32.624  24.761  1.00  0.00           N  
ATOM   1842  CA  LEU C1615      33.362  32.655  25.647  1.00  0.00           C  
ATOM   1843  C   LEU C1615      32.501  31.422  25.521  1.00  0.00           C  
ATOM   1844  O   LEU C1615      31.966  30.954  26.520  1.00  0.00           O  
ATOM   1845  CB  LEU C1615      32.519  33.915  25.425  1.00  0.00           C  
ATOM   1846  CG  LEU C1615      33.103  35.201  26.043  1.00  0.00           C  
ATOM   1847  CD1 LEU C1615      32.193  36.383  25.737  1.00  0.00           C  
ATOM   1848  CD2 LEU C1615      33.273  35.043  27.569  1.00  0.00           C  
ATOM   1849  N   ASP C1616      32.366  30.882  24.315  1.00  0.00           N  
ATOM   1850  CA  ASP C1616      31.549  29.683  24.138  1.00  0.00           C  
ATOM   1851  C   ASP C1616      32.173  28.426  24.751  1.00  0.00           C  
ATOM   1852  O   ASP C1616      31.479  27.459  25.039  1.00  0.00           O  
ATOM   1853  CB  ASP C1616      31.280  29.420  22.654  1.00  0.00           C  
ATOM   1854  CG  ASP C1616      30.287  30.396  22.062  1.00  0.00           C  
ATOM   1855  OD1 ASP C1616      29.565  31.051  22.844  1.00  0.00           O  
ATOM   1856  OD2 ASP C1616      30.222  30.493  20.815  1.00  0.00           O  
ATOM   1857  N   ALA C1617      33.482  28.454  24.954  1.00  0.00           N  
ATOM   1858  CA  ALA C1617      34.197  27.313  25.487  1.00  0.00           C  
ATOM   1859  C   ALA C1617      34.387  27.334  27.000  1.00  0.00           C  
ATOM   1860  O   ALA C1617      34.671  26.294  27.602  1.00  0.00           O  
ATOM   1861  CB  ALA C1617      35.547  27.217  24.810  1.00  0.00           C  
ATOM   1862  N   PHE C1619      34.208  28.497  27.620  1.00  0.00           N  
ATOM   1863  CA  PHE C1619      34.431  28.615  29.053  1.00  0.00           C  
ATOM   1864  C   PHE C1619      33.385  29.341  29.889  1.00  0.00           C  
ATOM   1865  O   PHE C1619      33.351  29.180  31.110  1.00  0.00           O  
ATOM   1866  CB  PHE C1619      35.777  29.285  29.290  1.00  0.00           C  
ATOM   1867  CG  PHE C1619      36.952  28.524  28.743  1.00  0.00           C  
ATOM   1868  CD1 PHE C1619      37.333  27.296  29.296  1.00  0.00           C  
ATOM   1869  CD2 PHE C1619      37.704  29.051  27.703  1.00  0.00           C  
ATOM   1870  CE1 PHE C1619      38.464  26.623  28.825  1.00  0.00           C  
ATOM   1871  CE2 PHE C1619      38.836  28.387  27.222  1.00  0.00           C  
ATOM   1872  CZ  PHE C1619      39.214  27.167  27.779  1.00  0.00           C  
ATOM   1873  N   ASP C1620      32.558  30.160  29.253  1.00  0.00           N  
ATOM   1874  CA  ASP C1620      31.537  30.891  29.990  1.00  0.00           C  
ATOM   1875  C   ASP C1620      30.433  29.939  30.455  1.00  0.00           C  
ATOM   1876  O   ASP C1620      29.687  29.384  29.648  1.00  0.00           O  
ATOM   1877  CB  ASP C1620      30.966  32.019  29.129  1.00  0.00           C  
ATOM   1878  CG  ASP C1620      30.008  32.909  29.905  1.00  0.00           C  
ATOM   1879  OD1 ASP C1620      29.909  34.120  29.602  1.00  0.00           O  
ATOM   1880  OD2 ASP C1620      29.341  32.384  30.823  1.00  0.00           O  
ATOM   1881  N   PRO C1621      30.317  29.756  31.779  1.00  0.00           N  
ATOM   1882  CA  PRO C1621      29.339  28.884  32.425  1.00  0.00           C  
ATOM   1883  C   PRO C1621      27.907  29.164  32.013  1.00  0.00           C  
ATOM   1884  O   PRO C1621      27.128  28.235  31.825  1.00  0.00           O  
ATOM   1885  CB  PRO C1621      29.600  29.105  33.914  1.00  0.00           C  
ATOM   1886  CG  PRO C1621      30.108  30.488  33.970  1.00  0.00           C  
ATOM   1887  CD  PRO C1621      31.015  30.584  32.776  1.00  0.00           C  
ATOM   1888  N   ASP C1723      27.552  30.431  31.840  1.00  0.00           N  
ATOM   1889  CA  ASP C1723      26.183  30.723  31.442  1.00  0.00           C  
ATOM   1890  C   ASP C1723      25.998  31.343  30.056  1.00  0.00           C  
ATOM   1891  O   ASP C1723      26.267  32.526  29.834  1.00  0.00           O  
ATOM   1892  CB  ASP C1723      25.487  31.609  32.474  1.00  0.00           C  
ATOM   1893  CG  ASP C1723      25.923  33.047  32.390  1.00  0.00           C  
ATOM   1894  OD1 ASP C1723      25.122  33.937  32.756  1.00  0.00           O  
ATOM   1895  OD2 ASP C1723      27.071  33.279  31.961  1.00  0.00           O  
ATOM   1896  N   PRO C1724      25.505  30.539  29.107  1.00  0.00           N  
ATOM   1897  CA  PRO C1724      25.249  30.941  27.722  1.00  0.00           C  
ATOM   1898  C   PRO C1724      24.234  32.082  27.585  1.00  0.00           C  
ATOM   1899  O   PRO C1724      24.085  32.657  26.507  1.00  0.00           O  
ATOM   1900  CB  PRO C1724      24.764  29.641  27.072  1.00  0.00           C  
ATOM   1901  CG  PRO C1724      24.145  28.886  28.225  1.00  0.00           C  
ATOM   1902  CD  PRO C1724      25.137  29.129  29.324  1.00  0.00           C  
ATOM   1903  N   ALA C1725      23.536  32.393  28.676  1.00  0.00           N  
ATOM   1904  CA  ALA C1725      22.544  33.470  28.680  1.00  0.00           C  
ATOM   1905  C   ALA C1725      23.290  34.783  28.549  1.00  0.00           C  
ATOM   1906  O   ALA C1725      22.935  35.636  27.741  1.00  0.00           O  
ATOM   1907  CB  ALA C1725      21.737  33.457  29.979  1.00  0.00           C  
ATOM   1908  N   ARG C1756      24.329  34.934  29.361  1.00  0.00           N  
ATOM   1909  CA  ARG C1756      25.169  36.124  29.336  1.00  0.00           C  
ATOM   1910  C   ARG C1756      25.820  36.140  27.945  1.00  0.00           C  
ATOM   1911  O   ARG C1756      25.742  37.127  27.216  1.00  0.00           O  
ATOM   1912  CB  ARG C1756      26.232  36.006  30.439  1.00  0.00           C  
ATOM   1913  CG  ARG C1756      26.563  37.283  31.228  1.00  0.00           C  
ATOM   1914  CD  ARG C1756      27.050  36.940  32.663  1.00  0.00           C  
ATOM   1915  NE  ARG C1756      27.921  35.761  32.687  1.00  0.00           N  
ATOM   1916  CZ  ARG C1756      28.319  35.105  33.779  1.00  0.00           C  
ATOM   1917  NH1 ARG C1756      29.109  34.044  33.652  1.00  0.00           N  
ATOM   1918  NH2 ARG C1756      27.937  35.494  34.990  1.00  0.00           N  
ATOM   1919  N   VAL C1757      26.440  35.024  27.579  1.00  0.00           N  
ATOM   1920  CA  VAL C1757      27.103  34.892  26.287  1.00  0.00           C  
ATOM   1921  C   VAL C1757      26.206  35.356  25.143  1.00  0.00           C  
ATOM   1922  O   VAL C1757      26.559  36.271  24.406  1.00  0.00           O  
ATOM   1923  CB  VAL C1757      27.532  33.435  26.051  1.00  0.00           C  
ATOM   1924  CG1 VAL C1757      28.287  33.307  24.743  1.00  0.00           C  
ATOM   1925  CG2 VAL C1757      28.394  32.983  27.199  1.00  0.00           C  
ATOM   1926  N   GLN C1758      25.040  34.734  25.005  1.00  0.00           N  
ATOM   1927  CA  GLN C1758      24.108  35.111  23.950  1.00  0.00           C  
ATOM   1928  C   GLN C1758      23.687  36.570  24.079  1.00  0.00           C  
ATOM   1929  O   GLN C1758      23.443  37.243  23.084  1.00  0.00           O  
ATOM   1930  CB  GLN C1758      22.858  34.227  23.984  1.00  0.00           C  
ATOM   1931  CG  GLN C1758      21.882  34.571  22.882  1.00  0.00           C  
ATOM   1932  CD  GLN C1758      22.566  34.602  21.538  1.00  0.00           C  
ATOM   1933  OE1 GLN C1758      22.935  33.562  20.994  1.00  0.00           O  
ATOM   1934  NE2 GLN C1758      22.764  35.802  21.004  1.00  0.00           N  
ATOM   1935  N   ALA C1760      23.597  37.064  25.307  1.00  0.00           N  
ATOM   1936  CA  ALA C1760      23.197  38.448  25.494  1.00  0.00           C  
ATOM   1937  C   ALA C1760      24.297  39.344  24.963  1.00  0.00           C  
ATOM   1938  O   ALA C1760      24.032  40.299  24.231  1.00  0.00           O  
ATOM   1939  CB  ALA C1760      22.952  38.737  26.962  1.00  0.00           C  
ATOM   1940  N   LEU C1761      25.534  39.026  25.337  1.00  0.00           N  
ATOM   1941  CA  LEU C1761      26.684  39.806  24.902  1.00  0.00           C  
ATOM   1942  C   LEU C1761      26.735  39.845  23.395  1.00  0.00           C  
ATOM   1943  O   LEU C1761      26.966  40.891  22.805  1.00  0.00           O  
ATOM   1944  CB  LEU C1761      27.997  39.216  25.430  1.00  0.00           C  
ATOM   1945  CG  LEU C1761      28.565  39.686  26.776  1.00  0.00           C  
ATOM   1946  CD1 LEU C1761      28.358  41.190  26.926  1.00  0.00           C  
ATOM   1947  CD2 LEU C1761      27.890  38.956  27.914  1.00  0.00           C  
ATOM   1948  N   LYS C1762      26.523  38.694  22.775  1.00  0.00           N  
ATOM   1949  CA  LYS C1762      26.542  38.601  21.325  1.00  0.00           C  
ATOM   1950  C   LYS C1762      25.532  39.549  20.707  1.00  0.00           C  
ATOM   1951  O   LYS C1762      25.808  40.215  19.705  1.00  0.00           O  
ATOM   1952  CB  LYS C1762      26.220  37.181  20.889  1.00  0.00           C  
ATOM   1953  CG  LYS C1762      27.411  36.436  20.378  1.00  0.00           C  
ATOM   1954  CD  LYS C1762      27.138  34.964  20.396  1.00  0.00           C  
ATOM   1955  CE  LYS C1762      28.419  34.211  20.617  1.00  0.00           C  
ATOM   1956  NZ  LYS C1762      28.257  32.780  20.261  1.00  0.00           N  
ATOM   1957  N   ASP C1798      24.347  39.586  21.300  1.00  0.00           N  
ATOM   1958  CA  ASP C1798      23.292  40.459  20.815  1.00  0.00           C  
ATOM   1959  C   ASP C1798      23.817  41.890  20.765  1.00  0.00           C  
ATOM   1960  O   ASP C1798      24.102  42.423  19.691  1.00  0.00           O  
ATOM   1961  CB  ASP C1798      22.068  40.392  21.742  1.00  0.00           C  
ATOM   1962  CG  ASP C1798      21.244  39.122  21.551  1.00  0.00           C  
ATOM   1963  OD1 ASP C1798      20.137  39.052  22.134  1.00  0.00           O  
ATOM   1964  OD2 ASP C1798      21.690  38.199  20.828  1.00  0.00           O  
ATOM   1965  N   GLN C1799      23.963  42.489  21.944  1.00  0.00           N  
ATOM   1966  CA  GLN C1799      24.438  43.856  22.087  1.00  0.00           C  
ATOM   1967  C   GLN C1799      25.715  44.175  21.315  1.00  0.00           C  
ATOM   1968  O   GLN C1799      26.000  45.347  21.054  1.00  0.00           O  
ATOM   1969  CB  GLN C1799      24.671  44.174  23.559  1.00  0.00           C  
ATOM   1970  CG  GLN C1799      23.769  43.430  24.495  1.00  0.00           C  
ATOM   1971  CD  GLN C1799      24.119  43.717  25.927  1.00  0.00           C  
ATOM   1972  OE1 GLN C1799      23.936  44.836  26.411  1.00  0.00           O  
ATOM   1973  NE2 GLN C1799      24.647  42.712  26.619  1.00  0.00           N  
ATOM   1974  N   TYR C1800      26.500  43.166  20.950  1.00  0.00           N  
ATOM   1975  CA  TYR C1800      27.728  43.469  20.227  1.00  0.00           C  
ATOM   1976  C   TYR C1800      27.428  43.744  18.778  1.00  0.00           C  
ATOM   1977  O   TYR C1800      27.961  44.688  18.200  1.00  0.00           O  
ATOM   1978  CB  TYR C1800      28.731  42.330  20.305  1.00  0.00           C  
ATOM   1979  CG  TYR C1800      30.100  42.675  19.737  1.00  0.00           C  
ATOM   1980  CD1 TYR C1800      31.015  43.448  20.464  1.00  0.00           C  
ATOM   1981  CD2 TYR C1800      30.511  42.163  18.507  1.00  0.00           C  
ATOM   1982  CE1 TYR C1800      32.316  43.679  19.978  1.00  0.00           C  
ATOM   1983  CE2 TYR C1800      31.794  42.389  18.022  1.00  0.00           C  
ATOM   1984  CZ  TYR C1800      32.692  43.136  18.758  1.00  0.00           C  
ATOM   1985  OH  TYR C1800      33.976  43.253  18.283  1.00  0.00           O  
ATOM   1986  N   ARG C1801      26.588  42.909  18.181  1.00  0.00           N  
ATOM   1987  CA  ARG C1801      26.227  43.105  16.788  1.00  0.00           C  
ATOM   1988  C   ARG C1801      25.403  44.381  16.701  1.00  0.00           C  
ATOM   1989  O   ARG C1801      25.431  45.084  15.690  1.00  0.00           O  
ATOM   1990  CB  ARG C1801      25.418  41.918  16.276  1.00  0.00           C  
ATOM   1991  CG  ARG C1801      26.219  40.644  16.042  1.00  0.00           C  
ATOM   1992  CD  ARG C1801      25.276  39.469  16.163  1.00  0.00           C  
ATOM   1993  NE  ARG C1801      25.886  38.173  15.902  1.00  0.00           N  
ATOM   1994  CZ  ARG C1801      25.420  37.031  16.401  1.00  0.00           C  
ATOM   1995  NH1 ARG C1801      24.352  37.040  17.191  1.00  0.00           N  
ATOM   1996  NH2 ARG C1801      26.003  35.882  16.091  1.00  0.00           N  
ATOM   1997  N   ALA C1802      24.672  44.674  17.775  1.00  0.00           N  
ATOM   1998  CA  ALA C1802      23.855  45.879  17.834  1.00  0.00           C  
ATOM   1999  C   ALA C1802      24.802  47.058  17.643  1.00  0.00           C  
ATOM   2000  O   ALA C1802      24.906  47.620  16.556  1.00  0.00           O  
ATOM   2001  CB  ALA C1802      23.141  45.975  19.193  1.00  0.00           C  
ATOM   2002  N   GLY C1803      25.513  47.400  18.708  1.00  0.00           N  
ATOM   2003  CA  GLY C1803      26.451  48.499  18.651  1.00  0.00           C  
ATOM   2004  C   GLY C1803      26.507  49.138  20.013  1.00  0.00           C  
ATOM   2005  O   GLY C1803      25.563  49.020  20.792  1.00  0.00           O  
ATOM   2006  N   GLY C1808      27.613  49.802  20.313  1.00  0.00           N  
ATOM   2007  CA  GLY C1808      27.737  50.454  21.601  1.00  0.00           C  
ATOM   2008  C   GLY C1808      28.451  49.601  22.626  1.00  0.00           C  
ATOM   2009  O   GLY C1808      28.892  50.117  23.660  1.00  0.00           O  
ATOM   2010  N   LEU C1809      28.550  48.297  22.353  1.00  0.00           N  
ATOM   2011  CA  LEU C1809      29.238  47.368  23.257  1.00  0.00           C  
ATOM   2012  C   LEU C1809      30.651  47.231  22.720  1.00  0.00           C  
ATOM   2013  O   LEU C1809      30.893  46.564  21.718  1.00  0.00           O  
ATOM   2014  CB  LEU C1809      28.569  45.984  23.278  1.00  0.00           C  
ATOM   2015  CG  LEU C1809      28.722  45.098  24.531  1.00  0.00           C  
ATOM   2016  CD1 LEU C1809      30.106  45.247  25.168  1.00  0.00           C  
ATOM   2017  CD2 LEU C1809      27.655  45.488  25.539  1.00  0.00           C  
ATOM   2018  N   GLY C1810      31.579  47.890  23.397  1.00  0.00           N  
ATOM   2019  CA  GLY C1810      32.957  47.853  22.971  1.00  0.00           C  
ATOM   2020  C   GLY C1810      33.626  46.549  23.321  1.00  0.00           C  
ATOM   2021  O   GLY C1810      33.063  45.703  24.015  1.00  0.00           O  
ATOM   2022  N   ASP C1812      34.841  46.395  22.816  1.00  0.00           N  
ATOM   2023  CA  ASP C1812      35.633  45.217  23.065  1.00  0.00           C  
ATOM   2024  C   ASP C1812      36.004  45.217  24.554  1.00  0.00           C  
ATOM   2025  O   ASP C1812      36.128  44.162  25.177  1.00  0.00           O  
ATOM   2026  CB  ASP C1812      36.876  45.227  22.146  1.00  0.00           C  
ATOM   2027  CG  ASP C1812      36.511  45.111  20.644  1.00  0.00           C  
ATOM   2028  OD1 ASP C1812      35.455  44.518  20.326  1.00  0.00           O  
ATOM   2029  OD2 ASP C1812      37.282  45.590  19.774  1.00  0.00           O  
ATOM   2030  N   VAL C1813      36.128  46.408  25.129  1.00  0.00           N  
ATOM   2031  CA  VAL C1813      36.481  46.542  26.537  1.00  0.00           C  
ATOM   2032  C   VAL C1813      35.508  45.876  27.511  1.00  0.00           C  
ATOM   2033  O   VAL C1813      35.939  45.142  28.398  1.00  0.00           O  
ATOM   2034  CB  VAL C1813      36.621  48.027  26.945  1.00  0.00           C  
ATOM   2035  CG1 VAL C1813      37.174  48.131  28.363  1.00  0.00           C  
ATOM   2036  CG2 VAL C1813      37.526  48.743  25.965  1.00  0.00           C  
ATOM   2037  N   LYS C1814      34.209  46.132  27.358  1.00  0.00           N  
ATOM   2038  CA  LYS C1814      33.206  45.547  28.251  1.00  0.00           C  
ATOM   2039  C   LYS C1814      33.068  44.044  28.039  1.00  0.00           C  
ATOM   2040  O   LYS C1814      32.786  43.290  28.978  1.00  0.00           O  
ATOM   2041  CB  LYS C1814      31.848  46.227  28.055  1.00  0.00           C  
ATOM   2042  CG  LYS C1814      31.829  47.707  28.451  1.00  0.00           C  
ATOM   2043  CD  LYS C1814      31.940  47.923  29.987  1.00  0.00           C  
ATOM   2044  CE  LYS C1814      33.383  47.868  30.524  1.00  0.00           C  
ATOM   2045  NZ  LYS C1814      33.453  47.797  32.015  1.00  0.00           N  
ATOM   2046  N   VAL C1815      33.268  43.606  26.803  1.00  0.00           N  
ATOM   2047  CA  VAL C1815      33.184  42.185  26.498  1.00  0.00           C  
ATOM   2048  C   VAL C1815      34.413  41.489  27.064  1.00  0.00           C  
ATOM   2049  O   VAL C1815      34.308  40.509  27.815  1.00  0.00           O  
ATOM   2050  CB  VAL C1815      33.146  41.934  24.989  1.00  0.00           C  
ATOM   2051  CG1 VAL C1815      33.134  40.448  24.729  1.00  0.00           C  
ATOM   2052  CG2 VAL C1815      31.918  42.594  24.387  1.00  0.00           C  
ATOM   2053  N   LYS C1816      35.580  42.014  26.697  1.00  0.00           N  
ATOM   2054  CA  LYS C1816      36.838  41.463  27.159  1.00  0.00           C  
ATOM   2055  C   LYS C1816      36.905  41.458  28.653  1.00  0.00           C  
ATOM   2056  O   LYS C1816      37.402  40.510  29.238  1.00  0.00           O  
ATOM   2057  CB  LYS C1816      38.011  42.246  26.599  1.00  0.00           C  
ATOM   2058  CG  LYS C1816      38.206  42.019  25.118  1.00  0.00           C  
ATOM   2059  CD  LYS C1816      39.374  42.848  24.595  1.00  0.00           C  
ATOM   2060  CE  LYS C1816      39.662  42.570  23.128  1.00  0.00           C  
ATOM   2061  NZ  LYS C1816      40.999  43.095  22.785  1.00  0.00           N  
ATOM   2062  N   LYS C1817      36.402  42.509  29.285  1.00  0.00           N  
ATOM   2063  CA  LYS C1817      36.432  42.562  30.737  1.00  0.00           C  
ATOM   2064  C   LYS C1817      35.594  41.393  31.284  1.00  0.00           C  
ATOM   2065  O   LYS C1817      35.913  40.842  32.335  1.00  0.00           O  
ATOM   2066  CB  LYS C1817      35.903  43.919  31.233  1.00  0.00           C  
ATOM   2067  CG  LYS C1817      36.613  44.455  32.485  1.00  0.00           C  
ATOM   2068  CD  LYS C1817      38.133  44.628  32.289  1.00  0.00           C  
ATOM   2069  CE  LYS C1817      38.830  45.011  33.616  1.00  0.00           C  
ATOM   2070  NZ  LYS C1817      40.301  44.723  33.658  1.00  0.00           N  
ATOM   2071  N   HIS C1818      34.540  41.003  30.563  1.00  0.00           N  
ATOM   2072  CA  HIS C1818      33.701  39.889  31.004  1.00  0.00           C  
ATOM   2073  C   HIS C1818      34.340  38.529  30.701  1.00  0.00           C  
ATOM   2074  O   HIS C1818      33.983  37.520  31.316  1.00  0.00           O  
ATOM   2075  CB  HIS C1818      32.305  39.947  30.363  1.00  0.00           C  
ATOM   2076  CG  HIS C1818      31.457  38.746  30.666  1.00  0.00           C  
ATOM   2077  ND1 HIS C1818      31.029  37.870  29.692  1.00  0.00           N  
ATOM   2078  CD2 HIS C1818      31.006  38.245  31.844  1.00  0.00           C  
ATOM   2079  CE1 HIS C1818      30.354  36.882  30.255  1.00  0.00           C  
ATOM   2080  NE2 HIS C1818      30.326  37.086  31.560  1.00  0.00           N  
ATOM   2081  N   LEU C1819      35.271  38.502  29.748  1.00  0.00           N  
ATOM   2082  CA  LEU C1819      35.960  37.260  29.386  1.00  0.00           C  
ATOM   2083  C   LEU C1819      36.949  36.991  30.506  1.00  0.00           C  
ATOM   2084  O   LEU C1819      37.141  35.855  30.942  1.00  0.00           O  
ATOM   2085  CB  LEU C1819      36.737  37.415  28.070  1.00  0.00           C  
ATOM   2086  CG  LEU C1819      36.984  36.174  27.182  1.00  0.00           C  
ATOM   2087  CD1 LEU C1819      38.101  36.449  26.168  1.00  0.00           C  
ATOM   2088  CD2 LEU C1819      37.363  34.980  28.032  1.00  0.00           C  
ATOM   2089  N   ILE C1820      37.574  38.075  30.954  1.00  0.00           N  
ATOM   2090  CA  ILE C1820      38.554  38.025  32.017  1.00  0.00           C  
ATOM   2091  C   ILE C1820      37.927  37.400  33.270  1.00  0.00           C  
ATOM   2092  O   ILE C1820      38.531  36.521  33.892  1.00  0.00           O  
ATOM   2093  CB  ILE C1820      39.098  39.445  32.298  1.00  0.00           C  
ATOM   2094  CG1 ILE C1820      39.886  39.917  31.068  1.00  0.00           C  
ATOM   2095  CG2 ILE C1820      39.910  39.474  33.630  1.00  0.00           C  
ATOM   2096  CD1 ILE C1820      40.622  41.225  31.246  1.00  0.00           C  
ATOM   2097  N   ASP C1821      36.711  37.829  33.620  1.00  0.00           N  
ATOM   2098  CA  ASP C1821      36.019  37.281  34.789  1.00  0.00           C  
ATOM   2099  C   ASP C1821      35.687  35.790  34.620  1.00  0.00           C  
ATOM   2100  O   ASP C1821      35.783  35.022  35.570  1.00  0.00           O  
ATOM   2101  CB  ASP C1821      34.719  38.056  35.087  1.00  0.00           C  
ATOM   2102  CG  ASP C1821      34.961  39.400  35.787  1.00  0.00           C  
ATOM   2103  OD1 ASP C1821      33.977  40.152  35.980  1.00  0.00           O  
ATOM   2104  OD2 ASP C1821      36.116  39.711  36.148  1.00  0.00           O  
ATOM   2105  N   VAL C1822      35.287  35.376  33.424  1.00  0.00           N  
ATOM   2106  CA  VAL C1822      34.959  33.970  33.211  1.00  0.00           C  
ATOM   2107  C   VAL C1822      36.228  33.124  33.200  1.00  0.00           C  
ATOM   2108  O   VAL C1822      36.250  32.036  33.762  1.00  0.00           O  
ATOM   2109  CB  VAL C1822      34.149  33.766  31.900  1.00  0.00           C  
ATOM   2110  CG1 VAL C1822      34.606  34.732  30.874  1.00  0.00           C  
ATOM   2111  CG2 VAL C1822      34.320  32.352  31.369  1.00  0.00           C  
ATOM   2112  N   LEU C1823      37.293  33.626  32.584  1.00  0.00           N  
ATOM   2113  CA  LEU C1823      38.539  32.872  32.560  1.00  0.00           C  
ATOM   2114  C   LEU C1823      39.149  32.787  33.950  1.00  0.00           C  
ATOM   2115  O   LEU C1823      39.668  31.740  34.330  1.00  0.00           O  
ATOM   2116  CB  LEU C1823      39.552  33.493  31.605  1.00  0.00           C  
ATOM   2117  CG  LEU C1823      39.140  33.471  30.137  1.00  0.00           C  
ATOM   2118  CD1 LEU C1823      40.322  33.889  29.265  1.00  0.00           C  
ATOM   2119  CD2 LEU C1823      38.670  32.080  29.752  1.00  0.00           C  
ATOM   2120  N   ASN C1824      39.102  33.880  34.708  1.00  0.00           N  
ATOM   2121  CA  ASN C1824      39.668  33.847  36.052  1.00  0.00           C  
ATOM   2122  C   ASN C1824      38.923  32.831  36.938  1.00  0.00           C  
ATOM   2123  O   ASN C1824      39.515  32.232  37.833  1.00  0.00           O  
ATOM   2124  CB  ASN C1824      39.666  35.252  36.674  1.00  0.00           C  
ATOM   2125  CG  ASN C1824      40.985  35.991  36.451  1.00  0.00           C  
ATOM   2126  OD1 ASN C1824      41.406  36.229  35.316  1.00  0.00           O  
ATOM   2127  ND2 ASN C1824      41.644  36.350  37.539  1.00  0.00           N  
ATOM   2128  N   GLY C1825      37.639  32.615  36.660  1.00  0.00           N  
ATOM   2129  CA  GLY C1825      36.860  31.657  37.425  1.00  0.00           C  
ATOM   2130  C   GLY C1825      37.231  30.229  37.060  1.00  0.00           C  
ATOM   2131  O   GLY C1825      37.204  29.331  37.904  1.00  0.00           O  
ATOM   2132  N   VAL C1826      37.574  30.012  35.797  1.00  0.00           N  
ATOM   2133  CA  VAL C1826      37.966  28.689  35.342  1.00  0.00           C  
ATOM   2134  C   VAL C1826      39.408  28.411  35.770  1.00  0.00           C  
ATOM   2135  O   VAL C1826      39.745  27.303  36.199  1.00  0.00           O  
ATOM   2136  CB  VAL C1826      37.856  28.585  33.803  1.00  0.00           C  
ATOM   2137  CG1 VAL C1826      38.549  27.323  33.309  1.00  0.00           C  
ATOM   2138  CG2 VAL C1826      36.398  28.564  33.398  1.00  0.00           C  
ATOM   2139  N   LEU C1827      40.241  29.445  35.689  1.00  0.00           N  
ATOM   2140  CA  LEU C1827      41.662  29.335  36.001  1.00  0.00           C  
ATOM   2141  C   LEU C1827      42.118  29.439  37.453  1.00  0.00           C  
ATOM   2142  O   LEU C1827      43.067  28.767  37.844  1.00  0.00           O  
ATOM   2143  CB  LEU C1827      42.448  30.344  35.149  1.00  0.00           C  
ATOM   2144  CG  LEU C1827      42.983  29.898  33.783  1.00  0.00           C  
ATOM   2145  CD1 LEU C1827      41.959  29.040  33.039  1.00  0.00           C  
ATOM   2146  CD2 LEU C1827      43.351  31.128  32.966  1.00  0.00           C  
ATOM   2147  N   ALA C1828      41.461  30.273  38.249  1.00  0.00           N  
ATOM   2148  CA  ALA C1828      41.848  30.448  39.645  1.00  0.00           C  
ATOM   2149  C   ALA C1828      42.126  29.130  40.401  1.00  0.00           C  
ATOM   2150  O   ALA C1828      43.156  28.986  41.069  1.00  0.00           O  
ATOM   2151  CB  ALA C1828      40.784  31.280  40.378  1.00  0.00           C  
ATOM   2152  N   PRO C1829      41.204  28.161  40.323  1.00  0.00           N  
ATOM   2153  CA  PRO C1829      41.466  26.906  41.029  1.00  0.00           C  
ATOM   2154  C   PRO C1829      42.668  26.169  40.453  1.00  0.00           C  
ATOM   2155  O   PRO C1829      43.378  25.461  41.163  1.00  0.00           O  
ATOM   2156  CB  PRO C1829      40.163  26.121  40.857  1.00  0.00           C  
ATOM   2157  CG  PRO C1829      39.562  26.692  39.639  1.00  0.00           C  
ATOM   2158  CD  PRO C1829      39.848  28.167  39.756  1.00  0.00           C  
ATOM   2159  N   ILE C1830      42.899  26.343  39.163  1.00  0.00           N  
ATOM   2160  CA  ILE C1830      44.022  25.687  38.531  1.00  0.00           C  
ATOM   2161  C   ILE C1830      45.319  26.353  39.005  1.00  0.00           C  
ATOM   2162  O   ILE C1830      46.324  25.668  39.225  1.00  0.00           O  
ATOM   2163  CB  ILE C1830      43.855  25.711  36.973  1.00  0.00           C  
ATOM   2164  CG1 ILE C1830      42.607  24.898  36.597  1.00  0.00           C  
ATOM   2165  CG2 ILE C1830      45.061  25.081  36.294  1.00  0.00           C  
ATOM   2166  CD1 ILE C1830      42.204  24.995  35.172  1.00  0.00           C  
ATOM   2167  N   ARG C1831      45.286  27.675  39.204  1.00  0.00           N  
ATOM   2168  CA  ARG C1831      46.465  28.426  39.676  1.00  0.00           C  
ATOM   2169  C   ARG C1831      46.853  28.061  41.101  1.00  0.00           C  
ATOM   2170  O   ARG C1831      48.034  27.982  41.435  1.00  0.00           O  
ATOM   2171  CB  ARG C1831      46.223  29.932  39.642  1.00  0.00           C  
ATOM   2172  CG  ARG C1831      46.452  30.572  38.311  1.00  0.00           C  
ATOM   2173  CD  ARG C1831      46.388  32.103  38.405  1.00  0.00           C  
ATOM   2174  NE  ARG C1831      45.922  32.644  37.136  1.00  0.00           N  
ATOM   2175  CZ  ARG C1831      44.652  32.926  36.854  1.00  0.00           C  
ATOM   2176  NH1 ARG C1831      43.704  32.743  37.769  1.00  0.00           N  
ATOM   2177  NH2 ARG C1831      44.324  33.339  35.630  1.00  0.00           N  
ATOM   2178  N   THR C1832      45.849  27.849  41.941  1.00  0.00           N  
ATOM   2179  CA  THR C1832      46.088  27.504  43.335  1.00  0.00           C  
ATOM   2180  C   THR C1832      46.739  26.116  43.480  1.00  0.00           C  
ATOM   2181  O   THR C1832      47.713  25.938  44.220  1.00  0.00           O  
ATOM   2182  CB  THR C1832      44.761  27.557  44.148  1.00  0.00           C  
ATOM   2183  OG1 THR C1832      43.757  26.811  43.450  1.00  0.00           O  
ATOM   2184  CG2 THR C1832      44.278  28.994  44.326  1.00  0.00           C  
ATOM   2185  N   ARG C1833      46.191  25.127  42.783  1.00  0.00           N  
ATOM   2186  CA  ARG C1833      46.757  23.769  42.830  1.00  0.00           C  
ATOM   2187  C   ARG C1833      48.160  23.823  42.232  1.00  0.00           C  
ATOM   2188  O   ARG C1833      49.095  23.252  42.797  1.00  0.00           O  
ATOM   2189  CB  ARG C1833      45.901  22.753  42.046  1.00  0.00           C  
ATOM   2190  CG  ARG C1833      44.545  22.447  42.664  1.00  0.00           C  
ATOM   2191  CD  ARG C1833      43.859  21.239  42.027  1.00  0.00           C  
ATOM   2192  NE  ARG C1833      43.290  21.588  40.729  1.00  0.00           N  
ATOM   2193  CZ  ARG C1833      42.043  22.013  40.529  1.00  0.00           C  
ATOM   2194  NH1 ARG C1833      41.632  22.323  39.309  1.00  0.00           N  
ATOM   2195  NH2 ARG C1833      41.191  22.105  41.537  1.00  0.00           N  
ATOM   2196  N   ARG C1834      48.319  24.517  41.103  1.00  0.00           N  
ATOM   2197  CA  ARG C1834      49.642  24.590  40.514  1.00  0.00           C  
ATOM   2198  C   ARG C1834      50.649  25.103  41.551  1.00  0.00           C  
ATOM   2199  O   ARG C1834      51.640  24.425  41.822  1.00  0.00           O  
ATOM   2200  CB  ARG C1834      49.667  25.480  39.275  1.00  0.00           C  
ATOM   2201  CG  ARG C1834      50.993  25.380  38.567  1.00  0.00           C  
ATOM   2202  CD  ARG C1834      51.221  26.525  37.648  1.00  0.00           C  
ATOM   2203  NE  ARG C1834      52.399  26.330  36.804  1.00  0.00           N  
ATOM   2204  CZ  ARG C1834      52.493  25.422  35.834  1.00  0.00           C  
ATOM   2205  NH1 ARG C1834      53.612  25.327  35.114  1.00  0.00           N  
ATOM   2206  NH2 ARG C1834      51.477  24.602  35.593  1.00  0.00           N  
ATOM   2207  N   ALA C1835      50.395  26.279  42.136  1.00  0.00           N  
ATOM   2208  CA  ALA C1835      51.291  26.858  43.161  1.00  0.00           C  
ATOM   2209  C   ALA C1835      51.533  25.843  44.292  1.00  0.00           C  
ATOM   2210  O   ALA C1835      52.668  25.607  44.707  1.00  0.00           O  
ATOM   2211  CB  ALA C1835      50.694  28.157  43.728  1.00  0.00           C  
ATOM   2212  N   GLU C1836      50.454  25.248  44.783  1.00  0.00           N  
ATOM   2213  CA  GLU C1836      50.513  24.226  45.826  1.00  0.00           C  
ATOM   2214  C   GLU C1836      51.531  23.130  45.520  1.00  0.00           C  
ATOM   2215  O   GLU C1836      52.378  22.777  46.348  1.00  0.00           O  
ATOM   2216  CB  GLU C1836      49.169  23.535  45.927  1.00  0.00           C  
ATOM   2217  CG  GLU C1836      48.460  23.711  47.208  1.00  0.00           C  
ATOM   2218  CD  GLU C1836      47.421  22.631  47.394  1.00  0.00           C  
ATOM   2219  OE1 GLU C1836      46.759  22.618  48.470  1.00  0.00           O  
ATOM   2220  OE2 GLU C1836      47.281  21.799  46.463  1.00  0.00           O  
ATOM   2221  N   TYR C1837      51.374  22.548  44.336  1.00  0.00           N  
ATOM   2222  CA  TYR C1837      52.246  21.488  43.876  1.00  0.00           C  
ATOM   2223  C   TYR C1837      53.659  21.997  43.637  1.00  0.00           C  
ATOM   2224  O   TYR C1837      54.600  21.218  43.610  1.00  0.00           O  
ATOM   2225  CB  TYR C1837      51.672  20.856  42.617  1.00  0.00           C  
ATOM   2226  CG  TYR C1837      50.735  19.722  42.905  1.00  0.00           C  
ATOM   2227  CD1 TYR C1837      51.229  18.476  43.290  1.00  0.00           C  
ATOM   2228  CD2 TYR C1837      49.356  19.880  42.803  1.00  0.00           C  
ATOM   2229  CE1 TYR C1837      50.375  17.401  43.567  1.00  0.00           C  
ATOM   2230  CE2 TYR C1837      48.488  18.809  43.078  1.00  0.00           C  
ATOM   2231  CZ  TYR C1837      49.011  17.577  43.457  1.00  0.00           C  
ATOM   2232  OH  TYR C1837      48.176  16.520  43.708  1.00  0.00           O  
ATOM   2233  N   GLU C1838      53.818  23.303  43.463  1.00  0.00           N  
ATOM   2234  CA  GLU C1838      55.158  23.859  43.290  1.00  0.00           C  
ATOM   2235  C   GLU C1838      55.906  23.751  44.624  1.00  0.00           C  
ATOM   2236  O   GLU C1838      57.127  23.596  44.634  1.00  0.00           O  
ATOM   2237  CB  GLU C1838      55.105  25.329  42.903  1.00  0.00           C  
ATOM   2238  CG  GLU C1838      54.101  25.639  41.851  1.00  0.00           C  
ATOM   2239  CD  GLU C1838      54.697  26.423  40.734  1.00  0.00           C  
ATOM   2240  OE1 GLU C1838      55.613  25.877  40.080  1.00  0.00           O  
ATOM   2241  OE2 GLU C1838      54.254  27.575  40.517  1.00  0.00           O  
ATOM   2242  N   ARG C1839      55.175  23.858  45.740  1.00  0.00           N  
ATOM   2243  CA  ARG C1839      55.772  23.745  47.080  1.00  0.00           C  
ATOM   2244  C   ARG C1839      56.103  22.295  47.371  1.00  0.00           C  
ATOM   2245  O   ARG C1839      56.941  22.006  48.225  1.00  0.00           O  
ATOM   2246  CB  ARG C1839      54.805  24.153  48.198  1.00  0.00           C  
ATOM   2247  CG  ARG C1839      54.093  25.452  48.043  1.00  0.00           C  
ATOM   2248  CD  ARG C1839      55.061  26.589  48.024  1.00  0.00           C  
ATOM   2249  NE  ARG C1839      54.381  27.837  47.702  1.00  0.00           N  
ATOM   2250  CZ  ARG C1839      55.004  28.950  47.335  1.00  0.00           C  
ATOM   2251  NH1 ARG C1839      56.328  28.969  47.243  1.00  0.00           N  
ATOM   2252  NH2 ARG C1839      54.307  30.045  47.059  1.00  0.00           N  
ATOM   2253  N   ASP C1840      55.411  21.395  46.677  1.00  0.00           N  
ATOM   2254  CA  ASP C1840      55.549  19.956  46.878  1.00  0.00           C  
ATOM   2255  C   ASP C1840      56.121  19.225  45.644  1.00  0.00           C  
ATOM   2256  O   ASP C1840      55.444  18.393  45.027  1.00  0.00           O  
ATOM   2257  CB  ASP C1840      54.161  19.398  47.237  1.00  0.00           C  
ATOM   2258  CG  ASP C1840      54.211  18.169  48.140  1.00  0.00           C  
ATOM   2259  OD1 ASP C1840      55.304  17.593  48.335  1.00  0.00           O  
ATOM   2260  OD2 ASP C1840      53.132  17.777  48.645  1.00  0.00           O  
ATOM   2261  N   PRO C1841      57.378  19.534  45.265  1.00  0.00           N  
ATOM   2262  CA  PRO C1841      58.011  18.889  44.114  1.00  0.00           C  
ATOM   2263  C   PRO C1841      57.986  17.373  44.214  1.00  0.00           C  
ATOM   2264  O   PRO C1841      57.786  16.685  43.230  1.00  0.00           O  
ATOM   2265  CB  PRO C1841      59.433  19.464  44.130  1.00  0.00           C  
ATOM   2266  CG  PRO C1841      59.639  19.877  45.528  1.00  0.00           C  
ATOM   2267  CD  PRO C1841      58.313  20.478  45.893  1.00  0.00           C  
ATOM   2268  N   ASP C1842      58.177  16.849  45.410  1.00  0.00           N  
ATOM   2269  CA  ASP C1842      58.158  15.407  45.594  1.00  0.00           C  
ATOM   2270  C   ASP C1842      56.813  14.775  45.227  1.00  0.00           C  
ATOM   2271  O   ASP C1842      56.773  13.658  44.692  1.00  0.00           O  
ATOM   2272  CB  ASP C1842      58.517  15.052  47.040  1.00  0.00           C  
ATOM   2273  CG  ASP C1842      59.907  15.522  47.425  1.00  0.00           C  
ATOM   2274  OD1 ASP C1842      60.714  15.826  46.513  1.00  0.00           O  
ATOM   2275  OD2 ASP C1842      60.194  15.581  48.641  1.00  0.00           O  
ATOM   2276  N   ALA C1843      55.719  15.483  45.515  1.00  0.00           N  
ATOM   2277  CA  ALA C1843      54.382  14.983  45.206  1.00  0.00           C  
ATOM   2278  C   ALA C1843      54.176  14.846  43.686  1.00  0.00           C  
ATOM   2279  O   ALA C1843      53.469  13.931  43.240  1.00  0.00           O  
ATOM   2280  CB  ALA C1843      53.307  15.893  45.829  1.00  0.00           C  
ATOM   2281  N   VAL C1844      54.794  15.730  42.896  1.00  0.00           N  
ATOM   2282  CA  VAL C1844      54.682  15.664  41.427  1.00  0.00           C  
ATOM   2283  C   VAL C1844      55.480  14.448  40.935  1.00  0.00           C  
ATOM   2284  O   VAL C1844      55.024  13.664  40.104  1.00  0.00           O  
ATOM   2285  CB  VAL C1844      55.251  16.945  40.740  1.00  0.00           C  
ATOM   2286  CG1 VAL C1844      55.031  16.876  39.228  1.00  0.00           C  
ATOM   2287  CG2 VAL C1844      54.585  18.197  41.316  1.00  0.00           C  
ATOM   2288  N   LEU C1845      56.680  14.300  41.469  1.00  0.00           N  
ATOM   2289  CA  LEU C1845      57.545  13.193  41.114  1.00  0.00           C  
ATOM   2290  C   LEU C1845      56.880  11.861  41.456  1.00  0.00           C  
ATOM   2291  O   LEU C1845      56.984  10.886  40.725  1.00  0.00           O  
ATOM   2292  CB  LEU C1845      58.842  13.313  41.892  1.00  0.00           C  
ATOM   2293  CG  LEU C1845      60.150  13.009  41.173  1.00  0.00           C  
ATOM   2294  CD1 LEU C1845      61.034  12.208  42.113  1.00  0.00           C  
ATOM   2295  CD2 LEU C1845      59.898  12.229  39.907  1.00  0.00           C  
ATOM   2296  N   ARG C1846      56.205  11.823  42.592  1.00  0.00           N  
ATOM   2297  CA  ARG C1846      55.521  10.620  43.018  1.00  0.00           C  
ATOM   2298  C   ARG C1846      54.447  10.265  41.993  1.00  0.00           C  
ATOM   2299  O   ARG C1846      54.224   9.098  41.688  1.00  0.00           O  
ATOM   2300  CB  ARG C1846      54.881  10.869  44.379  1.00  0.00           C  
ATOM   2301  CG  ARG C1846      54.905   9.668  45.311  1.00  0.00           C  
ATOM   2302  CD  ARG C1846      54.720  10.131  46.759  1.00  0.00           C  
ATOM   2303  NE  ARG C1846      53.443  10.807  46.931  1.00  0.00           N  
ATOM   2304  CZ  ARG C1846      53.293  11.966  47.552  1.00  0.00           C  
ATOM   2305  NH1 ARG C1846      54.350  12.581  48.062  1.00  0.00           N  
ATOM   2306  NH2 ARG C1846      52.087  12.509  47.657  1.00  0.00           N  
ATOM   2307  N   PHE C1847      53.781  11.290  41.473  1.00  0.00           N  
ATOM   2308  CA  PHE C1847      52.711  11.152  40.482  1.00  0.00           C  
ATOM   2309  C   PHE C1847      53.141  10.344  39.265  1.00  0.00           C  
ATOM   2310  O   PHE C1847      52.441   9.413  38.852  1.00  0.00           O  
ATOM   2311  CB  PHE C1847      52.260  12.541  40.019  1.00  0.00           C  
ATOM   2312  CG  PHE C1847      51.097  12.527  39.072  1.00  0.00           C  
ATOM   2313  CD1 PHE C1847      51.089  13.376  37.952  1.00  0.00           C  
ATOM   2314  CD2 PHE C1847      49.992  11.708  39.311  1.00  0.00           C  
ATOM   2315  CE1 PHE C1847      50.007  13.411  37.104  1.00  0.00           C  
ATOM   2316  CE2 PHE C1847      48.885  11.731  38.462  1.00  0.00           C  
ATOM   2317  CZ  PHE C1847      48.895  12.588  37.354  1.00  0.00           C  
ATOM   2318  N   VAL C1848      54.297  10.721  38.707  1.00  0.00           N  
ATOM   2319  CA  VAL C1848      54.879  10.105  37.510  1.00  0.00           C  
ATOM   2320  C   VAL C1848      55.682   8.818  37.689  1.00  0.00           C  
ATOM   2321  O   VAL C1848      55.605   7.931  36.839  1.00  0.00           O  
ATOM   2322  CB  VAL C1848      55.781  11.096  36.749  1.00  0.00           C  
ATOM   2323  CG1 VAL C1848      55.006  12.329  36.390  1.00  0.00           C  
ATOM   2324  CG2 VAL C1848      56.975  11.453  37.577  1.00  0.00           C  
ATOM   2325  N   THR C1991      56.471   8.716  38.758  1.00  0.00           N  
ATOM   2326  CA  THR C1991      57.240   7.496  39.006  1.00  0.00           C  
ATOM   2327  C   THR C1991      56.303   6.341  39.392  1.00  0.00           C  
ATOM   2328  O   THR C1991      56.649   5.172  39.209  1.00  0.00           O  
ATOM   2329  CB  THR C1991      58.229   7.680  40.149  1.00  0.00           C  
ATOM   2330  OG1 THR C1991      57.495   8.022  41.326  1.00  0.00           O  
ATOM   2331  CG2 THR C1991      59.230   8.785  39.834  1.00  0.00           C  
ATOM   2332  N   GLU C1992      55.123   6.653  39.931  1.00  0.00           N  
ATOM   2333  CA  GLU C1992      54.200   5.576  40.302  1.00  0.00           C  
ATOM   2334  C   GLU C1992      53.302   5.154  39.144  1.00  0.00           C  
ATOM   2335  O   GLU C1992      53.021   3.958  38.978  1.00  0.00           O  
ATOM   2336  CB  GLU C1992      53.338   5.952  41.514  1.00  0.00           C  
ATOM   2337  CG  GLU C1992      53.063   4.736  42.415  1.00  0.00           C  
ATOM   2338  CD  GLU C1992      52.309   5.063  43.691  1.00  0.00           C  
ATOM   2339  OE1 GLU C1992      51.954   4.117  44.412  1.00  0.00           O  
ATOM   2340  OE2 GLU C1992      52.075   6.253  43.980  1.00  0.00           O  
ATOM   2341  N   GLY C1993      52.850   6.135  38.360  1.00  0.00           N  
ATOM   2342  CA  GLY C1993      52.020   5.827  37.213  1.00  0.00           C  
ATOM   2343  C   GLY C1993      52.909   4.997  36.331  1.00  0.00           C  
ATOM   2344  O   GLY C1993      52.491   3.976  35.814  1.00  0.00           O  
ATOM   2345  N   THR C1994      54.159   5.426  36.190  1.00  0.00           N  
ATOM   2346  CA  THR C1994      55.126   4.703  35.372  1.00  0.00           C  
ATOM   2347  C   THR C1994      55.292   3.243  35.805  1.00  0.00           C  
ATOM   2348  O   THR C1994      55.296   2.351  34.962  1.00  0.00           O  
ATOM   2349  CB  THR C1994      56.496   5.399  35.404  1.00  0.00           C  
ATOM   2350  OG1 THR C1994      56.350   6.769  34.991  1.00  0.00           O  
ATOM   2351  CG2 THR C1994      57.470   4.697  34.452  1.00  0.00           C  
ATOM   2352  N   ALA C2011      55.423   3.004  37.111  1.00  0.00           N  
ATOM   2353  CA  ALA C2011      55.570   1.644  37.633  1.00  0.00           C  
ATOM   2354  C   ALA C2011      54.385   0.831  37.179  1.00  0.00           C  
ATOM   2355  O   ALA C2011      54.529  -0.256  36.614  1.00  0.00           O  
ATOM   2356  CB  ALA C2011      55.612   1.670  39.102  1.00  0.00           C  
ATOM   2357  N   ARG C2012      53.204   1.364  37.443  1.00  0.00           N  
ATOM   2358  CA  ARG C2012      51.974   0.714  37.035  1.00  0.00           C  
ATOM   2359  C   ARG C2012      52.012   0.413  35.536  1.00  0.00           C  
ATOM   2360  O   ARG C2012      51.852  -0.749  35.138  1.00  0.00           O  
ATOM   2361  CB  ARG C2012      50.777   1.618  37.347  1.00  0.00           C  
ATOM   2362  CG  ARG C2012      49.492   1.246  36.598  1.00  0.00           C  
ATOM   2363  CD  ARG C2012      48.480   0.545  37.494  1.00  0.00           C  
ATOM   2364  NE  ARG C2012      48.141  -0.784  36.994  1.00  0.00           N  
ATOM   2365  CZ  ARG C2012      46.912  -1.161  36.668  1.00  0.00           C  
ATOM   2366  NH1 ARG C2012      45.904  -0.305  36.792  1.00  0.00           N  
ATOM   2367  NH2 ARG C2012      46.692  -2.393  36.218  1.00  0.00           N  
ATOM   2368  N   GLY C2013      52.230   1.460  34.726  1.00  0.00           N  
ATOM   2369  CA  GLY C2013      52.281   1.345  33.278  1.00  0.00           C  
ATOM   2370  C   GLY C2013      53.281   0.324  32.801  1.00  0.00           C  
ATOM   2371  O   GLY C2013      52.983  -0.499  31.948  1.00  0.00           O  
ATOM   2372  N   ARG C2014      54.480   0.379  33.354  1.00  0.00           N  
ATOM   2373  CA  ARG C2014      55.511  -0.572  32.980  1.00  0.00           C  
ATOM   2374  C   ARG C2014      54.997  -2.034  33.146  1.00  0.00           C  
ATOM   2375  O   ARG C2014      55.217  -2.888  32.287  1.00  0.00           O  
ATOM   2376  CB  ARG C2014      56.739  -0.317  33.860  1.00  0.00           C  
ATOM   2377  CG  ARG C2014      58.070  -0.173  33.119  1.00  0.00           C  
ATOM   2378  CD  ARG C2014      58.622  -1.500  32.689  1.00  0.00           C  
ATOM   2379  NE  ARG C2014      60.037  -1.423  32.357  1.00  0.00           N  
ATOM   2380  CZ  ARG C2014      60.817  -2.486  32.159  1.00  0.00           C  
ATOM   2381  NH1 ARG C2014      60.331  -3.732  32.265  1.00  0.00           N  
ATOM   2382  NH2 ARG C2014      62.090  -2.305  31.837  1.00  0.00           N  
ATOM   2383  N   GLU C2015      54.306  -2.315  34.240  1.00  0.00           N  
ATOM   2384  CA  GLU C2015      53.803  -3.662  34.477  1.00  0.00           C  
ATOM   2385  C   GLU C2015      52.724  -4.020  33.454  1.00  0.00           C  
ATOM   2386  O   GLU C2015      52.670  -5.151  32.935  1.00  0.00           O  
ATOM   2387  CB  GLU C2015      53.258  -3.742  35.900  1.00  0.00           C  
ATOM   2388  CG  GLU C2015      52.348  -4.900  36.222  1.00  0.00           C  
ATOM   2389  CD  GLU C2015      51.654  -4.680  37.569  1.00  0.00           C  
ATOM   2390  OE1 GLU C2015      52.106  -5.264  38.591  1.00  0.00           O  
ATOM   2391  OE2 GLU C2015      50.665  -3.899  37.598  1.00  0.00           O  
ATOM   2392  N   VAL C2016      51.860  -3.059  33.155  1.00  0.00           N  
ATOM   2393  CA  VAL C2016      50.812  -3.335  32.193  1.00  0.00           C  
ATOM   2394  C   VAL C2016      51.427  -3.637  30.827  1.00  0.00           C  
ATOM   2395  O   VAL C2016      51.030  -4.589  30.163  1.00  0.00           O  
ATOM   2396  CB  VAL C2016      49.851  -2.149  32.049  1.00  0.00           C  
ATOM   2397  CG1 VAL C2016      48.906  -2.403  30.885  1.00  0.00           C  
ATOM   2398  CG2 VAL C2016      49.051  -1.967  33.317  1.00  0.00           C  
ATOM   2399  N   ALA C2017      52.387  -2.822  30.401  1.00  0.00           N  
ATOM   2400  CA  ALA C2017      53.014  -3.052  29.117  1.00  0.00           C  
ATOM   2401  C   ALA C2017      53.744  -4.391  29.160  1.00  0.00           C  
ATOM   2402  O   ALA C2017      53.671  -5.190  28.220  1.00  0.00           O  
ATOM   2403  CB  ALA C2017      53.967  -1.915  28.790  1.00  0.00           C  
ATOM   2404  N   ALA C2018      54.444  -4.633  30.257  1.00  0.00           N  
ATOM   2405  CA  ALA C2018      55.160  -5.899  30.422  1.00  0.00           C  
ATOM   2406  C   ALA C2018      54.261  -7.111  30.157  1.00  0.00           C  
ATOM   2407  O   ALA C2018      54.673  -8.050  29.472  1.00  0.00           O  
ATOM   2408  CB  ALA C2018      55.725  -5.989  31.806  1.00  0.00           C  
ATOM   2409  N   GLN C2019      53.040  -7.096  30.697  1.00  0.00           N  
ATOM   2410  CA  GLN C2019      52.106  -8.217  30.508  1.00  0.00           C  
ATOM   2411  C   GLN C2019      51.768  -8.415  29.057  1.00  0.00           C  
ATOM   2412  O   GLN C2019      51.847  -9.534  28.538  1.00  0.00           O  
ATOM   2413  CB  GLN C2019      50.771  -8.006  31.231  1.00  0.00           C  
ATOM   2414  CG  GLN C2019      50.786  -8.171  32.721  1.00  0.00           C  
ATOM   2415  CD  GLN C2019      49.426  -7.859  33.339  1.00  0.00           C  
ATOM   2416  OE1 GLN C2019      48.805  -8.728  33.952  1.00  0.00           O  
ATOM   2417  NE2 GLN C2019      48.955  -6.613  33.174  1.00  0.00           N  
ATOM   2418  N   THR C2020      51.364  -7.316  28.419  1.00  0.00           N  
ATOM   2419  CA  THR C2020      50.966  -7.339  27.014  1.00  0.00           C  
ATOM   2420  C   THR C2020      52.065  -7.834  26.094  1.00  0.00           C  
ATOM   2421  O   THR C2020      51.793  -8.556  25.143  1.00  0.00           O  
ATOM   2422  CB  THR C2020      50.505  -5.960  26.523  1.00  0.00           C  
ATOM   2423  OG1 THR C2020      49.496  -5.437  27.402  1.00  0.00           O  
ATOM   2424  CG2 THR C2020      49.920  -6.093  25.115  1.00  0.00           C  
ATOM   2425  N   LEU C2021      53.304  -7.437  26.370  1.00  0.00           N  
ATOM   2426  CA  LEU C2021      54.415  -7.894  25.551  1.00  0.00           C  
ATOM   2427  C   LEU C2021      54.555  -9.401  25.751  1.00  0.00           C  
ATOM   2428  O   LEU C2021      54.964 -10.128  24.819  1.00  0.00           O  
ATOM   2429  CB  LEU C2021      55.710  -7.179  25.938  1.00  0.00           C  
ATOM   2430  CG  LEU C2021      56.127  -5.972  25.075  1.00  0.00           C  
ATOM   2431  CD1 LEU C2021      56.346  -6.382  23.616  1.00  0.00           C  
ATOM   2432  CD2 LEU C2021      55.058  -4.895  25.161  1.00  0.00           C  
ATOM   2433  N   GLY C2022      54.205  -9.855  26.963  1.00  0.00           N  
ATOM   2434  CA  GLY C2022      54.253 -11.271  27.284  1.00  0.00           C  
ATOM   2435  C   GLY C2022      53.365 -12.029  26.321  1.00  0.00           C  
ATOM   2436  O   GLY C2022      53.813 -12.962  25.650  1.00  0.00           O  
ATOM   2437  N   GLN C2023      52.100 -11.639  26.248  1.00  0.00           N  
ATOM   2438  CA  GLN C2023      51.188 -12.290  25.326  1.00  0.00           C  
ATOM   2439  C   GLN C2023      51.576 -12.055  23.857  1.00  0.00           C  
ATOM   2440  O   GLN C2023      51.311 -12.906  22.999  1.00  0.00           O  
ATOM   2441  CB  GLN C2023      49.759 -11.818  25.592  1.00  0.00           C  
ATOM   2442  CG  GLN C2023      49.210 -12.298  26.933  1.00  0.00           C  
ATOM   2443  CD  GLN C2023      48.055 -13.295  26.783  1.00  0.00           C  
ATOM   2444  OE1 GLN C2023      46.913 -12.897  26.528  1.00  0.00           O  
ATOM   2445  NE2 GLN C2023      48.351 -14.591  26.929  1.00  0.00           N  
ATOM   2446  N   VAL C2024      52.219 -10.923  23.573  1.00  0.00           N  
ATOM   2447  CA  VAL C2024      52.648 -10.613  22.207  1.00  0.00           C  
ATOM   2448  C   VAL C2024      53.775 -11.560  21.775  1.00  0.00           C  
ATOM   2449  O   VAL C2024      53.731 -12.140  20.680  1.00  0.00           O  
ATOM   2450  CB  VAL C2024      53.155  -9.101  22.070  1.00  0.00           C  
ATOM   2451  CG1 VAL C2024      53.987  -8.898  20.779  1.00  0.00           C  
ATOM   2452  CG2 VAL C2024      51.980  -8.181  22.027  1.00  0.00           C  
ATOM   2453  N   ARG C2025      54.780 -11.705  22.646  1.00  0.00           N  
ATOM   2454  CA  ARG C2025      55.922 -12.567  22.364  1.00  0.00           C  
ATOM   2455  C   ARG C2025      55.471 -14.005  22.163  1.00  0.00           C  
ATOM   2456  O   ARG C2025      55.869 -14.654  21.194  1.00  0.00           O  
ATOM   2457  CB  ARG C2025      56.935 -12.467  23.494  1.00  0.00           C  
ATOM   2458  CG  ARG C2025      57.508 -11.075  23.654  1.00  0.00           C  
ATOM   2459  CD  ARG C2025      58.645 -11.074  24.671  1.00  0.00           C  
ATOM   2460  NE  ARG C2025      59.019  -9.742  25.123  1.00  0.00           N  
ATOM   2461  CZ  ARG C2025      58.780  -9.264  26.347  1.00  0.00           C  
ATOM   2462  NH1 ARG C2025      58.157 -10.010  27.249  1.00  0.00           N  
ATOM   2463  NH2 ARG C2025      59.180  -8.027  26.687  1.00  0.00           N  
ATOM   2464  N   ARG C2026      54.638 -14.505  23.068  1.00  0.00           N  
ATOM   2465  CA  ARG C2026      54.131 -15.859  22.920  1.00  0.00           C  
ATOM   2466  C   ARG C2026      53.360 -15.959  21.587  1.00  0.00           C  
ATOM   2467  O   ARG C2026      53.614 -16.860  20.778  1.00  0.00           O  
ATOM   2468  CB  ARG C2026      53.194 -16.205  24.076  1.00  0.00           C  
ATOM   2469  CG  ARG C2026      52.466 -17.539  23.898  1.00  0.00           C  
ATOM   2470  CD  ARG C2026      51.104 -17.543  24.595  1.00  0.00           C  
ATOM   2471  NE  ARG C2026      50.225 -18.626  24.142  1.00  0.00           N  
ATOM   2472  CZ  ARG C2026      48.892 -18.563  24.137  1.00  0.00           C  
ATOM   2473  NH1 ARG C2026      48.276 -17.458  24.558  1.00  0.00           N  
ATOM   2474  NH2 ARG C2026      48.171 -19.606  23.722  1.00  0.00           N  
ATOM   2475  N   ALA C2027      52.437 -15.025  21.357  1.00  0.00           N  
ATOM   2476  CA  ALA C2027      51.624 -15.033  20.137  1.00  0.00           C  
ATOM   2477  C   ALA C2027      52.448 -15.033  18.871  1.00  0.00           C  
ATOM   2478  O   ALA C2027      52.067 -15.632  17.871  1.00  0.00           O  
ATOM   2479  CB  ALA C2027      50.681 -13.847  20.116  1.00  0.00           C  
ATOM   2480  N   MET C2039      53.579 -14.349  18.928  1.00  0.00           N  
ATOM   2481  CA  MET C2039      54.466 -14.243  17.785  1.00  0.00           C  
ATOM   2482  C   MET C2039      55.347 -15.475  17.582  1.00  0.00           C  
ATOM   2483  O   MET C2039      56.063 -15.583  16.589  1.00  0.00           O  
ATOM   2484  CB  MET C2039      55.334 -12.997  17.941  1.00  0.00           C  
ATOM   2485  CG  MET C2039      54.567 -11.684  17.716  1.00  0.00           C  
ATOM   2486  SD  MET C2039      55.673 -10.254  17.620  1.00  0.00           S  
ATOM   2487  CE  MET C2039      56.215 -10.404  16.010  1.00  0.00           C  
ATOM   2488  N   ARG C2040      55.280 -16.415  18.517  1.00  0.00           N  
ATOM   2489  CA  ARG C2040      56.095 -17.623  18.434  1.00  0.00           C  
ATOM   2490  C   ARG C2040      57.576 -17.262  18.536  1.00  0.00           C  
ATOM   2491  O   ARG C2040      58.419 -17.916  17.927  1.00  0.00           O  
ATOM   2492  CB  ARG C2040      55.845 -18.374  17.109  1.00  0.00           C  
ATOM   2493  CG  ARG C2040      54.438 -18.941  16.925  1.00  0.00           C  
ATOM   2494  CD  ARG C2040      53.903 -19.594  18.199  1.00  0.00           C  
ATOM   2495  NE  ARG C2040      54.843 -20.530  18.826  1.00  0.00           N  
ATOM   2496  CZ  ARG C2040      55.185 -21.725  18.338  1.00  0.00           C  
ATOM   2497  NH1 ARG C2040      54.673 -22.160  17.199  1.00  0.00           N  
ATOM   2498  NH2 ARG C2040      56.043 -22.494  18.999  1.00  0.00           N  
ATOM   2499  N   LEU C2041      57.899 -16.225  19.301  1.00  0.00           N  
ATOM   2500  CA  LEU C2041      59.294 -15.816  19.430  1.00  0.00           C  
ATOM   2501  C   LEU C2041      60.108 -16.845  20.177  1.00  0.00           C  
ATOM   2502  O   LEU C2041      59.679 -17.351  21.208  1.00  0.00           O  
ATOM   2503  CB  LEU C2041      59.397 -14.476  20.140  1.00  0.00           C  
ATOM   2504  CG  LEU C2041      58.824 -13.298  19.354  1.00  0.00           C  
ATOM   2505  CD1 LEU C2041      58.971 -12.065  20.217  1.00  0.00           C  
ATOM   2506  CD2 LEU C2041      59.545 -13.114  18.038  1.00  0.00           C  
ATOM   2507  N   PHE C2042      61.293 -17.138  19.658  1.00  0.00           N  
ATOM   2508  CA  PHE C2042      62.163 -18.126  20.272  1.00  0.00           C  
ATOM   2509  C   PHE C2042      62.171 -17.963  21.788  1.00  0.00           C  
ATOM   2510  O   PHE C2042      62.435 -16.878  22.290  1.00  0.00           O  
ATOM   2511  CB  PHE C2042      63.584 -18.006  19.705  1.00  0.00           C  
ATOM   2512  CG  PHE C2042      64.510 -19.108  20.154  1.00  0.00           C  
ATOM   2513  CD1 PHE C2042      65.404 -18.898  21.201  1.00  0.00           C  
ATOM   2514  CD2 PHE C2042      64.463 -20.367  19.552  1.00  0.00           C  
ATOM   2515  CE1 PHE C2042      66.235 -19.916  21.644  1.00  0.00           C  
ATOM   2516  CE2 PHE C2042      65.292 -21.403  19.990  1.00  0.00           C  
ATOM   2517  CZ  PHE C2042      66.179 -21.175  21.038  1.00  0.00           C  
ATOM   2518  N   GLY C2043      61.832 -19.042  22.500  1.00  0.00           N  
ATOM   2519  CA  GLY C2043      61.803 -19.037  23.958  1.00  0.00           C  
ATOM   2520  C   GLY C2043      60.506 -18.619  24.636  1.00  0.00           C  
ATOM   2521  O   GLY C2043      60.489 -18.358  25.843  1.00  0.00           O  
ATOM   2522  N   HIS C2044      59.420 -18.563  23.868  1.00  0.00           N  
ATOM   2523  CA  HIS C2044      58.109 -18.156  24.379  1.00  0.00           C  
ATOM   2524  C   HIS C2044      57.019 -19.070  23.839  1.00  0.00           C  
ATOM   2525  O   HIS C2044      57.354 -19.966  23.036  1.00  0.00           O  
ATOM   2526  CB  HIS C2044      57.799 -16.707  23.957  1.00  0.00           C  
ATOM   2527  CG  HIS C2044      58.751 -15.700  24.526  1.00  0.00           C  
ATOM   2528  ND1 HIS C2044      58.574 -15.111  25.763  1.00  0.00           N  
ATOM   2529  CD2 HIS C2044      59.940 -15.246  24.062  1.00  0.00           C  
ATOM   2530  CE1 HIS C2044      59.613 -14.342  26.037  1.00  0.00           C  
ATOM   2531  NE2 HIS C2044      60.457 -14.407  25.021  1.00  0.00           N  
ATOM   2532  OXT HIS C2044      55.843 -18.865  24.222  1.00  0.00           O  
TER
END
