# Supplementary material for: Backbone Brackets and Arginine Tweezers delineate Class I and Class II aminoacyl tRNA synthetases
Source: PLoS Comput Biol. 2018 Apr 16;14(4):e1006101. doi: 10.1371/journal.pcbi.1006101 (PMC5919687; doi:10.1371/journal.pcbi.1006101)
Supplement: S11 File — All structures of Class I aaRS with residues renumbered according to the MSA. (GZ) [file pcbi.1006101.s023.tar.gz › 1zjw_A_renum.pdb]

ATOM      1  N   THR A 226      21.671  27.295  13.302  1.00  0.00           N  
ATOM      2  CA  THR A 226      21.783  28.722  13.719  1.00  0.00           C  
ATOM      3  C   THR A 226      22.577  28.867  15.023  1.00  0.00           C  
ATOM      4  O   THR A 226      22.495  28.022  15.911  1.00  0.00           O  
ATOM      5  CB  THR A 226      20.381  29.343  13.914  1.00  0.00           C  
ATOM      6  OG1 THR A 226      20.497  30.756  14.136  1.00  0.00           O  
ATOM      7  CG2 THR A 226      19.688  28.700  15.101  1.00  0.00           C  
ATOM      8  N   ASN A 227      23.351  29.943  15.115  1.00  0.00           N  
ATOM      9  CA  ASN A 227      24.166  30.247  16.291  1.00  0.00           C  
ATOM     10  C   ASN A 227      24.352  31.756  16.285  1.00  0.00           C  
ATOM     11  O   ASN A 227      23.994  32.410  15.305  1.00  0.00           O  
ATOM     12  CB  ASN A 227      25.513  29.541  16.201  1.00  0.00           C  
ATOM     13  CG  ASN A 227      26.207  29.779  14.879  1.00  0.00           C  
ATOM     14  OD1 ASN A 227      26.463  30.922  14.490  1.00  0.00           O  
ATOM     15  ND2 ASN A 227      26.520  28.696  14.178  1.00  0.00           N  
ATOM     16  N   PHE A 228      24.922  32.326  17.338  1.00  0.00           N  
ATOM     17  CA  PHE A 228      25.054  33.774  17.345  1.00  0.00           C  
ATOM     18  C   PHE A 228      25.794  34.346  16.145  1.00  0.00           C  
ATOM     19  O   PHE A 228      25.514  35.463  15.726  1.00  0.00           O  
ATOM     20  CB  PHE A 228      25.680  34.288  18.653  1.00  0.00           C  
ATOM     21  CG  PHE A 228      27.173  34.121  18.747  1.00  0.00           C  
ATOM     22  CD1 PHE A 228      27.740  32.869  18.978  1.00  0.00           C  
ATOM     23  CD2 PHE A 228      28.013  35.235  18.664  1.00  0.00           C  
ATOM     24  CE1 PHE A 228      29.121  32.730  19.134  1.00  0.00           C  
ATOM     25  CE2 PHE A 228      29.390  35.108  18.818  1.00  0.00           C  
ATOM     26  CZ  PHE A 228      29.947  33.853  19.056  1.00  0.00           C  
ATOM     27  N   ILE A 229      26.724  33.592  15.574  1.00  0.00           N  
ATOM     28  CA  ILE A 229      27.462  34.096  14.422  1.00  0.00           C  
ATOM     29  C   ILE A 229      26.613  34.115  13.140  1.00  0.00           C  
ATOM     30  O   ILE A 229      26.618  35.097  12.398  1.00  0.00           O  
ATOM     31  CB  ILE A 229      28.745  33.270  14.224  1.00  0.00           C  
ATOM     32  CG1 ILE A 229      29.620  33.439  15.475  1.00  0.00           C  
ATOM     33  CG2 ILE A 229      29.480  33.695  12.940  1.00  0.00           C  
ATOM     34  CD1 ILE A 229      30.886  32.611  15.466  1.00  0.00           C  
ATOM     35  N   ARG A 230      25.882  33.039  12.875  1.00  0.00           N  
ATOM     36  CA  ARG A 230      25.043  33.021  11.687  1.00  0.00           C  
ATOM     37  C   ARG A 230      23.972  34.117  11.777  1.00  0.00           C  
ATOM     38  O   ARG A 230      23.542  34.653  10.763  1.00  0.00           O  
ATOM     39  CB  ARG A 230      24.404  31.645  11.502  1.00  0.00           C  
ATOM     40  CG  ARG A 230      25.311  30.645  10.781  1.00  0.00           C  
ATOM     41  CD  ARG A 230      24.909  29.209  11.068  1.00  0.00           C  
ATOM     42  NE  ARG A 230      25.781  28.237  10.411  1.00  0.00           N  
ATOM     43  CZ  ARG A 230      25.645  27.830   9.151  1.00  0.00           C  
ATOM     44  NH1 ARG A 230      24.664  28.301   8.399  1.00  0.00           N  
ATOM     45  NH2 ARG A 230      26.506  26.962   8.633  1.00  0.00           N  
ATOM     46  N   GLN A 232      23.558  34.456  12.994  1.00  0.00           N  
ATOM     47  CA  GLN A 232      22.562  35.501  13.188  1.00  0.00           C  
ATOM     48  C   GLN A 232      23.163  36.853  12.850  1.00  0.00           C  
ATOM     49  O   GLN A 232      22.495  37.714  12.279  1.00  0.00           O  
ATOM     50  CB  GLN A 232      22.053  35.497  14.627  1.00  0.00           C  
ATOM     51  CG  GLN A 232      20.963  34.463  14.869  1.00  0.00           C  
ATOM     52  CD  GLN A 232      20.661  34.261  16.339  1.00  0.00           C  
ATOM     53  OE1 GLN A 232      20.555  35.224  17.100  1.00  0.00           O  
ATOM     54  NE2 GLN A 232      20.511  33.002  16.747  1.00  0.00           N  
ATOM     55  N   ILE A 233      24.428  37.043  13.195  1.00  0.00           N  
ATOM     56  CA  ILE A 233      25.087  38.298  12.875  1.00  0.00           C  
ATOM     57  C   ILE A 233      25.210  38.409  11.359  1.00  0.00           C  
ATOM     58  O   ILE A 233      24.975  39.467  10.779  1.00  0.00           O  
ATOM     59  CB  ILE A 233      26.483  38.378  13.517  1.00  0.00           C  
ATOM     60  CG1 ILE A 233      26.329  38.676  15.012  1.00  0.00           C  
ATOM     61  CG2 ILE A 233      27.326  39.454  12.824  1.00  0.00           C  
ATOM     62  CD1 ILE A 233      27.610  38.511  15.822  1.00  0.00           C  
ATOM     63  N   ILE A 234      25.564  37.309  10.712  1.00  0.00           N  
ATOM     64  CA  ILE A 234      25.704  37.333   9.268  1.00  0.00           C  
ATOM     65  C   ILE A 234      24.362  37.709   8.646  1.00  0.00           C  
ATOM     66  O   ILE A 234      24.298  38.597   7.795  1.00  0.00           O  
ATOM     67  CB  ILE A 234      26.229  35.966   8.746  1.00  0.00           C  
ATOM     68  CG1 ILE A 234      27.671  35.777   9.236  1.00  0.00           C  
ATOM     69  CG2 ILE A 234      26.205  35.925   7.230  1.00  0.00           C  
ATOM     70  CD1 ILE A 234      28.238  34.395   9.025  1.00  0.00           C  
ATOM     71  N   ASP A 235      23.296  37.053   9.097  1.00  0.00           N  
ATOM     72  CA  ASP A 235      21.942  37.321   8.612  1.00  0.00           C  
ATOM     73  C   ASP A 235      21.609  38.810   8.680  1.00  0.00           C  
ATOM     74  O   ASP A 235      21.118  39.397   7.717  1.00  0.00           O  
ATOM     75  CB  ASP A 235      20.921  36.549   9.449  1.00  0.00           C  
ATOM     76  CG  ASP A 235      20.944  35.063   9.171  1.00  0.00           C  
ATOM     77  OD1 ASP A 235      20.313  34.306   9.938  1.00  0.00           O  
ATOM     78  OD2 ASP A 235      21.585  34.652   8.181  1.00  0.00           O  
ATOM     79  N   GLU A 236      21.880  39.415   9.830  1.00  0.00           N  
ATOM     80  CA  GLU A 236      21.607  40.827  10.027  1.00  0.00           C  
ATOM     81  C   GLU A 236      22.433  41.733   9.112  1.00  0.00           C  
ATOM     82  O   GLU A 236      21.951  42.776   8.676  1.00  0.00           O  
ATOM     83  CB  GLU A 236      21.824  41.185  11.496  1.00  0.00           C  
ATOM     84  CG  GLU A 236      20.685  40.733  12.400  1.00  0.00           C  
ATOM     85  CD  GLU A 236      21.140  40.390  13.810  1.00  0.00           C  
ATOM     86  OE1 GLU A 236      22.098  41.030  14.302  1.00  0.00           O  
ATOM     87  OE2 GLU A 236      20.531  39.486  14.431  1.00  0.00           O  
ATOM     88  N   ASP A 237      23.670  41.343   8.814  1.00  0.00           N  
ATOM     89  CA  ASP A 237      24.505  42.149   7.932  1.00  0.00           C  
ATOM     90  C   ASP A 237      23.988  42.042   6.505  1.00  0.00           C  
ATOM     91  O   ASP A 237      24.105  42.978   5.717  1.00  0.00           O  
ATOM     92  CB  ASP A 237      25.961  41.681   7.970  1.00  0.00           C  
ATOM     93  CG  ASP A 237      26.655  42.024   9.268  1.00  0.00           C  
ATOM     94  OD1 ASP A 237      26.074  42.779  10.075  1.00  0.00           O  
ATOM     95  OD2 ASP A 237      27.790  41.543   9.476  1.00  0.00           O  
ATOM     96  N   LEU A 238      23.421  40.887   6.174  1.00  0.00           N  
ATOM     97  CA  LEU A 238      22.892  40.653   4.842  1.00  0.00           C  
ATOM     98  C   LEU A 238      21.625  41.485   4.664  1.00  0.00           C  
ATOM     99  O   LEU A 238      21.434  42.154   3.641  1.00  0.00           O  
ATOM    100  CB  LEU A 238      22.601  39.162   4.670  1.00  0.00           C  
ATOM    101  CG  LEU A 238      23.480  38.319   3.727  1.00  0.00           C  
ATOM    102  CD1 LEU A 238      24.749  39.060   3.338  1.00  0.00           C  
ATOM    103  CD2 LEU A 238      23.803  36.989   4.392  1.00  0.00           C  
ATOM    104  N   ALA A 239      20.775  41.451   5.683  1.00  0.00           N  
ATOM    105  CA  ALA A 239      19.527  42.198   5.682  1.00  0.00           C  
ATOM    106  C   ALA A 239      19.765  43.708   5.597  1.00  0.00           C  
ATOM    107  O   ALA A 239      19.235  44.375   4.711  1.00  0.00           O  
ATOM    108  CB  ALA A 239      18.731  41.869   6.942  1.00  0.00           C  
ATOM    109  N   SER A 240      20.558  44.243   6.519  1.00  0.00           N  
ATOM    110  CA  SER A 240      20.848  45.673   6.547  1.00  0.00           C  
ATOM    111  C   SER A 240      21.606  46.142   5.315  1.00  0.00           C  
ATOM    112  O   SER A 240      21.734  47.339   5.082  1.00  0.00           O  
ATOM    113  CB  SER A 240      21.675  46.017   7.777  1.00  0.00           C  
ATOM    114  OG  SER A 240      22.999  45.534   7.629  1.00  0.00           O  
ATOM    115  N   GLY A 241      22.128  45.200   4.541  1.00  0.00           N  
ATOM    116  CA  GLY A 241      22.870  45.559   3.350  1.00  0.00           C  
ATOM    117  C   GLY A 241      24.344  45.831   3.600  1.00  0.00           C  
ATOM    118  O   GLY A 241      25.056  46.280   2.701  1.00  0.00           O  
ATOM    119  N   LYS A 243      24.808  45.561   4.817  1.00  0.00           N  
ATOM    120  CA  LYS A 243      26.209  45.779   5.157  1.00  0.00           C  
ATOM    121  C   LYS A 243      27.095  44.890   4.296  1.00  0.00           C  
ATOM    122  O   LYS A 243      28.205  45.261   3.946  1.00  0.00           O  
ATOM    123  CB  LYS A 243      26.454  45.481   6.637  1.00  0.00           C  
ATOM    124  CG  LYS A 243      27.896  45.690   7.064  1.00  0.00           C  
ATOM    125  CD  LYS A 243      28.077  45.505   8.562  1.00  0.00           C  
ATOM    126  CE  LYS A 243      29.515  45.793   8.971  1.00  0.00           C  
ATOM    127  NZ  LYS A 243      29.713  45.677  10.446  1.00  0.00           N  
ATOM    128  N   HIS A 244      26.594  43.710   3.960  1.00  0.00           N  
ATOM    129  CA  HIS A 244      27.326  42.778   3.118  1.00  0.00           C  
ATOM    130  C   HIS A 244      26.354  42.223   2.102  1.00  0.00           C  
ATOM    131  O   HIS A 244      25.143  42.249   2.319  1.00  0.00           O  
ATOM    132  CB  HIS A 244      27.913  41.621   3.946  1.00  0.00           C  
ATOM    133  CG  HIS A 244      29.028  42.030   4.856  1.00  0.00           C  
ATOM    134  ND1 HIS A 244      30.201  42.586   4.391  1.00  0.00           N  
ATOM    135  CD2 HIS A 244      29.127  42.017   6.206  1.00  0.00           C  
ATOM    136  CE1 HIS A 244      30.971  42.905   5.415  1.00  0.00           C  
ATOM    137  NE2 HIS A 244      30.343  42.570   6.529  1.00  0.00           N  
ATOM    138  N   THR A 245      26.891  41.728   0.993  1.00  0.00           N  
ATOM    139  CA  THR A 245      26.084  41.134  -0.061  1.00  0.00           C  
ATOM    140  C   THR A 245      26.621  39.734  -0.335  1.00  0.00           C  
ATOM    141  O   THR A 245      26.102  39.006  -1.179  1.00  0.00           O  
ATOM    142  CB  THR A 245      26.136  41.978  -1.350  1.00  0.00           C  
ATOM    143  OG1 THR A 245      27.482  42.038  -1.837  1.00  0.00           O  
ATOM    144  CG2 THR A 245      25.638  43.386  -1.072  1.00  0.00           C  
ATOM    145  N   THR A 264      27.672  39.377   0.396  1.00  0.00           N  
ATOM    146  CA  THR A 264      28.313  38.064   0.302  1.00  0.00           C  
ATOM    147  C   THR A 264      29.052  37.829   1.611  1.00  0.00           C  
ATOM    148  O   THR A 264      29.338  38.776   2.341  1.00  0.00           O  
ATOM    149  CB  THR A 264      29.366  38.000  -0.821  1.00  0.00           C  
ATOM    150  OG1 THR A 264      30.298  39.073  -0.650  1.00  0.00           O  
ATOM    151  CG2 THR A 264      28.719  38.102  -2.188  1.00  0.00           C  
ATOM    152  N   VAL A 266      29.345  36.573   1.918  1.00  0.00           N  
ATOM    153  CA  VAL A 266      30.086  36.279   3.121  1.00  0.00           C  
ATOM    154  C   VAL A 266      31.398  35.636   2.694  1.00  0.00           C  
ATOM    155  O   VAL A 266      31.434  34.818   1.775  1.00  0.00           O  
ATOM    156  CB  VAL A 266      29.293  35.357   4.066  1.00  0.00           C  
ATOM    157  CG1 VAL A 266      27.854  35.863   4.164  1.00  0.00           C  
ATOM    158  CG2 VAL A 266      29.332  33.926   3.584  1.00  0.00           C  
ATOM    159  N   HIS A 267      32.482  36.044   3.345  1.00  0.00           N  
ATOM    160  CA  HIS A 267      33.801  35.530   3.029  1.00  0.00           C  
ATOM    161  C   HIS A 267      34.543  35.297   4.330  1.00  0.00           C  
ATOM    162  O   HIS A 267      34.879  36.238   5.051  1.00  0.00           O  
ATOM    163  CB  HIS A 267      34.554  36.541   2.169  1.00  0.00           C  
ATOM    164  CG  HIS A 267      35.613  35.934   1.304  1.00  0.00           C  
ATOM    165  ND1 HIS A 267      36.416  34.894   1.724  1.00  0.00           N  
ATOM    166  CD2 HIS A 267      36.028  36.247   0.056  1.00  0.00           C  
ATOM    167  CE1 HIS A 267      37.280  34.593   0.771  1.00  0.00           C  
ATOM    168  NE2 HIS A 267      37.067  35.401  -0.252  1.00  0.00           N  
ATOM    169  N   THR A 268      34.794  34.028   4.619  1.00  0.00           N  
ATOM    170  CA  THR A 268      35.478  33.622   5.840  1.00  0.00           C  
ATOM    171  C   THR A 268      36.828  32.984   5.556  1.00  0.00           C  
ATOM    172  O   THR A 268      37.245  32.858   4.395  1.00  0.00           O  
ATOM    173  CB  THR A 268      34.642  32.592   6.588  1.00  0.00           C  
ATOM    174  OG1 THR A 268      34.421  31.464   5.730  1.00  0.00           O  
ATOM    175  CG2 THR A 268      33.298  33.194   6.994  1.00  0.00           C  
ATOM    176  N   ARG A 269      37.514  32.579   6.619  1.00  0.00           N  
ATOM    177  CA  ARG A 269      38.790  31.911   6.445  1.00  0.00           C  
ATOM    178  C   ARG A 269      39.186  31.005   7.600  1.00  0.00           C  
ATOM    179  O   ARG A 269      38.765  31.200   8.744  1.00  0.00           O  
ATOM    180  CB  ARG A 269      39.898  32.939   6.148  1.00  0.00           C  
ATOM    181  CG  ARG A 269      40.784  33.400   7.300  1.00  0.00           C  
ATOM    182  CD  ARG A 269      40.102  34.370   8.247  1.00  0.00           C  
ATOM    183  NE  ARG A 269      39.455  33.624   9.307  1.00  0.00           N  
ATOM    184  CZ  ARG A 269      39.714  33.759  10.599  1.00  0.00           C  
ATOM    185  NH1 ARG A 269      40.609  34.630  11.034  1.00  0.00           N  
ATOM    186  NH2 ARG A 269      39.086  32.976  11.450  1.00  0.00           N  
ATOM    187  N   PHE A 270      39.946  29.963   7.269  1.00  0.00           N  
ATOM    188  CA  PHE A 270      40.480  29.047   8.268  1.00  0.00           C  
ATOM    189  C   PHE A 270      41.984  29.338   8.196  1.00  0.00           C  
ATOM    190  O   PHE A 270      42.639  28.980   7.221  1.00  0.00           O  
ATOM    191  CB  PHE A 270      40.200  27.585   7.913  1.00  0.00           C  
ATOM    192  CG  PHE A 270      40.854  26.613   8.862  1.00  0.00           C  
ATOM    193  CD1 PHE A 270      40.631  26.713  10.229  1.00  0.00           C  
ATOM    194  CD2 PHE A 270      41.720  25.632   8.394  1.00  0.00           C  
ATOM    195  CE1 PHE A 270      41.266  25.855  11.126  1.00  0.00           C  
ATOM    196  CE2 PHE A 270      42.360  24.770   9.271  1.00  0.00           C  
ATOM    197  CZ  PHE A 270      42.137  24.877  10.646  1.00  0.00           C  
ATOM    198  N   PRO A 272      42.543  29.980   9.235  1.00  0.00           N  
ATOM    199  CA  PRO A 272      43.962  30.352   9.305  1.00  0.00           C  
ATOM    200  C   PRO A 272      44.883  29.625  10.288  1.00  0.00           C  
ATOM    201  O   PRO A 272      45.457  30.258  11.179  1.00  0.00           O  
ATOM    202  CB  PRO A 272      43.872  31.814   9.675  1.00  0.00           C  
ATOM    203  CG  PRO A 272      42.830  31.740  10.826  1.00  0.00           C  
ATOM    204  CD  PRO A 272      41.795  30.658  10.315  1.00  0.00           C  
ATOM    205  N   PRO A 273      45.071  28.311  10.133  1.00  0.00           N  
ATOM    206  CA  PRO A 273      45.952  27.593  11.065  1.00  0.00           C  
ATOM    207  C   PRO A 273      47.436  27.903  10.872  1.00  0.00           C  
ATOM    208  O   PRO A 273      47.875  28.175   9.762  1.00  0.00           O  
ATOM    209  CB  PRO A 273      45.666  26.148  10.730  1.00  0.00           C  
ATOM    210  CG  PRO A 273      45.555  26.215   9.232  1.00  0.00           C  
ATOM    211  CD  PRO A 273      44.639  27.424   9.040  1.00  0.00           C  
ATOM    212  N   GLU A 274      48.209  27.856  11.956  1.00  0.00           N  
ATOM    213  CA  GLU A 274      49.657  28.076  11.857  1.00  0.00           C  
ATOM    214  C   GLU A 274      50.278  26.714  11.558  1.00  0.00           C  
ATOM    215  O   GLU A 274      49.896  25.725  12.153  1.00  0.00           O  
ATOM    216  CB  GLU A 274      50.252  28.605  13.167  1.00  0.00           C  
ATOM    217  CG  GLU A 274      51.621  29.250  12.950  1.00  0.00           C  
ATOM    218  CD  GLU A 274      52.512  29.280  14.182  1.00  0.00           C  
ATOM    219  OE1 GLU A 274      51.993  29.236  15.321  1.00  0.00           O  
ATOM    220  OE2 GLU A 274      53.743  29.367  14.003  1.00  0.00           O  
ATOM    221  N   PRO A 275      51.223  26.641  10.615  1.00  0.00           N  
ATOM    222  CA  PRO A 275      51.795  25.318  10.357  1.00  0.00           C  
ATOM    223  C   PRO A 275      52.898  24.925  11.348  1.00  0.00           C  
ATOM    224  O   PRO A 275      54.075  24.806  10.979  1.00  0.00           O  
ATOM    225  CB  PRO A 275      52.292  25.431   8.918  1.00  0.00           C  
ATOM    226  CG  PRO A 275      52.687  26.860   8.819  1.00  0.00           C  
ATOM    227  CD  PRO A 275      51.571  27.585   9.539  1.00  0.00           C  
ATOM    228  N   ASN A 276      52.498  24.716  12.605  1.00  0.00           N  
ATOM    229  CA  ASN A 276      53.415  24.311  13.665  1.00  0.00           C  
ATOM    230  C   ASN A 276      52.951  22.997  14.299  1.00  0.00           C  
ATOM    231  O   ASN A 276      53.293  22.692  15.435  1.00  0.00           O  
ATOM    232  CB  ASN A 276      53.484  25.396  14.734  1.00  0.00           C  
ATOM    233  CG  ASN A 276      52.179  25.549  15.486  1.00  0.00           C  
ATOM    234  OD1 ASN A 276      51.096  25.356  14.919  1.00  0.00           O  
ATOM    235  ND2 ASN A 276      52.269  25.911  16.763  1.00  0.00           N  
ATOM    236  N   GLY A 277      52.168  22.218  13.564  1.00  0.00           N  
ATOM    237  CA  GLY A 277      51.708  20.951  14.097  1.00  0.00           C  
ATOM    238  C   GLY A 277      50.527  20.454  13.302  1.00  0.00           C  
ATOM    239  O   GLY A 277      50.082  21.149  12.387  1.00  0.00           O  
ATOM    240  N   TYR A 279      50.015  19.269  13.630  1.00  0.00           N  
ATOM    241  CA  TYR A 279      48.859  18.725  12.918  1.00  0.00           C  
ATOM    242  C   TYR A 279      47.551  19.265  13.468  1.00  0.00           C  
ATOM    243  O   TYR A 279      47.489  19.739  14.591  1.00  0.00           O  
ATOM    244  CB  TYR A 279      48.842  17.198  12.996  1.00  0.00           C  
ATOM    245  CG  TYR A 279      49.821  16.529  12.071  1.00  0.00           C  
ATOM    246  CD1 TYR A 279      51.159  16.914  12.050  1.00  0.00           C  
ATOM    247  CD2 TYR A 279      49.425  15.484  11.251  1.00  0.00           C  
ATOM    248  CE1 TYR A 279      52.088  16.264  11.236  1.00  0.00           C  
ATOM    249  CE2 TYR A 279      50.346  14.816  10.429  1.00  0.00           C  
ATOM    250  CZ  TYR A 279      51.678  15.212  10.434  1.00  0.00           C  
ATOM    251  OH  TYR A 279      52.609  14.533   9.678  1.00  0.00           O  
ATOM    252  N   LEU A 280      46.506  19.197  12.660  1.00  0.00           N  
ATOM    253  CA  LEU A 280      45.192  19.678  13.065  1.00  0.00           C  
ATOM    254  C   LEU A 280      44.529  18.703  14.034  1.00  0.00           C  
ATOM    255  O   LEU A 280      44.715  17.497  13.921  1.00  0.00           O  
ATOM    256  CB  LEU A 280      44.310  19.848  11.821  1.00  0.00           C  
ATOM    257  CG  LEU A 280      44.173  21.235  11.185  1.00  0.00           C  
ATOM    258  CD1 LEU A 280      45.417  22.076  11.429  1.00  0.00           C  
ATOM    259  CD2 LEU A 280      43.883  21.087   9.701  1.00  0.00           C  
ATOM    260  N   HIS A 281      43.782  19.229  15.000  1.00  0.00           N  
ATOM    261  CA  HIS A 281      43.056  18.384  15.941  1.00  0.00           C  
ATOM    262  C   HIS A 281      41.555  18.634  15.821  1.00  0.00           C  
ATOM    263  O   HIS A 281      41.125  19.520  15.087  1.00  0.00           O  
ATOM    264  CB  HIS A 281      43.515  18.617  17.377  1.00  0.00           C  
ATOM    265  CG  HIS A 281      43.520  20.049  17.792  1.00  0.00           C  
ATOM    266  ND1 HIS A 281      42.420  20.867  17.668  1.00  0.00           N  
ATOM    267  CD2 HIS A 281      44.491  20.809  18.347  1.00  0.00           C  
ATOM    268  CE1 HIS A 281      42.713  22.072  18.127  1.00  0.00           C  
ATOM    269  NE2 HIS A 281      43.964  22.063  18.545  1.00  0.00           N  
ATOM    270  N   ILE A 282      40.767  17.828  16.531  1.00  0.00           N  
ATOM    271  CA  ILE A 282      39.310  17.920  16.512  1.00  0.00           C  
ATOM    272  C   ILE A 282      38.837  19.364  16.773  1.00  0.00           C  
ATOM    273  O   ILE A 282      37.774  19.776  16.307  1.00  0.00           O  
ATOM    274  CB  ILE A 282      38.707  16.932  17.549  1.00  0.00           C  
ATOM    275  CG1 ILE A 282      37.178  16.950  17.497  1.00  0.00           C  
ATOM    276  CG2 ILE A 282      39.183  17.278  18.931  1.00  0.00           C  
ATOM    277  CD1 ILE A 282      36.592  16.177  16.356  1.00  0.00           C  
ATOM    278  N   GLY A 283      39.635  20.132  17.505  1.00  0.00           N  
ATOM    279  CA  GLY A 283      39.278  21.513  17.771  1.00  0.00           C  
ATOM    280  C   GLY A 283      39.307  22.320  16.485  1.00  0.00           C  
ATOM    281  O   GLY A 283      38.446  23.175  16.248  1.00  0.00           O  
ATOM    282  N   HIS A 284      40.305  22.054  15.644  1.00  0.00           N  
ATOM    283  CA  HIS A 284      40.418  22.744  14.367  1.00  0.00           C  
ATOM    284  C   HIS A 284      39.210  22.366  13.507  1.00  0.00           C  
ATOM    285  O   HIS A 284      38.700  23.180  12.736  1.00  0.00           O  
ATOM    286  CB  HIS A 284      41.715  22.354  13.665  1.00  0.00           C  
ATOM    287  CG  HIS A 284      42.946  22.814  14.379  1.00  0.00           C  
ATOM    288  ND1 HIS A 284      43.832  21.943  14.977  1.00  0.00           N  
ATOM    289  CD2 HIS A 284      43.422  24.059  14.619  1.00  0.00           C  
ATOM    290  CE1 HIS A 284      44.799  22.632  15.556  1.00  0.00           C  
ATOM    291  NE2 HIS A 284      44.573  23.918  15.355  1.00  0.00           N  
ATOM    292  N   ALA A 285      38.743  21.133  13.669  1.00  0.00           N  
ATOM    293  CA  ALA A 285      37.592  20.645  12.928  1.00  0.00           C  
ATOM    294  C   ALA A 285      36.364  21.496  13.226  1.00  0.00           C  
ATOM    295  O   ALA A 285      35.559  21.764  12.341  1.00  0.00           O  
ATOM    296  CB  ALA A 285      37.326  19.196  13.281  1.00  0.00           C  
ATOM    297  N   LYS A 286      36.223  21.923  14.477  1.00  0.00           N  
ATOM    298  CA  LYS A 286      35.092  22.761  14.857  1.00  0.00           C  
ATOM    299  C   LYS A 286      35.182  24.084  14.088  1.00  0.00           C  
ATOM    300  O   LYS A 286      34.184  24.606  13.583  1.00  0.00           O  
ATOM    301  CB  LYS A 286      35.110  23.030  16.363  1.00  0.00           C  
ATOM    302  CG  LYS A 286      34.094  24.068  16.809  1.00  0.00           C  
ATOM    303  CD  LYS A 286      34.108  24.261  18.313  1.00  0.00           C  
ATOM    304  CE  LYS A 286      33.016  25.222  18.767  1.00  0.00           C  
ATOM    305  NZ  LYS A 286      32.962  25.310  20.247  1.00  0.00           N  
ATOM    306  N   SER A 288      36.396  24.610  13.992  1.00  0.00           N  
ATOM    307  CA  SER A 288      36.637  25.859  13.290  1.00  0.00           C  
ATOM    308  C   SER A 288      36.481  25.678  11.783  1.00  0.00           C  
ATOM    309  O   SER A 288      35.988  26.561  11.095  1.00  0.00           O  
ATOM    310  CB  SER A 288      38.041  26.371  13.628  1.00  0.00           C  
ATOM    311  OG  SER A 288      38.351  27.544  12.904  1.00  0.00           O  
ATOM    312  N   ILE A 289      36.911  24.528  11.277  1.00  0.00           N  
ATOM    313  CA  ILE A 289      36.808  24.229   9.847  1.00  0.00           C  
ATOM    314  C   ILE A 289      35.348  24.117   9.421  1.00  0.00           C  
ATOM    315  O   ILE A 289      34.949  24.656   8.395  1.00  0.00           O  
ATOM    316  CB  ILE A 289      37.541  22.909   9.486  1.00  0.00           C  
ATOM    317  CG1 ILE A 289      39.057  23.124   9.567  1.00  0.00           C  
ATOM    318  CG2 ILE A 289      37.141  22.444   8.067  1.00  0.00           C  
ATOM    319  CD1 ILE A 289      39.852  21.873   9.300  1.00  0.00           C  
ATOM    320  N   CYS A 290      34.556  23.419  10.223  1.00  0.00           N  
ATOM    321  CA  CYS A 290      33.144  23.249   9.930  1.00  0.00           C  
ATOM    322  C   CYS A 290      32.428  24.592   9.974  1.00  0.00           C  
ATOM    323  O   CYS A 290      31.574  24.868   9.133  1.00  0.00           O  
ATOM    324  CB  CYS A 290      32.516  22.267  10.923  1.00  0.00           C  
ATOM    325  SG  CYS A 290      33.087  20.570  10.684  1.00  0.00           S  
ATOM    326  N   LEU A 291      32.794  25.431  10.942  1.00  0.00           N  
ATOM    327  CA  LEU A 291      32.196  26.756  11.087  1.00  0.00           C  
ATOM    328  C   LEU A 291      32.466  27.657   9.867  1.00  0.00           C  
ATOM    329  O   LEU A 291      31.546  28.127   9.200  1.00  0.00           O  
ATOM    330  CB  LEU A 291      32.752  27.444  12.334  1.00  0.00           C  
ATOM    331  CG  LEU A 291      31.839  28.312  13.211  1.00  0.00           C  
ATOM    332  CD1 LEU A 291      32.718  29.211  14.078  1.00  0.00           C  
ATOM    333  CD2 LEU A 291      30.917  29.156  12.376  1.00  0.00           C  
ATOM    334  N   ASN A 292      33.739  27.896   9.583  1.00  0.00           N  
ATOM    335  CA  ASN A 292      34.122  28.757   8.474  1.00  0.00           C  
ATOM    336  C   ASN A 292      33.746  28.254   7.074  1.00  0.00           C  
ATOM    337  O   ASN A 292      33.189  29.007   6.273  1.00  0.00           O  
ATOM    338  CB  ASN A 292      35.615  29.067   8.575  1.00  0.00           C  
ATOM    339  CG  ASN A 292      35.940  29.981   9.757  1.00  0.00           C  
ATOM    340  OD1 ASN A 292      35.582  31.161   9.758  1.00  0.00           O  
ATOM    341  ND2 ASN A 292      36.613  29.437  10.770  1.00  0.00           N  
ATOM    342  N   PHE A 293      34.027  26.992   6.776  1.00  0.00           N  
ATOM    343  CA  PHE A 293      33.681  26.451   5.461  1.00  0.00           C  
ATOM    344  C   PHE A 293      32.176  26.182   5.375  1.00  0.00           C  
ATOM    345  O   PHE A 293      31.576  26.318   4.313  1.00  0.00           O  
ATOM    346  CB  PHE A 293      34.454  25.162   5.187  1.00  0.00           C  
ATOM    347  CG  PHE A 293      35.915  25.376   4.886  1.00  0.00           C  
ATOM    348  CD1 PHE A 293      36.348  25.552   3.582  1.00  0.00           C  
ATOM    349  CD2 PHE A 293      36.857  25.384   5.910  1.00  0.00           C  
ATOM    350  CE1 PHE A 293      37.698  25.733   3.284  1.00  0.00           C  
ATOM    351  CE2 PHE A 293      38.217  25.563   5.631  1.00  0.00           C  
ATOM    352  CZ  PHE A 293      38.641  25.740   4.309  1.00  0.00           C  
ATOM    353  N   GLY A 294      31.572  25.808   6.502  1.00  0.00           N  
ATOM    354  CA  GLY A 294      30.147  25.544   6.530  1.00  0.00           C  
ATOM    355  C   GLY A 294      29.336  26.795   6.263  1.00  0.00           C  
ATOM    356  O   GLY A 294      28.371  26.763   5.507  1.00  0.00           O  
ATOM    357  N   ILE A 295      29.718  27.899   6.894  1.00  0.00           N  
ATOM    358  CA  ILE A 295      29.019  29.164   6.695  1.00  0.00           C  
ATOM    359  C   ILE A 295      29.164  29.597   5.240  1.00  0.00           C  
ATOM    360  O   ILE A 295      28.210  30.076   4.625  1.00  0.00           O  
ATOM    361  CB  ILE A 295      29.590  30.281   7.584  1.00  0.00           C  
ATOM    362  CG1 ILE A 295      29.105  30.115   9.020  1.00  0.00           C  
ATOM    363  CG2 ILE A 295      29.190  31.631   7.030  1.00  0.00           C  
ATOM    364  CD1 ILE A 295      29.661  31.152   9.984  1.00  0.00           C  
ATOM    365  N   ALA A 296      30.360  29.416   4.691  1.00  0.00           N  
ATOM    366  CA  ALA A 296      30.611  29.796   3.314  1.00  0.00           C  
ATOM    367  C   ALA A 296      29.673  29.081   2.349  1.00  0.00           C  
ATOM    368  O   ALA A 296      29.068  29.718   1.493  1.00  0.00           O  
ATOM    369  CB  ALA A 296      32.063  29.511   2.942  1.00  0.00           C  
ATOM    370  N   GLN A 297      29.529  27.767   2.486  1.00  0.00           N  
ATOM    371  CA  GLN A 297      28.669  27.049   1.560  1.00  0.00           C  
ATOM    372  C   GLN A 297      27.180  27.222   1.833  1.00  0.00           C  
ATOM    373  O   GLN A 297      26.372  27.167   0.916  1.00  0.00           O  
ATOM    374  CB  GLN A 297      29.045  25.569   1.509  1.00  0.00           C  
ATOM    375  CG  GLN A 297      28.788  24.779   2.764  1.00  0.00           C  
ATOM    376  CD  GLN A 297      29.372  23.379   2.670  1.00  0.00           C  
ATOM    377  OE1 GLN A 297      29.107  22.519   3.513  1.00  0.00           O  
ATOM    378  NE2 GLN A 297      30.185  23.148   1.639  1.00  0.00           N  
ATOM    379  N   ASP A 298      26.800  27.444   3.083  1.00  0.00           N  
ATOM    380  CA  ASP A 298      25.392  27.647   3.369  1.00  0.00           C  
ATOM    381  C   ASP A 298      24.946  29.000   2.811  1.00  0.00           C  
ATOM    382  O   ASP A 298      23.807  29.144   2.378  1.00  0.00           O  
ATOM    383  CB  ASP A 298      25.129  27.597   4.872  1.00  0.00           C  
ATOM    384  CG  ASP A 298      25.083  26.186   5.406  1.00  0.00           C  
ATOM    385  OD1 ASP A 298      25.304  25.247   4.613  1.00  0.00           O  
ATOM    386  OD2 ASP A 298      24.826  26.018   6.620  1.00  0.00           O  
ATOM    387  N   TYR A 299      25.839  29.987   2.815  1.00  0.00           N  
ATOM    388  CA  TYR A 299      25.488  31.307   2.306  1.00  0.00           C  
ATOM    389  C   TYR A 299      26.023  31.565   0.915  1.00  0.00           C  
ATOM    390  O   TYR A 299      26.136  32.712   0.497  1.00  0.00           O  
ATOM    391  CB  TYR A 299      25.999  32.409   3.229  1.00  0.00           C  
ATOM    392  CG  TYR A 299      25.307  32.477   4.558  1.00  0.00           C  
ATOM    393  CD1 TYR A 299      25.559  31.529   5.546  1.00  0.00           C  
ATOM    394  CD2 TYR A 299      24.414  33.508   4.843  1.00  0.00           C  
ATOM    395  CE1 TYR A 299      24.942  31.609   6.790  1.00  0.00           C  
ATOM    396  CE2 TYR A 299      23.791  33.597   6.081  1.00  0.00           C  
ATOM    397  CZ  TYR A 299      24.059  32.648   7.051  1.00  0.00           C  
ATOM    398  OH  TYR A 299      23.458  32.743   8.284  1.00  0.00           O  
ATOM    399  N   LYS A 305      26.361  30.501   0.201  1.00  0.00           N  
ATOM    400  CA  LYS A 305      26.878  30.641  -1.155  1.00  0.00           C  
ATOM    401  C   LYS A 305      28.028  31.647  -1.190  1.00  0.00           C  
ATOM    402  O   LYS A 305      28.076  32.515  -2.060  1.00  0.00           O  
ATOM    403  CB  LYS A 305      25.757  31.104  -2.087  1.00  0.00           C  
ATOM    404  CG  LYS A 305      24.494  30.253  -2.013  1.00  0.00           C  
ATOM    405  CD  LYS A 305      24.767  28.812  -2.421  1.00  0.00           C  
ATOM    406  CE  LYS A 305      23.489  27.977  -2.438  1.00  0.00           C  
ATOM    407  NZ  LYS A 305      22.868  27.843  -1.088  1.00  0.00           N  
ATOM    408  N   GLY A 306      28.947  31.522  -0.236  1.00  0.00           N  
ATOM    409  CA  GLY A 306      30.083  32.422  -0.165  1.00  0.00           C  
ATOM    410  C   GLY A 306      31.421  31.739  -0.378  1.00  0.00           C  
ATOM    411  O   GLY A 306      31.500  30.674  -0.985  1.00  0.00           O  
ATOM    412  N   GLN A 307      32.480  32.350   0.134  1.00  0.00           N  
ATOM    413  CA  GLN A 307      33.820  31.804  -0.019  1.00  0.00           C  
ATOM    414  C   GLN A 307      34.572  31.702   1.308  1.00  0.00           C  
ATOM    415  O   GLN A 307      34.384  32.525   2.217  1.00  0.00           O  
ATOM    416  CB  GLN A 307      34.633  32.681  -0.971  1.00  0.00           C  
ATOM    417  CG  GLN A 307      34.097  32.795  -2.391  1.00  0.00           C  
ATOM    418  CD  GLN A 307      34.195  31.498  -3.173  1.00  0.00           C  
ATOM    419  OE1 GLN A 307      35.206  30.799  -3.119  1.00  0.00           O  
ATOM    420  NE2 GLN A 307      33.149  31.182  -3.924  1.00  0.00           N  
ATOM    421  N   CYS A 308      35.439  30.700   1.407  1.00  0.00           N  
ATOM    422  CA  CYS A 308      36.257  30.495   2.596  1.00  0.00           C  
ATOM    423  C   CYS A 308      37.679  30.166   2.157  1.00  0.00           C  
ATOM    424  O   CYS A 308      37.911  29.203   1.429  1.00  0.00           O  
ATOM    425  CB  CYS A 308      35.704  29.351   3.450  1.00  0.00           C  
ATOM    426  SG  CYS A 308      36.628  29.093   4.974  1.00  0.00           S  
ATOM    427  N   ASN A 309      38.634  30.969   2.604  1.00  0.00           N  
ATOM    428  CA  ASN A 309      40.039  30.762   2.240  1.00  0.00           C  
ATOM    429  C   ASN A 309      40.746  29.859   3.226  1.00  0.00           C  
ATOM    430  O   ASN A 309      40.352  29.752   4.380  1.00  0.00           O  
ATOM    431  CB  ASN A 309      40.810  32.092   2.219  1.00  0.00           C  
ATOM    432  CG  ASN A 309      40.271  33.072   1.209  1.00  0.00           C  
ATOM    433  OD1 ASN A 309      39.468  32.719   0.353  1.00  0.00           O  
ATOM    434  ND2 ASN A 309      40.732  34.313   1.290  1.00  0.00           N  
ATOM    435  N   LEU A 310      41.790  29.206   2.748  1.00  0.00           N  
ATOM    436  CA  LEU A 310      42.627  28.380   3.592  1.00  0.00           C  
ATOM    437  C   LEU A 310      43.887  29.222   3.624  1.00  0.00           C  
ATOM    438  O   LEU A 310      44.484  29.503   2.581  1.00  0.00           O  
ATOM    439  CB  LEU A 310      42.926  27.013   2.961  1.00  0.00           C  
ATOM    440  CG  LEU A 310      44.033  26.216   3.683  1.00  0.00           C  
ATOM    441  CD1 LEU A 310      43.753  26.121   5.171  1.00  0.00           C  
ATOM    442  CD2 LEU A 310      44.138  24.811   3.067  1.00  0.00           C  
ATOM    443  N   ARG A 311      44.272  29.661   4.812  1.00  0.00           N  
ATOM    444  CA  ARG A 311      45.454  30.490   4.937  1.00  0.00           C  
ATOM    445  C   ARG A 311      46.366  29.986   6.030  1.00  0.00           C  
ATOM    446  O   ARG A 311      45.940  29.717   7.154  1.00  0.00           O  
ATOM    447  CB  ARG A 311      45.058  31.932   5.229  1.00  0.00           C  
ATOM    448  CG  ARG A 311      46.230  32.885   5.382  1.00  0.00           C  
ATOM    449  CD  ARG A 311      45.724  34.315   5.361  1.00  0.00           C  
ATOM    450  NE  ARG A 311      45.240  34.787   6.648  1.00  0.00           N  
ATOM    451  CZ  ARG A 311      44.068  35.391   6.844  1.00  0.00           C  
ATOM    452  NH1 ARG A 311      43.223  35.591   5.840  1.00  0.00           N  
ATOM    453  NH2 ARG A 311      43.758  35.844   8.045  1.00  0.00           N  
ATOM    454  N   PHE A 312      47.632  29.829   5.679  1.00  0.00           N  
ATOM    455  CA  PHE A 312      48.623  29.375   6.634  1.00  0.00           C  
ATOM    456  C   PHE A 312      49.219  30.622   7.259  1.00  0.00           C  
ATOM    457  O   PHE A 312      49.830  31.432   6.570  1.00  0.00           O  
ATOM    458  CB  PHE A 312      49.687  28.550   5.908  1.00  0.00           C  
ATOM    459  CG  PHE A 312      49.213  27.189   5.507  1.00  0.00           C  
ATOM    460  CD1 PHE A 312      49.059  26.190   6.459  1.00  0.00           C  
ATOM    461  CD2 PHE A 312      48.892  26.911   4.198  1.00  0.00           C  
ATOM    462  CE1 PHE A 312      48.592  24.942   6.107  1.00  0.00           C  
ATOM    463  CE2 PHE A 312      48.423  25.663   3.840  1.00  0.00           C  
ATOM    464  CZ  PHE A 312      48.273  24.680   4.793  1.00  0.00           C  
ATOM    465  N   ASP A 313      48.995  30.793   8.559  1.00  0.00           N  
ATOM    466  CA  ASP A 313      49.516  31.952   9.282  1.00  0.00           C  
ATOM    467  C   ASP A 313      50.964  31.645   9.656  1.00  0.00           C  
ATOM    468  O   ASP A 313      51.266  31.351  10.805  1.00  0.00           O  
ATOM    469  CB  ASP A 313      48.701  32.196  10.543  1.00  0.00           C  
ATOM    470  CG  ASP A 313      48.299  33.648  10.696  1.00  0.00           C  
ATOM    471  OD1 ASP A 313      49.064  34.521  10.212  1.00  0.00           O  
ATOM    472  OD2 ASP A 313      47.230  33.922  11.308  1.00  0.00           O  
ATOM    473  N   ASP A 314      51.849  31.719   8.666  1.00  0.00           N  
ATOM    474  CA  ASP A 314      53.258  31.418   8.829  1.00  0.00           C  
ATOM    475  C   ASP A 314      54.164  32.627   9.113  1.00  0.00           C  
ATOM    476  O   ASP A 314      55.060  32.948   8.329  1.00  0.00           O  
ATOM    477  CB  ASP A 314      53.733  30.661   7.582  1.00  0.00           C  
ATOM    478  CG  ASP A 314      53.542  31.454   6.289  1.00  0.00           C  
ATOM    479  OD1 ASP A 314      52.817  32.479   6.287  1.00  0.00           O  
ATOM    480  OD2 ASP A 314      54.125  31.037   5.264  1.00  0.00           O  
ATOM    481  N   THR A 315      53.946  33.276  10.249  1.00  0.00           N  
ATOM    482  CA  THR A 315      54.725  34.456  10.637  1.00  0.00           C  
ATOM    483  C   THR A 315      55.849  34.198  11.664  1.00  0.00           C  
ATOM    484  O   THR A 315      56.463  35.142  12.160  1.00  0.00           O  
ATOM    485  CB  THR A 315      53.812  35.525  11.256  1.00  0.00           C  
ATOM    486  OG1 THR A 315      53.190  34.982  12.429  1.00  0.00           O  
ATOM    487  CG2 THR A 315      52.733  35.953  10.271  1.00  0.00           C  
ATOM    488  N   ASN A 316      56.095  32.937  12.004  1.00  0.00           N  
ATOM    489  CA  ASN A 316      57.134  32.611  12.974  1.00  0.00           C  
ATOM    490  C   ASN A 316      57.831  31.338  12.504  1.00  0.00           C  
ATOM    491  O   ASN A 316      57.505  30.232  12.946  1.00  0.00           O  
ATOM    492  CB  ASN A 316      56.530  32.415  14.365  1.00  0.00           C  
ATOM    493  CG  ASN A 316      57.587  32.278  15.448  1.00  0.00           C  
ATOM    494  OD1 ASN A 316      58.784  32.416  15.189  1.00  0.00           O  
ATOM    495  ND2 ASN A 316      57.145  32.010  16.679  1.00  0.00           N  
ATOM    496  N   PRO A 317      58.831  31.499  11.620  1.00  0.00           N  
ATOM    497  CA  PRO A 317      59.651  30.456  11.000  1.00  0.00           C  
ATOM    498  C   PRO A 317      60.233  29.389  11.917  1.00  0.00           C  
ATOM    499  O   PRO A 317      60.178  28.208  11.595  1.00  0.00           O  
ATOM    500  CB  PRO A 317      60.732  31.257  10.277  1.00  0.00           C  
ATOM    501  CG  PRO A 317      60.892  32.450  11.158  1.00  0.00           C  
ATOM    502  CD  PRO A 317      59.470  32.818  11.448  1.00  0.00           C  
ATOM    503  N   VAL A 333      60.768  29.791  13.062  1.00  0.00           N  
ATOM    504  CA  VAL A 333      61.384  28.832  13.969  1.00  0.00           C  
ATOM    505  C   VAL A 333      60.445  27.755  14.523  1.00  0.00           C  
ATOM    506  O   VAL A 333      60.898  26.718  15.008  1.00  0.00           O  
ATOM    507  CB  VAL A 333      62.077  29.555  15.154  1.00  0.00           C  
ATOM    508  CG1 VAL A 333      62.939  30.694  14.632  1.00  0.00           C  
ATOM    509  CG2 VAL A 333      61.049  30.081  16.137  1.00  0.00           C  
ATOM    510  N   LYS A 421      59.139  27.980  14.439  1.00  0.00           N  
ATOM    511  CA  LYS A 421      58.185  27.008  14.972  1.00  0.00           C  
ATOM    512  C   LYS A 421      57.422  26.236  13.896  1.00  0.00           C  
ATOM    513  O   LYS A 421      56.647  25.328  14.203  1.00  0.00           O  
ATOM    514  CB  LYS A 421      57.174  27.724  15.879  1.00  0.00           C  
ATOM    515  CG  LYS A 421      57.805  28.538  17.005  1.00  0.00           C  
ATOM    516  CD  LYS A 421      56.839  28.703  18.172  1.00  0.00           C  
ATOM    517  CE  LYS A 421      56.443  27.335  18.748  1.00  0.00           C  
ATOM    518  NZ  LYS A 421      55.457  27.407  19.870  1.00  0.00           N  
ATOM    519  N   GLU A 422      57.656  26.581  12.637  1.00  0.00           N  
ATOM    520  CA  GLU A 422      56.919  25.958  11.554  1.00  0.00           C  
ATOM    521  C   GLU A 422      57.701  25.020  10.656  1.00  0.00           C  
ATOM    522  O   GLU A 422      58.932  25.022  10.645  1.00  0.00           O  
ATOM    523  CB  GLU A 422      56.272  27.062  10.720  1.00  0.00           C  
ATOM    524  CG  GLU A 422      55.223  27.851  11.494  1.00  0.00           C  
ATOM    525  CD  GLU A 422      55.064  29.277  11.005  1.00  0.00           C  
ATOM    526  OE1 GLU A 422      55.417  29.557   9.840  1.00  0.00           O  
ATOM    527  OE2 GLU A 422      54.575  30.120  11.788  1.00  0.00           O  
ATOM    528  N   ASP A 423      56.964  24.214   9.899  1.00  0.00           N  
ATOM    529  CA  ASP A 423      57.575  23.272   8.972  1.00  0.00           C  
ATOM    530  C   ASP A 423      56.683  22.998   7.772  1.00  0.00           C  
ATOM    531  O   ASP A 423      55.453  23.038   7.869  1.00  0.00           O  
ATOM    532  CB  ASP A 423      57.872  21.942   9.656  1.00  0.00           C  
ATOM    533  CG  ASP A 423      58.705  21.036   8.787  1.00  0.00           C  
ATOM    534  OD1 ASP A 423      59.928  21.272   8.696  1.00  0.00           O  
ATOM    535  OD2 ASP A 423      58.143  20.105   8.173  1.00  0.00           O  
ATOM    536  N   ILE A 424      57.313  22.688   6.646  1.00  0.00           N  
ATOM    537  CA  ILE A 424      56.583  22.401   5.424  1.00  0.00           C  
ATOM    538  C   ILE A 424      55.767  21.122   5.596  1.00  0.00           C  
ATOM    539  O   ILE A 424      54.772  20.916   4.904  1.00  0.00           O  
ATOM    540  CB  ILE A 424      57.551  22.232   4.243  1.00  0.00           C  
ATOM    541  CG1 ILE A 424      56.782  22.272   2.922  1.00  0.00           C  
ATOM    542  CG2 ILE A 424      58.329  20.948   4.394  1.00  0.00           C  
ATOM    543  CD1 ILE A 424      56.329  23.667   2.550  1.00  0.00           C  
ATOM    544  N   GLU A 425      56.180  20.265   6.526  1.00  0.00           N  
ATOM    545  CA  GLU A 425      55.460  19.021   6.753  1.00  0.00           C  
ATOM    546  C   GLU A 425      54.062  19.283   7.274  1.00  0.00           C  
ATOM    547  O   GLU A 425      53.123  18.543   6.971  1.00  0.00           O  
ATOM    548  CB  GLU A 425      56.180  18.138   7.768  1.00  0.00           C  
ATOM    549  CG  GLU A 425      55.461  16.805   7.980  1.00  0.00           C  
ATOM    550  CD  GLU A 425      55.995  16.014   9.158  1.00  0.00           C  
ATOM    551  OE1 GLU A 425      57.215  16.105   9.430  1.00  0.00           O  
ATOM    552  OE2 GLU A 425      55.195  15.290   9.799  1.00  0.00           O  
ATOM    553  N   TYR A 426      53.928  20.325   8.085  1.00  0.00           N  
ATOM    554  CA  TYR A 426      52.634  20.654   8.651  1.00  0.00           C  
ATOM    555  C   TYR A 426      51.705  21.224   7.598  1.00  0.00           C  
ATOM    556  O   TYR A 426      50.548  20.808   7.511  1.00  0.00           O  
ATOM    557  CB  TYR A 426      52.790  21.627   9.826  1.00  0.00           C  
ATOM    558  CG  TYR A 426      53.636  21.049  10.939  1.00  0.00           C  
ATOM    559  CD1 TYR A 426      53.502  19.712  11.307  1.00  0.00           C  
ATOM    560  CD2 TYR A 426      54.575  21.830  11.618  1.00  0.00           C  
ATOM    561  CE1 TYR A 426      54.276  19.163  12.310  1.00  0.00           C  
ATOM    562  CE2 TYR A 426      55.355  21.288  12.636  1.00  0.00           C  
ATOM    563  CZ  TYR A 426      55.196  19.950  12.975  1.00  0.00           C  
ATOM    564  OH  TYR A 426      55.935  19.388  13.994  1.00  0.00           O  
ATOM    565  N   VAL A 427      52.194  22.152   6.775  1.00  0.00           N  
ATOM    566  CA  VAL A 427      51.315  22.707   5.762  1.00  0.00           C  
ATOM    567  C   VAL A 427      50.804  21.572   4.886  1.00  0.00           C  
ATOM    568  O   VAL A 427      49.626  21.552   4.518  1.00  0.00           O  
ATOM    569  CB  VAL A 427      52.000  23.832   4.913  1.00  0.00           C  
ATOM    570  CG1 VAL A 427      53.389  24.175   5.496  1.00  0.00           C  
ATOM    571  CG2 VAL A 427      52.056  23.451   3.438  1.00  0.00           C  
ATOM    572  N   GLU A 429      51.662  20.597   4.600  1.00  0.00           N  
ATOM    573  CA  GLU A 429      51.247  19.452   3.776  1.00  0.00           C  
ATOM    574  C   GLU A 429      50.085  18.671   4.413  1.00  0.00           C  
ATOM    575  O   GLU A 429      49.081  18.376   3.755  1.00  0.00           O  
ATOM    576  CB  GLU A 429      52.424  18.484   3.552  1.00  0.00           C  
ATOM    577  CG  GLU A 429      53.517  18.972   2.600  1.00  0.00           C  
ATOM    578  CD  GLU A 429      54.789  18.109   2.655  1.00  0.00           C  
ATOM    579  OE1 GLU A 429      54.678  16.863   2.731  1.00  0.00           O  
ATOM    580  OE2 GLU A 429      55.906  18.676   2.613  1.00  0.00           O  
ATOM    581  N   SER A 431      50.220  18.336   5.696  1.00  0.00           N  
ATOM    582  CA  SER A 431      49.182  17.561   6.374  1.00  0.00           C  
ATOM    583  C   SER A 431      47.903  18.346   6.607  1.00  0.00           C  
ATOM    584  O   SER A 431      46.814  17.778   6.600  1.00  0.00           O  
ATOM    585  CB  SER A 431      49.702  17.002   7.708  1.00  0.00           C  
ATOM    586  OG  SER A 431      49.933  18.030   8.652  1.00  0.00           O  
ATOM    587  N   ILE A 432      48.029  19.651   6.808  1.00  0.00           N  
ATOM    588  CA  ILE A 432      46.849  20.473   7.034  1.00  0.00           C  
ATOM    589  C   ILE A 432      45.953  20.514   5.791  1.00  0.00           C  
ATOM    590  O   ILE A 432      44.738  20.386   5.905  1.00  0.00           O  
ATOM    591  CB  ILE A 432      47.252  21.902   7.476  1.00  0.00           C  
ATOM    592  CG1 ILE A 432      47.753  21.856   8.917  1.00  0.00           C  
ATOM    593  CG2 ILE A 432      46.067  22.860   7.367  1.00  0.00           C  
ATOM    594  CD1 ILE A 432      48.472  23.106   9.350  1.00  0.00           C  
ATOM    595  N   LYS A 433      46.545  20.670   4.610  1.00  0.00           N  
ATOM    596  CA  LYS A 433      45.749  20.700   3.387  1.00  0.00           C  
ATOM    597  C   LYS A 433      45.091  19.339   3.242  1.00  0.00           C  
ATOM    598  O   LYS A 433      43.966  19.216   2.756  1.00  0.00           O  
ATOM    599  CB  LYS A 433      46.618  20.998   2.152  1.00  0.00           C  
ATOM    600  CG  LYS A 433      47.574  22.149   2.361  1.00  0.00           C  
ATOM    601  CD  LYS A 433      47.919  22.908   1.101  1.00  0.00           C  
ATOM    602  CE  LYS A 433      48.565  22.053   0.042  1.00  0.00           C  
ATOM    603  NZ  LYS A 433      47.548  21.248  -0.685  1.00  0.00           N  
ATOM    604  N   ASN A 434      45.795  18.310   3.690  1.00  0.00           N  
ATOM    605  CA  ASN A 434      45.272  16.959   3.607  1.00  0.00           C  
ATOM    606  C   ASN A 434      44.028  16.784   4.483  1.00  0.00           C  
ATOM    607  O   ASN A 434      43.004  16.287   4.012  1.00  0.00           O  
ATOM    608  CB  ASN A 434      46.342  15.963   4.033  1.00  0.00           C  
ATOM    609  CG  ASN A 434      45.928  14.541   3.781  1.00  0.00           C  
ATOM    610  OD1 ASN A 434      46.044  14.046   2.664  1.00  0.00           O  
ATOM    611  ND2 ASN A 434      45.420  13.876   4.812  1.00  0.00           N  
ATOM    612  N   ASP A 435      44.115  17.199   5.749  1.00  0.00           N  
ATOM    613  CA  ASP A 435      42.988  17.067   6.668  1.00  0.00           C  
ATOM    614  C   ASP A 435      41.759  17.876   6.283  1.00  0.00           C  
ATOM    615  O   ASP A 435      40.632  17.393   6.424  1.00  0.00           O  
ATOM    616  CB  ASP A 435      43.409  17.418   8.099  1.00  0.00           C  
ATOM    617  CG  ASP A 435      44.228  16.310   8.750  1.00  0.00           C  
ATOM    618  OD1 ASP A 435      43.854  15.124   8.607  1.00  0.00           O  
ATOM    619  OD2 ASP A 435      45.239  16.621   9.409  1.00  0.00           O  
ATOM    620  N   VAL A 436      41.968  19.102   5.798  1.00  0.00           N  
ATOM    621  CA  VAL A 436      40.853  19.945   5.382  1.00  0.00           C  
ATOM    622  C   VAL A 436      40.130  19.245   4.242  1.00  0.00           C  
ATOM    623  O   VAL A 436      38.905  19.181   4.211  1.00  0.00           O  
ATOM    624  CB  VAL A 436      41.331  21.336   4.892  1.00  0.00           C  
ATOM    625  CG1 VAL A 436      40.176  22.084   4.246  1.00  0.00           C  
ATOM    626  CG2 VAL A 436      41.886  22.143   6.056  1.00  0.00           C  
ATOM    627  N   GLU A 437      40.899  18.719   3.298  1.00  0.00           N  
ATOM    628  CA  GLU A 437      40.309  18.020   2.169  1.00  0.00           C  
ATOM    629  C   GLU A 437      39.581  16.763   2.630  1.00  0.00           C  
ATOM    630  O   GLU A 437      38.476  16.483   2.180  1.00  0.00           O  
ATOM    631  CB  GLU A 437      41.385  17.643   1.157  1.00  0.00           C  
ATOM    632  CG  GLU A 437      41.779  18.764   0.224  1.00  0.00           C  
ATOM    633  CD  GLU A 437      42.876  18.357  -0.738  1.00  0.00           C  
ATOM    634  OE1 GLU A 437      44.057  18.349  -0.327  1.00  0.00           O  
ATOM    635  OE2 GLU A 437      42.551  18.035  -1.903  1.00  0.00           O  
ATOM    636  N   TRP A 438      40.196  16.008   3.530  1.00  0.00           N  
ATOM    637  CA  TRP A 438      39.574  14.793   4.017  1.00  0.00           C  
ATOM    638  C   TRP A 438      38.252  15.073   4.721  1.00  0.00           C  
ATOM    639  O   TRP A 438      37.313  14.286   4.603  1.00  0.00           O  
ATOM    640  CB  TRP A 438      40.505  14.053   4.968  1.00  0.00           C  
ATOM    641  CG  TRP A 438      39.913  12.776   5.463  1.00  0.00           C  
ATOM    642  CD1 TRP A 438      39.783  11.614   4.766  1.00  0.00           C  
ATOM    643  CD2 TRP A 438      39.338  12.538   6.756  1.00  0.00           C  
ATOM    644  NE1 TRP A 438      39.167  10.661   5.544  1.00  0.00           N  
ATOM    645  CE2 TRP A 438      38.883  11.200   6.770  1.00  0.00           C  
ATOM    646  CE3 TRP A 438      39.162  13.324   7.904  1.00  0.00           C  
ATOM    647  CZ2 TRP A 438      38.263  10.627   7.889  1.00  0.00           C  
ATOM    648  CZ3 TRP A 438      38.545  12.754   9.018  1.00  0.00           C  
ATOM    649  CH2 TRP A 438      38.105  11.416   8.999  1.00  0.00           C  
ATOM    650  N   LEU A 439      38.175  16.178   5.460  1.00  0.00           N  
ATOM    651  CA  LEU A 439      36.933  16.507   6.150  1.00  0.00           C  
ATOM    652  C   LEU A 439      35.798  16.793   5.171  1.00  0.00           C  
ATOM    653  O   LEU A 439      34.630  16.764   5.554  1.00  0.00           O  
ATOM    654  CB  LEU A 439      37.117  17.700   7.092  1.00  0.00           C  
ATOM    655  CG  LEU A 439      37.767  17.411   8.445  1.00  0.00           C  
ATOM    656  CD1 LEU A 439      37.677  18.651   9.310  1.00  0.00           C  
ATOM    657  CD2 LEU A 439      37.070  16.244   9.136  1.00  0.00           C  
ATOM    658  N   GLY A 444      36.145  17.078   3.917  1.00  0.00           N  
ATOM    659  CA  GLY A 444      35.130  17.333   2.906  1.00  0.00           C  
ATOM    660  C   GLY A 444      34.907  18.778   2.494  1.00  0.00           C  
ATOM    661  O   GLY A 444      33.846  19.131   1.979  1.00  0.00           O  
ATOM    662  N   PHE A 445      35.917  19.617   2.667  1.00  0.00           N  
ATOM    663  CA  PHE A 445      35.762  21.020   2.337  1.00  0.00           C  
ATOM    664  C   PHE A 445      36.739  21.549   1.310  1.00  0.00           C  
ATOM    665  O   PHE A 445      37.860  21.087   1.212  1.00  0.00           O  
ATOM    666  CB  PHE A 445      35.862  21.830   3.616  1.00  0.00           C  
ATOM    667  CG  PHE A 445      34.780  21.525   4.603  1.00  0.00           C  
ATOM    668  CD1 PHE A 445      33.515  22.085   4.462  1.00  0.00           C  
ATOM    669  CD2 PHE A 445      35.041  20.726   5.716  1.00  0.00           C  
ATOM    670  CE1 PHE A 445      32.518  21.862   5.433  1.00  0.00           C  
ATOM    671  CE2 PHE A 445      34.057  20.496   6.690  1.00  0.00           C  
ATOM    672  CZ  PHE A 445      32.799  21.068   6.546  1.00  0.00           C  
ATOM    673  N   HIS A 457      36.304  22.533   0.546  1.00  0.00           N  
ATOM    674  CA  HIS A 457      37.149  23.124  -0.476  1.00  0.00           C  
ATOM    675  C   HIS A 457      37.306  24.611  -0.200  1.00  0.00           C  
ATOM    676  O   HIS A 457      36.348  25.303   0.118  1.00  0.00           O  
ATOM    677  CB  HIS A 457      36.516  22.904  -1.848  1.00  0.00           C  
ATOM    678  CG  HIS A 457      36.158  21.476  -2.113  1.00  0.00           C  
ATOM    679  ND1 HIS A 457      37.037  20.581  -2.683  1.00  0.00           N  
ATOM    680  CD2 HIS A 457      35.039  20.771  -1.819  1.00  0.00           C  
ATOM    681  CE1 HIS A 457      36.477  19.386  -2.727  1.00  0.00           C  
ATOM    682  NE2 HIS A 457      35.265  19.474  -2.208  1.00  0.00           N  
ATOM    683  N   TRP A 461      38.530  25.096  -0.314  1.00  0.00           N  
ATOM    684  CA  TRP A 461      38.790  26.501  -0.078  1.00  0.00           C  
ATOM    685  C   TRP A 461      38.688  27.293  -1.373  1.00  0.00           C  
ATOM    686  O   TRP A 461      38.665  26.730  -2.464  1.00  0.00           O  
ATOM    687  CB  TRP A 461      40.163  26.675   0.577  1.00  0.00           C  
ATOM    688  CG  TRP A 461      41.265  25.962  -0.135  1.00  0.00           C  
ATOM    689  CD1 TRP A 461      41.988  26.422  -1.195  1.00  0.00           C  
ATOM    690  CD2 TRP A 461      41.758  24.650   0.148  1.00  0.00           C  
ATOM    691  NE1 TRP A 461      42.897  25.485  -1.586  1.00  0.00           N  
ATOM    692  CE2 TRP A 461      42.782  24.384  -0.780  1.00  0.00           C  
ATOM    693  CE3 TRP A 461      41.435  23.675   1.099  1.00  0.00           C  
ATOM    694  CZ2 TRP A 461      43.493  23.178  -0.793  1.00  0.00           C  
ATOM    695  CZ3 TRP A 461      42.144  22.469   1.089  1.00  0.00           C  
ATOM    696  CH2 TRP A 461      43.162  22.236   0.148  1.00  0.00           C  
ATOM    697  N   SER A 463      38.604  28.607  -1.224  1.00  0.00           N  
ATOM    698  CA  SER A 463      38.483  29.537  -2.339  1.00  0.00           C  
ATOM    699  C   SER A 463      39.831  29.836  -3.000  1.00  0.00           C  
ATOM    700  O   SER A 463      40.782  30.246  -2.341  1.00  0.00           O  
ATOM    701  CB  SER A 463      37.849  30.832  -1.827  1.00  0.00           C  
ATOM    702  OG  SER A 463      37.733  31.795  -2.851  1.00  0.00           O  
ATOM    703  N   GLY A 472      39.909  29.633  -4.309  1.00  0.00           N  
ATOM    704  CA  GLY A 472      41.154  29.901  -5.018  1.00  0.00           C  
ATOM    705  C   GLY A 472      42.340  29.125  -4.462  1.00  0.00           C  
ATOM    706  O   GLY A 472      42.177  28.030  -3.948  1.00  0.00           O  
ATOM    707  N   ASN A 473      43.533  29.692  -4.565  1.00  0.00           N  
ATOM    708  CA  ASN A 473      44.730  29.026  -4.078  1.00  0.00           C  
ATOM    709  C   ASN A 473      44.870  29.112  -2.585  1.00  0.00           C  
ATOM    710  O   ASN A 473      44.267  29.972  -1.935  1.00  0.00           O  
ATOM    711  CB  ASN A 473      45.999  29.656  -4.656  1.00  0.00           C  
ATOM    712  CG  ASN A 473      46.080  29.555  -6.159  1.00  0.00           C  
ATOM    713  OD1 ASN A 473      45.860  28.489  -6.739  1.00  0.00           O  
ATOM    714  ND2 ASN A 473      46.418  30.665  -6.803  1.00  0.00           N  
ATOM    715  N   VAL A 474      45.690  28.207  -2.054  1.00  0.00           N  
ATOM    716  CA  VAL A 474      46.019  28.197  -0.641  1.00  0.00           C  
ATOM    717  C   VAL A 474      46.750  29.528  -0.425  1.00  0.00           C  
ATOM    718  O   VAL A 474      47.548  29.936  -1.261  1.00  0.00           O  
ATOM    719  CB  VAL A 474      46.994  27.066  -0.326  1.00  0.00           C  
ATOM    720  CG1 VAL A 474      47.551  27.242   1.090  1.00  0.00           C  
ATOM    721  CG2 VAL A 474      46.296  25.715  -0.489  1.00  0.00           C  
ATOM    722  N   ARG A 475      46.471  30.215   0.677  1.00  0.00           N  
ATOM    723  CA  ARG A 475      47.147  31.480   0.940  1.00  0.00           C  
ATOM    724  C   ARG A 475      48.139  31.291   2.073  1.00  0.00           C  
ATOM    725  O   ARG A 475      48.054  30.338   2.848  1.00  0.00           O  
ATOM    726  CB  ARG A 475      46.160  32.591   1.351  1.00  0.00           C  
ATOM    727  CG  ARG A 475      44.888  32.754   0.516  1.00  0.00           C  
ATOM    728  CD  ARG A 475      45.134  32.742  -0.980  1.00  0.00           C  
ATOM    729  NE  ARG A 475      43.862  32.553  -1.658  1.00  0.00           N  
ATOM    730  CZ  ARG A 475      42.990  33.530  -1.865  1.00  0.00           C  
ATOM    731  NH1 ARG A 475      43.283  34.757  -1.467  1.00  0.00           N  
ATOM    732  NH2 ARG A 475      41.805  33.268  -2.399  1.00  0.00           N  
ATOM    733  N   TYR A 476      49.072  32.227   2.163  1.00  0.00           N  
ATOM    734  CA  TYR A 476      50.086  32.226   3.202  1.00  0.00           C  
ATOM    735  C   TYR A 476      50.283  33.668   3.655  1.00  0.00           C  
ATOM    736  O   TYR A 476      50.328  34.580   2.823  1.00  0.00           O  
ATOM    737  CB  TYR A 476      51.419  31.702   2.654  1.00  0.00           C  
ATOM    738  CG  TYR A 476      51.412  30.265   2.196  1.00  0.00           C  
ATOM    739  CD1 TYR A 476      51.726  29.229   3.072  1.00  0.00           C  
ATOM    740  CD2 TYR A 476      51.125  29.942   0.872  1.00  0.00           C  
ATOM    741  CE1 TYR A 476      51.763  27.905   2.634  1.00  0.00           C  
ATOM    742  CE2 TYR A 476      51.159  28.629   0.430  1.00  0.00           C  
ATOM    743  CZ  TYR A 476      51.481  27.616   1.312  1.00  0.00           C  
ATOM    744  OH  TYR A 476      51.534  26.319   0.854  1.00  0.00           O  
ATOM    745  N   SER A 477      50.400  33.877   4.964  1.00  0.00           N  
ATOM    746  CA  SER A 477      50.633  35.214   5.490  1.00  0.00           C  
ATOM    747  C   SER A 477      51.906  35.742   4.858  1.00  0.00           C  
ATOM    748  O   SER A 477      52.015  36.927   4.549  1.00  0.00           O  
ATOM    749  CB  SER A 477      50.803  35.177   7.012  1.00  0.00           C  
ATOM    750  OG  SER A 477      49.565  34.911   7.675  1.00  0.00           O  
ATOM    751  N   SER A 478      52.873  34.848   4.665  1.00  0.00           N  
ATOM    752  CA  SER A 478      54.144  35.232   4.067  1.00  0.00           C  
ATOM    753  C   SER A 478      53.940  35.826   2.663  1.00  0.00           C  
ATOM    754  O   SER A 478      54.765  36.616   2.208  1.00  0.00           O  
ATOM    755  CB  SER A 478      55.093  34.032   4.013  1.00  0.00           C  
ATOM    756  OG  SER A 478      54.471  32.930   3.390  1.00  0.00           O  
ATOM    757  N   ASP A 479      52.848  35.463   1.986  1.00  0.00           N  
ATOM    758  CA  ASP A 479      52.578  36.035   0.656  1.00  0.00           C  
ATOM    759  C   ASP A 479      52.429  37.543   0.794  1.00  0.00           C  
ATOM    760  O   ASP A 479      52.544  38.258  -0.193  1.00  0.00           O  
ATOM    761  CB  ASP A 479      51.269  35.530   0.036  1.00  0.00           C  
ATOM    762  CG  ASP A 479      51.231  34.038  -0.154  1.00  0.00           C  
ATOM    763  OD1 ASP A 479      52.296  33.386  -0.185  1.00  0.00           O  
ATOM    764  OD2 ASP A 479      50.102  33.514  -0.285  1.00  0.00           O  
ATOM    765  N   TYR A 482      52.174  38.016   2.016  1.00  0.00           N  
ATOM    766  CA  TYR A 482      51.975  39.447   2.278  1.00  0.00           C  
ATOM    767  C   TYR A 482      53.145  40.167   2.935  1.00  0.00           C  
ATOM    768  O   TYR A 482      53.028  41.338   3.264  1.00  0.00           O  
ATOM    769  CB  TYR A 482      50.725  39.651   3.154  1.00  0.00           C  
ATOM    770  CG  TYR A 482      49.524  38.889   2.644  1.00  0.00           C  
ATOM    771  CD1 TYR A 482      49.078  39.052   1.330  1.00  0.00           C  
ATOM    772  CD2 TYR A 482      48.856  37.969   3.459  1.00  0.00           C  
ATOM    773  CE1 TYR A 482      48.007  38.319   0.845  1.00  0.00           C  
ATOM    774  CE2 TYR A 482      47.781  37.226   2.970  1.00  0.00           C  
ATOM    775  CZ  TYR A 482      47.369  37.410   1.667  1.00  0.00           C  
ATOM    776  OH  TYR A 482      46.324  36.664   1.179  1.00  0.00           O  
ATOM    777  N   PHE A 485      54.272  39.481   3.116  1.00  0.00           N  
ATOM    778  CA  PHE A 485      55.427  40.116   3.763  1.00  0.00           C  
ATOM    779  C   PHE A 485      55.836  41.458   3.181  1.00  0.00           C  
ATOM    780  O   PHE A 485      56.194  42.366   3.925  1.00  0.00           O  
ATOM    781  CB  PHE A 485      56.639  39.178   3.783  1.00  0.00           C  
ATOM    782  CG  PHE A 485      56.546  38.091   4.810  1.00  0.00           C  
ATOM    783  CD1 PHE A 485      55.556  38.120   5.788  1.00  0.00           C  
ATOM    784  CD2 PHE A 485      57.467  37.049   4.820  1.00  0.00           C  
ATOM    785  CE1 PHE A 485      55.486  37.133   6.754  1.00  0.00           C  
ATOM    786  CE2 PHE A 485      57.409  36.049   5.790  1.00  0.00           C  
ATOM    787  CZ  PHE A 485      56.421  36.089   6.756  1.00  0.00           C  
ATOM    788  N   ASP A 490      55.783  41.593   1.864  1.00  0.00           N  
ATOM    789  CA  ASP A 490      56.153  42.852   1.236  1.00  0.00           C  
ATOM    790  C   ASP A 490      55.115  43.917   1.572  1.00  0.00           C  
ATOM    791  O   ASP A 490      55.442  45.075   1.801  1.00  0.00           O  
ATOM    792  CB  ASP A 490      56.260  42.671  -0.281  1.00  0.00           C  
ATOM    793  CG  ASP A 490      57.383  41.736  -0.673  1.00  0.00           C  
ATOM    794  OD1 ASP A 490      58.550  42.095  -0.461  1.00  0.00           O  
ATOM    795  OD2 ASP A 490      57.109  40.639  -1.187  1.00  0.00           O  
ATOM    796  N   GLN A 494      53.859  43.493   1.592  1.00  0.00           N  
ATOM    797  CA  GLN A 494      52.721  44.342   1.902  1.00  0.00           C  
ATOM    798  C   GLN A 494      52.824  44.764   3.374  1.00  0.00           C  
ATOM    799  O   GLN A 494      52.704  45.947   3.699  1.00  0.00           O  
ATOM    800  CB  GLN A 494      51.440  43.547   1.677  1.00  0.00           C  
ATOM    801  CG  GLN A 494      50.345  44.266   0.962  1.00  0.00           C  
ATOM    802  CD  GLN A 494      50.716  44.613  -0.454  1.00  0.00           C  
ATOM    803  OE1 GLN A 494      51.235  45.696  -0.727  1.00  0.00           O  
ATOM    804  NE2 GLN A 494      50.463  43.691  -1.367  1.00  0.00           N  
ATOM    805  N   LEU A 495      53.041  43.794   4.263  1.00  0.00           N  
ATOM    806  CA  LEU A 495      53.173  44.101   5.679  1.00  0.00           C  
ATOM    807  C   LEU A 495      54.304  45.103   5.894  1.00  0.00           C  
ATOM    808  O   LEU A 495      54.154  46.075   6.626  1.00  0.00           O  
ATOM    809  CB  LEU A 495      53.447  42.839   6.502  1.00  0.00           C  
ATOM    810  CG  LEU A 495      52.300  41.928   6.970  1.00  0.00           C  
ATOM    811  CD1 LEU A 495      51.100  42.750   7.381  1.00  0.00           C  
ATOM    812  CD2 LEU A 495      51.919  40.973   5.899  1.00  0.00           C  
ATOM    813  N   HIS A 496      55.436  44.867   5.248  1.00  0.00           N  
ATOM    814  CA  HIS A 496      56.573  45.769   5.369  1.00  0.00           C  
ATOM    815  C   HIS A 496      56.206  47.202   4.955  1.00  0.00           C  
ATOM    816  O   HIS A 496      56.633  48.170   5.592  1.00  0.00           O  
ATOM    817  CB  HIS A 496      57.733  45.263   4.516  1.00  0.00           C  
ATOM    818  CG  HIS A 496      58.929  46.158   4.543  1.00  0.00           C  
ATOM    819  ND1 HIS A 496      59.756  46.262   5.642  1.00  0.00           N  
ATOM    820  CD2 HIS A 496      59.405  47.032   3.627  1.00  0.00           C  
ATOM    821  CE1 HIS A 496      60.690  47.163   5.401  1.00  0.00           C  
ATOM    822  NE2 HIS A 496      60.499  47.646   4.185  1.00  0.00           N  
ATOM    823  N   ALA A 498      55.419  47.337   3.893  1.00  0.00           N  
ATOM    824  CA  ALA A 498      54.991  48.657   3.437  1.00  0.00           C  
ATOM    825  C   ALA A 498      54.048  49.326   4.452  1.00  0.00           C  
ATOM    826  O   ALA A 498      54.175  50.514   4.728  1.00  0.00           O  
ATOM    827  CB  ALA A 498      54.300  48.553   2.077  1.00  0.00           C  
ATOM    828  N   TYR A 499      53.102  48.562   4.995  1.00  0.00           N  
ATOM    829  CA  TYR A 499      52.176  49.114   5.969  1.00  0.00           C  
ATOM    830  C   TYR A 499      52.887  49.527   7.256  1.00  0.00           C  
ATOM    831  O   TYR A 499      52.443  50.453   7.930  1.00  0.00           O  
ATOM    832  CB  TYR A 499      51.029  48.132   6.271  1.00  0.00           C  
ATOM    833  CG  TYR A 499      49.911  48.228   5.257  1.00  0.00           C  
ATOM    834  CD1 TYR A 499      49.314  49.462   4.979  1.00  0.00           C  
ATOM    835  CD2 TYR A 499      49.477  47.112   4.542  1.00  0.00           C  
ATOM    836  CE1 TYR A 499      48.315  49.587   4.012  1.00  0.00           C  
ATOM    837  CE2 TYR A 499      48.481  47.227   3.571  1.00  0.00           C  
ATOM    838  CZ  TYR A 499      47.906  48.476   3.313  1.00  0.00           C  
ATOM    839  OH  TYR A 499      46.942  48.626   2.354  1.00  0.00           O  
ATOM    840  N   ALA A 500      53.986  48.855   7.595  1.00  0.00           N  
ATOM    841  CA  ALA A 500      54.737  49.222   8.793  1.00  0.00           C  
ATOM    842  C   ALA A 500      55.333  50.606   8.514  1.00  0.00           C  
ATOM    843  O   ALA A 500      55.285  51.510   9.356  1.00  0.00           O  
ATOM    844  CB  ALA A 500      55.851  48.200   9.068  1.00  0.00           C  
ATOM    845  N   ILE A 501      55.880  50.755   7.309  1.00  0.00           N  
ATOM    846  CA  ILE A 501      56.468  52.016   6.885  1.00  0.00           C  
ATOM    847  C   ILE A 501      55.419  53.110   6.907  1.00  0.00           C  
ATOM    848  O   ILE A 501      55.715  54.235   7.294  1.00  0.00           O  
ATOM    849  CB  ILE A 501      57.116  51.896   5.474  1.00  0.00           C  
ATOM    850  CG1 ILE A 501      58.429  51.118   5.589  1.00  0.00           C  
ATOM    851  CG2 ILE A 501      57.385  53.266   4.874  1.00  0.00           C  
ATOM    852  CD1 ILE A 501      59.070  50.832   4.247  1.00  0.00           C  
ATOM    853  N   GLU A 502      54.187  52.799   6.517  1.00  0.00           N  
ATOM    854  CA  GLU A 502      53.144  53.830   6.571  1.00  0.00           C  
ATOM    855  C   GLU A 502      52.958  54.278   8.032  1.00  0.00           C  
ATOM    856  O   GLU A 502      52.927  55.471   8.312  1.00  0.00           O  
ATOM    857  CB  GLU A 502      51.801  53.333   5.993  1.00  0.00           C  
ATOM    858  CG  GLU A 502      50.672  54.368   6.135  1.00  0.00           C  
ATOM    859  CD  GLU A 502      49.334  53.963   5.486  1.00  0.00           C  
ATOM    860  OE1 GLU A 502      49.054  52.752   5.356  1.00  0.00           O  
ATOM    861  OE2 GLU A 502      48.546  54.867   5.125  1.00  0.00           O  
ATOM    862  N   LEU A 503      52.855  53.332   8.962  1.00  0.00           N  
ATOM    863  CA  LEU A 503      52.681  53.687  10.378  1.00  0.00           C  
ATOM    864  C   LEU A 503      53.831  54.560  10.905  1.00  0.00           C  
ATOM    865  O   LEU A 503      53.609  55.542  11.621  1.00  0.00           O  
ATOM    866  CB  LEU A 503      52.556  52.426  11.241  1.00  0.00           C  
ATOM    867  CG  LEU A 503      51.283  51.622  11.010  1.00  0.00           C  
ATOM    868  CD1 LEU A 503      51.276  50.380  11.893  1.00  0.00           C  
ATOM    869  CD2 LEU A 503      50.089  52.505  11.303  1.00  0.00           C  
ATOM    870  N   ILE A 504      55.060  54.185  10.562  1.00  0.00           N  
ATOM    871  CA  ILE A 504      56.228  54.948  10.973  1.00  0.00           C  
ATOM    872  C   ILE A 504      56.065  56.378  10.448  1.00  0.00           C  
ATOM    873  O   ILE A 504      56.202  57.350  11.198  1.00  0.00           O  
ATOM    874  CB  ILE A 504      57.534  54.310  10.405  1.00  0.00           C  
ATOM    875  CG1 ILE A 504      57.805  52.975  11.102  1.00  0.00           C  
ATOM    876  CG2 ILE A 504      58.710  55.233  10.621  1.00  0.00           C  
ATOM    877  CD1 ILE A 504      58.841  52.091  10.398  1.00  0.00           C  
ATOM    878  N   ASN A 505      55.754  56.500   9.160  1.00  0.00           N  
ATOM    879  CA  ASN A 505      55.579  57.811   8.545  1.00  0.00           C  
ATOM    880  C   ASN A 505      54.509  58.624   9.241  1.00  0.00           C  
ATOM    881  O   ASN A 505      54.501  59.849   9.147  1.00  0.00           O  
ATOM    882  CB  ASN A 505      55.218  57.671   7.065  1.00  0.00           C  
ATOM    883  CG  ASN A 505      56.419  57.358   6.198  1.00  0.00           C  
ATOM    884  OD1 ASN A 505      56.283  56.810   5.107  1.00  0.00           O  
ATOM    885  ND2 ASN A 505      57.600  57.716   6.671  1.00  0.00           N  
ATOM    886  N   LYS A 506      53.610  57.951   9.947  1.00  0.00           N  
ATOM    887  CA  LYS A 506      52.538  58.652  10.636  1.00  0.00           C  
ATOM    888  C   LYS A 506      52.819  58.836  12.118  1.00  0.00           C  
ATOM    889  O   LYS A 506      51.956  59.307  12.861  1.00  0.00           O  
ATOM    890  CB  LYS A 506      51.222  57.902  10.442  1.00  0.00           C  
ATOM    891  CG  LYS A 506      50.894  57.685   8.984  1.00  0.00           C  
ATOM    892  CD  LYS A 506      49.721  56.742   8.766  1.00  0.00           C  
ATOM    893  CE  LYS A 506      48.402  57.394   9.097  1.00  0.00           C  
ATOM    894  NZ  LYS A 506      47.325  56.711   8.331  1.00  0.00           N  
ATOM    895  N   GLY A 507      54.030  58.474  12.541  1.00  0.00           N  
ATOM    896  CA  GLY A 507      54.406  58.596  13.940  1.00  0.00           C  
ATOM    897  C   GLY A 507      53.709  57.574  14.818  1.00  0.00           C  
ATOM    898  O   GLY A 507      53.706  57.709  16.034  1.00  0.00           O  
ATOM    899  N   LEU A 508      53.125  56.544  14.211  1.00  0.00           N  
ATOM    900  CA  LEU A 508      52.416  55.518  14.979  1.00  0.00           C  
ATOM    901  C   LEU A 508      53.238  54.251  15.200  1.00  0.00           C  
ATOM    902  O   LEU A 508      52.707  53.221  15.617  1.00  0.00           O  
ATOM    903  CB  LEU A 508      51.083  55.158  14.295  1.00  0.00           C  
ATOM    904  CG  LEU A 508      50.067  56.310  14.123  1.00  0.00           C  
ATOM    905  CD1 LEU A 508      48.749  55.779  13.536  1.00  0.00           C  
ATOM    906  CD2 LEU A 508      49.821  56.985  15.469  1.00  0.00           C  
ATOM    907  N   ALA A 509      54.534  54.334  14.923  1.00  0.00           N  
ATOM    908  CA  ALA A 509      55.442  53.196  15.092  1.00  0.00           C  
ATOM    909  C   ALA A 509      56.886  53.692  15.194  1.00  0.00           C  
ATOM    910  O   ALA A 509      57.269  54.687  14.557  1.00  0.00           O  
ATOM    911  CB  ALA A 509      55.304  52.226  13.913  1.00  0.00           C  
ATOM    912  N   TYR A 510      57.693  52.984  15.974  1.00  0.00           N  
ATOM    913  CA  TYR A 510      59.089  53.376  16.162  1.00  0.00           C  
ATOM    914  C   TYR A 510      59.921  52.149  16.458  1.00  0.00           C  
ATOM    915  O   TYR A 510      59.394  51.130  16.910  1.00  0.00           O  
ATOM    916  CB  TYR A 510      59.214  54.338  17.351  1.00  0.00           C  
ATOM    917  CG  TYR A 510      58.793  53.712  18.671  1.00  0.00           C  
ATOM    918  CD1 TYR A 510      57.440  53.564  19.003  1.00  0.00           C  
ATOM    919  CD2 TYR A 510      59.740  53.210  19.556  1.00  0.00           C  
ATOM    920  CE1 TYR A 510      57.047  52.926  20.179  1.00  0.00           C  
ATOM    921  CE2 TYR A 510      59.360  52.572  20.727  1.00  0.00           C  
ATOM    922  CZ  TYR A 510      58.012  52.428  21.039  1.00  0.00           C  
ATOM    923  OH  TYR A 510      57.646  51.775  22.205  1.00  0.00           O  
ATOM    924  N   VAL A 511      61.222  52.251  16.213  1.00  0.00           N  
ATOM    925  CA  VAL A 511      62.127  51.154  16.499  1.00  0.00           C  
ATOM    926  C   VAL A 511      62.569  51.308  17.954  1.00  0.00           C  
ATOM    927  O   VAL A 511      63.151  52.324  18.342  1.00  0.00           O  
ATOM    928  CB  VAL A 511      63.359  51.177  15.559  1.00  0.00           C  
ATOM    929  CG1 VAL A 511      64.369  50.110  15.982  1.00  0.00           C  
ATOM    930  CG2 VAL A 511      62.918  50.890  14.133  1.00  0.00           C  
ATOM    931  N   ASP A 512      62.263  50.301  18.760  1.00  0.00           N  
ATOM    932  CA  ASP A 512      62.616  50.311  20.164  1.00  0.00           C  
ATOM    933  C   ASP A 512      63.857  49.455  20.377  1.00  0.00           C  
ATOM    934  O   ASP A 512      64.040  48.437  19.706  1.00  0.00           O  
ATOM    935  CB  ASP A 512      61.447  49.771  20.997  1.00  0.00           C  
ATOM    936  CG  ASP A 512      61.621  50.025  22.498  1.00  0.00           C  
ATOM    937  OD1 ASP A 512      62.559  50.761  22.867  1.00  0.00           O  
ATOM    938  OD2 ASP A 512      60.820  49.499  23.305  1.00  0.00           O  
ATOM    939  N   GLU A 513      64.713  49.869  21.308  1.00  0.00           N  
ATOM    940  CA  GLU A 513      65.931  49.118  21.604  1.00  0.00           C  
ATOM    941  C   GLU A 513      65.958  48.623  23.044  1.00  0.00           C  
ATOM    942  O   GLU A 513      66.993  48.234  23.582  1.00  0.00           O  
ATOM    943  CB  GLU A 513      67.171  49.952  21.274  1.00  0.00           C  
ATOM    944  CG  GLU A 513      67.415  50.050  19.759  1.00  0.00           C  
ATOM    945  CD  GLU A 513      68.643  50.878  19.415  1.00  0.00           C  
ATOM    946  OE1 GLU A 513      69.761  50.513  19.855  1.00  0.00           O  
ATOM    947  OE2 GLU A 513      68.497  51.896  18.706  1.00  0.00           O  
ATOM    948  N   LEU A 514      64.793  48.638  23.667  1.00  0.00           N  
ATOM    949  CA  LEU A 514      64.651  48.133  25.013  1.00  0.00           C  
ATOM    950  C   LEU A 514      64.876  46.622  24.807  1.00  0.00           C  
ATOM    951  O   LEU A 514      64.363  46.047  23.859  1.00  0.00           O  
ATOM    952  CB  LEU A 514      63.231  48.440  25.483  1.00  0.00           C  
ATOM    953  CG  LEU A 514      62.975  49.186  26.797  1.00  0.00           C  
ATOM    954  CD1 LEU A 514      64.078  50.198  27.110  1.00  0.00           C  
ATOM    955  CD2 LEU A 514      61.607  49.859  26.701  1.00  0.00           C  
ATOM    956  N   THR A 515      65.663  45.982  25.658  1.00  0.00           N  
ATOM    957  CA  THR A 515      65.917  44.553  25.489  1.00  0.00           C  
ATOM    958  C   THR A 515      64.652  43.725  25.713  1.00  0.00           C  
ATOM    959  O   THR A 515      63.644  44.233  26.195  1.00  0.00           O  
ATOM    960  CB  THR A 515      66.987  44.043  26.484  1.00  0.00           C  
ATOM    961  OG1 THR A 515      66.423  43.984  27.803  1.00  0.00           O  
ATOM    962  CG2 THR A 515      68.186  44.973  26.497  1.00  0.00           C  
ATOM    963  N   PRO A 516      64.691  42.430  25.365  1.00  0.00           N  
ATOM    964  CA  PRO A 516      63.520  41.571  25.560  1.00  0.00           C  
ATOM    965  C   PRO A 516      63.079  41.521  27.024  1.00  0.00           C  
ATOM    966  O   PRO A 516      61.905  41.297  27.315  1.00  0.00           O  
ATOM    967  CB  PRO A 516      63.999  40.222  25.056  1.00  0.00           C  
ATOM    968  CG  PRO A 516      64.894  40.608  23.958  1.00  0.00           C  
ATOM    969  CD  PRO A 516      65.707  41.729  24.570  1.00  0.00           C  
ATOM    970  N   GLU A 517      64.018  41.732  27.944  1.00  0.00           N  
ATOM    971  CA  GLU A 517      63.683  41.720  29.363  1.00  0.00           C  
ATOM    972  C   GLU A 517      63.130  43.084  29.762  1.00  0.00           C  
ATOM    973  O   GLU A 517      62.150  43.178  30.506  1.00  0.00           O  
ATOM    974  CB  GLU A 517      64.915  41.403  30.217  1.00  0.00           C  
ATOM    975  CG  GLU A 517      65.572  40.058  29.925  1.00  0.00           C  
ATOM    976  CD  GLU A 517      66.185  39.990  28.527  1.00  0.00           C  
ATOM    977  OE1 GLU A 517      67.040  40.844  28.206  1.00  0.00           O  
ATOM    978  OE2 GLU A 517      65.813  39.081  27.750  1.00  0.00           O  
ATOM    979  N   GLN A 518      63.751  44.141  29.248  1.00  0.00           N  
ATOM    980  CA  GLN A 518      63.326  45.499  29.570  1.00  0.00           C  
ATOM    981  C   GLN A 518      61.935  45.819  29.077  1.00  0.00           C  
ATOM    982  O   GLN A 518      61.213  46.584  29.724  1.00  0.00           O  
ATOM    983  CB  GLN A 518      64.281  46.532  28.972  1.00  0.00           C  
ATOM    984  CG  GLN A 518      65.698  46.480  29.482  1.00  0.00           C  
ATOM    985  CD  GLN A 518      66.634  47.236  28.569  1.00  0.00           C  
ATOM    986  OE1 GLN A 518      67.849  47.151  28.700  1.00  0.00           O  
ATOM    987  NE2 GLN A 518      66.069  47.983  27.631  1.00  0.00           N  
ATOM    988  N   ILE A 519      61.554  45.260  27.931  1.00  0.00           N  
ATOM    989  CA  ILE A 519      60.227  45.553  27.399  1.00  0.00           C  
ATOM    990  C   ILE A 519      59.155  45.082  28.371  1.00  0.00           C  
ATOM    991  O   ILE A 519      58.135  45.743  28.533  1.00  0.00           O  
ATOM    992  CB  ILE A 519      59.997  44.923  26.002  1.00  0.00           C  
ATOM    993  CG1 ILE A 519      58.589  45.261  25.517  1.00  0.00           C  
ATOM    994  CG2 ILE A 519      60.176  43.422  26.055  1.00  0.00           C  
ATOM    995  CD1 ILE A 519      58.333  44.906  24.069  1.00  0.00           C  
ATOM    996  N   ARG A 520      59.389  43.954  29.033  1.00  0.00           N  
ATOM    997  CA  ARG A 520      58.424  43.456  29.999  1.00  0.00           C  
ATOM    998  C   ARG A 520      58.445  44.334  31.258  1.00  0.00           C  
ATOM    999  O   ARG A 520      57.393  44.654  31.813  1.00  0.00           O  
ATOM   1000  CB  ARG A 520      58.720  41.999  30.357  1.00  0.00           C  
ATOM   1001  CG  ARG A 520      57.678  41.386  31.281  1.00  0.00           C  
ATOM   1002  CD  ARG A 520      57.931  39.902  31.551  1.00  0.00           C  
ATOM   1003  NE  ARG A 520      59.296  39.628  32.001  1.00  0.00           N  
ATOM   1004  CZ  ARG A 520      60.323  39.373  31.191  1.00  0.00           C  
ATOM   1005  NH1 ARG A 520      60.149  39.350  29.872  1.00  0.00           N  
ATOM   1006  NH2 ARG A 520      61.530  39.146  31.700  1.00  0.00           N  
ATOM   1007  N   GLU A 743      59.639  44.734  31.696  1.00  0.00           N  
ATOM   1008  CA  GLU A 743      59.769  45.595  32.875  1.00  0.00           C  
ATOM   1009  C   GLU A 743      59.075  46.932  32.608  1.00  0.00           C  
ATOM   1010  O   GLU A 743      58.520  47.544  33.515  1.00  0.00           O  
ATOM   1011  CB  GLU A 743      61.241  45.831  33.213  1.00  0.00           C  
ATOM   1012  CG  GLU A 743      62.034  44.552  33.376  1.00  0.00           C  
ATOM   1013  CD  GLU A 743      63.525  44.797  33.464  1.00  0.00           C  
ATOM   1014  OE1 GLU A 743      64.015  45.733  32.804  1.00  0.00           O  
ATOM   1015  OE2 GLU A 743      64.213  44.044  34.179  1.00  0.00           O  
ATOM   1016  N   TYR A 744      59.093  47.388  31.362  1.00  0.00           N  
ATOM   1017  CA  TYR A 744      58.418  48.635  31.037  1.00  0.00           C  
ATOM   1018  C   TYR A 744      56.929  48.449  30.724  1.00  0.00           C  
ATOM   1019  O   TYR A 744      56.178  49.427  30.677  1.00  0.00           O  
ATOM   1020  CB  TYR A 744      59.063  49.298  29.817  1.00  0.00           C  
ATOM   1021  CG  TYR A 744      60.214  50.212  30.115  1.00  0.00           C  
ATOM   1022  CD1 TYR A 744      61.417  49.711  30.609  1.00  0.00           C  
ATOM   1023  CD2 TYR A 744      60.117  51.581  29.862  1.00  0.00           C  
ATOM   1024  CE1 TYR A 744      62.499  50.546  30.840  1.00  0.00           C  
ATOM   1025  CE2 TYR A 744      61.195  52.434  30.090  1.00  0.00           C  
ATOM   1026  CZ  TYR A 744      62.384  51.906  30.580  1.00  0.00           C  
ATOM   1027  OH  TYR A 744      63.453  52.732  30.811  1.00  0.00           O  
ATOM   1028  N   ARG A 745      56.496  47.209  30.514  1.00  0.00           N  
ATOM   1029  CA  ARG A 745      55.110  46.963  30.129  1.00  0.00           C  
ATOM   1030  C   ARG A 745      54.033  47.273  31.149  1.00  0.00           C  
ATOM   1031  O   ARG A 745      52.914  47.629  30.781  1.00  0.00           O  
ATOM   1032  CB  ARG A 745      54.930  45.518  29.660  1.00  0.00           C  
ATOM   1033  CG  ARG A 745      53.896  45.386  28.538  1.00  0.00           C  
ATOM   1034  CD  ARG A 745      53.379  43.948  28.406  1.00  0.00           C  
ATOM   1035  NE  ARG A 745      54.455  42.970  28.261  1.00  0.00           N  
ATOM   1036  CZ  ARG A 745      55.212  42.826  27.173  1.00  0.00           C  
ATOM   1037  NH1 ARG A 745      55.025  43.598  26.113  1.00  0.00           N  
ATOM   1038  NH2 ARG A 745      56.150  41.885  27.147  1.00  0.00           N  
ATOM   1039  N   GLY A 746      54.368  47.134  32.425  1.00  0.00           N  
ATOM   1040  CA  GLY A 746      53.396  47.373  33.474  1.00  0.00           C  
ATOM   1041  C   GLY A 746      52.795  46.033  33.850  1.00  0.00           C  
ATOM   1042  O   GLY A 746      53.291  44.994  33.418  1.00  0.00           O  
ATOM   1043  N   THR A 747      51.734  46.047  34.649  1.00  0.00           N  
ATOM   1044  CA  THR A 747      51.080  44.806  35.058  1.00  0.00           C  
ATOM   1045  C   THR A 747      49.588  44.891  34.795  1.00  0.00           C  
ATOM   1046  O   THR A 747      49.093  45.873  34.233  1.00  0.00           O  
ATOM   1047  CB  THR A 747      51.257  44.518  36.570  1.00  0.00           C  
ATOM   1048  OG1 THR A 747      50.618  45.554  37.329  1.00  0.00           O  
ATOM   1049  CG2 THR A 747      52.731  44.439  36.939  1.00  0.00           C  
ATOM   1050  N   LEU A 750      48.873  43.859  35.218  1.00  0.00           N  
ATOM   1051  CA  LEU A 750      47.435  43.824  35.045  1.00  0.00           C  
ATOM   1052  C   LEU A 750      46.795  44.957  35.845  1.00  0.00           C  
ATOM   1053  O   LEU A 750      45.710  45.426  35.506  1.00  0.00           O  
ATOM   1054  CB  LEU A 750      46.887  42.480  35.515  1.00  0.00           C  
ATOM   1055  CG  LEU A 750      47.440  41.252  34.795  1.00  0.00           C  
ATOM   1056  CD1 LEU A 750      46.912  39.984  35.440  1.00  0.00           C  
ATOM   1057  CD2 LEU A 750      47.041  41.303  33.351  1.00  0.00           C  
ATOM   1058  N   THR A 751      47.468  45.410  36.898  1.00  0.00           N  
ATOM   1059  CA  THR A 751      46.910  46.477  37.721  1.00  0.00           C  
ATOM   1060  C   THR A 751      47.728  47.762  37.771  1.00  0.00           C  
ATOM   1061  O   THR A 751      47.367  48.695  38.476  1.00  0.00           O  
ATOM   1062  CB  THR A 751      46.671  45.999  39.163  1.00  0.00           C  
ATOM   1063  OG1 THR A 751      47.903  45.538  39.725  1.00  0.00           O  
ATOM   1064  CG2 THR A 751      45.651  44.872  39.180  1.00  0.00           C  
ATOM   1065  N   GLN A 752      48.826  47.815  37.031  1.00  0.00           N  
ATOM   1066  CA  GLN A 752      49.649  49.015  37.003  1.00  0.00           C  
ATOM   1067  C   GLN A 752      50.017  49.341  35.563  1.00  0.00           C  
ATOM   1068  O   GLN A 752      50.468  48.478  34.812  1.00  0.00           O  
ATOM   1069  CB  GLN A 752      50.919  48.812  37.822  1.00  0.00           C  
ATOM   1070  CG  GLN A 752      50.669  48.502  39.277  1.00  0.00           C  
ATOM   1071  CD  GLN A 752      51.944  48.131  40.009  1.00  0.00           C  
ATOM   1072  OE1 GLN A 752      51.915  47.782  41.191  1.00  0.00           O  
ATOM   1073  NE2 GLN A 752      53.074  48.203  39.308  1.00  0.00           N  
ATOM   1074  N   PRO A 753      49.845  50.602  35.165  1.00  0.00           N  
ATOM   1075  CA  PRO A 753      50.162  51.025  33.803  1.00  0.00           C  
ATOM   1076  C   PRO A 753      51.643  50.874  33.482  1.00  0.00           C  
ATOM   1077  O   PRO A 753      52.483  50.923  34.374  1.00  0.00           O  
ATOM   1078  CB  PRO A 753      49.720  52.480  33.794  1.00  0.00           C  
ATOM   1079  CG  PRO A 753      50.053  52.916  35.195  1.00  0.00           C  
ATOM   1080  CD  PRO A 753      49.535  51.763  36.019  1.00  0.00           C  
ATOM   1081  N   GLY A 754      51.955  50.671  32.208  1.00  0.00           N  
ATOM   1082  CA  GLY A 754      53.342  50.550  31.806  1.00  0.00           C  
ATOM   1083  C   GLY A 754      53.900  51.949  31.625  1.00  0.00           C  
ATOM   1084  O   GLY A 754      53.231  52.937  31.919  1.00  0.00           O  
ATOM   1085  N   LYS A 755      55.119  52.043  31.120  1.00  0.00           N  
ATOM   1086  CA  LYS A 755      55.752  53.341  30.931  1.00  0.00           C  
ATOM   1087  C   LYS A 755      56.461  53.443  29.588  1.00  0.00           C  
ATOM   1088  O   LYS A 755      56.931  52.458  29.035  1.00  0.00           O  
ATOM   1089  CB  LYS A 755      56.751  53.589  32.062  1.00  0.00           C  
ATOM   1090  CG  LYS A 755      57.800  52.483  32.192  1.00  0.00           C  
ATOM   1091  CD  LYS A 755      58.710  52.750  33.376  1.00  0.00           C  
ATOM   1092  CE  LYS A 755      59.735  51.643  33.553  1.00  0.00           C  
ATOM   1093  NZ  LYS A 755      60.585  51.944  34.739  1.00  0.00           N  
ATOM   1094  N   ASN A 756      56.534  54.663  29.081  1.00  0.00           N  
ATOM   1095  CA  ASN A 756      57.156  54.948  27.803  1.00  0.00           C  
ATOM   1096  C   ASN A 756      58.638  54.613  27.710  1.00  0.00           C  
ATOM   1097  O   ASN A 756      59.445  55.023  28.559  1.00  0.00           O  
ATOM   1098  CB  ASN A 756      56.953  56.416  27.463  1.00  0.00           C  
ATOM   1099  CG  ASN A 756      55.541  56.723  27.036  1.00  0.00           C  
ATOM   1100  OD1 ASN A 756      55.185  57.879  26.851  1.00  0.00           O  
ATOM   1101  ND2 ASN A 756      54.728  55.688  26.866  1.00  0.00           N  
ATOM   1102  N   SER A 757      58.991  53.860  26.669  1.00  0.00           N  
ATOM   1103  CA  SER A 757      60.377  53.501  26.429  1.00  0.00           C  
ATOM   1104  C   SER A 757      61.114  54.807  26.202  1.00  0.00           C  
ATOM   1105  O   SER A 757      60.511  55.789  25.782  1.00  0.00           O  
ATOM   1106  CB  SER A 757      60.496  52.639  25.169  1.00  0.00           C  
ATOM   1107  OG  SER A 757      61.838  52.576  24.714  1.00  0.00           O  
ATOM   1108  N   PRO A 758      62.428  54.840  26.482  1.00  0.00           N  
ATOM   1109  CA  PRO A 758      63.211  56.064  26.282  1.00  0.00           C  
ATOM   1110  C   PRO A 758      63.450  56.346  24.795  1.00  0.00           C  
ATOM   1111  O   PRO A 758      63.877  57.439  24.420  1.00  0.00           O  
ATOM   1112  CB  PRO A 758      64.504  55.760  27.032  1.00  0.00           C  
ATOM   1113  CG  PRO A 758      64.650  54.288  26.849  1.00  0.00           C  
ATOM   1114  CD  PRO A 758      63.256  53.782  27.091  1.00  0.00           C  
ATOM   1115  N   TYR A 759      63.169  55.353  23.954  1.00  0.00           N  
ATOM   1116  CA  TYR A 759      63.363  55.490  22.507  1.00  0.00           C  
ATOM   1117  C   TYR A 759      62.045  55.769  21.773  1.00  0.00           C  
ATOM   1118  O   TYR A 759      62.023  55.863  20.552  1.00  0.00           O  
ATOM   1119  CB  TYR A 759      63.973  54.208  21.941  1.00  0.00           C  
ATOM   1120  CG  TYR A 759      65.163  53.691  22.715  1.00  0.00           C  
ATOM   1121  CD1 TYR A 759      66.430  54.254  22.545  1.00  0.00           C  
ATOM   1122  CD2 TYR A 759      65.017  52.652  23.645  1.00  0.00           C  
ATOM   1123  CE1 TYR A 759      67.524  53.798  23.284  1.00  0.00           C  
ATOM   1124  CE2 TYR A 759      66.098  52.188  24.391  1.00  0.00           C  
ATOM   1125  CZ  TYR A 759      67.348  52.764  24.209  1.00  0.00           C  
ATOM   1126  OH  TYR A 759      68.419  52.326  24.947  1.00  0.00           O  
ATOM   1127  N   ARG A 760      60.960  55.933  22.528  1.00  0.00           N  
ATOM   1128  CA  ARG A 760      59.633  56.136  21.950  1.00  0.00           C  
ATOM   1129  C   ARG A 760      59.418  57.354  21.072  1.00  0.00           C  
ATOM   1130  O   ARG A 760      58.534  57.336  20.228  1.00  0.00           O  
ATOM   1131  CB  ARG A 760      58.576  56.141  23.064  1.00  0.00           C  
ATOM   1132  CG  ARG A 760      57.095  55.973  22.614  1.00  0.00           C  
ATOM   1133  CD  ARG A 760      56.226  55.716  23.847  1.00  0.00           C  
ATOM   1134  NE  ARG A 760      54.873  55.237  23.553  1.00  0.00           N  
ATOM   1135  CZ  ARG A 760      53.843  56.031  23.264  1.00  0.00           C  
ATOM   1136  NH1 ARG A 760      54.003  57.347  23.227  1.00  0.00           N  
ATOM   1137  NH2 ARG A 760      52.645  55.501  23.034  1.00  0.00           N  
ATOM   1138  N   ASP A 761      60.214  58.402  21.241  1.00  0.00           N  
ATOM   1139  CA  ASP A 761      59.989  59.598  20.446  1.00  0.00           C  
ATOM   1140  C   ASP A 761      60.979  59.903  19.345  1.00  0.00           C  
ATOM   1141  O   ASP A 761      61.141  61.059  18.963  1.00  0.00           O  
ATOM   1142  CB  ASP A 761      59.863  60.817  21.361  1.00  0.00           C  
ATOM   1143  CG  ASP A 761      58.620  60.768  22.237  1.00  0.00           C  
ATOM   1144  OD1 ASP A 761      57.518  60.486  21.709  1.00  0.00           O  
ATOM   1145  OD2 ASP A 761      58.746  61.025  23.454  1.00  0.00           O  
ATOM   1146  N   ARG A 762      61.642  58.886  18.815  1.00  0.00           N  
ATOM   1147  CA  ARG A 762      62.585  59.144  17.742  1.00  0.00           C  
ATOM   1148  C   ARG A 762      61.824  59.747  16.564  1.00  0.00           C  
ATOM   1149  O   ARG A 762      60.612  59.595  16.444  1.00  0.00           O  
ATOM   1150  CB  ARG A 762      63.290  57.858  17.320  1.00  0.00           C  
ATOM   1151  CG  ARG A 762      63.957  57.165  18.478  1.00  0.00           C  
ATOM   1152  CD  ARG A 762      65.235  56.470  18.074  1.00  0.00           C  
ATOM   1153  NE  ARG A 762      65.181  55.035  18.321  1.00  0.00           N  
ATOM   1154  CZ  ARG A 762      66.244  54.295  18.616  1.00  0.00           C  
ATOM   1155  NH1 ARG A 762      67.443  54.857  18.708  1.00  0.00           N  
ATOM   1156  NH2 ARG A 762      66.107  52.994  18.803  1.00  0.00           N  
ATOM   1157  N   SER A 763      62.543  60.447  15.702  1.00  0.00           N  
ATOM   1158  CA  SER A 763      61.918  61.081  14.554  1.00  0.00           C  
ATOM   1159  C   SER A 763      61.519  60.046  13.506  1.00  0.00           C  
ATOM   1160  O   SER A 763      61.993  58.901  13.534  1.00  0.00           O  
ATOM   1161  CB  SER A 763      62.884  62.093  13.927  1.00  0.00           C  
ATOM   1162  OG  SER A 763      63.992  61.427  13.336  1.00  0.00           O  
ATOM   1163  N   VAL A 764      60.645  60.459  12.591  1.00  0.00           N  
ATOM   1164  CA  VAL A 764      60.203  59.588  11.510  1.00  0.00           C  
ATOM   1165  C   VAL A 764      61.438  59.092  10.764  1.00  0.00           C  
ATOM   1166  O   VAL A 764      61.580  57.895  10.501  1.00  0.00           O  
ATOM   1167  CB  VAL A 764      59.291  60.340  10.514  1.00  0.00           C  
ATOM   1168  CG1 VAL A 764      59.135  59.522   9.232  1.00  0.00           C  
ATOM   1169  CG2 VAL A 764      57.929  60.592  11.145  1.00  0.00           C  
ATOM   1170  N   GLU A 765      62.336  60.021  10.446  1.00  0.00           N  
ATOM   1171  CA  GLU A 765      63.564  59.696   9.736  1.00  0.00           C  
ATOM   1172  C   GLU A 765      64.395  58.642  10.456  1.00  0.00           C  
ATOM   1173  O   GLU A 765      64.896  57.712   9.830  1.00  0.00           O  
ATOM   1174  CB  GLU A 765      64.407  60.951   9.531  1.00  0.00           C  
ATOM   1175  CG  GLU A 765      63.770  62.008   8.635  1.00  0.00           C  
ATOM   1176  CD  GLU A 765      62.406  62.477   9.128  1.00  0.00           C  
ATOM   1177  OE1 GLU A 765      62.293  62.864  10.312  1.00  0.00           O  
ATOM   1178  OE2 GLU A 765      61.447  62.466   8.324  1.00  0.00           O  
ATOM   1179  N   GLU A 766      64.540  58.772  11.769  1.00  0.00           N  
ATOM   1180  CA  GLU A 766      65.336  57.804  12.515  1.00  0.00           C  
ATOM   1181  C   GLU A 766      64.727  56.417  12.482  1.00  0.00           C  
ATOM   1182  O   GLU A 766      65.428  55.440  12.236  1.00  0.00           O  
ATOM   1183  CB  GLU A 766      65.496  58.220  13.972  1.00  0.00           C  
ATOM   1184  CG  GLU A 766      66.226  59.517  14.205  1.00  0.00           C  
ATOM   1185  CD  GLU A 766      66.432  59.785  15.688  1.00  0.00           C  
ATOM   1186  OE1 GLU A 766      67.157  58.989  16.332  1.00  0.00           O  
ATOM   1187  OE2 GLU A 766      65.864  60.777  16.204  1.00  0.00           O  
ATOM   1188  N   ASN A 767      63.428  56.331  12.752  1.00  0.00           N  
ATOM   1189  CA  ASN A 767      62.734  55.049  12.754  1.00  0.00           C  
ATOM   1190  C   ASN A 767      62.878  54.386  11.401  1.00  0.00           C  
ATOM   1191  O   ASN A 767      63.146  53.188  11.302  1.00  0.00           O  
ATOM   1192  CB  ASN A 767      61.259  55.252  13.061  1.00  0.00           C  
ATOM   1193  CG  ASN A 767      61.022  55.616  14.492  1.00  0.00           C  
ATOM   1194  OD1 ASN A 767      60.289  56.560  14.802  1.00  0.00           O  
ATOM   1195  ND2 ASN A 767      61.643  54.864  15.390  1.00  0.00           N  
ATOM   1196  N   LEU A 768      62.694  55.181  10.358  1.00  0.00           N  
ATOM   1197  CA  LEU A 768      62.803  54.694   9.000  1.00  0.00           C  
ATOM   1198  C   LEU A 768      64.194  54.099   8.777  1.00  0.00           C  
ATOM   1199  O   LEU A 768      64.322  52.977   8.284  1.00  0.00           O  
ATOM   1200  CB  LEU A 768      62.534  55.847   8.040  1.00  0.00           C  
ATOM   1201  CG  LEU A 768      61.383  55.727   7.038  1.00  0.00           C  
ATOM   1202  CD1 LEU A 768      60.208  54.949   7.623  1.00  0.00           C  
ATOM   1203  CD2 LEU A 768      60.964  57.122   6.617  1.00  0.00           C  
ATOM   1204  N   ALA A 769      65.234  54.839   9.159  1.00  0.00           N  
ATOM   1205  CA  ALA A 769      66.611  54.363   8.999  1.00  0.00           C  
ATOM   1206  C   ALA A 769      66.876  53.107   9.838  1.00  0.00           C  
ATOM   1207  O   ALA A 769      67.405  52.103   9.341  1.00  0.00           O  
ATOM   1208  CB  ALA A 769      67.581  55.455   9.380  1.00  0.00           C  
ATOM   1209  N   LEU A 770      66.496  53.169  11.112  1.00  0.00           N  
ATOM   1210  CA  LEU A 770      66.680  52.051  12.030  1.00  0.00           C  
ATOM   1211  C   LEU A 770      65.908  50.801  11.609  1.00  0.00           C  
ATOM   1212  O   LEU A 770      66.389  49.679  11.790  1.00  0.00           O  
ATOM   1213  CB  LEU A 770      66.278  52.476  13.440  1.00  0.00           C  
ATOM   1214  CG  LEU A 770      67.417  52.872  14.395  1.00  0.00           C  
ATOM   1215  CD1 LEU A 770      68.680  53.165  13.623  1.00  0.00           C  
ATOM   1216  CD2 LEU A 770      66.982  54.077  15.241  1.00  0.00           C  
ATOM   1217  N   PHE A 771      64.717  50.998  11.046  1.00  0.00           N  
ATOM   1218  CA  PHE A 771      63.895  49.882  10.586  1.00  0.00           C  
ATOM   1219  C   PHE A 771      64.574  49.196   9.393  1.00  0.00           C  
ATOM   1220  O   PHE A 771      64.588  47.970   9.292  1.00  0.00           O  
ATOM   1221  CB  PHE A 771      62.498  50.379  10.196  1.00  0.00           C  
ATOM   1222  CG  PHE A 771      61.525  49.276   9.891  1.00  0.00           C  
ATOM   1223  CD1 PHE A 771      61.421  48.176  10.731  1.00  0.00           C  
ATOM   1224  CD2 PHE A 771      60.706  49.342   8.772  1.00  0.00           C  
ATOM   1225  CE1 PHE A 771      60.521  47.161  10.465  1.00  0.00           C  
ATOM   1226  CE2 PHE A 771      59.801  48.327   8.498  1.00  0.00           C  
ATOM   1227  CZ  PHE A 771      59.711  47.231   9.354  1.00  0.00           C  
ATOM   1228  N   GLU A 772      65.150  49.992   8.499  1.00  0.00           N  
ATOM   1229  CA  GLU A 772      65.856  49.443   7.345  1.00  0.00           C  
ATOM   1230  C   GLU A 772      67.085  48.670   7.824  1.00  0.00           C  
ATOM   1231  O   GLU A 772      67.472  47.669   7.223  1.00  0.00           O  
ATOM   1232  CB  GLU A 772      66.273  50.566   6.393  1.00  0.00           C  
ATOM   1233  CG  GLU A 772      67.144  50.126   5.222  1.00  0.00           C  
ATOM   1234  CD  GLU A 772      66.528  49.012   4.382  1.00  0.00           C  
ATOM   1235  OE1 GLU A 772      65.354  49.134   3.973  1.00  0.00           O  
ATOM   1236  OE2 GLU A 772      67.228  48.011   4.119  1.00  0.00           O  
ATOM   1237  N   LYS A 773      67.693  49.139   8.910  1.00  0.00           N  
ATOM   1238  CA  LYS A 773      68.864  48.482   9.480  1.00  0.00           C  
ATOM   1239  C   LYS A 773      68.422  47.105   9.950  1.00  0.00           C  
ATOM   1240  O   LYS A 773      69.095  46.103   9.686  1.00  0.00           O  
ATOM   1241  CB  LYS A 773      69.390  49.292  10.658  1.00  0.00           C  
ATOM   1242  CG  LYS A 773      70.870  49.137  10.943  1.00  0.00           C  
ATOM   1243  CD  LYS A 773      71.125  48.301  12.169  1.00  0.00           C  
ATOM   1244  CE  LYS A 773      72.421  48.724  12.869  1.00  0.00           C  
ATOM   1245  NZ  LYS A 773      72.361  50.139  13.316  1.00  0.00           N  
ATOM   1246  N   MET A 791      67.282  47.061  10.640  1.00  0.00           N  
ATOM   1247  CA  MET A 791      66.726  45.797  11.121  1.00  0.00           C  
ATOM   1248  C   MET A 791      66.480  44.876   9.932  1.00  0.00           C  
ATOM   1249  O   MET A 791      66.854  43.704   9.940  1.00  0.00           O  
ATOM   1250  CB  MET A 791      65.379  46.015  11.816  1.00  0.00           C  
ATOM   1251  CG  MET A 791      65.418  46.627  13.206  1.00  0.00           C  
ATOM   1252  SD  MET A 791      63.735  46.943  13.795  1.00  0.00           S  
ATOM   1253  CE  MET A 791      63.096  45.296  13.893  1.00  0.00           C  
ATOM   1254  N   ARG A 792      65.825  45.419   8.914  1.00  0.00           N  
ATOM   1255  CA  ARG A 792      65.501  44.649   7.727  1.00  0.00           C  
ATOM   1256  C   ARG A 792      66.768  44.154   7.032  1.00  0.00           C  
ATOM   1257  O   ARG A 792      66.821  43.017   6.580  1.00  0.00           O  
ATOM   1258  CB  ARG A 792      64.672  45.501   6.767  1.00  0.00           C  
ATOM   1259  CG  ARG A 792      63.898  44.709   5.729  1.00  0.00           C  
ATOM   1260  CD  ARG A 792      64.110  45.299   4.361  1.00  0.00           C  
ATOM   1261  NE  ARG A 792      65.525  45.228   4.020  1.00  0.00           N  
ATOM   1262  CZ  ARG A 792      66.059  45.706   2.905  1.00  0.00           C  
ATOM   1263  NH1 ARG A 792      65.296  46.302   2.000  1.00  0.00           N  
ATOM   1264  NH2 ARG A 792      67.362  45.584   2.699  1.00  0.00           N  
ATOM   1265  N   ALA A 794      67.787  45.010   6.975  1.00  0.00           N  
ATOM   1266  CA  ALA A 794      69.059  44.687   6.329  1.00  0.00           C  
ATOM   1267  C   ALA A 794      69.956  43.723   7.117  1.00  0.00           C  
ATOM   1268  O   ALA A 794      70.966  43.252   6.599  1.00  0.00           O  
ATOM   1269  CB  ALA A 794      69.817  45.965   6.035  1.00  0.00           C  
ATOM   1270  N   GLY A 795      69.591  43.444   8.365  1.00  0.00           N  
ATOM   1271  CA  GLY A 795      70.368  42.524   9.180  1.00  0.00           C  
ATOM   1272  C   GLY A 795      71.429  43.175  10.048  1.00  0.00           C  
ATOM   1273  O   GLY A 795      72.290  42.492  10.595  1.00  0.00           O  
ATOM   1274  N   GLY A 826      71.356  44.490  10.194  1.00  0.00           N  
ATOM   1275  CA  GLY A 826      72.341  45.201  10.987  1.00  0.00           C  
ATOM   1276  C   GLY A 826      72.193  45.118  12.492  1.00  0.00           C  
ATOM   1277  O   GLY A 826      72.998  45.697  13.222  1.00  0.00           O  
ATOM   1278  N   PHE A 827      71.171  44.410  12.961  1.00  0.00           N  
ATOM   1279  CA  PHE A 827      70.927  44.252  14.390  1.00  0.00           C  
ATOM   1280  C   PHE A 827      70.882  42.782  14.750  1.00  0.00           C  
ATOM   1281  O   PHE A 827      70.323  41.975  14.015  1.00  0.00           O  
ATOM   1282  CB  PHE A 827      69.586  44.865  14.784  1.00  0.00           C  
ATOM   1283  CG  PHE A 827      69.631  46.339  15.060  1.00  0.00           C  
ATOM   1284  CD1 PHE A 827      70.367  46.840  16.122  1.00  0.00           C  
ATOM   1285  CD2 PHE A 827      68.884  47.224  14.289  1.00  0.00           C  
ATOM   1286  CE1 PHE A 827      70.356  48.193  16.411  1.00  0.00           C  
ATOM   1287  CE2 PHE A 827      68.872  48.579  14.576  1.00  0.00           C  
ATOM   1288  CZ  PHE A 827      69.608  49.063  15.639  1.00  0.00           C  
ATOM   1289  N   GLU A 829      71.469  42.437  15.888  1.00  0.00           N  
ATOM   1290  CA  GLU A 829      71.446  41.062  16.359  1.00  0.00           C  
ATOM   1291  C   GLU A 829      70.029  40.849  16.865  1.00  0.00           C  
ATOM   1292  O   GLU A 829      69.295  41.811  17.096  1.00  0.00           O  
ATOM   1293  CB  GLU A 829      72.425  40.866  17.513  1.00  0.00           C  
ATOM   1294  CG  GLU A 829      73.851  41.280  17.207  1.00  0.00           C  
ATOM   1295  CD  GLU A 829      74.783  41.061  18.385  1.00  0.00           C  
ATOM   1296  OE1 GLU A 829      75.884  41.651  18.390  1.00  0.00           O  
ATOM   1297  OE2 GLU A 829      74.417  40.295  19.304  1.00  0.00           O  
ATOM   1298  N   GLU A 830      69.644  39.596  17.054  1.00  0.00           N  
ATOM   1299  CA  GLU A 830      68.304  39.300  17.523  1.00  0.00           C  
ATOM   1300  C   GLU A 830      68.008  39.900  18.887  1.00  0.00           C  
ATOM   1301  O   GLU A 830      68.855  39.909  19.775  1.00  0.00           O  
ATOM   1302  CB  GLU A 830      68.079  37.785  17.540  1.00  0.00           C  
ATOM   1303  CG  GLU A 830      68.026  37.178  16.145  1.00  0.00           C  
ATOM   1304  CD  GLU A 830      67.771  35.688  16.156  1.00  0.00           C  
ATOM   1305  OE1 GLU A 830      66.945  35.236  16.967  1.00  0.00           O  
ATOM   1306  OE2 GLU A 830      68.377  34.967  15.344  1.00  0.00           O  
ATOM   1307  N   GLY A 831      66.795  40.419  19.045  1.00  0.00           N  
ATOM   1308  CA  GLY A 831      66.403  41.003  20.313  1.00  0.00           C  
ATOM   1309  C   GLY A 831      67.027  42.355  20.570  1.00  0.00           C  
ATOM   1310  O   GLY A 831      66.686  43.022  21.545  1.00  0.00           O  
ATOM   1311  N   LYS A 832      67.935  42.772  19.696  1.00  0.00           N  
ATOM   1312  CA  LYS A 832      68.591  44.054  19.878  1.00  0.00           C  
ATOM   1313  C   LYS A 832      67.744  45.201  19.406  1.00  0.00           C  
ATOM   1314  O   LYS A 832      68.104  46.347  19.597  1.00  0.00           O  
ATOM   1315  CB  LYS A 832      69.949  44.081  19.163  1.00  0.00           C  
ATOM   1316  CG  LYS A 832      71.133  43.901  20.109  1.00  0.00           C  
ATOM   1317  CD  LYS A 832      70.921  42.680  20.975  1.00  0.00           C  
ATOM   1318  CE  LYS A 832      71.969  42.550  22.056  1.00  0.00           C  
ATOM   1319  NZ  LYS A 832      71.611  41.425  22.969  1.00  0.00           N  
ATOM   1320  N   ALA A 833      66.613  44.893  18.786  1.00  0.00           N  
ATOM   1321  CA  ALA A 833      65.715  45.930  18.294  1.00  0.00           C  
ATOM   1322  C   ALA A 833      64.459  45.298  17.739  1.00  0.00           C  
ATOM   1323  O   ALA A 833      64.478  44.151  17.293  1.00  0.00           O  
ATOM   1324  CB  ALA A 833      66.402  46.753  17.210  1.00  0.00           C  
ATOM   1325  N   CYS A 834      63.366  46.045  17.770  1.00  0.00           N  
ATOM   1326  CA  CYS A 834      62.098  45.558  17.243  1.00  0.00           C  
ATOM   1327  C   CYS A 834      61.294  46.775  16.841  1.00  0.00           C  
ATOM   1328  O   CYS A 834      61.637  47.894  17.225  1.00  0.00           O  
ATOM   1329  CB  CYS A 834      61.343  44.769  18.308  1.00  0.00           C  
ATOM   1330  SG  CYS A 834      60.830  45.740  19.753  1.00  0.00           S  
ATOM   1331  N   LEU A 835      60.249  46.583  16.044  1.00  0.00           N  
ATOM   1332  CA  LEU A 835      59.425  47.723  15.655  1.00  0.00           C  
ATOM   1333  C   LEU A 835      58.191  47.607  16.508  1.00  0.00           C  
ATOM   1334  O   LEU A 835      57.617  46.520  16.599  1.00  0.00           O  
ATOM   1335  CB  LEU A 835      59.038  47.673  14.181  1.00  0.00           C  
ATOM   1336  CG  LEU A 835      58.340  48.955  13.730  1.00  0.00           C  
ATOM   1337  CD1 LEU A 835      59.373  50.065  13.612  1.00  0.00           C  
ATOM   1338  CD2 LEU A 835      57.646  48.745  12.391  1.00  0.00           C  
ATOM   1339  N   ARG A 836      57.806  48.711  17.146  1.00  0.00           N  
ATOM   1340  CA  ARG A 836      56.640  48.763  18.032  1.00  0.00           C  
ATOM   1341  C   ARG A 836      55.623  49.794  17.562  1.00  0.00           C  
ATOM   1342  O   ARG A 836      55.986  50.817  16.975  1.00  0.00           O  
ATOM   1343  CB  ARG A 836      57.053  49.166  19.452  1.00  0.00           C  
ATOM   1344  CG  ARG A 836      57.917  48.183  20.215  1.00  0.00           C  
ATOM   1345  CD  ARG A 836      57.243  47.876  21.535  1.00  0.00           C  
ATOM   1346  NE  ARG A 836      57.941  48.422  22.686  1.00  0.00           N  
ATOM   1347  CZ  ARG A 836      57.471  48.389  23.927  1.00  0.00           C  
ATOM   1348  NH1 ARG A 836      56.295  47.844  24.188  1.00  0.00           N  
ATOM   1349  NH2 ARG A 836      58.195  48.888  24.912  1.00  0.00           N  
ATOM   1350  N   ALA A 837      54.348  49.539  17.836  1.00  0.00           N  
ATOM   1351  CA  ALA A 837      53.315  50.500  17.469  1.00  0.00           C  
ATOM   1352  C   ALA A 837      53.274  51.520  18.599  1.00  0.00           C  
ATOM   1353  O   ALA A 837      53.528  51.186  19.756  1.00  0.00           O  
ATOM   1354  CB  ALA A 837      51.969  49.816  17.336  1.00  0.00           C  
ATOM   1355  N   LYS A 838      52.969  52.765  18.264  1.00  0.00           N  
ATOM   1356  CA  LYS A 838      52.897  53.806  19.271  1.00  0.00           C  
ATOM   1357  C   LYS A 838      51.446  54.015  19.687  1.00  0.00           C  
ATOM   1358  O   LYS A 838      50.717  54.808  19.091  1.00  0.00           O  
ATOM   1359  CB  LYS A 838      53.479  55.106  18.729  1.00  0.00           C  
ATOM   1360  CG  LYS A 838      53.727  56.149  19.806  1.00  0.00           C  
ATOM   1361  CD  LYS A 838      54.404  57.388  19.224  1.00  0.00           C  
ATOM   1362  CE  LYS A 838      55.693  57.017  18.502  1.00  0.00           C  
ATOM   1363  NZ  LYS A 838      56.353  58.211  17.911  1.00  0.00           N  
ATOM   1364  N   ILE A 839      51.023  53.302  20.719  1.00  0.00           N  
ATOM   1365  CA  ILE A 839      49.656  53.437  21.165  1.00  0.00           C  
ATOM   1366  C   ILE A 839      49.533  54.062  22.552  1.00  0.00           C  
ATOM   1367  O   ILE A 839      49.655  55.273  22.688  1.00  0.00           O  
ATOM   1368  CB  ILE A 839      48.948  52.082  21.133  1.00  0.00           C  
ATOM   1369  CG1 ILE A 839      49.302  51.377  19.804  1.00  0.00           C  
ATOM   1370  CG2 ILE A 839      47.440  52.290  21.361  1.00  0.00           C  
ATOM   1371  CD1 ILE A 839      48.365  50.249  19.349  1.00  0.00           C  
ATOM   1372  N   ASP A 840      49.307  53.250  23.577  1.00  0.00           N  
ATOM   1373  CA  ASP A 840      49.134  53.783  24.919  1.00  0.00           C  
ATOM   1374  C   ASP A 840      49.715  52.902  26.025  1.00  0.00           C  
ATOM   1375  O   ASP A 840      49.102  51.907  26.414  1.00  0.00           O  
ATOM   1376  CB  ASP A 840      47.644  53.992  25.171  1.00  0.00           C  
ATOM   1377  CG  ASP A 840      47.368  54.664  26.493  1.00  0.00           C  
ATOM   1378  OD1 ASP A 840      48.337  54.908  27.236  1.00  0.00           O  
ATOM   1379  OD2 ASP A 840      46.183  54.943  26.787  1.00  0.00           O  
ATOM   1380  N   MET A 869      50.881  53.267  26.551  1.00  0.00           N  
ATOM   1381  CA  MET A 869      51.476  52.451  27.604  1.00  0.00           C  
ATOM   1382  C   MET A 869      50.633  52.318  28.868  1.00  0.00           C  
ATOM   1383  O   MET A 869      50.977  51.541  29.754  1.00  0.00           O  
ATOM   1384  CB  MET A 869      52.862  52.975  27.988  1.00  0.00           C  
ATOM   1385  CG  MET A 869      53.905  52.704  26.945  1.00  0.00           C  
ATOM   1386  SD  MET A 869      53.798  51.019  26.358  1.00  0.00           S  
ATOM   1387  CE  MET A 869      54.686  50.163  27.586  1.00  0.00           C  
ATOM   1388  N   ALA A 870      49.533  53.056  28.962  1.00  0.00           N  
ATOM   1389  CA  ALA A 870      48.688  52.972  30.155  1.00  0.00           C  
ATOM   1390  C   ALA A 870      47.288  52.459  29.863  1.00  0.00           C  
ATOM   1391  O   ALA A 870      46.360  52.702  30.632  1.00  0.00           O  
ATOM   1392  CB  ALA A 870      48.599  54.331  30.847  1.00  0.00           C  
ATOM   1393  N   SER A 872      47.125  51.755  28.754  1.00  0.00           N  
ATOM   1394  CA  SER A 872      45.820  51.223  28.415  1.00  0.00           C  
ATOM   1395  C   SER A 872      45.510  50.016  29.293  1.00  0.00           C  
ATOM   1396  O   SER A 872      46.393  49.230  29.614  1.00  0.00           O  
ATOM   1397  CB  SER A 872      45.786  50.806  26.938  1.00  0.00           C  
ATOM   1398  OG  SER A 872      44.607  50.079  26.624  1.00  0.00           O  
ATOM   1399  N   PRO A 873      44.245  49.871  29.712  1.00  0.00           N  
ATOM   1400  CA  PRO A 873      43.861  48.733  30.546  1.00  0.00           C  
ATOM   1401  C   PRO A 873      43.999  47.444  29.734  1.00  0.00           C  
ATOM   1402  O   PRO A 873      44.128  46.352  30.291  1.00  0.00           O  
ATOM   1403  CB  PRO A 873      42.420  49.059  30.929  1.00  0.00           C  
ATOM   1404  CG  PRO A 873      41.949  49.914  29.797  1.00  0.00           C  
ATOM   1405  CD  PRO A 873      43.121  50.812  29.563  1.00  0.00           C  
ATOM   1406  N   PHE A 874      43.959  47.584  28.411  1.00  0.00           N  
ATOM   1407  CA  PHE A 874      44.138  46.448  27.502  1.00  0.00           C  
ATOM   1408  C   PHE A 874      45.646  46.281  27.384  1.00  0.00           C  
ATOM   1409  O   PHE A 874      46.324  47.124  26.803  1.00  0.00           O  
ATOM   1410  CB  PHE A 874      43.590  46.763  26.110  1.00  0.00           C  
ATOM   1411  CG  PHE A 874      42.105  46.692  26.011  1.00  0.00           C  
ATOM   1412  CD1 PHE A 874      41.461  45.465  25.957  1.00  0.00           C  
ATOM   1413  CD2 PHE A 874      41.345  47.853  25.966  1.00  0.00           C  
ATOM   1414  CE1 PHE A 874      40.078  45.393  25.860  1.00  0.00           C  
ATOM   1415  CE2 PHE A 874      39.967  47.787  25.868  1.00  0.00           C  
ATOM   1416  CZ  PHE A 874      39.329  46.555  25.815  1.00  0.00           C  
ATOM   1417  N   ILE A1082      46.187  45.206  27.925  1.00  0.00           N  
ATOM   1418  CA  ILE A1082      47.622  45.039  27.843  1.00  0.00           C  
ATOM   1419  C   ILE A1082      48.115  44.967  26.408  1.00  0.00           C  
ATOM   1420  O   ILE A1082      49.226  45.395  26.116  1.00  0.00           O  
ATOM   1421  CB  ILE A1082      48.060  43.804  28.624  1.00  0.00           C  
ATOM   1422  CG1 ILE A1082      47.758  44.034  30.106  1.00  0.00           C  
ATOM   1423  CG2 ILE A1082      49.547  43.555  28.431  1.00  0.00           C  
ATOM   1424  CD1 ILE A1082      48.148  42.881  30.970  1.00  0.00           C  
ATOM   1425  N   VAL A1083      47.275  44.465  25.511  1.00  0.00           N  
ATOM   1426  CA  VAL A1083      47.647  44.333  24.106  1.00  0.00           C  
ATOM   1427  C   VAL A1083      47.908  45.685  23.428  1.00  0.00           C  
ATOM   1428  O   VAL A1083      48.618  45.755  22.425  1.00  0.00           O  
ATOM   1429  CB  VAL A1083      46.549  43.532  23.318  1.00  0.00           C  
ATOM   1430  CG1 VAL A1083      45.404  44.448  22.886  1.00  0.00           C  
ATOM   1431  CG2 VAL A1083      47.170  42.827  22.128  1.00  0.00           C  
ATOM   1432  N   MET A1084      47.353  46.758  23.988  1.00  0.00           N  
ATOM   1433  CA  MET A1084      47.529  48.095  23.423  1.00  0.00           C  
ATOM   1434  C   MET A1084      48.746  48.839  23.968  1.00  0.00           C  
ATOM   1435  O   MET A1084      48.977  49.995  23.612  1.00  0.00           O  
ATOM   1436  CB  MET A1084      46.284  48.955  23.668  1.00  0.00           C  
ATOM   1437  CG  MET A1084      44.999  48.427  23.006  1.00  0.00           C  
ATOM   1438  SD  MET A1084      45.150  48.189  21.220  1.00  0.00           S  
ATOM   1439  CE  MET A1084      44.445  49.719  20.617  1.00  0.00           C  
ATOM   1440  N   ARG A1085      49.526  48.192  24.823  1.00  0.00           N  
ATOM   1441  CA  ARG A1085      50.698  48.847  25.385  1.00  0.00           C  
ATOM   1442  C   ARG A1085      51.878  48.741  24.438  1.00  0.00           C  
ATOM   1443  O   ARG A1085      52.824  48.007  24.684  1.00  0.00           O  
ATOM   1444  CB  ARG A1085      51.042  48.229  26.742  1.00  0.00           C  
ATOM   1445  CG  ARG A1085      49.799  47.967  27.575  1.00  0.00           C  
ATOM   1446  CD  ARG A1085      49.693  48.808  28.834  1.00  0.00           C  
ATOM   1447  NE  ARG A1085      50.125  48.034  29.989  1.00  0.00           N  
ATOM   1448  CZ  ARG A1085      49.437  47.900  31.119  1.00  0.00           C  
ATOM   1449  NH1 ARG A1085      48.262  48.490  31.268  1.00  0.00           N  
ATOM   1450  NH2 ARG A1085      49.936  47.161  32.100  1.00  0.00           N  
ATOM   1451  N   ASP A1087      51.800  49.500  23.351  1.00  0.00           N  
ATOM   1452  CA  ASP A1087      52.832  49.531  22.320  1.00  0.00           C  
ATOM   1453  C   ASP A1087      53.226  48.144  21.826  1.00  0.00           C  
ATOM   1454  O   ASP A1087      54.381  47.742  21.934  1.00  0.00           O  
ATOM   1455  CB  ASP A1087      54.051  50.281  22.849  1.00  0.00           C  
ATOM   1456  CG  ASP A1087      53.830  51.781  22.886  1.00  0.00           C  
ATOM   1457  OD1 ASP A1087      52.644  52.198  22.895  1.00  0.00           O  
ATOM   1458  OD2 ASP A1087      54.830  52.538  22.897  1.00  0.00           O  
ATOM   1459  N   PRO A1088      52.267  47.394  21.261  1.00  0.00           N  
ATOM   1460  CA  PRO A1088      52.572  46.049  20.764  1.00  0.00           C  
ATOM   1461  C   PRO A1088      53.673  46.052  19.712  1.00  0.00           C  
ATOM   1462  O   PRO A1088      53.801  47.005  18.928  1.00  0.00           O  
ATOM   1463  CB  PRO A1088      51.236  45.578  20.179  1.00  0.00           C  
ATOM   1464  CG  PRO A1088      50.629  46.854  19.685  1.00  0.00           C  
ATOM   1465  CD  PRO A1088      50.917  47.810  20.844  1.00  0.00           C  
ATOM   1466  N   VAL A1089      54.455  44.978  19.707  1.00  0.00           N  
ATOM   1467  CA  VAL A1089      55.531  44.806  18.752  1.00  0.00           C  
ATOM   1468  C   VAL A1089      54.934  44.395  17.411  1.00  0.00           C  
ATOM   1469  O   VAL A1089      54.108  43.482  17.352  1.00  0.00           O  
ATOM   1470  CB  VAL A1089      56.516  43.674  19.198  1.00  0.00           C  
ATOM   1471  CG1 VAL A1089      57.508  43.367  18.078  1.00  0.00           C  
ATOM   1472  CG2 VAL A1089      57.282  44.092  20.446  1.00  0.00           C  
ATOM   1473  N   LEU A1090      55.334  45.067  16.336  1.00  0.00           N  
ATOM   1474  CA  LEU A1090      54.850  44.685  15.016  1.00  0.00           C  
ATOM   1475  C   LEU A1090      55.883  43.758  14.348  1.00  0.00           C  
ATOM   1476  O   LEU A1090      55.511  42.837  13.622  1.00  0.00           O  
ATOM   1477  CB  LEU A1090      54.646  45.911  14.119  1.00  0.00           C  
ATOM   1478  CG  LEU A1090      53.736  47.084  14.499  1.00  0.00           C  
ATOM   1479  CD1 LEU A1090      52.553  46.609  15.352  1.00  0.00           C  
ATOM   1480  CD2 LEU A1090      54.560  48.085  15.247  1.00  0.00           C  
ATOM   1481  N   TYR A1091      57.174  44.025  14.594  1.00  0.00           N  
ATOM   1482  CA  TYR A1091      58.282  43.249  14.020  1.00  0.00           C  
ATOM   1483  C   TYR A1091      59.420  42.903  14.974  1.00  0.00           C  
ATOM   1484  O   TYR A1091      59.827  43.712  15.798  1.00  0.00           O  
ATOM   1485  CB  TYR A1091      58.925  43.999  12.849  1.00  0.00           C  
ATOM   1486  CG  TYR A1091      58.229  43.853  11.527  1.00  0.00           C  
ATOM   1487  CD1 TYR A1091      57.270  44.772  11.121  1.00  0.00           C  
ATOM   1488  CD2 TYR A1091      58.547  42.804  10.667  1.00  0.00           C  
ATOM   1489  CE1 TYR A1091      56.645  44.654   9.877  1.00  0.00           C  
ATOM   1490  CE2 TYR A1091      57.923  42.674   9.429  1.00  0.00           C  
ATOM   1491  CZ  TYR A1091      56.978  43.606   9.041  1.00  0.00           C  
ATOM   1492  OH  TYR A1091      56.374  43.504   7.815  1.00  0.00           O  
ATOM   1493  N   ARG A1093      59.953  41.702  14.810  1.00  0.00           N  
ATOM   1494  CA  ARG A1093      61.078  41.208  15.595  1.00  0.00           C  
ATOM   1495  C   ARG A1093      62.089  40.584  14.615  1.00  0.00           C  
ATOM   1496  O   ARG A1093      61.726  40.188  13.495  1.00  0.00           O  
ATOM   1497  CB  ARG A1093      60.607  40.169  16.617  1.00  0.00           C  
ATOM   1498  CG  ARG A1093      59.417  39.312  16.157  1.00  0.00           C  
ATOM   1499  CD  ARG A1093      59.790  37.857  16.122  1.00  0.00           C  
ATOM   1500  NE  ARG A1093      58.648  36.938  16.206  1.00  0.00           N  
ATOM   1501  CZ  ARG A1093      57.630  36.887  15.346  1.00  0.00           C  
ATOM   1502  NH1 ARG A1093      57.575  37.714  14.308  1.00  0.00           N  
ATOM   1503  NH2 ARG A1093      56.671  35.981  15.529  1.00  0.00           N  
ATOM   1504  N   ILE A1094      63.346  40.500  15.047  1.00  0.00           N  
ATOM   1505  CA  ILE A1094      64.449  39.976  14.243  1.00  0.00           C  
ATOM   1506  C   ILE A1094      64.699  38.490  14.454  1.00  0.00           C  
ATOM   1507  O   ILE A1094      64.806  38.028  15.589  1.00  0.00           O  
ATOM   1508  CB  ILE A1094      65.767  40.734  14.583  1.00  0.00           C  
ATOM   1509  CG1 ILE A1094      65.571  42.240  14.366  1.00  0.00           C  
ATOM   1510  CG2 ILE A1094      66.920  40.211  13.732  1.00  0.00           C  
ATOM   1511  CD1 ILE A1094      66.691  43.103  14.939  1.00  0.00           C  
ATOM   1512  N   LYS A1099      64.807  37.748  13.355  1.00  0.00           N  
ATOM   1513  CA  LYS A1099      65.070  36.320  13.423  1.00  0.00           C  
ATOM   1514  C   LYS A1099      65.821  35.831  12.206  1.00  0.00           C  
ATOM   1515  O   LYS A1099      65.290  35.819  11.093  1.00  0.00           O  
ATOM   1516  CB  LYS A1099      63.774  35.523  13.553  1.00  0.00           C  
ATOM   1517  CG  LYS A1099      63.032  35.790  14.846  1.00  0.00           C  
ATOM   1518  CD  LYS A1099      61.919  34.788  15.092  1.00  0.00           C  
ATOM   1519  CE  LYS A1099      61.229  35.088  16.408  1.00  0.00           C  
ATOM   1520  NZ  LYS A1099      60.264  34.012  16.735  1.00  0.00           N  
ATOM   1521  N   PHE A1165      67.069  35.432  12.413  1.00  0.00           N  
ATOM   1522  CA  PHE A1165      67.878  34.911  11.322  1.00  0.00           C  
ATOM   1523  C   PHE A1165      67.543  33.432  11.249  1.00  0.00           C  
ATOM   1524  O   PHE A1165      68.257  32.585  11.762  1.00  0.00           O  
ATOM   1525  CB  PHE A1165      69.356  35.148  11.615  1.00  0.00           C  
ATOM   1526  CG  PHE A1165      69.720  36.603  11.677  1.00  0.00           C  
ATOM   1527  CD1 PHE A1165      69.878  37.344  10.509  1.00  0.00           C  
ATOM   1528  CD2 PHE A1165      69.859  37.244  12.895  1.00  0.00           C  
ATOM   1529  CE1 PHE A1165      70.164  38.696  10.555  1.00  0.00           C  
ATOM   1530  CE2 PHE A1165      70.146  38.600  12.950  1.00  0.00           C  
ATOM   1531  CZ  PHE A1165      70.298  39.327  11.777  1.00  0.00           C  
ATOM   1532  N   ALA A1166      66.415  33.146  10.625  1.00  0.00           N  
ATOM   1533  CA  ALA A1166      65.931  31.792  10.490  1.00  0.00           C  
ATOM   1534  C   ALA A1166      65.303  31.653   9.116  1.00  0.00           C  
ATOM   1535  O   ALA A1166      64.552  32.518   8.679  1.00  0.00           O  
ATOM   1536  CB  ALA A1166      64.899  31.509  11.573  1.00  0.00           C  
ATOM   1537  N   GLU A1168      65.619  30.561   8.434  1.00  0.00           N  
ATOM   1538  CA  GLU A1168      65.077  30.318   7.109  1.00  0.00           C  
ATOM   1539  C   GLU A1168      63.577  30.021   7.190  1.00  0.00           C  
ATOM   1540  O   GLU A1168      63.127  29.221   8.012  1.00  0.00           O  
ATOM   1541  CB  GLU A1168      65.804  29.144   6.451  1.00  0.00           C  
ATOM   1542  CG  GLU A1168      65.371  28.882   5.026  1.00  0.00           C  
ATOM   1543  CD  GLU A1168      66.104  27.716   4.401  1.00  0.00           C  
ATOM   1544  OE1 GLU A1168      67.350  27.765   4.330  1.00  0.00           O  
ATOM   1545  OE2 GLU A1168      65.434  26.752   3.978  1.00  0.00           O  
ATOM   1546  N   HIS A1169      62.811  30.675   6.327  1.00  0.00           N  
ATOM   1547  CA  HIS A1169      61.374  30.482   6.293  1.00  0.00           C  
ATOM   1548  C   HIS A1169      61.009  29.426   5.236  1.00  0.00           C  
ATOM   1549  O   HIS A1169      61.536  29.443   4.117  1.00  0.00           O  
ATOM   1550  CB  HIS A1169      60.705  31.818   5.991  1.00  0.00           C  
ATOM   1551  CG  HIS A1169      59.226  31.815   6.198  1.00  0.00           C  
ATOM   1552  ND1 HIS A1169      58.344  31.307   5.268  1.00  0.00           N  
ATOM   1553  CD2 HIS A1169      58.472  32.252   7.236  1.00  0.00           C  
ATOM   1554  CE1 HIS A1169      57.109  31.432   5.723  1.00  0.00           C  
ATOM   1555  NE2 HIS A1169      57.158  32.002   6.916  1.00  0.00           N  
ATOM   1556  N   HIS A1170      60.112  28.509   5.594  1.00  0.00           N  
ATOM   1557  CA  HIS A1170      59.705  27.453   4.670  1.00  0.00           C  
ATOM   1558  C   HIS A1170      59.079  27.945   3.357  1.00  0.00           C  
ATOM   1559  O   HIS A1170      58.865  27.154   2.447  1.00  0.00           O  
ATOM   1560  CB  HIS A1170      58.761  26.462   5.376  1.00  0.00           C  
ATOM   1561  CG  HIS A1170      57.597  27.111   6.067  1.00  0.00           C  
ATOM   1562  ND1 HIS A1170      56.526  27.651   5.382  1.00  0.00           N  
ATOM   1563  CD2 HIS A1170      57.345  27.321   7.383  1.00  0.00           C  
ATOM   1564  CE1 HIS A1170      55.667  28.164   6.246  1.00  0.00           C  
ATOM   1565  NE2 HIS A1170      56.141  27.978   7.466  1.00  0.00           N  
ATOM   1566  N   GLN A1171      58.793  29.242   3.253  1.00  0.00           N  
ATOM   1567  CA  GLN A1171      58.210  29.784   2.029  1.00  0.00           C  
ATOM   1568  C   GLN A1171      59.064  30.870   1.389  1.00  0.00           C  
ATOM   1569  O   GLN A1171      59.137  30.955   0.167  1.00  0.00           O  
ATOM   1570  CB  GLN A1171      56.817  30.369   2.292  1.00  0.00           C  
ATOM   1571  CG  GLN A1171      55.796  29.398   2.856  1.00  0.00           C  
ATOM   1572  CD  GLN A1171      55.418  28.303   1.878  1.00  0.00           C  
ATOM   1573  OE1 GLN A1171      55.165  28.570   0.706  1.00  0.00           O  
ATOM   1574  NE2 GLN A1171      55.363  27.069   2.360  1.00  0.00           N  
ATOM   1575  N   THR A1177      59.701  31.701   2.213  1.00  0.00           N  
ATOM   1576  CA  THR A1177      60.520  32.803   1.727  1.00  0.00           C  
ATOM   1577  C   THR A1177      62.021  32.571   1.862  1.00  0.00           C  
ATOM   1578  O   THR A1177      62.824  33.460   1.576  1.00  0.00           O  
ATOM   1579  CB  THR A1177      60.147  34.128   2.455  1.00  0.00           C  
ATOM   1580  OG1 THR A1177      60.328  33.976   3.868  1.00  0.00           O  
ATOM   1581  CG2 THR A1177      58.689  34.500   2.173  1.00  0.00           C  
ATOM   1582  N   GLY A1178      62.404  31.380   2.295  1.00  0.00           N  
ATOM   1583  CA  GLY A1178      63.814  31.081   2.436  1.00  0.00           C  
ATOM   1584  C   GLY A1178      64.548  32.004   3.386  1.00  0.00           C  
ATOM   1585  O   GLY A1178      64.227  32.059   4.571  1.00  0.00           O  
ATOM   1586  N   ASN A1191      65.540  32.728   2.875  1.00  0.00           N  
ATOM   1587  CA  ASN A1191      66.303  33.645   3.714  1.00  0.00           C  
ATOM   1588  C   ASN A1191      66.247  35.078   3.212  1.00  0.00           C  
ATOM   1589  O   ASN A1191      67.197  35.834   3.380  1.00  0.00           O  
ATOM   1590  CB  ASN A1191      67.760  33.185   3.825  1.00  0.00           C  
ATOM   1591  CG  ASN A1191      67.902  31.866   4.578  1.00  0.00           C  
ATOM   1592  OD1 ASN A1191      67.501  31.750   5.740  1.00  0.00           O  
ATOM   1593  ND2 ASN A1191      68.474  30.867   3.917  1.00  0.00           N  
ATOM   1594  N   LYS A1192      65.120  35.448   2.608  1.00  0.00           N  
ATOM   1595  CA  LYS A1192      64.923  36.801   2.092  1.00  0.00           C  
ATOM   1596  C   LYS A1192      64.648  37.786   3.226  1.00  0.00           C  
ATOM   1597  O   LYS A1192      64.931  38.979   3.114  1.00  0.00           O  
ATOM   1598  CB  LYS A1192      63.751  36.821   1.102  1.00  0.00           C  
ATOM   1599  CG  LYS A1192      63.271  38.217   0.720  1.00  0.00           C  
ATOM   1600  CD  LYS A1192      62.015  38.168  -0.172  1.00  0.00           C  
ATOM   1601  CE  LYS A1192      61.483  39.574  -0.514  1.00  0.00           C  
ATOM   1602  NZ  LYS A1192      60.163  39.528  -1.211  1.00  0.00           N  
ATOM   1603  N   TRP A1193      64.085  37.292   4.319  1.00  0.00           N  
ATOM   1604  CA  TRP A1193      63.781  38.159   5.443  1.00  0.00           C  
ATOM   1605  C   TRP A1193      64.485  37.723   6.709  1.00  0.00           C  
ATOM   1606  O   TRP A1193      64.662  36.531   6.951  1.00  0.00           O  
ATOM   1607  CB  TRP A1193      62.282  38.175   5.742  1.00  0.00           C  
ATOM   1608  CG  TRP A1193      61.418  38.688   4.656  1.00  0.00           C  
ATOM   1609  CD1 TRP A1193      60.829  37.965   3.668  1.00  0.00           C  
ATOM   1610  CD2 TRP A1193      61.022  40.045   4.457  1.00  0.00           C  
ATOM   1611  NE1 TRP A1193      60.086  38.785   2.864  1.00  0.00           N  
ATOM   1612  CE2 TRP A1193      60.185  40.070   3.323  1.00  0.00           C  
ATOM   1613  CE3 TRP A1193      61.294  41.243   5.128  1.00  0.00           C  
ATOM   1614  CZ2 TRP A1193      59.611  41.245   2.841  1.00  0.00           C  
ATOM   1615  CZ3 TRP A1193      60.726  42.417   4.652  1.00  0.00           C  
ATOM   1616  CH2 TRP A1193      59.890  42.409   3.517  1.00  0.00           C  
ATOM   1617  N   CYS A1194      64.887  38.700   7.511  1.00  0.00           N  
ATOM   1618  CA  CYS A1194      65.500  38.410   8.787  1.00  0.00           C  
ATOM   1619  C   CYS A1194      64.615  39.083   9.827  1.00  0.00           C  
ATOM   1620  O   CYS A1194      64.884  39.012  11.023  1.00  0.00           O  
ATOM   1621  CB  CYS A1194      66.956  38.900   8.855  1.00  0.00           C  
ATOM   1622  SG  CYS A1194      67.219  40.655   8.877  1.00  0.00           S  
ATOM   1623  N   ILE A1195      63.563  39.760   9.358  1.00  0.00           N  
ATOM   1624  CA  ILE A1195      62.580  40.362  10.263  1.00  0.00           C  
ATOM   1625  C   ILE A1195      61.215  39.772   9.897  1.00  0.00           C  
ATOM   1626  O   ILE A1195      60.881  39.617   8.720  1.00  0.00           O  
ATOM   1627  CB  ILE A1195      62.484  41.912  10.186  1.00  0.00           C  
ATOM   1628  CG1 ILE A1195      62.166  42.372   8.769  1.00  0.00           C  
ATOM   1629  CG2 ILE A1195      63.749  42.542  10.715  1.00  0.00           C  
ATOM   1630  CD1 ILE A1195      61.749  43.834   8.720  1.00  0.00           C  
ATOM   1631  N   TYR A1196      60.443  39.411  10.915  1.00  0.00           N  
ATOM   1632  CA  TYR A1196      59.132  38.832  10.690  1.00  0.00           C  
ATOM   1633  C   TYR A1196      58.026  39.573  11.434  1.00  0.00           C  
ATOM   1634  O   TYR A1196      58.204  40.018  12.572  1.00  0.00           O  
ATOM   1635  CB  TYR A1196      59.147  37.350  11.063  1.00  0.00           C  
ATOM   1636  CG  TYR A1196      60.094  36.547  10.201  1.00  0.00           C  
ATOM   1637  CD1 TYR A1196      61.454  36.439  10.527  1.00  0.00           C  
ATOM   1638  CD2 TYR A1196      59.643  35.925   9.039  1.00  0.00           C  
ATOM   1639  CE1 TYR A1196      62.338  35.731   9.716  1.00  0.00           C  
ATOM   1640  CE2 TYR A1196      60.515  35.216   8.216  1.00  0.00           C  
ATOM   1641  CZ  TYR A1196      61.866  35.121   8.562  1.00  0.00           C  
ATOM   1642  OH  TYR A1196      62.728  34.414   7.757  1.00  0.00           O  
ATOM   1643  N   PRO A1198      56.864  39.724  10.783  1.00  0.00           N  
ATOM   1644  CA  PRO A1198      55.707  40.418  11.357  1.00  0.00           C  
ATOM   1645  C   PRO A1198      55.038  39.617  12.454  1.00  0.00           C  
ATOM   1646  O   PRO A1198      54.984  38.389  12.381  1.00  0.00           O  
ATOM   1647  CB  PRO A1198      54.798  40.624  10.146  1.00  0.00           C  
ATOM   1648  CG  PRO A1198      55.073  39.397   9.318  1.00  0.00           C  
ATOM   1649  CD  PRO A1198      56.576  39.238   9.417  1.00  0.00           C  
ATOM   1650  N   MET A1199      54.539  40.306  13.477  1.00  0.00           N  
ATOM   1651  CA  MET A1199      53.858  39.637  14.578  1.00  0.00           C  
ATOM   1652  C   MET A1199      52.422  39.297  14.170  1.00  0.00           C  
ATOM   1653  O   MET A1199      51.885  39.849  13.206  1.00  0.00           O  
ATOM   1654  CB  MET A1199      53.847  40.527  15.830  1.00  0.00           C  
ATOM   1655  CG  MET A1199      55.219  40.759  16.495  1.00  0.00           C  
ATOM   1656  SD  MET A1199      55.960  39.264  17.230  1.00  0.00           S  
ATOM   1657  CE  MET A1199      54.980  39.091  18.617  1.00  0.00           C  
ATOM   1658  N   TYR A1200      51.809  38.383  14.914  1.00  0.00           N  
ATOM   1659  CA  TYR A1200      50.439  37.949  14.654  1.00  0.00           C  
ATOM   1660  C   TYR A1200      49.416  39.080  14.523  1.00  0.00           C  
ATOM   1661  O   TYR A1200      48.749  39.209  13.498  1.00  0.00           O  
ATOM   1662  CB  TYR A1200      49.970  36.992  15.761  1.00  0.00           C  
ATOM   1663  CG  TYR A1200      48.457  36.853  15.836  1.00  0.00           C  
ATOM   1664  CD1 TYR A1200      47.762  35.992  14.975  1.00  0.00           C  
ATOM   1665  CD2 TYR A1200      47.712  37.661  16.698  1.00  0.00           C  
ATOM   1666  CE1 TYR A1200      46.356  35.946  14.967  1.00  0.00           C  
ATOM   1667  CE2 TYR A1200      46.310  37.629  16.694  1.00  0.00           C  
ATOM   1668  CZ  TYR A1200      45.638  36.772  15.830  1.00  0.00           C  
ATOM   1669  OH  TYR A1200      44.262  36.753  15.852  1.00  0.00           O  
ATOM   1670  N   ASP A1201      49.293  39.895  15.564  1.00  0.00           N  
ATOM   1671  CA  ASP A1201      48.310  40.961  15.565  1.00  0.00           C  
ATOM   1672  C   ASP A1201      48.438  41.943  14.415  1.00  0.00           C  
ATOM   1673  O   ASP A1201      47.442  42.515  13.976  1.00  0.00           O  
ATOM   1674  CB  ASP A1201      48.325  41.700  16.907  1.00  0.00           C  
ATOM   1675  CG  ASP A1201      47.757  40.860  18.052  1.00  0.00           C  
ATOM   1676  OD1 ASP A1201      46.567  40.502  18.023  1.00  0.00           O  
ATOM   1677  OD2 ASP A1201      48.506  40.553  18.992  1.00  0.00           O  
ATOM   1678  N   PHE A1202      49.650  42.138  13.909  1.00  0.00           N  
ATOM   1679  CA  PHE A1202      49.839  43.055  12.799  1.00  0.00           C  
ATOM   1680  C   PHE A1202      49.488  42.345  11.501  1.00  0.00           C  
ATOM   1681  O   PHE A1202      48.860  42.916  10.605  1.00  0.00           O  
ATOM   1682  CB  PHE A1202      51.292  43.522  12.741  1.00  0.00           C  
ATOM   1683  CG  PHE A1202      51.574  44.514  11.645  1.00  0.00           C  
ATOM   1684  CD1 PHE A1202      50.963  45.762  11.641  1.00  0.00           C  
ATOM   1685  CD2 PHE A1202      52.497  44.218  10.639  1.00  0.00           C  
ATOM   1686  CE1 PHE A1202      51.265  46.700  10.665  1.00  0.00           C  
ATOM   1687  CE2 PHE A1202      52.806  45.160   9.652  1.00  0.00           C  
ATOM   1688  CZ  PHE A1202      52.187  46.402   9.670  1.00  0.00           C  
ATOM   1689  N   THR A1203      49.896  41.087  11.422  1.00  0.00           N  
ATOM   1690  CA  THR A1203      49.698  40.252  10.244  1.00  0.00           C  
ATOM   1691  C   THR A1203      48.267  39.832   9.921  1.00  0.00           C  
ATOM   1692  O   THR A1203      47.789  39.992   8.792  1.00  0.00           O  
ATOM   1693  CB  THR A1203      50.527  38.966  10.391  1.00  0.00           C  
ATOM   1694  OG1 THR A1203      51.901  39.315  10.588  1.00  0.00           O  
ATOM   1695  CG2 THR A1203      50.385  38.081   9.181  1.00  0.00           C  
ATOM   1696  N   HIS A1204      47.590  39.287  10.923  1.00  0.00           N  
ATOM   1697  CA  HIS A1204      46.248  38.768  10.743  1.00  0.00           C  
ATOM   1698  C   HIS A1204      45.173  39.714  10.216  1.00  0.00           C  
ATOM   1699  O   HIS A1204      44.444  39.357   9.286  1.00  0.00           O  
ATOM   1700  CB  HIS A1204      45.755  38.135  12.043  1.00  0.00           C  
ATOM   1701  CG  HIS A1204      44.681  37.124  11.830  1.00  0.00           C  
ATOM   1702  ND1 HIS A1204      44.955  35.800  11.559  1.00  0.00           N  
ATOM   1703  CD2 HIS A1204      43.335  37.258  11.743  1.00  0.00           C  
ATOM   1704  CE1 HIS A1204      43.825  35.163  11.311  1.00  0.00           C  
ATOM   1705  NE2 HIS A1204      42.829  36.026  11.415  1.00  0.00           N  
ATOM   1706  N   CYS A1205      45.056  40.905  10.799  1.00  0.00           N  
ATOM   1707  CA  CYS A1205      44.027  41.819  10.343  1.00  0.00           C  
ATOM   1708  C   CYS A1205      44.270  42.299   8.914  1.00  0.00           C  
ATOM   1709  O   CYS A1205      43.324  42.435   8.139  1.00  0.00           O  
ATOM   1710  CB  CYS A1205      43.895  43.009  11.300  1.00  0.00           C  
ATOM   1711  SG  CYS A1205      45.346  44.064  11.502  1.00  0.00           S  
ATOM   1712  N   ILE A1206      45.535  42.537   8.566  1.00  0.00           N  
ATOM   1713  CA  ILE A1206      45.884  43.002   7.225  1.00  0.00           C  
ATOM   1714  C   ILE A1206      45.695  41.880   6.199  1.00  0.00           C  
ATOM   1715  O   ILE A1206      45.274  42.141   5.074  1.00  0.00           O  
ATOM   1716  CB  ILE A1206      47.340  43.570   7.198  1.00  0.00           C  
ATOM   1717  CG1 ILE A1206      47.390  44.887   7.995  1.00  0.00           C  
ATOM   1718  CG2 ILE A1206      47.790  43.842   5.773  1.00  0.00           C  
ATOM   1719  CD1 ILE A1206      48.789  45.400   8.320  1.00  0.00           C  
ATOM   1720  N   SER A1207      45.983  40.635   6.590  1.00  0.00           N  
ATOM   1721  CA  SER A1207      45.794  39.492   5.694  1.00  0.00           C  
ATOM   1722  C   SER A1207      44.301  39.362   5.387  1.00  0.00           C  
ATOM   1723  O   SER A1207      43.913  39.186   4.237  1.00  0.00           O  
ATOM   1724  CB  SER A1207      46.269  38.201   6.347  1.00  0.00           C  
ATOM   1725  OG  SER A1207      47.627  38.298   6.731  1.00  0.00           O  
ATOM   1726  N   ASP A1208      43.473  39.443   6.429  1.00  0.00           N  
ATOM   1727  CA  ASP A1208      42.026  39.370   6.287  1.00  0.00           C  
ATOM   1728  C   ASP A1208      41.497  40.453   5.362  1.00  0.00           C  
ATOM   1729  O   ASP A1208      40.702  40.175   4.470  1.00  0.00           O  
ATOM   1730  CB  ASP A1208      41.325  39.530   7.640  1.00  0.00           C  
ATOM   1731  CG  ASP A1208      41.255  38.241   8.427  1.00  0.00           C  
ATOM   1732  OD1 ASP A1208      41.378  37.157   7.826  1.00  0.00           O  
ATOM   1733  OD2 ASP A1208      41.059  38.314   9.651  1.00  0.00           O  
ATOM   1734  N   ALA A1209      41.933  41.690   5.590  1.00  0.00           N  
ATOM   1735  CA  ALA A1209      41.488  42.819   4.793  1.00  0.00           C  
ATOM   1736  C   ALA A1209      41.854  42.674   3.326  1.00  0.00           C  
ATOM   1737  O   ALA A1209      41.018  42.894   2.451  1.00  0.00           O  
ATOM   1738  CB  ALA A1209      42.061  44.107   5.343  1.00  0.00           C  
ATOM   1739  N   LEU A1210      43.106  42.310   3.057  1.00  0.00           N  
ATOM   1740  CA  LEU A1210      43.564  42.141   1.685  1.00  0.00           C  
ATOM   1741  C   LEU A1210      42.823  41.018   0.976  1.00  0.00           C  
ATOM   1742  O   LEU A1210      42.621  41.077  -0.232  1.00  0.00           O  
ATOM   1743  CB  LEU A1210      45.068  41.864   1.652  1.00  0.00           C  
ATOM   1744  CG  LEU A1210      45.949  43.051   2.061  1.00  0.00           C  
ATOM   1745  CD1 LEU A1210      47.420  42.654   2.042  1.00  0.00           C  
ATOM   1746  CD2 LEU A1210      45.683  44.221   1.103  1.00  0.00           C  
ATOM   1747  N   GLU A1211      42.412  40.002   1.723  1.00  0.00           N  
ATOM   1748  CA  GLU A1211      41.708  38.875   1.127  1.00  0.00           C  
ATOM   1749  C   GLU A1211      40.210  39.107   0.951  1.00  0.00           C  
ATOM   1750  O   GLU A1211      39.530  38.322   0.299  1.00  0.00           O  
ATOM   1751  CB  GLU A1211      41.967  37.608   1.952  1.00  0.00           C  
ATOM   1752  CG  GLU A1211      43.340  37.012   1.688  1.00  0.00           C  
ATOM   1753  CD  GLU A1211      43.733  35.906   2.665  1.00  0.00           C  
ATOM   1754  OE1 GLU A1211      42.851  35.186   3.176  1.00  0.00           O  
ATOM   1755  OE2 GLU A1211      44.942  35.749   2.904  1.00  0.00           O  
ATOM   1756  N   GLY A1291      39.704  40.193   1.526  1.00  0.00           N  
ATOM   1757  CA  GLY A1291      38.292  40.506   1.419  1.00  0.00           C  
ATOM   1758  C   GLY A1291      37.410  39.729   2.389  1.00  0.00           C  
ATOM   1759  O   GLY A1291      36.229  39.531   2.132  1.00  0.00           O  
ATOM   1760  N   ILE A1292      37.987  39.274   3.495  1.00  0.00           N  
ATOM   1761  CA  ILE A1292      37.247  38.536   4.507  1.00  0.00           C  
ATOM   1762  C   ILE A1292      36.169  39.456   5.094  1.00  0.00           C  
ATOM   1763  O   ILE A1292      36.441  40.625   5.365  1.00  0.00           O  
ATOM   1764  CB  ILE A1292      38.216  38.058   5.652  1.00  0.00           C  
ATOM   1765  CG1 ILE A1292      39.160  36.975   5.127  1.00  0.00           C  
ATOM   1766  CG2 ILE A1292      37.437  37.548   6.848  1.00  0.00           C  
ATOM   1767  CD1 ILE A1292      38.470  35.769   4.524  1.00  0.00           C  
ATOM   1768  N   THR A1293      34.951  38.944   5.278  1.00  0.00           N  
ATOM   1769  CA  THR A1293      33.867  39.761   5.850  1.00  0.00           C  
ATOM   1770  C   THR A1293      33.685  39.477   7.334  1.00  0.00           C  
ATOM   1771  O   THR A1293      33.447  40.386   8.115  1.00  0.00           O  
ATOM   1772  CB  THR A1293      32.513  39.535   5.121  1.00  0.00           C  
ATOM   1773  OG1 THR A1293      32.183  38.140   5.121  1.00  0.00           O  
ATOM   1774  CG2 THR A1293      32.596  40.032   3.676  1.00  0.00           C  
ATOM   1775  N   HIS A1294      33.818  38.215   7.718  1.00  0.00           N  
ATOM   1776  CA  HIS A1294      33.686  37.815   9.119  1.00  0.00           C  
ATOM   1777  C   HIS A1294      34.869  36.942   9.536  1.00  0.00           C  
ATOM   1778  O   HIS A1294      34.949  35.771   9.175  1.00  0.00           O  
ATOM   1779  CB  HIS A1294      32.372  37.061   9.318  1.00  0.00           C  
ATOM   1780  CG  HIS A1294      31.184  37.800   8.792  1.00  0.00           C  
ATOM   1781  ND1 HIS A1294      30.386  38.591   9.589  1.00  0.00           N  
ATOM   1782  CD2 HIS A1294      30.703  37.929   7.533  1.00  0.00           C  
ATOM   1783  CE1 HIS A1294      29.467  39.176   8.844  1.00  0.00           C  
ATOM   1784  NE2 HIS A1294      29.638  38.793   7.592  1.00  0.00           N  
ATOM   1785  N   SER A1295      35.792  37.532  10.286  1.00  0.00           N  
ATOM   1786  CA  SER A1295      36.977  36.830  10.755  1.00  0.00           C  
ATOM   1787  C   SER A1295      36.587  36.112  12.036  1.00  0.00           C  
ATOM   1788  O   SER A1295      36.388  36.752  13.066  1.00  0.00           O  
ATOM   1789  CB  SER A1295      38.097  37.847  11.012  1.00  0.00           C  
ATOM   1790  OG  SER A1295      39.305  37.232  11.413  1.00  0.00           O  
ATOM   1791  N   LEU A1296      36.482  34.786  11.975  1.00  0.00           N  
ATOM   1792  CA  LEU A1296      36.067  33.991  13.129  1.00  0.00           C  
ATOM   1793  C   LEU A1296      37.192  33.288  13.897  1.00  0.00           C  
ATOM   1794  O   LEU A1296      37.864  32.414  13.370  1.00  0.00           O  
ATOM   1795  CB  LEU A1296      35.025  32.964  12.677  1.00  0.00           C  
ATOM   1796  CG  LEU A1296      33.925  33.501  11.739  1.00  0.00           C  
ATOM   1797  CD1 LEU A1296      32.965  32.376  11.415  1.00  0.00           C  
ATOM   1798  CD2 LEU A1296      33.174  34.672  12.378  1.00  0.00           C  
ATOM   1799  N   CYS A1297      37.363  33.650  15.162  1.00  0.00           N  
ATOM   1800  CA  CYS A1297      38.410  33.077  15.997  1.00  0.00           C  
ATOM   1801  C   CYS A1297      37.874  32.685  17.379  1.00  0.00           C  
ATOM   1802  O   CYS A1297      36.698  32.873  17.674  1.00  0.00           O  
ATOM   1803  CB  CYS A1297      39.531  34.094  16.182  1.00  0.00           C  
ATOM   1804  SG  CYS A1297      39.003  35.539  17.125  1.00  0.00           S  
ATOM   1805  N   THR A1298      38.752  32.153  18.229  1.00  0.00           N  
ATOM   1806  CA  THR A1298      38.343  31.749  19.559  1.00  0.00           C  
ATOM   1807  C   THR A1298      38.425  32.900  20.551  1.00  0.00           C  
ATOM   1808  O   THR A1298      38.959  33.971  20.245  1.00  0.00           O  
ATOM   1809  CB  THR A1298      39.153  30.530  20.053  1.00  0.00           C  
ATOM   1810  OG1 THR A1298      40.543  30.742  19.813  1.00  0.00           O  
ATOM   1811  CG2 THR A1298      38.728  29.271  19.294  1.00  0.00           C  
ATOM   1812  N   LEU A1299      37.883  32.667  21.740  1.00  0.00           N  
ATOM   1813  CA  LEU A1299      37.806  33.671  22.796  1.00  0.00           C  
ATOM   1814  C   LEU A1299      39.072  34.325  23.373  1.00  0.00           C  
ATOM   1815  O   LEU A1299      38.979  35.414  23.944  1.00  0.00           O  
ATOM   1816  CB  LEU A1299      36.970  33.096  23.938  1.00  0.00           C  
ATOM   1817  CG  LEU A1299      35.460  33.362  24.008  1.00  0.00           C  
ATOM   1818  CD1 LEU A1299      34.817  33.451  22.653  1.00  0.00           C  
ATOM   1819  CD2 LEU A1299      34.850  32.237  24.825  1.00  0.00           C  
ATOM   1820  N   GLU A1300      40.244  33.708  23.240  1.00  0.00           N  
ATOM   1821  CA  GLU A1300      41.446  34.326  23.809  1.00  0.00           C  
ATOM   1822  C   GLU A1300      41.894  35.558  23.047  1.00  0.00           C  
ATOM   1823  O   GLU A1300      42.737  36.312  23.531  1.00  0.00           O  
ATOM   1824  CB  GLU A1300      42.632  33.364  23.861  1.00  0.00           C  
ATOM   1825  CG  GLU A1300      42.320  31.901  23.715  1.00  0.00           C  
ATOM   1826  CD  GLU A1300      42.011  31.525  22.291  1.00  0.00           C  
ATOM   1827  OE1 GLU A1300      40.867  31.767  21.857  1.00  0.00           O  
ATOM   1828  OE2 GLU A1300      42.916  30.999  21.610  1.00  0.00           O  
ATOM   1829  N   PHE A1301      41.334  35.756  21.854  1.00  0.00           N  
ATOM   1830  CA  PHE A1301      41.680  36.906  21.015  1.00  0.00           C  
ATOM   1831  C   PHE A1301      40.713  38.082  21.182  1.00  0.00           C  
ATOM   1832  O   PHE A1301      40.813  39.068  20.454  1.00  0.00           O  
ATOM   1833  CB  PHE A1301      41.717  36.484  19.538  1.00  0.00           C  
ATOM   1834  CG  PHE A1301      42.764  35.440  19.230  1.00  0.00           C  
ATOM   1835  CD1 PHE A1301      44.113  35.791  19.127  1.00  0.00           C  
ATOM   1836  CD2 PHE A1301      42.403  34.089  19.073  1.00  0.00           C  
ATOM   1837  CE1 PHE A1301      45.099  34.814  18.874  1.00  0.00           C  
ATOM   1838  CE2 PHE A1301      43.382  33.097  18.816  1.00  0.00           C  
ATOM   1839  CZ  PHE A1301      44.733  33.462  18.716  1.00  0.00           C  
ATOM   1840  N   GLN A1302      39.778  37.988  22.124  1.00  0.00           N  
ATOM   1841  CA  GLN A1302      38.827  39.084  22.315  1.00  0.00           C  
ATOM   1842  C   GLN A1302      39.534  40.398  22.595  1.00  0.00           C  
ATOM   1843  O   GLN A1302      39.177  41.424  22.027  1.00  0.00           O  
ATOM   1844  CB  GLN A1302      37.822  38.757  23.428  1.00  0.00           C  
ATOM   1845  CG  GLN A1302      36.606  37.991  22.903  1.00  0.00           C  
ATOM   1846  CD  GLN A1302      35.638  37.582  23.996  1.00  0.00           C  
ATOM   1847  OE1 GLN A1302      34.420  37.691  23.835  1.00  0.00           O  
ATOM   1848  NE2 GLN A1302      36.175  37.097  25.111  1.00  0.00           N  
ATOM   1849  N   ASP A1303      40.540  40.364  23.468  1.00  0.00           N  
ATOM   1850  CA  ASP A1303      41.299  41.570  23.769  1.00  0.00           C  
ATOM   1851  C   ASP A1303      42.031  42.031  22.502  1.00  0.00           C  
ATOM   1852  O   ASP A1303      42.109  43.228  22.223  1.00  0.00           O  
ATOM   1853  CB  ASP A1303      42.316  41.307  24.881  1.00  0.00           C  
ATOM   1854  CG  ASP A1303      41.670  41.152  26.240  1.00  0.00           C  
ATOM   1855  OD1 ASP A1303      40.996  42.097  26.687  1.00  0.00           O  
ATOM   1856  OD2 ASP A1303      41.838  40.088  26.867  1.00  0.00           O  
ATOM   1857  N   ASN A1304      42.543  41.072  21.735  1.00  0.00           N  
ATOM   1858  CA  ASN A1304      43.270  41.366  20.507  1.00  0.00           C  
ATOM   1859  C   ASN A1304      42.453  42.116  19.465  1.00  0.00           C  
ATOM   1860  O   ASN A1304      43.018  42.824  18.633  1.00  0.00           O  
ATOM   1861  CB  ASN A1304      43.802  40.078  19.887  1.00  0.00           C  
ATOM   1862  CG  ASN A1304      44.830  39.398  20.761  1.00  0.00           C  
ATOM   1863  OD1 ASN A1304      46.031  39.426  20.464  1.00  0.00           O  
ATOM   1864  ND2 ASN A1304      44.369  38.787  21.855  1.00  0.00           N  
ATOM   1865  N   ARG A1306      41.132  41.951  19.501  1.00  0.00           N  
ATOM   1866  CA  ARG A1306      40.258  42.638  18.558  1.00  0.00           C  
ATOM   1867  C   ARG A1306      40.524  44.148  18.567  1.00  0.00           C  
ATOM   1868  O   ARG A1306      40.425  44.814  17.535  1.00  0.00           O  
ATOM   1869  CB  ARG A1306      38.787  42.372  18.897  1.00  0.00           C  
ATOM   1870  CG  ARG A1306      37.817  42.992  17.904  1.00  0.00           C  
ATOM   1871  CD  ARG A1306      36.367  42.598  18.170  1.00  0.00           C  
ATOM   1872  NE  ARG A1306      35.778  43.276  19.321  1.00  0.00           N  
ATOM   1873  CZ  ARG A1306      35.469  42.679  20.467  1.00  0.00           C  
ATOM   1874  NH1 ARG A1306      35.688  41.383  20.629  1.00  0.00           N  
ATOM   1875  NH2 ARG A1306      34.933  43.381  21.450  1.00  0.00           N  
ATOM   1876  N   ARG A1310      40.869  44.685  19.731  1.00  0.00           N  
ATOM   1877  CA  ARG A1310      41.148  46.109  19.837  1.00  0.00           C  
ATOM   1878  C   ARG A1310      42.362  46.525  19.028  1.00  0.00           C  
ATOM   1879  O   ARG A1310      42.385  47.618  18.476  1.00  0.00           O  
ATOM   1880  CB  ARG A1310      41.347  46.523  21.299  1.00  0.00           C  
ATOM   1881  CG  ARG A1310      40.050  46.845  22.029  1.00  0.00           C  
ATOM   1882  CD  ARG A1310      39.177  45.609  22.178  1.00  0.00           C  
ATOM   1883  NE  ARG A1310      37.986  45.886  22.974  1.00  0.00           N  
ATOM   1884  CZ  ARG A1310      37.200  44.952  23.503  1.00  0.00           C  
ATOM   1885  NH1 ARG A1310      37.473  43.668  23.325  1.00  0.00           N  
ATOM   1886  NH2 ARG A1310      36.134  45.308  24.210  1.00  0.00           N  
ATOM   1887  N   LEU A1312      43.373  45.665  18.965  1.00  0.00           N  
ATOM   1888  CA  LEU A1312      44.579  45.975  18.206  1.00  0.00           C  
ATOM   1889  C   LEU A1312      44.312  45.680  16.741  1.00  0.00           C  
ATOM   1890  O   LEU A1312      44.856  46.339  15.856  1.00  0.00           O  
ATOM   1891  CB  LEU A1312      45.762  45.141  18.697  1.00  0.00           C  
ATOM   1892  CG  LEU A1312      47.048  45.305  17.885  1.00  0.00           C  
ATOM   1893  CD1 LEU A1312      47.560  46.737  17.965  1.00  0.00           C  
ATOM   1894  CD2 LEU A1312      48.074  44.356  18.420  1.00  0.00           C  
ATOM   1895  N   TYR A1314      43.470  44.679  16.503  1.00  0.00           N  
ATOM   1896  CA  TYR A1314      43.059  44.288  15.154  1.00  0.00           C  
ATOM   1897  C   TYR A1314      42.411  45.519  14.498  1.00  0.00           C  
ATOM   1898  O   TYR A1314      42.770  45.906  13.391  1.00  0.00           O  
ATOM   1899  CB  TYR A1314      42.046  43.136  15.250  1.00  0.00           C  
ATOM   1900  CG  TYR A1314      41.489  42.602  13.936  1.00  0.00           C  
ATOM   1901  CD1 TYR A1314      40.661  43.387  13.118  1.00  0.00           C  
ATOM   1902  CD2 TYR A1314      41.741  41.289  13.545  1.00  0.00           C  
ATOM   1903  CE1 TYR A1314      40.098  42.871  11.950  1.00  0.00           C  
ATOM   1904  CE2 TYR A1314      41.187  40.767  12.388  1.00  0.00           C  
ATOM   1905  CZ  TYR A1314      40.367  41.557  11.594  1.00  0.00           C  
ATOM   1906  OH  TYR A1314      39.827  41.020  10.455  1.00  0.00           O  
ATOM   1907  N   ASP A1316      41.470  46.136  15.212  1.00  0.00           N  
ATOM   1908  CA  ASP A1316      40.778  47.314  14.706  1.00  0.00           C  
ATOM   1909  C   ASP A1316      41.665  48.558  14.621  1.00  0.00           C  
ATOM   1910  O   ASP A1316      41.507  49.375  13.704  1.00  0.00           O  
ATOM   1911  CB  ASP A1316      39.543  47.612  15.558  1.00  0.00           C  
ATOM   1912  CG  ASP A1316      38.469  46.556  15.410  1.00  0.00           C  
ATOM   1913  OD1 ASP A1316      38.367  45.977  14.314  1.00  0.00           O  
ATOM   1914  OD2 ASP A1316      37.719  46.310  16.371  1.00  0.00           O  
ATOM   1915  N   TRP A1317      42.600  48.694  15.566  1.00  0.00           N  
ATOM   1916  CA  TRP A1317      43.508  49.839  15.576  1.00  0.00           C  
ATOM   1917  C   TRP A1317      44.386  49.840  14.325  1.00  0.00           C  
ATOM   1918  O   TRP A1317      44.550  50.874  13.674  1.00  0.00           O  
ATOM   1919  CB  TRP A1317      44.408  49.819  16.817  1.00  0.00           C  
ATOM   1920  CG  TRP A1317      45.357  50.998  16.882  1.00  0.00           C  
ATOM   1921  CD1 TRP A1317      45.104  52.230  17.422  1.00  0.00           C  
ATOM   1922  CD2 TRP A1317      46.696  51.062  16.356  1.00  0.00           C  
ATOM   1923  NE1 TRP A1317      46.198  53.052  17.269  1.00  0.00           N  
ATOM   1924  CE2 TRP A1317      47.187  52.363  16.618  1.00  0.00           C  
ATOM   1925  CE3 TRP A1317      47.524  50.148  15.690  1.00  0.00           C  
ATOM   1926  CZ2 TRP A1317      48.471  52.770  16.237  1.00  0.00           C  
ATOM   1927  CZ3 TRP A1317      48.794  50.550  15.314  1.00  0.00           C  
ATOM   1928  CH2 TRP A1317      49.257  51.853  15.588  1.00  0.00           C  
ATOM   1929  N   VAL A1318      44.947  48.679  13.992  1.00  0.00           N  
ATOM   1930  CA  VAL A1318      45.805  48.571  12.819  1.00  0.00           C  
ATOM   1931  C   VAL A1318      45.060  48.995  11.555  1.00  0.00           C  
ATOM   1932  O   VAL A1318      45.512  49.876  10.822  1.00  0.00           O  
ATOM   1933  CB  VAL A1318      46.345  47.127  12.636  1.00  0.00           C  
ATOM   1934  CG1 VAL A1318      47.070  47.009  11.320  1.00  0.00           C  
ATOM   1935  CG2 VAL A1318      47.308  46.774  13.766  1.00  0.00           C  
ATOM   1936  N   LEU A1319      43.908  48.389  11.306  1.00  0.00           N  
ATOM   1937  CA  LEU A1319      43.136  48.714  10.117  1.00  0.00           C  
ATOM   1938  C   LEU A1319      42.666  50.162  10.112  1.00  0.00           C  
ATOM   1939  O   LEU A1319      42.621  50.794   9.066  1.00  0.00           O  
ATOM   1940  CB  LEU A1319      41.935  47.756   9.989  1.00  0.00           C  
ATOM   1941  CG  LEU A1319      42.266  46.258   9.852  1.00  0.00           C  
ATOM   1942  CD1 LEU A1319      41.005  45.467   9.689  1.00  0.00           C  
ATOM   1943  CD2 LEU A1319      43.121  46.014   8.641  1.00  0.00           C  
ATOM   1944  N   ASP A1321      42.308  50.692  11.277  1.00  0.00           N  
ATOM   1945  CA  ASP A1321      41.842  52.073  11.350  1.00  0.00           C  
ATOM   1946  C   ASP A1321      42.973  53.052  11.053  1.00  0.00           C  
ATOM   1947  O   ASP A1321      42.735  54.202  10.710  1.00  0.00           O  
ATOM   1948  CB  ASP A1321      41.287  52.412  12.745  1.00  0.00           C  
ATOM   1949  CG  ASP A1321      39.911  51.806  13.013  1.00  0.00           C  
ATOM   1950  OD1 ASP A1321      39.188  51.464  12.054  1.00  0.00           O  
ATOM   1951  OD2 ASP A1321      39.537  51.693  14.205  1.00  0.00           O  
ATOM   1952  N   ASN A1322      44.209  52.597  11.173  1.00  0.00           N  
ATOM   1953  CA  ASN A1322      45.316  53.500  10.975  1.00  0.00           C  
ATOM   1954  C   ASN A1322      46.191  53.365   9.744  1.00  0.00           C  
ATOM   1955  O   ASN A1322      47.160  54.101   9.608  1.00  0.00           O  
ATOM   1956  CB  ASN A1322      46.145  53.514  12.249  1.00  0.00           C  
ATOM   1957  CG  ASN A1322      45.469  54.312  13.351  1.00  0.00           C  
ATOM   1958  OD1 ASN A1322      45.369  55.531  13.264  1.00  0.00           O  
ATOM   1959  ND2 ASN A1322      44.984  53.627  14.382  1.00  0.00           N  
ATOM   1960  N   ILE A1323      45.851  52.448   8.843  1.00  0.00           N  
ATOM   1961  CA  ILE A1323      46.610  52.293   7.605  1.00  0.00           C  
ATOM   1962  C   ILE A1323      45.638  52.581   6.477  1.00  0.00           C  
ATOM   1963  O   ILE A1323      44.447  52.732   6.719  1.00  0.00           O  
ATOM   1964  CB  ILE A1323      47.190  50.862   7.415  1.00  0.00           C  
ATOM   1965  CG1 ILE A1323      46.069  49.830   7.468  1.00  0.00           C  
ATOM   1966  CG2 ILE A1323      48.246  50.584   8.456  1.00  0.00           C  
ATOM   1967  CD1 ILE A1323      46.544  48.379   7.287  1.00  0.00           C  
ATOM   1968  N   THR A1324      46.143  52.686   5.254  1.00  0.00           N  
ATOM   1969  CA  THR A1324      45.282  52.950   4.112  1.00  0.00           C  
ATOM   1970  C   THR A1324      44.908  51.628   3.459  1.00  0.00           C  
ATOM   1971  O   THR A1324      45.649  51.085   2.650  1.00  0.00           O  
ATOM   1972  CB  THR A1324      45.967  53.858   3.072  1.00  0.00           C  
ATOM   1973  OG1 THR A1324      46.204  55.145   3.646  1.00  0.00           O  
ATOM   1974  CG2 THR A1324      45.078  54.028   1.843  1.00  0.00           C  
ATOM   1975  N   ILE A1342      43.746  51.121   3.848  1.00  0.00           N  
ATOM   1976  CA  ILE A1342      43.220  49.864   3.350  1.00  0.00           C  
ATOM   1977  C   ILE A1342      41.712  50.124   3.260  1.00  0.00           C  
ATOM   1978  O   ILE A1342      41.124  50.693   4.169  1.00  0.00           O  
ATOM   1979  CB  ILE A1342      43.595  48.719   4.323  1.00  0.00           C  
ATOM   1980  CG1 ILE A1342      43.405  47.377   3.636  1.00  0.00           C  
ATOM   1981  CG2 ILE A1342      42.793  48.828   5.586  1.00  0.00           C  
ATOM   1982  CD1 ILE A1342      44.311  46.305   4.183  1.00  0.00           C  
ATOM   1983  N   PRO A1343      41.077  49.713   2.155  1.00  0.00           N  
ATOM   1984  CA  PRO A1343      39.648  49.903   1.872  1.00  0.00           C  
ATOM   1985  C   PRO A1343      38.521  49.120   2.567  1.00  0.00           C  
ATOM   1986  O   PRO A1343      37.356  49.510   2.472  1.00  0.00           O  
ATOM   1987  CB  PRO A1343      39.595  49.729   0.361  1.00  0.00           C  
ATOM   1988  CG  PRO A1343      40.548  48.599   0.167  1.00  0.00           C  
ATOM   1989  CD  PRO A1343      41.727  48.984   1.049  1.00  0.00           C  
ATOM   1990  N   VAL A1344      38.822  48.019   3.231  1.00  0.00           N  
ATOM   1991  CA  VAL A1344      37.748  47.292   3.883  1.00  0.00           C  
ATOM   1992  C   VAL A1344      38.163  47.082   5.310  1.00  0.00           C  
ATOM   1993  O   VAL A1344      39.330  47.251   5.635  1.00  0.00           O  
ATOM   1994  CB  VAL A1344      37.474  45.914   3.209  1.00  0.00           C  
ATOM   1995  CG1 VAL A1344      37.121  46.118   1.757  1.00  0.00           C  
ATOM   1996  CG2 VAL A1344      38.679  45.003   3.351  1.00  0.00           C  
ATOM   1997  N   HIS A1345      37.211  46.729   6.165  1.00  0.00           N  
ATOM   1998  CA  HIS A1345      37.511  46.496   7.572  1.00  0.00           C  
ATOM   1999  C   HIS A1345      36.738  45.281   8.073  1.00  0.00           C  
ATOM   2000  O   HIS A1345      35.613  45.407   8.561  1.00  0.00           O  
ATOM   2001  CB  HIS A1345      37.152  47.738   8.405  1.00  0.00           C  
ATOM   2002  CG  HIS A1345      37.580  47.655   9.839  1.00  0.00           C  
ATOM   2003  ND1 HIS A1345      38.082  48.738  10.528  1.00  0.00           N  
ATOM   2004  CD2 HIS A1345      37.585  46.619  10.712  1.00  0.00           C  
ATOM   2005  CE1 HIS A1345      38.380  48.373  11.762  1.00  0.00           C  
ATOM   2006  NE2 HIS A1345      38.088  47.092  11.900  1.00  0.00           N  
ATOM   2007  N   PRO A1347      37.335  44.083   7.947  1.00  0.00           N  
ATOM   2008  CA  PRO A1347      36.722  42.827   8.388  1.00  0.00           C  
ATOM   2009  C   PRO A1347      36.457  42.912   9.892  1.00  0.00           C  
ATOM   2010  O   PRO A1347      37.266  43.461  10.641  1.00  0.00           O  
ATOM   2011  CB  PRO A1347      37.793  41.790   8.071  1.00  0.00           C  
ATOM   2012  CG  PRO A1347      38.580  42.416   6.975  1.00  0.00           C  
ATOM   2013  CD  PRO A1347      38.678  43.836   7.405  1.00  0.00           C  
ATOM   2014  N   ARG A1348      35.331  42.371  10.332  1.00  0.00           N  
ATOM   2015  CA  ARG A1348      35.002  42.407  11.745  1.00  0.00           C  
ATOM   2016  C   ARG A1348      35.209  41.038  12.350  1.00  0.00           C  
ATOM   2017  O   ARG A1348      34.841  40.033  11.756  1.00  0.00           O  
ATOM   2018  CB  ARG A1348      33.565  42.890  11.936  1.00  0.00           C  
ATOM   2019  CG  ARG A1348      33.377  44.351  11.549  1.00  0.00           C  
ATOM   2020  CD  ARG A1348      34.143  45.269  12.492  1.00  0.00           C  
ATOM   2021  NE  ARG A1348      34.287  46.628  11.973  1.00  0.00           N  
ATOM   2022  CZ  ARG A1348      34.905  47.616  12.619  1.00  0.00           C  
ATOM   2023  NH1 ARG A1348      35.434  47.402  13.817  1.00  0.00           N  
ATOM   2024  NH2 ARG A1348      35.011  48.817  12.062  1.00  0.00           N  
ATOM   2025  N   GLN A1349      35.829  41.009  13.526  1.00  0.00           N  
ATOM   2026  CA  GLN A1349      36.121  39.763  14.223  1.00  0.00           C  
ATOM   2027  C   GLN A1349      35.006  39.416  15.203  1.00  0.00           C  
ATOM   2028  O   GLN A1349      34.424  40.299  15.823  1.00  0.00           O  
ATOM   2029  CB  GLN A1349      37.473  39.877  14.963  1.00  0.00           C  
ATOM   2030  CG  GLN A1349      37.834  38.679  15.852  1.00  0.00           C  
ATOM   2031  CD  GLN A1349      39.172  38.847  16.582  1.00  0.00           C  
ATOM   2032  OE1 GLN A1349      40.233  38.894  15.958  1.00  0.00           O  
ATOM   2033  NE2 GLN A1349      39.123  38.933  17.908  1.00  0.00           N  
ATOM   2034  N   TYR A1350      34.712  38.125  15.314  1.00  0.00           N  
ATOM   2035  CA  TYR A1350      33.696  37.605  16.216  1.00  0.00           C  
ATOM   2036  C   TYR A1350      34.301  36.329  16.784  1.00  0.00           C  
ATOM   2037  O   TYR A1350      34.762  35.466  16.033  1.00  0.00           O  
ATOM   2038  CB  TYR A1350      32.416  37.295  15.452  1.00  0.00           C  
ATOM   2039  CG  TYR A1350      31.789  38.518  14.824  1.00  0.00           C  
ATOM   2040  CD1 TYR A1350      31.101  39.456  15.607  1.00  0.00           C  
ATOM   2041  CD2 TYR A1350      31.903  38.758  13.456  1.00  0.00           C  
ATOM   2042  CE1 TYR A1350      30.546  40.607  15.036  1.00  0.00           C  
ATOM   2043  CE2 TYR A1350      31.354  39.897  12.877  1.00  0.00           C  
ATOM   2044  CZ  TYR A1350      30.678  40.823  13.669  1.00  0.00           C  
ATOM   2045  OH  TYR A1350      30.166  41.969  13.098  1.00  0.00           O  
ATOM   2046  N   GLU A1351      34.309  36.218  18.109  1.00  0.00           N  
ATOM   2047  CA  GLU A1351      34.913  35.077  18.786  1.00  0.00           C  
ATOM   2048  C   GLU A1351      33.934  34.070  19.363  1.00  0.00           C  
ATOM   2049  O   GLU A1351      32.871  34.440  19.867  1.00  0.00           O  
ATOM   2050  CB  GLU A1351      35.807  35.566  19.933  1.00  0.00           C  
ATOM   2051  CG  GLU A1351      36.754  36.716  19.583  1.00  0.00           C  
ATOM   2052  CD  GLU A1351      36.058  38.066  19.458  1.00  0.00           C  
ATOM   2053  OE1 GLU A1351      34.837  38.163  19.746  1.00  0.00           O  
ATOM   2054  OE2 GLU A1351      36.743  39.039  19.076  1.00  0.00           O  
ATOM   2055  N   PHE A1352      34.307  32.794  19.303  1.00  0.00           N  
ATOM   2056  CA  PHE A1352      33.477  31.741  19.865  1.00  0.00           C  
ATOM   2057  C   PHE A1352      34.365  30.896  20.765  1.00  0.00           C  
ATOM   2058  O   PHE A1352      35.584  30.945  20.641  1.00  0.00           O  
ATOM   2059  CB  PHE A1352      32.858  30.889  18.764  1.00  0.00           C  
ATOM   2060  CG  PHE A1352      33.862  30.189  17.908  1.00  0.00           C  
ATOM   2061  CD1 PHE A1352      34.424  30.829  16.814  1.00  0.00           C  
ATOM   2062  CD2 PHE A1352      34.263  28.895  18.216  1.00  0.00           C  
ATOM   2063  CE1 PHE A1352      35.372  30.194  16.036  1.00  0.00           C  
ATOM   2064  CE2 PHE A1352      35.207  28.254  17.446  1.00  0.00           C  
ATOM   2065  CZ  PHE A1352      35.767  28.900  16.351  1.00  0.00           C  
ATOM   2066  N   SER A1356      33.760  30.138  21.675  1.00  0.00           N  
ATOM   2067  CA  SER A1356      34.527  29.309  22.610  1.00  0.00           C  
ATOM   2068  C   SER A1356      35.175  28.111  21.938  1.00  0.00           C  
ATOM   2069  O   SER A1356      34.582  27.478  21.065  1.00  0.00           O  
ATOM   2070  CB  SER A1356      33.638  28.826  23.765  1.00  0.00           C  
ATOM   2071  OG  SER A1356      32.536  28.060  23.295  1.00  0.00           O  
ATOM   2072  N   ARG A1360      36.398  27.800  22.353  1.00  0.00           N  
ATOM   2073  CA  ARG A1360      37.109  26.680  21.773  1.00  0.00           C  
ATOM   2074  C   ARG A1360      36.606  25.379  22.346  1.00  0.00           C  
ATOM   2075  O   ARG A1360      35.986  25.345  23.411  1.00  0.00           O  
ATOM   2076  CB  ARG A1360      38.621  26.798  22.005  1.00  0.00           C  
ATOM   2077  CG  ARG A1360      39.077  26.669  23.449  1.00  0.00           C  
ATOM   2078  CD  ARG A1360      40.555  27.006  23.554  1.00  0.00           C  
ATOM   2079  NE  ARG A1360      41.368  25.991  22.892  1.00  0.00           N  
ATOM   2080  CZ  ARG A1360      42.427  26.257  22.130  1.00  0.00           C  
ATOM   2081  NH1 ARG A1360      42.799  27.517  21.932  1.00  0.00           N  
ATOM   2082  NH2 ARG A1360      43.114  25.265  21.573  1.00  0.00           N  
ATOM   2083  N   LEU A1361      36.871  24.308  21.612  1.00  0.00           N  
ATOM   2084  CA  LEU A1361      36.470  22.979  22.009  1.00  0.00           C  
ATOM   2085  C   LEU A1361      37.456  22.347  22.986  1.00  0.00           C  
ATOM   2086  O   LEU A1361      38.663  22.521  22.868  1.00  0.00           O  
ATOM   2087  CB  LEU A1361      36.364  22.082  20.776  1.00  0.00           C  
ATOM   2088  CG  LEU A1361      36.416  20.581  21.075  1.00  0.00           C  
ATOM   2089  CD1 LEU A1361      35.122  20.181  21.735  1.00  0.00           C  
ATOM   2090  CD2 LEU A1361      36.640  19.779  19.796  1.00  0.00           C  
ATOM   2091  N   ASN A1365      36.912  21.618  23.953  1.00  0.00           N  
ATOM   2092  CA  ASN A1365      37.695  20.880  24.932  1.00  0.00           C  
ATOM   2093  C   ASN A1365      37.026  19.533  24.999  1.00  0.00           C  
ATOM   2094  O   ASN A1365      35.799  19.457  24.984  1.00  0.00           O  
ATOM   2095  CB  ASN A1365      37.646  21.547  26.295  1.00  0.00           C  
ATOM   2096  CG  ASN A1365      38.474  22.793  26.340  1.00  0.00           C  
ATOM   2097  OD1 ASN A1365      39.689  22.734  26.171  1.00  0.00           O  
ATOM   2098  ND2 ASN A1365      37.830  23.937  26.550  1.00  0.00           N  
ATOM   2099  N   LEU A1366      37.827  18.475  25.047  1.00  0.00           N  
ATOM   2100  CA  LEU A1366      37.320  17.110  25.098  1.00  0.00           C  
ATOM   2101  C   LEU A1366      37.873  16.463  26.351  1.00  0.00           C  
ATOM   2102  O   LEU A1366      39.065  16.588  26.623  1.00  0.00           O  
ATOM   2103  CB  LEU A1366      37.816  16.344  23.878  1.00  0.00           C  
ATOM   2104  CG  LEU A1366      36.840  15.592  22.968  1.00  0.00           C  
ATOM   2105  CD1 LEU A1366      37.636  14.868  21.896  1.00  0.00           C  
ATOM   2106  CD2 LEU A1366      36.011  14.605  23.768  1.00  0.00           C  
ATOM   2107  N   GLU A1368      37.021  15.780  27.117  1.00  0.00           N  
ATOM   2108  CA  GLU A1368      37.465  15.107  28.342  1.00  0.00           C  
ATOM   2109  C   GLU A1368      38.463  14.011  28.013  1.00  0.00           C  
ATOM   2110  O   GLU A1368      38.417  13.426  26.939  1.00  0.00           O  
ATOM   2111  CB  GLU A1368      36.304  14.442  29.080  1.00  0.00           C  
ATOM   2112  CG  GLU A1368      35.276  15.357  29.690  1.00  0.00           C  
ATOM   2113  CD  GLU A1368      34.331  14.604  30.619  1.00  0.00           C  
ATOM   2114  OE1 GLU A1368      33.909  13.477  30.264  1.00  0.00           O  
ATOM   2115  OE2 GLU A1368      34.008  15.143  31.701  1.00  0.00           O  
ATOM   2116  N   TYR A1369      39.350  13.727  28.957  1.00  0.00           N  
ATOM   2117  CA  TYR A1369      40.347  12.676  28.792  1.00  0.00           C  
ATOM   2118  C   TYR A1369      41.352  12.917  27.683  1.00  0.00           C  
ATOM   2119  O   TYR A1369      41.985  11.986  27.193  1.00  0.00           O  
ATOM   2120  CB  TYR A1369      39.651  11.322  28.592  1.00  0.00           C  
ATOM   2121  CG  TYR A1369      38.904  10.894  29.830  1.00  0.00           C  
ATOM   2122  CD1 TYR A1369      39.592  10.546  30.994  1.00  0.00           C  
ATOM   2123  CD2 TYR A1369      37.514  10.934  29.874  1.00  0.00           C  
ATOM   2124  CE1 TYR A1369      38.919  10.263  32.164  1.00  0.00           C  
ATOM   2125  CE2 TYR A1369      36.825  10.652  31.047  1.00  0.00           C  
ATOM   2126  CZ  TYR A1369      37.532  10.322  32.187  1.00  0.00           C  
ATOM   2127  OH  TYR A1369      36.854  10.086  33.363  1.00  0.00           O  
ATOM   2128  N   THR A1370      41.503  14.167  27.280  1.00  0.00           N  
ATOM   2129  CA  THR A1370      42.478  14.464  26.253  1.00  0.00           C  
ATOM   2130  C   THR A1370      42.946  15.899  26.347  1.00  0.00           C  
ATOM   2131  O   THR A1370      42.419  16.685  27.121  1.00  0.00           O  
ATOM   2132  CB  THR A1370      41.932  14.166  24.837  1.00  0.00           C  
ATOM   2133  OG1 THR A1370      43.012  14.217  23.896  1.00  0.00           O  
ATOM   2134  CG2 THR A1370      40.880  15.161  24.439  1.00  0.00           C  
ATOM   2135  N   VAL A1373      43.970  16.217  25.572  1.00  0.00           N  
ATOM   2136  CA  VAL A1373      44.539  17.551  25.546  1.00  0.00           C  
ATOM   2137  C   VAL A1373      44.354  18.053  24.127  1.00  0.00           C  
ATOM   2138  O   VAL A1373      44.467  17.286  23.175  1.00  0.00           O  
ATOM   2139  CB  VAL A1373      46.022  17.493  25.925  1.00  0.00           C  
ATOM   2140  CG1 VAL A1373      46.159  16.971  27.355  1.00  0.00           C  
ATOM   2141  CG2 VAL A1373      46.768  16.563  24.973  1.00  0.00           C  
ATOM   2142  N   MET A1412      44.054  19.336  23.984  1.00  0.00           N  
ATOM   2143  CA  MET A1412      43.802  19.917  22.672  1.00  0.00           C  
ATOM   2144  C   MET A1412      44.819  21.004  22.355  1.00  0.00           C  
ATOM   2145  O   MET A1412      44.576  21.867  21.505  1.00  0.00           O  
ATOM   2146  CB  MET A1412      42.398  20.515  22.657  1.00  0.00           C  
ATOM   2147  CG  MET A1412      41.724  20.510  21.311  1.00  0.00           C  
ATOM   2148  SD  MET A1412      41.353  18.837  20.824  1.00  0.00           S  
ATOM   2149  CE  MET A1412      39.919  18.526  21.838  1.00  0.00           C  
ATOM   2150  N   SER A1415      45.955  20.958  23.047  1.00  0.00           N  
ATOM   2151  CA  SER A1415      47.022  21.939  22.872  1.00  0.00           C  
ATOM   2152  C   SER A1415      48.133  21.402  21.982  1.00  0.00           C  
ATOM   2153  O   SER A1415      48.642  20.308  22.218  1.00  0.00           O  
ATOM   2154  CB  SER A1415      47.596  22.305  24.236  1.00  0.00           C  
ATOM   2155  OG  SER A1415      48.819  23.000  24.101  1.00  0.00           O  
ATOM   2156  N   LYS A1416      48.520  22.169  20.966  1.00  0.00           N  
ATOM   2157  CA  LYS A1416      49.575  21.721  20.060  1.00  0.00           C  
ATOM   2158  C   LYS A1416      50.913  21.534  20.755  1.00  0.00           C  
ATOM   2159  O   LYS A1416      51.699  20.671  20.369  1.00  0.00           O  
ATOM   2160  CB  LYS A1416      49.741  22.679  18.880  1.00  0.00           C  
ATOM   2161  CG  LYS A1416      48.718  22.476  17.770  1.00  0.00           C  
ATOM   2162  CD  LYS A1416      49.340  22.701  16.393  1.00  0.00           C  
ATOM   2163  CE  LYS A1416      48.454  23.572  15.511  1.00  0.00           C  
ATOM   2164  NZ  LYS A1416      48.353  24.961  16.048  1.00  0.00           N  
ATOM   2165  N   ARG A1417      51.176  22.338  21.776  1.00  0.00           N  
ATOM   2166  CA  ARG A1417      52.427  22.211  22.512  1.00  0.00           C  
ATOM   2167  C   ARG A1417      52.442  20.878  23.263  1.00  0.00           C  
ATOM   2168  O   ARG A1417      53.471  20.208  23.326  1.00  0.00           O  
ATOM   2169  CB  ARG A1417      52.595  23.389  23.483  1.00  0.00           C  
ATOM   2170  CG  ARG A1417      53.889  23.376  24.289  1.00  0.00           C  
ATOM   2171  CD  ARG A1417      53.755  22.529  25.548  1.00  0.00           C  
ATOM   2172  NE  ARG A1417      55.015  22.381  26.275  1.00  0.00           N  
ATOM   2173  CZ  ARG A1417      55.131  21.751  27.442  1.00  0.00           C  
ATOM   2174  NH1 ARG A1417      54.062  21.214  28.019  1.00  0.00           N  
ATOM   2175  NH2 ARG A1417      56.317  21.650  28.033  1.00  0.00           N  
ATOM   2176  N   LYS A1418      51.295  20.489  23.818  1.00  0.00           N  
ATOM   2177  CA  LYS A1418      51.195  19.231  24.554  1.00  0.00           C  
ATOM   2178  C   LYS A1418      51.123  18.032  23.612  1.00  0.00           C  
ATOM   2179  O   LYS A1418      51.676  16.966  23.898  1.00  0.00           O  
ATOM   2180  CB  LYS A1418      49.969  19.235  25.468  1.00  0.00           C  
ATOM   2181  CG  LYS A1418      50.003  20.271  26.575  1.00  0.00           C  
ATOM   2182  CD  LYS A1418      49.049  19.898  27.695  1.00  0.00           C  
ATOM   2183  CE  LYS A1418      48.996  20.980  28.758  1.00  0.00           C  
ATOM   2184  NZ  LYS A1418      48.392  22.242  28.246  1.00  0.00           N  
ATOM   2185  N   LEU A1419      50.429  18.201  22.494  1.00  0.00           N  
ATOM   2186  CA  LEU A1419      50.314  17.132  21.512  1.00  0.00           C  
ATOM   2187  C   LEU A1419      51.693  16.903  20.920  1.00  0.00           C  
ATOM   2188  O   LEU A1419      52.079  15.781  20.603  1.00  0.00           O  
ATOM   2189  CB  LEU A1419      49.333  17.532  20.409  1.00  0.00           C  
ATOM   2190  CG  LEU A1419      47.867  17.648  20.842  1.00  0.00           C  
ATOM   2191  CD1 LEU A1419      47.050  18.244  19.701  1.00  0.00           C  
ATOM   2192  CD2 LEU A1419      47.332  16.265  21.236  1.00  0.00           C  
ATOM   2193  N   ASN A1420      52.439  17.987  20.774  1.00  0.00           N  
ATOM   2194  CA  ASN A1420      53.773  17.904  20.227  1.00  0.00           C  
ATOM   2195  C   ASN A1420      54.644  17.138  21.217  1.00  0.00           C  
ATOM   2196  O   ASN A1420      55.416  16.260  20.830  1.00  0.00           O  
ATOM   2197  CB  ASN A1420      54.339  19.308  19.995  1.00  0.00           C  
ATOM   2198  CG  ASN A1420      55.354  19.341  18.882  1.00  0.00           C  
ATOM   2199  OD1 ASN A1420      56.268  18.528  18.843  1.00  0.00           O  
ATOM   2200  ND2 ASN A1420      55.199  20.279  17.967  1.00  0.00           N  
ATOM   2201  N   LEU A1421      54.505  17.449  22.501  1.00  0.00           N  
ATOM   2202  CA  LEU A1421      55.311  16.770  23.500  1.00  0.00           C  
ATOM   2203  C   LEU A1421      55.088  15.263  23.490  1.00  0.00           C  
ATOM   2204  O   LEU A1421      56.029  14.496  23.667  1.00  0.00           O  
ATOM   2205  CB  LEU A1421      55.033  17.333  24.890  1.00  0.00           C  
ATOM   2206  CG  LEU A1421      55.979  16.793  25.963  1.00  0.00           C  
ATOM   2207  CD1 LEU A1421      57.414  17.006  25.522  1.00  0.00           C  
ATOM   2208  CD2 LEU A1421      55.712  17.499  27.293  1.00  0.00           C  
ATOM   2209  N   LEU A1422      53.847  14.833  23.288  1.00  0.00           N  
ATOM   2210  CA  LEU A1422      53.556  13.402  23.239  1.00  0.00           C  
ATOM   2211  C   LEU A1422      54.292  12.765  22.061  1.00  0.00           C  
ATOM   2212  O   LEU A1422      54.763  11.627  22.151  1.00  0.00           O  
ATOM   2213  CB  LEU A1422      52.059  13.163  23.069  1.00  0.00           C  
ATOM   2214  CG  LEU A1422      51.134  13.525  24.231  1.00  0.00           C  
ATOM   2215  CD1 LEU A1422      49.701  13.600  23.699  1.00  0.00           C  
ATOM   2216  CD2 LEU A1422      51.262  12.495  25.359  1.00  0.00           C  
ATOM   2217  N   VAL A1423      54.387  13.504  20.957  1.00  0.00           N  
ATOM   2218  CA  VAL A1423      55.052  13.006  19.762  1.00  0.00           C  
ATOM   2219  C   VAL A1423      56.574  13.025  19.902  1.00  0.00           C  
ATOM   2220  O   VAL A1423      57.249  12.044  19.586  1.00  0.00           O  
ATOM   2221  CB  VAL A1423      54.638  13.839  18.513  1.00  0.00           C  
ATOM   2222  CG1 VAL A1423      55.193  13.208  17.238  1.00  0.00           C  
ATOM   2223  CG2 VAL A1423      53.117  13.918  18.433  1.00  0.00           C  
ATOM   2224  N   THR A1424      57.106  14.142  20.383  1.00  0.00           N  
ATOM   2225  CA  THR A1424      58.548  14.296  20.557  1.00  0.00           C  
ATOM   2226  C   THR A1424      59.148  13.326  21.578  1.00  0.00           C  
ATOM   2227  O   THR A1424      60.229  12.796  21.361  1.00  0.00           O  
ATOM   2228  CB  THR A1424      58.895  15.738  20.966  1.00  0.00           C  
ATOM   2229  OG1 THR A1424      58.466  16.631  19.934  1.00  0.00           O  
ATOM   2230  CG2 THR A1424      60.382  15.900  21.160  1.00  0.00           C  
ATOM   2231  N   ASP A1425      58.451  13.093  22.685  1.00  0.00           N  
ATOM   2232  CA  ASP A1425      58.951  12.167  23.697  1.00  0.00           C  
ATOM   2233  C   ASP A1425      58.554  10.728  23.412  1.00  0.00           C  
ATOM   2234  O   ASP A1425      58.803   9.839  24.217  1.00  0.00           O  
ATOM   2235  CB  ASP A1425      58.465  12.568  25.092  1.00  0.00           C  
ATOM   2236  CG  ASP A1425      59.128  13.840  25.593  1.00  0.00           C  
ATOM   2237  OD1 ASP A1425      60.226  14.171  25.097  1.00  0.00           O  
ATOM   2238  OD2 ASP A1425      58.566  14.499  26.492  1.00  0.00           O  
ATOM   2239  N   LYS A1427      57.921  10.509  22.268  1.00  0.00           N  
ATOM   2240  CA  LYS A1427      57.497   9.174  21.837  1.00  0.00           C  
ATOM   2241  C   LYS A1427      56.559   8.386  22.749  1.00  0.00           C  
ATOM   2242  O   LYS A1427      56.745   7.179  22.924  1.00  0.00           O  
ATOM   2243  CB  LYS A1427      58.719   8.301  21.535  1.00  0.00           C  
ATOM   2244  CG  LYS A1427      59.529   8.725  20.312  1.00  0.00           C  
ATOM   2245  CD  LYS A1427      58.683   8.719  19.037  1.00  0.00           C  
ATOM   2246  CE  LYS A1427      58.182   7.327  18.660  1.00  0.00           C  
ATOM   2247  NZ  LYS A1427      59.293   6.425  18.258  1.00  0.00           N  
ATOM   2248  N   HIS A1428      55.552   9.042  23.321  1.00  0.00           N  
ATOM   2249  CA  HIS A1428      54.603   8.321  24.160  1.00  0.00           C  
ATOM   2250  C   HIS A1428      53.415   7.840  23.318  1.00  0.00           C  
ATOM   2251  O   HIS A1428      52.574   7.082  23.790  1.00  0.00           O  
ATOM   2252  CB  HIS A1428      54.161   9.194  25.333  1.00  0.00           C  
ATOM   2253  CG  HIS A1428      55.265   9.475  26.299  1.00  0.00           C  
ATOM   2254  ND1 HIS A1428      55.770  10.740  26.508  1.00  0.00           N  
ATOM   2255  CD2 HIS A1428      56.012   8.642  27.059  1.00  0.00           C  
ATOM   2256  CE1 HIS A1428      56.783  10.672  27.352  1.00  0.00           C  
ATOM   2257  NE2 HIS A1428      56.951   9.410  27.700  1.00  0.00           N  
ATOM   2258  N   VAL A1433      53.360   8.304  22.071  1.00  0.00           N  
ATOM   2259  CA  VAL A1433      52.353   7.889  21.084  1.00  0.00           C  
ATOM   2260  C   VAL A1433      53.222   7.667  19.857  1.00  0.00           C  
ATOM   2261  O   VAL A1433      54.352   8.161  19.809  1.00  0.00           O  
ATOM   2262  CB  VAL A1433      51.280   8.988  20.743  1.00  0.00           C  
ATOM   2263  CG1 VAL A1433      50.301   9.142  21.891  1.00  0.00           C  
ATOM   2264  CG2 VAL A1433      51.949  10.321  20.430  1.00  0.00           C  
ATOM   2265  N   GLU A1434      52.720   6.932  18.873  1.00  0.00           N  
ATOM   2266  CA  GLU A1434      53.504   6.665  17.676  1.00  0.00           C  
ATOM   2267  C   GLU A1434      53.871   7.915  16.883  1.00  0.00           C  
ATOM   2268  O   GLU A1434      55.005   8.070  16.433  1.00  0.00           O  
ATOM   2269  CB  GLU A1434      52.764   5.674  16.787  1.00  0.00           C  
ATOM   2270  CG  GLU A1434      52.993   4.231  17.195  1.00  0.00           C  
ATOM   2271  CD  GLU A1434      52.096   3.264  16.447  1.00  0.00           C  
ATOM   2272  OE1 GLU A1434      51.955   3.412  15.211  1.00  0.00           O  
ATOM   2273  OE2 GLU A1434      51.537   2.353  17.096  1.00  0.00           O  
ATOM   2274  N   GLY A1435      52.910   8.808  16.719  1.00  0.00           N  
ATOM   2275  CA  GLY A1435      53.151  10.034  15.987  1.00  0.00           C  
ATOM   2276  C   GLY A1435      51.895  10.874  16.037  1.00  0.00           C  
ATOM   2277  O   GLY A1435      50.946  10.538  16.756  1.00  0.00           O  
ATOM   2278  N   TRP A1440      51.871  11.962  15.277  1.00  0.00           N  
ATOM   2279  CA  TRP A1440      50.695  12.822  15.273  1.00  0.00           C  
ATOM   2280  C   TRP A1440      49.430  12.057  14.910  1.00  0.00           C  
ATOM   2281  O   TRP A1440      48.362  12.331  15.441  1.00  0.00           O  
ATOM   2282  CB  TRP A1440      50.886  13.988  14.306  1.00  0.00           C  
ATOM   2283  CG  TRP A1440      51.914  14.970  14.755  1.00  0.00           C  
ATOM   2284  CD1 TRP A1440      53.259  14.937  14.492  1.00  0.00           C  
ATOM   2285  CD2 TRP A1440      51.688  16.142  15.542  1.00  0.00           C  
ATOM   2286  NE1 TRP A1440      53.879  16.022  15.064  1.00  0.00           N  
ATOM   2287  CE2 TRP A1440      52.940  16.779  15.714  1.00  0.00           C  
ATOM   2288  CE3 TRP A1440      50.551  16.720  16.116  1.00  0.00           C  
ATOM   2289  CZ2 TRP A1440      53.084  17.968  16.436  1.00  0.00           C  
ATOM   2290  CZ3 TRP A1440      50.690  17.901  16.834  1.00  0.00           C  
ATOM   2291  CH2 TRP A1440      51.952  18.516  16.988  1.00  0.00           C  
ATOM   2292  N   ASP A1441      49.554  11.083  14.018  1.00  0.00           N  
ATOM   2293  CA  ASP A1441      48.397  10.311  13.599  1.00  0.00           C  
ATOM   2294  C   ASP A1441      48.167   9.037  14.385  1.00  0.00           C  
ATOM   2295  O   ASP A1441      47.531   8.113  13.894  1.00  0.00           O  
ATOM   2296  CB  ASP A1441      48.470   9.983  12.106  1.00  0.00           C  
ATOM   2297  CG  ASP A1441      49.652   9.123  11.758  1.00  0.00           C  
ATOM   2298  OD1 ASP A1441      50.791   9.559  12.011  1.00  0.00           O  
ATOM   2299  OD2 ASP A1441      49.444   8.014  11.229  1.00  0.00           O  
ATOM   2300  N   ASP A1442      48.678   8.984  15.606  1.00  0.00           N  
ATOM   2301  CA  ASP A1442      48.458   7.819  16.454  1.00  0.00           C  
ATOM   2302  C   ASP A1442      46.946   7.766  16.692  1.00  0.00           C  
ATOM   2303  O   ASP A1442      46.318   8.786  16.955  1.00  0.00           O  
ATOM   2304  CB  ASP A1442      49.212   7.988  17.771  1.00  0.00           C  
ATOM   2305  CG  ASP A1442      49.118   6.769  18.655  1.00  0.00           C  
ATOM   2306  OD1 ASP A1442      48.056   6.558  19.277  1.00  0.00           O  
ATOM   2307  OD2 ASP A1442      50.111   6.015  18.725  1.00  0.00           O  
ATOM   2308  N   PRO A1450      46.341   6.575  16.601  1.00  0.00           N  
ATOM   2309  CA  PRO A1450      44.891   6.420  16.800  1.00  0.00           C  
ATOM   2310  C   PRO A1450      44.315   6.896  18.127  1.00  0.00           C  
ATOM   2311  O   PRO A1450      43.109   7.089  18.246  1.00  0.00           O  
ATOM   2312  CB  PRO A1450      44.667   4.924  16.572  1.00  0.00           C  
ATOM   2313  CG  PRO A1450      45.767   4.565  15.578  1.00  0.00           C  
ATOM   2314  CD  PRO A1450      46.955   5.298  16.194  1.00  0.00           C  
ATOM   2315  N   ARG A1452      45.174   7.074  19.120  1.00  0.00           N  
ATOM   2316  CA  ARG A1452      44.752   7.537  20.431  1.00  0.00           C  
ATOM   2317  C   ARG A1452      44.758   9.065  20.469  1.00  0.00           C  
ATOM   2318  O   ARG A1452      44.186   9.678  21.367  1.00  0.00           O  
ATOM   2319  CB  ARG A1452      45.712   7.015  21.501  1.00  0.00           C  
ATOM   2320  CG  ARG A1452      45.660   5.523  21.732  1.00  0.00           C  
ATOM   2321  CD  ARG A1452      46.869   5.068  22.530  1.00  0.00           C  
ATOM   2322  NE  ARG A1452      48.085   5.150  21.726  1.00  0.00           N  
ATOM   2323  CZ  ARG A1452      49.295   4.820  22.164  1.00  0.00           C  
ATOM   2324  NH1 ARG A1452      49.454   4.388  23.402  1.00  0.00           N  
ATOM   2325  NH2 ARG A1452      50.344   4.916  21.361  1.00  0.00           N  
ATOM   2326  N   MET A1455      45.419   9.670  19.492  1.00  0.00           N  
ATOM   2327  CA  MET A1455      45.526  11.121  19.410  1.00  0.00           C  
ATOM   2328  C   MET A1455      44.240  11.781  18.922  1.00  0.00           C  
ATOM   2329  O   MET A1455      43.514  11.218  18.103  1.00  0.00           O  
ATOM   2330  CB  MET A1455      46.681  11.493  18.481  1.00  0.00           C  
ATOM   2331  CG  MET A1455      48.042  11.191  19.056  1.00  0.00           C  
ATOM   2332  SD  MET A1455      48.493  12.364  20.325  1.00  0.00           S  
ATOM   2333  CE  MET A1455      49.506  13.464  19.383  1.00  0.00           C  
ATOM   2334  N   PRO A1456      43.943  12.988  19.434  1.00  0.00           N  
ATOM   2335  CA  PRO A1456      42.745  13.747  19.064  1.00  0.00           C  
ATOM   2336  C   PRO A1456      42.960  14.565  17.789  1.00  0.00           C  
ATOM   2337  O   PRO A1456      42.234  15.513  17.510  1.00  0.00           O  
ATOM   2338  CB  PRO A1456      42.509  14.620  20.290  1.00  0.00           C  
ATOM   2339  CG  PRO A1456      43.908  14.965  20.699  1.00  0.00           C  
ATOM   2340  CD  PRO A1456      44.652  13.645  20.549  1.00  0.00           C  
ATOM   2341  N   THR A1457      43.965  14.187  17.009  1.00  0.00           N  
ATOM   2342  CA  THR A1457      44.251  14.891  15.777  1.00  0.00           C  
ATOM   2343  C   THR A1457      43.309  14.375  14.708  1.00  0.00           C  
ATOM   2344  O   THR A1457      42.813  13.249  14.804  1.00  0.00           O  
ATOM   2345  CB  THR A1457      45.683  14.634  15.332  1.00  0.00           C  
ATOM   2346  OG1 THR A1457      45.868  13.228  15.158  1.00  0.00           O  
ATOM   2347  CG2 THR A1457      46.659  15.150  16.380  1.00  0.00           C  
ATOM   2348  N   ILE A1458      43.058  15.186  13.687  1.00  0.00           N  
ATOM   2349  CA  ILE A1458      42.169  14.746  12.625  1.00  0.00           C  
ATOM   2350  C   ILE A1458      42.735  13.466  12.014  1.00  0.00           C  
ATOM   2351  O   ILE A1458      42.017  12.487  11.818  1.00  0.00           O  
ATOM   2352  CB  ILE A1458      42.015  15.801  11.508  1.00  0.00           C  
ATOM   2353  CG1 ILE A1458      41.578  17.150  12.099  1.00  0.00           C  
ATOM   2354  CG2 ILE A1458      40.998  15.325  10.492  1.00  0.00           C  
ATOM   2355  CD1 ILE A1458      40.326  17.097  12.924  1.00  0.00           C  
ATOM   2356  N   SER A1459      44.031  13.470  11.736  1.00  0.00           N  
ATOM   2357  CA  SER A1459      44.655  12.304  11.135  1.00  0.00           C  
ATOM   2358  C   SER A1459      44.619  11.092  12.071  1.00  0.00           C  
ATOM   2359  O   SER A1459      44.462   9.959  11.619  1.00  0.00           O  
ATOM   2360  CB  SER A1459      46.089  12.632  10.714  1.00  0.00           C  
ATOM   2361  OG  SER A1459      46.831  13.154  11.798  1.00  0.00           O  
ATOM   2362  N   GLY A1460      44.764  11.331  13.370  1.00  0.00           N  
ATOM   2363  CA  GLY A1460      44.705  10.240  14.328  1.00  0.00           C  
ATOM   2364  C   GLY A1460      43.307   9.634  14.379  1.00  0.00           C  
ATOM   2365  O   GLY A1460      43.157   8.418  14.473  1.00  0.00           O  
ATOM   2366  N   LEU A1461      42.277  10.473  14.332  1.00  0.00           N  
ATOM   2367  CA  LEU A1461      40.903   9.980  14.340  1.00  0.00           C  
ATOM   2368  C   LEU A1461      40.655   9.190  13.049  1.00  0.00           C  
ATOM   2369  O   LEU A1461      40.049   8.120  13.073  1.00  0.00           O  
ATOM   2370  CB  LEU A1461      39.908  11.146  14.450  1.00  0.00           C  
ATOM   2371  CG  LEU A1461      39.795  11.851  15.815  1.00  0.00           C  
ATOM   2372  CD1 LEU A1461      38.955  13.128  15.694  1.00  0.00           C  
ATOM   2373  CD2 LEU A1461      39.170  10.900  16.838  1.00  0.00           C  
ATOM   2374  N   ARG A1462      41.136   9.709  11.926  1.00  0.00           N  
ATOM   2375  CA  ARG A1462      40.964   9.025  10.644  1.00  0.00           C  
ATOM   2376  C   ARG A1462      41.576   7.622  10.704  1.00  0.00           C  
ATOM   2377  O   ARG A1462      40.966   6.647  10.275  1.00  0.00           O  
ATOM   2378  CB  ARG A1462      41.613   9.843   9.511  1.00  0.00           C  
ATOM   2379  CG  ARG A1462      41.512   9.222   8.114  1.00  0.00           C  
ATOM   2380  CD  ARG A1462      42.014  10.189   7.023  1.00  0.00           C  
ATOM   2381  NE  ARG A1462      43.428  10.520   7.181  1.00  0.00           N  
ATOM   2382  CZ  ARG A1462      43.910  11.753   7.338  1.00  0.00           C  
ATOM   2383  NH1 ARG A1462      43.096  12.802   7.360  1.00  0.00           N  
ATOM   2384  NH2 ARG A1462      45.220  11.936   7.476  1.00  0.00           N  
ATOM   2385  N   ARG A1463      42.782   7.530  11.252  1.00  0.00           N  
ATOM   2386  CA  ARG A1463      43.471   6.255  11.364  1.00  0.00           C  
ATOM   2387  C   ARG A1463      42.752   5.377  12.383  1.00  0.00           C  
ATOM   2388  O   ARG A1463      42.772   4.154  12.289  1.00  0.00           O  
ATOM   2389  CB  ARG A1463      44.922   6.484  11.781  1.00  0.00           C  
ATOM   2390  CG  ARG A1463      45.759   5.223  11.818  1.00  0.00           C  
ATOM   2391  CD  ARG A1463      47.212   5.534  12.132  1.00  0.00           C  
ATOM   2392  NE  ARG A1463      47.888   4.367  12.687  1.00  0.00           N  
ATOM   2393  CZ  ARG A1463      49.039   4.413  13.347  1.00  0.00           C  
ATOM   2394  NH1 ARG A1463      49.651   5.574  13.531  1.00  0.00           N  
ATOM   2395  NH2 ARG A1463      49.568   3.303  13.846  1.00  0.00           N  
ATOM   2396  N   ARG A1464      42.111   6.025  13.350  1.00  0.00           N  
ATOM   2397  CA  ARG A1464      41.368   5.344  14.396  1.00  0.00           C  
ATOM   2398  C   ARG A1464      40.124   4.717  13.774  1.00  0.00           C  
ATOM   2399  O   ARG A1464      39.567   3.762  14.315  1.00  0.00           O  
ATOM   2400  CB  ARG A1464      40.985   6.365  15.486  1.00  0.00           C  
ATOM   2401  CG  ARG A1464      40.127   5.855  16.649  1.00  0.00           C  
ATOM   2402  CD  ARG A1464      40.829   4.789  17.462  1.00  0.00           C  
ATOM   2403  NE  ARG A1464      40.102   4.460  18.690  1.00  0.00           N  
ATOM   2404  CZ  ARG A1464      40.218   5.129  19.834  1.00  0.00           C  
ATOM   2405  NH1 ARG A1464      41.039   6.168  19.924  1.00  0.00           N  
ATOM   2406  NH2 ARG A1464      39.504   4.767  20.890  1.00  0.00           N  
ATOM   2407  N   GLY A1465      39.690   5.257  12.637  1.00  0.00           N  
ATOM   2408  CA  GLY A1465      38.505   4.733  11.981  1.00  0.00           C  
ATOM   2409  C   GLY A1465      37.271   5.633  11.955  1.00  0.00           C  
ATOM   2410  O   GLY A1465      36.209   5.192  11.526  1.00  0.00           O  
ATOM   2411  N   TYR A1467      37.382   6.878  12.418  1.00  0.00           N  
ATOM   2412  CA  TYR A1467      36.233   7.783  12.384  1.00  0.00           C  
ATOM   2413  C   TYR A1467      36.018   8.211  10.937  1.00  0.00           C  
ATOM   2414  O   TYR A1467      36.967   8.203  10.144  1.00  0.00           O  
ATOM   2415  CB  TYR A1467      36.483   9.049  13.220  1.00  0.00           C  
ATOM   2416  CG  TYR A1467      36.214   8.899  14.694  1.00  0.00           C  
ATOM   2417  CD1 TYR A1467      37.041   8.114  15.495  1.00  0.00           C  
ATOM   2418  CD2 TYR A1467      35.096   9.488  15.280  1.00  0.00           C  
ATOM   2419  CE1 TYR A1467      36.760   7.912  16.838  1.00  0.00           C  
ATOM   2420  CE2 TYR A1467      34.802   9.286  16.629  1.00  0.00           C  
ATOM   2421  CZ  TYR A1467      35.640   8.493  17.399  1.00  0.00           C  
ATOM   2422  OH  TYR A1467      35.353   8.252  18.724  1.00  0.00           O  
ATOM   2423  N   THR A1506      34.786   8.581  10.598  1.00  0.00           N  
ATOM   2424  CA  THR A1506      34.447   9.047   9.258  1.00  0.00           C  
ATOM   2425  C   THR A1506      34.359  10.580   9.276  1.00  0.00           C  
ATOM   2426  O   THR A1506      33.903  11.154  10.263  1.00  0.00           O  
ATOM   2427  CB  THR A1506      33.068   8.492   8.792  1.00  0.00           C  
ATOM   2428  OG1 THR A1506      32.028   8.977   9.661  1.00  0.00           O  
ATOM   2429  CG2 THR A1506      33.072   6.981   8.809  1.00  0.00           C  
ATOM   2430  N   ALA A1507      34.789  11.241   8.201  1.00  0.00           N  
ATOM   2431  CA  ALA A1507      34.724  12.702   8.140  1.00  0.00           C  
ATOM   2432  C   ALA A1507      33.302  13.135   8.464  1.00  0.00           C  
ATOM   2433  O   ALA A1507      33.078  14.115   9.168  1.00  0.00           O  
ATOM   2434  CB  ALA A1507      35.118  13.207   6.750  1.00  0.00           C  
ATOM   2435  N   ALA A1508      32.342  12.377   7.950  1.00  0.00           N  
ATOM   2436  CA  ALA A1508      30.932  12.660   8.172  1.00  0.00           C  
ATOM   2437  C   ALA A1508      30.559  12.626   9.647  1.00  0.00           C  
ATOM   2438  O   ALA A1508      29.694  13.386  10.078  1.00  0.00           O  
ATOM   2439  CB  ALA A1508      30.081  11.664   7.409  1.00  0.00           C  
ATOM   2440  N   SER A1509      31.193  11.747  10.422  1.00  0.00           N  
ATOM   2441  CA  SER A1509      30.870  11.663  11.844  1.00  0.00           C  
ATOM   2442  C   SER A1509      31.474  12.840  12.599  1.00  0.00           C  
ATOM   2443  O   SER A1509      30.945  13.272  13.621  1.00  0.00           O  
ATOM   2444  CB  SER A1509      31.370  10.347  12.448  1.00  0.00           C  
ATOM   2445  OG  SER A1509      32.779  10.317  12.544  1.00  0.00           O  
ATOM   2446  N   ILE A1510      32.584  13.361  12.094  1.00  0.00           N  
ATOM   2447  CA  ILE A1510      33.221  14.498  12.735  1.00  0.00           C  
ATOM   2448  C   ILE A1510      32.398  15.751  12.416  1.00  0.00           C  
ATOM   2449  O   ILE A1510      32.242  16.627  13.260  1.00  0.00           O  
ATOM   2450  CB  ILE A1510      34.702  14.640  12.258  1.00  0.00           C  
ATOM   2451  CG1 ILE A1510      35.504  13.427  12.753  1.00  0.00           C  
ATOM   2452  CG2 ILE A1510      35.318  15.943  12.780  1.00  0.00           C  
ATOM   2453  CD1 ILE A1510      36.844  13.252  12.065  1.00  0.00           C  
ATOM   2454  N   ARG A1511      31.853  15.827  11.204  1.00  0.00           N  
ATOM   2455  CA  ARG A1511      31.033  16.977  10.843  1.00  0.00           C  
ATOM   2456  C   ARG A1511      29.750  16.971  11.661  1.00  0.00           C  
ATOM   2457  O   ARG A1511      29.267  18.019  12.070  1.00  0.00           O  
ATOM   2458  CB  ARG A1511      30.709  16.980   9.348  1.00  0.00           C  
ATOM   2459  CG  ARG A1511      31.939  17.197   8.456  1.00  0.00           C  
ATOM   2460  CD  ARG A1511      31.540  17.527   7.025  1.00  0.00           C  
ATOM   2461  NE  ARG A1511      30.758  16.468   6.397  1.00  0.00           N  
ATOM   2462  CZ  ARG A1511      31.276  15.460   5.704  1.00  0.00           C  
ATOM   2463  NH1 ARG A1511      32.587  15.370   5.548  1.00  0.00           N  
ATOM   2464  NH2 ARG A1511      30.488  14.547   5.155  1.00  0.00           N  
ATOM   2465  N   GLU A1516      29.214  15.781  11.913  1.00  0.00           N  
ATOM   2466  CA  GLU A1516      28.001  15.637  12.704  1.00  0.00           C  
ATOM   2467  C   GLU A1516      28.274  16.101  14.130  1.00  0.00           C  
ATOM   2468  O   GLU A1516      27.464  16.810  14.741  1.00  0.00           O  
ATOM   2469  CB  GLU A1516      27.552  14.170  12.709  1.00  0.00           C  
ATOM   2470  CG  GLU A1516      26.396  13.840  13.664  1.00  0.00           C  
ATOM   2471  CD  GLU A1516      25.131  14.653  13.391  1.00  0.00           C  
ATOM   2472  OE1 GLU A1516      25.051  15.300  12.322  1.00  0.00           O  
ATOM   2473  OE2 GLU A1516      24.213  14.635  14.253  1.00  0.00           O  
ATOM   2474  N   PHE A1517      29.428  15.697  14.653  1.00  0.00           N  
ATOM   2475  CA  PHE A1517      29.824  16.060  16.007  1.00  0.00           C  
ATOM   2476  C   PHE A1517      29.909  17.570  16.154  1.00  0.00           C  
ATOM   2477  O   PHE A1517      29.361  18.142  17.097  1.00  0.00           O  
ATOM   2478  CB  PHE A1517      31.172  15.426  16.337  1.00  0.00           C  
ATOM   2479  CG  PHE A1517      31.762  15.886  17.637  1.00  0.00           C  
ATOM   2480  CD1 PHE A1517      31.227  15.471  18.847  1.00  0.00           C  
ATOM   2481  CD2 PHE A1517      32.887  16.709  17.651  1.00  0.00           C  
ATOM   2482  CE1 PHE A1517      31.812  15.860  20.052  1.00  0.00           C  
ATOM   2483  CE2 PHE A1517      33.471  17.100  18.849  1.00  0.00           C  
ATOM   2484  CZ  PHE A1517      32.937  16.674  20.046  1.00  0.00           C  
ATOM   2485  N   CYS A1518      30.599  18.215  15.221  1.00  0.00           N  
ATOM   2486  CA  CYS A1518      30.744  19.664  15.271  1.00  0.00           C  
ATOM   2487  C   CYS A1518      29.391  20.342  15.184  1.00  0.00           C  
ATOM   2488  O   CYS A1518      29.181  21.402  15.775  1.00  0.00           O  
ATOM   2489  CB  CYS A1518      31.662  20.146  14.150  1.00  0.00           C  
ATOM   2490  SG  CYS A1518      33.347  19.608  14.415  1.00  0.00           S  
ATOM   2491  N   LYS A1527      28.472  19.712  14.461  1.00  0.00           N  
ATOM   2492  CA  LYS A1527      27.129  20.236  14.314  1.00  0.00           C  
ATOM   2493  C   LYS A1527      26.391  20.131  15.646  1.00  0.00           C  
ATOM   2494  O   LYS A1527      25.680  21.051  16.035  1.00  0.00           O  
ATOM   2495  CB  LYS A1527      26.381  19.455  13.236  1.00  0.00           C  
ATOM   2496  CG  LYS A1527      24.970  19.929  12.974  1.00  0.00           C  
ATOM   2497  CD  LYS A1527      24.437  19.323  11.682  1.00  0.00           C  
ATOM   2498  CE  LYS A1527      23.007  19.778  11.387  1.00  0.00           C  
ATOM   2499  NZ  LYS A1527      22.531  19.311  10.046  1.00  0.00           N  
ATOM   2500  N   ARG A1528      26.581  19.023  16.360  1.00  0.00           N  
ATOM   2501  CA  ARG A1528      25.902  18.820  17.641  1.00  0.00           C  
ATOM   2502  C   ARG A1528      26.395  19.666  18.802  1.00  0.00           C  
ATOM   2503  O   ARG A1528      25.587  20.137  19.596  1.00  0.00           O  
ATOM   2504  CB  ARG A1528      25.971  17.354  18.072  1.00  0.00           C  
ATOM   2505  CG  ARG A1528      25.260  16.389  17.159  1.00  0.00           C  
ATOM   2506  CD  ARG A1528      25.286  14.985  17.737  1.00  0.00           C  
ATOM   2507  NE  ARG A1528      24.899  13.981  16.746  1.00  0.00           N  
ATOM   2508  CZ  ARG A1528      24.783  12.680  17.000  1.00  0.00           C  
ATOM   2509  NH1 ARG A1528      25.022  12.205  18.217  1.00  0.00           N  
ATOM   2510  NH2 ARG A1528      24.421  11.853  16.033  1.00  0.00           N  
ATOM   2511  N   ILE A1549      27.707  19.862  18.917  1.00  0.00           N  
ATOM   2512  CA  ILE A1549      28.234  20.629  20.039  1.00  0.00           C  
ATOM   2513  C   ILE A1549      27.927  22.117  20.021  1.00  0.00           C  
ATOM   2514  O   ILE A1549      28.044  22.791  21.051  1.00  0.00           O  
ATOM   2515  CB  ILE A1549      29.758  20.437  20.195  1.00  0.00           C  
ATOM   2516  CG1 ILE A1549      30.485  20.905  18.934  1.00  0.00           C  
ATOM   2517  CG2 ILE A1549      30.065  18.972  20.514  1.00  0.00           C  
ATOM   2518  CD1 ILE A1549      32.020  20.892  19.073  1.00  0.00           C  
ATOM   2519  N   GLY A1563      27.541  22.634  18.858  1.00  0.00           N  
ATOM   2520  CA  GLY A1563      27.205  24.042  18.754  1.00  0.00           C  
ATOM   2521  C   GLY A1563      28.358  25.025  18.692  1.00  0.00           C  
ATOM   2522  O   GLY A1563      29.524  24.657  18.776  1.00  0.00           O  
ATOM   2523  N   VAL A1569      28.007  26.295  18.536  1.00  0.00           N  
ATOM   2524  CA  VAL A1569      28.967  27.384  18.456  1.00  0.00           C  
ATOM   2525  C   VAL A1569      28.439  28.477  19.367  1.00  0.00           C  
ATOM   2526  O   VAL A1569      27.421  29.097  19.077  1.00  0.00           O  
ATOM   2527  CB  VAL A1569      29.071  27.920  17.016  1.00  0.00           C  
ATOM   2528  CG1 VAL A1569      30.032  29.096  16.965  1.00  0.00           C  
ATOM   2529  CG2 VAL A1569      29.534  26.802  16.080  1.00  0.00           C  
ATOM   2530  N   THR A1594      29.138  28.714  20.469  1.00  0.00           N  
ATOM   2531  CA  THR A1594      28.708  29.703  21.453  1.00  0.00           C  
ATOM   2532  C   THR A1594      29.907  30.435  22.036  1.00  0.00           C  
ATOM   2533  O   THR A1594      31.014  30.339  21.517  1.00  0.00           O  
ATOM   2534  CB  THR A1594      27.968  29.004  22.622  1.00  0.00           C  
ATOM   2535  OG1 THR A1594      28.923  28.325  23.452  1.00  0.00           O  
ATOM   2536  CG2 THR A1594      26.981  27.956  22.086  1.00  0.00           C  
ATOM   2537  N   LYS A1596      29.681  31.162  23.125  1.00  0.00           N  
ATOM   2538  CA  LYS A1596      30.756  31.887  23.788  1.00  0.00           C  
ATOM   2539  C   LYS A1596      31.008  31.303  25.169  1.00  0.00           C  
ATOM   2540  O   LYS A1596      31.751  31.870  25.970  1.00  0.00           O  
ATOM   2541  CB  LYS A1596      30.424  33.376  23.930  1.00  0.00           C  
ATOM   2542  CG  LYS A1596      30.681  34.237  22.698  1.00  0.00           C  
ATOM   2543  CD  LYS A1596      30.705  35.714  23.087  1.00  0.00           C  
ATOM   2544  CE  LYS A1596      30.913  36.647  21.899  1.00  0.00           C  
ATOM   2545  NZ  LYS A1596      32.291  36.602  21.313  1.00  0.00           N  
ATOM   2546  N   GLN A1601      30.400  30.159  25.443  1.00  0.00           N  
ATOM   2547  CA  GLN A1601      30.567  29.530  26.743  1.00  0.00           C  
ATOM   2548  C   GLN A1601      31.689  28.503  26.779  1.00  0.00           C  
ATOM   2549  O   GLN A1601      31.835  27.699  25.866  1.00  0.00           O  
ATOM   2550  CB  GLN A1601      29.247  28.887  27.169  1.00  0.00           C  
ATOM   2551  CG  GLN A1601      28.076  29.824  26.940  1.00  0.00           C  
ATOM   2552  CD  GLN A1601      26.849  29.457  27.743  1.00  0.00           C  
ATOM   2553  OE1 GLN A1601      25.734  29.909  27.438  1.00  0.00           O  
ATOM   2554  NE2 GLN A1601      27.041  28.648  28.789  1.00  0.00           N  
ATOM   2555  N   ASP A1602      32.499  28.553  27.828  1.00  0.00           N  
ATOM   2556  CA  ASP A1602      33.580  27.599  27.969  1.00  0.00           C  
ATOM   2557  C   ASP A1602      32.940  26.235  28.165  1.00  0.00           C  
ATOM   2558  O   ASP A1602      32.042  26.074  28.987  1.00  0.00           O  
ATOM   2559  CB  ASP A1602      34.467  27.959  29.161  1.00  0.00           C  
ATOM   2560  CG  ASP A1602      35.283  29.209  28.909  1.00  0.00           C  
ATOM   2561  OD1 ASP A1602      35.917  29.286  27.833  1.00  0.00           O  
ATOM   2562  OD2 ASP A1602      35.293  30.112  29.778  1.00  0.00           O  
ATOM   2563  N   ASN A1603      33.401  25.247  27.415  1.00  0.00           N  
ATOM   2564  CA  ASN A1603      32.808  23.928  27.520  1.00  0.00           C  
ATOM   2565  C   ASN A1603      33.830  22.824  27.394  1.00  0.00           C  
ATOM   2566  O   ASN A1603      34.909  23.014  26.842  1.00  0.00           O  
ATOM   2567  CB  ASN A1603      31.803  23.755  26.400  1.00  0.00           C  
ATOM   2568  CG  ASN A1603      32.466  23.845  25.045  1.00  0.00           C  
ATOM   2569  OD1 ASN A1603      33.031  22.858  24.545  1.00  0.00           O  
ATOM   2570  ND2 ASN A1603      32.441  25.042  24.453  1.00  0.00           N  
ATOM   2571  N   THR A1604      33.456  21.660  27.905  1.00  0.00           N  
ATOM   2572  CA  THR A1604      34.274  20.472  27.819  1.00  0.00           C  
ATOM   2573  C   THR A1604      33.300  19.363  27.451  1.00  0.00           C  
ATOM   2574  O   THR A1604      32.537  18.890  28.294  1.00  0.00           O  
ATOM   2575  CB  THR A1604      34.942  20.139  29.149  1.00  0.00           C  
ATOM   2576  OG1 THR A1604      35.774  21.235  29.544  1.00  0.00           O  
ATOM   2577  CG2 THR A1604      35.804  18.888  29.012  1.00  0.00           C  
ATOM   2578  N   ILE A1613      33.294  18.982  26.179  1.00  0.00           N  
ATOM   2579  CA  ILE A1613      32.414  17.927  25.728  1.00  0.00           C  
ATOM   2580  C   ILE A1613      32.874  16.579  26.278  1.00  0.00           C  
ATOM   2581  O   ILE A1613      34.054  16.375  26.543  1.00  0.00           O  
ATOM   2582  CB  ILE A1613      32.351  17.889  24.184  1.00  0.00           C  
ATOM   2583  CG1 ILE A1613      31.288  18.864  23.681  1.00  0.00           C  
ATOM   2584  CG2 ILE A1613      31.948  16.504  23.696  1.00  0.00           C  
ATOM   2585  CD1 ILE A1613      31.532  20.279  24.009  1.00  0.00           C  
ATOM   2586  N   GLU A1614      31.923  15.669  26.467  1.00  0.00           N  
ATOM   2587  CA  GLU A1614      32.221  14.335  26.974  1.00  0.00           C  
ATOM   2588  C   GLU A1614      32.607  13.431  25.811  1.00  0.00           C  
ATOM   2589  O   GLU A1614      32.193  13.667  24.678  1.00  0.00           O  
ATOM   2590  CB  GLU A1614      30.994  13.750  27.674  1.00  0.00           C  
ATOM   2591  CG  GLU A1614      30.408  14.634  28.757  1.00  0.00           C  
ATOM   2592  CD  GLU A1614      29.310  13.943  29.545  1.00  0.00           C  
ATOM   2593  OE1 GLU A1614      28.354  13.437  28.920  1.00  0.00           O  
ATOM   2594  OE2 GLU A1614      29.403  13.910  30.791  1.00  0.00           O  
ATOM   2595  N   MET A1615      33.397  12.398  26.087  1.00  0.00           N  
ATOM   2596  CA  MET A1615      33.807  11.461  25.047  1.00  0.00           C  
ATOM   2597  C   MET A1615      32.612  10.704  24.479  1.00  0.00           C  
ATOM   2598  O   MET A1615      32.604  10.337  23.309  1.00  0.00           O  
ATOM   2599  CB  MET A1615      34.823  10.458  25.589  1.00  0.00           C  
ATOM   2600  CG  MET A1615      36.264  10.900  25.461  1.00  0.00           C  
ATOM   2601  SD  MET A1615      36.660  11.422  23.772  1.00  0.00           S  
ATOM   2602  CE  MET A1615      36.482   9.890  22.887  1.00  0.00           C  
ATOM   2603  N   ALA A1616      31.601  10.478  25.308  1.00  0.00           N  
ATOM   2604  CA  ALA A1616      30.406   9.762  24.878  1.00  0.00           C  
ATOM   2605  C   ALA A1616      29.749  10.415  23.666  1.00  0.00           C  
ATOM   2606  O   ALA A1616      29.277   9.729  22.754  1.00  0.00           O  
ATOM   2607  CB  ALA A1616      29.416   9.682  26.023  1.00  0.00           C  
ATOM   2608  N   SER A1617      29.727  11.744  23.667  1.00  0.00           N  
ATOM   2609  CA  SER A1617      29.140  12.524  22.585  1.00  0.00           C  
ATOM   2610  C   SER A1617      29.822  12.256  21.243  1.00  0.00           C  
ATOM   2611  O   SER A1617      29.158  12.107  20.217  1.00  0.00           O  
ATOM   2612  CB  SER A1617      29.226  14.006  22.929  1.00  0.00           C  
ATOM   2613  OG  SER A1617      28.655  14.795  21.909  1.00  0.00           O  
ATOM   2614  N   LEU A1619      31.149  12.190  21.254  1.00  0.00           N  
ATOM   2615  CA  LEU A1619      31.922  11.928  20.045  1.00  0.00           C  
ATOM   2616  C   LEU A1619      31.669  10.497  19.575  1.00  0.00           C  
ATOM   2617  O   LEU A1619      31.478  10.239  18.387  1.00  0.00           O  
ATOM   2618  CB  LEU A1619      33.417  12.075  20.334  1.00  0.00           C  
ATOM   2619  CG  LEU A1619      34.339  12.612  19.241  1.00  0.00           C  
ATOM   2620  CD1 LEU A1619      35.770  12.186  19.534  1.00  0.00           C  
ATOM   2621  CD2 LEU A1619      33.900  12.114  17.893  1.00  0.00           C  
ATOM   2622  N   GLU A1620      31.682   9.565  20.524  1.00  0.00           N  
ATOM   2623  CA  GLU A1620      31.487   8.159  20.210  1.00  0.00           C  
ATOM   2624  C   GLU A1620      30.081   7.872  19.678  1.00  0.00           C  
ATOM   2625  O   GLU A1620      29.879   6.975  18.850  1.00  0.00           O  
ATOM   2626  CB  GLU A1620      31.794   7.326  21.455  1.00  0.00           C  
ATOM   2627  CG  GLU A1620      33.178   7.646  22.009  1.00  0.00           C  
ATOM   2628  CD  GLU A1620      33.428   7.048  23.374  1.00  0.00           C  
ATOM   2629  OE1 GLU A1620      32.459   6.942  24.162  1.00  0.00           O  
ATOM   2630  OE2 GLU A1620      34.597   6.705  23.669  1.00  0.00           O  
ATOM   2631  N   SER A1621      29.108   8.642  20.144  1.00  0.00           N  
ATOM   2632  CA  SER A1621      27.746   8.455  19.670  1.00  0.00           C  
ATOM   2633  C   SER A1621      27.720   8.766  18.185  1.00  0.00           C  
ATOM   2634  O   SER A1621      27.127   8.024  17.395  1.00  0.00           O  
ATOM   2635  CB  SER A1621      26.783   9.390  20.396  1.00  0.00           C  
ATOM   2636  OG  SER A1621      25.482   9.254  19.857  1.00  0.00           O  
ATOM   2637  N   CYS A1622      28.375   9.859  17.804  1.00  0.00           N  
ATOM   2638  CA  CYS A1622      28.402  10.252  16.404  1.00  0.00           C  
ATOM   2639  C   CYS A1622      29.020   9.183  15.516  1.00  0.00           C  
ATOM   2640  O   CYS A1622      28.519   8.929  14.419  1.00  0.00           O  
ATOM   2641  CB  CYS A1622      29.161  11.570  16.217  1.00  0.00           C  
ATOM   2642  SG  CYS A1622      28.383  12.986  16.996  1.00  0.00           S  
ATOM   2643  N   ILE A1632      30.099   8.547  15.970  1.00  0.00           N  
ATOM   2644  CA  ILE A1632      30.722   7.527  15.131  1.00  0.00           C  
ATOM   2645  C   ILE A1632      29.909   6.236  15.126  1.00  0.00           C  
ATOM   2646  O   ILE A1632      29.895   5.519  14.126  1.00  0.00           O  
ATOM   2647  CB  ILE A1632      32.193   7.230  15.544  1.00  0.00           C  
ATOM   2648  CG1 ILE A1632      32.813   6.245  14.544  1.00  0.00           C  
ATOM   2649  CG2 ILE A1632      32.256   6.666  16.963  1.00  0.00           C  
ATOM   2650  CD1 ILE A1632      32.704   6.701  13.060  1.00  0.00           C  
ATOM   2651  N   ARG A1635      29.227   5.942  16.229  1.00  0.00           N  
ATOM   2652  CA  ARG A1635      28.405   4.737  16.283  1.00  0.00           C  
ATOM   2653  C   ARG A1635      27.223   4.866  15.327  1.00  0.00           C  
ATOM   2654  O   ARG A1635      26.879   3.921  14.623  1.00  0.00           O  
ATOM   2655  CB  ARG A1635      27.877   4.480  17.700  1.00  0.00           C  
ATOM   2656  CG  ARG A1635      28.910   3.939  18.665  1.00  0.00           C  
ATOM   2657  CD  ARG A1635      28.241   3.361  19.891  1.00  0.00           C  
ATOM   2658  NE  ARG A1635      29.212   2.976  20.906  1.00  0.00           N  
ATOM   2659  CZ  ARG A1635      29.437   3.661  22.022  1.00  0.00           C  
ATOM   2660  NH1 ARG A1635      28.752   4.769  22.278  1.00  0.00           N  
ATOM   2661  NH2 ARG A1635      30.365   3.252  22.875  1.00  0.00           N  
ATOM   2662  N   GLU A1636      26.611   6.044  15.300  1.00  0.00           N  
ATOM   2663  CA  GLU A1636      25.465   6.281  14.431  1.00  0.00           C  
ATOM   2664  C   GLU A1636      25.822   6.025  12.970  1.00  0.00           C  
ATOM   2665  O   GLU A1636      25.077   5.368  12.244  1.00  0.00           O  
ATOM   2666  CB  GLU A1636      24.965   7.715  14.601  1.00  0.00           C  
ATOM   2667  CG  GLU A1636      23.629   7.989  13.934  1.00  0.00           C  
ATOM   2668  CD  GLU A1636      23.123   9.398  14.192  1.00  0.00           C  
ATOM   2669  OE1 GLU A1636      23.730  10.363  13.677  1.00  0.00           O  
ATOM   2670  OE2 GLU A1636      22.118   9.543  14.917  1.00  0.00           O  
ATOM   2671  N   ASP A1637      26.966   6.541  12.540  1.00  0.00           N  
ATOM   2672  CA  ASP A1637      27.407   6.362  11.163  1.00  0.00           C  
ATOM   2673  C   ASP A1637      27.682   4.888  10.875  1.00  0.00           C  
ATOM   2674  O   ASP A1637      27.110   4.300   9.961  1.00  0.00           O  
ATOM   2675  CB  ASP A1637      28.676   7.176  10.923  1.00  0.00           C  
ATOM   2676  CG  ASP A1637      29.152   7.115   9.487  1.00  0.00           C  
ATOM   2677  OD1 ASP A1637      29.138   6.022   8.884  1.00  0.00           O  
ATOM   2678  OD2 ASP A1637      29.561   8.166   8.961  1.00  0.00           O  
ATOM   2679  N   LEU A1638      28.566   4.295  11.667  1.00  0.00           N  
ATOM   2680  CA  LEU A1638      28.939   2.898  11.486  1.00  0.00           C  
ATOM   2681  C   LEU A1638      27.810   1.895  11.703  1.00  0.00           C  
ATOM   2682  O   LEU A1638      27.727   0.897  10.985  1.00  0.00           O  
ATOM   2683  CB  LEU A1638      30.125   2.565  12.390  1.00  0.00           C  
ATOM   2684  CG  LEU A1638      31.523   2.710  11.780  1.00  0.00           C  
ATOM   2685  CD1 LEU A1638      31.522   3.645  10.590  1.00  0.00           C  
ATOM   2686  CD2 LEU A1638      32.464   3.205  12.854  1.00  0.00           C  
ATOM   2687  N   ASN A1639      26.941   2.152  12.677  1.00  0.00           N  
ATOM   2688  CA  ASN A1639      25.824   1.252  12.944  1.00  0.00           C  
ATOM   2689  C   ASN A1639      24.964   1.064  11.693  1.00  0.00           C  
ATOM   2690  O   ASN A1639      24.383   0.002  11.476  1.00  0.00           O  
ATOM   2691  CB  ASN A1639      24.948   1.811  14.064  1.00  0.00           C  
ATOM   2692  CG  ASN A1639      23.695   0.978  14.296  1.00  0.00           C  
ATOM   2693  OD1 ASN A1639      23.778  -0.198  14.651  1.00  0.00           O  
ATOM   2694  ND2 ASN A1639      22.527   1.586  14.096  1.00  0.00           N  
ATOM   2695  N   GLU A1640      24.902   2.109  10.875  1.00  0.00           N  
ATOM   2696  CA  GLU A1640      24.112   2.115   9.654  1.00  0.00           C  
ATOM   2697  C   GLU A1640      24.816   1.588   8.412  1.00  0.00           C  
ATOM   2698  O   GLU A1640      24.216   0.870   7.611  1.00  0.00           O  
ATOM   2699  CB  GLU A1640      23.648   3.543   9.351  1.00  0.00           C  
ATOM   2700  CG  GLU A1640      22.284   3.921   9.884  1.00  0.00           C  
ATOM   2701  CD  GLU A1640      21.162   3.325   9.066  1.00  0.00           C  
ATOM   2702  OE1 GLU A1640      21.204   3.447   7.823  1.00  0.00           O  
ATOM   2703  OE2 GLU A1640      20.236   2.745   9.667  1.00  0.00           O  
ATOM   2704  N   ASN A1641      26.088   1.933   8.252  1.00  0.00           N  
ATOM   2705  CA  ASN A1641      26.804   1.552   7.045  1.00  0.00           C  
ATOM   2706  C   ASN A1641      27.859   0.475   7.133  1.00  0.00           C  
ATOM   2707  O   ASN A1641      28.186  -0.145   6.123  1.00  0.00           O  
ATOM   2708  CB  ASN A1641      27.442   2.802   6.434  1.00  0.00           C  
ATOM   2709  CG  ASN A1641      26.466   3.954   6.316  1.00  0.00           C  
ATOM   2710  OD1 ASN A1641      25.467   3.864   5.609  1.00  0.00           O  
ATOM   2711  ND2 ASN A1641      26.751   5.043   7.017  1.00  0.00           N  
ATOM   2712  N   ALA A1642      28.410   0.248   8.315  1.00  0.00           N  
ATOM   2713  CA  ALA A1642      29.460  -0.755   8.431  1.00  0.00           C  
ATOM   2714  C   ALA A1642      28.939  -2.177   8.323  1.00  0.00           C  
ATOM   2715  O   ALA A1642      28.039  -2.568   9.057  1.00  0.00           O  
ATOM   2716  CB  ALA A1642      30.217  -0.580   9.750  1.00  0.00           C  
ATOM   2717  N   PRO A1662      29.488  -2.964   7.387  1.00  0.00           N  
ATOM   2718  CA  PRO A1662      29.060  -4.357   7.216  1.00  0.00           C  
ATOM   2719  C   PRO A1662      29.586  -5.153   8.397  1.00  0.00           C  
ATOM   2720  O   PRO A1662      30.578  -4.752   9.017  1.00  0.00           O  
ATOM   2721  CB  PRO A1662      29.724  -4.769   5.908  1.00  0.00           C  
ATOM   2722  CG  PRO A1662      30.960  -3.917   5.868  1.00  0.00           C  
ATOM   2723  CD  PRO A1662      30.446  -2.574   6.340  1.00  0.00           C  
ATOM   2724  N   ARG A1663      28.939  -6.281   8.696  1.00  0.00           N  
ATOM   2725  CA  ARG A1663      29.335  -7.115   9.832  1.00  0.00           C  
ATOM   2726  C   ARG A1663      30.261  -8.274   9.496  1.00  0.00           C  
ATOM   2727  O   ARG A1663      30.344  -8.717   8.350  1.00  0.00           O  
ATOM   2728  CB  ARG A1663      28.092  -7.647  10.562  1.00  0.00           C  
ATOM   2729  CG  ARG A1663      27.303  -6.561  11.297  1.00  0.00           C  
ATOM   2730  CD  ARG A1663      26.508  -5.721  10.319  1.00  0.00           C  
ATOM   2731  NE  ARG A1663      26.533  -4.290  10.617  1.00  0.00           N  
ATOM   2732  CZ  ARG A1663      26.001  -3.717  11.692  1.00  0.00           C  
ATOM   2733  NH1 ARG A1663      25.390  -4.444  12.607  1.00  0.00           N  
ATOM   2734  NH2 ARG A1663      26.067  -2.403  11.839  1.00  0.00           N  
ATOM   2735  N   ALA A1664      30.960  -8.760  10.518  1.00  0.00           N  
ATOM   2736  CA  ALA A1664      31.887  -9.870  10.358  1.00  0.00           C  
ATOM   2737  C   ALA A1664      32.150 -10.503  11.715  1.00  0.00           C  
ATOM   2738  O   ALA A1664      31.850  -9.917  12.759  1.00  0.00           O  
ATOM   2739  CB  ALA A1664      33.203  -9.382   9.734  1.00  0.00           C  
ATOM   2740  N   MET A1665      32.702 -11.708  11.689  1.00  0.00           N  
ATOM   2741  CA  MET A1665      33.009 -12.438  12.902  1.00  0.00           C  
ATOM   2742  C   MET A1665      34.497 -12.328  13.200  1.00  0.00           C  
ATOM   2743  O   MET A1665      35.340 -12.472  12.309  1.00  0.00           O  
ATOM   2744  CB  MET A1665      32.652 -13.918  12.729  1.00  0.00           C  
ATOM   2745  CG  MET A1665      31.258 -14.171  12.185  1.00  0.00           C  
ATOM   2746  SD  MET A1665      29.975 -13.759  13.367  1.00  0.00           S  
ATOM   2747  CE  MET A1665      29.763 -15.349  14.118  1.00  0.00           C  
ATOM   2748  N   ALA A1666      34.814 -12.075  14.459  1.00  0.00           N  
ATOM   2749  CA  ALA A1666      36.201 -11.980  14.883  1.00  0.00           C  
ATOM   2750  C   ALA A1666      36.253 -12.346  16.357  1.00  0.00           C  
ATOM   2751  O   ALA A1666      35.359 -11.988  17.125  1.00  0.00           O  
ATOM   2752  CB  ALA A1666      36.735 -10.571  14.659  1.00  0.00           C  
ATOM   2753  N   VAL A1667      37.283 -13.087  16.741  1.00  0.00           N  
ATOM   2754  CA  VAL A1667      37.433 -13.489  18.126  1.00  0.00           C  
ATOM   2755  C   VAL A1667      38.698 -12.837  18.635  1.00  0.00           C  
ATOM   2756  O   VAL A1667      39.797 -13.161  18.183  1.00  0.00           O  
ATOM   2757  CB  VAL A1667      37.537 -15.031  18.263  1.00  0.00           C  
ATOM   2758  CG1 VAL A1667      37.672 -15.429  19.742  1.00  0.00           C  
ATOM   2759  CG2 VAL A1667      36.306 -15.685  17.647  1.00  0.00           C  
ATOM   2760  N   ILE A1668      38.537 -11.906  19.569  1.00  0.00           N  
ATOM   2761  CA  ILE A1668      39.668 -11.184  20.129  1.00  0.00           C  
ATOM   2762  C   ILE A1668      40.399 -11.998  21.192  1.00  0.00           C  
ATOM   2763  O   ILE A1668      41.631 -12.019  21.218  1.00  0.00           O  
ATOM   2764  CB  ILE A1668      39.204  -9.837  20.709  1.00  0.00           C  
ATOM   2765  CG1 ILE A1668      38.442  -9.065  19.624  1.00  0.00           C  
ATOM   2766  CG2 ILE A1668      40.400  -9.036  21.208  1.00  0.00           C  
ATOM   2767  CD1 ILE A1668      37.757  -7.797  20.100  1.00  0.00           C  
ATOM   2768  N   ASP A1669      39.644 -12.675  22.055  1.00  0.00           N  
ATOM   2769  CA  ASP A1669      40.230 -13.501  23.110  1.00  0.00           C  
ATOM   2770  C   ASP A1669      39.815 -14.954  22.856  1.00  0.00           C  
ATOM   2771  O   ASP A1669      38.888 -15.471  23.481  1.00  0.00           O  
ATOM   2772  CB  ASP A1669      39.729 -13.031  24.474  1.00  0.00           C  
ATOM   2773  CG  ASP A1669      40.673 -13.393  25.592  1.00  0.00           C  
ATOM   2774  OD1 ASP A1669      40.832 -14.596  25.874  1.00  0.00           O  
ATOM   2775  OD2 ASP A1669      41.266 -12.468  26.184  1.00  0.00           O  
ATOM   2776  N   PRO A1670      40.520 -15.637  21.943  1.00  0.00           N  
ATOM   2777  CA  PRO A1670      40.247 -17.023  21.564  1.00  0.00           C  
ATOM   2778  C   PRO A1670      40.591 -18.184  22.483  1.00  0.00           C  
ATOM   2779  O   PRO A1670      41.635 -18.211  23.138  1.00  0.00           O  
ATOM   2780  CB  PRO A1670      40.964 -17.148  20.224  1.00  0.00           C  
ATOM   2781  CG  PRO A1670      42.178 -16.326  20.439  1.00  0.00           C  
ATOM   2782  CD  PRO A1670      41.633 -15.094  21.141  1.00  0.00           C  
ATOM   2783  N   VAL A1671      39.680 -19.151  22.497  1.00  0.00           N  
ATOM   2784  CA  VAL A1671      39.829 -20.393  23.242  1.00  0.00           C  
ATOM   2785  C   VAL A1671      39.198 -21.451  22.335  1.00  0.00           C  
ATOM   2786  O   VAL A1671      38.119 -21.239  21.768  1.00  0.00           O  
ATOM   2787  CB  VAL A1671      39.095 -20.367  24.601  1.00  0.00           C  
ATOM   2788  CG1 VAL A1671      37.595 -20.237  24.398  1.00  0.00           C  
ATOM   2789  CG2 VAL A1671      39.423 -21.628  25.379  1.00  0.00           C  
ATOM   2790  N   LYS A1672      39.868 -22.584  22.177  1.00  0.00           N  
ATOM   2791  CA  LYS A1672      39.332 -23.615  21.302  1.00  0.00           C  
ATOM   2792  C   LYS A1672      38.092 -24.322  21.834  1.00  0.00           C  
ATOM   2793  O   LYS A1672      37.975 -24.603  23.024  1.00  0.00           O  
ATOM   2794  CB  LYS A1672      40.408 -24.652  20.973  1.00  0.00           C  
ATOM   2795  CG  LYS A1672      39.905 -25.752  20.056  1.00  0.00           C  
ATOM   2796  CD  LYS A1672      40.955 -26.159  19.048  1.00  0.00           C  
ATOM   2797  CE  LYS A1672      41.254 -25.034  18.083  1.00  0.00           C  
ATOM   2798  NZ  LYS A1672      42.358 -25.408  17.164  1.00  0.00           N  
ATOM   2799  N   LEU A1673      37.165 -24.595  20.926  1.00  0.00           N  
ATOM   2800  CA  LEU A1673      35.934 -25.295  21.248  1.00  0.00           C  
ATOM   2801  C   LEU A1673      35.696 -26.322  20.144  1.00  0.00           C  
ATOM   2802  O   LEU A1673      35.519 -25.965  18.978  1.00  0.00           O  
ATOM   2803  CB  LEU A1673      34.763 -24.311  21.330  1.00  0.00           C  
ATOM   2804  CG  LEU A1673      33.362 -24.919  21.474  1.00  0.00           C  
ATOM   2805  CD1 LEU A1673      32.413 -23.865  22.018  1.00  0.00           C  
ATOM   2806  CD2 LEU A1673      32.869 -25.453  20.131  1.00  0.00           C  
ATOM   2807  N   VAL A1684      35.700 -27.599  20.516  1.00  0.00           N  
ATOM   2808  CA  VAL A1684      35.499 -28.675  19.550  1.00  0.00           C  
ATOM   2809  C   VAL A1684      34.119 -29.308  19.656  1.00  0.00           C  
ATOM   2810  O   VAL A1684      33.626 -29.566  20.749  1.00  0.00           O  
ATOM   2811  CB  VAL A1684      36.558 -29.780  19.731  1.00  0.00           C  
ATOM   2812  CG1 VAL A1684      37.949 -29.211  19.526  1.00  0.00           C  
ATOM   2813  CG2 VAL A1684      36.452 -30.368  21.112  1.00  0.00           C  
ATOM   2814  N   ILE A1685      33.492 -29.542  18.510  1.00  0.00           N  
ATOM   2815  CA  ILE A1685      32.179 -30.170  18.474  1.00  0.00           C  
ATOM   2816  C   ILE A1685      32.395 -31.638  18.110  1.00  0.00           C  
ATOM   2817  O   ILE A1685      32.351 -32.009  16.934  1.00  0.00           O  
ATOM   2818  CB  ILE A1685      31.263 -29.527  17.407  1.00  0.00           C  
ATOM   2819  CG1 ILE A1685      31.240 -28.010  17.571  1.00  0.00           C  
ATOM   2820  CG2 ILE A1685      29.847 -30.066  17.548  1.00  0.00           C  
ATOM   2821  CD1 ILE A1685      30.385 -27.302  16.540  1.00  0.00           C  
ATOM   2822  N   GLU A1688      32.642 -32.465  19.122  1.00  0.00           N  
ATOM   2823  CA  GLU A1688      32.875 -33.893  18.917  1.00  0.00           C  
ATOM   2824  C   GLU A1688      31.717 -34.520  18.151  1.00  0.00           C  
ATOM   2825  O   GLU A1688      31.846 -35.590  17.567  1.00  0.00           O  
ATOM   2826  CB  GLU A1688      33.048 -34.591  20.267  1.00  0.00           C  
ATOM   2827  CG  GLU A1688      34.142 -33.984  21.125  1.00  0.00           C  
ATOM   2828  CD  GLU A1688      34.209 -34.594  22.512  1.00  0.00           C  
ATOM   2829  OE1 GLU A1688      33.166 -34.613  23.203  1.00  0.00           O  
ATOM   2830  OE2 GLU A1688      35.304 -35.045  22.914  1.00  0.00           O  
ATOM   2831  N   ASN A1689      30.588 -33.827  18.151  1.00  0.00           N  
ATOM   2832  CA  ASN A1689      29.384 -34.280  17.473  1.00  0.00           C  
ATOM   2833  C   ASN A1689      29.449 -34.023  15.954  1.00  0.00           C  
ATOM   2834  O   ASN A1689      28.769 -34.694  15.174  1.00  0.00           O  
ATOM   2835  CB  ASN A1689      28.186 -33.548  18.089  1.00  0.00           C  
ATOM   2836  CG  ASN A1689      26.861 -34.131  17.666  1.00  0.00           C  
ATOM   2837  OD1 ASN A1689      26.493 -34.083  16.495  1.00  0.00           O  
ATOM   2838  ND2 ASN A1689      26.130 -34.687  18.623  1.00  0.00           N  
ATOM   2839  N   TYR A1690      30.277 -33.064  15.538  1.00  0.00           N  
ATOM   2840  CA  TYR A1690      30.394 -32.708  14.123  1.00  0.00           C  
ATOM   2841  C   TYR A1690      31.153 -33.726  13.290  1.00  0.00           C  
ATOM   2842  O   TYR A1690      32.167 -34.267  13.723  1.00  0.00           O  
ATOM   2843  CB  TYR A1690      31.068 -31.345  13.964  1.00  0.00           C  
ATOM   2844  CG  TYR A1690      30.812 -30.699  12.616  1.00  0.00           C  
ATOM   2845  CD1 TYR A1690      29.565 -30.144  12.317  1.00  0.00           C  
ATOM   2846  CD2 TYR A1690      31.818 -30.628  11.644  1.00  0.00           C  
ATOM   2847  CE1 TYR A1690      29.315 -29.527  11.084  1.00  0.00           C  
ATOM   2848  CE2 TYR A1690      31.587 -30.015  10.412  1.00  0.00           C  
ATOM   2849  CZ  TYR A1690      30.331 -29.463  10.134  1.00  0.00           C  
ATOM   2850  OH  TYR A1690      30.087 -28.842   8.913  1.00  0.00           O  
ATOM   2851  N   GLN A1691      30.666 -33.963  12.078  1.00  0.00           N  
ATOM   2852  CA  GLN A1691      31.287 -34.924  11.173  1.00  0.00           C  
ATOM   2853  C   GLN A1691      31.679 -34.276   9.848  1.00  0.00           C  
ATOM   2854  O   GLN A1691      30.862 -33.623   9.199  1.00  0.00           O  
ATOM   2855  CB  GLN A1691      30.324 -36.094  10.916  1.00  0.00           C  
ATOM   2856  CG  GLN A1691      29.055 -35.732  10.126  1.00  0.00           C  
ATOM   2857  CD  GLN A1691      28.295 -34.540  10.706  1.00  0.00           C  
ATOM   2858  OE1 GLN A1691      27.890 -34.549  11.869  1.00  0.00           O  
ATOM   2859  NE2 GLN A1691      28.099 -33.510   9.887  1.00  0.00           N  
ATOM   2860  N   GLY A1694      32.935 -34.458   9.452  1.00  0.00           N  
ATOM   2861  CA  GLY A1694      33.399 -33.891   8.198  1.00  0.00           C  
ATOM   2862  C   GLY A1694      34.466 -32.824   8.348  1.00  0.00           C  
ATOM   2863  O   GLY A1694      34.951 -32.565   9.448  1.00  0.00           O  
ATOM   2864  N   GLU A1695      34.835 -32.205   7.232  1.00  0.00           N  
ATOM   2865  CA  GLU A1695      35.849 -31.162   7.242  1.00  0.00           C  
ATOM   2866  C   GLU A1695      35.219 -29.784   7.327  1.00  0.00           C  
ATOM   2867  O   GLU A1695      35.914 -28.768   7.332  1.00  0.00           O  
ATOM   2868  CB  GLU A1695      36.726 -31.269   5.996  1.00  0.00           C  
ATOM   2869  CG  GLU A1695      37.600 -32.506   6.003  1.00  0.00           C  
ATOM   2870  CD  GLU A1695      38.481 -32.574   7.239  1.00  0.00           C  
ATOM   2871  OE1 GLU A1695      39.466 -31.813   7.313  1.00  0.00           O  
ATOM   2872  OE2 GLU A1695      38.182 -33.381   8.145  1.00  0.00           O  
ATOM   2873  N   GLY A1698      33.895 -29.753   7.396  1.00  0.00           N  
ATOM   2874  CA  GLY A1698      33.212 -28.484   7.496  1.00  0.00           C  
ATOM   2875  C   GLY A1698      32.136 -28.285   6.455  1.00  0.00           C  
ATOM   2876  O   GLY A1698      31.870 -29.158   5.634  1.00  0.00           O  
ATOM   2877  N   GLU A1708      31.515 -27.115   6.505  1.00  0.00           N  
ATOM   2878  CA  GLU A1708      30.456 -26.754   5.585  1.00  0.00           C  
ATOM   2879  C   GLU A1708      30.447 -25.232   5.470  1.00  0.00           C  
ATOM   2880  O   GLU A1708      31.342 -24.557   5.969  1.00  0.00           O  
ATOM   2881  CB  GLU A1708      29.114 -27.243   6.125  1.00  0.00           C  
ATOM   2882  CG  GLU A1708      28.595 -26.421   7.283  1.00  0.00           C  
ATOM   2883  CD  GLU A1708      27.360 -27.019   7.915  1.00  0.00           C  
ATOM   2884  OE1 GLU A1708      27.501 -28.005   8.672  1.00  0.00           O  
ATOM   2885  OE2 GLU A1708      26.251 -26.507   7.648  1.00  0.00           O  
ATOM   2886  N   MET A1716      29.432 -24.692   4.814  1.00  0.00           N  
ATOM   2887  CA  MET A1716      29.331 -23.253   4.662  1.00  0.00           C  
ATOM   2888  C   MET A1716      27.988 -22.772   5.206  1.00  0.00           C  
ATOM   2889  O   MET A1716      26.953 -23.394   4.972  1.00  0.00           O  
ATOM   2890  CB  MET A1716      29.460 -22.880   3.189  1.00  0.00           C  
ATOM   2891  CG  MET A1716      30.365 -21.692   2.915  1.00  0.00           C  
ATOM   2892  SD  MET A1716      32.104 -22.017   3.268  1.00  0.00           S  
ATOM   2893  CE  MET A1716      32.378 -23.417   2.221  1.00  0.00           C  
ATOM   2894  N   VAL A1717      28.011 -21.673   5.949  1.00  0.00           N  
ATOM   2895  CA  VAL A1717      26.788 -21.111   6.500  1.00  0.00           C  
ATOM   2896  C   VAL A1717      26.640 -19.686   5.985  1.00  0.00           C  
ATOM   2897  O   VAL A1717      27.632 -18.979   5.810  1.00  0.00           O  
ATOM   2898  CB  VAL A1717      26.813 -21.091   8.042  1.00  0.00           C  
ATOM   2899  CG1 VAL A1717      26.870 -22.519   8.583  1.00  0.00           C  
ATOM   2900  CG2 VAL A1717      28.001 -20.273   8.530  1.00  0.00           C  
ATOM   2901  N   THR A1718      25.402 -19.277   5.730  1.00  0.00           N  
ATOM   2902  CA  THR A1718      25.128 -17.942   5.231  1.00  0.00           C  
ATOM   2903  C   THR A1718      24.943 -16.948   6.359  1.00  0.00           C  
ATOM   2904  O   THR A1718      24.206 -17.203   7.311  1.00  0.00           O  
ATOM   2905  CB  THR A1718      23.865 -17.922   4.360  1.00  0.00           C  
ATOM   2906  OG1 THR A1718      24.147 -18.546   3.101  1.00  0.00           O  
ATOM   2907  CG2 THR A1718      23.403 -16.491   4.123  1.00  0.00           C  
ATOM   2908  N   MET A1719      25.620 -15.811   6.244  1.00  0.00           N  
ATOM   2909  CA  MET A1719      25.526 -14.758   7.246  1.00  0.00           C  
ATOM   2910  C   MET A1719      25.174 -13.436   6.567  1.00  0.00           C  
ATOM   2911  O   MET A1719      25.686 -13.127   5.487  1.00  0.00           O  
ATOM   2912  CB  MET A1719      26.851 -14.624   8.008  1.00  0.00           C  
ATOM   2913  CG  MET A1719      27.176 -15.798   8.925  1.00  0.00           C  
ATOM   2914  SD  MET A1719      28.578 -15.451  10.019  1.00  0.00           S  
ATOM   2915  CE  MET A1719      29.042 -17.091  10.562  1.00  0.00           C  
ATOM   2916  N   PRO A1720      24.277 -12.645   7.179  1.00  0.00           N  
ATOM   2917  CA  PRO A1720      23.894 -11.361   6.584  1.00  0.00           C  
ATOM   2918  C   PRO A1720      25.035 -10.355   6.690  1.00  0.00           C  
ATOM   2919  O   PRO A1720      25.732 -10.312   7.704  1.00  0.00           O  
ATOM   2920  CB  PRO A1720      22.686 -10.935   7.421  1.00  0.00           C  
ATOM   2921  CG  PRO A1720      22.138 -12.224   7.931  1.00  0.00           C  
ATOM   2922  CD  PRO A1720      23.384 -12.980   8.299  1.00  0.00           C  
ATOM   2923  N   ASN A1721      25.237  -9.562   5.641  1.00  0.00           N  
ATOM   2924  CA  ASN A1721      26.284  -8.553   5.672  1.00  0.00           C  
ATOM   2925  C   ASN A1721      25.867  -7.464   6.644  1.00  0.00           C  
ATOM   2926  O   ASN A1721      26.699  -6.743   7.192  1.00  0.00           O  
ATOM   2927  CB  ASN A1721      26.531  -7.985   4.286  1.00  0.00           C  
ATOM   2928  CG  ASN A1721      27.605  -8.748   3.550  1.00  0.00           C  
ATOM   2929  OD1 ASN A1721      28.662  -9.038   4.117  1.00  0.00           O  
ATOM   2930  ND2 ASN A1721      27.352  -9.080   2.288  1.00  0.00           N  
ATOM   2931  N   HIS A1722      24.560  -7.356   6.845  1.00  0.00           N  
ATOM   2932  CA  HIS A1722      23.994  -6.417   7.800  1.00  0.00           C  
ATOM   2933  C   HIS A1722      22.588  -6.888   8.134  1.00  0.00           C  
ATOM   2934  O   HIS A1722      21.713  -6.923   7.270  1.00  0.00           O  
ATOM   2935  CB  HIS A1722      23.943  -4.986   7.256  1.00  0.00           C  
ATOM   2936  CG  HIS A1722      23.532  -3.976   8.285  1.00  0.00           C  
ATOM   2937  ND1 HIS A1722      23.844  -2.636   8.186  1.00  0.00           N  
ATOM   2938  CD2 HIS A1722      22.841  -4.115   9.444  1.00  0.00           C  
ATOM   2939  CE1 HIS A1722      23.364  -1.994   9.239  1.00  0.00           C  
ATOM   2940  NE2 HIS A1722      22.750  -2.869  10.017  1.00  0.00           N  
ATOM   2941  N   PRO A1723      22.363  -7.283   9.393  1.00  0.00           N  
ATOM   2942  CA  PRO A1723      21.042  -7.753   9.820  1.00  0.00           C  
ATOM   2943  C   PRO A1723      19.920  -6.824   9.356  1.00  0.00           C  
ATOM   2944  O   PRO A1723      19.292  -7.056   8.323  1.00  0.00           O  
ATOM   2945  CB  PRO A1723      21.173  -7.800  11.337  1.00  0.00           C  
ATOM   2946  CG  PRO A1723      22.599  -8.254  11.510  1.00  0.00           C  
ATOM   2947  CD  PRO A1723      23.348  -7.405  10.484  1.00  0.00           C  
ATOM   2948  N   ASN A1724      19.688  -5.761  10.110  1.00  0.00           N  
ATOM   2949  CA  ASN A1724      18.633  -4.812   9.792  1.00  0.00           C  
ATOM   2950  C   ASN A1724      18.632  -4.259   8.364  1.00  0.00           C  
ATOM   2951  O   ASN A1724      17.795  -3.421   8.032  1.00  0.00           O  
ATOM   2952  CB  ASN A1724      18.688  -3.648  10.775  1.00  0.00           C  
ATOM   2953  CG  ASN A1724      18.552  -4.096  12.214  1.00  0.00           C  
ATOM   2954  OD1 ASN A1724      19.380  -4.844  12.730  1.00  0.00           O  
ATOM   2955  ND2 ASN A1724      17.501  -3.634  12.874  1.00  0.00           N  
ATOM   2956  N   LYS A1725      19.544  -4.718   7.514  1.00  0.00           N  
ATOM   2957  CA  LYS A1725      19.591  -4.207   6.146  1.00  0.00           C  
ATOM   2958  C   LYS A1725      19.948  -5.254   5.099  1.00  0.00           C  
ATOM   2959  O   LYS A1725      21.088  -5.323   4.640  1.00  0.00           O  
ATOM   2960  CB  LYS A1725      20.585  -3.041   6.052  1.00  0.00           C  
ATOM   2961  CG  LYS A1725      20.163  -1.791   6.814  1.00  0.00           C  
ATOM   2962  CD  LYS A1725      21.213  -0.691   6.723  1.00  0.00           C  
ATOM   2963  CE  LYS A1725      21.487  -0.294   5.278  1.00  0.00           C  
ATOM   2964  NZ  LYS A1725      22.419   0.869   5.174  1.00  0.00           N  
ATOM   2965  N   PRO A1726      18.966  -6.071   4.686  1.00  0.00           N  
ATOM   2966  CA  PRO A1726      19.186  -7.117   3.684  1.00  0.00           C  
ATOM   2967  C   PRO A1726      19.704  -6.607   2.342  1.00  0.00           C  
ATOM   2968  O   PRO A1726      20.336  -7.354   1.596  1.00  0.00           O  
ATOM   2969  CB  PRO A1726      17.812  -7.769   3.561  1.00  0.00           C  
ATOM   2970  CG  PRO A1726      16.880  -6.643   3.863  1.00  0.00           C  
ATOM   2971  CD  PRO A1726      17.542  -6.008   5.060  1.00  0.00           C  
ATOM   2972  N   GLU A1727      19.445  -5.340   2.034  1.00  0.00           N  
ATOM   2973  CA  GLU A1727      19.897  -4.783   0.766  1.00  0.00           C  
ATOM   2974  C   GLU A1727      21.419  -4.794   0.657  1.00  0.00           C  
ATOM   2975  O   GLU A1727      21.969  -4.665  -0.440  1.00  0.00           O  
ATOM   2976  CB  GLU A1727      19.378  -3.355   0.575  1.00  0.00           C  
ATOM   2977  CG  GLU A1727      19.861  -2.370   1.616  1.00  0.00           C  
ATOM   2978  CD  GLU A1727      18.929  -2.280   2.799  1.00  0.00           C  
ATOM   2979  OE1 GLU A1727      18.490  -3.341   3.291  1.00  0.00           O  
ATOM   2980  OE2 GLU A1727      18.642  -1.146   3.240  1.00  0.00           O  
ATOM   2981  N   MET A1728      22.099  -4.947   1.789  1.00  0.00           N  
ATOM   2982  CA  MET A1728      23.556  -4.984   1.788  1.00  0.00           C  
ATOM   2983  C   MET A1728      24.073  -6.383   1.482  1.00  0.00           C  
ATOM   2984  O   MET A1728      25.262  -6.659   1.608  1.00  0.00           O  
ATOM   2985  CB  MET A1728      24.112  -4.481   3.126  1.00  0.00           C  
ATOM   2986  CG  MET A1728      24.257  -2.964   3.186  1.00  0.00           C  
ATOM   2987  SD  MET A1728      24.830  -2.325   4.778  1.00  0.00           S  
ATOM   2988  CE  MET A1728      26.514  -2.907   4.803  1.00  0.00           C  
ATOM   2989  N   GLY A1729      23.164  -7.261   1.073  1.00  0.00           N  
ATOM   2990  CA  GLY A1729      23.537  -8.618   0.717  1.00  0.00           C  
ATOM   2991  C   GLY A1729      24.043  -9.503   1.838  1.00  0.00           C  
ATOM   2992  O   GLY A1729      24.038  -9.116   3.008  1.00  0.00           O  
ATOM   2993  N   SER A1730      24.476 -10.704   1.464  1.00  0.00           N  
ATOM   2994  CA  SER A1730      24.995 -11.676   2.417  1.00  0.00           C  
ATOM   2995  C   SER A1730      26.277 -12.313   1.893  1.00  0.00           C  
ATOM   2996  O   SER A1730      26.729 -12.009   0.792  1.00  0.00           O  
ATOM   2997  CB  SER A1730      23.959 -12.771   2.678  1.00  0.00           C  
ATOM   2998  OG  SER A1730      23.776 -13.586   1.535  1.00  0.00           O  
ATOM   2999  N   ARG A1731      26.858 -13.203   2.691  1.00  0.00           N  
ATOM   3000  CA  ARG A1731      28.090 -13.884   2.316  1.00  0.00           C  
ATOM   3001  C   ARG A1731      28.102 -15.312   2.853  1.00  0.00           C  
ATOM   3002  O   ARG A1731      27.366 -15.649   3.783  1.00  0.00           O  
ATOM   3003  CB  ARG A1731      29.297 -13.124   2.861  1.00  0.00           C  
ATOM   3004  CG  ARG A1731      29.358 -13.095   4.381  1.00  0.00           C  
ATOM   3005  CD  ARG A1731      30.547 -12.308   4.906  1.00  0.00           C  
ATOM   3006  NE  ARG A1731      30.658 -12.464   6.346  1.00  0.00           N  
ATOM   3007  CZ  ARG A1731      29.758 -12.012   7.208  1.00  0.00           C  
ATOM   3008  NH1 ARG A1731      28.681 -11.367   6.772  1.00  0.00           N  
ATOM   3009  NH2 ARG A1731      29.927 -12.216   8.507  1.00  0.00           N  
ATOM   3010  N   GLN A1732      28.948 -16.145   2.260  1.00  0.00           N  
ATOM   3011  CA  GLN A1732      29.070 -17.540   2.657  1.00  0.00           C  
ATOM   3012  C   GLN A1732      30.283 -17.666   3.580  1.00  0.00           C  
ATOM   3013  O   GLN A1732      31.409 -17.369   3.183  1.00  0.00           O  
ATOM   3014  CB  GLN A1732      29.240 -18.402   1.401  1.00  0.00           C  
ATOM   3015  CG  GLN A1732      28.448 -19.708   1.373  1.00  0.00           C  
ATOM   3016  CD  GLN A1732      26.969 -19.531   1.676  1.00  0.00           C  
ATOM   3017  OE1 GLN A1732      26.349 -18.542   1.281  1.00  0.00           O  
ATOM   3018  NE2 GLN A1732      26.391 -20.506   2.370  1.00  0.00           N  
ATOM   3019  N   VAL A1733      30.042 -18.093   4.817  1.00  0.00           N  
ATOM   3020  CA  VAL A1733      31.100 -18.241   5.817  1.00  0.00           C  
ATOM   3021  C   VAL A1733      31.261 -19.701   6.242  1.00  0.00           C  
ATOM   3022  O   VAL A1733      30.271 -20.408   6.461  1.00  0.00           O  
ATOM   3023  CB  VAL A1733      30.788 -17.394   7.077  1.00  0.00           C  
ATOM   3024  CG1 VAL A1733      31.956 -17.439   8.046  1.00  0.00           C  
ATOM   3025  CG2 VAL A1733      30.472 -15.961   6.676  1.00  0.00           C  
ATOM   3026  N   PRO A1734      32.516 -20.168   6.365  1.00  0.00           N  
ATOM   3027  CA  PRO A1734      32.827 -21.546   6.762  1.00  0.00           C  
ATOM   3028  C   PRO A1734      32.627 -21.921   8.231  1.00  0.00           C  
ATOM   3029  O   PRO A1734      33.075 -21.222   9.141  1.00  0.00           O  
ATOM   3030  CB  PRO A1734      34.282 -21.715   6.314  1.00  0.00           C  
ATOM   3031  CG  PRO A1734      34.835 -20.339   6.421  1.00  0.00           C  
ATOM   3032  CD  PRO A1734      33.723 -19.479   5.872  1.00  0.00           C  
ATOM   3033  N   PHE A1735      31.951 -23.045   8.447  1.00  0.00           N  
ATOM   3034  CA  PHE A1735      31.687 -23.565   9.785  1.00  0.00           C  
ATOM   3035  C   PHE A1735      32.351 -24.939   9.885  1.00  0.00           C  
ATOM   3036  O   PHE A1735      32.515 -25.618   8.873  1.00  0.00           O  
ATOM   3037  CB  PHE A1735      30.176 -23.683  10.011  1.00  0.00           C  
ATOM   3038  CG  PHE A1735      29.806 -24.365  11.296  1.00  0.00           C  
ATOM   3039  CD1 PHE A1735      29.867 -25.751  11.408  1.00  0.00           C  
ATOM   3040  CD2 PHE A1735      29.433 -23.620  12.408  1.00  0.00           C  
ATOM   3041  CE1 PHE A1735      29.565 -26.384  12.606  1.00  0.00           C  
ATOM   3042  CE2 PHE A1735      29.128 -24.244  13.614  1.00  0.00           C  
ATOM   3043  CZ  PHE A1735      29.196 -25.629  13.714  1.00  0.00           C  
ATOM   3044  N   SER A1736      32.742 -25.347  11.091  1.00  0.00           N  
ATOM   3045  CA  SER A1736      33.385 -26.649  11.269  1.00  0.00           C  
ATOM   3046  C   SER A1736      33.283 -27.186  12.693  1.00  0.00           C  
ATOM   3047  O   SER A1736      32.590 -26.616  13.537  1.00  0.00           O  
ATOM   3048  CB  SER A1736      34.856 -26.576  10.861  1.00  0.00           C  
ATOM   3049  OG  SER A1736      35.590 -25.771  11.761  1.00  0.00           O  
ATOM   3050  N   GLY A1737      33.984 -28.287  12.949  1.00  0.00           N  
ATOM   3051  CA  GLY A1737      33.958 -28.902  14.264  1.00  0.00           C  
ATOM   3052  C   GLY A1737      34.963 -28.326  15.244  1.00  0.00           C  
ATOM   3053  O   GLY A1737      34.891 -28.586  16.444  1.00  0.00           O  
ATOM   3054  N   GLU A1738      35.926 -27.573  14.732  1.00  0.00           N  
ATOM   3055  CA  GLU A1738      36.917 -26.931  15.582  1.00  0.00           C  
ATOM   3056  C   GLU A1738      36.824 -25.439  15.305  1.00  0.00           C  
ATOM   3057  O   GLU A1738      37.210 -24.967  14.239  1.00  0.00           O  
ATOM   3058  CB  GLU A1738      38.323 -27.433  15.275  1.00  0.00           C  
ATOM   3059  CG  GLU A1738      38.634 -28.801  15.826  1.00  0.00           C  
ATOM   3060  CD  GLU A1738      40.102 -28.937  16.180  1.00  0.00           C  
ATOM   3061  OE1 GLU A1738      40.954 -28.671  15.307  1.00  0.00           O  
ATOM   3062  OE2 GLU A1738      40.406 -29.303  17.334  1.00  0.00           O  
ATOM   3063  N   ILE A1739      36.296 -24.699  16.269  1.00  0.00           N  
ATOM   3064  CA  ILE A1739      36.123 -23.269  16.106  1.00  0.00           C  
ATOM   3065  C   ILE A1739      36.750 -22.515  17.263  1.00  0.00           C  
ATOM   3066  O   ILE A1739      37.208 -23.114  18.231  1.00  0.00           O  
ATOM   3067  CB  ILE A1739      34.619 -22.895  16.060  1.00  0.00           C  
ATOM   3068  CG1 ILE A1739      34.000 -23.093  17.446  1.00  0.00           C  
ATOM   3069  CG2 ILE A1739      33.889 -23.758  15.033  1.00  0.00           C  
ATOM   3070  CD1 ILE A1739      32.578 -22.639  17.540  1.00  0.00           C  
ATOM   3071  N   TRP A1740      36.769 -21.193  17.143  1.00  0.00           N  
ATOM   3072  CA  TRP A1740      37.292 -20.334  18.192  1.00  0.00           C  
ATOM   3073  C   TRP A1740      36.125 -19.504  18.711  1.00  0.00           C  
ATOM   3074  O   TRP A1740      35.248 -19.116  17.937  1.00  0.00           O  
ATOM   3075  CB  TRP A1740      38.339 -19.355  17.653  1.00  0.00           C  
ATOM   3076  CG  TRP A1740      39.588 -19.950  17.122  1.00  0.00           C  
ATOM   3077  CD1 TRP A1740      39.971 -20.025  15.813  1.00  0.00           C  
ATOM   3078  CD2 TRP A1740      40.667 -20.480  17.887  1.00  0.00           C  
ATOM   3079  NE1 TRP A1740      41.233 -20.562  15.715  1.00  0.00           N  
ATOM   3080  CE2 TRP A1740      41.686 -20.852  16.974  1.00  0.00           C  
ATOM   3081  CE3 TRP A1740      40.880 -20.679  19.258  1.00  0.00           C  
ATOM   3082  CZ2 TRP A1740      42.901 -21.409  17.392  1.00  0.00           C  
ATOM   3083  CZ3 TRP A1740      42.088 -21.232  19.673  1.00  0.00           C  
ATOM   3084  CH2 TRP A1740      43.083 -21.589  18.743  1.00  0.00           C  
ATOM   3085  N   ILE A1741      36.105 -19.257  20.016  1.00  0.00           N  
ATOM   3086  CA  ILE A1741      35.087 -18.403  20.620  1.00  0.00           C  
ATOM   3087  C   ILE A1741      35.846 -17.565  21.624  1.00  0.00           C  
ATOM   3088  O   ILE A1741      36.979 -17.895  21.973  1.00  0.00           O  
ATOM   3089  CB  ILE A1741      33.974 -19.178  21.374  1.00  0.00           C  
ATOM   3090  CG1 ILE A1741      34.566 -19.939  22.566  1.00  0.00           C  
ATOM   3091  CG2 ILE A1741      33.244 -20.086  20.415  1.00  0.00           C  
ATOM   3092  CD1 ILE A1741      33.514 -20.431  23.568  1.00  0.00           C  
ATOM   3093  N   ASP A1742      35.234 -16.483  22.085  1.00  0.00           N  
ATOM   3094  CA  ASP A1742      35.887 -15.629  23.057  1.00  0.00           C  
ATOM   3095  C   ASP A1742      35.733 -16.247  24.446  1.00  0.00           C  
ATOM   3096  O   ASP A1742      34.633 -16.622  24.846  1.00  0.00           O  
ATOM   3097  CB  ASP A1742      35.269 -14.229  23.029  1.00  0.00           C  
ATOM   3098  CG  ASP A1742      36.176 -13.188  23.646  1.00  0.00           C  
ATOM   3099  OD1 ASP A1742      37.228 -12.883  23.045  1.00  0.00           O  
ATOM   3100  OD2 ASP A1742      35.842 -12.686  24.735  1.00  0.00           O  
ATOM   3101  N   ARG A1743      36.843 -16.358  25.170  1.00  0.00           N  
ATOM   3102  CA  ARG A1743      36.840 -16.935  26.510  1.00  0.00           C  
ATOM   3103  C   ARG A1743      35.744 -16.339  27.373  1.00  0.00           C  
ATOM   3104  O   ARG A1743      35.073 -17.043  28.123  1.00  0.00           O  
ATOM   3105  CB  ARG A1743      38.187 -16.710  27.193  1.00  0.00           C  
ATOM   3106  CG  ARG A1743      39.320 -17.547  26.639  1.00  0.00           C  
ATOM   3107  CD  ARG A1743      40.618 -17.240  27.372  1.00  0.00           C  
ATOM   3108  NE  ARG A1743      41.725 -18.086  26.935  1.00  0.00           N  
ATOM   3109  CZ  ARG A1743      41.802 -19.392  27.162  1.00  0.00           C  
ATOM   3110  NH1 ARG A1743      40.835 -20.011  27.828  1.00  0.00           N  
ATOM   3111  NH2 ARG A1743      42.847 -20.081  26.721  1.00  0.00           N  
ATOM   3112  N   ALA A1744      35.559 -15.034  27.259  1.00  0.00           N  
ATOM   3113  CA  ALA A1744      34.547 -14.352  28.044  1.00  0.00           C  
ATOM   3114  C   ALA A1744      33.126 -14.844  27.765  1.00  0.00           C  
ATOM   3115  O   ALA A1744      32.194 -14.471  28.474  1.00  0.00           O  
ATOM   3116  CB  ALA A1744      34.636 -12.850  27.802  1.00  0.00           C  
ATOM   3117  N   ASP A1745      32.948 -15.677  26.746  1.00  0.00           N  
ATOM   3118  CA  ASP A1745      31.610 -16.161  26.433  1.00  0.00           C  
ATOM   3119  C   ASP A1745      31.300 -17.542  26.995  1.00  0.00           C  
ATOM   3120  O   ASP A1745      30.203 -18.059  26.803  1.00  0.00           O  
ATOM   3121  CB  ASP A1745      31.372 -16.138  24.921  1.00  0.00           C  
ATOM   3122  CG  ASP A1745      31.313 -14.726  24.366  1.00  0.00           C  
ATOM   3123  OD1 ASP A1745      30.570 -13.899  24.929  1.00  0.00           O  
ATOM   3124  OD2 ASP A1745      32.004 -14.438  23.368  1.00  0.00           O  
ATOM   3125  N   PHE A1746      32.263 -18.133  27.694  1.00  0.00           N  
ATOM   3126  CA  PHE A1746      32.059 -19.440  28.305  1.00  0.00           C  
ATOM   3127  C   PHE A1746      32.219 -19.367  29.815  1.00  0.00           C  
ATOM   3128  O   PHE A1746      33.194 -18.814  30.320  1.00  0.00           O  
ATOM   3129  CB  PHE A1746      33.055 -20.462  27.769  1.00  0.00           C  
ATOM   3130  CG  PHE A1746      32.985 -21.791  28.473  1.00  0.00           C  
ATOM   3131  CD1 PHE A1746      31.894 -22.637  28.284  1.00  0.00           C  
ATOM   3132  CD2 PHE A1746      33.994 -22.180  29.353  1.00  0.00           C  
ATOM   3133  CE1 PHE A1746      31.808 -23.851  28.962  1.00  0.00           C  
ATOM   3134  CE2 PHE A1746      33.918 -23.389  30.036  1.00  0.00           C  
ATOM   3135  CZ  PHE A1746      32.821 -24.228  29.840  1.00  0.00           C  
ATOM   3136  N   ARG A1747      31.262 -19.948  30.528  1.00  0.00           N  
ATOM   3137  CA  ARG A1747      31.281 -19.970  31.987  1.00  0.00           C  
ATOM   3138  C   ARG A1747      30.879 -21.359  32.481  1.00  0.00           C  
ATOM   3139  O   ARG A1747      29.890 -21.924  32.013  1.00  0.00           O  
ATOM   3140  CB  ARG A1747      30.295 -18.940  32.541  1.00  0.00           C  
ATOM   3141  CG  ARG A1747      30.917 -17.788  33.324  1.00  0.00           C  
ATOM   3142  CD  ARG A1747      31.626 -16.791  32.427  1.00  0.00           C  
ATOM   3143  NE  ARG A1747      31.495 -15.429  32.941  1.00  0.00           N  
ATOM   3144  CZ  ARG A1747      32.001 -14.350  32.350  1.00  0.00           C  
ATOM   3145  NH1 ARG A1747      32.681 -14.471  31.218  1.00  0.00           N  
ATOM   3146  NH2 ARG A1747      31.822 -13.150  32.887  1.00  0.00           N  
ATOM   3147  N   GLU A1748      31.642 -21.912  33.421  1.00  0.00           N  
ATOM   3148  CA  GLU A1748      31.320 -23.229  33.963  1.00  0.00           C  
ATOM   3149  C   GLU A1748      30.092 -23.112  34.863  1.00  0.00           C  
ATOM   3150  O   GLU A1748      29.332 -24.068  35.023  1.00  0.00           O  
ATOM   3151  CB  GLU A1748      32.491 -23.791  34.779  1.00  0.00           C  
ATOM   3152  CG  GLU A1748      33.807 -23.871  34.028  1.00  0.00           C  
ATOM   3153  CD  GLU A1748      34.847 -24.719  34.744  1.00  0.00           C  
ATOM   3154  OE1 GLU A1748      34.618 -25.935  34.894  1.00  0.00           O  
ATOM   3155  OE2 GLU A1748      35.895 -24.173  35.151  1.00  0.00           O  
ATOM   3156  N   GLU A1749      29.903 -21.926  35.436  1.00  0.00           N  
ATOM   3157  CA  GLU A1749      28.785 -21.665  36.336  1.00  0.00           C  
ATOM   3158  C   GLU A1749      28.039 -20.363  36.032  1.00  0.00           C  
ATOM   3159  O   GLU A1749      27.045 -20.366  35.307  1.00  0.00           O  
ATOM   3160  CB  GLU A1749      29.283 -21.647  37.785  1.00  0.00           C  
ATOM   3161  CG  GLU A1749      30.792 -21.842  37.942  1.00  0.00           C  
ATOM   3162  CD  GLU A1749      31.610 -20.657  37.445  1.00  0.00           C  
ATOM   3163  OE1 GLU A1749      31.517 -20.311  36.248  1.00  0.00           O  
ATOM   3164  OE2 GLU A1749      32.355 -20.071  38.261  1.00  0.00           O  
ATOM   3165  N   ALA A1750      28.513 -19.256  36.597  1.00  0.00           N  
ATOM   3166  CA  ALA A1750      27.885 -17.952  36.387  1.00  0.00           C  
ATOM   3167  C   ALA A1750      26.429 -17.936  36.854  1.00  0.00           C  
ATOM   3168  O   ALA A1750      25.777 -18.975  36.924  1.00  0.00           O  
ATOM   3169  CB  ALA A1750      27.965 -17.565  34.917  1.00  0.00           C  
ATOM   3170  N   ASN A1751      25.924 -16.745  37.162  1.00  0.00           N  
ATOM   3171  CA  ASN A1751      24.551 -16.584  37.636  1.00  0.00           C  
ATOM   3172  C   ASN A1751      23.469 -16.892  36.602  1.00  0.00           C  
ATOM   3173  O   ASN A1751      23.684 -17.672  35.676  1.00  0.00           O  
ATOM   3174  CB  ASN A1751      24.357 -15.167  38.177  1.00  0.00           C  
ATOM   3175  CG  ASN A1751      24.957 -14.114  37.272  1.00  0.00           C  
ATOM   3176  OD1 ASN A1751      26.172 -14.070  37.074  1.00  0.00           O  
ATOM   3177  ND2 ASN A1751      24.109 -13.259  36.715  1.00  0.00           N  
ATOM   3178  N   LYS A1752      22.302 -16.275  36.778  1.00  0.00           N  
ATOM   3179  CA  LYS A1752      21.163 -16.478  35.885  1.00  0.00           C  
ATOM   3180  C   LYS A1752      21.163 -15.470  34.741  1.00  0.00           C  
ATOM   3181  O   LYS A1752      20.646 -15.747  33.659  1.00  0.00           O  
ATOM   3182  CB  LYS A1752      19.840 -16.342  36.652  1.00  0.00           C  
ATOM   3183  CG  LYS A1752      19.794 -17.010  38.024  1.00  0.00           C  
ATOM   3184  CD  LYS A1752      20.493 -16.162  39.081  1.00  0.00           C  
ATOM   3185  CE  LYS A1752      20.319 -16.749  40.471  1.00  0.00           C  
ATOM   3186  NZ  LYS A1752      18.886 -16.805  40.868  1.00  0.00           N  
ATOM   3187  N   GLN A1753      21.727 -14.294  34.993  1.00  0.00           N  
ATOM   3188  CA  GLN A1753      21.796 -13.245  33.983  1.00  0.00           C  
ATOM   3189  C   GLN A1753      22.611 -13.701  32.779  1.00  0.00           C  
ATOM   3190  O   GLN A1753      22.169 -13.585  31.635  1.00  0.00           O  
ATOM   3191  CB  GLN A1753      22.427 -11.984  34.575  1.00  0.00           C  
ATOM   3192  CG  GLN A1753      21.491 -11.168  35.447  1.00  0.00           C  
ATOM   3193  CD  GLN A1753      20.389 -10.505  34.646  1.00  0.00           C  
ATOM   3194  OE1 GLN A1753      19.562 -11.179  34.030  1.00  0.00           O  
ATOM   3195  NE2 GLN A1753      20.376  -9.175  34.645  1.00  0.00           N  
ATOM   3196  N   TYR A1754      23.805 -14.215  33.054  1.00  0.00           N  
ATOM   3197  CA  TYR A1754      24.709 -14.701  32.021  1.00  0.00           C  
ATOM   3198  C   TYR A1754      23.924 -15.439  30.942  1.00  0.00           C  
ATOM   3199  O   TYR A1754      23.426 -16.540  31.176  1.00  0.00           O  
ATOM   3200  CB  TYR A1754      25.726 -15.648  32.645  1.00  0.00           C  
ATOM   3201  CG  TYR A1754      26.947 -15.896  31.797  1.00  0.00           C  
ATOM   3202  CD1 TYR A1754      27.983 -14.968  31.753  1.00  0.00           C  
ATOM   3203  CD2 TYR A1754      27.073 -17.066  31.048  1.00  0.00           C  
ATOM   3204  CE1 TYR A1754      29.118 -15.198  30.987  1.00  0.00           C  
ATOM   3205  CE2 TYR A1754      28.203 -17.308  30.278  1.00  0.00           C  
ATOM   3206  CZ  TYR A1754      29.224 -16.371  30.252  1.00  0.00           C  
ATOM   3207  OH  TYR A1754      30.358 -16.611  29.512  1.00  0.00           O  
ATOM   3208  N   LYS A1755      23.819 -14.834  29.761  1.00  0.00           N  
ATOM   3209  CA  LYS A1755      23.081 -15.440  28.654  1.00  0.00           C  
ATOM   3210  C   LYS A1755      23.953 -16.269  27.708  1.00  0.00           C  
ATOM   3211  O   LYS A1755      23.465 -16.774  26.698  1.00  0.00           O  
ATOM   3212  CB  LYS A1755      22.352 -14.352  27.851  1.00  0.00           C  
ATOM   3213  CG  LYS A1755      23.242 -13.185  27.424  1.00  0.00           C  
ATOM   3214  CD  LYS A1755      22.546 -12.245  26.424  1.00  0.00           C  
ATOM   3215  CE  LYS A1755      22.477 -12.842  25.008  1.00  0.00           C  
ATOM   3216  NZ  LYS A1755      23.842 -13.187  24.441  1.00  0.00           N  
ATOM   3217  N   ARG A1756      25.228 -16.429  28.045  1.00  0.00           N  
ATOM   3218  CA  ARG A1756      26.152 -17.173  27.190  1.00  0.00           C  
ATOM   3219  C   ARG A1756      26.390 -18.649  27.538  1.00  0.00           C  
ATOM   3220  O   ARG A1756      25.713 -19.214  28.395  1.00  0.00           O  
ATOM   3221  CB  ARG A1756      27.474 -16.406  27.113  1.00  0.00           C  
ATOM   3222  CG  ARG A1756      27.306 -15.055  26.416  1.00  0.00           C  
ATOM   3223  CD  ARG A1756      28.488 -14.130  26.623  1.00  0.00           C  
ATOM   3224  NE  ARG A1756      28.533 -13.577  27.972  1.00  0.00           N  
ATOM   3225  CZ  ARG A1756      29.474 -12.745  28.404  1.00  0.00           C  
ATOM   3226  NH1 ARG A1756      30.449 -12.368  27.592  1.00  0.00           N  
ATOM   3227  NH2 ARG A1756      29.442 -12.294  29.649  1.00  0.00           N  
ATOM   3228  N   LEU A1757      27.352 -19.267  26.856  1.00  0.00           N  
ATOM   3229  CA  LEU A1757      27.664 -20.688  27.040  1.00  0.00           C  
ATOM   3230  C   LEU A1757      28.120 -21.078  28.436  1.00  0.00           C  
ATOM   3231  O   LEU A1757      29.176 -20.649  28.902  1.00  0.00           O  
ATOM   3232  CB  LEU A1757      28.716 -21.147  26.015  1.00  0.00           C  
ATOM   3233  CG  LEU A1757      28.991 -22.656  25.927  1.00  0.00           C  
ATOM   3234  CD1 LEU A1757      27.695 -23.400  25.576  1.00  0.00           C  
ATOM   3235  CD2 LEU A1757      30.040 -22.938  24.858  1.00  0.00           C  
ATOM   3236  N   VAL A1759      27.308 -21.911  29.085  1.00  0.00           N  
ATOM   3237  CA  VAL A1759      27.589 -22.398  30.430  1.00  0.00           C  
ATOM   3238  C   VAL A1759      27.703 -23.922  30.466  1.00  0.00           C  
ATOM   3239  O   VAL A1759      26.843 -24.636  29.950  1.00  0.00           O  
ATOM   3240  CB  VAL A1759      26.493 -21.953  31.421  1.00  0.00           C  
ATOM   3241  CG1 VAL A1759      26.675 -22.669  32.750  1.00  0.00           C  
ATOM   3242  CG2 VAL A1759      26.565 -20.449  31.625  1.00  0.00           C  
ATOM   3243  N   LEU A1760      28.776 -24.404  31.085  1.00  0.00           N  
ATOM   3244  CA  LEU A1760      29.041 -25.836  31.208  1.00  0.00           C  
ATOM   3245  C   LEU A1760      27.797 -26.624  31.623  1.00  0.00           C  
ATOM   3246  O   LEU A1760      27.477 -26.707  32.802  1.00  0.00           O  
ATOM   3247  CB  LEU A1760      30.159 -26.054  32.228  1.00  0.00           C  
ATOM   3248  CG  LEU A1760      30.620 -27.482  32.497  1.00  0.00           C  
ATOM   3249  CD1 LEU A1760      30.964 -28.170  31.183  1.00  0.00           C  
ATOM   3250  CD2 LEU A1760      31.824 -27.447  33.431  1.00  0.00           C  
ATOM   3251  N   GLY A1761      27.105 -27.203  30.646  1.00  0.00           N  
ATOM   3252  CA  GLY A1761      25.903 -27.964  30.934  1.00  0.00           C  
ATOM   3253  C   GLY A1761      24.695 -27.334  30.269  1.00  0.00           C  
ATOM   3254  O   GLY A1761      23.624 -27.932  30.183  1.00  0.00           O  
ATOM   3255  N   LYS A1762      24.877 -26.109  29.794  1.00  0.00           N  
ATOM   3256  CA  LYS A1762      23.819 -25.365  29.123  1.00  0.00           C  
ATOM   3257  C   LYS A1762      24.230 -25.163  27.664  1.00  0.00           C  
ATOM   3258  O   LYS A1762      25.362 -25.465  27.286  1.00  0.00           O  
ATOM   3259  CB  LYS A1762      23.626 -24.011  29.816  1.00  0.00           C  
ATOM   3260  CG  LYS A1762      22.486 -23.166  29.274  1.00  0.00           C  
ATOM   3261  CD  LYS A1762      21.140 -23.838  29.484  1.00  0.00           C  
ATOM   3262  CE  LYS A1762      20.004 -22.940  29.015  1.00  0.00           C  
ATOM   3263  NZ  LYS A1762      18.669 -23.572  29.208  1.00  0.00           N  
ATOM   3264  N   GLU A1763      23.316 -24.661  26.842  1.00  0.00           N  
ATOM   3265  CA  GLU A1763      23.624 -24.433  25.437  1.00  0.00           C  
ATOM   3266  C   GLU A1763      23.411 -22.987  24.982  1.00  0.00           C  
ATOM   3267  O   GLU A1763      22.706 -22.211  25.635  1.00  0.00           O  
ATOM   3268  CB  GLU A1763      22.809 -25.388  24.552  1.00  0.00           C  
ATOM   3269  CG  GLU A1763      21.597 -26.011  25.221  1.00  0.00           C  
ATOM   3270  CD  GLU A1763      20.563 -24.986  25.637  1.00  0.00           C  
ATOM   3271  OE1 GLU A1763      20.050 -24.266  24.752  1.00  0.00           O  
ATOM   3272  OE2 GLU A1763      20.259 -24.900  26.847  1.00  0.00           O  
ATOM   3273  N   VAL A1764      24.045 -22.632  23.867  1.00  0.00           N  
ATOM   3274  CA  VAL A1764      23.935 -21.295  23.294  1.00  0.00           C  
ATOM   3275  C   VAL A1764      23.942 -21.387  21.781  1.00  0.00           C  
ATOM   3276  O   VAL A1764      24.455 -22.350  21.218  1.00  0.00           O  
ATOM   3277  CB  VAL A1764      25.102 -20.390  23.718  1.00  0.00           C  
ATOM   3278  CG1 VAL A1764      25.019 -20.111  25.199  1.00  0.00           C  
ATOM   3279  CG2 VAL A1764      26.423 -21.048  23.369  1.00  0.00           C  
ATOM   3280  N   ARG A1765      23.378 -20.376  21.129  1.00  0.00           N  
ATOM   3281  CA  ARG A1765      23.316 -20.338  19.672  1.00  0.00           C  
ATOM   3282  C   ARG A1765      24.595 -19.746  19.085  1.00  0.00           C  
ATOM   3283  O   ARG A1765      25.021 -18.665  19.486  1.00  0.00           O  
ATOM   3284  CB  ARG A1765      22.118 -19.492  19.222  1.00  0.00           C  
ATOM   3285  CG  ARG A1765      21.734 -19.640  17.751  1.00  0.00           C  
ATOM   3286  CD  ARG A1765      21.422 -21.104  17.424  1.00  0.00           C  
ATOM   3287  NE  ARG A1765      20.630 -21.287  16.205  1.00  0.00           N  
ATOM   3288  CZ  ARG A1765      19.317 -21.089  16.124  1.00  0.00           C  
ATOM   3289  NH1 ARG A1765      18.628 -20.698  17.189  1.00  0.00           N  
ATOM   3290  NH2 ARG A1765      18.686 -21.292  14.978  1.00  0.00           N  
ATOM   3291  N   LEU A1795      25.226 -20.465  18.161  1.00  0.00           N  
ATOM   3292  CA  LEU A1795      26.421 -19.949  17.510  1.00  0.00           C  
ATOM   3293  C   LEU A1795      25.867 -19.038  16.428  1.00  0.00           C  
ATOM   3294  O   LEU A1795      25.064 -19.470  15.600  1.00  0.00           O  
ATOM   3295  CB  LEU A1795      27.247 -21.071  16.879  1.00  0.00           C  
ATOM   3296  CG  LEU A1795      28.070 -21.981  17.795  1.00  0.00           C  
ATOM   3297  CD1 LEU A1795      28.856 -22.965  16.938  1.00  0.00           C  
ATOM   3298  CD2 LEU A1795      29.023 -21.159  18.633  1.00  0.00           C  
ATOM   3299  N   ARG A1796      26.290 -17.779  16.453  1.00  0.00           N  
ATOM   3300  CA  ARG A1796      25.815 -16.771  15.511  1.00  0.00           C  
ATOM   3301  C   ARG A1796      25.639 -17.271  14.088  1.00  0.00           C  
ATOM   3302  O   ARG A1796      26.574 -17.791  13.481  1.00  0.00           O  
ATOM   3303  CB  ARG A1796      26.754 -15.562  15.523  1.00  0.00           C  
ATOM   3304  CG  ARG A1796      26.040 -14.228  15.348  1.00  0.00           C  
ATOM   3305  CD  ARG A1796      25.330 -14.140  14.014  1.00  0.00           C  
ATOM   3306  NE  ARG A1796      24.627 -12.871  13.858  1.00  0.00           N  
ATOM   3307  CZ  ARG A1796      23.569 -12.510  14.572  1.00  0.00           C  
ATOM   3308  NH1 ARG A1796      23.086 -13.325  15.494  1.00  0.00           N  
ATOM   3309  NH2 ARG A1796      22.997 -11.334  14.364  1.00  0.00           N  
ATOM   3310  N   ASN A1797      24.425 -17.093  13.569  1.00  0.00           N  
ATOM   3311  CA  ASN A1797      24.057 -17.506  12.215  1.00  0.00           C  
ATOM   3312  C   ASN A1797      24.312 -18.981  11.959  1.00  0.00           C  
ATOM   3313  O   ASN A1797      24.332 -19.421  10.809  1.00  0.00           O  
ATOM   3314  CB  ASN A1797      24.820 -16.679  11.182  1.00  0.00           C  
ATOM   3315  CG  ASN A1797      24.303 -15.260  11.077  1.00  0.00           C  
ATOM   3316  OD1 ASN A1797      24.934 -14.406  10.448  1.00  0.00           O  
ATOM   3317  ND2 ASN A1797      23.147 -14.999  11.685  1.00  0.00           N  
ATOM   3318  N   ALA A1805      24.495 -19.743  13.033  1.00  0.00           N  
ATOM   3319  CA  ALA A1805      24.769 -21.165  12.910  1.00  0.00           C  
ATOM   3320  C   ALA A1805      23.889 -22.074  13.768  1.00  0.00           C  
ATOM   3321  O   ALA A1805      22.694 -21.829  13.945  1.00  0.00           O  
ATOM   3322  CB  ALA A1805      26.242 -21.432  13.211  1.00  0.00           C  
ATOM   3323  N   TYR A1810      24.510 -23.124  14.295  1.00  0.00           N  
ATOM   3324  CA  TYR A1810      23.845 -24.133  15.110  1.00  0.00           C  
ATOM   3325  C   TYR A1810      23.893 -23.871  16.615  1.00  0.00           C  
ATOM   3326  O   TYR A1810      24.661 -23.036  17.094  1.00  0.00           O  
ATOM   3327  CB  TYR A1810      24.494 -25.494  14.852  1.00  0.00           C  
ATOM   3328  CG  TYR A1810      24.526 -25.926  13.407  1.00  0.00           C  
ATOM   3329  CD1 TYR A1810      23.410 -26.507  12.810  1.00  0.00           C  
ATOM   3330  CD2 TYR A1810      25.681 -25.776  12.643  1.00  0.00           C  
ATOM   3331  CE1 TYR A1810      23.444 -26.936  11.485  1.00  0.00           C  
ATOM   3332  CE2 TYR A1810      25.726 -26.197  11.316  1.00  0.00           C  
ATOM   3333  CZ  TYR A1810      24.603 -26.777  10.744  1.00  0.00           C  
ATOM   3334  OH  TYR A1810      24.631 -27.190   9.435  1.00  0.00           O  
ATOM   3335  N   VAL A1811      23.063 -24.614  17.347  1.00  0.00           N  
ATOM   3336  CA  VAL A1811      23.009 -24.534  18.800  1.00  0.00           C  
ATOM   3337  C   VAL A1811      24.017 -25.556  19.309  1.00  0.00           C  
ATOM   3338  O   VAL A1811      24.135 -26.647  18.753  1.00  0.00           O  
ATOM   3339  CB  VAL A1811      21.613 -24.919  19.350  1.00  0.00           C  
ATOM   3340  CG1 VAL A1811      21.673 -25.057  20.874  1.00  0.00           C  
ATOM   3341  CG2 VAL A1811      20.580 -23.873  18.954  1.00  0.00           C  
ATOM   3342  N   ILE A1989      24.755 -25.211  20.353  1.00  0.00           N  
ATOM   3343  CA  ILE A1989      25.729 -26.142  20.893  1.00  0.00           C  
ATOM   3344  C   ILE A1989      25.584 -26.220  22.402  1.00  0.00           C  
ATOM   3345  O   ILE A1989      25.132 -25.271  23.034  1.00  0.00           O  
ATOM   3346  CB  ILE A1989      27.181 -25.724  20.537  1.00  0.00           C  
ATOM   3347  CG1 ILE A1989      27.549 -24.406  21.228  1.00  0.00           C  
ATOM   3348  CG2 ILE A1989      27.318 -25.578  19.025  1.00  0.00           C  
ATOM   3349  CD1 ILE A1989      29.047 -24.117  21.236  1.00  0.00           C  
ATOM   3350  N   LYS A1990      25.958 -27.362  22.968  1.00  0.00           N  
ATOM   3351  CA  LYS A1990      25.883 -27.577  24.404  1.00  0.00           C  
ATOM   3352  C   LYS A1990      27.264 -27.923  24.934  1.00  0.00           C  
ATOM   3353  O   LYS A1990      27.878 -28.893  24.492  1.00  0.00           O  
ATOM   3354  CB  LYS A1990      24.932 -28.726  24.723  1.00  0.00           C  
ATOM   3355  CG  LYS A1990      24.899 -29.100  26.202  1.00  0.00           C  
ATOM   3356  CD  LYS A1990      24.253 -30.462  26.430  1.00  0.00           C  
ATOM   3357  CE  LYS A1990      22.822 -30.506  25.909  1.00  0.00           C  
ATOM   3358  NZ  LYS A1990      22.230 -31.866  26.057  1.00  0.00           N  
ATOM   3359  N   ALA A1991      27.760 -27.126  25.874  1.00  0.00           N  
ATOM   3360  CA  ALA A1991      29.065 -27.388  26.464  1.00  0.00           C  
ATOM   3361  C   ALA A1991      28.850 -28.532  27.444  1.00  0.00           C  
ATOM   3362  O   ALA A1991      27.841 -28.559  28.151  1.00  0.00           O  
ATOM   3363  CB  ALA A1991      29.570 -26.154  27.194  1.00  0.00           C  
ATOM   3364  N   GLU A1992      29.779 -29.481  27.490  1.00  0.00           N  
ATOM   3365  CA  GLU A1992      29.612 -30.601  28.399  1.00  0.00           C  
ATOM   3366  C   GLU A1992      30.878 -31.061  29.095  1.00  0.00           C  
ATOM   3367  O   GLU A1992      30.810 -31.682  30.150  1.00  0.00           O  
ATOM   3368  CB  GLU A1992      28.951 -31.764  27.657  1.00  0.00           C  
ATOM   3369  CG  GLU A1992      27.518 -31.442  27.256  1.00  0.00           C  
ATOM   3370  CD  GLU A1992      26.866 -32.524  26.431  1.00  0.00           C  
ATOM   3371  OE1 GLU A1992      27.377 -32.823  25.333  1.00  0.00           O  
ATOM   3372  OE2 GLU A1992      25.837 -33.071  26.881  1.00  0.00           O  
ATOM   3373  N   ARG A1993      32.033 -30.751  28.522  1.00  0.00           N  
ATOM   3374  CA  ARG A1993      33.292 -31.150  29.137  1.00  0.00           C  
ATOM   3375  C   ARG A1993      34.383 -30.143  28.809  1.00  0.00           C  
ATOM   3376  O   ARG A1993      34.778 -30.000  27.653  1.00  0.00           O  
ATOM   3377  CB  ARG A1993      33.710 -32.541  28.647  1.00  0.00           C  
ATOM   3378  CG  ARG A1993      34.850 -33.166  29.446  1.00  0.00           C  
ATOM   3379  CD  ARG A1993      36.097 -33.405  28.598  1.00  0.00           C  
ATOM   3380  NE  ARG A1993      35.835 -34.257  27.439  1.00  0.00           N  
ATOM   3381  CZ  ARG A1993      36.766 -34.651  26.572  1.00  0.00           C  
ATOM   3382  NH1 ARG A1993      38.029 -34.275  26.730  1.00  0.00           N  
ATOM   3383  NH2 ARG A1993      36.433 -35.413  25.538  1.00  0.00           N  
ATOM   3384  N   VAL A1994      34.863 -29.437  29.826  1.00  0.00           N  
ATOM   3385  CA  VAL A1994      35.920 -28.456  29.624  1.00  0.00           C  
ATOM   3386  C   VAL A1994      37.247 -29.149  29.894  1.00  0.00           C  
ATOM   3387  O   VAL A1994      37.273 -30.309  30.293  1.00  0.00           O  
ATOM   3388  CB  VAL A1994      35.763 -27.252  30.584  1.00  0.00           C  
ATOM   3389  CG1 VAL A1994      36.222 -27.632  31.983  1.00  0.00           C  
ATOM   3390  CG2 VAL A1994      36.545 -26.064  30.059  1.00  0.00           C  
ATOM   3391  N   GLU A1995      38.347 -28.443  29.677  1.00  0.00           N  
ATOM   3392  CA  GLU A1995      39.669 -29.014  29.904  1.00  0.00           C  
ATOM   3393  C   GLU A1995      40.644 -27.897  30.233  1.00  0.00           C  
ATOM   3394  O   GLU A1995      40.693 -26.882  29.540  1.00  0.00           O  
ATOM   3395  CB  GLU A1995      40.127 -29.765  28.657  1.00  0.00           C  
ATOM   3396  CG  GLU A1995      41.479 -30.431  28.774  1.00  0.00           C  
ATOM   3397  CD  GLU A1995      41.779 -31.306  27.573  1.00  0.00           C  
ATOM   3398  OE1 GLU A1995      41.044 -32.297  27.362  1.00  0.00           O  
ATOM   3399  OE2 GLU A1995      42.743 -31.002  26.836  1.00  0.00           O  
ATOM   3400  N   LYS A2012      41.419 -28.082  31.295  1.00  0.00           N  
ATOM   3401  CA  LYS A2012      42.369 -27.062  31.713  1.00  0.00           C  
ATOM   3402  C   LYS A2012      43.812 -27.520  31.549  1.00  0.00           C  
ATOM   3403  O   LYS A2012      44.070 -28.639  31.112  1.00  0.00           O  
ATOM   3404  CB  LYS A2012      42.082 -26.661  33.164  1.00  0.00           C  
ATOM   3405  CG  LYS A2012      40.633 -26.212  33.381  1.00  0.00           C  
ATOM   3406  CD  LYS A2012      40.378 -25.733  34.805  1.00  0.00           C  
ATOM   3407  CE  LYS A2012      38.945 -25.230  34.993  1.00  0.00           C  
ATOM   3408  NZ  LYS A2012      37.916 -26.307  34.858  1.00  0.00           N  
ATOM   3409  N   ASP A2013      44.747 -26.640  31.890  1.00  0.00           N  
ATOM   3410  CA  ASP A2013      46.168 -26.939  31.768  1.00  0.00           C  
ATOM   3411  C   ASP A2013      46.857 -26.816  33.120  1.00  0.00           C  
ATOM   3412  O   ASP A2013      46.214 -26.896  34.168  1.00  0.00           O  
ATOM   3413  CB  ASP A2013      46.820 -25.963  30.788  1.00  0.00           C  
ATOM   3414  CG  ASP A2013      46.955 -24.559  31.366  1.00  0.00           C  
ATOM   3415  OD1 ASP A2013      45.951 -24.026  31.884  1.00  0.00           O  
ATOM   3416  OD2 ASP A2013      48.066 -23.987  31.300  1.00  0.00           O  
ATOM   3417  N   ALA A2014      48.170 -26.610  33.081  1.00  0.00           N  
ATOM   3418  CA  ALA A2014      48.975 -26.461  34.289  1.00  0.00           C  
ATOM   3419  C   ALA A2014      48.303 -25.539  35.302  1.00  0.00           C  
ATOM   3420  O   ALA A2014      47.736 -26.001  36.290  1.00  0.00           O  
ATOM   3421  CB  ALA A2014      50.357 -25.922  33.928  1.00  0.00           C  
ATOM   3422  N   GLU A2015      48.360 -24.236  35.046  1.00  0.00           N  
ATOM   3423  CA  GLU A2015      47.769 -23.251  35.946  1.00  0.00           C  
ATOM   3424  C   GLU A2015      46.242 -23.351  36.034  1.00  0.00           C  
ATOM   3425  O   GLU A2015      45.582 -22.467  36.579  1.00  0.00           O  
ATOM   3426  CB  GLU A2015      48.179 -21.838  35.511  1.00  0.00           C  
ATOM   3427  CG  GLU A2015      47.797 -20.736  36.498  1.00  0.00           C  
ATOM   3428  CD  GLU A2015      48.245 -19.355  36.048  1.00  0.00           C  
ATOM   3429  OE1 GLU A2015      49.468 -19.144  35.901  1.00  0.00           O  
ATOM   3430  OE2 GLU A2015      47.376 -18.480  35.843  1.00  0.00           O  
ATOM   3431  N   GLY A2016      45.680 -24.429  35.502  1.00  0.00           N  
ATOM   3432  CA  GLY A2016      44.238 -24.596  35.558  1.00  0.00           C  
ATOM   3433  C   GLY A2016      43.468 -23.701  34.603  1.00  0.00           C  
ATOM   3434  O   GLY A2016      42.297 -23.391  34.836  1.00  0.00           O  
ATOM   3435  N   ASN A2017      44.130 -23.281  33.529  1.00  0.00           N  
ATOM   3436  CA  ASN A2017      43.510 -22.429  32.519  1.00  0.00           C  
ATOM   3437  C   ASN A2017      42.879 -23.302  31.442  1.00  0.00           C  
ATOM   3438  O   ASN A2017      43.528 -24.205  30.909  1.00  0.00           O  
ATOM   3439  CB  ASN A2017      44.557 -21.512  31.884  1.00  0.00           C  
ATOM   3440  CG  ASN A2017      44.964 -20.375  32.794  1.00  0.00           C  
ATOM   3441  OD1 ASN A2017      46.027 -19.780  32.624  1.00  0.00           O  
ATOM   3442  ND2 ASN A2017      44.109 -20.055  33.762  1.00  0.00           N  
ATOM   3443  N   ILE A2018      41.614 -23.037  31.129  1.00  0.00           N  
ATOM   3444  CA  ILE A2018      40.909 -23.804  30.111  1.00  0.00           C  
ATOM   3445  C   ILE A2018      41.689 -23.774  28.799  1.00  0.00           C  
ATOM   3446  O   ILE A2018      42.198 -22.728  28.405  1.00  0.00           O  
ATOM   3447  CB  ILE A2018      39.511 -23.221  29.860  1.00  0.00           C  
ATOM   3448  CG1 ILE A2018      38.684 -23.287  31.139  1.00  0.00           C  
ATOM   3449  CG2 ILE A2018      38.826 -23.977  28.740  1.00  0.00           C  
ATOM   3450  CD1 ILE A2018      37.280 -22.747  30.986  1.00  0.00           C  
ATOM   3451  N   THR A2019      41.802 -24.917  28.130  1.00  0.00           N  
ATOM   3452  CA  THR A2019      42.509 -24.962  26.853  1.00  0.00           C  
ATOM   3453  C   THR A2019      41.600 -25.448  25.726  1.00  0.00           C  
ATOM   3454  O   THR A2019      41.901 -25.252  24.549  1.00  0.00           O  
ATOM   3455  CB  THR A2019      43.757 -25.874  26.897  1.00  0.00           C  
ATOM   3456  OG1 THR A2019      43.370 -27.205  27.258  1.00  0.00           O  
ATOM   3457  CG2 THR A2019      44.775 -25.344  27.889  1.00  0.00           C  
ATOM   3458  N   THR A2020      40.483 -26.074  26.076  1.00  0.00           N  
ATOM   3459  CA  THR A2020      39.580 -26.556  25.046  1.00  0.00           C  
ATOM   3460  C   THR A2020      38.211 -26.970  25.576  1.00  0.00           C  
ATOM   3461  O   THR A2020      38.095 -27.832  26.442  1.00  0.00           O  
ATOM   3462  CB  THR A2020      40.236 -27.726  24.264  1.00  0.00           C  
ATOM   3463  OG1 THR A2020      39.241 -28.412  23.492  1.00  0.00           O  
ATOM   3464  CG2 THR A2020      40.929 -28.691  25.221  1.00  0.00           C  
ATOM   3465  N   ILE A2021      37.172 -26.345  25.041  1.00  0.00           N  
ATOM   3466  CA  ILE A2021      35.811 -26.630  25.457  1.00  0.00           C  
ATOM   3467  C   ILE A2021      35.184 -27.636  24.506  1.00  0.00           C  
ATOM   3468  O   ILE A2021      35.129 -27.404  23.298  1.00  0.00           O  
ATOM   3469  CB  ILE A2021      34.964 -25.351  25.447  1.00  0.00           C  
ATOM   3470  CG1 ILE A2021      35.646 -24.277  26.295  1.00  0.00           C  
ATOM   3471  CG2 ILE A2021      33.565 -25.642  25.974  1.00  0.00           C  
ATOM   3472  CD1 ILE A2021      35.050 -22.905  26.120  1.00  0.00           C  
ATOM   3473  N   PHE A2022      34.717 -28.756  25.054  1.00  0.00           N  
ATOM   3474  CA  PHE A2022      34.093 -29.800  24.254  1.00  0.00           C  
ATOM   3475  C   PHE A2022      32.586 -29.650  24.301  1.00  0.00           C  
ATOM   3476  O   PHE A2022      31.998 -29.566  25.374  1.00  0.00           O  
ATOM   3477  CB  PHE A2022      34.518 -31.181  24.762  1.00  0.00           C  
ATOM   3478  CG  PHE A2022      35.998 -31.427  24.653  1.00  0.00           C  
ATOM   3479  CD1 PHE A2022      36.884 -30.822  25.531  1.00  0.00           C  
ATOM   3480  CD2 PHE A2022      36.512 -32.212  23.628  1.00  0.00           C  
ATOM   3481  CE1 PHE A2022      38.269 -30.992  25.385  1.00  0.00           C  
ATOM   3482  CE2 PHE A2022      37.894 -32.386  23.474  1.00  0.00           C  
ATOM   3483  CZ  PHE A2022      38.771 -31.774  24.354  1.00  0.00           C  
ATOM   3484  N   CYS A2023      31.966 -29.611  23.129  1.00  0.00           N  
ATOM   3485  CA  CYS A2023      30.522 -29.447  23.036  1.00  0.00           C  
ATOM   3486  C   CYS A2023      29.948 -30.345  21.947  1.00  0.00           C  
ATOM   3487  O   CYS A2023      30.686 -31.026  21.238  1.00  0.00           O  
ATOM   3488  CB  CYS A2023      30.194 -27.986  22.712  1.00  0.00           C  
ATOM   3489  SG  CYS A2023      31.165 -26.764  23.652  1.00  0.00           S  
ATOM   3490  N   THR A2024      28.624 -30.348  21.832  1.00  0.00           N  
ATOM   3491  CA  THR A2024      27.928 -31.129  20.812  1.00  0.00           C  
ATOM   3492  C   THR A2024      26.968 -30.168  20.136  1.00  0.00           C  
ATOM   3493  O   THR A2024      26.563 -29.178  20.741  1.00  0.00           O  
ATOM   3494  CB  THR A2024      27.112 -32.305  21.415  1.00  0.00           C  
ATOM   3495  OG1 THR A2024      26.262 -31.821  22.463  1.00  0.00           O  
ATOM   3496  CG2 THR A2024      28.036 -33.376  21.958  1.00  0.00           C  
ATOM   3497  N   TYR A2025      26.598 -30.450  18.892  1.00  0.00           N  
ATOM   3498  CA  TYR A2025      25.686 -29.563  18.183  1.00  0.00           C  
ATOM   3499  C   TYR A2025      24.428 -30.280  17.691  1.00  0.00           C  
ATOM   3500  O   TYR A2025      24.387 -31.507  17.618  1.00  0.00           O  
ATOM   3501  CB  TYR A2025      26.418 -28.893  17.009  1.00  0.00           C  
ATOM   3502  CG  TYR A2025      26.480 -29.713  15.740  1.00  0.00           C  
ATOM   3503  CD1 TYR A2025      27.033 -30.996  15.732  1.00  0.00           C  
ATOM   3504  CD2 TYR A2025      25.970 -29.208  14.542  1.00  0.00           C  
ATOM   3505  CE1 TYR A2025      27.071 -31.761  14.561  1.00  0.00           C  
ATOM   3506  CE2 TYR A2025      26.006 -29.962  13.366  1.00  0.00           C  
ATOM   3507  CZ  TYR A2025      26.556 -31.236  13.384  1.00  0.00           C  
ATOM   3508  OH  TYR A2025      26.589 -31.979  12.227  1.00  0.00           O  
ATOM   3509  N   ASP A2026      23.399 -29.505  17.363  1.00  0.00           N  
ATOM   3510  CA  ASP A2026      22.146 -30.067  16.875  1.00  0.00           C  
ATOM   3511  C   ASP A2026      22.172 -30.149  15.356  1.00  0.00           C  
ATOM   3512  O   ASP A2026      22.486 -29.171  14.685  1.00  0.00           O  
ATOM   3513  CB  ASP A2026      20.965 -29.203  17.324  1.00  0.00           C  
ATOM   3514  CG  ASP A2026      19.626 -29.721  16.812  1.00  0.00           C  
ATOM   3515  OD1 ASP A2026      19.463 -29.863  15.582  1.00  0.00           O  
ATOM   3516  OD2 ASP A2026      18.731 -29.978  17.644  1.00  0.00           O  
ATOM   3517  N   ALA A2027      21.842 -31.321  14.825  1.00  0.00           N  
ATOM   3518  CA  ALA A2027      21.818 -31.546  13.383  1.00  0.00           C  
ATOM   3519  C   ALA A2027      21.124 -30.396  12.665  1.00  0.00           C  
ATOM   3520  O   ALA A2027      21.700 -29.783  11.766  1.00  0.00           O  
ATOM   3521  CB  ALA A2027      21.108 -32.858  13.074  1.00  0.00           C  
ATOM   3522  N   ASP A2039      19.883 -30.114  13.054  1.00  0.00           N  
ATOM   3523  CA  ASP A2039      19.132 -29.021  12.449  1.00  0.00           C  
ATOM   3524  C   ASP A2039      18.707 -28.007  13.495  1.00  0.00           C  
ATOM   3525  O   ASP A2039      17.736 -28.216  14.221  1.00  0.00           O  
ATOM   3526  CB  ASP A2039      17.889 -29.533  11.720  1.00  0.00           C  
ATOM   3527  CG  ASP A2039      17.108 -28.409  11.051  1.00  0.00           C  
ATOM   3528  OD1 ASP A2039      17.699 -27.687  10.219  1.00  0.00           O  
ATOM   3529  OD2 ASP A2039      15.908 -28.244  11.357  1.00  0.00           O  
ATOM   3530  N   THR A2040      19.447 -26.906  13.560  1.00  0.00           N  
ATOM   3531  CA  THR A2040      19.170 -25.832  14.501  1.00  0.00           C  
ATOM   3532  C   THR A2040      19.485 -24.494  13.844  1.00  0.00           C  
ATOM   3533  O   THR A2040      20.313 -23.726  14.338  1.00  0.00           O  
ATOM   3534  CB  THR A2040      20.016 -25.985  15.779  1.00  0.00           C  
ATOM   3535  OG1 THR A2040      21.091 -26.899  15.533  1.00  0.00           O  
ATOM   3536  CG2 THR A2040      19.163 -26.505  16.923  1.00  0.00           C  
ATOM   3537  N   LEU A2041      18.817 -24.225  12.725  1.00  0.00           N  
ATOM   3538  CA  LEU A2041      19.016 -22.987  11.979  1.00  0.00           C  
ATOM   3539  C   LEU A2041      17.972 -22.839  10.879  1.00  0.00           C  
ATOM   3540  O   LEU A2041      17.024 -23.653  10.858  1.00  0.00           O  
ATOM   3541  CB  LEU A2041      20.415 -22.959  11.358  1.00  0.00           C  
ATOM   3542  CG  LEU A2041      20.736 -24.025  10.312  1.00  0.00           C  
ATOM   3543  CD1 LEU A2041      22.141 -23.806   9.791  1.00  0.00           C  
ATOM   3544  CD2 LEU A2041      20.607 -25.406  10.918  1.00  0.00           C  
ATOM   3545  N   GLY A2086      21.243 -17.314  25.074  1.00  0.00           N  
ATOM   3546  CA  GLY A2086      21.761 -16.205  24.212  1.00  0.00           C  
ATOM   3547  C   GLY A2086      22.490 -16.635  22.946  1.00  0.00           C  
ATOM   3548  O   GLY A2086      22.273 -17.734  22.425  1.00  0.00           O  
ATOM   3549  N   VAL A2087      23.364 -15.754  22.454  1.00  0.00           N  
ATOM   3550  CA  VAL A2087      24.137 -16.003  21.238  1.00  0.00           C  
ATOM   3551  C   VAL A2087      25.581 -15.522  21.359  1.00  0.00           C  
ATOM   3552  O   VAL A2087      25.886 -14.632  22.153  1.00  0.00           O  
ATOM   3553  CB  VAL A2087      23.510 -15.279  20.042  1.00  0.00           C  
ATOM   3554  CG1 VAL A2087      24.280 -15.601  18.766  1.00  0.00           C  
ATOM   3555  CG2 VAL A2087      22.052 -15.671  19.911  1.00  0.00           C  
ATOM   3556  N   ILE A2088      26.472 -16.123  20.579  1.00  0.00           N  
ATOM   3557  CA  ILE A2088      27.870 -15.712  20.582  1.00  0.00           C  
ATOM   3558  C   ILE A2088      28.500 -15.873  19.203  1.00  0.00           C  
ATOM   3559  O   ILE A2088      28.128 -16.753  18.424  1.00  0.00           O  
ATOM   3560  CB  ILE A2088      28.727 -16.497  21.608  1.00  0.00           C  
ATOM   3561  CG1 ILE A2088      28.671 -17.998  21.324  1.00  0.00           C  
ATOM   3562  CG2 ILE A2088      28.257 -16.193  23.011  1.00  0.00           C  
ATOM   3563  CD1 ILE A2088      29.676 -18.816  22.145  1.00  0.00           C  
ATOM   3564  N   HIS A2089      29.451 -15.000  18.904  1.00  0.00           N  
ATOM   3565  CA  HIS A2089      30.144 -15.036  17.629  1.00  0.00           C  
ATOM   3566  C   HIS A2089      31.221 -16.102  17.721  1.00  0.00           C  
ATOM   3567  O   HIS A2089      31.590 -16.523  18.818  1.00  0.00           O  
ATOM   3568  CB  HIS A2089      30.761 -13.664  17.335  1.00  0.00           C  
ATOM   3569  CG  HIS A2089      31.580 -13.119  18.463  1.00  0.00           C  
ATOM   3570  ND1 HIS A2089      32.959 -13.152  18.469  1.00  0.00           N  
ATOM   3571  CD2 HIS A2089      31.211 -12.564  19.642  1.00  0.00           C  
ATOM   3572  CE1 HIS A2089      33.404 -12.640  19.603  1.00  0.00           C  
ATOM   3573  NE2 HIS A2089      32.364 -12.276  20.332  1.00  0.00           N  
ATOM   3574  N   TRP A2090      31.723 -16.531  16.569  1.00  0.00           N  
ATOM   3575  CA  TRP A2090      32.744 -17.568  16.526  1.00  0.00           C  
ATOM   3576  C   TRP A2090      33.464 -17.535  15.183  1.00  0.00           C  
ATOM   3577  O   TRP A2090      33.022 -16.864  14.250  1.00  0.00           O  
ATOM   3578  CB  TRP A2090      32.081 -18.931  16.677  1.00  0.00           C  
ATOM   3579  CG  TRP A2090      31.060 -19.122  15.613  1.00  0.00           C  
ATOM   3580  CD1 TRP A2090      29.771 -18.661  15.622  1.00  0.00           C  
ATOM   3581  CD2 TRP A2090      31.277 -19.684  14.314  1.00  0.00           C  
ATOM   3582  NE1 TRP A2090      29.176 -18.897  14.403  1.00  0.00           N  
ATOM   3583  CE2 TRP A2090      30.078 -19.522  13.582  1.00  0.00           C  
ATOM   3584  CE3 TRP A2090      32.370 -20.302  13.695  1.00  0.00           C  
ATOM   3585  CZ2 TRP A2090      29.942 -19.954  12.258  1.00  0.00           C  
ATOM   3586  CZ3 TRP A2090      32.238 -20.731  12.381  1.00  0.00           C  
ATOM   3587  CH2 TRP A2090      31.027 -20.552  11.675  1.00  0.00           C  
ATOM   3588  N   VAL A2091      34.563 -18.279  15.096  1.00  0.00           N  
ATOM   3589  CA  VAL A2091      35.343 -18.392  13.866  1.00  0.00           C  
ATOM   3590  C   VAL A2091      35.901 -19.813  13.717  1.00  0.00           C  
ATOM   3591  O   VAL A2091      36.501 -20.354  14.651  1.00  0.00           O  
ATOM   3592  CB  VAL A2091      36.525 -17.386  13.838  1.00  0.00           C  
ATOM   3593  CG1 VAL A2091      37.506 -17.769  12.740  1.00  0.00           C  
ATOM   3594  CG2 VAL A2091      36.008 -15.974  13.591  1.00  0.00           C  
ATOM   3595  N   SER A2092      35.695 -20.417  12.547  1.00  0.00           N  
ATOM   3596  CA  SER A2092      36.195 -21.768  12.282  1.00  0.00           C  
ATOM   3597  C   SER A2092      37.721 -21.743  12.308  1.00  0.00           C  
ATOM   3598  O   SER A2092      38.357 -21.034  11.530  1.00  0.00           O  
ATOM   3599  CB  SER A2092      35.696 -22.259  10.922  1.00  0.00           C  
ATOM   3600  OG  SER A2092      36.339 -23.465  10.552  1.00  0.00           O  
ATOM   3601  N   ALA A2093      38.308 -22.523  13.204  1.00  0.00           N  
ATOM   3602  CA  ALA A2093      39.757 -22.548  13.361  1.00  0.00           C  
ATOM   3603  C   ALA A2093      40.543 -22.892  12.101  1.00  0.00           C  
ATOM   3604  O   ALA A2093      41.604 -22.321  11.860  1.00  0.00           O  
ATOM   3605  CB  ALA A2093      40.144 -23.505  14.503  1.00  0.00           C  
ATOM   3606  N   ALA A2094      40.029 -23.815  11.295  1.00  0.00           N  
ATOM   3607  CA  ALA A2094      40.723 -24.217  10.077  1.00  0.00           C  
ATOM   3608  C   ALA A2094      40.729 -23.127   9.013  1.00  0.00           C  
ATOM   3609  O   ALA A2094      41.627 -23.081   8.181  1.00  0.00           O  
ATOM   3610  CB  ALA A2094      40.098 -25.503   9.508  1.00  0.00           C  
ATOM   3611  N   HIS A2095      39.738 -22.241   9.041  1.00  0.00           N  
ATOM   3612  CA  HIS A2095      39.657 -21.175   8.046  1.00  0.00           C  
ATOM   3613  C   HIS A2095      39.949 -19.817   8.648  1.00  0.00           C  
ATOM   3614  O   HIS A2095      39.771 -18.789   7.994  1.00  0.00           O  
ATOM   3615  CB  HIS A2095      38.264 -21.149   7.424  1.00  0.00           C  
ATOM   3616  CG  HIS A2095      37.751 -22.503   7.055  1.00  0.00           C  
ATOM   3617  ND1 HIS A2095      37.403 -23.447   7.999  1.00  0.00           N  
ATOM   3618  CD2 HIS A2095      37.552 -23.084   5.849  1.00  0.00           C  
ATOM   3619  CE1 HIS A2095      37.011 -24.550   7.388  1.00  0.00           C  
ATOM   3620  NE2 HIS A2095      37.092 -24.356   6.084  1.00  0.00           N  
ATOM   3621  N   ALA A2096      40.404 -19.814   9.894  1.00  0.00           N  
ATOM   3622  CA  ALA A2096      40.685 -18.566  10.585  1.00  0.00           C  
ATOM   3623  C   ALA A2096      41.852 -17.782  10.013  1.00  0.00           C  
ATOM   3624  O   ALA A2096      42.851 -18.348   9.569  1.00  0.00           O  
ATOM   3625  CB  ALA A2096      40.925 -18.836  12.063  1.00  0.00           C  
ATOM   3626  N   LEU A2097      41.701 -16.465  10.022  1.00  0.00           N  
ATOM   3627  CA  LEU A2097      42.732 -15.562   9.560  1.00  0.00           C  
ATOM   3628  C   LEU A2097      43.364 -14.975  10.814  1.00  0.00           C  
ATOM   3629  O   LEU A2097      42.691 -14.305  11.602  1.00  0.00           O  
ATOM   3630  CB  LEU A2097      42.124 -14.440   8.713  1.00  0.00           C  
ATOM   3631  CG  LEU A2097      43.067 -13.263   8.412  1.00  0.00           C  
ATOM   3632  CD1 LEU A2097      44.310 -13.753   7.696  1.00  0.00           C  
ATOM   3633  CD2 LEU A2097      42.344 -12.230   7.561  1.00  0.00           C  
ATOM   3634  N   PRO A2098      44.662 -15.239  11.031  1.00  0.00           N  
ATOM   3635  CA  PRO A2098      45.355 -14.713  12.212  1.00  0.00           C  
ATOM   3636  C   PRO A2098      45.382 -13.196  12.124  1.00  0.00           C  
ATOM   3637  O   PRO A2098      45.900 -12.629  11.161  1.00  0.00           O  
ATOM   3638  CB  PRO A2098      46.743 -15.333  12.109  1.00  0.00           C  
ATOM   3639  CG  PRO A2098      46.499 -16.612  11.368  1.00  0.00           C  
ATOM   3640  CD  PRO A2098      45.526 -16.169  10.285  1.00  0.00           C  
ATOM   3641  N   VAL A2099      44.830 -12.548  13.142  1.00  0.00           N  
ATOM   3642  CA  VAL A2099      44.724 -11.097  13.171  1.00  0.00           C  
ATOM   3643  C   VAL A2099      45.257 -10.441  14.436  1.00  0.00           C  
ATOM   3644  O   VAL A2099      45.104 -10.976  15.532  1.00  0.00           O  
ATOM   3645  CB  VAL A2099      43.241 -10.685  13.034  1.00  0.00           C  
ATOM   3646  CG1 VAL A2099      43.089  -9.200  13.242  1.00  0.00           C  
ATOM   3647  CG2 VAL A2099      42.718 -11.085  11.677  1.00  0.00           C  
ATOM   3648  N   GLU A2100      45.881  -9.276  14.281  1.00  0.00           N  
ATOM   3649  CA  GLU A2100      46.362  -8.538  15.443  1.00  0.00           C  
ATOM   3650  C   GLU A2100      45.296  -7.495  15.701  1.00  0.00           C  
ATOM   3651  O   GLU A2100      44.955  -6.725  14.813  1.00  0.00           O  
ATOM   3652  CB  GLU A2100      47.696  -7.832  15.180  1.00  0.00           C  
ATOM   3653  CG  GLU A2100      48.126  -6.942  16.362  1.00  0.00           C  
ATOM   3654  CD  GLU A2100      49.559  -6.449  16.260  1.00  0.00           C  
ATOM   3655  OE1 GLU A2100      50.485  -7.276  16.414  1.00  0.00           O  
ATOM   3656  OE2 GLU A2100      49.760  -5.235  16.022  1.00  0.00           O  
ATOM   3657  N   ILE A2101      44.757  -7.472  16.909  1.00  0.00           N  
ATOM   3658  CA  ILE A2101      43.721  -6.507  17.224  1.00  0.00           C  
ATOM   3659  C   ILE A2101      44.208  -5.496  18.236  1.00  0.00           C  
ATOM   3660  O   ILE A2101      44.714  -5.854  19.303  1.00  0.00           O  
ATOM   3661  CB  ILE A2101      42.457  -7.208  17.747  1.00  0.00           C  
ATOM   3662  CG1 ILE A2101      41.830  -8.019  16.618  1.00  0.00           C  
ATOM   3663  CG2 ILE A2101      41.460  -6.185  18.285  1.00  0.00           C  
ATOM   3664  CD1 ILE A2101      40.553  -8.699  17.019  1.00  0.00           C  
ATOM   3665  N   ARG A2102      44.061  -4.223  17.888  1.00  0.00           N  
ATOM   3666  CA  ARG A2102      44.492  -3.150  18.765  1.00  0.00           C  
ATOM   3667  C   ARG A2102      43.309  -2.480  19.432  1.00  0.00           C  
ATOM   3668  O   ARG A2102      42.572  -1.721  18.802  1.00  0.00           O  
ATOM   3669  CB  ARG A2102      45.294  -2.120  17.976  1.00  0.00           C  
ATOM   3670  CG  ARG A2102      46.489  -2.722  17.294  1.00  0.00           C  
ATOM   3671  CD  ARG A2102      47.534  -1.698  16.951  1.00  0.00           C  
ATOM   3672  NE  ARG A2102      48.775  -2.372  16.600  1.00  0.00           N  
ATOM   3673  CZ  ARG A2102      49.970  -1.803  16.657  1.00  0.00           C  
ATOM   3674  NH1 ARG A2102      50.083  -0.543  17.051  1.00  0.00           N  
ATOM   3675  NH2 ARG A2102      51.052  -2.496  16.332  1.00  0.00           N  
ATOM   3676  N   LEU A2103      43.122  -2.774  20.711  1.00  0.00           N  
ATOM   3677  CA  LEU A2103      42.034  -2.179  21.466  1.00  0.00           C  
ATOM   3678  C   LEU A2103      42.554  -0.868  22.051  1.00  0.00           C  
ATOM   3679  O   LEU A2103      43.540  -0.842  22.789  1.00  0.00           O  
ATOM   3680  CB  LEU A2103      41.602  -3.131  22.578  1.00  0.00           C  
ATOM   3681  CG  LEU A2103      41.349  -4.555  22.079  1.00  0.00           C  
ATOM   3682  CD1 LEU A2103      41.332  -5.532  23.257  1.00  0.00           C  
ATOM   3683  CD2 LEU A2103      40.042  -4.588  21.299  1.00  0.00           C  
ATOM   3684  N   TYR A2104      41.901   0.226  21.696  1.00  0.00           N  
ATOM   3685  CA  TYR A2104      42.301   1.535  22.180  1.00  0.00           C  
ATOM   3686  C   TYR A2104      41.368   1.979  23.281  1.00  0.00           C  
ATOM   3687  O   TYR A2104      40.271   1.458  23.415  1.00  0.00           O  
ATOM   3688  CB  TYR A2104      42.278   2.541  21.028  1.00  0.00           C  
ATOM   3689  CG  TYR A2104      43.369   2.286  20.009  1.00  0.00           C  
ATOM   3690  CD1 TYR A2104      44.703   2.603  20.293  1.00  0.00           C  
ATOM   3691  CD2 TYR A2104      43.082   1.686  18.782  1.00  0.00           C  
ATOM   3692  CE1 TYR A2104      45.721   2.328  19.381  1.00  0.00           C  
ATOM   3693  CE2 TYR A2104      44.097   1.408  17.861  1.00  0.00           C  
ATOM   3694  CZ  TYR A2104      45.412   1.732  18.168  1.00  0.00           C  
ATOM   3695  OH  TYR A2104      46.421   1.467  17.260  1.00  0.00           O  
ATOM   3696  N   ASP A2105      41.820   2.931  24.078  1.00  0.00           N  
ATOM   3697  CA  ASP A2105      41.020   3.466  25.166  1.00  0.00           C  
ATOM   3698  C   ASP A2105      41.492   4.900  25.414  1.00  0.00           C  
ATOM   3699  O   ASP A2105      42.428   5.355  24.754  1.00  0.00           O  
ATOM   3700  CB  ASP A2105      41.194   2.591  26.400  1.00  0.00           C  
ATOM   3701  CG  ASP A2105      40.280   2.991  27.527  1.00  0.00           C  
ATOM   3702  OD1 ASP A2105      39.213   3.583  27.254  1.00  0.00           O  
ATOM   3703  OD2 ASP A2105      40.630   2.699  28.693  1.00  0.00           O  
ATOM   3704  N   ARG A2107      40.851   5.611  26.341  1.00  0.00           N  
ATOM   3705  CA  ARG A2107      41.220   7.003  26.614  1.00  0.00           C  
ATOM   3706  C   ARG A2107      42.708   7.181  26.872  1.00  0.00           C  
ATOM   3707  O   ARG A2107      43.294   6.443  27.650  1.00  0.00           O  
ATOM   3708  CB  ARG A2107      40.409   7.544  27.790  1.00  0.00           C  
ATOM   3709  CG  ARG A2107      40.474   6.701  29.041  1.00  0.00           C  
ATOM   3710  CD  ARG A2107      39.399   7.133  30.016  1.00  0.00           C  
ATOM   3711  NE  ARG A2107      38.108   7.284  29.347  1.00  0.00           N  
ATOM   3712  CZ  ARG A2107      36.944   7.393  29.980  1.00  0.00           C  
ATOM   3713  NH1 ARG A2107      36.906   7.365  31.308  1.00  0.00           N  
ATOM   3714  NH2 ARG A2107      35.820   7.537  29.287  1.00  0.00           N  
ATOM   3715  N   LEU A2108      43.315   8.164  26.212  1.00  0.00           N  
ATOM   3716  CA  LEU A2108      44.746   8.415  26.347  1.00  0.00           C  
ATOM   3717  C   LEU A2108      45.158   8.721  27.781  1.00  0.00           C  
ATOM   3718  O   LEU A2108      46.192   8.249  28.247  1.00  0.00           O  
ATOM   3719  CB  LEU A2108      45.177   9.573  25.445  1.00  0.00           C  
ATOM   3720  CG  LEU A2108      46.484   9.375  24.663  1.00  0.00           C  
ATOM   3721  CD1 LEU A2108      46.970  10.707  24.136  1.00  0.00           C  
ATOM   3722  CD2 LEU A2108      47.554   8.724  25.545  1.00  0.00           C  
ATOM   3723  N   PHE A2109      44.347   9.512  28.475  1.00  0.00           N  
ATOM   3724  CA  PHE A2109      44.636   9.882  29.857  1.00  0.00           C  
ATOM   3725  C   PHE A2109      43.637   9.281  30.831  1.00  0.00           C  
ATOM   3726  O   PHE A2109      42.500   8.993  30.471  1.00  0.00           O  
ATOM   3727  CB  PHE A2109      44.649  11.402  29.995  1.00  0.00           C  
ATOM   3728  CG  PHE A2109      45.715  12.056  29.186  1.00  0.00           C  
ATOM   3729  CD1 PHE A2109      46.995  12.219  29.705  1.00  0.00           C  
ATOM   3730  CD2 PHE A2109      45.453  12.478  27.879  1.00  0.00           C  
ATOM   3731  CE1 PHE A2109      48.008  12.794  28.942  1.00  0.00           C  
ATOM   3732  CE2 PHE A2109      46.463  13.053  27.107  1.00  0.00           C  
ATOM   3733  CZ  PHE A2109      47.751  13.211  27.647  1.00  0.00           C  
ATOM   3734  N   SER A2110      44.071   9.104  32.070  1.00  0.00           N  
ATOM   3735  CA  SER A2110      43.219   8.521  33.093  1.00  0.00           C  
ATOM   3736  C   SER A2110      42.366   9.544  33.841  1.00  0.00           C  
ATOM   3737  O   SER A2110      41.602   9.175  34.723  1.00  0.00           O  
ATOM   3738  CB  SER A2110      44.076   7.722  34.080  1.00  0.00           C  
ATOM   3739  OG  SER A2110      45.167   8.489  34.562  1.00  0.00           O  
ATOM   3740  N   VAL A2111      42.502  10.823  33.502  1.00  0.00           N  
ATOM   3741  CA  VAL A2111      41.711  11.867  34.153  1.00  0.00           C  
ATOM   3742  C   VAL A2111      40.952  12.704  33.116  1.00  0.00           C  
ATOM   3743  O   VAL A2111      41.407  12.869  31.984  1.00  0.00           O  
ATOM   3744  CB  VAL A2111      42.588  12.798  35.020  1.00  0.00           C  
ATOM   3745  CG1 VAL A2111      43.315  11.985  36.058  1.00  0.00           C  
ATOM   3746  CG2 VAL A2111      43.562  13.578  34.152  1.00  0.00           C  
ATOM   3747  N   PRO A2112      39.776  13.235  33.496  1.00  0.00           N  
ATOM   3748  CA  PRO A2112      38.897  14.055  32.655  1.00  0.00           C  
ATOM   3749  C   PRO A2112      39.557  15.276  32.055  1.00  0.00           C  
ATOM   3750  O   PRO A2112      39.270  15.644  30.917  1.00  0.00           O  
ATOM   3751  CB  PRO A2112      37.771  14.449  33.605  1.00  0.00           C  
ATOM   3752  CG  PRO A2112      37.719  13.320  34.554  1.00  0.00           C  
ATOM   3753  CD  PRO A2112      39.181  13.063  34.831  1.00  0.00           C  
ATOM   3754  N   ASN A2113      40.440  15.899  32.827  1.00  0.00           N  
ATOM   3755  CA  ASN A2113      41.124  17.105  32.385  1.00  0.00           C  
ATOM   3756  C   ASN A2113      42.630  17.020  32.607  1.00  0.00           C  
ATOM   3757  O   ASN A2113      43.180  17.686  33.476  1.00  0.00           O  
ATOM   3758  CB  ASN A2113      40.534  18.310  33.124  1.00  0.00           C  
ATOM   3759  CG  ASN A2113      41.093  19.630  32.638  1.00  0.00           C  
ATOM   3760  OD1 ASN A2113      41.493  19.765  31.480  1.00  0.00           O  
ATOM   3761  ND2 ASN A2113      41.102  20.622  33.518  1.00  0.00           N  
ATOM   3762  N   PRO A2121      43.320  16.202  31.801  1.00  0.00           N  
ATOM   3763  CA  PRO A2121      44.769  16.033  31.918  1.00  0.00           C  
ATOM   3764  C   PRO A2121      45.531  17.326  31.651  1.00  0.00           C  
ATOM   3765  O   PRO A2121      46.603  17.554  32.210  1.00  0.00           O  
ATOM   3766  CB  PRO A2121      45.064  14.956  30.882  1.00  0.00           C  
ATOM   3767  CG  PRO A2121      44.061  15.238  29.830  1.00  0.00           C  
ATOM   3768  CD  PRO A2121      42.809  15.494  30.614  1.00  0.00           C  
ATOM   3769  N   GLY A2122      44.963  18.169  30.797  1.00  0.00           N  
ATOM   3770  CA  GLY A2122      45.599  19.428  30.466  1.00  0.00           C  
ATOM   3771  C   GLY A2122      45.770  20.341  31.663  1.00  0.00           C  
ATOM   3772  O   GLY A2122      46.518  21.313  31.603  1.00  0.00           O  
ATOM   3773  N   ALA A2123      45.081  20.027  32.754  1.00  0.00           N  
ATOM   3774  CA  ALA A2123      45.155  20.831  33.965  1.00  0.00           C  
ATOM   3775  C   ALA A2123      45.876  20.097  35.078  1.00  0.00           C  
ATOM   3776  O   ALA A2123      45.588  20.303  36.251  1.00  0.00           O  
ATOM   3777  CB  ALA A2123      43.759  21.209  34.422  1.00  0.00           C  
ATOM   3778  N   ALA A2124      46.807  19.229  34.709  1.00  0.00           N  
ATOM   3779  CA  ALA A2124      47.568  18.483  35.698  1.00  0.00           C  
ATOM   3780  C   ALA A2124      48.943  19.116  35.761  1.00  0.00           C  
ATOM   3781  O   ALA A2124      49.360  19.788  34.818  1.00  0.00           O  
ATOM   3782  CB  ALA A2124      47.675  17.026  35.291  1.00  0.00           C  
ATOM   3783  N   ASP A2126      49.642  18.916  36.871  1.00  0.00           N  
ATOM   3784  CA  ASP A2126      50.974  19.485  37.030  1.00  0.00           C  
ATOM   3785  C   ASP A2126      51.862  18.927  35.936  1.00  0.00           C  
ATOM   3786  O   ASP A2126      52.568  19.665  35.252  1.00  0.00           O  
ATOM   3787  CB  ASP A2126      51.530  19.135  38.407  1.00  0.00           C  
ATOM   3788  CG  ASP A2126      50.630  19.612  39.527  1.00  0.00           C  
ATOM   3789  OD1 ASP A2126      50.395  20.836  39.615  1.00  0.00           O  
ATOM   3790  OD2 ASP A2126      50.150  18.766  40.311  1.00  0.00           O  
ATOM   3791  N   ASP A2127      51.808  17.611  35.776  1.00  0.00           N  
ATOM   3792  CA  ASP A2127      52.572  16.919  34.750  1.00  0.00           C  
ATOM   3793  C   ASP A2127      51.582  16.032  34.012  1.00  0.00           C  
ATOM   3794  O   ASP A2127      51.340  14.896  34.426  1.00  0.00           O  
ATOM   3795  CB  ASP A2127      53.647  16.045  35.381  1.00  0.00           C  
ATOM   3796  CG  ASP A2127      54.579  15.454  34.354  1.00  0.00           C  
ATOM   3797  OD1 ASP A2127      54.192  15.383  33.163  1.00  0.00           O  
ATOM   3798  OD2 ASP A2127      55.697  15.054  34.742  1.00  0.00           O  
ATOM   3799  N   PHE A2128      51.013  16.537  32.921  1.00  0.00           N  
ATOM   3800  CA  PHE A2128      50.026  15.761  32.185  1.00  0.00           C  
ATOM   3801  C   PHE A2128      50.541  14.415  31.695  1.00  0.00           C  
ATOM   3802  O   PHE A2128      49.773  13.469  31.600  1.00  0.00           O  
ATOM   3803  CB  PHE A2128      49.433  16.577  31.017  1.00  0.00           C  
ATOM   3804  CG  PHE A2128      50.288  16.608  29.778  1.00  0.00           C  
ATOM   3805  CD1 PHE A2128      51.487  17.306  29.753  1.00  0.00           C  
ATOM   3806  CD2 PHE A2128      49.877  15.955  28.623  1.00  0.00           C  
ATOM   3807  CE1 PHE A2128      52.263  17.358  28.596  1.00  0.00           C  
ATOM   3808  CE2 PHE A2128      50.647  15.999  27.461  1.00  0.00           C  
ATOM   3809  CZ  PHE A2128      51.843  16.703  27.449  1.00  0.00           C  
ATOM   3810  N   LEU A2129      51.834  14.317  31.405  1.00  0.00           N  
ATOM   3811  CA  LEU A2129      52.400  13.054  30.924  1.00  0.00           C  
ATOM   3812  C   LEU A2129      52.331  11.966  31.990  1.00  0.00           C  
ATOM   3813  O   LEU A2129      52.182  10.789  31.678  1.00  0.00           O  
ATOM   3814  CB  LEU A2129      53.863  13.236  30.491  1.00  0.00           C  
ATOM   3815  CG  LEU A2129      54.135  14.065  29.229  1.00  0.00           C  
ATOM   3816  CD1 LEU A2129      55.643  14.165  28.961  1.00  0.00           C  
ATOM   3817  CD2 LEU A2129      53.429  13.417  28.042  1.00  0.00           C  
ATOM   3818  N   SER A2130      52.445  12.363  33.250  1.00  0.00           N  
ATOM   3819  CA  SER A2130      52.414  11.403  34.343  1.00  0.00           C  
ATOM   3820  C   SER A2130      51.013  10.884  34.558  1.00  0.00           C  
ATOM   3821  O   SER A2130      50.781  10.042  35.425  1.00  0.00           O  
ATOM   3822  CB  SER A2130      52.902  12.042  35.639  1.00  0.00           C  
ATOM   3823  OG  SER A2130      51.946  12.964  36.127  1.00  0.00           O  
ATOM   3824  N   VAL A2131      50.073  11.374  33.765  1.00  0.00           N  
ATOM   3825  CA  VAL A2131      48.703  10.930  33.926  1.00  0.00           C  
ATOM   3826  C   VAL A2131      48.190  10.177  32.688  1.00  0.00           C  
ATOM   3827  O   VAL A2131      46.985   9.962  32.513  1.00  0.00           O  
ATOM   3828  CB  VAL A2131      47.804  12.140  34.317  1.00  0.00           C  
ATOM   3829  CG1 VAL A2131      47.137  12.749  33.100  1.00  0.00           C  
ATOM   3830  CG2 VAL A2131      46.818  11.717  35.364  1.00  0.00           C  
ATOM   3831  N   ILE A2150      49.123   9.761  31.835  1.00  0.00           N  
ATOM   3832  CA  ILE A2150      48.773   8.996  30.644  1.00  0.00           C  
ATOM   3833  C   ILE A2150      48.169   7.668  31.089  1.00  0.00           C  
ATOM   3834  O   ILE A2150      48.548   7.115  32.124  1.00  0.00           O  
ATOM   3835  CB  ILE A2150      50.020   8.695  29.769  1.00  0.00           C  
ATOM   3836  CG1 ILE A2150      50.394   9.930  28.955  1.00  0.00           C  
ATOM   3837  CG2 ILE A2150      49.746   7.522  28.827  1.00  0.00           C  
ATOM   3838  CD1 ILE A2150      51.541   9.686  27.989  1.00  0.00           C  
ATOM   3839  N   ASN A2151      47.228   7.154  30.311  1.00  0.00           N  
ATOM   3840  CA  ASN A2151      46.600   5.883  30.644  1.00  0.00           C  
ATOM   3841  C   ASN A2151      47.453   4.757  30.077  1.00  0.00           C  
ATOM   3842  O   ASN A2151      47.592   4.627  28.860  1.00  0.00           O  
ATOM   3843  CB  ASN A2151      45.180   5.822  30.064  1.00  0.00           C  
ATOM   3844  CG  ASN A2151      44.544   4.453  30.217  1.00  0.00           C  
ATOM   3845  OD1 ASN A2151      45.023   3.615  30.975  1.00  0.00           O  
ATOM   3846  ND2 ASN A2151      43.450   4.223  29.493  1.00  0.00           N  
ATOM   3847  N   PRO A2152      48.050   3.940  30.957  1.00  0.00           N  
ATOM   3848  CA  PRO A2152      48.902   2.809  30.574  1.00  0.00           C  
ATOM   3849  C   PRO A2152      48.194   1.785  29.697  1.00  0.00           C  
ATOM   3850  O   PRO A2152      48.838   0.959  29.055  1.00  0.00           O  
ATOM   3851  CB  PRO A2152      49.327   2.224  31.916  1.00  0.00           C  
ATOM   3852  CG  PRO A2152      48.188   2.573  32.805  1.00  0.00           C  
ATOM   3853  CD  PRO A2152      47.908   4.001  32.417  1.00  0.00           C  
ATOM   3854  N   GLU A2154      46.867   1.839  29.670  1.00  0.00           N  
ATOM   3855  CA  GLU A2154      46.113   0.912  28.841  1.00  0.00           C  
ATOM   3856  C   GLU A2154      45.409   1.594  27.682  1.00  0.00           C  
ATOM   3857  O   GLU A2154      44.401   1.080  27.204  1.00  0.00           O  
ATOM   3858  CB  GLU A2154      45.077   0.162  29.671  1.00  0.00           C  
ATOM   3859  CG  GLU A2154      45.672  -0.790  30.687  1.00  0.00           C  
ATOM   3860  CD  GLU A2154      44.611  -1.575  31.414  1.00  0.00           C  
ATOM   3861  OE1 GLU A2154      43.815  -0.956  32.150  1.00  0.00           O  
ATOM   3862  OE2 GLU A2154      44.570  -2.812  31.240  1.00  0.00           O  
ATOM   3863  N   SER A2155      45.920   2.745  27.239  1.00  0.00           N  
ATOM   3864  CA  SER A2155      45.309   3.459  26.114  1.00  0.00           C  
ATOM   3865  C   SER A2155      45.367   2.569  24.880  1.00  0.00           C  
ATOM   3866  O   SER A2155      44.555   2.700  23.965  1.00  0.00           O  
ATOM   3867  CB  SER A2155      46.036   4.778  25.842  1.00  0.00           C  
ATOM   3868  OG  SER A2155      47.437   4.582  25.727  1.00  0.00           O  
ATOM   3869  N   LEU A2156      46.342   1.661  24.872  1.00  0.00           N  
ATOM   3870  CA  LEU A2156      46.508   0.697  23.782  1.00  0.00           C  
ATOM   3871  C   LEU A2156      46.799  -0.678  24.353  1.00  0.00           C  
ATOM   3872  O   LEU A2156      47.716  -0.844  25.148  1.00  0.00           O  
ATOM   3873  CB  LEU A2156      47.659   1.080  22.836  1.00  0.00           C  
ATOM   3874  CG  LEU A2156      48.122  -0.134  22.005  1.00  0.00           C  
ATOM   3875  CD1 LEU A2156      47.014  -0.616  21.088  1.00  0.00           C  
ATOM   3876  CD2 LEU A2156      49.329   0.231  21.185  1.00  0.00           C  
ATOM   3877  N   VAL A2167      46.012  -1.663  23.952  1.00  0.00           N  
ATOM   3878  CA  VAL A2167      46.219  -3.031  24.409  1.00  0.00           C  
ATOM   3879  C   VAL A2167      46.152  -3.897  23.166  1.00  0.00           C  
ATOM   3880  O   VAL A2167      45.140  -3.906  22.470  1.00  0.00           O  
ATOM   3881  CB  VAL A2167      45.140  -3.452  25.415  1.00  0.00           C  
ATOM   3882  CG1 VAL A2167      43.780  -3.063  24.879  1.00  0.00           C  
ATOM   3883  CG2 VAL A2167      45.201  -4.965  25.662  1.00  0.00           C  
ATOM   3884  N   ILE A2168      47.242  -4.605  22.880  1.00  0.00           N  
ATOM   3885  CA  ILE A2168      47.328  -5.443  21.695  1.00  0.00           C  
ATOM   3886  C   ILE A2168      47.020  -6.918  21.916  1.00  0.00           C  
ATOM   3887  O   ILE A2168      47.659  -7.586  22.724  1.00  0.00           O  
ATOM   3888  CB  ILE A2168      48.710  -5.326  21.044  1.00  0.00           C  
ATOM   3889  CG1 ILE A2168      49.048  -3.848  20.823  1.00  0.00           C  
ATOM   3890  CG2 ILE A2168      48.715  -6.073  19.719  1.00  0.00           C  
ATOM   3891  CD1 ILE A2168      50.184  -3.613  19.863  1.00  0.00           C  
ATOM   3892  N   LYS A2169      46.040  -7.415  21.169  1.00  0.00           N  
ATOM   3893  CA  LYS A2169      45.610  -8.804  21.258  1.00  0.00           C  
ATOM   3894  C   LYS A2169      45.762  -9.523  19.917  1.00  0.00           C  
ATOM   3895  O   LYS A2169      45.584  -8.926  18.858  1.00  0.00           O  
ATOM   3896  CB  LYS A2169      44.141  -8.863  21.678  1.00  0.00           C  
ATOM   3897  CG  LYS A2169      43.855  -8.358  23.069  1.00  0.00           C  
ATOM   3898  CD  LYS A2169      44.321  -9.350  24.110  1.00  0.00           C  
ATOM   3899  CE  LYS A2169      43.702  -9.057  25.467  1.00  0.00           C  
ATOM   3900  NZ  LYS A2169      44.031 -10.126  26.453  1.00  0.00           N  
ATOM   3901  N   GLN A2170      46.096 -10.806  19.968  1.00  0.00           N  
ATOM   3902  CA  GLN A2170      46.223 -11.608  18.761  1.00  0.00           C  
ATOM   3903  C   GLN A2170      44.981 -12.489  18.723  1.00  0.00           C  
ATOM   3904  O   GLN A2170      44.789 -13.315  19.599  1.00  0.00           O  
ATOM   3905  CB  GLN A2170      47.474 -12.477  18.824  1.00  0.00           C  
ATOM   3906  CG  GLN A2170      48.775 -11.702  18.890  1.00  0.00           C  
ATOM   3907  CD  GLN A2170      48.915 -10.695  17.763  1.00  0.00           C  
ATOM   3908  OE1 GLN A2170      48.493 -10.946  16.636  1.00  0.00           O  
ATOM   3909  NE2 GLN A2170      49.524  -9.555  18.060  1.00  0.00           N  
ATOM   3910  N   GLY A2171      44.131 -12.301  17.721  1.00  0.00           N  
ATOM   3911  CA  GLY A2171      42.913 -13.090  17.630  1.00  0.00           C  
ATOM   3912  C   GLY A2171      42.717 -13.775  16.292  1.00  0.00           C  
ATOM   3913  O   GLY A2171      43.664 -13.960  15.526  1.00  0.00           O  
ATOM   3914  N   PHE A2173      41.478 -14.152  16.005  1.00  0.00           N  
ATOM   3915  CA  PHE A2173      41.160 -14.833  14.757  1.00  0.00           C  
ATOM   3916  C   PHE A2173      39.933 -14.241  14.099  1.00  0.00           C  
ATOM   3917  O   PHE A2173      38.900 -14.050  14.736  1.00  0.00           O  
ATOM   3918  CB  PHE A2173      40.942 -16.330  15.013  1.00  0.00           C  
ATOM   3919  CG  PHE A2173      42.185 -17.052  15.431  1.00  0.00           C  
ATOM   3920  CD1 PHE A2173      43.189 -17.321  14.510  1.00  0.00           C  
ATOM   3921  CD2 PHE A2173      42.378 -17.418  16.756  1.00  0.00           C  
ATOM   3922  CE1 PHE A2173      44.368 -17.942  14.901  1.00  0.00           C  
ATOM   3923  CE2 PHE A2173      43.559 -18.041  17.161  1.00  0.00           C  
ATOM   3924  CZ  PHE A2173      44.555 -18.302  16.230  1.00  0.00           C  
ATOM   3925  N   ALA A2174      40.056 -13.962  12.807  1.00  0.00           N  
ATOM   3926  CA  ALA A2174      38.960 -13.382  12.039  1.00  0.00           C  
ATOM   3927  C   ALA A2174      38.486 -14.339  10.948  1.00  0.00           C  
ATOM   3928  O   ALA A2174      39.242 -15.190  10.491  1.00  0.00           O  
ATOM   3929  CB  ALA A2174      39.416 -12.054  11.419  1.00  0.00           C  
ATOM   3930  N   GLU A2175      37.228 -14.200  10.543  1.00  0.00           N  
ATOM   3931  CA  GLU A2175      36.684 -15.043   9.487  1.00  0.00           C  
ATOM   3932  C   GLU A2175      37.488 -14.717   8.212  1.00  0.00           C  
ATOM   3933  O   GLU A2175      37.852 -13.559   7.982  1.00  0.00           O  
ATOM   3934  CB  GLU A2175      35.181 -14.758   9.289  1.00  0.00           C  
ATOM   3935  CG  GLU A2175      34.844 -13.461   8.558  1.00  0.00           C  
ATOM   3936  CD  GLU A2175      33.340 -13.249   8.360  1.00  0.00           C  
ATOM   3937  OE1 GLU A2175      32.615 -12.990   9.345  1.00  0.00           O  
ATOM   3938  OE2 GLU A2175      32.875 -13.346   7.206  1.00  0.00           O  
ATOM   3939  N   PRO A2176      37.779 -15.734   7.376  1.00  0.00           N  
ATOM   3940  CA  PRO A2176      38.545 -15.559   6.136  1.00  0.00           C  
ATOM   3941  C   PRO A2176      38.111 -14.371   5.284  1.00  0.00           C  
ATOM   3942  O   PRO A2176      38.917 -13.790   4.558  1.00  0.00           O  
ATOM   3943  CB  PRO A2176      38.368 -16.906   5.421  1.00  0.00           C  
ATOM   3944  CG  PRO A2176      37.058 -17.410   5.941  1.00  0.00           C  
ATOM   3945  CD  PRO A2176      37.155 -17.069   7.413  1.00  0.00           C  
ATOM   3946  N   SER A2177      36.834 -14.019   5.390  1.00  0.00           N  
ATOM   3947  CA  SER A2177      36.246 -12.896   4.664  1.00  0.00           C  
ATOM   3948  C   SER A2177      37.079 -11.599   4.754  1.00  0.00           C  
ATOM   3949  O   SER A2177      37.245 -10.894   3.761  1.00  0.00           O  
ATOM   3950  CB  SER A2177      34.823 -12.672   5.199  1.00  0.00           C  
ATOM   3951  OG  SER A2177      34.330 -11.379   4.927  1.00  0.00           O  
ATOM   3952  N   LEU A2178      37.599 -11.293   5.943  1.00  0.00           N  
ATOM   3953  CA  LEU A2178      38.411 -10.094   6.154  1.00  0.00           C  
ATOM   3954  C   LEU A2178      39.749 -10.125   5.421  1.00  0.00           C  
ATOM   3955  O   LEU A2178      40.500  -9.155   5.455  1.00  0.00           O  
ATOM   3956  CB  LEU A2178      38.682  -9.868   7.651  1.00  0.00           C  
ATOM   3957  CG  LEU A2178      37.606  -9.298   8.584  1.00  0.00           C  
ATOM   3958  CD1 LEU A2178      36.879  -8.171   7.872  1.00  0.00           C  
ATOM   3959  CD2 LEU A2178      36.624 -10.363   9.003  1.00  0.00           C  
ATOM   3960  N   LYS A2179      40.056 -11.235   4.765  1.00  0.00           N  
ATOM   3961  CA  LYS A2179      41.315 -11.347   4.037  1.00  0.00           C  
ATOM   3962  C   LYS A2179      41.413 -10.213   3.024  1.00  0.00           C  
ATOM   3963  O   LYS A2179      42.504  -9.755   2.691  1.00  0.00           O  
ATOM   3964  CB  LYS A2179      41.390 -12.694   3.309  1.00  0.00           C  
ATOM   3965  CG  LYS A2179      42.773 -13.068   2.794  1.00  0.00           C  
ATOM   3966  CD  LYS A2179      43.736 -13.324   3.948  1.00  0.00           C  
ATOM   3967  CE  LYS A2179      45.114 -13.754   3.452  1.00  0.00           C  
ATOM   3968  NZ  LYS A2179      46.113 -13.856   4.564  1.00  0.00           N  
ATOM   3969  N   ASP A2189      40.259  -9.755   2.547  1.00  0.00           N  
ATOM   3970  CA  ASP A2189      40.206  -8.682   1.559  1.00  0.00           C  
ATOM   3971  C   ASP A2189      39.862  -7.316   2.154  1.00  0.00           C  
ATOM   3972  O   ASP A2189      39.495  -6.394   1.424  1.00  0.00           O  
ATOM   3973  CB  ASP A2189      39.186  -9.026   0.464  1.00  0.00           C  
ATOM   3974  CG  ASP A2189      39.535 -10.303  -0.287  1.00  0.00           C  
ATOM   3975  OD1 ASP A2189      40.676 -10.408  -0.790  1.00  0.00           O  
ATOM   3976  OD2 ASP A2189      38.665 -11.199  -0.380  1.00  0.00           O  
ATOM   3977  N   ALA A2228      39.979  -7.181   3.470  1.00  0.00           N  
ATOM   3978  CA  ALA A2228      39.672  -5.914   4.123  1.00  0.00           C  
ATOM   3979  C   ALA A2228      40.512  -4.794   3.516  1.00  0.00           C  
ATOM   3980  O   ALA A2228      41.705  -4.967   3.266  1.00  0.00           O  
ATOM   3981  CB  ALA A2228      39.934  -6.018   5.616  1.00  0.00           C  
ATOM   3982  N   VAL A2229      39.879  -3.649   3.274  1.00  0.00           N  
ATOM   3983  CA  VAL A2229      40.562  -2.498   2.691  1.00  0.00           C  
ATOM   3984  C   VAL A2229      40.820  -1.434   3.749  1.00  0.00           C  
ATOM   3985  O   VAL A2229      39.910  -1.033   4.472  1.00  0.00           O  
ATOM   3986  CB  VAL A2229      39.728  -1.878   1.544  1.00  0.00           C  
ATOM   3987  CG1 VAL A2229      39.641  -2.850   0.377  1.00  0.00           C  
ATOM   3988  CG2 VAL A2229      38.333  -1.543   2.041  1.00  0.00           C  
ATOM   3989  N   ALA A2230      42.066  -0.982   3.836  1.00  0.00           N  
ATOM   3990  CA  ALA A2230      42.449   0.028   4.814  1.00  0.00           C  
ATOM   3991  C   ALA A2230      41.490   1.208   4.803  1.00  0.00           C  
ATOM   3992  O   ALA A2230      41.040   1.657   3.746  1.00  0.00           O  
ATOM   3993  CB  ALA A2230      43.870   0.506   4.548  1.00  0.00           C  
ATOM   3994  N   GLY A2231      41.181   1.709   5.992  1.00  0.00           N  
ATOM   3995  CA  GLY A2231      40.269   2.827   6.094  1.00  0.00           C  
ATOM   3996  C   GLY A2231      38.848   2.370   6.358  1.00  0.00           C  
ATOM   3997  O   GLY A2231      38.241   2.789   7.348  1.00  0.00           O  
ATOM   3998  N   LYS A2232      38.321   1.517   5.479  1.00  0.00           N  
ATOM   3999  CA  LYS A2232      36.959   0.998   5.614  1.00  0.00           C  
ATOM   4000  C   LYS A2232      36.714   0.275   6.941  1.00  0.00           C  
ATOM   4001  O   LYS A2232      37.485  -0.597   7.346  1.00  0.00           O  
ATOM   4002  CB  LYS A2232      36.635   0.042   4.468  1.00  0.00           C  
ATOM   4003  CG  LYS A2232      35.324  -0.696   4.674  1.00  0.00           C  
ATOM   4004  CD  LYS A2232      35.122  -1.802   3.658  1.00  0.00           C  
ATOM   4005  CE  LYS A2232      33.879  -2.613   3.992  1.00  0.00           C  
ATOM   4006  NZ  LYS A2232      32.676  -1.743   4.128  1.00  0.00           N  
ATOM   4007  N   ALA A2233      35.618   0.624   7.602  1.00  0.00           N  
ATOM   4008  CA  ALA A2233      35.277   0.016   8.876  1.00  0.00           C  
ATOM   4009  C   ALA A2233      34.314  -1.164   8.741  1.00  0.00           C  
ATOM   4010  O   ALA A2233      33.580  -1.282   7.759  1.00  0.00           O  
ATOM   4011  CB  ALA A2233      34.681   1.064   9.798  1.00  0.00           C  
ATOM   4012  N   PHE A2234      34.353  -2.041   9.739  1.00  0.00           N  
ATOM   4013  CA  PHE A2234      33.494  -3.221   9.816  1.00  0.00           C  
ATOM   4014  C   PHE A2234      32.993  -3.275  11.244  1.00  0.00           C  
ATOM   4015  O   PHE A2234      33.621  -2.717  12.152  1.00  0.00           O  
ATOM   4016  CB  PHE A2234      34.267  -4.521   9.594  1.00  0.00           C  
ATOM   4017  CG  PHE A2234      34.823  -4.690   8.220  1.00  0.00           C  
ATOM   4018  CD1 PHE A2234      36.092  -4.209   7.899  1.00  0.00           C  
ATOM   4019  CD2 PHE A2234      34.102  -5.384   7.248  1.00  0.00           C  
ATOM   4020  CE1 PHE A2234      36.640  -4.420   6.627  1.00  0.00           C  
ATOM   4021  CE2 PHE A2234      34.640  -5.599   5.977  1.00  0.00           C  
ATOM   4022  CZ  PHE A2234      35.914  -5.115   5.668  1.00  0.00           C  
ATOM   4023  N   GLN A2235      31.861  -3.933  11.450  1.00  0.00           N  
ATOM   4024  CA  GLN A2235      31.363  -4.089  12.804  1.00  0.00           C  
ATOM   4025  C   GLN A2235      31.631  -5.527  13.170  1.00  0.00           C  
ATOM   4026  O   GLN A2235      31.076  -6.437  12.564  1.00  0.00           O  
ATOM   4027  CB  GLN A2235      29.863  -3.858  12.929  1.00  0.00           C  
ATOM   4028  CG  GLN A2235      29.431  -3.913  14.387  1.00  0.00           C  
ATOM   4029  CD  GLN A2235      27.949  -4.179  14.578  1.00  0.00           C  
ATOM   4030  OE1 GLN A2235      27.444  -5.235  14.204  1.00  0.00           O  
ATOM   4031  NE2 GLN A2235      27.247  -3.225  15.174  1.00  0.00           N  
ATOM   4032  N   PHE A2236      32.522  -5.738  14.123  1.00  0.00           N  
ATOM   4033  CA  PHE A2236      32.798  -7.079  14.575  1.00  0.00           C  
ATOM   4034  C   PHE A2236      31.655  -7.312  15.547  1.00  0.00           C  
ATOM   4035  O   PHE A2236      31.654  -6.782  16.660  1.00  0.00           O  
ATOM   4036  CB  PHE A2236      34.160  -7.140  15.273  1.00  0.00           C  
ATOM   4037  CG  PHE A2236      35.333  -7.134  14.321  1.00  0.00           C  
ATOM   4038  CD1 PHE A2236      35.133  -7.049  12.942  1.00  0.00           C  
ATOM   4039  CD2 PHE A2236      36.634  -7.238  14.801  1.00  0.00           C  
ATOM   4040  CE1 PHE A2236      36.211  -7.070  12.058  1.00  0.00           C  
ATOM   4041  CE2 PHE A2236      37.728  -7.259  13.929  1.00  0.00           C  
ATOM   4042  CZ  PHE A2236      37.519  -7.174  12.553  1.00  0.00           C  
ATOM   4043  N   GLU A2237      30.662  -8.073  15.094  1.00  0.00           N  
ATOM   4044  CA  GLU A2237      29.478  -8.381  15.894  1.00  0.00           C  
ATOM   4045  C   GLU A2237      29.804  -8.678  17.353  1.00  0.00           C  
ATOM   4046  O   GLU A2237      30.734  -9.427  17.654  1.00  0.00           O  
ATOM   4047  CB  GLU A2237      28.717  -9.558  15.269  1.00  0.00           C  
ATOM   4048  CG  GLU A2237      27.374  -9.166  14.644  1.00  0.00           C  
ATOM   4049  CD  GLU A2237      26.755 -10.279  13.814  1.00  0.00           C  
ATOM   4050  OE1 GLU A2237      26.881 -11.458  14.206  1.00  0.00           O  
ATOM   4051  OE2 GLU A2237      26.132  -9.981  12.773  1.00  0.00           O  
ATOM   4052  N   ARG A2238      29.035  -8.057  18.247  1.00  0.00           N  
ATOM   4053  CA  ARG A2238      29.195  -8.222  19.686  1.00  0.00           C  
ATOM   4054  C   ARG A2238      30.491  -7.623  20.257  1.00  0.00           C  
ATOM   4055  O   ARG A2238      30.768  -7.746  21.449  1.00  0.00           O  
ATOM   4056  CB  ARG A2238      29.128  -9.707  20.056  1.00  0.00           C  
ATOM   4057  CG  ARG A2238      27.915 -10.469  19.505  1.00  0.00           C  
ATOM   4058  CD  ARG A2238      27.242 -11.265  20.603  1.00  0.00           C  
ATOM   4059  NE  ARG A2238      28.212 -12.018  21.396  1.00  0.00           N  
ATOM   4060  CZ  ARG A2238      28.077 -12.248  22.696  1.00  0.00           C  
ATOM   4061  NH1 ARG A2238      27.014 -11.780  23.345  1.00  0.00           N  
ATOM   4062  NH2 ARG A2238      28.999 -12.942  23.348  1.00  0.00           N  
ATOM   4063  N   GLU A2239      31.292  -6.982  19.417  1.00  0.00           N  
ATOM   4064  CA  GLU A2239      32.539  -6.392  19.895  1.00  0.00           C  
ATOM   4065  C   GLU A2239      32.600  -4.883  19.654  1.00  0.00           C  
ATOM   4066  O   GLU A2239      32.684  -4.100  20.598  1.00  0.00           O  
ATOM   4067  CB  GLU A2239      33.736  -7.076  19.232  1.00  0.00           C  
ATOM   4068  CG  GLU A2239      34.042  -8.469  19.753  1.00  0.00           C  
ATOM   4069  CD  GLU A2239      34.519  -8.460  21.193  1.00  0.00           C  
ATOM   4070  OE1 GLU A2239      35.070  -9.485  21.648  1.00  0.00           O  
ATOM   4071  OE2 GLU A2239      34.339  -7.430  21.871  1.00  0.00           O  
ATOM   4072  N   GLY A2240      32.555  -4.479  18.390  1.00  0.00           N  
ATOM   4073  CA  GLY A2240      32.603  -3.066  18.074  1.00  0.00           C  
ATOM   4074  C   GLY A2240      32.968  -2.843  16.624  1.00  0.00           C  
ATOM   4075  O   GLY A2240      32.864  -3.754  15.812  1.00  0.00           O  
ATOM   4076  N   TYR A2241      33.392  -1.629  16.291  1.00  0.00           N  
ATOM   4077  CA  TYR A2241      33.763  -1.325  14.920  1.00  0.00           C  
ATOM   4078  C   TYR A2241      35.277  -1.305  14.792  1.00  0.00           C  
ATOM   4079  O   TYR A2241      35.987  -0.739  15.624  1.00  0.00           O  
ATOM   4080  CB  TYR A2241      33.143  -0.002  14.517  1.00  0.00           C  
ATOM   4081  CG  TYR A2241      31.646   0.001  14.733  1.00  0.00           C  
ATOM   4082  CD1 TYR A2241      30.777  -0.579  13.806  1.00  0.00           C  
ATOM   4083  CD2 TYR A2241      31.097   0.571  15.876  1.00  0.00           C  
ATOM   4084  CE1 TYR A2241      29.378  -0.583  14.018  1.00  0.00           C  
ATOM   4085  CE2 TYR A2241      29.719   0.570  16.103  1.00  0.00           C  
ATOM   4086  CZ  TYR A2241      28.864  -0.005  15.175  1.00  0.00           C  
ATOM   4087  OH  TYR A2241      27.508  -0.006  15.427  1.00  0.00           O  
ATOM   4088  N   PHE A2242      35.773  -1.964  13.756  1.00  0.00           N  
ATOM   4089  CA  PHE A2242      37.206  -2.042  13.555  1.00  0.00           C  
ATOM   4090  C   PHE A2242      37.522  -1.662  12.131  1.00  0.00           C  
ATOM   4091  O   PHE A2242      36.627  -1.595  11.289  1.00  0.00           O  
ATOM   4092  CB  PHE A2242      37.707  -3.476  13.838  1.00  0.00           C  
ATOM   4093  CG  PHE A2242      37.466  -3.942  15.255  1.00  0.00           C  
ATOM   4094  CD1 PHE A2242      36.169  -4.075  15.752  1.00  0.00           C  
ATOM   4095  CD2 PHE A2242      38.539  -4.200  16.107  1.00  0.00           C  
ATOM   4096  CE1 PHE A2242      35.939  -4.453  17.080  1.00  0.00           C  
ATOM   4097  CE2 PHE A2242      38.326  -4.579  17.447  1.00  0.00           C  
ATOM   4098  CZ  PHE A2242      37.019  -4.704  17.932  1.00  0.00           C  
ATOM   4099  N   CYS A2243      38.794  -1.391  11.868  1.00  0.00           N  
ATOM   4100  CA  CYS A2243      39.230  -1.056  10.524  1.00  0.00           C  
ATOM   4101  C   CYS A2243      40.698  -1.432  10.392  1.00  0.00           C  
ATOM   4102  O   CYS A2243      41.415  -1.543  11.382  1.00  0.00           O  
ATOM   4103  CB  CYS A2243      39.001   0.430  10.220  1.00  0.00           C  
ATOM   4104  SG  CYS A2243      40.035   1.578  11.105  1.00  0.00           S  
ATOM   4105  N   LEU A2244      41.129  -1.623   9.154  1.00  0.00           N  
ATOM   4106  CA  LEU A2244      42.483  -2.044   8.837  1.00  0.00           C  
ATOM   4107  C   LEU A2244      43.629  -1.049   9.042  1.00  0.00           C  
ATOM   4108  O   LEU A2244      43.678  -0.320  10.030  1.00  0.00           O  
ATOM   4109  CB  LEU A2244      42.500  -2.556   7.396  1.00  0.00           C  
ATOM   4110  CG  LEU A2244      43.640  -3.500   7.022  1.00  0.00           C  
ATOM   4111  CD1 LEU A2244      43.553  -4.759   7.869  1.00  0.00           C  
ATOM   4112  CD2 LEU A2244      43.546  -3.840   5.545  1.00  0.00           C  
ATOM   4113  N   ASP A2245      44.552  -1.054   8.081  1.00  0.00           N  
ATOM   4114  CA  ASP A2245      45.759  -0.217   8.071  1.00  0.00           C  
ATOM   4115  C   ASP A2245      46.507  -0.178   9.378  1.00  0.00           C  
ATOM   4116  O   ASP A2245      47.405  -0.980   9.608  1.00  0.00           O  
ATOM   4117  CB  ASP A2245      45.469   1.228   7.651  1.00  0.00           C  
ATOM   4118  CG  ASP A2245      46.713   2.119   7.751  1.00  0.00           C  
ATOM   4119  OD1 ASP A2245      47.810   1.660   7.350  1.00  0.00           O  
ATOM   4120  OD2 ASP A2245      46.596   3.271   8.225  1.00  0.00           O  
ATOM   4121  N   SER A2246      46.143   0.779  10.224  1.00  0.00           N  
ATOM   4122  CA  SER A2246      46.794   0.941  11.510  1.00  0.00           C  
ATOM   4123  C   SER A2246      48.279   1.155  11.251  1.00  0.00           C  
ATOM   4124  O   SER A2246      49.101   1.001  12.153  1.00  0.00           O  
ATOM   4125  CB  SER A2246      46.584  -0.312  12.345  1.00  0.00           C  
ATOM   4126  OG  SER A2246      45.257  -0.778  12.182  1.00  0.00           O  
ATOM   4127  N   ARG A2247      48.604   1.495  10.001  1.00  0.00           N  
ATOM   4128  CA  ARG A2247      49.979   1.747   9.564  1.00  0.00           C  
ATOM   4129  C   ARG A2247      50.839   0.480   9.594  1.00  0.00           C  
ATOM   4130  O   ARG A2247      51.871   0.400   8.929  1.00  0.00           O  
ATOM   4131  CB  ARG A2247      50.617   2.821  10.451  1.00  0.00           C  
ATOM   4132  CG  ARG A2247      51.892   3.430   9.899  1.00  0.00           C  
ATOM   4133  CD  ARG A2247      51.617   4.332   8.694  1.00  0.00           C  
ATOM   4134  NE  ARG A2247      50.993   3.609   7.587  1.00  0.00           N  
ATOM   4135  CZ  ARG A2247      50.798   4.115   6.373  1.00  0.00           C  
ATOM   4136  NH1 ARG A2247      51.180   5.354   6.097  1.00  0.00           N  
ATOM   4137  NH2 ARG A2247      50.222   3.380   5.432  1.00  0.00           N  
ATOM   4138  N   HIS A2248      50.393  -0.512  10.355  1.00  0.00           N  
ATOM   4139  CA  HIS A2248      51.122  -1.759  10.506  1.00  0.00           C  
ATOM   4140  C   HIS A2248      50.566  -2.941   9.715  1.00  0.00           C  
ATOM   4141  O   HIS A2248      51.317  -3.833   9.325  1.00  0.00           O  
ATOM   4142  CB  HIS A2248      51.165  -2.143  11.982  1.00  0.00           C  
ATOM   4143  CG  HIS A2248      51.651  -1.051  12.879  1.00  0.00           C  
ATOM   4144  ND1 HIS A2248      52.893  -0.472  12.744  1.00  0.00           N  
ATOM   4145  CD2 HIS A2248      51.070  -0.448  13.944  1.00  0.00           C  
ATOM   4146  CE1 HIS A2248      53.060   0.439  13.686  1.00  0.00           C  
ATOM   4147  NE2 HIS A2248      51.968   0.474  14.428  1.00  0.00           N  
ATOM   4148  N   SER A2249      49.257  -2.960   9.491  1.00  0.00           N  
ATOM   4149  CA  SER A2249      48.621  -4.063   8.774  1.00  0.00           C  
ATOM   4150  C   SER A2249      49.269  -4.396   7.435  1.00  0.00           C  
ATOM   4151  O   SER A2249      49.291  -3.569   6.529  1.00  0.00           O  
ATOM   4152  CB  SER A2249      47.139  -3.760   8.555  1.00  0.00           C  
ATOM   4153  OG  SER A2249      46.491  -4.842   7.914  1.00  0.00           O  
ATOM   4154  N   THR A2250      49.794  -5.613   7.314  1.00  0.00           N  
ATOM   4155  CA  THR A2250      50.427  -6.057   6.075  1.00  0.00           C  
ATOM   4156  C   THR A2250      49.599  -7.176   5.457  1.00  0.00           C  
ATOM   4157  O   THR A2250      48.438  -7.378   5.820  1.00  0.00           O  
ATOM   4158  CB  THR A2250      51.851  -6.609   6.309  1.00  0.00           C  
ATOM   4159  OG1 THR A2250      51.771  -7.954   6.801  1.00  0.00           O  
ATOM   4160  CG2 THR A2250      52.596  -5.755   7.319  1.00  0.00           C  
ATOM   4161  N   ALA A2251      50.210  -7.905   4.528  1.00  0.00           N  
ATOM   4162  CA  ALA A2251      49.549  -9.013   3.848  1.00  0.00           C  
ATOM   4163  C   ALA A2251      49.515 -10.254   4.738  1.00  0.00           C  
ATOM   4164  O   ALA A2251      48.458 -10.855   4.949  1.00  0.00           O  
ATOM   4165  CB  ALA A2251      50.275  -9.324   2.543  1.00  0.00           C  
ATOM   4166  N   GLU A2252      50.678 -10.629   5.260  1.00  0.00           N  
ATOM   4167  CA  GLU A2252      50.791 -11.800   6.119  1.00  0.00           C  
ATOM   4168  C   GLU A2252      50.036 -11.596   7.422  1.00  0.00           C  
ATOM   4169  O   GLU A2252      49.163 -12.391   7.767  1.00  0.00           O  
ATOM   4170  CB  GLU A2252      52.261 -12.097   6.439  1.00  0.00           C  
ATOM   4171  CG  GLU A2252      53.208 -11.926   5.263  1.00  0.00           C  
ATOM   4172  CD  GLU A2252      53.419 -10.468   4.898  1.00  0.00           C  
ATOM   4173  OE1 GLU A2252      53.969  -9.719   5.737  1.00  0.00           O  
ATOM   4174  OE2 GLU A2252      53.030 -10.070   3.778  1.00  0.00           O  
ATOM   4175  N   LYS A2253      50.366 -10.527   8.143  1.00  0.00           N  
ATOM   4176  CA  LYS A2253      49.717 -10.258   9.417  1.00  0.00           C  
ATOM   4177  C   LYS A2253      48.912  -8.966   9.456  1.00  0.00           C  
ATOM   4178  O   LYS A2253      49.449  -7.893   9.726  1.00  0.00           O  
ATOM   4179  CB  LYS A2253      50.757 -10.235  10.540  1.00  0.00           C  
ATOM   4180  CG  LYS A2253      50.176 -10.086  11.952  1.00  0.00           C  
ATOM   4181  CD  LYS A2253      49.445 -11.345  12.422  1.00  0.00           C  
ATOM   4182  CE  LYS A2253      49.175 -11.287  13.926  1.00  0.00           C  
ATOM   4183  NZ  LYS A2253      48.637 -12.560  14.509  1.00  0.00           N  
ATOM   4184  N   PRO A2254      47.603  -9.060   9.186  1.00  0.00           N  
ATOM   4185  CA  PRO A2254      46.692  -7.915   9.191  1.00  0.00           C  
ATOM   4186  C   PRO A2254      46.560  -7.332  10.597  1.00  0.00           C  
ATOM   4187  O   PRO A2254      46.564  -8.066  11.584  1.00  0.00           O  
ATOM   4188  CB  PRO A2254      45.377  -8.523   8.714  1.00  0.00           C  
ATOM   4189  CG  PRO A2254      45.821  -9.625   7.839  1.00  0.00           C  
ATOM   4190  CD  PRO A2254      46.929 -10.245   8.635  1.00  0.00           C  
ATOM   4191  N   VAL A2255      46.442  -6.013  10.680  1.00  0.00           N  
ATOM   4192  CA  VAL A2255      46.286  -5.334  11.957  1.00  0.00           C  
ATOM   4193  C   VAL A2255      45.010  -4.500  11.898  1.00  0.00           C  
ATOM   4194  O   VAL A2255      44.784  -3.762  10.938  1.00  0.00           O  
ATOM   4195  CB  VAL A2255      47.494  -4.418  12.258  1.00  0.00           C  
ATOM   4196  CG1 VAL A2255      47.273  -3.660  13.560  1.00  0.00           C  
ATOM   4197  CG2 VAL A2255      48.762  -5.252  12.350  1.00  0.00           C  
ATOM   4198  N   PHE A2256      44.166  -4.642  12.914  1.00  0.00           N  
ATOM   4199  CA  PHE A2256      42.909  -3.906  12.979  1.00  0.00           C  
ATOM   4200  C   PHE A2256      42.837  -3.014  14.203  1.00  0.00           C  
ATOM   4201  O   PHE A2256      43.250  -3.404  15.294  1.00  0.00           O  
ATOM   4202  CB  PHE A2256      41.708  -4.859  13.027  1.00  0.00           C  
ATOM   4203  CG  PHE A2256      41.401  -5.528  11.726  1.00  0.00           C  
ATOM   4204  CD1 PHE A2256      42.146  -6.619  11.293  1.00  0.00           C  
ATOM   4205  CD2 PHE A2256      40.348  -5.078  10.937  1.00  0.00           C  
ATOM   4206  CE1 PHE A2256      41.843  -7.259  10.087  1.00  0.00           C  
ATOM   4207  CE2 PHE A2256      40.037  -5.709   9.728  1.00  0.00           C  
ATOM   4208  CZ  PHE A2256      40.786  -6.802   9.306  1.00  0.00           C  
ATOM   4209  N   ASN A2257      42.294  -1.819  14.013  1.00  0.00           N  
ATOM   4210  CA  ASN A2257      42.128  -0.867  15.098  1.00  0.00           C  
ATOM   4211  C   ASN A2257      40.675  -0.870  15.546  1.00  0.00           C  
ATOM   4212  O   ASN A2257      39.770  -0.847  14.713  1.00  0.00           O  
ATOM   4213  CB  ASN A2257      42.465   0.546  14.631  1.00  0.00           C  
ATOM   4214  CG  ASN A2257      43.946   0.769  14.436  1.00  0.00           C  
ATOM   4215  OD1 ASN A2257      44.769   0.320  15.234  1.00  0.00           O  
ATOM   4216  ND2 ASN A2257      44.294   1.497  13.381  1.00  0.00           N  
ATOM   4217  N   ARG A2258      40.433  -0.908  16.851  1.00  0.00           N  
ATOM   4218  CA  ARG A2258      39.054  -0.848  17.310  1.00  0.00           C  
ATOM   4219  C   ARG A2258      38.686   0.622  17.328  1.00  0.00           C  
ATOM   4220  O   ARG A2258      39.178   1.380  18.162  1.00  0.00           O  
ATOM   4221  CB  ARG A2258      38.873  -1.405  18.719  1.00  0.00           C  
ATOM   4222  CG  ARG A2258      37.423  -1.279  19.175  1.00  0.00           C  
ATOM   4223  CD  ARG A2258      37.160  -1.897  20.527  1.00  0.00           C  
ATOM   4224  NE  ARG A2258      37.727  -1.106  21.607  1.00  0.00           N  
ATOM   4225  CZ  ARG A2258      37.941  -1.566  22.832  1.00  0.00           C  
ATOM   4226  NH1 ARG A2258      37.635  -2.820  23.129  1.00  0.00           N  
ATOM   4227  NH2 ARG A2258      38.466  -0.774  23.752  1.00  0.00           N  
ATOM   4228  N   THR A2259      37.831   1.026  16.399  1.00  0.00           N  
ATOM   4229  CA  THR A2259      37.408   2.413  16.332  1.00  0.00           C  
ATOM   4230  C   THR A2259      36.705   2.807  17.620  1.00  0.00           C  
ATOM   4231  O   THR A2259      37.058   3.797  18.254  1.00  0.00           O  
ATOM   4232  CB  THR A2259      36.447   2.646  15.162  1.00  0.00           C  
ATOM   4233  OG1 THR A2259      37.106   2.320  13.929  1.00  0.00           O  
ATOM   4234  CG2 THR A2259      36.013   4.104  15.129  1.00  0.00           C  
ATOM   4235  N   VAL A2260      35.709   2.014  17.995  1.00  0.00           N  
ATOM   4236  CA  VAL A2260      34.920   2.249  19.197  1.00  0.00           C  
ATOM   4237  C   VAL A2260      34.104   0.996  19.528  1.00  0.00           C  
ATOM   4238  O   VAL A2260      33.661   0.272  18.633  1.00  0.00           O  
ATOM   4239  CB  VAL A2260      33.944   3.441  19.002  1.00  0.00           C  
ATOM   4240  CG1 VAL A2260      33.028   3.175  17.822  1.00  0.00           C  
ATOM   4241  CG2 VAL A2260      33.115   3.651  20.252  1.00  0.00           C  
ATOM   4242  N   GLY A2261      33.913   0.750  20.820  1.00  0.00           N  
ATOM   4243  CA  GLY A2261      33.151  -0.406  21.247  1.00  0.00           C  
ATOM   4244  C   GLY A2261      31.657  -0.192  21.135  1.00  0.00           C  
ATOM   4245  O   GLY A2261      31.181   0.932  21.006  1.00  0.00           O  
ATOM   4246  N   LEU A2262      30.910  -1.286  21.174  1.00  0.00           N  
ATOM   4247  CA  LEU A2262      29.459  -1.227  21.092  1.00  0.00           C  
ATOM   4248  C   LEU A2262      28.922  -0.776  22.442  1.00  0.00           C  
ATOM   4249  O   LEU A2262      29.595  -0.916  23.459  1.00  0.00           O  
ATOM   4250  CB  LEU A2262      28.907  -2.612  20.745  1.00  0.00           C  
ATOM   4251  CG  LEU A2262      28.275  -2.816  19.363  1.00  0.00           C  
ATOM   4252  CD1 LEU A2262      29.131  -2.182  18.279  1.00  0.00           C  
ATOM   4253  CD2 LEU A2262      28.104  -4.301  19.109  1.00  0.00           C  
ATOM   4254  N   ARG A2263      27.720  -0.219  22.457  1.00  0.00           N  
ATOM   4255  CA  ARG A2263      27.133   0.211  23.713  1.00  0.00           C  
ATOM   4256  C   ARG A2263      26.849  -1.044  24.534  1.00  0.00           C  
ATOM   4257  O   ARG A2263      25.932  -1.802  24.228  1.00  0.00           O  
ATOM   4258  CB  ARG A2263      25.842   0.987  23.455  1.00  0.00           C  
ATOM   4259  CG  ARG A2263      25.174   1.521  24.708  1.00  0.00           C  
ATOM   4260  CD  ARG A2263      24.174   2.621  24.365  1.00  0.00           C  
ATOM   4261  NE  ARG A2263      23.562   3.206  25.557  1.00  0.00           N  
ATOM   4262  CZ  ARG A2263      22.660   2.590  26.314  1.00  0.00           C  
ATOM   4263  NH1 ARG A2263      22.254   1.366  26.003  1.00  0.00           N  
ATOM   4264  NH2 ARG A2263      22.166   3.196  27.385  1.00  0.00           N  
ATOM   4265  N   ASP A2264      27.653  -1.269  25.565  1.00  0.00           N  
ATOM   4266  CA  ASP A2264      27.491  -2.433  26.423  1.00  0.00           C  
ATOM   4267  C   ASP A2264      26.909  -2.034  27.778  1.00  0.00           C  
ATOM   4268  O   ASP A2264      27.638  -1.596  28.669  1.00  0.00           O  
ATOM   4269  CB  ASP A2264      28.842  -3.117  26.625  1.00  0.00           C  
ATOM   4270  CG  ASP A2264      28.741  -4.353  27.484  1.00  0.00           C  
ATOM   4271  OD1 ASP A2264      28.087  -5.322  27.052  1.00  0.00           O  
ATOM   4272  OD2 ASP A2264      29.312  -4.356  28.593  1.00  0.00           O  
ATOM   4273  N   THR A2265      25.597  -2.186  27.932  1.00  0.00           N  
ATOM   4274  CA  THR A2265      24.931  -1.833  29.182  1.00  0.00           C  
ATOM   4275  C   THR A2265      24.739  -3.036  30.100  1.00  0.00           C  
ATOM   4276  O   THR A2265      25.134  -2.940  31.280  1.00  0.00           O  
ATOM   4277  CB  THR A2265      23.555  -1.196  28.918  1.00  0.00           C  
ATOM   4278  OG1 THR A2265      22.817  -2.015  28.000  1.00  0.00           O  
ATOM   4279  CG2 THR A2265      23.718   0.197  28.339  1.00  0.00           C  
HETATM 4280  P   AMP A 998      46.204  27.619  15.124  1.00  0.00           P  
HETATM 4281  O1P AMP A 998      46.409  27.647  16.630  1.00  0.00           O  
HETATM 4282  O2P AMP A 998      46.835  26.393  14.467  1.00  0.00           O  
HETATM 4283  O3P AMP A 998      46.629  28.903  14.434  1.00  0.00           O  
HETATM 4284  O5' AMP A 998      44.584  27.509  14.927  1.00  0.00           O  
HETATM 4285  C5' AMP A 998      43.933  28.036  13.754  1.00  0.00           C  
HETATM 4286  C4' AMP A 998      42.502  28.389  14.076  1.00  0.00           C  
HETATM 4287  O4' AMP A 998      41.841  27.228  14.628  1.00  0.00           O  
HETATM 4288  C3' AMP A 998      42.357  29.448  15.154  1.00  0.00           C  
HETATM 4289  O3' AMP A 998      42.339  30.737  14.524  1.00  0.00           O  
HETATM 4290  C2' AMP A 998      40.986  29.159  15.744  1.00  0.00           C  
HETATM 4291  O2' AMP A 998      39.986  29.799  14.979  1.00  0.00           O  
HETATM 4292  C1' AMP A 998      40.883  27.637  15.585  1.00  0.00           C  
HETATM 4293  N9  AMP A 998      41.068  26.841  16.799  1.00  0.00           N  
HETATM 4294  C8  AMP A 998      42.233  26.525  17.448  1.00  0.00           C  
HETATM 4295  N7  AMP A 998      42.065  25.740  18.485  1.00  0.00           N  
HETATM 4296  C5  AMP A 998      40.697  25.537  18.531  1.00  0.00           C  
HETATM 4297  C6  AMP A 998      39.875  24.789  19.398  1.00  0.00           C  
HETATM 4298  N6  AMP A 998      40.335  24.057  20.421  1.00  0.00           N  
HETATM 4299  N1  AMP A 998      38.544  24.813  19.171  1.00  0.00           N  
HETATM 4300  C2  AMP A 998      38.081  25.527  18.142  1.00  0.00           C  
HETATM 4301  N3  AMP A 998      38.747  26.257  17.257  1.00  0.00           N  
HETATM 4302  C4  AMP A 998      40.067  26.222  17.510  1.00  0.00           C  
HETATM 4303  N   GLN A 996      46.127  31.436  13.897  1.00  0.00           N  
HETATM 4304  CA  GLN A 996      45.728  31.834  15.286  1.00  0.00           C  
HETATM 4305  C   GLN A 996      45.789  30.663  16.280  1.00  0.00           C  
HETATM 4306  O   GLN A 996      44.708  30.240  16.764  1.00  0.00           O  
HETATM 4307  CB  GLN A 996      44.307  32.392  15.293  1.00  0.00           C  
HETATM 4308  CG  GLN A 996      44.046  33.512  14.326  1.00  0.00           C  
HETATM 4309  CD  GLN A 996      42.609  33.980  14.438  1.00  0.00           C  
HETATM 4310  OE1 GLN A 996      41.695  33.146  14.509  1.00  0.00           O  
HETATM 4311  NE2 GLN A 996      42.391  35.311  14.453  1.00  0.00           N  
HETATM 4312  OXT GLN A 996      46.916  30.180  16.567  1.00  0.00           O  
TER
END
