# Supplementary material for: Backbone Brackets and Arginine Tweezers delineate Class I and Class II aminoacyl tRNA synthetases
Source: PLoS Comput Biol. 2018 Apr 16;14(4):e1006101. doi: 10.1371/journal.pcbi.1006101 (PMC5919687; doi:10.1371/journal.pcbi.1006101)
Supplement: S11 File — All structures of Class I aaRS with residues renumbered according to the MSA. (GZ) [file pcbi.1006101.s023.tar.gz › 2a4m_A_renum.pdb]

ATOM      1  N   ALA A 245      91.640 -12.082  22.336  1.00  0.00           N  
ATOM      2  CA  ALA A 245      90.730 -11.322  21.436  1.00  0.00           C  
ATOM      3  C   ALA A 245      91.059  -9.841  21.501  1.00  0.00           C  
ATOM      4  O   ALA A 245      91.920  -9.428  22.277  1.00  0.00           O  
ATOM      5  CB  ALA A 245      89.296 -11.548  21.859  1.00  0.00           C  
ATOM      6  N   ARG A 265      90.379  -9.042  20.685  1.00  0.00           N  
ATOM      7  CA  ARG A 265      90.604  -7.603  20.677  1.00  0.00           C  
ATOM      8  C   ARG A 265      89.329  -6.805  20.311  1.00  0.00           C  
ATOM      9  O   ARG A 265      88.649  -6.293  21.203  1.00  0.00           O  
ATOM     10  CB  ARG A 265      91.783  -7.246  19.742  1.00  0.00           C  
ATOM     11  CG  ARG A 265      92.349  -8.433  18.933  1.00  0.00           C  
ATOM     12  CD  ARG A 265      92.990  -7.973  17.615  1.00  0.00           C  
ATOM     13  NE  ARG A 265      92.682  -8.882  16.507  1.00  0.00           N  
ATOM     14  CZ  ARG A 265      92.931  -8.618  15.225  1.00  0.00           C  
ATOM     15  NH1 ARG A 265      93.498  -7.468  14.879  1.00  0.00           N  
ATOM     16  NH2 ARG A 265      92.602  -9.497  14.282  1.00  0.00           N  
ATOM     17  N   PRO A 266      88.968  -6.708  19.015  1.00  0.00           N  
ATOM     18  CA  PRO A 266      87.765  -5.946  18.672  1.00  0.00           C  
ATOM     19  C   PRO A 266      86.461  -6.722  18.829  1.00  0.00           C  
ATOM     20  O   PRO A 266      86.445  -7.948  18.772  1.00  0.00           O  
ATOM     21  CB  PRO A 266      87.993  -5.564  17.204  1.00  0.00           C  
ATOM     22  CG  PRO A 266      89.435  -5.947  16.913  1.00  0.00           C  
ATOM     23  CD  PRO A 266      89.650  -7.134  17.784  1.00  0.00           C  
ATOM     24  N   ARG A 267      85.364  -5.997  19.028  1.00  0.00           N  
ATOM     25  CA  ARG A 267      84.056  -6.630  19.145  1.00  0.00           C  
ATOM     26  C   ARG A 267      83.532  -6.680  17.723  1.00  0.00           C  
ATOM     27  O   ARG A 267      83.373  -5.647  17.067  1.00  0.00           O  
ATOM     28  CB  ARG A 267      83.107  -5.795  20.003  1.00  0.00           C  
ATOM     29  CG  ARG A 267      83.647  -5.440  21.376  1.00  0.00           C  
ATOM     30  CD  ARG A 267      82.580  -4.772  22.237  1.00  0.00           C  
ATOM     31  NE  ARG A 267      81.902  -5.721  23.114  1.00  0.00           N  
ATOM     32  CZ  ARG A 267      81.086  -5.363  24.098  1.00  0.00           C  
ATOM     33  NH1 ARG A 267      80.515  -6.286  24.854  1.00  0.00           N  
ATOM     34  NH2 ARG A 267      80.842  -4.079  24.323  1.00  0.00           N  
ATOM     35  N   VAL A 268      83.296  -7.888  17.234  1.00  0.00           N  
ATOM     36  CA  VAL A 268      82.793  -8.077  15.887  1.00  0.00           C  
ATOM     37  C   VAL A 268      81.363  -8.564  15.957  1.00  0.00           C  
ATOM     38  O   VAL A 268      81.053  -9.470  16.738  1.00  0.00           O  
ATOM     39  CB  VAL A 268      83.629  -9.130  15.130  1.00  0.00           C  
ATOM     40  CG1 VAL A 268      83.014  -9.415  13.753  1.00  0.00           C  
ATOM     41  CG2 VAL A 268      85.055  -8.650  14.990  1.00  0.00           C  
ATOM     42  N   LEU A 269      80.486  -7.954  15.164  1.00  0.00           N  
ATOM     43  CA  LEU A 269      79.090  -8.387  15.132  1.00  0.00           C  
ATOM     44  C   LEU A 269      78.769  -8.856  13.735  1.00  0.00           C  
ATOM     45  O   LEU A 269      78.986  -8.136  12.771  1.00  0.00           O  
ATOM     46  CB  LEU A 269      78.120  -7.263  15.489  1.00  0.00           C  
ATOM     47  CG  LEU A 269      76.641  -7.716  15.409  1.00  0.00           C  
ATOM     48  CD1 LEU A 269      76.301  -8.560  16.642  1.00  0.00           C  
ATOM     49  CD2 LEU A 269      75.698  -6.519  15.326  1.00  0.00           C  
ATOM     50  N   THR A 270      78.263 -10.078  13.640  1.00  0.00           N  
ATOM     51  CA  THR A 270      77.863 -10.672  12.371  1.00  0.00           C  
ATOM     52  C   THR A 270      76.514 -11.306  12.703  1.00  0.00           C  
ATOM     53  O   THR A 270      76.168 -11.427  13.881  1.00  0.00           O  
ATOM     54  CB  THR A 270      78.835 -11.791  11.931  1.00  0.00           C  
ATOM     55  OG1 THR A 270      78.886 -12.797  12.948  1.00  0.00           O  
ATOM     56  CG2 THR A 270      80.234 -11.242  11.707  1.00  0.00           C  
ATOM     57  N   GLY A 272      75.760 -11.710  11.686  1.00  0.00           N  
ATOM     58  CA  GLY A 272      74.473 -12.335  11.933  1.00  0.00           C  
ATOM     59  C   GLY A 272      73.750 -12.816  10.687  1.00  0.00           C  
ATOM     60  O   GLY A 272      74.221 -12.616   9.563  1.00  0.00           O  
ATOM     61  N   ASP A 273      72.597 -13.456  10.893  1.00  0.00           N  
ATOM     62  CA  ASP A 273      71.802 -13.971   9.786  1.00  0.00           C  
ATOM     63  C   ASP A 273      70.303 -13.926  10.118  1.00  0.00           C  
ATOM     64  O   ASP A 273      69.911 -14.046  11.286  1.00  0.00           O  
ATOM     65  CB  ASP A 273      72.197 -15.429   9.476  1.00  0.00           C  
ATOM     66  CG  ASP A 273      73.694 -15.610   9.266  1.00  0.00           C  
ATOM     67  OD1 ASP A 273      74.411 -15.877  10.248  1.00  0.00           O  
ATOM     68  OD2 ASP A 273      74.164 -15.478   8.123  1.00  0.00           O  
ATOM     69  N   ARG A 274      69.474 -13.730   9.093  1.00  0.00           N  
ATOM     70  CA  ARG A 274      68.021 -13.724   9.260  1.00  0.00           C  
ATOM     71  C   ARG A 274      67.674 -15.205   9.322  1.00  0.00           C  
ATOM     72  O   ARG A 274      67.824 -15.924   8.336  1.00  0.00           O  
ATOM     73  CB  ARG A 274      67.323 -13.082   8.046  1.00  0.00           C  
ATOM     74  CG  ARG A 274      67.050 -11.585   8.187  1.00  0.00           C  
ATOM     75  CD  ARG A 274      67.160 -10.837   6.869  1.00  0.00           C  
ATOM     76  NE  ARG A 274      66.617 -11.604   5.753  1.00  0.00           N  
ATOM     77  CZ  ARG A 274      65.322 -11.743   5.477  1.00  0.00           C  
ATOM     78  NH1 ARG A 274      64.942 -12.479   4.441  1.00  0.00           N  
ATOM     79  NH2 ARG A 274      64.410 -11.129   6.212  1.00  0.00           N  
ATOM     80  N   PRO A 275      67.210 -15.686  10.477  1.00  0.00           N  
ATOM     81  CA  PRO A 275      66.872 -17.106  10.575  1.00  0.00           C  
ATOM     82  C   PRO A 275      65.662 -17.444   9.709  1.00  0.00           C  
ATOM     83  O   PRO A 275      64.527 -17.290  10.156  1.00  0.00           O  
ATOM     84  CB  PRO A 275      66.571 -17.293  12.067  1.00  0.00           C  
ATOM     85  CG  PRO A 275      67.245 -16.117  12.733  1.00  0.00           C  
ATOM     86  CD  PRO A 275      66.972 -15.004  11.760  1.00  0.00           C  
ATOM     87  N   THR A 276      65.898 -17.884   8.476  1.00  0.00           N  
ATOM     88  CA  THR A 276      64.795 -18.233   7.577  1.00  0.00           C  
ATOM     89  C   THR A 276      64.961 -19.634   7.015  1.00  0.00           C  
ATOM     90  O   THR A 276      64.087 -20.150   6.335  1.00  0.00           O  
ATOM     91  CB  THR A 276      64.688 -17.262   6.382  1.00  0.00           C  
ATOM     92  OG1 THR A 276      65.984 -17.096   5.779  1.00  0.00           O  
ATOM     93  CG2 THR A 276      64.119 -15.925   6.830  1.00  0.00           C  
ATOM     94  N   GLY A 277      66.102 -20.241   7.293  1.00  0.00           N  
ATOM     95  CA  GLY A 277      66.355 -21.579   6.810  1.00  0.00           C  
ATOM     96  C   GLY A 277      67.769 -21.972   7.172  1.00  0.00           C  
ATOM     97  O   GLY A 277      68.484 -21.201   7.823  1.00  0.00           O  
ATOM     98  N   ALA A 279      68.159 -23.168   6.742  1.00  0.00           N  
ATOM     99  CA  ALA A 279      69.482 -23.723   6.981  1.00  0.00           C  
ATOM    100  C   ALA A 279      70.544 -22.946   6.216  1.00  0.00           C  
ATOM    101  O   ALA A 279      70.295 -22.465   5.102  1.00  0.00           O  
ATOM    102  CB  ALA A 279      69.499 -25.188   6.546  1.00  0.00           C  
ATOM    103  N   LEU A 280      71.729 -22.823   6.799  1.00  0.00           N  
ATOM    104  CA  LEU A 280      72.802 -22.116   6.115  1.00  0.00           C  
ATOM    105  C   LEU A 280      73.359 -23.007   5.013  1.00  0.00           C  
ATOM    106  O   LEU A 280      73.256 -24.231   5.081  1.00  0.00           O  
ATOM    107  CB  LEU A 280      73.910 -21.735   7.097  1.00  0.00           C  
ATOM    108  CG  LEU A 280      73.485 -20.771   8.207  1.00  0.00           C  
ATOM    109  CD1 LEU A 280      74.686 -20.406   9.054  1.00  0.00           C  
ATOM    110  CD2 LEU A 280      72.875 -19.521   7.583  1.00  0.00           C  
ATOM    111  N   HIS A 281      73.953 -22.391   4.000  1.00  0.00           N  
ATOM    112  CA  HIS A 281      74.517 -23.132   2.878  1.00  0.00           C  
ATOM    113  C   HIS A 281      75.962 -22.745   2.612  1.00  0.00           C  
ATOM    114  O   HIS A 281      76.559 -21.995   3.378  1.00  0.00           O  
ATOM    115  CB  HIS A 281      73.681 -22.868   1.630  1.00  0.00           C  
ATOM    116  CG  HIS A 281      73.499 -21.417   1.331  1.00  0.00           C  
ATOM    117  ND1 HIS A 281      72.276 -20.781   1.447  1.00  0.00           N  
ATOM    118  CD2 HIS A 281      74.372 -20.476   0.907  1.00  0.00           C  
ATOM    119  CE1 HIS A 281      72.410 -19.515   1.099  1.00  0.00           C  
ATOM    120  NE2 HIS A 281      73.672 -19.303   0.767  1.00  0.00           N  
ATOM    121  N   LEU A 282      76.517 -23.252   1.513  1.00  0.00           N  
ATOM    122  CA  LEU A 282      77.905 -22.964   1.142  1.00  0.00           C  
ATOM    123  C   LEU A 282      78.180 -21.479   0.985  1.00  0.00           C  
ATOM    124  O   LEU A 282      79.287 -21.009   1.252  1.00  0.00           O  
ATOM    125  CB  LEU A 282      78.267 -23.681  -0.163  1.00  0.00           C  
ATOM    126  CG  LEU A 282      78.862 -25.091  -0.082  1.00  0.00           C  
ATOM    127  CD1 LEU A 282      78.159 -25.907   0.984  1.00  0.00           C  
ATOM    128  CD2 LEU A 282      78.764 -25.764  -1.447  1.00  0.00           C  
ATOM    129  N   GLY A 283      77.173 -20.742   0.537  1.00  0.00           N  
ATOM    130  CA  GLY A 283      77.340 -19.312   0.355  1.00  0.00           C  
ATOM    131  C   GLY A 283      77.730 -18.644   1.659  1.00  0.00           C  
ATOM    132  O   GLY A 283      78.611 -17.780   1.684  1.00  0.00           O  
ATOM    133  N   HIS A 284      77.067 -19.032   2.748  1.00  0.00           N  
ATOM    134  CA  HIS A 284      77.378 -18.464   4.058  1.00  0.00           C  
ATOM    135  C   HIS A 284      78.789 -18.903   4.446  1.00  0.00           C  
ATOM    136  O   HIS A 284      79.555 -18.149   5.039  1.00  0.00           O  
ATOM    137  CB  HIS A 284      76.385 -18.961   5.111  1.00  0.00           C  
ATOM    138  CG  HIS A 284      74.964 -18.577   4.835  1.00  0.00           C  
ATOM    139  ND1 HIS A 284      74.054 -19.443   4.271  1.00  0.00           N  
ATOM    140  CD2 HIS A 284      74.307 -17.410   5.034  1.00  0.00           C  
ATOM    141  CE1 HIS A 284      72.892 -18.827   4.136  1.00  0.00           C  
ATOM    142  NE2 HIS A 284      73.019 -17.594   4.589  1.00  0.00           N  
ATOM    143  N   LEU A 285      79.124 -20.138   4.100  1.00  0.00           N  
ATOM    144  CA  LEU A 285      80.432 -20.685   4.412  1.00  0.00           C  
ATOM    145  C   LEU A 285      81.562 -19.834   3.819  1.00  0.00           C  
ATOM    146  O   LEU A 285      82.370 -19.247   4.542  1.00  0.00           O  
ATOM    147  CB  LEU A 285      80.518 -22.113   3.883  1.00  0.00           C  
ATOM    148  CG  LEU A 285      80.822 -23.177   4.930  1.00  0.00           C  
ATOM    149  CD1 LEU A 285      82.229 -22.982   5.456  1.00  0.00           C  
ATOM    150  CD2 LEU A 285      79.813 -23.066   6.064  1.00  0.00           C  
ATOM    151  N   ALA A 286      81.613 -19.778   2.496  1.00  0.00           N  
ATOM    152  CA  ALA A 286      82.632 -19.003   1.814  1.00  0.00           C  
ATOM    153  C   ALA A 286      82.378 -17.536   2.087  1.00  0.00           C  
ATOM    154  O   ALA A 286      83.310 -16.740   2.226  1.00  0.00           O  
ATOM    155  CB  ALA A 286      82.573 -19.273   0.323  1.00  0.00           C  
ATOM    156  N   GLY A 287      81.098 -17.191   2.178  1.00  0.00           N  
ATOM    157  CA  GLY A 287      80.708 -15.816   2.419  1.00  0.00           C  
ATOM    158  C   GLY A 287      81.120 -15.263   3.763  1.00  0.00           C  
ATOM    159  O   GLY A 287      81.465 -14.086   3.856  1.00  0.00           O  
ATOM    160  N   SER A 288      81.099 -16.085   4.808  1.00  0.00           N  
ATOM    161  CA  SER A 288      81.479 -15.565   6.112  1.00  0.00           C  
ATOM    162  C   SER A 288      81.763 -16.552   7.245  1.00  0.00           C  
ATOM    163  O   SER A 288      82.696 -16.341   8.004  1.00  0.00           O  
ATOM    164  CB  SER A 288      80.427 -14.547   6.572  1.00  0.00           C  
ATOM    165  OG  SER A 288      79.125 -15.115   6.581  1.00  0.00           O  
ATOM    166  N   LEU A 289      80.977 -17.618   7.367  1.00  0.00           N  
ATOM    167  CA  LEU A 289      81.178 -18.582   8.451  1.00  0.00           C  
ATOM    168  C   LEU A 289      82.632 -18.940   8.739  1.00  0.00           C  
ATOM    169  O   LEU A 289      83.075 -18.856   9.887  1.00  0.00           O  
ATOM    170  CB  LEU A 289      80.361 -19.855   8.202  1.00  0.00           C  
ATOM    171  CG  LEU A 289      78.839 -19.702   8.364  1.00  0.00           C  
ATOM    172  CD1 LEU A 289      78.154 -20.978   7.931  1.00  0.00           C  
ATOM    173  CD2 LEU A 289      78.475 -19.374   9.812  1.00  0.00           C  
ATOM    174  N   GLN A 290      83.386 -19.321   7.714  1.00  0.00           N  
ATOM    175  CA  GLN A 290      84.782 -19.679   7.941  1.00  0.00           C  
ATOM    176  C   GLN A 290      85.629 -18.473   8.317  1.00  0.00           C  
ATOM    177  O   GLN A 290      86.709 -18.618   8.885  1.00  0.00           O  
ATOM    178  CB  GLN A 290      85.380 -20.396   6.719  1.00  0.00           C  
ATOM    179  CG  GLN A 290      85.050 -19.781   5.378  1.00  0.00           C  
ATOM    180  CD  GLN A 290      85.633 -20.575   4.224  1.00  0.00           C  
ATOM    181  OE1 GLN A 290      85.666 -21.808   4.251  1.00  0.00           O  
ATOM    182  NE2 GLN A 290      86.085 -19.870   3.194  1.00  0.00           N  
ATOM    183  N   ASN A 291      85.137 -17.280   8.017  1.00  0.00           N  
ATOM    184  CA  ASN A 291      85.878 -16.077   8.364  1.00  0.00           C  
ATOM    185  C   ASN A 291      85.745 -15.807   9.857  1.00  0.00           C  
ATOM    186  O   ASN A 291      86.722 -15.458  10.519  1.00  0.00           O  
ATOM    187  CB  ASN A 291      85.361 -14.868   7.590  1.00  0.00           C  
ATOM    188  CG  ASN A 291      86.107 -13.602   7.940  1.00  0.00           C  
ATOM    189  OD1 ASN A 291      85.513 -12.529   8.069  1.00  0.00           O  
ATOM    190  ND2 ASN A 291      87.422 -13.716   8.090  1.00  0.00           N  
ATOM    191  N   ARG A 292      84.538 -15.961  10.390  1.00  0.00           N  
ATOM    192  CA  ARG A 292      84.338 -15.721  11.812  1.00  0.00           C  
ATOM    193  C   ARG A 292      84.957 -16.868  12.594  1.00  0.00           C  
ATOM    194  O   ARG A 292      85.359 -16.697  13.745  1.00  0.00           O  
ATOM    195  CB  ARG A 292      82.854 -15.612  12.165  1.00  0.00           C  
ATOM    196  CG  ARG A 292      81.972 -15.015  11.088  1.00  0.00           C  
ATOM    197  CD  ARG A 292      81.281 -16.144  10.355  1.00  0.00           C  
ATOM    198  NE  ARG A 292      79.951 -15.801   9.862  1.00  0.00           N  
ATOM    199  CZ  ARG A 292      79.003 -15.238  10.601  1.00  0.00           C  
ATOM    200  NH1 ARG A 292      79.245 -14.940  11.866  1.00  0.00           N  
ATOM    201  NH2 ARG A 292      77.801 -15.011  10.088  1.00  0.00           N  
ATOM    202  N   VAL A 293      85.027 -18.042  11.972  1.00  0.00           N  
ATOM    203  CA  VAL A 293      85.632 -19.191  12.630  1.00  0.00           C  
ATOM    204  C   VAL A 293      87.063 -18.815  12.999  1.00  0.00           C  
ATOM    205  O   VAL A 293      87.568 -19.223  14.041  1.00  0.00           O  
ATOM    206  CB  VAL A 293      85.662 -20.436  11.707  1.00  0.00           C  
ATOM    207  CG1 VAL A 293      86.564 -21.506  12.306  1.00  0.00           C  
ATOM    208  CG2 VAL A 293      84.258 -20.993  11.542  1.00  0.00           C  
ATOM    209  N   ARG A 294      87.698 -18.009  12.151  1.00  0.00           N  
ATOM    210  CA  ARG A 294      89.079 -17.588  12.373  1.00  0.00           C  
ATOM    211  C   ARG A 294      89.271 -16.312  13.190  1.00  0.00           C  
ATOM    212  O   ARG A 294      90.312 -16.135  13.815  1.00  0.00           O  
ATOM    213  CB  ARG A 294      89.802 -17.435  11.032  1.00  0.00           C  
ATOM    214  CG  ARG A 294      89.918 -18.735  10.239  1.00  0.00           C  
ATOM    215  CD  ARG A 294      90.940 -18.611   9.113  1.00  0.00           C  
ATOM    216  NE  ARG A 294      91.059 -19.844   8.335  1.00  0.00           N  
ATOM    217  CZ  ARG A 294      91.962 -20.042   7.380  1.00  0.00           C  
ATOM    218  NH1 ARG A 294      91.995 -21.195   6.726  1.00  0.00           N  
ATOM    219  NH2 ARG A 294      92.838 -19.090   7.084  1.00  0.00           N  
ATOM    220  N   LEU A 295      88.286 -15.420  13.182  1.00  0.00           N  
ATOM    221  CA  LEU A 295      88.399 -14.185  13.953  1.00  0.00           C  
ATOM    222  C   LEU A 295      87.767 -14.403  15.327  1.00  0.00           C  
ATOM    223  O   LEU A 295      87.725 -13.506  16.168  1.00  0.00           O  
ATOM    224  CB  LEU A 295      87.717 -13.018  13.216  1.00  0.00           C  
ATOM    225  CG  LEU A 295      86.196 -12.960  13.020  1.00  0.00           C  
ATOM    226  CD1 LEU A 295      85.506 -12.651  14.340  1.00  0.00           C  
ATOM    227  CD2 LEU A 295      85.857 -11.878  12.008  1.00  0.00           C  
ATOM    228  N   GLN A 296      87.287 -15.624  15.530  1.00  0.00           N  
ATOM    229  CA  GLN A 296      86.645 -16.046  16.765  1.00  0.00           C  
ATOM    230  C   GLN A 296      87.641 -16.112  17.927  1.00  0.00           C  
ATOM    231  O   GLN A 296      87.267 -16.014  19.098  1.00  0.00           O  
ATOM    232  CB  GLN A 296      86.016 -17.414  16.526  1.00  0.00           C  
ATOM    233  CG  GLN A 296      85.493 -18.130  17.738  1.00  0.00           C  
ATOM    234  CD  GLN A 296      85.140 -19.564  17.405  1.00  0.00           C  
ATOM    235  OE1 GLN A 296      85.923 -20.268  16.779  1.00  0.00           O  
ATOM    236  NE2 GLN A 296      83.965 -20.001  17.820  1.00  0.00           N  
ATOM    237  N   ASP A 297      88.914 -16.291  17.601  1.00  0.00           N  
ATOM    238  CA  ASP A 297      89.948 -16.351  18.623  1.00  0.00           C  
ATOM    239  C   ASP A 297      90.896 -15.183  18.427  1.00  0.00           C  
ATOM    240  O   ASP A 297      91.941 -15.090  19.072  1.00  0.00           O  
ATOM    241  CB  ASP A 297      90.700 -17.680  18.541  1.00  0.00           C  
ATOM    242  CG  ASP A 297      90.939 -18.123  17.125  1.00  0.00           C  
ATOM    243  OD1 ASP A 297      91.503 -17.327  16.346  1.00  0.00           O  
ATOM    244  OD2 ASP A 297      90.565 -19.269  16.794  1.00  0.00           O  
ATOM    245  N   GLU A 298      90.507 -14.283  17.531  1.00  0.00           N  
ATOM    246  CA  GLU A 298      91.291 -13.098  17.231  1.00  0.00           C  
ATOM    247  C   GLU A 298      90.462 -11.854  17.555  1.00  0.00           C  
ATOM    248  O   GLU A 298      90.819 -10.741  17.171  1.00  0.00           O  
ATOM    249  CB  GLU A 298      91.682 -13.100  15.753  1.00  0.00           C  
ATOM    250  CG  GLU A 298      92.726 -12.071  15.389  1.00  0.00           C  
ATOM    251  CD  GLU A 298      94.109 -12.395  15.946  1.00  0.00           C  
ATOM    252  OE1 GLU A 298      94.226 -12.672  17.163  1.00  0.00           O  
ATOM    253  OE2 GLU A 298      95.087 -12.365  15.164  1.00  0.00           O  
ATOM    254  N   ALA A 306      89.351 -12.059  18.263  1.00  0.00           N  
ATOM    255  CA  ALA A 306      88.461 -10.967  18.648  1.00  0.00           C  
ATOM    256  C   ALA A 306      87.288 -11.481  19.485  1.00  0.00           C  
ATOM    257  O   ALA A 306      87.237 -12.657  19.838  1.00  0.00           O  
ATOM    258  CB  ALA A 306      87.945 -10.258  17.404  1.00  0.00           C  
ATOM    259  N   GLU A 307      86.357 -10.592  19.818  1.00  0.00           N  
ATOM    260  CA  GLU A 307      85.181 -10.977  20.598  1.00  0.00           C  
ATOM    261  C   GLU A 307      84.026 -11.034  19.605  1.00  0.00           C  
ATOM    262  O   GLU A 307      83.422 -10.013  19.273  1.00  0.00           O  
ATOM    263  CB  GLU A 307      84.890  -9.945  21.688  1.00  0.00           C  
ATOM    264  CG  GLU A 307      83.779 -10.347  22.655  1.00  0.00           C  
ATOM    265  CD  GLU A 307      84.288 -11.086  23.889  1.00  0.00           C  
ATOM    266  OE1 GLU A 307      85.026 -12.091  23.740  1.00  0.00           O  
ATOM    267  OE2 GLU A 307      83.940 -10.663  25.017  1.00  0.00           O  
ATOM    268  N   LEU A 308      83.726 -12.241  19.140  1.00  0.00           N  
ATOM    269  CA  LEU A 308      82.686 -12.471  18.152  1.00  0.00           C  
ATOM    270  C   LEU A 308      81.252 -12.632  18.640  1.00  0.00           C  
ATOM    271  O   LEU A 308      80.953 -13.486  19.467  1.00  0.00           O  
ATOM    272  CB  LEU A 308      83.040 -13.707  17.311  1.00  0.00           C  
ATOM    273  CG  LEU A 308      82.034 -14.079  16.222  1.00  0.00           C  
ATOM    274  CD1 LEU A 308      82.120 -13.078  15.085  1.00  0.00           C  
ATOM    275  CD2 LEU A 308      82.325 -15.484  15.720  1.00  0.00           C  
ATOM    276  N   PHE A 309      80.366 -11.800  18.107  1.00  0.00           N  
ATOM    277  CA  PHE A 309      78.948 -11.888  18.425  1.00  0.00           C  
ATOM    278  C   PHE A 309      78.274 -12.274  17.125  1.00  0.00           C  
ATOM    279  O   PHE A 309      78.579 -11.717  16.072  1.00  0.00           O  
ATOM    280  CB  PHE A 309      78.389 -10.549  18.915  1.00  0.00           C  
ATOM    281  CG  PHE A 309      78.791 -10.198  20.317  1.00  0.00           C  
ATOM    282  CD1 PHE A 309      77.858 -10.194  21.341  1.00  0.00           C  
ATOM    283  CD2 PHE A 309      80.103  -9.849  20.610  1.00  0.00           C  
ATOM    284  CE1 PHE A 309      78.224  -9.836  22.640  1.00  0.00           C  
ATOM    285  CE2 PHE A 309      80.476  -9.492  21.902  1.00  0.00           C  
ATOM    286  CZ  PHE A 309      79.536  -9.486  22.920  1.00  0.00           C  
ATOM    287  N   VAL A 310      77.400 -13.266  17.200  1.00  0.00           N  
ATOM    288  CA  VAL A 310      76.655 -13.724  16.041  1.00  0.00           C  
ATOM    289  C   VAL A 310      75.202 -13.525  16.422  1.00  0.00           C  
ATOM    290  O   VAL A 310      74.700 -14.153  17.352  1.00  0.00           O  
ATOM    291  CB  VAL A 310      76.924 -15.218  15.739  1.00  0.00           C  
ATOM    292  CG1 VAL A 310      78.356 -15.409  15.255  1.00  0.00           C  
ATOM    293  CG2 VAL A 310      76.677 -16.037  16.983  1.00  0.00           C  
ATOM    294  N   LEU A 311      74.540 -12.630  15.702  1.00  0.00           N  
ATOM    295  CA  LEU A 311      73.154 -12.311  15.962  1.00  0.00           C  
ATOM    296  C   LEU A 311      72.196 -13.097  15.088  1.00  0.00           C  
ATOM    297  O   LEU A 311      72.261 -13.030  13.864  1.00  0.00           O  
ATOM    298  CB  LEU A 311      72.900 -10.819  15.723  1.00  0.00           C  
ATOM    299  CG  LEU A 311      71.447 -10.388  15.963  1.00  0.00           C  
ATOM    300  CD1 LEU A 311      71.188 -10.350  17.461  1.00  0.00           C  
ATOM    301  CD2 LEU A 311      71.187  -9.008  15.376  1.00  0.00           C  
ATOM    302  N   LEU A 312      71.318 -13.856  15.724  1.00  0.00           N  
ATOM    303  CA  LEU A 312      70.307 -14.594  14.994  1.00  0.00           C  
ATOM    304  C   LEU A 312      69.228 -13.523  14.892  1.00  0.00           C  
ATOM    305  O   LEU A 312      68.459 -13.308  15.826  1.00  0.00           O  
ATOM    306  CB  LEU A 312      69.842 -15.801  15.803  1.00  0.00           C  
ATOM    307  CG  LEU A 312      70.885 -16.930  15.857  1.00  0.00           C  
ATOM    308  CD1 LEU A 312      70.402 -18.052  16.775  1.00  0.00           C  
ATOM    309  CD2 LEU A 312      71.128 -17.469  14.452  1.00  0.00           C  
ATOM    310  N   ALA A 313      69.228 -12.831  13.756  1.00  0.00           N  
ATOM    311  CA  ALA A 313      68.330 -11.721  13.503  1.00  0.00           C  
ATOM    312  C   ALA A 313      66.862 -12.058  13.309  1.00  0.00           C  
ATOM    313  O   ALA A 313      66.278 -11.844  12.240  1.00  0.00           O  
ATOM    314  CB  ALA A 313      68.835 -10.927  12.337  1.00  0.00           C  
ATOM    315  N   ASP A 314      66.310 -12.569  14.399  1.00  0.00           N  
ATOM    316  CA  ASP A 314      64.928 -12.975  14.604  1.00  0.00           C  
ATOM    317  C   ASP A 314      63.928 -11.888  14.167  1.00  0.00           C  
ATOM    318  O   ASP A 314      63.002 -12.130  13.391  1.00  0.00           O  
ATOM    319  CB  ASP A 314      64.788 -13.230  16.116  1.00  0.00           C  
ATOM    320  CG  ASP A 314      63.565 -13.984  16.461  1.00  0.00           C  
ATOM    321  OD1 ASP A 314      63.316 -14.176  17.666  1.00  0.00           O  
ATOM    322  OD2 ASP A 314      62.846 -14.392  15.526  1.00  0.00           O  
ATOM    323  N   VAL A 315      64.127 -10.685  14.695  1.00  0.00           N  
ATOM    324  CA  VAL A 315      63.257  -9.550  14.421  1.00  0.00           C  
ATOM    325  C   VAL A 315      63.351  -9.062  12.988  1.00  0.00           C  
ATOM    326  O   VAL A 315      62.331  -8.784  12.359  1.00  0.00           O  
ATOM    327  CB  VAL A 315      63.572  -8.391  15.385  1.00  0.00           C  
ATOM    328  CG1 VAL A 315      62.677  -7.192  15.089  1.00  0.00           C  
ATOM    329  CG2 VAL A 315      63.362  -8.871  16.836  1.00  0.00           C  
ATOM    330  N   GLN A 316      64.569  -8.958  12.471  1.00  0.00           N  
ATOM    331  CA  GLN A 316      64.736  -8.514  11.100  1.00  0.00           C  
ATOM    332  C   GLN A 316      64.113  -9.564  10.175  1.00  0.00           C  
ATOM    333  O   GLN A 316      63.651  -9.235   9.087  1.00  0.00           O  
ATOM    334  CB  GLN A 316      66.213  -8.332  10.733  1.00  0.00           C  
ATOM    335  CG  GLN A 316      66.360  -7.546   9.428  1.00  0.00           C  
ATOM    336  CD  GLN A 316      67.773  -7.498   8.883  1.00  0.00           C  
ATOM    337  OE1 GLN A 316      68.288  -8.470   8.359  1.00  0.00           O  
ATOM    338  NE2 GLN A 316      68.400  -6.353   9.000  1.00  0.00           N  
ATOM    339  N   ALA A 317      64.095 -10.824  10.609  1.00  0.00           N  
ATOM    340  CA  ALA A 317      63.523 -11.891   9.792  1.00  0.00           C  
ATOM    341  C   ALA A 317      62.028 -11.672   9.575  1.00  0.00           C  
ATOM    342  O   ALA A 317      61.491 -11.978   8.511  1.00  0.00           O  
ATOM    343  CB  ALA A 317      63.753 -13.252  10.459  1.00  0.00           C  
ATOM    344  N   LEU A 333      61.368 -11.126  10.587  1.00  0.00           N  
ATOM    345  CA  LEU A 333      59.942 -10.872  10.518  1.00  0.00           C  
ATOM    346  C   LEU A 333      59.563  -9.683   9.614  1.00  0.00           C  
ATOM    347  O   LEU A 333      58.397  -9.528   9.264  1.00  0.00           O  
ATOM    348  CB  LEU A 333      59.370 -10.655  11.935  1.00  0.00           C  
ATOM    349  CG  LEU A 333      59.058 -11.848  12.861  1.00  0.00           C  
ATOM    350  CD1 LEU A 333      57.961 -12.699  12.263  1.00  0.00           C  
ATOM    351  CD2 LEU A 333      60.290 -12.694  13.072  1.00  0.00           C  
ATOM    352  N   THR A 334      60.518  -8.844   9.226  1.00  0.00           N  
ATOM    353  CA  THR A 334      60.145  -7.729   8.357  1.00  0.00           C  
ATOM    354  C   THR A 334      59.768  -8.311   7.010  1.00  0.00           C  
ATOM    355  O   THR A 334      59.099  -7.665   6.198  1.00  0.00           O  
ATOM    356  CB  THR A 334      61.294  -6.739   8.129  1.00  0.00           C  
ATOM    357  OG1 THR A 334      62.354  -7.400   7.426  1.00  0.00           O  
ATOM    358  CG2 THR A 334      61.809  -6.182   9.472  1.00  0.00           C  
ATOM    359  N   ASP A 336      60.191  -9.563   6.834  1.00  0.00           N  
ATOM    360  CA  ASP A 336      60.025 -10.374   5.632  1.00  0.00           C  
ATOM    361  C   ASP A 336      59.089 -11.569   5.855  1.00  0.00           C  
ATOM    362  O   ASP A 336      58.345 -11.971   4.963  1.00  0.00           O  
ATOM    363  CB  ASP A 336      61.407 -10.916   5.243  1.00  0.00           C  
ATOM    364  CG  ASP A 336      61.795 -10.555   3.856  1.00  0.00           C  
ATOM    365  OD1 ASP A 336      61.317  -9.504   3.379  1.00  0.00           O  
ATOM    366  OD2 ASP A 336      62.589 -11.300   3.246  1.00  0.00           O  
ATOM    367  N   HIS A 407      59.160 -12.156   7.044  1.00  0.00           N  
ATOM    368  CA  HIS A 407      58.339 -13.315   7.348  1.00  0.00           C  
ATOM    369  C   HIS A 407      57.360 -13.081   8.487  1.00  0.00           C  
ATOM    370  O   HIS A 407      57.084 -13.995   9.267  1.00  0.00           O  
ATOM    371  CB  HIS A 407      59.228 -14.532   7.655  1.00  0.00           C  
ATOM    372  CG  HIS A 407      60.176 -14.879   6.547  1.00  0.00           C  
ATOM    373  ND1 HIS A 407      60.414 -16.175   6.144  1.00  0.00           N  
ATOM    374  CD2 HIS A 407      60.928 -14.091   5.740  1.00  0.00           C  
ATOM    375  CE1 HIS A 407      61.268 -16.171   5.134  1.00  0.00           C  
ATOM    376  NE2 HIS A 407      61.594 -14.920   4.870  1.00  0.00           N  
ATOM    377  N   PHE A 408      56.837 -11.859   8.581  1.00  0.00           N  
ATOM    378  CA  PHE A 408      55.861 -11.522   9.612  1.00  0.00           C  
ATOM    379  C   PHE A 408      54.602 -12.401   9.520  1.00  0.00           C  
ATOM    380  O   PHE A 408      53.825 -12.482  10.465  1.00  0.00           O  
ATOM    381  CB  PHE A 408      55.466 -10.040   9.501  1.00  0.00           C  
ATOM    382  CG  PHE A 408      54.904  -9.658   8.155  1.00  0.00           C  
ATOM    383  CD1 PHE A 408      53.583  -9.954   7.824  1.00  0.00           C  
ATOM    384  CD2 PHE A 408      55.712  -9.046   7.198  1.00  0.00           C  
ATOM    385  CE1 PHE A 408      53.079  -9.656   6.565  1.00  0.00           C  
ATOM    386  CE2 PHE A 408      55.209  -8.742   5.919  1.00  0.00           C  
ATOM    387  CZ  PHE A 408      53.887  -9.052   5.610  1.00  0.00           C  
ATOM    388  N   ASP A 418      54.392 -13.061   8.386  1.00  0.00           N  
ATOM    389  CA  ASP A 418      53.209 -13.896   8.246  1.00  0.00           C  
ATOM    390  C   ASP A 418      53.566 -15.377   8.328  1.00  0.00           C  
ATOM    391  O   ASP A 418      52.713 -16.254   8.154  1.00  0.00           O  
ATOM    392  CB  ASP A 418      52.478 -13.573   6.935  1.00  0.00           C  
ATOM    393  CG  ASP A 418      53.232 -14.030   5.710  1.00  0.00           C  
ATOM    394  OD1 ASP A 418      54.441 -14.334   5.817  1.00  0.00           O  
ATOM    395  OD2 ASP A 418      52.610 -14.067   4.629  1.00  0.00           O  
ATOM    396  N   ARG A 419      54.838 -15.643   8.604  1.00  0.00           N  
ATOM    397  CA  ARG A 419      55.338 -17.008   8.746  1.00  0.00           C  
ATOM    398  C   ARG A 419      56.205 -17.086   9.998  1.00  0.00           C  
ATOM    399  O   ARG A 419      57.321 -17.596   9.955  1.00  0.00           O  
ATOM    400  CB  ARG A 419      56.174 -17.388   7.527  1.00  0.00           C  
ATOM    401  CG  ARG A 419      55.396 -17.361   6.228  1.00  0.00           C  
ATOM    402  CD  ARG A 419      56.132 -16.571   5.169  1.00  0.00           C  
ATOM    403  NE  ARG A 419      57.289 -17.285   4.645  1.00  0.00           N  
ATOM    404  CZ  ARG A 419      58.117 -16.787   3.728  1.00  0.00           C  
ATOM    405  NH1 ARG A 419      59.148 -17.510   3.297  1.00  0.00           N  
ATOM    406  NH2 ARG A 419      57.914 -15.565   3.241  1.00  0.00           N  
ATOM    407  N   PRO A 420      55.692 -16.594  11.134  1.00  0.00           N  
ATOM    408  CA  PRO A 420      56.459 -16.620  12.388  1.00  0.00           C  
ATOM    409  C   PRO A 420      56.976 -18.011  12.770  1.00  0.00           C  
ATOM    410  O   PRO A 420      58.072 -18.134  13.317  1.00  0.00           O  
ATOM    411  CB  PRO A 420      55.478 -16.034  13.408  1.00  0.00           C  
ATOM    412  CG  PRO A 420      54.128 -16.414  12.837  1.00  0.00           C  
ATOM    413  CD  PRO A 420      54.309 -16.139  11.367  1.00  0.00           C  
ATOM    414  N   GLU A 421      56.194 -19.045  12.469  1.00  0.00           N  
ATOM    415  CA  GLU A 421      56.582 -20.430  12.753  1.00  0.00           C  
ATOM    416  C   GLU A 421      57.921 -20.726  12.074  1.00  0.00           C  
ATOM    417  O   GLU A 421      58.823 -21.324  12.661  1.00  0.00           O  
ATOM    418  CB  GLU A 421      55.535 -21.391  12.192  1.00  0.00           C  
ATOM    419  CG  GLU A 421      54.163 -21.296  12.828  1.00  0.00           C  
ATOM    420  CD  GLU A 421      54.150 -21.806  14.258  1.00  0.00           C  
ATOM    421  OE1 GLU A 421      53.044 -21.967  14.821  1.00  0.00           O  
ATOM    422  OE2 GLU A 421      55.243 -22.046  14.826  1.00  0.00           O  
ATOM    423  N   GLN A 422      58.020 -20.296  10.821  1.00  0.00           N  
ATOM    424  CA  GLN A 422      59.210 -20.483   9.998  1.00  0.00           C  
ATOM    425  C   GLN A 422      60.464 -19.944  10.690  1.00  0.00           C  
ATOM    426  O   GLN A 422      61.485 -20.634  10.753  1.00  0.00           O  
ATOM    427  CB  GLN A 422      59.014 -19.780   8.645  1.00  0.00           C  
ATOM    428  CG  GLN A 422      59.345 -20.633   7.440  1.00  0.00           C  
ATOM    429  CD  GLN A 422      60.506 -20.088   6.632  1.00  0.00           C  
ATOM    430  OE1 GLN A 422      60.325 -19.504   5.564  1.00  0.00           O  
ATOM    431  NE2 GLN A 422      61.712 -20.274   7.147  1.00  0.00           N  
ATOM    432  N   VAL A 423      60.374 -18.718  11.208  1.00  0.00           N  
ATOM    433  CA  VAL A 423      61.496 -18.069  11.888  1.00  0.00           C  
ATOM    434  C   VAL A 423      61.864 -18.758  13.198  1.00  0.00           C  
ATOM    435  O   VAL A 423      63.027 -19.055  13.438  1.00  0.00           O  
ATOM    436  CB  VAL A 423      61.192 -16.569  12.187  1.00  0.00           C  
ATOM    437  CG1 VAL A 423      62.409 -15.907  12.862  1.00  0.00           C  
ATOM    438  CG2 VAL A 423      60.837 -15.840  10.898  1.00  0.00           C  
ATOM    439  N   ARG A 424      60.867 -18.995  14.045  1.00  0.00           N  
ATOM    440  CA  ARG A 424      61.070 -19.672  15.325  1.00  0.00           C  
ATOM    441  C   ARG A 424      61.881 -20.954  15.156  1.00  0.00           C  
ATOM    442  O   ARG A 424      62.900 -21.145  15.812  1.00  0.00           O  
ATOM    443  CB  ARG A 424      59.713 -20.027  15.951  1.00  0.00           C  
ATOM    444  CG  ARG A 424      59.787 -21.033  17.105  1.00  0.00           C  
ATOM    445  CD  ARG A 424      58.405 -21.560  17.461  1.00  0.00           C  
ATOM    446  NE  ARG A 424      57.752 -20.707  18.441  1.00  0.00           N  
ATOM    447  CZ  ARG A 424      57.981 -20.786  19.744  1.00  0.00           C  
ATOM    448  NH1 ARG A 424      58.836 -21.690  20.202  1.00  0.00           N  
ATOM    449  NH2 ARG A 424      57.380 -19.950  20.576  1.00  0.00           N  
ATOM    450  N   GLU A 425      61.410 -21.833  14.277  1.00  0.00           N  
ATOM    451  CA  GLU A 425      62.077 -23.113  14.020  1.00  0.00           C  
ATOM    452  C   GLU A 425      63.529 -22.965  13.568  1.00  0.00           C  
ATOM    453  O   GLU A 425      64.384 -23.782  13.906  1.00  0.00           O  
ATOM    454  CB  GLU A 425      61.346 -23.892  12.921  1.00  0.00           C  
ATOM    455  CG  GLU A 425      59.872 -24.157  13.150  1.00  0.00           C  
ATOM    456  CD  GLU A 425      59.199 -24.736  11.909  1.00  0.00           C  
ATOM    457  OE1 GLU A 425      59.653 -25.795  11.419  1.00  0.00           O  
ATOM    458  OE2 GLU A 425      58.220 -24.131  11.421  1.00  0.00           O  
ATOM    459  N   ASN A 426      63.807 -21.923  12.795  1.00  0.00           N  
ATOM    460  CA  ASN A 426      65.148 -21.754  12.266  1.00  0.00           C  
ATOM    461  C   ASN A 426      66.216 -21.097  13.123  1.00  0.00           C  
ATOM    462  O   ASN A 426      67.381 -21.033  12.732  1.00  0.00           O  
ATOM    463  CB  ASN A 426      65.056 -21.096  10.891  1.00  0.00           C  
ATOM    464  CG  ASN A 426      64.680 -22.103   9.809  1.00  0.00           C  
ATOM    465  OD1 ASN A 426      65.507 -22.925   9.402  1.00  0.00           O  
ATOM    466  ND2 ASN A 426      63.428 -22.069   9.369  1.00  0.00           N  
ATOM    467  N   VAL A 427      65.831 -20.624  14.301  1.00  0.00           N  
ATOM    468  CA  VAL A 427      66.796 -20.020  15.212  1.00  0.00           C  
ATOM    469  C   VAL A 427      67.746 -21.120  15.702  1.00  0.00           C  
ATOM    470  O   VAL A 427      68.966 -20.995  15.586  1.00  0.00           O  
ATOM    471  CB  VAL A 427      66.079 -19.382  16.410  1.00  0.00           C  
ATOM    472  CG1 VAL A 427      67.092 -18.889  17.423  1.00  0.00           C  
ATOM    473  CG2 VAL A 427      65.183 -18.246  15.913  1.00  0.00           C  
ATOM    474  N   LEU A 429      67.173 -22.198  16.235  1.00  0.00           N  
ATOM    475  CA  LEU A 429      67.954 -23.333  16.719  1.00  0.00           C  
ATOM    476  C   LEU A 429      68.630 -24.035  15.533  1.00  0.00           C  
ATOM    477  O   LEU A 429      69.750 -24.538  15.648  1.00  0.00           O  
ATOM    478  CB  LEU A 429      67.043 -24.315  17.460  1.00  0.00           C  
ATOM    479  CG  LEU A 429      67.196 -24.493  18.976  1.00  0.00           C  
ATOM    480  CD1 LEU A 429      67.869 -23.297  19.609  1.00  0.00           C  
ATOM    481  CD2 LEU A 429      65.829 -24.716  19.579  1.00  0.00           C  
ATOM    482  N   ALA A 431      67.950 -24.047  14.390  1.00  0.00           N  
ATOM    483  CA  ALA A 431      68.491 -24.676  13.195  1.00  0.00           C  
ATOM    484  C   ALA A 431      69.766 -23.966  12.747  1.00  0.00           C  
ATOM    485  O   ALA A 431      70.773 -24.614  12.460  1.00  0.00           O  
ATOM    486  CB  ALA A 431      67.449 -24.661  12.073  1.00  0.00           C  
ATOM    487  N   VAL A 432      69.732 -22.639  12.688  1.00  0.00           N  
ATOM    488  CA  VAL A 432      70.911 -21.893  12.265  1.00  0.00           C  
ATOM    489  C   VAL A 432      72.002 -21.937  13.338  1.00  0.00           C  
ATOM    490  O   VAL A 432      73.197 -21.944  13.030  1.00  0.00           O  
ATOM    491  CB  VAL A 432      70.541 -20.442  11.929  1.00  0.00           C  
ATOM    492  CG1 VAL A 432      71.789 -19.586  11.805  1.00  0.00           C  
ATOM    493  CG2 VAL A 432      69.739 -20.416  10.617  1.00  0.00           C  
ATOM    494  N   ALA A 433      71.590 -21.964  14.600  1.00  0.00           N  
ATOM    495  CA  ALA A 433      72.559 -22.040  15.689  1.00  0.00           C  
ATOM    496  C   ALA A 433      73.322 -23.356  15.537  1.00  0.00           C  
ATOM    497  O   ALA A 433      74.537 -23.408  15.711  1.00  0.00           O  
ATOM    498  CB  ALA A 433      71.847 -21.981  17.034  1.00  0.00           C  
ATOM    499  N   LEU A 434      72.609 -24.418  15.185  1.00  0.00           N  
ATOM    500  CA  LEU A 434      73.250 -25.718  14.987  1.00  0.00           C  
ATOM    501  C   LEU A 434      74.237 -25.610  13.818  1.00  0.00           C  
ATOM    502  O   LEU A 434      75.334 -26.177  13.871  1.00  0.00           O  
ATOM    503  CB  LEU A 434      72.200 -26.782  14.675  1.00  0.00           C  
ATOM    504  CG  LEU A 434      72.498 -28.259  14.938  1.00  0.00           C  
ATOM    505  CD1 LEU A 434      71.815 -29.083  13.856  1.00  0.00           C  
ATOM    506  CD2 LEU A 434      73.986 -28.526  14.939  1.00  0.00           C  
ATOM    507  N   ASP A 435      73.848 -24.895  12.763  1.00  0.00           N  
ATOM    508  CA  ASP A 435      74.736 -24.706  11.610  1.00  0.00           C  
ATOM    509  C   ASP A 435      75.995 -24.002  12.110  1.00  0.00           C  
ATOM    510  O   ASP A 435      77.112 -24.335  11.704  1.00  0.00           O  
ATOM    511  CB  ASP A 435      74.066 -23.842  10.535  1.00  0.00           C  
ATOM    512  CG  ASP A 435      73.147 -24.639   9.630  1.00  0.00           C  
ATOM    513  OD1 ASP A 435      72.146 -24.080   9.132  1.00  0.00           O  
ATOM    514  OD2 ASP A 435      73.435 -25.832   9.410  1.00  0.00           O  
ATOM    515  N   TYR A 436      75.802 -23.020  12.987  1.00  0.00           N  
ATOM    516  CA  TYR A 436      76.914 -22.272  13.560  1.00  0.00           C  
ATOM    517  C   TYR A 436      77.887 -23.226  14.265  1.00  0.00           C  
ATOM    518  O   TYR A 436      79.090 -23.183  14.038  1.00  0.00           O  
ATOM    519  CB  TYR A 436      76.400 -21.252  14.587  1.00  0.00           C  
ATOM    520  CG  TYR A 436      75.806 -19.960  14.028  1.00  0.00           C  
ATOM    521  CD1 TYR A 436      75.403 -18.930  14.894  1.00  0.00           C  
ATOM    522  CD2 TYR A 436      75.665 -19.751  12.652  1.00  0.00           C  
ATOM    523  CE1 TYR A 436      74.879 -17.731  14.401  1.00  0.00           C  
ATOM    524  CE2 TYR A 436      75.140 -18.554  12.154  1.00  0.00           C  
ATOM    525  CZ  TYR A 436      74.750 -17.554  13.033  1.00  0.00           C  
ATOM    526  OH  TYR A 436      74.224 -16.379  12.555  1.00  0.00           O  
ATOM    527  N   LEU A 437      77.350 -24.094  15.114  1.00  0.00           N  
ATOM    528  CA  LEU A 437      78.175 -25.032  15.866  1.00  0.00           C  
ATOM    529  C   LEU A 437      78.864 -26.042  14.945  1.00  0.00           C  
ATOM    530  O   LEU A 437      80.045 -26.342  15.113  1.00  0.00           O  
ATOM    531  CB  LEU A 437      77.312 -25.748  16.921  1.00  0.00           C  
ATOM    532  CG  LEU A 437      76.688 -24.824  17.982  1.00  0.00           C  
ATOM    533  CD1 LEU A 437      75.653 -25.563  18.838  1.00  0.00           C  
ATOM    534  CD2 LEU A 437      77.810 -24.259  18.835  1.00  0.00           C  
ATOM    535  N   ALA A 438      78.127 -26.546  13.960  1.00  0.00           N  
ATOM    536  CA  ALA A 438      78.669 -27.512  13.012  1.00  0.00           C  
ATOM    537  C   ALA A 438      79.752 -26.893  12.148  1.00  0.00           C  
ATOM    538  O   ALA A 438      80.667 -27.583  11.700  1.00  0.00           O  
ATOM    539  CB  ALA A 438      77.562 -28.053  12.130  1.00  0.00           C  
ATOM    540  N   ALA A 439      79.653 -25.588  11.913  1.00  0.00           N  
ATOM    541  CA  ALA A 439      80.634 -24.908  11.082  1.00  0.00           C  
ATOM    542  C   ALA A 439      81.954 -24.645  11.791  1.00  0.00           C  
ATOM    543  O   ALA A 439      82.927 -24.241  11.160  1.00  0.00           O  
ATOM    544  CB  ALA A 439      80.064 -23.602  10.563  1.00  0.00           C  
ATOM    545  N   GLY A 444      81.999 -24.853  13.099  1.00  0.00           N  
ATOM    546  CA  GLY A 444      83.253 -24.617  13.790  1.00  0.00           C  
ATOM    547  C   GLY A 444      83.268 -23.477  14.792  1.00  0.00           C  
ATOM    548  O   GLY A 444      84.330 -23.097  15.279  1.00  0.00           O  
ATOM    549  N   LEU A 445      82.106 -22.913  15.095  1.00  0.00           N  
ATOM    550  CA  LEU A 445      82.044 -21.837  16.069  1.00  0.00           C  
ATOM    551  C   LEU A 445      81.936 -22.479  17.453  1.00  0.00           C  
ATOM    552  O   LEU A 445      80.964 -23.163  17.770  1.00  0.00           O  
ATOM    553  CB  LEU A 445      80.841 -20.928  15.788  1.00  0.00           C  
ATOM    554  CG  LEU A 445      81.054 -19.535  15.165  1.00  0.00           C  
ATOM    555  CD1 LEU A 445      82.455 -19.379  14.574  1.00  0.00           C  
ATOM    556  CD2 LEU A 445      79.978 -19.304  14.109  1.00  0.00           C  
ATOM    557  N   ASP A 460      82.969 -22.267  18.259  1.00  0.00           N  
ATOM    558  CA  ASP A 460      83.066 -22.787  19.620  1.00  0.00           C  
ATOM    559  C   ASP A 460      82.207 -21.987  20.608  1.00  0.00           C  
ATOM    560  O   ASP A 460      82.303 -20.765  20.665  1.00  0.00           O  
ATOM    561  CB  ASP A 460      84.536 -22.721  20.042  1.00  0.00           C  
ATOM    562  CG  ASP A 460      84.765 -23.140  21.475  1.00  0.00           C  
ATOM    563  OD1 ASP A 460      85.934 -23.083  21.905  1.00  0.00           O  
ATOM    564  OD2 ASP A 460      83.803 -23.526  22.172  1.00  0.00           O  
ATOM    565  N   PRO A 461      81.362 -22.668  21.404  1.00  0.00           N  
ATOM    566  CA  PRO A 461      80.510 -21.979  22.382  1.00  0.00           C  
ATOM    567  C   PRO A 461      81.320 -21.209  23.430  1.00  0.00           C  
ATOM    568  O   PRO A 461      80.797 -20.317  24.091  1.00  0.00           O  
ATOM    569  CB  PRO A 461      79.712 -23.120  23.020  1.00  0.00           C  
ATOM    570  CG  PRO A 461      79.649 -24.141  21.954  1.00  0.00           C  
ATOM    571  CD  PRO A 461      81.049 -24.105  21.369  1.00  0.00           C  
ATOM    572  N   GLN A 463      82.592 -21.563  23.584  1.00  0.00           N  
ATOM    573  CA  GLN A 463      83.453 -20.897  24.554  1.00  0.00           C  
ATOM    574  C   GLN A 463      84.149 -19.654  24.001  1.00  0.00           C  
ATOM    575  O   GLN A 463      84.892 -18.982  24.723  1.00  0.00           O  
ATOM    576  CB  GLN A 463      84.526 -21.861  25.077  1.00  0.00           C  
ATOM    577  CG  GLN A 463      84.073 -22.819  26.164  1.00  0.00           C  
ATOM    578  CD  GLN A 463      83.282 -23.998  25.633  1.00  0.00           C  
ATOM    579  OE1 GLN A 463      82.098 -23.881  25.312  1.00  0.00           O  
ATOM    580  NE2 GLN A 463      83.941 -25.149  25.531  1.00  0.00           N  
ATOM    581  N   LYS A 471      83.921 -19.342  22.728  1.00  0.00           N  
ATOM    582  CA  LYS A 471      84.559 -18.168  22.131  1.00  0.00           C  
ATOM    583  C   LYS A 471      83.595 -17.254  21.370  1.00  0.00           C  
ATOM    584  O   LYS A 471      83.941 -16.117  21.047  1.00  0.00           O  
ATOM    585  CB  LYS A 471      85.689 -18.604  21.197  1.00  0.00           C  
ATOM    586  CG  LYS A 471      86.840 -19.302  21.893  1.00  0.00           C  
ATOM    587  CD  LYS A 471      87.825 -19.832  20.876  1.00  0.00           C  
ATOM    588  CE  LYS A 471      88.964 -20.593  21.531  1.00  0.00           C  
ATOM    589  NZ  LYS A 471      89.742 -21.350  20.512  1.00  0.00           N  
ATOM    590  N   THR A 472      82.399 -17.747  21.070  1.00  0.00           N  
ATOM    591  CA  THR A 472      81.420 -16.934  20.360  1.00  0.00           C  
ATOM    592  C   THR A 472      80.114 -16.757  21.135  1.00  0.00           C  
ATOM    593  O   THR A 472      79.619 -17.683  21.777  1.00  0.00           O  
ATOM    594  CB  THR A 472      81.110 -17.511  18.965  1.00  0.00           C  
ATOM    595  OG1 THR A 472      79.697 -17.491  18.738  1.00  0.00           O  
ATOM    596  CG2 THR A 472      81.605 -18.906  18.846  1.00  0.00           C  
ATOM    597  N   THR A 473      79.565 -15.553  21.059  1.00  0.00           N  
ATOM    598  CA  THR A 473      78.338 -15.217  21.750  1.00  0.00           C  
ATOM    599  C   THR A 473      77.195 -15.173  20.756  1.00  0.00           C  
ATOM    600  O   THR A 473      77.121 -14.274  19.932  1.00  0.00           O  
ATOM    601  CB  THR A 473      78.481 -13.852  22.426  1.00  0.00           C  
ATOM    602  OG1 THR A 473      79.649 -13.868  23.256  1.00  0.00           O  
ATOM    603  CG2 THR A 473      77.265 -13.535  23.275  1.00  0.00           C  
ATOM    604  N   CYS A 474      76.308 -16.155  20.853  1.00  0.00           N  
ATOM    605  CA  CYS A 474      75.161 -16.281  19.971  1.00  0.00           C  
ATOM    606  C   CYS A 474      73.978 -15.576  20.623  1.00  0.00           C  
ATOM    607  O   CYS A 474      73.616 -15.883  21.754  1.00  0.00           O  
ATOM    608  CB  CYS A 474      74.870 -17.771  19.761  1.00  0.00           C  
ATOM    609  SG  CYS A 474      73.693 -18.164  18.467  1.00  0.00           S  
ATOM    610  N   VAL A 475      73.362 -14.637  19.913  1.00  0.00           N  
ATOM    611  CA  VAL A 475      72.259 -13.889  20.501  1.00  0.00           C  
ATOM    612  C   VAL A 475      70.972 -13.907  19.682  1.00  0.00           C  
ATOM    613  O   VAL A 475      71.002 -13.685  18.476  1.00  0.00           O  
ATOM    614  CB  VAL A 475      72.666 -12.419  20.700  1.00  0.00           C  
ATOM    615  CG1 VAL A 475      71.517 -11.638  21.326  1.00  0.00           C  
ATOM    616  CG2 VAL A 475      73.933 -12.345  21.533  1.00  0.00           C  
ATOM    617  N   VAL A 476      69.854 -14.188  20.348  1.00  0.00           N  
ATOM    618  CA  VAL A 476      68.564 -14.190  19.689  1.00  0.00           C  
ATOM    619  C   VAL A 476      68.063 -12.753  19.849  1.00  0.00           C  
ATOM    620  O   VAL A 476      67.828 -12.270  20.956  1.00  0.00           O  
ATOM    621  CB  VAL A 476      67.574 -15.219  20.336  1.00  0.00           C  
ATOM    622  CG1 VAL A 476      67.479 -14.981  21.827  1.00  0.00           C  
ATOM    623  CG2 VAL A 476      66.190 -15.105  19.694  1.00  0.00           C  
ATOM    624  N   GLN A 477      67.941 -12.072  18.718  1.00  0.00           N  
ATOM    625  CA  GLN A 477      67.515 -10.679  18.641  1.00  0.00           C  
ATOM    626  C   GLN A 477      66.233 -10.314  19.372  1.00  0.00           C  
ATOM    627  O   GLN A 477      66.177  -9.282  20.044  1.00  0.00           O  
ATOM    628  CB  GLN A 477      67.384 -10.273  17.167  1.00  0.00           C  
ATOM    629  CG  GLN A 477      67.247  -8.784  16.924  1.00  0.00           C  
ATOM    630  CD  GLN A 477      67.245  -8.450  15.440  1.00  0.00           C  
ATOM    631  OE1 GLN A 477      67.824  -7.443  15.020  1.00  0.00           O  
ATOM    632  NE2 GLN A 477      66.581  -9.286  14.639  1.00  0.00           N  
ATOM    633  N   SER A 478      65.206 -11.154  19.247  1.00  0.00           N  
ATOM    634  CA  SER A 478      63.933 -10.864  19.881  1.00  0.00           C  
ATOM    635  C   SER A 478      64.004 -10.949  21.402  1.00  0.00           C  
ATOM    636  O   SER A 478      63.148 -10.421  22.101  1.00  0.00           O  
ATOM    637  CB  SER A 478      62.843 -11.803  19.356  1.00  0.00           C  
ATOM    638  OG  SER A 478      63.122 -13.147  19.686  1.00  0.00           O  
ATOM    639  N   ALA A 479      65.020 -11.612  21.919  1.00  0.00           N  
ATOM    640  CA  ALA A 479      65.130 -11.724  23.357  1.00  0.00           C  
ATOM    641  C   ALA A 479      65.952 -10.571  23.916  1.00  0.00           C  
ATOM    642  O   ALA A 479      66.256 -10.554  25.111  1.00  0.00           O  
ATOM    643  CB  ALA A 479      65.745 -13.050  23.737  1.00  0.00           C  
ATOM    644  N   VAL A 482      66.315  -9.624  23.043  1.00  0.00           N  
ATOM    645  CA  VAL A 482      67.067  -8.428  23.435  1.00  0.00           C  
ATOM    646  C   VAL A 482      66.243  -7.232  22.964  1.00  0.00           C  
ATOM    647  O   VAL A 482      66.533  -6.622  21.936  1.00  0.00           O  
ATOM    648  CB  VAL A 482      68.474  -8.359  22.769  1.00  0.00           C  
ATOM    649  CG1 VAL A 482      69.246  -7.171  23.313  1.00  0.00           C  
ATOM    650  CG2 VAL A 482      69.243  -9.616  23.050  1.00  0.00           C  
ATOM    651  N   PRO A 483      65.184  -6.894  23.715  1.00  0.00           N  
ATOM    652  CA  PRO A 483      64.305  -5.770  23.372  1.00  0.00           C  
ATOM    653  C   PRO A 483      65.014  -4.429  23.331  1.00  0.00           C  
ATOM    654  O   PRO A 483      64.499  -3.475  22.760  1.00  0.00           O  
ATOM    655  CB  PRO A 483      63.220  -5.836  24.452  1.00  0.00           C  
ATOM    656  CG  PRO A 483      63.892  -6.522  25.597  1.00  0.00           C  
ATOM    657  CD  PRO A 483      64.702  -7.592  24.920  1.00  0.00           C  
ATOM    658  N   GLU A 485      66.197  -4.366  23.941  1.00  0.00           N  
ATOM    659  CA  GLU A 485      66.981  -3.147  23.951  1.00  0.00           C  
ATOM    660  C   GLU A 485      67.292  -2.723  22.520  1.00  0.00           C  
ATOM    661  O   GLU A 485      67.435  -1.535  22.232  1.00  0.00           O  
ATOM    662  CB  GLU A 485      68.294  -3.352  24.727  1.00  0.00           C  
ATOM    663  CG  GLU A 485      68.135  -3.396  26.256  1.00  0.00           C  
ATOM    664  CD  GLU A 485      67.600  -4.722  26.770  1.00  0.00           C  
ATOM    665  OE1 GLU A 485      67.322  -4.819  27.979  1.00  0.00           O  
ATOM    666  OE2 GLU A 485      67.459  -5.670  25.982  1.00  0.00           O  
ATOM    667  N   LEU A 486      67.394  -3.706  21.632  1.00  0.00           N  
ATOM    668  CA  LEU A 486      67.696  -3.454  20.231  1.00  0.00           C  
ATOM    669  C   LEU A 486      66.561  -2.705  19.531  1.00  0.00           C  
ATOM    670  O   LEU A 486      66.799  -1.823  18.706  1.00  0.00           O  
ATOM    671  CB  LEU A 486      67.957  -4.783  19.511  1.00  0.00           C  
ATOM    672  CG  LEU A 486      69.018  -5.686  20.153  1.00  0.00           C  
ATOM    673  CD1 LEU A 486      69.235  -6.922  19.286  1.00  0.00           C  
ATOM    674  CD2 LEU A 486      70.316  -4.920  20.305  1.00  0.00           C  
ATOM    675  N   ALA A 489      65.326  -3.066  19.847  1.00  0.00           N  
ATOM    676  CA  ALA A 489      64.194  -2.394  19.235  1.00  0.00           C  
ATOM    677  C   ALA A 489      64.105  -0.983  19.785  1.00  0.00           C  
ATOM    678  O   ALA A 489      63.800  -0.036  19.050  1.00  0.00           O  
ATOM    679  CB  ALA A 489      62.917  -3.145  19.515  1.00  0.00           C  
ATOM    680  N   GLU A 490      64.383  -0.848  21.079  1.00  0.00           N  
ATOM    681  CA  GLU A 490      64.339   0.449  21.741  1.00  0.00           C  
ATOM    682  C   GLU A 490      65.318   1.428  21.096  1.00  0.00           C  
ATOM    683  O   GLU A 490      64.973   2.587  20.872  1.00  0.00           O  
ATOM    684  CB  GLU A 490      64.674   0.312  23.238  1.00  0.00           C  
ATOM    685  CG  GLU A 490      64.607   1.621  24.024  1.00  0.00           C  
ATOM    686  CD  GLU A 490      65.077   1.490  25.484  1.00  0.00           C  
ATOM    687  OE1 GLU A 490      65.113   2.517  26.196  1.00  0.00           O  
ATOM    688  OE2 GLU A 490      65.403   0.372  25.916  1.00  0.00           O  
ATOM    689  N   LEU A 494      66.535   0.965  20.802  1.00  0.00           N  
ATOM    690  CA  LEU A 494      67.539   1.822  20.186  1.00  0.00           C  
ATOM    691  C   LEU A 494      67.170   2.057  18.724  1.00  0.00           C  
ATOM    692  O   LEU A 494      67.529   3.080  18.142  1.00  0.00           O  
ATOM    693  CB  LEU A 494      68.924   1.183  20.292  1.00  0.00           C  
ATOM    694  CG  LEU A 494      70.110   1.970  19.725  1.00  0.00           C  
ATOM    695  CD1 LEU A 494      70.189   3.359  20.347  1.00  0.00           C  
ATOM    696  CD2 LEU A 494      71.391   1.193  19.982  1.00  0.00           C  
ATOM    697  N   THR A 495      66.441   1.118  18.131  1.00  0.00           N  
ATOM    698  CA  THR A 495      66.042   1.283  16.737  1.00  0.00           C  
ATOM    699  C   THR A 495      65.083   2.457  16.647  1.00  0.00           C  
ATOM    700  O   THR A 495      65.188   3.291  15.747  1.00  0.00           O  
ATOM    701  CB  THR A 495      65.346   0.034  16.172  1.00  0.00           C  
ATOM    702  OG1 THR A 495      66.251  -1.076  16.208  1.00  0.00           O  
ATOM    703  CG2 THR A 495      64.926   0.284  14.717  1.00  0.00           C  
ATOM    704  N   VAL A 496      64.159   2.541  17.595  1.00  0.00           N  
ATOM    705  CA  VAL A 496      63.207   3.644  17.589  1.00  0.00           C  
ATOM    706  C   VAL A 496      63.924   4.987  17.706  1.00  0.00           C  
ATOM    707  O   VAL A 496      63.621   5.911  16.957  1.00  0.00           O  
ATOM    708  CB  VAL A 496      62.175   3.491  18.721  1.00  0.00           C  
ATOM    709  CG1 VAL A 496      61.297   4.763  18.840  1.00  0.00           C  
ATOM    710  CG2 VAL A 496      61.312   2.280  18.444  1.00  0.00           C  
ATOM    711  N   TYR A 498      64.896   5.094  18.614  1.00  0.00           N  
ATOM    712  CA  TYR A 498      65.617   6.355  18.786  1.00  0.00           C  
ATOM    713  C   TYR A 498      66.376   6.670  17.499  1.00  0.00           C  
ATOM    714  O   TYR A 498      66.395   7.813  17.031  1.00  0.00           O  
ATOM    715  CB  TYR A 498      66.592   6.279  19.976  1.00  0.00           C  
ATOM    716  CG  TYR A 498      65.938   5.964  21.314  1.00  0.00           C  
ATOM    717  CD1 TYR A 498      66.633   5.264  22.297  1.00  0.00           C  
ATOM    718  CD2 TYR A 498      64.621   6.345  21.586  1.00  0.00           C  
ATOM    719  CE1 TYR A 498      66.039   4.939  23.518  1.00  0.00           C  
ATOM    720  CE2 TYR A 498      64.010   6.023  22.809  1.00  0.00           C  
ATOM    721  CZ  TYR A 498      64.728   5.315  23.768  1.00  0.00           C  
ATOM    722  OH  TYR A 498      64.133   4.950  24.973  1.00  0.00           O  
ATOM    723  N   PHE A 499      66.990   5.647  16.914  1.00  0.00           N  
ATOM    724  CA  PHE A 499      67.742   5.843  15.684  1.00  0.00           C  
ATOM    725  C   PHE A 499      66.893   6.321  14.512  1.00  0.00           C  
ATOM    726  O   PHE A 499      67.398   7.004  13.629  1.00  0.00           O  
ATOM    727  CB  PHE A 499      68.431   4.553  15.280  1.00  0.00           C  
ATOM    728  CG  PHE A 499      69.804   4.372  15.871  1.00  0.00           C  
ATOM    729  CD1 PHE A 499      70.303   5.255  16.822  1.00  0.00           C  
ATOM    730  CD2 PHE A 499      70.605   3.307  15.460  1.00  0.00           C  
ATOM    731  CE1 PHE A 499      71.587   5.077  17.353  1.00  0.00           C  
ATOM    732  CE2 PHE A 499      71.873   3.125  15.982  1.00  0.00           C  
ATOM    733  CZ  PHE A 499      72.361   4.017  16.931  1.00  0.00           C  
ATOM    734  N   LEU A 500      65.607   5.961  14.490  1.00  0.00           N  
ATOM    735  CA  LEU A 500      64.754   6.344  13.367  1.00  0.00           C  
ATOM    736  C   LEU A 500      64.646   7.858  13.231  1.00  0.00           C  
ATOM    737  O   LEU A 500      64.300   8.370  12.162  1.00  0.00           O  
ATOM    738  CB  LEU A 500      63.352   5.724  13.507  1.00  0.00           C  
ATOM    739  CG  LEU A 500      63.245   4.217  13.242  1.00  0.00           C  
ATOM    740  CD1 LEU A 500      61.885   3.752  13.644  1.00  0.00           C  
ATOM    741  CD2 LEU A 500      63.501   3.899  11.770  1.00  0.00           C  
ATOM    742  N   ASN A 501      64.943   8.566  14.317  1.00  0.00           N  
ATOM    743  CA  ASN A 501      64.870  10.019  14.305  1.00  0.00           C  
ATOM    744  C   ASN A 501      66.106  10.652  13.674  1.00  0.00           C  
ATOM    745  O   ASN A 501      66.096  11.844  13.363  1.00  0.00           O  
ATOM    746  CB  ASN A 501      64.767  10.565  15.725  1.00  0.00           C  
ATOM    747  CG  ASN A 501      63.563  10.047  16.466  1.00  0.00           C  
ATOM    748  OD1 ASN A 501      63.564  10.030  17.689  1.00  0.00           O  
ATOM    749  ND2 ASN A 501      62.530   9.623  15.734  1.00  0.00           N  
ATOM    750  N   LEU A 502      67.159   9.862  13.500  1.00  0.00           N  
ATOM    751  CA  LEU A 502      68.417  10.375  12.981  1.00  0.00           C  
ATOM    752  C   LEU A 502      68.617  10.208  11.479  1.00  0.00           C  
ATOM    753  O   LEU A 502      69.694  10.477  10.961  1.00  0.00           O  
ATOM    754  CB  LEU A 502      69.585   9.721  13.742  1.00  0.00           C  
ATOM    755  CG  LEU A 502      69.454   9.696  15.278  1.00  0.00           C  
ATOM    756  CD1 LEU A 502      70.729   9.154  15.931  1.00  0.00           C  
ATOM    757  CD2 LEU A 502      69.168  11.102  15.784  1.00  0.00           C  
ATOM    758  N   VAL A 503      67.586   9.766  10.773  1.00  0.00           N  
ATOM    759  CA  VAL A 503      67.701   9.582   9.335  1.00  0.00           C  
ATOM    760  C   VAL A 503      66.372   9.943   8.687  1.00  0.00           C  
ATOM    761  O   VAL A 503      65.310   9.859   9.315  1.00  0.00           O  
ATOM    762  CB  VAL A 503      68.100   8.112   8.984  1.00  0.00           C  
ATOM    763  CG1 VAL A 503      66.975   7.168   9.322  1.00  0.00           C  
ATOM    764  CG2 VAL A 503      68.481   7.994   7.501  1.00  0.00           C  
ATOM    765  N   THR A 846      66.434  10.354   7.429  1.00  0.00           N  
ATOM    766  CA  THR A 846      65.241  10.756   6.688  1.00  0.00           C  
ATOM    767  C   THR A 846      64.707   9.633   5.797  1.00  0.00           C  
ATOM    768  O   THR A 846      65.450   8.722   5.417  1.00  0.00           O  
ATOM    769  CB  THR A 846      65.557  11.961   5.802  1.00  0.00           C  
ATOM    770  OG1 THR A 846      66.435  11.546   4.751  1.00  0.00           O  
ATOM    771  CG2 THR A 846      66.244  13.055   6.631  1.00  0.00           C  
ATOM    772  N   VAL A 847      63.421   9.720   5.455  1.00  0.00           N  
ATOM    773  CA  VAL A 847      62.781   8.723   4.605  1.00  0.00           C  
ATOM    774  C   VAL A 847      63.444   8.677   3.238  1.00  0.00           C  
ATOM    775  O   VAL A 847      63.676   7.602   2.677  1.00  0.00           O  
ATOM    776  CB  VAL A 847      61.281   9.032   4.430  1.00  0.00           C  
ATOM    777  CG1 VAL A 847      60.670   8.129   3.361  1.00  0.00           C  
ATOM    778  CG2 VAL A 847      60.567   8.827   5.764  1.00  0.00           C  
ATOM    779  N   SER A 848      63.733   9.860   2.708  1.00  0.00           N  
ATOM    780  CA  SER A 848      64.386  10.007   1.419  1.00  0.00           C  
ATOM    781  C   SER A 848      65.734   9.303   1.410  1.00  0.00           C  
ATOM    782  O   SER A 848      66.079   8.650   0.444  1.00  0.00           O  
ATOM    783  CB  SER A 848      64.606  11.490   1.109  1.00  0.00           C  
ATOM    784  OG  SER A 848      63.401  12.083   0.671  1.00  0.00           O  
ATOM    785  N   HIS A 849      66.504   9.457   2.484  1.00  0.00           N  
ATOM    786  CA  HIS A 849      67.814   8.816   2.558  1.00  0.00           C  
ATOM    787  C   HIS A 849      67.674   7.299   2.582  1.00  0.00           C  
ATOM    788  O   HIS A 849      68.441   6.585   1.928  1.00  0.00           O  
ATOM    789  CB  HIS A 849      68.588   9.301   3.782  1.00  0.00           C  
ATOM    790  CG  HIS A 849      70.047   8.962   3.736  1.00  0.00           C  
ATOM    791  ND1 HIS A 849      70.568   7.834   4.324  1.00  0.00           N  
ATOM    792  CD2 HIS A 849      71.082   9.576   3.111  1.00  0.00           C  
ATOM    793  CE1 HIS A 849      71.865   7.761   4.064  1.00  0.00           C  
ATOM    794  NE2 HIS A 849      72.199   8.803   3.331  1.00  0.00           N  
ATOM    795  N   LEU A1084      66.685   6.809   3.322  1.00  0.00           N  
ATOM    796  CA  LEU A1084      66.437   5.371   3.400  1.00  0.00           C  
ATOM    797  C   LEU A1084      66.018   4.867   2.017  1.00  0.00           C  
ATOM    798  O   LEU A1084      66.294   3.725   1.623  1.00  0.00           O  
ATOM    799  CB  LEU A1084      65.317   5.074   4.401  1.00  0.00           C  
ATOM    800  CG  LEU A1084      65.598   5.209   5.906  1.00  0.00           C  
ATOM    801  CD1 LEU A1084      64.344   4.842   6.715  1.00  0.00           C  
ATOM    802  CD2 LEU A1084      66.750   4.282   6.270  1.00  0.00           C  
ATOM    803  N   ARG A1085      65.361   5.745   1.276  1.00  0.00           N  
ATOM    804  CA  ARG A1085      64.857   5.409  -0.048  1.00  0.00           C  
ATOM    805  C   ARG A1085      65.948   5.162  -1.094  1.00  0.00           C  
ATOM    806  O   ARG A1085      65.721   4.471  -2.085  1.00  0.00           O  
ATOM    807  CB  ARG A1085      63.889   6.508  -0.505  1.00  0.00           C  
ATOM    808  CG  ARG A1085      63.237   6.278  -1.859  1.00  0.00           C  
ATOM    809  CD  ARG A1085      61.804   6.789  -1.860  1.00  0.00           C  
ATOM    810  NE  ARG A1085      60.887   5.768  -1.356  1.00  0.00           N  
ATOM    811  CZ  ARG A1085      59.674   6.006  -0.860  1.00  0.00           C  
ATOM    812  NH1 ARG A1085      58.928   4.993  -0.437  1.00  0.00           N  
ATOM    813  NH2 ARG A1085      59.212   7.246  -0.768  1.00  0.00           N  
ATOM    814  N   GLN A1087      67.144   5.691  -0.864  1.00  0.00           N  
ATOM    815  CA  GLN A1087      68.213   5.505  -1.829  1.00  0.00           C  
ATOM    816  C   GLN A1087      69.172   4.357  -1.522  1.00  0.00           C  
ATOM    817  O   GLN A1087      70.126   4.132  -2.267  1.00  0.00           O  
ATOM    818  CB  GLN A1087      68.998   6.811  -2.015  1.00  0.00           C  
ATOM    819  CG  GLN A1087      69.750   7.306  -0.789  1.00  0.00           C  
ATOM    820  CD  GLN A1087      70.527   8.596  -1.051  1.00  0.00           C  
ATOM    821  OE1 GLN A1087      71.348   8.668  -1.968  1.00  0.00           O  
ATOM    822  NE2 GLN A1087      70.277   9.613  -0.238  1.00  0.00           N  
ATOM    823  N   ASN A1088      68.936   3.625  -0.437  1.00  0.00           N  
ATOM    824  CA  ASN A1088      69.820   2.504  -0.111  1.00  0.00           C  
ATOM    825  C   ASN A1088      69.689   1.499  -1.261  1.00  0.00           C  
ATOM    826  O   ASN A1088      68.635   0.894  -1.444  1.00  0.00           O  
ATOM    827  CB  ASN A1088      69.406   1.868   1.221  1.00  0.00           C  
ATOM    828  CG  ASN A1088      70.236   0.649   1.576  1.00  0.00           C  
ATOM    829  OD1 ASN A1088      70.425  -0.244   0.754  1.00  0.00           O  
ATOM    830  ND2 ASN A1088      70.724   0.597   2.805  1.00  0.00           N  
ATOM    831  N   PRO A1089      70.769   1.318  -2.045  1.00  0.00           N  
ATOM    832  CA  PRO A1089      70.829   0.410  -3.199  1.00  0.00           C  
ATOM    833  C   PRO A1089      70.483  -1.061  -2.950  1.00  0.00           C  
ATOM    834  O   PRO A1089      69.845  -1.696  -3.791  1.00  0.00           O  
ATOM    835  CB  PRO A1089      72.260   0.603  -3.715  1.00  0.00           C  
ATOM    836  CG  PRO A1089      73.018   0.865  -2.472  1.00  0.00           C  
ATOM    837  CD  PRO A1089      72.110   1.832  -1.726  1.00  0.00           C  
ATOM    838  N   THR A1090      70.890  -1.600  -1.806  1.00  0.00           N  
ATOM    839  CA  THR A1090      70.594  -2.990  -1.478  1.00  0.00           C  
ATOM    840  C   THR A1090      69.103  -3.199  -1.175  1.00  0.00           C  
ATOM    841  O   THR A1090      68.487  -4.148  -1.662  1.00  0.00           O  
ATOM    842  CB  THR A1090      71.418  -3.446  -0.269  1.00  0.00           C  
ATOM    843  OG1 THR A1090      72.812  -3.306  -0.568  1.00  0.00           O  
ATOM    844  CG2 THR A1090      71.122  -4.894   0.074  1.00  0.00           C  
ATOM    845  N   VAL A1091      68.526  -2.305  -0.375  1.00  0.00           N  
ATOM    846  CA  VAL A1091      67.113  -2.411  -0.020  1.00  0.00           C  
ATOM    847  C   VAL A1091      66.253  -2.130  -1.239  1.00  0.00           C  
ATOM    848  O   VAL A1091      65.170  -2.702  -1.389  1.00  0.00           O  
ATOM    849  CB  VAL A1091      66.709  -1.420   1.090  1.00  0.00           C  
ATOM    850  CG1 VAL A1091      67.000   0.016   0.659  1.00  0.00           C  
ATOM    851  CG2 VAL A1091      65.219  -1.547   1.366  1.00  0.00           C  
ATOM    852  N   LYS A1093      66.738  -1.250  -2.107  1.00  0.00           N  
ATOM    853  CA  LYS A1093      65.997  -0.912  -3.306  1.00  0.00           C  
ATOM    854  C   LYS A1093      65.875  -2.144  -4.218  1.00  0.00           C  
ATOM    855  O   LYS A1093      64.781  -2.453  -4.709  1.00  0.00           O  
ATOM    856  CB  LYS A1093      66.682   0.240  -4.046  1.00  0.00           C  
ATOM    857  CG  LYS A1093      65.746   0.968  -5.000  1.00  0.00           C  
ATOM    858  CD  LYS A1093      66.400   2.146  -5.697  1.00  0.00           C  
ATOM    859  CE  LYS A1093      65.446   2.745  -6.708  1.00  0.00           C  
ATOM    860  NZ  LYS A1093      66.075   3.832  -7.519  1.00  0.00           N  
ATOM    861  N   ALA A1098      66.990  -2.848  -4.423  1.00  0.00           N  
ATOM    862  CA  ALA A1098      67.006  -4.054  -5.250  1.00  0.00           C  
ATOM    863  C   ALA A1098      66.180  -5.156  -4.591  1.00  0.00           C  
ATOM    864  O   ALA A1098      65.466  -5.885  -5.264  1.00  0.00           O  
ATOM    865  CB  ALA A1098      68.441  -4.539  -5.465  1.00  0.00           C  
ATOM    866  N   GLU A1099      66.277  -5.280  -3.273  1.00  0.00           N  
ATOM    867  CA  GLU A1099      65.499  -6.301  -2.578  1.00  0.00           C  
ATOM    868  C   GLU A1099      63.998  -6.021  -2.726  1.00  0.00           C  
ATOM    869  O   GLU A1099      63.207  -6.944  -2.892  1.00  0.00           O  
ATOM    870  CB  GLU A1099      65.883  -6.349  -1.102  1.00  0.00           C  
ATOM    871  CG  GLU A1099      67.248  -6.969  -0.828  1.00  0.00           C  
ATOM    872  CD  GLU A1099      67.608  -6.922   0.650  1.00  0.00           C  
ATOM    873  OE1 GLU A1099      68.377  -7.783   1.109  1.00  0.00           O  
ATOM    874  OE2 GLU A1099      67.127  -6.011   1.353  1.00  0.00           O  
ATOM    875  N   ILE A1100      63.611  -4.750  -2.679  1.00  0.00           N  
ATOM    876  CA  ILE A1100      62.208  -4.385  -2.831  1.00  0.00           C  
ATOM    877  C   ILE A1100      61.732  -4.721  -4.250  1.00  0.00           C  
ATOM    878  O   ILE A1100      60.674  -5.312  -4.431  1.00  0.00           O  
ATOM    879  CB  ILE A1100      61.989  -2.875  -2.541  1.00  0.00           C  
ATOM    880  CG1 ILE A1100      62.122  -2.622  -1.026  1.00  0.00           C  
ATOM    881  CG2 ILE A1100      60.618  -2.430  -3.047  1.00  0.00           C  
ATOM    882  CD1 ILE A1100      61.986  -1.148  -0.603  1.00  0.00           C  
ATOM    883  N   ALA A1101      62.530  -4.348  -5.242  1.00  0.00           N  
ATOM    884  CA  ALA A1101      62.217  -4.604  -6.646  1.00  0.00           C  
ATOM    885  C   ALA A1101      62.106  -6.112  -6.882  1.00  0.00           C  
ATOM    886  O   ALA A1101      61.249  -6.571  -7.628  1.00  0.00           O  
ATOM    887  CB  ALA A1101      63.318  -4.013  -7.551  1.00  0.00           C  
ATOM    888  N   GLN A1102      62.981  -6.879  -6.237  1.00  0.00           N  
ATOM    889  CA  GLN A1102      62.981  -8.328  -6.400  1.00  0.00           C  
ATOM    890  C   GLN A1102      61.721  -8.952  -5.784  1.00  0.00           C  
ATOM    891  O   GLN A1102      61.146  -9.908  -6.330  1.00  0.00           O  
ATOM    892  CB  GLN A1102      64.238  -8.906  -5.748  1.00  0.00           C  
ATOM    893  CG  GLN A1102      64.728 -10.250  -6.313  1.00  0.00           C  
ATOM    894  CD  GLN A1102      65.213 -10.174  -7.762  1.00  0.00           C  
ATOM    895  OE1 GLN A1102      65.734 -11.156  -8.305  1.00  0.00           O  
ATOM    896  NE2 GLN A1102      65.033  -9.013  -8.399  1.00  0.00           N  
ATOM    897  N   LYS A1103      61.281  -8.394  -4.659  1.00  0.00           N  
ATOM    898  CA  LYS A1103      60.108  -8.911  -3.966  1.00  0.00           C  
ATOM    899  C   LYS A1103      58.796  -8.475  -4.595  1.00  0.00           C  
ATOM    900  O   LYS A1103      57.748  -9.033  -4.295  1.00  0.00           O  
ATOM    901  CB  LYS A1103      60.169  -8.513  -2.481  1.00  0.00           C  
ATOM    902  CG  LYS A1103      61.313  -9.233  -1.751  1.00  0.00           C  
ATOM    903  CD  LYS A1103      61.566  -8.712  -0.343  1.00  0.00           C  
ATOM    904  CE  LYS A1103      61.315  -9.788   0.702  1.00  0.00           C  
ATOM    905  NZ  LYS A1103      62.238 -10.931   0.529  1.00  0.00           N  
ATOM    906  N   GLY A1104      58.856  -7.483  -5.474  1.00  0.00           N  
ATOM    907  CA  GLY A1104      57.653  -7.025  -6.142  1.00  0.00           C  
ATOM    908  C   GLY A1104      56.732  -6.172  -5.298  1.00  0.00           C  
ATOM    909  O   GLY A1104      55.574  -6.002  -5.646  1.00  0.00           O  
ATOM    910  N   TYR A1105      57.238  -5.641  -4.188  1.00  0.00           N  
ATOM    911  CA  TYR A1105      56.444  -4.795  -3.300  1.00  0.00           C  
ATOM    912  C   TYR A1105      55.885  -3.536  -3.967  1.00  0.00           C  
ATOM    913  O   TYR A1105      54.731  -3.159  -3.746  1.00  0.00           O  
ATOM    914  CB  TYR A1105      57.275  -4.322  -2.103  1.00  0.00           C  
ATOM    915  CG  TYR A1105      57.641  -5.375  -1.079  1.00  0.00           C  
ATOM    916  CD1 TYR A1105      56.713  -6.327  -0.665  1.00  0.00           C  
ATOM    917  CD2 TYR A1105      58.908  -5.390  -0.494  1.00  0.00           C  
ATOM    918  CE1 TYR A1105      57.030  -7.266   0.300  1.00  0.00           C  
ATOM    919  CE2 TYR A1105      59.238  -6.328   0.483  1.00  0.00           C  
ATOM    920  CZ  TYR A1105      58.291  -7.265   0.871  1.00  0.00           C  
ATOM    921  OH  TYR A1105      58.601  -8.206   1.829  1.00  0.00           O  
ATOM    922  N   GLY A1106      56.704  -2.873  -4.775  1.00  0.00           N  
ATOM    923  CA  GLY A1106      56.241  -1.631  -5.374  1.00  0.00           C  
ATOM    924  C   GLY A1106      56.305  -0.593  -4.260  1.00  0.00           C  
ATOM    925  O   GLY A1106      57.248  -0.601  -3.471  1.00  0.00           O  
ATOM    926  N   GLU A1107      55.319   0.292  -4.168  1.00  0.00           N  
ATOM    927  CA  GLU A1107      55.318   1.307  -3.116  1.00  0.00           C  
ATOM    928  C   GLU A1107      54.753   0.669  -1.851  1.00  0.00           C  
ATOM    929  O   GLU A1107      54.867   1.224  -0.754  1.00  0.00           O  
ATOM    930  CB  GLU A1107      54.455   2.510  -3.541  1.00  0.00           C  
ATOM    931  CG  GLU A1107      55.155   3.895  -3.503  1.00  0.00           C  
ATOM    932  CD  GLU A1107      55.265   4.520  -2.098  1.00  0.00           C  
ATOM    933  OE1 GLU A1107      56.048   4.012  -1.253  1.00  0.00           O  
ATOM    934  OE2 GLU A1107      54.565   5.532  -1.847  1.00  0.00           O  
ATOM    935  N   ARG A1179      54.155  -0.512  -2.012  1.00  0.00           N  
ATOM    936  CA  ARG A1179      53.563  -1.241  -0.889  1.00  0.00           C  
ATOM    937  C   ARG A1179      54.584  -2.020  -0.046  1.00  0.00           C  
ATOM    938  O   ARG A1179      54.345  -3.154   0.343  1.00  0.00           O  
ATOM    939  CB  ARG A1179      52.469  -2.188  -1.406  1.00  0.00           C  
ATOM    940  CG  ARG A1179      51.391  -1.470  -2.215  1.00  0.00           C  
ATOM    941  CD  ARG A1179      50.234  -2.372  -2.600  1.00  0.00           C  
ATOM    942  NE  ARG A1179      49.182  -1.615  -3.276  1.00  0.00           N  
ATOM    943  CZ  ARG A1179      48.075  -2.150  -3.793  1.00  0.00           C  
ATOM    944  NH1 ARG A1179      47.175  -1.371  -4.390  1.00  0.00           N  
ATOM    945  NH2 ARG A1179      47.866  -3.459  -3.716  1.00  0.00           N  
ATOM    946  N   VAL A1192      55.718  -1.385   0.241  1.00  0.00           N  
ATOM    947  CA  VAL A1192      56.783  -1.980   1.045  1.00  0.00           C  
ATOM    948  C   VAL A1192      56.407  -2.008   2.538  1.00  0.00           C  
ATOM    949  O   VAL A1192      55.966  -0.999   3.087  1.00  0.00           O  
ATOM    950  CB  VAL A1192      58.078  -1.147   0.941  1.00  0.00           C  
ATOM    951  CG1 VAL A1192      59.215  -1.860   1.649  1.00  0.00           C  
ATOM    952  CG2 VAL A1192      58.421  -0.879  -0.502  1.00  0.00           C  
ATOM    953  N   PRO A1193      56.548  -3.158   3.198  1.00  0.00           N  
ATOM    954  CA  PRO A1193      56.208  -3.190   4.630  1.00  0.00           C  
ATOM    955  C   PRO A1193      57.131  -2.168   5.295  1.00  0.00           C  
ATOM    956  O   PRO A1193      58.316  -2.113   4.956  1.00  0.00           O  
ATOM    957  CB  PRO A1193      56.545  -4.626   5.028  1.00  0.00           C  
ATOM    958  CG  PRO A1193      56.198  -5.399   3.767  1.00  0.00           C  
ATOM    959  CD  PRO A1193      56.812  -4.514   2.684  1.00  0.00           C  
ATOM    960  N   ALA A1194      56.602  -1.345   6.200  1.00  0.00           N  
ATOM    961  CA  ALA A1194      57.412  -0.322   6.857  1.00  0.00           C  
ATOM    962  C   ALA A1194      58.659  -0.880   7.538  1.00  0.00           C  
ATOM    963  O   ALA A1194      59.742  -0.301   7.424  1.00  0.00           O  
ATOM    964  CB  ALA A1194      56.547   0.470   7.874  1.00  0.00           C  
ATOM    965  N   GLY A1195      58.506  -2.004   8.235  1.00  0.00           N  
ATOM    966  CA  GLY A1195      59.627  -2.625   8.935  1.00  0.00           C  
ATOM    967  C   GLY A1195      60.759  -3.045   8.012  1.00  0.00           C  
ATOM    968  O   GLY A1195      61.938  -2.973   8.385  1.00  0.00           O  
ATOM    969  N   PHE A1196      60.408  -3.491   6.809  1.00  0.00           N  
ATOM    970  CA  PHE A1196      61.415  -3.894   5.838  1.00  0.00           C  
ATOM    971  C   PHE A1196      62.119  -2.664   5.291  1.00  0.00           C  
ATOM    972  O   PHE A1196      63.331  -2.636   5.163  1.00  0.00           O  
ATOM    973  CB  PHE A1196      60.786  -4.647   4.659  1.00  0.00           C  
ATOM    974  CG  PHE A1196      61.802  -5.280   3.728  1.00  0.00           C  
ATOM    975  CD1 PHE A1196      62.345  -6.529   4.019  1.00  0.00           C  
ATOM    976  CD2 PHE A1196      62.247  -4.608   2.595  1.00  0.00           C  
ATOM    977  CE1 PHE A1196      63.318  -7.101   3.189  1.00  0.00           C  
ATOM    978  CE2 PHE A1196      63.210  -5.161   1.767  1.00  0.00           C  
ATOM    979  CZ  PHE A1196      63.752  -6.404   2.056  1.00  0.00           C  
ATOM    980  N   PHE A1198      61.347  -1.638   4.971  1.00  0.00           N  
ATOM    981  CA  PHE A1198      61.907  -0.411   4.405  1.00  0.00           C  
ATOM    982  C   PHE A1198      62.897   0.203   5.389  1.00  0.00           C  
ATOM    983  O   PHE A1198      63.910   0.802   5.019  1.00  0.00           O  
ATOM    984  CB  PHE A1198      60.750   0.546   4.110  1.00  0.00           C  
ATOM    985  CG  PHE A1198      61.171   1.920   3.705  1.00  0.00           C  
ATOM    986  CD1 PHE A1198      61.177   2.958   4.634  1.00  0.00           C  
ATOM    987  CD2 PHE A1198      61.524   2.193   2.390  1.00  0.00           C  
ATOM    988  CE1 PHE A1198      61.524   4.257   4.249  1.00  0.00           C  
ATOM    989  CE2 PHE A1198      61.873   3.483   1.998  1.00  0.00           C  
ATOM    990  CZ  PHE A1198      61.873   4.514   2.926  1.00  0.00           C  
ATOM    991  N   VAL A1199      62.600  -0.008   6.658  1.00  0.00           N  
ATOM    992  CA  VAL A1199      63.389   0.533   7.738  1.00  0.00           C  
ATOM    993  C   VAL A1199      64.453  -0.416   8.319  1.00  0.00           C  
ATOM    994  O   VAL A1199      65.168  -0.035   9.235  1.00  0.00           O  
ATOM    995  CB  VAL A1199      62.392   1.013   8.846  1.00  0.00           C  
ATOM    996  CG1 VAL A1199      62.897   0.706  10.214  1.00  0.00           C  
ATOM    997  CG2 VAL A1199      62.123   2.488   8.672  1.00  0.00           C  
ATOM    998  N   TYR A1200      64.608  -1.622   7.781  1.00  0.00           N  
ATOM    999  CA  TYR A1200      65.557  -2.536   8.420  1.00  0.00           C  
ATOM   1000  C   TYR A1200      67.021  -2.093   8.551  1.00  0.00           C  
ATOM   1001  O   TYR A1200      67.680  -2.440   9.536  1.00  0.00           O  
ATOM   1002  CB  TYR A1200      65.439  -3.960   7.839  1.00  0.00           C  
ATOM   1003  CG  TYR A1200      66.297  -4.285   6.638  1.00  0.00           C  
ATOM   1004  CD1 TYR A1200      65.725  -4.446   5.376  1.00  0.00           C  
ATOM   1005  CD2 TYR A1200      67.670  -4.493   6.774  1.00  0.00           C  
ATOM   1006  CE1 TYR A1200      66.488  -4.806   4.290  1.00  0.00           C  
ATOM   1007  CE2 TYR A1200      68.448  -4.854   5.691  1.00  0.00           C  
ATOM   1008  CZ  TYR A1200      67.854  -5.009   4.449  1.00  0.00           C  
ATOM   1009  OH  TYR A1200      68.623  -5.349   3.361  1.00  0.00           O  
ATOM   1010  N   PRO A1201      67.543  -1.307   7.593  1.00  0.00           N  
ATOM   1011  CA  PRO A1201      68.944  -0.897   7.764  1.00  0.00           C  
ATOM   1012  C   PRO A1201      69.190  -0.147   9.083  1.00  0.00           C  
ATOM   1013  O   PRO A1201      70.288  -0.198   9.625  1.00  0.00           O  
ATOM   1014  CB  PRO A1201      69.197   0.011   6.555  1.00  0.00           C  
ATOM   1015  CG  PRO A1201      68.256  -0.544   5.508  1.00  0.00           C  
ATOM   1016  CD  PRO A1201      67.009  -0.845   6.295  1.00  0.00           C  
ATOM   1017  N   VAL A1202      68.196   0.570   9.604  1.00  0.00           N  
ATOM   1018  CA  VAL A1202      68.464   1.271  10.848  1.00  0.00           C  
ATOM   1019  C   VAL A1202      68.325   0.293  12.010  1.00  0.00           C  
ATOM   1020  O   VAL A1202      68.913   0.490  13.079  1.00  0.00           O  
ATOM   1021  CB  VAL A1202      67.562   2.530  11.054  1.00  0.00           C  
ATOM   1022  CG1 VAL A1202      66.865   2.889   9.763  1.00  0.00           C  
ATOM   1023  CG2 VAL A1202      66.606   2.333  12.201  1.00  0.00           C  
ATOM   1024  N   SER A1203      67.565  -0.777  11.791  1.00  0.00           N  
ATOM   1025  CA  SER A1203      67.444  -1.775  12.827  1.00  0.00           C  
ATOM   1026  C   SER A1203      68.821  -2.434  12.926  1.00  0.00           C  
ATOM   1027  O   SER A1203      69.287  -2.781  14.005  1.00  0.00           O  
ATOM   1028  CB  SER A1203      66.411  -2.826  12.463  1.00  0.00           C  
ATOM   1029  OG  SER A1203      66.536  -3.918  13.340  1.00  0.00           O  
ATOM   1030  N   GLN A1204      69.479  -2.610  11.786  1.00  0.00           N  
ATOM   1031  CA  GLN A1204      70.801  -3.222  11.800  1.00  0.00           C  
ATOM   1032  C   GLN A1204      71.784  -2.275  12.469  1.00  0.00           C  
ATOM   1033  O   GLN A1204      72.662  -2.709  13.202  1.00  0.00           O  
ATOM   1034  CB  GLN A1204      71.262  -3.572  10.380  1.00  0.00           C  
ATOM   1035  CG  GLN A1204      70.731  -4.926   9.904  1.00  0.00           C  
ATOM   1036  CD  GLN A1204      71.273  -5.337   8.544  1.00  0.00           C  
ATOM   1037  OE1 GLN A1204      70.931  -4.746   7.510  1.00  0.00           O  
ATOM   1038  NE2 GLN A1204      72.127  -6.342   8.540  1.00  0.00           N  
ATOM   1039  N   ALA A1205      71.624  -0.978  12.217  1.00  0.00           N  
ATOM   1040  CA  ALA A1205      72.484   0.024  12.821  1.00  0.00           C  
ATOM   1041  C   ALA A1205      72.380  -0.078  14.341  1.00  0.00           C  
ATOM   1042  O   ALA A1205      73.379   0.046  15.038  1.00  0.00           O  
ATOM   1043  CB  ALA A1205      72.071   1.409  12.363  1.00  0.00           C  
ATOM   1044  N   ALA A1206      71.168  -0.315  14.837  1.00  0.00           N  
ATOM   1045  CA  ALA A1206      70.903  -0.452  16.271  1.00  0.00           C  
ATOM   1046  C   ALA A1206      71.587  -1.693  16.840  1.00  0.00           C  
ATOM   1047  O   ALA A1206      72.068  -1.675  17.976  1.00  0.00           O  
ATOM   1048  CB  ALA A1206      69.393  -0.545  16.514  1.00  0.00           C  
ATOM   1049  N   ASP A1207      71.583  -2.767  16.052  1.00  0.00           N  
ATOM   1050  CA  ASP A1207      72.205  -4.033  16.427  1.00  0.00           C  
ATOM   1051  C   ASP A1207      73.683  -3.781  16.671  1.00  0.00           C  
ATOM   1052  O   ASP A1207      74.235  -4.146  17.708  1.00  0.00           O  
ATOM   1053  CB  ASP A1207      72.096  -5.056  15.278  1.00  0.00           C  
ATOM   1054  CG  ASP A1207      70.690  -5.571  15.070  1.00  0.00           C  
ATOM   1055  OD1 ASP A1207      70.354  -5.915  13.916  1.00  0.00           O  
ATOM   1056  OD2 ASP A1207      69.919  -5.652  16.054  1.00  0.00           O  
ATOM   1057  N   ILE A1208      74.317  -3.163  15.682  1.00  0.00           N  
ATOM   1058  CA  ILE A1208      75.746  -2.879  15.728  1.00  0.00           C  
ATOM   1059  C   ILE A1208      76.143  -2.016  16.912  1.00  0.00           C  
ATOM   1060  O   ILE A1208      77.011  -2.384  17.698  1.00  0.00           O  
ATOM   1061  CB  ILE A1208      76.200  -2.196  14.405  1.00  0.00           C  
ATOM   1062  CG1 ILE A1208      76.111  -3.214  13.258  1.00  0.00           C  
ATOM   1063  CG2 ILE A1208      77.618  -1.630  14.531  1.00  0.00           C  
ATOM   1064  CD1 ILE A1208      76.470  -2.653  11.864  1.00  0.00           C  
ATOM   1065  N   ALA A1209      75.491  -0.870  17.041  1.00  0.00           N  
ATOM   1066  CA  ALA A1209      75.803   0.057  18.111  1.00  0.00           C  
ATOM   1067  C   ALA A1209      75.447  -0.462  19.491  1.00  0.00           C  
ATOM   1068  O   ALA A1209      76.127  -0.146  20.463  1.00  0.00           O  
ATOM   1069  CB  ALA A1209      75.105   1.354  17.867  1.00  0.00           C  
ATOM   1070  N   ALA A1210      74.384  -1.255  19.590  1.00  0.00           N  
ATOM   1071  CA  ALA A1210      73.967  -1.748  20.887  1.00  0.00           C  
ATOM   1072  C   ALA A1210      74.969  -2.738  21.483  1.00  0.00           C  
ATOM   1073  O   ALA A1210      75.141  -2.804  22.708  1.00  0.00           O  
ATOM   1074  CB  ALA A1210      72.587  -2.372  20.785  1.00  0.00           C  
ATOM   1075  N   PHE A1211      75.630  -3.499  20.617  1.00  0.00           N  
ATOM   1076  CA  PHE A1211      76.617  -4.473  21.050  1.00  0.00           C  
ATOM   1077  C   PHE A1211      78.021  -3.878  21.093  1.00  0.00           C  
ATOM   1078  O   PHE A1211      78.978  -4.569  21.425  1.00  0.00           O  
ATOM   1079  CB  PHE A1211      76.602  -5.691  20.123  1.00  0.00           C  
ATOM   1080  CG  PHE A1211      75.378  -6.539  20.271  1.00  0.00           C  
ATOM   1081  CD1 PHE A1211      74.437  -6.614  19.251  1.00  0.00           C  
ATOM   1082  CD2 PHE A1211      75.146  -7.237  21.451  1.00  0.00           C  
ATOM   1083  CE1 PHE A1211      73.274  -7.374  19.410  1.00  0.00           C  
ATOM   1084  CE2 PHE A1211      73.992  -7.995  21.620  1.00  0.00           C  
ATOM   1085  CZ  PHE A1211      73.057  -8.060  20.593  1.00  0.00           C  
ATOM   1086  N   GLY A1291      78.147  -2.600  20.757  1.00  0.00           N  
ATOM   1087  CA  GLY A1291      79.446  -1.946  20.790  1.00  0.00           C  
ATOM   1088  C   GLY A1291      80.437  -2.482  19.773  1.00  0.00           C  
ATOM   1089  O   GLY A1291      81.656  -2.349  19.935  1.00  0.00           O  
ATOM   1090  N   ALA A1292      79.914  -3.076  18.710  1.00  0.00           N  
ATOM   1091  CA  ALA A1292      80.757  -3.643  17.668  1.00  0.00           C  
ATOM   1092  C   ALA A1292      81.567  -2.573  16.971  1.00  0.00           C  
ATOM   1093  O   ALA A1292      81.030  -1.547  16.542  1.00  0.00           O  
ATOM   1094  CB  ALA A1292      79.903  -4.384  16.652  1.00  0.00           C  
ATOM   1095  N   THR A1293      82.864  -2.822  16.854  1.00  0.00           N  
ATOM   1096  CA  THR A1293      83.740  -1.884  16.176  1.00  0.00           C  
ATOM   1097  C   THR A1293      84.138  -2.449  14.817  1.00  0.00           C  
ATOM   1098  O   THR A1293      84.574  -1.708  13.937  1.00  0.00           O  
ATOM   1099  CB  THR A1293      85.000  -1.621  17.000  1.00  0.00           C  
ATOM   1100  OG1 THR A1293      85.607  -2.873  17.327  1.00  0.00           O  
ATOM   1101  CG2 THR A1293      84.647  -0.862  18.286  1.00  0.00           C  
ATOM   1102  N   LEU A1294      83.980  -3.762  14.649  1.00  0.00           N  
ATOM   1103  CA  LEU A1294      84.330  -4.411  13.386  1.00  0.00           C  
ATOM   1104  C   LEU A1294      83.146  -5.213  12.820  1.00  0.00           C  
ATOM   1105  O   LEU A1294      82.583  -6.089  13.493  1.00  0.00           O  
ATOM   1106  CB  LEU A1294      85.529  -5.351  13.585  1.00  0.00           C  
ATOM   1107  CG  LEU A1294      86.651  -5.391  12.537  1.00  0.00           C  
ATOM   1108  CD1 LEU A1294      87.409  -6.709  12.681  1.00  0.00           C  
ATOM   1109  CD2 LEU A1294      86.085  -5.271  11.135  1.00  0.00           C  
ATOM   1110  N   VAL A1295      82.768  -4.918  11.581  1.00  0.00           N  
ATOM   1111  CA  VAL A1295      81.664  -5.638  10.966  1.00  0.00           C  
ATOM   1112  C   VAL A1295      81.981  -6.194   9.576  1.00  0.00           C  
ATOM   1113  O   VAL A1295      82.067  -5.447   8.597  1.00  0.00           O  
ATOM   1114  CB  VAL A1295      80.413  -4.744  10.868  1.00  0.00           C  
ATOM   1115  CG1 VAL A1295      79.277  -5.501  10.207  1.00  0.00           C  
ATOM   1116  CG2 VAL A1295      79.996  -4.288  12.260  1.00  0.00           C  
ATOM   1117  N   PRO A1296      82.169  -7.517   9.474  1.00  0.00           N  
ATOM   1118  CA  PRO A1296      82.460  -8.059   8.146  1.00  0.00           C  
ATOM   1119  C   PRO A1296      81.296  -7.680   7.232  1.00  0.00           C  
ATOM   1120  O   PRO A1296      80.126  -7.789   7.617  1.00  0.00           O  
ATOM   1121  CB  PRO A1296      82.541  -9.561   8.390  1.00  0.00           C  
ATOM   1122  CG  PRO A1296      83.066  -9.642   9.792  1.00  0.00           C  
ATOM   1123  CD  PRO A1296      82.228  -8.572  10.496  1.00  0.00           C  
ATOM   1124  N   VAL A1297      81.617  -7.210   6.036  1.00  0.00           N  
ATOM   1125  CA  VAL A1297      80.591  -6.807   5.096  1.00  0.00           C  
ATOM   1126  C   VAL A1297      80.885  -7.232   3.664  1.00  0.00           C  
ATOM   1127  O   VAL A1297      81.963  -6.959   3.119  1.00  0.00           O  
ATOM   1128  CB  VAL A1297      80.403  -5.277   5.123  1.00  0.00           C  
ATOM   1129  CG1 VAL A1297      81.740  -4.576   4.995  1.00  0.00           C  
ATOM   1130  CG2 VAL A1297      79.508  -4.849   3.986  1.00  0.00           C  
ATOM   1131  N   GLY A1298      79.926  -7.921   3.058  1.00  0.00           N  
ATOM   1132  CA  GLY A1298      80.096  -8.323   1.677  1.00  0.00           C  
ATOM   1133  C   GLY A1298      79.974  -7.036   0.889  1.00  0.00           C  
ATOM   1134  O   GLY A1298      79.373  -6.075   1.361  1.00  0.00           O  
ATOM   1135  N   ASP A1299      80.545  -6.995  -0.305  1.00  0.00           N  
ATOM   1136  CA  ASP A1299      80.480  -5.787  -1.120  1.00  0.00           C  
ATOM   1137  C   ASP A1299      79.065  -5.209  -1.150  1.00  0.00           C  
ATOM   1138  O   ASP A1299      78.869  -3.996  -1.265  1.00  0.00           O  
ATOM   1139  CB  ASP A1299      80.933  -6.104  -2.549  1.00  0.00           C  
ATOM   1140  CG  ASP A1299      82.298  -5.527  -2.875  1.00  0.00           C  
ATOM   1141  OD1 ASP A1299      83.302  -5.926  -2.238  1.00  0.00           O  
ATOM   1142  OD2 ASP A1299      82.362  -4.664  -3.776  1.00  0.00           O  
ATOM   1143  N   ASP A1300      78.085  -6.093  -1.009  1.00  0.00           N  
ATOM   1144  CA  ASP A1300      76.674  -5.734  -1.062  1.00  0.00           C  
ATOM   1145  C   ASP A1300      76.066  -5.080   0.177  1.00  0.00           C  
ATOM   1146  O   ASP A1300      75.008  -4.444   0.096  1.00  0.00           O  
ATOM   1147  CB  ASP A1300      75.882  -6.992  -1.410  1.00  0.00           C  
ATOM   1148  CG  ASP A1300      76.646  -7.909  -2.362  1.00  0.00           C  
ATOM   1149  OD1 ASP A1300      77.771  -8.341  -2.001  1.00  0.00           O  
ATOM   1150  OD2 ASP A1300      76.130  -8.191  -3.466  1.00  0.00           O  
ATOM   1151  N   GLN A1301      76.721  -5.230   1.323  1.00  0.00           N  
ATOM   1152  CA  GLN A1301      76.192  -4.665   2.558  1.00  0.00           C  
ATOM   1153  C   GLN A1301      76.925  -3.435   3.076  1.00  0.00           C  
ATOM   1154  O   GLN A1301      76.808  -3.088   4.245  1.00  0.00           O  
ATOM   1155  CB  GLN A1301      76.165  -5.736   3.647  1.00  0.00           C  
ATOM   1156  CG  GLN A1301      75.461  -7.018   3.235  1.00  0.00           C  
ATOM   1157  CD  GLN A1301      75.334  -7.995   4.382  1.00  0.00           C  
ATOM   1158  OE1 GLN A1301      76.277  -8.180   5.160  1.00  0.00           O  
ATOM   1159  NE2 GLN A1301      74.167  -8.633   4.496  1.00  0.00           N  
ATOM   1160  N   LEU A1302      77.687  -2.781   2.211  1.00  0.00           N  
ATOM   1161  CA  LEU A1302      78.408  -1.581   2.598  1.00  0.00           C  
ATOM   1162  C   LEU A1302      77.474  -0.409   2.867  1.00  0.00           C  
ATOM   1163  O   LEU A1302      77.695   0.354   3.808  1.00  0.00           O  
ATOM   1164  CB  LEU A1302      79.409  -1.172   1.514  1.00  0.00           C  
ATOM   1165  CG  LEU A1302      80.826  -1.740   1.607  1.00  0.00           C  
ATOM   1166  CD1 LEU A1302      81.614  -1.328   0.373  1.00  0.00           C  
ATOM   1167  CD2 LEU A1302      81.505  -1.237   2.889  1.00  0.00           C  
ATOM   1168  N   PRO A1303      76.417  -0.241   2.048  1.00  0.00           N  
ATOM   1169  CA  PRO A1303      75.519   0.891   2.302  1.00  0.00           C  
ATOM   1170  C   PRO A1303      75.007   0.916   3.725  1.00  0.00           C  
ATOM   1171  O   PRO A1303      74.962   1.971   4.366  1.00  0.00           O  
ATOM   1172  CB  PRO A1303      74.404   0.705   1.268  1.00  0.00           C  
ATOM   1173  CG  PRO A1303      74.473  -0.744   0.912  1.00  0.00           C  
ATOM   1174  CD  PRO A1303      75.944  -1.033   0.898  1.00  0.00           C  
ATOM   1175  N   MET A1304      74.639  -0.258   4.219  1.00  0.00           N  
ATOM   1176  CA  MET A1304      74.132  -0.389   5.567  1.00  0.00           C  
ATOM   1177  C   MET A1304      75.220  -0.058   6.595  1.00  0.00           C  
ATOM   1178  O   MET A1304      74.958   0.600   7.606  1.00  0.00           O  
ATOM   1179  CB  MET A1304      73.602  -1.807   5.784  1.00  0.00           C  
ATOM   1180  CG  MET A1304      73.058  -2.038   7.170  1.00  0.00           C  
ATOM   1181  SD  MET A1304      74.409  -2.211   8.342  1.00  0.00           S  
ATOM   1182  CE  MET A1304      74.866  -4.008   7.998  1.00  0.00           C  
ATOM   1183  N   LEU A1306      76.441  -0.516   6.341  1.00  0.00           N  
ATOM   1184  CA  LEU A1306      77.545  -0.234   7.253  1.00  0.00           C  
ATOM   1185  C   LEU A1306      77.731   1.285   7.302  1.00  0.00           C  
ATOM   1186  O   LEU A1306      77.773   1.885   8.377  1.00  0.00           O  
ATOM   1187  CB  LEU A1306      78.826  -0.919   6.754  1.00  0.00           C  
ATOM   1188  CG  LEU A1306      79.980  -1.210   7.724  1.00  0.00           C  
ATOM   1189  CD1 LEU A1306      80.703   0.052   8.085  1.00  0.00           C  
ATOM   1190  CD2 LEU A1306      79.439  -1.890   8.976  1.00  0.00           C  
ATOM   1191  N   GLU A1310      77.809   1.905   6.130  1.00  0.00           N  
ATOM   1192  CA  GLU A1310      77.997   3.342   6.033  1.00  0.00           C  
ATOM   1193  C   GLU A1310      76.866   4.136   6.683  1.00  0.00           C  
ATOM   1194  O   GLU A1310      77.096   5.181   7.283  1.00  0.00           O  
ATOM   1195  CB  GLU A1310      78.155   3.736   4.566  1.00  0.00           C  
ATOM   1196  CG  GLU A1310      79.402   3.124   3.918  1.00  0.00           C  
ATOM   1197  CD  GLU A1310      80.488   4.145   3.628  1.00  0.00           C  
ATOM   1198  OE1 GLU A1310      80.672   4.475   2.435  1.00  0.00           O  
ATOM   1199  OE2 GLU A1310      81.151   4.618   4.584  1.00  0.00           O  
ATOM   1200  N   GLN A1312      75.637   3.646   6.572  1.00  0.00           N  
ATOM   1201  CA  GLN A1312      74.533   4.356   7.195  1.00  0.00           C  
ATOM   1202  C   GLN A1312      74.584   4.181   8.706  1.00  0.00           C  
ATOM   1203  O   GLN A1312      74.120   5.029   9.451  1.00  0.00           O  
ATOM   1204  CB  GLN A1312      73.199   3.877   6.665  1.00  0.00           C  
ATOM   1205  CG  GLN A1312      72.052   4.745   7.125  1.00  0.00           C  
ATOM   1206  CD  GLN A1312      70.776   4.325   6.493  1.00  0.00           C  
ATOM   1207  OE1 GLN A1312      70.272   3.250   6.771  1.00  0.00           O  
ATOM   1208  NE2 GLN A1312      70.258   5.147   5.609  1.00  0.00           N  
ATOM   1209  N   THR A1314      75.149   3.078   9.168  1.00  0.00           N  
ATOM   1210  CA  THR A1314      75.273   2.898  10.600  1.00  0.00           C  
ATOM   1211  C   THR A1314      76.268   3.953  11.119  1.00  0.00           C  
ATOM   1212  O   THR A1314      75.995   4.652  12.088  1.00  0.00           O  
ATOM   1213  CB  THR A1314      75.775   1.480  10.931  1.00  0.00           C  
ATOM   1214  OG1 THR A1314      74.860   0.510  10.391  1.00  0.00           O  
ATOM   1215  CG2 THR A1314      75.883   1.292  12.432  1.00  0.00           C  
ATOM   1216  N   ARG A1316      77.410   4.083  10.446  1.00  0.00           N  
ATOM   1217  CA  ARG A1316      78.442   5.039  10.843  1.00  0.00           C  
ATOM   1218  C   ARG A1316      77.889   6.453  10.872  1.00  0.00           C  
ATOM   1219  O   ARG A1316      78.219   7.249  11.754  1.00  0.00           O  
ATOM   1220  CB  ARG A1316      79.627   4.973   9.877  1.00  0.00           C  
ATOM   1221  CG  ARG A1316      80.415   3.673   9.945  1.00  0.00           C  
ATOM   1222  CD  ARG A1316      81.353   3.527   8.745  1.00  0.00           C  
ATOM   1223  NE  ARG A1316      82.264   4.653   8.616  1.00  0.00           N  
ATOM   1224  CZ  ARG A1316      83.352   4.833   9.363  1.00  0.00           C  
ATOM   1225  NH1 ARG A1316      83.666   3.954  10.304  1.00  0.00           N  
ATOM   1226  NH2 ARG A1316      84.139   5.881   9.152  1.00  0.00           N  
ATOM   1227  N   GLU A1317      77.035   6.744   9.901  1.00  0.00           N  
ATOM   1228  CA  GLU A1317      76.403   8.042   9.786  1.00  0.00           C  
ATOM   1229  C   GLU A1317      75.451   8.263  10.949  1.00  0.00           C  
ATOM   1230  O   GLU A1317      75.477   9.306  11.592  1.00  0.00           O  
ATOM   1231  CB  GLU A1317      75.616   8.122   8.485  1.00  0.00           C  
ATOM   1232  CG  GLU A1317      75.316   9.530   8.054  1.00  0.00           C  
ATOM   1233  CD  GLU A1317      76.543  10.211   7.491  1.00  0.00           C  
ATOM   1234  OE1 GLU A1317      77.089   9.691   6.489  1.00  0.00           O  
ATOM   1235  OE2 GLU A1317      76.964  11.252   8.051  1.00  0.00           O  
ATOM   1236  N   ILE A1318      74.588   7.290  11.206  1.00  0.00           N  
ATOM   1237  CA  ILE A1318      73.662   7.442  12.310  1.00  0.00           C  
ATOM   1238  C   ILE A1318      74.447   7.588  13.621  1.00  0.00           C  
ATOM   1239  O   ILE A1318      74.157   8.483  14.414  1.00  0.00           O  
ATOM   1240  CB  ILE A1318      72.684   6.249  12.401  1.00  0.00           C  
ATOM   1241  CG1 ILE A1318      71.752   6.268  11.188  1.00  0.00           C  
ATOM   1242  CG2 ILE A1318      71.879   6.317  13.701  1.00  0.00           C  
ATOM   1243  CD1 ILE A1318      70.718   5.180  11.191  1.00  0.00           C  
ATOM   1244  N   VAL A1319      75.450   6.732  13.829  1.00  0.00           N  
ATOM   1245  CA  VAL A1319      76.269   6.765  15.049  1.00  0.00           C  
ATOM   1246  C   VAL A1319      76.950   8.120  15.260  1.00  0.00           C  
ATOM   1247  O   VAL A1319      77.008   8.635  16.385  1.00  0.00           O  
ATOM   1248  CB  VAL A1319      77.369   5.664  15.021  1.00  0.00           C  
ATOM   1249  CG1 VAL A1319      78.506   6.029  15.960  1.00  0.00           C  
ATOM   1250  CG2 VAL A1319      76.769   4.318  15.425  1.00  0.00           C  
ATOM   1251  N   ARG A1321      77.464   8.692  14.176  1.00  0.00           N  
ATOM   1252  CA  ARG A1321      78.138   9.974  14.250  1.00  0.00           C  
ATOM   1253  C   ARG A1321      77.162  11.077  14.640  1.00  0.00           C  
ATOM   1254  O   ARG A1321      77.474  11.928  15.488  1.00  0.00           O  
ATOM   1255  CB  ARG A1321      78.768  10.316  12.905  1.00  0.00           C  
ATOM   1256  CG  ARG A1321      79.817  11.405  12.974  1.00  0.00           C  
ATOM   1257  CD  ARG A1321      81.217  10.797  13.030  1.00  0.00           C  
ATOM   1258  NE  ARG A1321      81.362   9.740  12.030  1.00  0.00           N  
ATOM   1259  CZ  ARG A1321      81.066   9.876  10.741  1.00  0.00           C  
ATOM   1260  NH1 ARG A1321      81.226   8.854   9.907  1.00  0.00           N  
ATOM   1261  NH2 ARG A1321      80.614  11.032  10.279  1.00  0.00           N  
ATOM   1262  N   ARG A1322      75.987  11.085  14.012  1.00  0.00           N  
ATOM   1263  CA  ARG A1322      74.987  12.094  14.334  1.00  0.00           C  
ATOM   1264  C   ARG A1322      74.530  11.960  15.786  1.00  0.00           C  
ATOM   1265  O   ARG A1322      74.270  12.959  16.459  1.00  0.00           O  
ATOM   1266  CB  ARG A1322      73.783  11.986  13.404  1.00  0.00           C  
ATOM   1267  CG  ARG A1322      73.733  13.060  12.338  1.00  0.00           C  
ATOM   1268  CD  ARG A1322      72.315  13.567  12.171  1.00  0.00           C  
ATOM   1269  NE  ARG A1322      72.140  14.928  12.692  1.00  0.00           N  
ATOM   1270  CZ  ARG A1322      70.970  15.557  12.744  1.00  0.00           C  
ATOM   1271  NH1 ARG A1322      69.876  14.946  12.316  1.00  0.00           N  
ATOM   1272  NH2 ARG A1322      70.893  16.798  13.207  1.00  0.00           N  
ATOM   1273  N   PHE A1323      74.437  10.727  16.266  1.00  0.00           N  
ATOM   1274  CA  PHE A1323      74.033  10.478  17.640  1.00  0.00           C  
ATOM   1275  C   PHE A1323      75.068  11.055  18.604  1.00  0.00           C  
ATOM   1276  O   PHE A1323      74.716  11.709  19.578  1.00  0.00           O  
ATOM   1277  CB  PHE A1323      73.892   8.979  17.889  1.00  0.00           C  
ATOM   1278  CG  PHE A1323      73.468   8.634  19.288  1.00  0.00           C  
ATOM   1279  CD1 PHE A1323      74.347   8.801  20.362  1.00  0.00           C  
ATOM   1280  CD2 PHE A1323      72.178   8.169  19.540  1.00  0.00           C  
ATOM   1281  CE1 PHE A1323      73.946   8.518  21.659  1.00  0.00           C  
ATOM   1282  CE2 PHE A1323      71.764   7.882  20.830  1.00  0.00           C  
ATOM   1283  CZ  PHE A1323      72.647   8.056  21.894  1.00  0.00           C  
ATOM   1284  N   ASN A1324      76.346  10.811  18.334  1.00  0.00           N  
ATOM   1285  CA  ASN A1324      77.402  11.311  19.205  1.00  0.00           C  
ATOM   1286  C   ASN A1324      77.477  12.831  19.230  1.00  0.00           C  
ATOM   1287  O   ASN A1324      77.806  13.425  20.253  1.00  0.00           O  
ATOM   1288  CB  ASN A1324      78.760  10.753  18.782  1.00  0.00           C  
ATOM   1289  CG  ASN A1324      78.892   9.275  19.049  1.00  0.00           C  
ATOM   1290  OD1 ASN A1324      78.310   8.747  19.996  1.00  0.00           O  
ATOM   1291  ND2 ASN A1324      79.675   8.598  18.226  1.00  0.00           N  
ATOM   1292  N   ALA A1325      77.177  13.457  18.103  1.00  0.00           N  
ATOM   1293  CA  ALA A1325      77.219  14.911  18.001  1.00  0.00           C  
ATOM   1294  C   ALA A1325      76.016  15.573  18.675  1.00  0.00           C  
ATOM   1295  O   ALA A1325      76.160  16.559  19.401  1.00  0.00           O  
ATOM   1296  CB  ALA A1325      77.291  15.323  16.533  1.00  0.00           C  
ATOM   1297  N   LEU A1326      74.835  15.020  18.441  1.00  0.00           N  
ATOM   1298  CA  LEU A1326      73.605  15.550  19.011  1.00  0.00           C  
ATOM   1299  C   LEU A1326      73.500  15.357  20.519  1.00  0.00           C  
ATOM   1300  O   LEU A1326      73.135  16.286  21.233  1.00  0.00           O  
ATOM   1301  CB  LEU A1326      72.398  14.886  18.337  1.00  0.00           C  
ATOM   1302  CG  LEU A1326      71.421  15.753  17.544  1.00  0.00           C  
ATOM   1303  CD1 LEU A1326      70.629  14.878  16.564  1.00  0.00           C  
ATOM   1304  CD2 LEU A1326      70.489  16.472  18.509  1.00  0.00           C  
ATOM   1305  N   TYR A1327      73.810  14.154  21.000  1.00  0.00           N  
ATOM   1306  CA  TYR A1327      73.710  13.848  22.424  1.00  0.00           C  
ATOM   1307  C   TYR A1327      75.077  13.794  23.101  1.00  0.00           C  
ATOM   1308  O   TYR A1327      75.582  14.815  23.543  1.00  0.00           O  
ATOM   1309  CB  TYR A1327      72.953  12.525  22.608  1.00  0.00           C  
ATOM   1310  CG  TYR A1327      71.647  12.505  21.835  1.00  0.00           C  
ATOM   1311  CD1 TYR A1327      71.413  11.553  20.830  1.00  0.00           C  
ATOM   1312  CD2 TYR A1327      70.664  13.468  22.071  1.00  0.00           C  
ATOM   1313  CE1 TYR A1327      70.233  11.573  20.083  1.00  0.00           C  
ATOM   1314  CE2 TYR A1327      69.496  13.497  21.332  1.00  0.00           C  
ATOM   1315  CZ  TYR A1327      69.282  12.552  20.334  1.00  0.00           C  
ATOM   1316  OH  TYR A1327      68.145  12.632  19.556  1.00  0.00           O  
ATOM   1317  N   ALA A1328      75.670  12.612  23.201  1.00  0.00           N  
ATOM   1318  CA  ALA A1328      76.994  12.486  23.805  1.00  0.00           C  
ATOM   1319  C   ALA A1328      77.710  11.366  23.070  1.00  0.00           C  
ATOM   1320  O   ALA A1328      77.095  10.356  22.730  1.00  0.00           O  
ATOM   1321  CB  ALA A1328      76.884  12.164  25.297  1.00  0.00           C  
ATOM   1322  N   PRO A1329      79.021  11.530  22.815  1.00  0.00           N  
ATOM   1323  CA  PRO A1329      79.803  10.513  22.104  1.00  0.00           C  
ATOM   1324  C   PRO A1329      80.000   9.230  22.896  1.00  0.00           C  
ATOM   1325  O   PRO A1329      81.086   8.978  23.407  1.00  0.00           O  
ATOM   1326  CB  PRO A1329      81.123  11.227  21.845  1.00  0.00           C  
ATOM   1327  CG  PRO A1329      81.264  12.079  23.092  1.00  0.00           C  
ATOM   1328  CD  PRO A1329      79.875  12.666  23.208  1.00  0.00           C  
ATOM   1329  N   VAL A1341      78.957   8.413  22.991  1.00  0.00           N  
ATOM   1330  CA  VAL A1341      79.052   7.165  23.738  1.00  0.00           C  
ATOM   1331  C   VAL A1341      78.963   5.940  22.839  1.00  0.00           C  
ATOM   1332  O   VAL A1341      79.003   4.807  23.310  1.00  0.00           O  
ATOM   1333  CB  VAL A1341      77.950   7.081  24.820  1.00  0.00           C  
ATOM   1334  CG1 VAL A1341      78.154   8.184  25.843  1.00  0.00           C  
ATOM   1335  CG2 VAL A1341      76.567   7.204  24.167  1.00  0.00           C  
ATOM   1336  N   LEU A1342      78.850   6.172  21.539  1.00  0.00           N  
ATOM   1337  CA  LEU A1342      78.756   5.080  20.581  1.00  0.00           C  
ATOM   1338  C   LEU A1342      80.009   5.001  19.711  1.00  0.00           C  
ATOM   1339  O   LEU A1342      80.639   6.016  19.415  1.00  0.00           O  
ATOM   1340  CB  LEU A1342      77.517   5.266  19.703  1.00  0.00           C  
ATOM   1341  CG  LEU A1342      76.180   5.254  20.452  1.00  0.00           C  
ATOM   1342  CD1 LEU A1342      75.032   5.402  19.449  1.00  0.00           C  
ATOM   1343  CD2 LEU A1342      76.042   3.954  21.246  1.00  0.00           C  
ATOM   1344  N   ALA A1344      80.362   3.790  19.297  1.00  0.00           N  
ATOM   1345  CA  ALA A1344      81.546   3.592  18.473  1.00  0.00           C  
ATOM   1346  C   ALA A1344      81.186   3.448  17.006  1.00  0.00           C  
ATOM   1347  O   ALA A1344      80.228   2.769  16.663  1.00  0.00           O  
ATOM   1348  CB  ALA A1344      82.295   2.341  18.942  1.00  0.00           C  
ATOM   1349  N   GLU A1345      81.948   4.098  16.134  1.00  0.00           N  
ATOM   1350  CA  GLU A1345      81.691   3.968  14.705  1.00  0.00           C  
ATOM   1351  C   GLU A1345      82.309   2.650  14.283  1.00  0.00           C  
ATOM   1352  O   GLU A1345      83.513   2.446  14.430  1.00  0.00           O  
ATOM   1353  CB  GLU A1345      82.341   5.099  13.904  1.00  0.00           C  
ATOM   1354  CG  GLU A1345      81.716   6.462  14.104  1.00  0.00           C  
ATOM   1355  CD  GLU A1345      82.378   7.534  13.259  1.00  0.00           C  
ATOM   1356  OE1 GLU A1345      82.316   7.451  12.012  1.00  0.00           O  
ATOM   1357  OE2 GLU A1345      82.969   8.465  13.844  1.00  0.00           O  
ATOM   1358  N   PRO A1347      81.498   1.736  13.747  1.00  0.00           N  
ATOM   1359  CA  PRO A1347      82.034   0.448  13.320  1.00  0.00           C  
ATOM   1360  C   PRO A1347      82.834   0.607  12.035  1.00  0.00           C  
ATOM   1361  O   PRO A1347      82.508   1.448  11.205  1.00  0.00           O  
ATOM   1362  CB  PRO A1347      80.778  -0.366  13.074  1.00  0.00           C  
ATOM   1363  CG  PRO A1347      79.896   0.671  12.410  1.00  0.00           C  
ATOM   1364  CD  PRO A1347      80.085   1.868  13.345  1.00  0.00           C  
ATOM   1365  N   GLN A1348      83.882  -0.193  11.879  1.00  0.00           N  
ATOM   1366  CA  GLN A1348      84.657  -0.162  10.653  1.00  0.00           C  
ATOM   1367  C   GLN A1348      84.281  -1.436   9.905  1.00  0.00           C  
ATOM   1368  O   GLN A1348      83.766  -2.389  10.492  1.00  0.00           O  
ATOM   1369  CB  GLN A1348      86.166  -0.109  10.935  1.00  0.00           C  
ATOM   1370  CG  GLN A1348      86.790  -1.332  11.572  1.00  0.00           C  
ATOM   1371  CD  GLN A1348      88.193  -1.031  12.114  1.00  0.00           C  
ATOM   1372  OE1 GLN A1348      88.341  -0.427  13.182  1.00  0.00           O  
ATOM   1373  NE2 GLN A1348      89.223  -1.436  11.368  1.00  0.00           N  
ATOM   1374  N   ALA A1349      84.512  -1.443   8.608  1.00  0.00           N  
ATOM   1375  CA  ALA A1349      84.170  -2.592   7.810  1.00  0.00           C  
ATOM   1376  C   ALA A1349      85.343  -3.517   7.616  1.00  0.00           C  
ATOM   1377  O   ALA A1349      86.494  -3.086   7.609  1.00  0.00           O  
ATOM   1378  CB  ALA A1349      83.656  -2.135   6.453  1.00  0.00           C  
ATOM   1379  N   GLN A1350      85.045  -4.800   7.490  1.00  0.00           N  
ATOM   1380  CA  GLN A1350      86.064  -5.786   7.192  1.00  0.00           C  
ATOM   1381  C   GLN A1350      85.618  -6.340   5.854  1.00  0.00           C  
ATOM   1382  O   GLN A1350      84.621  -7.051   5.773  1.00  0.00           O  
ATOM   1383  CB  GLN A1350      86.118  -6.929   8.213  1.00  0.00           C  
ATOM   1384  CG  GLN A1350      86.764  -8.185   7.616  1.00  0.00           C  
ATOM   1385  CD  GLN A1350      87.274  -9.166   8.643  1.00  0.00           C  
ATOM   1386  OE1 GLN A1350      88.337  -8.967   9.225  1.00  0.00           O  
ATOM   1387  NE2 GLN A1350      86.523 -10.239   8.866  1.00  0.00           N  
ATOM   1388  N   LEU A1351      86.334  -5.975   4.804  1.00  0.00           N  
ATOM   1389  CA  LEU A1351      86.021  -6.436   3.459  1.00  0.00           C  
ATOM   1390  C   LEU A1351      86.517  -7.867   3.267  1.00  0.00           C  
ATOM   1391  O   LEU A1351      87.436  -8.311   3.958  1.00  0.00           O  
ATOM   1392  CB  LEU A1351      86.686  -5.509   2.439  1.00  0.00           C  
ATOM   1393  CG  LEU A1351      86.010  -4.198   2.008  1.00  0.00           C  
ATOM   1394  CD1 LEU A1351      85.012  -3.706   3.040  1.00  0.00           C  
ATOM   1395  CD2 LEU A1351      87.093  -3.154   1.754  1.00  0.00           C  
ATOM   1396  N   SER A1352      85.892  -8.591   2.340  1.00  0.00           N  
ATOM   1397  CA  SER A1352      86.287  -9.964   2.043  1.00  0.00           C  
ATOM   1398  C   SER A1352      86.772 -10.050   0.599  1.00  0.00           C  
ATOM   1399  O   SER A1352      86.645  -9.094  -0.166  1.00  0.00           O  
ATOM   1400  CB  SER A1352      85.107 -10.916   2.231  1.00  0.00           C  
ATOM   1401  OG  SER A1352      84.126 -10.682   1.238  1.00  0.00           O  
ATOM   1402  N   ARG A1356      87.320 -11.202   0.228  1.00  0.00           N  
ATOM   1403  CA  ARG A1356      87.831 -11.416  -1.126  1.00  0.00           C  
ATOM   1404  C   ARG A1356      86.756 -12.043  -1.992  1.00  0.00           C  
ATOM   1405  O   ARG A1356      86.229 -11.414  -2.914  1.00  0.00           O  
ATOM   1406  CB  ARG A1356      89.030 -12.358  -1.089  1.00  0.00           C  
ATOM   1407  CG  ARG A1356      89.886 -12.192   0.140  1.00  0.00           C  
ATOM   1408  CD  ARG A1356      91.055 -13.146   0.102  1.00  0.00           C  
ATOM   1409  NE  ARG A1356      91.915 -12.969   1.264  1.00  0.00           N  
ATOM   1410  CZ  ARG A1356      93.108 -13.534   1.401  1.00  0.00           C  
ATOM   1411  NH1 ARG A1356      93.584 -14.315   0.441  1.00  0.00           N  
ATOM   1412  NH2 ARG A1356      93.823 -13.316   2.498  1.00  0.00           N  
ATOM   1413  N   VAL A1357      86.445 -13.300  -1.688  1.00  0.00           N  
ATOM   1414  CA  VAL A1357      85.432 -14.034  -2.424  1.00  0.00           C  
ATOM   1415  C   VAL A1357      84.124 -13.260  -2.413  1.00  0.00           C  
ATOM   1416  O   VAL A1357      83.529 -13.046  -1.353  1.00  0.00           O  
ATOM   1417  CB  VAL A1357      85.178 -15.425  -1.793  1.00  0.00           C  
ATOM   1418  CG1 VAL A1357      84.129 -16.183  -2.598  1.00  0.00           C  
ATOM   1419  CG2 VAL A1357      86.477 -16.218  -1.731  1.00  0.00           C  
ATOM   1420  N   PRO A1358      83.670 -12.803  -3.592  1.00  0.00           N  
ATOM   1421  CA  PRO A1358      82.410 -12.060  -3.650  1.00  0.00           C  
ATOM   1422  C   PRO A1358      81.258 -13.040  -3.454  1.00  0.00           C  
ATOM   1423  O   PRO A1358      81.491 -14.228  -3.230  1.00  0.00           O  
ATOM   1424  CB  PRO A1358      82.438 -11.437  -5.044  1.00  0.00           C  
ATOM   1425  CG  PRO A1358      83.233 -12.420  -5.843  1.00  0.00           C  
ATOM   1426  CD  PRO A1358      84.354 -12.788  -4.901  1.00  0.00           C  
ATOM   1427  N   ARG A1360      80.026 -12.547  -3.538  1.00  0.00           N  
ATOM   1428  CA  ARG A1360      78.848 -13.387  -3.353  1.00  0.00           C  
ATOM   1429  C   ARG A1360      78.946 -14.674  -4.170  1.00  0.00           C  
ATOM   1430  O   ARG A1360      78.779 -14.653  -5.391  1.00  0.00           O  
ATOM   1431  CB  ARG A1360      77.588 -12.610  -3.756  1.00  0.00           C  
ATOM   1432  CG  ARG A1360      76.410 -12.758  -2.796  1.00  0.00           C  
ATOM   1433  CD  ARG A1360      75.359 -11.674  -3.044  1.00  0.00           C  
ATOM   1434  NE  ARG A1360      74.367 -11.595  -1.972  1.00  0.00           N  
ATOM   1435  CZ  ARG A1360      73.478 -10.612  -1.851  1.00  0.00           C  
ATOM   1436  NH1 ARG A1360      73.455  -9.625  -2.735  1.00  0.00           N  
ATOM   1437  NH2 ARG A1360      72.620 -10.605  -0.840  1.00  0.00           N  
ATOM   1438  N   LEU A1361      79.233 -15.785  -3.491  1.00  0.00           N  
ATOM   1439  CA  LEU A1361      79.326 -17.087  -4.144  1.00  0.00           C  
ATOM   1440  C   LEU A1361      78.063 -17.251  -4.981  1.00  0.00           C  
ATOM   1441  O   LEU A1361      76.958 -17.022  -4.490  1.00  0.00           O  
ATOM   1442  CB  LEU A1361      79.384 -18.201  -3.091  1.00  0.00           C  
ATOM   1443  CG  LEU A1361      79.423 -19.652  -3.577  1.00  0.00           C  
ATOM   1444  CD1 LEU A1361      80.707 -19.898  -4.350  1.00  0.00           C  
ATOM   1445  CD2 LEU A1361      79.331 -20.597  -2.392  1.00  0.00           C  
ATOM   1446  N   PRO A1365      78.203 -17.654  -6.250  1.00  0.00           N  
ATOM   1447  CA  PRO A1365      77.005 -17.815  -7.075  1.00  0.00           C  
ATOM   1448  C   PRO A1365      76.243 -19.085  -6.737  1.00  0.00           C  
ATOM   1449  O   PRO A1365      76.772 -19.984  -6.093  1.00  0.00           O  
ATOM   1450  CB  PRO A1365      77.571 -17.849  -8.488  1.00  0.00           C  
ATOM   1451  CG  PRO A1365      78.827 -18.610  -8.290  1.00  0.00           C  
ATOM   1452  CD  PRO A1365      79.410 -18.000  -7.017  1.00  0.00           C  
ATOM   1453  N   GLY A1366      74.991 -19.148  -7.173  1.00  0.00           N  
ATOM   1454  CA  GLY A1366      74.190 -20.331  -6.934  1.00  0.00           C  
ATOM   1455  C   GLY A1366      74.576 -21.412  -7.932  1.00  0.00           C  
ATOM   1456  O   GLY A1366      75.412 -21.194  -8.820  1.00  0.00           O  
ATOM   1457  N   LEU A1368      73.982 -22.589  -7.786  1.00  0.00           N  
ATOM   1458  CA  LEU A1368      74.259 -23.687  -8.697  1.00  0.00           C  
ATOM   1459  C   LEU A1368      73.717 -23.250 -10.057  1.00  0.00           C  
ATOM   1460  O   LEU A1368      74.268 -23.590 -11.109  1.00  0.00           O  
ATOM   1461  CB  LEU A1368      73.537 -24.943  -8.213  1.00  0.00           C  
ATOM   1462  CG  LEU A1368      73.890 -25.391  -6.793  1.00  0.00           C  
ATOM   1463  CD1 LEU A1368      72.795 -26.298  -6.264  1.00  0.00           C  
ATOM   1464  CD2 LEU A1368      75.240 -26.100  -6.782  1.00  0.00           C  
ATOM   1465  N   ASP A1369      72.630 -22.483  -9.994  1.00  0.00           N  
ATOM   1466  CA  ASP A1369      71.930 -21.922 -11.148  1.00  0.00           C  
ATOM   1467  C   ASP A1369      72.847 -21.220 -12.135  1.00  0.00           C  
ATOM   1468  O   ASP A1369      72.659 -21.300 -13.344  1.00  0.00           O  
ATOM   1469  CB  ASP A1369      70.911 -20.873 -10.677  1.00  0.00           C  
ATOM   1470  CG  ASP A1369      69.558 -21.455 -10.360  1.00  0.00           C  
ATOM   1471  OD1 ASP A1369      69.020 -21.119  -9.290  1.00  0.00           O  
ATOM   1472  OD2 ASP A1369      69.015 -22.228 -11.176  1.00  0.00           O  
ATOM   1473  N   GLY A1370      73.822 -20.500 -11.606  1.00  0.00           N  
ATOM   1474  CA  GLY A1370      74.709 -19.724 -12.450  1.00  0.00           C  
ATOM   1475  C   GLY A1370      74.368 -18.280 -12.125  1.00  0.00           C  
ATOM   1476  O   GLY A1370      74.972 -17.339 -12.639  1.00  0.00           O  
ATOM   1477  N   GLN A1372      73.369 -18.126 -11.260  1.00  0.00           N  
ATOM   1478  CA  GLN A1372      72.912 -16.822 -10.796  1.00  0.00           C  
ATOM   1479  C   GLN A1372      74.039 -16.184  -9.985  1.00  0.00           C  
ATOM   1480  O   GLN A1372      75.142 -16.729  -9.892  1.00  0.00           O  
ATOM   1481  CB  GLN A1372      71.674 -16.972  -9.891  1.00  0.00           C  
ATOM   1482  CG  GLN A1372      70.411 -17.423 -10.597  1.00  0.00           C  
ATOM   1483  CD  GLN A1372      69.210 -17.557  -9.664  1.00  0.00           C  
ATOM   1484  OE1 GLN A1372      68.874 -16.634  -8.926  1.00  0.00           O  
ATOM   1485  NE2 GLN A1372      68.553 -18.710  -9.707  1.00  0.00           N  
ATOM   1486  N   ALA A1373      73.749 -15.031  -9.392  1.00  0.00           N  
ATOM   1487  CA  ALA A1373      74.723 -14.324  -8.581  1.00  0.00           C  
ATOM   1488  C   ALA A1373      74.497 -14.676  -7.120  1.00  0.00           C  
ATOM   1489  O   ALA A1373      75.448 -14.766  -6.346  1.00  0.00           O  
ATOM   1490  CB  ALA A1373      74.584 -12.825  -8.783  1.00  0.00           C  
ATOM   1491  N   LYS A1414      73.234 -14.871  -6.749  1.00  0.00           N  
ATOM   1492  CA  LYS A1414      72.883 -15.209  -5.374  1.00  0.00           C  
ATOM   1493  C   LYS A1414      72.534 -16.677  -5.168  1.00  0.00           C  
ATOM   1494  O   LYS A1414      71.810 -17.271  -5.964  1.00  0.00           O  
ATOM   1495  CB  LYS A1414      71.673 -14.398  -4.904  1.00  0.00           C  
ATOM   1496  CG  LYS A1414      71.883 -12.911  -4.705  1.00  0.00           C  
ATOM   1497  CD  LYS A1414      70.626 -12.310  -4.080  1.00  0.00           C  
ATOM   1498  CE  LYS A1414      70.738 -10.807  -3.867  1.00  0.00           C  
ATOM   1499  NZ  LYS A1414      69.538 -10.266  -3.153  1.00  0.00           N  
ATOM   1500  N   MET A1415      73.053 -17.254  -4.090  1.00  0.00           N  
ATOM   1501  CA  MET A1415      72.738 -18.628  -3.743  1.00  0.00           C  
ATOM   1502  C   MET A1415      71.764 -18.474  -2.585  1.00  0.00           C  
ATOM   1503  O   MET A1415      72.032 -17.734  -1.648  1.00  0.00           O  
ATOM   1504  CB  MET A1415      73.978 -19.390  -3.276  1.00  0.00           C  
ATOM   1505  CG  MET A1415      73.640 -20.759  -2.716  1.00  0.00           C  
ATOM   1506  SD  MET A1415      75.054 -21.717  -2.183  1.00  0.00           S  
ATOM   1507  CE  MET A1415      75.522 -22.533  -3.726  1.00  0.00           C  
ATOM   1508  N   SER A1416      70.639 -19.167  -2.644  1.00  0.00           N  
ATOM   1509  CA  SER A1416      69.638 -19.055  -1.597  1.00  0.00           C  
ATOM   1510  C   SER A1416      68.654 -20.216  -1.697  1.00  0.00           C  
ATOM   1511  O   SER A1416      68.283 -20.628  -2.792  1.00  0.00           O  
ATOM   1512  CB  SER A1416      68.912 -17.708  -1.753  1.00  0.00           C  
ATOM   1513  OG  SER A1416      67.758 -17.610  -0.936  1.00  0.00           O  
ATOM   1514  N   LYS A1417      68.242 -20.759  -0.558  1.00  0.00           N  
ATOM   1515  CA  LYS A1417      67.290 -21.863  -0.575  1.00  0.00           C  
ATOM   1516  C   LYS A1417      66.028 -21.428  -1.317  1.00  0.00           C  
ATOM   1517  O   LYS A1417      65.343 -22.252  -1.930  1.00  0.00           O  
ATOM   1518  CB  LYS A1417      66.936 -22.304   0.851  1.00  0.00           C  
ATOM   1519  CG  LYS A1417      65.845 -23.372   0.913  1.00  0.00           C  
ATOM   1520  CD  LYS A1417      65.808 -24.064   2.267  1.00  0.00           C  
ATOM   1521  CE  LYS A1417      67.081 -24.866   2.500  1.00  0.00           C  
ATOM   1522  NZ  LYS A1417      67.099 -25.518   3.835  1.00  0.00           N  
ATOM   1523  N   SER A1441      65.727 -20.130  -1.259  1.00  0.00           N  
ATOM   1524  CA  SER A1441      64.560 -19.575  -1.950  1.00  0.00           C  
ATOM   1525  C   SER A1441      64.690 -19.883  -3.439  1.00  0.00           C  
ATOM   1526  O   SER A1441      63.836 -20.533  -4.052  1.00  0.00           O  
ATOM   1527  CB  SER A1441      64.506 -18.055  -1.764  1.00  0.00           C  
ATOM   1528  OG  SER A1441      64.404 -17.693  -0.396  1.00  0.00           O  
ATOM   1529  N   LEU A1444      65.788 -19.408  -4.004  1.00  0.00           N  
ATOM   1530  CA  LEU A1444      66.089 -19.597  -5.407  1.00  0.00           C  
ATOM   1531  C   LEU A1444      66.285 -21.073  -5.742  1.00  0.00           C  
ATOM   1532  O   LEU A1444      66.336 -21.445  -6.912  1.00  0.00           O  
ATOM   1533  CB  LEU A1444      67.348 -18.801  -5.760  1.00  0.00           C  
ATOM   1534  CG  LEU A1444      67.302 -17.307  -5.422  1.00  0.00           C  
ATOM   1535  CD1 LEU A1444      68.652 -16.669  -5.697  1.00  0.00           C  
ATOM   1536  CD2 LEU A1444      66.220 -16.625  -6.249  1.00  0.00           C  
ATOM   1537  N   GLY A1450      66.400 -21.906  -4.711  1.00  0.00           N  
ATOM   1538  CA  GLY A1450      66.588 -23.338  -4.909  1.00  0.00           C  
ATOM   1539  C   GLY A1450      67.895 -23.752  -5.569  1.00  0.00           C  
ATOM   1540  O   GLY A1450      68.003 -24.850  -6.120  1.00  0.00           O  
ATOM   1541  N   ASN A1452      68.899 -22.887  -5.503  1.00  0.00           N  
ATOM   1542  CA  ASN A1452      70.194 -23.162  -6.118  1.00  0.00           C  
ATOM   1543  C   ASN A1452      71.262 -23.294  -5.046  1.00  0.00           C  
ATOM   1544  O   ASN A1452      72.405 -22.901  -5.255  1.00  0.00           O  
ATOM   1545  CB  ASN A1452      70.572 -22.004  -7.039  1.00  0.00           C  
ATOM   1546  CG  ASN A1452      70.597 -20.668  -6.309  1.00  0.00           C  
ATOM   1547  OD1 ASN A1452      70.356 -20.598  -5.099  1.00  0.00           O  
ATOM   1548  ND2 ASN A1452      70.888 -19.604  -7.037  1.00  0.00           N  
ATOM   1549  N   ALA A1455      70.902 -23.853  -3.899  1.00  0.00           N  
ATOM   1550  CA  ALA A1455      71.866 -23.956  -2.830  1.00  0.00           C  
ATOM   1551  C   ALA A1455      72.211 -25.348  -2.340  1.00  0.00           C  
ATOM   1552  O   ALA A1455      71.422 -26.283  -2.430  1.00  0.00           O  
ATOM   1553  CB  ALA A1455      71.401 -23.099  -1.650  1.00  0.00           C  
ATOM   1554  N   ILE A1456      73.422 -25.448  -1.805  1.00  0.00           N  
ATOM   1555  CA  ILE A1456      73.930 -26.670  -1.222  1.00  0.00           C  
ATOM   1556  C   ILE A1456      73.999 -26.357   0.266  1.00  0.00           C  
ATOM   1557  O   ILE A1456      74.838 -25.573   0.699  1.00  0.00           O  
ATOM   1558  CB  ILE A1456      75.344 -26.994  -1.749  1.00  0.00           C  
ATOM   1559  CG1 ILE A1456      75.254 -27.546  -3.171  1.00  0.00           C  
ATOM   1560  CG2 ILE A1456      76.047 -27.969  -0.809  1.00  0.00           C  
ATOM   1561  CD1 ILE A1456      76.606 -27.892  -3.780  1.00  0.00           C  
ATOM   1562  N   ALA A1457      73.095 -26.947   1.043  1.00  0.00           N  
ATOM   1563  CA  ALA A1457      73.060 -26.721   2.491  1.00  0.00           C  
ATOM   1564  C   ALA A1457      74.205 -27.442   3.196  1.00  0.00           C  
ATOM   1565  O   ALA A1457      74.676 -28.479   2.728  1.00  0.00           O  
ATOM   1566  CB  ALA A1457      71.729 -27.187   3.059  1.00  0.00           C  
ATOM   1567  N   LEU A1458      74.645 -26.894   4.323  1.00  0.00           N  
ATOM   1568  CA  LEU A1458      75.736 -27.483   5.100  1.00  0.00           C  
ATOM   1569  C   LEU A1458      75.377 -28.861   5.644  1.00  0.00           C  
ATOM   1570  O   LEU A1458      76.258 -29.658   5.962  1.00  0.00           O  
ATOM   1571  CB  LEU A1458      76.124 -26.545   6.244  1.00  0.00           C  
ATOM   1572  CG  LEU A1458      77.157 -25.450   5.953  1.00  0.00           C  
ATOM   1573  CD1 LEU A1458      77.025 -24.930   4.535  1.00  0.00           C  
ATOM   1574  CD2 LEU A1458      76.984 -24.331   6.960  1.00  0.00           C  
ATOM   1575  N   GLY A1459      74.081 -29.142   5.725  1.00  0.00           N  
ATOM   1576  CA  GLY A1459      73.626 -30.428   6.223  1.00  0.00           C  
ATOM   1577  C   GLY A1459      73.198 -31.407   5.138  1.00  0.00           C  
ATOM   1578  O   GLY A1459      72.550 -32.416   5.431  1.00  0.00           O  
ATOM   1579  N   ASP A1460      73.539 -31.121   3.884  1.00  0.00           N  
ATOM   1580  CA  ASP A1460      73.184 -32.022   2.783  1.00  0.00           C  
ATOM   1581  C   ASP A1460      74.107 -33.240   2.805  1.00  0.00           C  
ATOM   1582  O   ASP A1460      75.284 -33.123   3.133  1.00  0.00           O  
ATOM   1583  CB  ASP A1460      73.321 -31.312   1.430  1.00  0.00           C  
ATOM   1584  CG  ASP A1460      72.116 -30.450   1.091  1.00  0.00           C  
ATOM   1585  OD1 ASP A1460      72.238 -29.594   0.186  1.00  0.00           O  
ATOM   1586  OD2 ASP A1460      71.048 -30.636   1.717  1.00  0.00           O  
ATOM   1587  N   SER A1461      73.567 -34.402   2.445  1.00  0.00           N  
ATOM   1588  CA  SER A1461      74.333 -35.645   2.430  1.00  0.00           C  
ATOM   1589  C   SER A1461      75.407 -35.659   1.352  1.00  0.00           C  
ATOM   1590  O   SER A1461      75.429 -34.806   0.464  1.00  0.00           O  
ATOM   1591  CB  SER A1461      73.395 -36.834   2.224  1.00  0.00           C  
ATOM   1592  OG  SER A1461      72.642 -36.688   1.032  1.00  0.00           O  
ATOM   1593  N   ALA A1462      76.301 -36.637   1.433  1.00  0.00           N  
ATOM   1594  CA  ALA A1462      77.377 -36.760   0.459  1.00  0.00           C  
ATOM   1595  C   ALA A1462      76.799 -36.979  -0.928  1.00  0.00           C  
ATOM   1596  O   ALA A1462      77.371 -36.536  -1.917  1.00  0.00           O  
ATOM   1597  CB  ALA A1462      78.299 -37.916   0.833  1.00  0.00           C  
ATOM   1598  N   ASP A1463      75.664 -37.666  -0.993  1.00  0.00           N  
ATOM   1599  CA  ASP A1463      75.009 -37.938  -2.265  1.00  0.00           C  
ATOM   1600  C   ASP A1463      74.438 -36.657  -2.860  1.00  0.00           C  
ATOM   1601  O   ASP A1463      74.699 -36.321  -4.017  1.00  0.00           O  
ATOM   1602  CB  ASP A1463      73.881 -38.953  -2.074  1.00  0.00           C  
ATOM   1603  CG  ASP A1463      74.387 -40.379  -1.909  1.00  0.00           C  
ATOM   1604  OD1 ASP A1463      73.535 -41.290  -1.853  1.00  0.00           O  
ATOM   1605  OD2 ASP A1463      75.618 -40.596  -1.834  1.00  0.00           O  
ATOM   1606  N   GLU A1465      73.656 -35.942  -2.055  1.00  0.00           N  
ATOM   1607  CA  GLU A1465      73.043 -34.697  -2.500  1.00  0.00           C  
ATOM   1608  C   GLU A1465      74.074 -33.668  -2.939  1.00  0.00           C  
ATOM   1609  O   GLU A1465      73.892 -33.002  -3.948  1.00  0.00           O  
ATOM   1610  CB  GLU A1465      72.149 -34.126  -1.398  1.00  0.00           C  
ATOM   1611  CG  GLU A1465      70.892 -34.945  -1.158  1.00  0.00           C  
ATOM   1612  CD  GLU A1465      70.052 -35.095  -2.414  1.00  0.00           C  
ATOM   1613  OE1 GLU A1465      69.735 -34.066  -3.037  1.00  0.00           O  
ATOM   1614  OE2 GLU A1465      69.704 -36.238  -2.779  1.00  0.00           O  
ATOM   1615  N   VAL A1467      75.165 -33.534  -2.197  1.00  0.00           N  
ATOM   1616  CA  VAL A1467      76.181 -32.574  -2.594  1.00  0.00           C  
ATOM   1617  C   VAL A1467      76.673 -32.939  -3.996  1.00  0.00           C  
ATOM   1618  O   VAL A1467      76.844 -32.069  -4.847  1.00  0.00           O  
ATOM   1619  CB  VAL A1467      77.369 -32.565  -1.613  1.00  0.00           C  
ATOM   1620  CG1 VAL A1467      77.925 -33.953  -1.458  1.00  0.00           C  
ATOM   1621  CG2 VAL A1467      78.447 -31.628  -2.127  1.00  0.00           C  
ATOM   1622  N   ALA A1468      76.885 -34.231  -4.227  1.00  0.00           N  
ATOM   1623  CA  ALA A1468      77.346 -34.719  -5.519  1.00  0.00           C  
ATOM   1624  C   ALA A1468      76.307 -34.419  -6.587  1.00  0.00           C  
ATOM   1625  O   ALA A1468      76.634 -33.905  -7.658  1.00  0.00           O  
ATOM   1626  CB  ALA A1468      77.592 -36.224  -5.455  1.00  0.00           C  
ATOM   1627  N   ARG A1507      75.053 -34.750  -6.284  1.00  0.00           N  
ATOM   1628  CA  ARG A1507      73.960 -34.530  -7.220  1.00  0.00           C  
ATOM   1629  C   ARG A1507      73.886 -33.057  -7.589  1.00  0.00           C  
ATOM   1630  O   ARG A1507      73.830 -32.710  -8.766  1.00  0.00           O  
ATOM   1631  CB  ARG A1507      72.617 -34.966  -6.617  1.00  0.00           C  
ATOM   1632  CG  ARG A1507      72.532 -36.427  -6.235  1.00  0.00           C  
ATOM   1633  CD  ARG A1507      71.159 -37.010  -6.594  1.00  0.00           C  
ATOM   1634  NE  ARG A1507      71.037 -37.280  -8.031  1.00  0.00           N  
ATOM   1635  CZ  ARG A1507      71.185 -38.481  -8.590  1.00  0.00           C  
ATOM   1636  NH1 ARG A1507      71.062 -38.623  -9.901  1.00  0.00           N  
ATOM   1637  NH2 ARG A1507      71.434 -39.547  -7.838  1.00  0.00           N  
ATOM   1638  N   LYS A1508      73.893 -32.197  -6.574  1.00  0.00           N  
ATOM   1639  CA  LYS A1508      73.825 -30.755  -6.781  1.00  0.00           C  
ATOM   1640  C   LYS A1508      74.899 -30.280  -7.748  1.00  0.00           C  
ATOM   1641  O   LYS A1508      74.619 -29.487  -8.649  1.00  0.00           O  
ATOM   1642  CB  LYS A1508      74.010 -30.009  -5.454  1.00  0.00           C  
ATOM   1643  CG  LYS A1508      72.998 -30.337  -4.365  1.00  0.00           C  
ATOM   1644  CD  LYS A1508      71.598 -29.916  -4.737  1.00  0.00           C  
ATOM   1645  CE  LYS A1508      70.654 -30.110  -3.559  1.00  0.00           C  
ATOM   1646  NZ  LYS A1508      71.004 -29.229  -2.407  1.00  0.00           N  
ATOM   1647  N   VAL A1509      76.130 -30.750  -7.549  1.00  0.00           N  
ATOM   1648  CA  VAL A1509      77.254 -30.361  -8.406  1.00  0.00           C  
ATOM   1649  C   VAL A1509      77.085 -30.878  -9.839  1.00  0.00           C  
ATOM   1650  O   VAL A1509      77.469 -30.214 -10.799  1.00  0.00           O  
ATOM   1651  CB  VAL A1509      78.593 -30.890  -7.830  1.00  0.00           C  
ATOM   1652  CG1 VAL A1509      79.759 -30.459  -8.709  1.00  0.00           C  
ATOM   1653  CG2 VAL A1509      78.780 -30.376  -6.411  1.00  0.00           C  
ATOM   1654  N   MET A1510      76.501 -32.062  -9.972  1.00  0.00           N  
ATOM   1655  CA  MET A1510      76.282 -32.671 -11.283  1.00  0.00           C  
ATOM   1656  C   MET A1510      75.250 -31.895 -12.105  1.00  0.00           C  
ATOM   1657  O   MET A1510      75.311 -31.868 -13.331  1.00  0.00           O  
ATOM   1658  CB  MET A1510      75.810 -34.122 -11.141  1.00  0.00           C  
ATOM   1659  CG  MET A1510      76.908 -35.200 -11.216  1.00  0.00           C  
ATOM   1660  SD  MET A1510      78.551 -34.688 -11.814  1.00  0.00           S  
ATOM   1661  CE  MET A1510      78.609 -35.429 -13.424  1.00  0.00           C  
ATOM   1662  N   GLY A1511      74.301 -31.262 -11.427  1.00  0.00           N  
ATOM   1663  CA  GLY A1511      73.289 -30.502 -12.139  1.00  0.00           C  
ATOM   1664  C   GLY A1511      73.660 -29.039 -12.261  1.00  0.00           C  
ATOM   1665  O   GLY A1511      72.999 -28.270 -12.941  1.00  0.00           O  
ATOM   1666  N   MET A1516      74.734 -28.666 -11.585  1.00  0.00           N  
ATOM   1667  CA  MET A1516      75.235 -27.303 -11.577  1.00  0.00           C  
ATOM   1668  C   MET A1516      75.407 -26.755 -13.001  1.00  0.00           C  
ATOM   1669  O   MET A1516      75.864 -27.463 -13.893  1.00  0.00           O  
ATOM   1670  CB  MET A1516      76.568 -27.310 -10.830  1.00  0.00           C  
ATOM   1671  CG  MET A1516      77.062 -25.991 -10.298  1.00  0.00           C  
ATOM   1672  SD  MET A1516      78.337 -26.364  -9.075  1.00  0.00           S  
ATOM   1673  CE  MET A1516      79.369 -27.530 -10.021  1.00  0.00           C  
ATOM   1674  N   TYR A1517      75.025 -25.496 -13.211  1.00  0.00           N  
ATOM   1675  CA  TYR A1517      75.165 -24.861 -14.524  1.00  0.00           C  
ATOM   1676  C   TYR A1517      76.651 -24.857 -14.863  1.00  0.00           C  
ATOM   1677  O   TYR A1517      77.493 -24.773 -13.972  1.00  0.00           O  
ATOM   1678  CB  TYR A1517      74.633 -23.422 -14.473  1.00  0.00           C  
ATOM   1679  CG  TYR A1517      74.715 -22.629 -15.768  1.00  0.00           C  
ATOM   1680  CD1 TYR A1517      74.009 -23.022 -16.906  1.00  0.00           C  
ATOM   1681  CD2 TYR A1517      75.458 -21.452 -15.835  1.00  0.00           C  
ATOM   1682  CE1 TYR A1517      74.037 -22.253 -18.081  1.00  0.00           C  
ATOM   1683  CE2 TYR A1517      75.494 -20.676 -17.000  1.00  0.00           C  
ATOM   1684  CZ  TYR A1517      74.781 -21.080 -18.118  1.00  0.00           C  
ATOM   1685  OH  TYR A1517      74.805 -20.307 -19.258  1.00  0.00           O  
ATOM   1686  N   THR A1518      76.981 -24.962 -16.143  1.00  0.00           N  
ATOM   1687  CA  THR A1518      78.382 -24.967 -16.543  1.00  0.00           C  
ATOM   1688  C   THR A1518      78.686 -24.013 -17.686  1.00  0.00           C  
ATOM   1689  O   THR A1518      79.244 -22.937 -17.467  1.00  0.00           O  
ATOM   1690  CB  THR A1518      78.851 -26.385 -16.933  1.00  0.00           C  
ATOM   1691  OG1 THR A1518      77.770 -27.097 -17.547  1.00  0.00           O  
ATOM   1692  CG2 THR A1518      79.335 -27.141 -15.706  1.00  0.00           C  
ATOM   1693  N   ASP A1527      78.316 -24.395 -18.905  1.00  0.00           N  
ATOM   1694  CA  ASP A1527      78.593 -23.542 -20.048  1.00  0.00           C  
ATOM   1695  C   ASP A1527      77.960 -24.044 -21.335  1.00  0.00           C  
ATOM   1696  O   ASP A1527      78.345 -25.089 -21.853  1.00  0.00           O  
ATOM   1697  CB  ASP A1527      80.106 -23.442 -20.258  1.00  0.00           C  
ATOM   1698  CG  ASP A1527      80.495 -22.361 -21.252  1.00  0.00           C  
ATOM   1699  OD1 ASP A1527      79.766 -22.155 -22.242  1.00  0.00           O  
ATOM   1700  OD2 ASP A1527      81.547 -21.718 -21.047  1.00  0.00           O  
ATOM   1701  N   PRO A1528      76.968 -23.309 -21.864  1.00  0.00           N  
ATOM   1702  CA  PRO A1528      76.331 -23.737 -23.111  1.00  0.00           C  
ATOM   1703  C   PRO A1528      77.361 -23.529 -24.218  1.00  0.00           C  
ATOM   1704  O   PRO A1528      78.419 -22.952 -23.975  1.00  0.00           O  
ATOM   1705  CB  PRO A1528      75.140 -22.792 -23.226  1.00  0.00           C  
ATOM   1706  CG  PRO A1528      75.654 -21.540 -22.588  1.00  0.00           C  
ATOM   1707  CD  PRO A1528      76.352 -22.071 -21.357  1.00  0.00           C  
ATOM   1708  N   GLY A1549      77.067 -23.984 -25.429  1.00  0.00           N  
ATOM   1709  CA  GLY A1549      78.039 -23.825 -26.496  1.00  0.00           C  
ATOM   1710  C   GLY A1549      79.079 -24.914 -26.334  1.00  0.00           C  
ATOM   1711  O   GLY A1549      79.706 -25.350 -27.298  1.00  0.00           O  
ATOM   1712  N   HIS A1563      79.264 -25.342 -25.089  1.00  0.00           N  
ATOM   1713  CA  HIS A1563      80.193 -26.413 -24.764  1.00  0.00           C  
ATOM   1714  C   HIS A1563      79.281 -27.627 -24.670  1.00  0.00           C  
ATOM   1715  O   HIS A1563      78.810 -27.983 -23.590  1.00  0.00           O  
ATOM   1716  CB  HIS A1563      80.864 -26.158 -23.411  1.00  0.00           C  
ATOM   1717  CG  HIS A1563      82.133 -26.929 -23.209  1.00  0.00           C  
ATOM   1718  ND1 HIS A1563      82.740 -27.054 -21.977  1.00  0.00           N  
ATOM   1719  CD2 HIS A1563      82.926 -27.587 -24.087  1.00  0.00           C  
ATOM   1720  CE1 HIS A1563      83.852 -27.756 -22.106  1.00  0.00           C  
ATOM   1721  NE2 HIS A1563      83.989 -28.091 -23.376  1.00  0.00           N  
ATOM   1722  N   LEU A1569      79.020 -28.246 -25.813  1.00  0.00           N  
ATOM   1723  CA  LEU A1569      78.131 -29.396 -25.876  1.00  0.00           C  
ATOM   1724  C   LEU A1569      78.796 -30.728 -25.539  1.00  0.00           C  
ATOM   1725  O   LEU A1569      78.197 -31.572 -24.873  1.00  0.00           O  
ATOM   1726  CB  LEU A1569      77.480 -29.455 -27.263  1.00  0.00           C  
ATOM   1727  CG  LEU A1569      76.361 -28.436 -27.536  1.00  0.00           C  
ATOM   1728  CD1 LEU A1569      76.702 -27.072 -26.946  1.00  0.00           C  
ATOM   1729  CD2 LEU A1569      76.135 -28.331 -29.034  1.00  0.00           C  
ATOM   1730  N   ARG A1594      80.033 -30.916 -25.991  1.00  0.00           N  
ATOM   1731  CA  ARG A1594      80.752 -32.156 -25.717  1.00  0.00           C  
ATOM   1732  C   ARG A1594      82.176 -31.912 -25.227  1.00  0.00           C  
ATOM   1733  O   ARG A1594      82.822 -30.938 -25.613  1.00  0.00           O  
ATOM   1734  CB  ARG A1594      80.768 -33.059 -26.959  1.00  0.00           C  
ATOM   1735  CG  ARG A1594      81.260 -32.402 -28.243  1.00  0.00           C  
ATOM   1736  CD  ARG A1594      80.266 -31.374 -28.755  1.00  0.00           C  
ATOM   1737  NE  ARG A1594      80.654 -30.830 -30.052  1.00  0.00           N  
ATOM   1738  CZ  ARG A1594      80.050 -29.801 -30.640  1.00  0.00           C  
ATOM   1739  NH1 ARG A1594      80.470 -29.369 -31.823  1.00  0.00           N  
ATOM   1740  NH2 ARG A1594      79.031 -29.197 -30.042  1.00  0.00           N  
ATOM   1741  N   ALA A1596      82.649 -32.812 -24.369  1.00  0.00           N  
ATOM   1742  CA  ALA A1596      83.984 -32.739 -23.780  1.00  0.00           C  
ATOM   1743  C   ALA A1596      85.034 -32.087 -24.677  1.00  0.00           C  
ATOM   1744  O   ALA A1596      85.412 -30.936 -24.465  1.00  0.00           O  
ATOM   1745  CB  ALA A1596      84.443 -34.136 -23.377  1.00  0.00           C  
ATOM   1746  N   SER A1597      85.504 -32.837 -25.672  1.00  0.00           N  
ATOM   1747  CA  SER A1597      86.520 -32.366 -26.611  1.00  0.00           C  
ATOM   1748  C   SER A1597      86.529 -30.852 -26.818  1.00  0.00           C  
ATOM   1749  O   SER A1597      87.544 -30.194 -26.584  1.00  0.00           O  
ATOM   1750  CB  SER A1597      86.347 -33.068 -27.963  1.00  0.00           C  
ATOM   1751  OG  SER A1597      85.059 -32.832 -28.507  1.00  0.00           O  
ATOM   1752  N   ASP A1598      85.400 -30.307 -27.258  1.00  0.00           N  
ATOM   1753  CA  ASP A1598      85.278 -28.872 -27.501  1.00  0.00           C  
ATOM   1754  C   ASP A1598      85.948 -28.010 -26.444  1.00  0.00           C  
ATOM   1755  O   ASP A1598      86.101 -28.420 -25.294  1.00  0.00           O  
ATOM   1756  CB  ASP A1598      83.808 -28.472 -27.591  1.00  0.00           C  
ATOM   1757  CG  ASP A1598      83.284 -28.507 -29.003  1.00  0.00           C  
ATOM   1758  OD1 ASP A1598      83.817 -27.762 -29.850  1.00  0.00           O  
ATOM   1759  OD2 ASP A1598      82.342 -29.276 -29.266  1.00  0.00           O  
ATOM   1760  N   PRO A1599      86.365 -26.795 -26.832  1.00  0.00           N  
ATOM   1761  CA  PRO A1599      87.019 -25.852 -25.923  1.00  0.00           C  
ATOM   1762  C   PRO A1599      85.972 -25.119 -25.089  1.00  0.00           C  
ATOM   1763  O   PRO A1599      84.905 -24.768 -25.594  1.00  0.00           O  
ATOM   1764  CB  PRO A1599      87.752 -24.922 -26.879  1.00  0.00           C  
ATOM   1765  CG  PRO A1599      86.792 -24.833 -28.019  1.00  0.00           C  
ATOM   1766  CD  PRO A1599      86.380 -26.280 -28.214  1.00  0.00           C  
ATOM   1767  N   GLY A1600      86.276 -24.895 -23.816  1.00  0.00           N  
ATOM   1768  CA  GLY A1600      85.337 -24.206 -22.951  1.00  0.00           C  
ATOM   1769  C   GLY A1600      85.932 -22.950 -22.353  1.00  0.00           C  
ATOM   1770  O   GLY A1600      87.141 -22.731 -22.432  1.00  0.00           O  
ATOM   1771  N   ARG A1605      85.085 -22.117 -21.757  1.00  0.00           N  
ATOM   1772  CA  ARG A1605      85.555 -20.883 -21.143  1.00  0.00           C  
ATOM   1773  C   ARG A1605      85.094 -20.764 -19.691  1.00  0.00           C  
ATOM   1774  O   ARG A1605      83.956 -21.087 -19.354  1.00  0.00           O  
ATOM   1775  CB  ARG A1605      85.096 -19.674 -21.964  1.00  0.00           C  
ATOM   1776  CG  ARG A1605      83.605 -19.597 -22.227  1.00  0.00           C  
ATOM   1777  CD  ARG A1605      82.996 -18.427 -21.476  1.00  0.00           C  
ATOM   1778  NE  ARG A1605      82.003 -17.718 -22.276  1.00  0.00           N  
ATOM   1779  CZ  ARG A1605      81.396 -16.597 -21.895  1.00  0.00           C  
ATOM   1780  NH1 ARG A1605      81.679 -16.052 -20.719  1.00  0.00           N  
ATOM   1781  NH2 ARG A1605      80.509 -16.017 -22.692  1.00  0.00           N  
ATOM   1782  N   VAL A1606      86.004 -20.301 -18.842  1.00  0.00           N  
ATOM   1783  CA  VAL A1606      85.761 -20.154 -17.413  1.00  0.00           C  
ATOM   1784  C   VAL A1606      84.722 -19.107 -17.017  1.00  0.00           C  
ATOM   1785  O   VAL A1606      83.881 -19.364 -16.156  1.00  0.00           O  
ATOM   1786  CB  VAL A1606      87.070 -19.823 -16.680  1.00  0.00           C  
ATOM   1787  CG1 VAL A1606      86.858 -19.893 -15.181  1.00  0.00           C  
ATOM   1788  CG2 VAL A1606      88.158 -20.780 -17.115  1.00  0.00           C  
ATOM   1789  N   GLU A1607      84.791 -17.926 -17.624  1.00  0.00           N  
ATOM   1790  CA  GLU A1607      83.849 -16.857 -17.308  1.00  0.00           C  
ATOM   1791  C   GLU A1607      82.391 -17.321 -17.302  1.00  0.00           C  
ATOM   1792  O   GLU A1607      81.926 -17.963 -18.246  1.00  0.00           O  
ATOM   1793  CB  GLU A1607      84.025 -15.679 -18.281  1.00  0.00           C  
ATOM   1794  CG  GLU A1607      84.426 -16.054 -19.705  1.00  0.00           C  
ATOM   1795  CD  GLU A1607      85.932 -16.148 -19.893  1.00  0.00           C  
ATOM   1796  OE1 GLU A1607      86.579 -16.953 -19.192  1.00  0.00           O  
ATOM   1797  OE2 GLU A1607      86.471 -15.412 -20.748  1.00  0.00           O  
ATOM   1798  N   GLY A1608      81.682 -16.997 -16.222  1.00  0.00           N  
ATOM   1799  CA  GLY A1608      80.283 -17.373 -16.098  1.00  0.00           C  
ATOM   1800  C   GLY A1608      80.052 -18.801 -15.633  1.00  0.00           C  
ATOM   1801  O   GLY A1608      78.919 -19.193 -15.357  1.00  0.00           O  
ATOM   1802  N   ASN A1609      81.126 -19.578 -15.541  1.00  0.00           N  
ATOM   1803  CA  ASN A1609      81.038 -20.971 -15.117  1.00  0.00           C  
ATOM   1804  C   ASN A1609      81.111 -21.064 -13.593  1.00  0.00           C  
ATOM   1805  O   ASN A1609      82.164 -20.836 -12.998  1.00  0.00           O  
ATOM   1806  CB  ASN A1609      82.187 -21.773 -15.734  1.00  0.00           C  
ATOM   1807  CG  ASN A1609      81.831 -23.228 -15.963  1.00  0.00           C  
ATOM   1808  OD1 ASN A1609      81.357 -23.918 -15.061  1.00  0.00           O  
ATOM   1809  ND2 ASN A1609      82.062 -23.703 -17.182  1.00  0.00           N  
ATOM   1810  N   PRO A1610      79.994 -21.413 -12.940  1.00  0.00           N  
ATOM   1811  CA  PRO A1610      79.980 -21.521 -11.479  1.00  0.00           C  
ATOM   1812  C   PRO A1610      80.896 -22.580 -10.852  1.00  0.00           C  
ATOM   1813  O   PRO A1610      81.230 -22.480  -9.671  1.00  0.00           O  
ATOM   1814  CB  PRO A1610      78.500 -21.758 -11.168  1.00  0.00           C  
ATOM   1815  CG  PRO A1610      78.010 -22.465 -12.375  1.00  0.00           C  
ATOM   1816  CD  PRO A1610      78.660 -21.692 -13.497  1.00  0.00           C  
ATOM   1817  N   VAL A1611      81.304 -23.588 -11.621  1.00  0.00           N  
ATOM   1818  CA  VAL A1611      82.181 -24.619 -11.066  1.00  0.00           C  
ATOM   1819  C   VAL A1611      83.554 -24.046 -10.730  1.00  0.00           C  
ATOM   1820  O   VAL A1611      84.157 -24.410  -9.720  1.00  0.00           O  
ATOM   1821  CB  VAL A1611      82.378 -25.815 -12.038  1.00  0.00           C  
ATOM   1822  CG1 VAL A1611      81.032 -26.337 -12.501  1.00  0.00           C  
ATOM   1823  CG2 VAL A1611      83.235 -25.401 -13.224  1.00  0.00           C  
ATOM   1824  N   PHE A1612      84.044 -23.144 -11.574  1.00  0.00           N  
ATOM   1825  CA  PHE A1612      85.351 -22.541 -11.346  1.00  0.00           C  
ATOM   1826  C   PHE A1612      85.333 -21.495 -10.235  1.00  0.00           C  
ATOM   1827  O   PHE A1612      86.269 -21.419  -9.436  1.00  0.00           O  
ATOM   1828  CB  PHE A1612      85.892 -21.943 -12.648  1.00  0.00           C  
ATOM   1829  CG  PHE A1612      86.389 -22.976 -13.617  1.00  0.00           C  
ATOM   1830  CD1 PHE A1612      87.468 -23.790 -13.285  1.00  0.00           C  
ATOM   1831  CD2 PHE A1612      85.756 -23.167 -14.844  1.00  0.00           C  
ATOM   1832  CE1 PHE A1612      87.908 -24.786 -14.158  1.00  0.00           C  
ATOM   1833  CE2 PHE A1612      86.188 -24.159 -15.723  1.00  0.00           C  
ATOM   1834  CZ  PHE A1612      87.268 -24.969 -15.379  1.00  0.00           C  
ATOM   1835  N   THR A1613      84.279 -20.689 -10.174  1.00  0.00           N  
ATOM   1836  CA  THR A1613      84.189 -19.693  -9.116  1.00  0.00           C  
ATOM   1837  C   THR A1613      83.891 -20.409  -7.802  1.00  0.00           C  
ATOM   1838  O   THR A1613      84.006 -19.824  -6.726  1.00  0.00           O  
ATOM   1839  CB  THR A1613      83.097 -18.644  -9.401  1.00  0.00           C  
ATOM   1840  OG1 THR A1613      82.826 -17.904  -8.204  1.00  0.00           O  
ATOM   1841  CG2 THR A1613      81.834 -19.306  -9.890  1.00  0.00           C  
ATOM   1842  N   PHE A1614      83.512 -21.680  -7.905  1.00  0.00           N  
ATOM   1843  CA  PHE A1614      83.230 -22.507  -6.736  1.00  0.00           C  
ATOM   1844  C   PHE A1614      84.575 -23.014  -6.236  1.00  0.00           C  
ATOM   1845  O   PHE A1614      84.871 -22.971  -5.041  1.00  0.00           O  
ATOM   1846  CB  PHE A1614      82.355 -23.705  -7.117  1.00  0.00           C  
ATOM   1847  CG  PHE A1614      80.938 -23.626  -6.609  1.00  0.00           C  
ATOM   1848  CD1 PHE A1614      80.149 -22.511  -6.866  1.00  0.00           C  
ATOM   1849  CD2 PHE A1614      80.381 -24.689  -5.906  1.00  0.00           C  
ATOM   1850  CE1 PHE A1614      78.826 -22.456  -6.432  1.00  0.00           C  
ATOM   1851  CE2 PHE A1614      79.066 -24.647  -5.469  1.00  0.00           C  
ATOM   1852  CZ  PHE A1614      78.282 -23.527  -5.733  1.00  0.00           C  
ATOM   1853  N   LEU A1615      85.386 -23.501  -7.172  1.00  0.00           N  
ATOM   1854  CA  LEU A1615      86.711 -24.008  -6.851  1.00  0.00           C  
ATOM   1855  C   LEU A1615      87.571 -22.868  -6.323  1.00  0.00           C  
ATOM   1856  O   LEU A1615      88.435 -23.068  -5.473  1.00  0.00           O  
ATOM   1857  CB  LEU A1615      87.355 -24.613  -8.097  1.00  0.00           C  
ATOM   1858  CG  LEU A1615      86.749 -25.927  -8.588  1.00  0.00           C  
ATOM   1859  CD1 LEU A1615      87.273 -26.264  -9.969  1.00  0.00           C  
ATOM   1860  CD2 LEU A1615      87.082 -27.029  -7.604  1.00  0.00           C  
ATOM   1861  N   ASP A1616      87.317 -21.668  -6.833  1.00  0.00           N  
ATOM   1862  CA  ASP A1616      88.061 -20.477  -6.433  1.00  0.00           C  
ATOM   1863  C   ASP A1616      87.792 -20.057  -4.991  1.00  0.00           C  
ATOM   1864  O   ASP A1616      88.452 -19.162  -4.470  1.00  0.00           O  
ATOM   1865  CB  ASP A1616      87.731 -19.307  -7.372  1.00  0.00           C  
ATOM   1866  CG  ASP A1616      88.418 -19.424  -8.721  1.00  0.00           C  
ATOM   1867  OD1 ASP A1616      88.149 -18.577  -9.600  1.00  0.00           O  
ATOM   1868  OD2 ASP A1616      89.237 -20.350  -8.903  1.00  0.00           O  
ATOM   1869  N   ALA A1617      86.829 -20.701  -4.342  1.00  0.00           N  
ATOM   1870  CA  ALA A1617      86.503 -20.356  -2.965  1.00  0.00           C  
ATOM   1871  C   ALA A1617      86.524 -21.559  -2.027  1.00  0.00           C  
ATOM   1872  O   ALA A1617      86.444 -21.401  -0.808  1.00  0.00           O  
ATOM   1873  CB  ALA A1617      85.136 -19.678  -2.908  1.00  0.00           C  
ATOM   1874  N   PHE A1619      86.635 -22.760  -2.586  1.00  0.00           N  
ATOM   1875  CA  PHE A1619      86.651 -23.962  -1.763  1.00  0.00           C  
ATOM   1876  C   PHE A1619      87.857 -24.864  -2.008  1.00  0.00           C  
ATOM   1877  O   PHE A1619      88.082 -25.817  -1.260  1.00  0.00           O  
ATOM   1878  CB  PHE A1619      85.360 -24.765  -1.970  1.00  0.00           C  
ATOM   1879  CG  PHE A1619      84.122 -24.065  -1.477  1.00  0.00           C  
ATOM   1880  CD1 PHE A1619      83.549 -23.031  -2.207  1.00  0.00           C  
ATOM   1881  CD2 PHE A1619      83.545 -24.423  -0.265  1.00  0.00           C  
ATOM   1882  CE1 PHE A1619      82.424 -22.361  -1.735  1.00  0.00           C  
ATOM   1883  CE2 PHE A1619      82.420 -23.759   0.216  1.00  0.00           C  
ATOM   1884  CZ  PHE A1619      81.858 -22.727  -0.520  1.00  0.00           C  
ATOM   1885  N   ASP A1620      88.634 -24.566  -3.045  1.00  0.00           N  
ATOM   1886  CA  ASP A1620      89.804 -25.379  -3.352  1.00  0.00           C  
ATOM   1887  C   ASP A1620      91.096 -24.704  -2.894  1.00  0.00           C  
ATOM   1888  O   ASP A1620      91.417 -23.593  -3.321  1.00  0.00           O  
ATOM   1889  CB  ASP A1620      89.861 -25.676  -4.850  1.00  0.00           C  
ATOM   1890  CG  ASP A1620      90.941 -26.680  -5.202  1.00  0.00           C  
ATOM   1891  OD1 ASP A1620      91.086 -27.679  -4.469  1.00  0.00           O  
ATOM   1892  OD2 ASP A1620      91.637 -26.477  -6.217  1.00  0.00           O  
ATOM   1893  N   PRO A1621      91.856 -25.376  -2.013  1.00  0.00           N  
ATOM   1894  CA  PRO A1621      93.122 -24.887  -1.456  1.00  0.00           C  
ATOM   1895  C   PRO A1621      94.318 -24.817  -2.409  1.00  0.00           C  
ATOM   1896  O   PRO A1621      95.226 -24.014  -2.201  1.00  0.00           O  
ATOM   1897  CB  PRO A1621      93.371 -25.839  -0.288  1.00  0.00           C  
ATOM   1898  CG  PRO A1621      92.801 -27.120  -0.794  1.00  0.00           C  
ATOM   1899  CD  PRO A1621      91.495 -26.674  -1.411  1.00  0.00           C  
ATOM   1900  N   ASP A1723      94.328 -25.649  -3.444  1.00  0.00           N  
ATOM   1901  CA  ASP A1723      95.442 -25.651  -4.387  1.00  0.00           C  
ATOM   1902  C   ASP A1723      95.122 -24.850  -5.647  1.00  0.00           C  
ATOM   1903  O   ASP A1723      94.577 -25.389  -6.612  1.00  0.00           O  
ATOM   1904  CB  ASP A1723      95.801 -27.088  -4.773  1.00  0.00           C  
ATOM   1905  CG  ASP A1723      96.075 -27.966  -3.565  1.00  0.00           C  
ATOM   1906  OD1 ASP A1723      95.166 -28.123  -2.724  1.00  0.00           O  
ATOM   1907  OD2 ASP A1723      97.198 -28.503  -3.456  1.00  0.00           O  
ATOM   1908  N   PRO A1724      95.461 -23.549  -5.658  1.00  0.00           N  
ATOM   1909  CA  PRO A1724      95.194 -22.700  -6.824  1.00  0.00           C  
ATOM   1910  C   PRO A1724      96.012 -23.140  -8.035  1.00  0.00           C  
ATOM   1911  O   PRO A1724      95.520 -23.135  -9.162  1.00  0.00           O  
ATOM   1912  CB  PRO A1724      95.577 -21.310  -6.329  1.00  0.00           C  
ATOM   1913  CG  PRO A1724      96.697 -21.597  -5.395  1.00  0.00           C  
ATOM   1914  CD  PRO A1724      96.182 -22.789  -4.621  1.00  0.00           C  
ATOM   1915  N   ALA A1725      97.262 -23.523  -7.790  1.00  0.00           N  
ATOM   1916  CA  ALA A1725      98.142 -23.986  -8.857  1.00  0.00           C  
ATOM   1917  C   ALA A1725      97.420 -25.130  -9.556  1.00  0.00           C  
ATOM   1918  O   ALA A1725      97.633 -25.392 -10.742  1.00  0.00           O  
ATOM   1919  CB  ALA A1725      99.465 -24.471  -8.276  1.00  0.00           C  
ATOM   1920  N   ARG A1756      96.558 -25.802  -8.797  1.00  0.00           N  
ATOM   1921  CA  ARG A1756      95.767 -26.912  -9.305  1.00  0.00           C  
ATOM   1922  C   ARG A1756      94.551 -26.351 -10.032  1.00  0.00           C  
ATOM   1923  O   ARG A1756      94.146 -26.869 -11.067  1.00  0.00           O  
ATOM   1924  CB  ARG A1756      95.337 -27.819  -8.147  1.00  0.00           C  
ATOM   1925  CG  ARG A1756      94.403 -28.951  -8.535  1.00  0.00           C  
ATOM   1926  CD  ARG A1756      94.594 -30.160  -7.624  1.00  0.00           C  
ATOM   1927  NE  ARG A1756      94.477 -29.842  -6.202  1.00  0.00           N  
ATOM   1928  CZ  ARG A1756      93.355 -29.447  -5.607  1.00  0.00           C  
ATOM   1929  NH1 ARG A1756      93.350 -29.184  -4.307  1.00  0.00           N  
ATOM   1930  NH2 ARG A1756      92.240 -29.312  -6.307  1.00  0.00           N  
ATOM   1931  N   VAL A1757      93.982 -25.279  -9.489  1.00  0.00           N  
ATOM   1932  CA  VAL A1757      92.821 -24.636 -10.096  1.00  0.00           C  
ATOM   1933  C   VAL A1757      93.194 -24.016 -11.438  1.00  0.00           C  
ATOM   1934  O   VAL A1757      92.591 -24.322 -12.467  1.00  0.00           O  
ATOM   1935  CB  VAL A1757      92.254 -23.522  -9.188  1.00  0.00           C  
ATOM   1936  CG1 VAL A1757      91.160 -22.756  -9.919  1.00  0.00           C  
ATOM   1937  CG2 VAL A1757      91.708 -24.122  -7.909  1.00  0.00           C  
ATOM   1938  N   GLN A1758      94.191 -23.139 -11.415  1.00  0.00           N  
ATOM   1939  CA  GLN A1758      94.651 -22.469 -12.624  1.00  0.00           C  
ATOM   1940  C   GLN A1758      94.996 -23.502 -13.691  1.00  0.00           C  
ATOM   1941  O   GLN A1758      95.050 -23.189 -14.879  1.00  0.00           O  
ATOM   1942  CB  GLN A1758      95.878 -21.609 -12.311  1.00  0.00           C  
ATOM   1943  CG  GLN A1758      96.267 -20.643 -13.418  1.00  0.00           C  
ATOM   1944  CD  GLN A1758      95.169 -19.644 -13.732  1.00  0.00           C  
ATOM   1945  OE1 GLN A1758      94.677 -18.947 -12.845  1.00  0.00           O  
ATOM   1946  NE2 GLN A1758      94.782 -19.568 -15.000  1.00  0.00           N  
ATOM   1947  N   ALA A1760      95.223 -24.737 -13.255  1.00  0.00           N  
ATOM   1948  CA  ALA A1760      95.561 -25.825 -14.164  1.00  0.00           C  
ATOM   1949  C   ALA A1760      94.354 -26.245 -14.997  1.00  0.00           C  
ATOM   1950  O   ALA A1760      94.392 -26.182 -16.225  1.00  0.00           O  
ATOM   1951  CB  ALA A1760      96.096 -27.015 -13.377  1.00  0.00           C  
ATOM   1952  N   LEU A1761      93.287 -26.678 -14.330  1.00  0.00           N  
ATOM   1953  CA  LEU A1761      92.081 -27.099 -15.035  1.00  0.00           C  
ATOM   1954  C   LEU A1761      91.588 -25.968 -15.927  1.00  0.00           C  
ATOM   1955  O   LEU A1761      90.955 -26.199 -16.956  1.00  0.00           O  
ATOM   1956  CB  LEU A1761      90.968 -27.482 -14.049  1.00  0.00           C  
ATOM   1957  CG  LEU A1761      91.121 -28.685 -13.108  1.00  0.00           C  
ATOM   1958  CD1 LEU A1761      91.637 -29.886 -13.880  1.00  0.00           C  
ATOM   1959  CD2 LEU A1761      92.061 -28.341 -11.979  1.00  0.00           C  
ATOM   1960  N   LYS A1762      91.891 -24.743 -15.516  1.00  0.00           N  
ATOM   1961  CA  LYS A1762      91.488 -23.552 -16.248  1.00  0.00           C  
ATOM   1962  C   LYS A1762      92.176 -23.486 -17.608  1.00  0.00           C  
ATOM   1963  O   LYS A1762      91.622 -22.957 -18.573  1.00  0.00           O  
ATOM   1964  CB  LYS A1762      91.829 -22.315 -15.420  1.00  0.00           C  
ATOM   1965  CG  LYS A1762      91.138 -21.043 -15.862  1.00  0.00           C  
ATOM   1966  CD  LYS A1762      91.096 -20.041 -14.720  1.00  0.00           C  
ATOM   1967  CE  LYS A1762      90.371 -20.629 -13.512  1.00  0.00           C  
ATOM   1968  NZ  LYS A1762      90.356 -19.708 -12.342  1.00  0.00           N  
ATOM   1969  N   ASP A1798      93.387 -24.029 -17.677  1.00  0.00           N  
ATOM   1970  CA  ASP A1798      94.152 -24.045 -18.919  1.00  0.00           C  
ATOM   1971  C   ASP A1798      93.556 -25.093 -19.851  1.00  0.00           C  
ATOM   1972  O   ASP A1798      93.085 -24.779 -20.945  1.00  0.00           O  
ATOM   1973  CB  ASP A1798      95.617 -24.392 -18.634  1.00  0.00           C  
ATOM   1974  CG  ASP A1798      96.266 -23.431 -17.654  1.00  0.00           C  
ATOM   1975  OD1 ASP A1798      97.414 -23.691 -17.239  1.00  0.00           O  
ATOM   1976  OD2 ASP A1798      95.631 -22.413 -17.304  1.00  0.00           O  
ATOM   1977  N   GLN A1799      93.579 -26.342 -19.396  1.00  0.00           N  
ATOM   1978  CA  GLN A1799      93.056 -27.461 -20.165  1.00  0.00           C  
ATOM   1979  C   GLN A1799      91.629 -27.184 -20.627  1.00  0.00           C  
ATOM   1980  O   GLN A1799      91.277 -27.444 -21.776  1.00  0.00           O  
ATOM   1981  CB  GLN A1799      93.085 -28.733 -19.312  1.00  0.00           C  
ATOM   1982  CG  GLN A1799      94.383 -28.925 -18.541  1.00  0.00           C  
ATOM   1983  CD  GLN A1799      94.358 -30.144 -17.640  1.00  0.00           C  
ATOM   1984  OE1 GLN A1799      94.599 -31.267 -18.084  1.00  0.00           O  
ATOM   1985  NE2 GLN A1799      94.051 -29.930 -16.367  1.00  0.00           N  
ATOM   1986  N   TYR A1800      90.816 -26.648 -19.724  1.00  0.00           N  
ATOM   1987  CA  TYR A1800      89.423 -26.346 -20.031  1.00  0.00           C  
ATOM   1988  C   TYR A1800      89.309 -25.423 -21.239  1.00  0.00           C  
ATOM   1989  O   TYR A1800      88.497 -25.650 -22.136  1.00  0.00           O  
ATOM   1990  CB  TYR A1800      88.748 -25.684 -18.828  1.00  0.00           C  
ATOM   1991  CG  TYR A1800      87.239 -25.728 -18.881  1.00  0.00           C  
ATOM   1992  CD1 TYR A1800      86.555 -26.931 -18.723  1.00  0.00           C  
ATOM   1993  CD2 TYR A1800      86.494 -24.571 -19.102  1.00  0.00           C  
ATOM   1994  CE1 TYR A1800      85.168 -26.985 -18.782  1.00  0.00           C  
ATOM   1995  CE2 TYR A1800      85.103 -24.612 -19.164  1.00  0.00           C  
ATOM   1996  CZ  TYR A1800      84.448 -25.823 -19.004  1.00  0.00           C  
ATOM   1997  OH  TYR A1800      83.077 -25.873 -19.068  1.00  0.00           O  
ATOM   1998  N   ARG A1801      90.131 -24.380 -21.251  1.00  0.00           N  
ATOM   1999  CA  ARG A1801      90.127 -23.406 -22.332  1.00  0.00           C  
ATOM   2000  C   ARG A1801      90.702 -24.012 -23.608  1.00  0.00           C  
ATOM   2001  O   ARG A1801      90.592 -23.434 -24.690  1.00  0.00           O  
ATOM   2002  CB  ARG A1801      90.943 -22.188 -21.912  1.00  0.00           C  
ATOM   2003  CG  ARG A1801      90.405 -20.859 -22.401  1.00  0.00           C  
ATOM   2004  CD  ARG A1801      90.456 -19.850 -21.270  1.00  0.00           C  
ATOM   2005  NE  ARG A1801      91.729 -19.922 -20.559  1.00  0.00           N  
ATOM   2006  CZ  ARG A1801      92.009 -19.252 -19.446  1.00  0.00           C  
ATOM   2007  NH1 ARG A1801      91.102 -18.450 -18.906  1.00  0.00           N  
ATOM   2008  NH2 ARG A1801      93.196 -19.390 -18.870  1.00  0.00           N  
ATOM   2009  N   ALA A1802      91.315 -25.184 -23.472  1.00  0.00           N  
ATOM   2010  CA  ALA A1802      91.906 -25.879 -24.607  1.00  0.00           C  
ATOM   2011  C   ALA A1802      90.927 -26.907 -25.162  1.00  0.00           C  
ATOM   2012  O   ALA A1802      90.122 -26.597 -26.039  1.00  0.00           O  
ATOM   2013  CB  ALA A1802      93.199 -26.563 -24.183  1.00  0.00           C  
ATOM   2014  N   GLY A1803      90.999 -28.129 -24.642  1.00  0.00           N  
ATOM   2015  CA  GLY A1803      90.112 -29.183 -25.099  1.00  0.00           C  
ATOM   2016  C   GLY A1803      90.609 -30.559 -24.700  1.00  0.00           C  
ATOM   2017  O   GLY A1803      91.203 -31.277 -25.507  1.00  0.00           O  
ATOM   2018  N   GLY A1808      90.365 -30.928 -23.448  1.00  0.00           N  
ATOM   2019  CA  GLY A1808      90.801 -32.219 -22.954  1.00  0.00           C  
ATOM   2020  C   GLY A1808      90.517 -32.322 -21.471  1.00  0.00           C  
ATOM   2021  O   GLY A1808      91.201 -33.038 -20.734  1.00  0.00           O  
ATOM   2022  N   LEU A1809      89.498 -31.590 -21.036  1.00  0.00           N  
ATOM   2023  CA  LEU A1809      89.096 -31.580 -19.639  1.00  0.00           C  
ATOM   2024  C   LEU A1809      87.575 -31.515 -19.595  1.00  0.00           C  
ATOM   2025  O   LEU A1809      86.995 -30.439 -19.458  1.00  0.00           O  
ATOM   2026  CB  LEU A1809      89.694 -30.366 -18.933  1.00  0.00           C  
ATOM   2027  CG  LEU A1809      89.927 -30.480 -17.425  1.00  0.00           C  
ATOM   2028  CD1 LEU A1809      90.472 -29.164 -16.915  1.00  0.00           C  
ATOM   2029  CD2 LEU A1809      88.639 -30.840 -16.712  1.00  0.00           C  
ATOM   2030  N   GLY A1810      86.940 -32.676 -19.725  1.00  0.00           N  
ATOM   2031  CA  GLY A1810      85.491 -32.738 -19.708  1.00  0.00           C  
ATOM   2032  C   GLY A1810      84.886 -32.081 -18.486  1.00  0.00           C  
ATOM   2033  O   GLY A1810      85.444 -32.154 -17.394  1.00  0.00           O  
ATOM   2034  N   ASP A1812      83.741 -31.431 -18.672  1.00  0.00           N  
ATOM   2035  CA  ASP A1812      83.055 -30.753 -17.578  1.00  0.00           C  
ATOM   2036  C   ASP A1812      82.818 -31.696 -16.401  1.00  0.00           C  
ATOM   2037  O   ASP A1812      82.776 -31.269 -15.247  1.00  0.00           O  
ATOM   2038  CB  ASP A1812      81.721 -30.184 -18.066  1.00  0.00           C  
ATOM   2039  CG  ASP A1812      81.900 -29.072 -19.074  1.00  0.00           C  
ATOM   2040  OD1 ASP A1812      81.581 -27.911 -18.751  1.00  0.00           O  
ATOM   2041  OD2 ASP A1812      82.369 -29.361 -20.193  1.00  0.00           O  
ATOM   2042  N   VAL A1813      82.667 -32.981 -16.695  1.00  0.00           N  
ATOM   2043  CA  VAL A1813      82.446 -33.972 -15.652  1.00  0.00           C  
ATOM   2044  C   VAL A1813      83.677 -34.049 -14.757  1.00  0.00           C  
ATOM   2045  O   VAL A1813      83.566 -34.102 -13.534  1.00  0.00           O  
ATOM   2046  CB  VAL A1813      82.195 -35.369 -16.248  1.00  0.00           C  
ATOM   2047  CG1 VAL A1813      81.724 -36.322 -15.160  1.00  0.00           C  
ATOM   2048  CG2 VAL A1813      81.183 -35.275 -17.371  1.00  0.00           C  
ATOM   2049  N   LYS A1814      84.852 -34.055 -15.382  1.00  0.00           N  
ATOM   2050  CA  LYS A1814      86.115 -34.123 -14.656  1.00  0.00           C  
ATOM   2051  C   LYS A1814      86.211 -32.940 -13.696  1.00  0.00           C  
ATOM   2052  O   LYS A1814      86.518 -33.115 -12.517  1.00  0.00           O  
ATOM   2053  CB  LYS A1814      87.293 -34.096 -15.635  1.00  0.00           C  
ATOM   2054  CG  LYS A1814      88.387 -35.133 -15.342  1.00  0.00           C  
ATOM   2055  CD  LYS A1814      89.050 -34.929 -13.981  1.00  0.00           C  
ATOM   2056  CE  LYS A1814      89.892 -33.657 -13.933  1.00  0.00           C  
ATOM   2057  NZ  LYS A1814      90.575 -33.495 -12.616  1.00  0.00           N  
ATOM   2058  N   VAL A1815      85.951 -31.737 -14.204  1.00  0.00           N  
ATOM   2059  CA  VAL A1815      85.992 -30.543 -13.369  1.00  0.00           C  
ATOM   2060  C   VAL A1815      85.018 -30.775 -12.216  1.00  0.00           C  
ATOM   2061  O   VAL A1815      85.361 -30.587 -11.050  1.00  0.00           O  
ATOM   2062  CB  VAL A1815      85.536 -29.287 -14.144  1.00  0.00           C  
ATOM   2063  CG1 VAL A1815      85.779 -28.043 -13.311  1.00  0.00           C  
ATOM   2064  CG2 VAL A1815      86.269 -29.191 -15.458  1.00  0.00           C  
ATOM   2065  N   LYS A1816      83.803 -31.201 -12.549  1.00  0.00           N  
ATOM   2066  CA  LYS A1816      82.797 -31.455 -11.531  1.00  0.00           C  
ATOM   2067  C   LYS A1816      83.233 -32.523 -10.539  1.00  0.00           C  
ATOM   2068  O   LYS A1816      83.289 -32.261  -9.340  1.00  0.00           O  
ATOM   2069  CB  LYS A1816      81.460 -31.852 -12.167  1.00  0.00           C  
ATOM   2070  CG  LYS A1816      80.738 -30.684 -12.829  1.00  0.00           C  
ATOM   2071  CD  LYS A1816      79.348 -31.060 -13.326  1.00  0.00           C  
ATOM   2072  CE  LYS A1816      78.615 -29.829 -13.850  1.00  0.00           C  
ATOM   2073  NZ  LYS A1816      77.225 -30.111 -14.319  1.00  0.00           N  
ATOM   2074  N   LYS A1817      83.552 -33.717 -11.027  1.00  0.00           N  
ATOM   2075  CA  LYS A1817      83.963 -34.798 -10.134  1.00  0.00           C  
ATOM   2076  C   LYS A1817      84.987 -34.290  -9.133  1.00  0.00           C  
ATOM   2077  O   LYS A1817      84.884 -34.546  -7.929  1.00  0.00           O  
ATOM   2078  CB  LYS A1817      84.559 -35.967 -10.920  1.00  0.00           C  
ATOM   2079  CG  LYS A1817      83.617 -36.577 -11.946  1.00  0.00           C  
ATOM   2080  CD  LYS A1817      83.887 -38.063 -12.153  1.00  0.00           C  
ATOM   2081  CE  LYS A1817      85.329 -38.346 -12.538  1.00  0.00           C  
ATOM   2082  NZ  LYS A1817      85.552 -39.809 -12.721  1.00  0.00           N  
ATOM   2083  N   HIS A1818      85.973 -33.561  -9.636  1.00  0.00           N  
ATOM   2084  CA  HIS A1818      87.008 -33.015  -8.777  1.00  0.00           C  
ATOM   2085  C   HIS A1818      86.387 -32.093  -7.741  1.00  0.00           C  
ATOM   2086  O   HIS A1818      86.556 -32.290  -6.539  1.00  0.00           O  
ATOM   2087  CB  HIS A1818      88.031 -32.250  -9.614  1.00  0.00           C  
ATOM   2088  CG  HIS A1818      88.897 -31.331  -8.813  1.00  0.00           C  
ATOM   2089  ND1 HIS A1818      88.469 -30.096  -8.383  1.00  0.00           N  
ATOM   2090  CD2 HIS A1818      90.164 -31.472  -8.359  1.00  0.00           C  
ATOM   2091  CE1 HIS A1818      89.437 -29.511  -7.698  1.00  0.00           C  
ATOM   2092  NE2 HIS A1818      90.475 -30.326  -7.670  1.00  0.00           N  
ATOM   2093  N   LEU A1819      85.651 -31.095  -8.210  1.00  0.00           N  
ATOM   2094  CA  LEU A1819      85.023 -30.139  -7.314  1.00  0.00           C  
ATOM   2095  C   LEU A1819      84.152 -30.788  -6.238  1.00  0.00           C  
ATOM   2096  O   LEU A1819      84.156 -30.338  -5.097  1.00  0.00           O  
ATOM   2097  CB  LEU A1819      84.196 -29.139  -8.121  1.00  0.00           C  
ATOM   2098  CG  LEU A1819      83.738 -27.865  -7.408  1.00  0.00           C  
ATOM   2099  CD1 LEU A1819      83.372 -26.825  -8.453  1.00  0.00           C  
ATOM   2100  CD2 LEU A1819      82.563 -28.156  -6.490  1.00  0.00           C  
ATOM   2101  N   ILE A1820      83.419 -31.846  -6.576  1.00  0.00           N  
ATOM   2102  CA  ILE A1820      82.556 -32.468  -5.578  1.00  0.00           C  
ATOM   2103  C   ILE A1820      83.328 -32.987  -4.363  1.00  0.00           C  
ATOM   2104  O   ILE A1820      82.815 -32.963  -3.243  1.00  0.00           O  
ATOM   2105  CB  ILE A1820      81.682 -33.609  -6.184  1.00  0.00           C  
ATOM   2106  CG1 ILE A1820      82.131 -34.973  -5.671  1.00  0.00           C  
ATOM   2107  CG2 ILE A1820      81.735 -33.572  -7.688  1.00  0.00           C  
ATOM   2108  CD1 ILE A1820      81.329 -35.456  -4.498  1.00  0.00           C  
ATOM   2109  N   ASP A1821      84.556 -33.462  -4.570  1.00  0.00           N  
ATOM   2110  CA  ASP A1821      85.335 -33.948  -3.438  1.00  0.00           C  
ATOM   2111  C   ASP A1821      86.076 -32.817  -2.739  1.00  0.00           C  
ATOM   2112  O   ASP A1821      86.440 -32.945  -1.575  1.00  0.00           O  
ATOM   2113  CB  ASP A1821      86.295 -35.066  -3.859  1.00  0.00           C  
ATOM   2114  CG  ASP A1821      85.635 -36.441  -3.814  1.00  0.00           C  
ATOM   2115  OD1 ASP A1821      84.752 -36.707  -4.655  1.00  0.00           O  
ATOM   2116  OD2 ASP A1821      85.985 -37.255  -2.933  1.00  0.00           O  
ATOM   2117  N   VAL A1822      86.305 -31.705  -3.432  1.00  0.00           N  
ATOM   2118  CA  VAL A1822      86.951 -30.585  -2.770  1.00  0.00           C  
ATOM   2119  C   VAL A1822      85.890 -30.069  -1.796  1.00  0.00           C  
ATOM   2120  O   VAL A1822      86.212 -29.571  -0.717  1.00  0.00           O  
ATOM   2121  CB  VAL A1822      87.355 -29.459  -3.750  1.00  0.00           C  
ATOM   2122  CG1 VAL A1822      86.134 -28.720  -4.252  1.00  0.00           C  
ATOM   2123  CG2 VAL A1822      88.294 -28.492  -3.059  1.00  0.00           C  
ATOM   2124  N   LEU A1823      84.622 -30.217  -2.178  1.00  0.00           N  
ATOM   2125  CA  LEU A1823      83.510 -29.794  -1.334  1.00  0.00           C  
ATOM   2126  C   LEU A1823      83.283 -30.821  -0.235  1.00  0.00           C  
ATOM   2127  O   LEU A1823      82.950 -30.465   0.896  1.00  0.00           O  
ATOM   2128  CB  LEU A1823      82.209 -29.647  -2.136  1.00  0.00           C  
ATOM   2129  CG  LEU A1823      81.999 -28.439  -3.049  1.00  0.00           C  
ATOM   2130  CD1 LEU A1823      80.527 -28.397  -3.468  1.00  0.00           C  
ATOM   2131  CD2 LEU A1823      82.380 -27.143  -2.333  1.00  0.00           C  
ATOM   2132  N   ASN A1824      83.451 -32.098  -0.560  1.00  0.00           N  
ATOM   2133  CA  ASN A1824      83.255 -33.131   0.447  1.00  0.00           C  
ATOM   2134  C   ASN A1824      84.325 -33.034   1.520  1.00  0.00           C  
ATOM   2135  O   ASN A1824      84.091 -33.383   2.675  1.00  0.00           O  
ATOM   2136  CB  ASN A1824      83.291 -34.525  -0.178  1.00  0.00           C  
ATOM   2137  CG  ASN A1824      81.958 -34.928  -0.766  1.00  0.00           C  
ATOM   2138  OD1 ASN A1824      80.901 -34.516  -0.284  1.00  0.00           O  
ATOM   2139  ND2 ASN A1824      81.998 -35.756  -1.797  1.00  0.00           N  
ATOM   2140  N   GLY A1825      85.499 -32.554   1.125  1.00  0.00           N  
ATOM   2141  CA  GLY A1825      86.599 -32.420   2.062  1.00  0.00           C  
ATOM   2142  C   GLY A1825      86.402 -31.271   3.027  1.00  0.00           C  
ATOM   2143  O   GLY A1825      86.775 -31.359   4.192  1.00  0.00           O  
ATOM   2144  N   VAL A1826      85.816 -30.187   2.534  1.00  0.00           N  
ATOM   2145  CA  VAL A1826      85.558 -29.017   3.358  1.00  0.00           C  
ATOM   2146  C   VAL A1826      84.347 -29.247   4.260  1.00  0.00           C  
ATOM   2147  O   VAL A1826      84.222 -28.609   5.301  1.00  0.00           O  
ATOM   2148  CB  VAL A1826      85.339 -27.756   2.467  1.00  0.00           C  
ATOM   2149  CG1 VAL A1826      84.568 -28.130   1.230  1.00  0.00           C  
ATOM   2150  CG2 VAL A1826      84.588 -26.672   3.236  1.00  0.00           C  
ATOM   2151  N   LEU A1827      83.476 -30.178   3.871  1.00  0.00           N  
ATOM   2152  CA  LEU A1827      82.271 -30.488   4.638  1.00  0.00           C  
ATOM   2153  C   LEU A1827      82.376 -31.681   5.571  1.00  0.00           C  
ATOM   2154  O   LEU A1827      81.620 -31.784   6.541  1.00  0.00           O  
ATOM   2155  CB  LEU A1827      81.088 -30.736   3.703  1.00  0.00           C  
ATOM   2156  CG  LEU A1827      80.437 -29.562   2.976  1.00  0.00           C  
ATOM   2157  CD1 LEU A1827      79.330 -30.095   2.069  1.00  0.00           C  
ATOM   2158  CD2 LEU A1827      79.871 -28.576   3.986  1.00  0.00           C  
ATOM   2159  N   ALA A1828      83.291 -32.596   5.275  1.00  0.00           N  
ATOM   2160  CA  ALA A1828      83.466 -33.791   6.095  1.00  0.00           C  
ATOM   2161  C   ALA A1828      83.377 -33.526   7.605  1.00  0.00           C  
ATOM   2162  O   ALA A1828      82.516 -34.086   8.295  1.00  0.00           O  
ATOM   2163  CB  ALA A1828      84.793 -34.458   5.759  1.00  0.00           C  
ATOM   2164  N   PRO A1829      84.260 -32.666   8.136  1.00  0.00           N  
ATOM   2165  CA  PRO A1829      84.190 -32.404   9.574  1.00  0.00           C  
ATOM   2166  C   PRO A1829      82.848 -31.806   9.992  1.00  0.00           C  
ATOM   2167  O   PRO A1829      82.265 -32.216  10.998  1.00  0.00           O  
ATOM   2168  CB  PRO A1829      85.368 -31.461   9.805  1.00  0.00           C  
ATOM   2169  CG  PRO A1829      85.464 -30.725   8.510  1.00  0.00           C  
ATOM   2170  CD  PRO A1829      85.277 -31.818   7.494  1.00  0.00           C  
ATOM   2171  N   ILE A1830      82.353 -30.852   9.206  1.00  0.00           N  
ATOM   2172  CA  ILE A1830      81.084 -30.194   9.502  1.00  0.00           C  
ATOM   2173  C   ILE A1830      79.962 -31.189   9.787  1.00  0.00           C  
ATOM   2174  O   ILE A1830      79.196 -31.009  10.736  1.00  0.00           O  
ATOM   2175  CB  ILE A1830      80.681 -29.235   8.338  1.00  0.00           C  
ATOM   2176  CG1 ILE A1830      81.644 -28.041   8.316  1.00  0.00           C  
ATOM   2177  CG2 ILE A1830      79.235 -28.768   8.495  1.00  0.00           C  
ATOM   2178  CD1 ILE A1830      81.395 -27.049   7.200  1.00  0.00           C  
ATOM   2179  N   ARG A1831      79.877 -32.243   8.981  1.00  0.00           N  
ATOM   2180  CA  ARG A1831      78.844 -33.253   9.164  1.00  0.00           C  
ATOM   2181  C   ARG A1831      78.964 -33.980  10.498  1.00  0.00           C  
ATOM   2182  O   ARG A1831      77.966 -34.221  11.177  1.00  0.00           O  
ATOM   2183  CB  ARG A1831      78.892 -34.287   8.033  1.00  0.00           C  
ATOM   2184  CG  ARG A1831      78.690 -33.720   6.634  1.00  0.00           C  
ATOM   2185  CD  ARG A1831      78.256 -34.819   5.675  1.00  0.00           C  
ATOM   2186  NE  ARG A1831      78.093 -34.333   4.309  1.00  0.00           N  
ATOM   2187  CZ  ARG A1831      79.101 -34.057   3.490  1.00  0.00           C  
ATOM   2188  NH1 ARG A1831      80.348 -34.223   3.896  1.00  0.00           N  
ATOM   2189  NH2 ARG A1831      78.859 -33.613   2.267  1.00  0.00           N  
ATOM   2190  N   THR A1832      80.190 -34.338  10.867  1.00  0.00           N  
ATOM   2191  CA  THR A1832      80.428 -35.058  12.116  1.00  0.00           C  
ATOM   2192  C   THR A1832      80.189 -34.176  13.335  1.00  0.00           C  
ATOM   2193  O   THR A1832      79.740 -34.651  14.378  1.00  0.00           O  
ATOM   2194  CB  THR A1832      81.861 -35.616  12.168  1.00  0.00           C  
ATOM   2195  OG1 THR A1832      82.798 -34.534  12.158  1.00  0.00           O  
ATOM   2196  CG2 THR A1832      82.116 -36.511  10.956  1.00  0.00           C  
ATOM   2197  N   ARG A1833      80.489 -32.890  13.194  1.00  0.00           N  
ATOM   2198  CA  ARG A1833      80.287 -31.935  14.272  1.00  0.00           C  
ATOM   2199  C   ARG A1833      78.781 -31.794  14.466  1.00  0.00           C  
ATOM   2200  O   ARG A1833      78.275 -31.806  15.588  1.00  0.00           O  
ATOM   2201  CB  ARG A1833      80.897 -30.589  13.880  1.00  0.00           C  
ATOM   2202  CG  ARG A1833      81.267 -29.679  15.034  1.00  0.00           C  
ATOM   2203  CD  ARG A1833      82.258 -28.657  14.524  1.00  0.00           C  
ATOM   2204  NE  ARG A1833      83.357 -29.336  13.845  1.00  0.00           N  
ATOM   2205  CZ  ARG A1833      83.944 -28.903  12.735  1.00  0.00           C  
ATOM   2206  NH1 ARG A1833      83.543 -27.774  12.162  1.00  0.00           N  
ATOM   2207  NH2 ARG A1833      84.932 -29.605  12.193  1.00  0.00           N  
ATOM   2208  N   ARG A1834      78.069 -31.676  13.351  1.00  0.00           N  
ATOM   2209  CA  ARG A1834      76.623 -31.537  13.385  1.00  0.00           C  
ATOM   2210  C   ARG A1834      76.014 -32.710  14.149  1.00  0.00           C  
ATOM   2211  O   ARG A1834      75.207 -32.522  15.064  1.00  0.00           O  
ATOM   2212  CB  ARG A1834      76.069 -31.502  11.961  1.00  0.00           C  
ATOM   2213  CG  ARG A1834      74.638 -31.009  11.882  1.00  0.00           C  
ATOM   2214  CD  ARG A1834      74.041 -31.244  10.507  1.00  0.00           C  
ATOM   2215  NE  ARG A1834      72.637 -30.852  10.464  1.00  0.00           N  
ATOM   2216  CZ  ARG A1834      72.226 -29.594  10.395  1.00  0.00           C  
ATOM   2217  NH1 ARG A1834      70.929 -29.316  10.367  1.00  0.00           N  
ATOM   2218  NH2 ARG A1834      73.119 -28.618  10.332  1.00  0.00           N  
ATOM   2219  N   ALA A1835      76.418 -33.921  13.775  1.00  0.00           N  
ATOM   2220  CA  ALA A1835      75.923 -35.134  14.415  1.00  0.00           C  
ATOM   2221  C   ALA A1835      76.086 -35.066  15.925  1.00  0.00           C  
ATOM   2222  O   ALA A1835      75.179 -35.420  16.675  1.00  0.00           O  
ATOM   2223  CB  ALA A1835      76.666 -36.353  13.866  1.00  0.00           C  
ATOM   2224  N   GLU A1836      77.252 -34.613  16.367  1.00  0.00           N  
ATOM   2225  CA  GLU A1836      77.532 -34.506  17.791  1.00  0.00           C  
ATOM   2226  C   GLU A1836      76.526 -33.608  18.504  1.00  0.00           C  
ATOM   2227  O   GLU A1836      76.034 -33.955  19.573  1.00  0.00           O  
ATOM   2228  CB  GLU A1836      78.949 -33.972  18.003  1.00  0.00           C  
ATOM   2229  CG  GLU A1836      80.041 -34.892  17.467  1.00  0.00           C  
ATOM   2230  CD  GLU A1836      81.437 -34.329  17.668  1.00  0.00           C  
ATOM   2231  OE1 GLU A1836      81.704 -33.209  17.185  1.00  0.00           O  
ATOM   2232  OE2 GLU A1836      82.271 -35.007  18.306  1.00  0.00           O  
ATOM   2233  N   TYR A1837      76.212 -32.459  17.916  1.00  0.00           N  
ATOM   2234  CA  TYR A1837      75.258 -31.556  18.542  1.00  0.00           C  
ATOM   2235  C   TYR A1837      73.825 -32.045  18.365  1.00  0.00           C  
ATOM   2236  O   TYR A1837      72.979 -31.808  19.230  1.00  0.00           O  
ATOM   2237  CB  TYR A1837      75.419 -30.129  18.001  1.00  0.00           C  
ATOM   2238  CG  TYR A1837      76.609 -29.408  18.597  1.00  0.00           C  
ATOM   2239  CD1 TYR A1837      77.808 -29.274  17.887  1.00  0.00           C  
ATOM   2240  CD2 TYR A1837      76.554 -28.900  19.897  1.00  0.00           C  
ATOM   2241  CE1 TYR A1837      78.918 -28.657  18.460  1.00  0.00           C  
ATOM   2242  CE2 TYR A1837      77.658 -28.284  20.476  1.00  0.00           C  
ATOM   2243  CZ  TYR A1837      78.833 -28.167  19.753  1.00  0.00           C  
ATOM   2244  OH  TYR A1837      79.928 -27.565  20.326  1.00  0.00           O  
ATOM   2245  N   GLU A1838      73.550 -32.732  17.257  1.00  0.00           N  
ATOM   2246  CA  GLU A1838      72.212 -33.263  17.026  1.00  0.00           C  
ATOM   2247  C   GLU A1838      71.879 -34.228  18.158  1.00  0.00           C  
ATOM   2248  O   GLU A1838      70.728 -34.343  18.578  1.00  0.00           O  
ATOM   2249  CB  GLU A1838      72.135 -33.992  15.678  1.00  0.00           C  
ATOM   2250  CG  GLU A1838      71.806 -33.086  14.499  1.00  0.00           C  
ATOM   2251  CD  GLU A1838      71.712 -33.831  13.178  1.00  0.00           C  
ATOM   2252  OE1 GLU A1838      72.740 -34.374  12.717  1.00  0.00           O  
ATOM   2253  OE2 GLU A1838      70.607 -33.868  12.594  1.00  0.00           O  
ATOM   2254  N   ARG A1839      72.901 -34.912  18.661  1.00  0.00           N  
ATOM   2255  CA  ARG A1839      72.712 -35.862  19.748  1.00  0.00           C  
ATOM   2256  C   ARG A1839      72.728 -35.133  21.083  1.00  0.00           C  
ATOM   2257  O   ARG A1839      72.262 -35.660  22.095  1.00  0.00           O  
ATOM   2258  CB  ARG A1839      73.820 -36.913  19.736  1.00  0.00           C  
ATOM   2259  CG  ARG A1839      73.606 -38.007  20.760  1.00  0.00           C  
ATOM   2260  CD  ARG A1839      74.875 -38.805  20.996  1.00  0.00           C  
ATOM   2261  NE  ARG A1839      74.706 -39.775  22.072  1.00  0.00           N  
ATOM   2262  CZ  ARG A1839      75.708 -40.284  22.780  1.00  0.00           C  
ATOM   2263  NH1 ARG A1839      76.954 -39.914  22.526  1.00  0.00           N  
ATOM   2264  NH2 ARG A1839      75.459 -41.159  23.745  1.00  0.00           N  
ATOM   2265  N   ASP A1840      73.265 -33.916  21.072  1.00  0.00           N  
ATOM   2266  CA  ASP A1840      73.353 -33.095  22.270  1.00  0.00           C  
ATOM   2267  C   ASP A1840      72.558 -31.801  22.035  1.00  0.00           C  
ATOM   2268  O   ASP A1840      73.121 -30.704  22.054  1.00  0.00           O  
ATOM   2269  CB  ASP A1840      74.831 -32.784  22.565  1.00  0.00           C  
ATOM   2270  CG  ASP A1840      75.073 -32.373  24.011  1.00  0.00           C  
ATOM   2271  OD1 ASP A1840      74.207 -32.653  24.865  1.00  0.00           O  
ATOM   2272  OD2 ASP A1840      76.143 -31.786  24.295  1.00  0.00           O  
ATOM   2273  N   PRO A1841      71.235 -31.924  21.801  1.00  0.00           N  
ATOM   2274  CA  PRO A1841      70.324 -30.797  21.555  1.00  0.00           C  
ATOM   2275  C   PRO A1841      70.302 -29.823  22.727  1.00  0.00           C  
ATOM   2276  O   PRO A1841      70.131 -28.610  22.549  1.00  0.00           O  
ATOM   2277  CB  PRO A1841      68.974 -31.482  21.341  1.00  0.00           C  
ATOM   2278  CG  PRO A1841      69.080 -32.699  22.208  1.00  0.00           C  
ATOM   2279  CD  PRO A1841      70.478 -33.185  21.895  1.00  0.00           C  
ATOM   2280  N   ASP A1842      70.471 -30.371  23.923  1.00  0.00           N  
ATOM   2281  CA  ASP A1842      70.508 -29.580  25.142  1.00  0.00           C  
ATOM   2282  C   ASP A1842      71.636 -28.551  25.017  1.00  0.00           C  
ATOM   2283  O   ASP A1842      71.502 -27.395  25.430  1.00  0.00           O  
ATOM   2284  CB  ASP A1842      70.768 -30.517  26.312  1.00  0.00           C  
ATOM   2285  CG  ASP A1842      71.045 -31.955  25.848  1.00  0.00           C  
ATOM   2286  OD1 ASP A1842      70.082 -32.686  25.518  1.00  0.00           O  
ATOM   2287  OD2 ASP A1842      72.227 -32.342  25.791  1.00  0.00           O  
ATOM   2288  N   ALA A1843      72.745 -28.984  24.430  1.00  0.00           N  
ATOM   2289  CA  ALA A1843      73.900 -28.127  24.247  1.00  0.00           C  
ATOM   2290  C   ALA A1843      73.593 -26.965  23.297  1.00  0.00           C  
ATOM   2291  O   ALA A1843      74.014 -25.834  23.544  1.00  0.00           O  
ATOM   2292  CB  ALA A1843      75.073 -28.949  23.723  1.00  0.00           C  
ATOM   2293  N   VAL A1844      72.858 -27.237  22.221  1.00  0.00           N  
ATOM   2294  CA  VAL A1844      72.505 -26.188  21.263  1.00  0.00           C  
ATOM   2295  C   VAL A1844      71.740 -25.059  21.947  1.00  0.00           C  
ATOM   2296  O   VAL A1844      72.035 -23.882  21.750  1.00  0.00           O  
ATOM   2297  CB  VAL A1844      71.608 -26.723  20.121  1.00  0.00           C  
ATOM   2298  CG1 VAL A1844      71.358 -25.627  19.103  1.00  0.00           C  
ATOM   2299  CG2 VAL A1844      72.263 -27.924  19.449  1.00  0.00           C  
ATOM   2300  N   LEU A1845      70.745 -25.443  22.737  1.00  0.00           N  
ATOM   2301  CA  LEU A1845      69.894 -24.516  23.472  1.00  0.00           C  
ATOM   2302  C   LEU A1845      70.732 -23.761  24.494  1.00  0.00           C  
ATOM   2303  O   LEU A1845      70.477 -22.598  24.802  1.00  0.00           O  
ATOM   2304  CB  LEU A1845      68.772 -25.303  24.170  1.00  0.00           C  
ATOM   2305  CG  LEU A1845      67.714 -24.602  25.023  1.00  0.00           C  
ATOM   2306  CD1 LEU A1845      67.125 -23.395  24.288  1.00  0.00           C  
ATOM   2307  CD2 LEU A1845      66.630 -25.627  25.366  1.00  0.00           C  
ATOM   2308  N   ARG A1846      71.758 -24.434  24.997  1.00  0.00           N  
ATOM   2309  CA  ARG A1846      72.650 -23.834  25.971  1.00  0.00           C  
ATOM   2310  C   ARG A1846      73.383 -22.660  25.324  1.00  0.00           C  
ATOM   2311  O   ARG A1846      73.381 -21.540  25.840  1.00  0.00           O  
ATOM   2312  CB  ARG A1846      73.663 -24.871  26.442  1.00  0.00           C  
ATOM   2313  CG  ARG A1846      74.071 -24.712  27.878  1.00  0.00           C  
ATOM   2314  CD  ARG A1846      73.210 -25.569  28.789  1.00  0.00           C  
ATOM   2315  NE  ARG A1846      73.269 -26.991  28.442  1.00  0.00           N  
ATOM   2316  CZ  ARG A1846      74.376 -27.640  28.083  1.00  0.00           C  
ATOM   2317  NH1 ARG A1846      74.319 -28.931  27.797  1.00  0.00           N  
ATOM   2318  NH2 ARG A1846      75.538 -27.003  27.995  1.00  0.00           N  
ATOM   2319  N   PHE A1847      74.014 -22.947  24.192  1.00  0.00           N  
ATOM   2320  CA  PHE A1847      74.772 -21.979  23.411  1.00  0.00           C  
ATOM   2321  C   PHE A1847      73.924 -20.721  23.185  1.00  0.00           C  
ATOM   2322  O   PHE A1847      74.391 -19.593  23.364  1.00  0.00           O  
ATOM   2323  CB  PHE A1847      75.131 -22.642  22.080  1.00  0.00           C  
ATOM   2324  CG  PHE A1847      75.886 -21.773  21.119  1.00  0.00           C  
ATOM   2325  CD1 PHE A1847      75.480 -21.704  19.788  1.00  0.00           C  
ATOM   2326  CD2 PHE A1847      77.052 -21.119  21.496  1.00  0.00           C  
ATOM   2327  CE1 PHE A1847      76.215 -21.014  18.844  1.00  0.00           C  
ATOM   2328  CE2 PHE A1847      77.806 -20.417  20.547  1.00  0.00           C  
ATOM   2329  CZ  PHE A1847      77.381 -20.371  19.217  1.00  0.00           C  
ATOM   2330  N   VAL A1848      72.669 -20.938  22.804  1.00  0.00           N  
ATOM   2331  CA  VAL A1848      71.723 -19.859  22.532  1.00  0.00           C  
ATOM   2332  C   VAL A1848      71.245 -19.082  23.759  1.00  0.00           C  
ATOM   2333  O   VAL A1848      71.212 -17.851  23.747  1.00  0.00           O  
ATOM   2334  CB  VAL A1848      70.488 -20.404  21.771  1.00  0.00           C  
ATOM   2335  CG1 VAL A1848      69.404 -19.353  21.711  1.00  0.00           C  
ATOM   2336  CG2 VAL A1848      70.888 -20.817  20.358  1.00  0.00           C  
ATOM   2337  N   THR A1991      70.868 -19.783  24.817  1.00  0.00           N  
ATOM   2338  CA  THR A1991      70.402 -19.095  26.010  1.00  0.00           C  
ATOM   2339  C   THR A1991      71.542 -18.343  26.722  1.00  0.00           C  
ATOM   2340  O   THR A1991      71.367 -17.200  27.154  1.00  0.00           O  
ATOM   2341  CB  THR A1991      69.727 -20.088  26.988  1.00  0.00           C  
ATOM   2342  OG1 THR A1991      70.692 -21.024  27.473  1.00  0.00           O  
ATOM   2343  CG2 THR A1991      68.627 -20.861  26.280  1.00  0.00           C  
ATOM   2344  N   GLU A1992      72.712 -18.966  26.822  1.00  0.00           N  
ATOM   2345  CA  GLU A1992      73.844 -18.334  27.489  1.00  0.00           C  
ATOM   2346  C   GLU A1992      74.368 -17.150  26.702  1.00  0.00           C  
ATOM   2347  O   GLU A1992      74.738 -16.128  27.283  1.00  0.00           O  
ATOM   2348  CB  GLU A1992      74.983 -19.333  27.700  1.00  0.00           C  
ATOM   2349  CG  GLU A1992      74.633 -20.508  28.592  1.00  0.00           C  
ATOM   2350  CD  GLU A1992      75.852 -21.330  28.960  1.00  0.00           C  
ATOM   2351  OE1 GLU A1992      76.741 -20.794  29.656  1.00  0.00           O  
ATOM   2352  OE2 GLU A1992      75.931 -22.508  28.559  1.00  0.00           O  
ATOM   2353  N   GLY A1993      74.412 -17.297  25.379  1.00  0.00           N  
ATOM   2354  CA  GLY A1993      74.891 -16.224  24.534  1.00  0.00           C  
ATOM   2355  C   GLY A1993      73.943 -15.034  24.560  1.00  0.00           C  
ATOM   2356  O   GLY A1993      74.373 -13.877  24.574  1.00  0.00           O  
ATOM   2357  N   THR A1994      72.646 -15.318  24.569  1.00  0.00           N  
ATOM   2358  CA  THR A1994      71.645 -14.267  24.587  1.00  0.00           C  
ATOM   2359  C   THR A1994      71.708 -13.492  25.889  1.00  0.00           C  
ATOM   2360  O   THR A1994      71.650 -12.270  25.890  1.00  0.00           O  
ATOM   2361  CB  THR A1994      70.229 -14.853  24.397  1.00  0.00           C  
ATOM   2362  OG1 THR A1994      70.104 -15.377  23.062  1.00  0.00           O  
ATOM   2363  CG2 THR A1994      69.174 -13.784  24.633  1.00  0.00           C  
ATOM   2364  N   ALA A2011      71.836 -14.211  27.002  1.00  0.00           N  
ATOM   2365  CA  ALA A2011      71.930 -13.568  28.309  1.00  0.00           C  
ATOM   2366  C   ALA A2011      73.127 -12.624  28.319  1.00  0.00           C  
ATOM   2367  O   ALA A2011      73.028 -11.474  28.769  1.00  0.00           O  
ATOM   2368  CB  ALA A2011      72.088 -14.619  29.411  1.00  0.00           C  
ATOM   2369  N   ARG A2012      74.251 -13.123  27.817  1.00  0.00           N  
ATOM   2370  CA  ARG A2012      75.499 -12.368  27.751  1.00  0.00           C  
ATOM   2371  C   ARG A2012      75.361 -11.153  26.833  1.00  0.00           C  
ATOM   2372  O   ARG A2012      75.765 -10.047  27.191  1.00  0.00           O  
ATOM   2373  CB  ARG A2012      76.626 -13.295  27.260  1.00  0.00           C  
ATOM   2374  CG  ARG A2012      78.018 -12.712  27.345  1.00  0.00           C  
ATOM   2375  CD  ARG A2012      79.110 -13.789  27.203  1.00  0.00           C  
ATOM   2376  NE  ARG A2012      79.131 -14.755  28.307  1.00  0.00           N  
ATOM   2377  CZ  ARG A2012      78.545 -15.955  28.283  1.00  0.00           C  
ATOM   2378  NH1 ARG A2012      77.882 -16.360  27.203  1.00  0.00           N  
ATOM   2379  NH2 ARG A2012      78.624 -16.755  29.342  1.00  0.00           N  
ATOM   2380  N   GLY A2013      74.794 -11.354  25.646  1.00  0.00           N  
ATOM   2381  CA  GLY A2013      74.617 -10.238  24.736  1.00  0.00           C  
ATOM   2382  C   GLY A2013      73.673  -9.178  25.285  1.00  0.00           C  
ATOM   2383  O   GLY A2013      73.890  -7.972  25.095  1.00  0.00           O  
ATOM   2384  N   ARG A2014      72.618  -9.611  25.967  1.00  0.00           N  
ATOM   2385  CA  ARG A2014      71.684  -8.647  26.516  1.00  0.00           C  
ATOM   2386  C   ARG A2014      72.392  -7.776  27.550  1.00  0.00           C  
ATOM   2387  O   ARG A2014      72.139  -6.574  27.648  1.00  0.00           O  
ATOM   2388  CB  ARG A2014      70.476  -9.336  27.155  1.00  0.00           C  
ATOM   2389  CG  ARG A2014      69.499  -8.321  27.716  1.00  0.00           C  
ATOM   2390  CD  ARG A2014      68.087  -8.839  27.869  1.00  0.00           C  
ATOM   2391  NE  ARG A2014      67.198  -7.709  28.101  1.00  0.00           N  
ATOM   2392  CZ  ARG A2014      65.949  -7.810  28.536  1.00  0.00           C  
ATOM   2393  NH1 ARG A2014      65.430  -9.001  28.783  1.00  0.00           N  
ATOM   2394  NH2 ARG A2014      65.225  -6.714  28.743  1.00  0.00           N  
ATOM   2395  N   GLU A2015      73.299  -8.380  28.302  1.00  0.00           N  
ATOM   2396  CA  GLU A2015      74.025  -7.654  29.323  1.00  0.00           C  
ATOM   2397  C   GLU A2015      74.815  -6.527  28.667  1.00  0.00           C  
ATOM   2398  O   GLU A2015      74.924  -5.429  29.203  1.00  0.00           O  
ATOM   2399  CB  GLU A2015      74.955  -8.615  30.072  1.00  0.00           C  
ATOM   2400  CG  GLU A2015      75.445  -8.114  31.433  1.00  0.00           C  
ATOM   2401  CD  GLU A2015      74.346  -8.053  32.478  1.00  0.00           C  
ATOM   2402  OE1 GLU A2015      74.676  -7.847  33.669  1.00  0.00           O  
ATOM   2403  OE2 GLU A2015      73.156  -8.208  32.119  1.00  0.00           O  
ATOM   2404  N   VAL A2016      75.361  -6.789  27.490  1.00  0.00           N  
ATOM   2405  CA  VAL A2016      76.125  -5.769  26.789  1.00  0.00           C  
ATOM   2406  C   VAL A2016      75.174  -4.702  26.236  1.00  0.00           C  
ATOM   2407  O   VAL A2016      75.420  -3.503  26.342  1.00  0.00           O  
ATOM   2408  CB  VAL A2016      76.937  -6.379  25.623  1.00  0.00           C  
ATOM   2409  CG1 VAL A2016      77.624  -5.271  24.844  1.00  0.00           C  
ATOM   2410  CG2 VAL A2016      77.954  -7.363  26.162  1.00  0.00           C  
ATOM   2411  N   ALA A2017      74.074  -5.154  25.654  1.00  0.00           N  
ATOM   2412  CA  ALA A2017      73.089  -4.245  25.088  1.00  0.00           C  
ATOM   2413  C   ALA A2017      72.535  -3.323  26.169  1.00  0.00           C  
ATOM   2414  O   ALA A2017      72.386  -2.124  25.944  1.00  0.00           O  
ATOM   2415  CB  ALA A2017      71.962  -5.032  24.445  1.00  0.00           C  
ATOM   2416  N   ALA A2018      72.240  -3.880  27.338  1.00  0.00           N  
ATOM   2417  CA  ALA A2018      71.698  -3.091  28.441  1.00  0.00           C  
ATOM   2418  C   ALA A2018      72.714  -2.066  28.891  1.00  0.00           C  
ATOM   2419  O   ALA A2018      72.359  -0.931  29.191  1.00  0.00           O  
ATOM   2420  CB  ALA A2018      71.296  -3.991  29.604  1.00  0.00           C  
ATOM   2421  N   GLN A2019      73.985  -2.447  28.927  1.00  0.00           N  
ATOM   2422  CA  GLN A2019      75.011  -1.494  29.327  1.00  0.00           C  
ATOM   2423  C   GLN A2019      74.974  -0.319  28.338  1.00  0.00           C  
ATOM   2424  O   GLN A2019      74.852   0.842  28.743  1.00  0.00           O  
ATOM   2425  CB  GLN A2019      76.392  -2.142  29.308  1.00  0.00           C  
ATOM   2426  CG  GLN A2019      76.608  -3.261  30.321  1.00  0.00           C  
ATOM   2427  CD  GLN A2019      77.813  -4.126  29.965  1.00  0.00           C  
ATOM   2428  OE1 GLN A2019      78.831  -3.618  29.482  1.00  0.00           O  
ATOM   2429  NE2 GLN A2019      77.706  -5.433  30.203  1.00  0.00           N  
ATOM   2430  N   THR A2020      75.062  -0.612  27.043  1.00  0.00           N  
ATOM   2431  CA  THR A2020      75.039   0.449  26.029  1.00  0.00           C  
ATOM   2432  C   THR A2020      73.781   1.335  26.072  1.00  0.00           C  
ATOM   2433  O   THR A2020      73.878   2.548  25.931  1.00  0.00           O  
ATOM   2434  CB  THR A2020      75.126  -0.110  24.605  1.00  0.00           C  
ATOM   2435  OG1 THR A2020      76.226  -1.025  24.500  1.00  0.00           O  
ATOM   2436  CG2 THR A2020      75.318   1.035  23.621  1.00  0.00           C  
ATOM   2437  N   LEU A2021      72.609   0.732  26.217  1.00  0.00           N  
ATOM   2438  CA  LEU A2021      71.378   1.512  26.282  1.00  0.00           C  
ATOM   2439  C   LEU A2021      71.397   2.438  27.508  1.00  0.00           C  
ATOM   2440  O   LEU A2021      70.889   3.560  27.460  1.00  0.00           O  
ATOM   2441  CB  LEU A2021      70.163   0.583  26.355  1.00  0.00           C  
ATOM   2442  CG  LEU A2021      69.382   0.384  25.063  1.00  0.00           C  
ATOM   2443  CD1 LEU A2021      68.705   1.705  24.674  1.00  0.00           C  
ATOM   2444  CD2 LEU A2021      70.331  -0.123  23.956  1.00  0.00           C  
ATOM   2445  N   GLY A2022      71.976   1.961  28.606  1.00  0.00           N  
ATOM   2446  CA  GLY A2022      72.057   2.789  29.795  1.00  0.00           C  
ATOM   2447  C   GLY A2022      72.800   4.060  29.438  1.00  0.00           C  
ATOM   2448  O   GLY A2022      72.372   5.162  29.771  1.00  0.00           O  
ATOM   2449  N   GLN A2023      73.919   3.913  28.736  1.00  0.00           N  
ATOM   2450  CA  GLN A2023      74.695   5.079  28.325  1.00  0.00           C  
ATOM   2451  C   GLN A2023      73.921   5.906  27.293  1.00  0.00           C  
ATOM   2452  O   GLN A2023      74.061   7.133  27.226  1.00  0.00           O  
ATOM   2453  CB  GLN A2023      76.033   4.634  27.739  1.00  0.00           C  
ATOM   2454  CG  GLN A2023      76.962   3.986  28.745  1.00  0.00           C  
ATOM   2455  CD  GLN A2023      77.460   4.969  29.791  1.00  0.00           C  
ATOM   2456  OE1 GLN A2023      77.317   4.736  30.996  1.00  0.00           O  
ATOM   2457  NE2 GLN A2023      78.046   6.079  29.334  1.00  0.00           N  
ATOM   2458  N   VAL A2024      73.104   5.230  26.485  1.00  0.00           N  
ATOM   2459  CA  VAL A2024      72.327   5.920  25.464  1.00  0.00           C  
ATOM   2460  C   VAL A2024      71.225   6.791  26.074  1.00  0.00           C  
ATOM   2461  O   VAL A2024      71.093   7.974  25.727  1.00  0.00           O  
ATOM   2462  CB  VAL A2024      71.695   4.909  24.452  1.00  0.00           C  
ATOM   2463  CG1 VAL A2024      70.441   5.513  23.814  1.00  0.00           C  
ATOM   2464  CG2 VAL A2024      72.725   4.541  23.366  1.00  0.00           C  
ATOM   2465  N   ARG A2025      70.442   6.202  26.974  1.00  0.00           N  
ATOM   2466  CA  ARG A2025      69.347   6.910  27.616  1.00  0.00           C  
ATOM   2467  C   ARG A2025      69.804   8.153  28.387  1.00  0.00           C  
ATOM   2468  O   ARG A2025      69.091   9.155  28.407  1.00  0.00           O  
ATOM   2469  CB  ARG A2025      68.561   5.945  28.514  1.00  0.00           C  
ATOM   2470  CG  ARG A2025      67.941   4.813  27.695  1.00  0.00           C  
ATOM   2471  CD  ARG A2025      67.025   3.876  28.488  1.00  0.00           C  
ATOM   2472  NE  ARG A2025      67.803   2.968  29.314  1.00  0.00           N  
ATOM   2473  CZ  ARG A2025      67.768   1.641  29.232  1.00  0.00           C  
ATOM   2474  NH1 ARG A2025      66.983   1.031  28.348  1.00  0.00           N  
ATOM   2475  NH2 ARG A2025      68.531   0.921  30.045  1.00  0.00           N  
ATOM   2476  N   ARG A2026      70.990   8.104  28.997  1.00  0.00           N  
ATOM   2477  CA  ARG A2026      71.498   9.268  29.725  1.00  0.00           C  
ATOM   2478  C   ARG A2026      72.083  10.277  28.726  1.00  0.00           C  
ATOM   2479  O   ARG A2026      72.010  11.484  28.939  1.00  0.00           O  
ATOM   2480  CB  ARG A2026      72.571   8.871  30.757  1.00  0.00           C  
ATOM   2481  CG  ARG A2026      74.005   9.162  30.314  1.00  0.00           C  
ATOM   2482  CD  ARG A2026      74.951   9.418  31.484  1.00  0.00           C  
ATOM   2483  NE  ARG A2026      75.560  10.747  31.391  1.00  0.00           N  
ATOM   2484  CZ  ARG A2026      76.276  11.184  30.352  1.00  0.00           C  
ATOM   2485  NH1 ARG A2026      76.493  10.401  29.293  1.00  0.00           N  
ATOM   2486  NH2 ARG A2026      76.762  12.422  30.358  1.00  0.00           N  
ATOM   2487  N   ALA A2027      72.677   9.782  27.645  1.00  0.00           N  
ATOM   2488  CA  ALA A2027      73.233  10.678  26.632  1.00  0.00           C  
ATOM   2489  C   ALA A2027      72.085  11.476  26.015  1.00  0.00           C  
ATOM   2490  O   ALA A2027      72.242  12.651  25.695  1.00  0.00           O  
ATOM   2491  CB  ALA A2027      73.971   9.880  25.547  1.00  0.00           C  
ATOM   2492  N   MET A2039      70.925  10.836  25.878  1.00  0.00           N  
ATOM   2493  CA  MET A2039      69.741  11.483  25.307  1.00  0.00           C  
ATOM   2494  C   MET A2039      68.946  12.304  26.308  1.00  0.00           C  
ATOM   2495  O   MET A2039      67.931  12.920  25.959  1.00  0.00           O  
ATOM   2496  CB  MET A2039      68.817  10.441  24.680  1.00  0.00           C  
ATOM   2497  CG  MET A2039      69.375   9.783  23.421  1.00  0.00           C  
ATOM   2498  SD  MET A2039      68.137   8.699  22.721  1.00  0.00           S  
ATOM   2499  CE  MET A2039      67.963   7.598  24.062  1.00  0.00           C  
ATOM   2500  N   ARG A2040      69.395  12.294  27.558  1.00  0.00           N  
ATOM   2501  CA  ARG A2040      68.735  13.050  28.599  1.00  0.00           C  
ATOM   2502  C   ARG A2040      67.262  12.673  28.788  1.00  0.00           C  
ATOM   2503  O   ARG A2040      66.434  13.509  29.152  1.00  0.00           O  
ATOM   2504  CB  ARG A2040      68.886  14.555  28.321  1.00  0.00           C  
ATOM   2505  CG  ARG A2040      70.303  15.059  28.578  1.00  0.00           C  
ATOM   2506  CD  ARG A2040      71.159  15.113  27.313  1.00  0.00           C  
ATOM   2507  NE  ARG A2040      72.591  14.972  27.611  1.00  0.00           N  
ATOM   2508  CZ  ARG A2040      73.574  15.283  26.768  1.00  0.00           C  
ATOM   2509  NH1 ARG A2040      74.848  15.110  27.123  1.00  0.00           N  
ATOM   2510  NH2 ARG A2040      73.285  15.792  25.575  1.00  0.00           N  
ATOM   2511  N   LEU A2041      66.946  11.408  28.541  1.00  0.00           N  
ATOM   2512  CA  LEU A2041      65.592  10.926  28.727  1.00  0.00           C  
ATOM   2513  C   LEU A2041      65.285  11.115  30.202  1.00  0.00           C  
ATOM   2514  O   LEU A2041      66.165  10.944  31.053  1.00  0.00           O  
ATOM   2515  CB  LEU A2041      65.484   9.439  28.366  1.00  0.00           C  
ATOM   2516  CG  LEU A2041      65.813   9.055  26.925  1.00  0.00           C  
ATOM   2517  CD1 LEU A2041      65.623   7.556  26.751  1.00  0.00           C  
ATOM   2518  CD2 LEU A2041      64.921   9.829  25.962  1.00  0.00           C  
ATOM   2519  N   PHE A2042      64.039  11.459  30.504  1.00  0.00           N  
ATOM   2520  CA  PHE A2042      63.620  11.696  31.882  1.00  0.00           C  
ATOM   2521  C   PHE A2042      63.964  10.505  32.761  1.00  0.00           C  
ATOM   2522  O   PHE A2042      63.742   9.353  32.373  1.00  0.00           O  
ATOM   2523  CB  PHE A2042      62.119  11.998  31.911  1.00  0.00           C  
ATOM   2524  CG  PHE A2042      61.562  12.209  33.293  1.00  0.00           C  
ATOM   2525  CD1 PHE A2042      60.943  11.163  33.977  1.00  0.00           C  
ATOM   2526  CD2 PHE A2042      61.649  13.458  33.913  1.00  0.00           C  
ATOM   2527  CE1 PHE A2042      60.420  11.354  35.253  1.00  0.00           C  
ATOM   2528  CE2 PHE A2042      61.130  13.656  35.185  1.00  0.00           C  
ATOM   2529  CZ  PHE A2042      60.511  12.591  35.856  1.00  0.00           C  
ATOM   2530  N   GLY A2043      64.533  10.782  33.934  1.00  0.00           N  
ATOM   2531  CA  GLY A2043      64.907   9.715  34.848  1.00  0.00           C  
ATOM   2532  C   GLY A2043      66.381   9.325  34.885  1.00  0.00           C  
ATOM   2533  O   GLY A2043      66.801   8.651  35.822  1.00  0.00           O  
ATOM   2534  N   HIS A2044      67.173   9.738  33.892  1.00  0.00           N  
ATOM   2535  CA  HIS A2044      68.606   9.396  33.861  1.00  0.00           C  
ATOM   2536  C   HIS A2044      69.503  10.596  33.580  1.00  0.00           C  
ATOM   2537  O   HIS A2044      69.004  11.739  33.519  1.00  0.00           O  
ATOM   2538  CB  HIS A2044      68.908   8.335  32.791  1.00  0.00           C  
ATOM   2539  CG  HIS A2044      67.744   7.458  32.456  1.00  0.00           C  
ATOM   2540  ND1 HIS A2044      67.771   6.090  32.608  1.00  0.00           N  
ATOM   2541  CD2 HIS A2044      66.507   7.766  31.997  1.00  0.00           C  
ATOM   2542  CE1 HIS A2044      66.594   5.590  32.260  1.00  0.00           C  
ATOM   2543  NE2 HIS A2044      65.814   6.584  31.889  1.00  0.00           N  
ATOM   2544  OXT HIS A2044      70.717  10.366  33.414  1.00  0.00           O  
TER
END
