# Supplementary material for: Backbone Brackets and Arginine Tweezers delineate Class I and Class II aminoacyl tRNA synthetases
Source: PLoS Comput Biol. 2018 Apr 16;14(4):e1006101. doi: 10.1371/journal.pcbi.1006101 (PMC5919687; doi:10.1371/journal.pcbi.1006101)
Supplement: S11 File — All structures of Class I aaRS with residues renumbered according to the MSA. (GZ) [file pcbi.1006101.s023.tar.gz › 2a4m_B_renum.pdb]

ATOM      1  N   ALA B 245     120.630  -5.200 -29.323  1.00  0.00           N  
ATOM      2  CA  ALA B 245     120.946  -4.231 -28.231  1.00  0.00           C  
ATOM      3  C   ALA B 245     120.279  -4.644 -26.925  1.00  0.00           C  
ATOM      4  O   ALA B 245     119.269  -5.353 -26.928  1.00  0.00           O  
ATOM      5  CB  ALA B 245     120.495  -2.827 -28.631  1.00  0.00           C  
ATOM      6  N   ARG B 265     120.846  -4.195 -25.808  1.00  0.00           N  
ATOM      7  CA  ARG B 265     120.307  -4.534 -24.496  1.00  0.00           C  
ATOM      8  C   ARG B 265     120.043  -3.341 -23.580  1.00  0.00           C  
ATOM      9  O   ARG B 265     120.128  -3.468 -22.355  1.00  0.00           O  
ATOM     10  CB  ARG B 265     121.235  -5.525 -23.799  1.00  0.00           C  
ATOM     11  N   PRO B 266     119.741  -2.160 -24.147  1.00  0.00           N  
ATOM     12  CA  PRO B 266     119.485  -1.058 -23.222  1.00  0.00           C  
ATOM     13  C   PRO B 266     118.078  -1.259 -22.653  1.00  0.00           C  
ATOM     14  O   PRO B 266     117.146  -1.581 -23.395  1.00  0.00           O  
ATOM     15  CB  PRO B 266     119.600   0.173 -24.117  1.00  0.00           C  
ATOM     16  CG  PRO B 266     119.068  -0.320 -25.417  1.00  0.00           C  
ATOM     17  CD  PRO B 266     119.705  -1.689 -25.544  1.00  0.00           C  
ATOM     18  N   ARG B 267     117.930  -1.113 -21.342  1.00  0.00           N  
ATOM     19  CA  ARG B 267     116.629  -1.290 -20.706  1.00  0.00           C  
ATOM     20  C   ARG B 267     115.864   0.018 -20.745  1.00  0.00           C  
ATOM     21  O   ARG B 267     116.255   0.992 -20.104  1.00  0.00           O  
ATOM     22  CB  ARG B 267     116.815  -1.744 -19.273  1.00  0.00           C  
ATOM     23  N   VAL B 268     114.772   0.037 -21.504  1.00  0.00           N  
ATOM     24  CA  VAL B 268     113.963   1.240 -21.632  1.00  0.00           C  
ATOM     25  C   VAL B 268     112.699   1.150 -20.793  1.00  0.00           C  
ATOM     26  O   VAL B 268     112.048   0.107 -20.747  1.00  0.00           O  
ATOM     27  CB  VAL B 268     113.598   1.473 -23.099  1.00  0.00           C  
ATOM     28  N   LEU B 269     112.364   2.243 -20.117  1.00  0.00           N  
ATOM     29  CA  LEU B 269     111.155   2.285 -19.313  1.00  0.00           C  
ATOM     30  C   LEU B 269     110.259   3.398 -19.827  1.00  0.00           C  
ATOM     31  O   LEU B 269     110.683   4.550 -19.950  1.00  0.00           O  
ATOM     32  CB  LEU B 269     111.468   2.532 -17.835  1.00  0.00           C  
ATOM     33  CG  LEU B 269     110.220   2.545 -16.937  1.00  0.00           C  
ATOM     34  CD1 LEU B 269     109.573   1.171 -16.963  1.00  0.00           C  
ATOM     35  CD2 LEU B 269     110.590   2.912 -15.508  1.00  0.00           C  
ATOM     36  N   THR B 270     109.018   3.035 -20.131  1.00  0.00           N  
ATOM     37  CA  THR B 270     108.014   3.974 -20.623  1.00  0.00           C  
ATOM     38  C   THR B 270     106.737   3.738 -19.819  1.00  0.00           C  
ATOM     39  O   THR B 270     106.535   2.647 -19.279  1.00  0.00           O  
ATOM     40  CB  THR B 270     107.711   3.736 -22.127  1.00  0.00           C  
ATOM     41  OG1 THR B 270     107.398   2.353 -22.338  1.00  0.00           O  
ATOM     42  CG2 THR B 270     108.909   4.112 -22.984  1.00  0.00           C  
ATOM     43  N   GLY B 272     105.874   4.742 -19.740  1.00  0.00           N  
ATOM     44  CA  GLY B 272     104.644   4.555 -18.992  1.00  0.00           C  
ATOM     45  C   GLY B 272     103.575   5.614 -19.163  1.00  0.00           C  
ATOM     46  O   GLY B 272     103.817   6.682 -19.721  1.00  0.00           O  
ATOM     47  N   ASP B 273     102.378   5.304 -18.675  1.00  0.00           N  
ATOM     48  CA  ASP B 273     101.237   6.221 -18.740  1.00  0.00           C  
ATOM     49  C   ASP B 273     100.393   6.078 -17.476  1.00  0.00           C  
ATOM     50  O   ASP B 273     100.347   5.005 -16.868  1.00  0.00           O  
ATOM     51  CB  ASP B 273     100.323   5.888 -19.928  1.00  0.00           C  
ATOM     52  CG  ASP B 273     101.062   5.802 -21.245  1.00  0.00           C  
ATOM     53  OD1 ASP B 273     101.392   4.677 -21.672  1.00  0.00           O  
ATOM     54  OD2 ASP B 273     101.307   6.859 -21.856  1.00  0.00           O  
ATOM     55  N   ARG B 274      99.732   7.156 -17.073  1.00  0.00           N  
ATOM     56  CA  ARG B 274      98.848   7.090 -15.917  1.00  0.00           C  
ATOM     57  C   ARG B 274      97.592   6.490 -16.532  1.00  0.00           C  
ATOM     58  O   ARG B 274      97.007   7.088 -17.428  1.00  0.00           O  
ATOM     59  CB  ARG B 274      98.511   8.484 -15.390  1.00  0.00           C  
ATOM     60  CG  ARG B 274      99.650   9.245 -14.736  1.00  0.00           C  
ATOM     61  CD  ARG B 274      99.081  10.326 -13.833  1.00  0.00           C  
ATOM     62  NE  ARG B 274      98.222  11.250 -14.569  1.00  0.00           N  
ATOM     63  CZ  ARG B 274      97.162  11.861 -14.048  1.00  0.00           C  
ATOM     64  NH1 ARG B 274      96.444  12.692 -14.793  1.00  0.00           N  
ATOM     65  NH2 ARG B 274      96.806  11.625 -12.790  1.00  0.00           N  
ATOM     66  N   PRO B 275      97.164   5.302 -16.078  1.00  0.00           N  
ATOM     67  CA  PRO B 275      95.954   4.742 -16.694  1.00  0.00           C  
ATOM     68  C   PRO B 275      94.724   5.569 -16.342  1.00  0.00           C  
ATOM     69  O   PRO B 275      94.057   5.314 -15.330  1.00  0.00           O  
ATOM     70  CB  PRO B 275      95.891   3.325 -16.122  1.00  0.00           C  
ATOM     71  CG  PRO B 275      97.329   3.034 -15.714  1.00  0.00           C  
ATOM     72  CD  PRO B 275      97.761   4.350 -15.128  1.00  0.00           C  
ATOM     73  N   THR B 276      94.434   6.564 -17.180  1.00  0.00           N  
ATOM     74  CA  THR B 276      93.294   7.435 -16.954  1.00  0.00           C  
ATOM     75  C   THR B 276      92.153   7.195 -17.939  1.00  0.00           C  
ATOM     76  O   THR B 276      91.019   7.569 -17.672  1.00  0.00           O  
ATOM     77  CB  THR B 276      93.711   8.913 -17.021  1.00  0.00           C  
ATOM     78  OG1 THR B 276      94.630   9.190 -15.957  1.00  0.00           O  
ATOM     79  CG2 THR B 276      92.491   9.821 -16.872  1.00  0.00           C  
ATOM     80  N   GLY B 277      92.457   6.571 -19.073  1.00  0.00           N  
ATOM     81  CA  GLY B 277      91.436   6.294 -20.067  1.00  0.00           C  
ATOM     82  C   GLY B 277      92.043   5.784 -21.355  1.00  0.00           C  
ATOM     83  O   GLY B 277      93.257   5.851 -21.539  1.00  0.00           O  
ATOM     84  N   ALA B 279      91.212   5.260 -22.250  1.00  0.00           N  
ATOM     85  CA  ALA B 279      91.717   4.761 -23.522  1.00  0.00           C  
ATOM     86  C   ALA B 279      92.519   5.897 -24.154  1.00  0.00           C  
ATOM     87  O   ALA B 279      92.151   7.065 -24.020  1.00  0.00           O  
ATOM     88  CB  ALA B 279      90.557   4.358 -24.426  1.00  0.00           C  
ATOM     89  N   LEU B 280      93.619   5.571 -24.824  1.00  0.00           N  
ATOM     90  CA  LEU B 280      94.433   6.614 -25.438  1.00  0.00           C  
ATOM     91  C   LEU B 280      93.996   7.006 -26.844  1.00  0.00           C  
ATOM     92  O   LEU B 280      93.172   6.330 -27.461  1.00  0.00           O  
ATOM     93  CB  LEU B 280      95.915   6.214 -25.418  1.00  0.00           C  
ATOM     94  CG  LEU B 280      96.343   4.763 -25.615  1.00  0.00           C  
ATOM     95  CD1 LEU B 280      96.764   4.523 -27.058  1.00  0.00           C  
ATOM     96  CD2 LEU B 280      97.506   4.477 -24.675  1.00  0.00           C  
ATOM     97  N   HIS B 281      94.551   8.115 -27.327  1.00  0.00           N  
ATOM     98  CA  HIS B 281      94.221   8.656 -28.640  1.00  0.00           C  
ATOM     99  C   HIS B 281      95.449   8.861 -29.522  1.00  0.00           C  
ATOM    100  O   HIS B 281      96.573   8.634 -29.093  1.00  0.00           O  
ATOM    101  CB  HIS B 281      93.512   9.994 -28.466  1.00  0.00           C  
ATOM    102  CG  HIS B 281      94.259  10.955 -27.595  1.00  0.00           C  
ATOM    103  ND1 HIS B 281      93.855  11.271 -26.319  1.00  0.00           N  
ATOM    104  CD2 HIS B 281      95.400  11.650 -27.814  1.00  0.00           C  
ATOM    105  CE1 HIS B 281      94.715  12.126 -25.786  1.00  0.00           C  
ATOM    106  NE2 HIS B 281      95.658  12.370 -26.671  1.00  0.00           N  
ATOM    107  N   LEU B 282      95.219   9.315 -30.754  1.00  0.00           N  
ATOM    108  CA  LEU B 282      96.298   9.557 -31.711  1.00  0.00           C  
ATOM    109  C   LEU B 282      97.408  10.409 -31.112  1.00  0.00           C  
ATOM    110  O   LEU B 282      98.538  10.378 -31.583  1.00  0.00           O  
ATOM    111  CB  LEU B 282      95.764  10.249 -32.976  1.00  0.00           C  
ATOM    112  CG  LEU B 282      94.755   9.520 -33.865  1.00  0.00           C  
ATOM    113  CD1 LEU B 282      94.433  10.400 -35.058  1.00  0.00           C  
ATOM    114  CD2 LEU B 282      95.313   8.191 -34.332  1.00  0.00           C  
ATOM    115  N   GLY B 283      97.086  11.188 -30.088  1.00  0.00           N  
ATOM    116  CA  GLY B 283      98.109  12.012 -29.469  1.00  0.00           C  
ATOM    117  C   GLY B 283      99.216  11.100 -28.980  1.00  0.00           C  
ATOM    118  O   GLY B 283     100.390  11.301 -29.283  1.00  0.00           O  
ATOM    119  N   HIS B 284      98.816  10.072 -28.237  1.00  0.00           N  
ATOM    120  CA  HIS B 284      99.730   9.085 -27.677  1.00  0.00           C  
ATOM    121  C   HIS B 284     100.425   8.271 -28.770  1.00  0.00           C  
ATOM    122  O   HIS B 284     101.615   7.964 -28.665  1.00  0.00           O  
ATOM    123  CB  HIS B 284      98.953   8.170 -26.728  1.00  0.00           C  
ATOM    124  CG  HIS B 284      98.271   8.904 -25.619  1.00  0.00           C  
ATOM    125  ND1 HIS B 284      98.967   9.513 -24.596  1.00  0.00           N  
ATOM    126  CD2 HIS B 284      96.964   9.172 -25.390  1.00  0.00           C  
ATOM    127  CE1 HIS B 284      98.117  10.125 -23.789  1.00  0.00           C  
ATOM    128  NE2 HIS B 284      96.895   9.933 -24.252  1.00  0.00           N  
ATOM    129  N   LEU B 285      99.678   7.925 -29.816  1.00  0.00           N  
ATOM    130  CA  LEU B 285     100.225   7.161 -30.929  1.00  0.00           C  
ATOM    131  C   LEU B 285     101.204   8.060 -31.675  1.00  0.00           C  
ATOM    132  O   LEU B 285     102.372   7.716 -31.876  1.00  0.00           O  
ATOM    133  CB  LEU B 285      99.104   6.749 -31.887  1.00  0.00           C  
ATOM    134  CG  LEU B 285      99.330   5.604 -32.883  1.00  0.00           C  
ATOM    135  CD1 LEU B 285      98.512   5.880 -34.133  1.00  0.00           C  
ATOM    136  CD2 LEU B 285     100.801   5.466 -33.241  1.00  0.00           C  
ATOM    137  N   ALA B 286     100.706   9.222 -32.087  1.00  0.00           N  
ATOM    138  CA  ALA B 286     101.491  10.197 -32.835  1.00  0.00           C  
ATOM    139  C   ALA B 286     102.892  10.366 -32.286  1.00  0.00           C  
ATOM    140  O   ALA B 286     103.866  10.399 -33.039  1.00  0.00           O  
ATOM    141  CB  ALA B 286     100.782  11.543 -32.836  1.00  0.00           C  
ATOM    142  N   GLY B 287     102.994  10.473 -30.968  1.00  0.00           N  
ATOM    143  CA  GLY B 287     104.295  10.666 -30.365  1.00  0.00           C  
ATOM    144  C   GLY B 287     104.979   9.457 -29.760  1.00  0.00           C  
ATOM    145  O   GLY B 287     105.931   8.921 -30.334  1.00  0.00           O  
ATOM    146  N   SER B 288     104.483   9.017 -28.609  1.00  0.00           N  
ATOM    147  CA  SER B 288     105.086   7.904 -27.880  1.00  0.00           C  
ATOM    148  C   SER B 288     104.857   6.462 -28.329  1.00  0.00           C  
ATOM    149  O   SER B 288     105.807   5.684 -28.420  1.00  0.00           O  
ATOM    150  CB  SER B 288     104.706   8.017 -26.399  1.00  0.00           C  
ATOM    151  OG  SER B 288     103.300   7.957 -26.229  1.00  0.00           O  
ATOM    152  N   LEU B 289     103.612   6.101 -28.608  1.00  0.00           N  
ATOM    153  CA  LEU B 289     103.289   4.726 -28.977  1.00  0.00           C  
ATOM    154  C   LEU B 289     104.064   4.073 -30.126  1.00  0.00           C  
ATOM    155  O   LEU B 289     104.459   2.909 -30.013  1.00  0.00           O  
ATOM    156  CB  LEU B 289     101.783   4.608 -29.223  1.00  0.00           C  
ATOM    157  CG  LEU B 289     101.128   3.325 -28.703  1.00  0.00           C  
ATOM    158  CD1 LEU B 289     101.532   3.063 -27.259  1.00  0.00           C  
ATOM    159  CD2 LEU B 289      99.626   3.465 -28.812  1.00  0.00           C  
ATOM    160  N   GLN B 290     104.290   4.788 -31.225  1.00  0.00           N  
ATOM    161  CA  GLN B 290     105.021   4.174 -32.332  1.00  0.00           C  
ATOM    162  C   GLN B 290     106.520   4.105 -32.076  1.00  0.00           C  
ATOM    163  O   GLN B 290     107.220   3.278 -32.664  1.00  0.00           O  
ATOM    164  CB  GLN B 290     104.737   4.894 -33.654  1.00  0.00           C  
ATOM    165  CG  GLN B 290     105.082   6.366 -33.706  1.00  0.00           C  
ATOM    166  CD  GLN B 290     104.753   6.965 -35.064  1.00  0.00           C  
ATOM    167  OE1 GLN B 290     103.612   6.883 -35.533  1.00  0.00           O  
ATOM    168  NE2 GLN B 290     105.752   7.566 -35.706  1.00  0.00           N  
ATOM    169  N   ASN B 291     107.016   4.970 -31.196  1.00  0.00           N  
ATOM    170  CA  ASN B 291     108.435   4.938 -30.860  1.00  0.00           C  
ATOM    171  C   ASN B 291     108.687   3.683 -30.028  1.00  0.00           C  
ATOM    172  O   ASN B 291     109.749   3.075 -30.112  1.00  0.00           O  
ATOM    173  CB  ASN B 291     108.845   6.162 -30.041  1.00  0.00           C  
ATOM    174  CG  ASN B 291     110.316   6.127 -29.654  1.00  0.00           C  
ATOM    175  OD1 ASN B 291     110.771   6.894 -28.802  1.00  0.00           O  
ATOM    176  ND2 ASN B 291     111.071   5.236 -30.287  1.00  0.00           N  
ATOM    177  N   ARG B 292     107.700   3.309 -29.217  1.00  0.00           N  
ATOM    178  CA  ARG B 292     107.810   2.130 -28.368  1.00  0.00           C  
ATOM    179  C   ARG B 292     107.741   0.893 -29.247  1.00  0.00           C  
ATOM    180  O   ARG B 292     108.350  -0.134 -28.944  1.00  0.00           O  
ATOM    181  CB  ARG B 292     106.682   2.122 -27.326  1.00  0.00           C  
ATOM    182  CG  ARG B 292     106.713   3.319 -26.378  1.00  0.00           C  
ATOM    183  CD  ARG B 292     105.549   3.300 -25.401  1.00  0.00           C  
ATOM    184  NE  ARG B 292     105.487   4.524 -24.605  1.00  0.00           N  
ATOM    185  CZ  ARG B 292     104.528   4.802 -23.725  1.00  0.00           C  
ATOM    186  NH1 ARG B 292     104.558   5.944 -23.046  1.00  0.00           N  
ATOM    187  NH2 ARG B 292     103.539   3.943 -23.520  1.00  0.00           N  
ATOM    188  N   VAL B 293     106.986   0.993 -30.334  1.00  0.00           N  
ATOM    189  CA  VAL B 293     106.868  -0.111 -31.276  1.00  0.00           C  
ATOM    190  C   VAL B 293     108.244  -0.254 -31.932  1.00  0.00           C  
ATOM    191  O   VAL B 293     108.630  -1.330 -32.388  1.00  0.00           O  
ATOM    192  CB  VAL B 293     105.800   0.191 -32.353  1.00  0.00           C  
ATOM    193  CG1 VAL B 293     105.765  -0.921 -33.390  1.00  0.00           C  
ATOM    194  CG2 VAL B 293     104.434   0.347 -31.692  1.00  0.00           C  
ATOM    195  N   ARG B 294     108.982   0.852 -31.952  1.00  0.00           N  
ATOM    196  CA  ARG B 294     110.322   0.888 -32.521  1.00  0.00           C  
ATOM    197  C   ARG B 294     111.334   0.463 -31.456  1.00  0.00           C  
ATOM    198  O   ARG B 294     112.212  -0.357 -31.709  1.00  0.00           O  
ATOM    199  CB  ARG B 294     110.648   2.304 -33.010  1.00  0.00           C  
ATOM    200  CG  ARG B 294     111.088   2.393 -34.467  1.00  0.00           C  
ATOM    201  CD  ARG B 294     109.955   2.040 -35.427  1.00  0.00           C  
ATOM    202  NE  ARG B 294     110.339   2.205 -36.829  1.00  0.00           N  
ATOM    203  CZ  ARG B 294     109.498   2.093 -37.857  1.00  0.00           C  
ATOM    204  NH1 ARG B 294     109.934   2.259 -39.101  1.00  0.00           N  
ATOM    205  NH2 ARG B 294     108.215   1.816 -37.646  1.00  0.00           N  
ATOM    206  N   LEU B 295     111.213   1.025 -30.259  1.00  0.00           N  
ATOM    207  CA  LEU B 295     112.123   0.677 -29.176  1.00  0.00           C  
ATOM    208  C   LEU B 295     111.914  -0.777 -28.784  1.00  0.00           C  
ATOM    209  O   LEU B 295     112.820  -1.434 -28.267  1.00  0.00           O  
ATOM    210  CB  LEU B 295     111.871   1.568 -27.959  1.00  0.00           C  
ATOM    211  CG  LEU B 295     112.237   3.042 -28.123  1.00  0.00           C  
ATOM    212  CD1 LEU B 295     111.960   3.784 -26.827  1.00  0.00           C  
ATOM    213  CD2 LEU B 295     113.704   3.157 -28.501  1.00  0.00           C  
ATOM    214  N   GLN B 296     110.716  -1.277 -29.056  1.00  0.00           N  
ATOM    215  CA  GLN B 296     110.341  -2.641 -28.714  1.00  0.00           C  
ATOM    216  C   GLN B 296     111.283  -3.717 -29.231  1.00  0.00           C  
ATOM    217  O   GLN B 296     111.502  -4.724 -28.568  1.00  0.00           O  
ATOM    218  CB  GLN B 296     108.936  -2.924 -29.234  1.00  0.00           C  
ATOM    219  CG  GLN B 296     108.379  -4.262 -28.817  1.00  0.00           C  
ATOM    220  CD  GLN B 296     107.031  -4.530 -29.443  1.00  0.00           C  
ATOM    221  OE1 GLN B 296     106.339  -5.472 -29.068  1.00  0.00           O  
ATOM    222  NE2 GLN B 296     106.653  -3.703 -30.411  1.00  0.00           N  
ATOM    223  N   ASP B 297     111.837  -3.512 -30.418  1.00  0.00           N  
ATOM    224  CA  ASP B 297     112.729  -4.509 -30.999  1.00  0.00           C  
ATOM    225  C   ASP B 297     114.208  -4.183 -30.921  1.00  0.00           C  
ATOM    226  O   ASP B 297     115.044  -5.057 -31.146  1.00  0.00           O  
ATOM    227  CB  ASP B 297     112.340  -4.771 -32.456  1.00  0.00           C  
ATOM    228  CG  ASP B 297     111.837  -3.532 -33.158  1.00  0.00           C  
ATOM    229  OD1 ASP B 297     111.487  -3.644 -34.348  1.00  0.00           O  
ATOM    230  OD2 ASP B 297     111.784  -2.454 -32.526  1.00  0.00           O  
ATOM    231  N   GLU B 298     114.535  -2.938 -30.596  1.00  0.00           N  
ATOM    232  CA  GLU B 298     115.929  -2.529 -30.499  1.00  0.00           C  
ATOM    233  C   GLU B 298     116.427  -2.644 -29.065  1.00  0.00           C  
ATOM    234  O   GLU B 298     117.628  -2.562 -28.809  1.00  0.00           O  
ATOM    235  CB  GLU B 298     116.093  -1.078 -30.951  1.00  0.00           C  
ATOM    236  CG  GLU B 298     115.427  -0.740 -32.269  1.00  0.00           C  
ATOM    237  CD  GLU B 298     115.500   0.741 -32.578  1.00  0.00           C  
ATOM    238  OE1 GLU B 298     116.619   1.245 -32.814  1.00  0.00           O  
ATOM    239  OE2 GLU B 298     114.438   1.404 -32.575  1.00  0.00           O  
ATOM    240  N   ALA B 306     115.504  -2.826 -28.129  1.00  0.00           N  
ATOM    241  CA  ALA B 306     115.886  -2.920 -26.728  1.00  0.00           C  
ATOM    242  C   ALA B 306     114.871  -3.706 -25.918  1.00  0.00           C  
ATOM    243  O   ALA B 306     113.926  -4.283 -26.466  1.00  0.00           O  
ATOM    244  CB  ALA B 306     116.034  -1.518 -26.150  1.00  0.00           C  
ATOM    245  N   GLU B 307     115.094  -3.740 -24.608  1.00  0.00           N  
ATOM    246  CA  GLU B 307     114.187  -4.408 -23.689  1.00  0.00           C  
ATOM    247  C   GLU B 307     113.209  -3.328 -23.249  1.00  0.00           C  
ATOM    248  O   GLU B 307     113.560  -2.457 -22.447  1.00  0.00           O  
ATOM    249  CB  GLU B 307     114.949  -4.945 -22.478  1.00  0.00           C  
ATOM    250  CG  GLU B 307     115.292  -6.422 -22.559  1.00  0.00           C  
ATOM    251  CD  GLU B 307     115.942  -6.944 -21.288  1.00  0.00           C  
ATOM    252  OE1 GLU B 307     115.417  -6.656 -20.186  1.00  0.00           O  
ATOM    253  OE2 GLU B 307     116.967  -7.654 -21.394  1.00  0.00           O  
ATOM    254  N   LEU B 308     111.995  -3.367 -23.787  1.00  0.00           N  
ATOM    255  CA  LEU B 308     110.984  -2.367 -23.451  1.00  0.00           C  
ATOM    256  C   LEU B 308     110.212  -2.740 -22.198  1.00  0.00           C  
ATOM    257  O   LEU B 308     109.745  -3.868 -22.058  1.00  0.00           O  
ATOM    258  CB  LEU B 308     109.984  -2.211 -24.599  1.00  0.00           C  
ATOM    259  CG  LEU B 308     109.348  -0.839 -24.855  1.00  0.00           C  
ATOM    260  CD1 LEU B 308     107.909  -1.056 -25.315  1.00  0.00           C  
ATOM    261  CD2 LEU B 308     109.388   0.038 -23.615  1.00  0.00           C  
ATOM    262  N   PHE B 309     110.092  -1.776 -21.293  1.00  0.00           N  
ATOM    263  CA  PHE B 309     109.351  -1.935 -20.050  1.00  0.00           C  
ATOM    264  C   PHE B 309     108.354  -0.792 -20.063  1.00  0.00           C  
ATOM    265  O   PHE B 309     108.758   0.370 -20.066  1.00  0.00           O  
ATOM    266  CB  PHE B 309     110.274  -1.778 -18.833  1.00  0.00           C  
ATOM    267  CG  PHE B 309     110.797  -3.079 -18.280  1.00  0.00           C  
ATOM    268  CD1 PHE B 309     110.580  -3.412 -16.945  1.00  0.00           C  
ATOM    269  CD2 PHE B 309     111.485  -3.971 -19.085  1.00  0.00           C  
ATOM    270  CE1 PHE B 309     111.040  -4.615 -16.420  1.00  0.00           C  
ATOM    271  CE2 PHE B 309     111.949  -5.180 -18.571  1.00  0.00           C  
ATOM    272  CZ  PHE B 309     111.724  -5.503 -17.236  1.00  0.00           C  
ATOM    273  N   VAL B 310     107.060  -1.105 -20.089  1.00  0.00           N  
ATOM    274  CA  VAL B 310     106.036  -0.069 -20.080  1.00  0.00           C  
ATOM    275  C   VAL B 310     105.228  -0.170 -18.797  1.00  0.00           C  
ATOM    276  O   VAL B 310     104.592  -1.186 -18.517  1.00  0.00           O  
ATOM    277  CB  VAL B 310     105.089  -0.181 -21.295  1.00  0.00           C  
ATOM    278  CG1 VAL B 310     104.367  -1.520 -21.284  1.00  0.00           C  
ATOM    279  CG2 VAL B 310     104.091   0.962 -21.270  1.00  0.00           C  
ATOM    280  N   LEU B 311     105.255   0.899 -18.018  1.00  0.00           N  
ATOM    281  CA  LEU B 311     104.560   0.914 -16.756  1.00  0.00           C  
ATOM    282  C   LEU B 311     103.180   1.534 -16.823  1.00  0.00           C  
ATOM    283  O   LEU B 311     102.994   2.599 -17.404  1.00  0.00           O  
ATOM    284  CB  LEU B 311     105.390   1.673 -15.725  1.00  0.00           C  
ATOM    285  CG  LEU B 311     104.823   1.721 -14.303  1.00  0.00           C  
ATOM    286  CD1 LEU B 311     105.027   0.384 -13.629  1.00  0.00           C  
ATOM    287  CD2 LEU B 311     105.518   2.824 -13.512  1.00  0.00           C  
ATOM    288  N   LEU B 312     102.205   0.840 -16.239  1.00  0.00           N  
ATOM    289  CA  LEU B 312     100.847   1.360 -16.153  1.00  0.00           C  
ATOM    290  C   LEU B 312     100.887   2.031 -14.790  1.00  0.00           C  
ATOM    291  O   LEU B 312     100.595   1.415 -13.773  1.00  0.00           O  
ATOM    292  CB  LEU B 312      99.821   0.221 -16.172  1.00  0.00           C  
ATOM    293  CG  LEU B 312      99.577  -0.353 -17.571  1.00  0.00           C  
ATOM    294  CD1 LEU B 312      98.876  -1.699 -17.511  1.00  0.00           C  
ATOM    295  CD2 LEU B 312      98.757   0.645 -18.355  1.00  0.00           C  
ATOM    296  N   ALA B 313     101.299   3.293 -14.788  1.00  0.00           N  
ATOM    297  CA  ALA B 313     101.434   4.085 -13.573  1.00  0.00           C  
ATOM    298  C   ALA B 313     100.164   4.164 -12.759  1.00  0.00           C  
ATOM    299  O   ALA B 313      99.531   5.213 -12.626  1.00  0.00           O  
ATOM    300  CB  ALA B 313     101.937   5.481 -13.910  1.00  0.00           C  
ATOM    301  N   ASP B 314      99.826   3.020 -12.196  1.00  0.00           N  
ATOM    302  CA  ASP B 314      98.667   2.845 -11.350  1.00  0.00           C  
ATOM    303  C   ASP B 314      98.654   3.834 -10.174  1.00  0.00           C  
ATOM    304  O   ASP B 314      97.736   4.636 -10.024  1.00  0.00           O  
ATOM    305  CB  ASP B 314      98.688   1.414 -10.805  1.00  0.00           C  
ATOM    306  CG  ASP B 314      97.318   0.858 -10.623  1.00  0.00           C  
ATOM    307  OD1 ASP B 314      97.176  -0.211  -9.994  1.00  0.00           O  
ATOM    308  OD2 ASP B 314      96.378   1.499 -11.126  1.00  0.00           O  
ATOM    309  N   VAL B 315      99.679   3.771  -9.334  1.00  0.00           N  
ATOM    310  CA  VAL B 315      99.724   4.646  -8.171  1.00  0.00           C  
ATOM    311  C   VAL B 315     100.002   6.093  -8.548  1.00  0.00           C  
ATOM    312  O   VAL B 315      99.453   7.003  -7.934  1.00  0.00           O  
ATOM    313  CB  VAL B 315     100.743   4.105  -7.085  1.00  0.00           C  
ATOM    314  CG1 VAL B 315     101.679   3.122  -7.706  1.00  0.00           C  
ATOM    315  CG2 VAL B 315     101.527   5.236  -6.433  1.00  0.00           C  
ATOM    316  N   GLN B 316     100.812   6.320  -9.574  1.00  0.00           N  
ATOM    317  CA  GLN B 316     101.096   7.693  -9.970  1.00  0.00           C  
ATOM    318  C   GLN B 316      99.805   8.399 -10.392  1.00  0.00           C  
ATOM    319  O   GLN B 316      99.646   9.596 -10.159  1.00  0.00           O  
ATOM    320  CB  GLN B 316     102.109   7.742 -11.119  1.00  0.00           C  
ATOM    321  CG  GLN B 316     102.715   9.126 -11.286  1.00  0.00           C  
ATOM    322  CD  GLN B 316     103.402   9.318 -12.623  1.00  0.00           C  
ATOM    323  OE1 GLN B 316     104.234   8.514 -13.028  1.00  0.00           O  
ATOM    324  NE2 GLN B 316     103.053  10.391 -13.314  1.00  0.00           N  
ATOM    325  N   ALA B 317      98.890   7.655 -11.008  1.00  0.00           N  
ATOM    326  CA  ALA B 317      97.615   8.218 -11.445  1.00  0.00           C  
ATOM    327  C   ALA B 317      96.755   8.622 -10.252  1.00  0.00           C  
ATOM    328  O   ALA B 317      96.018   9.601 -10.319  1.00  0.00           O  
ATOM    329  CB  ALA B 317      96.853   7.206 -12.309  1.00  0.00           C  
ATOM    330  N   LEU B 333      96.854   7.863  -9.161  1.00  0.00           N  
ATOM    331  CA  LEU B 333      96.075   8.140  -7.962  1.00  0.00           C  
ATOM    332  C   LEU B 333      96.487   9.420  -7.243  1.00  0.00           C  
ATOM    333  O   LEU B 333      95.732   9.934  -6.426  1.00  0.00           O  
ATOM    334  CB  LEU B 333      96.152   6.958  -6.991  1.00  0.00           C  
ATOM    335  CG  LEU B 333      95.362   5.723  -7.426  1.00  0.00           C  
ATOM    336  CD1 LEU B 333      95.577   4.592  -6.435  1.00  0.00           C  
ATOM    337  CD2 LEU B 333      93.888   6.076  -7.523  1.00  0.00           C  
ATOM    338  N   THR B 334      97.681   9.931  -7.535  1.00  0.00           N  
ATOM    339  CA  THR B 334      98.130  11.163  -6.897  1.00  0.00           C  
ATOM    340  C   THR B 334      97.236  12.300  -7.366  1.00  0.00           C  
ATOM    341  O   THR B 334      97.122  13.333  -6.714  1.00  0.00           O  
ATOM    342  CB  THR B 334      99.587  11.521  -7.278  1.00  0.00           C  
ATOM    343  OG1 THR B 334      99.679  11.729  -8.693  1.00  0.00           O  
ATOM    344  CG2 THR B 334     100.543  10.408  -6.861  1.00  0.00           C  
ATOM    345  N   ASP B 336      96.589  12.081  -8.503  1.00  0.00           N  
ATOM    346  CA  ASP B 336      95.718  13.070  -9.109  1.00  0.00           C  
ATOM    347  C   ASP B 336      94.257  12.621  -9.105  1.00  0.00           C  
ATOM    348  O   ASP B 336      93.342  13.446  -9.047  1.00  0.00           O  
ATOM    349  CB  ASP B 336      96.186  13.314 -10.541  1.00  0.00           C  
ATOM    350  CG  ASP B 336      95.656  14.595 -11.112  1.00  0.00           C  
ATOM    351  OD1 ASP B 336      95.879  15.655 -10.491  1.00  0.00           O  
ATOM    352  OD2 ASP B 336      95.026  14.544 -12.186  1.00  0.00           O  
ATOM    353  N   HIS B 407      94.041  11.311  -9.171  1.00  0.00           N  
ATOM    354  CA  HIS B 407      92.690  10.766  -9.185  1.00  0.00           C  
ATOM    355  C   HIS B 407      92.394   9.896  -7.970  1.00  0.00           C  
ATOM    356  O   HIS B 407      91.669   8.907  -8.064  1.00  0.00           O  
ATOM    357  CB  HIS B 407      92.474   9.951 -10.459  1.00  0.00           C  
ATOM    358  CG  HIS B 407      92.598  10.750 -11.721  1.00  0.00           C  
ATOM    359  ND1 HIS B 407      92.254  10.250 -12.951  1.00  0.00           N  
ATOM    360  CD2 HIS B 407      93.019  12.022 -11.931  1.00  0.00           C  
ATOM    361  CE1 HIS B 407      92.453  11.178 -13.877  1.00  0.00           C  
ATOM    362  NE2 HIS B 407      92.916  12.258 -13.281  1.00  0.00           N  
ATOM    363  N   PHE B 408      92.951  10.271  -6.827  1.00  0.00           N  
ATOM    364  CA  PHE B 408      92.746   9.506  -5.609  1.00  0.00           C  
ATOM    365  C   PHE B 408      91.276   9.442  -5.208  1.00  0.00           C  
ATOM    366  O   PHE B 408      90.865   8.532  -4.489  1.00  0.00           O  
ATOM    367  CB  PHE B 408      93.573  10.107  -4.471  1.00  0.00           C  
ATOM    368  CG  PHE B 408      93.233  11.535  -4.162  1.00  0.00           C  
ATOM    369  CD1 PHE B 408      92.132  11.848  -3.372  1.00  0.00           C  
ATOM    370  CD2 PHE B 408      94.021  12.570  -4.654  1.00  0.00           C  
ATOM    371  CE1 PHE B 408      91.822  13.172  -3.071  1.00  0.00           C  
ATOM    372  CE2 PHE B 408      93.722  13.898  -4.361  1.00  0.00           C  
ATOM    373  CZ  PHE B 408      92.618  14.200  -3.567  1.00  0.00           C  
ATOM    374  N   ASP B 418      90.490  10.404  -5.687  1.00  0.00           N  
ATOM    375  CA  ASP B 418      89.068  10.469  -5.368  1.00  0.00           C  
ATOM    376  C   ASP B 418      88.203   9.747  -6.400  1.00  0.00           C  
ATOM    377  O   ASP B 418      86.977   9.728  -6.293  1.00  0.00           O  
ATOM    378  CB  ASP B 418      88.635  11.933  -5.251  1.00  0.00           C  
ATOM    379  CG  ASP B 418      88.753  12.683  -6.561  1.00  0.00           C  
ATOM    380  OD1 ASP B 418      89.775  12.518  -7.260  1.00  0.00           O  
ATOM    381  OD2 ASP B 418      87.826  13.449  -6.889  1.00  0.00           O  
ATOM    382  N   ARG B 419      88.846   9.153  -7.397  1.00  0.00           N  
ATOM    383  CA  ARG B 419      88.134   8.423  -8.437  1.00  0.00           C  
ATOM    384  C   ARG B 419      88.822   7.078  -8.669  1.00  0.00           C  
ATOM    385  O   ARG B 419      89.306   6.787  -9.765  1.00  0.00           O  
ATOM    386  CB  ARG B 419      88.107   9.258  -9.715  1.00  0.00           C  
ATOM    387  CG  ARG B 419      87.419  10.598  -9.514  1.00  0.00           C  
ATOM    388  CD  ARG B 419      88.271  11.751 -10.007  1.00  0.00           C  
ATOM    389  NE  ARG B 419      88.364  11.774 -11.461  1.00  0.00           N  
ATOM    390  CZ  ARG B 419      89.100  12.643 -12.146  1.00  0.00           C  
ATOM    391  NH1 ARG B 419      89.125  12.594 -13.472  1.00  0.00           N  
ATOM    392  NH2 ARG B 419      89.815  13.557 -11.504  1.00  0.00           N  
ATOM    393  N   PRO B 420      88.858   6.233  -7.626  1.00  0.00           N  
ATOM    394  CA  PRO B 420      89.474   4.905  -7.638  1.00  0.00           C  
ATOM    395  C   PRO B 420      89.086   3.936  -8.756  1.00  0.00           C  
ATOM    396  O   PRO B 420      89.925   3.586  -9.585  1.00  0.00           O  
ATOM    397  CB  PRO B 420      89.140   4.359  -6.249  1.00  0.00           C  
ATOM    398  CG  PRO B 420      87.869   5.058  -5.901  1.00  0.00           C  
ATOM    399  CD  PRO B 420      88.157   6.459  -6.349  1.00  0.00           C  
ATOM    400  N   GLU B 421      87.832   3.499  -8.795  1.00  0.00           N  
ATOM    401  CA  GLU B 421      87.439   2.542  -9.822  1.00  0.00           C  
ATOM    402  C   GLU B 421      87.641   2.975 -11.281  1.00  0.00           C  
ATOM    403  O   GLU B 421      87.500   2.160 -12.198  1.00  0.00           O  
ATOM    404  CB  GLU B 421      86.004   2.045  -9.569  1.00  0.00           C  
ATOM    405  CG  GLU B 421      86.004   0.666  -8.890  1.00  0.00           C  
ATOM    406  CD  GLU B 421      84.675   0.273  -8.281  1.00  0.00           C  
ATOM    407  OE1 GLU B 421      83.700   0.054  -9.031  1.00  0.00           O  
ATOM    408  OE2 GLU B 421      84.607   0.180  -7.038  1.00  0.00           O  
ATOM    409  N   GLN B 422      87.995   4.239 -11.507  1.00  0.00           N  
ATOM    410  CA  GLN B 422      88.246   4.689 -12.875  1.00  0.00           C  
ATOM    411  C   GLN B 422      89.637   4.222 -13.295  1.00  0.00           C  
ATOM    412  O   GLN B 422      89.834   3.719 -14.402  1.00  0.00           O  
ATOM    413  CB  GLN B 422      88.195   6.208 -12.994  1.00  0.00           C  
ATOM    414  CG  GLN B 422      88.272   6.652 -14.446  1.00  0.00           C  
ATOM    415  CD  GLN B 422      88.655   8.104 -14.619  1.00  0.00           C  
ATOM    416  OE1 GLN B 422      88.111   8.991 -13.960  1.00  0.00           O  
ATOM    417  NE2 GLN B 422      89.589   8.356 -15.524  1.00  0.00           N  
ATOM    418  N   VAL B 423      90.603   4.407 -12.403  1.00  0.00           N  
ATOM    419  CA  VAL B 423      91.972   3.992 -12.666  1.00  0.00           C  
ATOM    420  C   VAL B 423      91.998   2.477 -12.859  1.00  0.00           C  
ATOM    421  O   VAL B 423      92.633   1.966 -13.781  1.00  0.00           O  
ATOM    422  CB  VAL B 423      92.914   4.382 -11.488  1.00  0.00           C  
ATOM    423  CG1 VAL B 423      92.540   3.614 -10.231  1.00  0.00           C  
ATOM    424  CG2 VAL B 423      94.353   4.100 -11.850  1.00  0.00           C  
ATOM    425  N   ARG B 424      91.283   1.766 -11.995  1.00  0.00           N  
ATOM    426  CA  ARG B 424      91.234   0.314 -12.058  1.00  0.00           C  
ATOM    427  C   ARG B 424      90.849  -0.227 -13.434  1.00  0.00           C  
ATOM    428  O   ARG B 424      91.562  -1.056 -13.998  1.00  0.00           O  
ATOM    429  CB  ARG B 424      90.262  -0.219 -11.008  1.00  0.00           C  
ATOM    430  CG  ARG B 424      90.122  -1.728 -11.006  1.00  0.00           C  
ATOM    431  CD  ARG B 424      89.418  -2.197  -9.748  1.00  0.00           C  
ATOM    432  NE  ARG B 424      89.454  -3.648  -9.617  1.00  0.00           N  
ATOM    433  CZ  ARG B 424      89.433  -4.289  -8.454  1.00  0.00           C  
ATOM    434  NH1 ARG B 424      89.380  -3.602  -7.315  1.00  0.00           N  
ATOM    435  NH2 ARG B 424      89.459  -5.618  -8.430  1.00  0.00           N  
ATOM    436  N   GLU B 425      89.727   0.234 -13.977  1.00  0.00           N  
ATOM    437  CA  GLU B 425      89.288  -0.244 -15.279  1.00  0.00           C  
ATOM    438  C   GLU B 425      90.126   0.272 -16.427  1.00  0.00           C  
ATOM    439  O   GLU B 425      90.188  -0.349 -17.483  1.00  0.00           O  
ATOM    440  CB  GLU B 425      87.817   0.096 -15.512  1.00  0.00           C  
ATOM    441  CG  GLU B 425      86.883  -0.884 -14.821  1.00  0.00           C  
ATOM    442  CD  GLU B 425      87.304  -2.327 -15.062  1.00  0.00           C  
ATOM    443  OE1 GLU B 425      87.198  -2.798 -16.219  1.00  0.00           O  
ATOM    444  OE2 GLU B 425      87.756  -2.982 -14.095  1.00  0.00           O  
ATOM    445  N   ASN B 426      90.773   1.410 -16.227  1.00  0.00           N  
ATOM    446  CA  ASN B 426      91.622   1.959 -17.271  1.00  0.00           C  
ATOM    447  C   ASN B 426      92.955   1.219 -17.326  1.00  0.00           C  
ATOM    448  O   ASN B 426      93.737   1.401 -18.257  1.00  0.00           O  
ATOM    449  CB  ASN B 426      91.854   3.445 -17.044  1.00  0.00           C  
ATOM    450  CG  ASN B 426      90.653   4.271 -17.417  1.00  0.00           C  
ATOM    451  OD1 ASN B 426      90.155   5.067 -16.619  1.00  0.00           O  
ATOM    452  ND2 ASN B 426      90.176   4.089 -18.640  1.00  0.00           N  
ATOM    453  N   VAL B 427      93.213   0.384 -16.326  1.00  0.00           N  
ATOM    454  CA  VAL B 427      94.444  -0.381 -16.310  1.00  0.00           C  
ATOM    455  C   VAL B 427      94.434  -1.292 -17.533  1.00  0.00           C  
ATOM    456  O   VAL B 427      95.298  -1.191 -18.400  1.00  0.00           O  
ATOM    457  CB  VAL B 427      94.568  -1.234 -15.017  1.00  0.00           C  
ATOM    458  CG1 VAL B 427      95.582  -2.342 -15.215  1.00  0.00           C  
ATOM    459  CG2 VAL B 427      95.003  -0.353 -13.849  1.00  0.00           C  
ATOM    460  N   LEU B 429      93.430  -2.159 -17.604  1.00  0.00           N  
ATOM    461  CA  LEU B 429      93.284  -3.104 -18.703  1.00  0.00           C  
ATOM    462  C   LEU B 429      92.991  -2.400 -20.026  1.00  0.00           C  
ATOM    463  O   LEU B 429      93.392  -2.874 -21.090  1.00  0.00           O  
ATOM    464  CB  LEU B 429      92.168  -4.106 -18.369  1.00  0.00           C  
ATOM    465  CG  LEU B 429      92.515  -5.600 -18.352  1.00  0.00           C  
ATOM    466  CD1 LEU B 429      93.905  -5.811 -17.782  1.00  0.00           C  
ATOM    467  CD2 LEU B 429      91.482  -6.359 -17.537  1.00  0.00           C  
ATOM    468  N   ALA B 431      92.303  -1.266 -19.960  1.00  0.00           N  
ATOM    469  CA  ALA B 431      91.966  -0.518 -21.161  1.00  0.00           C  
ATOM    470  C   ALA B 431      93.215   0.030 -21.850  1.00  0.00           C  
ATOM    471  O   ALA B 431      93.373  -0.116 -23.066  1.00  0.00           O  
ATOM    472  CB  ALA B 431      91.006   0.615 -20.816  1.00  0.00           C  
ATOM    473  N   VAL B 432      94.105   0.662 -21.083  1.00  0.00           N  
ATOM    474  CA  VAL B 432      95.337   1.203 -21.660  1.00  0.00           C  
ATOM    475  C   VAL B 432      96.203   0.073 -22.209  1.00  0.00           C  
ATOM    476  O   VAL B 432      96.898   0.248 -23.213  1.00  0.00           O  
ATOM    477  CB  VAL B 432      96.150   2.012 -20.622  1.00  0.00           C  
ATOM    478  CG1 VAL B 432      97.552   2.298 -21.149  1.00  0.00           C  
ATOM    479  CG2 VAL B 432      95.446   3.318 -20.331  1.00  0.00           C  
ATOM    480  N   ALA B 433      96.161  -1.088 -21.556  1.00  0.00           N  
ATOM    481  CA  ALA B 433      96.938  -2.234 -22.021  1.00  0.00           C  
ATOM    482  C   ALA B 433      96.459  -2.613 -23.421  1.00  0.00           C  
ATOM    483  O   ALA B 433      97.262  -2.867 -24.319  1.00  0.00           O  
ATOM    484  CB  ALA B 433      96.764  -3.415 -21.072  1.00  0.00           C  
ATOM    485  N   LEU B 434      95.138  -2.646 -23.590  1.00  0.00           N  
ATOM    486  CA  LEU B 434      94.525  -2.980 -24.866  1.00  0.00           C  
ATOM    487  C   LEU B 434      95.067  -2.036 -25.938  1.00  0.00           C  
ATOM    488  O   LEU B 434      95.415  -2.461 -27.038  1.00  0.00           O  
ATOM    489  CB  LEU B 434      92.998  -2.840 -24.761  1.00  0.00           C  
ATOM    490  CG  LEU B 434      92.123  -3.751 -25.630  1.00  0.00           C  
ATOM    491  CD1 LEU B 434      90.662  -3.318 -25.482  1.00  0.00           C  
ATOM    492  CD2 LEU B 434      92.546  -3.679 -27.090  1.00  0.00           C  
ATOM    493  N   ASP B 435      95.127  -0.750 -25.613  1.00  0.00           N  
ATOM    494  CA  ASP B 435      95.635   0.241 -26.550  1.00  0.00           C  
ATOM    495  C   ASP B 435      97.088  -0.060 -26.917  1.00  0.00           C  
ATOM    496  O   ASP B 435      97.529   0.229 -28.030  1.00  0.00           O  
ATOM    497  CB  ASP B 435      95.528   1.652 -25.960  1.00  0.00           C  
ATOM    498  CG  ASP B 435      94.123   2.251 -26.096  1.00  0.00           C  
ATOM    499  OD1 ASP B 435      93.423   1.913 -27.075  1.00  0.00           O  
ATOM    500  OD2 ASP B 435      93.732   3.078 -25.237  1.00  0.00           O  
ATOM    501  N   TYR B 436      97.829  -0.647 -25.978  1.00  0.00           N  
ATOM    502  CA  TYR B 436      99.233  -1.008 -26.203  1.00  0.00           C  
ATOM    503  C   TYR B 436      99.311  -2.125 -27.240  1.00  0.00           C  
ATOM    504  O   TYR B 436     100.071  -2.055 -28.202  1.00  0.00           O  
ATOM    505  CB  TYR B 436      99.879  -1.517 -24.908  1.00  0.00           C  
ATOM    506  CG  TYR B 436     100.196  -0.477 -23.852  1.00  0.00           C  
ATOM    507  CD1 TYR B 436     100.510  -0.868 -22.550  1.00  0.00           C  
ATOM    508  CD2 TYR B 436     100.218   0.881 -24.151  1.00  0.00           C  
ATOM    509  CE1 TYR B 436     100.842   0.073 -21.574  1.00  0.00           C  
ATOM    510  CE2 TYR B 436     100.550   1.825 -23.187  1.00  0.00           C  
ATOM    511  CZ  TYR B 436     100.861   1.414 -21.902  1.00  0.00           C  
ATOM    512  OH  TYR B 436     101.197   2.340 -20.944  1.00  0.00           O  
ATOM    513  N   LEU B 437      98.518  -3.166 -27.026  1.00  0.00           N  
ATOM    514  CA  LEU B 437      98.511  -4.313 -27.916  1.00  0.00           C  
ATOM    515  C   LEU B 437      97.962  -3.968 -29.300  1.00  0.00           C  
ATOM    516  O   LEU B 437      98.395  -4.537 -30.308  1.00  0.00           O  
ATOM    517  CB  LEU B 437      97.686  -5.436 -27.291  1.00  0.00           C  
ATOM    518  CG  LEU B 437      98.071  -5.866 -25.872  1.00  0.00           C  
ATOM    519  CD1 LEU B 437      96.941  -6.683 -25.264  1.00  0.00           C  
ATOM    520  CD2 LEU B 437      99.351  -6.669 -25.903  1.00  0.00           C  
ATOM    521  N   ALA B 438      97.017  -3.035 -29.348  1.00  0.00           N  
ATOM    522  CA  ALA B 438      96.405  -2.637 -30.609  1.00  0.00           C  
ATOM    523  C   ALA B 438      97.355  -1.816 -31.448  1.00  0.00           C  
ATOM    524  O   ALA B 438      97.235  -1.775 -32.674  1.00  0.00           O  
ATOM    525  CB  ALA B 438      95.143  -1.836 -30.347  1.00  0.00           C  
ATOM    526  N   ALA B 439      98.301  -1.157 -30.787  1.00  0.00           N  
ATOM    527  CA  ALA B 439      99.251  -0.311 -31.489  1.00  0.00           C  
ATOM    528  C   ALA B 439     100.424  -1.088 -32.060  1.00  0.00           C  
ATOM    529  O   ALA B 439     101.099  -0.617 -32.975  1.00  0.00           O  
ATOM    530  CB  ALA B 439      99.747   0.781 -30.567  1.00  0.00           C  
ATOM    531  N   GLY B 444     100.671  -2.280 -31.528  1.00  0.00           N  
ATOM    532  CA  GLY B 444     101.773  -3.072 -32.036  1.00  0.00           C  
ATOM    533  C   GLY B 444     102.685  -3.695 -30.995  1.00  0.00           C  
ATOM    534  O   GLY B 444     103.493  -4.562 -31.328  1.00  0.00           O  
ATOM    535  N   LEU B 445     102.588  -3.262 -29.741  1.00  0.00           N  
ATOM    536  CA  LEU B 445     103.433  -3.849 -28.708  1.00  0.00           C  
ATOM    537  C   LEU B 445     103.115  -5.331 -28.612  1.00  0.00           C  
ATOM    538  O   LEU B 445     101.956  -5.715 -28.466  1.00  0.00           O  
ATOM    539  CB  LEU B 445     103.183  -3.167 -27.368  1.00  0.00           C  
ATOM    540  CG  LEU B 445     104.054  -1.950 -27.057  1.00  0.00           C  
ATOM    541  CD1 LEU B 445     104.429  -1.201 -28.334  1.00  0.00           C  
ATOM    542  CD2 LEU B 445     103.304  -1.054 -26.085  1.00  0.00           C  
ATOM    543  N   ASP B 460     104.145  -6.164 -28.712  1.00  0.00           N  
ATOM    544  CA  ASP B 460     103.962  -7.605 -28.650  1.00  0.00           C  
ATOM    545  C   ASP B 460     104.220  -8.122 -27.247  1.00  0.00           C  
ATOM    546  O   ASP B 460     105.244  -7.822 -26.633  1.00  0.00           O  
ATOM    547  CB  ASP B 460     104.892  -8.307 -29.648  1.00  0.00           C  
ATOM    548  N   PRO B 461     103.281  -8.908 -26.714  1.00  0.00           N  
ATOM    549  CA  PRO B 461     103.448  -9.454 -25.369  1.00  0.00           C  
ATOM    550  C   PRO B 461     104.783 -10.189 -25.271  1.00  0.00           C  
ATOM    551  O   PRO B 461     105.322 -10.377 -24.181  1.00  0.00           O  
ATOM    552  CB  PRO B 461     102.264 -10.409 -25.239  1.00  0.00           C  
ATOM    553  CG  PRO B 461     101.228  -9.785 -26.123  1.00  0.00           C  
ATOM    554  CD  PRO B 461     102.031  -9.388 -27.327  1.00  0.00           C  
ATOM    555  N   GLN B 463     105.310 -10.592 -26.425  1.00  0.00           N  
ATOM    556  CA  GLN B 463     106.568 -11.330 -26.499  1.00  0.00           C  
ATOM    557  C   GLN B 463     107.818 -10.454 -26.471  1.00  0.00           C  
ATOM    558  O   GLN B 463     108.922 -10.956 -26.276  1.00  0.00           O  
ATOM    559  CB  GLN B 463     106.590 -12.180 -27.769  1.00  0.00           C  
ATOM    560  CG  GLN B 463     105.435 -13.155 -27.891  1.00  0.00           C  
ATOM    561  CD  GLN B 463     105.309 -13.735 -29.293  1.00  0.00           C  
ATOM    562  OE1 GLN B 463     106.202 -14.433 -29.775  1.00  0.00           O  
ATOM    563  NE2 GLN B 463     104.191 -13.443 -29.953  1.00  0.00           N  
ATOM    564  N   LYS B 471     107.649  -9.151 -26.664  1.00  0.00           N  
ATOM    565  CA  LYS B 471     108.788  -8.242 -26.670  1.00  0.00           C  
ATOM    566  C   LYS B 471     108.651  -7.107 -25.654  1.00  0.00           C  
ATOM    567  O   LYS B 471     109.615  -6.391 -25.382  1.00  0.00           O  
ATOM    568  CB  LYS B 471     108.962  -7.656 -28.072  1.00  0.00           C  
ATOM    569  CG  LYS B 471     108.989  -8.708 -29.174  1.00  0.00           C  
ATOM    570  CD  LYS B 471     109.062  -8.092 -30.556  1.00  0.00           C  
ATOM    571  CE  LYS B 471     110.389  -7.393 -30.774  1.00  0.00           C  
ATOM    572  NZ  LYS B 471     110.588  -7.010 -32.197  1.00  0.00           N  
ATOM    573  N   THR B 472     107.460  -6.950 -25.090  1.00  0.00           N  
ATOM    574  CA  THR B 472     107.223  -5.885 -24.128  1.00  0.00           C  
ATOM    575  C   THR B 472     106.849  -6.428 -22.747  1.00  0.00           C  
ATOM    576  O   THR B 472     106.138  -7.427 -22.629  1.00  0.00           O  
ATOM    577  CB  THR B 472     106.105  -4.950 -24.636  1.00  0.00           C  
ATOM    578  OG1 THR B 472     106.478  -4.423 -25.916  1.00  0.00           O  
ATOM    579  CG2 THR B 472     105.877  -3.793 -23.670  1.00  0.00           C  
ATOM    580  N   THR B 473     107.346  -5.765 -21.706  1.00  0.00           N  
ATOM    581  CA  THR B 473     107.065  -6.156 -20.327  1.00  0.00           C  
ATOM    582  C   THR B 473     106.107  -5.146 -19.723  1.00  0.00           C  
ATOM    583  O   THR B 473     106.524  -4.110 -19.215  1.00  0.00           O  
ATOM    584  CB  THR B 473     108.356  -6.184 -19.475  1.00  0.00           C  
ATOM    585  OG1 THR B 473     109.325  -7.031 -20.107  1.00  0.00           O  
ATOM    586  CG2 THR B 473     108.063  -6.706 -18.073  1.00  0.00           C  
ATOM    587  N   CYS B 474     104.818  -5.453 -19.788  1.00  0.00           N  
ATOM    588  CA  CYS B 474     103.789  -4.567 -19.254  1.00  0.00           C  
ATOM    589  C   CYS B 474     103.693  -4.761 -17.750  1.00  0.00           C  
ATOM    590  O   CYS B 474     103.485  -5.885 -17.291  1.00  0.00           O  
ATOM    591  CB  CYS B 474     102.443  -4.892 -19.893  1.00  0.00           C  
ATOM    592  SG  CYS B 474     101.288  -3.555 -19.730  1.00  0.00           S  
ATOM    593  N   VAL B 475     103.814  -3.669 -16.994  1.00  0.00           N  
ATOM    594  CA  VAL B 475     103.782  -3.741 -15.529  1.00  0.00           C  
ATOM    595  C   VAL B 475     102.703  -2.901 -14.840  1.00  0.00           C  
ATOM    596  O   VAL B 475     102.550  -1.718 -15.130  1.00  0.00           O  
ATOM    597  CB  VAL B 475     105.174  -3.319 -14.944  1.00  0.00           C  
ATOM    598  CG1 VAL B 475     105.176  -3.417 -13.422  1.00  0.00           C  
ATOM    599  CG2 VAL B 475     106.268  -4.197 -15.521  1.00  0.00           C  
ATOM    600  N   VAL B 476     101.957  -3.515 -13.921  1.00  0.00           N  
ATOM    601  CA  VAL B 476     100.948  -2.777 -13.168  1.00  0.00           C  
ATOM    602  C   VAL B 476     101.648  -2.249 -11.909  1.00  0.00           C  
ATOM    603  O   VAL B 476     101.909  -2.989 -10.964  1.00  0.00           O  
ATOM    604  CB  VAL B 476      99.767  -3.667 -12.748  1.00  0.00           C  
ATOM    605  CG1 VAL B 476      98.724  -2.817 -12.035  1.00  0.00           C  
ATOM    606  CG2 VAL B 476      99.155  -4.335 -13.964  1.00  0.00           C  
ATOM    607  N   GLN B 477     101.967  -0.966 -11.925  1.00  0.00           N  
ATOM    608  CA  GLN B 477     102.674  -0.312 -10.838  1.00  0.00           C  
ATOM    609  C   GLN B 477     102.249  -0.702  -9.416  1.00  0.00           C  
ATOM    610  O   GLN B 477     103.080  -1.057  -8.572  1.00  0.00           O  
ATOM    611  CB  GLN B 477     102.560   1.201 -11.024  1.00  0.00           C  
ATOM    612  CG  GLN B 477     103.415   2.019 -10.082  1.00  0.00           C  
ATOM    613  CD  GLN B 477     103.289   3.495 -10.371  1.00  0.00           C  
ATOM    614  OE1 GLN B 477     102.180   3.994 -10.591  1.00  0.00           O  
ATOM    615  NE2 GLN B 477     104.415   4.209 -10.375  1.00  0.00           N  
ATOM    616  N   SER B 478     100.949  -0.645  -9.168  1.00  0.00           N  
ATOM    617  CA  SER B 478     100.368  -0.938  -7.867  1.00  0.00           C  
ATOM    618  C   SER B 478     100.660  -2.352  -7.396  1.00  0.00           C  
ATOM    619  O   SER B 478     100.647  -2.633  -6.192  1.00  0.00           O  
ATOM    620  CB  SER B 478      98.854  -0.729  -7.937  1.00  0.00           C  
ATOM    621  OG  SER B 478      98.277  -0.725  -6.649  1.00  0.00           O  
ATOM    622  N   ALA B 479     100.915  -3.237  -8.351  1.00  0.00           N  
ATOM    623  CA  ALA B 479     101.194  -4.628  -8.044  1.00  0.00           C  
ATOM    624  C   ALA B 479     102.665  -4.882  -7.678  1.00  0.00           C  
ATOM    625  O   ALA B 479     103.066  -6.020  -7.437  1.00  0.00           O  
ATOM    626  CB  ALA B 479     100.760  -5.513  -9.222  1.00  0.00           C  
ATOM    627  N   VAL B 482     103.470  -3.822  -7.663  1.00  0.00           N  
ATOM    628  CA  VAL B 482     104.872  -3.937  -7.268  1.00  0.00           C  
ATOM    629  C   VAL B 482     105.143  -2.904  -6.164  1.00  0.00           C  
ATOM    630  O   VAL B 482     105.670  -1.812  -6.400  1.00  0.00           O  
ATOM    631  CB  VAL B 482     105.839  -3.748  -8.470  1.00  0.00           C  
ATOM    632  CG1 VAL B 482     105.544  -2.458  -9.187  1.00  0.00           C  
ATOM    633  CG2 VAL B 482     107.278  -3.782  -7.987  1.00  0.00           C  
ATOM    634  N   PRO B 483     104.768  -3.256  -4.924  1.00  0.00           N  
ATOM    635  CA  PRO B 483     104.945  -2.393  -3.752  1.00  0.00           C  
ATOM    636  C   PRO B 483     106.393  -1.970  -3.533  1.00  0.00           C  
ATOM    637  O   PRO B 483     106.637  -0.936  -2.926  1.00  0.00           O  
ATOM    638  CB  PRO B 483     104.389  -3.247  -2.613  1.00  0.00           C  
ATOM    639  CG  PRO B 483     104.742  -4.635  -3.047  1.00  0.00           C  
ATOM    640  CD  PRO B 483     104.369  -4.615  -4.518  1.00  0.00           C  
ATOM    641  N   GLU B 485     107.345  -2.760  -4.032  1.00  0.00           N  
ATOM    642  CA  GLU B 485     108.766  -2.423  -3.894  1.00  0.00           C  
ATOM    643  C   GLU B 485     109.003  -0.991  -4.419  1.00  0.00           C  
ATOM    644  O   GLU B 485     109.896  -0.269  -3.946  1.00  0.00           O  
ATOM    645  CB  GLU B 485     109.639  -3.431  -4.672  1.00  0.00           C  
ATOM    646  CG  GLU B 485     109.686  -4.856  -4.085  1.00  0.00           C  
ATOM    647  CD  GLU B 485     108.514  -5.736  -4.509  1.00  0.00           C  
ATOM    648  OE1 GLU B 485     107.617  -5.245  -5.214  1.00  0.00           O  
ATOM    649  OE2 GLU B 485     108.489  -6.929  -4.140  1.00  0.00           O  
ATOM    650  N   LEU B 486     108.186  -0.579  -5.388  1.00  0.00           N  
ATOM    651  CA  LEU B 486     108.297   0.766  -5.949  1.00  0.00           C  
ATOM    652  C   LEU B 486     107.975   1.834  -4.901  1.00  0.00           C  
ATOM    653  O   LEU B 486     108.559   2.914  -4.918  1.00  0.00           O  
ATOM    654  CB  LEU B 486     107.345   0.939  -7.132  1.00  0.00           C  
ATOM    655  CG  LEU B 486     107.479  -0.036  -8.302  1.00  0.00           C  
ATOM    656  CD1 LEU B 486     106.588   0.452  -9.432  1.00  0.00           C  
ATOM    657  CD2 LEU B 486     108.948  -0.142  -8.756  1.00  0.00           C  
ATOM    658  N   ALA B 489     107.042   1.542  -3.999  1.00  0.00           N  
ATOM    659  CA  ALA B 489     106.686   2.505  -2.954  1.00  0.00           C  
ATOM    660  C   ALA B 489     107.777   2.487  -1.876  1.00  0.00           C  
ATOM    661  O   ALA B 489     108.145   3.528  -1.334  1.00  0.00           O  
ATOM    662  CB  ALA B 489     105.320   2.156  -2.334  1.00  0.00           C  
ATOM    663  N   GLU B 490     108.292   1.302  -1.564  1.00  0.00           N  
ATOM    664  CA  GLU B 490     109.337   1.213  -0.558  1.00  0.00           C  
ATOM    665  C   GLU B 490     110.524   2.059  -1.006  1.00  0.00           C  
ATOM    666  O   GLU B 490     111.107   2.792  -0.203  1.00  0.00           O  
ATOM    667  CB  GLU B 490     109.791  -0.227  -0.353  1.00  0.00           C  
ATOM    668  CG  GLU B 490     110.887  -0.350   0.688  1.00  0.00           C  
ATOM    669  CD  GLU B 490     111.409  -1.754   0.807  1.00  0.00           C  
ATOM    670  OE1 GLU B 490     112.376  -1.966   1.567  1.00  0.00           O  
ATOM    671  OE2 GLU B 490     110.847  -2.650   0.152  1.00  0.00           O  
ATOM    672  N   LEU B 494     110.875   1.966  -2.286  1.00  0.00           N  
ATOM    673  CA  LEU B 494     111.997   2.737  -2.797  1.00  0.00           C  
ATOM    674  C   LEU B 494     111.727   4.238  -2.848  1.00  0.00           C  
ATOM    675  O   LEU B 494     112.641   5.021  -2.608  1.00  0.00           O  
ATOM    676  CB  LEU B 494     112.410   2.247  -4.188  1.00  0.00           C  
ATOM    677  CG  LEU B 494     113.695   2.901  -4.714  1.00  0.00           C  
ATOM    678  CD1 LEU B 494     114.845   2.565  -3.789  1.00  0.00           C  
ATOM    679  CD2 LEU B 494     113.999   2.420  -6.111  1.00  0.00           C  
ATOM    680  N   THR B 495     110.493   4.653  -3.150  1.00  0.00           N  
ATOM    681  CA  THR B 495     110.208   6.093  -3.221  1.00  0.00           C  
ATOM    682  C   THR B 495     110.340   6.765  -1.866  1.00  0.00           C  
ATOM    683  O   THR B 495     110.716   7.934  -1.797  1.00  0.00           O  
ATOM    684  CB  THR B 495     108.776   6.462  -3.792  1.00  0.00           C  
ATOM    685  OG1 THR B 495     107.797   6.406  -2.750  1.00  0.00           O  
ATOM    686  CG2 THR B 495     108.368   5.554  -4.913  1.00  0.00           C  
ATOM    687  N   VAL B 496     110.026   6.050  -0.788  1.00  0.00           N  
ATOM    688  CA  VAL B 496     110.161   6.635   0.542  1.00  0.00           C  
ATOM    689  C   VAL B 496     111.645   6.866   0.854  1.00  0.00           C  
ATOM    690  O   VAL B 496     111.996   7.837   1.516  1.00  0.00           O  
ATOM    691  CB  VAL B 496     109.503   5.736   1.655  1.00  0.00           C  
ATOM    692  CG1 VAL B 496     109.996   4.311   1.554  1.00  0.00           C  
ATOM    693  CG2 VAL B 496     109.814   6.294   3.045  1.00  0.00           C  
ATOM    694  N   TYR B 498     112.513   5.978   0.373  1.00  0.00           N  
ATOM    695  CA  TYR B 498     113.950   6.123   0.600  1.00  0.00           C  
ATOM    696  C   TYR B 498     114.475   7.285  -0.238  1.00  0.00           C  
ATOM    697  O   TYR B 498     115.325   8.039   0.209  1.00  0.00           O  
ATOM    698  CB  TYR B 498     114.701   4.840   0.207  1.00  0.00           C  
ATOM    699  CG  TYR B 498     114.293   3.607   0.981  1.00  0.00           C  
ATOM    700  CD1 TYR B 498     114.332   2.349   0.388  1.00  0.00           C  
ATOM    701  CD2 TYR B 498     113.882   3.693   2.309  1.00  0.00           C  
ATOM    702  CE1 TYR B 498     113.972   1.202   1.098  1.00  0.00           C  
ATOM    703  CE2 TYR B 498     113.522   2.545   3.037  1.00  0.00           C  
ATOM    704  CZ  TYR B 498     113.571   1.310   2.426  1.00  0.00           C  
ATOM    705  OH  TYR B 498     113.232   0.189   3.152  1.00  0.00           O  
ATOM    706  N   PHE B 499     113.961   7.430  -1.458  1.00  0.00           N  
ATOM    707  CA  PHE B 499     114.401   8.510  -2.336  1.00  0.00           C  
ATOM    708  C   PHE B 499     113.939   9.868  -1.843  1.00  0.00           C  
ATOM    709  O   PHE B 499     114.540  10.884  -2.192  1.00  0.00           O  
ATOM    710  CB  PHE B 499     113.897   8.302  -3.767  1.00  0.00           C  
ATOM    711  CG  PHE B 499     114.693   7.303  -4.556  1.00  0.00           C  
ATOM    712  CD1 PHE B 499     115.844   6.721  -4.026  1.00  0.00           C  
ATOM    713  CD2 PHE B 499     114.302   6.955  -5.845  1.00  0.00           C  
ATOM    714  CE1 PHE B 499     116.595   5.801  -4.771  1.00  0.00           C  
ATOM    715  CE2 PHE B 499     115.045   6.037  -6.597  1.00  0.00           C  
ATOM    716  CZ  PHE B 499     116.194   5.460  -6.058  1.00  0.00           C  
ATOM    717  N   LEU B 500     112.873   9.888  -1.040  1.00  0.00           N  
ATOM    718  CA  LEU B 500     112.335  11.141  -0.505  1.00  0.00           C  
ATOM    719  C   LEU B 500     113.353  11.879   0.354  1.00  0.00           C  
ATOM    720  O   LEU B 500     113.296  13.104   0.482  1.00  0.00           O  
ATOM    721  CB  LEU B 500     111.070  10.876   0.320  1.00  0.00           C  
ATOM    722  CG  LEU B 500     109.820  10.463  -0.469  1.00  0.00           C  
ATOM    723  CD1 LEU B 500     108.630  10.263   0.474  1.00  0.00           C  
ATOM    724  CD2 LEU B 500     109.500  11.535  -1.485  1.00  0.00           C  
ATOM    725  N   ASN B 501     114.277  11.124   0.947  1.00  0.00           N  
ATOM    726  CA  ASN B 501     115.327  11.696   1.790  1.00  0.00           C  
ATOM    727  C   ASN B 501     116.437  12.265   0.912  1.00  0.00           C  
ATOM    728  O   ASN B 501     117.296  13.003   1.387  1.00  0.00           O  
ATOM    729  CB  ASN B 501     115.950  10.623   2.693  1.00  0.00           C  
ATOM    730  CG  ASN B 501     114.929   9.918   3.560  1.00  0.00           C  
ATOM    731  OD1 ASN B 501     115.053   8.720   3.832  1.00  0.00           O  
ATOM    732  ND2 ASN B 501     113.925  10.655   4.012  1.00  0.00           N  
ATOM    733  N   LEU B 502     116.411  11.925  -0.370  1.00  0.00           N  
ATOM    734  CA  LEU B 502     117.466  12.362  -1.282  1.00  0.00           C  
ATOM    735  C   LEU B 502     117.203  13.620  -2.095  1.00  0.00           C  
ATOM    736  O   LEU B 502     118.023  14.004  -2.918  1.00  0.00           O  
ATOM    737  CB  LEU B 502     117.840  11.212  -2.222  1.00  0.00           C  
ATOM    738  CG  LEU B 502     118.143   9.891  -1.508  1.00  0.00           C  
ATOM    739  CD1 LEU B 502     118.928   9.000  -2.436  1.00  0.00           C  
ATOM    740  CD2 LEU B 502     118.952  10.128  -0.253  1.00  0.00           C  
ATOM    741  N   VAL B 503     116.069  14.263  -1.866  1.00  0.00           N  
ATOM    742  CA  VAL B 503     115.746  15.483  -2.578  1.00  0.00           C  
ATOM    743  C   VAL B 503     115.078  16.442  -1.602  1.00  0.00           C  
ATOM    744  O   VAL B 503     114.664  16.039  -0.514  1.00  0.00           O  
ATOM    745  CB  VAL B 503     114.801  15.211  -3.769  1.00  0.00           C  
ATOM    746  CG1 VAL B 503     113.459  14.708  -3.270  1.00  0.00           C  
ATOM    747  CG2 VAL B 503     114.628  16.470  -4.588  1.00  0.00           C  
ATOM    748  N   THR B 846     114.976  17.708  -1.989  1.00  0.00           N  
ATOM    749  CA  THR B 846     114.370  18.714  -1.124  1.00  0.00           C  
ATOM    750  C   THR B 846     113.082  19.331  -1.666  1.00  0.00           C  
ATOM    751  O   THR B 846     112.884  19.432  -2.875  1.00  0.00           O  
ATOM    752  CB  THR B 846     115.361  19.849  -0.840  1.00  0.00           C  
ATOM    753  OG1 THR B 846     115.749  20.466  -2.078  1.00  0.00           O  
ATOM    754  CG2 THR B 846     116.594  19.304  -0.133  1.00  0.00           C  
ATOM    755  N   VAL B 847     112.208  19.740  -0.751  1.00  0.00           N  
ATOM    756  CA  VAL B 847     110.945  20.373  -1.113  1.00  0.00           C  
ATOM    757  C   VAL B 847     111.258  21.609  -1.947  1.00  0.00           C  
ATOM    758  O   VAL B 847     110.390  22.150  -2.621  1.00  0.00           O  
ATOM    759  CB  VAL B 847     110.158  20.801   0.144  1.00  0.00           C  
ATOM    760  CG1 VAL B 847     108.884  21.523  -0.254  1.00  0.00           C  
ATOM    761  CG2 VAL B 847     109.831  19.579   0.986  1.00  0.00           C  
ATOM    762  N   SER B 848     112.512  22.046  -1.892  1.00  0.00           N  
ATOM    763  CA  SER B 848     112.967  23.213  -2.640  1.00  0.00           C  
ATOM    764  C   SER B 848     113.200  22.813  -4.092  1.00  0.00           C  
ATOM    765  O   SER B 848     112.555  23.336  -5.003  1.00  0.00           O  
ATOM    766  CB  SER B 848     114.263  23.752  -2.023  1.00  0.00           C  
ATOM    767  OG  SER B 848     114.784  24.852  -2.749  1.00  0.00           O  
ATOM    768  N   HIS B 849     114.123  21.882  -4.302  1.00  0.00           N  
ATOM    769  CA  HIS B 849     114.424  21.408  -5.644  1.00  0.00           C  
ATOM    770  C   HIS B 849     113.113  20.867  -6.217  1.00  0.00           C  
ATOM    771  O   HIS B 849     112.923  20.795  -7.432  1.00  0.00           O  
ATOM    772  CB  HIS B 849     115.486  20.305  -5.576  1.00  0.00           C  
ATOM    773  CG  HIS B 849     116.130  19.999  -6.897  1.00  0.00           C  
ATOM    774  ND1 HIS B 849     117.103  19.030  -7.036  1.00  0.00           N  
ATOM    775  CD2 HIS B 849     115.943  20.527  -8.124  1.00  0.00           C  
ATOM    776  CE1 HIS B 849     117.484  18.977  -8.302  1.00  0.00           C  
ATOM    777  NE2 HIS B 849     116.799  19.872  -8.984  1.00  0.00           N  
ATOM    778  N   LEU B1084     112.206  20.502  -5.317  1.00  0.00           N  
ATOM    779  CA  LEU B1084     110.902  19.967  -5.691  1.00  0.00           C  
ATOM    780  C   LEU B1084     109.958  21.105  -6.061  1.00  0.00           C  
ATOM    781  O   LEU B1084     109.430  21.154  -7.172  1.00  0.00           O  
ATOM    782  CB  LEU B1084     110.316  19.173  -4.520  1.00  0.00           C  
ATOM    783  CG  LEU B1084     109.969  17.702  -4.754  1.00  0.00           C  
ATOM    784  CD1 LEU B1084     111.126  16.992  -5.426  1.00  0.00           C  
ATOM    785  CD2 LEU B1084     109.637  17.046  -3.422  1.00  0.00           C  
ATOM    786  N   ARG B1085     109.756  22.017  -5.113  1.00  0.00           N  
ATOM    787  CA  ARG B1085     108.879  23.172  -5.294  1.00  0.00           C  
ATOM    788  C   ARG B1085     109.341  23.980  -6.493  1.00  0.00           C  
ATOM    789  O   ARG B1085     108.612  24.831  -7.000  1.00  0.00           O  
ATOM    790  CB  ARG B1085     108.921  24.055  -4.042  1.00  0.00           C  
ATOM    791  CG  ARG B1085     107.566  24.518  -3.536  1.00  0.00           C  
ATOM    792  CD  ARG B1085     107.515  24.485  -2.008  1.00  0.00           C  
ATOM    793  NE  ARG B1085     106.186  24.793  -1.482  1.00  0.00           N  
ATOM    794  CZ  ARG B1085     105.073  24.143  -1.816  1.00  0.00           C  
ATOM    795  NH1 ARG B1085     103.909  24.496  -1.283  1.00  0.00           N  
ATOM    796  NH2 ARG B1085     105.117  23.143  -2.688  1.00  0.00           N  
ATOM    797  N   GLN B1087     110.555  23.689  -6.947  1.00  0.00           N  
ATOM    798  CA  GLN B1087     111.159  24.400  -8.064  1.00  0.00           C  
ATOM    799  C   GLN B1087     111.041  23.681  -9.407  1.00  0.00           C  
ATOM    800  O   GLN B1087     111.513  24.188 -10.427  1.00  0.00           O  
ATOM    801  CB  GLN B1087     112.632  24.672  -7.741  1.00  0.00           C  
ATOM    802  CG  GLN B1087     113.065  26.117  -7.924  1.00  0.00           C  
ATOM    803  CD  GLN B1087     114.339  26.443  -7.161  1.00  0.00           C  
ATOM    804  OE1 GLN B1087     114.347  26.481  -5.929  1.00  0.00           O  
ATOM    805  NE2 GLN B1087     115.425  26.678  -7.892  1.00  0.00           N  
ATOM    806  N   ASN B1088     110.423  22.504  -9.418  1.00  0.00           N  
ATOM    807  CA  ASN B1088     110.267  21.770 -10.672  1.00  0.00           C  
ATOM    808  C   ASN B1088     109.361  22.603 -11.577  1.00  0.00           C  
ATOM    809  O   ASN B1088     108.269  23.005 -11.173  1.00  0.00           O  
ATOM    810  CB  ASN B1088     109.634  20.397 -10.427  1.00  0.00           C  
ATOM    811  CG  ASN B1088     109.576  19.546 -11.683  1.00  0.00           C  
ATOM    812  OD1 ASN B1088     109.179  20.016 -12.749  1.00  0.00           O  
ATOM    813  ND2 ASN B1088     109.967  18.282 -11.562  1.00  0.00           N  
ATOM    814  N   PRO B1089     109.807  22.873 -12.815  1.00  0.00           N  
ATOM    815  CA  PRO B1089     109.037  23.669 -13.779  1.00  0.00           C  
ATOM    816  C   PRO B1089     107.727  23.048 -14.253  1.00  0.00           C  
ATOM    817  O   PRO B1089     106.700  23.726 -14.324  1.00  0.00           O  
ATOM    818  CB  PRO B1089     110.029  23.868 -14.922  1.00  0.00           C  
ATOM    819  CG  PRO B1089     110.808  22.595 -14.898  1.00  0.00           C  
ATOM    820  CD  PRO B1089     111.067  22.402 -13.418  1.00  0.00           C  
ATOM    821  N   THR B1090     107.762  21.762 -14.577  1.00  0.00           N  
ATOM    822  CA  THR B1090     106.574  21.075 -15.066  1.00  0.00           C  
ATOM    823  C   THR B1090     105.496  20.872 -14.003  1.00  0.00           C  
ATOM    824  O   THR B1090     104.315  21.107 -14.259  1.00  0.00           O  
ATOM    825  CB  THR B1090     106.938  19.706 -15.662  1.00  0.00           C  
ATOM    826  OG1 THR B1090     107.956  19.874 -16.656  1.00  0.00           O  
ATOM    827  CG2 THR B1090     105.719  19.068 -16.305  1.00  0.00           C  
ATOM    828  N   VAL B1091     105.896  20.438 -12.812  1.00  0.00           N  
ATOM    829  CA  VAL B1091     104.936  20.201 -11.742  1.00  0.00           C  
ATOM    830  C   VAL B1091     104.313  21.508 -11.253  1.00  0.00           C  
ATOM    831  O   VAL B1091     103.139  21.548 -10.889  1.00  0.00           O  
ATOM    832  CB  VAL B1091     105.595  19.471 -10.545  1.00  0.00           C  
ATOM    833  CG1 VAL B1091     106.463  20.434  -9.754  1.00  0.00           C  
ATOM    834  CG2 VAL B1091     104.528  18.857  -9.658  1.00  0.00           C  
ATOM    835  N   LYS B1093     105.102  22.578 -11.249  1.00  0.00           N  
ATOM    836  CA  LYS B1093     104.615  23.877 -10.804  1.00  0.00           C  
ATOM    837  C   LYS B1093     103.528  24.368 -11.753  1.00  0.00           C  
ATOM    838  O   LYS B1093     102.518  24.929 -11.324  1.00  0.00           O  
ATOM    839  CB  LYS B1093     105.768  24.883 -10.764  1.00  0.00           C  
ATOM    840  CG  LYS B1093     105.392  26.256 -10.233  1.00  0.00           C  
ATOM    841  CD  LYS B1093     106.596  27.193 -10.242  1.00  0.00           C  
ATOM    842  CE  LYS B1093     106.234  28.578  -9.722  1.00  0.00           C  
ATOM    843  NZ  LYS B1093     107.403  29.502  -9.737  1.00  0.00           N  
ATOM    844  N   ALA B1098     103.744  24.143 -13.046  1.00  0.00           N  
ATOM    845  CA  ALA B1098     102.802  24.555 -14.082  1.00  0.00           C  
ATOM    846  C   ALA B1098     101.537  23.705 -14.051  1.00  0.00           C  
ATOM    847  O   ALA B1098     100.441  24.185 -14.345  1.00  0.00           O  
ATOM    848  CB  ALA B1098     103.464  24.453 -15.450  1.00  0.00           C  
ATOM    849  N   GLU B1099     101.697  22.435 -13.697  1.00  0.00           N  
ATOM    850  CA  GLU B1099     100.571  21.518 -13.623  1.00  0.00           C  
ATOM    851  C   GLU B1099      99.712  21.838 -12.406  1.00  0.00           C  
ATOM    852  O   GLU B1099      98.501  21.638 -12.425  1.00  0.00           O  
ATOM    853  CB  GLU B1099     101.077  20.079 -13.534  1.00  0.00           C  
ATOM    854  CG  GLU B1099     101.875  19.630 -14.750  1.00  0.00           C  
ATOM    855  CD  GLU B1099     102.583  18.303 -14.531  1.00  0.00           C  
ATOM    856  OE1 GLU B1099     103.211  17.799 -15.486  1.00  0.00           O  
ATOM    857  OE2 GLU B1099     102.516  17.764 -13.405  1.00  0.00           O  
ATOM    858  N   ILE B1100     100.345  22.343 -11.351  1.00  0.00           N  
ATOM    859  CA  ILE B1100      99.635  22.683 -10.122  1.00  0.00           C  
ATOM    860  C   ILE B1100      98.710  23.883 -10.302  1.00  0.00           C  
ATOM    861  O   ILE B1100      97.563  23.864  -9.853  1.00  0.00           O  
ATOM    862  CB  ILE B1100     100.621  22.988  -8.974  1.00  0.00           C  
ATOM    863  CG1 ILE B1100     101.418  21.729  -8.625  1.00  0.00           C  
ATOM    864  CG2 ILE B1100      99.861  23.492  -7.754  1.00  0.00           C  
ATOM    865  CD1 ILE B1100     102.450  21.935  -7.533  1.00  0.00           C  
ATOM    866  N   ALA B1101      99.216  24.926 -10.954  1.00  0.00           N  
ATOM    867  CA  ALA B1101      98.434  26.137 -11.190  1.00  0.00           C  
ATOM    868  C   ALA B1101      97.347  25.868 -12.226  1.00  0.00           C  
ATOM    869  O   ALA B1101      96.320  26.547 -12.258  1.00  0.00           O  
ATOM    870  CB  ALA B1101      99.345  27.266 -11.667  1.00  0.00           C  
ATOM    871  N   GLN B1102      97.584  24.867 -13.069  1.00  0.00           N  
ATOM    872  CA  GLN B1102      96.632  24.504 -14.109  1.00  0.00           C  
ATOM    873  C   GLN B1102      95.483  23.679 -13.540  1.00  0.00           C  
ATOM    874  O   GLN B1102      94.534  23.345 -14.246  1.00  0.00           O  
ATOM    875  CB  GLN B1102      97.340  23.724 -15.218  1.00  0.00           C  
ATOM    876  CG  GLN B1102      96.433  23.298 -16.354  1.00  0.00           C  
ATOM    877  CD  GLN B1102      97.057  23.530 -17.717  1.00  0.00           C  
ATOM    878  OE1 GLN B1102      98.162  23.062 -17.995  1.00  0.00           O  
ATOM    879  NE2 GLN B1102      96.349  24.257 -18.575  1.00  0.00           N  
ATOM    880  N   LYS B1103      95.574  23.352 -12.256  1.00  0.00           N  
ATOM    881  CA  LYS B1103      94.535  22.577 -11.594  1.00  0.00           C  
ATOM    882  C   LYS B1103      94.061  23.367 -10.383  1.00  0.00           C  
ATOM    883  O   LYS B1103      93.176  22.936  -9.642  1.00  0.00           O  
ATOM    884  CB  LYS B1103      95.087  21.213 -11.179  1.00  0.00           C  
ATOM    885  CG  LYS B1103      95.908  20.576 -12.285  1.00  0.00           C  
ATOM    886  CD  LYS B1103      96.272  19.129 -12.021  1.00  0.00           C  
ATOM    887  CE  LYS B1103      95.212  18.200 -12.575  1.00  0.00           C  
ATOM    888  NZ  LYS B1103      95.805  16.901 -12.980  1.00  0.00           N  
ATOM    889  N   GLY B1104      94.665  24.536 -10.203  1.00  0.00           N  
ATOM    890  CA  GLY B1104      94.304  25.415  -9.107  1.00  0.00           C  
ATOM    891  C   GLY B1104      94.474  24.836  -7.720  1.00  0.00           C  
ATOM    892  O   GLY B1104      93.579  24.955  -6.886  1.00  0.00           O  
ATOM    893  N   TYR B1105      95.616  24.210  -7.464  1.00  0.00           N  
ATOM    894  CA  TYR B1105      95.866  23.641  -6.149  1.00  0.00           C  
ATOM    895  C   TYR B1105      96.335  24.737  -5.199  1.00  0.00           C  
ATOM    896  O   TYR B1105      96.225  24.601  -3.981  1.00  0.00           O  
ATOM    897  CB  TYR B1105      96.943  22.553  -6.212  1.00  0.00           C  
ATOM    898  CG  TYR B1105      96.549  21.285  -6.936  1.00  0.00           C  
ATOM    899  CD1 TYR B1105      95.303  20.696  -6.729  1.00  0.00           C  
ATOM    900  CD2 TYR B1105      97.452  20.635  -7.777  1.00  0.00           C  
ATOM    901  CE1 TYR B1105      94.968  19.488  -7.339  1.00  0.00           C  
ATOM    902  CE2 TYR B1105      97.128  19.428  -8.389  1.00  0.00           C  
ATOM    903  CZ  TYR B1105      95.885  18.859  -8.164  1.00  0.00           C  
ATOM    904  OH  TYR B1105      95.566  17.656  -8.750  1.00  0.00           O  
ATOM    905  N   GLY B1106      96.854  25.822  -5.763  1.00  0.00           N  
ATOM    906  CA  GLY B1106      97.356  26.901  -4.935  1.00  0.00           C  
ATOM    907  C   GLY B1106      98.508  26.354  -4.114  1.00  0.00           C  
ATOM    908  O   GLY B1106      99.389  25.684  -4.651  1.00  0.00           O  
ATOM    909  N   GLU B1107      98.513  26.627  -2.815  1.00  0.00           N  
ATOM    910  CA  GLU B1107      99.571  26.117  -1.958  1.00  0.00           C  
ATOM    911  C   GLU B1107      99.132  24.785  -1.361  1.00  0.00           C  
ATOM    912  O   GLU B1107      99.941  24.047  -0.799  1.00  0.00           O  
ATOM    913  CB  GLU B1107      99.896  27.125  -0.850  1.00  0.00           C  
ATOM    914  CG  GLU B1107      98.713  27.532   0.013  1.00  0.00           C  
ATOM    915  CD  GLU B1107      98.966  28.834   0.750  1.00  0.00           C  
ATOM    916  OE1 GLU B1107      98.110  29.236   1.567  1.00  0.00           O  
ATOM    917  OE2 GLU B1107     100.018  29.459   0.501  1.00  0.00           O  
ATOM    918  N   ARG B1179      97.843  24.481  -1.492  1.00  0.00           N  
ATOM    919  CA  ARG B1179      97.301  23.230  -0.980  1.00  0.00           C  
ATOM    920  C   ARG B1179      97.332  22.193  -2.100  1.00  0.00           C  
ATOM    921  O   ARG B1179      96.316  21.863  -2.708  1.00  0.00           O  
ATOM    922  CB  ARG B1179      95.873  23.442  -0.444  1.00  0.00           C  
ATOM    923  CG  ARG B1179      94.814  23.769  -1.483  1.00  0.00           C  
ATOM    924  CD  ARG B1179      93.930  22.556  -1.754  1.00  0.00           C  
ATOM    925  NE  ARG B1179      92.926  22.343  -0.714  1.00  0.00           N  
ATOM    926  CZ  ARG B1179      91.788  23.024  -0.632  1.00  0.00           C  
ATOM    927  NH1 ARG B1179      90.928  22.771   0.346  1.00  0.00           N  
ATOM    928  NH2 ARG B1179      91.504  23.953  -1.538  1.00  0.00           N  
ATOM    929  N   VAL B1192      98.531  21.692  -2.376  1.00  0.00           N  
ATOM    930  CA  VAL B1192      98.726  20.699  -3.422  1.00  0.00           C  
ATOM    931  C   VAL B1192      98.821  19.306  -2.820  1.00  0.00           C  
ATOM    932  O   VAL B1192      99.400  19.122  -1.747  1.00  0.00           O  
ATOM    933  CB  VAL B1192     100.027  20.962  -4.195  1.00  0.00           C  
ATOM    934  CG1 VAL B1192     100.079  20.093  -5.436  1.00  0.00           C  
ATOM    935  CG2 VAL B1192     100.131  22.425  -4.554  1.00  0.00           C  
ATOM    936  N   PRO B1193      98.233  18.308  -3.489  1.00  0.00           N  
ATOM    937  CA  PRO B1193      98.308  16.946  -2.954  1.00  0.00           C  
ATOM    938  C   PRO B1193      99.768  16.530  -2.788  1.00  0.00           C  
ATOM    939  O   PRO B1193     100.520  16.498  -3.760  1.00  0.00           O  
ATOM    940  CB  PRO B1193      97.591  16.125  -4.019  1.00  0.00           C  
ATOM    941  CG  PRO B1193      96.547  17.072  -4.503  1.00  0.00           C  
ATOM    942  CD  PRO B1193      97.308  18.373  -4.634  1.00  0.00           C  
ATOM    943  N   ALA B1194     100.163  16.223  -1.557  1.00  0.00           N  
ATOM    944  CA  ALA B1194     101.532  15.805  -1.271  1.00  0.00           C  
ATOM    945  C   ALA B1194     101.981  14.732  -2.259  1.00  0.00           C  
ATOM    946  O   ALA B1194     103.037  14.856  -2.883  1.00  0.00           O  
ATOM    947  CB  ALA B1194     101.624  15.279   0.147  1.00  0.00           C  
ATOM    948  N   GLY B1195     101.173  13.682  -2.398  1.00  0.00           N  
ATOM    949  CA  GLY B1195     101.497  12.607  -3.318  1.00  0.00           C  
ATOM    950  C   GLY B1195     101.795  13.141  -4.703  1.00  0.00           C  
ATOM    951  O   GLY B1195     102.678  12.631  -5.402  1.00  0.00           O  
ATOM    952  N   PHE B1196     101.059  14.171  -5.110  1.00  0.00           N  
ATOM    953  CA  PHE B1196     101.272  14.772  -6.421  1.00  0.00           C  
ATOM    954  C   PHE B1196     102.539  15.632  -6.429  1.00  0.00           C  
ATOM    955  O   PHE B1196     103.314  15.600  -7.380  1.00  0.00           O  
ATOM    956  CB  PHE B1196     100.079  15.645  -6.822  1.00  0.00           C  
ATOM    957  CG  PHE B1196     100.139  16.129  -8.250  1.00  0.00           C  
ATOM    958  CD1 PHE B1196      99.743  15.303  -9.296  1.00  0.00           C  
ATOM    959  CD2 PHE B1196     100.623  17.400  -8.549  1.00  0.00           C  
ATOM    960  CE1 PHE B1196      99.822  15.732 -10.618  1.00  0.00           C  
ATOM    961  CE2 PHE B1196     100.709  17.844  -9.873  1.00  0.00           C  
ATOM    962  CZ  PHE B1196     100.308  17.010 -10.908  1.00  0.00           C  
ATOM    963  N   PHE B1198     102.738  16.403  -5.364  1.00  0.00           N  
ATOM    964  CA  PHE B1198     103.910  17.271  -5.254  1.00  0.00           C  
ATOM    965  C   PHE B1198     105.209  16.487  -5.417  1.00  0.00           C  
ATOM    966  O   PHE B1198     106.169  16.949  -6.031  1.00  0.00           O  
ATOM    967  CB  PHE B1198     103.903  17.963  -3.892  1.00  0.00           C  
ATOM    968  CG  PHE B1198     105.092  18.843  -3.648  1.00  0.00           C  
ATOM    969  CD1 PHE B1198     105.878  18.669  -2.510  1.00  0.00           C  
ATOM    970  CD2 PHE B1198     105.412  19.863  -4.537  1.00  0.00           C  
ATOM    971  CE1 PHE B1198     106.966  19.501  -2.261  1.00  0.00           C  
ATOM    972  CE2 PHE B1198     106.499  20.703  -4.298  1.00  0.00           C  
ATOM    973  CZ  PHE B1198     107.278  20.522  -3.158  1.00  0.00           C  
ATOM    974  N   VAL B1199     105.214  15.280  -4.880  1.00  0.00           N  
ATOM    975  CA  VAL B1199     106.380  14.421  -4.908  1.00  0.00           C  
ATOM    976  C   VAL B1199     106.373  13.402  -6.049  1.00  0.00           C  
ATOM    977  O   VAL B1199     107.259  12.554  -6.126  1.00  0.00           O  
ATOM    978  CB  VAL B1199     106.477  13.691  -3.543  1.00  0.00           C  
ATOM    979  CG1 VAL B1199     107.472  12.578  -3.600  1.00  0.00           C  
ATOM    980  CG2 VAL B1199     106.853  14.682  -2.457  1.00  0.00           C  
ATOM    981  N   TYR B1200     105.416  13.487  -6.968  1.00  0.00           N  
ATOM    982  CA  TYR B1200     105.382  12.478  -8.024  1.00  0.00           C  
ATOM    983  C   TYR B1200     106.664  12.301  -8.835  1.00  0.00           C  
ATOM    984  O   TYR B1200     106.917  11.219  -9.366  1.00  0.00           O  
ATOM    985  CB  TYR B1200     104.150  12.674  -8.931  1.00  0.00           C  
ATOM    986  CG  TYR B1200     104.348  13.277 -10.306  1.00  0.00           C  
ATOM    987  CD1 TYR B1200     103.964  14.597 -10.570  1.00  0.00           C  
ATOM    988  CD2 TYR B1200     104.787  12.494 -11.373  1.00  0.00           C  
ATOM    989  CE1 TYR B1200     103.995  15.118 -11.871  1.00  0.00           C  
ATOM    990  CE2 TYR B1200     104.825  13.001 -12.675  1.00  0.00           C  
ATOM    991  CZ  TYR B1200     104.422  14.312 -12.916  1.00  0.00           C  
ATOM    992  OH  TYR B1200     104.418  14.798 -14.205  1.00  0.00           O  
ATOM    993  N   PRO B1201     107.500  13.346  -8.938  1.00  0.00           N  
ATOM    994  CA  PRO B1201     108.735  13.161  -9.709  1.00  0.00           C  
ATOM    995  C   PRO B1201     109.663  12.128  -9.049  1.00  0.00           C  
ATOM    996  O   PRO B1201     110.370  11.392  -9.733  1.00  0.00           O  
ATOM    997  CB  PRO B1201     109.349  14.555  -9.712  1.00  0.00           C  
ATOM    998  CG  PRO B1201     108.140  15.443  -9.690  1.00  0.00           C  
ATOM    999  CD  PRO B1201     107.276  14.775  -8.653  1.00  0.00           C  
ATOM   1000  N   VAL B1202     109.645  12.056  -7.720  1.00  0.00           N  
ATOM   1001  CA  VAL B1202     110.505  11.109  -7.044  1.00  0.00           C  
ATOM   1002  C   VAL B1202     109.973   9.679  -7.027  1.00  0.00           C  
ATOM   1003  O   VAL B1202     110.750   8.747  -6.815  1.00  0.00           O  
ATOM   1004  CB  VAL B1202     110.890  11.599  -5.602  1.00  0.00           C  
ATOM   1005  CG1 VAL B1202     110.137  12.856  -5.252  1.00  0.00           C  
ATOM   1006  CG2 VAL B1202     110.658  10.511  -4.576  1.00  0.00           C  
ATOM   1007  N   SER B1203     108.672   9.484  -7.253  1.00  0.00           N  
ATOM   1008  CA  SER B1203     108.150   8.120  -7.311  1.00  0.00           C  
ATOM   1009  C   SER B1203     108.482   7.608  -8.711  1.00  0.00           C  
ATOM   1010  O   SER B1203     108.617   6.406  -8.930  1.00  0.00           O  
ATOM   1011  CB  SER B1203     106.638   8.079  -7.077  1.00  0.00           C  
ATOM   1012  OG  SER B1203     106.089   9.374  -7.133  1.00  0.00           O  
ATOM   1013  N   GLN B1204     108.610   8.523  -9.667  1.00  0.00           N  
ATOM   1014  CA  GLN B1204     108.969   8.140 -11.033  1.00  0.00           C  
ATOM   1015  C   GLN B1204     110.430   7.714 -11.051  1.00  0.00           C  
ATOM   1016  O   GLN B1204     110.791   6.730 -11.689  1.00  0.00           O  
ATOM   1017  CB  GLN B1204     108.775   9.317 -11.979  1.00  0.00           C  
ATOM   1018  CG  GLN B1204     109.043   8.965 -13.438  1.00  0.00           C  
ATOM   1019  CD  GLN B1204     108.021   9.622 -14.342  1.00  0.00           C  
ATOM   1020  OE1 GLN B1204     107.026  10.170 -13.862  1.00  0.00           O  
ATOM   1021  NE2 GLN B1204     108.245   9.564 -15.647  1.00  0.00           N  
ATOM   1022  N   ALA B1205     111.267   8.479 -10.361  1.00  0.00           N  
ATOM   1023  CA  ALA B1205     112.687   8.151 -10.291  1.00  0.00           C  
ATOM   1024  C   ALA B1205     112.775   6.724  -9.754  1.00  0.00           C  
ATOM   1025  O   ALA B1205     113.539   5.901 -10.264  1.00  0.00           O  
ATOM   1026  CB  ALA B1205     113.404   9.121  -9.361  1.00  0.00           C  
ATOM   1027  N   ALA B1206     111.952   6.442  -8.746  1.00  0.00           N  
ATOM   1028  CA  ALA B1206     111.890   5.127  -8.106  1.00  0.00           C  
ATOM   1029  C   ALA B1206     111.524   4.026  -9.090  1.00  0.00           C  
ATOM   1030  O   ALA B1206     112.087   2.931  -9.038  1.00  0.00           O  
ATOM   1031  CB  ALA B1206     110.880   5.143  -6.961  1.00  0.00           C  
ATOM   1032  N   ASP B1207     110.555   4.298  -9.963  1.00  0.00           N  
ATOM   1033  CA  ASP B1207     110.157   3.308 -10.972  1.00  0.00           C  
ATOM   1034  C   ASP B1207     111.358   3.045 -11.871  1.00  0.00           C  
ATOM   1035  O   ASP B1207     111.688   1.901 -12.172  1.00  0.00           O  
ATOM   1036  CB  ASP B1207     109.009   3.823 -11.852  1.00  0.00           C  
ATOM   1037  CG  ASP B1207     107.743   4.079 -11.075  1.00  0.00           C  
ATOM   1038  OD1 ASP B1207     107.321   3.185 -10.316  1.00  0.00           O  
ATOM   1039  OD2 ASP B1207     107.167   5.180 -11.235  1.00  0.00           O  
ATOM   1040  N   ILE B1208     112.013   4.121 -12.293  1.00  0.00           N  
ATOM   1041  CA  ILE B1208     113.168   4.009 -13.179  1.00  0.00           C  
ATOM   1042  C   ILE B1208     114.320   3.241 -12.542  1.00  0.00           C  
ATOM   1043  O   ILE B1208     114.886   2.336 -13.157  1.00  0.00           O  
ATOM   1044  CB  ILE B1208     113.668   5.405 -13.599  1.00  0.00           C  
ATOM   1045  CG1 ILE B1208     112.585   6.099 -14.428  1.00  0.00           C  
ATOM   1046  CG2 ILE B1208     114.978   5.279 -14.362  1.00  0.00           C  
ATOM   1047  CD1 ILE B1208     112.810   7.572 -14.650  1.00  0.00           C  
ATOM   1048  N   ALA B1209     114.662   3.612 -11.314  1.00  0.00           N  
ATOM   1049  CA  ALA B1209     115.748   2.963 -10.594  1.00  0.00           C  
ATOM   1050  C   ALA B1209     115.449   1.495 -10.299  1.00  0.00           C  
ATOM   1051  O   ALA B1209     116.249   0.612 -10.603  1.00  0.00           O  
ATOM   1052  CB  ALA B1209     116.017   3.703  -9.301  1.00  0.00           C  
ATOM   1053  N   ALA B1210     114.295   1.231  -9.703  1.00  0.00           N  
ATOM   1054  CA  ALA B1210     113.943  -0.136  -9.369  1.00  0.00           C  
ATOM   1055  C   ALA B1210     113.870  -1.043 -10.588  1.00  0.00           C  
ATOM   1056  O   ALA B1210     114.115  -2.248 -10.489  1.00  0.00           O  
ATOM   1057  CB  ALA B1210     112.614  -0.166  -8.608  1.00  0.00           C  
ATOM   1058  N   PHE B1211     113.546  -0.477 -11.745  1.00  0.00           N  
ATOM   1059  CA  PHE B1211     113.440  -1.293 -12.945  1.00  0.00           C  
ATOM   1060  C   PHE B1211     114.739  -1.455 -13.717  1.00  0.00           C  
ATOM   1061  O   PHE B1211     114.781  -2.163 -14.726  1.00  0.00           O  
ATOM   1062  CB  PHE B1211     112.332  -0.749 -13.851  1.00  0.00           C  
ATOM   1063  CG  PHE B1211     110.949  -1.110 -13.377  1.00  0.00           C  
ATOM   1064  CD1 PHE B1211     109.931  -0.168 -13.369  1.00  0.00           C  
ATOM   1065  CD2 PHE B1211     110.680  -2.396 -12.905  1.00  0.00           C  
ATOM   1066  CE1 PHE B1211     108.667  -0.490 -12.898  1.00  0.00           C  
ATOM   1067  CE2 PHE B1211     109.414  -2.737 -12.428  1.00  0.00           C  
ATOM   1068  CZ  PHE B1211     108.403  -1.776 -12.423  1.00  0.00           C  
ATOM   1069  N   GLY B1291     115.800  -0.825 -13.224  1.00  0.00           N  
ATOM   1070  CA  GLY B1291     117.092  -0.930 -13.874  1.00  0.00           C  
ATOM   1071  C   GLY B1291     117.131  -0.327 -15.260  1.00  0.00           C  
ATOM   1072  O   GLY B1291     117.870  -0.800 -16.117  1.00  0.00           O  
ATOM   1073  N   ALA B1292     116.338   0.715 -15.478  1.00  0.00           N  
ATOM   1074  CA  ALA B1292     116.274   1.385 -16.772  1.00  0.00           C  
ATOM   1075  C   ALA B1292     117.467   2.294 -16.967  1.00  0.00           C  
ATOM   1076  O   ALA B1292     117.843   3.022 -16.051  1.00  0.00           O  
ATOM   1077  CB  ALA B1292     114.998   2.204 -16.877  1.00  0.00           C  
ATOM   1078  N   THR B1293     118.033   2.262 -18.169  1.00  0.00           N  
ATOM   1079  CA  THR B1293     119.190   3.083 -18.526  1.00  0.00           C  
ATOM   1080  C   THR B1293     118.825   4.086 -19.620  1.00  0.00           C  
ATOM   1081  O   THR B1293     119.520   5.084 -19.817  1.00  0.00           O  
ATOM   1082  CB  THR B1293     120.348   2.216 -19.047  1.00  0.00           C  
ATOM   1083  OG1 THR B1293     119.976   1.637 -20.301  1.00  0.00           O  
ATOM   1084  CG2 THR B1293     120.661   1.094 -18.066  1.00  0.00           C  
ATOM   1085  N   LEU B1294     117.745   3.811 -20.343  1.00  0.00           N  
ATOM   1086  CA  LEU B1294     117.293   4.706 -21.403  1.00  0.00           C  
ATOM   1087  C   LEU B1294     115.813   5.010 -21.220  1.00  0.00           C  
ATOM   1088  O   LEU B1294     114.977   4.105 -21.200  1.00  0.00           O  
ATOM   1089  CB  LEU B1294     117.513   4.071 -22.777  1.00  0.00           C  
ATOM   1090  CG  LEU B1294     117.929   5.051 -23.879  1.00  0.00           C  
ATOM   1091  CD1 LEU B1294     117.357   4.559 -25.185  1.00  0.00           C  
ATOM   1092  CD2 LEU B1294     117.430   6.467 -23.590  1.00  0.00           C  
ATOM   1093  N   VAL B1295     115.486   6.290 -21.112  1.00  0.00           N  
ATOM   1094  CA  VAL B1295     114.102   6.691 -20.899  1.00  0.00           C  
ATOM   1095  C   VAL B1295     113.590   7.717 -21.903  1.00  0.00           C  
ATOM   1096  O   VAL B1295     113.999   8.876 -21.878  1.00  0.00           O  
ATOM   1097  CB  VAL B1295     113.932   7.253 -19.473  1.00  0.00           C  
ATOM   1098  CG1 VAL B1295     112.489   7.637 -19.223  1.00  0.00           C  
ATOM   1099  CG2 VAL B1295     114.385   6.206 -18.460  1.00  0.00           C  
ATOM   1100  N   PRO B1296     112.691   7.301 -22.811  1.00  0.00           N  
ATOM   1101  CA  PRO B1296     112.162   8.249 -23.792  1.00  0.00           C  
ATOM   1102  C   PRO B1296     111.647   9.472 -23.047  1.00  0.00           C  
ATOM   1103  O   PRO B1296     111.064   9.353 -21.968  1.00  0.00           O  
ATOM   1104  CB  PRO B1296     111.059   7.452 -24.467  1.00  0.00           C  
ATOM   1105  CG  PRO B1296     111.648   6.075 -24.492  1.00  0.00           C  
ATOM   1106  CD  PRO B1296     112.202   5.938 -23.084  1.00  0.00           C  
ATOM   1107  N   VAL B1297     111.862  10.649 -23.623  1.00  0.00           N  
ATOM   1108  CA  VAL B1297     111.469  11.890 -22.970  1.00  0.00           C  
ATOM   1109  C   VAL B1297     111.046  13.005 -23.930  1.00  0.00           C  
ATOM   1110  O   VAL B1297     111.327  12.959 -25.131  1.00  0.00           O  
ATOM   1111  CB  VAL B1297     112.650  12.395 -22.114  1.00  0.00           C  
ATOM   1112  CG1 VAL B1297     113.891  12.473 -22.983  1.00  0.00           C  
ATOM   1113  CG2 VAL B1297     112.359  13.753 -21.515  1.00  0.00           C  
ATOM   1114  N   GLY B1298     110.354  13.996 -23.374  1.00  0.00           N  
ATOM   1115  CA  GLY B1298     109.910  15.152 -24.127  1.00  0.00           C  
ATOM   1116  C   GLY B1298     110.477  16.354 -23.394  1.00  0.00           C  
ATOM   1117  O   GLY B1298     111.073  16.189 -22.332  1.00  0.00           O  
ATOM   1118  N   ASP B1299     110.300  17.556 -23.934  1.00  0.00           N  
ATOM   1119  CA  ASP B1299     110.831  18.757 -23.287  1.00  0.00           C  
ATOM   1120  C   ASP B1299     110.391  18.975 -21.835  1.00  0.00           C  
ATOM   1121  O   ASP B1299     111.195  19.379 -20.993  1.00  0.00           O  
ATOM   1122  CB  ASP B1299     110.475  19.998 -24.110  1.00  0.00           C  
ATOM   1123  CG  ASP B1299     111.374  20.176 -25.318  1.00  0.00           C  
ATOM   1124  OD1 ASP B1299     111.132  21.117 -26.102  1.00  0.00           O  
ATOM   1125  OD2 ASP B1299     112.323  19.380 -25.485  1.00  0.00           O  
ATOM   1126  N   ASP B1300     109.118  18.715 -21.548  1.00  0.00           N  
ATOM   1127  CA  ASP B1300     108.570  18.899 -20.202  1.00  0.00           C  
ATOM   1128  C   ASP B1300     108.881  17.748 -19.244  1.00  0.00           C  
ATOM   1129  O   ASP B1300     108.388  17.718 -18.113  1.00  0.00           O  
ATOM   1130  CB  ASP B1300     107.054  19.102 -20.285  1.00  0.00           C  
ATOM   1131  CG  ASP B1300     106.366  18.016 -21.090  1.00  0.00           C  
ATOM   1132  OD1 ASP B1300     106.701  17.865 -22.285  1.00  0.00           O  
ATOM   1133  OD2 ASP B1300     105.496  17.314 -20.528  1.00  0.00           O  
ATOM   1134  N   GLN B1301     109.701  16.806 -19.695  1.00  0.00           N  
ATOM   1135  CA  GLN B1301     110.072  15.658 -18.874  1.00  0.00           C  
ATOM   1136  C   GLN B1301     111.489  15.833 -18.332  1.00  0.00           C  
ATOM   1137  O   GLN B1301     111.778  15.437 -17.204  1.00  0.00           O  
ATOM   1138  CB  GLN B1301     110.005  14.377 -19.702  1.00  0.00           C  
ATOM   1139  CG  GLN B1301     108.842  14.312 -20.677  1.00  0.00           C  
ATOM   1140  CD  GLN B1301     107.572  13.772 -20.057  1.00  0.00           C  
ATOM   1141  OE1 GLN B1301     106.523  13.739 -20.700  1.00  0.00           O  
ATOM   1142  NE2 GLN B1301     107.660  13.341 -18.805  1.00  0.00           N  
ATOM   1143  N   LEU B1302     112.365  16.429 -19.139  1.00  0.00           N  
ATOM   1144  CA  LEU B1302     113.753  16.657 -18.741  1.00  0.00           C  
ATOM   1145  C   LEU B1302     113.893  17.054 -17.278  1.00  0.00           C  
ATOM   1146  O   LEU B1302     114.763  16.546 -16.576  1.00  0.00           O  
ATOM   1147  CB  LEU B1302     114.395  17.747 -19.600  1.00  0.00           C  
ATOM   1148  CG  LEU B1302     114.630  17.482 -21.084  1.00  0.00           C  
ATOM   1149  CD1 LEU B1302     115.295  18.707 -21.702  1.00  0.00           C  
ATOM   1150  CD2 LEU B1302     115.504  16.245 -21.266  1.00  0.00           C  
ATOM   1151  N   PRO B1303     113.040  17.974 -16.795  1.00  0.00           N  
ATOM   1152  CA  PRO B1303     113.132  18.393 -15.393  1.00  0.00           C  
ATOM   1153  C   PRO B1303     112.905  17.254 -14.405  1.00  0.00           C  
ATOM   1154  O   PRO B1303     113.320  17.329 -13.247  1.00  0.00           O  
ATOM   1155  CB  PRO B1303     112.059  19.474 -15.287  1.00  0.00           C  
ATOM   1156  CG  PRO B1303     111.049  19.032 -16.291  1.00  0.00           C  
ATOM   1157  CD  PRO B1303     111.916  18.655 -17.459  1.00  0.00           C  
ATOM   1158  N   MET B1304     112.244  16.202 -14.869  1.00  0.00           N  
ATOM   1159  CA  MET B1304     111.964  15.054 -14.022  1.00  0.00           C  
ATOM   1160  C   MET B1304     113.000  13.958 -14.237  1.00  0.00           C  
ATOM   1161  O   MET B1304     113.498  13.368 -13.280  1.00  0.00           O  
ATOM   1162  CB  MET B1304     110.551  14.534 -14.312  1.00  0.00           C  
ATOM   1163  CG  MET B1304     110.176  13.242 -13.599  1.00  0.00           C  
ATOM   1164  SD  MET B1304     111.024  11.822 -14.310  1.00  0.00           S  
ATOM   1165  CE  MET B1304     110.358  11.867 -15.995  1.00  0.00           C  
ATOM   1166  N   LEU B1306     113.330  13.693 -15.497  1.00  0.00           N  
ATOM   1167  CA  LEU B1306     114.310  12.665 -15.827  1.00  0.00           C  
ATOM   1168  C   LEU B1306     115.711  13.145 -15.462  1.00  0.00           C  
ATOM   1169  O   LEU B1306     116.678  12.390 -15.532  1.00  0.00           O  
ATOM   1170  CB  LEU B1306     114.229  12.319 -17.320  1.00  0.00           C  
ATOM   1171  CG  LEU B1306     114.862  11.010 -17.811  1.00  0.00           C  
ATOM   1172  CD1 LEU B1306     116.361  11.155 -17.964  1.00  0.00           C  
ATOM   1173  CD2 LEU B1306     114.516   9.897 -16.841  1.00  0.00           C  
ATOM   1174  N   GLU B1310     115.811  14.407 -15.061  1.00  0.00           N  
ATOM   1175  CA  GLU B1310     117.092  14.973 -14.664  1.00  0.00           C  
ATOM   1176  C   GLU B1310     117.184  14.811 -13.153  1.00  0.00           C  
ATOM   1177  O   GLU B1310     118.264  14.600 -12.608  1.00  0.00           O  
ATOM   1178  CB  GLU B1310     117.169  16.458 -15.028  1.00  0.00           C  
ATOM   1179  CG  GLU B1310     118.573  16.943 -15.360  1.00  0.00           C  
ATOM   1180  CD  GLU B1310     118.658  18.451 -15.517  1.00  0.00           C  
ATOM   1181  OE1 GLU B1310     119.691  18.943 -16.020  1.00  0.00           O  
ATOM   1182  OE2 GLU B1310     117.693  19.145 -15.128  1.00  0.00           O  
ATOM   1183  N   GLN B1312     116.037  14.906 -12.485  1.00  0.00           N  
ATOM   1184  CA  GLN B1312     115.989  14.758 -11.038  1.00  0.00           C  
ATOM   1185  C   GLN B1312     116.141  13.287 -10.681  1.00  0.00           C  
ATOM   1186  O   GLN B1312     116.494  12.947  -9.560  1.00  0.00           O  
ATOM   1187  CB  GLN B1312     114.674  15.297 -10.475  1.00  0.00           C  
ATOM   1188  CG  GLN B1312     114.683  15.390  -8.955  1.00  0.00           C  
ATOM   1189  CD  GLN B1312     113.558  16.233  -8.408  1.00  0.00           C  
ATOM   1190  OE1 GLN B1312     113.489  16.476  -7.206  1.00  0.00           O  
ATOM   1191  NE2 GLN B1312     112.671  16.689  -9.286  1.00  0.00           N  
ATOM   1192  N   THR B1314     115.859  12.418 -11.643  1.00  0.00           N  
ATOM   1193  CA  THR B1314     116.021  10.992 -11.432  1.00  0.00           C  
ATOM   1194  C   THR B1314     117.532  10.716 -11.377  1.00  0.00           C  
ATOM   1195  O   THR B1314     118.003   9.941 -10.537  1.00  0.00           O  
ATOM   1196  CB  THR B1314     115.371  10.180 -12.574  1.00  0.00           C  
ATOM   1197  OG1 THR B1314     113.942  10.246 -12.455  1.00  0.00           O  
ATOM   1198  CG2 THR B1314     115.805   8.732 -12.517  1.00  0.00           C  
ATOM   1199  N   ARG B1316     118.291  11.362 -12.263  1.00  0.00           N  
ATOM   1200  CA  ARG B1316     119.745  11.197 -12.286  1.00  0.00           C  
ATOM   1201  C   ARG B1316     120.323  11.845 -11.029  1.00  0.00           C  
ATOM   1202  O   ARG B1316     121.273  11.340 -10.435  1.00  0.00           O  
ATOM   1203  CB  ARG B1316     120.335  11.858 -13.538  1.00  0.00           C  
ATOM   1204  CG  ARG B1316     120.059  11.103 -14.845  1.00  0.00           C  
ATOM   1205  CD  ARG B1316     120.094  12.028 -16.070  1.00  0.00           C  
ATOM   1206  NE  ARG B1316     121.299  12.856 -16.120  1.00  0.00           N  
ATOM   1207  CZ  ARG B1316     122.433  12.511 -16.720  1.00  0.00           C  
ATOM   1208  NH1 ARG B1316     123.467  13.342 -16.710  1.00  0.00           N  
ATOM   1209  NH2 ARG B1316     122.524  11.353 -17.356  1.00  0.00           N  
ATOM   1210  N   GLU B1317     119.738  12.967 -10.625  1.00  0.00           N  
ATOM   1211  CA  GLU B1317     120.190  13.681  -9.443  1.00  0.00           C  
ATOM   1212  C   GLU B1317     120.055  12.797  -8.204  1.00  0.00           C  
ATOM   1213  O   GLU B1317     120.955  12.749  -7.356  1.00  0.00           O  
ATOM   1214  CB  GLU B1317     119.363  14.955  -9.268  1.00  0.00           C  
ATOM   1215  CG  GLU B1317     119.531  15.631  -7.916  1.00  0.00           C  
ATOM   1216  CD  GLU B1317     120.830  16.398  -7.796  1.00  0.00           C  
ATOM   1217  OE1 GLU B1317     121.142  16.846  -6.667  1.00  0.00           O  
ATOM   1218  OE2 GLU B1317     121.532  16.557  -8.825  1.00  0.00           O  
ATOM   1219  N   ILE B1318     118.927  12.093  -8.116  1.00  0.00           N  
ATOM   1220  CA  ILE B1318     118.638  11.214  -6.990  1.00  0.00           C  
ATOM   1221  C   ILE B1318     119.463   9.935  -7.048  1.00  0.00           C  
ATOM   1222  O   ILE B1318     119.945   9.461  -6.016  1.00  0.00           O  
ATOM   1223  CB  ILE B1318     117.128  10.869  -6.944  1.00  0.00           C  
ATOM   1224  CG1 ILE B1318     116.339  12.117  -6.537  1.00  0.00           C  
ATOM   1225  CG2 ILE B1318     116.866   9.748  -5.944  1.00  0.00           C  
ATOM   1226  CD1 ILE B1318     114.857  12.066  -6.851  1.00  0.00           C  
ATOM   1227  N   VAL B1319     119.624   9.389  -8.252  1.00  0.00           N  
ATOM   1228  CA  VAL B1319     120.406   8.177  -8.438  1.00  0.00           C  
ATOM   1229  C   VAL B1319     121.855   8.439  -8.015  1.00  0.00           C  
ATOM   1230  O   VAL B1319     122.460   7.629  -7.297  1.00  0.00           O  
ATOM   1231  CB  VAL B1319     120.395   7.715  -9.914  1.00  0.00           C  
ATOM   1232  CG1 VAL B1319     121.398   6.607 -10.111  1.00  0.00           C  
ATOM   1233  CG2 VAL B1319     119.001   7.236 -10.307  1.00  0.00           C  
ATOM   1234  N   ARG B1321     122.403   9.567  -8.470  1.00  0.00           N  
ATOM   1235  CA  ARG B1321     123.778   9.937  -8.138  1.00  0.00           C  
ATOM   1236  C   ARG B1321     123.944  10.113  -6.640  1.00  0.00           C  
ATOM   1237  O   ARG B1321     124.876   9.573  -6.044  1.00  0.00           O  
ATOM   1238  CB  ARG B1321     124.182  11.230  -8.850  1.00  0.00           C  
ATOM   1239  CG  ARG B1321     125.000  10.996 -10.102  1.00  0.00           C  
ATOM   1240  CD  ARG B1321     124.484  11.823 -11.259  1.00  0.00           C  
ATOM   1241  NE  ARG B1321     124.446  13.249 -10.956  1.00  0.00           N  
ATOM   1242  CZ  ARG B1321     123.788  14.150 -11.686  1.00  0.00           C  
ATOM   1243  NH1 ARG B1321     123.108  13.778 -12.771  1.00  0.00           N  
ATOM   1244  NH2 ARG B1321     123.799  15.425 -11.323  1.00  0.00           N  
ATOM   1245  N   ARG B1322     123.032  10.870  -6.044  1.00  0.00           N  
ATOM   1246  CA  ARG B1322     123.033  11.129  -4.609  1.00  0.00           C  
ATOM   1247  C   ARG B1322     123.001   9.806  -3.834  1.00  0.00           C  
ATOM   1248  O   ARG B1322     123.748   9.621  -2.879  1.00  0.00           O  
ATOM   1249  CB  ARG B1322     121.820  12.008  -4.264  1.00  0.00           C  
ATOM   1250  CG  ARG B1322     121.275  11.889  -2.848  1.00  0.00           C  
ATOM   1251  CD  ARG B1322     122.243  12.422  -1.831  1.00  0.00           C  
ATOM   1252  NE  ARG B1322     122.624  13.795  -2.131  1.00  0.00           N  
ATOM   1253  CZ  ARG B1322     123.601  14.438  -1.502  1.00  0.00           C  
ATOM   1254  NH1 ARG B1322     124.283  13.825  -0.543  1.00  0.00           N  
ATOM   1255  NH2 ARG B1322     123.909  15.682  -1.845  1.00  0.00           N  
ATOM   1256  N   PHE B1323     122.149   8.882  -4.260  1.00  0.00           N  
ATOM   1257  CA  PHE B1323     122.043   7.585  -3.603  1.00  0.00           C  
ATOM   1258  C   PHE B1323     123.357   6.813  -3.700  1.00  0.00           C  
ATOM   1259  O   PHE B1323     123.803   6.206  -2.725  1.00  0.00           O  
ATOM   1260  CB  PHE B1323     120.926   6.757  -4.242  1.00  0.00           C  
ATOM   1261  CG  PHE B1323     120.694   5.437  -3.566  1.00  0.00           C  
ATOM   1262  CD1 PHE B1323     121.581   4.381  -3.744  1.00  0.00           C  
ATOM   1263  CD2 PHE B1323     119.599   5.257  -2.736  1.00  0.00           C  
ATOM   1264  CE1 PHE B1323     121.383   3.171  -3.105  1.00  0.00           C  
ATOM   1265  CE2 PHE B1323     119.395   4.044  -2.092  1.00  0.00           C  
ATOM   1266  CZ  PHE B1323     120.290   2.999  -2.280  1.00  0.00           C  
ATOM   1267  N   ASN B1324     123.962   6.818  -4.885  1.00  0.00           N  
ATOM   1268  CA  ASN B1324     125.219   6.112  -5.084  1.00  0.00           C  
ATOM   1269  C   ASN B1324     126.364   6.763  -4.329  1.00  0.00           C  
ATOM   1270  O   ASN B1324     127.310   6.094  -3.946  1.00  0.00           O  
ATOM   1271  CB  ASN B1324     125.593   6.059  -6.563  1.00  0.00           C  
ATOM   1272  CG  ASN B1324     124.627   5.251  -7.373  1.00  0.00           C  
ATOM   1273  OD1 ASN B1324     124.122   4.218  -6.922  1.00  0.00           O  
ATOM   1274  ND2 ASN B1324     124.361   5.709  -8.586  1.00  0.00           N  
ATOM   1275  N   ALA B1325     126.290   8.073  -4.137  1.00  0.00           N  
ATOM   1276  CA  ALA B1325     127.340   8.784  -3.419  1.00  0.00           C  
ATOM   1277  C   ALA B1325     127.142   8.572  -1.929  1.00  0.00           C  
ATOM   1278  O   ALA B1325     128.096   8.521  -1.163  1.00  0.00           O  
ATOM   1279  CB  ALA B1325     127.283  10.280  -3.743  1.00  0.00           C  
ATOM   1280  N   LEU B1326     125.885   8.428  -1.525  1.00  0.00           N  
ATOM   1281  CA  LEU B1326     125.565   8.249  -0.121  1.00  0.00           C  
ATOM   1282  C   LEU B1326     125.726   6.804   0.333  1.00  0.00           C  
ATOM   1283  O   LEU B1326     126.195   6.541   1.437  1.00  0.00           O  
ATOM   1284  CB  LEU B1326     124.141   8.744   0.123  1.00  0.00           C  
ATOM   1285  CG  LEU B1326     123.886   9.623   1.351  1.00  0.00           C  
ATOM   1286  CD1 LEU B1326     125.023  10.631   1.553  1.00  0.00           C  
ATOM   1287  CD2 LEU B1326     122.567  10.342   1.162  1.00  0.00           C  
ATOM   1288  N   TYR B1327     125.356   5.876  -0.542  1.00  0.00           N  
ATOM   1289  CA  TYR B1327     125.415   4.448  -0.259  1.00  0.00           C  
ATOM   1290  C   TYR B1327     126.150   3.750  -1.405  1.00  0.00           C  
ATOM   1291  O   TYR B1327     126.489   4.380  -2.396  1.00  0.00           O  
ATOM   1292  CB  TYR B1327     123.989   3.884  -0.158  1.00  0.00           C  
ATOM   1293  CG  TYR B1327     123.001   4.774   0.581  1.00  0.00           C  
ATOM   1294  CD1 TYR B1327     121.914   5.349  -0.082  1.00  0.00           C  
ATOM   1295  CD2 TYR B1327     123.153   5.039   1.941  1.00  0.00           C  
ATOM   1296  CE1 TYR B1327     121.000   6.171   0.588  1.00  0.00           C  
ATOM   1297  CE2 TYR B1327     122.245   5.855   2.630  1.00  0.00           C  
ATOM   1298  CZ  TYR B1327     121.172   6.418   1.946  1.00  0.00           C  
ATOM   1299  OH  TYR B1327     120.278   7.226   2.614  1.00  0.00           O  
ATOM   1300  N   ALA B1328     126.395   2.453  -1.277  1.00  0.00           N  
ATOM   1301  CA  ALA B1328     127.090   1.706  -2.323  1.00  0.00           C  
ATOM   1302  C   ALA B1328     126.477   2.049  -3.683  1.00  0.00           C  
ATOM   1303  O   ALA B1328     125.250   2.153  -3.807  1.00  0.00           O  
ATOM   1304  CB  ALA B1328     126.981   0.207  -2.059  1.00  0.00           C  
ATOM   1305  N   PRO B1329     127.321   2.224  -4.716  1.00  0.00           N  
ATOM   1306  CA  PRO B1329     126.871   2.564  -6.073  1.00  0.00           C  
ATOM   1307  C   PRO B1329     126.163   1.410  -6.752  1.00  0.00           C  
ATOM   1308  O   PRO B1329     126.677   0.838  -7.711  1.00  0.00           O  
ATOM   1309  CB  PRO B1329     128.170   2.929  -6.809  1.00  0.00           C  
ATOM   1310  CG  PRO B1329     129.238   2.986  -5.731  1.00  0.00           C  
ATOM   1311  CD  PRO B1329     128.780   2.026  -4.688  1.00  0.00           C  
ATOM   1312  N   VAL B1341     124.971   1.084  -6.275  1.00  0.00           N  
ATOM   1313  CA  VAL B1341     124.225  -0.025  -6.838  1.00  0.00           C  
ATOM   1314  C   VAL B1341     123.198   0.334  -7.912  1.00  0.00           C  
ATOM   1315  O   VAL B1341     122.695  -0.536  -8.599  1.00  0.00           O  
ATOM   1316  CB  VAL B1341     123.506  -0.799  -5.735  1.00  0.00           C  
ATOM   1317  CG1 VAL B1341     122.491   0.096  -5.032  1.00  0.00           C  
ATOM   1318  CG2 VAL B1341     122.818  -1.993  -6.342  1.00  0.00           C  
ATOM   1319  N   LEU B1342     122.896   1.613  -8.061  1.00  0.00           N  
ATOM   1320  CA  LEU B1342     121.920   2.046  -9.048  1.00  0.00           C  
ATOM   1321  C   LEU B1342     122.559   2.597 -10.320  1.00  0.00           C  
ATOM   1322  O   LEU B1342     123.651   3.166 -10.296  1.00  0.00           O  
ATOM   1323  CB  LEU B1342     120.998   3.113  -8.438  1.00  0.00           C  
ATOM   1324  CG  LEU B1342     120.221   2.653  -7.204  1.00  0.00           C  
ATOM   1325  CD1 LEU B1342     119.438   3.812  -6.605  1.00  0.00           C  
ATOM   1326  CD2 LEU B1342     119.304   1.514  -7.598  1.00  0.00           C  
ATOM   1327  N   ALA B1344     121.847   2.433 -11.427  1.00  0.00           N  
ATOM   1328  CA  ALA B1344     122.303   2.897 -12.729  1.00  0.00           C  
ATOM   1329  C   ALA B1344     121.746   4.276 -13.051  1.00  0.00           C  
ATOM   1330  O   ALA B1344     120.607   4.587 -12.716  1.00  0.00           O  
ATOM   1331  CB  ALA B1344     121.879   1.911 -13.803  1.00  0.00           C  
ATOM   1332  N   GLU B1345     122.567   5.105 -13.684  1.00  0.00           N  
ATOM   1333  CA  GLU B1345     122.147   6.443 -14.079  1.00  0.00           C  
ATOM   1334  C   GLU B1345     121.444   6.271 -15.427  1.00  0.00           C  
ATOM   1335  O   GLU B1345     121.998   5.692 -16.359  1.00  0.00           O  
ATOM   1336  CB  GLU B1345     123.360   7.367 -14.232  1.00  0.00           C  
ATOM   1337  CG  GLU B1345     123.117   8.803 -13.772  1.00  0.00           C  
ATOM   1338  CD  GLU B1345     124.236   9.749 -14.187  1.00  0.00           C  
ATOM   1339  OE1 GLU B1345     124.154  10.955 -13.860  1.00  0.00           O  
ATOM   1340  OE2 GLU B1345     125.196   9.290 -14.848  1.00  0.00           O  
ATOM   1341  N   PRO B1347     120.200   6.752 -15.539  1.00  0.00           N  
ATOM   1342  CA  PRO B1347     119.499   6.602 -16.815  1.00  0.00           C  
ATOM   1343  C   PRO B1347     119.813   7.744 -17.768  1.00  0.00           C  
ATOM   1344  O   PRO B1347     120.188   8.830 -17.339  1.00  0.00           O  
ATOM   1345  CB  PRO B1347     118.040   6.593 -16.390  1.00  0.00           C  
ATOM   1346  CG  PRO B1347     118.038   7.627 -15.291  1.00  0.00           C  
ATOM   1347  CD  PRO B1347     119.305   7.295 -14.502  1.00  0.00           C  
ATOM   1348  N   GLN B1348     119.660   7.488 -19.063  1.00  0.00           N  
ATOM   1349  CA  GLN B1348     119.904   8.496 -20.089  1.00  0.00           C  
ATOM   1350  C   GLN B1348     118.580   8.878 -20.753  1.00  0.00           C  
ATOM   1351  O   GLN B1348     117.599   8.135 -20.671  1.00  0.00           O  
ATOM   1352  CB  GLN B1348     120.884   7.958 -21.128  1.00  0.00           C  
ATOM   1353  N   ALA B1349     118.554  10.029 -21.413  1.00  0.00           N  
ATOM   1354  CA  ALA B1349     117.336  10.496 -22.069  1.00  0.00           C  
ATOM   1355  C   ALA B1349     117.283  10.208 -23.564  1.00  0.00           C  
ATOM   1356  O   ALA B1349     118.307   9.992 -24.214  1.00  0.00           O  
ATOM   1357  CB  ALA B1349     117.165  11.995 -21.831  1.00  0.00           C  
ATOM   1358  N   GLN B1350     116.066  10.184 -24.094  1.00  0.00           N  
ATOM   1359  CA  GLN B1350     115.817   9.982 -25.518  1.00  0.00           C  
ATOM   1360  C   GLN B1350     114.796  11.070 -25.804  1.00  0.00           C  
ATOM   1361  O   GLN B1350     113.589  10.870 -25.648  1.00  0.00           O  
ATOM   1362  CB  GLN B1350     115.216   8.606 -25.796  1.00  0.00           C  
ATOM   1363  CG  GLN B1350     115.859   7.904 -26.985  1.00  0.00           C  
ATOM   1364  CD  GLN B1350     114.866   7.128 -27.830  1.00  0.00           C  
ATOM   1365  OE1 GLN B1350     115.256   6.386 -28.731  1.00  0.00           O  
ATOM   1366  NE2 GLN B1350     113.574   7.302 -27.549  1.00  0.00           N  
ATOM   1367  N   LEU B1351     115.302  12.232 -26.204  1.00  0.00           N  
ATOM   1368  CA  LEU B1351     114.469  13.399 -26.463  1.00  0.00           C  
ATOM   1369  C   LEU B1351     113.679  13.420 -27.760  1.00  0.00           C  
ATOM   1370  O   LEU B1351     114.043  12.785 -28.753  1.00  0.00           O  
ATOM   1371  CB  LEU B1351     115.323  14.667 -26.399  1.00  0.00           C  
ATOM   1372  CG  LEU B1351     114.808  15.863 -25.588  1.00  0.00           C  
ATOM   1373  CD1 LEU B1351     115.373  17.136 -26.189  1.00  0.00           C  
ATOM   1374  CD2 LEU B1351     113.292  15.924 -25.607  1.00  0.00           C  
ATOM   1375  N   SER B1352     112.583  14.172 -27.713  1.00  0.00           N  
ATOM   1376  CA  SER B1352     111.683  14.399 -28.836  1.00  0.00           C  
ATOM   1377  C   SER B1352     111.417  15.895 -28.729  1.00  0.00           C  
ATOM   1378  O   SER B1352     110.613  16.337 -27.906  1.00  0.00           O  
ATOM   1379  CB  SER B1352     110.379  13.622 -28.661  1.00  0.00           C  
ATOM   1380  OG  SER B1352     109.513  13.842 -29.761  1.00  0.00           O  
ATOM   1381  N   ARG B1356     112.110  16.675 -29.547  1.00  0.00           N  
ATOM   1382  CA  ARG B1356     111.977  18.122 -29.506  1.00  0.00           C  
ATOM   1383  C   ARG B1356     110.603  18.684 -29.876  1.00  0.00           C  
ATOM   1384  O   ARG B1356     110.067  19.534 -29.158  1.00  0.00           O  
ATOM   1385  CB  ARG B1356     113.060  18.761 -30.379  1.00  0.00           C  
ATOM   1386  CG  ARG B1356     113.949  19.722 -29.606  1.00  0.00           C  
ATOM   1387  CD  ARG B1356     113.119  20.855 -29.022  1.00  0.00           C  
ATOM   1388  NE  ARG B1356     113.806  21.559 -27.945  1.00  0.00           N  
ATOM   1389  CZ  ARG B1356     113.289  22.591 -27.286  1.00  0.00           C  
ATOM   1390  NH1 ARG B1356     113.980  23.174 -26.316  1.00  0.00           N  
ATOM   1391  NH2 ARG B1356     112.081  23.044 -27.600  1.00  0.00           N  
ATOM   1392  N   VAL B1357     110.030  18.224 -30.984  1.00  0.00           N  
ATOM   1393  CA  VAL B1357     108.720  18.727 -31.400  1.00  0.00           C  
ATOM   1394  C   VAL B1357     107.713  17.599 -31.617  1.00  0.00           C  
ATOM   1395  O   VAL B1357     107.325  17.299 -32.745  1.00  0.00           O  
ATOM   1396  CB  VAL B1357     108.865  19.549 -32.675  1.00  0.00           C  
ATOM   1397  N   PRO B1358     107.278  16.956 -30.510  1.00  0.00           N  
ATOM   1398  CA  PRO B1358     106.299  15.864 -30.601  1.00  0.00           C  
ATOM   1399  C   PRO B1358     104.856  16.321 -30.426  1.00  0.00           C  
ATOM   1400  O   PRO B1358     103.956  15.842 -31.123  1.00  0.00           O  
ATOM   1401  CB  PRO B1358     106.751  14.948 -29.466  1.00  0.00           C  
ATOM   1402  CG  PRO B1358     107.129  15.944 -28.403  1.00  0.00           C  
ATOM   1403  CD  PRO B1358     107.891  17.014 -29.181  1.00  0.00           C  
ATOM   1404  N   ARG B1360     104.642  17.249 -29.496  1.00  0.00           N  
ATOM   1405  CA  ARG B1360     103.317  17.780 -29.196  1.00  0.00           C  
ATOM   1406  C   ARG B1360     102.368  17.752 -30.386  1.00  0.00           C  
ATOM   1407  O   ARG B1360     102.429  18.615 -31.264  1.00  0.00           O  
ATOM   1408  CB  ARG B1360     103.438  19.193 -28.667  1.00  0.00           C  
ATOM   1409  N   LEU B1361     101.493  16.751 -30.408  1.00  0.00           N  
ATOM   1410  CA  LEU B1361     100.521  16.617 -31.483  1.00  0.00           C  
ATOM   1411  C   LEU B1361      99.438  17.661 -31.254  1.00  0.00           C  
ATOM   1412  O   LEU B1361      99.036  17.921 -30.119  1.00  0.00           O  
ATOM   1413  CB  LEU B1361      99.899  15.219 -31.482  1.00  0.00           C  
ATOM   1414  CG  LEU B1361      99.082  14.869 -32.731  1.00  0.00           C  
ATOM   1415  CD1 LEU B1361     100.018  14.732 -33.924  1.00  0.00           C  
ATOM   1416  CD2 LEU B1361      98.319  13.575 -32.515  1.00  0.00           C  
ATOM   1417  N   PRO B1365      98.951  18.280 -32.336  1.00  0.00           N  
ATOM   1418  CA  PRO B1365      97.910  19.309 -32.270  1.00  0.00           C  
ATOM   1419  C   PRO B1365      96.573  18.817 -31.724  1.00  0.00           C  
ATOM   1420  O   PRO B1365      96.514  17.946 -30.859  1.00  0.00           O  
ATOM   1421  CB  PRO B1365      97.802  19.766 -33.721  1.00  0.00           C  
ATOM   1422  CG  PRO B1365      98.084  18.496 -34.473  1.00  0.00           C  
ATOM   1423  CD  PRO B1365      99.291  17.974 -33.736  1.00  0.00           C  
ATOM   1424  N   GLY B1366      95.502  19.404 -32.244  1.00  0.00           N  
ATOM   1425  CA  GLY B1366      94.158  19.038 -31.841  1.00  0.00           C  
ATOM   1426  C   GLY B1366      93.252  19.278 -33.028  1.00  0.00           C  
ATOM   1427  O   GLY B1366      93.432  20.261 -33.747  1.00  0.00           O  
ATOM   1428  N   LEU B1368      92.292  18.385 -33.247  1.00  0.00           N  
ATOM   1429  CA  LEU B1368      91.380  18.518 -34.377  1.00  0.00           C  
ATOM   1430  C   LEU B1368      90.990  19.967 -34.652  1.00  0.00           C  
ATOM   1431  O   LEU B1368      91.055  20.428 -35.794  1.00  0.00           O  
ATOM   1432  CB  LEU B1368      90.116  17.683 -34.148  1.00  0.00           C  
ATOM   1433  CG  LEU B1368      90.241  16.159 -34.218  1.00  0.00           C  
ATOM   1434  CD1 LEU B1368      88.864  15.531 -34.081  1.00  0.00           C  
ATOM   1435  CD2 LEU B1368      90.871  15.749 -35.542  1.00  0.00           C  
ATOM   1436  N   ASP B1369      90.600  20.686 -33.605  1.00  0.00           N  
ATOM   1437  CA  ASP B1369      90.184  22.074 -33.752  1.00  0.00           C  
ATOM   1438  C   ASP B1369      91.196  23.076 -33.207  1.00  0.00           C  
ATOM   1439  O   ASP B1369      90.835  24.000 -32.474  1.00  0.00           O  
ATOM   1440  CB  ASP B1369      88.832  22.282 -33.069  1.00  0.00           C  
ATOM   1441  CG  ASP B1369      87.774  21.312 -33.566  1.00  0.00           C  
ATOM   1442  OD1 ASP B1369      87.520  21.275 -34.792  1.00  0.00           O  
ATOM   1443  OD2 ASP B1369      87.194  20.589 -32.727  1.00  0.00           O  
ATOM   1444  N   GLY B1370      92.459  22.889 -33.573  1.00  0.00           N  
ATOM   1445  CA  GLY B1370      93.507  23.790 -33.129  1.00  0.00           C  
ATOM   1446  C   GLY B1370      93.733  23.804 -31.630  1.00  0.00           C  
ATOM   1447  O   GLY B1370      94.879  23.837 -31.178  1.00  0.00           O  
ATOM   1448  N   GLN B1372      92.643  23.789 -30.865  1.00  0.00           N  
ATOM   1449  CA  GLN B1372      92.713  23.802 -29.409  1.00  0.00           C  
ATOM   1450  C   GLN B1372      93.948  23.041 -28.940  1.00  0.00           C  
ATOM   1451  O   GLN B1372      94.266  21.972 -29.461  1.00  0.00           O  
ATOM   1452  CB  GLN B1372      91.450  23.180 -28.819  1.00  0.00           C  
ATOM   1453  N   ALA B1373      94.642  23.612 -27.961  1.00  0.00           N  
ATOM   1454  CA  ALA B1373      95.859  23.033 -27.400  1.00  0.00           C  
ATOM   1455  C   ALA B1373      95.980  21.508 -27.464  1.00  0.00           C  
ATOM   1456  O   ALA B1373      97.078  20.986 -27.671  1.00  0.00           O  
ATOM   1457  CB  ALA B1373      96.023  23.499 -25.954  1.00  0.00           C  
ATOM   1458  N   LYS B1414      94.869  20.790 -27.303  1.00  0.00           N  
ATOM   1459  CA  LYS B1414      94.947  19.333 -27.315  1.00  0.00           C  
ATOM   1460  C   LYS B1414      93.914  18.490 -28.056  1.00  0.00           C  
ATOM   1461  O   LYS B1414      93.222  18.929 -28.978  1.00  0.00           O  
ATOM   1462  CB  LYS B1414      95.017  18.820 -25.878  1.00  0.00           C  
ATOM   1463  CG  LYS B1414      96.255  19.226 -25.120  1.00  0.00           C  
ATOM   1464  CD  LYS B1414      95.914  19.640 -23.694  1.00  0.00           C  
ATOM   1465  CE  LYS B1414      95.132  18.564 -22.941  1.00  0.00           C  
ATOM   1466  NZ  LYS B1414      93.734  18.405 -23.434  1.00  0.00           N  
ATOM   1467  N   MET B1415      93.842  17.250 -27.588  1.00  0.00           N  
ATOM   1468  CA  MET B1415      92.985  16.201 -28.103  1.00  0.00           C  
ATOM   1469  C   MET B1415      92.446  15.516 -26.843  1.00  0.00           C  
ATOM   1470  O   MET B1415      92.889  14.424 -26.489  1.00  0.00           O  
ATOM   1471  CB  MET B1415      93.879  15.249 -28.891  1.00  0.00           C  
ATOM   1472  CG  MET B1415      93.223  14.189 -29.735  1.00  0.00           C  
ATOM   1473  SD  MET B1415      94.541  13.235 -30.522  1.00  0.00           S  
ATOM   1474  CE  MET B1415      95.830  14.493 -30.679  1.00  0.00           C  
ATOM   1475  N   SER B1416      91.507  16.162 -26.158  1.00  0.00           N  
ATOM   1476  CA  SER B1416      90.958  15.604 -24.923  1.00  0.00           C  
ATOM   1477  C   SER B1416      89.644  14.844 -25.050  1.00  0.00           C  
ATOM   1478  O   SER B1416      88.665  15.345 -25.609  1.00  0.00           O  
ATOM   1479  CB  SER B1416      90.806  16.702 -23.871  1.00  0.00           C  
ATOM   1480  OG  SER B1416      91.954  16.768 -23.044  1.00  0.00           O  
ATOM   1481  N   LYS B1417      89.638  13.631 -24.503  1.00  0.00           N  
ATOM   1482  CA  LYS B1417      88.470  12.758 -24.532  1.00  0.00           C  
ATOM   1483  C   LYS B1417      87.203  13.487 -24.115  1.00  0.00           C  
ATOM   1484  O   LYS B1417      86.097  13.091 -24.485  1.00  0.00           O  
ATOM   1485  CB  LYS B1417      88.686  11.560 -23.601  1.00  0.00           C  
ATOM   1486  CG  LYS B1417      89.717  10.542 -24.081  1.00  0.00           C  
ATOM   1487  CD  LYS B1417      89.176   9.649 -25.198  1.00  0.00           C  
ATOM   1488  CE  LYS B1417      88.999  10.397 -26.510  1.00  0.00           C  
ATOM   1489  NZ  LYS B1417      88.495   9.512 -27.597  1.00  0.00           N  
ATOM   1490  N   SER B1441      87.375  14.557 -23.347  1.00  0.00           N  
ATOM   1491  CA  SER B1441      86.255  15.343 -22.847  1.00  0.00           C  
ATOM   1492  C   SER B1441      85.773  16.458 -23.779  1.00  0.00           C  
ATOM   1493  O   SER B1441      84.628  16.908 -23.671  1.00  0.00           O  
ATOM   1494  CB  SER B1441      86.632  15.942 -21.492  1.00  0.00           C  
ATOM   1495  OG  SER B1441      87.861  16.642 -21.579  1.00  0.00           O  
ATOM   1496  N   LEU B1444      86.639  16.899 -24.689  1.00  0.00           N  
ATOM   1497  CA  LEU B1444      86.298  17.977 -25.617  1.00  0.00           C  
ATOM   1498  C   LEU B1444      85.772  17.520 -26.971  1.00  0.00           C  
ATOM   1499  O   LEU B1444      85.640  18.335 -27.888  1.00  0.00           O  
ATOM   1500  CB  LEU B1444      87.517  18.873 -25.846  1.00  0.00           C  
ATOM   1501  CG  LEU B1444      87.618  20.172 -25.044  1.00  0.00           C  
ATOM   1502  CD1 LEU B1444      89.027  20.741 -25.168  1.00  0.00           C  
ATOM   1503  CD2 LEU B1444      86.579  21.172 -25.552  1.00  0.00           C  
ATOM   1504  N   GLY B1450      85.474  16.230 -27.107  1.00  0.00           N  
ATOM   1505  CA  GLY B1450      84.985  15.725 -28.379  1.00  0.00           C  
ATOM   1506  C   GLY B1450      85.928  16.163 -29.480  1.00  0.00           C  
ATOM   1507  O   GLY B1450      85.641  16.022 -30.672  1.00  0.00           O  
ATOM   1508  N   ASN B1452      87.067  16.702 -29.054  1.00  0.00           N  
ATOM   1509  CA  ASN B1452      88.111  17.190 -29.945  1.00  0.00           C  
ATOM   1510  C   ASN B1452      89.263  16.196 -29.934  1.00  0.00           C  
ATOM   1511  O   ASN B1452      90.437  16.572 -29.884  1.00  0.00           O  
ATOM   1512  CB  ASN B1452      88.596  18.566 -29.469  1.00  0.00           C  
ATOM   1513  CG  ASN B1452      89.856  19.024 -30.183  1.00  0.00           C  
ATOM   1514  OD1 ASN B1452      89.957  18.947 -31.411  1.00  0.00           O  
ATOM   1515  ND2 ASN B1452      90.824  19.506 -29.414  1.00  0.00           N  
ATOM   1516  N   ALA B1455      88.915  14.915 -29.974  1.00  0.00           N  
ATOM   1517  CA  ALA B1455      89.917  13.864 -29.963  1.00  0.00           C  
ATOM   1518  C   ALA B1455      89.454  12.664 -30.757  1.00  0.00           C  
ATOM   1519  O   ALA B1455      88.255  12.436 -30.925  1.00  0.00           O  
ATOM   1520  CB  ALA B1455      90.219  13.445 -28.532  1.00  0.00           C  
ATOM   1521  N   ILE B1456      90.422  11.905 -31.251  1.00  0.00           N  
ATOM   1522  CA  ILE B1456      90.136  10.702 -32.003  1.00  0.00           C  
ATOM   1523  C   ILE B1456      91.016   9.606 -31.429  1.00  0.00           C  
ATOM   1524  O   ILE B1456      92.237   9.630 -31.577  1.00  0.00           O  
ATOM   1525  CB  ILE B1456      90.396  10.901 -33.527  1.00  0.00           C  
ATOM   1526  CG1 ILE B1456      90.989   9.627 -34.137  1.00  0.00           C  
ATOM   1527  CG2 ILE B1456      91.272  12.116 -33.755  1.00  0.00           C  
ATOM   1528  CD1 ILE B1456      91.133   9.683 -35.640  1.00  0.00           C  
ATOM   1529  N   ALA B1457      90.380   8.664 -30.741  1.00  0.00           N  
ATOM   1530  CA  ALA B1457      91.079   7.551 -30.121  1.00  0.00           C  
ATOM   1531  C   ALA B1457      91.274   6.426 -31.117  1.00  0.00           C  
ATOM   1532  O   ALA B1457      90.593   6.366 -32.140  1.00  0.00           O  
ATOM   1533  CB  ALA B1457      90.297   7.053 -28.915  1.00  0.00           C  
ATOM   1534  N   LEU B1458      92.198   5.529 -30.797  1.00  0.00           N  
ATOM   1535  CA  LEU B1458      92.521   4.401 -31.655  1.00  0.00           C  
ATOM   1536  C   LEU B1458      91.396   3.373 -31.716  1.00  0.00           C  
ATOM   1537  O   LEU B1458      91.576   2.273 -32.241  1.00  0.00           O  
ATOM   1538  CB  LEU B1458      93.811   3.744 -31.158  1.00  0.00           C  
ATOM   1539  CG  LEU B1458      94.968   4.712 -30.862  1.00  0.00           C  
ATOM   1540  CD1 LEU B1458      94.737   5.355 -29.521  1.00  0.00           C  
ATOM   1541  CD2 LEU B1458      96.309   3.982 -30.837  1.00  0.00           C  
ATOM   1542  N   GLY B1459      90.231   3.735 -31.189  1.00  0.00           N  
ATOM   1543  CA  GLY B1459      89.107   2.813 -31.204  1.00  0.00           C  
ATOM   1544  C   GLY B1459      87.944   3.230 -32.087  1.00  0.00           C  
ATOM   1545  O   GLY B1459      86.970   2.497 -32.214  1.00  0.00           O  
ATOM   1546  N   ASP B1460      88.047   4.397 -32.714  1.00  0.00           N  
ATOM   1547  CA  ASP B1460      86.983   4.911 -33.578  1.00  0.00           C  
ATOM   1548  C   ASP B1460      86.858   4.212 -34.930  1.00  0.00           C  
ATOM   1549  O   ASP B1460      87.844   3.723 -35.488  1.00  0.00           O  
ATOM   1550  CB  ASP B1460      87.177   6.413 -33.800  1.00  0.00           C  
ATOM   1551  CG  ASP B1460      87.376   7.165 -32.506  1.00  0.00           C  
ATOM   1552  OD1 ASP B1460      86.603   6.935 -31.555  1.00  0.00           O  
ATOM   1553  OD2 ASP B1460      88.305   7.993 -32.438  1.00  0.00           O  
ATOM   1554  N   SER B1461      85.635   4.184 -35.455  1.00  0.00           N  
ATOM   1555  CA  SER B1461      85.358   3.544 -36.735  1.00  0.00           C  
ATOM   1556  C   SER B1461      85.935   4.349 -37.895  1.00  0.00           C  
ATOM   1557  O   SER B1461      86.040   5.577 -37.818  1.00  0.00           O  
ATOM   1558  CB  SER B1461      83.850   3.395 -36.930  1.00  0.00           C  
ATOM   1559  OG  SER B1461      83.233   4.665 -37.055  1.00  0.00           O  
ATOM   1560  N   ALA B1462      86.299   3.647 -38.966  1.00  0.00           N  
ATOM   1561  CA  ALA B1462      86.864   4.280 -40.148  1.00  0.00           C  
ATOM   1562  C   ALA B1462      85.973   5.431 -40.583  1.00  0.00           C  
ATOM   1563  O   ALA B1462      86.425   6.569 -40.707  1.00  0.00           O  
ATOM   1564  CB  ALA B1462      86.995   3.260 -41.274  1.00  0.00           C  
ATOM   1565  N   ASP B1463      84.700   5.124 -40.806  1.00  0.00           N  
ATOM   1566  CA  ASP B1463      83.738   6.132 -41.226  1.00  0.00           C  
ATOM   1567  C   ASP B1463      83.793   7.303 -40.253  1.00  0.00           C  
ATOM   1568  O   ASP B1463      83.992   8.453 -40.655  1.00  0.00           O  
ATOM   1569  CB  ASP B1463      82.330   5.533 -41.235  1.00  0.00           C  
ATOM   1570  CG  ASP B1463      81.384   6.280 -42.149  1.00  0.00           C  
ATOM   1571  OD1 ASP B1463      80.200   5.888 -42.210  1.00  0.00           O  
ATOM   1572  OD2 ASP B1463      81.823   7.252 -42.804  1.00  0.00           O  
ATOM   1573  N   GLU B1465      83.625   6.999 -38.969  1.00  0.00           N  
ATOM   1574  CA  GLU B1465      83.655   8.021 -37.927  1.00  0.00           C  
ATOM   1575  C   GLU B1465      84.947   8.823 -37.921  1.00  0.00           C  
ATOM   1576  O   GLU B1465      84.998   9.927 -37.373  1.00  0.00           O  
ATOM   1577  CB  GLU B1465      83.448   7.389 -36.551  1.00  0.00           C  
ATOM   1578  CG  GLU B1465      82.011   7.418 -36.069  1.00  0.00           C  
ATOM   1579  CD  GLU B1465      81.429   8.817 -36.090  1.00  0.00           C  
ATOM   1580  OE1 GLU B1465      80.965   9.262 -37.163  1.00  0.00           O  
ATOM   1581  OE2 GLU B1465      81.452   9.482 -35.034  1.00  0.00           O  
ATOM   1582  N   VAL B1467      85.995   8.265 -38.517  1.00  0.00           N  
ATOM   1583  CA  VAL B1467      87.277   8.956 -38.588  1.00  0.00           C  
ATOM   1584  C   VAL B1467      87.278   9.848 -39.826  1.00  0.00           C  
ATOM   1585  O   VAL B1467      87.660  11.016 -39.766  1.00  0.00           O  
ATOM   1586  CB  VAL B1467      88.451   7.963 -38.690  1.00  0.00           C  
ATOM   1587  CG1 VAL B1467      89.758   8.723 -38.851  1.00  0.00           C  
ATOM   1588  CG2 VAL B1467      88.503   7.086 -37.454  1.00  0.00           C  
ATOM   1589  N   ALA B1468      86.843   9.283 -40.950  1.00  0.00           N  
ATOM   1590  CA  ALA B1468      86.788  10.016 -42.210  1.00  0.00           C  
ATOM   1591  C   ALA B1468      86.047  11.331 -42.021  1.00  0.00           C  
ATOM   1592  O   ALA B1468      86.557  12.402 -42.361  1.00  0.00           O  
ATOM   1593  CB  ALA B1468      86.095   9.171 -43.273  1.00  0.00           C  
ATOM   1594  N   ARG B1507      84.838  11.243 -41.477  1.00  0.00           N  
ATOM   1595  CA  ARG B1507      84.025  12.426 -41.230  1.00  0.00           C  
ATOM   1596  C   ARG B1507      84.512  13.133 -39.965  1.00  0.00           C  
ATOM   1597  O   ARG B1507      83.924  14.116 -39.512  1.00  0.00           O  
ATOM   1598  CB  ARG B1507      82.548  12.032 -41.093  1.00  0.00           C  
ATOM   1599  CG  ARG B1507      81.677  12.416 -42.288  1.00  0.00           C  
ATOM   1600  CD  ARG B1507      82.138  11.765 -43.586  1.00  0.00           C  
ATOM   1601  NE  ARG B1507      81.268  12.129 -44.703  1.00  0.00           N  
ATOM   1602  CZ  ARG B1507      81.417  11.690 -45.948  1.00  0.00           C  
ATOM   1603  NH1 ARG B1507      82.410  10.864 -46.247  1.00  0.00           N  
ATOM   1604  NH2 ARG B1507      80.570  12.076 -46.895  1.00  0.00           N  
ATOM   1605  N   LYS B1508      85.597  12.617 -39.401  1.00  0.00           N  
ATOM   1606  CA  LYS B1508      86.188  13.192 -38.201  1.00  0.00           C  
ATOM   1607  C   LYS B1508      87.207  14.214 -38.681  1.00  0.00           C  
ATOM   1608  O   LYS B1508      87.382  15.281 -38.086  1.00  0.00           O  
ATOM   1609  CB  LYS B1508      86.894  12.106 -37.394  1.00  0.00           C  
ATOM   1610  CG  LYS B1508      87.008  12.399 -35.924  1.00  0.00           C  
ATOM   1611  CD  LYS B1508      85.643  12.385 -35.283  1.00  0.00           C  
ATOM   1612  CE  LYS B1508      85.778  12.343 -33.784  1.00  0.00           C  
ATOM   1613  NZ  LYS B1508      86.551  11.141 -33.359  1.00  0.00           N  
ATOM   1614  N   VAL B1509      87.880  13.862 -39.771  1.00  0.00           N  
ATOM   1615  CA  VAL B1509      88.880  14.724 -40.380  1.00  0.00           C  
ATOM   1616  C   VAL B1509      88.182  15.814 -41.187  1.00  0.00           C  
ATOM   1617  O   VAL B1509      88.433  16.999 -40.980  1.00  0.00           O  
ATOM   1618  CB  VAL B1509      89.807  13.916 -41.312  1.00  0.00           C  
ATOM   1619  CG1 VAL B1509      90.700  14.855 -42.114  1.00  0.00           C  
ATOM   1620  CG2 VAL B1509      90.656  12.961 -40.490  1.00  0.00           C  
ATOM   1621  N   MET B1510      87.300  15.401 -42.096  1.00  0.00           N  
ATOM   1622  CA  MET B1510      86.553  16.333 -42.945  1.00  0.00           C  
ATOM   1623  C   MET B1510      86.161  17.610 -42.208  1.00  0.00           C  
ATOM   1624  O   MET B1510      86.292  18.711 -42.745  1.00  0.00           O  
ATOM   1625  CB  MET B1510      85.286  15.663 -43.484  1.00  0.00           C  
ATOM   1626  CG  MET B1510      85.520  14.664 -44.605  1.00  0.00           C  
ATOM   1627  SD  MET B1510      86.047  15.445 -46.142  1.00  0.00           S  
ATOM   1628  CE  MET B1510      87.784  14.990 -46.177  1.00  0.00           C  
ATOM   1629  N   GLY B1511      85.682  17.456 -40.976  1.00  0.00           N  
ATOM   1630  CA  GLY B1511      85.274  18.608 -40.194  1.00  0.00           C  
ATOM   1631  C   GLY B1511      86.396  19.248 -39.399  1.00  0.00           C  
ATOM   1632  O   GLY B1511      86.137  19.965 -38.429  1.00  0.00           O  
ATOM   1633  N   MET B1516      87.641  18.996 -39.795  1.00  0.00           N  
ATOM   1634  CA  MET B1516      88.779  19.577 -39.093  1.00  0.00           C  
ATOM   1635  C   MET B1516      89.011  21.039 -39.453  1.00  0.00           C  
ATOM   1636  O   MET B1516      88.539  21.529 -40.479  1.00  0.00           O  
ATOM   1637  CB  MET B1516      90.049  18.763 -39.349  1.00  0.00           C  
ATOM   1638  CG  MET B1516      90.231  17.608 -38.378  1.00  0.00           C  
ATOM   1639  SD  MET B1516      91.781  16.738 -38.633  1.00  0.00           S  
ATOM   1640  CE  MET B1516      92.944  17.940 -38.015  1.00  0.00           C  
ATOM   1641  N   TYR B1517      89.762  21.717 -38.594  1.00  0.00           N  
ATOM   1642  CA  TYR B1517      90.058  23.137 -38.727  1.00  0.00           C  
ATOM   1643  C   TYR B1517      91.287  23.511 -39.568  1.00  0.00           C  
ATOM   1644  O   TYR B1517      92.386  23.634 -39.037  1.00  0.00           O  
ATOM   1645  CB  TYR B1517      90.161  23.703 -37.303  1.00  0.00           C  
ATOM   1646  CG  TYR B1517      90.694  25.106 -37.148  1.00  0.00           C  
ATOM   1647  CD1 TYR B1517      92.062  25.344 -37.012  1.00  0.00           C  
ATOM   1648  CD2 TYR B1517      89.827  26.193 -37.072  1.00  0.00           C  
ATOM   1649  CE1 TYR B1517      92.553  26.624 -36.799  1.00  0.00           C  
ATOM   1650  CE2 TYR B1517      90.309  27.483 -36.858  1.00  0.00           C  
ATOM   1651  CZ  TYR B1517      91.673  27.690 -36.720  1.00  0.00           C  
ATOM   1652  OH  TYR B1517      92.156  28.958 -36.491  1.00  0.00           O  
ATOM   1653  N   THR B1518      91.105  23.700 -40.875  1.00  0.00           N  
ATOM   1654  CA  THR B1518      92.224  24.084 -41.739  1.00  0.00           C  
ATOM   1655  C   THR B1518      92.652  25.514 -41.421  1.00  0.00           C  
ATOM   1656  O   THR B1518      93.462  25.743 -40.522  1.00  0.00           O  
ATOM   1657  CB  THR B1518      91.857  24.002 -43.243  1.00  0.00           C  
ATOM   1658  OG1 THR B1518      90.540  24.529 -43.452  1.00  0.00           O  
ATOM   1659  CG2 THR B1518      91.933  22.569 -43.737  1.00  0.00           C  
ATOM   1660  N   ASP B1527      92.109  26.472 -42.165  1.00  0.00           N  
ATOM   1661  CA  ASP B1527      92.421  27.879 -41.949  1.00  0.00           C  
ATOM   1662  C   ASP B1527      91.377  28.737 -42.652  1.00  0.00           C  
ATOM   1663  O   ASP B1527      90.945  28.420 -43.761  1.00  0.00           O  
ATOM   1664  CB  ASP B1527      93.818  28.216 -42.483  1.00  0.00           C  
ATOM   1665  CG  ASP B1527      93.872  28.258 -43.999  1.00  0.00           C  
ATOM   1666  OD1 ASP B1527      93.661  27.205 -44.637  1.00  0.00           O  
ATOM   1667  OD2 ASP B1527      94.127  29.349 -44.553  1.00  0.00           O  
ATOM   1668  N   PRO B1528      90.960  29.842 -42.012  1.00  0.00           N  
ATOM   1669  CA  PRO B1528      89.955  30.749 -42.580  1.00  0.00           C  
ATOM   1670  C   PRO B1528      90.343  31.345 -43.933  1.00  0.00           C  
ATOM   1671  O   PRO B1528      89.510  31.457 -44.832  1.00  0.00           O  
ATOM   1672  CB  PRO B1528      89.807  31.815 -41.493  1.00  0.00           C  
ATOM   1673  CG  PRO B1528      91.169  31.855 -40.879  1.00  0.00           C  
ATOM   1674  CD  PRO B1528      91.502  30.388 -40.756  1.00  0.00           C  
ATOM   1675  N   GLY B1549      91.610  31.719 -44.071  1.00  0.00           N  
ATOM   1676  CA  GLY B1549      92.083  32.305 -45.312  1.00  0.00           C  
ATOM   1677  C   GLY B1549      91.688  31.548 -46.567  1.00  0.00           C  
ATOM   1678  O   GLY B1549      91.374  32.158 -47.590  1.00  0.00           O  
ATOM   1679  N   HIS B1563      91.702  30.220 -46.494  1.00  0.00           N  
ATOM   1680  CA  HIS B1563      91.353  29.386 -47.640  1.00  0.00           C  
ATOM   1681  C   HIS B1563      89.841  29.293 -47.819  1.00  0.00           C  
ATOM   1682  O   HIS B1563      89.148  28.697 -46.995  1.00  0.00           O  
ATOM   1683  CB  HIS B1563      91.927  27.978 -47.465  1.00  0.00           C  
ATOM   1684  CG  HIS B1563      92.577  27.432 -48.698  1.00  0.00           C  
ATOM   1685  ND1 HIS B1563      92.798  26.084 -48.890  1.00  0.00           N  
ATOM   1686  CD2 HIS B1563      93.080  28.052 -49.791  1.00  0.00           C  
ATOM   1687  CE1 HIS B1563      93.406  25.899 -50.046  1.00  0.00           C  
ATOM   1688  NE2 HIS B1563      93.590  27.078 -50.615  1.00  0.00           N  
ATOM   1689  N   LEU B1569      89.339  29.881 -48.902  1.00  0.00           N  
ATOM   1690  CA  LEU B1569      87.909  29.866 -49.202  1.00  0.00           C  
ATOM   1691  C   LEU B1569      87.576  28.809 -50.251  1.00  0.00           C  
ATOM   1692  O   LEU B1569      86.585  28.092 -50.130  1.00  0.00           O  
ATOM   1693  CB  LEU B1569      87.459  31.249 -49.684  1.00  0.00           C  
ATOM   1694  CG  LEU B1569      87.194  32.305 -48.604  1.00  0.00           C  
ATOM   1695  CD1 LEU B1569      88.310  32.315 -47.572  1.00  0.00           C  
ATOM   1696  CD2 LEU B1569      87.054  33.667 -49.261  1.00  0.00           C  
ATOM   1697  N   ARG B1594      88.408  28.724 -51.283  1.00  0.00           N  
ATOM   1698  CA  ARG B1594      88.220  27.739 -52.342  1.00  0.00           C  
ATOM   1699  C   ARG B1594      89.544  27.068 -52.686  1.00  0.00           C  
ATOM   1700  O   ARG B1594      90.616  27.610 -52.414  1.00  0.00           O  
ATOM   1701  CB  ARG B1594      87.618  28.383 -53.597  1.00  0.00           C  
ATOM   1702  CG  ARG B1594      88.319  29.634 -54.092  1.00  0.00           C  
ATOM   1703  CD  ARG B1594      87.903  30.847 -53.282  1.00  0.00           C  
ATOM   1704  NE  ARG B1594      88.510  32.074 -53.786  1.00  0.00           N  
ATOM   1705  CZ  ARG B1594      88.267  33.282 -53.288  1.00  0.00           C  
ATOM   1706  NH1 ARG B1594      88.864  34.346 -53.807  1.00  0.00           N  
ATOM   1707  NH2 ARG B1594      87.426  33.426 -52.272  1.00  0.00           N  
ATOM   1708  N   ALA B1596      89.458  25.886 -53.288  1.00  0.00           N  
ATOM   1709  CA  ALA B1596      90.632  25.101 -53.662  1.00  0.00           C  
ATOM   1710  C   ALA B1596      91.661  25.828 -54.527  1.00  0.00           C  
ATOM   1711  O   ALA B1596      92.710  25.267 -54.837  1.00  0.00           O  
ATOM   1712  CB  ALA B1596      90.183  23.825 -54.366  1.00  0.00           C  
ATOM   1713  N   SER B1597      91.374  27.068 -54.910  1.00  0.00           N  
ATOM   1714  CA  SER B1597      92.291  27.826 -55.758  1.00  0.00           C  
ATOM   1715  C   SER B1597      93.318  28.672 -55.005  1.00  0.00           C  
ATOM   1716  O   SER B1597      94.491  28.701 -55.377  1.00  0.00           O  
ATOM   1717  CB  SER B1597      91.499  28.727 -56.710  1.00  0.00           C  
ATOM   1718  OG  SER B1597      90.731  29.678 -55.996  1.00  0.00           O  
ATOM   1719  N   ASP B1598      92.881  29.366 -53.962  1.00  0.00           N  
ATOM   1720  CA  ASP B1598      93.785  30.209 -53.183  1.00  0.00           C  
ATOM   1721  C   ASP B1598      94.958  29.437 -52.591  1.00  0.00           C  
ATOM   1722  O   ASP B1598      94.903  28.220 -52.429  1.00  0.00           O  
ATOM   1723  CB  ASP B1598      93.026  30.913 -52.058  1.00  0.00           C  
ATOM   1724  CG  ASP B1598      92.517  32.280 -52.462  1.00  0.00           C  
ATOM   1725  OD1 ASP B1598      91.666  32.357 -53.373  1.00  0.00           O  
ATOM   1726  OD2 ASP B1598      92.973  33.280 -51.867  1.00  0.00           O  
ATOM   1727  N   PRO B1599      96.052  30.155 -52.266  1.00  0.00           N  
ATOM   1728  CA  PRO B1599      97.232  29.518 -51.675  1.00  0.00           C  
ATOM   1729  C   PRO B1599      96.982  29.249 -50.198  1.00  0.00           C  
ATOM   1730  O   PRO B1599      96.491  30.117 -49.473  1.00  0.00           O  
ATOM   1731  CB  PRO B1599      98.310  30.574 -51.893  1.00  0.00           C  
ATOM   1732  CG  PRO B1599      97.543  31.845 -51.705  1.00  0.00           C  
ATOM   1733  CD  PRO B1599      96.295  31.579 -52.521  1.00  0.00           C  
ATOM   1734  N   GLY B1600      97.307  28.039 -49.751  1.00  0.00           N  
ATOM   1735  CA  GLY B1600      97.102  27.699 -48.357  1.00  0.00           C  
ATOM   1736  C   GLY B1600      98.419  27.523 -47.626  1.00  0.00           C  
ATOM   1737  O   GLY B1600      99.405  27.084 -48.214  1.00  0.00           O  
ATOM   1738  N   ARG B1605      98.442  27.853 -46.341  1.00  0.00           N  
ATOM   1739  CA  ARG B1605      99.668  27.720 -45.569  1.00  0.00           C  
ATOM   1740  C   ARG B1605      99.627  26.590 -44.548  1.00  0.00           C  
ATOM   1741  O   ARG B1605      98.689  26.472 -43.760  1.00  0.00           O  
ATOM   1742  CB  ARG B1605     100.001  29.047 -44.883  1.00  0.00           C  
ATOM   1743  CG  ARG B1605      98.876  29.642 -44.059  1.00  0.00           C  
ATOM   1744  CD  ARG B1605      99.222  29.624 -42.584  1.00  0.00           C  
ATOM   1745  NE  ARG B1605      98.455  30.614 -41.838  1.00  0.00           N  
ATOM   1746  CZ  ARG B1605      98.625  30.867 -40.544  1.00  0.00           C  
ATOM   1747  NH1 ARG B1605      99.537  30.199 -39.851  1.00  0.00           N  
ATOM   1748  NH2 ARG B1605      97.893  31.797 -39.945  1.00  0.00           N  
ATOM   1749  N   VAL B1606     100.666  25.762 -44.587  1.00  0.00           N  
ATOM   1750  CA  VAL B1606     100.815  24.620 -43.694  1.00  0.00           C  
ATOM   1751  C   VAL B1606     100.758  25.052 -42.230  1.00  0.00           C  
ATOM   1752  O   VAL B1606     100.290  24.307 -41.370  1.00  0.00           O  
ATOM   1753  CB  VAL B1606     102.168  23.911 -43.947  1.00  0.00           C  
ATOM   1754  CG1 VAL B1606     102.275  22.656 -43.099  1.00  0.00           C  
ATOM   1755  CG2 VAL B1606     102.312  23.583 -45.423  1.00  0.00           C  
ATOM   1756  N   GLU B1607     101.238  26.262 -41.962  1.00  0.00           N  
ATOM   1757  CA  GLU B1607     101.269  26.812 -40.612  1.00  0.00           C  
ATOM   1758  C   GLU B1607      99.930  26.739 -39.882  1.00  0.00           C  
ATOM   1759  O   GLU B1607      98.923  27.264 -40.360  1.00  0.00           O  
ATOM   1760  CB  GLU B1607     101.744  28.268 -40.653  1.00  0.00           C  
ATOM   1761  CG  GLU B1607     103.182  28.455 -41.119  1.00  0.00           C  
ATOM   1762  CD  GLU B1607     103.405  28.013 -42.554  1.00  0.00           C  
ATOM   1763  OE1 GLU B1607     102.719  28.540 -43.455  1.00  0.00           O  
ATOM   1764  OE2 GLU B1607     104.273  27.141 -42.780  1.00  0.00           O  
ATOM   1765  N   GLY B1608      99.935  26.089 -38.720  1.00  0.00           N  
ATOM   1766  CA  GLY B1608      98.728  25.966 -37.920  1.00  0.00           C  
ATOM   1767  C   GLY B1608      97.768  24.880 -38.368  1.00  0.00           C  
ATOM   1768  O   GLY B1608      97.193  24.169 -37.544  1.00  0.00           O  
ATOM   1769  N   ASN B1609      97.591  24.758 -39.678  1.00  0.00           N  
ATOM   1770  CA  ASN B1609      96.690  23.764 -40.250  1.00  0.00           C  
ATOM   1771  C   ASN B1609      96.935  22.382 -39.639  1.00  0.00           C  
ATOM   1772  O   ASN B1609      97.936  21.731 -39.937  1.00  0.00           O  
ATOM   1773  CB  ASN B1609      96.883  23.705 -41.768  1.00  0.00           C  
ATOM   1774  CG  ASN B1609      95.699  23.092 -42.483  1.00  0.00           C  
ATOM   1775  OD1 ASN B1609      95.261  21.993 -42.152  1.00  0.00           O  
ATOM   1776  ND2 ASN B1609      95.175  23.803 -43.475  1.00  0.00           N  
ATOM   1777  N   PRO B1610      96.017  21.921 -38.775  1.00  0.00           N  
ATOM   1778  CA  PRO B1610      96.120  20.619 -38.116  1.00  0.00           C  
ATOM   1779  C   PRO B1610      96.141  19.466 -39.109  1.00  0.00           C  
ATOM   1780  O   PRO B1610      96.673  18.398 -38.818  1.00  0.00           O  
ATOM   1781  CB  PRO B1610      94.891  20.590 -37.218  1.00  0.00           C  
ATOM   1782  CG  PRO B1610      93.903  21.385 -37.995  1.00  0.00           C  
ATOM   1783  CD  PRO B1610      94.741  22.565 -38.431  1.00  0.00           C  
ATOM   1784  N   VAL B1611      95.562  19.688 -40.284  1.00  0.00           N  
ATOM   1785  CA  VAL B1611      95.531  18.659 -41.315  1.00  0.00           C  
ATOM   1786  C   VAL B1611      96.954  18.348 -41.770  1.00  0.00           C  
ATOM   1787  O   VAL B1611      97.267  17.216 -42.140  1.00  0.00           O  
ATOM   1788  CB  VAL B1611      94.704  19.118 -42.534  1.00  0.00           C  
ATOM   1789  CG1 VAL B1611      94.633  18.008 -43.569  1.00  0.00           C  
ATOM   1790  CG2 VAL B1611      93.307  19.518 -42.089  1.00  0.00           C  
ATOM   1791  N   PHE B1612      97.812  19.364 -41.734  1.00  0.00           N  
ATOM   1792  CA  PHE B1612      99.207  19.218 -42.134  1.00  0.00           C  
ATOM   1793  C   PHE B1612     100.055  18.638 -41.010  1.00  0.00           C  
ATOM   1794  O   PHE B1612     100.812  17.692 -41.222  1.00  0.00           O  
ATOM   1795  CB  PHE B1612      99.766  20.571 -42.577  1.00  0.00           C  
ATOM   1796  CG  PHE B1612      99.407  20.931 -43.986  1.00  0.00           C  
ATOM   1797  CD1 PHE B1612     100.255  20.602 -45.036  1.00  0.00           C  
ATOM   1798  CD2 PHE B1612      98.200  21.561 -44.270  1.00  0.00           C  
ATOM   1799  CE1 PHE B1612      99.906  20.888 -46.352  1.00  0.00           C  
ATOM   1800  CE2 PHE B1612      97.839  21.850 -45.580  1.00  0.00           C  
ATOM   1801  CZ  PHE B1612      98.699  21.514 -46.624  1.00  0.00           C  
ATOM   1802  N   THR B1613      99.933  19.207 -39.815  1.00  0.00           N  
ATOM   1803  CA  THR B1613     100.683  18.711 -38.672  1.00  0.00           C  
ATOM   1804  C   THR B1613     100.241  17.273 -38.406  1.00  0.00           C  
ATOM   1805  O   THR B1613     100.933  16.506 -37.736  1.00  0.00           O  
ATOM   1806  CB  THR B1613     100.437  19.584 -37.425  1.00  0.00           C  
ATOM   1807  OG1 THR B1613     100.944  18.919 -36.262  1.00  0.00           O  
ATOM   1808  CG2 THR B1613      98.966  19.858 -37.249  1.00  0.00           C  
ATOM   1809  N   PHE B1614      99.081  16.920 -38.951  1.00  0.00           N  
ATOM   1810  CA  PHE B1614      98.527  15.576 -38.817  1.00  0.00           C  
ATOM   1811  C   PHE B1614      99.112  14.701 -39.922  1.00  0.00           C  
ATOM   1812  O   PHE B1614      99.512  13.557 -39.689  1.00  0.00           O  
ATOM   1813  CB  PHE B1614      97.005  15.595 -39.002  1.00  0.00           C  
ATOM   1814  CG  PHE B1614      96.219  15.491 -37.727  1.00  0.00           C  
ATOM   1815  CD1 PHE B1614      95.140  14.612 -37.645  1.00  0.00           C  
ATOM   1816  CD2 PHE B1614      96.510  16.297 -36.631  1.00  0.00           C  
ATOM   1817  CE1 PHE B1614      94.360  14.537 -36.493  1.00  0.00           C  
ATOM   1818  CE2 PHE B1614      95.735  16.231 -35.473  1.00  0.00           C  
ATOM   1819  CZ  PHE B1614      94.657  15.349 -35.404  1.00  0.00           C  
ATOM   1820  N   LEU B1615      99.146  15.261 -41.127  1.00  0.00           N  
ATOM   1821  CA  LEU B1615      99.628  14.568 -42.316  1.00  0.00           C  
ATOM   1822  C   LEU B1615     101.098  14.158 -42.284  1.00  0.00           C  
ATOM   1823  O   LEU B1615     101.446  13.052 -42.708  1.00  0.00           O  
ATOM   1824  CB  LEU B1615      99.361  15.442 -43.544  1.00  0.00           C  
ATOM   1825  CG  LEU B1615      99.384  14.760 -44.911  1.00  0.00           C  
ATOM   1826  CD1 LEU B1615      98.289  13.704 -44.979  1.00  0.00           C  
ATOM   1827  CD2 LEU B1615      99.178  15.804 -45.994  1.00  0.00           C  
ATOM   1828  N   ASP B1616     101.955  15.048 -41.792  1.00  0.00           N  
ATOM   1829  CA  ASP B1616     103.389  14.776 -41.723  1.00  0.00           C  
ATOM   1830  C   ASP B1616     103.739  13.807 -40.599  1.00  0.00           C  
ATOM   1831  O   ASP B1616     104.837  13.251 -40.568  1.00  0.00           O  
ATOM   1832  CB  ASP B1616     104.167  16.085 -41.525  1.00  0.00           C  
ATOM   1833  CG  ASP B1616     103.959  16.694 -40.141  1.00  0.00           C  
ATOM   1834  OD1 ASP B1616     102.791  16.893 -39.740  1.00  0.00           O  
ATOM   1835  OD2 ASP B1616     104.966  16.982 -39.456  1.00  0.00           O  
ATOM   1836  N   ALA B1617     102.798  13.600 -39.684  1.00  0.00           N  
ATOM   1837  CA  ALA B1617     103.021  12.720 -38.545  1.00  0.00           C  
ATOM   1838  C   ALA B1617     102.597  11.270 -38.762  1.00  0.00           C  
ATOM   1839  O   ALA B1617     103.214  10.354 -38.214  1.00  0.00           O  
ATOM   1840  CB  ALA B1617     102.314  13.285 -37.318  1.00  0.00           C  
ATOM   1841  N   PHE B1619     101.558  11.052 -39.561  1.00  0.00           N  
ATOM   1842  CA  PHE B1619     101.085   9.692 -39.782  1.00  0.00           C  
ATOM   1843  C   PHE B1619     101.414   9.046 -41.123  1.00  0.00           C  
ATOM   1844  O   PHE B1619     101.460   7.818 -41.221  1.00  0.00           O  
ATOM   1845  CB  PHE B1619      99.581   9.621 -39.511  1.00  0.00           C  
ATOM   1846  CG  PHE B1619      99.228   9.849 -38.070  1.00  0.00           C  
ATOM   1847  CD1 PHE B1619      99.117  11.141 -37.560  1.00  0.00           C  
ATOM   1848  CD2 PHE B1619      99.064   8.771 -37.205  1.00  0.00           C  
ATOM   1849  CE1 PHE B1619      98.850  11.355 -36.205  1.00  0.00           C  
ATOM   1850  CE2 PHE B1619      98.798   8.974 -35.850  1.00  0.00           C  
ATOM   1851  CZ  PHE B1619      98.690  10.268 -35.349  1.00  0.00           C  
ATOM   1852  N   ASP B1620     101.649   9.850 -42.155  1.00  0.00           N  
ATOM   1853  CA  ASP B1620     101.994   9.288 -43.456  1.00  0.00           C  
ATOM   1854  C   ASP B1620     103.459   8.833 -43.386  1.00  0.00           C  
ATOM   1855  O   ASP B1620     104.209   9.265 -42.506  1.00  0.00           O  
ATOM   1856  CB  ASP B1620     101.827  10.338 -44.552  1.00  0.00           C  
ATOM   1857  CG  ASP B1620     103.121  11.048 -44.877  1.00  0.00           C  
ATOM   1858  OD1 ASP B1620     103.725  11.645 -43.961  1.00  0.00           O  
ATOM   1859  OD2 ASP B1620     103.533  11.005 -46.054  1.00  0.00           O  
ATOM   1860  N   PRO B1621     103.887   7.956 -44.307  1.00  0.00           N  
ATOM   1861  CA  PRO B1621     105.272   7.471 -44.300  1.00  0.00           C  
ATOM   1862  C   PRO B1621     106.343   8.453 -44.799  1.00  0.00           C  
ATOM   1863  O   PRO B1621     107.190   8.905 -44.023  1.00  0.00           O  
ATOM   1864  CB  PRO B1621     105.196   6.212 -45.156  1.00  0.00           C  
ATOM   1865  CG  PRO B1621     104.151   6.572 -46.162  1.00  0.00           C  
ATOM   1866  CD  PRO B1621     103.085   7.233 -45.314  1.00  0.00           C  
ATOM   1867  N   ASP B1723     106.303   8.776 -46.088  1.00  0.00           N  
ATOM   1868  CA  ASP B1723     107.286   9.677 -46.689  1.00  0.00           C  
ATOM   1869  C   ASP B1723     106.966  11.169 -46.565  1.00  0.00           C  
ATOM   1870  O   ASP B1723     105.890  11.623 -46.958  1.00  0.00           O  
ATOM   1871  CB  ASP B1723     107.471   9.328 -48.170  1.00  0.00           C  
ATOM   1872  CG  ASP B1723     106.163   9.355 -48.948  1.00  0.00           C  
ATOM   1873  OD1 ASP B1723     106.201   9.175 -50.185  1.00  0.00           O  
ATOM   1874  OD2 ASP B1723     105.095   9.550 -48.327  1.00  0.00           O  
ATOM   1875  N   PRO B1724     107.911  11.956 -46.021  1.00  0.00           N  
ATOM   1876  CA  PRO B1724     107.718  13.400 -45.855  1.00  0.00           C  
ATOM   1877  C   PRO B1724     107.797  14.124 -47.199  1.00  0.00           C  
ATOM   1878  O   PRO B1724     107.444  15.301 -47.307  1.00  0.00           O  
ATOM   1879  CB  PRO B1724     108.857  13.791 -44.918  1.00  0.00           C  
ATOM   1880  CG  PRO B1724     109.949  12.869 -45.349  1.00  0.00           C  
ATOM   1881  CD  PRO B1724     109.220  11.544 -45.482  1.00  0.00           C  
ATOM   1882  N   ALA B1725     108.264  13.405 -48.218  1.00  0.00           N  
ATOM   1883  CA  ALA B1725     108.398  13.956 -49.562  1.00  0.00           C  
ATOM   1884  C   ALA B1725     107.027  14.194 -50.183  1.00  0.00           C  
ATOM   1885  O   ALA B1725     106.829  15.157 -50.924  1.00  0.00           O  
ATOM   1886  CB  ALA B1725     109.214  13.005 -50.437  1.00  0.00           C  
ATOM   1887  N   ARG B1756     106.085  13.308 -49.883  1.00  0.00           N  
ATOM   1888  CA  ARG B1756     104.733  13.440 -50.407  1.00  0.00           C  
ATOM   1889  C   ARG B1756     104.008  14.519 -49.613  1.00  0.00           C  
ATOM   1890  O   ARG B1756     103.131  15.204 -50.133  1.00  0.00           O  
ATOM   1891  CB  ARG B1756     103.988  12.111 -50.291  1.00  0.00           C  
ATOM   1892  CG  ARG B1756     102.539  12.167 -50.745  1.00  0.00           C  
ATOM   1893  CD  ARG B1756     101.898  10.792 -50.680  1.00  0.00           C  
ATOM   1894  NE  ARG B1756     102.046  10.182 -49.362  1.00  0.00           N  
ATOM   1895  CZ  ARG B1756     101.601   8.970 -49.042  1.00  0.00           C  
ATOM   1896  NH1 ARG B1756     101.784   8.494 -47.817  1.00  0.00           N  
ATOM   1897  NH2 ARG B1756     100.975   8.230 -49.947  1.00  0.00           N  
ATOM   1898  N   VAL B1757     104.386  14.665 -48.347  1.00  0.00           N  
ATOM   1899  CA  VAL B1757     103.787  15.668 -47.474  1.00  0.00           C  
ATOM   1900  C   VAL B1757     104.208  17.058 -47.936  1.00  0.00           C  
ATOM   1901  O   VAL B1757     103.388  17.975 -48.014  1.00  0.00           O  
ATOM   1902  CB  VAL B1757     104.236  15.475 -46.006  1.00  0.00           C  
ATOM   1903  CG1 VAL B1757     103.607  16.543 -45.118  1.00  0.00           C  
ATOM   1904  CG2 VAL B1757     103.842  14.093 -45.526  1.00  0.00           C  
ATOM   1905  N   GLN B1758     105.493  17.206 -48.241  1.00  0.00           N  
ATOM   1906  CA  GLN B1758     106.027  18.481 -48.702  1.00  0.00           C  
ATOM   1907  C   GLN B1758     105.519  18.755 -50.114  1.00  0.00           C  
ATOM   1908  O   GLN B1758     105.694  19.849 -50.648  1.00  0.00           O  
ATOM   1909  CB  GLN B1758     107.557  18.449 -48.693  1.00  0.00           C  
ATOM   1910  CG  GLN B1758     108.210  19.813 -48.870  1.00  0.00           C  
ATOM   1911  CD  GLN B1758     107.900  20.765 -47.724  1.00  0.00           C  
ATOM   1912  OE1 GLN B1758     108.242  20.499 -46.571  1.00  0.00           O  
ATOM   1913  NE2 GLN B1758     107.252  21.881 -48.038  1.00  0.00           N  
ATOM   1914  N   ALA B1760     104.893  17.747 -50.714  1.00  0.00           N  
ATOM   1915  CA  ALA B1760     104.344  17.873 -52.057  1.00  0.00           C  
ATOM   1916  C   ALA B1760     103.006  18.596 -51.975  1.00  0.00           C  
ATOM   1917  O   ALA B1760     102.766  19.560 -52.700  1.00  0.00           O  
ATOM   1918  CB  ALA B1760     104.160  16.494 -52.682  1.00  0.00           C  
ATOM   1919  N   LEU B1761     102.140  18.127 -51.081  1.00  0.00           N  
ATOM   1920  CA  LEU B1761     100.830  18.737 -50.894  1.00  0.00           C  
ATOM   1921  C   LEU B1761     100.978  20.131 -50.294  1.00  0.00           C  
ATOM   1922  O   LEU B1761     100.158  21.013 -50.548  1.00  0.00           O  
ATOM   1923  CB  LEU B1761      99.959  17.869 -49.975  1.00  0.00           C  
ATOM   1924  CG  LEU B1761      99.371  16.567 -50.537  1.00  0.00           C  
ATOM   1925  CD1 LEU B1761      98.440  16.891 -51.696  1.00  0.00           C  
ATOM   1926  CD2 LEU B1761     100.482  15.632 -50.988  1.00  0.00           C  
ATOM   1927  N   LYS B1762     102.028  20.323 -49.501  1.00  0.00           N  
ATOM   1928  CA  LYS B1762     102.289  21.614 -48.872  1.00  0.00           C  
ATOM   1929  C   LYS B1762     102.602  22.665 -49.935  1.00  0.00           C  
ATOM   1930  O   LYS B1762     102.110  23.791 -49.873  1.00  0.00           O  
ATOM   1931  CB  LYS B1762     103.464  21.506 -47.893  1.00  0.00           C  
ATOM   1932  CG  LYS B1762     103.203  20.615 -46.684  1.00  0.00           C  
ATOM   1933  CD  LYS B1762     104.352  20.679 -45.685  1.00  0.00           C  
ATOM   1934  CE  LYS B1762     104.031  19.890 -44.424  1.00  0.00           C  
ATOM   1935  NZ  LYS B1762     105.130  19.960 -43.421  1.00  0.00           N  
ATOM   1936  N   ASP B1798     103.428  22.286 -50.907  1.00  0.00           N  
ATOM   1937  CA  ASP B1798     103.814  23.179 -51.998  1.00  0.00           C  
ATOM   1938  C   ASP B1798     102.605  23.470 -52.881  1.00  0.00           C  
ATOM   1939  O   ASP B1798     102.422  24.594 -53.351  1.00  0.00           O  
ATOM   1940  CB  ASP B1798     104.907  22.533 -52.861  1.00  0.00           C  
ATOM   1941  CG  ASP B1798     106.203  22.309 -52.104  1.00  0.00           C  
ATOM   1942  OD1 ASP B1798     107.095  21.622 -52.648  1.00  0.00           O  
ATOM   1943  OD2 ASP B1798     106.335  22.825 -50.974  1.00  0.00           O  
ATOM   1944  N   GLN B1799     101.792  22.439 -53.099  1.00  0.00           N  
ATOM   1945  CA  GLN B1799     100.593  22.522 -53.932  1.00  0.00           C  
ATOM   1946  C   GLN B1799      99.439  23.223 -53.226  1.00  0.00           C  
ATOM   1947  O   GLN B1799      98.523  23.744 -53.865  1.00  0.00           O  
ATOM   1948  CB  GLN B1799     100.169  21.110 -54.337  1.00  0.00           C  
ATOM   1949  CG  GLN B1799     101.237  20.367 -55.123  1.00  0.00           C  
ATOM   1950  CD  GLN B1799     101.122  18.859 -55.010  1.00  0.00           C  
ATOM   1951  OE1 GLN B1799     101.867  18.122 -55.655  1.00  0.00           O  
ATOM   1952  NE2 GLN B1799     100.192  18.392 -54.184  1.00  0.00           N  
ATOM   1953  N   TYR B1800      99.487  23.217 -51.900  1.00  0.00           N  
ATOM   1954  CA  TYR B1800      98.466  23.853 -51.080  1.00  0.00           C  
ATOM   1955  C   TYR B1800      98.752  25.349 -51.075  1.00  0.00           C  
ATOM   1956  O   TYR B1800      97.890  26.166 -51.399  1.00  0.00           O  
ATOM   1957  CB  TYR B1800      98.545  23.303 -49.655  1.00  0.00           C  
ATOM   1958  CG  TYR B1800      97.435  23.741 -48.727  1.00  0.00           C  
ATOM   1959  CD1 TYR B1800      96.115  23.346 -48.946  1.00  0.00           C  
ATOM   1960  CD2 TYR B1800      97.713  24.512 -47.597  1.00  0.00           C  
ATOM   1961  CE1 TYR B1800      95.099  23.703 -48.057  1.00  0.00           C  
ATOM   1962  CE2 TYR B1800      96.707  24.876 -46.706  1.00  0.00           C  
ATOM   1963  CZ  TYR B1800      95.405  24.468 -46.940  1.00  0.00           C  
ATOM   1964  OH  TYR B1800      94.413  24.817 -46.051  1.00  0.00           O  
ATOM   1965  N   ARG B1801      99.987  25.685 -50.716  1.00  0.00           N  
ATOM   1966  CA  ARG B1801     100.449  27.063 -50.649  1.00  0.00           C  
ATOM   1967  C   ARG B1801     100.474  27.681 -52.042  1.00  0.00           C  
ATOM   1968  O   ARG B1801     100.894  28.825 -52.220  1.00  0.00           O  
ATOM   1969  CB  ARG B1801     101.848  27.086 -50.027  1.00  0.00           C  
ATOM   1970  CG  ARG B1801     102.186  28.335 -49.238  1.00  0.00           C  
ATOM   1971  CD  ARG B1801     102.954  27.959 -47.976  1.00  0.00           C  
ATOM   1972  NE  ARG B1801     104.032  27.011 -48.253  1.00  0.00           N  
ATOM   1973  CZ  ARG B1801     104.810  26.467 -47.323  1.00  0.00           C  
ATOM   1974  NH1 ARG B1801     104.638  26.773 -46.044  1.00  0.00           N  
ATOM   1975  NH2 ARG B1801     105.762  25.611 -47.671  1.00  0.00           N  
ATOM   1976  N   ALA B1802     100.019  26.911 -53.025  1.00  0.00           N  
ATOM   1977  CA  ALA B1802      99.979  27.364 -54.409  1.00  0.00           C  
ATOM   1978  C   ALA B1802      98.541  27.662 -54.818  1.00  0.00           C  
ATOM   1979  O   ALA B1802      98.072  28.796 -54.692  1.00  0.00           O  
ATOM   1980  CB  ALA B1802     100.574  26.297 -55.328  1.00  0.00           C  
ATOM   1981  N   GLY B1803      97.845  26.637 -55.305  1.00  0.00           N  
ATOM   1982  CA  GLY B1803      96.468  26.813 -55.725  1.00  0.00           C  
ATOM   1983  C   GLY B1803      95.977  25.700 -56.632  1.00  0.00           C  
ATOM   1984  O   GLY B1803      96.451  25.548 -57.757  1.00  0.00           O  
ATOM   1985  N   GLY B1808      95.014  24.928 -56.142  1.00  0.00           N  
ATOM   1986  CA  GLY B1808      94.470  23.829 -56.920  1.00  0.00           C  
ATOM   1987  C   GLY B1808      94.327  22.596 -56.052  1.00  0.00           C  
ATOM   1988  O   GLY B1808      93.778  21.578 -56.476  1.00  0.00           O  
ATOM   1989  N   LEU B1809      94.832  22.698 -54.826  1.00  0.00           N  
ATOM   1990  CA  LEU B1809      94.778  21.605 -53.864  1.00  0.00           C  
ATOM   1991  C   LEU B1809      93.877  22.038 -52.712  1.00  0.00           C  
ATOM   1992  O   LEU B1809      94.362  22.435 -51.653  1.00  0.00           O  
ATOM   1993  CB  LEU B1809      96.183  21.310 -53.326  1.00  0.00           C  
ATOM   1994  CG  LEU B1809      96.532  19.879 -52.902  1.00  0.00           C  
ATOM   1995  CD1 LEU B1809      95.465  19.301 -51.986  1.00  0.00           C  
ATOM   1996  CD2 LEU B1809      96.666  19.028 -54.142  1.00  0.00           C  
ATOM   1997  N   GLY B1810      92.567  21.964 -52.922  1.00  0.00           N  
ATOM   1998  CA  GLY B1810      91.632  22.370 -51.887  1.00  0.00           C  
ATOM   1999  C   GLY B1810      91.692  21.542 -50.616  1.00  0.00           C  
ATOM   2000  O   GLY B1810      92.096  20.375 -50.641  1.00  0.00           O  
ATOM   2001  N   ASP B1812      91.288  22.153 -49.503  1.00  0.00           N  
ATOM   2002  CA  ASP B1812      91.273  21.483 -48.205  1.00  0.00           C  
ATOM   2003  C   ASP B1812      90.555  20.150 -48.374  1.00  0.00           C  
ATOM   2004  O   ASP B1812      90.912  19.144 -47.759  1.00  0.00           O  
ATOM   2005  CB  ASP B1812      90.520  22.333 -47.176  1.00  0.00           C  
ATOM   2006  CG  ASP B1812      90.960  23.786 -47.179  1.00  0.00           C  
ATOM   2007  OD1 ASP B1812      92.160  24.049 -46.956  1.00  0.00           O  
ATOM   2008  OD2 ASP B1812      90.100  24.665 -47.404  1.00  0.00           O  
ATOM   2009  N   VAL B1813      89.532  20.166 -49.221  1.00  0.00           N  
ATOM   2010  CA  VAL B1813      88.737  18.982 -49.508  1.00  0.00           C  
ATOM   2011  C   VAL B1813      89.649  17.796 -49.789  1.00  0.00           C  
ATOM   2012  O   VAL B1813      89.620  16.793 -49.079  1.00  0.00           O  
ATOM   2013  CB  VAL B1813      87.847  19.202 -50.747  1.00  0.00           C  
ATOM   2014  CG1 VAL B1813      86.808  18.097 -50.840  1.00  0.00           C  
ATOM   2015  CG2 VAL B1813      87.189  20.565 -50.680  1.00  0.00           C  
ATOM   2016  N   LYS B1814      90.462  17.932 -50.832  1.00  0.00           N  
ATOM   2017  CA  LYS B1814      91.387  16.880 -51.243  1.00  0.00           C  
ATOM   2018  C   LYS B1814      92.524  16.624 -50.255  1.00  0.00           C  
ATOM   2019  O   LYS B1814      92.941  15.478 -50.082  1.00  0.00           O  
ATOM   2020  CB  LYS B1814      91.957  17.198 -52.630  1.00  0.00           C  
ATOM   2021  CG  LYS B1814      91.040  16.839 -53.805  1.00  0.00           C  
ATOM   2022  CD  LYS B1814      89.612  17.351 -53.628  1.00  0.00           C  
ATOM   2023  CE  LYS B1814      88.718  16.320 -52.943  1.00  0.00           C  
ATOM   2024  NZ  LYS B1814      88.539  15.088 -53.766  1.00  0.00           N  
ATOM   2025  N   VAL B1815      93.034  17.672 -49.610  1.00  0.00           N  
ATOM   2026  CA  VAL B1815      94.114  17.469 -48.650  1.00  0.00           C  
ATOM   2027  C   VAL B1815      93.575  16.605 -47.515  1.00  0.00           C  
ATOM   2028  O   VAL B1815      94.137  15.553 -47.210  1.00  0.00           O  
ATOM   2029  CB  VAL B1815      94.671  18.816 -48.085  1.00  0.00           C  
ATOM   2030  CG1 VAL B1815      93.639  19.511 -47.220  1.00  0.00           C  
ATOM   2031  CG2 VAL B1815      95.941  18.553 -47.287  1.00  0.00           C  
ATOM   2032  N   LYS B1816      92.472  17.038 -46.910  1.00  0.00           N  
ATOM   2033  CA  LYS B1816      91.855  16.284 -45.826  1.00  0.00           C  
ATOM   2034  C   LYS B1816      91.476  14.916 -46.367  1.00  0.00           C  
ATOM   2035  O   LYS B1816      91.617  13.895 -45.690  1.00  0.00           O  
ATOM   2036  CB  LYS B1816      90.588  16.986 -45.325  1.00  0.00           C  
ATOM   2037  CG  LYS B1816      90.806  18.378 -44.764  1.00  0.00           C  
ATOM   2038  CD  LYS B1816      89.502  18.945 -44.224  1.00  0.00           C  
ATOM   2039  CE  LYS B1816      89.685  20.365 -43.719  1.00  0.00           C  
ATOM   2040  NZ  LYS B1816      88.406  20.988 -43.272  1.00  0.00           N  
ATOM   2041  N   LYS B1817      90.993  14.908 -47.604  1.00  0.00           N  
ATOM   2042  CA  LYS B1817      90.575  13.674 -48.249  1.00  0.00           C  
ATOM   2043  C   LYS B1817      91.694  12.649 -48.216  1.00  0.00           C  
ATOM   2044  O   LYS B1817      91.446  11.449 -48.288  1.00  0.00           O  
ATOM   2045  CB  LYS B1817      90.157  13.939 -49.698  1.00  0.00           C  
ATOM   2046  CG  LYS B1817      89.137  12.937 -50.203  1.00  0.00           C  
ATOM   2047  CD  LYS B1817      87.857  13.017 -49.371  1.00  0.00           C  
ATOM   2048  CE  LYS B1817      86.915  11.858 -49.661  1.00  0.00           C  
ATOM   2049  NZ  LYS B1817      87.489  10.550 -49.236  1.00  0.00           N  
ATOM   2050  N   HIS B1818      92.929  13.129 -48.111  1.00  0.00           N  
ATOM   2051  CA  HIS B1818      94.086  12.243 -48.044  1.00  0.00           C  
ATOM   2052  C   HIS B1818      94.252  11.821 -46.587  1.00  0.00           C  
ATOM   2053  O   HIS B1818      94.429  10.641 -46.277  1.00  0.00           O  
ATOM   2054  CB  HIS B1818      95.352  12.972 -48.507  1.00  0.00           C  
ATOM   2055  CG  HIS B1818      96.565  12.095 -48.576  1.00  0.00           C  
ATOM   2056  ND1 HIS B1818      97.827  12.545 -48.258  1.00  0.00           N  
ATOM   2057  CD2 HIS B1818      96.711  10.802 -48.957  1.00  0.00           C  
ATOM   2058  CE1 HIS B1818      98.701  11.569 -48.440  1.00  0.00           C  
ATOM   2059  NE2 HIS B1818      98.050  10.502 -48.865  1.00  0.00           N  
ATOM   2060  N   LEU B1819      94.180  12.808 -45.700  1.00  0.00           N  
ATOM   2061  CA  LEU B1819      94.333  12.596 -44.263  1.00  0.00           C  
ATOM   2062  C   LEU B1819      93.473  11.464 -43.706  1.00  0.00           C  
ATOM   2063  O   LEU B1819      93.823  10.846 -42.703  1.00  0.00           O  
ATOM   2064  CB  LEU B1819      94.022  13.896 -43.516  1.00  0.00           C  
ATOM   2065  CG  LEU B1819      94.199  13.885 -41.996  1.00  0.00           C  
ATOM   2066  CD1 LEU B1819      95.530  13.249 -41.625  1.00  0.00           C  
ATOM   2067  CD2 LEU B1819      94.122  15.315 -41.478  1.00  0.00           C  
ATOM   2068  N   ILE B1820      92.349  11.195 -44.357  1.00  0.00           N  
ATOM   2069  CA  ILE B1820      91.454  10.132 -43.922  1.00  0.00           C  
ATOM   2070  C   ILE B1820      91.935   8.776 -44.419  1.00  0.00           C  
ATOM   2071  O   ILE B1820      91.850   7.783 -43.698  1.00  0.00           O  
ATOM   2072  CB  ILE B1820      90.032  10.364 -44.445  1.00  0.00           C  
ATOM   2073  CG1 ILE B1820      90.085  10.631 -45.953  1.00  0.00           C  
ATOM   2074  CG2 ILE B1820      89.387  11.522 -43.704  1.00  0.00           C  
ATOM   2075  CD1 ILE B1820      88.737  10.883 -46.595  1.00  0.00           C  
ATOM   2076  N   ASP B1821      92.429   8.733 -45.652  1.00  0.00           N  
ATOM   2077  CA  ASP B1821      92.922   7.482 -46.209  1.00  0.00           C  
ATOM   2078  C   ASP B1821      94.291   7.182 -45.608  1.00  0.00           C  
ATOM   2079  O   ASP B1821      94.815   6.073 -45.744  1.00  0.00           O  
ATOM   2080  CB  ASP B1821      93.001   7.549 -47.750  1.00  0.00           C  
ATOM   2081  CG  ASP B1821      94.139   8.430 -48.262  1.00  0.00           C  
ATOM   2082  OD1 ASP B1821      95.312   8.161 -47.929  1.00  0.00           O  
ATOM   2083  OD2 ASP B1821      93.862   9.382 -49.023  1.00  0.00           O  
ATOM   2084  N   VAL B1822      94.869   8.182 -44.942  1.00  0.00           N  
ATOM   2085  CA  VAL B1822      96.168   8.021 -44.299  1.00  0.00           C  
ATOM   2086  C   VAL B1822      95.937   7.551 -42.868  1.00  0.00           C  
ATOM   2087  O   VAL B1822      96.611   6.638 -42.384  1.00  0.00           O  
ATOM   2088  CB  VAL B1822      96.955   9.345 -44.265  1.00  0.00           C  
ATOM   2089  CG1 VAL B1822      98.167   9.200 -43.355  1.00  0.00           C  
ATOM   2090  CG2 VAL B1822      97.400   9.720 -45.671  1.00  0.00           C  
ATOM   2091  N   LEU B1823      94.981   8.182 -42.195  1.00  0.00           N  
ATOM   2092  CA  LEU B1823      94.659   7.810 -40.827  1.00  0.00           C  
ATOM   2093  C   LEU B1823      93.939   6.469 -40.835  1.00  0.00           C  
ATOM   2094  O   LEU B1823      93.929   5.760 -39.833  1.00  0.00           O  
ATOM   2095  CB  LEU B1823      93.774   8.876 -40.170  1.00  0.00           C  
ATOM   2096  CG  LEU B1823      94.373  10.273 -39.986  1.00  0.00           C  
ATOM   2097  CD1 LEU B1823      93.349  11.168 -39.318  1.00  0.00           C  
ATOM   2098  CD2 LEU B1823      95.642  10.203 -39.149  1.00  0.00           C  
ATOM   2099  N   ASN B1824      93.341   6.124 -41.973  1.00  0.00           N  
ATOM   2100  CA  ASN B1824      92.628   4.858 -42.104  1.00  0.00           C  
ATOM   2101  C   ASN B1824      93.595   3.749 -42.487  1.00  0.00           C  
ATOM   2102  O   ASN B1824      93.364   2.577 -42.190  1.00  0.00           O  
ATOM   2103  CB  ASN B1824      91.526   4.960 -43.163  1.00  0.00           C  
ATOM   2104  CG  ASN B1824      90.134   4.840 -42.569  1.00  0.00           C  
ATOM   2105  OD1 ASN B1824      89.640   5.761 -41.913  1.00  0.00           O  
ATOM   2106  ND2 ASN B1824      89.498   3.694 -42.787  1.00  0.00           N  
ATOM   2107  N   GLY B1825      94.676   4.125 -43.161  1.00  0.00           N  
ATOM   2108  CA  GLY B1825      95.666   3.142 -43.552  1.00  0.00           C  
ATOM   2109  C   GLY B1825      96.454   2.766 -42.316  1.00  0.00           C  
ATOM   2110  O   GLY B1825      96.960   1.649 -42.188  1.00  0.00           O  
ATOM   2111  N   VAL B1826      96.547   3.717 -41.394  1.00  0.00           N  
ATOM   2112  CA  VAL B1826      97.273   3.499 -40.154  1.00  0.00           C  
ATOM   2113  C   VAL B1826      96.370   2.861 -39.104  1.00  0.00           C  
ATOM   2114  O   VAL B1826      96.798   1.962 -38.385  1.00  0.00           O  
ATOM   2115  CB  VAL B1826      97.854   4.828 -39.609  1.00  0.00           C  
ATOM   2116  CG1 VAL B1826      96.738   5.794 -39.281  1.00  0.00           C  
ATOM   2117  CG2 VAL B1826      98.701   4.558 -38.386  1.00  0.00           C  
ATOM   2118  N   LEU B1827      95.119   3.314 -39.027  1.00  0.00           N  
ATOM   2119  CA  LEU B1827      94.167   2.776 -38.053  1.00  0.00           C  
ATOM   2120  C   LEU B1827      93.755   1.346 -38.357  1.00  0.00           C  
ATOM   2121  O   LEU B1827      93.533   0.553 -37.447  1.00  0.00           O  
ATOM   2122  CB  LEU B1827      92.911   3.646 -37.996  1.00  0.00           C  
ATOM   2123  CG  LEU B1827      92.801   4.766 -36.961  1.00  0.00           C  
ATOM   2124  CD1 LEU B1827      94.076   5.590 -36.916  1.00  0.00           C  
ATOM   2125  CD2 LEU B1827      91.599   5.636 -37.312  1.00  0.00           C  
ATOM   2126  N   ALA B1828      93.650   1.026 -39.642  1.00  0.00           N  
ATOM   2127  CA  ALA B1828      93.238  -0.301 -40.090  1.00  0.00           C  
ATOM   2128  C   ALA B1828      93.906  -1.468 -39.365  1.00  0.00           C  
ATOM   2129  O   ALA B1828      93.222  -2.339 -38.820  1.00  0.00           O  
ATOM   2130  CB  ALA B1828      93.464  -0.429 -41.598  1.00  0.00           C  
ATOM   2131  N   PRO B1829      95.251  -1.509 -39.349  1.00  0.00           N  
ATOM   2132  CA  PRO B1829      95.934  -2.616 -38.665  1.00  0.00           C  
ATOM   2133  C   PRO B1829      95.638  -2.660 -37.168  1.00  0.00           C  
ATOM   2134  O   PRO B1829      95.337  -3.714 -36.610  1.00  0.00           O  
ATOM   2135  CB  PRO B1829      97.407  -2.343 -38.966  1.00  0.00           C  
ATOM   2136  CG  PRO B1829      97.464  -0.857 -39.027  1.00  0.00           C  
ATOM   2137  CD  PRO B1829      96.225  -0.516 -39.836  1.00  0.00           C  
ATOM   2138  N   ILE B1830      95.729  -1.501 -36.527  1.00  0.00           N  
ATOM   2139  CA  ILE B1830      95.486  -1.382 -35.097  1.00  0.00           C  
ATOM   2140  C   ILE B1830      94.033  -1.660 -34.734  1.00  0.00           C  
ATOM   2141  O   ILE B1830      93.738  -2.203 -33.665  1.00  0.00           O  
ATOM   2142  CB  ILE B1830      95.899   0.021 -34.602  1.00  0.00           C  
ATOM   2143  CG1 ILE B1830      95.005   0.463 -33.448  1.00  0.00           C  
ATOM   2144  CG2 ILE B1830      95.846   1.013 -35.745  1.00  0.00           C  
ATOM   2145  CD1 ILE B1830      95.463   1.731 -32.821  1.00  0.00           C  
ATOM   2146  N   ARG B1831      93.134  -1.295 -35.638  1.00  0.00           N  
ATOM   2147  CA  ARG B1831      91.710  -1.502 -35.436  1.00  0.00           C  
ATOM   2148  C   ARG B1831      91.430  -3.004 -35.482  1.00  0.00           C  
ATOM   2149  O   ARG B1831      90.508  -3.501 -34.835  1.00  0.00           O  
ATOM   2150  CB  ARG B1831      90.927  -0.782 -36.543  1.00  0.00           C  
ATOM   2151  CG  ARG B1831      89.597  -0.205 -36.104  1.00  0.00           C  
ATOM   2152  CD  ARG B1831      88.803   0.395 -37.268  1.00  0.00           C  
ATOM   2153  NE  ARG B1831      89.352   1.654 -37.765  1.00  0.00           N  
ATOM   2154  CZ  ARG B1831      89.802   1.832 -39.003  1.00  0.00           C  
ATOM   2155  NH1 ARG B1831      89.775   0.827 -39.873  1.00  0.00           N  
ATOM   2156  NH2 ARG B1831      90.262   3.018 -39.379  1.00  0.00           N  
ATOM   2157  N   THR B1832      92.254  -3.723 -36.237  1.00  0.00           N  
ATOM   2158  CA  THR B1832      92.095  -5.164 -36.407  1.00  0.00           C  
ATOM   2159  C   THR B1832      92.640  -6.017 -35.270  1.00  0.00           C  
ATOM   2160  O   THR B1832      92.136  -7.110 -35.026  1.00  0.00           O  
ATOM   2161  CB  THR B1832      92.753  -5.637 -37.726  1.00  0.00           C  
ATOM   2162  OG1 THR B1832      92.280  -4.828 -38.810  1.00  0.00           O  
ATOM   2163  CG2 THR B1832      92.404  -7.100 -38.008  1.00  0.00           C  
ATOM   2164  N   ARG B1833      93.668  -5.530 -34.579  1.00  0.00           N  
ATOM   2165  CA  ARG B1833      94.245  -6.291 -33.475  1.00  0.00           C  
ATOM   2166  C   ARG B1833      93.352  -6.168 -32.255  1.00  0.00           C  
ATOM   2167  O   ARG B1833      93.110  -7.146 -31.547  1.00  0.00           O  
ATOM   2168  CB  ARG B1833      95.649  -5.784 -33.141  1.00  0.00           C  
ATOM   2169  CG  ARG B1833      96.591  -5.730 -34.328  1.00  0.00           C  
ATOM   2170  CD  ARG B1833      98.043  -5.812 -33.878  1.00  0.00           C  
ATOM   2171  NE  ARG B1833      98.973  -5.380 -34.918  1.00  0.00           N  
ATOM   2172  CZ  ARG B1833      99.125  -4.117 -35.301  1.00  0.00           C  
ATOM   2173  NH1 ARG B1833      98.409  -3.159 -34.729  1.00  0.00           N  
ATOM   2174  NH2 ARG B1833      99.992  -3.807 -36.254  1.00  0.00           N  
ATOM   2175  N   ARG B1834      92.862  -4.958 -32.013  1.00  0.00           N  
ATOM   2176  CA  ARG B1834      91.977  -4.716 -30.884  1.00  0.00           C  
ATOM   2177  C   ARG B1834      90.789  -5.669 -30.992  1.00  0.00           C  
ATOM   2178  O   ARG B1834      90.312  -6.197 -29.988  1.00  0.00           O  
ATOM   2179  CB  ARG B1834      91.503  -3.260 -30.905  1.00  0.00           C  
ATOM   2180  CG  ARG B1834      90.313  -2.961 -30.011  1.00  0.00           C  
ATOM   2181  CD  ARG B1834      89.853  -1.522 -30.199  1.00  0.00           C  
ATOM   2182  NE  ARG B1834      90.695  -0.572 -29.479  1.00  0.00           N  
ATOM   2183  CZ  ARG B1834      90.567  -0.288 -28.186  1.00  0.00           C  
ATOM   2184  NH1 ARG B1834      91.383   0.584 -27.620  1.00  0.00           N  
ATOM   2185  NH2 ARG B1834      89.618  -0.863 -27.463  1.00  0.00           N  
ATOM   2186  N   ALA B1835      90.331  -5.897 -32.222  1.00  0.00           N  
ATOM   2187  CA  ALA B1835      89.200  -6.784 -32.475  1.00  0.00           C  
ATOM   2188  C   ALA B1835      89.546  -8.221 -32.105  1.00  0.00           C  
ATOM   2189  O   ALA B1835      88.682  -9.006 -31.713  1.00  0.00           O  
ATOM   2190  CB  ALA B1835      88.795  -6.703 -33.944  1.00  0.00           C  
ATOM   2191  N   GLU B1836      90.823  -8.557 -32.241  1.00  0.00           N  
ATOM   2192  CA  GLU B1836      91.306  -9.891 -31.921  1.00  0.00           C  
ATOM   2193  C   GLU B1836      91.487 -10.047 -30.412  1.00  0.00           C  
ATOM   2194  O   GLU B1836      91.349 -11.140 -29.868  1.00  0.00           O  
ATOM   2195  CB  GLU B1836      92.632 -10.137 -32.645  1.00  0.00           C  
ATOM   2196  CG  GLU B1836      92.499 -10.166 -34.160  1.00  0.00           C  
ATOM   2197  CD  GLU B1836      93.821  -9.940 -34.871  1.00  0.00           C  
ATOM   2198  OE1 GLU B1836      94.809 -10.630 -34.539  1.00  0.00           O  
ATOM   2199  OE2 GLU B1836      93.866  -9.066 -35.767  1.00  0.00           O  
ATOM   2200  N   TYR B1837      91.797  -8.945 -29.741  1.00  0.00           N  
ATOM   2201  CA  TYR B1837      91.986  -8.968 -28.297  1.00  0.00           C  
ATOM   2202  C   TYR B1837      90.683  -8.801 -27.540  1.00  0.00           C  
ATOM   2203  O   TYR B1837      90.441  -9.503 -26.560  1.00  0.00           O  
ATOM   2204  CB  TYR B1837      92.992  -7.896 -27.877  1.00  0.00           C  
ATOM   2205  CG  TYR B1837      94.412  -8.383 -27.990  1.00  0.00           C  
ATOM   2206  CD1 TYR B1837      94.871  -9.412 -27.174  1.00  0.00           C  
ATOM   2207  CD2 TYR B1837      95.278  -7.866 -28.950  1.00  0.00           C  
ATOM   2208  CE1 TYR B1837      96.155  -9.925 -27.310  1.00  0.00           C  
ATOM   2209  CE2 TYR B1837      96.568  -8.371 -29.098  1.00  0.00           C  
ATOM   2210  CZ  TYR B1837      96.997  -9.403 -28.274  1.00  0.00           C  
ATOM   2211  OH  TYR B1837      98.258  -9.931 -28.419  1.00  0.00           O  
ATOM   2212  N   GLU B1838      89.843  -7.873 -27.987  1.00  0.00           N  
ATOM   2213  CA  GLU B1838      88.557  -7.664 -27.335  1.00  0.00           C  
ATOM   2214  C   GLU B1838      87.823  -8.993 -27.332  1.00  0.00           C  
ATOM   2215  O   GLU B1838      87.140  -9.340 -26.370  1.00  0.00           O  
ATOM   2216  CB  GLU B1838      87.742  -6.608 -28.080  1.00  0.00           C  
ATOM   2217  CG  GLU B1838      88.009  -5.195 -27.604  1.00  0.00           C  
ATOM   2218  CD  GLU B1838      87.539  -4.147 -28.589  1.00  0.00           C  
ATOM   2219  OE1 GLU B1838      87.478  -2.959 -28.204  1.00  0.00           O  
ATOM   2220  OE2 GLU B1838      87.240  -4.511 -29.749  1.00  0.00           O  
ATOM   2221  N   ARG B1839      87.992  -9.742 -28.416  1.00  0.00           N  
ATOM   2222  CA  ARG B1839      87.368 -11.046 -28.551  1.00  0.00           C  
ATOM   2223  C   ARG B1839      88.086 -12.070 -27.681  1.00  0.00           C  
ATOM   2224  O   ARG B1839      87.500 -13.078 -27.289  1.00  0.00           O  
ATOM   2225  CB  ARG B1839      87.388 -11.489 -30.018  1.00  0.00           C  
ATOM   2226  CG  ARG B1839      87.234 -12.988 -30.218  1.00  0.00           C  
ATOM   2227  CD  ARG B1839      86.631 -13.336 -31.572  1.00  0.00           C  
ATOM   2228  NE  ARG B1839      86.801 -14.757 -31.868  1.00  0.00           N  
ATOM   2229  CZ  ARG B1839      86.053 -15.447 -32.724  1.00  0.00           C  
ATOM   2230  NH1 ARG B1839      85.063 -14.856 -33.380  1.00  0.00           N  
ATOM   2231  NH2 ARG B1839      86.301 -16.734 -32.929  1.00  0.00           N  
ATOM   2232  N   ASP B1840      89.353 -11.795 -27.381  1.00  0.00           N  
ATOM   2233  CA  ASP B1840      90.183 -12.674 -26.556  1.00  0.00           C  
ATOM   2234  C   ASP B1840      90.562 -11.937 -25.264  1.00  0.00           C  
ATOM   2235  O   ASP B1840      91.698 -11.492 -25.102  1.00  0.00           O  
ATOM   2236  CB  ASP B1840      91.449 -13.048 -27.332  1.00  0.00           C  
ATOM   2237  CG  ASP B1840      92.221 -14.183 -26.691  1.00  0.00           C  
ATOM   2238  OD1 ASP B1840      91.929 -14.541 -25.530  1.00  0.00           O  
ATOM   2239  OD2 ASP B1840      93.132 -14.715 -27.358  1.00  0.00           O  
ATOM   2240  N   PRO B1841      89.621 -11.817 -24.317  1.00  0.00           N  
ATOM   2241  CA  PRO B1841      89.886 -11.119 -23.055  1.00  0.00           C  
ATOM   2242  C   PRO B1841      91.071 -11.629 -22.234  1.00  0.00           C  
ATOM   2243  O   PRO B1841      91.920 -10.853 -21.807  1.00  0.00           O  
ATOM   2244  CB  PRO B1841      88.559 -11.252 -22.311  1.00  0.00           C  
ATOM   2245  CG  PRO B1841      88.058 -12.580 -22.779  1.00  0.00           C  
ATOM   2246  CD  PRO B1841      88.317 -12.503 -24.264  1.00  0.00           C  
ATOM   2247  N   ASP B1842      91.129 -12.933 -22.015  1.00  0.00           N  
ATOM   2248  CA  ASP B1842      92.203 -13.521 -21.228  1.00  0.00           C  
ATOM   2249  C   ASP B1842      93.603 -13.133 -21.707  1.00  0.00           C  
ATOM   2250  O   ASP B1842      94.568 -13.206 -20.945  1.00  0.00           O  
ATOM   2251  CB  ASP B1842      92.061 -15.046 -21.226  1.00  0.00           C  
ATOM   2252  CG  ASP B1842      90.707 -15.503 -20.713  1.00  0.00           C  
ATOM   2253  OD1 ASP B1842      90.357 -15.153 -19.568  1.00  0.00           O  
ATOM   2254  OD2 ASP B1842      89.993 -16.209 -21.454  1.00  0.00           O  
ATOM   2255  N   ALA B1843      93.708 -12.706 -22.960  1.00  0.00           N  
ATOM   2256  CA  ALA B1843      94.996 -12.331 -23.535  1.00  0.00           C  
ATOM   2257  C   ALA B1843      95.573 -11.026 -22.994  1.00  0.00           C  
ATOM   2258  O   ALA B1843      96.785 -10.921 -22.790  1.00  0.00           O  
ATOM   2259  CB  ALA B1843      94.886 -12.252 -25.052  1.00  0.00           C  
ATOM   2260  N   VAL B1844      94.718 -10.030 -22.777  1.00  0.00           N  
ATOM   2261  CA  VAL B1844      95.174  -8.745 -22.255  1.00  0.00           C  
ATOM   2262  C   VAL B1844      95.620  -8.940 -20.806  1.00  0.00           C  
ATOM   2263  O   VAL B1844      96.636  -8.392 -20.374  1.00  0.00           O  
ATOM   2264  CB  VAL B1844      94.047  -7.682 -22.310  1.00  0.00           C  
ATOM   2265  CG1 VAL B1844      92.852  -8.134 -21.470  1.00  0.00           C  
ATOM   2266  CG2 VAL B1844      94.562  -6.343 -21.812  1.00  0.00           C  
ATOM   2267  N   LEU B1845      94.857  -9.742 -20.069  1.00  0.00           N  
ATOM   2268  CA  LEU B1845      95.146 -10.026 -18.673  1.00  0.00           C  
ATOM   2269  C   LEU B1845      96.518 -10.666 -18.507  1.00  0.00           C  
ATOM   2270  O   LEU B1845      97.322 -10.222 -17.686  1.00  0.00           O  
ATOM   2271  CB  LEU B1845      94.080 -10.960 -18.097  1.00  0.00           C  
ATOM   2272  CG  LEU B1845      94.275 -11.357 -16.632  1.00  0.00           C  
ATOM   2273  CD1 LEU B1845      94.173 -10.118 -15.748  1.00  0.00           C  
ATOM   2274  CD2 LEU B1845      93.226 -12.385 -16.234  1.00  0.00           C  
ATOM   2275  N   ARG B1846      96.774 -11.717 -19.281  1.00  0.00           N  
ATOM   2276  CA  ARG B1846      98.046 -12.425 -19.224  1.00  0.00           C  
ATOM   2277  C   ARG B1846      99.200 -11.477 -19.535  1.00  0.00           C  
ATOM   2278  O   ARG B1846     100.232 -11.490 -18.865  1.00  0.00           O  
ATOM   2279  CB  ARG B1846      98.034 -13.584 -20.219  1.00  0.00           C  
ATOM   2280  CG  ARG B1846      98.101 -14.943 -19.555  1.00  0.00           C  
ATOM   2281  CD  ARG B1846      97.569 -16.001 -20.487  1.00  0.00           C  
ATOM   2282  NE  ARG B1846      98.189 -15.928 -21.802  1.00  0.00           N  
ATOM   2283  CZ  ARG B1846      97.550 -16.221 -22.928  1.00  0.00           C  
ATOM   2284  NH1 ARG B1846      98.176 -16.134 -24.093  1.00  0.00           N  
ATOM   2285  NH2 ARG B1846      96.273 -16.590 -22.881  1.00  0.00           N  
ATOM   2286  N   PHE B1847      99.009 -10.654 -20.558  1.00  0.00           N  
ATOM   2287  CA  PHE B1847     100.011  -9.682 -20.969  1.00  0.00           C  
ATOM   2288  C   PHE B1847     100.482  -8.853 -19.770  1.00  0.00           C  
ATOM   2289  O   PHE B1847     101.679  -8.678 -19.571  1.00  0.00           O  
ATOM   2290  CB  PHE B1847      99.420  -8.763 -22.054  1.00  0.00           C  
ATOM   2291  CG  PHE B1847     100.308  -7.608 -22.441  1.00  0.00           C  
ATOM   2292  CD1 PHE B1847      99.772  -6.334 -22.595  1.00  0.00           C  
ATOM   2293  CD2 PHE B1847     101.668  -7.792 -22.663  1.00  0.00           C  
ATOM   2294  CE1 PHE B1847     100.574  -5.259 -22.964  1.00  0.00           C  
ATOM   2295  CE2 PHE B1847     102.482  -6.715 -23.034  1.00  0.00           C  
ATOM   2296  CZ  PHE B1847     101.931  -5.448 -23.184  1.00  0.00           C  
ATOM   2297  N   VAL B1848      99.542  -8.361 -18.964  1.00  0.00           N  
ATOM   2298  CA  VAL B1848      99.893  -7.543 -17.806  1.00  0.00           C  
ATOM   2299  C   VAL B1848     100.315  -8.360 -16.588  1.00  0.00           C  
ATOM   2300  O   VAL B1848     101.298  -8.029 -15.930  1.00  0.00           O  
ATOM   2301  CB  VAL B1848      98.731  -6.604 -17.396  1.00  0.00           C  
ATOM   2302  CG1 VAL B1848      98.301  -5.769 -18.582  1.00  0.00           C  
ATOM   2303  CG2 VAL B1848      97.568  -7.400 -16.841  1.00  0.00           C  
ATOM   2304  N   THR B1991      99.588  -9.433 -16.295  1.00  0.00           N  
ATOM   2305  CA  THR B1991      99.925 -10.258 -15.149  1.00  0.00           C  
ATOM   2306  C   THR B1991     101.309 -10.871 -15.289  1.00  0.00           C  
ATOM   2307  O   THR B1991     102.062 -10.906 -14.325  1.00  0.00           O  
ATOM   2308  CB  THR B1991      98.921 -11.403 -14.943  1.00  0.00           C  
ATOM   2309  OG1 THR B1991      99.039 -12.340 -16.016  1.00  0.00           O  
ATOM   2310  CG2 THR B1991      97.514 -10.869 -14.903  1.00  0.00           C  
ATOM   2311  N   GLU B1992     101.645 -11.359 -16.479  1.00  0.00           N  
ATOM   2312  CA  GLU B1992     102.953 -11.971 -16.693  1.00  0.00           C  
ATOM   2313  C   GLU B1992     104.028 -10.900 -16.786  1.00  0.00           C  
ATOM   2314  O   GLU B1992     105.169 -11.108 -16.381  1.00  0.00           O  
ATOM   2315  CB  GLU B1992     102.929 -12.849 -17.951  1.00  0.00           C  
ATOM   2316  CG  GLU B1992     102.087 -14.112 -17.759  1.00  0.00           C  
ATOM   2317  CD  GLU B1992     101.967 -14.966 -19.008  1.00  0.00           C  
ATOM   2318  OE1 GLU B1992     101.377 -16.064 -18.907  1.00  0.00           O  
ATOM   2319  OE2 GLU B1992     102.452 -14.545 -20.082  1.00  0.00           O  
ATOM   2320  N   GLY B1993     103.657  -9.744 -17.320  1.00  0.00           N  
ATOM   2321  CA  GLY B1993     104.609  -8.659 -17.409  1.00  0.00           C  
ATOM   2322  C   GLY B1993     104.837  -8.056 -16.030  1.00  0.00           C  
ATOM   2323  O   GLY B1993     105.930  -7.572 -15.724  1.00  0.00           O  
ATOM   2324  N   THR B1994     103.806  -8.084 -15.190  1.00  0.00           N  
ATOM   2325  CA  THR B1994     103.914  -7.519 -13.849  1.00  0.00           C  
ATOM   2326  C   THR B1994     104.804  -8.366 -12.952  1.00  0.00           C  
ATOM   2327  O   THR B1994     105.584  -7.832 -12.168  1.00  0.00           O  
ATOM   2328  CB  THR B1994     102.511  -7.349 -13.204  1.00  0.00           C  
ATOM   2329  OG1 THR B1994     101.861  -6.208 -13.781  1.00  0.00           O  
ATOM   2330  CG2 THR B1994     102.616  -7.150 -11.688  1.00  0.00           C  
ATOM   2331  N   ALA B2011     104.695  -9.684 -13.076  1.00  0.00           N  
ATOM   2332  CA  ALA B2011     105.507 -10.585 -12.271  1.00  0.00           C  
ATOM   2333  C   ALA B2011     106.959 -10.510 -12.716  1.00  0.00           C  
ATOM   2334  O   ALA B2011     107.871 -10.743 -11.924  1.00  0.00           O  
ATOM   2335  CB  ALA B2011     104.997 -12.014 -12.395  1.00  0.00           C  
ATOM   2336  N   ARG B2012     107.163 -10.187 -13.990  1.00  0.00           N  
ATOM   2337  CA  ARG B2012     108.502 -10.061 -14.559  1.00  0.00           C  
ATOM   2338  C   ARG B2012     109.129  -8.788 -14.013  1.00  0.00           C  
ATOM   2339  O   ARG B2012     110.287  -8.781 -13.583  1.00  0.00           O  
ATOM   2340  CB  ARG B2012     108.415  -9.968 -16.083  1.00  0.00           C  
ATOM   2341  CG  ARG B2012     109.753  -9.952 -16.811  1.00  0.00           C  
ATOM   2342  CD  ARG B2012     109.540  -9.631 -18.296  1.00  0.00           C  
ATOM   2343  NE  ARG B2012     108.356 -10.306 -18.826  1.00  0.00           N  
ATOM   2344  CZ  ARG B2012     107.787 -10.027 -19.995  1.00  0.00           C  
ATOM   2345  NH1 ARG B2012     108.287  -9.082 -20.773  1.00  0.00           N  
ATOM   2346  NH2 ARG B2012     106.705 -10.688 -20.381  1.00  0.00           N  
ATOM   2347  N   GLY B2013     108.347  -7.709 -14.034  1.00  0.00           N  
ATOM   2348  CA  GLY B2013     108.827  -6.433 -13.541  1.00  0.00           C  
ATOM   2349  C   GLY B2013     109.102  -6.440 -12.049  1.00  0.00           C  
ATOM   2350  O   GLY B2013     109.981  -5.726 -11.581  1.00  0.00           O  
ATOM   2351  N   ARG B2014     108.343  -7.242 -11.307  1.00  0.00           N  
ATOM   2352  CA  ARG B2014     108.494  -7.343  -9.856  1.00  0.00           C  
ATOM   2353  C   ARG B2014     109.744  -8.153  -9.547  1.00  0.00           C  
ATOM   2354  O   ARG B2014     110.465  -7.872  -8.592  1.00  0.00           O  
ATOM   2355  CB  ARG B2014     107.260  -8.020  -9.243  1.00  0.00           C  
ATOM   2356  CG  ARG B2014     107.093  -7.816  -7.744  1.00  0.00           C  
ATOM   2357  CD  ARG B2014     105.745  -8.361  -7.284  1.00  0.00           C  
ATOM   2358  NE  ARG B2014     105.381  -7.937  -5.934  1.00  0.00           N  
ATOM   2359  CZ  ARG B2014     105.786  -8.528  -4.814  1.00  0.00           C  
ATOM   2360  NH1 ARG B2014     106.580  -9.586  -4.868  1.00  0.00           N  
ATOM   2361  NH2 ARG B2014     105.395  -8.057  -3.637  1.00  0.00           N  
ATOM   2362  N   GLU B2015     109.995  -9.162 -10.369  1.00  0.00           N  
ATOM   2363  CA  GLU B2015     111.171  -9.992 -10.190  1.00  0.00           C  
ATOM   2364  C   GLU B2015     112.395  -9.077 -10.243  1.00  0.00           C  
ATOM   2365  O   GLU B2015     113.335  -9.248  -9.474  1.00  0.00           O  
ATOM   2366  CB  GLU B2015     111.246 -11.064 -11.291  1.00  0.00           C  
ATOM   2367  CG  GLU B2015     112.507 -11.935 -11.235  1.00  0.00           C  
ATOM   2368  CD  GLU B2015     112.495 -13.094 -12.239  1.00  0.00           C  
ATOM   2369  OE1 GLU B2015     111.700 -14.041 -12.062  1.00  0.00           O  
ATOM   2370  OE2 GLU B2015     113.287 -13.059 -13.205  1.00  0.00           O  
ATOM   2371  N   VAL B2016     112.355  -8.093 -11.138  1.00  0.00           N  
ATOM   2372  CA  VAL B2016     113.449  -7.149 -11.308  1.00  0.00           C  
ATOM   2373  C   VAL B2016     113.490  -6.148 -10.166  1.00  0.00           C  
ATOM   2374  O   VAL B2016     114.525  -5.985  -9.518  1.00  0.00           O  
ATOM   2375  CB  VAL B2016     113.320  -6.372 -12.638  1.00  0.00           C  
ATOM   2376  CG1 VAL B2016     114.521  -5.465 -12.820  1.00  0.00           C  
ATOM   2377  CG2 VAL B2016     113.217  -7.342 -13.802  1.00  0.00           C  
ATOM   2378  N   ALA B2017     112.367  -5.471  -9.933  1.00  0.00           N  
ATOM   2379  CA  ALA B2017     112.254  -4.487  -8.867  1.00  0.00           C  
ATOM   2380  C   ALA B2017     112.726  -5.065  -7.528  1.00  0.00           C  
ATOM   2381  O   ALA B2017     113.309  -4.346  -6.703  1.00  0.00           O  
ATOM   2382  CB  ALA B2017     110.815  -4.022  -8.750  1.00  0.00           C  
ATOM   2383  N   ALA B2018     112.461  -6.357  -7.327  1.00  0.00           N  
ATOM   2384  CA  ALA B2018     112.841  -7.057  -6.105  1.00  0.00           C  
ATOM   2385  C   ALA B2018     114.357  -7.259  -6.034  1.00  0.00           C  
ATOM   2386  O   ALA B2018     114.933  -7.251  -4.943  1.00  0.00           O  
ATOM   2387  CB  ALA B2018     112.133  -8.405  -6.029  1.00  0.00           C  
ATOM   2388  N   GLN B2019     114.995  -7.455  -7.191  1.00  0.00           N  
ATOM   2389  CA  GLN B2019     116.447  -7.643  -7.233  1.00  0.00           C  
ATOM   2390  C   GLN B2019     117.047  -6.296  -6.851  1.00  0.00           C  
ATOM   2391  O   GLN B2019     117.909  -6.212  -5.975  1.00  0.00           O  
ATOM   2392  CB  GLN B2019     116.929  -8.018  -8.641  1.00  0.00           C  
ATOM   2393  CG  GLN B2019     115.990  -8.903  -9.442  1.00  0.00           C  
ATOM   2394  CD  GLN B2019     116.281 -10.381  -9.293  1.00  0.00           C  
ATOM   2395  OE1 GLN B2019     117.273 -10.886  -9.825  1.00  0.00           O  
ATOM   2396  NE2 GLN B2019     115.420 -11.086  -8.565  1.00  0.00           N  
ATOM   2397  N   THR B2020     116.566  -5.238  -7.496  1.00  0.00           N  
ATOM   2398  CA  THR B2020     117.045  -3.890  -7.213  1.00  0.00           C  
ATOM   2399  C   THR B2020     116.919  -3.542  -5.733  1.00  0.00           C  
ATOM   2400  O   THR B2020     117.886  -3.111  -5.103  1.00  0.00           O  
ATOM   2401  CB  THR B2020     116.254  -2.838  -7.996  1.00  0.00           C  
ATOM   2402  OG1 THR B2020     116.377  -3.090  -9.402  1.00  0.00           O  
ATOM   2403  CG2 THR B2020     116.771  -1.429  -7.666  1.00  0.00           C  
ATOM   2404  N   LEU B2021     115.719  -3.712  -5.184  1.00  0.00           N  
ATOM   2405  CA  LEU B2021     115.495  -3.403  -3.779  1.00  0.00           C  
ATOM   2406  C   LEU B2021     116.424  -4.239  -2.906  1.00  0.00           C  
ATOM   2407  O   LEU B2021     116.907  -3.771  -1.873  1.00  0.00           O  
ATOM   2408  CB  LEU B2021     114.023  -3.636  -3.403  1.00  0.00           C  
ATOM   2409  CG  LEU B2021     113.075  -2.426  -3.536  1.00  0.00           C  
ATOM   2410  CD1 LEU B2021     113.410  -1.399  -2.464  1.00  0.00           C  
ATOM   2411  CD2 LEU B2021     113.184  -1.803  -4.927  1.00  0.00           C  
ATOM   2412  N   GLY B2022     116.703  -5.465  -3.336  1.00  0.00           N  
ATOM   2413  CA  GLY B2022     117.600  -6.308  -2.562  1.00  0.00           C  
ATOM   2414  C   GLY B2022     118.954  -5.630  -2.429  1.00  0.00           C  
ATOM   2415  O   GLY B2022     119.598  -5.675  -1.378  1.00  0.00           O  
ATOM   2416  N   GLN B2023     119.379  -4.994  -3.511  1.00  0.00           N  
ATOM   2417  CA  GLN B2023     120.652  -4.278  -3.553  1.00  0.00           C  
ATOM   2418  C   GLN B2023     120.557  -2.984  -2.759  1.00  0.00           C  
ATOM   2419  O   GLN B2023     121.494  -2.603  -2.057  1.00  0.00           O  
ATOM   2420  CB  GLN B2023     121.022  -3.962  -5.007  1.00  0.00           C  
ATOM   2421  CG  GLN B2023     121.527  -5.159  -5.786  1.00  0.00           C  
ATOM   2422  CD  GLN B2023     122.912  -5.598  -5.334  1.00  0.00           C  
ATOM   2423  OE1 GLN B2023     123.202  -6.788  -5.259  1.00  0.00           O  
ATOM   2424  NE2 GLN B2023     123.771  -4.632  -5.043  1.00  0.00           N  
ATOM   2425  N   VAL B2024     119.424  -2.305  -2.888  1.00  0.00           N  
ATOM   2426  CA  VAL B2024     119.202  -1.054  -2.180  1.00  0.00           C  
ATOM   2427  C   VAL B2024     119.251  -1.222  -0.652  1.00  0.00           C  
ATOM   2428  O   VAL B2024     119.932  -0.460   0.026  1.00  0.00           O  
ATOM   2429  CB  VAL B2024     117.842  -0.450  -2.590  1.00  0.00           C  
ATOM   2430  CG1 VAL B2024     117.444   0.671  -1.653  1.00  0.00           C  
ATOM   2431  CG2 VAL B2024     117.939   0.078  -4.005  1.00  0.00           C  
ATOM   2432  N   ARG B2025     118.513  -2.205  -0.124  1.00  0.00           N  
ATOM   2433  CA  ARG B2025     118.469  -2.462   1.314  1.00  0.00           C  
ATOM   2434  C   ARG B2025     119.869  -2.708   1.868  1.00  0.00           C  
ATOM   2435  O   ARG B2025     120.231  -2.165   2.902  1.00  0.00           O  
ATOM   2436  CB  ARG B2025     117.584  -3.683   1.619  1.00  0.00           C  
ATOM   2437  CG  ARG B2025     116.100  -3.449   1.383  1.00  0.00           C  
ATOM   2438  CD  ARG B2025     115.263  -4.726   1.476  1.00  0.00           C  
ATOM   2439  NE  ARG B2025     113.921  -4.506   0.937  1.00  0.00           N  
ATOM   2440  CZ  ARG B2025     113.319  -5.299   0.052  1.00  0.00           C  
ATOM   2441  NH1 ARG B2025     112.097  -5.007  -0.379  1.00  0.00           N  
ATOM   2442  NH2 ARG B2025     113.932  -6.382  -0.400  1.00  0.00           N  
ATOM   2443  N   ARG B2026     120.650  -3.523   1.166  1.00  0.00           N  
ATOM   2444  CA  ARG B2026     122.006  -3.843   1.587  1.00  0.00           C  
ATOM   2445  C   ARG B2026     122.920  -2.633   1.503  1.00  0.00           C  
ATOM   2446  O   ARG B2026     123.683  -2.363   2.426  1.00  0.00           O  
ATOM   2447  CB  ARG B2026     122.571  -4.965   0.719  1.00  0.00           C  
ATOM   2448  CG  ARG B2026     123.908  -5.506   1.191  1.00  0.00           C  
ATOM   2449  CD  ARG B2026     124.225  -6.774   0.437  1.00  0.00           C  
ATOM   2450  NE  ARG B2026     123.089  -7.688   0.502  1.00  0.00           N  
ATOM   2451  CZ  ARG B2026     122.712  -8.487  -0.490  1.00  0.00           C  
ATOM   2452  NH1 ARG B2026     123.380  -8.490  -1.636  1.00  0.00           N  
ATOM   2453  NH2 ARG B2026     121.660  -9.280  -0.334  1.00  0.00           N  
ATOM   2454  N   ALA B2027     122.826  -1.902   0.396  1.00  0.00           N  
ATOM   2455  CA  ALA B2027     123.663  -0.730   0.178  1.00  0.00           C  
ATOM   2456  C   ALA B2027     123.392   0.342   1.224  1.00  0.00           C  
ATOM   2457  O   ALA B2027     124.302   1.070   1.626  1.00  0.00           O  
ATOM   2458  CB  ALA B2027     123.432  -0.173  -1.236  1.00  0.00           C  
ATOM   2459  N   MET B2039     122.144   0.442   1.663  1.00  0.00           N  
ATOM   2460  CA  MET B2039     121.773   1.427   2.672  1.00  0.00           C  
ATOM   2461  C   MET B2039     122.059   0.907   4.081  1.00  0.00           C  
ATOM   2462  O   MET B2039     121.776   1.586   5.064  1.00  0.00           O  
ATOM   2463  CB  MET B2039     120.283   1.761   2.577  1.00  0.00           C  
ATOM   2464  CG  MET B2039     119.853   2.560   1.351  1.00  0.00           C  
ATOM   2465  SD  MET B2039     118.058   2.792   1.344  1.00  0.00           S  
ATOM   2466  CE  MET B2039     117.815   3.958   2.654  1.00  0.00           C  
ATOM   2467  N   ARG B2040     122.604  -0.301   4.182  1.00  0.00           N  
ATOM   2468  CA  ARG B2040     122.897  -0.888   5.484  1.00  0.00           C  
ATOM   2469  C   ARG B2040     121.674  -0.891   6.391  1.00  0.00           C  
ATOM   2470  O   ARG B2040     121.736  -0.462   7.545  1.00  0.00           O  
ATOM   2471  CB  ARG B2040     124.046  -0.135   6.163  1.00  0.00           C  
ATOM   2472  CG  ARG B2040     125.376  -0.292   5.440  1.00  0.00           C  
ATOM   2473  CD  ARG B2040     125.824  -1.744   5.481  1.00  0.00           C  
ATOM   2474  NE  ARG B2040     126.797  -1.998   6.544  1.00  0.00           N  
ATOM   2475  CZ  ARG B2040     126.861  -3.118   7.257  1.00  0.00           C  
ATOM   2476  NH1 ARG B2040     127.788  -3.251   8.196  1.00  0.00           N  
ATOM   2477  NH2 ARG B2040     125.992  -4.096   7.049  1.00  0.00           N  
ATOM   2478  N   LEU B2041     120.558  -1.374   5.857  1.00  0.00           N  
ATOM   2479  CA  LEU B2041     119.315  -1.458   6.610  1.00  0.00           C  
ATOM   2480  C   LEU B2041     119.410  -2.659   7.545  1.00  0.00           C  
ATOM   2481  O   LEU B2041     119.958  -3.702   7.176  1.00  0.00           O  
ATOM   2482  CB  LEU B2041     118.138  -1.634   5.646  1.00  0.00           C  
ATOM   2483  CG  LEU B2041     117.075  -0.531   5.541  1.00  0.00           C  
ATOM   2484  CD1 LEU B2041     117.652   0.837   5.871  1.00  0.00           C  
ATOM   2485  CD2 LEU B2041     116.494  -0.564   4.130  1.00  0.00           C  
ATOM   2486  N   PHE B2042     118.877  -2.507   8.754  1.00  0.00           N  
ATOM   2487  CA  PHE B2042     118.903  -3.573   9.741  1.00  0.00           C  
ATOM   2488  C   PHE B2042     118.510  -4.919   9.143  1.00  0.00           C  
ATOM   2489  O   PHE B2042     117.461  -5.051   8.517  1.00  0.00           O  
ATOM   2490  CB  PHE B2042     117.964  -3.234  10.892  1.00  0.00           C  
ATOM   2491  CG  PHE B2042     117.973  -4.244  11.998  1.00  0.00           C  
ATOM   2492  CD1 PHE B2042     119.028  -4.298  12.905  1.00  0.00           C  
ATOM   2493  CD2 PHE B2042     116.920  -5.138  12.142  1.00  0.00           C  
ATOM   2494  CE1 PHE B2042     119.029  -5.232  13.939  1.00  0.00           C  
ATOM   2495  CE2 PHE B2042     116.914  -6.073  13.170  1.00  0.00           C  
ATOM   2496  CZ  PHE B2042     117.963  -6.119  14.068  1.00  0.00           C  
ATOM   2497  N   GLY B2043     119.362  -5.918   9.343  1.00  0.00           N  
ATOM   2498  CA  GLY B2043     119.088  -7.246   8.825  1.00  0.00           C  
ATOM   2499  C   GLY B2043     119.515  -7.464   7.381  1.00  0.00           C  
ATOM   2500  O   GLY B2043     119.233  -8.521   6.807  1.00  0.00           O  
ATOM   2501  N   HIS B2044     120.190  -6.484   6.785  1.00  0.00           N  
ATOM   2502  CA  HIS B2044     120.636  -6.613   5.398  1.00  0.00           C  
ATOM   2503  C   HIS B2044     122.130  -6.360   5.248  1.00  0.00           C  
ATOM   2504  O   HIS B2044     122.741  -6.932   4.316  1.00  0.00           O  
ATOM   2505  CB  HIS B2044     119.852  -5.650   4.505  1.00  0.00           C  
ATOM   2506  CG  HIS B2044     118.394  -5.967   4.425  1.00  0.00           C  
ATOM   2507  ND1 HIS B2044     117.920  -7.166   3.941  1.00  0.00           N  
ATOM   2508  CD2 HIS B2044     117.303  -5.248   4.785  1.00  0.00           C  
ATOM   2509  CE1 HIS B2044     116.601  -7.173   4.002  1.00  0.00           C  
ATOM   2510  NE2 HIS B2044     116.200  -6.021   4.511  1.00  0.00           N  
ATOM   2511  OXT HIS B2044     122.669  -5.581   6.059  1.00  0.00           O  
TER
END
