# Supplementary material for: Backbone Brackets and Arginine Tweezers delineate Class I and Class II aminoacyl tRNA synthetases
Source: PLoS Comput Biol. 2018 Apr 16;14(4):e1006101. doi: 10.1371/journal.pcbi.1006101 (PMC5919687; doi:10.1371/journal.pcbi.1006101)
Supplement: S11 File — All structures of Class I aaRS with residues renumbered according to the MSA. (GZ) [file pcbi.1006101.s023.tar.gz › 2a4m_C_renum.pdb]

ATOM      1  N   ALA C 245      34.974   3.034  36.794  1.00  0.00           N  
ATOM      2  CA  ALA C 245      36.145   2.538  36.016  1.00  0.00           C  
ATOM      3  C   ALA C 245      35.876   1.181  35.361  1.00  0.00           C  
ATOM      4  O   ALA C 245      36.082   0.136  35.980  1.00  0.00           O  
ATOM      5  CB  ALA C 245      37.361   2.437  36.928  1.00  0.00           C  
ATOM      6  N   ARG C 265      35.416   1.199  34.113  1.00  0.00           N  
ATOM      7  CA  ARG C 265      35.142  -0.036  33.384  1.00  0.00           C  
ATOM      8  C   ARG C 265      36.029  -0.075  32.142  1.00  0.00           C  
ATOM      9  O   ARG C 265      36.955  -0.885  32.057  1.00  0.00           O  
ATOM     10  CB  ARG C 265      33.661  -0.112  32.992  1.00  0.00           C  
ATOM     11  CG  ARG C 265      32.700  -0.041  34.174  1.00  0.00           C  
ATOM     12  CD  ARG C 265      31.287   0.310  33.722  1.00  0.00           C  
ATOM     13  NE  ARG C 265      30.721  -0.678  32.810  1.00  0.00           N  
ATOM     14  CZ  ARG C 265      29.518  -0.574  32.255  1.00  0.00           C  
ATOM     15  NH1 ARG C 265      28.757   0.478  32.523  1.00  0.00           N  
ATOM     16  NH2 ARG C 265      29.076  -1.517  31.429  1.00  0.00           N  
ATOM     17  N   PRO C 266      35.766   0.800  31.161  1.00  0.00           N  
ATOM     18  CA  PRO C 266      36.634   0.744  29.988  1.00  0.00           C  
ATOM     19  C   PRO C 266      37.970   1.429  30.289  1.00  0.00           C  
ATOM     20  O   PRO C 266      38.037   2.354  31.102  1.00  0.00           O  
ATOM     21  CB  PRO C 266      35.812   1.473  28.934  1.00  0.00           C  
ATOM     22  CG  PRO C 266      35.137   2.541  29.733  1.00  0.00           C  
ATOM     23  CD  PRO C 266      34.714   1.822  30.993  1.00  0.00           C  
ATOM     24  N   ARG C 267      39.038   0.951  29.662  1.00  0.00           N  
ATOM     25  CA  ARG C 267      40.353   1.549  29.856  1.00  0.00           C  
ATOM     26  C   ARG C 267      40.522   2.647  28.803  1.00  0.00           C  
ATOM     27  O   ARG C 267      40.398   2.387  27.603  1.00  0.00           O  
ATOM     28  CB  ARG C 267      41.461   0.503  29.673  1.00  0.00           C  
ATOM     29  CG  ARG C 267      42.859   1.014  30.038  1.00  0.00           C  
ATOM     30  CD  ARG C 267      43.403   0.280  31.251  1.00  0.00           C  
ATOM     31  NE  ARG C 267      44.094  -0.951  30.875  1.00  0.00           N  
ATOM     32  CZ  ARG C 267      44.461  -1.898  31.731  1.00  0.00           C  
ATOM     33  NH1 ARG C 267      45.092  -2.982  31.293  1.00  0.00           N  
ATOM     34  NH2 ARG C 267      44.179  -1.768  33.020  1.00  0.00           N  
ATOM     35  N   VAL C 268      40.783   3.868  29.253  1.00  0.00           N  
ATOM     36  CA  VAL C 268      40.981   4.989  28.341  1.00  0.00           C  
ATOM     37  C   VAL C 268      42.449   5.396  28.299  1.00  0.00           C  
ATOM     38  O   VAL C 268      43.132   5.448  29.328  1.00  0.00           O  
ATOM     39  CB  VAL C 268      40.157   6.239  28.768  1.00  0.00           C  
ATOM     40  CG1 VAL C 268      40.581   7.471  27.953  1.00  0.00           C  
ATOM     41  CG2 VAL C 268      38.677   5.978  28.579  1.00  0.00           C  
ATOM     42  N   LEU C 269      42.942   5.672  27.104  1.00  0.00           N  
ATOM     43  CA  LEU C 269      44.311   6.128  26.974  1.00  0.00           C  
ATOM     44  C   LEU C 269      44.293   7.460  26.237  1.00  0.00           C  
ATOM     45  O   LEU C 269      43.679   7.577  25.167  1.00  0.00           O  
ATOM     46  CB  LEU C 269      45.158   5.123  26.196  1.00  0.00           C  
ATOM     47  CG  LEU C 269      46.598   5.606  26.019  1.00  0.00           C  
ATOM     48  CD1 LEU C 269      47.260   5.604  27.382  1.00  0.00           C  
ATOM     49  CD2 LEU C 269      47.369   4.722  25.052  1.00  0.00           C  
ATOM     50  N   THR C 270      44.926   8.466  26.837  1.00  0.00           N  
ATOM     51  CA  THR C 270      45.026   9.792  26.243  1.00  0.00           C  
ATOM     52  C   THR C 270      46.477  10.183  26.455  1.00  0.00           C  
ATOM     53  O   THR C 270      47.212   9.478  27.146  1.00  0.00           O  
ATOM     54  CB  THR C 270      44.129  10.846  26.963  1.00  0.00           C  
ATOM     55  OG1 THR C 270      44.673  11.146  28.257  1.00  0.00           O  
ATOM     56  CG2 THR C 270      42.719  10.334  27.139  1.00  0.00           C  
ATOM     57  N   GLY C 272      46.891  11.309  25.878  1.00  0.00           N  
ATOM     58  CA  GLY C 272      48.264  11.746  26.050  1.00  0.00           C  
ATOM     59  C   GLY C 272      48.649  13.071  25.410  1.00  0.00           C  
ATOM     60  O   GLY C 272      47.835  13.728  24.761  1.00  0.00           O  
ATOM     61  N   ASP C 273      49.909  13.460  25.598  1.00  0.00           N  
ATOM     62  CA  ASP C 273      50.425  14.698  25.038  1.00  0.00           C  
ATOM     63  C   ASP C 273      51.917  14.542  24.849  1.00  0.00           C  
ATOM     64  O   ASP C 273      52.567  13.804  25.589  1.00  0.00           O  
ATOM     65  CB  ASP C 273      50.192  15.868  26.004  1.00  0.00           C  
ATOM     66  CG  ASP C 273      48.734  16.098  26.314  1.00  0.00           C  
ATOM     67  OD1 ASP C 273      48.089  16.859  25.577  1.00  0.00           O  
ATOM     68  OD2 ASP C 273      48.229  15.514  27.301  1.00  0.00           O  
ATOM     69  N   ARG C 274      52.483  15.207  23.856  1.00  0.00           N  
ATOM     70  CA  ARG C 274      53.931  15.115  23.740  1.00  0.00           C  
ATOM     71  C   ARG C 274      54.461  16.284  24.558  1.00  0.00           C  
ATOM     72  O   ARG C 274      54.064  17.429  24.358  1.00  0.00           O  
ATOM     73  CB  ARG C 274      54.399  15.180  22.286  1.00  0.00           C  
ATOM     74  CG  ARG C 274      53.581  16.044  21.384  1.00  0.00           C  
ATOM     75  CD  ARG C 274      53.156  15.278  20.121  1.00  0.00           C  
ATOM     76  NE  ARG C 274      54.292  14.866  19.300  1.00  0.00           N  
ATOM     77  CZ  ARG C 274      55.142  15.706  18.715  1.00  0.00           C  
ATOM     78  NH1 ARG C 274      56.147  15.236  17.979  1.00  0.00           N  
ATOM     79  NH2 ARG C 274      55.000  17.017  18.863  1.00  0.00           N  
ATOM     80  N   PRO C 275      55.339  15.998  25.522  1.00  0.00           N  
ATOM     81  CA  PRO C 275      55.906  17.058  26.370  1.00  0.00           C  
ATOM     82  C   PRO C 275      56.877  17.948  25.599  1.00  0.00           C  
ATOM     83  O   PRO C 275      58.048  17.614  25.467  1.00  0.00           O  
ATOM     84  CB  PRO C 275      56.619  16.288  27.478  1.00  0.00           C  
ATOM     85  CG  PRO C 275      56.080  14.859  27.369  1.00  0.00           C  
ATOM     86  CD  PRO C 275      55.845  14.672  25.911  1.00  0.00           C  
ATOM     87  N   THR C 276      56.383  19.080  25.106  1.00  0.00           N  
ATOM     88  CA  THR C 276      57.203  20.031  24.359  1.00  0.00           C  
ATOM     89  C   THR C 276      57.056  21.474  24.881  1.00  0.00           C  
ATOM     90  O   THR C 276      57.738  22.393  24.413  1.00  0.00           O  
ATOM     91  CB  THR C 276      56.817  20.017  22.868  1.00  0.00           C  
ATOM     92  OG1 THR C 276      57.170  18.754  22.281  1.00  0.00           O  
ATOM     93  CG2 THR C 276      57.527  21.108  22.133  1.00  0.00           C  
ATOM     94  N   GLY C 277      56.161  21.664  25.848  1.00  0.00           N  
ATOM     95  CA  GLY C 277      55.912  22.985  26.408  1.00  0.00           C  
ATOM     96  C   GLY C 277      54.723  22.930  27.352  1.00  0.00           C  
ATOM     97  O   GLY C 277      54.058  21.910  27.412  1.00  0.00           O  
ATOM     98  N   ALA C 279      54.438  24.005  28.083  1.00  0.00           N  
ATOM     99  CA  ALA C 279      53.316  23.989  29.025  1.00  0.00           C  
ATOM    100  C   ALA C 279      51.960  23.910  28.333  1.00  0.00           C  
ATOM    101  O   ALA C 279      51.826  24.302  27.180  1.00  0.00           O  
ATOM    102  CB  ALA C 279      53.367  25.235  29.934  1.00  0.00           C  
ATOM    103  N   LEU C 280      50.960  23.403  29.044  1.00  0.00           N  
ATOM    104  CA  LEU C 280      49.618  23.317  28.497  1.00  0.00           C  
ATOM    105  C   LEU C 280      48.915  24.659  28.612  1.00  0.00           C  
ATOM    106  O   LEU C 280      49.213  25.459  29.506  1.00  0.00           O  
ATOM    107  CB  LEU C 280      48.810  22.232  29.212  1.00  0.00           C  
ATOM    108  CG  LEU C 280      48.883  20.875  28.509  1.00  0.00           C  
ATOM    109  CD1 LEU C 280      50.278  20.604  27.971  1.00  0.00           C  
ATOM    110  CD2 LEU C 280      48.446  19.804  29.472  1.00  0.00           C  
ATOM    111  N   HIS C 281      47.973  24.892  27.700  1.00  0.00           N  
ATOM    112  CA  HIS C 281      47.253  26.145  27.647  1.00  0.00           C  
ATOM    113  C   HIS C 281      45.743  25.980  27.476  1.00  0.00           C  
ATOM    114  O   HIS C 281      45.235  24.865  27.365  1.00  0.00           O  
ATOM    115  CB  HIS C 281      47.825  26.992  26.506  1.00  0.00           C  
ATOM    116  CG  HIS C 281      47.803  26.309  25.179  1.00  0.00           C  
ATOM    117  ND1 HIS C 281      46.631  25.917  24.559  1.00  0.00           N  
ATOM    118  CD2 HIS C 281      48.804  25.946  24.339  1.00  0.00           C  
ATOM    119  CE1 HIS C 281      46.911  25.352  23.403  1.00  0.00           C  
ATOM    120  NE2 HIS C 281      48.225  25.355  23.242  1.00  0.00           N  
ATOM    121  N   LEU C 282      45.039  27.107  27.446  1.00  0.00           N  
ATOM    122  CA  LEU C 282      43.579  27.126  27.313  1.00  0.00           C  
ATOM    123  C   LEU C 282      43.038  26.255  26.169  1.00  0.00           C  
ATOM    124  O   LEU C 282      41.887  25.824  26.217  1.00  0.00           O  
ATOM    125  CB  LEU C 282      43.121  28.574  27.142  1.00  0.00           C  
ATOM    126  CG  LEU C 282      41.960  29.156  27.958  1.00  0.00           C  
ATOM    127  CD1 LEU C 282      41.840  28.550  29.370  1.00  0.00           C  
ATOM    128  CD2 LEU C 282      42.211  30.647  28.037  1.00  0.00           C  
ATOM    129  N   GLY C 283      43.858  26.007  25.144  1.00  0.00           N  
ATOM    130  CA  GLY C 283      43.428  25.174  24.023  1.00  0.00           C  
ATOM    131  C   GLY C 283      43.309  23.726  24.461  1.00  0.00           C  
ATOM    132  O   GLY C 283      42.352  23.042  24.133  1.00  0.00           O  
ATOM    133  N   HIS C 284      44.304  23.266  25.207  1.00  0.00           N  
ATOM    134  CA  HIS C 284      44.318  21.908  25.756  1.00  0.00           C  
ATOM    135  C   HIS C 284      43.209  21.747  26.798  1.00  0.00           C  
ATOM    136  O   HIS C 284      42.621  20.670  26.926  1.00  0.00           O  
ATOM    137  CB  HIS C 284      45.641  21.622  26.474  1.00  0.00           C  
ATOM    138  CG  HIS C 284      46.846  21.744  25.604  1.00  0.00           C  
ATOM    139  ND1 HIS C 284      47.733  22.795  25.702  1.00  0.00           N  
ATOM    140  CD2 HIS C 284      47.332  20.927  24.639  1.00  0.00           C  
ATOM    141  CE1 HIS C 284      48.718  22.617  24.838  1.00  0.00           C  
ATOM    142  NE2 HIS C 284      48.498  21.491  24.183  1.00  0.00           N  
ATOM    143  N   LEU C 285      42.951  22.811  27.560  1.00  0.00           N  
ATOM    144  CA  LEU C 285      41.932  22.745  28.605  1.00  0.00           C  
ATOM    145  C   LEU C 285      40.567  22.520  27.985  1.00  0.00           C  
ATOM    146  O   LEU C 285      39.843  21.591  28.359  1.00  0.00           O  
ATOM    147  CB  LEU C 285      41.914  24.025  29.451  1.00  0.00           C  
ATOM    148  CG  LEU C 285      40.891  24.017  30.601  1.00  0.00           C  
ATOM    149  CD1 LEU C 285      41.165  22.827  31.519  1.00  0.00           C  
ATOM    150  CD2 LEU C 285      40.957  25.301  31.385  1.00  0.00           C  
ATOM    151  N   ALA C 286      40.222  23.360  27.020  1.00  0.00           N  
ATOM    152  CA  ALA C 286      38.926  23.251  26.365  1.00  0.00           C  
ATOM    153  C   ALA C 286      38.752  21.983  25.514  1.00  0.00           C  
ATOM    154  O   ALA C 286      37.684  21.355  25.534  1.00  0.00           O  
ATOM    155  CB  ALA C 286      38.684  24.476  25.506  1.00  0.00           C  
ATOM    156  N   GLY C 287      39.796  21.612  24.777  1.00  0.00           N  
ATOM    157  CA  GLY C 287      39.700  20.459  23.902  1.00  0.00           C  
ATOM    158  C   GLY C 287      40.037  19.080  24.433  1.00  0.00           C  
ATOM    159  O   GLY C 287      39.823  18.104  23.719  1.00  0.00           O  
ATOM    160  N   SER C 288      40.544  18.970  25.660  1.00  0.00           N  
ATOM    161  CA  SER C 288      40.905  17.643  26.167  1.00  0.00           C  
ATOM    162  C   SER C 288      40.943  17.439  27.677  1.00  0.00           C  
ATOM    163  O   SER C 288      40.438  16.437  28.172  1.00  0.00           O  
ATOM    164  CB  SER C 288      42.256  17.229  25.580  1.00  0.00           C  
ATOM    165  N   LEU C 289      41.550  18.370  28.409  1.00  0.00           N  
ATOM    166  CA  LEU C 289      41.720  18.230  29.851  1.00  0.00           C  
ATOM    167  C   LEU C 289      40.371  18.234  30.563  1.00  0.00           C  
ATOM    168  O   LEU C 289      40.165  17.368  31.446  1.00  0.00           O  
ATOM    169  CB  LEU C 289      42.871  19.112  30.337  1.00  0.00           C  
ATOM    170  CG  LEU C 289      44.169  19.042  29.528  1.00  0.00           C  
ATOM    171  CD1 LEU C 289      45.120  20.141  29.975  1.00  0.00           C  
ATOM    172  CD2 LEU C 289      44.810  17.675  29.694  1.00  0.00           C  
ATOM    173  N   GLN C 290      39.464  19.150  30.270  1.00  0.00           N  
ATOM    174  CA  GLN C 290      38.175  19.155  30.959  1.00  0.00           C  
ATOM    175  C   GLN C 290      37.490  17.789  30.853  1.00  0.00           C  
ATOM    176  O   GLN C 290      37.054  17.229  31.856  1.00  0.00           O  
ATOM    177  CB  GLN C 290      37.243  20.246  30.406  1.00  0.00           C  
ATOM    178  CG  GLN C 290      37.779  21.679  30.551  1.00  0.00           C  
ATOM    179  CD  GLN C 290      36.704  22.740  30.361  1.00  0.00           C  
ATOM    180  OE1 GLN C 290      35.921  22.683  29.417  1.00  0.00           O  
ATOM    181  NE2 GLN C 290      36.670  23.719  31.259  1.00  0.00           N  
ATOM    182  N   ASN C 291      37.393  17.254  29.640  1.00  0.00           N  
ATOM    183  CA  ASN C 291      36.758  15.952  29.418  1.00  0.00           C  
ATOM    184  C   ASN C 291      37.526  14.867  30.171  1.00  0.00           C  
ATOM    185  O   ASN C 291      36.933  13.926  30.695  1.00  0.00           O  
ATOM    186  CB  ASN C 291      36.714  15.647  27.907  1.00  0.00           C  
ATOM    187  CG  ASN C 291      36.422  14.179  27.596  1.00  0.00           C  
ATOM    188  OD1 ASN C 291      37.285  13.465  27.077  1.00  0.00           O  
ATOM    189  ND2 ASN C 291      35.211  13.723  27.911  1.00  0.00           N  
ATOM    190  N   ARG C 292      38.843  15.031  30.246  1.00  0.00           N  
ATOM    191  CA  ARG C 292      39.696  14.080  30.933  1.00  0.00           C  
ATOM    192  C   ARG C 292      39.422  14.050  32.442  1.00  0.00           C  
ATOM    193  O   ARG C 292      39.439  12.978  33.053  1.00  0.00           O  
ATOM    194  CB  ARG C 292      41.171  14.379  30.622  1.00  0.00           C  
ATOM    195  CG  ARG C 292      41.668  13.586  29.420  1.00  0.00           C  
ATOM    196  CD  ARG C 292      42.614  14.329  28.492  1.00  0.00           C  
ATOM    197  NE  ARG C 292      43.982  14.415  28.979  1.00  0.00           N  
ATOM    198  CZ  ARG C 292      45.039  14.554  28.188  1.00  0.00           C  
ATOM    199  NH1 ARG C 292      44.875  14.610  26.881  1.00  0.00           N  
ATOM    200  NH2 ARG C 292      46.258  14.647  28.703  1.00  0.00           N  
ATOM    201  N   VAL C 293      39.150  15.211  33.039  1.00  0.00           N  
ATOM    202  CA  VAL C 293      38.840  15.261  34.464  1.00  0.00           C  
ATOM    203  C   VAL C 293      37.488  14.554  34.653  1.00  0.00           C  
ATOM    204  O   VAL C 293      37.188  14.030  35.723  1.00  0.00           O  
ATOM    205  CB  VAL C 293      38.735  16.727  34.993  1.00  0.00           C  
ATOM    206  CG1 VAL C 293      38.154  16.733  36.409  1.00  0.00           C  
ATOM    207  CG2 VAL C 293      40.118  17.388  35.004  1.00  0.00           C  
ATOM    208  N   ARG C 294      36.679  14.536  33.602  1.00  0.00           N  
ATOM    209  CA  ARG C 294      35.385  13.866  33.671  1.00  0.00           C  
ATOM    210  C   ARG C 294      35.573  12.357  33.544  1.00  0.00           C  
ATOM    211  O   ARG C 294      35.017  11.589  34.328  1.00  0.00           O  
ATOM    212  CB  ARG C 294      34.463  14.377  32.571  1.00  0.00           C  
ATOM    213  N   LEU C 295      36.369  11.943  32.558  1.00  0.00           N  
ATOM    214  CA  LEU C 295      36.650  10.527  32.311  1.00  0.00           C  
ATOM    215  C   LEU C 295      37.295   9.774  33.475  1.00  0.00           C  
ATOM    216  O   LEU C 295      37.105   8.569  33.600  1.00  0.00           O  
ATOM    217  CB  LEU C 295      37.558  10.358  31.083  1.00  0.00           C  
ATOM    218  CG  LEU C 295      36.951  10.447  29.678  1.00  0.00           C  
ATOM    219  CD1 LEU C 295      38.058  10.515  28.646  1.00  0.00           C  
ATOM    220  CD2 LEU C 295      36.050   9.256  29.428  1.00  0.00           C  
ATOM    221  N   GLN C 296      38.059  10.458  34.324  1.00  0.00           N  
ATOM    222  CA  GLN C 296      38.716   9.761  35.434  1.00  0.00           C  
ATOM    223  C   GLN C 296      37.760   9.174  36.482  1.00  0.00           C  
ATOM    224  O   GLN C 296      38.183   8.422  37.358  1.00  0.00           O  
ATOM    225  CB  GLN C 296      39.728  10.674  36.137  1.00  0.00           C  
ATOM    226  CG  GLN C 296      39.111  11.872  36.851  1.00  0.00           C  
ATOM    227  CD  GLN C 296      40.155  12.726  37.552  1.00  0.00           C  
ATOM    228  OE1 GLN C 296      39.867  13.835  38.010  1.00  0.00           O  
ATOM    229  NE2 GLN C 296      41.372  12.211  37.645  1.00  0.00           N  
ATOM    230  N   ASP C 297      36.479   9.507  36.376  1.00  0.00           N  
ATOM    231  CA  ASP C 297      35.466   9.030  37.318  1.00  0.00           C  
ATOM    232  C   ASP C 297      34.529   7.977  36.732  1.00  0.00           C  
ATOM    233  O   ASP C 297      33.815   7.296  37.470  1.00  0.00           O  
ATOM    234  CB  ASP C 297      34.628  10.210  37.828  1.00  0.00           C  
ATOM    235  CG  ASP C 297      35.320  10.980  38.925  1.00  0.00           C  
ATOM    236  OD1 ASP C 297      34.936  12.136  39.170  1.00  0.00           O  
ATOM    237  OD2 ASP C 297      36.247  10.427  39.553  1.00  0.00           O  
ATOM    238  N   GLU C 298      34.513   7.854  35.407  1.00  0.00           N  
ATOM    239  CA  GLU C 298      33.657   6.868  34.763  1.00  0.00           C  
ATOM    240  C   GLU C 298      34.463   5.913  33.897  1.00  0.00           C  
ATOM    241  O   GLU C 298      33.929   5.265  33.002  1.00  0.00           O  
ATOM    242  CB  GLU C 298      32.567   7.570  33.942  1.00  0.00           C  
ATOM    243  CG  GLU C 298      33.051   8.733  33.085  1.00  0.00           C  
ATOM    244  CD  GLU C 298      31.930   9.715  32.738  1.00  0.00           C  
ATOM    245  OE1 GLU C 298      32.203  10.721  32.042  1.00  0.00           O  
ATOM    246  OE2 GLU C 298      30.773   9.486  33.165  1.00  0.00           O  
ATOM    247  N   ALA C 306      35.756   5.820  34.189  1.00  0.00           N  
ATOM    248  CA  ALA C 306      36.644   4.944  33.439  1.00  0.00           C  
ATOM    249  C   ALA C 306      37.996   4.860  34.122  1.00  0.00           C  
ATOM    250  O   ALA C 306      38.268   5.594  35.055  1.00  0.00           O  
ATOM    251  CB  ALA C 306      36.820   5.470  32.019  1.00  0.00           C  
ATOM    252  N   GLU C 307      38.826   3.935  33.664  1.00  0.00           N  
ATOM    253  CA  GLU C 307      40.175   3.796  34.194  1.00  0.00           C  
ATOM    254  C   GLU C 307      41.003   4.613  33.197  1.00  0.00           C  
ATOM    255  O   GLU C 307      41.304   4.152  32.099  1.00  0.00           O  
ATOM    256  CB  GLU C 307      40.617   2.340  34.162  1.00  0.00           C  
ATOM    257  CG  GLU C 307      41.939   2.098  34.864  1.00  0.00           C  
ATOM    258  CD  GLU C 307      42.470   0.706  34.630  1.00  0.00           C  
ATOM    259  OE1 GLU C 307      43.457   0.328  35.287  1.00  0.00           O  
ATOM    260  OE2 GLU C 307      41.898  -0.009  33.782  1.00  0.00           O  
ATOM    261  N   LEU C 308      41.350   5.832  33.587  1.00  0.00           N  
ATOM    262  CA  LEU C 308      42.092   6.750  32.741  1.00  0.00           C  
ATOM    263  C   LEU C 308      43.621   6.679  32.857  1.00  0.00           C  
ATOM    264  O   LEU C 308      44.180   6.759  33.958  1.00  0.00           O  
ATOM    265  CB  LEU C 308      41.596   8.170  33.041  1.00  0.00           C  
ATOM    266  CG  LEU C 308      42.049   9.410  32.267  1.00  0.00           C  
ATOM    267  CD1 LEU C 308      43.481   9.701  32.606  1.00  0.00           C  
ATOM    268  CD2 LEU C 308      41.853   9.214  30.769  1.00  0.00           C  
ATOM    269  N   PHE C 309      44.277   6.509  31.705  1.00  0.00           N  
ATOM    270  CA  PHE C 309      45.739   6.483  31.598  1.00  0.00           C  
ATOM    271  C   PHE C 309      46.098   7.701  30.745  1.00  0.00           C  
ATOM    272  O   PHE C 309      45.422   7.978  29.757  1.00  0.00           O  
ATOM    273  CB  PHE C 309      46.253   5.230  30.871  1.00  0.00           C  
ATOM    274  CG  PHE C 309      46.350   3.982  31.736  1.00  0.00           C  
ATOM    275  CD1 PHE C 309      47.424   3.109  31.590  1.00  0.00           C  
ATOM    276  CD2 PHE C 309      45.344   3.645  32.632  1.00  0.00           C  
ATOM    277  CE1 PHE C 309      47.491   1.912  32.323  1.00  0.00           C  
ATOM    278  CE2 PHE C 309      45.400   2.450  33.370  1.00  0.00           C  
ATOM    279  CZ  PHE C 309      46.469   1.585  33.215  1.00  0.00           C  
ATOM    280  N   VAL C 310      47.127   8.446  31.140  1.00  0.00           N  
ATOM    281  CA  VAL C 310      47.571   9.609  30.386  1.00  0.00           C  
ATOM    282  C   VAL C 310      49.063   9.459  30.124  1.00  0.00           C  
ATOM    283  O   VAL C 310      49.878   9.442  31.039  1.00  0.00           O  
ATOM    284  CB  VAL C 310      47.307  10.924  31.141  1.00  0.00           C  
ATOM    285  CG1 VAL C 310      45.811  11.145  31.266  1.00  0.00           C  
ATOM    286  CG2 VAL C 310      47.978  10.898  32.527  1.00  0.00           C  
ATOM    287  N   LEU C 311      49.406   9.357  28.850  1.00  0.00           N  
ATOM    288  CA  LEU C 311      50.775   9.160  28.420  1.00  0.00           C  
ATOM    289  C   LEU C 311      51.568  10.413  28.116  1.00  0.00           C  
ATOM    290  O   LEU C 311      51.217  11.185  27.224  1.00  0.00           O  
ATOM    291  CB  LEU C 311      50.800   8.269  27.171  1.00  0.00           C  
ATOM    292  CG  LEU C 311      52.188   7.975  26.590  1.00  0.00           C  
ATOM    293  CD1 LEU C 311      52.927   7.014  27.547  1.00  0.00           C  
ATOM    294  CD2 LEU C 311      52.062   7.347  25.193  1.00  0.00           C  
ATOM    295  N   LEU C 312      52.652  10.604  28.865  1.00  0.00           N  
ATOM    296  CA  LEU C 312      53.561  11.712  28.627  1.00  0.00           C  
ATOM    297  C   LEU C 312      54.469  11.134  27.548  1.00  0.00           C  
ATOM    298  O   LEU C 312      55.472  10.503  27.850  1.00  0.00           O  
ATOM    299  CB  LEU C 312      54.358  12.024  29.894  1.00  0.00           C  
ATOM    300  CG  LEU C 312      53.546  12.630  31.046  1.00  0.00           C  
ATOM    301  CD1 LEU C 312      54.388  12.717  32.303  1.00  0.00           C  
ATOM    302  CD2 LEU C 312      53.068  13.999  30.624  1.00  0.00           C  
ATOM    303  N   ALA C 313      54.094  11.334  26.290  1.00  0.00           N  
ATOM    304  CA  ALA C 313      54.849  10.785  25.178  1.00  0.00           C  
ATOM    305  C   ALA C 313      56.127  11.515  24.765  1.00  0.00           C  
ATOM    306  O   ALA C 313      56.158  12.210  23.736  1.00  0.00           O  
ATOM    307  CB  ALA C 313      53.940  10.628  23.996  1.00  0.00           C  
ATOM    308  N   ASP C 314      57.187  11.337  25.552  1.00  0.00           N  
ATOM    309  CA  ASP C 314      58.464  11.967  25.252  1.00  0.00           C  
ATOM    310  C   ASP C 314      59.181  11.258  24.086  1.00  0.00           C  
ATOM    311  O   ASP C 314      59.989  11.864  23.384  1.00  0.00           O  
ATOM    312  CB  ASP C 314      59.337  12.044  26.527  1.00  0.00           C  
ATOM    313  CG  ASP C 314      59.638  10.683  27.152  1.00  0.00           C  
ATOM    314  OD1 ASP C 314      58.780   9.774  27.181  1.00  0.00           O  
ATOM    315  OD2 ASP C 314      60.759  10.558  27.652  1.00  0.00           O  
ATOM    316  N   VAL C 315      58.880   9.979  23.870  1.00  0.00           N  
ATOM    317  CA  VAL C 315      59.480   9.245  22.758  1.00  0.00           C  
ATOM    318  C   VAL C 315      58.915   9.879  21.480  1.00  0.00           C  
ATOM    319  O   VAL C 315      59.668  10.316  20.613  1.00  0.00           O  
ATOM    320  CB  VAL C 315      59.105   7.730  22.804  1.00  0.00           C  
ATOM    321  CG1 VAL C 315      59.541   7.019  21.502  1.00  0.00           C  
ATOM    322  CG2 VAL C 315      59.777   7.066  23.991  1.00  0.00           C  
ATOM    323  N   GLN C 316      57.587   9.949  21.385  1.00  0.00           N  
ATOM    324  CA  GLN C 316      56.958  10.549  20.224  1.00  0.00           C  
ATOM    325  C   GLN C 316      57.377  12.002  20.038  1.00  0.00           C  
ATOM    326  O   GLN C 316      57.521  12.448  18.911  1.00  0.00           O  
ATOM    327  CB  GLN C 316      55.430  10.496  20.318  1.00  0.00           C  
ATOM    328  CG  GLN C 316      54.742  10.915  19.005  1.00  0.00           C  
ATOM    329  CD  GLN C 316      53.235  10.781  19.047  1.00  0.00           C  
ATOM    330  OE1 GLN C 316      52.701   9.682  19.210  1.00  0.00           O  
ATOM    331  NE2 GLN C 316      52.538  11.905  18.903  1.00  0.00           N  
ATOM    332  N   ALA C 317      57.556  12.739  21.139  1.00  0.00           N  
ATOM    333  CA  ALA C 317      57.947  14.146  21.049  1.00  0.00           C  
ATOM    334  C   ALA C 317      59.329  14.272  20.387  1.00  0.00           C  
ATOM    335  O   ALA C 317      59.638  15.269  19.738  1.00  0.00           O  
ATOM    336  CB  ALA C 317      57.959  14.796  22.446  1.00  0.00           C  
ATOM    337  N   LEU C 333      60.147  13.248  20.550  1.00  0.00           N  
ATOM    338  CA  LEU C 333      61.478  13.251  19.956  1.00  0.00           C  
ATOM    339  C   LEU C 333      61.429  12.986  18.446  1.00  0.00           C  
ATOM    340  O   LEU C 333      62.440  13.123  17.775  1.00  0.00           O  
ATOM    341  CB  LEU C 333      62.374  12.199  20.640  1.00  0.00           C  
ATOM    342  CG  LEU C 333      62.803  12.518  22.080  1.00  0.00           C  
ATOM    343  CD1 LEU C 333      63.387  11.299  22.750  1.00  0.00           C  
ATOM    344  CD2 LEU C 333      63.833  13.616  22.057  1.00  0.00           C  
ATOM    345  N   THR C 334      60.272  12.607  17.897  1.00  0.00           N  
ATOM    346  CA  THR C 334      60.251  12.361  16.463  1.00  0.00           C  
ATOM    347  C   THR C 334      60.575  13.672  15.738  1.00  0.00           C  
ATOM    348  O   THR C 334      61.155  13.653  14.663  1.00  0.00           O  
ATOM    349  CB  THR C 334      58.898  11.768  15.963  1.00  0.00           C  
ATOM    350  OG1 THR C 334      57.823  12.683  16.230  1.00  0.00           O  
ATOM    351  CG2 THR C 334      58.634  10.411  16.651  1.00  0.00           C  
ATOM    352  N   ASP C 336      60.191  14.807  16.318  1.00  0.00           N  
ATOM    353  CA  ASP C 336      60.527  16.093  15.722  1.00  0.00           C  
ATOM    354  C   ASP C 336      61.346  16.969  16.665  1.00  0.00           C  
ATOM    355  O   ASP C 336      61.721  18.072  16.297  1.00  0.00           O  
ATOM    356  CB  ASP C 336      59.277  16.864  15.281  1.00  0.00           C  
ATOM    357  CG  ASP C 336      58.325  17.138  16.419  1.00  0.00           C  
ATOM    358  OD1 ASP C 336      57.367  17.907  16.214  1.00  0.00           O  
ATOM    359  OD2 ASP C 336      58.519  16.573  17.515  1.00  0.00           O  
ATOM    360  N   HIS C 407      61.618  16.496  17.882  1.00  0.00           N  
ATOM    361  CA  HIS C 407      62.414  17.282  18.831  1.00  0.00           C  
ATOM    362  C   HIS C 407      63.702  16.569  19.223  1.00  0.00           C  
ATOM    363  O   HIS C 407      64.286  16.827  20.282  1.00  0.00           O  
ATOM    364  CB  HIS C 407      61.594  17.605  20.076  1.00  0.00           C  
ATOM    365  CG  HIS C 407      60.524  18.625  19.841  1.00  0.00           C  
ATOM    366  ND1 HIS C 407      60.699  19.964  20.117  1.00  0.00           N  
ATOM    367  CD2 HIS C 407      59.285  18.507  19.317  1.00  0.00           C  
ATOM    368  CE1 HIS C 407      59.608  20.630  19.771  1.00  0.00           C  
ATOM    369  NE2 HIS C 407      58.736  19.767  19.284  1.00  0.00           N  
ATOM    370  N   PHE C 408      64.144  15.675  18.344  1.00  0.00           N  
ATOM    371  CA  PHE C 408      65.362  14.905  18.544  1.00  0.00           C  
ATOM    372  C   PHE C 408      66.586  15.806  18.646  1.00  0.00           C  
ATOM    373  O   PHE C 408      67.634  15.368  19.107  1.00  0.00           O  
ATOM    374  CB  PHE C 408      65.571  13.923  17.384  1.00  0.00           C  
ATOM    375  CG  PHE C 408      65.580  14.581  16.028  1.00  0.00           C  
ATOM    376  CD1 PHE C 408      64.401  14.735  15.301  1.00  0.00           C  
ATOM    377  CD2 PHE C 408      66.766  15.054  15.483  1.00  0.00           C  
ATOM    378  CE1 PHE C 408      64.398  15.352  14.042  1.00  0.00           C  
ATOM    379  CE2 PHE C 408      66.784  15.679  14.222  1.00  0.00           C  
ATOM    380  CZ  PHE C 408      65.595  15.825  13.500  1.00  0.00           C  
ATOM    381  N   ASP C 418      66.458  17.051  18.200  1.00  0.00           N  
ATOM    382  CA  ASP C 418      67.563  18.003  18.263  1.00  0.00           C  
ATOM    383  C   ASP C 418      67.437  18.904  19.493  1.00  0.00           C  
ATOM    384  O   ASP C 418      68.256  19.805  19.691  1.00  0.00           O  
ATOM    385  CB  ASP C 418      67.599  18.878  17.012  1.00  0.00           C  
ATOM    386  CG  ASP C 418      66.366  19.734  16.879  1.00  0.00           C  
ATOM    387  OD1 ASP C 418      66.484  20.846  16.339  1.00  0.00           O  
ATOM    388  OD2 ASP C 418      65.277  19.297  17.309  1.00  0.00           O  
ATOM    389  N   ARG C 419      66.403  18.675  20.299  1.00  0.00           N  
ATOM    390  CA  ARG C 419      66.197  19.440  21.532  1.00  0.00           C  
ATOM    391  C   ARG C 419      65.725  18.501  22.636  1.00  0.00           C  
ATOM    392  O   ARG C 419      64.610  18.638  23.160  1.00  0.00           O  
ATOM    393  CB  ARG C 419      65.166  20.546  21.324  1.00  0.00           C  
ATOM    394  CG  ARG C 419      65.660  21.647  20.411  1.00  0.00           C  
ATOM    395  CD  ARG C 419      64.867  22.917  20.621  1.00  0.00           C  
ATOM    396  NE  ARG C 419      65.551  24.079  20.054  1.00  0.00           N  
ATOM    397  CZ  ARG C 419      65.072  25.316  20.104  1.00  0.00           C  
ATOM    398  NH1 ARG C 419      63.910  25.551  20.705  1.00  0.00           N  
ATOM    399  NH2 ARG C 419      65.736  26.310  19.529  1.00  0.00           N  
ATOM    400  N   PRO C 420      66.566  17.526  22.998  1.00  0.00           N  
ATOM    401  CA  PRO C 420      66.187  16.578  24.043  1.00  0.00           C  
ATOM    402  C   PRO C 420      65.908  17.243  25.378  1.00  0.00           C  
ATOM    403  O   PRO C 420      65.004  16.829  26.098  1.00  0.00           O  
ATOM    404  CB  PRO C 420      67.371  15.610  24.088  1.00  0.00           C  
ATOM    405  CG  PRO C 420      68.520  16.441  23.636  1.00  0.00           C  
ATOM    406  CD  PRO C 420      67.915  17.230  22.484  1.00  0.00           C  
ATOM    407  N   GLU C 421      66.668  18.284  25.701  1.00  0.00           N  
ATOM    408  CA  GLU C 421      66.467  18.988  26.963  1.00  0.00           C  
ATOM    409  C   GLU C 421      65.079  19.547  27.096  1.00  0.00           C  
ATOM    410  O   GLU C 421      64.469  19.424  28.151  1.00  0.00           O  
ATOM    411  CB  GLU C 421      67.472  20.118  27.128  1.00  0.00           C  
ATOM    412  CG  GLU C 421      68.755  19.669  27.792  1.00  0.00           C  
ATOM    413  CD  GLU C 421      68.533  19.302  29.238  1.00  0.00           C  
ATOM    414  OE1 GLU C 421      69.476  18.798  29.880  1.00  0.00           O  
ATOM    415  OE2 GLU C 421      67.412  19.524  29.743  1.00  0.00           O  
ATOM    416  N   GLN C 422      64.577  20.152  26.025  1.00  0.00           N  
ATOM    417  CA  GLN C 422      63.242  20.733  26.035  1.00  0.00           C  
ATOM    418  C   GLN C 422      62.195  19.677  26.403  1.00  0.00           C  
ATOM    419  O   GLN C 422      61.289  19.940  27.193  1.00  0.00           O  
ATOM    420  CB  GLN C 422      62.907  21.309  24.657  1.00  0.00           C  
ATOM    421  CG  GLN C 422      61.558  21.993  24.556  1.00  0.00           C  
ATOM    422  CD  GLN C 422      61.275  22.493  23.142  1.00  0.00           C  
ATOM    423  OE1 GLN C 422      62.200  22.810  22.395  1.00  0.00           O  
ATOM    424  NE2 GLN C 422      59.999  22.576  22.775  1.00  0.00           N  
ATOM    425  N   VAL C 423      62.317  18.494  25.805  1.00  0.00           N  
ATOM    426  CA  VAL C 423      61.375  17.417  26.054  1.00  0.00           C  
ATOM    427  C   VAL C 423      61.475  16.946  27.499  1.00  0.00           C  
ATOM    428  O   VAL C 423      60.459  16.786  28.166  1.00  0.00           O  
ATOM    429  CB  VAL C 423      61.625  16.218  25.125  1.00  0.00           C  
ATOM    430  CG1 VAL C 423      60.733  15.048  25.560  1.00  0.00           C  
ATOM    431  CG2 VAL C 423      61.345  16.604  23.662  1.00  0.00           C  
ATOM    432  N   ARG C 424      62.703  16.728  27.962  1.00  0.00           N  
ATOM    433  CA  ARG C 424      62.964  16.280  29.324  1.00  0.00           C  
ATOM    434  C   ARG C 424      62.304  17.203  30.346  1.00  0.00           C  
ATOM    435  O   ARG C 424      61.543  16.753  31.194  1.00  0.00           O  
ATOM    436  CB  ARG C 424      64.468  16.231  29.588  1.00  0.00           C  
ATOM    437  CG  ARG C 424      64.844  16.048  31.066  1.00  0.00           C  
ATOM    438  CD  ARG C 424      66.345  16.176  31.281  1.00  0.00           C  
ATOM    439  NE  ARG C 424      66.731  16.242  32.690  1.00  0.00           N  
ATOM    440  CZ  ARG C 424      66.504  17.282  33.500  1.00  0.00           C  
ATOM    441  NH1 ARG C 424      65.875  18.367  33.048  1.00  0.00           N  
ATOM    442  NH2 ARG C 424      66.916  17.249  34.766  1.00  0.00           N  
ATOM    443  N   GLU C 425      62.595  18.498  30.271  1.00  0.00           N  
ATOM    444  CA  GLU C 425      62.002  19.442  31.215  1.00  0.00           C  
ATOM    445  C   GLU C 425      60.499  19.568  31.116  1.00  0.00           C  
ATOM    446  O   GLU C 425      59.859  20.074  32.033  1.00  0.00           O  
ATOM    447  CB  GLU C 425      62.616  20.828  31.058  1.00  0.00           C  
ATOM    448  CG  GLU C 425      63.850  20.984  31.892  1.00  0.00           C  
ATOM    449  CD  GLU C 425      63.576  20.576  33.321  1.00  0.00           C  
ATOM    450  OE1 GLU C 425      64.539  20.286  34.059  1.00  0.00           O  
ATOM    451  OE2 GLU C 425      62.381  20.547  33.703  1.00  0.00           O  
ATOM    452  N   ASN C 426      59.910  19.131  30.015  1.00  0.00           N  
ATOM    453  CA  ASN C 426      58.469  19.262  29.938  1.00  0.00           C  
ATOM    454  C   ASN C 426      57.677  18.051  30.390  1.00  0.00           C  
ATOM    455  O   ASN C 426      56.461  18.112  30.450  1.00  0.00           O  
ATOM    456  CB  ASN C 426      58.034  19.738  28.546  1.00  0.00           C  
ATOM    457  CG  ASN C 426      58.189  21.252  28.387  1.00  0.00           C  
ATOM    458  OD1 ASN C 426      57.474  22.032  29.029  1.00  0.00           O  
ATOM    459  ND2 ASN C 426      59.129  21.674  27.543  1.00  0.00           N  
ATOM    460  N   VAL C 427      58.355  16.961  30.722  1.00  0.00           N  
ATOM    461  CA  VAL C 427      57.656  15.789  31.228  1.00  0.00           C  
ATOM    462  C   VAL C 427      57.066  16.217  32.586  1.00  0.00           C  
ATOM    463  O   VAL C 427      55.858  16.136  32.793  1.00  0.00           O  
ATOM    464  CB  VAL C 427      58.622  14.573  31.380  1.00  0.00           C  
ATOM    465  CG1 VAL C 427      59.907  15.029  31.968  1.00  0.00           C  
ATOM    466  CG2 VAL C 427      58.012  13.491  32.286  1.00  0.00           C  
ATOM    467  N   LEU C 429      57.903  16.714  33.494  1.00  0.00           N  
ATOM    468  CA  LEU C 429      57.397  17.160  34.799  1.00  0.00           C  
ATOM    469  C   LEU C 429      56.484  18.387  34.676  1.00  0.00           C  
ATOM    470  O   LEU C 429      55.478  18.497  35.386  1.00  0.00           O  
ATOM    471  CB  LEU C 429      58.564  17.469  35.745  1.00  0.00           C  
ATOM    472  CG  LEU C 429      58.852  16.463  36.876  1.00  0.00           C  
ATOM    473  CD1 LEU C 429      58.327  15.103  36.505  1.00  0.00           C  
ATOM    474  CD2 LEU C 429      60.339  16.406  37.169  1.00  0.00           C  
ATOM    475  N   ALA C 431      56.812  19.283  33.755  1.00  0.00           N  
ATOM    476  CA  ALA C 431      56.016  20.486  33.551  1.00  0.00           C  
ATOM    477  C   ALA C 431      54.589  20.171  33.086  1.00  0.00           C  
ATOM    478  O   ALA C 431      53.636  20.800  33.545  1.00  0.00           O  
ATOM    479  CB  ALA C 431      56.715  21.442  32.543  1.00  0.00           C  
ATOM    480  N   VAL C 432      54.424  19.208  32.186  1.00  0.00           N  
ATOM    481  CA  VAL C 432      53.080  18.893  31.740  1.00  0.00           C  
ATOM    482  C   VAL C 432      52.353  18.111  32.831  1.00  0.00           C  
ATOM    483  O   VAL C 432      51.160  18.303  33.061  1.00  0.00           O  
ATOM    484  CB  VAL C 432      53.080  18.122  30.395  1.00  0.00           C  
ATOM    485  CG1 VAL C 432      53.651  19.015  29.303  1.00  0.00           C  
ATOM    486  CG2 VAL C 432      53.909  16.856  30.500  1.00  0.00           C  
ATOM    487  N   ALA C 433      53.063  17.243  33.529  1.00  0.00           N  
ATOM    488  CA  ALA C 433      52.411  16.508  34.611  1.00  0.00           C  
ATOM    489  C   ALA C 433      51.850  17.525  35.613  1.00  0.00           C  
ATOM    490  O   ALA C 433      50.754  17.344  36.137  1.00  0.00           O  
ATOM    491  CB  ALA C 433      53.402  15.583  35.296  1.00  0.00           C  
ATOM    492  N   LEU C 434      52.595  18.601  35.867  1.00  0.00           N  
ATOM    493  CA  LEU C 434      52.142  19.639  36.798  1.00  0.00           C  
ATOM    494  C   LEU C 434      50.843  20.208  36.250  1.00  0.00           C  
ATOM    495  O   LEU C 434      49.872  20.387  36.999  1.00  0.00           O  
ATOM    496  CB  LEU C 434      53.207  20.739  36.922  1.00  0.00           C  
ATOM    497  CG  LEU C 434      53.180  21.817  38.013  1.00  0.00           C  
ATOM    498  CD1 LEU C 434      52.989  23.145  37.366  1.00  0.00           C  
ATOM    499  CD2 LEU C 434      52.086  21.558  39.058  1.00  0.00           C  
ATOM    500  N   ASP C 435      50.821  20.488  34.943  1.00  0.00           N  
ATOM    501  CA  ASP C 435      49.615  21.003  34.295  1.00  0.00           C  
ATOM    502  C   ASP C 435      48.437  20.027  34.439  1.00  0.00           C  
ATOM    503  O   ASP C 435      47.299  20.460  34.608  1.00  0.00           O  
ATOM    504  CB  ASP C 435      49.853  21.286  32.795  1.00  0.00           C  
ATOM    505  CG  ASP C 435      50.573  22.613  32.538  1.00  0.00           C  
ATOM    506  OD1 ASP C 435      50.214  23.619  33.175  1.00  0.00           O  
ATOM    507  OD2 ASP C 435      51.484  22.647  31.688  1.00  0.00           O  
ATOM    508  N   TYR C 436      48.694  18.721  34.349  1.00  0.00           N  
ATOM    509  CA  TYR C 436      47.632  17.714  34.493  1.00  0.00           C  
ATOM    510  C   TYR C 436      46.998  17.845  35.873  1.00  0.00           C  
ATOM    511  O   TYR C 436      45.770  17.818  36.017  1.00  0.00           O  
ATOM    512  CB  TYR C 436      48.179  16.282  34.380  1.00  0.00           C  
ATOM    513  CG  TYR C 436      48.521  15.801  32.987  1.00  0.00           C  
ATOM    514  CD1 TYR C 436      49.192  14.588  32.802  1.00  0.00           C  
ATOM    515  CD2 TYR C 436      48.183  16.550  31.854  1.00  0.00           C  
ATOM    516  CE1 TYR C 436      49.517  14.140  31.531  1.00  0.00           C  
ATOM    517  CE2 TYR C 436      48.494  16.109  30.598  1.00  0.00           C  
ATOM    518  CZ  TYR C 436      49.159  14.908  30.437  1.00  0.00           C  
ATOM    519  OH  TYR C 436      49.443  14.478  29.175  1.00  0.00           O  
ATOM    520  N   LEU C 437      47.860  17.953  36.882  1.00  0.00           N  
ATOM    521  CA  LEU C 437      47.443  18.097  38.275  1.00  0.00           C  
ATOM    522  C   LEU C 437      46.692  19.401  38.465  1.00  0.00           C  
ATOM    523  O   LEU C 437      45.592  19.430  39.019  1.00  0.00           O  
ATOM    524  CB  LEU C 437      48.675  18.069  39.196  1.00  0.00           C  
ATOM    525  CG  LEU C 437      49.467  16.753  39.167  1.00  0.00           C  
ATOM    526  CD1 LEU C 437      50.787  16.871  39.933  1.00  0.00           C  
ATOM    527  CD2 LEU C 437      48.605  15.666  39.758  1.00  0.00           C  
ATOM    528  N   ALA C 438      47.282  20.479  37.971  1.00  0.00           N  
ATOM    529  CA  ALA C 438      46.663  21.791  38.094  1.00  0.00           C  
ATOM    530  C   ALA C 438      45.285  21.790  37.496  1.00  0.00           C  
ATOM    531  O   ALA C 438      44.363  22.398  38.037  1.00  0.00           O  
ATOM    532  CB  ALA C 438      47.503  22.815  37.406  1.00  0.00           C  
ATOM    533  N   ALA C 439      45.149  21.097  36.373  1.00  0.00           N  
ATOM    534  CA  ALA C 439      43.881  21.035  35.660  1.00  0.00           C  
ATOM    535  C   ALA C 439      42.839  20.218  36.406  1.00  0.00           C  
ATOM    536  O   ALA C 439      41.659  20.248  36.057  1.00  0.00           O  
ATOM    537  CB  ALA C 439      44.091  20.475  34.270  1.00  0.00           C  
ATOM    538  N   GLY C 444      43.273  19.485  37.427  1.00  0.00           N  
ATOM    539  CA  GLY C 444      42.324  18.701  38.201  1.00  0.00           C  
ATOM    540  C   GLY C 444      42.382  17.194  38.050  1.00  0.00           C  
ATOM    541  O   GLY C 444      41.494  16.503  38.532  1.00  0.00           O  
ATOM    542  N   LEU C 445      43.402  16.673  37.376  1.00  0.00           N  
ATOM    543  CA  LEU C 445      43.533  15.228  37.224  1.00  0.00           C  
ATOM    544  C   LEU C 445      43.985  14.704  38.588  1.00  0.00           C  
ATOM    545  O   LEU C 445      45.022  15.123  39.128  1.00  0.00           O  
ATOM    546  CB  LEU C 445      44.558  14.884  36.139  1.00  0.00           C  
ATOM    547  CG  LEU C 445      44.014  14.188  34.884  1.00  0.00           C  
ATOM    548  CD1 LEU C 445      42.696  14.796  34.457  1.00  0.00           C  
ATOM    549  CD2 LEU C 445      45.038  14.304  33.759  1.00  0.00           C  
ATOM    550  N   ASP C 460      43.197  13.786  39.136  1.00  0.00           N  
ATOM    551  CA  ASP C 460      43.446  13.219  40.459  1.00  0.00           C  
ATOM    552  C   ASP C 460      44.504  12.128  40.478  1.00  0.00           C  
ATOM    553  O   ASP C 460      44.340  11.092  39.839  1.00  0.00           O  
ATOM    554  CB  ASP C 460      42.135  12.649  41.001  1.00  0.00           C  
ATOM    555  CG  ASP C 460      42.182  12.402  42.483  1.00  0.00           C  
ATOM    556  OD1 ASP C 460      43.250  12.031  43.004  1.00  0.00           O  
ATOM    557  OD2 ASP C 460      41.136  12.573  43.125  1.00  0.00           O  
ATOM    558  N   PRO C 461      45.585  12.324  41.250  1.00  0.00           N  
ATOM    559  CA  PRO C 461      46.623  11.293  41.289  1.00  0.00           C  
ATOM    560  C   PRO C 461      46.053   9.960  41.770  1.00  0.00           C  
ATOM    561  O   PRO C 461      46.666   8.911  41.597  1.00  0.00           O  
ATOM    562  CB  PRO C 461      47.653  11.865  42.268  1.00  0.00           C  
ATOM    563  CG  PRO C 461      47.413  13.343  42.225  1.00  0.00           C  
ATOM    564  CD  PRO C 461      45.906  13.425  42.169  1.00  0.00           C  
ATOM    565  N   GLN C 463      44.864  10.000  42.356  1.00  0.00           N  
ATOM    566  CA  GLN C 463      44.241   8.778  42.844  1.00  0.00           C  
ATOM    567  C   GLN C 463      43.328   8.112  41.818  1.00  0.00           C  
ATOM    568  O   GLN C 463      42.941   6.956  41.979  1.00  0.00           O  
ATOM    569  CB  GLN C 463      43.480   9.077  44.135  1.00  0.00           C  
ATOM    570  CG  GLN C 463      44.413   9.620  45.185  1.00  0.00           C  
ATOM    571  CD  GLN C 463      45.587   8.698  45.361  1.00  0.00           C  
ATOM    572  OE1 GLN C 463      46.706   9.123  45.664  1.00  0.00           O  
ATOM    573  NE2 GLN C 463      45.342   7.406  45.162  1.00  0.00           N  
ATOM    574  N   LYS C 471      43.000   8.838  40.755  1.00  0.00           N  
ATOM    575  CA  LYS C 471      42.131   8.321  39.703  1.00  0.00           C  
ATOM    576  C   LYS C 471      42.876   8.100  38.385  1.00  0.00           C  
ATOM    577  O   LYS C 471      42.566   7.182  37.640  1.00  0.00           O  
ATOM    578  CB  LYS C 471      40.971   9.289  39.436  1.00  0.00           C  
ATOM    579  CG  LYS C 471      39.733   9.179  40.342  1.00  0.00           C  
ATOM    580  CD  LYS C 471      39.875   9.886  41.673  1.00  0.00           C  
ATOM    581  CE  LYS C 471      38.528   9.967  42.393  1.00  0.00           C  
ATOM    582  NZ  LYS C 471      37.541  10.937  41.783  1.00  0.00           N  
ATOM    583  N   THR C 472      43.859   8.939  38.083  1.00  0.00           N  
ATOM    584  CA  THR C 472      44.560   8.778  36.826  1.00  0.00           C  
ATOM    585  C   THR C 472      45.972   8.264  36.917  1.00  0.00           C  
ATOM    586  O   THR C 472      46.721   8.605  37.834  1.00  0.00           O  
ATOM    587  CB  THR C 472      44.569  10.084  36.003  1.00  0.00           C  
ATOM    588  OG1 THR C 472      45.919  10.513  35.807  1.00  0.00           O  
ATOM    589  CG2 THR C 472      43.774  11.156  36.688  1.00  0.00           C  
ATOM    590  N   THR C 473      46.316   7.442  35.928  1.00  0.00           N  
ATOM    591  CA  THR C 473      47.620   6.812  35.806  1.00  0.00           C  
ATOM    592  C   THR C 473      48.435   7.587  34.776  1.00  0.00           C  
ATOM    593  O   THR C 473      48.154   7.530  33.565  1.00  0.00           O  
ATOM    594  CB  THR C 473      47.468   5.346  35.315  1.00  0.00           C  
ATOM    595  OG1 THR C 473      46.495   4.674  36.120  1.00  0.00           O  
ATOM    596  CG2 THR C 473      48.801   4.607  35.392  1.00  0.00           C  
ATOM    597  N   CYS C 474      49.444   8.298  35.256  1.00  0.00           N  
ATOM    598  CA  CYS C 474      50.291   9.101  34.389  1.00  0.00           C  
ATOM    599  C   CYS C 474      51.595   8.348  34.129  1.00  0.00           C  
ATOM    600  O   CYS C 474      52.347   8.063  35.052  1.00  0.00           O  
ATOM    601  CB  CYS C 474      50.567  10.442  35.069  1.00  0.00           C  
ATOM    602  SG  CYS C 474      51.566  11.564  34.105  1.00  0.00           S  
ATOM    603  N   VAL C 475      51.869   8.020  32.874  1.00  0.00           N  
ATOM    604  CA  VAL C 475      53.079   7.262  32.580  1.00  0.00           C  
ATOM    605  C   VAL C 475      54.000   7.963  31.608  1.00  0.00           C  
ATOM    606  O   VAL C 475      53.550   8.692  30.729  1.00  0.00           O  
ATOM    607  CB  VAL C 475      52.719   5.831  32.056  1.00  0.00           C  
ATOM    608  CG1 VAL C 475      51.231   5.607  32.162  1.00  0.00           C  
ATOM    609  CG2 VAL C 475      53.188   5.618  30.641  1.00  0.00           C  
ATOM    610  N   VAL C 476      55.296   7.757  31.811  1.00  0.00           N  
ATOM    611  CA  VAL C 476      56.320   8.337  30.959  1.00  0.00           C  
ATOM    612  C   VAL C 476      56.657   7.298  29.898  1.00  0.00           C  
ATOM    613  O   VAL C 476      57.156   6.206  30.215  1.00  0.00           O  
ATOM    614  CB  VAL C 476      57.572   8.681  31.774  1.00  0.00           C  
ATOM    615  CG1 VAL C 476      58.633   9.293  30.882  1.00  0.00           C  
ATOM    616  CG2 VAL C 476      57.197   9.633  32.888  1.00  0.00           C  
ATOM    617  N   GLN C 477      56.364   7.641  28.644  1.00  0.00           N  
ATOM    618  CA  GLN C 477      56.613   6.732  27.541  1.00  0.00           C  
ATOM    619  C   GLN C 477      57.984   6.079  27.576  1.00  0.00           C  
ATOM    620  O   GLN C 477      58.099   4.868  27.378  1.00  0.00           O  
ATOM    621  CB  GLN C 477      56.352   7.474  26.209  1.00  0.00           C  
ATOM    622  CG  GLN C 477      56.227   6.541  24.998  1.00  0.00           C  
ATOM    623  CD  GLN C 477      55.800   7.294  23.747  1.00  0.00           C  
ATOM    624  OE1 GLN C 477      55.169   6.732  22.849  1.00  0.00           O  
ATOM    625  NE2 GLN C 477      56.152   8.560  23.678  1.00  0.00           N  
ATOM    626  N   SER C 478      59.007   6.916  27.786  1.00  0.00           N  
ATOM    627  CA  SER C 478      60.414   6.530  27.853  1.00  0.00           C  
ATOM    628  C   SER C 478      60.690   5.362  28.792  1.00  0.00           C  
ATOM    629  O   SER C 478      61.531   4.488  28.549  1.00  0.00           O  
ATOM    630  CB  SER C 478      61.251   7.612  28.474  1.00  0.00           C  
ATOM    631  OG  SER C 478      61.809   8.366  27.482  1.00  0.00           O  
ATOM    632  N   ALA C 479      60.025   5.410  29.909  1.00  0.00           N  
ATOM    633  CA  ALA C 479      60.154   4.440  30.962  1.00  0.00           C  
ATOM    634  C   ALA C 479      59.460   3.158  30.661  1.00  0.00           C  
ATOM    635  O   ALA C 479      59.547   2.240  31.460  1.00  0.00           O  
ATOM    636  CB  ALA C 479      59.665   5.064  32.266  1.00  0.00           C  
ATOM    637  N   VAL C 482      58.796   3.042  29.515  1.00  0.00           N  
ATOM    638  CA  VAL C 482      58.150   1.778  29.200  1.00  0.00           C  
ATOM    639  C   VAL C 482      58.663   1.322  27.839  1.00  0.00           C  
ATOM    640  O   VAL C 482      57.988   1.441  26.824  1.00  0.00           O  
ATOM    641  CB  VAL C 482      56.606   1.930  29.240  1.00  0.00           C  
ATOM    642  CG1 VAL C 482      56.168   2.996  28.287  1.00  0.00           C  
ATOM    643  CG2 VAL C 482      55.923   0.594  28.919  1.00  0.00           C  
ATOM    644  N   PRO C 483      59.885   0.771  27.818  1.00  0.00           N  
ATOM    645  CA  PRO C 483      60.536   0.283  26.595  1.00  0.00           C  
ATOM    646  C   PRO C 483      59.721  -0.748  25.818  1.00  0.00           C  
ATOM    647  O   PRO C 483      59.965  -0.977  24.629  1.00  0.00           O  
ATOM    648  CB  PRO C 483      61.875  -0.268  27.098  1.00  0.00           C  
ATOM    649  CG  PRO C 483      61.559  -0.694  28.504  1.00  0.00           C  
ATOM    650  CD  PRO C 483      60.674   0.417  29.018  1.00  0.00           C  
ATOM    651  N   GLU C 485      58.752  -1.361  26.488  1.00  0.00           N  
ATOM    652  CA  GLU C 485      57.892  -2.351  25.854  1.00  0.00           C  
ATOM    653  C   GLU C 485      57.155  -1.692  24.685  1.00  0.00           C  
ATOM    654  O   GLU C 485      56.778  -2.364  23.712  1.00  0.00           O  
ATOM    655  CB  GLU C 485      56.842  -2.886  26.841  1.00  0.00           C  
ATOM    656  CG  GLU C 485      57.324  -3.915  27.871  1.00  0.00           C  
ATOM    657  CD  GLU C 485      58.181  -3.334  28.998  1.00  0.00           C  
ATOM    658  OE1 GLU C 485      58.357  -2.097  29.092  1.00  0.00           O  
ATOM    659  OE2 GLU C 485      58.680  -4.143  29.807  1.00  0.00           O  
ATOM    660  N   LEU C 486      56.943  -0.380  24.795  1.00  0.00           N  
ATOM    661  CA  LEU C 486      56.239   0.354  23.753  1.00  0.00           C  
ATOM    662  C   LEU C 486      57.085   0.380  22.486  1.00  0.00           C  
ATOM    663  O   LEU C 486      56.561   0.192  21.395  1.00  0.00           O  
ATOM    664  CB  LEU C 486      55.893   1.791  24.210  1.00  0.00           C  
ATOM    665  CG  LEU C 486      55.027   1.935  25.473  1.00  0.00           C  
ATOM    666  CD1 LEU C 486      54.604   3.398  25.645  1.00  0.00           C  
ATOM    667  CD2 LEU C 486      53.784   1.047  25.371  1.00  0.00           C  
ATOM    668  N   ALA C 489      58.391   0.598  22.625  1.00  0.00           N  
ATOM    669  CA  ALA C 489      59.270   0.609  21.451  1.00  0.00           C  
ATOM    670  C   ALA C 489      59.348  -0.793  20.844  1.00  0.00           C  
ATOM    671  O   ALA C 489      59.421  -0.951  19.616  1.00  0.00           O  
ATOM    672  CB  ALA C 489      60.669   1.098  21.836  1.00  0.00           C  
ATOM    673  N   GLU C 490      59.319  -1.807  21.704  1.00  0.00           N  
ATOM    674  CA  GLU C 490      59.384  -3.191  21.243  1.00  0.00           C  
ATOM    675  C   GLU C 490      58.166  -3.515  20.398  1.00  0.00           C  
ATOM    676  O   GLU C 490      58.274  -4.133  19.361  1.00  0.00           O  
ATOM    677  CB  GLU C 490      59.405  -4.168  22.410  1.00  0.00           C  
ATOM    678  CG  GLU C 490      59.773  -5.590  22.009  1.00  0.00           C  
ATOM    679  CD  GLU C 490      59.530  -6.597  23.125  1.00  0.00           C  
ATOM    680  OE1 GLU C 490      59.467  -6.194  24.294  1.00  0.00           O  
ATOM    681  OE2 GLU C 490      59.413  -7.801  22.832  1.00  0.00           O  
ATOM    682  N   LEU C 494      56.992  -3.129  20.882  1.00  0.00           N  
ATOM    683  CA  LEU C 494      55.780  -3.398  20.145  1.00  0.00           C  
ATOM    684  C   LEU C 494      55.745  -2.543  18.859  1.00  0.00           C  
ATOM    685  O   LEU C 494      55.275  -3.020  17.839  1.00  0.00           O  
ATOM    686  CB  LEU C 494      54.554  -3.134  21.035  1.00  0.00           C  
ATOM    687  CG  LEU C 494      53.184  -3.524  20.470  1.00  0.00           C  
ATOM    688  CD1 LEU C 494      53.222  -4.985  20.013  1.00  0.00           C  
ATOM    689  CD2 LEU C 494      52.100  -3.315  21.524  1.00  0.00           C  
ATOM    690  N   THR C 495      56.260  -1.304  18.882  1.00  0.00           N  
ATOM    691  CA  THR C 495      56.228  -0.494  17.647  1.00  0.00           C  
ATOM    692  C   THR C 495      57.009  -1.194  16.538  1.00  0.00           C  
ATOM    693  O   THR C 495      56.554  -1.244  15.389  1.00  0.00           O  
ATOM    694  CB  THR C 495      56.802   0.953  17.806  1.00  0.00           C  
ATOM    695  OG1 THR C 495      58.236   0.920  17.759  1.00  0.00           O  
ATOM    696  CG2 THR C 495      56.354   1.584  19.112  1.00  0.00           C  
ATOM    697  N   VAL C 496      58.163  -1.778  16.869  1.00  0.00           N  
ATOM    698  CA  VAL C 496      58.934  -2.465  15.831  1.00  0.00           C  
ATOM    699  C   VAL C 496      58.150  -3.613  15.204  1.00  0.00           C  
ATOM    700  O   VAL C 496      58.187  -3.786  13.988  1.00  0.00           O  
ATOM    701  CB  VAL C 496      60.319  -2.980  16.345  1.00  0.00           C  
ATOM    702  CG1 VAL C 496      60.145  -3.833  17.573  1.00  0.00           C  
ATOM    703  CG2 VAL C 496      61.010  -3.801  15.267  1.00  0.00           C  
ATOM    704  N   TYR C 498      57.432  -4.395  16.016  1.00  0.00           N  
ATOM    705  CA  TYR C 498      56.644  -5.501  15.461  1.00  0.00           C  
ATOM    706  C   TYR C 498      55.476  -4.926  14.666  1.00  0.00           C  
ATOM    707  O   TYR C 498      55.116  -5.452  13.615  1.00  0.00           O  
ATOM    708  CB  TYR C 498      56.082  -6.417  16.564  1.00  0.00           C  
ATOM    709  CG  TYR C 498      57.095  -7.057  17.480  1.00  0.00           C  
ATOM    710  CD1 TYR C 498      56.773  -7.306  18.808  1.00  0.00           C  
ATOM    711  CD2 TYR C 498      58.378  -7.386  17.041  1.00  0.00           C  
ATOM    712  CE1 TYR C 498      57.694  -7.851  19.686  1.00  0.00           C  
ATOM    713  CE2 TYR C 498      59.315  -7.945  17.921  1.00  0.00           C  
ATOM    714  CZ  TYR C 498      58.957  -8.168  19.245  1.00  0.00           C  
ATOM    715  OH  TYR C 498      59.843  -8.692  20.152  1.00  0.00           O  
ATOM    716  N   PHE C 499      54.870  -3.852  15.173  1.00  0.00           N  
ATOM    717  CA  PHE C 499      53.756  -3.226  14.449  1.00  0.00           C  
ATOM    718  C   PHE C 499      54.207  -2.671  13.091  1.00  0.00           C  
ATOM    719  O   PHE C 499      53.403  -2.556  12.181  1.00  0.00           O  
ATOM    720  CB  PHE C 499      53.136  -2.096  15.277  1.00  0.00           C  
ATOM    721  CG  PHE C 499      52.092  -2.559  16.268  1.00  0.00           C  
ATOM    722  CD1 PHE C 499      51.879  -3.918  16.502  1.00  0.00           C  
ATOM    723  CD2 PHE C 499      51.303  -1.629  16.944  1.00  0.00           C  
ATOM    724  CE1 PHE C 499      50.887  -4.352  17.394  1.00  0.00           C  
ATOM    725  CE2 PHE C 499      50.311  -2.044  17.838  1.00  0.00           C  
ATOM    726  CZ  PHE C 499      50.101  -3.414  18.066  1.00  0.00           C  
ATOM    727  N   LEU C 500      55.485  -2.324  12.959  1.00  0.00           N  
ATOM    728  CA  LEU C 500      55.994  -1.780  11.699  1.00  0.00           C  
ATOM    729  C   LEU C 500      55.848  -2.737  10.502  1.00  0.00           C  
ATOM    730  O   LEU C 500      55.824  -2.300   9.334  1.00  0.00           O  
ATOM    731  CB  LEU C 500      57.466  -1.382  11.845  1.00  0.00           C  
ATOM    732  CG  LEU C 500      57.792  -0.102  12.624  1.00  0.00           C  
ATOM    733  CD1 LEU C 500      59.317   0.056  12.688  1.00  0.00           C  
ATOM    734  CD2 LEU C 500      57.163   1.112  11.936  1.00  0.00           C  
ATOM    735  N   ASN C 501      55.775  -4.032  10.788  1.00  0.00           N  
ATOM    736  CA  ASN C 501      55.637  -5.037   9.742  1.00  0.00           C  
ATOM    737  C   ASN C 501      54.192  -5.141   9.268  1.00  0.00           C  
ATOM    738  O   ASN C 501      53.923  -5.664   8.194  1.00  0.00           O  
ATOM    739  CB  ASN C 501      56.071  -6.397  10.274  1.00  0.00           C  
ATOM    740  CG  ASN C 501      57.477  -6.383  10.832  1.00  0.00           C  
ATOM    741  OD1 ASN C 501      57.753  -7.029  11.834  1.00  0.00           O  
ATOM    742  ND2 ASN C 501      58.373  -5.658  10.179  1.00  0.00           N  
ATOM    743  N   LEU C 502      53.258  -4.643  10.063  1.00  0.00           N  
ATOM    744  CA  LEU C 502      51.863  -4.763   9.701  1.00  0.00           C  
ATOM    745  C   LEU C 502      51.287  -3.579   8.932  1.00  0.00           C  
ATOM    746  O   LEU C 502      50.075  -3.485   8.771  1.00  0.00           O  
ATOM    747  CB  LEU C 502      51.039  -5.021  10.971  1.00  0.00           C  
ATOM    748  CG  LEU C 502      51.615  -6.124  11.860  1.00  0.00           C  
ATOM    749  CD1 LEU C 502      50.705  -6.391  13.059  1.00  0.00           C  
ATOM    750  CD2 LEU C 502      51.791  -7.395  11.027  1.00  0.00           C  
ATOM    751  N   VAL C 503      52.149  -2.676   8.467  1.00  0.00           N  
ATOM    752  CA  VAL C 503      51.718  -1.487   7.722  1.00  0.00           C  
ATOM    753  C   VAL C 503      52.689  -1.197   6.601  1.00  0.00           C  
ATOM    754  O   VAL C 503      53.876  -1.469   6.712  1.00  0.00           O  
ATOM    755  CB  VAL C 503      51.600  -0.228   8.652  1.00  0.00           C  
ATOM    756  CG1 VAL C 503      52.980   0.185   9.162  1.00  0.00           C  
ATOM    757  CG2 VAL C 503      50.940   0.937   7.905  1.00  0.00           C  
ATOM    758  N   THR C 846      52.179  -0.648   5.511  1.00  0.00           N  
ATOM    759  CA  THR C 846      53.003  -0.342   4.345  1.00  0.00           C  
ATOM    760  C   THR C 846      53.456   1.115   4.312  1.00  0.00           C  
ATOM    761  O   THR C 846      52.819   1.986   4.908  1.00  0.00           O  
ATOM    762  CB  THR C 846      52.233  -0.648   3.048  1.00  0.00           C  
ATOM    763  OG1 THR C 846      53.124  -0.575   1.929  1.00  0.00           O  
ATOM    764  CG2 THR C 846      51.132   0.339   2.844  1.00  0.00           C  
ATOM    765  N   VAL C 847      54.572   1.373   3.636  1.00  0.00           N  
ATOM    766  CA  VAL C 847      55.080   2.726   3.525  1.00  0.00           C  
ATOM    767  C   VAL C 847      54.029   3.502   2.758  1.00  0.00           C  
ATOM    768  O   VAL C 847      53.733   4.648   3.076  1.00  0.00           O  
ATOM    769  CB  VAL C 847      56.405   2.789   2.746  1.00  0.00           C  
ATOM    770  CG1 VAL C 847      56.738   4.238   2.414  1.00  0.00           C  
ATOM    771  CG2 VAL C 847      57.501   2.205   3.566  1.00  0.00           C  
ATOM    772  N   SER C 848      53.481   2.848   1.745  1.00  0.00           N  
ATOM    773  CA  SER C 848      52.443   3.407   0.897  1.00  0.00           C  
ATOM    774  C   SER C 848      51.280   3.916   1.742  1.00  0.00           C  
ATOM    775  O   SER C 848      50.859   5.071   1.603  1.00  0.00           O  
ATOM    776  CB  SER C 848      51.943   2.332  -0.076  1.00  0.00           C  
ATOM    777  OG  SER C 848      50.684   2.690  -0.601  1.00  0.00           O  
ATOM    778  N   HIS C 849      50.768   3.066   2.625  1.00  0.00           N  
ATOM    779  CA  HIS C 849      49.640   3.461   3.475  1.00  0.00           C  
ATOM    780  C   HIS C 849      50.032   4.535   4.502  1.00  0.00           C  
ATOM    781  O   HIS C 849      49.221   5.391   4.824  1.00  0.00           O  
ATOM    782  CB  HIS C 849      49.055   2.251   4.204  1.00  0.00           C  
ATOM    783  CG  HIS C 849      47.635   2.432   4.613  1.00  0.00           C  
ATOM    784  ND1 HIS C 849      47.272   2.857   5.881  1.00  0.00           N  
ATOM    785  CD2 HIS C 849      46.478   2.304   3.923  1.00  0.00           C  
ATOM    786  CE1 HIS C 849      45.965   2.982   5.941  1.00  0.00           C  
ATOM    787  NE2 HIS C 849      45.453   2.652   4.762  1.00  0.00           N  
ATOM    788  N   LEU C1084      51.263   4.502   5.013  1.00  0.00           N  
ATOM    789  CA  LEU C1084      51.693   5.509   5.998  1.00  0.00           C  
ATOM    790  C   LEU C1084      51.754   6.889   5.365  1.00  0.00           C  
ATOM    791  O   LEU C1084      51.462   7.884   6.011  1.00  0.00           O  
ATOM    792  CB  LEU C1084      53.073   5.173   6.571  1.00  0.00           C  
ATOM    793  CG  LEU C1084      53.122   4.087   7.656  1.00  0.00           C  
ATOM    794  CD1 LEU C1084      54.549   3.753   8.041  1.00  0.00           C  
ATOM    795  CD2 LEU C1084      52.363   4.577   8.854  1.00  0.00           C  
ATOM    796  N   ARG C1085      52.133   6.928   4.094  1.00  0.00           N  
ATOM    797  CA  ARG C1085      52.247   8.180   3.365  1.00  0.00           C  
ATOM    798  C   ARG C1085      50.891   8.815   3.123  1.00  0.00           C  
ATOM    799  O   ARG C1085      50.797  10.032   2.979  1.00  0.00           O  
ATOM    800  CB  ARG C1085      52.935   7.945   2.023  1.00  0.00           C  
ATOM    801  CG  ARG C1085      53.134   9.218   1.218  1.00  0.00           C  
ATOM    802  CD  ARG C1085      53.952   8.963  -0.027  1.00  0.00           C  
ATOM    803  NE  ARG C1085      53.997  10.138  -0.891  1.00  0.00           N  
ATOM    804  CZ  ARG C1085      54.667  11.253  -0.613  1.00  0.00           C  
ATOM    805  NH1 ARG C1085      55.363  11.357   0.515  1.00  0.00           N  
ATOM    806  NH2 ARG C1085      54.643  12.270  -1.469  1.00  0.00           N  
ATOM    807  N   GLN C1087      49.843   7.990   3.086  1.00  0.00           N  
ATOM    808  CA  GLN C1087      48.490   8.474   2.844  1.00  0.00           C  
ATOM    809  C   GLN C1087      47.807   9.127   4.049  1.00  0.00           C  
ATOM    810  O   GLN C1087      46.766   9.768   3.891  1.00  0.00           O  
ATOM    811  CB  GLN C1087      47.634   7.325   2.318  1.00  0.00           C  
ATOM    812  CG  GLN C1087      48.233   6.701   1.058  1.00  0.00           C  
ATOM    813  CD  GLN C1087      47.447   5.511   0.532  1.00  0.00           C  
ATOM    814  OE1 GLN C1087      47.770   4.968  -0.522  1.00  0.00           O  
ATOM    815  NE2 GLN C1087      46.418   5.096   1.264  1.00  0.00           N  
ATOM    816  N   ASN C1088      48.383   8.966   5.241  1.00  0.00           N  
ATOM    817  CA  ASN C1088      47.812   9.558   6.454  1.00  0.00           C  
ATOM    818  C   ASN C1088      47.690  11.080   6.253  1.00  0.00           C  
ATOM    819  O   ASN C1088      48.690  11.795   6.124  1.00  0.00           O  
ATOM    820  CB  ASN C1088      48.699   9.247   7.665  1.00  0.00           C  
ATOM    821  CG  ASN C1088      48.067   9.681   8.975  1.00  0.00           C  
ATOM    822  OD1 ASN C1088      47.632  10.825   9.105  1.00  0.00           O  
ATOM    823  ND2 ASN C1088      48.019   8.773   9.955  1.00  0.00           N  
ATOM    824  N   PRO C1089      46.453  11.586   6.207  1.00  0.00           N  
ATOM    825  CA  PRO C1089      46.214  13.017   6.011  1.00  0.00           C  
ATOM    826  C   PRO C1089      46.683  13.954   7.096  1.00  0.00           C  
ATOM    827  O   PRO C1089      47.036  15.093   6.815  1.00  0.00           O  
ATOM    828  CB  PRO C1089      44.702  13.088   5.807  1.00  0.00           C  
ATOM    829  CG  PRO C1089      44.206  11.933   6.628  1.00  0.00           C  
ATOM    830  CD  PRO C1089      45.183  10.846   6.260  1.00  0.00           C  
ATOM    831  N   THR C1090      46.702  13.498   8.340  1.00  0.00           N  
ATOM    832  CA  THR C1090      47.116  14.390   9.408  1.00  0.00           C  
ATOM    833  C   THR C1090      48.637  14.521   9.476  1.00  0.00           C  
ATOM    834  O   THR C1090      49.162  15.621   9.715  1.00  0.00           O  
ATOM    835  CB  THR C1090      46.535  13.940  10.751  1.00  0.00           C  
ATOM    836  OG1 THR C1090      47.217  14.617  11.815  1.00  0.00           O  
ATOM    837  CG2 THR C1090      46.681  12.456  10.920  1.00  0.00           C  
ATOM    838  N   VAL C1091      49.343  13.417   9.246  1.00  0.00           N  
ATOM    839  CA  VAL C1091      50.798  13.451   9.254  1.00  0.00           C  
ATOM    840  C   VAL C1091      51.255  14.146   7.963  1.00  0.00           C  
ATOM    841  O   VAL C1091      52.256  14.849   7.940  1.00  0.00           O  
ATOM    842  CB  VAL C1091      51.419  12.031   9.314  1.00  0.00           C  
ATOM    843  CG1 VAL C1091      50.831  11.245  10.480  1.00  0.00           C  
ATOM    844  CG2 VAL C1091      51.180  11.298   8.013  1.00  0.00           C  
ATOM    845  N   LYS C1093      50.496  13.960   6.891  1.00  0.00           N  
ATOM    846  CA  LYS C1093      50.829  14.589   5.619  1.00  0.00           C  
ATOM    847  C   LYS C1093      50.751  16.118   5.784  1.00  0.00           C  
ATOM    848  O   LYS C1093      51.595  16.858   5.272  1.00  0.00           O  
ATOM    849  CB  LYS C1093      49.851  14.113   4.552  1.00  0.00           C  
ATOM    850  CG  LYS C1093      50.330  14.194   3.125  1.00  0.00           C  
ATOM    851  CD  LYS C1093      49.313  13.515   2.199  1.00  0.00           C  
ATOM    852  CE  LYS C1093      49.936  13.141   0.874  1.00  0.00           C  
ATOM    853  NZ  LYS C1093      50.549  14.334   0.227  1.00  0.00           N  
ATOM    854  N   ALA C1098      49.752  16.588   6.519  1.00  0.00           N  
ATOM    855  CA  ALA C1098      49.601  18.025   6.718  1.00  0.00           C  
ATOM    856  C   ALA C1098      50.677  18.564   7.656  1.00  0.00           C  
ATOM    857  O   ALA C1098      51.183  19.677   7.453  1.00  0.00           O  
ATOM    858  CB  ALA C1098      48.217  18.343   7.258  1.00  0.00           C  
ATOM    859  N   GLU C1099      51.024  17.774   8.676  1.00  0.00           N  
ATOM    860  CA  GLU C1099      52.056  18.143   9.640  1.00  0.00           C  
ATOM    861  C   GLU C1099      53.405  18.251   8.912  1.00  0.00           C  
ATOM    862  O   GLU C1099      54.221  19.126   9.207  1.00  0.00           O  
ATOM    863  CB  GLU C1099      52.159  17.084  10.760  1.00  0.00           C  
ATOM    864  CG  GLU C1099      50.958  17.009  11.695  1.00  0.00           C  
ATOM    865  CD  GLU C1099      51.031  15.828  12.668  1.00  0.00           C  
ATOM    866  OE1 GLU C1099      50.907  14.669  12.230  1.00  0.00           O  
ATOM    867  OE2 GLU C1099      51.222  16.053  13.875  1.00  0.00           O  
ATOM    868  N   ILE C1100      53.643  17.345   7.970  1.00  0.00           N  
ATOM    869  CA  ILE C1100      54.881  17.356   7.217  1.00  0.00           C  
ATOM    870  C   ILE C1100      54.887  18.605   6.343  1.00  0.00           C  
ATOM    871  O   ILE C1100      55.940  19.206   6.089  1.00  0.00           O  
ATOM    872  CB  ILE C1100      55.002  16.112   6.315  1.00  0.00           C  
ATOM    873  CG1 ILE C1100      55.321  14.868   7.170  1.00  0.00           C  
ATOM    874  CG2 ILE C1100      56.047  16.365   5.233  1.00  0.00           C  
ATOM    875  CD1 ILE C1100      55.260  13.562   6.418  1.00  0.00           C  
ATOM    876  N   ALA C1101      53.695  18.990   5.894  1.00  0.00           N  
ATOM    877  CA  ALA C1101      53.546  20.162   5.041  1.00  0.00           C  
ATOM    878  C   ALA C1101      53.804  21.414   5.855  1.00  0.00           C  
ATOM    879  O   ALA C1101      54.546  22.293   5.430  1.00  0.00           O  
ATOM    880  CB  ALA C1101      52.131  20.216   4.418  1.00  0.00           C  
ATOM    881  N   GLN C1102      53.207  21.500   7.033  1.00  0.00           N  
ATOM    882  CA  GLN C1102      53.422  22.680   7.854  1.00  0.00           C  
ATOM    883  C   GLN C1102      54.859  22.736   8.377  1.00  0.00           C  
ATOM    884  O   GLN C1102      55.433  23.820   8.505  1.00  0.00           O  
ATOM    885  CB  GLN C1102      52.395  22.724   8.980  1.00  0.00           C  
ATOM    886  CG  GLN C1102      52.524  21.632   9.992  1.00  0.00           C  
ATOM    887  CD  GLN C1102      53.369  22.047  11.173  1.00  0.00           C  
ATOM    888  OE1 GLN C1102      53.846  23.191  11.253  1.00  0.00           O  
ATOM    889  NE2 GLN C1102      53.551  21.128  12.108  1.00  0.00           N  
ATOM    890  N   LYS C1103      55.455  21.575   8.646  1.00  0.00           N  
ATOM    891  CA  LYS C1103      56.843  21.527   9.118  1.00  0.00           C  
ATOM    892  C   LYS C1103      57.817  21.918   7.996  1.00  0.00           C  
ATOM    893  O   LYS C1103      58.942  22.348   8.259  1.00  0.00           O  
ATOM    894  CB  LYS C1103      57.208  20.115   9.596  1.00  0.00           C  
ATOM    895  CG  LYS C1103      57.221  19.905  11.104  1.00  0.00           C  
ATOM    896  CD  LYS C1103      55.851  19.658  11.639  1.00  0.00           C  
ATOM    897  CE  LYS C1103      55.909  18.812  12.891  1.00  0.00           C  
ATOM    898  NZ  LYS C1103      56.839  19.380  13.894  1.00  0.00           N  
ATOM    899  N   GLY C1104      57.390  21.737   6.748  1.00  0.00           N  
ATOM    900  CA  GLY C1104      58.241  22.075   5.623  1.00  0.00           C  
ATOM    901  C   GLY C1104      59.391  21.112   5.402  1.00  0.00           C  
ATOM    902  O   GLY C1104      60.378  21.474   4.777  1.00  0.00           O  
ATOM    903  N   TYR C1105      59.271  19.892   5.916  1.00  0.00           N  
ATOM    904  CA  TYR C1105      60.316  18.888   5.753  1.00  0.00           C  
ATOM    905  C   TYR C1105      60.605  18.616   4.289  1.00  0.00           C  
ATOM    906  O   TYR C1105      61.746  18.399   3.904  1.00  0.00           O  
ATOM    907  CB  TYR C1105      59.918  17.556   6.404  1.00  0.00           C  
ATOM    908  CG  TYR C1105      59.924  17.551   7.919  1.00  0.00           C  
ATOM    909  CD1 TYR C1105      60.997  18.082   8.641  1.00  0.00           C  
ATOM    910  CD2 TYR C1105      58.875  16.977   8.624  1.00  0.00           C  
ATOM    911  CE1 TYR C1105      61.019  18.033  10.041  1.00  0.00           C  
ATOM    912  CE2 TYR C1105      58.883  16.920  10.009  1.00  0.00           C  
ATOM    913  CZ  TYR C1105      59.953  17.443  10.711  1.00  0.00           C  
ATOM    914  OH  TYR C1105      59.963  17.323  12.076  1.00  0.00           O  
ATOM    915  N   GLY C1106      59.563  18.624   3.472  1.00  0.00           N  
ATOM    916  CA  GLY C1106      59.746  18.334   2.065  1.00  0.00           C  
ATOM    917  C   GLY C1106      59.803  16.826   1.972  1.00  0.00           C  
ATOM    918  O   GLY C1106      58.850  16.133   2.344  1.00  0.00           O  
ATOM    919  N   GLU C1107      60.918  16.306   1.478  1.00  0.00           N  
ATOM    920  CA  GLU C1107      61.096  14.859   1.377  1.00  0.00           C  
ATOM    921  C   GLU C1107      61.995  14.453   2.525  1.00  0.00           C  
ATOM    922  O   GLU C1107      62.092  13.273   2.878  1.00  0.00           O  
ATOM    923  CB  GLU C1107      61.771  14.470   0.059  1.00  0.00           C  
ATOM    924  N   ARG C1179      62.652  15.460   3.097  1.00  0.00           N  
ATOM    925  CA  ARG C1179      63.556  15.267   4.219  1.00  0.00           C  
ATOM    926  C   ARG C1179      62.786  15.057   5.512  1.00  0.00           C  
ATOM    927  O   ARG C1179      62.985  15.769   6.490  1.00  0.00           O  
ATOM    928  CB  ARG C1179      64.479  16.470   4.355  1.00  0.00           C  
ATOM    929  CG  ARG C1179      65.741  16.359   3.528  1.00  0.00           C  
ATOM    930  CD  ARG C1179      66.673  17.535   3.755  1.00  0.00           C  
ATOM    931  NE  ARG C1179      68.030  17.234   3.301  1.00  0.00           N  
ATOM    932  CZ  ARG C1179      68.898  16.481   3.975  1.00  0.00           C  
ATOM    933  NH1 ARG C1179      68.558  15.952   5.145  1.00  0.00           N  
ATOM    934  NH2 ARG C1179      70.105  16.251   3.472  1.00  0.00           N  
ATOM    935  N   VAL C1192      61.894  14.078   5.507  1.00  0.00           N  
ATOM    936  CA  VAL C1192      61.098  13.769   6.685  1.00  0.00           C  
ATOM    937  C   VAL C1192      61.875  12.801   7.569  1.00  0.00           C  
ATOM    938  O   VAL C1192      62.348  11.776   7.091  1.00  0.00           O  
ATOM    939  CB  VAL C1192      59.773  13.094   6.282  1.00  0.00           C  
ATOM    940  CG1 VAL C1192      58.884  12.913   7.490  1.00  0.00           C  
ATOM    941  CG2 VAL C1192      59.083  13.907   5.202  1.00  0.00           C  
ATOM    942  N   PRO C1193      62.049  13.124   8.860  1.00  0.00           N  
ATOM    943  CA  PRO C1193      62.790  12.144   9.652  1.00  0.00           C  
ATOM    944  C   PRO C1193      61.957  10.869   9.705  1.00  0.00           C  
ATOM    945  O   PRO C1193      60.738  10.932   9.875  1.00  0.00           O  
ATOM    946  CB  PRO C1193      62.935  12.824  11.019  1.00  0.00           C  
ATOM    947  CG  PRO C1193      61.827  13.833  11.043  1.00  0.00           C  
ATOM    948  CD  PRO C1193      61.815  14.357   9.631  1.00  0.00           C  
ATOM    949  N   ALA C1194      62.608   9.720   9.546  1.00  0.00           N  
ATOM    950  CA  ALA C1194      61.903   8.432   9.566  1.00  0.00           C  
ATOM    951  C   ALA C1194      61.032   8.209  10.801  1.00  0.00           C  
ATOM    952  O   ALA C1194      59.919   7.695  10.683  1.00  0.00           O  
ATOM    953  CB  ALA C1194      62.890   7.301   9.433  1.00  0.00           C  
ATOM    954  N   GLY C1195      61.524   8.606  11.976  1.00  0.00           N  
ATOM    955  CA  GLY C1195      60.751   8.421  13.200  1.00  0.00           C  
ATOM    956  C   GLY C1195      59.391   9.099  13.145  1.00  0.00           C  
ATOM    957  O   GLY C1195      58.374   8.539  13.571  1.00  0.00           O  
ATOM    958  N   PHE C1196      59.368  10.303  12.583  1.00  0.00           N  
ATOM    959  CA  PHE C1196      58.137  11.071  12.451  1.00  0.00           C  
ATOM    960  C   PHE C1196      57.167  10.486  11.416  1.00  0.00           C  
ATOM    961  O   PHE C1196      55.951  10.503  11.610  1.00  0.00           O  
ATOM    962  CB  PHE C1196      58.461  12.515  12.081  1.00  0.00           C  
ATOM    963  CG  PHE C1196      57.274  13.433  12.147  1.00  0.00           C  
ATOM    964  CD1 PHE C1196      56.392  13.538  11.070  1.00  0.00           C  
ATOM    965  CD2 PHE C1196      57.016  14.169  13.300  1.00  0.00           C  
ATOM    966  CE1 PHE C1196      55.273  14.368  11.145  1.00  0.00           C  
ATOM    967  CE2 PHE C1196      55.903  15.002  13.386  1.00  0.00           C  
ATOM    968  CZ  PHE C1196      55.031  15.100  12.311  1.00  0.00           C  
ATOM    969  N   PHE C1198      57.709   9.991  10.311  1.00  0.00           N  
ATOM    970  CA  PHE C1198      56.915   9.394   9.243  1.00  0.00           C  
ATOM    971  C   PHE C1198      56.129   8.202   9.799  1.00  0.00           C  
ATOM    972  O   PHE C1198      54.944   8.039   9.520  1.00  0.00           O  
ATOM    973  CB  PHE C1198      57.857   8.956   8.114  1.00  0.00           C  
ATOM    974  CG  PHE C1198      57.167   8.299   6.952  1.00  0.00           C  
ATOM    975  CD1 PHE C1198      57.362   6.943   6.698  1.00  0.00           C  
ATOM    976  CD2 PHE C1198      56.317   9.023   6.118  1.00  0.00           C  
ATOM    977  CE1 PHE C1198      56.713   6.315   5.635  1.00  0.00           C  
ATOM    978  CE2 PHE C1198      55.665   8.401   5.053  1.00  0.00           C  
ATOM    979  CZ  PHE C1198      55.861   7.050   4.814  1.00  0.00           C  
ATOM    980  N   VAL C1199      56.778   7.385  10.617  1.00  0.00           N  
ATOM    981  CA  VAL C1199      56.105   6.228  11.186  1.00  0.00           C  
ATOM    982  C   VAL C1199      55.525   6.435  12.588  1.00  0.00           C  
ATOM    983  O   VAL C1199      55.135   5.459  13.225  1.00  0.00           O  
ATOM    984  CB  VAL C1199      57.049   5.015  11.270  1.00  0.00           C  
ATOM    985  CG1 VAL C1199      57.800   4.840   9.959  1.00  0.00           C  
ATOM    986  CG2 VAL C1199      58.022   5.191  12.436  1.00  0.00           C  
ATOM    987  N   TYR C1200      55.420   7.670  13.073  1.00  0.00           N  
ATOM    988  CA  TYR C1200      54.896   7.840  14.435  1.00  0.00           C  
ATOM    989  C   TYR C1200      53.470   7.315  14.654  1.00  0.00           C  
ATOM    990  O   TYR C1200      53.108   6.966  15.773  1.00  0.00           O  
ATOM    991  CB  TYR C1200      55.036   9.306  14.919  1.00  0.00           C  
ATOM    992  CG  TYR C1200      53.857  10.243  14.705  1.00  0.00           C  
ATOM    993  CD1 TYR C1200      53.891  11.222  13.709  1.00  0.00           C  
ATOM    994  CD2 TYR C1200      52.757  10.222  15.561  1.00  0.00           C  
ATOM    995  CE1 TYR C1200      52.871  12.163  13.577  1.00  0.00           C  
ATOM    996  CE2 TYR C1200      51.726  11.158  15.435  1.00  0.00           C  
ATOM    997  CZ  TYR C1200      51.796  12.124  14.442  1.00  0.00           C  
ATOM    998  OH  TYR C1200      50.792  13.048  14.321  1.00  0.00           O  
ATOM    999  N   PRO C1201      52.649   7.241  13.593  1.00  0.00           N  
ATOM   1000  CA  PRO C1201      51.302   6.718  13.853  1.00  0.00           C  
ATOM   1001  C   PRO C1201      51.357   5.270  14.354  1.00  0.00           C  
ATOM   1002  O   PRO C1201      50.484   4.834  15.096  1.00  0.00           O  
ATOM   1003  CB  PRO C1201      50.616   6.822  12.491  1.00  0.00           C  
ATOM   1004  CG  PRO C1201      51.301   8.039  11.850  1.00  0.00           C  
ATOM   1005  CD  PRO C1201      52.751   7.827  12.242  1.00  0.00           C  
ATOM   1006  N   VAL C1202      52.387   4.526  13.949  1.00  0.00           N  
ATOM   1007  CA  VAL C1202      52.509   3.140  14.391  1.00  0.00           C  
ATOM   1008  C   VAL C1202      52.972   3.062  15.859  1.00  0.00           C  
ATOM   1009  O   VAL C1202      52.487   2.214  16.598  1.00  0.00           O  
ATOM   1010  CB  VAL C1202      53.464   2.292  13.482  1.00  0.00           C  
ATOM   1011  CG1 VAL C1202      53.258   2.668  12.010  1.00  0.00           C  
ATOM   1012  CG2 VAL C1202      54.911   2.475  13.897  1.00  0.00           C  
ATOM   1013  N   SER C1203      53.888   3.935  16.278  1.00  0.00           N  
ATOM   1014  CA  SER C1203      54.331   3.913  17.678  1.00  0.00           C  
ATOM   1015  C   SER C1203      53.130   4.291  18.543  1.00  0.00           C  
ATOM   1016  O   SER C1203      53.017   3.826  19.687  1.00  0.00           O  
ATOM   1017  CB  SER C1203      55.455   4.916  17.941  1.00  0.00           C  
ATOM   1018  OG  SER C1203      54.924   6.213  17.993  1.00  0.00           O  
ATOM   1019  N   GLN C1204      52.262   5.122  18.000  1.00  0.00           N  
ATOM   1020  CA  GLN C1204      51.048   5.496  18.736  1.00  0.00           C  
ATOM   1021  C   GLN C1204      50.079   4.308  18.802  1.00  0.00           C  
ATOM   1022  O   GLN C1204      49.426   4.080  19.790  1.00  0.00           O  
ATOM   1023  CB  GLN C1204      50.342   6.699  18.122  1.00  0.00           C  
ATOM   1024  CG  GLN C1204      50.313   7.903  19.065  1.00  0.00           C  
ATOM   1025  CD  GLN C1204      49.371   9.018  18.626  1.00  0.00           C  
ATOM   1026  OE1 GLN C1204      49.660   9.756  17.689  1.00  0.00           O  
ATOM   1027  NE2 GLN C1204      48.249   9.149  19.313  1.00  0.00           N  
ATOM   1028  N   ALA C1205      49.971   3.530  17.704  1.00  0.00           N  
ATOM   1029  CA  ALA C1205      49.102   2.351  17.716  1.00  0.00           C  
ATOM   1030  C   ALA C1205      49.647   1.401  18.792  1.00  0.00           C  
ATOM   1031  O   ALA C1205      48.872   0.757  19.494  1.00  0.00           O  
ATOM   1032  CB  ALA C1205      49.110   1.654  16.336  1.00  0.00           C  
ATOM   1033  N   ALA C1206      50.976   1.367  18.925  1.00  0.00           N  
ATOM   1034  CA  ALA C1206      51.657   0.537  19.933  1.00  0.00           C  
ATOM   1035  C   ALA C1206      51.272   0.968  21.363  1.00  0.00           C  
ATOM   1036  O   ALA C1206      51.078   0.116  22.248  1.00  0.00           O  
ATOM   1037  CB  ALA C1206      53.180   0.638  19.772  1.00  0.00           C  
ATOM   1038  N   ASP C1207      51.187   2.287  21.573  1.00  0.00           N  
ATOM   1039  CA  ASP C1207      50.814   2.884  22.862  1.00  0.00           C  
ATOM   1040  C   ASP C1207      49.425   2.416  23.234  1.00  0.00           C  
ATOM   1041  O   ASP C1207      49.185   1.988  24.360  1.00  0.00           O  
ATOM   1042  CB  ASP C1207      50.766   4.434  22.800  1.00  0.00           C  
ATOM   1043  CG  ASP C1207      52.135   5.078  22.581  1.00  0.00           C  
ATOM   1044  OD1 ASP C1207      53.138   4.538  23.088  1.00  0.00           O  
ATOM   1045  OD2 ASP C1207      52.196   6.152  21.921  1.00  0.00           O  
ATOM   1046  N   ILE C1208      48.499   2.534  22.287  1.00  0.00           N  
ATOM   1047  CA  ILE C1208      47.116   2.139  22.530  1.00  0.00           C  
ATOM   1048  C   ILE C1208      46.995   0.646  22.842  1.00  0.00           C  
ATOM   1049  O   ILE C1208      46.439   0.262  23.869  1.00  0.00           O  
ATOM   1050  CB  ILE C1208      46.223   2.437  21.318  1.00  0.00           C  
ATOM   1051  CG1 ILE C1208      46.352   3.906  20.905  1.00  0.00           C  
ATOM   1052  CG2 ILE C1208      44.777   2.032  21.619  1.00  0.00           C  
ATOM   1053  CD1 ILE C1208      46.155   4.879  22.020  1.00  0.00           C  
ATOM   1054  N   ALA C1209      47.518  -0.183  21.943  1.00  0.00           N  
ATOM   1055  CA  ALA C1209      47.462  -1.635  22.092  1.00  0.00           C  
ATOM   1056  C   ALA C1209      48.163  -2.179  23.323  1.00  0.00           C  
ATOM   1057  O   ALA C1209      47.681  -3.119  23.930  1.00  0.00           O  
ATOM   1058  CB  ALA C1209      48.036  -2.305  20.870  1.00  0.00           C  
ATOM   1059  N   ALA C1210      49.310  -1.599  23.675  1.00  0.00           N  
ATOM   1060  CA  ALA C1210      50.081  -2.063  24.824  1.00  0.00           C  
ATOM   1061  C   ALA C1210      49.363  -1.796  26.138  1.00  0.00           C  
ATOM   1062  O   ALA C1210      49.322  -2.667  27.000  1.00  0.00           O  
ATOM   1063  CB  ALA C1210      51.444  -1.411  24.842  1.00  0.00           C  
ATOM   1064  N   PHE C1211      48.798  -0.601  26.298  1.00  0.00           N  
ATOM   1065  CA  PHE C1211      48.091  -0.285  27.529  1.00  0.00           C  
ATOM   1066  C   PHE C1211      46.687  -0.877  27.548  1.00  0.00           C  
ATOM   1067  O   PHE C1211      45.932  -0.669  28.496  1.00  0.00           O  
ATOM   1068  CB  PHE C1211      48.043   1.227  27.743  1.00  0.00           C  
ATOM   1069  CG  PHE C1211      49.384   1.828  28.057  1.00  0.00           C  
ATOM   1070  CD1 PHE C1211      49.933   2.813  27.240  1.00  0.00           C  
ATOM   1071  CD2 PHE C1211      50.117   1.384  29.154  1.00  0.00           C  
ATOM   1072  CE1 PHE C1211      51.193   3.343  27.506  1.00  0.00           C  
ATOM   1073  CE2 PHE C1211      51.388   1.909  29.429  1.00  0.00           C  
ATOM   1074  CZ  PHE C1211      51.922   2.895  28.595  1.00  0.00           C  
ATOM   1075  N   GLY C1291      46.343  -1.609  26.492  1.00  0.00           N  
ATOM   1076  CA  GLY C1291      45.044  -2.258  26.404  1.00  0.00           C  
ATOM   1077  C   GLY C1291      43.830  -1.350  26.421  1.00  0.00           C  
ATOM   1078  O   GLY C1291      42.778  -1.698  26.966  1.00  0.00           O  
ATOM   1079  N   ALA C1292      43.967  -0.190  25.794  1.00  0.00           N  
ATOM   1080  CA  ALA C1292      42.892   0.785  25.733  1.00  0.00           C  
ATOM   1081  C   ALA C1292      41.771   0.353  24.800  1.00  0.00           C  
ATOM   1082  O   ALA C1292      42.020  -0.096  23.682  1.00  0.00           O  
ATOM   1083  CB  ALA C1292      43.447   2.140  25.280  1.00  0.00           C  
ATOM   1084  N   THR C1293      40.535   0.495  25.270  1.00  0.00           N  
ATOM   1085  CA  THR C1293      39.358   0.170  24.471  1.00  0.00           C  
ATOM   1086  C   THR C1293      38.614   1.448  24.088  1.00  0.00           C  
ATOM   1087  O   THR C1293      37.682   1.412  23.293  1.00  0.00           O  
ATOM   1088  CB  THR C1293      38.366  -0.730  25.227  1.00  0.00           C  
ATOM   1089  OG1 THR C1293      37.941  -0.076  26.432  1.00  0.00           O  
ATOM   1090  CG2 THR C1293      39.017  -2.060  25.561  1.00  0.00           C  
ATOM   1091  N   LEU C1294      39.028   2.575  24.656  1.00  0.00           N  
ATOM   1092  CA  LEU C1294      38.388   3.854  24.363  1.00  0.00           C  
ATOM   1093  C   LEU C1294      39.456   4.948  24.276  1.00  0.00           C  
ATOM   1094  O   LEU C1294      40.246   5.132  25.211  1.00  0.00           O  
ATOM   1095  CB  LEU C1294      37.396   4.222  25.463  1.00  0.00           C  
ATOM   1096  CG  LEU C1294      36.054   4.851  25.074  1.00  0.00           C  
ATOM   1097  CD1 LEU C1294      35.636   5.822  26.177  1.00  0.00           C  
ATOM   1098  CD2 LEU C1294      36.140   5.585  23.758  1.00  0.00           C  
ATOM   1099  N   VAL C1295      39.461   5.686  23.168  1.00  0.00           N  
ATOM   1100  CA  VAL C1295      40.447   6.738  22.988  1.00  0.00           C  
ATOM   1101  C   VAL C1295      39.851   8.073  22.551  1.00  0.00           C  
ATOM   1102  O   VAL C1295      39.420   8.218  21.409  1.00  0.00           O  
ATOM   1103  CB  VAL C1295      41.501   6.310  21.958  1.00  0.00           C  
ATOM   1104  CG1 VAL C1295      42.159   5.000  22.398  1.00  0.00           C  
ATOM   1105  CG2 VAL C1295      40.848   6.130  20.609  1.00  0.00           C  
ATOM   1106  N   PRO C1296      39.831   9.074  23.456  1.00  0.00           N  
ATOM   1107  CA  PRO C1296      39.278  10.389  23.111  1.00  0.00           C  
ATOM   1108  C   PRO C1296      39.969  10.911  21.866  1.00  0.00           C  
ATOM   1109  O   PRO C1296      41.195  10.899  21.767  1.00  0.00           O  
ATOM   1110  CB  PRO C1296      39.572  11.235  24.350  1.00  0.00           C  
ATOM   1111  CG  PRO C1296      39.538  10.207  25.468  1.00  0.00           C  
ATOM   1112  CD  PRO C1296      40.304   9.050  24.852  1.00  0.00           C  
ATOM   1113  N   VAL C1297      39.191  11.385  20.911  1.00  0.00           N  
ATOM   1114  CA  VAL C1297      39.813  11.829  19.684  1.00  0.00           C  
ATOM   1115  C   VAL C1297      39.114  12.973  18.976  1.00  0.00           C  
ATOM   1116  O   VAL C1297      37.885  13.076  18.994  1.00  0.00           O  
ATOM   1117  CB  VAL C1297      39.934  10.621  18.722  1.00  0.00           C  
ATOM   1118  CG1 VAL C1297      38.778  10.608  17.744  1.00  0.00           C  
ATOM   1119  CG2 VAL C1297      41.259  10.640  18.025  1.00  0.00           C  
ATOM   1120  N   GLY C1298      39.923  13.844  18.375  1.00  0.00           N  
ATOM   1121  CA  GLY C1298      39.390  14.950  17.601  1.00  0.00           C  
ATOM   1122  C   GLY C1298      39.410  14.382  16.195  1.00  0.00           C  
ATOM   1123  O   GLY C1298      40.194  13.470  15.931  1.00  0.00           O  
ATOM   1124  N   ASP C1299      38.581  14.882  15.284  1.00  0.00           N  
ATOM   1125  CA  ASP C1299      38.589  14.314  13.942  1.00  0.00           C  
ATOM   1126  C   ASP C1299      39.943  14.357  13.264  1.00  0.00           C  
ATOM   1127  O   ASP C1299      40.125  13.725  12.224  1.00  0.00           O  
ATOM   1128  CB  ASP C1299      37.523  14.970  13.057  1.00  0.00           C  
ATOM   1129  CG  ASP C1299      37.712  16.452  12.913  1.00  0.00           C  
ATOM   1130  OD1 ASP C1299      38.167  17.094  13.889  1.00  0.00           O  
ATOM   1131  OD2 ASP C1299      37.379  16.979  11.823  1.00  0.00           O  
ATOM   1132  N   ASP C1300      40.888  15.089  13.854  1.00  0.00           N  
ATOM   1133  CA  ASP C1300      42.247  15.182  13.320  1.00  0.00           C  
ATOM   1134  C   ASP C1300      43.066  13.958  13.722  1.00  0.00           C  
ATOM   1135  O   ASP C1300      43.989  13.571  13.007  1.00  0.00           O  
ATOM   1136  CB  ASP C1300      42.982  16.430  13.846  1.00  0.00           C  
ATOM   1137  CG  ASP C1300      42.707  17.680  13.030  1.00  0.00           C  
ATOM   1138  OD1 ASP C1300      42.766  17.607  11.782  1.00  0.00           O  
ATOM   1139  OD2 ASP C1300      42.452  18.745  13.641  1.00  0.00           O  
ATOM   1140  N   GLN C1301      42.754  13.354  14.867  1.00  0.00           N  
ATOM   1141  CA  GLN C1301      43.506  12.188  15.307  1.00  0.00           C  
ATOM   1142  C   GLN C1301      42.813  10.878  14.929  1.00  0.00           C  
ATOM   1143  O   GLN C1301      43.272   9.794  15.295  1.00  0.00           O  
ATOM   1144  CB  GLN C1301      43.730  12.228  16.822  1.00  0.00           C  
ATOM   1145  CG  GLN C1301      44.275  13.549  17.376  1.00  0.00           C  
ATOM   1146  CD  GLN C1301      43.274  14.684  17.260  1.00  0.00           C  
ATOM   1147  OE1 GLN C1301      42.249  14.705  17.949  1.00  0.00           O  
ATOM   1148  NE2 GLN C1301      43.572  15.639  16.374  1.00  0.00           N  
ATOM   1149  N   LEU C1302      41.716  10.979  14.182  1.00  0.00           N  
ATOM   1150  CA  LEU C1302      40.968   9.793  13.767  1.00  0.00           C  
ATOM   1151  C   LEU C1302      41.775   8.881  12.863  1.00  0.00           C  
ATOM   1152  O   LEU C1302      41.688   7.662  12.971  1.00  0.00           O  
ATOM   1153  CB  LEU C1302      39.679  10.200  13.073  1.00  0.00           C  
ATOM   1154  CG  LEU C1302      38.525  10.426  14.032  1.00  0.00           C  
ATOM   1155  CD1 LEU C1302      37.395  11.100  13.277  1.00  0.00           C  
ATOM   1156  CD2 LEU C1302      38.070   9.078  14.632  1.00  0.00           C  
ATOM   1157  N   PRO C1303      42.548   9.451  11.932  1.00  0.00           N  
ATOM   1158  CA  PRO C1303      43.291   8.486  11.126  1.00  0.00           C  
ATOM   1159  C   PRO C1303      44.331   7.745  11.980  1.00  0.00           C  
ATOM   1160  O   PRO C1303      44.701   6.613  11.665  1.00  0.00           O  
ATOM   1161  CB  PRO C1303      43.897   9.341  10.009  1.00  0.00           C  
ATOM   1162  CG  PRO C1303      43.845  10.756  10.542  1.00  0.00           C  
ATOM   1163  CD  PRO C1303      42.558  10.787  11.314  1.00  0.00           C  
ATOM   1164  N   MET C1304      44.788   8.368  13.065  1.00  0.00           N  
ATOM   1165  CA  MET C1304      45.753   7.714  13.945  1.00  0.00           C  
ATOM   1166  C   MET C1304      45.037   6.554  14.617  1.00  0.00           C  
ATOM   1167  O   MET C1304      45.587   5.461  14.766  1.00  0.00           O  
ATOM   1168  CB  MET C1304      46.270   8.673  15.019  1.00  0.00           C  
ATOM   1169  CG  MET C1304      47.130   7.996  16.075  1.00  0.00           C  
ATOM   1170  SD  MET C1304      46.227   6.738  17.091  1.00  0.00           S  
ATOM   1171  CE  MET C1304      45.322   7.827  18.215  1.00  0.00           C  
ATOM   1172  N   LEU C1306      43.797   6.817  15.020  1.00  0.00           N  
ATOM   1173  CA  LEU C1306      42.957   5.825  15.668  1.00  0.00           C  
ATOM   1174  C   LEU C1306      42.600   4.713  14.677  1.00  0.00           C  
ATOM   1175  O   LEU C1306      42.766   3.528  14.987  1.00  0.00           O  
ATOM   1176  CB  LEU C1306      41.687   6.490  16.207  1.00  0.00           C  
ATOM   1177  CG  LEU C1306      40.615   5.624  16.878  1.00  0.00           C  
ATOM   1178  CD1 LEU C1306      39.929   4.796  15.837  1.00  0.00           C  
ATOM   1179  CD2 LEU C1306      41.230   4.723  17.928  1.00  0.00           C  
ATOM   1180  N   GLU C1310      42.111   5.082  13.492  1.00  0.00           N  
ATOM   1181  CA  GLU C1310      41.754   4.073  12.498  1.00  0.00           C  
ATOM   1182  C   GLU C1310      42.970   3.215  12.162  1.00  0.00           C  
ATOM   1183  O   GLU C1310      42.863   2.005  11.973  1.00  0.00           O  
ATOM   1184  CB  GLU C1310      41.231   4.731  11.215  1.00  0.00           C  
ATOM   1185  CG  GLU C1310      40.945   3.753  10.074  1.00  0.00           C  
ATOM   1186  CD  GLU C1310      39.600   3.040  10.192  1.00  0.00           C  
ATOM   1187  OE1 GLU C1310      39.325   2.416  11.236  1.00  0.00           O  
ATOM   1188  OE2 GLU C1310      38.808   3.103   9.225  1.00  0.00           O  
ATOM   1189  N   GLN C1312      44.149   3.818  12.096  1.00  0.00           N  
ATOM   1190  CA  GLN C1312      45.291   2.989  11.763  1.00  0.00           C  
ATOM   1191  C   GLN C1312      45.668   2.022  12.874  1.00  0.00           C  
ATOM   1192  O   GLN C1312      46.233   0.980  12.614  1.00  0.00           O  
ATOM   1193  CB  GLN C1312      46.498   3.810  11.391  1.00  0.00           C  
ATOM   1194  CG  GLN C1312      47.510   2.920  10.713  1.00  0.00           C  
ATOM   1195  CD  GLN C1312      48.695   3.679  10.294  1.00  0.00           C  
ATOM   1196  OE1 GLN C1312      49.440   4.187  11.138  1.00  0.00           O  
ATOM   1197  NE2 GLN C1312      48.895   3.785   8.989  1.00  0.00           N  
ATOM   1198  N   THR C1314      45.380   2.391  14.113  1.00  0.00           N  
ATOM   1199  CA  THR C1314      45.636   1.512  15.234  1.00  0.00           C  
ATOM   1200  C   THR C1314      44.661   0.344  15.069  1.00  0.00           C  
ATOM   1201  O   THR C1314      45.043  -0.822  15.189  1.00  0.00           O  
ATOM   1202  CB  THR C1314      45.328   2.206  16.570  1.00  0.00           C  
ATOM   1203  OG1 THR C1314      46.256   3.284  16.786  1.00  0.00           O  
ATOM   1204  CG2 THR C1314      45.400   1.195  17.712  1.00  0.00           C  
ATOM   1205  N   ARG C1316      43.397   0.671  14.796  1.00  0.00           N  
ATOM   1206  CA  ARG C1316      42.366  -0.343  14.606  1.00  0.00           C  
ATOM   1207  C   ARG C1316      42.746  -1.323  13.505  1.00  0.00           C  
ATOM   1208  O   ARG C1316      42.503  -2.520  13.632  1.00  0.00           O  
ATOM   1209  CB  ARG C1316      41.029   0.297  14.238  1.00  0.00           C  
ATOM   1210  CG  ARG C1316      40.456   1.221  15.291  1.00  0.00           C  
ATOM   1211  CD  ARG C1316      39.525   0.506  16.217  1.00  0.00           C  
ATOM   1212  NE  ARG C1316      38.170   0.271  15.697  1.00  0.00           N  
ATOM   1213  CZ  ARG C1316      37.653   0.828  14.603  1.00  0.00           C  
ATOM   1214  NH1 ARG C1316      38.368   1.666  13.870  1.00  0.00           N  
ATOM   1215  NH2 ARG C1316      36.402   0.552  14.254  1.00  0.00           N  
ATOM   1216  N   GLU C1317      43.331  -0.820  12.425  1.00  0.00           N  
ATOM   1217  CA  GLU C1317      43.741  -1.691  11.333  1.00  0.00           C  
ATOM   1218  C   GLU C1317      44.906  -2.582  11.737  1.00  0.00           C  
ATOM   1219  O   GLU C1317      44.956  -3.752  11.367  1.00  0.00           O  
ATOM   1220  CB  GLU C1317      44.161  -0.879  10.105  1.00  0.00           C  
ATOM   1221  CG  GLU C1317      42.993  -0.347   9.307  1.00  0.00           C  
ATOM   1222  CD  GLU C1317      43.340  -0.178   7.850  1.00  0.00           C  
ATOM   1223  OE1 GLU C1317      44.053   0.794   7.521  1.00  0.00           O  
ATOM   1224  OE2 GLU C1317      42.908  -1.033   7.040  1.00  0.00           O  
ATOM   1225  N   ILE C1318      45.844  -2.021  12.495  1.00  0.00           N  
ATOM   1226  CA  ILE C1318      47.005  -2.788  12.929  1.00  0.00           C  
ATOM   1227  C   ILE C1318      46.599  -3.868  13.933  1.00  0.00           C  
ATOM   1228  O   ILE C1318      47.048  -5.013  13.852  1.00  0.00           O  
ATOM   1229  CB  ILE C1318      48.095  -1.859  13.543  1.00  0.00           C  
ATOM   1230  CG1 ILE C1318      48.733  -1.009  12.435  1.00  0.00           C  
ATOM   1231  CG2 ILE C1318      49.161  -2.685  14.237  1.00  0.00           C  
ATOM   1232  CD1 ILE C1318      49.706   0.058  12.937  1.00  0.00           C  
ATOM   1233  N   VAL C1319      45.742  -3.500  14.879  1.00  0.00           N  
ATOM   1234  CA  VAL C1319      45.277  -4.451  15.885  1.00  0.00           C  
ATOM   1235  C   VAL C1319      44.619  -5.636  15.199  1.00  0.00           C  
ATOM   1236  O   VAL C1319      44.862  -6.798  15.553  1.00  0.00           O  
ATOM   1237  CB  VAL C1319      44.244  -3.808  16.827  1.00  0.00           C  
ATOM   1238  CG1 VAL C1319      43.514  -4.883  17.605  1.00  0.00           C  
ATOM   1239  CG2 VAL C1319      44.924  -2.857  17.771  1.00  0.00           C  
ATOM   1240  N   ARG C1321      43.780  -5.318  14.215  1.00  0.00           N  
ATOM   1241  CA  ARG C1321      43.047  -6.314  13.441  1.00  0.00           C  
ATOM   1242  C   ARG C1321      44.023  -7.237  12.710  1.00  0.00           C  
ATOM   1243  O   ARG C1321      43.893  -8.459  12.755  1.00  0.00           O  
ATOM   1244  CB  ARG C1321      42.151  -5.594  12.435  1.00  0.00           C  
ATOM   1245  CG  ARG C1321      40.938  -6.352  11.935  1.00  0.00           C  
ATOM   1246  CD  ARG C1321      40.244  -5.509  10.858  1.00  0.00           C  
ATOM   1247  NE  ARG C1321      40.247  -4.085  11.201  1.00  0.00           N  
ATOM   1248  CZ  ARG C1321      39.197  -3.408  11.659  1.00  0.00           C  
ATOM   1249  NH1 ARG C1321      39.313  -2.116  11.946  1.00  0.00           N  
ATOM   1250  NH2 ARG C1321      38.025  -4.011  11.812  1.00  0.00           N  
ATOM   1251  N   ARG C1322      45.006  -6.651  12.037  1.00  0.00           N  
ATOM   1252  CA  ARG C1322      45.991  -7.441  11.302  1.00  0.00           C  
ATOM   1253  C   ARG C1322      46.811  -8.298  12.251  1.00  0.00           C  
ATOM   1254  O   ARG C1322      47.136  -9.442  11.936  1.00  0.00           O  
ATOM   1255  CB  ARG C1322      46.927  -6.526  10.520  1.00  0.00           C  
ATOM   1256  CG  ARG C1322      48.059  -7.254   9.804  1.00  0.00           C  
ATOM   1257  CD  ARG C1322      47.581  -7.762   8.468  1.00  0.00           C  
ATOM   1258  NE  ARG C1322      48.426  -7.301   7.373  1.00  0.00           N  
ATOM   1259  CZ  ARG C1322      49.519  -7.928   6.951  1.00  0.00           C  
ATOM   1260  NH1 ARG C1322      49.916  -9.039   7.537  1.00  0.00           N  
ATOM   1261  NH2 ARG C1322      50.199  -7.460   5.917  1.00  0.00           N  
ATOM   1262  N   PHE C1323      47.149  -7.755  13.414  1.00  0.00           N  
ATOM   1263  CA  PHE C1323      47.934  -8.532  14.354  1.00  0.00           C  
ATOM   1264  C   PHE C1323      47.122  -9.720  14.856  1.00  0.00           C  
ATOM   1265  O   PHE C1323      47.634 -10.827  14.980  1.00  0.00           O  
ATOM   1266  CB  PHE C1323      48.387  -7.669  15.526  1.00  0.00           C  
ATOM   1267  CG  PHE C1323      49.195  -8.409  16.548  1.00  0.00           C  
ATOM   1268  CD1 PHE C1323      48.583  -9.296  17.442  1.00  0.00           C  
ATOM   1269  CD2 PHE C1323      50.571  -8.212  16.634  1.00  0.00           C  
ATOM   1270  CE1 PHE C1323      49.332  -9.967  18.400  1.00  0.00           C  
ATOM   1271  CE2 PHE C1323      51.333  -8.882  17.593  1.00  0.00           C  
ATOM   1272  CZ  PHE C1323      50.710  -9.762  18.480  1.00  0.00           C  
ATOM   1273  N   ASN C1324      45.852  -9.486  15.146  1.00  0.00           N  
ATOM   1274  CA  ASN C1324      45.001 -10.554  15.636  1.00  0.00           C  
ATOM   1275  C   ASN C1324      44.786 -11.642  14.576  1.00  0.00           C  
ATOM   1276  O   ASN C1324      44.791 -12.830  14.901  1.00  0.00           O  
ATOM   1277  CB  ASN C1324      43.658  -9.989  16.102  1.00  0.00           C  
ATOM   1278  CG  ASN C1324      43.772  -9.195  17.395  1.00  0.00           C  
ATOM   1279  OD1 ASN C1324      44.725  -9.362  18.160  1.00  0.00           O  
ATOM   1280  ND2 ASN C1324      42.785  -8.332  17.652  1.00  0.00           N  
ATOM   1281  N   ALA C1325      44.616 -11.257  13.314  1.00  0.00           N  
ATOM   1282  CA  ALA C1325      44.400 -12.259  12.273  1.00  0.00           C  
ATOM   1283  C   ALA C1325      45.669 -13.064  11.961  1.00  0.00           C  
ATOM   1284  O   ALA C1325      45.611 -14.271  11.724  1.00  0.00           O  
ATOM   1285  CB  ALA C1325      43.870 -11.587  11.003  1.00  0.00           C  
ATOM   1286  N   LEU C1326      46.819 -12.402  11.979  1.00  0.00           N  
ATOM   1287  CA  LEU C1326      48.097 -13.055  11.681  1.00  0.00           C  
ATOM   1288  C   LEU C1326      48.650 -13.933  12.798  1.00  0.00           C  
ATOM   1289  O   LEU C1326      49.225 -15.003  12.559  1.00  0.00           O  
ATOM   1290  CB  LEU C1326      49.130 -11.986  11.369  1.00  0.00           C  
ATOM   1291  CG  LEU C1326      49.866 -12.011  10.035  1.00  0.00           C  
ATOM   1292  CD1 LEU C1326      48.933 -12.338   8.866  1.00  0.00           C  
ATOM   1293  CD2 LEU C1326      50.506 -10.642   9.859  1.00  0.00           C  
ATOM   1294  N   TYR C1327      48.502 -13.464  14.025  1.00  0.00           N  
ATOM   1295  CA  TYR C1327      49.041 -14.181  15.155  1.00  0.00           C  
ATOM   1296  C   TYR C1327      47.944 -14.824  15.989  1.00  0.00           C  
ATOM   1297  O   TYR C1327      47.607 -15.991  15.778  1.00  0.00           O  
ATOM   1298  CB  TYR C1327      49.901 -13.207  15.960  1.00  0.00           C  
ATOM   1299  CG  TYR C1327      50.986 -12.573  15.093  1.00  0.00           C  
ATOM   1300  CD1 TYR C1327      51.110 -11.185  14.974  1.00  0.00           C  
ATOM   1301  CD2 TYR C1327      51.857 -13.370  14.351  1.00  0.00           C  
ATOM   1302  CE1 TYR C1327      52.075 -10.616  14.139  1.00  0.00           C  
ATOM   1303  CE2 TYR C1327      52.825 -12.809  13.517  1.00  0.00           C  
ATOM   1304  CZ  TYR C1327      52.933 -11.435  13.413  1.00  0.00           C  
ATOM   1305  OH  TYR C1327      53.916 -10.909  12.597  1.00  0.00           O  
ATOM   1306  N   ALA C1328      47.378 -14.053  16.911  1.00  0.00           N  
ATOM   1307  CA  ALA C1328      46.303 -14.519  17.764  1.00  0.00           C  
ATOM   1308  C   ALA C1328      45.530 -13.277  18.228  1.00  0.00           C  
ATOM   1309  O   ALA C1328      46.129 -12.255  18.551  1.00  0.00           O  
ATOM   1310  CB  ALA C1328      46.869 -15.283  18.943  1.00  0.00           C  
ATOM   1311  N   PRO C1329      44.186 -13.366  18.268  1.00  0.00           N  
ATOM   1312  CA  PRO C1329      43.277 -12.285  18.672  1.00  0.00           C  
ATOM   1313  C   PRO C1329      43.495 -11.924  20.133  1.00  0.00           C  
ATOM   1314  O   PRO C1329      42.620 -12.127  20.968  1.00  0.00           O  
ATOM   1315  CB  PRO C1329      41.908 -12.900  18.428  1.00  0.00           C  
ATOM   1316  CG  PRO C1329      42.126 -14.308  18.893  1.00  0.00           C  
ATOM   1317  CD  PRO C1329      43.473 -14.661  18.255  1.00  0.00           C  
ATOM   1318  N   VAL C1341      44.663 -11.367  20.419  1.00  0.00           N  
ATOM   1319  CA  VAL C1341      45.053 -11.015  21.769  1.00  0.00           C  
ATOM   1320  C   VAL C1341      45.017  -9.510  22.117  1.00  0.00           C  
ATOM   1321  O   VAL C1341      45.143  -9.135  23.289  1.00  0.00           O  
ATOM   1322  CB  VAL C1341      46.451 -11.622  22.036  1.00  0.00           C  
ATOM   1323  CG1 VAL C1341      47.323 -10.669  22.804  1.00  0.00           C  
ATOM   1324  CG2 VAL C1341      46.303 -12.925  22.769  1.00  0.00           C  
ATOM   1325  N   LEU C1342      44.825  -8.660  21.113  1.00  0.00           N  
ATOM   1326  CA  LEU C1342      44.764  -7.209  21.321  1.00  0.00           C  
ATOM   1327  C   LEU C1342      43.333  -6.667  21.271  1.00  0.00           C  
ATOM   1328  O   LEU C1342      42.522  -7.080  20.441  1.00  0.00           O  
ATOM   1329  CB  LEU C1342      45.608  -6.489  20.251  1.00  0.00           C  
ATOM   1330  CG  LEU C1342      47.095  -6.835  20.163  1.00  0.00           C  
ATOM   1331  CD1 LEU C1342      47.778  -5.943  19.128  1.00  0.00           C  
ATOM   1332  CD2 LEU C1342      47.740  -6.662  21.532  1.00  0.00           C  
ATOM   1333  N   ALA C1344      43.025  -5.720  22.146  1.00  0.00           N  
ATOM   1334  CA  ALA C1344      41.689  -5.135  22.172  1.00  0.00           C  
ATOM   1335  C   ALA C1344      41.618  -4.058  21.105  1.00  0.00           C  
ATOM   1336  O   ALA C1344      42.554  -3.293  20.939  1.00  0.00           O  
ATOM   1337  CB  ALA C1344      41.404  -4.541  23.549  1.00  0.00           C  
ATOM   1338  N   GLU C1345      40.518  -4.018  20.359  1.00  0.00           N  
ATOM   1339  CA  GLU C1345      40.364  -3.015  19.320  1.00  0.00           C  
ATOM   1340  C   GLU C1345      39.882  -1.771  20.035  1.00  0.00           C  
ATOM   1341  O   GLU C1345      38.901  -1.805  20.762  1.00  0.00           O  
ATOM   1342  CB  GLU C1345      39.334  -3.443  18.265  1.00  0.00           C  
ATOM   1343  CG  GLU C1345      39.119  -2.387  17.159  1.00  0.00           C  
ATOM   1344  CD  GLU C1345      38.043  -2.763  16.144  1.00  0.00           C  
ATOM   1345  OE1 GLU C1345      38.399  -3.167  15.014  1.00  0.00           O  
ATOM   1346  OE2 GLU C1345      36.841  -2.654  16.476  1.00  0.00           O  
ATOM   1347  N   PRO C1347      40.581  -0.653  19.851  1.00  0.00           N  
ATOM   1348  CA  PRO C1347      40.185   0.587  20.506  1.00  0.00           C  
ATOM   1349  C   PRO C1347      39.015   1.243  19.806  1.00  0.00           C  
ATOM   1350  O   PRO C1347      38.901   1.158  18.596  1.00  0.00           O  
ATOM   1351  CB  PRO C1347      41.453   1.425  20.422  1.00  0.00           C  
ATOM   1352  CG  PRO C1347      41.982   1.042  19.102  1.00  0.00           C  
ATOM   1353  CD  PRO C1347      41.851  -0.474  19.132  1.00  0.00           C  
ATOM   1354  N   GLN C1348      38.143   1.878  20.583  1.00  0.00           N  
ATOM   1355  CA  GLN C1348      36.986   2.587  20.049  1.00  0.00           C  
ATOM   1356  C   GLN C1348      37.217   4.064  20.296  1.00  0.00           C  
ATOM   1357  O   GLN C1348      37.816   4.463  21.302  1.00  0.00           O  
ATOM   1358  CB  GLN C1348      35.691   2.185  20.760  1.00  0.00           C  
ATOM   1359  CG  GLN C1348      35.302   0.721  20.631  1.00  0.00           C  
ATOM   1360  CD  GLN C1348      33.970   0.425  21.297  1.00  0.00           C  
ATOM   1361  OE1 GLN C1348      32.967   0.151  20.621  1.00  0.00           O  
ATOM   1362  NE2 GLN C1348      33.947   0.486  22.633  1.00  0.00           N  
ATOM   1363  N   ALA C1349      36.709   4.875  19.385  1.00  0.00           N  
ATOM   1364  CA  ALA C1349      36.856   6.306  19.493  1.00  0.00           C  
ATOM   1365  C   ALA C1349      35.818   6.955  20.403  1.00  0.00           C  
ATOM   1366  O   ALA C1349      34.723   6.448  20.602  1.00  0.00           O  
ATOM   1367  CB  ALA C1349      36.775   6.935  18.095  1.00  0.00           C  
ATOM   1368  N   GLN C1350      36.198   8.072  20.989  1.00  0.00           N  
ATOM   1369  CA  GLN C1350      35.276   8.840  21.799  1.00  0.00           C  
ATOM   1370  C   GLN C1350      35.464  10.139  21.035  1.00  0.00           C  
ATOM   1371  O   GLN C1350      36.351  10.932  21.332  1.00  0.00           O  
ATOM   1372  CB  GLN C1350      35.757   8.939  23.243  1.00  0.00           C  
ATOM   1373  CG  GLN C1350      34.714   9.538  24.158  1.00  0.00           C  
ATOM   1374  CD  GLN C1350      35.087  10.928  24.582  1.00  0.00           C  
ATOM   1375  OE1 GLN C1350      35.610  11.137  25.674  1.00  0.00           O  
ATOM   1376  NE2 GLN C1350      34.849  11.894  23.701  1.00  0.00           N  
ATOM   1377  N   LEU C1351      34.637  10.307  20.010  1.00  0.00           N  
ATOM   1378  CA  LEU C1351      34.718  11.438  19.102  1.00  0.00           C  
ATOM   1379  C   LEU C1351      34.615  12.882  19.593  1.00  0.00           C  
ATOM   1380  O   LEU C1351      33.805  13.231  20.456  1.00  0.00           O  
ATOM   1381  CB  LEU C1351      33.723  11.230  17.959  1.00  0.00           C  
ATOM   1382  CG  LEU C1351      34.300  11.326  16.542  1.00  0.00           C  
ATOM   1383  CD1 LEU C1351      33.206  11.038  15.530  1.00  0.00           C  
ATOM   1384  CD2 LEU C1351      34.881  12.714  16.298  1.00  0.00           C  
ATOM   1385  N   SER C1352      35.470  13.692  18.975  1.00  0.00           N  
ATOM   1386  CA  SER C1352      35.622  15.132  19.155  1.00  0.00           C  
ATOM   1387  C   SER C1352      35.458  15.748  20.531  1.00  0.00           C  
ATOM   1388  O   SER C1352      35.347  15.065  21.544  1.00  0.00           O  
ATOM   1389  CB  SER C1352      34.694  15.870  18.189  1.00  0.00           C  
ATOM   1390  OG  SER C1352      33.399  16.003  18.745  1.00  0.00           O  
ATOM   1391  N   ARG C1356      35.464  17.079  20.523  1.00  0.00           N  
ATOM   1392  CA  ARG C1356      35.305  17.914  21.707  1.00  0.00           C  
ATOM   1393  C   ARG C1356      34.828  19.249  21.145  1.00  0.00           C  
ATOM   1394  O   ARG C1356      35.083  20.319  21.713  1.00  0.00           O  
ATOM   1395  CB  ARG C1356      36.642  18.090  22.416  1.00  0.00           C  
ATOM   1396  N   VAL C1357      34.130  19.166  20.016  1.00  0.00           N  
ATOM   1397  CA  VAL C1357      33.630  20.344  19.323  1.00  0.00           C  
ATOM   1398  C   VAL C1357      34.891  21.093  18.868  1.00  0.00           C  
ATOM   1399  O   VAL C1357      35.988  20.820  19.348  1.00  0.00           O  
ATOM   1400  CB  VAL C1357      32.754  21.236  20.264  1.00  0.00           C  
ATOM   1401  CG1 VAL C1357      31.645  21.917  19.459  1.00  0.00           C  
ATOM   1402  CG2 VAL C1357      32.117  20.392  21.380  1.00  0.00           C  
ATOM   1403  N   PRO C1358      34.758  22.019  17.908  1.00  0.00           N  
ATOM   1404  CA  PRO C1358      35.891  22.789  17.393  1.00  0.00           C  
ATOM   1405  C   PRO C1358      37.006  23.219  18.337  1.00  0.00           C  
ATOM   1406  O   PRO C1358      36.787  23.533  19.507  1.00  0.00           O  
ATOM   1407  CB  PRO C1358      35.199  23.967  16.726  1.00  0.00           C  
ATOM   1408  CG  PRO C1358      34.076  23.258  16.033  1.00  0.00           C  
ATOM   1409  CD  PRO C1358      33.547  22.325  17.127  1.00  0.00           C  
ATOM   1410  N   ARG C1360      38.216  23.233  17.792  1.00  0.00           N  
ATOM   1411  CA  ARG C1360      39.401  23.630  18.535  1.00  0.00           C  
ATOM   1412  C   ARG C1360      39.369  25.119  18.881  1.00  0.00           C  
ATOM   1413  O   ARG C1360      38.869  25.931  18.108  1.00  0.00           O  
ATOM   1414  CB  ARG C1360      40.641  23.312  17.707  1.00  0.00           C  
ATOM   1415  CG  ARG C1360      41.881  24.054  18.140  1.00  0.00           C  
ATOM   1416  CD  ARG C1360      43.032  23.791  17.186  1.00  0.00           C  
ATOM   1417  NE  ARG C1360      43.991  22.850  17.746  1.00  0.00           N  
ATOM   1418  CZ  ARG C1360      44.935  22.249  17.033  1.00  0.00           C  
ATOM   1419  NH1 ARG C1360      45.042  22.496  15.732  1.00  0.00           N  
ATOM   1420  NH2 ARG C1360      45.771  21.400  17.617  1.00  0.00           N  
ATOM   1421  N   LEU C1361      39.900  25.468  20.048  1.00  0.00           N  
ATOM   1422  CA  LEU C1361      39.933  26.862  20.498  1.00  0.00           C  
ATOM   1423  C   LEU C1361      40.949  27.652  19.656  1.00  0.00           C  
ATOM   1424  O   LEU C1361      42.068  27.197  19.437  1.00  0.00           O  
ATOM   1425  CB  LEU C1361      40.331  26.926  21.983  1.00  0.00           C  
ATOM   1426  CG  LEU C1361      40.071  28.249  22.714  1.00  0.00           C  
ATOM   1427  CD1 LEU C1361      38.574  28.403  22.965  1.00  0.00           C  
ATOM   1428  CD2 LEU C1361      40.813  28.273  24.045  1.00  0.00           C  
ATOM   1429  N   PRO C1365      40.568  28.836  19.157  1.00  0.00           N  
ATOM   1430  CA  PRO C1365      41.520  29.613  18.355  1.00  0.00           C  
ATOM   1431  C   PRO C1365      42.498  30.357  19.260  1.00  0.00           C  
ATOM   1432  O   PRO C1365      42.291  30.453  20.474  1.00  0.00           O  
ATOM   1433  CB  PRO C1365      40.619  30.577  17.606  1.00  0.00           C  
ATOM   1434  CG  PRO C1365      39.596  30.906  18.652  1.00  0.00           C  
ATOM   1435  CD  PRO C1365      39.267  29.523  19.232  1.00  0.00           C  
ATOM   1436  N   GLY C1366      43.563  30.886  18.670  1.00  0.00           N  
ATOM   1437  CA  GLY C1366      44.529  31.629  19.454  1.00  0.00           C  
ATOM   1438  C   GLY C1366      43.999  33.019  19.749  1.00  0.00           C  
ATOM   1439  O   GLY C1366      42.969  33.428  19.210  1.00  0.00           O  
ATOM   1440  N   LEU C1368      44.712  33.762  20.592  1.00  0.00           N  
ATOM   1441  CA  LEU C1368      44.306  35.129  20.984  1.00  0.00           C  
ATOM   1442  C   LEU C1368      44.119  36.071  19.787  1.00  0.00           C  
ATOM   1443  O   LEU C1368      43.248  36.955  19.812  1.00  0.00           O  
ATOM   1444  CB  LEU C1368      45.354  35.719  21.902  1.00  0.00           C  
ATOM   1445  CG  LEU C1368      45.208  35.650  23.421  1.00  0.00           C  
ATOM   1446  CD1 LEU C1368      43.982  34.853  23.866  1.00  0.00           C  
ATOM   1447  CD2 LEU C1368      46.483  35.078  23.977  1.00  0.00           C  
ATOM   1448  N   ASP C1369      44.958  35.927  18.763  1.00  0.00           N  
ATOM   1449  CA  ASP C1369      44.887  36.755  17.577  1.00  0.00           C  
ATOM   1450  C   ASP C1369      43.916  36.259  16.509  1.00  0.00           C  
ATOM   1451  O   ASP C1369      43.955  36.685  15.359  1.00  0.00           O  
ATOM   1452  CB  ASP C1369      46.381  36.912  17.105  1.00  0.00           C  
ATOM   1453  CG  ASP C1369      46.960  35.633  16.618  1.00  0.00           C  
ATOM   1454  OD1 ASP C1369      48.107  35.585  16.138  1.00  0.00           O  
ATOM   1455  OD2 ASP C1369      46.264  34.599  16.743  1.00  0.00           O  
ATOM   1456  N   GLY C1370      43.058  35.328  16.923  1.00  0.00           N  
ATOM   1457  CA  GLY C1370      42.090  34.814  16.003  1.00  0.00           C  
ATOM   1458  C   GLY C1370      42.587  33.729  15.040  1.00  0.00           C  
ATOM   1459  O   GLY C1370      41.820  33.265  14.195  1.00  0.00           O  
ATOM   1460  N   GLN C1372      43.847  33.319  15.112  1.00  0.00           N  
ATOM   1461  CA  GLN C1372      44.283  32.269  14.209  1.00  0.00           C  
ATOM   1462  C   GLN C1372      43.555  30.960  14.559  1.00  0.00           C  
ATOM   1463  O   GLN C1372      43.005  30.820  15.655  1.00  0.00           O  
ATOM   1464  CB  GLN C1372      45.796  32.079  14.269  1.00  0.00           C  
ATOM   1465  CG  GLN C1372      46.557  33.113  13.461  1.00  0.00           C  
ATOM   1466  CD  GLN C1372      48.045  32.843  13.380  1.00  0.00           C  
ATOM   1467  OE1 GLN C1372      48.779  33.048  14.336  1.00  0.00           O  
ATOM   1468  NE2 GLN C1372      48.493  32.376  12.228  1.00  0.00           N  
ATOM   1469  N   ALA C1373      43.553  30.006  13.631  1.00  0.00           N  
ATOM   1470  CA  ALA C1373      42.869  28.727  13.848  1.00  0.00           C  
ATOM   1471  C   ALA C1373      43.431  27.941  15.021  1.00  0.00           C  
ATOM   1472  O   ALA C1373      42.701  27.245  15.725  1.00  0.00           O  
ATOM   1473  CB  ALA C1373      42.934  27.858  12.584  1.00  0.00           C  
ATOM   1474  N   LYS C1414      44.731  28.071  15.229  1.00  0.00           N  
ATOM   1475  CA  LYS C1414      45.398  27.333  16.282  1.00  0.00           C  
ATOM   1476  C   LYS C1414      46.051  28.193  17.366  1.00  0.00           C  
ATOM   1477  O   LYS C1414      46.652  29.226  17.081  1.00  0.00           O  
ATOM   1478  CB  LYS C1414      46.441  26.402  15.638  1.00  0.00           C  
ATOM   1479  CG  LYS C1414      47.422  25.750  16.608  1.00  0.00           C  
ATOM   1480  CD  LYS C1414      48.389  24.818  15.850  1.00  0.00           C  
ATOM   1481  CE  LYS C1414      49.404  24.176  16.794  1.00  0.00           C  
ATOM   1482  NZ  LYS C1414      50.451  23.424  16.041  1.00  0.00           N  
ATOM   1483  N   MET C1415      45.916  27.747  18.613  1.00  0.00           N  
ATOM   1484  CA  MET C1415      46.520  28.428  19.745  1.00  0.00           C  
ATOM   1485  C   MET C1415      47.822  27.703  20.026  1.00  0.00           C  
ATOM   1486  O   MET C1415      47.832  26.478  20.105  1.00  0.00           O  
ATOM   1487  CB  MET C1415      45.609  28.349  20.974  1.00  0.00           C  
ATOM   1488  CG  MET C1415      46.291  28.847  22.261  1.00  0.00           C  
ATOM   1489  SD  MET C1415      45.118  29.174  23.584  1.00  0.00           S  
ATOM   1490  CE  MET C1415      46.144  29.098  24.996  1.00  0.00           C  
ATOM   1491  N   SER C1416      48.910  28.448  20.180  1.00  0.00           N  
ATOM   1492  CA  SER C1416      50.209  27.841  20.435  1.00  0.00           C  
ATOM   1493  C   SER C1416      51.252  28.783  21.018  1.00  0.00           C  
ATOM   1494  O   SER C1416      51.333  29.953  20.653  1.00  0.00           O  
ATOM   1495  CB  SER C1416      50.778  27.245  19.148  1.00  0.00           C  
ATOM   1496  OG  SER C1416      52.124  26.830  19.353  1.00  0.00           O  
ATOM   1497  N   LYS C1417      52.061  28.250  21.922  1.00  0.00           N  
ATOM   1498  CA  LYS C1417      53.135  29.008  22.554  1.00  0.00           C  
ATOM   1499  C   LYS C1417      54.098  29.463  21.452  1.00  0.00           C  
ATOM   1500  O   LYS C1417      54.671  30.554  21.511  1.00  0.00           O  
ATOM   1501  CB  LYS C1417      53.856  28.110  23.561  1.00  0.00           C  
ATOM   1502  CG  LYS C1417      55.246  28.538  23.968  1.00  0.00           C  
ATOM   1503  CD  LYS C1417      56.314  27.555  23.451  1.00  0.00           C  
ATOM   1504  CE  LYS C1417      56.095  26.118  23.952  1.00  0.00           C  
ATOM   1505  NZ  LYS C1417      57.223  25.212  23.562  1.00  0.00           N  
ATOM   1506  N   SER C1441      54.255  28.615  20.441  1.00  0.00           N  
ATOM   1507  CA  SER C1441      55.129  28.899  19.313  1.00  0.00           C  
ATOM   1508  C   SER C1441      54.597  30.063  18.495  1.00  0.00           C  
ATOM   1509  O   SER C1441      55.341  30.948  18.087  1.00  0.00           O  
ATOM   1510  CB  SER C1441      55.237  27.680  18.403  1.00  0.00           C  
ATOM   1511  OG  SER C1441      55.767  28.058  17.147  1.00  0.00           O  
ATOM   1512  N   LEU C1444      53.298  30.053  18.244  1.00  0.00           N  
ATOM   1513  CA  LEU C1444      52.696  31.120  17.476  1.00  0.00           C  
ATOM   1514  C   LEU C1444      52.570  32.372  18.343  1.00  0.00           C  
ATOM   1515  O   LEU C1444      52.227  33.442  17.848  1.00  0.00           O  
ATOM   1516  CB  LEU C1444      51.334  30.668  16.946  1.00  0.00           C  
ATOM   1517  CG  LEU C1444      51.354  29.368  16.125  1.00  0.00           C  
ATOM   1518  CD1 LEU C1444      49.952  28.970  15.705  1.00  0.00           C  
ATOM   1519  CD2 LEU C1444      52.215  29.556  14.898  1.00  0.00           C  
ATOM   1520  N   GLY C1450      52.866  32.231  19.636  1.00  0.00           N  
ATOM   1521  CA  GLY C1450      52.797  33.361  20.559  1.00  0.00           C  
ATOM   1522  C   GLY C1450      51.419  33.951  20.815  1.00  0.00           C  
ATOM   1523  O   GLY C1450      51.299  35.122  21.161  1.00  0.00           O  
ATOM   1524  N   ASN C1452      50.383  33.133  20.693  1.00  0.00           N  
ATOM   1525  CA  ASN C1452      49.005  33.586  20.867  1.00  0.00           C  
ATOM   1526  C   ASN C1452      48.260  32.704  21.853  1.00  0.00           C  
ATOM   1527  O   ASN C1452      47.070  32.424  21.674  1.00  0.00           O  
ATOM   1528  CB  ASN C1452      48.280  33.503  19.534  1.00  0.00           C  
ATOM   1529  CG  ASN C1452      48.326  32.102  18.951  1.00  0.00           C  
ATOM   1530  OD1 ASN C1452      48.677  31.134  19.646  1.00  0.00           O  
ATOM   1531  ND2 ASN C1452      47.963  31.978  17.680  1.00  0.00           N  
ATOM   1532  N   ALA C1455      48.949  32.275  22.899  1.00  0.00           N  
ATOM   1533  CA  ALA C1455      48.328  31.388  23.866  1.00  0.00           C  
ATOM   1534  C   ALA C1455      48.297  31.913  25.295  1.00  0.00           C  
ATOM   1535  O   ALA C1455      49.114  32.762  25.688  1.00  0.00           O  
ATOM   1536  CB  ALA C1455      49.050  30.040  23.838  1.00  0.00           C  
ATOM   1537  N   ILE C1456      47.330  31.409  26.055  1.00  0.00           N  
ATOM   1538  CA  ILE C1456      47.204  31.713  27.469  1.00  0.00           C  
ATOM   1539  C   ILE C1456      47.525  30.377  28.140  1.00  0.00           C  
ATOM   1540  O   ILE C1456      46.811  29.405  27.963  1.00  0.00           O  
ATOM   1541  CB  ILE C1456      45.766  32.114  27.868  1.00  0.00           C  
ATOM   1542  CG1 ILE C1456      45.431  33.503  27.319  1.00  0.00           C  
ATOM   1543  CG2 ILE C1456      45.620  32.056  29.387  1.00  0.00           C  
ATOM   1544  CD1 ILE C1456      44.051  33.994  27.719  1.00  0.00           C  
ATOM   1545  N   ALA C1457      48.616  30.319  28.883  1.00  0.00           N  
ATOM   1546  CA  ALA C1457      48.983  29.090  29.554  1.00  0.00           C  
ATOM   1547  C   ALA C1457      48.177  28.934  30.829  1.00  0.00           C  
ATOM   1548  O   ALA C1457      47.747  29.918  31.426  1.00  0.00           O  
ATOM   1549  CB  ALA C1457      50.466  29.095  29.879  1.00  0.00           C  
ATOM   1550  N   LEU C1458      47.965  27.688  31.231  1.00  0.00           N  
ATOM   1551  CA  LEU C1458      47.230  27.383  32.455  1.00  0.00           C  
ATOM   1552  C   LEU C1458      47.960  27.988  33.647  1.00  0.00           C  
ATOM   1553  O   LEU C1458      47.351  28.330  34.660  1.00  0.00           O  
ATOM   1554  CB  LEU C1458      47.091  25.851  32.630  1.00  0.00           C  
ATOM   1555  CG  LEU C1458      45.845  25.216  31.983  1.00  0.00           C  
ATOM   1556  CD1 LEU C1458      45.657  25.766  30.586  1.00  0.00           C  
ATOM   1557  CD2 LEU C1458      45.963  23.675  31.960  1.00  0.00           C  
ATOM   1558  N   GLY C1459      49.274  28.128  33.514  1.00  0.00           N  
ATOM   1559  CA  GLY C1459      50.064  28.693  34.588  1.00  0.00           C  
ATOM   1560  C   GLY C1459      50.159  30.214  34.615  1.00  0.00           C  
ATOM   1561  O   GLY C1459      50.728  30.765  35.558  1.00  0.00           O  
ATOM   1562  N   ASP C1460      49.622  30.908  33.610  1.00  0.00           N  
ATOM   1563  CA  ASP C1460      49.707  32.365  33.619  1.00  0.00           C  
ATOM   1564  C   ASP C1460      48.951  32.952  34.812  1.00  0.00           C  
ATOM   1565  O   ASP C1460      47.855  32.490  35.161  1.00  0.00           O  
ATOM   1566  CB  ASP C1460      49.156  32.966  32.321  1.00  0.00           C  
ATOM   1567  CG  ASP C1460      50.034  32.680  31.120  1.00  0.00           C  
ATOM   1568  OD1 ASP C1460      51.276  32.662  31.251  1.00  0.00           O  
ATOM   1569  OD2 ASP C1460      49.474  32.498  30.027  1.00  0.00           O  
ATOM   1570  N   SER C1461      49.557  33.967  35.424  1.00  0.00           N  
ATOM   1571  CA  SER C1461      48.990  34.655  36.580  1.00  0.00           C  
ATOM   1572  C   SER C1461      47.690  35.289  36.148  1.00  0.00           C  
ATOM   1573  O   SER C1461      47.516  35.594  34.963  1.00  0.00           O  
ATOM   1574  CB  SER C1461      49.925  35.762  37.053  1.00  0.00           C  
ATOM   1575  OG  SER C1461      49.803  36.891  36.206  1.00  0.00           O  
ATOM   1576  N   ALA C1462      46.793  35.497  37.104  1.00  0.00           N  
ATOM   1577  CA  ALA C1462      45.504  36.116  36.825  1.00  0.00           C  
ATOM   1578  C   ALA C1462      45.783  37.449  36.145  1.00  0.00           C  
ATOM   1579  O   ALA C1462      45.022  37.889  35.281  1.00  0.00           O  
ATOM   1580  CB  ALA C1462      44.718  36.314  38.116  1.00  0.00           C  
ATOM   1581  N   ASP C1463      46.894  38.069  36.528  1.00  0.00           N  
ATOM   1582  CA  ASP C1463      47.326  39.332  35.932  1.00  0.00           C  
ATOM   1583  C   ASP C1463      47.483  39.125  34.438  1.00  0.00           C  
ATOM   1584  O   ASP C1463      46.738  39.679  33.633  1.00  0.00           O  
ATOM   1585  CB  ASP C1463      48.680  39.742  36.490  1.00  0.00           C  
ATOM   1586  CG  ASP C1463      49.569  40.388  35.437  1.00  0.00           C  
ATOM   1587  OD1 ASP C1463      49.159  41.434  34.871  1.00  0.00           O  
ATOM   1588  OD2 ASP C1463      50.674  39.853  35.166  1.00  0.00           O  
ATOM   1589  N   GLU C1465      48.476  38.306  34.095  1.00  0.00           N  
ATOM   1590  CA  GLU C1465      48.793  37.970  32.718  1.00  0.00           C  
ATOM   1591  C   GLU C1465      47.567  37.614  31.887  1.00  0.00           C  
ATOM   1592  O   GLU C1465      47.429  38.053  30.753  1.00  0.00           O  
ATOM   1593  CB  GLU C1465      49.796  36.817  32.686  1.00  0.00           C  
ATOM   1594  CG  GLU C1465      51.225  37.296  32.684  1.00  0.00           C  
ATOM   1595  CD  GLU C1465      51.526  38.162  31.475  1.00  0.00           C  
ATOM   1596  OE1 GLU C1465      51.571  37.625  30.350  1.00  0.00           O  
ATOM   1597  OE2 GLU C1465      51.707  39.382  31.649  1.00  0.00           O  
ATOM   1598  N   VAL C1467      46.674  36.816  32.443  1.00  0.00           N  
ATOM   1599  CA  VAL C1467      45.485  36.444  31.703  1.00  0.00           C  
ATOM   1600  C   VAL C1467      44.795  37.729  31.282  1.00  0.00           C  
ATOM   1601  O   VAL C1467      44.541  37.941  30.098  1.00  0.00           O  
ATOM   1602  CB  VAL C1467      44.559  35.597  32.571  1.00  0.00           C  
ATOM   1603  CG1 VAL C1467      43.350  35.141  31.770  1.00  0.00           C  
ATOM   1604  CG2 VAL C1467      45.329  34.404  33.095  1.00  0.00           C  
ATOM   1605  N   ALA C1468      44.531  38.601  32.253  1.00  0.00           N  
ATOM   1606  CA  ALA C1468      43.873  39.870  31.971  1.00  0.00           C  
ATOM   1607  C   ALA C1468      44.536  40.558  30.788  1.00  0.00           C  
ATOM   1608  O   ALA C1468      43.861  40.937  29.832  1.00  0.00           O  
ATOM   1609  CB  ALA C1468      43.922  40.774  33.190  1.00  0.00           C  
ATOM   1610  N   ARG C1507      45.855  40.711  30.848  1.00  0.00           N  
ATOM   1611  CA  ARG C1507      46.591  41.362  29.776  1.00  0.00           C  
ATOM   1612  C   ARG C1507      46.442  40.675  28.428  1.00  0.00           C  
ATOM   1613  O   ARG C1507      46.267  41.352  27.407  1.00  0.00           O  
ATOM   1614  CB  ARG C1507      48.082  41.440  30.097  1.00  0.00           C  
ATOM   1615  CG  ARG C1507      48.472  42.381  31.223  1.00  0.00           C  
ATOM   1616  CD  ARG C1507      49.993  42.398  31.367  1.00  0.00           C  
ATOM   1617  NE  ARG C1507      50.426  42.834  32.691  1.00  0.00           N  
ATOM   1618  CZ  ARG C1507      50.123  44.014  33.226  1.00  0.00           C  
ATOM   1619  NH1 ARG C1507      49.383  44.886  32.551  1.00  0.00           N  
ATOM   1620  NH2 ARG C1507      50.558  44.324  34.438  1.00  0.00           N  
ATOM   1621  N   LYS C1508      46.527  39.346  28.404  1.00  0.00           N  
ATOM   1622  CA  LYS C1508      46.414  38.637  27.135  1.00  0.00           C  
ATOM   1623  C   LYS C1508      45.038  38.819  26.537  1.00  0.00           C  
ATOM   1624  O   LYS C1508      44.898  39.027  25.320  1.00  0.00           O  
ATOM   1625  CB  LYS C1508      46.762  37.148  27.303  1.00  0.00           C  
ATOM   1626  CG  LYS C1508      48.273  36.945  27.478  1.00  0.00           C  
ATOM   1627  CD  LYS C1508      48.710  35.481  27.574  1.00  0.00           C  
ATOM   1628  CE  LYS C1508      50.244  35.410  27.639  1.00  0.00           C  
ATOM   1629  NZ  LYS C1508      50.752  34.012  27.626  1.00  0.00           N  
ATOM   1630  N   VAL C1509      44.012  38.759  27.379  1.00  0.00           N  
ATOM   1631  CA  VAL C1509      42.670  38.957  26.871  1.00  0.00           C  
ATOM   1632  C   VAL C1509      42.531  40.364  26.244  1.00  0.00           C  
ATOM   1633  O   VAL C1509      41.928  40.514  25.180  1.00  0.00           O  
ATOM   1634  CB  VAL C1509      41.612  38.780  27.983  1.00  0.00           C  
ATOM   1635  CG1 VAL C1509      40.266  39.249  27.485  1.00  0.00           C  
ATOM   1636  CG2 VAL C1509      41.504  37.308  28.391  1.00  0.00           C  
ATOM   1637  N   MET C1510      43.106  41.388  26.879  1.00  0.00           N  
ATOM   1638  CA  MET C1510      42.986  42.750  26.341  1.00  0.00           C  
ATOM   1639  C   MET C1510      43.630  42.911  24.985  1.00  0.00           C  
ATOM   1640  O   MET C1510      43.236  43.770  24.217  1.00  0.00           O  
ATOM   1641  CB  MET C1510      43.622  43.784  27.267  1.00  0.00           C  
ATOM   1642  CG  MET C1510      43.714  43.366  28.709  1.00  0.00           C  
ATOM   1643  SD  MET C1510      42.583  44.293  29.736  1.00  0.00           S  
ATOM   1644  CE  MET C1510      41.117  44.257  28.720  1.00  0.00           C  
ATOM   1645  N   GLY C1511      44.651  42.112  24.707  1.00  0.00           N  
ATOM   1646  CA  GLY C1511      45.320  42.213  23.423  1.00  0.00           C  
ATOM   1647  C   GLY C1511      44.718  41.353  22.326  1.00  0.00           C  
ATOM   1648  O   GLY C1511      45.289  41.249  21.250  1.00  0.00           O  
ATOM   1649  N   MET C1516      43.563  40.754  22.596  1.00  0.00           N  
ATOM   1650  CA  MET C1516      42.885  39.873  21.651  1.00  0.00           C  
ATOM   1651  C   MET C1516      42.284  40.491  20.408  1.00  0.00           C  
ATOM   1652  O   MET C1516      41.684  41.552  20.441  1.00  0.00           O  
ATOM   1653  CB  MET C1516      41.765  39.082  22.342  1.00  0.00           C  
ATOM   1654  CG  MET C1516      42.233  37.909  23.172  1.00  0.00           C  
ATOM   1655  SD  MET C1516      40.832  37.130  23.991  1.00  0.00           S  
ATOM   1656  CE  MET C1516      40.362  35.925  22.729  1.00  0.00           C  
ATOM   1657  N   TYR C1517      42.432  39.765  19.312  1.00  0.00           N  
ATOM   1658  CA  TYR C1517      41.889  40.148  18.026  1.00  0.00           C  
ATOM   1659  C   TYR C1517      40.383  40.118  18.246  1.00  0.00           C  
ATOM   1660  O   TYR C1517      39.901  39.372  19.098  1.00  0.00           O  
ATOM   1661  CB  TYR C1517      42.304  39.099  17.002  1.00  0.00           C  
ATOM   1662  CG  TYR C1517      41.709  39.258  15.638  1.00  0.00           C  
ATOM   1663  CD1 TYR C1517      42.302  40.092  14.688  1.00  0.00           C  
ATOM   1664  CD2 TYR C1517      40.570  38.539  15.273  1.00  0.00           C  
ATOM   1665  CE1 TYR C1517      41.775  40.202  13.397  1.00  0.00           C  
ATOM   1666  CE2 TYR C1517      40.034  38.642  13.978  1.00  0.00           C  
ATOM   1667  CZ  TYR C1517      40.643  39.474  13.054  1.00  0.00           C  
ATOM   1668  OH  TYR C1517      40.111  39.592  11.793  1.00  0.00           O  
ATOM   1669  N   THR C1518      39.638  40.915  17.490  1.00  0.00           N  
ATOM   1670  CA  THR C1518      38.192  40.955  17.654  1.00  0.00           C  
ATOM   1671  C   THR C1518      37.439  41.004  16.333  1.00  0.00           C  
ATOM   1672  O   THR C1518      36.991  39.976  15.825  1.00  0.00           O  
ATOM   1673  CB  THR C1518      37.781  42.172  18.489  1.00  0.00           C  
ATOM   1674  OG1 THR C1518      38.308  43.363  17.885  1.00  0.00           O  
ATOM   1675  CG2 THR C1518      38.319  42.042  19.911  1.00  0.00           C  
ATOM   1676  N   ASP C1527      37.292  42.210  15.792  1.00  0.00           N  
ATOM   1677  CA  ASP C1527      36.593  42.411  14.528  1.00  0.00           C  
ATOM   1678  C   ASP C1527      37.215  43.601  13.806  1.00  0.00           C  
ATOM   1679  O   ASP C1527      36.880  44.752  14.073  1.00  0.00           O  
ATOM   1680  CB  ASP C1527      35.101  42.638  14.785  1.00  0.00           C  
ATOM   1681  CG  ASP C1527      34.368  43.146  13.567  1.00  0.00           C  
ATOM   1682  OD1 ASP C1527      34.845  42.932  12.439  1.00  0.00           O  
ATOM   1683  OD2 ASP C1527      33.300  43.754  13.738  1.00  0.00           O  
ATOM   1684  N   PRO C1528      38.129  43.326  12.861  1.00  0.00           N  
ATOM   1685  CA  PRO C1528      38.821  44.366  12.090  1.00  0.00           C  
ATOM   1686  C   PRO C1528      37.887  45.461  11.588  1.00  0.00           C  
ATOM   1687  O   PRO C1528      38.319  46.571  11.312  1.00  0.00           O  
ATOM   1688  CB  PRO C1528      39.467  43.574  10.949  1.00  0.00           C  
ATOM   1689  CG  PRO C1528      38.501  42.441  10.750  1.00  0.00           C  
ATOM   1690  CD  PRO C1528      38.225  42.024  12.176  1.00  0.00           C  
ATOM   1691  N   GLY C1549      36.604  45.136  11.479  1.00  0.00           N  
ATOM   1692  CA  GLY C1549      35.626  46.096  11.008  1.00  0.00           C  
ATOM   1693  C   GLY C1549      34.992  46.876  12.141  1.00  0.00           C  
ATOM   1694  O   GLY C1549      34.251  47.831  11.903  1.00  0.00           O  
ATOM   1695  N   HIS C1563      35.268  46.458  13.372  1.00  0.00           N  
ATOM   1696  CA  HIS C1563      34.748  47.140  14.543  1.00  0.00           C  
ATOM   1697  C   HIS C1563      35.855  48.093  14.979  1.00  0.00           C  
ATOM   1698  O   HIS C1563      36.940  47.662  15.360  1.00  0.00           O  
ATOM   1699  CB  HIS C1563      34.433  46.130  15.648  1.00  0.00           C  
ATOM   1700  CG  HIS C1563      33.571  46.684  16.738  1.00  0.00           C  
ATOM   1701  ND1 HIS C1563      34.054  46.979  17.995  1.00  0.00           N  
ATOM   1702  CD2 HIS C1563      32.258  47.011  16.753  1.00  0.00           C  
ATOM   1703  CE1 HIS C1563      33.073  47.460  18.737  1.00  0.00           C  
ATOM   1704  NE2 HIS C1563      31.973  47.491  18.009  1.00  0.00           N  
ATOM   1705  N   LEU C1569      35.575  49.391  14.913  1.00  0.00           N  
ATOM   1706  CA  LEU C1569      36.566  50.408  15.233  1.00  0.00           C  
ATOM   1707  C   LEU C1569      36.398  51.131  16.565  1.00  0.00           C  
ATOM   1708  O   LEU C1569      37.381  51.455  17.228  1.00  0.00           O  
ATOM   1709  CB  LEU C1569      36.608  51.429  14.095  1.00  0.00           C  
ATOM   1710  CG  LEU C1569      37.155  51.010  12.720  1.00  0.00           C  
ATOM   1711  CD1 LEU C1569      36.868  49.543  12.409  1.00  0.00           C  
ATOM   1712  CD2 LEU C1569      36.541  51.939  11.667  1.00  0.00           C  
ATOM   1713  N   ARG C1594      35.157  51.415  16.933  1.00  0.00           N  
ATOM   1714  CA  ARG C1594      34.853  52.079  18.195  1.00  0.00           C  
ATOM   1715  C   ARG C1594      33.658  51.339  18.770  1.00  0.00           C  
ATOM   1716  O   ARG C1594      33.071  50.498  18.089  1.00  0.00           O  
ATOM   1717  CB  ARG C1594      34.511  53.559  17.977  1.00  0.00           C  
ATOM   1718  CG  ARG C1594      33.569  53.827  16.808  1.00  0.00           C  
ATOM   1719  CD  ARG C1594      34.342  54.385  15.627  1.00  0.00           C  
ATOM   1720  NE  ARG C1594      33.635  54.199  14.365  1.00  0.00           N  
ATOM   1721  CZ  ARG C1594      34.189  54.390  13.174  1.00  0.00           C  
ATOM   1722  NH1 ARG C1594      33.482  54.197  12.064  1.00  0.00           N  
ATOM   1723  NH2 ARG C1594      35.456  54.775  13.098  1.00  0.00           N  
ATOM   1724  N   ALA C1596      33.298  51.650  20.012  1.00  0.00           N  
ATOM   1725  CA  ALA C1596      32.175  50.989  20.682  1.00  0.00           C  
ATOM   1726  C   ALA C1596      30.828  51.143  19.972  1.00  0.00           C  
ATOM   1727  O   ALA C1596      30.130  50.153  19.737  1.00  0.00           O  
ATOM   1728  CB  ALA C1596      32.063  51.487  22.124  1.00  0.00           C  
ATOM   1729  N   SER C1597      30.470  52.375  19.628  1.00  0.00           N  
ATOM   1730  CA  SER C1597      29.194  52.671  18.969  1.00  0.00           C  
ATOM   1731  C   SER C1597      28.930  51.879  17.696  1.00  0.00           C  
ATOM   1732  O   SER C1597      27.781  51.675  17.302  1.00  0.00           O  
ATOM   1733  CB  SER C1597      29.108  54.163  18.638  1.00  0.00           C  
ATOM   1734  OG  SER C1597      30.105  54.531  17.701  1.00  0.00           O  
ATOM   1735  N   ASP C1598      29.996  51.449  17.042  1.00  0.00           N  
ATOM   1736  CA  ASP C1598      29.871  50.686  15.815  1.00  0.00           C  
ATOM   1737  C   ASP C1598      29.403  49.260  16.071  1.00  0.00           C  
ATOM   1738  O   ASP C1598      29.629  48.698  17.144  1.00  0.00           O  
ATOM   1739  CB  ASP C1598      31.223  50.636  15.095  1.00  0.00           C  
ATOM   1740  CG  ASP C1598      31.526  51.901  14.304  1.00  0.00           C  
ATOM   1741  OD1 ASP C1598      30.944  52.971  14.592  1.00  0.00           O  
ATOM   1742  OD2 ASP C1598      32.370  51.814  13.389  1.00  0.00           O  
ATOM   1743  N   PRO C1599      28.716  48.662  15.089  1.00  0.00           N  
ATOM   1744  CA  PRO C1599      28.260  47.286  15.278  1.00  0.00           C  
ATOM   1745  C   PRO C1599      29.494  46.415  15.061  1.00  0.00           C  
ATOM   1746  O   PRO C1599      30.381  46.781  14.289  1.00  0.00           O  
ATOM   1747  CB  PRO C1599      27.226  47.115  14.172  1.00  0.00           C  
ATOM   1748  CG  PRO C1599      27.780  47.983  13.071  1.00  0.00           C  
ATOM   1749  CD  PRO C1599      28.188  49.225  13.833  1.00  0.00           C  
ATOM   1750  N   GLY C1600      29.566  45.282  15.745  1.00  0.00           N  
ATOM   1751  CA  GLY C1600      30.712  44.408  15.581  1.00  0.00           C  
ATOM   1752  C   GLY C1600      30.291  43.003  15.216  1.00  0.00           C  
ATOM   1753  O   GLY C1600      29.140  42.626  15.412  1.00  0.00           O  
ATOM   1754  N   ARG C1605      31.218  42.218  14.686  1.00  0.00           N  
ATOM   1755  CA  ARG C1605      30.889  40.859  14.308  1.00  0.00           C  
ATOM   1756  C   ARG C1605      31.331  39.837  15.348  1.00  0.00           C  
ATOM   1757  O   ARG C1605      32.406  39.952  15.940  1.00  0.00           O  
ATOM   1758  CB  ARG C1605      31.524  40.509  12.967  1.00  0.00           C  
ATOM   1759  CG  ARG C1605      30.979  39.216  12.409  1.00  0.00           C  
ATOM   1760  CD  ARG C1605      32.026  38.454  11.640  1.00  0.00           C  
ATOM   1761  NE  ARG C1605      32.426  39.122  10.412  1.00  0.00           N  
ATOM   1762  CZ  ARG C1605      33.415  38.697   9.635  1.00  0.00           C  
ATOM   1763  NH1 ARG C1605      34.093  37.605   9.971  1.00  0.00           N  
ATOM   1764  NH2 ARG C1605      33.732  39.369   8.536  1.00  0.00           N  
ATOM   1765  N   VAL C1606      30.491  38.830  15.558  1.00  0.00           N  
ATOM   1766  CA  VAL C1606      30.780  37.761  16.512  1.00  0.00           C  
ATOM   1767  C   VAL C1606      31.544  36.639  15.824  1.00  0.00           C  
ATOM   1768  O   VAL C1606      32.573  36.186  16.317  1.00  0.00           O  
ATOM   1769  CB  VAL C1606      29.484  37.192  17.118  1.00  0.00           C  
ATOM   1770  CG1 VAL C1606      29.762  35.874  17.817  1.00  0.00           C  
ATOM   1771  CG2 VAL C1606      28.909  38.182  18.103  1.00  0.00           C  
ATOM   1772  N   GLU C1607      31.038  36.185  14.685  1.00  0.00           N  
ATOM   1773  CA  GLU C1607      31.713  35.126  13.952  1.00  0.00           C  
ATOM   1774  C   GLU C1607      33.152  35.547  13.678  1.00  0.00           C  
ATOM   1775  O   GLU C1607      33.415  36.703  13.341  1.00  0.00           O  
ATOM   1776  CB  GLU C1607      30.975  34.831  12.636  1.00  0.00           C  
ATOM   1777  CG  GLU C1607      30.092  35.968  12.131  1.00  0.00           C  
ATOM   1778  CD  GLU C1607      28.763  36.092  12.877  1.00  0.00           C  
ATOM   1779  OE1 GLU C1607      28.066  37.109  12.670  1.00  0.00           O  
ATOM   1780  OE2 GLU C1607      28.404  35.176  13.658  1.00  0.00           O  
ATOM   1781  N   GLY C1608      34.081  34.608  13.840  1.00  0.00           N  
ATOM   1782  CA  GLY C1608      35.484  34.909  13.617  1.00  0.00           C  
ATOM   1783  C   GLY C1608      36.138  35.662  14.770  1.00  0.00           C  
ATOM   1784  O   GLY C1608      37.366  35.751  14.839  1.00  0.00           O  
ATOM   1785  N   ASN C1609      35.322  36.201  15.672  1.00  0.00           N  
ATOM   1786  CA  ASN C1609      35.819  36.955  16.816  1.00  0.00           C  
ATOM   1787  C   ASN C1609      36.145  35.978  17.966  1.00  0.00           C  
ATOM   1788  O   ASN C1609      35.256  35.537  18.688  1.00  0.00           O  
ATOM   1789  CB  ASN C1609      34.747  37.980  17.222  1.00  0.00           C  
ATOM   1790  CG  ASN C1609      35.194  38.915  18.340  1.00  0.00           C  
ATOM   1791  OD1 ASN C1609      34.638  40.004  18.493  1.00  0.00           O  
ATOM   1792  ND2 ASN C1609      36.172  38.497  19.132  1.00  0.00           N  
ATOM   1793  N   PRO C1610      37.431  35.641  18.146  1.00  0.00           N  
ATOM   1794  CA  PRO C1610      37.862  34.715  19.203  1.00  0.00           C  
ATOM   1795  C   PRO C1610      37.410  35.075  20.616  1.00  0.00           C  
ATOM   1796  O   PRO C1610      37.337  34.202  21.487  1.00  0.00           O  
ATOM   1797  CB  PRO C1610      39.389  34.709  19.061  1.00  0.00           C  
ATOM   1798  CG  PRO C1610      39.676  36.099  18.577  1.00  0.00           C  
ATOM   1799  CD  PRO C1610      38.598  36.295  17.526  1.00  0.00           C  
ATOM   1800  N   VAL C1611      37.124  36.349  20.860  1.00  0.00           N  
ATOM   1801  CA  VAL C1611      36.671  36.741  22.178  1.00  0.00           C  
ATOM   1802  C   VAL C1611      35.345  36.044  22.489  1.00  0.00           C  
ATOM   1803  O   VAL C1611      35.099  35.631  23.630  1.00  0.00           O  
ATOM   1804  CB  VAL C1611      36.445  38.254  22.287  1.00  0.00           C  
ATOM   1805  CG1 VAL C1611      35.987  38.600  23.697  1.00  0.00           C  
ATOM   1806  CG2 VAL C1611      37.729  39.015  21.915  1.00  0.00           C  
ATOM   1807  N   PHE C1612      34.485  35.917  21.479  1.00  0.00           N  
ATOM   1808  CA  PHE C1612      33.204  35.270  21.696  1.00  0.00           C  
ATOM   1809  C   PHE C1612      33.361  33.763  21.611  1.00  0.00           C  
ATOM   1810  O   PHE C1612      32.595  33.012  22.213  1.00  0.00           O  
ATOM   1811  CB  PHE C1612      32.147  35.784  20.701  1.00  0.00           C  
ATOM   1812  CG  PHE C1612      31.660  37.186  21.008  1.00  0.00           C  
ATOM   1813  CD1 PHE C1612      32.224  38.296  20.381  1.00  0.00           C  
ATOM   1814  CD2 PHE C1612      30.660  37.397  21.955  1.00  0.00           C  
ATOM   1815  CE1 PHE C1612      31.800  39.583  20.691  1.00  0.00           C  
ATOM   1816  CE2 PHE C1612      30.230  38.687  22.272  1.00  0.00           C  
ATOM   1817  CZ  PHE C1612      30.803  39.781  21.638  1.00  0.00           C  
ATOM   1818  N   THR C1613      34.380  33.324  20.886  1.00  0.00           N  
ATOM   1819  CA  THR C1613      34.628  31.901  20.775  1.00  0.00           C  
ATOM   1820  C   THR C1613      35.153  31.443  22.131  1.00  0.00           C  
ATOM   1821  O   THR C1613      34.885  30.320  22.574  1.00  0.00           O  
ATOM   1822  CB  THR C1613      35.668  31.592  19.705  1.00  0.00           C  
ATOM   1823  OG1 THR C1613      35.231  32.142  18.459  1.00  0.00           O  
ATOM   1824  CG2 THR C1613      35.831  30.093  19.552  1.00  0.00           C  
ATOM   1825  N   PHE C1614      35.908  32.309  22.798  1.00  0.00           N  
ATOM   1826  CA  PHE C1614      36.428  31.942  24.109  1.00  0.00           C  
ATOM   1827  C   PHE C1614      35.247  31.872  25.067  1.00  0.00           C  
ATOM   1828  O   PHE C1614      35.135  30.940  25.849  1.00  0.00           O  
ATOM   1829  CB  PHE C1614      37.463  32.956  24.610  1.00  0.00           C  
ATOM   1830  CG  PHE C1614      38.875  32.679  24.144  1.00  0.00           C  
ATOM   1831  CD1 PHE C1614      39.958  33.041  24.935  1.00  0.00           C  
ATOM   1832  CD2 PHE C1614      39.125  32.085  22.913  1.00  0.00           C  
ATOM   1833  CE1 PHE C1614      41.269  32.820  24.517  1.00  0.00           C  
ATOM   1834  CE2 PHE C1614      40.440  31.860  22.484  1.00  0.00           C  
ATOM   1835  CZ  PHE C1614      41.510  32.228  23.288  1.00  0.00           C  
ATOM   1836  N   LEU C1615      34.367  32.864  24.998  1.00  0.00           N  
ATOM   1837  CA  LEU C1615      33.175  32.899  25.849  1.00  0.00           C  
ATOM   1838  C   LEU C1615      32.275  31.664  25.713  1.00  0.00           C  
ATOM   1839  O   LEU C1615      31.721  31.191  26.697  1.00  0.00           O  
ATOM   1840  CB  LEU C1615      32.334  34.146  25.545  1.00  0.00           C  
ATOM   1841  CG  LEU C1615      32.828  35.483  26.105  1.00  0.00           C  
ATOM   1842  CD1 LEU C1615      31.844  36.577  25.755  1.00  0.00           C  
ATOM   1843  CD2 LEU C1615      32.969  35.382  27.620  1.00  0.00           C  
ATOM   1844  N   ASP C1616      32.109  31.148  24.501  1.00  0.00           N  
ATOM   1845  CA  ASP C1616      31.258  29.980  24.313  1.00  0.00           C  
ATOM   1846  C   ASP C1616      31.828  28.742  25.003  1.00  0.00           C  
ATOM   1847  O   ASP C1616      31.083  27.922  25.525  1.00  0.00           O  
ATOM   1848  CB  ASP C1616      31.068  29.663  22.818  1.00  0.00           C  
ATOM   1849  CG  ASP C1616      30.016  30.546  22.149  1.00  0.00           C  
ATOM   1850  OD1 ASP C1616      29.100  31.029  22.851  1.00  0.00           O  
ATOM   1851  OD2 ASP C1616      30.088  30.738  20.913  1.00  0.00           O  
ATOM   1852  N   ALA C1617      33.151  28.619  25.003  1.00  0.00           N  
ATOM   1853  CA  ALA C1617      33.821  27.470  25.578  1.00  0.00           C  
ATOM   1854  C   ALA C1617      33.946  27.471  27.099  1.00  0.00           C  
ATOM   1855  O   ALA C1617      33.988  26.395  27.717  1.00  0.00           O  
ATOM   1856  CB  ALA C1617      35.200  27.330  24.954  1.00  0.00           C  
ATOM   1857  N   PHE C1619      33.994  28.654  27.712  1.00  0.00           N  
ATOM   1858  CA  PHE C1619      34.166  28.714  29.161  1.00  0.00           C  
ATOM   1859  C   PHE C1619      33.165  29.516  29.980  1.00  0.00           C  
ATOM   1860  O   PHE C1619      33.225  29.480  31.208  1.00  0.00           O  
ATOM   1861  CB  PHE C1619      35.562  29.235  29.481  1.00  0.00           C  
ATOM   1862  CG  PHE C1619      36.665  28.463  28.821  1.00  0.00           C  
ATOM   1863  CD1 PHE C1619      37.091  27.244  29.344  1.00  0.00           C  
ATOM   1864  CD2 PHE C1619      37.288  28.962  27.683  1.00  0.00           C  
ATOM   1865  CE1 PHE C1619      38.128  26.537  28.742  1.00  0.00           C  
ATOM   1866  CE2 PHE C1619      38.319  28.275  27.070  1.00  0.00           C  
ATOM   1867  CZ  PHE C1619      38.749  27.054  27.598  1.00  0.00           C  
ATOM   1868  N   ASP C1620      32.266  30.255  29.340  1.00  0.00           N  
ATOM   1869  CA  ASP C1620      31.312  31.027  30.124  1.00  0.00           C  
ATOM   1870  C   ASP C1620      30.191  30.111  30.623  1.00  0.00           C  
ATOM   1871  O   ASP C1620      29.377  29.618  29.844  1.00  0.00           O  
ATOM   1872  CB  ASP C1620      30.753  32.190  29.301  1.00  0.00           C  
ATOM   1873  CG  ASP C1620      29.945  33.164  30.141  1.00  0.00           C  
ATOM   1874  OD1 ASP C1620      30.052  34.386  29.899  1.00  0.00           O  
ATOM   1875  OD2 ASP C1620      29.192  32.710  31.032  1.00  0.00           O  
ATOM   1876  N   PRO C1621      30.144  29.874  31.944  1.00  0.00           N  
ATOM   1877  CA  PRO C1621      29.136  29.012  32.562  1.00  0.00           C  
ATOM   1878  C   PRO C1621      27.694  29.312  32.175  1.00  0.00           C  
ATOM   1879  O   PRO C1621      26.887  28.391  32.072  1.00  0.00           O  
ATOM   1880  CB  PRO C1621      29.401  29.188  34.060  1.00  0.00           C  
ATOM   1881  CG  PRO C1621      29.941  30.581  34.145  1.00  0.00           C  
ATOM   1882  CD  PRO C1621      30.896  30.611  32.975  1.00  0.00           C  
ATOM   1883  N   ASP C1723      27.351  30.579  31.956  1.00  0.00           N  
ATOM   1884  CA  ASP C1723      25.969  30.876  31.579  1.00  0.00           C  
ATOM   1885  C   ASP C1723      25.777  31.498  30.195  1.00  0.00           C  
ATOM   1886  O   ASP C1723      26.098  32.667  29.958  1.00  0.00           O  
ATOM   1887  CB  ASP C1723      25.285  31.750  32.636  1.00  0.00           C  
ATOM   1888  CG  ASP C1723      25.783  33.167  32.631  1.00  0.00           C  
ATOM   1889  OD1 ASP C1723      24.974  34.072  32.923  1.00  0.00           O  
ATOM   1890  OD2 ASP C1723      26.980  33.373  32.341  1.00  0.00           O  
ATOM   1891  N   PRO C1724      25.233  30.709  29.259  1.00  0.00           N  
ATOM   1892  CA  PRO C1724      24.963  31.106  27.874  1.00  0.00           C  
ATOM   1893  C   PRO C1724      23.974  32.271  27.726  1.00  0.00           C  
ATOM   1894  O   PRO C1724      23.946  32.937  26.687  1.00  0.00           O  
ATOM   1895  CB  PRO C1724      24.447  29.814  27.243  1.00  0.00           C  
ATOM   1896  CG  PRO C1724      23.782  29.118  28.391  1.00  0.00           C  
ATOM   1897  CD  PRO C1724      24.786  29.325  29.503  1.00  0.00           C  
ATOM   1898  N   ALA C1725      23.161  32.515  28.751  1.00  0.00           N  
ATOM   1899  CA  ALA C1725      22.205  33.614  28.682  1.00  0.00           C  
ATOM   1900  C   ALA C1725      22.994  34.910  28.597  1.00  0.00           C  
ATOM   1901  O   ALA C1725      22.613  35.843  27.902  1.00  0.00           O  
ATOM   1902  CB  ALA C1725      21.316  33.625  29.914  1.00  0.00           C  
ATOM   1903  N   ARG C1756      24.107  34.952  29.313  1.00  0.00           N  
ATOM   1904  CA  ARG C1756      24.961  36.128  29.336  1.00  0.00           C  
ATOM   1905  C   ARG C1756      25.704  36.229  28.009  1.00  0.00           C  
ATOM   1906  O   ARG C1756      25.758  37.291  27.394  1.00  0.00           O  
ATOM   1907  CB  ARG C1756      25.949  36.012  30.499  1.00  0.00           C  
ATOM   1908  CG  ARG C1756      26.357  37.332  31.142  1.00  0.00           C  
ATOM   1909  CD  ARG C1756      26.815  37.091  32.589  1.00  0.00           C  
ATOM   1910  NE  ARG C1756      27.870  36.077  32.687  1.00  0.00           N  
ATOM   1911  CZ  ARG C1756      28.136  35.366  33.783  1.00  0.00           C  
ATOM   1912  NH1 ARG C1756      29.120  34.470  33.772  1.00  0.00           N  
ATOM   1913  NH2 ARG C1756      27.413  35.534  34.886  1.00  0.00           N  
ATOM   1914  N   VAL C1757      26.261  35.112  27.555  1.00  0.00           N  
ATOM   1915  CA  VAL C1757      27.003  35.112  26.304  1.00  0.00           C  
ATOM   1916  C   VAL C1757      26.109  35.558  25.157  1.00  0.00           C  
ATOM   1917  O   VAL C1757      26.538  36.301  24.280  1.00  0.00           O  
ATOM   1918  CB  VAL C1757      27.580  33.713  25.990  1.00  0.00           C  
ATOM   1919  CG1 VAL C1757      28.400  33.766  24.707  1.00  0.00           C  
ATOM   1920  CG2 VAL C1757      28.441  33.232  27.148  1.00  0.00           C  
ATOM   1921  N   GLN C1758      24.858  35.116  25.167  1.00  0.00           N  
ATOM   1922  CA  GLN C1758      23.932  35.497  24.103  1.00  0.00           C  
ATOM   1923  C   GLN C1758      23.635  36.989  24.147  1.00  0.00           C  
ATOM   1924  O   GLN C1758      23.603  37.663  23.113  1.00  0.00           O  
ATOM   1925  CB  GLN C1758      22.627  34.715  24.228  1.00  0.00           C  
ATOM   1926  CG  GLN C1758      21.645  35.012  23.112  1.00  0.00           C  
ATOM   1927  CD  GLN C1758      22.243  34.773  21.745  1.00  0.00           C  
ATOM   1928  OE1 GLN C1758      22.733  33.682  21.452  1.00  0.00           O  
ATOM   1929  NE2 GLN C1758      22.207  35.795  20.896  1.00  0.00           N  
ATOM   1930  N   ALA C1760      23.421  37.503  25.355  1.00  0.00           N  
ATOM   1931  CA  ALA C1760      23.124  38.916  25.544  1.00  0.00           C  
ATOM   1932  C   ALA C1760      24.296  39.785  25.111  1.00  0.00           C  
ATOM   1933  O   ALA C1760      24.104  40.879  24.574  1.00  0.00           O  
ATOM   1934  CB  ALA C1760      22.794  39.182  27.000  1.00  0.00           C  
ATOM   1935  N   LEU C1761      25.512  39.308  25.359  1.00  0.00           N  
ATOM   1936  CA  LEU C1761      26.689  40.069  24.971  1.00  0.00           C  
ATOM   1937  C   LEU C1761      26.765  40.048  23.460  1.00  0.00           C  
ATOM   1938  O   LEU C1761      27.094  41.051  22.826  1.00  0.00           O  
ATOM   1939  CB  LEU C1761      27.968  39.464  25.557  1.00  0.00           C  
ATOM   1940  CG  LEU C1761      28.378  39.884  26.971  1.00  0.00           C  
ATOM   1941  CD1 LEU C1761      28.152  41.382  27.142  1.00  0.00           C  
ATOM   1942  CD2 LEU C1761      27.585  39.130  27.993  1.00  0.00           C  
ATOM   1943  N   LYS C1762      26.453  38.890  22.896  1.00  0.00           N  
ATOM   1944  CA  LYS C1762      26.476  38.713  21.461  1.00  0.00           C  
ATOM   1945  C   LYS C1762      25.481  39.693  20.845  1.00  0.00           C  
ATOM   1946  O   LYS C1762      25.824  40.440  19.936  1.00  0.00           O  
ATOM   1947  CB  LYS C1762      26.115  37.259  21.121  1.00  0.00           C  
ATOM   1948  CG  LYS C1762      27.127  36.578  20.213  1.00  0.00           C  
ATOM   1949  CD  LYS C1762      26.923  35.077  20.147  1.00  0.00           C  
ATOM   1950  CE  LYS C1762      27.799  34.342  21.132  1.00  0.00           C  
ATOM   1951  NZ  LYS C1762      27.540  32.875  21.036  1.00  0.00           N  
ATOM   1952  N   ASP C1798      24.255  39.701  21.361  1.00  0.00           N  
ATOM   1953  CA  ASP C1798      23.219  40.606  20.865  1.00  0.00           C  
ATOM   1954  C   ASP C1798      23.731  42.042  20.852  1.00  0.00           C  
ATOM   1955  O   ASP C1798      23.950  42.640  19.793  1.00  0.00           O  
ATOM   1956  CB  ASP C1798      21.981  40.550  21.765  1.00  0.00           C  
ATOM   1957  CG  ASP C1798      21.339  39.182  21.804  1.00  0.00           C  
ATOM   1958  OD1 ASP C1798      20.467  38.969  22.679  1.00  0.00           O  
ATOM   1959  OD2 ASP C1798      21.697  38.326  20.965  1.00  0.00           O  
ATOM   1960  N   GLN C1799      23.912  42.587  22.050  1.00  0.00           N  
ATOM   1961  CA  GLN C1799      24.379  43.953  22.223  1.00  0.00           C  
ATOM   1962  C   GLN C1799      25.605  44.275  21.369  1.00  0.00           C  
ATOM   1963  O   GLN C1799      25.769  45.412  20.929  1.00  0.00           O  
ATOM   1964  CB  GLN C1799      24.701  44.211  23.702  1.00  0.00           C  
ATOM   1965  CG  GLN C1799      23.660  43.663  24.671  1.00  0.00           C  
ATOM   1966  CD  GLN C1799      24.025  43.902  26.127  1.00  0.00           C  
ATOM   1967  OE1 GLN C1799      23.759  44.971  26.680  1.00  0.00           O  
ATOM   1968  NE2 GLN C1799      24.647  42.910  26.751  1.00  0.00           N  
ATOM   1969  N   TYR C1800      26.460  43.285  21.125  1.00  0.00           N  
ATOM   1970  CA  TYR C1800      27.669  43.522  20.338  1.00  0.00           C  
ATOM   1971  C   TYR C1800      27.346  43.813  18.879  1.00  0.00           C  
ATOM   1972  O   TYR C1800      27.921  44.718  18.274  1.00  0.00           O  
ATOM   1973  CB  TYR C1800      28.614  42.320  20.417  1.00  0.00           C  
ATOM   1974  CG  TYR C1800      29.987  42.590  19.826  1.00  0.00           C  
ATOM   1975  CD1 TYR C1800      30.863  43.492  20.427  1.00  0.00           C  
ATOM   1976  CD2 TYR C1800      30.408  41.941  18.666  1.00  0.00           C  
ATOM   1977  CE1 TYR C1800      32.123  43.740  19.890  1.00  0.00           C  
ATOM   1978  CE2 TYR C1800      31.658  42.177  18.124  1.00  0.00           C  
ATOM   1979  CZ  TYR C1800      32.513  43.076  18.742  1.00  0.00           C  
ATOM   1980  OH  TYR C1800      33.772  43.279  18.221  1.00  0.00           O  
ATOM   1981  N   ARG C1801      26.433  43.035  18.310  1.00  0.00           N  
ATOM   1982  CA  ARG C1801      26.047  43.224  16.918  1.00  0.00           C  
ATOM   1983  C   ARG C1801      25.260  44.514  16.774  1.00  0.00           C  
ATOM   1984  O   ARG C1801      25.301  45.164  15.726  1.00  0.00           O  
ATOM   1985  CB  ARG C1801      25.187  42.062  16.441  1.00  0.00           C  
ATOM   1986  CG  ARG C1801      25.930  40.761  16.308  1.00  0.00           C  
ATOM   1987  CD  ARG C1801      24.947  39.613  16.366  1.00  0.00           C  
ATOM   1988  NE  ARG C1801      25.571  38.327  16.103  1.00  0.00           N  
ATOM   1989  CZ  ARG C1801      25.038  37.163  16.451  1.00  0.00           C  
ATOM   1990  NH1 ARG C1801      23.875  37.134  17.082  1.00  0.00           N  
ATOM   1991  NH2 ARG C1801      25.666  36.035  16.164  1.00  0.00           N  
ATOM   1992  N   ALA C1802      24.541  44.879  17.829  1.00  0.00           N  
ATOM   1993  CA  ALA C1802      23.745  46.096  17.808  1.00  0.00           C  
ATOM   1994  C   ALA C1802      24.664  47.304  17.710  1.00  0.00           C  
ATOM   1995  O   ALA C1802      24.822  47.895  16.641  1.00  0.00           O  
ATOM   1996  CB  ALA C1802      22.883  46.188  19.070  1.00  0.00           C  
ATOM   1997  N   GLY C1803      25.271  47.654  18.838  1.00  0.00           N  
ATOM   1998  CA  GLY C1803      26.168  48.790  18.899  1.00  0.00           C  
ATOM   1999  C   GLY C1803      26.170  49.309  20.319  1.00  0.00           C  
ATOM   2000  O   GLY C1803      25.215  49.073  21.070  1.00  0.00           O  
ATOM   2001  N   GLY C1808      27.235  50.004  20.702  1.00  0.00           N  
ATOM   2002  CA  GLY C1808      27.302  50.534  22.050  1.00  0.00           C  
ATOM   2003  C   GLY C1808      28.075  49.624  22.981  1.00  0.00           C  
ATOM   2004  O   GLY C1808      28.415  50.019  24.098  1.00  0.00           O  
ATOM   2005  N   LEU C1809      28.343  48.403  22.525  1.00  0.00           N  
ATOM   2006  CA  LEU C1809      29.095  47.435  23.318  1.00  0.00           C  
ATOM   2007  C   LEU C1809      30.486  47.323  22.707  1.00  0.00           C  
ATOM   2008  O   LEU C1809      30.671  46.658  21.691  1.00  0.00           O  
ATOM   2009  CB  LEU C1809      28.421  46.061  23.279  1.00  0.00           C  
ATOM   2010  CG  LEU C1809      28.552  45.166  24.521  1.00  0.00           C  
ATOM   2011  CD1 LEU C1809      29.942  45.298  25.131  1.00  0.00           C  
ATOM   2012  CD2 LEU C1809      27.500  45.573  25.544  1.00  0.00           C  
ATOM   2013  N   GLY C1810      31.464  47.982  23.315  1.00  0.00           N  
ATOM   2014  CA  GLY C1810      32.811  47.914  22.782  1.00  0.00           C  
ATOM   2015  C   GLY C1810      33.536  46.638  23.177  1.00  0.00           C  
ATOM   2016  O   GLY C1810      33.044  45.861  24.003  1.00  0.00           O  
ATOM   2017  N   ASP C1812      34.706  46.417  22.580  1.00  0.00           N  
ATOM   2018  CA  ASP C1812      35.499  45.237  22.881  1.00  0.00           C  
ATOM   2019  C   ASP C1812      35.933  45.263  24.343  1.00  0.00           C  
ATOM   2020  O   ASP C1812      36.131  44.218  24.955  1.00  0.00           O  
ATOM   2021  CB  ASP C1812      36.751  45.174  22.000  1.00  0.00           C  
ATOM   2022  CG  ASP C1812      36.435  45.091  20.520  1.00  0.00           C  
ATOM   2023  OD1 ASP C1812      35.330  44.638  20.159  1.00  0.00           O  
ATOM   2024  OD2 ASP C1812      37.318  45.462  19.715  1.00  0.00           O  
ATOM   2025  N   VAL C1813      36.080  46.463  24.898  1.00  0.00           N  
ATOM   2026  CA  VAL C1813      36.512  46.619  26.280  1.00  0.00           C  
ATOM   2027  C   VAL C1813      35.584  45.945  27.282  1.00  0.00           C  
ATOM   2028  O   VAL C1813      36.031  45.139  28.094  1.00  0.00           O  
ATOM   2029  CB  VAL C1813      36.656  48.104  26.656  1.00  0.00           C  
ATOM   2030  CG1 VAL C1813      37.181  48.231  28.093  1.00  0.00           C  
ATOM   2031  CG2 VAL C1813      37.601  48.786  25.682  1.00  0.00           C  
ATOM   2032  N   LYS C1814      34.296  46.277  27.235  1.00  0.00           N  
ATOM   2033  CA  LYS C1814      33.336  45.665  28.149  1.00  0.00           C  
ATOM   2034  C   LYS C1814      33.327  44.150  27.982  1.00  0.00           C  
ATOM   2035  O   LYS C1814      33.406  43.405  28.961  1.00  0.00           O  
ATOM   2036  CB  LYS C1814      31.921  46.211  27.907  1.00  0.00           C  
ATOM   2037  CG  LYS C1814      31.676  47.652  28.383  1.00  0.00           C  
ATOM   2038  CD  LYS C1814      31.842  47.818  29.905  1.00  0.00           C  
ATOM   2039  CE  LYS C1814      33.293  48.110  30.315  1.00  0.00           C  
ATOM   2040  NZ  LYS C1814      33.450  48.156  31.803  1.00  0.00           N  
ATOM   2041  N   VAL C1815      33.239  43.697  26.736  1.00  0.00           N  
ATOM   2042  CA  VAL C1815      33.198  42.270  26.429  1.00  0.00           C  
ATOM   2043  C   VAL C1815      34.404  41.505  26.963  1.00  0.00           C  
ATOM   2044  O   VAL C1815      34.260  40.439  27.565  1.00  0.00           O  
ATOM   2045  CB  VAL C1815      33.123  42.045  24.916  1.00  0.00           C  
ATOM   2046  CG1 VAL C1815      33.044  40.563  24.607  1.00  0.00           C  
ATOM   2047  CG2 VAL C1815      31.920  42.781  24.352  1.00  0.00           C  
ATOM   2048  N   LYS C1816      35.591  42.058  26.738  1.00  0.00           N  
ATOM   2049  CA  LYS C1816      36.823  41.436  27.187  1.00  0.00           C  
ATOM   2050  C   LYS C1816      36.938  41.461  28.703  1.00  0.00           C  
ATOM   2051  O   LYS C1816      37.476  40.530  29.313  1.00  0.00           O  
ATOM   2052  CB  LYS C1816      38.010  42.157  26.572  1.00  0.00           C  
ATOM   2053  CG  LYS C1816      38.092  42.047  25.055  1.00  0.00           C  
ATOM   2054  CD  LYS C1816      39.278  42.846  24.532  1.00  0.00           C  
ATOM   2055  CE  LYS C1816      39.670  42.410  23.123  1.00  0.00           C  
ATOM   2056  NZ  LYS C1816      40.952  43.035  22.702  1.00  0.00           N  
ATOM   2057  N   LYS C1817      36.439  42.533  29.307  1.00  0.00           N  
ATOM   2058  CA  LYS C1817      36.492  42.672  30.749  1.00  0.00           C  
ATOM   2059  C   LYS C1817      35.687  41.525  31.342  1.00  0.00           C  
ATOM   2060  O   LYS C1817      36.044  40.978  32.387  1.00  0.00           O  
ATOM   2061  CB  LYS C1817      35.900  44.018  31.176  1.00  0.00           C  
ATOM   2062  CG  LYS C1817      36.528  44.598  32.437  1.00  0.00           C  
ATOM   2063  CD  LYS C1817      38.037  44.809  32.258  1.00  0.00           C  
ATOM   2064  CE  LYS C1817      38.702  45.254  33.572  1.00  0.00           C  
ATOM   2065  NZ  LYS C1817      40.200  45.153  33.525  1.00  0.00           N  
ATOM   2066  N   HIS C1818      34.608  41.151  30.663  1.00  0.00           N  
ATOM   2067  CA  HIS C1818      33.788  40.058  31.147  1.00  0.00           C  
ATOM   2068  C   HIS C1818      34.508  38.742  30.898  1.00  0.00           C  
ATOM   2069  O   HIS C1818      34.438  37.824  31.725  1.00  0.00           O  
ATOM   2070  CB  HIS C1818      32.422  40.017  30.448  1.00  0.00           C  
ATOM   2071  CG  HIS C1818      31.590  38.833  30.847  1.00  0.00           C  
ATOM   2072  ND1 HIS C1818      31.136  37.900  29.939  1.00  0.00           N  
ATOM   2073  CD2 HIS C1818      31.172  38.404  32.061  1.00  0.00           C  
ATOM   2074  CE1 HIS C1818      30.479  36.949  30.579  1.00  0.00           C  
ATOM   2075  NE2 HIS C1818      30.486  37.231  31.868  1.00  0.00           N  
ATOM   2076  N   LEU C1819      35.185  38.642  29.757  1.00  0.00           N  
ATOM   2077  CA  LEU C1819      35.907  37.418  29.428  1.00  0.00           C  
ATOM   2078  C   LEU C1819      36.960  37.173  30.497  1.00  0.00           C  
ATOM   2079  O   LEU C1819      37.198  36.040  30.883  1.00  0.00           O  
ATOM   2080  CB  LEU C1819      36.594  37.520  28.060  1.00  0.00           C  
ATOM   2081  CG  LEU C1819      36.583  36.295  27.127  1.00  0.00           C  
ATOM   2082  CD1 LEU C1819      37.609  36.500  26.005  1.00  0.00           C  
ATOM   2083  CD2 LEU C1819      36.906  35.020  27.891  1.00  0.00           C  
ATOM   2084  N   ILE C1820      37.588  38.242  30.968  1.00  0.00           N  
ATOM   2085  CA  ILE C1820      38.618  38.131  31.990  1.00  0.00           C  
ATOM   2086  C   ILE C1820      38.038  37.532  33.267  1.00  0.00           C  
ATOM   2087  O   ILE C1820      38.674  36.697  33.911  1.00  0.00           O  
ATOM   2088  CB  ILE C1820      39.245  39.510  32.302  1.00  0.00           C  
ATOM   2089  CG1 ILE C1820      40.089  39.966  31.108  1.00  0.00           C  
ATOM   2090  CG2 ILE C1820      40.097  39.434  33.581  1.00  0.00           C  
ATOM   2091  CD1 ILE C1820      40.619  41.376  31.230  1.00  0.00           C  
ATOM   2092  N   ASP C1821      36.826  37.960  33.609  1.00  0.00           N  
ATOM   2093  CA  ASP C1821      36.113  37.483  34.789  1.00  0.00           C  
ATOM   2094  C   ASP C1821      35.776  36.001  34.660  1.00  0.00           C  
ATOM   2095  O   ASP C1821      35.906  35.239  35.621  1.00  0.00           O  
ATOM   2096  CB  ASP C1821      34.831  38.303  34.988  1.00  0.00           C  
ATOM   2097  CG  ASP C1821      35.095  39.649  35.643  1.00  0.00           C  
ATOM   2098  OD1 ASP C1821      34.167  40.486  35.686  1.00  0.00           O  
ATOM   2099  OD2 ASP C1821      36.231  39.866  36.129  1.00  0.00           O  
ATOM   2100  N   VAL C1822      35.345  35.588  33.474  1.00  0.00           N  
ATOM   2101  CA  VAL C1822      35.029  34.184  33.264  1.00  0.00           C  
ATOM   2102  C   VAL C1822      36.299  33.314  33.255  1.00  0.00           C  
ATOM   2103  O   VAL C1822      36.334  32.263  33.890  1.00  0.00           O  
ATOM   2104  CB  VAL C1822      34.240  33.976  31.945  1.00  0.00           C  
ATOM   2105  CG1 VAL C1822      34.658  34.992  30.912  1.00  0.00           C  
ATOM   2106  CG2 VAL C1822      34.495  32.591  31.405  1.00  0.00           C  
ATOM   2107  N   LEU C1823      37.344  33.744  32.552  1.00  0.00           N  
ATOM   2108  CA  LEU C1823      38.569  32.941  32.515  1.00  0.00           C  
ATOM   2109  C   LEU C1823      39.237  32.851  33.884  1.00  0.00           C  
ATOM   2110  O   LEU C1823      39.788  31.813  34.243  1.00  0.00           O  
ATOM   2111  CB  LEU C1823      39.558  33.486  31.473  1.00  0.00           C  
ATOM   2112  CG  LEU C1823      39.035  33.378  30.033  1.00  0.00           C  
ATOM   2113  CD1 LEU C1823      40.122  33.770  29.039  1.00  0.00           C  
ATOM   2114  CD2 LEU C1823      38.580  31.948  29.775  1.00  0.00           C  
ATOM   2115  N   ASN C1824      39.190  33.939  34.647  1.00  0.00           N  
ATOM   2116  CA  ASN C1824      39.776  33.942  35.982  1.00  0.00           C  
ATOM   2117  C   ASN C1824      39.000  32.977  36.894  1.00  0.00           C  
ATOM   2118  O   ASN C1824      39.560  32.404  37.816  1.00  0.00           O  
ATOM   2119  CB  ASN C1824      39.766  35.359  36.568  1.00  0.00           C  
ATOM   2120  CG  ASN C1824      41.070  36.108  36.324  1.00  0.00           C  
ATOM   2121  OD1 ASN C1824      41.583  36.162  35.204  1.00  0.00           O  
ATOM   2122  ND2 ASN C1824      41.616  36.692  37.380  1.00  0.00           N  
ATOM   2123  N   GLY C1825      37.715  32.786  36.627  1.00  0.00           N  
ATOM   2124  CA  GLY C1825      36.934  31.880  37.446  1.00  0.00           C  
ATOM   2125  C   GLY C1825      37.259  30.434  37.117  1.00  0.00           C  
ATOM   2126  O   GLY C1825      37.268  29.565  37.997  1.00  0.00           O  
ATOM   2127  N   VAL C1826      37.521  30.167  35.840  1.00  0.00           N  
ATOM   2128  CA  VAL C1826      37.859  28.812  35.408  1.00  0.00           C  
ATOM   2129  C   VAL C1826      39.297  28.492  35.801  1.00  0.00           C  
ATOM   2130  O   VAL C1826      39.601  27.383  36.231  1.00  0.00           O  
ATOM   2131  CB  VAL C1826      37.732  28.661  33.874  1.00  0.00           C  
ATOM   2132  CG1 VAL C1826      38.285  27.307  33.429  1.00  0.00           C  
ATOM   2133  CG2 VAL C1826      36.281  28.796  33.461  1.00  0.00           C  
ATOM   2134  N   LEU C1827      40.166  29.488  35.659  1.00  0.00           N  
ATOM   2135  CA  LEU C1827      41.591  29.364  35.952  1.00  0.00           C  
ATOM   2136  C   LEU C1827      41.978  29.441  37.419  1.00  0.00           C  
ATOM   2137  O   LEU C1827      42.891  28.742  37.852  1.00  0.00           O  
ATOM   2138  CB  LEU C1827      42.370  30.428  35.173  1.00  0.00           C  
ATOM   2139  CG  LEU C1827      43.035  29.937  33.888  1.00  0.00           C  
ATOM   2140  CD1 LEU C1827      42.036  29.121  33.083  1.00  0.00           C  
ATOM   2141  CD2 LEU C1827      43.576  31.120  33.080  1.00  0.00           C  
ATOM   2142  N   ALA C1828      41.295  30.289  38.176  1.00  0.00           N  
ATOM   2143  CA  ALA C1828      41.584  30.448  39.600  1.00  0.00           C  
ATOM   2144  C   ALA C1828      41.846  29.102  40.295  1.00  0.00           C  
ATOM   2145  O   ALA C1828      42.947  28.871  40.794  1.00  0.00           O  
ATOM   2146  CB  ALA C1828      40.437  31.215  40.287  1.00  0.00           C  
ATOM   2147  N   PRO C1829      40.857  28.192  40.325  1.00  0.00           N  
ATOM   2148  CA  PRO C1829      41.154  26.917  40.998  1.00  0.00           C  
ATOM   2149  C   PRO C1829      42.318  26.149  40.368  1.00  0.00           C  
ATOM   2150  O   PRO C1829      42.950  25.339  41.035  1.00  0.00           O  
ATOM   2151  CB  PRO C1829      39.838  26.146  40.907  1.00  0.00           C  
ATOM   2152  CG  PRO C1829      39.186  26.719  39.663  1.00  0.00           C  
ATOM   2153  CD  PRO C1829      39.495  28.199  39.769  1.00  0.00           C  
ATOM   2154  N   ILE C1830      42.612  26.404  39.092  1.00  0.00           N  
ATOM   2155  CA  ILE C1830      43.708  25.703  38.434  1.00  0.00           C  
ATOM   2156  C   ILE C1830      45.047  26.258  38.909  1.00  0.00           C  
ATOM   2157  O   ILE C1830      46.017  25.519  39.082  1.00  0.00           O  
ATOM   2158  CB  ILE C1830      43.593  25.800  36.882  1.00  0.00           C  
ATOM   2159  CG1 ILE C1830      42.376  24.999  36.410  1.00  0.00           C  
ATOM   2160  CG2 ILE C1830      44.863  25.242  36.223  1.00  0.00           C  
ATOM   2161  CD1 ILE C1830      42.073  25.106  34.921  1.00  0.00           C  
ATOM   2162  N   ARG C1831      45.087  27.565  39.136  1.00  0.00           N  
ATOM   2163  CA  ARG C1831      46.293  28.221  39.617  1.00  0.00           C  
ATOM   2164  C   ARG C1831      46.584  27.794  41.049  1.00  0.00           C  
ATOM   2165  O   ARG C1831      47.730  27.534  41.408  1.00  0.00           O  
ATOM   2166  CB  ARG C1831      46.119  29.736  39.602  1.00  0.00           C  
ATOM   2167  CG  ARG C1831      46.093  30.353  38.239  1.00  0.00           C  
ATOM   2168  CD  ARG C1831      46.070  31.869  38.362  1.00  0.00           C  
ATOM   2169  NE  ARG C1831      45.578  32.450  37.133  1.00  0.00           N  
ATOM   2170  CZ  ARG C1831      44.352  32.920  36.980  1.00  0.00           C  
ATOM   2171  NH1 ARG C1831      43.496  32.889  37.993  1.00  0.00           N  
ATOM   2172  NH2 ARG C1831      43.973  33.386  35.796  1.00  0.00           N  
ATOM   2173  N   THR C1832      45.542  27.732  41.871  1.00  0.00           N  
ATOM   2174  CA  THR C1832      45.732  27.351  43.267  1.00  0.00           C  
ATOM   2175  C   THR C1832      46.333  25.949  43.386  1.00  0.00           C  
ATOM   2176  O   THR C1832      47.334  25.764  44.065  1.00  0.00           O  
ATOM   2177  CB  THR C1832      44.404  27.429  44.063  1.00  0.00           C  
ATOM   2178  OG1 THR C1832      43.526  26.379  43.642  1.00  0.00           O  
ATOM   2179  CG2 THR C1832      43.722  28.761  43.832  1.00  0.00           C  
ATOM   2180  N   ARG C1833      45.739  24.962  42.723  1.00  0.00           N  
ATOM   2181  CA  ARG C1833      46.283  23.602  42.782  1.00  0.00           C  
ATOM   2182  C   ARG C1833      47.688  23.590  42.184  1.00  0.00           C  
ATOM   2183  O   ARG C1833      48.587  22.903  42.678  1.00  0.00           O  
ATOM   2184  CB  ARG C1833      45.395  22.618  42.019  1.00  0.00           C  
ATOM   2185  CG  ARG C1833      44.161  22.155  42.795  1.00  0.00           C  
ATOM   2186  CD  ARG C1833      43.508  20.989  42.082  1.00  0.00           C  
ATOM   2187  NE  ARG C1833      43.066  21.396  40.756  1.00  0.00           N  
ATOM   2188  CZ  ARG C1833      41.898  21.965  40.497  1.00  0.00           C  
ATOM   2189  NH1 ARG C1833      41.591  22.316  39.261  1.00  0.00           N  
ATOM   2190  NH2 ARG C1833      41.022  22.149  41.465  1.00  0.00           N  
ATOM   2191  N   ARG C1834      47.887  24.363  41.123  1.00  0.00           N  
ATOM   2192  CA  ARG C1834      49.202  24.409  40.516  1.00  0.00           C  
ATOM   2193  C   ARG C1834      50.195  24.927  41.536  1.00  0.00           C  
ATOM   2194  O   ARG C1834      51.246  24.325  41.734  1.00  0.00           O  
ATOM   2195  CB  ARG C1834      49.227  25.322  39.297  1.00  0.00           C  
ATOM   2196  CG  ARG C1834      50.566  25.283  38.599  1.00  0.00           C  
ATOM   2197  CD  ARG C1834      50.790  26.472  37.691  1.00  0.00           C  
ATOM   2198  NE  ARG C1834      51.945  26.232  36.839  1.00  0.00           N  
ATOM   2199  CZ  ARG C1834      51.933  25.399  35.807  1.00  0.00           C  
ATOM   2200  NH1 ARG C1834      53.027  25.218  35.084  1.00  0.00           N  
ATOM   2201  NH2 ARG C1834      50.816  24.765  35.493  1.00  0.00           N  
ATOM   2202  N   ALA C1835      49.863  26.051  42.176  1.00  0.00           N  
ATOM   2203  CA  ALA C1835      50.750  26.636  43.182  1.00  0.00           C  
ATOM   2204  C   ALA C1835      51.036  25.589  44.254  1.00  0.00           C  
ATOM   2205  O   ALA C1835      52.176  25.391  44.657  1.00  0.00           O  
ATOM   2206  CB  ALA C1835      50.110  27.885  43.810  1.00  0.00           C  
ATOM   2207  N   GLU C1836      50.000  24.902  44.706  1.00  0.00           N  
ATOM   2208  CA  GLU C1836      50.205  23.882  45.722  1.00  0.00           C  
ATOM   2209  C   GLU C1836      51.260  22.859  45.296  1.00  0.00           C  
ATOM   2210  O   GLU C1836      52.243  22.628  46.011  1.00  0.00           O  
ATOM   2211  CB  GLU C1836      48.891  23.176  46.038  1.00  0.00           C  
ATOM   2212  CG  GLU C1836      48.153  23.764  47.226  1.00  0.00           C  
ATOM   2213  CD  GLU C1836      47.211  22.746  47.817  1.00  0.00           C  
ATOM   2214  OE1 GLU C1836      46.875  22.841  49.017  1.00  0.00           O  
ATOM   2215  OE2 GLU C1836      46.810  21.839  47.041  1.00  0.00           O  
ATOM   2216  N   TYR C1837      51.075  22.264  44.122  1.00  0.00           N  
ATOM   2217  CA  TYR C1837      52.027  21.276  43.650  1.00  0.00           C  
ATOM   2218  C   TYR C1837      53.426  21.854  43.458  1.00  0.00           C  
ATOM   2219  O   TYR C1837      54.387  21.125  43.231  1.00  0.00           O  
ATOM   2220  CB  TYR C1837      51.496  20.606  42.386  1.00  0.00           C  
ATOM   2221  CG  TYR C1837      50.503  19.509  42.703  1.00  0.00           C  
ATOM   2222  CD1 TYR C1837      50.936  18.267  43.171  1.00  0.00           C  
ATOM   2223  CD2 TYR C1837      49.132  19.723  42.585  1.00  0.00           C  
ATOM   2224  CE1 TYR C1837      50.022  17.254  43.512  1.00  0.00           C  
ATOM   2225  CE2 TYR C1837      48.205  18.720  42.925  1.00  0.00           C  
ATOM   2226  CZ  TYR C1837      48.664  17.489  43.385  1.00  0.00           C  
ATOM   2227  OH  TYR C1837      47.771  16.493  43.693  1.00  0.00           O  
ATOM   2228  N   GLU C1838      53.541  23.170  43.591  1.00  0.00           N  
ATOM   2229  CA  GLU C1838      54.839  23.828  43.474  1.00  0.00           C  
ATOM   2230  C   GLU C1838      55.541  23.792  44.829  1.00  0.00           C  
ATOM   2231  O   GLU C1838      56.768  23.846  44.895  1.00  0.00           O  
ATOM   2232  CB  GLU C1838      54.666  25.275  43.036  1.00  0.00           C  
ATOM   2233  CG  GLU C1838      53.683  25.450  41.923  1.00  0.00           C  
ATOM   2234  CD  GLU C1838      54.285  26.111  40.713  1.00  0.00           C  
ATOM   2235  OE1 GLU C1838      55.213  25.517  40.122  1.00  0.00           O  
ATOM   2236  OE2 GLU C1838      53.832  27.221  40.354  1.00  0.00           O  
ATOM   2237  N   ARG C1839      54.756  23.715  45.902  1.00  0.00           N  
ATOM   2238  CA  ARG C1839      55.307  23.654  47.260  1.00  0.00           C  
ATOM   2239  C   ARG C1839      55.710  22.215  47.530  1.00  0.00           C  
ATOM   2240  O   ARG C1839      56.724  21.943  48.172  1.00  0.00           O  
ATOM   2241  CB  ARG C1839      54.255  24.032  48.311  1.00  0.00           C  
ATOM   2242  CG  ARG C1839      53.463  25.267  48.003  1.00  0.00           C  
ATOM   2243  CD  ARG C1839      54.362  26.462  47.995  1.00  0.00           C  
ATOM   2244  NE  ARG C1839      53.687  27.621  47.435  1.00  0.00           N  
ATOM   2245  CZ  ARG C1839      54.273  28.797  47.238  1.00  0.00           C  
ATOM   2246  NH1 ARG C1839      55.552  28.965  47.565  1.00  0.00           N  
ATOM   2247  NH2 ARG C1839      53.585  29.804  46.710  1.00  0.00           N  
ATOM   2248  N   ASP C1840      54.877  21.309  47.029  1.00  0.00           N  
ATOM   2249  CA  ASP C1840      55.038  19.878  47.199  1.00  0.00           C  
ATOM   2250  C   ASP C1840      55.537  19.251  45.892  1.00  0.00           C  
ATOM   2251  O   ASP C1840      54.834  18.471  45.252  1.00  0.00           O  
ATOM   2252  CB  ASP C1840      53.679  19.302  47.592  1.00  0.00           C  
ATOM   2253  CG  ASP C1840      53.770  17.918  48.174  1.00  0.00           C  
ATOM   2254  OD1 ASP C1840      54.856  17.316  48.116  1.00  0.00           O  
ATOM   2255  OD2 ASP C1840      52.738  17.434  48.684  1.00  0.00           O  
ATOM   2256  N   PRO C1841      56.771  19.581  45.486  1.00  0.00           N  
ATOM   2257  CA  PRO C1841      57.350  19.047  44.249  1.00  0.00           C  
ATOM   2258  C   PRO C1841      57.451  17.515  44.220  1.00  0.00           C  
ATOM   2259  O   PRO C1841      57.298  16.903  43.164  1.00  0.00           O  
ATOM   2260  CB  PRO C1841      58.708  19.750  44.177  1.00  0.00           C  
ATOM   2261  CG  PRO C1841      59.067  19.932  45.618  1.00  0.00           C  
ATOM   2262  CD  PRO C1841      57.771  20.346  46.251  1.00  0.00           C  
ATOM   2263  N   ASP C1842      57.692  16.900  45.377  1.00  0.00           N  
ATOM   2264  CA  ASP C1842      57.784  15.444  45.457  1.00  0.00           C  
ATOM   2265  C   ASP C1842      56.452  14.829  45.018  1.00  0.00           C  
ATOM   2266  O   ASP C1842      56.421  13.764  44.396  1.00  0.00           O  
ATOM   2267  CB  ASP C1842      58.115  14.981  46.892  1.00  0.00           C  
ATOM   2268  CG  ASP C1842      59.456  15.509  47.398  1.00  0.00           C  
ATOM   2269  OD1 ASP C1842      60.373  15.739  46.583  1.00  0.00           O  
ATOM   2270  OD2 ASP C1842      59.607  15.671  48.626  1.00  0.00           O  
ATOM   2271  N   ALA C1843      55.355  15.505  45.350  1.00  0.00           N  
ATOM   2272  CA  ALA C1843      54.028  15.024  44.987  1.00  0.00           C  
ATOM   2273  C   ALA C1843      53.897  14.843  43.465  1.00  0.00           C  
ATOM   2274  O   ALA C1843      53.299  13.861  43.011  1.00  0.00           O  
ATOM   2275  CB  ALA C1843      52.966  15.983  45.505  1.00  0.00           C  
ATOM   2276  N   VAL C1844      54.454  15.774  42.685  1.00  0.00           N  
ATOM   2277  CA  VAL C1844      54.375  15.680  41.220  1.00  0.00           C  
ATOM   2278  C   VAL C1844      55.181  14.470  40.739  1.00  0.00           C  
ATOM   2279  O   VAL C1844      54.700  13.665  39.943  1.00  0.00           O  
ATOM   2280  CB  VAL C1844      54.931  16.957  40.522  1.00  0.00           C  
ATOM   2281  CG1 VAL C1844      54.699  16.879  39.015  1.00  0.00           C  
ATOM   2282  CG2 VAL C1844      54.271  18.190  41.089  1.00  0.00           C  
ATOM   2283  N   LEU C1845      56.405  14.336  41.236  1.00  0.00           N  
ATOM   2284  CA  LEU C1845      57.264  13.221  40.851  1.00  0.00           C  
ATOM   2285  C   LEU C1845      56.583  11.898  41.244  1.00  0.00           C  
ATOM   2286  O   LEU C1845      56.620  10.915  40.502  1.00  0.00           O  
ATOM   2287  CB  LEU C1845      58.621  13.339  41.555  1.00  0.00           C  
ATOM   2288  CG  LEU C1845      59.938  13.071  40.805  1.00  0.00           C  
ATOM   2289  CD1 LEU C1845      60.825  12.297  41.758  1.00  0.00           C  
ATOM   2290  CD2 LEU C1845      59.736  12.273  39.513  1.00  0.00           C  
ATOM   2291  N   ARG C1846      55.957  11.882  42.416  1.00  0.00           N  
ATOM   2292  CA  ARG C1846      55.263  10.691  42.877  1.00  0.00           C  
ATOM   2293  C   ARG C1846      54.168  10.320  41.871  1.00  0.00           C  
ATOM   2294  O   ARG C1846      54.005   9.152  41.521  1.00  0.00           O  
ATOM   2295  CB  ARG C1846      54.669  10.946  44.276  1.00  0.00           C  
ATOM   2296  CG  ARG C1846      55.101   9.943  45.334  1.00  0.00           C  
ATOM   2297  CD  ARG C1846      54.685  10.356  46.750  1.00  0.00           C  
ATOM   2298  NE  ARG C1846      53.310  10.847  46.791  1.00  0.00           N  
ATOM   2299  CZ  ARG C1846      52.964  12.014  47.329  1.00  0.00           C  
ATOM   2300  NH1 ARG C1846      53.900  12.785  47.865  1.00  0.00           N  
ATOM   2301  NH2 ARG C1846      51.694  12.417  47.325  1.00  0.00           N  
ATOM   2302  N   PHE C1847      53.429  11.324  41.410  1.00  0.00           N  
ATOM   2303  CA  PHE C1847      52.349  11.140  40.432  1.00  0.00           C  
ATOM   2304  C   PHE C1847      52.831  10.393  39.187  1.00  0.00           C  
ATOM   2305  O   PHE C1847      52.156   9.465  38.718  1.00  0.00           O  
ATOM   2306  CB  PHE C1847      51.795  12.517  40.022  1.00  0.00           C  
ATOM   2307  CG  PHE C1847      50.715  12.479  38.958  1.00  0.00           C  
ATOM   2308  CD1 PHE C1847      50.750  13.383  37.895  1.00  0.00           C  
ATOM   2309  CD2 PHE C1847      49.638  11.614  39.056  1.00  0.00           C  
ATOM   2310  CE1 PHE C1847      49.724  13.432  36.955  1.00  0.00           C  
ATOM   2311  CE2 PHE C1847      48.603  11.650  38.126  1.00  0.00           C  
ATOM   2312  CZ  PHE C1847      48.643  12.558  37.070  1.00  0.00           C  
ATOM   2313  N   VAL C1848      53.989  10.798  38.660  1.00  0.00           N  
ATOM   2314  CA  VAL C1848      54.551  10.184  37.461  1.00  0.00           C  
ATOM   2315  C   VAL C1848      55.281   8.860  37.661  1.00  0.00           C  
ATOM   2316  O   VAL C1848      55.153   7.957  36.832  1.00  0.00           O  
ATOM   2317  CB  VAL C1848      55.521  11.132  36.712  1.00  0.00           C  
ATOM   2318  CG1 VAL C1848      54.770  12.305  36.159  1.00  0.00           C  
ATOM   2319  CG2 VAL C1848      56.615  11.603  37.630  1.00  0.00           C  
ATOM   2320  N   THR C1991      56.045   8.735  38.739  1.00  0.00           N  
ATOM   2321  CA  THR C1991      56.771   7.490  38.981  1.00  0.00           C  
ATOM   2322  C   THR C1991      55.813   6.341  39.298  1.00  0.00           C  
ATOM   2323  O   THR C1991      56.026   5.199  38.891  1.00  0.00           O  
ATOM   2324  CB  THR C1991      57.760   7.626  40.152  1.00  0.00           C  
ATOM   2325  OG1 THR C1991      57.036   7.865  41.360  1.00  0.00           O  
ATOM   2326  CG2 THR C1991      58.704   8.785  39.920  1.00  0.00           C  
ATOM   2327  N   GLU C1992      54.739   6.652  39.998  1.00  0.00           N  
ATOM   2328  CA  GLU C1992      53.789   5.615  40.360  1.00  0.00           C  
ATOM   2329  C   GLU C1992      52.930   5.188  39.162  1.00  0.00           C  
ATOM   2330  O   GLU C1992      52.732   3.987  38.937  1.00  0.00           O  
ATOM   2331  CB  GLU C1992      52.903   6.099  41.501  1.00  0.00           C  
ATOM   2332  CG  GLU C1992      52.214   4.982  42.218  1.00  0.00           C  
ATOM   2333  CD  GLU C1992      52.643   4.824  43.659  1.00  0.00           C  
ATOM   2334  OE1 GLU C1992      51.738   4.691  44.498  1.00  0.00           O  
ATOM   2335  OE2 GLU C1992      53.859   4.831  43.961  1.00  0.00           O  
ATOM   2336  N   GLY C1993      52.418   6.170  38.412  1.00  0.00           N  
ATOM   2337  CA  GLY C1993      51.606   5.870  37.245  1.00  0.00           C  
ATOM   2338  C   GLY C1993      52.449   5.064  36.276  1.00  0.00           C  
ATOM   2339  O   GLY C1993      52.003   4.059  35.728  1.00  0.00           O  
ATOM   2340  N   THR C1994      53.685   5.504  36.080  1.00  0.00           N  
ATOM   2341  CA  THR C1994      54.599   4.816  35.189  1.00  0.00           C  
ATOM   2342  C   THR C1994      54.763   3.345  35.557  1.00  0.00           C  
ATOM   2343  O   THR C1994      54.713   2.476  34.677  1.00  0.00           O  
ATOM   2344  CB  THR C1994      55.973   5.476  35.205  1.00  0.00           C  
ATOM   2345  OG1 THR C1994      55.856   6.801  34.675  1.00  0.00           O  
ATOM   2346  CG2 THR C1994      56.963   4.674  34.376  1.00  0.00           C  
ATOM   2347  N   ALA C2011      54.965   3.070  36.846  1.00  0.00           N  
ATOM   2348  CA  ALA C2011      55.135   1.697  37.323  1.00  0.00           C  
ATOM   2349  C   ALA C2011      53.894   0.892  36.991  1.00  0.00           C  
ATOM   2350  O   ALA C2011      53.998  -0.210  36.466  1.00  0.00           O  
ATOM   2351  CB  ALA C2011      55.405   1.675  38.838  1.00  0.00           C  
ATOM   2352  N   ARG C2012      52.716   1.436  37.283  1.00  0.00           N  
ATOM   2353  CA  ARG C2012      51.483   0.725  36.957  1.00  0.00           C  
ATOM   2354  C   ARG C2012      51.428   0.499  35.461  1.00  0.00           C  
ATOM   2355  O   ARG C2012      51.176  -0.615  35.009  1.00  0.00           O  
ATOM   2356  CB  ARG C2012      50.240   1.515  37.377  1.00  0.00           C  
ATOM   2357  CG  ARG C2012      49.000   1.268  36.477  1.00  0.00           C  
ATOM   2358  CD  ARG C2012      47.783   0.750  37.253  1.00  0.00           C  
ATOM   2359  NE  ARG C2012      47.662  -0.704  37.184  1.00  0.00           N  
ATOM   2360  CZ  ARG C2012      46.676  -1.334  36.556  1.00  0.00           C  
ATOM   2361  NH1 ARG C2012      45.729  -0.633  35.954  1.00  0.00           N  
ATOM   2362  NH2 ARG C2012      46.643  -2.660  36.517  1.00  0.00           N  
ATOM   2363  N   GLY C2013      51.689   1.561  34.699  1.00  0.00           N  
ATOM   2364  CA  GLY C2013      51.641   1.478  33.250  1.00  0.00           C  
ATOM   2365  C   GLY C2013      52.616   0.474  32.677  1.00  0.00           C  
ATOM   2366  O   GLY C2013      52.288  -0.299  31.773  1.00  0.00           O  
ATOM   2367  N   ARG C2014      53.822   0.501  33.215  1.00  0.00           N  
ATOM   2368  CA  ARG C2014      54.877  -0.393  32.795  1.00  0.00           C  
ATOM   2369  C   ARG C2014      54.376  -1.837  32.957  1.00  0.00           C  
ATOM   2370  O   ARG C2014      54.498  -2.666  32.052  1.00  0.00           O  
ATOM   2371  CB  ARG C2014      56.099  -0.133  33.681  1.00  0.00           C  
ATOM   2372  CG  ARG C2014      57.419   0.017  32.944  1.00  0.00           C  
ATOM   2373  CD  ARG C2014      57.917  -1.326  32.497  1.00  0.00           C  
ATOM   2374  NE  ARG C2014      59.282  -1.298  31.999  1.00  0.00           N  
ATOM   2375  CZ  ARG C2014      59.987  -2.393  31.750  1.00  0.00           C  
ATOM   2376  NH1 ARG C2014      59.436  -3.585  31.962  1.00  0.00           N  
ATOM   2377  NH2 ARG C2014      61.235  -2.305  31.303  1.00  0.00           N  
ATOM   2378  N   GLU C2015      53.773  -2.119  34.109  1.00  0.00           N  
ATOM   2379  CA  GLU C2015      53.265  -3.448  34.415  1.00  0.00           C  
ATOM   2380  C   GLU C2015      52.184  -3.863  33.443  1.00  0.00           C  
ATOM   2381  O   GLU C2015      52.130  -5.023  33.040  1.00  0.00           O  
ATOM   2382  CB  GLU C2015      52.694  -3.490  35.845  1.00  0.00           C  
ATOM   2383  CG  GLU C2015      51.922  -4.767  36.148  1.00  0.00           C  
ATOM   2384  CD  GLU C2015      52.773  -6.022  36.206  1.00  0.00           C  
ATOM   2385  OE1 GLU C2015      52.193  -7.122  36.187  1.00  0.00           O  
ATOM   2386  OE2 GLU C2015      54.002  -5.925  36.340  1.00  0.00           O  
ATOM   2387  N   VAL C2016      51.291  -2.939  33.098  1.00  0.00           N  
ATOM   2388  CA  VAL C2016      50.224  -3.280  32.170  1.00  0.00           C  
ATOM   2389  C   VAL C2016      50.806  -3.623  30.804  1.00  0.00           C  
ATOM   2390  O   VAL C2016      50.385  -4.603  30.187  1.00  0.00           O  
ATOM   2391  CB  VAL C2016      49.198  -2.135  32.004  1.00  0.00           C  
ATOM   2392  CG1 VAL C2016      48.331  -2.382  30.768  1.00  0.00           C  
ATOM   2393  CG2 VAL C2016      48.329  -2.045  33.246  1.00  0.00           C  
ATOM   2394  N   ALA C2017      51.762  -2.818  30.345  1.00  0.00           N  
ATOM   2395  CA  ALA C2017      52.412  -3.037  29.054  1.00  0.00           C  
ATOM   2396  C   ALA C2017      53.205  -4.353  29.054  1.00  0.00           C  
ATOM   2397  O   ALA C2017      53.258  -5.049  28.052  1.00  0.00           O  
ATOM   2398  CB  ALA C2017      53.346  -1.840  28.706  1.00  0.00           C  
ATOM   2399  N   ALA C2018      53.826  -4.700  30.173  1.00  0.00           N  
ATOM   2400  CA  ALA C2018      54.578  -5.954  30.223  1.00  0.00           C  
ATOM   2401  C   ALA C2018      53.613  -7.118  30.006  1.00  0.00           C  
ATOM   2402  O   ALA C2018      53.937  -8.118  29.352  1.00  0.00           O  
ATOM   2403  CB  ALA C2018      55.249  -6.117  31.551  1.00  0.00           C  
ATOM   2404  N   GLN C2019      52.416  -6.980  30.548  1.00  0.00           N  
ATOM   2405  CA  GLN C2019      51.424  -8.025  30.431  1.00  0.00           C  
ATOM   2406  C   GLN C2019      51.013  -8.216  28.984  1.00  0.00           C  
ATOM   2407  O   GLN C2019      50.944  -9.334  28.498  1.00  0.00           O  
ATOM   2408  CB  GLN C2019      50.236  -7.689  31.345  1.00  0.00           C  
ATOM   2409  CG  GLN C2019      49.612  -8.934  31.976  1.00  0.00           C  
ATOM   2410  CD  GLN C2019      50.615  -9.791  32.721  1.00  0.00           C  
ATOM   2411  OE1 GLN C2019      50.396 -10.151  33.869  1.00  0.00           O  
ATOM   2412  NE2 GLN C2019      51.685 -10.176  32.051  1.00  0.00           N  
ATOM   2413  N   THR C2020      50.750  -7.117  28.297  1.00  0.00           N  
ATOM   2414  CA  THR C2020      50.363  -7.203  26.899  1.00  0.00           C  
ATOM   2415  C   THR C2020      51.496  -7.786  26.047  1.00  0.00           C  
ATOM   2416  O   THR C2020      51.281  -8.684  25.246  1.00  0.00           O  
ATOM   2417  CB  THR C2020      49.957  -5.830  26.347  1.00  0.00           C  
ATOM   2418  OG1 THR C2020      48.970  -5.242  27.212  1.00  0.00           O  
ATOM   2419  CG2 THR C2020      49.351  -5.989  24.956  1.00  0.00           C  
ATOM   2420  N   LEU C2021      52.716  -7.293  26.226  1.00  0.00           N  
ATOM   2421  CA  LEU C2021      53.831  -7.831  25.460  1.00  0.00           C  
ATOM   2422  C   LEU C2021      53.959  -9.341  25.671  1.00  0.00           C  
ATOM   2423  O   LEU C2021      54.330 -10.063  24.748  1.00  0.00           O  
ATOM   2424  CB  LEU C2021      55.139  -7.132  25.834  1.00  0.00           C  
ATOM   2425  CG  LEU C2021      55.495  -5.928  24.949  1.00  0.00           C  
ATOM   2426  CD1 LEU C2021      55.835  -6.411  23.551  1.00  0.00           C  
ATOM   2427  CD2 LEU C2021      54.320  -4.944  24.911  1.00  0.00           C  
ATOM   2428  N   GLY C2022      53.657  -9.814  26.882  1.00  0.00           N  
ATOM   2429  CA  GLY C2022      53.730 -11.239  27.149  1.00  0.00           C  
ATOM   2430  C   GLY C2022      52.815 -11.970  26.183  1.00  0.00           C  
ATOM   2431  O   GLY C2022      53.233 -12.914  25.509  1.00  0.00           O  
ATOM   2432  N   GLN C2023      51.559 -11.541  26.106  1.00  0.00           N  
ATOM   2433  CA  GLN C2023      50.622 -12.180  25.187  1.00  0.00           C  
ATOM   2434  C   GLN C2023      51.103 -11.983  23.747  1.00  0.00           C  
ATOM   2435  O   GLN C2023      51.001 -12.882  22.911  1.00  0.00           O  
ATOM   2436  CB  GLN C2023      49.217 -11.597  25.371  1.00  0.00           C  
ATOM   2437  CG  GLN C2023      48.582 -11.928  26.713  1.00  0.00           C  
ATOM   2438  CD  GLN C2023      47.480 -12.992  26.598  1.00  0.00           C  
ATOM   2439  OE1 GLN C2023      46.334 -12.689  26.242  1.00  0.00           O  
ATOM   2440  NE2 GLN C2023      47.832 -14.242  26.881  1.00  0.00           N  
ATOM   2441  N   VAL C2024      51.639 -10.801  23.460  1.00  0.00           N  
ATOM   2442  CA  VAL C2024      52.140 -10.510  22.132  1.00  0.00           C  
ATOM   2443  C   VAL C2024      53.282 -11.451  21.743  1.00  0.00           C  
ATOM   2444  O   VAL C2024      53.257 -12.042  20.665  1.00  0.00           O  
ATOM   2445  CB  VAL C2024      52.608  -9.039  22.034  1.00  0.00           C  
ATOM   2446  CG1 VAL C2024      53.515  -8.851  20.833  1.00  0.00           C  
ATOM   2447  CG2 VAL C2024      51.391  -8.133  21.918  1.00  0.00           C  
ATOM   2448  N   ARG C2025      54.279 -11.598  22.614  1.00  0.00           N  
ATOM   2449  CA  ARG C2025      55.407 -12.479  22.310  1.00  0.00           C  
ATOM   2450  C   ARG C2025      54.975 -13.948  22.122  1.00  0.00           C  
ATOM   2451  O   ARG C2025      55.555 -14.675  21.305  1.00  0.00           O  
ATOM   2452  CB  ARG C2025      56.472 -12.382  23.406  1.00  0.00           C  
ATOM   2453  CG  ARG C2025      56.981 -10.965  23.646  1.00  0.00           C  
ATOM   2454  CD  ARG C2025      58.263 -10.917  24.476  1.00  0.00           C  
ATOM   2455  NE  ARG C2025      58.548  -9.559  24.942  1.00  0.00           N  
ATOM   2456  CZ  ARG C2025      58.247  -9.109  26.156  1.00  0.00           C  
ATOM   2457  NH1 ARG C2025      57.657  -9.914  27.019  1.00  0.00           N  
ATOM   2458  NH2 ARG C2025      58.532  -7.859  26.514  1.00  0.00           N  
ATOM   2459  N   ARG C2026      53.952 -14.382  22.856  1.00  0.00           N  
ATOM   2460  CA  ARG C2026      53.488 -15.759  22.727  1.00  0.00           C  
ATOM   2461  C   ARG C2026      52.678 -15.909  21.441  1.00  0.00           C  
ATOM   2462  O   ARG C2026      52.826 -16.890  20.707  1.00  0.00           O  
ATOM   2463  CB  ARG C2026      52.620 -16.152  23.926  1.00  0.00           C  
ATOM   2464  CG  ARG C2026      51.843 -17.432  23.691  1.00  0.00           C  
ATOM   2465  CD  ARG C2026      50.620 -17.550  24.605  1.00  0.00           C  
ATOM   2466  NE  ARG C2026      49.676 -18.561  24.124  1.00  0.00           N  
ATOM   2467  CZ  ARG C2026      48.358 -18.485  24.294  1.00  0.00           C  
ATOM   2468  NH1 ARG C2026      47.847 -17.436  24.938  1.00  0.00           N  
ATOM   2469  NH2 ARG C2026      47.551 -19.436  23.810  1.00  0.00           N  
ATOM   2470  N   ALA C2027      51.819 -14.928  21.180  1.00  0.00           N  
ATOM   2471  CA  ALA C2027      50.984 -14.930  19.991  1.00  0.00           C  
ATOM   2472  C   ALA C2027      51.851 -14.946  18.736  1.00  0.00           C  
ATOM   2473  O   ALA C2027      51.481 -15.545  17.729  1.00  0.00           O  
ATOM   2474  CB  ALA C2027      50.067 -13.693  19.990  1.00  0.00           C  
ATOM   2475  N   MET C2039      53.006 -14.292  18.800  1.00  0.00           N  
ATOM   2476  CA  MET C2039      53.912 -14.223  17.643  1.00  0.00           C  
ATOM   2477  C   MET C2039      54.864 -15.404  17.502  1.00  0.00           C  
ATOM   2478  O   MET C2039      55.711 -15.428  16.594  1.00  0.00           O  
ATOM   2479  CB  MET C2039      54.752 -12.950  17.699  1.00  0.00           C  
ATOM   2480  CG  MET C2039      53.957 -11.672  17.569  1.00  0.00           C  
ATOM   2481  SD  MET C2039      55.060 -10.266  17.485  1.00  0.00           S  
ATOM   2482  CE  MET C2039      55.702 -10.443  15.841  1.00  0.00           C  
ATOM   2483  N   ARG C2040      54.730 -16.370  18.407  1.00  0.00           N  
ATOM   2484  CA  ARG C2040      55.576 -17.553  18.404  1.00  0.00           C  
ATOM   2485  C   ARG C2040      57.061 -17.201  18.461  1.00  0.00           C  
ATOM   2486  O   ARG C2040      57.889 -17.902  17.877  1.00  0.00           O  
ATOM   2487  CB  ARG C2040      55.312 -18.414  17.158  1.00  0.00           C  
ATOM   2488  CG  ARG C2040      53.870 -18.890  16.972  1.00  0.00           C  
ATOM   2489  CD  ARG C2040      53.304 -19.511  18.225  1.00  0.00           C  
ATOM   2490  NE  ARG C2040      54.218 -20.489  18.808  1.00  0.00           N  
ATOM   2491  CZ  ARG C2040      54.605 -21.611  18.210  1.00  0.00           C  
ATOM   2492  NH1 ARG C2040      54.154 -21.907  16.995  1.00  0.00           N  
ATOM   2493  NH2 ARG C2040      55.456 -22.426  18.823  1.00  0.00           N  
ATOM   2494  N   LEU C2041      57.412 -16.130  19.162  1.00  0.00           N  
ATOM   2495  CA  LEU C2041      58.819 -15.759  19.253  1.00  0.00           C  
ATOM   2496  C   LEU C2041      59.551 -16.828  20.036  1.00  0.00           C  
ATOM   2497  O   LEU C2041      58.975 -17.468  20.914  1.00  0.00           O  
ATOM   2498  CB  LEU C2041      59.007 -14.411  19.950  1.00  0.00           C  
ATOM   2499  CG  LEU C2041      58.380 -13.178  19.306  1.00  0.00           C  
ATOM   2500  CD1 LEU C2041      58.704 -11.965  20.168  1.00  0.00           C  
ATOM   2501  CD2 LEU C2041      58.895 -12.998  17.900  1.00  0.00           C  
ATOM   2502  N   PHE C2042      60.825 -17.015  19.715  1.00  0.00           N  
ATOM   2503  CA  PHE C2042      61.649 -18.013  20.372  1.00  0.00           C  
ATOM   2504  C   PHE C2042      61.615 -17.833  21.880  1.00  0.00           C  
ATOM   2505  O   PHE C2042      61.815 -16.727  22.379  1.00  0.00           O  
ATOM   2506  CB  PHE C2042      63.087 -17.915  19.847  1.00  0.00           C  
ATOM   2507  CG  PHE C2042      63.966 -19.058  20.267  1.00  0.00           C  
ATOM   2508  CD1 PHE C2042      64.706 -18.992  21.449  1.00  0.00           C  
ATOM   2509  CD2 PHE C2042      64.034 -20.220  19.493  1.00  0.00           C  
ATOM   2510  CE1 PHE C2042      65.500 -20.069  21.847  1.00  0.00           C  
ATOM   2511  CE2 PHE C2042      64.820 -21.290  19.884  1.00  0.00           C  
ATOM   2512  CZ  PHE C2042      65.555 -21.218  21.062  1.00  0.00           C  
ATOM   2513  N   GLY C2043      61.335 -18.925  22.593  1.00  0.00           N  
ATOM   2514  CA  GLY C2043      61.289 -18.902  24.050  1.00  0.00           C  
ATOM   2515  C   GLY C2043      59.946 -18.504  24.632  1.00  0.00           C  
ATOM   2516  O   GLY C2043      59.809 -18.309  25.834  1.00  0.00           O  
ATOM   2517  N   HIS C2044      58.943 -18.390  23.777  1.00  0.00           N  
ATOM   2518  CA  HIS C2044      57.617 -17.993  24.223  1.00  0.00           C  
ATOM   2519  C   HIS C2044      56.555 -18.890  23.622  1.00  0.00           C  
ATOM   2520  O   HIS C2044      56.917 -19.796  22.852  1.00  0.00           O  
ATOM   2521  CB  HIS C2044      57.362 -16.538  23.820  1.00  0.00           C  
ATOM   2522  CG  HIS C2044      58.324 -15.568  24.426  1.00  0.00           C  
ATOM   2523  ND1 HIS C2044      58.195 -15.097  25.720  1.00  0.00           N  
ATOM   2524  CD2 HIS C2044      59.440 -14.986  23.931  1.00  0.00           C  
ATOM   2525  CE1 HIS C2044      59.187 -14.269  25.985  1.00  0.00           C  
ATOM   2526  NE2 HIS C2044      59.959 -14.183  24.913  1.00  0.00           N  
ATOM   2527  OXT HIS C2044      55.372 -18.678  23.932  1.00  0.00           O  
HETATM 2528  N   TRP C 500      49.488  14.827  20.110  1.00  0.00           N  
HETATM 2529  CA  TRP C 500      49.938  13.453  20.270  1.00  0.00           C  
HETATM 2530  C   TRP C 500      49.524  12.606  19.068  1.00  0.00           C  
HETATM 2531  O   TRP C 500      49.377  13.145  17.955  1.00  0.00           O  
HETATM 2532  CB  TRP C 500      49.342  12.836  21.557  1.00  0.00           C  
HETATM 2533  CG  TRP C 500      49.647  11.391  21.786  1.00  0.00           C  
HETATM 2534  CD1 TRP C 500      50.891  10.819  21.896  1.00  0.00           C  
HETATM 2535  CD2 TRP C 500      48.705  10.321  21.934  1.00  0.00           C  
HETATM 2536  NE1 TRP C 500      50.781   9.471  22.081  1.00  0.00           N  
HETATM 2537  CE2 TRP C 500      49.453   9.134  22.126  1.00  0.00           C  
HETATM 2538  CE3 TRP C 500      47.306  10.241  21.905  1.00  0.00           C  
HETATM 2539  CZ2 TRP C 500      48.836   7.872  22.265  1.00  0.00           C  
HETATM 2540  CZ3 TRP C 500      46.710   8.990  22.053  1.00  0.00           C  
HETATM 2541  CH2 TRP C 500      47.468   7.836  22.239  1.00  0.00           C  
HETATM 2542  OXT TRP C 500      49.377  11.369  19.246  1.00  0.00           O  
TER
END
