# Supplementary material for: Backbone Brackets and Arginine Tweezers delineate Class I and Class II aminoacyl tRNA synthetases
Source: PLoS Comput Biol. 2018 Apr 16;14(4):e1006101. doi: 10.1371/journal.pcbi.1006101 (PMC5919687; doi:10.1371/journal.pcbi.1006101)
Supplement: S11 File — All structures of Class I aaRS with residues renumbered according to the MSA. (GZ) [file pcbi.1006101.s023.tar.gz › 2ake_A_renum.pdb]

ATOM      1  N   GLY A 180       8.752  57.895  99.310  1.00  0.00           N  
ATOM      2  CA  GLY A 180       9.102  56.451  99.088  1.00  0.00           C  
ATOM      3  C   GLY A 180      10.117  56.232  97.973  1.00  0.00           C  
ATOM      4  O   GLY A 180      11.118  56.951  97.882  1.00  0.00           O  
ATOM      5  N   ILE A 182       9.871  55.228  97.130  1.00  0.00           N  
ATOM      6  CA  ILE A 182      10.763  54.932  96.011  1.00  0.00           C  
ATOM      7  C   ILE A 182      10.102  55.350  94.696  1.00  0.00           C  
ATOM      8  O   ILE A 182       8.878  55.298  94.558  1.00  0.00           O  
ATOM      9  CB  ILE A 182      11.146  53.426  95.973  1.00  0.00           C  
ATOM     10  CG1 ILE A 182      11.866  53.096  94.665  1.00  0.00           C  
ATOM     11  CG2 ILE A 182       9.918  52.570  96.153  1.00  0.00           C  
ATOM     12  CD1 ILE A 182      13.125  53.910  94.433  1.00  0.00           C  
ATOM     13  N   ASP A 183      10.923  55.784  93.742  1.00  0.00           N  
ATOM     14  CA  ASP A 183      10.435  56.240  92.443  1.00  0.00           C  
ATOM     15  C   ASP A 183      10.409  55.106  91.429  1.00  0.00           C  
ATOM     16  O   ASP A 183      11.439  54.770  90.832  1.00  0.00           O  
ATOM     17  CB  ASP A 183      11.321  57.378  91.930  1.00  0.00           C  
ATOM     18  CG  ASP A 183      12.707  56.910  91.549  1.00  0.00           C  
ATOM     19  OD1 ASP A 183      13.397  56.307  92.403  1.00  0.00           O  
ATOM     20  OD2 ASP A 183      13.105  57.135  90.390  1.00  0.00           O  
ATOM     21  N   TYR A 184       9.222  54.530  91.235  1.00  0.00           N  
ATOM     22  CA  TYR A 184       9.041  53.415  90.311  1.00  0.00           C  
ATOM     23  C   TYR A 184       9.086  53.802  88.839  1.00  0.00           C  
ATOM     24  O   TYR A 184       9.441  52.978  87.993  1.00  0.00           O  
ATOM     25  CB  TYR A 184       7.735  52.677  90.618  1.00  0.00           C  
ATOM     26  CG  TYR A 184       7.790  51.868  91.897  1.00  0.00           C  
ATOM     27  CD1 TYR A 184       7.195  52.329  93.066  1.00  0.00           C  
ATOM     28  CD2 TYR A 184       8.458  50.646  91.941  1.00  0.00           C  
ATOM     29  CE1 TYR A 184       7.262  51.594  94.247  1.00  0.00           C  
ATOM     30  CE2 TYR A 184       8.530  49.905  93.118  1.00  0.00           C  
ATOM     31  CZ  TYR A 184       7.931  50.385  94.264  1.00  0.00           C  
ATOM     32  OH  TYR A 184       8.004  49.659  95.426  1.00  0.00           O  
ATOM     33  N   ASP A 185       8.727  55.045  88.529  1.00  0.00           N  
ATOM     34  CA  ASP A 185       8.765  55.504  87.152  1.00  0.00           C  
ATOM     35  C   ASP A 185      10.183  55.457  86.625  1.00  0.00           C  
ATOM     36  O   ASP A 185      10.404  55.251  85.433  1.00  0.00           O  
ATOM     37  CB  ASP A 185       8.238  56.919  87.039  1.00  0.00           C  
ATOM     38  CG  ASP A 185       6.742  56.972  87.047  1.00  0.00           C  
ATOM     39  OD1 ASP A 185       6.123  56.278  86.208  1.00  0.00           O  
ATOM     40  OD2 ASP A 185       6.186  57.712  87.887  1.00  0.00           O  
ATOM     41  N   LYS A 186      11.150  55.661  87.509  1.00  0.00           N  
ATOM     42  CA  LYS A 186      12.537  55.609  87.088  1.00  0.00           C  
ATOM     43  C   LYS A 186      12.950  54.163  86.891  1.00  0.00           C  
ATOM     44  O   LYS A 186      13.712  53.854  85.977  1.00  0.00           O  
ATOM     45  CB  LYS A 186      13.449  56.288  88.109  1.00  0.00           C  
ATOM     46  CG  LYS A 186      14.788  56.724  87.523  1.00  0.00           C  
ATOM     47  CD  LYS A 186      14.610  57.486  86.214  1.00  0.00           C  
ATOM     48  CE  LYS A 186      15.931  57.585  85.457  1.00  0.00           C  
ATOM     49  NZ  LYS A 186      15.968  56.730  84.233  1.00  0.00           N  
ATOM     50  N   LEU A 187      12.446  53.276  87.746  1.00  0.00           N  
ATOM     51  CA  LEU A 187      12.758  51.857  87.629  1.00  0.00           C  
ATOM     52  C   LEU A 187      12.343  51.415  86.242  1.00  0.00           C  
ATOM     53  O   LEU A 187      13.118  50.805  85.501  1.00  0.00           O  
ATOM     54  CB  LEU A 187      11.972  51.048  88.651  1.00  0.00           C  
ATOM     55  CG  LEU A 187      12.765  50.382  89.768  1.00  0.00           C  
ATOM     56  CD1 LEU A 187      11.798  49.605  90.641  1.00  0.00           C  
ATOM     57  CD2 LEU A 187      13.841  49.476  89.191  1.00  0.00           C  
ATOM     58  N   ILE A 188      11.097  51.736  85.911  1.00  0.00           N  
ATOM     59  CA  ILE A 188      10.528  51.401  84.622  1.00  0.00           C  
ATOM     60  C   ILE A 188      11.471  51.841  83.532  1.00  0.00           C  
ATOM     61  O   ILE A 188      12.044  51.017  82.831  1.00  0.00           O  
ATOM     62  CB  ILE A 188       9.177  52.093  84.421  1.00  0.00           C  
ATOM     63  CG1 ILE A 188       8.201  51.598  85.487  1.00  0.00           C  
ATOM     64  CG2 ILE A 188       8.660  51.837  83.010  1.00  0.00           C  
ATOM     65  CD1 ILE A 188       6.798  52.091  85.309  1.00  0.00           C  
ATOM     66  N   VAL A 189      11.638  53.150  83.400  1.00  0.00           N  
ATOM     67  CA  VAL A 189      12.525  53.689  82.381  1.00  0.00           C  
ATOM     68  C   VAL A 189      13.901  53.026  82.461  1.00  0.00           C  
ATOM     69  O   VAL A 189      14.473  52.641  81.445  1.00  0.00           O  
ATOM     70  CB  VAL A 189      12.646  55.225  82.508  1.00  0.00           C  
ATOM     71  CG1 VAL A 189      12.994  55.600  83.915  1.00  0.00           C  
ATOM     72  CG2 VAL A 189      13.686  55.743  81.544  1.00  0.00           C  
ATOM     73  N   ARG A 190      14.412  52.858  83.671  1.00  0.00           N  
ATOM     74  CA  ARG A 190      15.712  52.233  83.846  1.00  0.00           C  
ATOM     75  C   ARG A 190      15.765  50.863  83.193  1.00  0.00           C  
ATOM     76  O   ARG A 190      16.544  50.645  82.265  1.00  0.00           O  
ATOM     77  CB  ARG A 190      16.039  52.084  85.327  1.00  0.00           C  
ATOM     78  CG  ARG A 190      17.407  51.486  85.587  1.00  0.00           C  
ATOM     79  CD  ARG A 190      17.741  51.495  87.076  1.00  0.00           C  
ATOM     80  NE  ARG A 190      19.047  50.889  87.334  1.00  0.00           N  
ATOM     81  CZ  ARG A 190      19.522  50.609  88.544  1.00  0.00           C  
ATOM     82  NH1 ARG A 190      18.801  50.882  89.629  1.00  0.00           N  
ATOM     83  NH2 ARG A 190      20.712  50.035  88.662  1.00  0.00           N  
ATOM     84  N   PHE A 191      14.929  49.949  83.685  1.00  0.00           N  
ATOM     85  CA  PHE A 191      14.869  48.575  83.186  1.00  0.00           C  
ATOM     86  C   PHE A 191      14.375  48.401  81.759  1.00  0.00           C  
ATOM     87  O   PHE A 191      14.777  47.471  81.079  1.00  0.00           O  
ATOM     88  CB  PHE A 191      14.000  47.717  84.111  1.00  0.00           C  
ATOM     89  CG  PHE A 191      14.633  47.424  85.455  1.00  0.00           C  
ATOM     90  CD1 PHE A 191      15.943  47.847  85.743  1.00  0.00           C  
ATOM     91  CD2 PHE A 191      13.923  46.702  86.433  1.00  0.00           C  
ATOM     92  CE1 PHE A 191      16.536  47.558  86.977  1.00  0.00           C  
ATOM     93  CE2 PHE A 191      14.507  46.404  87.676  1.00  0.00           C  
ATOM     94  CZ  PHE A 191      15.817  46.833  87.948  1.00  0.00           C  
ATOM     95  N   GLY A 195      13.498  49.275  81.298  1.00  0.00           N  
ATOM     96  CA  GLY A 195      13.010  49.127  79.946  1.00  0.00           C  
ATOM     97  C   GLY A 195      11.596  48.581  79.866  1.00  0.00           C  
ATOM     98  O   GLY A 195      11.066  48.383  78.771  1.00  0.00           O  
ATOM     99  N   SER A 196      10.968  48.335  81.010  1.00  0.00           N  
ATOM    100  CA  SER A 196       9.603  47.825  81.002  1.00  0.00           C  
ATOM    101  C   SER A 196       8.653  48.921  80.531  1.00  0.00           C  
ATOM    102  O   SER A 196       9.073  49.862  79.873  1.00  0.00           O  
ATOM    103  CB  SER A 196       9.202  47.341  82.392  1.00  0.00           C  
ATOM    104  OG  SER A 196       9.230  48.401  83.321  1.00  0.00           O  
ATOM    105  N   SER A 197       7.374  48.793  80.865  1.00  0.00           N  
ATOM    106  CA  SER A 197       6.369  49.767  80.461  1.00  0.00           C  
ATOM    107  C   SER A 197       5.365  50.006  81.574  1.00  0.00           C  
ATOM    108  O   SER A 197       5.026  49.099  82.348  1.00  0.00           O  
ATOM    109  CB  SER A 197       5.636  49.266  79.232  1.00  0.00           C  
ATOM    110  OG  SER A 197       6.560  48.773  78.284  1.00  0.00           O  
ATOM    111  N   LYS A 198       4.884  51.237  81.659  1.00  0.00           N  
ATOM    112  CA  LYS A 198       3.919  51.574  82.688  1.00  0.00           C  
ATOM    113  C   LYS A 198       2.539  51.071  82.311  1.00  0.00           C  
ATOM    114  O   LYS A 198       2.143  51.107  81.151  1.00  0.00           O  
ATOM    115  CB  LYS A 198       3.857  53.090  82.897  1.00  0.00           C  
ATOM    116  CG  LYS A 198       2.760  53.534  83.871  1.00  0.00           C  
ATOM    117  CD  LYS A 198       2.430  55.012  83.699  1.00  0.00           C  
ATOM    118  CE  LYS A 198       1.052  55.348  84.280  1.00  0.00           C  
ATOM    119  NZ  LYS A 198       0.533  56.688  83.818  1.00  0.00           N  
ATOM    120  N   ILE A 199       1.809  50.584  83.296  1.00  0.00           N  
ATOM    121  CA  ILE A 199       0.470  50.133  83.038  1.00  0.00           C  
ATOM    122  C   ILE A 199      -0.378  51.392  83.135  1.00  0.00           C  
ATOM    123  O   ILE A 199      -0.414  52.035  84.179  1.00  0.00           O  
ATOM    124  CB  ILE A 199       0.040  49.110  84.083  1.00  0.00           C  
ATOM    125  CG1 ILE A 199       0.857  47.827  83.899  1.00  0.00           C  
ATOM    126  CG2 ILE A 199      -1.432  48.834  83.967  1.00  0.00           C  
ATOM    127  CD1 ILE A 199       0.513  46.708  84.866  1.00  0.00           C  
ATOM    128  N   ASP A 200      -1.015  51.781  82.033  1.00  0.00           N  
ATOM    129  CA  ASP A 200      -1.875  52.963  82.027  1.00  0.00           C  
ATOM    130  C   ASP A 200      -3.355  52.577  81.962  1.00  0.00           C  
ATOM    131  O   ASP A 200      -3.695  51.396  81.819  1.00  0.00           O  
ATOM    132  CB  ASP A 200      -1.525  53.889  80.861  1.00  0.00           C  
ATOM    133  CG  ASP A 200      -1.379  53.155  79.548  1.00  0.00           C  
ATOM    134  OD1 ASP A 200      -2.208  52.272  79.250  1.00  0.00           O  
ATOM    135  OD2 ASP A 200      -0.434  53.476  78.801  1.00  0.00           O  
ATOM    136  N   LYS A 201      -4.236  53.569  82.075  1.00  0.00           N  
ATOM    137  CA  LYS A 201      -5.668  53.296  82.043  1.00  0.00           C  
ATOM    138  C   LYS A 201      -6.044  52.538  80.792  1.00  0.00           C  
ATOM    139  O   LYS A 201      -6.875  51.635  80.836  1.00  0.00           O  
ATOM    140  CB  LYS A 201      -6.484  54.585  82.135  1.00  0.00           C  
ATOM    141  CG  LYS A 201      -7.242  54.689  83.442  1.00  0.00           C  
ATOM    142  CD  LYS A 201      -7.943  53.353  83.803  1.00  0.00           C  
ATOM    143  CE  LYS A 201      -9.472  53.388  83.599  1.00  0.00           C  
ATOM    144  NZ  LYS A 201     -10.215  54.285  84.553  1.00  0.00           N  
ATOM    145  N   GLU A 202      -5.429  52.908  79.677  1.00  0.00           N  
ATOM    146  CA  GLU A 202      -5.697  52.224  78.433  1.00  0.00           C  
ATOM    147  C   GLU A 202      -5.602  50.718  78.667  1.00  0.00           C  
ATOM    148  O   GLU A 202      -6.555  49.975  78.405  1.00  0.00           O  
ATOM    149  CB  GLU A 202      -4.681  52.624  77.371  1.00  0.00           C  
ATOM    150  CG  GLU A 202      -4.902  53.976  76.736  1.00  0.00           C  
ATOM    151  CD  GLU A 202      -4.290  54.051  75.327  1.00  0.00           C  
ATOM    152  OE1 GLU A 202      -4.448  55.099  74.654  1.00  0.00           O  
ATOM    153  OE2 GLU A 202      -3.653  53.060  74.888  1.00  0.00           O  
ATOM    154  N   LEU A 203      -4.450  50.277  79.175  1.00  0.00           N  
ATOM    155  CA  LEU A 203      -4.207  48.863  79.429  1.00  0.00           C  
ATOM    156  C   LEU A 203      -5.242  48.308  80.381  1.00  0.00           C  
ATOM    157  O   LEU A 203      -5.877  47.288  80.101  1.00  0.00           O  
ATOM    158  CB  LEU A 203      -2.813  48.653  80.012  1.00  0.00           C  
ATOM    159  CG  LEU A 203      -2.321  47.204  79.990  1.00  0.00           C  
ATOM    160  CD1 LEU A 203      -2.347  46.693  78.569  1.00  0.00           C  
ATOM    161  CD2 LEU A 203      -0.915  47.117  80.553  1.00  0.00           C  
ATOM    162  N   ILE A 204      -5.421  48.976  81.509  1.00  0.00           N  
ATOM    163  CA  ILE A 204      -6.401  48.509  82.465  1.00  0.00           C  
ATOM    164  C   ILE A 204      -7.753  48.310  81.786  1.00  0.00           C  
ATOM    165  O   ILE A 204      -8.383  47.269  81.947  1.00  0.00           O  
ATOM    166  CB  ILE A 204      -6.559  49.491  83.637  1.00  0.00           C  
ATOM    167  CG1 ILE A 204      -5.228  49.606  84.383  1.00  0.00           C  
ATOM    168  CG2 ILE A 204      -7.667  49.018  84.565  1.00  0.00           C  
ATOM    169  CD1 ILE A 204      -5.341  50.176  85.775  1.00  0.00           C  
ATOM    170  N   ASN A 205      -8.198  49.294  81.015  1.00  0.00           N  
ATOM    171  CA  ASN A 205      -9.488  49.166  80.352  1.00  0.00           C  
ATOM    172  C   ASN A 205      -9.512  48.004  79.376  1.00  0.00           C  
ATOM    173  O   ASN A 205     -10.544  47.357  79.202  1.00  0.00           O  
ATOM    174  CB  ASN A 205      -9.863  50.460  79.629  1.00  0.00           C  
ATOM    175  CG  ASN A 205     -10.021  51.633  80.580  1.00  0.00           C  
ATOM    176  OD1 ASN A 205     -10.662  51.522  81.630  1.00  0.00           O  
ATOM    177  ND2 ASN A 205      -9.445  52.768  80.211  1.00  0.00           N  
ATOM    178  N   ARG A 206      -8.384  47.741  78.724  1.00  0.00           N  
ATOM    179  CA  ARG A 206      -8.335  46.615  77.805  1.00  0.00           C  
ATOM    180  C   ARG A 206      -8.604  45.365  78.623  1.00  0.00           C  
ATOM    181  O   ARG A 206      -9.475  44.566  78.280  1.00  0.00           O  
ATOM    182  CB  ARG A 206      -6.967  46.477  77.143  1.00  0.00           C  
ATOM    183  CG  ARG A 206      -6.722  47.419  75.996  1.00  0.00           C  
ATOM    184  CD  ARG A 206      -5.665  46.852  75.055  1.00  0.00           C  
ATOM    185  NE  ARG A 206      -6.067  45.538  74.563  1.00  0.00           N  
ATOM    186  CZ  ARG A 206      -5.359  44.799  73.716  1.00  0.00           C  
ATOM    187  NH1 ARG A 206      -4.200  45.244  73.254  1.00  0.00           N  
ATOM    188  NH2 ARG A 206      -5.810  43.605  73.339  1.00  0.00           N  
ATOM    189  N   ILE A 207      -7.856  45.204  79.712  1.00  0.00           N  
ATOM    190  CA  ILE A 207      -8.029  44.036  80.558  1.00  0.00           C  
ATOM    191  C   ILE A 207      -9.501  43.872  80.897  1.00  0.00           C  
ATOM    192  O   ILE A 207     -10.025  42.760  80.905  1.00  0.00           O  
ATOM    193  CB  ILE A 207      -7.189  44.145  81.854  1.00  0.00           C  
ATOM    194  CG1 ILE A 207      -5.704  44.136  81.492  1.00  0.00           C  
ATOM    195  CG2 ILE A 207      -7.497  42.981  82.800  1.00  0.00           C  
ATOM    196  CD1 ILE A 207      -4.789  44.187  82.670  1.00  0.00           C  
ATOM    197  N   GLU A 208     -10.182  44.980  81.152  1.00  0.00           N  
ATOM    198  CA  GLU A 208     -11.586  44.890  81.487  1.00  0.00           C  
ATOM    199  C   GLU A 208     -12.365  44.396  80.281  1.00  0.00           C  
ATOM    200  O   GLU A 208     -13.006  43.342  80.343  1.00  0.00           O  
ATOM    201  CB  GLU A 208     -12.109  46.247  81.955  1.00  0.00           C  
ATOM    202  CG  GLU A 208     -13.577  46.241  82.378  1.00  0.00           C  
ATOM    203  CD  GLU A 208     -13.960  47.465  83.198  1.00  0.00           C  
ATOM    204  OE1 GLU A 208     -13.405  48.559  82.934  1.00  0.00           O  
ATOM    205  OE2 GLU A 208     -14.821  47.334  84.099  1.00  0.00           O  
ATOM    206  N   ARG A 209     -12.298  45.140  79.179  1.00  0.00           N  
ATOM    207  CA  ARG A 209     -13.017  44.746  77.977  1.00  0.00           C  
ATOM    208  C   ARG A 209     -12.736  43.287  77.683  1.00  0.00           C  
ATOM    209  O   ARG A 209     -13.646  42.516  77.421  1.00  0.00           O  
ATOM    210  CB  ARG A 209     -12.634  45.647  76.795  1.00  0.00           C  
ATOM    211  CG  ARG A 209     -13.509  46.931  76.729  1.00  0.00           C  
ATOM    212  CD  ARG A 209     -13.048  48.014  75.710  1.00  0.00           C  
ATOM    213  NE  ARG A 209     -12.001  48.904  76.232  1.00  0.00           N  
ATOM    214  CZ  ARG A 209     -10.745  48.939  75.780  1.00  0.00           C  
ATOM    215  NH1 ARG A 209     -10.375  48.131  74.783  1.00  0.00           N  
ATOM    216  NH2 ARG A 209      -9.852  49.769  76.329  1.00  0.00           N  
ATOM    217  N   ALA A 210     -11.478  42.892  77.786  1.00  0.00           N  
ATOM    218  CA  ALA A 210     -11.098  41.514  77.530  1.00  0.00           C  
ATOM    219  C   ALA A 210     -11.617  40.476  78.538  1.00  0.00           C  
ATOM    220  O   ALA A 210     -11.812  39.322  78.189  1.00  0.00           O  
ATOM    221  CB  ALA A 210      -9.598  41.424  77.444  1.00  0.00           C  
ATOM    222  N   THR A 211     -11.856  40.856  79.784  1.00  0.00           N  
ATOM    223  CA  THR A 211     -12.300  39.854  80.747  1.00  0.00           C  
ATOM    224  C   THR A 211     -13.740  39.973  81.195  1.00  0.00           C  
ATOM    225  O   THR A 211     -14.261  39.061  81.846  1.00  0.00           O  
ATOM    226  CB  THR A 211     -11.424  39.868  81.994  1.00  0.00           C  
ATOM    227  OG1 THR A 211     -11.560  41.131  82.650  1.00  0.00           O  
ATOM    228  CG2 THR A 211      -9.968  39.664  81.619  1.00  0.00           C  
ATOM    229  N   GLY A 212     -14.377  41.093  80.860  1.00  0.00           N  
ATOM    230  CA  GLY A 212     -15.764  41.303  81.239  1.00  0.00           C  
ATOM    231  C   GLY A 212     -15.933  41.269  82.741  1.00  0.00           C  
ATOM    232  O   GLY A 212     -16.991  40.881  83.255  1.00  0.00           O  
ATOM    233  N   GLN A 214     -14.873  41.676  83.436  1.00  0.00           N  
ATOM    234  CA  GLN A 214     -14.840  41.710  84.891  1.00  0.00           C  
ATOM    235  C   GLN A 214     -14.089  42.968  85.279  1.00  0.00           C  
ATOM    236  O   GLN A 214     -13.140  43.359  84.590  1.00  0.00           O  
ATOM    237  CB  GLN A 214     -14.063  40.519  85.423  1.00  0.00           C  
ATOM    238  CG  GLN A 214     -14.533  39.205  84.909  1.00  0.00           C  
ATOM    239  CD  GLN A 214     -15.472  38.551  85.862  1.00  0.00           C  
ATOM    240  OE1 GLN A 214     -15.049  37.917  86.824  1.00  0.00           O  
ATOM    241  NE2 GLN A 214     -16.767  38.712  85.620  1.00  0.00           N  
ATOM    242  N   ARG A 215     -14.490  43.596  86.381  1.00  0.00           N  
ATOM    243  CA  ARG A 215     -13.796  44.801  86.818  1.00  0.00           C  
ATOM    244  C   ARG A 215     -12.362  44.457  87.215  1.00  0.00           C  
ATOM    245  O   ARG A 215     -12.121  43.566  88.023  1.00  0.00           O  
ATOM    246  CB  ARG A 215     -14.501  45.437  88.005  1.00  0.00           C  
ATOM    247  CG  ARG A 215     -13.923  46.791  88.337  1.00  0.00           C  
ATOM    248  CD  ARG A 215     -14.343  47.275  89.704  1.00  0.00           C  
ATOM    249  NE  ARG A 215     -13.839  48.620  89.954  1.00  0.00           N  
ATOM    250  CZ  ARG A 215     -13.946  49.245  91.118  1.00  0.00           C  
ATOM    251  NH1 ARG A 215     -14.541  48.642  92.138  1.00  0.00           N  
ATOM    252  NH2 ARG A 215     -13.460  50.468  91.268  1.00  0.00           N  
ATOM    253  N   PRO A 216     -11.386  45.160  86.650  1.00  0.00           N  
ATOM    254  CA  PRO A 216      -9.997  44.861  87.000  1.00  0.00           C  
ATOM    255  C   PRO A 216      -9.689  44.971  88.489  1.00  0.00           C  
ATOM    256  O   PRO A 216     -10.209  45.844  89.180  1.00  0.00           O  
ATOM    257  CB  PRO A 216      -9.201  45.847  86.143  1.00  0.00           C  
ATOM    258  CG  PRO A 216     -10.166  46.966  85.916  1.00  0.00           C  
ATOM    259  CD  PRO A 216     -11.472  46.264  85.689  1.00  0.00           C  
ATOM    260  N   HIS A 217      -8.835  44.064  88.958  1.00  0.00           N  
ATOM    261  CA  HIS A 217      -8.405  43.970  90.357  1.00  0.00           C  
ATOM    262  C   HIS A 217      -7.871  45.292  90.916  1.00  0.00           C  
ATOM    263  O   HIS A 217      -7.245  46.071  90.193  1.00  0.00           O  
ATOM    264  CB  HIS A 217      -7.330  42.873  90.461  1.00  0.00           C  
ATOM    265  CG  HIS A 217      -6.994  42.462  91.862  1.00  0.00           C  
ATOM    266  ND1 HIS A 217      -6.189  43.214  92.691  1.00  0.00           N  
ATOM    267  CD2 HIS A 217      -7.348  41.367  92.575  1.00  0.00           C  
ATOM    268  CE1 HIS A 217      -6.061  42.599  93.853  1.00  0.00           C  
ATOM    269  NE2 HIS A 217      -6.755  41.477  93.810  1.00  0.00           N  
ATOM    270  N   HIS A 218      -8.103  45.541  92.204  1.00  0.00           N  
ATOM    271  CA  HIS A 218      -7.624  46.782  92.810  1.00  0.00           C  
ATOM    272  C   HIS A 218      -6.115  46.978  92.748  1.00  0.00           C  
ATOM    273  O   HIS A 218      -5.643  48.106  92.811  1.00  0.00           O  
ATOM    274  CB  HIS A 218      -8.099  46.931  94.256  1.00  0.00           C  
ATOM    275  CG  HIS A 218      -7.756  45.780  95.148  1.00  0.00           C  
ATOM    276  ND1 HIS A 218      -8.440  44.582  95.113  1.00  0.00           N  
ATOM    277  CD2 HIS A 218      -6.876  45.681  96.174  1.00  0.00           C  
ATOM    278  CE1 HIS A 218      -8.003  43.800  96.085  1.00  0.00           C  
ATOM    279  NE2 HIS A 218      -7.054  44.443  96.744  1.00  0.00           N  
ATOM    280  N   PHE A 219      -5.350  45.900  92.639  1.00  0.00           N  
ATOM    281  CA  PHE A 219      -3.916  46.065  92.517  1.00  0.00           C  
ATOM    282  C   PHE A 219      -3.679  46.825  91.211  1.00  0.00           C  
ATOM    283  O   PHE A 219      -2.793  47.684  91.122  1.00  0.00           O  
ATOM    284  CB  PHE A 219      -3.202  44.715  92.449  1.00  0.00           C  
ATOM    285  CG  PHE A 219      -3.180  43.973  93.739  1.00  0.00           C  
ATOM    286  CD1 PHE A 219      -3.676  44.546  94.899  1.00  0.00           C  
ATOM    287  CD2 PHE A 219      -2.669  42.685  93.797  1.00  0.00           C  
ATOM    288  CE1 PHE A 219      -3.668  43.844  96.101  1.00  0.00           C  
ATOM    289  CE2 PHE A 219      -2.654  41.969  94.999  1.00  0.00           C  
ATOM    290  CZ  PHE A 219      -3.155  42.551  96.149  1.00  0.00           C  
ATOM    291  N   LEU A 220      -4.464  46.510  90.188  1.00  0.00           N  
ATOM    292  CA  LEU A 220      -4.299  47.201  88.917  1.00  0.00           C  
ATOM    293  C   LEU A 220      -4.788  48.638  89.029  1.00  0.00           C  
ATOM    294  O   LEU A 220      -4.138  49.579  88.558  1.00  0.00           O  
ATOM    295  CB  LEU A 220      -5.061  46.475  87.803  1.00  0.00           C  
ATOM    296  CG  LEU A 220      -4.354  45.243  87.215  1.00  0.00           C  
ATOM    297  CD1 LEU A 220      -5.304  44.517  86.278  1.00  0.00           C  
ATOM    298  CD2 LEU A 220      -3.068  45.661  86.492  1.00  0.00           C  
ATOM    299  N   ARG A 221      -5.932  48.794  89.682  1.00  0.00           N  
ATOM    300  CA  ARG A 221      -6.545  50.096  89.853  1.00  0.00           C  
ATOM    301  C   ARG A 221      -5.693  51.032  90.684  1.00  0.00           C  
ATOM    302  O   ARG A 221      -5.512  52.198  90.341  1.00  0.00           O  
ATOM    303  CB  ARG A 221      -7.913  49.943  90.513  1.00  0.00           C  
ATOM    304  CG  ARG A 221      -8.869  49.017  89.776  1.00  0.00           C  
ATOM    305  CD  ARG A 221     -10.296  49.281  90.190  1.00  0.00           C  
ATOM    306  NE  ARG A 221     -10.459  49.227  91.637  1.00  0.00           N  
ATOM    307  CZ  ARG A 221     -10.963  48.185  92.280  1.00  0.00           C  
ATOM    308  NH1 ARG A 221     -11.354  47.122  91.590  1.00  0.00           N  
ATOM    309  NH2 ARG A 221     -11.065  48.194  93.607  1.00  0.00           N  
ATOM    310  N   ARG A 222      -5.156  50.506  91.774  1.00  0.00           N  
ATOM    311  CA  ARG A 222      -4.353  51.294  92.689  1.00  0.00           C  
ATOM    312  C   ARG A 222      -2.849  51.307  92.439  1.00  0.00           C  
ATOM    313  O   ARG A 222      -2.073  51.674  93.303  1.00  0.00           O  
ATOM    314  CB  ARG A 222      -4.644  50.827  94.107  1.00  0.00           C  
ATOM    315  CG  ARG A 222      -6.121  50.754  94.396  1.00  0.00           C  
ATOM    316  CD  ARG A 222      -6.378  50.313  95.798  1.00  0.00           C  
ATOM    317  NE  ARG A 222      -7.801  50.200  96.049  1.00  0.00           N  
ATOM    318  CZ  ARG A 222      -8.299  49.639  97.140  1.00  0.00           C  
ATOM    319  NH1 ARG A 222      -7.467  49.159  98.058  1.00  0.00           N  
ATOM    320  NH2 ARG A 222      -9.614  49.535  97.303  1.00  0.00           N  
ATOM    321  N   GLY A 224      -2.421  50.889  91.269  1.00  0.00           N  
ATOM    322  CA  GLY A 224      -1.003  50.938  90.999  1.00  0.00           C  
ATOM    323  C   GLY A 224      -0.044  49.992  91.695  1.00  0.00           C  
ATOM    324  O   GLY A 224       1.165  50.239  91.623  1.00  0.00           O  
ATOM    325  N   ILE A 225      -0.536  48.934  92.350  1.00  0.00           N  
ATOM    326  CA  ILE A 225       0.352  47.963  93.008  1.00  0.00           C  
ATOM    327  C   ILE A 225       1.090  47.198  91.907  1.00  0.00           C  
ATOM    328  O   ILE A 225       2.292  46.925  92.014  1.00  0.00           O  
ATOM    329  CB  ILE A 225      -0.414  46.948  93.841  1.00  0.00           C  
ATOM    330  CG1 ILE A 225      -1.495  47.642  94.671  1.00  0.00           C  
ATOM    331  CG2 ILE A 225       0.561  46.206  94.735  1.00  0.00           C  
ATOM    332  CD1 ILE A 225      -0.984  48.531  95.753  1.00  0.00           C  
ATOM    333  N   PHE A 226       0.354  46.812  90.867  1.00  0.00           N  
ATOM    334  CA  PHE A 226       0.972  46.169  89.711  1.00  0.00           C  
ATOM    335  C   PHE A 226       0.992  47.347  88.770  1.00  0.00           C  
ATOM    336  O   PHE A 226      -0.046  47.751  88.248  1.00  0.00           O  
ATOM    337  CB  PHE A 226       0.125  45.017  89.166  1.00  0.00           C  
ATOM    338  CG  PHE A 226       0.545  43.679  89.704  1.00  0.00           C  
ATOM    339  CD1 PHE A 226       0.027  43.200  90.901  1.00  0.00           C  
ATOM    340  CD2 PHE A 226       1.565  42.961  89.084  1.00  0.00           C  
ATOM    341  CE1 PHE A 226       0.524  42.038  91.473  1.00  0.00           C  
ATOM    342  CE2 PHE A 226       2.067  41.794  89.656  1.00  0.00           C  
ATOM    343  CZ  PHE A 226       1.545  41.337  90.853  1.00  0.00           C  
ATOM    344  N   PHE A 227       2.178  47.922  88.597  1.00  0.00           N  
ATOM    345  CA  PHE A 227       2.354  49.136  87.809  1.00  0.00           C  
ATOM    346  C   PHE A 227       3.094  48.979  86.510  1.00  0.00           C  
ATOM    347  O   PHE A 227       2.871  49.740  85.574  1.00  0.00           O  
ATOM    348  CB  PHE A 227       3.118  50.156  88.640  1.00  0.00           C  
ATOM    349  CG  PHE A 227       4.517  49.717  88.972  1.00  0.00           C  
ATOM    350  CD1 PHE A 227       4.742  48.728  89.931  1.00  0.00           C  
ATOM    351  CD2 PHE A 227       5.608  50.238  88.275  1.00  0.00           C  
ATOM    352  CE1 PHE A 227       6.037  48.261  90.185  1.00  0.00           C  
ATOM    353  CE2 PHE A 227       6.901  49.779  88.520  1.00  0.00           C  
ATOM    354  CZ  PHE A 227       7.119  48.790  89.474  1.00  0.00           C  
ATOM    355  N   SER A 228       4.002  48.019  86.455  1.00  0.00           N  
ATOM    356  CA  SER A 228       4.785  47.831  85.247  1.00  0.00           C  
ATOM    357  C   SER A 228       4.434  46.533  84.546  1.00  0.00           C  
ATOM    358  O   SER A 228       3.867  45.626  85.144  1.00  0.00           O  
ATOM    359  CB  SER A 228       6.274  47.851  85.598  1.00  0.00           C  
ATOM    360  OG  SER A 228       7.082  47.680  84.449  1.00  0.00           O  
ATOM    361  N   HIS A 229       4.762  46.451  83.266  1.00  0.00           N  
ATOM    362  CA  HIS A 229       4.483  45.242  82.520  1.00  0.00           C  
ATOM    363  C   HIS A 229       5.436  45.125  81.349  1.00  0.00           C  
ATOM    364  O   HIS A 229       6.216  46.024  81.082  1.00  0.00           O  
ATOM    365  CB  HIS A 229       3.047  45.241  81.993  1.00  0.00           C  
ATOM    366  CG  HIS A 229       2.908  45.854  80.633  1.00  0.00           C  
ATOM    367  ND1 HIS A 229       2.702  47.204  80.437  1.00  0.00           N  
ATOM    368  CD2 HIS A 229       2.980  45.303  79.398  1.00  0.00           C  
ATOM    369  CE1 HIS A 229       2.651  47.457  79.142  1.00  0.00           C  
ATOM    370  NE2 HIS A 229       2.816  46.320  78.491  1.00  0.00           N  
ATOM    371  N   ARG A 230       5.362  43.992  80.667  1.00  0.00           N  
ATOM    372  CA  ARG A 230       6.171  43.718  79.495  1.00  0.00           C  
ATOM    373  C   ARG A 230       5.314  42.873  78.564  1.00  0.00           C  
ATOM    374  O   ARG A 230       4.897  41.765  78.922  1.00  0.00           O  
ATOM    375  CB  ARG A 230       7.428  42.926  79.856  1.00  0.00           C  
ATOM    376  CG  ARG A 230       8.631  43.736  80.290  1.00  0.00           C  
ATOM    377  CD  ARG A 230       9.920  42.920  80.063  1.00  0.00           C  
ATOM    378  NE  ARG A 230      11.118  43.747  80.175  1.00  0.00           N  
ATOM    379  CZ  ARG A 230      11.491  44.321  81.308  1.00  0.00           C  
ATOM    380  NH1 ARG A 230      10.755  44.131  82.386  1.00  0.00           N  
ATOM    381  NH2 ARG A 230      12.564  45.095  81.363  1.00  0.00           N  
ATOM    382  N   ASP A 231       5.034  43.405  77.382  1.00  0.00           N  
ATOM    383  CA  ASP A 231       4.249  42.687  76.385  1.00  0.00           C  
ATOM    384  C   ASP A 231       2.833  42.300  76.801  1.00  0.00           C  
ATOM    385  O   ASP A 231       2.240  41.403  76.202  1.00  0.00           O  
ATOM    386  CB  ASP A 231       5.009  41.428  75.943  1.00  0.00           C  
ATOM    387  CG  ASP A 231       6.296  41.757  75.230  1.00  0.00           C  
ATOM    388  OD1 ASP A 231       6.876  42.807  75.560  1.00  0.00           O  
ATOM    389  OD2 ASP A 231       6.739  40.979  74.359  1.00  0.00           O  
ATOM    390  N   MET A 232       2.265  42.964  77.798  1.00  0.00           N  
ATOM    391  CA  MET A 232       0.915  42.589  78.201  1.00  0.00           C  
ATOM    392  C   MET A 232      -0.102  42.720  77.075  1.00  0.00           C  
ATOM    393  O   MET A 232      -1.047  41.934  77.010  1.00  0.00           O  
ATOM    394  CB  MET A 232       0.433  43.405  79.394  1.00  0.00           C  
ATOM    395  CG  MET A 232      -0.907  42.940  79.907  1.00  0.00           C  
ATOM    396  SD  MET A 232      -0.847  41.194  80.343  1.00  0.00           S  
ATOM    397  CE  MET A 232      -2.552  40.934  81.037  1.00  0.00           C  
ATOM    398  N   ASN A 233       0.078  43.706  76.198  1.00  0.00           N  
ATOM    399  CA  ASN A 233      -0.848  43.898  75.085  1.00  0.00           C  
ATOM    400  C   ASN A 233      -0.786  42.714  74.135  1.00  0.00           C  
ATOM    401  O   ASN A 233      -1.812  42.278  73.620  1.00  0.00           O  
ATOM    402  CB  ASN A 233      -0.525  45.171  74.302  1.00  0.00           C  
ATOM    403  CG  ASN A 233      -1.091  46.417  74.944  1.00  0.00           C  
ATOM    404  OD1 ASN A 233      -2.294  46.529  75.169  1.00  0.00           O  
ATOM    405  ND2 ASN A 233      -0.223  47.368  75.232  1.00  0.00           N  
ATOM    406  N   GLN A 234       0.414  42.198  73.891  1.00  0.00           N  
ATOM    407  CA  GLN A 234       0.563  41.059  73.001  1.00  0.00           C  
ATOM    408  C   GLN A 234      -0.256  39.928  73.585  1.00  0.00           C  
ATOM    409  O   GLN A 234      -0.961  39.226  72.864  1.00  0.00           O  
ATOM    410  CB  GLN A 234       2.010  40.606  72.918  1.00  0.00           C  
ATOM    411  CG  GLN A 234       2.928  41.431  72.048  1.00  0.00           C  
ATOM    412  CD  GLN A 234       4.057  40.566  71.504  1.00  0.00           C  
ATOM    413  OE1 GLN A 234       5.009  41.064  70.895  1.00  0.00           O  
ATOM    414  NE2 GLN A 234       3.948  39.246  71.719  1.00  0.00           N  
ATOM    415  N   VAL A 235      -0.151  39.750  74.900  1.00  0.00           N  
ATOM    416  CA  VAL A 235      -0.888  38.709  75.600  1.00  0.00           C  
ATOM    417  C   VAL A 235      -2.376  38.881  75.345  1.00  0.00           C  
ATOM    418  O   VAL A 235      -3.059  37.926  74.964  1.00  0.00           O  
ATOM    419  CB  VAL A 235      -0.636  38.781  77.117  1.00  0.00           C  
ATOM    420  CG1 VAL A 235      -1.561  37.816  77.857  1.00  0.00           C  
ATOM    421  CG2 VAL A 235       0.817  38.451  77.407  1.00  0.00           C  
ATOM    422  N   LEU A 236      -2.868  40.103  75.550  1.00  0.00           N  
ATOM    423  CA  LEU A 236      -4.281  40.416  75.360  1.00  0.00           C  
ATOM    424  C   LEU A 236      -4.705  40.123  73.936  1.00  0.00           C  
ATOM    425  O   LEU A 236      -5.724  39.470  73.707  1.00  0.00           O  
ATOM    426  CB  LEU A 236      -4.549  41.879  75.700  1.00  0.00           C  
ATOM    427  CG  LEU A 236      -4.340  42.302  77.167  1.00  0.00           C  
ATOM    428  CD1 LEU A 236      -4.331  43.812  77.259  1.00  0.00           C  
ATOM    429  CD2 LEU A 236      -5.425  41.726  78.061  1.00  0.00           C  
ATOM    430  N   ASP A 237      -3.916  40.599  72.978  1.00  0.00           N  
ATOM    431  CA  ASP A 237      -4.196  40.363  71.561  1.00  0.00           C  
ATOM    432  C   ASP A 237      -4.446  38.869  71.334  1.00  0.00           C  
ATOM    433  O   ASP A 237      -5.477  38.472  70.801  1.00  0.00           O  
ATOM    434  CB  ASP A 237      -3.013  40.824  70.703  1.00  0.00           C  
ATOM    435  CG  ASP A 237      -2.985  42.332  70.485  1.00  0.00           C  
ATOM    436  OD1 ASP A 237      -3.372  43.105  71.387  1.00  0.00           O  
ATOM    437  OD2 ASP A 237      -2.553  42.755  69.398  1.00  0.00           O  
ATOM    438  N   ALA A 238      -3.502  38.038  71.749  1.00  0.00           N  
ATOM    439  CA  ALA A 238      -3.656  36.603  71.577  1.00  0.00           C  
ATOM    440  C   ALA A 238      -4.919  36.143  72.252  1.00  0.00           C  
ATOM    441  O   ALA A 238      -5.778  35.534  71.618  1.00  0.00           O  
ATOM    442  CB  ALA A 238      -2.473  35.864  72.174  1.00  0.00           C  
ATOM    443  N   TYR A 240      -5.024  36.440  73.546  1.00  0.00           N  
ATOM    444  CA  TYR A 240      -6.184  36.028  74.329  1.00  0.00           C  
ATOM    445  C   TYR A 240      -7.482  36.397  73.659  1.00  0.00           C  
ATOM    446  O   TYR A 240      -8.368  35.550  73.534  1.00  0.00           O  
ATOM    447  CB  TYR A 240      -6.181  36.650  75.710  1.00  0.00           C  
ATOM    448  CG  TYR A 240      -7.301  36.126  76.580  1.00  0.00           C  
ATOM    449  CD1 TYR A 240      -7.169  34.924  77.276  1.00  0.00           C  
ATOM    450  CD2 TYR A 240      -8.495  36.840  76.719  1.00  0.00           C  
ATOM    451  CE1 TYR A 240      -8.194  34.449  78.095  1.00  0.00           C  
ATOM    452  CE2 TYR A 240      -9.527  36.373  77.534  1.00  0.00           C  
ATOM    453  CZ  TYR A 240      -9.366  35.181  78.218  1.00  0.00           C  
ATOM    454  OH  TYR A 240     -10.371  34.738  79.044  1.00  0.00           O  
ATOM    455  N   GLU A 241      -7.599  37.660  73.238  1.00  0.00           N  
ATOM    456  CA  GLU A 241      -8.816  38.110  72.574  1.00  0.00           C  
ATOM    457  C   GLU A 241      -9.018  37.382  71.244  1.00  0.00           C  
ATOM    458  O   GLU A 241     -10.143  37.271  70.768  1.00  0.00           O  
ATOM    459  CB  GLU A 241      -8.804  39.636  72.366  1.00  0.00           C  
ATOM    460  CG  GLU A 241      -8.848  40.429  73.673  1.00  0.00           C  
ATOM    461  CD  GLU A 241      -9.034  41.949  73.505  1.00  0.00           C  
ATOM    462  OE1 GLU A 241      -8.541  42.539  72.519  1.00  0.00           O  
ATOM    463  OE2 GLU A 241      -9.661  42.570  74.390  1.00  0.00           O  
ATOM    464  N   ASN A 243      -7.942  36.855  70.661  1.00  0.00           N  
ATOM    465  CA  ASN A 243      -8.055  36.153  69.387  1.00  0.00           C  
ATOM    466  C   ASN A 243      -8.032  34.633  69.554  1.00  0.00           C  
ATOM    467  O   ASN A 243      -7.616  33.892  68.662  1.00  0.00           O  
ATOM    468  CB  ASN A 243      -6.946  36.595  68.430  1.00  0.00           C  
ATOM    469  CG  ASN A 243      -7.385  36.562  66.977  1.00  0.00           C  
ATOM    470  OD1 ASN A 243      -8.396  35.963  66.635  1.00  0.00           O  
ATOM    471  ND2 ASN A 243      -6.616  37.200  66.114  1.00  0.00           N  
ATOM    472  N   LYS A 244      -8.478  34.171  70.710  1.00  0.00           N  
ATOM    473  CA  LYS A 244      -8.554  32.743  70.977  1.00  0.00           C  
ATOM    474  C   LYS A 244      -7.243  31.979  70.928  1.00  0.00           C  
ATOM    475  O   LYS A 244      -7.225  30.788  70.600  1.00  0.00           O  
ATOM    476  CB  LYS A 244      -9.575  32.081  70.038  1.00  0.00           C  
ATOM    477  CG  LYS A 244     -11.028  32.181  70.523  1.00  0.00           C  
ATOM    478  CD  LYS A 244     -11.389  33.621  70.886  1.00  0.00           C  
ATOM    479  CE  LYS A 244     -12.842  33.786  71.313  1.00  0.00           C  
ATOM    480  NZ  LYS A 244     -13.195  32.896  72.457  1.00  0.00           N  
ATOM    481  N   LYS A 245      -6.146  32.659  71.244  1.00  0.00           N  
ATOM    482  CA  LYS A 245      -4.853  31.997  71.296  1.00  0.00           C  
ATOM    483  C   LYS A 245      -4.579  31.830  72.788  1.00  0.00           C  
ATOM    484  O   LYS A 245      -4.675  32.776  73.567  1.00  0.00           O  
ATOM    485  CB  LYS A 245      -3.785  32.835  70.616  1.00  0.00           C  
ATOM    486  CG  LYS A 245      -4.018  32.990  69.125  1.00  0.00           C  
ATOM    487  CD  LYS A 245      -2.770  33.497  68.439  1.00  0.00           C  
ATOM    488  CE  LYS A 245      -3.063  34.144  67.091  1.00  0.00           C  
ATOM    489  NZ  LYS A 245      -1.790  34.591  66.441  1.00  0.00           N  
ATOM    490  N   PRO A 265      -4.239  30.611  73.206  1.00  0.00           N  
ATOM    491  CA  PRO A 265      -3.954  30.247  74.597  1.00  0.00           C  
ATOM    492  C   PRO A 265      -2.695  30.844  75.232  1.00  0.00           C  
ATOM    493  O   PRO A 265      -1.673  31.022  74.572  1.00  0.00           O  
ATOM    494  CB  PRO A 265      -3.848  28.731  74.517  1.00  0.00           C  
ATOM    495  CG  PRO A 265      -3.089  28.557  73.216  1.00  0.00           C  
ATOM    496  CD  PRO A 265      -3.825  29.527  72.290  1.00  0.00           C  
ATOM    497  N   PHE A 266      -2.767  31.128  76.523  1.00  0.00           N  
ATOM    498  CA  PHE A 266      -1.616  31.628  77.237  1.00  0.00           C  
ATOM    499  C   PHE A 266      -1.711  31.032  78.630  1.00  0.00           C  
ATOM    500  O   PHE A 266      -2.809  30.678  79.072  1.00  0.00           O  
ATOM    501  CB  PHE A 266      -1.623  33.159  77.258  1.00  0.00           C  
ATOM    502  CG  PHE A 266      -2.405  33.784  78.395  1.00  0.00           C  
ATOM    503  CD1 PHE A 266      -1.894  33.790  79.700  1.00  0.00           C  
ATOM    504  CD2 PHE A 266      -3.593  34.466  78.140  1.00  0.00           C  
ATOM    505  CE1 PHE A 266      -2.552  34.476  80.728  1.00  0.00           C  
ATOM    506  CE2 PHE A 266      -4.256  35.153  79.151  1.00  0.00           C  
ATOM    507  CZ  PHE A 266      -3.736  35.163  80.449  1.00  0.00           C  
ATOM    508  N   TYR A 267      -0.579  30.890  79.318  1.00  0.00           N  
ATOM    509  CA  TYR A 267      -0.610  30.328  80.664  1.00  0.00           C  
ATOM    510  C   TYR A 267       0.119  31.217  81.667  1.00  0.00           C  
ATOM    511  O   TYR A 267       0.961  32.024  81.286  1.00  0.00           O  
ATOM    512  CB  TYR A 267      -0.018  28.913  80.665  1.00  0.00           C  
ATOM    513  CG  TYR A 267       1.494  28.827  80.545  1.00  0.00           C  
ATOM    514  CD1 TYR A 267       2.123  28.770  79.306  1.00  0.00           C  
ATOM    515  CD2 TYR A 267       2.290  28.738  81.688  1.00  0.00           C  
ATOM    516  CE1 TYR A 267       3.507  28.610  79.215  1.00  0.00           C  
ATOM    517  CE2 TYR A 267       3.659  28.585  81.605  1.00  0.00           C  
ATOM    518  CZ  TYR A 267       4.263  28.515  80.373  1.00  0.00           C  
ATOM    519  OH  TYR A 267       5.624  28.316  80.325  1.00  0.00           O  
ATOM    520  N   LEU A 268      -0.211  31.074  82.947  1.00  0.00           N  
ATOM    521  CA  LEU A 268       0.405  31.892  83.990  1.00  0.00           C  
ATOM    522  C   LEU A 268       1.573  31.187  84.649  1.00  0.00           C  
ATOM    523  O   LEU A 268       1.570  29.958  84.825  1.00  0.00           O  
ATOM    524  CB  LEU A 268      -0.629  32.255  85.055  1.00  0.00           C  
ATOM    525  CG  LEU A 268      -1.694  33.269  84.637  1.00  0.00           C  
ATOM    526  CD1 LEU A 268      -2.885  33.188  85.552  1.00  0.00           C  
ATOM    527  CD2 LEU A 268      -1.102  34.657  84.654  1.00  0.00           C  
ATOM    528  N   TYR A 269       2.578  31.973  85.017  1.00  0.00           N  
ATOM    529  CA  TYR A 269       3.771  31.443  85.661  1.00  0.00           C  
ATOM    530  C   TYR A 269       4.256  32.419  86.713  1.00  0.00           C  
ATOM    531  O   TYR A 269       4.477  33.598  86.444  1.00  0.00           O  
ATOM    532  CB  TYR A 269       4.869  31.170  84.614  1.00  0.00           C  
ATOM    533  CG  TYR A 269       6.274  31.044  85.169  1.00  0.00           C  
ATOM    534  CD1 TYR A 269       6.512  30.430  86.397  1.00  0.00           C  
ATOM    535  CD2 TYR A 269       7.361  31.596  84.489  1.00  0.00           C  
ATOM    536  CE1 TYR A 269       7.794  30.383  86.946  1.00  0.00           C  
ATOM    537  CE2 TYR A 269       8.649  31.553  85.024  1.00  0.00           C  
ATOM    538  CZ  TYR A 269       8.858  30.950  86.258  1.00  0.00           C  
ATOM    539  OH  TYR A 269      10.118  30.947  86.828  1.00  0.00           O  
ATOM    540  N   THR A 270       4.394  31.915  87.929  1.00  0.00           N  
ATOM    541  CA  THR A 270       4.862  32.714  89.042  1.00  0.00           C  
ATOM    542  C   THR A 270       5.551  31.741  89.997  1.00  0.00           C  
ATOM    543  O   THR A 270       5.428  30.524  89.847  1.00  0.00           O  
ATOM    544  CB  THR A 270       3.687  33.458  89.722  1.00  0.00           C  
ATOM    545  OG1 THR A 270       4.197  34.591  90.423  1.00  0.00           O  
ATOM    546  CG2 THR A 270       2.965  32.576  90.699  1.00  0.00           C  
ATOM    547  N   GLY A 272       6.291  32.262  90.966  1.00  0.00           N  
ATOM    548  CA  GLY A 272       6.989  31.372  91.872  1.00  0.00           C  
ATOM    549  C   GLY A 272       7.179  31.876  93.284  1.00  0.00           C  
ATOM    550  O   GLY A 272       6.744  32.969  93.644  1.00  0.00           O  
ATOM    551  N   ARG A 273       7.861  31.053  94.073  1.00  0.00           N  
ATOM    552  CA  ARG A 273       8.113  31.320  95.480  1.00  0.00           C  
ATOM    553  C   ARG A 273       9.406  30.664  95.937  1.00  0.00           C  
ATOM    554  O   ARG A 273       9.665  29.499  95.626  1.00  0.00           O  
ATOM    555  CB  ARG A 273       6.945  30.775  96.302  1.00  0.00           C  
ATOM    556  CG  ARG A 273       7.248  30.456  97.746  1.00  0.00           C  
ATOM    557  CD  ARG A 273       7.433  31.705  98.598  1.00  0.00           C  
ATOM    558  NE  ARG A 273       7.615  31.326  99.996  1.00  0.00           N  
ATOM    559  CZ  ARG A 273       8.114  32.113 100.940  1.00  0.00           C  
ATOM    560  NH1 ARG A 273       8.488  33.350 100.655  1.00  0.00           N  
ATOM    561  NH2 ARG A 273       8.260  31.646 102.171  1.00  0.00           N  
ATOM    562  N   GLY A 274      10.215  31.429  96.667  1.00  0.00           N  
ATOM    563  CA  GLY A 274      11.467  30.914  97.192  1.00  0.00           C  
ATOM    564  C   GLY A 274      11.159  30.503  98.610  1.00  0.00           C  
ATOM    565  O   GLY A 274      10.804  31.339  99.427  1.00  0.00           O  
ATOM    566  N   PRO A 275      11.267  29.217  98.933  1.00  0.00           N  
ATOM    567  CA  PRO A 275      10.974  28.741 100.288  1.00  0.00           C  
ATOM    568  C   PRO A 275      12.095  29.031 101.279  1.00  0.00           C  
ATOM    569  O   PRO A 275      12.757  28.117 101.766  1.00  0.00           O  
ATOM    570  CB  PRO A 275      10.760  27.242 100.090  1.00  0.00           C  
ATOM    571  CG  PRO A 275      10.550  27.088  98.577  1.00  0.00           C  
ATOM    572  CD  PRO A 275      11.489  28.091  98.017  1.00  0.00           C  
ATOM    573  N   SER A 276      12.303  30.311 101.569  1.00  0.00           N  
ATOM    574  CA  SER A 276      13.337  30.731 102.495  1.00  0.00           C  
ATOM    575  C   SER A 276      13.082  30.096 103.833  1.00  0.00           C  
ATOM    576  O   SER A 276      14.013  29.655 104.497  1.00  0.00           O  
ATOM    577  CB  SER A 276      13.324  32.246 102.658  1.00  0.00           C  
ATOM    578  OG  SER A 276      13.749  32.905 101.474  1.00  0.00           O  
ATOM    579  N   SER A 277      11.814  30.048 104.228  1.00  0.00           N  
ATOM    580  CA  SER A 277      11.438  29.460 105.511  1.00  0.00           C  
ATOM    581  C   SER A 277       9.996  28.986 105.548  1.00  0.00           C  
ATOM    582  O   SER A 277       9.258  29.087 104.576  1.00  0.00           O  
ATOM    583  CB  SER A 277      11.641  30.469 106.641  1.00  0.00           C  
ATOM    584  OG  SER A 277      10.385  30.906 107.138  1.00  0.00           O  
ATOM    585  N   GLU A 278       9.599  28.478 106.704  1.00  0.00           N  
ATOM    586  CA  GLU A 278       8.253  27.976 106.893  1.00  0.00           C  
ATOM    587  C   GLU A 278       7.327  29.141 107.184  1.00  0.00           C  
ATOM    588  O   GLU A 278       6.126  29.082 106.924  1.00  0.00           O  
ATOM    589  CB  GLU A 278       8.237  26.988 108.057  1.00  0.00           C  
ATOM    590  CG  GLU A 278       7.025  26.092 108.069  1.00  0.00           C  
ATOM    591  CD  GLU A 278       7.274  24.789 108.809  1.00  0.00           C  
ATOM    592  OE1 GLU A 278       8.364  24.198 108.613  1.00  0.00           O  
ATOM    593  OE2 GLU A 278       6.376  24.350 109.570  1.00  0.00           O  
ATOM    594  N   ALA A 279       7.907  30.210 107.711  1.00  0.00           N  
ATOM    595  CA  ALA A 279       7.152  31.398 108.069  1.00  0.00           C  
ATOM    596  C   ALA A 279       6.990  32.359 106.904  1.00  0.00           C  
ATOM    597  O   ALA A 279       7.974  32.888 106.372  1.00  0.00           O  
ATOM    598  CB  ALA A 279       7.836  32.107 109.218  1.00  0.00           C  
ATOM    599  N   MET A 280       5.745  32.586 106.504  1.00  0.00           N  
ATOM    600  CA  MET A 280       5.481  33.511 105.414  1.00  0.00           C  
ATOM    601  C   MET A 280       4.723  34.707 105.957  1.00  0.00           C  
ATOM    602  O   MET A 280       4.059  34.615 106.987  1.00  0.00           O  
ATOM    603  CB  MET A 280       4.654  32.841 104.322  1.00  0.00           C  
ATOM    604  CG  MET A 280       5.326  31.657 103.680  1.00  0.00           C  
ATOM    605  SD  MET A 280       4.656  31.386 102.054  1.00  0.00           S  
ATOM    606  CE  MET A 280       2.975  31.509 102.400  1.00  0.00           C  
ATOM    607  N   HIS A 281       4.810  35.836 105.269  1.00  0.00           N  
ATOM    608  CA  HIS A 281       4.104  37.010 105.739  1.00  0.00           C  
ATOM    609  C   HIS A 281       3.356  37.716 104.629  1.00  0.00           C  
ATOM    610  O   HIS A 281       3.741  37.676 103.470  1.00  0.00           O  
ATOM    611  CB  HIS A 281       5.072  37.993 106.377  1.00  0.00           C  
ATOM    612  CG  HIS A 281       6.020  38.601 105.401  1.00  0.00           C  
ATOM    613  ND1 HIS A 281       7.003  37.872 104.769  1.00  0.00           N  
ATOM    614  CD2 HIS A 281       6.120  39.862 104.924  1.00  0.00           C  
ATOM    615  CE1 HIS A 281       7.672  38.660 103.946  1.00  0.00           C  
ATOM    616  NE2 HIS A 281       7.155  39.873 104.021  1.00  0.00           N  
ATOM    617  N   VAL A 282       2.275  38.364 105.037  1.00  0.00           N  
ATOM    618  CA  VAL A 282       1.395  39.143 104.193  1.00  0.00           C  
ATOM    619  C   VAL A 282       2.023  39.660 102.894  1.00  0.00           C  
ATOM    620  O   VAL A 282       1.393  39.626 101.839  1.00  0.00           O  
ATOM    621  CB  VAL A 282       0.833  40.316 105.031  1.00  0.00           C  
ATOM    622  CG1 VAL A 282       0.492  41.478 104.161  1.00  0.00           C  
ATOM    623  CG2 VAL A 282      -0.400  39.864 105.763  1.00  0.00           C  
ATOM    624  N   GLY A 283       3.259  40.139 102.969  1.00  0.00           N  
ATOM    625  CA  GLY A 283       3.909  40.656 101.778  1.00  0.00           C  
ATOM    626  C   GLY A 283       4.045  39.604 100.701  1.00  0.00           C  
ATOM    627  O   GLY A 283       3.879  39.881  99.514  1.00  0.00           O  
ATOM    628  N   HIS A 284       4.352  38.389 101.134  1.00  0.00           N  
ATOM    629  CA  HIS A 284       4.521  37.237 100.259  1.00  0.00           C  
ATOM    630  C   HIS A 284       3.286  36.914  99.426  1.00  0.00           C  
ATOM    631  O   HIS A 284       3.395  36.472  98.284  1.00  0.00           O  
ATOM    632  CB  HIS A 284       4.861  36.020 101.101  1.00  0.00           C  
ATOM    633  CG  HIS A 284       6.226  36.062 101.700  1.00  0.00           C  
ATOM    634  ND1 HIS A 284       6.535  35.423 102.879  1.00  0.00           N  
ATOM    635  CD2 HIS A 284       7.383  36.594 101.244  1.00  0.00           C  
ATOM    636  CE1 HIS A 284       7.827  35.554 103.122  1.00  0.00           C  
ATOM    637  NE2 HIS A 284       8.365  36.260 102.144  1.00  0.00           N  
ATOM    638  N   LEU A 285       2.113  37.123 100.006  1.00  0.00           N  
ATOM    639  CA  LEU A 285       0.855  36.834  99.328  1.00  0.00           C  
ATOM    640  C   LEU A 285       0.463  37.721  98.132  1.00  0.00           C  
ATOM    641  O   LEU A 285      -0.294  37.286  97.257  1.00  0.00           O  
ATOM    642  CB  LEU A 285      -0.284  36.864 100.359  1.00  0.00           C  
ATOM    643  CG  LEU A 285      -0.799  35.559 100.976  1.00  0.00           C  
ATOM    644  CD1 LEU A 285       0.315  34.552 101.189  1.00  0.00           C  
ATOM    645  CD2 LEU A 285      -1.472  35.895 102.286  1.00  0.00           C  
ATOM    646  N   ILE A 286       0.972  38.945  98.067  1.00  0.00           N  
ATOM    647  CA  ILE A 286       0.539  39.825  96.992  1.00  0.00           C  
ATOM    648  C   ILE A 286       0.555  39.239  95.584  1.00  0.00           C  
ATOM    649  O   ILE A 286      -0.472  39.237  94.898  1.00  0.00           O  
ATOM    650  CB  ILE A 286       1.296  41.186  97.002  1.00  0.00           C  
ATOM    651  CG1 ILE A 286       0.652  42.134  98.016  1.00  0.00           C  
ATOM    652  CG2 ILE A 286       1.158  41.873  95.647  1.00  0.00           C  
ATOM    653  CD1 ILE A 286       0.639  41.636  99.432  1.00  0.00           C  
ATOM    654  N   PRO A 288       1.709  38.729  95.132  1.00  0.00           N  
ATOM    655  CA  PRO A 288       1.751  38.169  93.780  1.00  0.00           C  
ATOM    656  C   PRO A 288       0.800  36.998  93.618  1.00  0.00           C  
ATOM    657  O   PRO A 288       0.157  36.844  92.587  1.00  0.00           O  
ATOM    658  CB  PRO A 288       3.214  37.790  93.613  1.00  0.00           C  
ATOM    659  CG  PRO A 288       3.637  37.469  95.016  1.00  0.00           C  
ATOM    660  CD  PRO A 288       2.994  38.552  95.826  1.00  0.00           C  
ATOM    661  N   PHE A 289       0.689  36.180  94.651  1.00  0.00           N  
ATOM    662  CA  PHE A 289      -0.212  35.039  94.593  1.00  0.00           C  
ATOM    663  C   PHE A 289      -1.666  35.470  94.554  1.00  0.00           C  
ATOM    664  O   PHE A 289      -2.450  34.935  93.773  1.00  0.00           O  
ATOM    665  CB  PHE A 289       0.055  34.110  95.767  1.00  0.00           C  
ATOM    666  CG  PHE A 289       1.371  33.410  95.663  1.00  0.00           C  
ATOM    667  CD1 PHE A 289       1.622  32.549  94.597  1.00  0.00           C  
ATOM    668  CD2 PHE A 289       2.375  33.643  96.592  1.00  0.00           C  
ATOM    669  CE1 PHE A 289       2.861  31.929  94.455  1.00  0.00           C  
ATOM    670  CE2 PHE A 289       3.617  33.030  96.463  1.00  0.00           C  
ATOM    671  CZ  PHE A 289       3.864  32.170  95.391  1.00  0.00           C  
ATOM    672  N   ILE A 290      -2.025  36.447  95.379  1.00  0.00           N  
ATOM    673  CA  ILE A 290      -3.388  36.944  95.384  1.00  0.00           C  
ATOM    674  C   ILE A 290      -3.780  37.418  93.979  1.00  0.00           C  
ATOM    675  O   ILE A 290      -4.823  37.034  93.434  1.00  0.00           O  
ATOM    676  CB  ILE A 290      -3.524  38.117  96.328  1.00  0.00           C  
ATOM    677  CG1 ILE A 290      -3.310  37.645  97.761  1.00  0.00           C  
ATOM    678  CG2 ILE A 290      -4.885  38.765  96.144  1.00  0.00           C  
ATOM    679  CD1 ILE A 290      -3.533  38.719  98.801  1.00  0.00           C  
ATOM    680  N   PHE A 291      -2.932  38.260  93.406  1.00  0.00           N  
ATOM    681  CA  PHE A 291      -3.162  38.796  92.083  1.00  0.00           C  
ATOM    682  C   PHE A 291      -3.169  37.678  91.040  1.00  0.00           C  
ATOM    683  O   PHE A 291      -3.980  37.696  90.102  1.00  0.00           O  
ATOM    684  CB  PHE A 291      -2.074  39.811  91.737  1.00  0.00           C  
ATOM    685  CG  PHE A 291      -2.295  40.515  90.434  1.00  0.00           C  
ATOM    686  CD1 PHE A 291      -3.428  41.288  90.233  1.00  0.00           C  
ATOM    687  CD2 PHE A 291      -1.375  40.406  89.407  1.00  0.00           C  
ATOM    688  CE1 PHE A 291      -3.643  41.946  89.025  1.00  0.00           C  
ATOM    689  CE2 PHE A 291      -1.580  41.062  88.192  1.00  0.00           C  
ATOM    690  CZ  PHE A 291      -2.719  41.835  88.005  1.00  0.00           C  
ATOM    691  N   THR A 292      -2.271  36.704  91.182  1.00  0.00           N  
ATOM    692  CA  THR A 292      -2.244  35.623  90.210  1.00  0.00           C  
ATOM    693  C   THR A 292      -3.542  34.832  90.279  1.00  0.00           C  
ATOM    694  O   THR A 292      -4.140  34.524  89.247  1.00  0.00           O  
ATOM    695  CB  THR A 292      -1.055  34.691  90.433  1.00  0.00           C  
ATOM    696  OG1 THR A 292       0.154  35.447  90.324  1.00  0.00           O  
ATOM    697  CG2 THR A 292      -1.034  33.586  89.379  1.00  0.00           C  
ATOM    698  N   LYS A 293      -3.995  34.521  91.487  1.00  0.00           N  
ATOM    699  CA  LYS A 293      -5.239  33.780  91.628  1.00  0.00           C  
ATOM    700  C   LYS A 293      -6.355  34.546  90.901  1.00  0.00           C  
ATOM    701  O   LYS A 293      -7.196  33.951  90.227  1.00  0.00           O  
ATOM    702  CB  LYS A 293      -5.578  33.596  93.108  1.00  0.00           C  
ATOM    703  CG  LYS A 293      -6.713  32.609  93.393  1.00  0.00           C  
ATOM    704  CD  LYS A 293      -8.084  33.258  93.249  1.00  0.00           C  
ATOM    705  CE  LYS A 293      -9.214  32.283  93.566  1.00  0.00           C  
ATOM    706  NZ  LYS A 293      -9.351  31.248  92.486  1.00  0.00           N  
ATOM    707  N   TRP A 294      -6.352  35.870  91.018  1.00  0.00           N  
ATOM    708  CA  TRP A 294      -7.372  36.662  90.348  1.00  0.00           C  
ATOM    709  C   TRP A 294      -7.218  36.521  88.839  1.00  0.00           C  
ATOM    710  O   TRP A 294      -8.194  36.291  88.139  1.00  0.00           O  
ATOM    711  CB  TRP A 294      -7.263  38.136  90.738  1.00  0.00           C  
ATOM    712  CG  TRP A 294      -8.230  39.007  90.002  1.00  0.00           C  
ATOM    713  CD1 TRP A 294      -9.567  39.139  90.241  1.00  0.00           C  
ATOM    714  CD2 TRP A 294      -7.945  39.821  88.859  1.00  0.00           C  
ATOM    715  NE1 TRP A 294     -10.139  39.989  89.314  1.00  0.00           N  
ATOM    716  CE2 TRP A 294      -9.164  40.420  88.455  1.00  0.00           C  
ATOM    717  CE3 TRP A 294      -6.779  40.101  88.134  1.00  0.00           C  
ATOM    718  CZ2 TRP A 294      -9.247  41.282  87.362  1.00  0.00           C  
ATOM    719  CZ3 TRP A 294      -6.861  40.954  87.051  1.00  0.00           C  
ATOM    720  CH2 TRP A 294      -8.089  41.538  86.673  1.00  0.00           C  
ATOM    721  N   LEU A 295      -5.994  36.660  88.336  1.00  0.00           N  
ATOM    722  CA  LEU A 295      -5.758  36.544  86.901  1.00  0.00           C  
ATOM    723  C   LEU A 295      -6.229  35.203  86.378  1.00  0.00           C  
ATOM    724  O   LEU A 295      -6.819  35.120  85.295  1.00  0.00           O  
ATOM    725  CB  LEU A 295      -4.275  36.720  86.572  1.00  0.00           C  
ATOM    726  CG  LEU A 295      -3.741  38.153  86.543  1.00  0.00           C  
ATOM    727  CD1 LEU A 295      -2.266  38.114  86.288  1.00  0.00           C  
ATOM    728  CD2 LEU A 295      -4.426  38.954  85.459  1.00  0.00           C  
ATOM    729  N   GLN A 296      -5.971  34.147  87.143  1.00  0.00           N  
ATOM    730  CA  GLN A 296      -6.400  32.822  86.718  1.00  0.00           C  
ATOM    731  C   GLN A 296      -7.914  32.775  86.567  1.00  0.00           C  
ATOM    732  O   GLN A 296      -8.425  32.383  85.525  1.00  0.00           O  
ATOM    733  CB  GLN A 296      -5.954  31.758  87.713  1.00  0.00           C  
ATOM    734  CG  GLN A 296      -6.546  30.391  87.442  1.00  0.00           C  
ATOM    735  CD  GLN A 296      -5.988  29.329  88.361  1.00  0.00           C  
ATOM    736  OE1 GLN A 296      -5.009  28.666  88.034  1.00  0.00           O  
ATOM    737  NE2 GLN A 296      -6.600  29.175  89.531  1.00  0.00           N  
ATOM    738  N   ASP A 297      -8.626  33.180  87.608  1.00  0.00           N  
ATOM    739  CA  ASP A 297     -10.070  33.178  87.567  1.00  0.00           C  
ATOM    740  C   ASP A 297     -10.582  33.936  86.352  1.00  0.00           C  
ATOM    741  O   ASP A 297     -11.253  33.391  85.477  1.00  0.00           O  
ATOM    742  CB  ASP A 297     -10.629  33.838  88.820  1.00  0.00           C  
ATOM    743  CG  ASP A 297     -10.412  33.012  90.065  1.00  0.00           C  
ATOM    744  OD1 ASP A 297     -10.022  31.824  89.947  1.00  0.00           O  
ATOM    745  OD2 ASP A 297     -10.645  33.558  91.168  1.00  0.00           O  
ATOM    746  N   VAL A 298     -10.246  35.210  86.324  1.00  0.00           N  
ATOM    747  CA  VAL A 298     -10.654  36.123  85.285  1.00  0.00           C  
ATOM    748  C   VAL A 298     -10.335  35.731  83.831  1.00  0.00           C  
ATOM    749  O   VAL A 298     -11.155  35.946  82.937  1.00  0.00           O  
ATOM    750  CB  VAL A 298     -10.083  37.512  85.630  1.00  0.00           C  
ATOM    751  CG1 VAL A 298      -9.853  38.327  84.382  1.00  0.00           C  
ATOM    752  CG2 VAL A 298     -11.030  38.222  86.585  1.00  0.00           C  
ATOM    753  N   PHE A 299      -9.160  35.177  83.567  1.00  0.00           N  
ATOM    754  CA  PHE A 299      -8.847  34.791  82.191  1.00  0.00           C  
ATOM    755  C   PHE A 299      -9.124  33.314  81.958  1.00  0.00           C  
ATOM    756  O   PHE A 299      -9.260  32.869  80.816  1.00  0.00           O  
ATOM    757  CB  PHE A 299      -7.384  35.085  81.853  1.00  0.00           C  
ATOM    758  CG  PHE A 299      -7.081  36.550  81.678  1.00  0.00           C  
ATOM    759  CD1 PHE A 299      -6.778  37.350  82.773  1.00  0.00           C  
ATOM    760  CD2 PHE A 299      -7.137  37.138  80.411  1.00  0.00           C  
ATOM    761  CE1 PHE A 299      -6.540  38.706  82.607  1.00  0.00           C  
ATOM    762  CE2 PHE A 299      -6.901  38.494  80.241  1.00  0.00           C  
ATOM    763  CZ  PHE A 299      -6.603  39.278  81.337  1.00  0.00           C  
ATOM    764  N   ASN A 300      -9.204  32.558  83.048  1.00  0.00           N  
ATOM    765  CA  ASN A 300      -9.450  31.132  82.977  1.00  0.00           C  
ATOM    766  C   ASN A 300      -8.313  30.413  82.242  1.00  0.00           C  
ATOM    767  O   ASN A 300      -8.539  29.713  81.256  1.00  0.00           O  
ATOM    768  CB  ASN A 300     -10.773  30.873  82.266  1.00  0.00           C  
ATOM    769  CG  ASN A 300     -11.187  29.414  82.317  1.00  0.00           C  
ATOM    770  OD1 ASN A 300     -11.906  28.932  81.439  1.00  0.00           O  
ATOM    771  ND2 ASN A 300     -10.745  28.703  83.354  1.00  0.00           N  
ATOM    772  N   VAL A 306      -7.088  30.594  82.722  1.00  0.00           N  
ATOM    773  CA  VAL A 306      -5.924  29.952  82.115  1.00  0.00           C  
ATOM    774  C   VAL A 306      -5.226  29.043  83.124  1.00  0.00           C  
ATOM    775  O   VAL A 306      -5.425  29.162  84.339  1.00  0.00           O  
ATOM    776  CB  VAL A 306      -4.891  30.985  81.624  1.00  0.00           C  
ATOM    777  CG1 VAL A 306      -5.459  31.803  80.488  1.00  0.00           C  
ATOM    778  CG2 VAL A 306      -4.494  31.898  82.773  1.00  0.00           C  
ATOM    779  N   PRO A 307      -4.407  28.105  82.637  1.00  0.00           N  
ATOM    780  CA  PRO A 307      -3.725  27.229  83.583  1.00  0.00           C  
ATOM    781  C   PRO A 307      -2.548  27.975  84.207  1.00  0.00           C  
ATOM    782  O   PRO A 307      -2.001  28.927  83.616  1.00  0.00           O  
ATOM    783  CB  PRO A 307      -3.292  26.064  82.707  1.00  0.00           C  
ATOM    784  CG  PRO A 307      -2.984  26.733  81.432  1.00  0.00           C  
ATOM    785  CD  PRO A 307      -4.137  27.688  81.254  1.00  0.00           C  
ATOM    786  N   LEU A 308      -2.158  27.534  85.399  1.00  0.00           N  
ATOM    787  CA  LEU A 308      -1.063  28.164  86.121  1.00  0.00           C  
ATOM    788  C   LEU A 308       0.004  27.196  86.610  1.00  0.00           C  
ATOM    789  O   LEU A 308      -0.290  26.087  87.044  1.00  0.00           O  
ATOM    790  CB  LEU A 308      -1.624  28.951  87.307  1.00  0.00           C  
ATOM    791  CG  LEU A 308      -0.649  29.379  88.397  1.00  0.00           C  
ATOM    792  CD1 LEU A 308       0.451  30.244  87.808  1.00  0.00           C  
ATOM    793  CD2 LEU A 308      -1.416  30.112  89.476  1.00  0.00           C  
ATOM    794  N   VAL A 309       1.248  27.657  86.555  1.00  0.00           N  
ATOM    795  CA  VAL A 309       2.420  26.896  86.977  1.00  0.00           C  
ATOM    796  C   VAL A 309       3.161  27.704  88.063  1.00  0.00           C  
ATOM    797  O   VAL A 309       3.570  28.843  87.830  1.00  0.00           O  
ATOM    798  CB  VAL A 309       3.312  26.653  85.740  1.00  0.00           C  
ATOM    799  CG1 VAL A 309       4.756  26.704  86.105  1.00  0.00           C  
ATOM    800  CG2 VAL A 309       2.964  25.315  85.122  1.00  0.00           C  
ATOM    801  N   ILE A 310       3.317  27.127  89.249  1.00  0.00           N  
ATOM    802  CA  ILE A 310       3.983  27.812  90.359  1.00  0.00           C  
ATOM    803  C   ILE A 310       5.274  27.097  90.785  1.00  0.00           C  
ATOM    804  O   ILE A 310       5.246  25.933  91.178  1.00  0.00           O  
ATOM    805  CB  ILE A 310       3.029  27.918  91.556  1.00  0.00           C  
ATOM    806  CG1 ILE A 310       1.871  28.830  91.197  1.00  0.00           C  
ATOM    807  CG2 ILE A 310       3.738  28.464  92.773  1.00  0.00           C  
ATOM    808  CD1 ILE A 310       0.871  28.974  92.312  1.00  0.00           C  
ATOM    809  N   GLN A 311       6.397  27.813  90.725  1.00  0.00           N  
ATOM    810  CA  GLN A 311       7.706  27.254  91.057  1.00  0.00           C  
ATOM    811  C   GLN A 311       8.158  27.486  92.486  1.00  0.00           C  
ATOM    812  O   GLN A 311       8.198  28.619  92.948  1.00  0.00           O  
ATOM    813  CB  GLN A 311       8.759  27.823  90.096  1.00  0.00           C  
ATOM    814  CG  GLN A 311      10.208  27.422  90.373  1.00  0.00           C  
ATOM    815  CD  GLN A 311      11.165  27.909  89.274  1.00  0.00           C  
ATOM    816  OE1 GLN A 311      11.197  29.099  88.939  1.00  0.00           O  
ATOM    817  NE2 GLN A 311      11.948  26.983  88.709  1.00  0.00           N  
ATOM    818  N   MET A 312       8.488  26.400  93.183  1.00  0.00           N  
ATOM    819  CA  MET A 312       8.987  26.474  94.550  1.00  0.00           C  
ATOM    820  C   MET A 312      10.458  26.227  94.372  1.00  0.00           C  
ATOM    821  O   MET A 312      10.861  25.102  94.092  1.00  0.00           O  
ATOM    822  CB  MET A 312       8.404  25.366  95.423  1.00  0.00           C  
ATOM    823  CG  MET A 312       6.903  25.370  95.505  1.00  0.00           C  
ATOM    824  SD  MET A 312       6.285  26.988  95.949  1.00  0.00           S  
ATOM    825  CE  MET A 312       6.125  26.781  97.639  1.00  0.00           C  
ATOM    826  N   THR A 313      11.264  27.272  94.520  1.00  0.00           N  
ATOM    827  CA  THR A 313      12.708  27.136  94.335  1.00  0.00           C  
ATOM    828  C   THR A 313      13.453  26.629  95.561  1.00  0.00           C  
ATOM    829  O   THR A 313      14.347  27.286  96.084  1.00  0.00           O  
ATOM    830  CB  THR A 313      13.341  28.461  93.874  1.00  0.00           C  
ATOM    831  OG1 THR A 313      12.923  29.514  94.750  1.00  0.00           O  
ATOM    832  CG2 THR A 313      12.927  28.776  92.437  1.00  0.00           C  
ATOM    833  N   ASP A 314      13.077  25.442  96.012  1.00  0.00           N  
ATOM    834  CA  ASP A 314      13.729  24.836  97.153  1.00  0.00           C  
ATOM    835  C   ASP A 314      15.226  24.692  96.833  1.00  0.00           C  
ATOM    836  O   ASP A 314      16.070  24.879  97.701  1.00  0.00           O  
ATOM    837  CB  ASP A 314      13.081  23.476  97.465  1.00  0.00           C  
ATOM    838  CG  ASP A 314      12.975  22.565  96.235  1.00  0.00           C  
ATOM    839  OD1 ASP A 314      13.420  22.947  95.129  1.00  0.00           O  
ATOM    840  OD2 ASP A 314      12.438  21.448  96.374  1.00  0.00           O  
ATOM    841  N   ASP A 315      15.560  24.391  95.584  1.00  0.00           N  
ATOM    842  CA  ASP A 315      16.964  24.239  95.224  1.00  0.00           C  
ATOM    843  C   ASP A 315      17.732  25.569  95.266  1.00  0.00           C  
ATOM    844  O   ASP A 315      18.954  25.592  95.456  1.00  0.00           O  
ATOM    845  CB  ASP A 315      17.112  23.539  93.844  1.00  0.00           C  
ATOM    846  CG  ASP A 315      16.582  24.370  92.665  1.00  0.00           C  
ATOM    847  OD1 ASP A 315      15.746  25.275  92.857  1.00  0.00           O  
ATOM    848  OD2 ASP A 315      16.986  24.091  91.519  1.00  0.00           O  
ATOM    849  N   GLU A 316      17.013  26.676  95.121  1.00  0.00           N  
ATOM    850  CA  GLU A 316      17.637  27.992  95.140  1.00  0.00           C  
ATOM    851  C   GLU A 316      17.985  28.338  96.579  1.00  0.00           C  
ATOM    852  O   GLU A 316      19.107  28.734  96.867  1.00  0.00           O  
ATOM    853  CB  GLU A 316      16.682  29.045  94.565  1.00  0.00           C  
ATOM    854  CG  GLU A 316      17.247  30.455  94.459  1.00  0.00           C  
ATOM    855  CD  GLU A 316      16.157  31.535  94.520  1.00  0.00           C  
ATOM    856  OE1 GLU A 316      15.012  31.261  94.114  1.00  0.00           O  
ATOM    857  OE2 GLU A 316      16.438  32.668  94.965  1.00  0.00           O  
ATOM    858  N   LYS A 317      17.032  28.182  97.489  1.00  0.00           N  
ATOM    859  CA  LYS A 317      17.295  28.499  98.887  1.00  0.00           C  
ATOM    860  C   LYS A 317      18.382  27.592  99.443  1.00  0.00           C  
ATOM    861  O   LYS A 317      19.265  28.032 100.173  1.00  0.00           O  
ATOM    862  CB  LYS A 317      16.014  28.382  99.713  1.00  0.00           C  
ATOM    863  CG  LYS A 317      14.960  29.412  99.326  1.00  0.00           C  
ATOM    864  CD  LYS A 317      15.545  30.815  99.338  1.00  0.00           C  
ATOM    865  CE  LYS A 317      14.550  31.854  98.834  1.00  0.00           C  
ATOM    866  NZ  LYS A 317      15.115  33.255  98.805  1.00  0.00           N  
ATOM    867  N   TYR A 318      18.328  26.319  99.081  1.00  0.00           N  
ATOM    868  CA  TYR A 318      19.344  25.379  99.530  1.00  0.00           C  
ATOM    869  C   TYR A 318      20.718  25.936  99.174  1.00  0.00           C  
ATOM    870  O   TYR A 318      21.689  25.748  99.894  1.00  0.00           O  
ATOM    871  CB  TYR A 318      19.172  24.027  98.837  1.00  0.00           C  
ATOM    872  CG  TYR A 318      20.428  23.190  98.914  1.00  0.00           C  
ATOM    873  CD1 TYR A 318      20.848  22.625 100.115  1.00  0.00           C  
ATOM    874  CD2 TYR A 318      21.218  23.003  97.791  1.00  0.00           C  
ATOM    875  CE1 TYR A 318      22.015  21.902 100.186  1.00  0.00           C  
ATOM    876  CE2 TYR A 318      22.393  22.276  97.853  1.00  0.00           C  
ATOM    877  CZ  TYR A 318      22.785  21.728  99.051  1.00  0.00           C  
ATOM    878  OH  TYR A 318      23.954  20.994  99.091  1.00  0.00           O  
ATOM    879  N   LEU A 334      20.779  26.614  98.041  1.00  0.00           N  
ATOM    880  CA  LEU A 334      22.016  27.195  97.546  1.00  0.00           C  
ATOM    881  C   LEU A 334      22.402  28.513  98.227  1.00  0.00           C  
ATOM    882  O   LEU A 334      23.541  28.694  98.652  1.00  0.00           O  
ATOM    883  CB  LEU A 334      21.886  27.424  96.040  1.00  0.00           C  
ATOM    884  CG  LEU A 334      22.671  26.581  95.043  1.00  0.00           C  
ATOM    885  CD1 LEU A 334      22.915  25.197  95.549  1.00  0.00           C  
ATOM    886  CD2 LEU A 334      21.904  26.571  93.754  1.00  0.00           C  
ATOM    887  N   TRP A 336      21.445  29.423  98.337  1.00  0.00           N  
ATOM    888  CA  TRP A 336      21.698  30.740  98.907  1.00  0.00           C  
ATOM    889  C   TRP A 336      21.678  30.863 100.421  1.00  0.00           C  
ATOM    890  O   TRP A 336      22.210  31.826 100.976  1.00  0.00           O  
ATOM    891  CB  TRP A 336      20.708  31.747  98.305  1.00  0.00           C  
ATOM    892  CG  TRP A 336      21.299  32.580  97.226  1.00  0.00           C  
ATOM    893  CD1 TRP A 336      22.009  33.731  97.383  1.00  0.00           C  
ATOM    894  CD2 TRP A 336      21.312  32.287  95.830  1.00  0.00           C  
ATOM    895  NE1 TRP A 336      22.471  34.173  96.171  1.00  0.00           N  
ATOM    896  CE2 TRP A 336      22.058  33.302  95.198  1.00  0.00           C  
ATOM    897  CE3 TRP A 336      20.770  31.264  95.052  1.00  0.00           C  
ATOM    898  CZ2 TRP A 336      22.279  33.324  93.819  1.00  0.00           C  
ATOM    899  CZ3 TRP A 336      20.990  31.284  93.679  1.00  0.00           C  
ATOM    900  CH2 TRP A 336      21.739  32.308  93.077  1.00  0.00           C  
ATOM    901  N   LYS A 407      21.068  29.903 101.095  1.00  0.00           N  
ATOM    902  CA  LYS A 407      20.980  29.976 102.538  1.00  0.00           C  
ATOM    903  C   LYS A 407      21.509  28.694 103.171  1.00  0.00           C  
ATOM    904  O   LYS A 407      21.637  27.673 102.502  1.00  0.00           O  
ATOM    905  CB  LYS A 407      19.515  30.280 102.925  1.00  0.00           C  
ATOM    906  CG  LYS A 407      19.087  29.958 104.370  1.00  0.00           C  
ATOM    907  CD  LYS A 407      20.107  30.347 105.483  1.00  0.00           C  
ATOM    908  CE  LYS A 407      20.416  31.840 105.561  1.00  0.00           C  
ATOM    909  NZ  LYS A 407      21.582  32.064 106.446  1.00  0.00           N  
ATOM    910  N   ASP A 408      21.865  28.765 104.449  1.00  0.00           N  
ATOM    911  CA  ASP A 408      22.375  27.606 105.165  1.00  0.00           C  
ATOM    912  C   ASP A 408      21.203  26.710 105.528  1.00  0.00           C  
ATOM    913  O   ASP A 408      20.686  26.750 106.646  1.00  0.00           O  
ATOM    914  CB  ASP A 408      23.117  28.035 106.437  1.00  0.00           C  
ATOM    915  CG  ASP A 408      23.784  26.858 107.153  1.00  0.00           C  
ATOM    916  OD1 ASP A 408      24.483  27.099 108.167  1.00  0.00           O  
ATOM    917  OD2 ASP A 408      23.611  25.696 106.704  1.00  0.00           O  
ATOM    918  N   LEU A 418      20.792  25.909 104.552  1.00  0.00           N  
ATOM    919  CA  LEU A 418      19.685  24.978 104.701  1.00  0.00           C  
ATOM    920  C   LEU A 418      20.096  23.634 104.145  1.00  0.00           C  
ATOM    921  O   LEU A 418      20.997  23.544 103.316  1.00  0.00           O  
ATOM    922  CB  LEU A 418      18.478  25.474 103.923  1.00  0.00           C  
ATOM    923  CG  LEU A 418      17.723  26.642 104.524  1.00  0.00           C  
ATOM    924  CD1 LEU A 418      16.692  27.138 103.539  1.00  0.00           C  
ATOM    925  CD2 LEU A 418      17.064  26.184 105.805  1.00  0.00           C  
ATOM    926  N   THR A 419      19.436  22.586 104.603  1.00  0.00           N  
ATOM    927  CA  THR A 419      19.738  21.262 104.110  1.00  0.00           C  
ATOM    928  C   THR A 419      18.688  20.897 103.060  1.00  0.00           C  
ATOM    929  O   THR A 419      17.547  21.357 103.144  1.00  0.00           O  
ATOM    930  CB  THR A 419      19.682  20.245 105.233  1.00  0.00           C  
ATOM    931  OG1 THR A 419      19.984  18.952 104.696  1.00  0.00           O  
ATOM    932  CG2 THR A 419      18.296  20.212 105.858  1.00  0.00           C  
ATOM    933  N   LEU A 420      19.048  20.074 102.080  1.00  0.00           N  
ATOM    934  CA  LEU A 420      18.067  19.714 101.063  1.00  0.00           C  
ATOM    935  C   LEU A 420      16.726  19.361 101.691  1.00  0.00           C  
ATOM    936  O   LEU A 420      15.680  19.784 101.197  1.00  0.00           O  
ATOM    937  CB  LEU A 420      18.553  18.557 100.179  1.00  0.00           C  
ATOM    938  CG  LEU A 420      19.573  18.897  99.084  1.00  0.00           C  
ATOM    939  CD1 LEU A 420      19.930  17.663  98.309  1.00  0.00           C  
ATOM    940  CD2 LEU A 420      19.007  19.923  98.140  1.00  0.00           C  
ATOM    941  N   ASP A 421      16.737  18.618 102.792  1.00  0.00           N  
ATOM    942  CA  ASP A 421      15.471  18.252 103.406  1.00  0.00           C  
ATOM    943  C   ASP A 421      14.688  19.448 103.906  1.00  0.00           C  
ATOM    944  O   ASP A 421      13.489  19.543 103.670  1.00  0.00           O  
ATOM    945  CB  ASP A 421      15.678  17.262 104.551  1.00  0.00           C  
ATOM    946  CG  ASP A 421      15.804  15.832 104.067  1.00  0.00           C  
ATOM    947  OD1 ASP A 421      15.038  15.470 103.151  1.00  0.00           O  
ATOM    948  OD2 ASP A 421      16.646  15.072 104.601  1.00  0.00           O  
ATOM    949  N   GLN A 422      15.362  20.359 104.599  1.00  0.00           N  
ATOM    950  CA  GLN A 422      14.692  21.544 105.132  1.00  0.00           C  
ATOM    951  C   GLN A 422      14.058  22.339 104.017  1.00  0.00           C  
ATOM    952  O   GLN A 422      12.879  22.691 104.085  1.00  0.00           O  
ATOM    953  CB  GLN A 422      15.674  22.460 105.845  1.00  0.00           C  
ATOM    954  CG  GLN A 422      16.149  21.989 107.179  1.00  0.00           C  
ATOM    955  CD  GLN A 422      17.180  22.933 107.749  1.00  0.00           C  
ATOM    956  OE1 GLN A 422      18.129  23.328 107.057  1.00  0.00           O  
ATOM    957  NE2 GLN A 422      17.008  23.302 109.013  1.00  0.00           N  
ATOM    958  N   ALA A 423      14.867  22.638 103.003  1.00  0.00           N  
ATOM    959  CA  ALA A 423      14.417  23.410 101.861  1.00  0.00           C  
ATOM    960  C   ALA A 423      13.113  22.838 101.344  1.00  0.00           C  
ATOM    961  O   ALA A 423      12.081  23.514 101.333  1.00  0.00           O  
ATOM    962  CB  ALA A 423      15.460  23.381 100.785  1.00  0.00           C  
ATOM    963  N   TYR A 424      13.161  21.575 100.944  1.00  0.00           N  
ATOM    964  CA  TYR A 424      11.986  20.900 100.418  1.00  0.00           C  
ATOM    965  C   TYR A 424      10.764  21.014 101.322  1.00  0.00           C  
ATOM    966  O   TYR A 424       9.661  21.337 100.876  1.00  0.00           O  
ATOM    967  CB  TYR A 424      12.293  19.442 100.194  1.00  0.00           C  
ATOM    968  CG  TYR A 424      11.128  18.709  99.633  1.00  0.00           C  
ATOM    969  CD1 TYR A 424      10.691  18.949  98.338  1.00  0.00           C  
ATOM    970  CD2 TYR A 424      10.460  17.760 100.386  1.00  0.00           C  
ATOM    971  CE1 TYR A 424       9.616  18.252  97.804  1.00  0.00           C  
ATOM    972  CE2 TYR A 424       9.384  17.060  99.865  1.00  0.00           C  
ATOM    973  CZ  TYR A 424       8.974  17.311  98.579  1.00  0.00           C  
ATOM    974  OH  TYR A 424       7.923  16.608  98.068  1.00  0.00           O  
ATOM    975  N   SER A 425      10.963  20.738 102.600  1.00  0.00           N  
ATOM    976  CA  SER A 425       9.872  20.819 103.547  1.00  0.00           C  
ATOM    977  C   SER A 425       9.239  22.204 103.492  1.00  0.00           C  
ATOM    978  O   SER A 425       8.016  22.313 103.509  1.00  0.00           O  
ATOM    979  CB  SER A 425      10.370  20.519 104.960  1.00  0.00           C  
ATOM    980  OG  SER A 425      11.322  21.481 105.370  1.00  0.00           O  
ATOM    981  N   TYR A 426      10.059  23.254 103.420  1.00  0.00           N  
ATOM    982  CA  TYR A 426       9.529  24.614 103.362  1.00  0.00           C  
ATOM    983  C   TYR A 426       8.760  24.827 102.057  1.00  0.00           C  
ATOM    984  O   TYR A 426       7.756  25.560 102.001  1.00  0.00           O  
ATOM    985  CB  TYR A 426      10.647  25.641 103.421  1.00  0.00           C  
ATOM    986  CG  TYR A 426      11.507  25.612 104.658  1.00  0.00           C  
ATOM    987  CD1 TYR A 426      11.057  25.035 105.849  1.00  0.00           C  
ATOM    988  CD2 TYR A 426      12.777  26.184 104.640  1.00  0.00           C  
ATOM    989  CE1 TYR A 426      11.863  25.028 106.986  1.00  0.00           C  
ATOM    990  CE2 TYR A 426      13.580  26.182 105.761  1.00  0.00           C  
ATOM    991  CZ  TYR A 426      13.126  25.603 106.930  1.00  0.00           C  
ATOM    992  OH  TYR A 426      13.968  25.585 108.022  1.00  0.00           O  
ATOM    993  N   ALA A 427       9.253  24.194 100.999  1.00  0.00           N  
ATOM    994  CA  ALA A 427       8.609  24.293  99.703  1.00  0.00           C  
ATOM    995  C   ALA A 427       7.209  23.726  99.830  1.00  0.00           C  
ATOM    996  O   ALA A 427       6.264  24.266  99.270  1.00  0.00           O  
ATOM    997  CB  ALA A 427       9.392  23.515  98.677  1.00  0.00           C  
ATOM    998  N   VAL A 429       7.086  22.633 100.577  1.00  0.00           N  
ATOM    999  CA  VAL A 429       5.796  21.988 100.772  1.00  0.00           C  
ATOM   1000  C   VAL A 429       4.929  22.752 101.745  1.00  0.00           C  
ATOM   1001  O   VAL A 429       3.744  22.976 101.496  1.00  0.00           O  
ATOM   1002  CB  VAL A 429       5.950  20.581 101.310  1.00  0.00           C  
ATOM   1003  CG1 VAL A 429       4.581  19.985 101.542  1.00  0.00           C  
ATOM   1004  CG2 VAL A 429       6.757  19.732 100.329  1.00  0.00           C  
ATOM   1005  N   GLU A 431       5.506  23.138 102.870  1.00  0.00           N  
ATOM   1006  CA  GLU A 431       4.740  23.889 103.837  1.00  0.00           C  
ATOM   1007  C   GLU A 431       4.201  25.156 103.185  1.00  0.00           C  
ATOM   1008  O   GLU A 431       3.028  25.501 103.369  1.00  0.00           O  
ATOM   1009  CB  GLU A 431       5.600  24.240 105.050  1.00  0.00           C  
ATOM   1010  CG  GLU A 431       5.676  23.122 106.051  1.00  0.00           C  
ATOM   1011  CD  GLU A 431       4.299  22.647 106.466  1.00  0.00           C  
ATOM   1012  OE1 GLU A 431       3.619  23.381 107.222  1.00  0.00           O  
ATOM   1013  OE2 GLU A 431       3.889  21.545 106.024  1.00  0.00           O  
ATOM   1014  N   ASN A 432       5.042  25.835 102.406  1.00  0.00           N  
ATOM   1015  CA  ASN A 432       4.613  27.068 101.767  1.00  0.00           C  
ATOM   1016  C   ASN A 432       3.491  26.801 100.788  1.00  0.00           C  
ATOM   1017  O   ASN A 432       2.553  27.598 100.669  1.00  0.00           O  
ATOM   1018  CB  ASN A 432       5.793  27.750 101.078  1.00  0.00           C  
ATOM   1019  CG  ASN A 432       6.673  28.533 102.057  1.00  0.00           C  
ATOM   1020  OD1 ASN A 432       7.782  28.962 101.715  1.00  0.00           O  
ATOM   1021  ND2 ASN A 432       6.173  28.729 103.277  1.00  0.00           N  
ATOM   1022  N   ALA A 433       3.571  25.665 100.103  1.00  0.00           N  
ATOM   1023  CA  ALA A 433       2.542  25.293  99.136  1.00  0.00           C  
ATOM   1024  C   ALA A 433       1.160  25.406  99.780  1.00  0.00           C  
ATOM   1025  O   ALA A 433       0.182  25.778  99.132  1.00  0.00           O  
ATOM   1026  CB  ALA A 433       2.775  23.874  98.647  1.00  0.00           C  
ATOM   1027  N   LYS A 434       1.084  25.093 101.066  1.00  0.00           N  
ATOM   1028  CA  LYS A 434      -0.186  25.175 101.762  1.00  0.00           C  
ATOM   1029  C   LYS A 434      -0.826  26.564 101.720  1.00  0.00           C  
ATOM   1030  O   LYS A 434      -1.991  26.690 101.320  1.00  0.00           O  
ATOM   1031  CB  LYS A 434      -0.023  24.688 103.203  1.00  0.00           C  
ATOM   1032  CG  LYS A 434       0.061  23.172 103.281  1.00  0.00           C  
ATOM   1033  CD  LYS A 434       0.322  22.682 104.689  1.00  0.00           C  
ATOM   1034  CE  LYS A 434       0.378  21.151 104.734  1.00  0.00           C  
ATOM   1035  NZ  LYS A 434       0.827  20.613 106.055  1.00  0.00           N  
ATOM   1036  N   ASP A 435      -0.086  27.606 102.105  1.00  0.00           N  
ATOM   1037  CA  ASP A 435      -0.646  28.962 102.081  1.00  0.00           C  
ATOM   1038  C   ASP A 435      -0.933  29.395 100.644  1.00  0.00           C  
ATOM   1039  O   ASP A 435      -1.935  30.060 100.367  1.00  0.00           O  
ATOM   1040  CB  ASP A 435       0.298  29.964 102.735  1.00  0.00           C  
ATOM   1041  CG  ASP A 435       0.788  29.509 104.095  1.00  0.00           C  
ATOM   1042  OD1 ASP A 435       1.713  28.670 104.138  1.00  0.00           O  
ATOM   1043  OD2 ASP A 435       0.257  29.983 105.121  1.00  0.00           O  
ATOM   1044  N   ILE A 436      -0.057  29.014  99.721  1.00  0.00           N  
ATOM   1045  CA  ILE A 436      -0.277  29.362  98.322  1.00  0.00           C  
ATOM   1046  C   ILE A 436      -1.596  28.745  97.859  1.00  0.00           C  
ATOM   1047  O   ILE A 436      -2.379  29.375  97.158  1.00  0.00           O  
ATOM   1048  CB  ILE A 436       0.866  28.856  97.448  1.00  0.00           C  
ATOM   1049  CG1 ILE A 436       2.130  29.652  97.773  1.00  0.00           C  
ATOM   1050  CG2 ILE A 436       0.472  28.966  95.977  1.00  0.00           C  
ATOM   1051  CD1 ILE A 436       3.364  29.136  97.118  1.00  0.00           C  
ATOM   1052  N   ILE A 437      -1.833  27.505  98.269  1.00  0.00           N  
ATOM   1053  CA  ILE A 437      -3.059  26.806  97.927  1.00  0.00           C  
ATOM   1054  C   ILE A 437      -4.216  27.488  98.660  1.00  0.00           C  
ATOM   1055  O   ILE A 437      -5.298  27.715  98.099  1.00  0.00           O  
ATOM   1056  CB  ILE A 437      -2.981  25.320  98.344  1.00  0.00           C  
ATOM   1057  CG1 ILE A 437      -1.912  24.595  97.510  1.00  0.00           C  
ATOM   1058  CG2 ILE A 437      -4.337  24.668  98.161  1.00  0.00           C  
ATOM   1059  CD1 ILE A 437      -1.593  23.179  97.965  1.00  0.00           C  
ATOM   1060  N   ALA A 438      -3.981  27.838  99.916  1.00  0.00           N  
ATOM   1061  CA  ALA A 438      -5.012  28.494 100.696  1.00  0.00           C  
ATOM   1062  C   ALA A 438      -5.517  29.769 100.011  1.00  0.00           C  
ATOM   1063  O   ALA A 438      -6.523  30.350 100.431  1.00  0.00           O  
ATOM   1064  CB  ALA A 438      -4.481  28.819 102.071  1.00  0.00           C  
ATOM   1065  N   CYS A 439      -4.825  30.205  98.960  1.00  0.00           N  
ATOM   1066  CA  CYS A 439      -5.226  31.419  98.262  1.00  0.00           C  
ATOM   1067  C   CYS A 439      -6.364  31.185  97.297  1.00  0.00           C  
ATOM   1068  O   CYS A 439      -6.889  32.130  96.699  1.00  0.00           O  
ATOM   1069  CB  CYS A 439      -4.043  32.035  97.527  1.00  0.00           C  
ATOM   1070  SG  CYS A 439      -2.877  32.827  98.630  1.00  0.00           S  
ATOM   1071  N   GLY A 444      -6.740  29.926  97.128  1.00  0.00           N  
ATOM   1072  CA  GLY A 444      -7.855  29.640  96.246  1.00  0.00           C  
ATOM   1073  C   GLY A 444      -7.618  29.175  94.826  1.00  0.00           C  
ATOM   1074  O   GLY A 444      -8.560  29.117  94.046  1.00  0.00           O  
ATOM   1075  N   PHE A 445      -6.390  28.829  94.474  1.00  0.00           N  
ATOM   1076  CA  PHE A 445      -6.130  28.374  93.119  1.00  0.00           C  
ATOM   1077  C   PHE A 445      -6.929  27.124  92.805  1.00  0.00           C  
ATOM   1078  O   PHE A 445      -7.194  26.310  93.689  1.00  0.00           O  
ATOM   1079  CB  PHE A 445      -4.653  28.106  92.934  1.00  0.00           C  
ATOM   1080  CG  PHE A 445      -3.806  29.330  93.066  1.00  0.00           C  
ATOM   1081  CD1 PHE A 445      -3.111  29.585  94.238  1.00  0.00           C  
ATOM   1082  CD2 PHE A 445      -3.674  30.215  91.999  1.00  0.00           C  
ATOM   1083  CE1 PHE A 445      -2.290  30.692  94.348  1.00  0.00           C  
ATOM   1084  CE2 PHE A 445      -2.860  31.319  92.102  1.00  0.00           C  
ATOM   1085  CZ  PHE A 445      -2.159  31.557  93.285  1.00  0.00           C  
ATOM   1086  N   ASP A 460      -7.322  26.988  91.542  1.00  0.00           N  
ATOM   1087  CA  ASP A 460      -8.108  25.852  91.069  1.00  0.00           C  
ATOM   1088  C   ASP A 460      -7.248  24.603  90.924  1.00  0.00           C  
ATOM   1089  O   ASP A 460      -6.389  24.518  90.044  1.00  0.00           O  
ATOM   1090  CB  ASP A 460      -8.742  26.182  89.711  1.00  0.00           C  
ATOM   1091  CG  ASP A 460      -9.702  25.102  89.225  1.00  0.00           C  
ATOM   1092  OD1 ASP A 460      -9.511  23.914  89.566  1.00  0.00           O  
ATOM   1093  OD2 ASP A 460     -10.648  25.444  88.482  1.00  0.00           O  
ATOM   1094  N   ILE A 461      -7.497  23.630  91.785  1.00  0.00           N  
ATOM   1095  CA  ILE A 461      -6.763  22.371  91.754  1.00  0.00           C  
ATOM   1096  C   ILE A 461      -6.716  21.770  90.345  1.00  0.00           C  
ATOM   1097  O   ILE A 461      -5.812  21.006  90.035  1.00  0.00           O  
ATOM   1098  CB  ILE A 461      -7.427  21.345  92.681  1.00  0.00           C  
ATOM   1099  CG1 ILE A 461      -6.561  20.100  92.825  1.00  0.00           C  
ATOM   1100  CG2 ILE A 461      -8.780  20.968  92.118  1.00  0.00           C  
ATOM   1101  CD1 ILE A 461      -5.503  20.219  93.869  1.00  0.00           C  
ATOM   1102  N   ASN A 463      -7.683  22.118  89.499  1.00  0.00           N  
ATOM   1103  CA  ASN A 463      -7.732  21.563  88.146  1.00  0.00           C  
ATOM   1104  C   ASN A 463      -6.914  22.284  87.105  1.00  0.00           C  
ATOM   1105  O   ASN A 463      -6.704  21.742  86.029  1.00  0.00           O  
ATOM   1106  CB  ASN A 463      -9.160  21.484  87.596  1.00  0.00           C  
ATOM   1107  CG  ASN A 463     -10.088  20.698  88.476  1.00  0.00           C  
ATOM   1108  OD1 ASN A 463      -9.780  19.586  88.922  1.00  0.00           O  
ATOM   1109  ND2 ASN A 463     -11.251  21.272  88.729  1.00  0.00           N  
ATOM   1110  N   LYS A 471      -6.476  23.506  87.380  1.00  0.00           N  
ATOM   1111  CA  LYS A 471      -5.675  24.205  86.385  1.00  0.00           C  
ATOM   1112  C   LYS A 471      -4.456  24.944  86.931  1.00  0.00           C  
ATOM   1113  O   LYS A 471      -4.085  26.013  86.435  1.00  0.00           O  
ATOM   1114  CB  LYS A 471      -6.553  25.145  85.540  1.00  0.00           C  
ATOM   1115  CG  LYS A 471      -7.704  25.827  86.263  1.00  0.00           C  
ATOM   1116  CD  LYS A 471      -8.444  26.782  85.306  1.00  0.00           C  
ATOM   1117  CE  LYS A 471      -9.918  26.962  85.685  1.00  0.00           C  
ATOM   1118  NZ  LYS A 471     -10.124  27.532  87.052  1.00  0.00           N  
ATOM   1119  N   THR A 472      -3.835  24.363  87.955  1.00  0.00           N  
ATOM   1120  CA  THR A 472      -2.634  24.936  88.542  1.00  0.00           C  
ATOM   1121  C   THR A 472      -1.714  23.802  89.034  1.00  0.00           C  
ATOM   1122  O   THR A 472      -2.168  22.845  89.666  1.00  0.00           O  
ATOM   1123  CB  THR A 472      -2.971  25.876  89.713  1.00  0.00           C  
ATOM   1124  OG1 THR A 472      -2.822  25.172  90.945  1.00  0.00           O  
ATOM   1125  CG2 THR A 472      -4.399  26.369  89.618  1.00  0.00           C  
ATOM   1126  N   PHE A 473      -0.425  23.908  88.735  1.00  0.00           N  
ATOM   1127  CA  PHE A 473       0.554  22.902  89.122  1.00  0.00           C  
ATOM   1128  C   PHE A 473       1.621  23.560  90.004  1.00  0.00           C  
ATOM   1129  O   PHE A 473       2.434  24.335  89.515  1.00  0.00           O  
ATOM   1130  CB  PHE A 473       1.160  22.307  87.830  1.00  0.00           C  
ATOM   1131  CG  PHE A 473       2.403  21.446  88.032  1.00  0.00           C  
ATOM   1132  CD1 PHE A 473       2.427  20.403  88.965  1.00  0.00           C  
ATOM   1133  CD2 PHE A 473       3.548  21.669  87.261  1.00  0.00           C  
ATOM   1134  CE1 PHE A 473       3.575  19.601  89.125  1.00  0.00           C  
ATOM   1135  CE2 PHE A 473       4.697  20.870  87.417  1.00  0.00           C  
ATOM   1136  CZ  PHE A 473       4.704  19.837  88.351  1.00  0.00           C  
ATOM   1137  N   ILE A 474       1.599  23.291  91.308  1.00  0.00           N  
ATOM   1138  CA  ILE A 474       2.605  23.856  92.216  1.00  0.00           C  
ATOM   1139  C   ILE A 474       3.734  22.842  92.195  1.00  0.00           C  
ATOM   1140  O   ILE A 474       3.486  21.672  92.473  1.00  0.00           O  
ATOM   1141  CB  ILE A 474       2.168  23.871  93.693  1.00  0.00           C  
ATOM   1142  CG1 ILE A 474       0.751  24.422  93.873  1.00  0.00           C  
ATOM   1143  CG2 ILE A 474       3.201  24.630  94.493  1.00  0.00           C  
ATOM   1144  CD1 ILE A 474       0.601  25.876  93.580  1.00  0.00           C  
ATOM   1145  N   PHE A 475       4.965  23.244  91.899  1.00  0.00           N  
ATOM   1146  CA  PHE A 475       6.041  22.254  91.889  1.00  0.00           C  
ATOM   1147  C   PHE A 475       7.369  22.641  92.565  1.00  0.00           C  
ATOM   1148  O   PHE A 475       7.730  23.817  92.651  1.00  0.00           O  
ATOM   1149  CB  PHE A 475       6.316  21.808  90.453  1.00  0.00           C  
ATOM   1150  CG  PHE A 475       6.986  22.847  89.611  1.00  0.00           C  
ATOM   1151  CD1 PHE A 475       6.248  23.869  89.019  1.00  0.00           C  
ATOM   1152  CD2 PHE A 475       8.366  22.806  89.409  1.00  0.00           C  
ATOM   1153  CE1 PHE A 475       6.877  24.842  88.230  1.00  0.00           C  
ATOM   1154  CE2 PHE A 475       9.009  23.768  88.626  1.00  0.00           C  
ATOM   1155  CZ  PHE A 475       8.262  24.788  88.034  1.00  0.00           C  
ATOM   1156  N   SER A 476       8.085  21.627  93.052  1.00  0.00           N  
ATOM   1157  CA  SER A 476       9.383  21.824  93.697  1.00  0.00           C  
ATOM   1158  C   SER A 476      10.473  21.533  92.680  1.00  0.00           C  
ATOM   1159  O   SER A 476      10.401  20.523  91.976  1.00  0.00           O  
ATOM   1160  CB  SER A 476       9.560  20.869  94.868  1.00  0.00           C  
ATOM   1161  OG  SER A 476      10.829  20.242  94.795  1.00  0.00           O  
ATOM   1162  N   ASP A 477      11.475  22.409  92.605  1.00  0.00           N  
ATOM   1163  CA  ASP A 477      12.565  22.212  91.661  1.00  0.00           C  
ATOM   1164  C   ASP A 477      13.218  20.863  91.963  1.00  0.00           C  
ATOM   1165  O   ASP A 477      13.382  20.009  91.077  1.00  0.00           O  
ATOM   1166  CB  ASP A 477      13.612  23.329  91.785  1.00  0.00           C  
ATOM   1167  CG  ASP A 477      13.184  24.635  91.112  1.00  0.00           C  
ATOM   1168  OD1 ASP A 477      12.324  24.601  90.206  1.00  0.00           O  
ATOM   1169  OD2 ASP A 477      13.731  25.700  91.476  1.00  0.00           O  
ATOM   1170  N   LEU A 478      13.574  20.667  93.228  1.00  0.00           N  
ATOM   1171  CA  LEU A 478      14.206  19.426  93.642  1.00  0.00           C  
ATOM   1172  C   LEU A 478      13.444  18.177  93.187  1.00  0.00           C  
ATOM   1173  O   LEU A 478      14.052  17.187  92.785  1.00  0.00           O  
ATOM   1174  CB  LEU A 478      14.386  19.435  95.157  1.00  0.00           C  
ATOM   1175  CG  LEU A 478      15.811  19.708  95.650  1.00  0.00           C  
ATOM   1176  CD1 LEU A 478      16.658  20.315  94.556  1.00  0.00           C  
ATOM   1177  CD2 LEU A 478      15.737  20.618  96.855  1.00  0.00           C  
ATOM   1178  N   ASP A 479      12.118  18.231  93.244  1.00  0.00           N  
ATOM   1179  CA  ASP A 479      11.267  17.116  92.824  1.00  0.00           C  
ATOM   1180  C   ASP A 479      11.121  17.051  91.314  1.00  0.00           C  
ATOM   1181  O   ASP A 479      11.590  16.124  90.661  1.00  0.00           O  
ATOM   1182  CB  ASP A 479       9.868  17.282  93.403  1.00  0.00           C  
ATOM   1183  CG  ASP A 479       9.667  16.514  94.678  1.00  0.00           C  
ATOM   1184  OD1 ASP A 479      10.664  16.315  95.417  1.00  0.00           O  
ATOM   1185  OD2 ASP A 479       8.503  16.125  94.946  1.00  0.00           O  
ATOM   1186  N   TYR A 482      10.452  18.066  90.778  1.00  0.00           N  
ATOM   1187  CA  TYR A 482      10.161  18.152  89.365  1.00  0.00           C  
ATOM   1188  C   TYR A 482      11.354  17.950  88.459  1.00  0.00           C  
ATOM   1189  O   TYR A 482      11.241  17.310  87.422  1.00  0.00           O  
ATOM   1190  CB  TYR A 482       9.482  19.485  89.049  1.00  0.00           C  
ATOM   1191  CG  TYR A 482       8.810  19.480  87.700  1.00  0.00           C  
ATOM   1192  CD1 TYR A 482       7.875  18.498  87.377  1.00  0.00           C  
ATOM   1193  CD2 TYR A 482       9.152  20.407  86.723  1.00  0.00           C  
ATOM   1194  CE1 TYR A 482       7.303  18.427  86.116  1.00  0.00           C  
ATOM   1195  CE2 TYR A 482       8.582  20.346  85.450  1.00  0.00           C  
ATOM   1196  CZ  TYR A 482       7.657  19.347  85.155  1.00  0.00           C  
ATOM   1197  OH  TYR A 482       7.100  19.264  83.892  1.00  0.00           O  
ATOM   1198  N   MET A 489      12.504  18.488  88.837  1.00  0.00           N  
ATOM   1199  CA  MET A 489      13.685  18.332  88.001  1.00  0.00           C  
ATOM   1200  C   MET A 489      13.833  16.863  87.630  1.00  0.00           C  
ATOM   1201  O   MET A 489      13.957  16.517  86.462  1.00  0.00           O  
ATOM   1202  CB  MET A 489      14.936  18.804  88.749  1.00  0.00           C  
ATOM   1203  CG  MET A 489      16.160  18.958  87.862  1.00  0.00           C  
ATOM   1204  SD  MET A 489      15.850  20.078  86.463  1.00  0.00           S  
ATOM   1205  CE  MET A 489      15.946  21.660  87.304  1.00  0.00           C  
ATOM   1206  N   GLY A 490      13.780  16.006  88.642  1.00  0.00           N  
ATOM   1207  CA  GLY A 490      13.942  14.583  88.427  1.00  0.00           C  
ATOM   1208  C   GLY A 490      12.745  13.789  87.936  1.00  0.00           C  
ATOM   1209  O   GLY A 490      12.779  12.545  87.899  1.00  0.00           O  
ATOM   1210  N   MET A 491      11.671  14.474  87.582  1.00  0.00           N  
ATOM   1211  CA  MET A 491      10.534  13.756  87.069  1.00  0.00           C  
ATOM   1212  C   MET A 491       9.919  14.547  85.939  1.00  0.00           C  
ATOM   1213  O   MET A 491       8.734  14.870  85.941  1.00  0.00           O  
ATOM   1214  CB  MET A 491       9.528  13.485  88.178  1.00  0.00           C  
ATOM   1215  CG  MET A 491       9.055  14.692  88.927  1.00  0.00           C  
ATOM   1216  SD  MET A 491       7.829  14.186  90.134  1.00  0.00           S  
ATOM   1217  CE  MET A 491       8.778  14.220  91.676  1.00  0.00           C  
ATOM   1218  N   SER A 492      10.747  14.871  84.962  1.00  0.00           N  
ATOM   1219  CA  SER A 492      10.268  15.627  83.828  1.00  0.00           C  
ATOM   1220  C   SER A 492      11.177  15.427  82.640  1.00  0.00           C  
ATOM   1221  O   SER A 492      12.403  15.428  82.765  1.00  0.00           O  
ATOM   1222  CB  SER A 492      10.171  17.122  84.160  1.00  0.00           C  
ATOM   1223  OG  SER A 492       9.772  17.863  83.011  1.00  0.00           O  
ATOM   1224  N   SER A 493      10.558  15.255  81.483  1.00  0.00           N  
ATOM   1225  CA  SER A 493      11.299  15.060  80.262  1.00  0.00           C  
ATOM   1226  C   SER A 493      11.843  16.390  79.758  1.00  0.00           C  
ATOM   1227  O   SER A 493      13.034  16.502  79.430  1.00  0.00           O  
ATOM   1228  CB  SER A 493      10.384  14.449  79.218  1.00  0.00           C  
ATOM   1229  OG  SER A 493       9.078  14.935  79.416  1.00  0.00           O  
ATOM   1230  N   GLY A 494      10.971  17.399  79.740  1.00  0.00           N  
ATOM   1231  CA  GLY A 494      11.342  18.712  79.234  1.00  0.00           C  
ATOM   1232  C   GLY A 494      12.090  19.722  80.087  1.00  0.00           C  
ATOM   1233  O   GLY A 494      12.993  20.396  79.597  1.00  0.00           O  
ATOM   1234  N   PHE A 495      11.733  19.838  81.357  1.00  0.00           N  
ATOM   1235  CA  PHE A 495      12.373  20.818  82.229  1.00  0.00           C  
ATOM   1236  C   PHE A 495      13.885  20.864  82.145  1.00  0.00           C  
ATOM   1237  O   PHE A 495      14.467  21.890  81.800  1.00  0.00           O  
ATOM   1238  CB  PHE A 495      11.962  20.580  83.669  1.00  0.00           C  
ATOM   1239  CG  PHE A 495      12.121  21.770  84.530  1.00  0.00           C  
ATOM   1240  CD1 PHE A 495      11.546  22.969  84.169  1.00  0.00           C  
ATOM   1241  CD2 PHE A 495      12.806  21.692  85.721  1.00  0.00           C  
ATOM   1242  CE1 PHE A 495      11.644  24.080  84.982  1.00  0.00           C  
ATOM   1243  CE2 PHE A 495      12.912  22.791  86.545  1.00  0.00           C  
ATOM   1244  CZ  PHE A 495      12.325  23.994  86.172  1.00  0.00           C  
ATOM   1245  N   TYR A 496      14.537  19.753  82.453  1.00  0.00           N  
ATOM   1246  CA  TYR A 496      15.982  19.763  82.406  1.00  0.00           C  
ATOM   1247  C   TYR A 496      16.462  20.089  81.008  1.00  0.00           C  
ATOM   1248  O   TYR A 496      17.391  20.868  80.856  1.00  0.00           O  
ATOM   1249  CB  TYR A 496      16.570  18.431  82.870  1.00  0.00           C  
ATOM   1250  CG  TYR A 496      18.080  18.402  82.817  1.00  0.00           C  
ATOM   1251  CD1 TYR A 496      18.840  19.189  83.672  1.00  0.00           C  
ATOM   1252  CD2 TYR A 496      18.746  17.638  81.868  1.00  0.00           C  
ATOM   1253  CE1 TYR A 496      20.218  19.222  83.580  1.00  0.00           C  
ATOM   1254  CE2 TYR A 496      20.124  17.666  81.765  1.00  0.00           C  
ATOM   1255  CZ  TYR A 496      20.853  18.463  82.621  1.00  0.00           C  
ATOM   1256  OH  TYR A 496      22.223  18.529  82.487  1.00  0.00           O  
ATOM   1257  N   LYS A 498      15.833  19.531  79.978  1.00  0.00           N  
ATOM   1258  CA  LYS A 498      16.295  19.830  78.621  1.00  0.00           C  
ATOM   1259  C   LYS A 498      16.317  21.329  78.309  1.00  0.00           C  
ATOM   1260  O   LYS A 498      17.181  21.796  77.569  1.00  0.00           O  
ATOM   1261  CB  LYS A 498      15.461  19.083  77.582  1.00  0.00           C  
ATOM   1262  CG  LYS A 498      15.517  17.589  77.762  1.00  0.00           C  
ATOM   1263  CD  LYS A 498      14.889  16.826  76.614  1.00  0.00           C  
ATOM   1264  CE  LYS A 498      14.737  15.344  76.987  1.00  0.00           C  
ATOM   1265  NZ  LYS A 498      14.533  14.430  75.806  1.00  0.00           N  
ATOM   1266  N   ASN A 499      15.381  22.083  78.881  1.00  0.00           N  
ATOM   1267  CA  ASN A 499      15.344  23.520  78.641  1.00  0.00           C  
ATOM   1268  C   ASN A 499      16.416  24.226  79.454  1.00  0.00           C  
ATOM   1269  O   ASN A 499      16.989  25.227  78.999  1.00  0.00           O  
ATOM   1270  CB  ASN A 499      13.955  24.100  78.937  1.00  0.00           C  
ATOM   1271  CG  ASN A 499      12.994  23.894  77.778  1.00  0.00           C  
ATOM   1272  OD1 ASN A 499      13.373  24.059  76.622  1.00  0.00           O  
ATOM   1273  ND2 ASN A 499      11.752  23.538  78.076  1.00  0.00           N  
ATOM   1274  N   VAL A 500      16.707  23.718  80.650  1.00  0.00           N  
ATOM   1275  CA  VAL A 500      17.765  24.341  81.427  1.00  0.00           C  
ATOM   1276  C   VAL A 500      19.024  24.226  80.585  1.00  0.00           C  
ATOM   1277  O   VAL A 500      19.679  25.217  80.320  1.00  0.00           O  
ATOM   1278  CB  VAL A 500      18.007  23.649  82.766  1.00  0.00           C  
ATOM   1279  CG1 VAL A 500      19.225  24.250  83.443  1.00  0.00           C  
ATOM   1280  CG2 VAL A 500      16.784  23.808  83.651  1.00  0.00           C  
ATOM   1281  N   VAL A 501      19.355  23.023  80.137  1.00  0.00           N  
ATOM   1282  CA  VAL A 501      20.544  22.858  79.313  1.00  0.00           C  
ATOM   1283  C   VAL A 501      20.492  23.764  78.071  1.00  0.00           C  
ATOM   1284  O   VAL A 501      21.519  24.319  77.674  1.00  0.00           O  
ATOM   1285  CB  VAL A 501      20.734  21.399  78.848  1.00  0.00           C  
ATOM   1286  CG1 VAL A 501      22.043  21.271  78.138  1.00  0.00           C  
ATOM   1287  CG2 VAL A 501      20.694  20.451  80.027  1.00  0.00           C  
ATOM   1288  N   LYS A 502      19.327  23.917  77.438  1.00  0.00           N  
ATOM   1289  CA  LYS A 502      19.269  24.805  76.280  1.00  0.00           C  
ATOM   1290  C   LYS A 502      19.549  26.222  76.764  1.00  0.00           C  
ATOM   1291  O   LYS A 502      20.323  26.964  76.165  1.00  0.00           O  
ATOM   1292  CB  LYS A 502      17.896  24.780  75.606  1.00  0.00           C  
ATOM   1293  CG  LYS A 502      17.659  23.524  74.815  1.00  0.00           C  
ATOM   1294  CD  LYS A 502      16.249  23.418  74.189  1.00  0.00           C  
ATOM   1295  CE  LYS A 502      16.091  24.322  72.994  1.00  0.00           C  
ATOM   1296  NZ  LYS A 502      14.917  23.897  72.198  1.00  0.00           N  
ATOM   1297  N   ILE A 503      18.931  26.598  77.870  1.00  0.00           N  
ATOM   1298  CA  ILE A 503      19.121  27.941  78.355  1.00  0.00           C  
ATOM   1299  C   ILE A 503      20.539  28.222  78.817  1.00  0.00           C  
ATOM   1300  O   ILE A 503      21.037  29.329  78.632  1.00  0.00           O  
ATOM   1301  CB  ILE A 503      18.138  28.244  79.486  1.00  0.00           C  
ATOM   1302  CG1 ILE A 503      16.707  28.044  78.982  1.00  0.00           C  
ATOM   1303  CG2 ILE A 503      18.338  29.670  79.973  1.00  0.00           C  
ATOM   1304  CD1 ILE A 503      15.633  28.341  80.006  1.00  0.00           C  
ATOM   1305  N   GLN A 504      21.187  27.216  79.406  1.00  0.00           N  
ATOM   1306  CA  GLN A 504      22.543  27.358  79.925  1.00  0.00           C  
ATOM   1307  C   GLN A 504      23.561  27.460  78.811  1.00  0.00           C  
ATOM   1308  O   GLN A 504      24.557  28.174  78.933  1.00  0.00           O  
ATOM   1309  CB  GLN A 504      22.905  26.182  80.833  1.00  0.00           C  
ATOM   1310  CG  GLN A 504      21.946  25.988  81.994  1.00  0.00           C  
ATOM   1311  CD  GLN A 504      22.450  24.993  83.022  1.00  0.00           C  
ATOM   1312  OE1 GLN A 504      22.851  23.878  82.691  1.00  0.00           O  
ATOM   1313  NE2 GLN A 504      22.418  25.394  84.286  1.00  0.00           N  
ATOM   1314  N   LYS A 505      23.328  26.750  77.718  1.00  0.00           N  
ATOM   1315  CA  LYS A 505      24.273  26.815  76.618  1.00  0.00           C  
ATOM   1316  C   LYS A 505      24.250  28.192  75.998  1.00  0.00           C  
ATOM   1317  O   LYS A 505      25.132  28.533  75.220  1.00  0.00           O  
ATOM   1318  CB  LYS A 505      23.935  25.780  75.543  1.00  0.00           C  
ATOM   1319  CG  LYS A 505      24.796  25.888  74.289  1.00  0.00           C  
ATOM   1320  CD  LYS A 505      24.662  24.644  73.454  1.00  0.00           C  
ATOM   1321  CE  LYS A 505      25.461  24.743  72.181  1.00  0.00           C  
ATOM   1322  NZ  LYS A 505      24.981  23.745  71.166  1.00  0.00           N  
ATOM   1323  N   HIS A 506      23.248  28.988  76.356  1.00  0.00           N  
ATOM   1324  CA  HIS A 506      23.104  30.305  75.777  1.00  0.00           C  
ATOM   1325  C   HIS A 506      23.200  31.491  76.740  1.00  0.00           C  
ATOM   1326  O   HIS A 506      22.705  32.569  76.442  1.00  0.00           O  
ATOM   1327  CB  HIS A 506      21.796  30.335  74.991  1.00  0.00           C  
ATOM   1328  CG  HIS A 506      21.737  29.328  73.884  1.00  0.00           C  
ATOM   1329  ND1 HIS A 506      22.007  29.645  72.570  1.00  0.00           N  
ATOM   1330  CD2 HIS A 506      21.498  27.997  73.901  1.00  0.00           C  
ATOM   1331  CE1 HIS A 506      21.939  28.554  71.824  1.00  0.00           C  
ATOM   1332  NE2 HIS A 506      21.632  27.540  72.611  1.00  0.00           N  
ATOM   1333  N   VAL A 845      23.842  31.304  77.886  1.00  0.00           N  
ATOM   1334  CA  VAL A 845      24.023  32.389  78.847  1.00  0.00           C  
ATOM   1335  C   VAL A 845      25.415  32.262  79.452  1.00  0.00           C  
ATOM   1336  O   VAL A 845      25.703  31.292  80.162  1.00  0.00           O  
ATOM   1337  CB  VAL A 845      22.994  32.339  79.974  1.00  0.00           C  
ATOM   1338  CG1 VAL A 845      23.289  33.433  81.006  1.00  0.00           C  
ATOM   1339  CG2 VAL A 845      21.611  32.520  79.404  1.00  0.00           C  
ATOM   1340  N   THR A 846      26.274  33.242  79.167  1.00  0.00           N  
ATOM   1341  CA  THR A 846      27.657  33.247  79.646  1.00  0.00           C  
ATOM   1342  C   THR A 846      27.764  33.728  81.068  1.00  0.00           C  
ATOM   1343  O   THR A 846      26.879  34.419  81.563  1.00  0.00           O  
ATOM   1344  CB  THR A 846      28.527  34.172  78.826  1.00  0.00           C  
ATOM   1345  OG1 THR A 846      28.018  35.498  78.954  1.00  0.00           O  
ATOM   1346  CG2 THR A 846      28.534  33.768  77.374  1.00  0.00           C  
ATOM   1347  N   PHE A1087      28.864  33.370  81.717  1.00  0.00           N  
ATOM   1348  CA  PHE A1087      29.076  33.783  83.090  1.00  0.00           C  
ATOM   1349  C   PHE A1087      29.083  35.307  83.171  1.00  0.00           C  
ATOM   1350  O   PHE A1087      28.506  35.891  84.095  1.00  0.00           O  
ATOM   1351  CB  PHE A1087      30.389  33.214  83.625  1.00  0.00           C  
ATOM   1352  CG  PHE A1087      30.798  33.784  84.948  1.00  0.00           C  
ATOM   1353  CD1 PHE A1087      31.668  34.865  85.013  1.00  0.00           C  
ATOM   1354  CD2 PHE A1087      30.308  33.251  86.131  1.00  0.00           C  
ATOM   1355  CE1 PHE A1087      32.048  35.409  86.247  1.00  0.00           C  
ATOM   1356  CE2 PHE A1087      30.676  33.778  87.367  1.00  0.00           C  
ATOM   1357  CZ  PHE A1087      31.547  34.856  87.429  1.00  0.00           C  
ATOM   1358  N   ASN A1088      29.718  35.961  82.202  1.00  0.00           N  
ATOM   1359  CA  ASN A1088      29.761  37.411  82.229  1.00  0.00           C  
ATOM   1360  C   ASN A1088      28.358  37.988  82.219  1.00  0.00           C  
ATOM   1361  O   ASN A1088      28.078  38.969  82.915  1.00  0.00           O  
ATOM   1362  CB  ASN A1088      30.576  37.949  81.059  1.00  0.00           C  
ATOM   1363  CG  ASN A1088      32.065  37.926  81.344  1.00  0.00           C  
ATOM   1364  OD1 ASN A1088      32.508  38.395  82.393  1.00  0.00           O  
ATOM   1365  ND2 ASN A1088      32.847  37.384  80.415  1.00  0.00           N  
ATOM   1366  N   GLN A1094      27.467  37.376  81.447  1.00  0.00           N  
ATOM   1367  CA  GLN A1094      26.100  37.863  81.393  1.00  0.00           C  
ATOM   1368  C   GLN A1094      25.487  37.873  82.777  1.00  0.00           C  
ATOM   1369  O   GLN A1094      25.033  38.907  83.252  1.00  0.00           O  
ATOM   1370  CB  GLN A1094      25.237  36.997  80.480  1.00  0.00           C  
ATOM   1371  CG  GLN A1094      25.442  37.229  78.998  1.00  0.00           C  
ATOM   1372  CD  GLN A1094      24.491  36.399  78.141  1.00  0.00           C  
ATOM   1373  OE1 GLN A1094      23.267  36.459  78.314  1.00  0.00           O  
ATOM   1374  NE2 GLN A1094      25.050  35.628  77.205  1.00  0.00           N  
ATOM   1375  N   VAL A1164      25.481  36.722  83.436  1.00  0.00           N  
ATOM   1376  CA  VAL A1164      24.875  36.638  84.755  1.00  0.00           C  
ATOM   1377  C   VAL A1164      25.650  37.462  85.750  1.00  0.00           C  
ATOM   1378  O   VAL A1164      25.072  38.012  86.695  1.00  0.00           O  
ATOM   1379  CB  VAL A1164      24.780  35.179  85.241  1.00  0.00           C  
ATOM   1380  CG1 VAL A1164      23.897  34.380  84.300  1.00  0.00           C  
ATOM   1381  CG2 VAL A1164      26.142  34.561  85.287  1.00  0.00           C  
ATOM   1382  N   LYS A1165      26.962  37.549  85.528  1.00  0.00           N  
ATOM   1383  CA  LYS A1165      27.836  38.330  86.397  1.00  0.00           C  
ATOM   1384  C   LYS A1165      27.307  39.747  86.288  1.00  0.00           C  
ATOM   1385  O   LYS A1165      27.054  40.414  87.291  1.00  0.00           O  
ATOM   1386  CB  LYS A1165      29.276  38.284  85.889  1.00  0.00           C  
ATOM   1387  CG  LYS A1165      30.314  38.600  86.961  1.00  0.00           C  
ATOM   1388  CD  LYS A1165      31.714  38.807  86.367  1.00  0.00           C  
ATOM   1389  CE  LYS A1165      31.891  40.240  85.832  1.00  0.00           C  
ATOM   1390  NZ  LYS A1165      33.208  40.450  85.152  1.00  0.00           N  
ATOM   1391  N   GLY A1166      27.122  40.180  85.042  1.00  0.00           N  
ATOM   1392  CA  GLY A1166      26.608  41.504  84.773  1.00  0.00           C  
ATOM   1393  C   GLY A1166      25.211  41.715  85.323  1.00  0.00           C  
ATOM   1394  O   GLY A1166      24.958  42.702  86.010  1.00  0.00           O  
ATOM   1395  N   ILE A1168      24.306  40.782  85.041  1.00  0.00           N  
ATOM   1396  CA  ILE A1168      22.920  40.886  85.486  1.00  0.00           C  
ATOM   1397  C   ILE A1168      22.687  40.720  86.975  1.00  0.00           C  
ATOM   1398  O   ILE A1168      21.976  41.518  87.581  1.00  0.00           O  
ATOM   1399  CB  ILE A1168      22.027  39.839  84.796  1.00  0.00           C  
ATOM   1400  CG1 ILE A1168      22.086  40.006  83.287  1.00  0.00           C  
ATOM   1401  CG2 ILE A1168      20.589  39.969  85.290  1.00  0.00           C  
ATOM   1402  CD1 ILE A1168      21.250  39.010  82.574  1.00  0.00           C  
ATOM   1403  N   PHE A1169      23.264  39.667  87.554  1.00  0.00           N  
ATOM   1404  CA  PHE A1169      23.065  39.366  88.970  1.00  0.00           C  
ATOM   1405  C   PHE A1169      24.209  39.800  89.863  1.00  0.00           C  
ATOM   1406  O   PHE A1169      24.081  39.834  91.094  1.00  0.00           O  
ATOM   1407  CB  PHE A1169      22.818  37.866  89.154  1.00  0.00           C  
ATOM   1408  CG  PHE A1169      21.634  37.351  88.385  1.00  0.00           C  
ATOM   1409  CD1 PHE A1169      21.804  36.720  87.164  1.00  0.00           C  
ATOM   1410  CD2 PHE A1169      20.341  37.548  88.861  1.00  0.00           C  
ATOM   1411  CE1 PHE A1169      20.707  36.297  86.428  1.00  0.00           C  
ATOM   1412  CE2 PHE A1169      19.244  37.134  88.140  1.00  0.00           C  
ATOM   1413  CZ  PHE A1169      19.425  36.509  86.922  1.00  0.00           C  
ATOM   1414  N   GLY A1170      25.335  40.126  89.245  1.00  0.00           N  
ATOM   1415  CA  GLY A1170      26.481  40.547  90.021  1.00  0.00           C  
ATOM   1416  C   GLY A1170      27.188  39.429  90.768  1.00  0.00           C  
ATOM   1417  O   GLY A1170      27.656  39.636  91.884  1.00  0.00           O  
ATOM   1418  N   PHE A1171      27.263  38.242  90.171  1.00  0.00           N  
ATOM   1419  CA  PHE A1171      27.958  37.141  90.822  1.00  0.00           C  
ATOM   1420  C   PHE A1171      29.440  37.463  90.723  1.00  0.00           C  
ATOM   1421  O   PHE A1171      29.820  38.503  90.164  1.00  0.00           O  
ATOM   1422  CB  PHE A1171      27.692  35.815  90.120  1.00  0.00           C  
ATOM   1423  CG  PHE A1171      26.254  35.458  90.029  1.00  0.00           C  
ATOM   1424  CD1 PHE A1171      25.411  35.650  91.110  1.00  0.00           C  
ATOM   1425  CD2 PHE A1171      25.743  34.897  88.864  1.00  0.00           C  
ATOM   1426  CE1 PHE A1171      24.074  35.286  91.039  1.00  0.00           C  
ATOM   1427  CE2 PHE A1171      24.406  34.529  88.783  1.00  0.00           C  
ATOM   1428  CZ  PHE A1171      23.571  34.725  89.877  1.00  0.00           C  
ATOM   1429  N   THR A1177      30.272  36.564  91.245  1.00  0.00           N  
ATOM   1430  CA  THR A1177      31.716  36.751  91.247  1.00  0.00           C  
ATOM   1431  C   THR A1177      32.389  35.389  91.104  1.00  0.00           C  
ATOM   1432  O   THR A1177      31.786  34.374  91.447  1.00  0.00           O  
ATOM   1433  CB  THR A1177      32.160  37.393  92.576  1.00  0.00           C  
ATOM   1434  OG1 THR A1177      32.258  36.386  93.589  1.00  0.00           O  
ATOM   1435  CG2 THR A1177      31.133  38.397  93.040  1.00  0.00           C  
ATOM   1436  N   ASP A1178      33.628  35.374  90.605  1.00  0.00           N  
ATOM   1437  CA  ASP A1178      34.398  34.132  90.425  1.00  0.00           C  
ATOM   1438  C   ASP A1178      34.396  33.318  91.714  1.00  0.00           C  
ATOM   1439  O   ASP A1178      34.616  32.108  91.707  1.00  0.00           O  
ATOM   1440  CB  ASP A1178      35.856  34.441  90.067  1.00  0.00           C  
ATOM   1441  CG  ASP A1178      36.007  35.157  88.728  1.00  0.00           C  
ATOM   1442  OD1 ASP A1178      35.356  36.217  88.530  1.00  0.00           O  
ATOM   1443  OD2 ASP A1178      36.792  34.664  87.876  1.00  0.00           O  
ATOM   1444  N   SER A1179      34.145  34.000  92.819  1.00  0.00           N  
ATOM   1445  CA  SER A1179      34.129  33.385  94.125  1.00  0.00           C  
ATOM   1446  C   SER A1179      32.847  32.596  94.421  1.00  0.00           C  
ATOM   1447  O   SER A1179      32.797  31.817  95.379  1.00  0.00           O  
ATOM   1448  CB  SER A1179      34.328  34.485  95.159  1.00  0.00           C  
ATOM   1449  OG  SER A1179      34.191  34.006  96.481  1.00  0.00           O  
ATOM   1450  N   ASP A1192      31.810  32.786  93.609  1.00  0.00           N  
ATOM   1451  CA  ASP A1192      30.540  32.082  93.819  1.00  0.00           C  
ATOM   1452  C   ASP A1192      30.551  30.594  93.434  1.00  0.00           C  
ATOM   1453  O   ASP A1192      31.405  30.151  92.657  1.00  0.00           O  
ATOM   1454  CB  ASP A1192      29.425  32.794  93.058  1.00  0.00           C  
ATOM   1455  CG  ASP A1192      29.008  34.094  93.718  1.00  0.00           C  
ATOM   1456  OD1 ASP A1192      28.852  34.091  94.959  1.00  0.00           O  
ATOM   1457  OD2 ASP A1192      28.820  35.110  93.007  1.00  0.00           O  
ATOM   1458  N   CYS A1193      29.613  29.822  93.990  1.00  0.00           N  
ATOM   1459  CA  CYS A1193      29.517  28.395  93.683  1.00  0.00           C  
ATOM   1460  C   CYS A1193      28.919  28.217  92.300  1.00  0.00           C  
ATOM   1461  O   CYS A1193      28.032  28.980  91.909  1.00  0.00           O  
ATOM   1462  CB  CYS A1193      28.650  27.652  94.717  1.00  0.00           C  
ATOM   1463  SG  CYS A1193      27.159  28.477  95.360  1.00  0.00           S  
ATOM   1464  N   ILE A1194      29.391  27.229  91.546  1.00  0.00           N  
ATOM   1465  CA  ILE A1194      28.839  27.033  90.217  1.00  0.00           C  
ATOM   1466  C   ILE A1194      27.327  26.821  90.271  1.00  0.00           C  
ATOM   1467  O   ILE A1194      26.645  26.939  89.264  1.00  0.00           O  
ATOM   1468  CB  ILE A1194      29.505  25.856  89.490  1.00  0.00           C  
ATOM   1469  CG1 ILE A1194      29.552  24.629  90.393  1.00  0.00           C  
ATOM   1470  CG2 ILE A1194      30.905  26.250  89.049  1.00  0.00           C  
ATOM   1471  CD1 ILE A1194      30.135  23.426  89.692  1.00  0.00           C  
ATOM   1472  N   GLY A1195      26.813  26.520  91.460  1.00  0.00           N  
ATOM   1473  CA  GLY A1195      25.387  26.324  91.654  1.00  0.00           C  
ATOM   1474  C   GLY A1195      24.587  27.614  91.538  1.00  0.00           C  
ATOM   1475  O   GLY A1195      23.482  27.598  90.997  1.00  0.00           O  
ATOM   1476  N   LYS A1196      25.117  28.726  92.053  1.00  0.00           N  
ATOM   1477  CA  LYS A1196      24.437  30.028  91.954  1.00  0.00           C  
ATOM   1478  C   LYS A1196      24.605  30.579  90.542  1.00  0.00           C  
ATOM   1479  O   LYS A1196      23.683  31.158  89.979  1.00  0.00           O  
ATOM   1480  CB  LYS A1196      25.058  31.061  92.891  1.00  0.00           C  
ATOM   1481  CG  LYS A1196      24.658  30.993  94.323  1.00  0.00           C  
ATOM   1482  CD  LYS A1196      25.348  32.099  95.095  1.00  0.00           C  
ATOM   1483  CE  LYS A1196      24.996  32.043  96.579  1.00  0.00           C  
ATOM   1484  NZ  LYS A1196      25.707  33.069  97.409  1.00  0.00           N  
ATOM   1485  N   ILE A1198      25.806  30.408  89.993  1.00  0.00           N  
ATOM   1486  CA  ILE A1198      26.137  30.913  88.670  1.00  0.00           C  
ATOM   1487  C   ILE A1198      25.122  30.494  87.627  1.00  0.00           C  
ATOM   1488  O   ILE A1198      24.761  31.274  86.748  1.00  0.00           O  
ATOM   1489  CB  ILE A1198      27.513  30.406  88.177  1.00  0.00           C  
ATOM   1490  CG1 ILE A1198      28.611  30.701  89.202  1.00  0.00           C  
ATOM   1491  CG2 ILE A1198      27.840  31.041  86.850  1.00  0.00           C  
ATOM   1492  CD1 ILE A1198      28.866  32.151  89.424  1.00  0.00           C  
ATOM   1493  N   SER A1199      24.655  29.258  87.704  1.00  0.00           N  
ATOM   1494  CA  SER A1199      23.717  28.830  86.688  1.00  0.00           C  
ATOM   1495  C   SER A1199      22.303  28.612  87.191  1.00  0.00           C  
ATOM   1496  O   SER A1199      21.459  28.092  86.457  1.00  0.00           O  
ATOM   1497  CB  SER A1199      24.246  27.586  85.950  1.00  0.00           C  
ATOM   1498  OG  SER A1199      24.346  26.469  86.807  1.00  0.00           O  
ATOM   1499  N   PHE A1200      22.024  29.028  88.422  1.00  0.00           N  
ATOM   1500  CA  PHE A1200      20.663  28.881  88.925  1.00  0.00           C  
ATOM   1501  C   PHE A1200      19.637  29.645  88.084  1.00  0.00           C  
ATOM   1502  O   PHE A1200      18.494  29.202  87.937  1.00  0.00           O  
ATOM   1503  CB  PHE A1200      20.502  29.377  90.360  1.00  0.00           C  
ATOM   1504  CG  PHE A1200      19.059  29.502  90.763  1.00  0.00           C  
ATOM   1505  CD1 PHE A1200      18.256  28.363  90.868  1.00  0.00           C  
ATOM   1506  CD2 PHE A1200      18.466  30.754  90.916  1.00  0.00           C  
ATOM   1507  CE1 PHE A1200      16.891  28.465  91.111  1.00  0.00           C  
ATOM   1508  CE2 PHE A1200      17.094  30.867  91.159  1.00  0.00           C  
ATOM   1509  CZ  PHE A1200      16.308  29.716  91.255  1.00  0.00           C  
ATOM   1510  N   PRO A1201      20.017  30.819  87.552  1.00  0.00           N  
ATOM   1511  CA  PRO A1201      19.058  31.576  86.747  1.00  0.00           C  
ATOM   1512  C   PRO A1201      18.412  30.751  85.638  1.00  0.00           C  
ATOM   1513  O   PRO A1201      17.236  30.955  85.317  1.00  0.00           O  
ATOM   1514  CB  PRO A1201      19.901  32.736  86.207  1.00  0.00           C  
ATOM   1515  CG  PRO A1201      20.862  32.978  87.303  1.00  0.00           C  
ATOM   1516  CD  PRO A1201      21.282  31.567  87.679  1.00  0.00           C  
ATOM   1517  N   ALA A1202      19.161  29.824  85.054  1.00  0.00           N  
ATOM   1518  CA  ALA A1202      18.584  29.021  83.992  1.00  0.00           C  
ATOM   1519  C   ALA A1202      17.360  28.309  84.540  1.00  0.00           C  
ATOM   1520  O   ALA A1202      16.325  28.268  83.890  1.00  0.00           O  
ATOM   1521  CB  ALA A1202      19.600  28.000  83.453  1.00  0.00           C  
ATOM   1522  N   ILE A1203      17.476  27.762  85.745  1.00  0.00           N  
ATOM   1523  CA  ILE A1203      16.368  27.057  86.350  1.00  0.00           C  
ATOM   1524  C   ILE A1203      15.119  27.938  86.472  1.00  0.00           C  
ATOM   1525  O   ILE A1203      14.011  27.479  86.199  1.00  0.00           O  
ATOM   1526  CB  ILE A1203      16.736  26.497  87.764  1.00  0.00           C  
ATOM   1527  CG1 ILE A1203      17.595  25.225  87.662  1.00  0.00           C  
ATOM   1528  CG2 ILE A1203      15.455  26.075  88.502  1.00  0.00           C  
ATOM   1529  CD1 ILE A1203      18.780  25.315  86.748  1.00  0.00           C  
ATOM   1530  N   GLN A1204      15.273  29.198  86.868  1.00  0.00           N  
ATOM   1531  CA  GLN A1204      14.097  30.063  87.019  1.00  0.00           C  
ATOM   1532  C   GLN A1204      13.516  30.553  85.699  1.00  0.00           C  
ATOM   1533  O   GLN A1204      12.365  31.005  85.639  1.00  0.00           O  
ATOM   1534  CB  GLN A1204      14.425  31.256  87.909  1.00  0.00           C  
ATOM   1535  CG  GLN A1204      13.294  32.254  88.063  1.00  0.00           C  
ATOM   1536  CD  GLN A1204      13.469  33.117  89.289  1.00  0.00           C  
ATOM   1537  OE1 GLN A1204      12.796  34.126  89.460  1.00  0.00           O  
ATOM   1538  NE2 GLN A1204      14.372  32.711  90.161  1.00  0.00           N  
ATOM   1539  N   ALA A1205      14.314  30.465  84.643  1.00  0.00           N  
ATOM   1540  CA  ALA A1205      13.873  30.883  83.323  1.00  0.00           C  
ATOM   1541  C   ALA A1205      13.026  29.783  82.698  1.00  0.00           C  
ATOM   1542  O   ALA A1205      11.937  30.031  82.200  1.00  0.00           O  
ATOM   1543  CB  ALA A1205      15.081  31.168  82.442  1.00  0.00           C  
ATOM   1544  N   ALA A1206      13.547  28.564  82.745  1.00  0.00           N  
ATOM   1545  CA  ALA A1206      12.914  27.372  82.175  1.00  0.00           C  
ATOM   1546  C   ALA A1206      11.392  27.241  82.243  1.00  0.00           C  
ATOM   1547  O   ALA A1206      10.762  26.842  81.274  1.00  0.00           O  
ATOM   1548  CB  ALA A1206      13.559  26.119  82.779  1.00  0.00           C  
ATOM   1549  N   PRO A1207      10.779  27.550  83.385  1.00  0.00           N  
ATOM   1550  CA  PRO A1207       9.327  27.395  83.376  1.00  0.00           C  
ATOM   1551  C   PRO A1207       8.587  28.441  82.564  1.00  0.00           C  
ATOM   1552  O   PRO A1207       7.374  28.571  82.660  1.00  0.00           O  
ATOM   1553  CB  PRO A1207       8.965  27.410  84.858  1.00  0.00           C  
ATOM   1554  CG  PRO A1207      10.062  28.176  85.475  1.00  0.00           C  
ATOM   1555  CD  PRO A1207      11.292  27.750  84.747  1.00  0.00           C  
ATOM   1556  N   SER A1208       9.321  29.183  81.749  1.00  0.00           N  
ATOM   1557  CA  SER A1208       8.733  30.218  80.903  1.00  0.00           C  
ATOM   1558  C   SER A1208       8.479  29.600  79.552  1.00  0.00           C  
ATOM   1559  O   SER A1208       7.992  30.250  78.643  1.00  0.00           O  
ATOM   1560  CB  SER A1208       9.707  31.378  80.737  1.00  0.00           C  
ATOM   1561  OG  SER A1208       9.930  32.015  81.970  1.00  0.00           O  
ATOM   1562  N   PHE A1209       8.820  28.331  79.426  1.00  0.00           N  
ATOM   1563  CA  PHE A1209       8.661  27.649  78.164  1.00  0.00           C  
ATOM   1564  C   PHE A1209       7.761  26.421  78.268  1.00  0.00           C  
ATOM   1565  O   PHE A1209       8.178  25.354  78.728  1.00  0.00           O  
ATOM   1566  CB  PHE A1209      10.048  27.297  77.641  1.00  0.00           C  
ATOM   1567  CG  PHE A1209      10.953  28.495  77.500  1.00  0.00           C  
ATOM   1568  CD1 PHE A1209      10.548  29.607  76.756  1.00  0.00           C  
ATOM   1569  CD2 PHE A1209      12.205  28.517  78.092  1.00  0.00           C  
ATOM   1570  CE1 PHE A1209      11.379  30.712  76.609  1.00  0.00           C  
ATOM   1571  CE2 PHE A1209      13.041  29.621  77.947  1.00  0.00           C  
ATOM   1572  CZ  PHE A1209      12.626  30.717  77.204  1.00  0.00           C  
ATOM   1573  N   SER A1210       6.519  26.598  77.819  1.00  0.00           N  
ATOM   1574  CA  SER A1210       5.499  25.560  77.865  1.00  0.00           C  
ATOM   1575  C   SER A1210       6.025  24.133  77.789  1.00  0.00           C  
ATOM   1576  O   SER A1210       5.658  23.313  78.620  1.00  0.00           O  
ATOM   1577  CB  SER A1210       4.436  25.798  76.779  1.00  0.00           C  
ATOM   1578  OG  SER A1210       4.959  25.683  75.467  1.00  0.00           O  
ATOM   1579  N   ASN A1211       6.899  23.825  76.841  1.00  0.00           N  
ATOM   1580  CA  ASN A1211       7.383  22.454  76.751  1.00  0.00           C  
ATOM   1581  C   ASN A1211       8.264  21.996  77.914  1.00  0.00           C  
ATOM   1582  O   ASN A1211       8.952  20.992  77.825  1.00  0.00           O  
ATOM   1583  CB  ASN A1211       8.112  22.228  75.432  1.00  0.00           C  
ATOM   1584  CG  ASN A1211       9.416  22.936  75.376  1.00  0.00           C  
ATOM   1585  OD1 ASN A1211       9.515  24.104  75.745  1.00  0.00           O  
ATOM   1586  ND2 ASN A1211      10.434  22.248  74.906  1.00  0.00           N  
ATOM   1587  N   SER A1280       8.260  22.744  79.003  1.00  0.00           N  
ATOM   1588  CA  SER A1280       9.019  22.340  80.174  1.00  0.00           C  
ATOM   1589  C   SER A1280       8.001  21.538  80.971  1.00  0.00           C  
ATOM   1590  O   SER A1280       8.319  20.875  81.961  1.00  0.00           O  
ATOM   1591  CB  SER A1280       9.451  23.555  80.991  1.00  0.00           C  
ATOM   1592  OG  SER A1280      10.554  24.193  80.401  1.00  0.00           O  
ATOM   1593  N   PHE A1281       6.756  21.616  80.524  1.00  0.00           N  
ATOM   1594  CA  PHE A1281       5.669  20.927  81.187  1.00  0.00           C  
ATOM   1595  C   PHE A1281       4.956  20.100  80.145  1.00  0.00           C  
ATOM   1596  O   PHE A1281       3.776  20.315  79.858  1.00  0.00           O  
ATOM   1597  CB  PHE A1281       4.738  21.951  81.800  1.00  0.00           C  
ATOM   1598  CG  PHE A1281       5.417  22.855  82.757  1.00  0.00           C  
ATOM   1599  CD1 PHE A1281       5.774  22.405  84.012  1.00  0.00           C  
ATOM   1600  CD2 PHE A1281       5.732  24.153  82.394  1.00  0.00           C  
ATOM   1601  CE1 PHE A1281       6.443  23.236  84.906  1.00  0.00           C  
ATOM   1602  CE2 PHE A1281       6.398  24.995  83.273  1.00  0.00           C  
ATOM   1603  CZ  PHE A1281       6.756  24.535  84.535  1.00  0.00           C  
ATOM   1604  N   PRO A1282       5.667  19.104  79.594  1.00  0.00           N  
ATOM   1605  CA  PRO A1282       5.176  18.194  78.559  1.00  0.00           C  
ATOM   1606  C   PRO A1282       3.843  17.538  78.929  1.00  0.00           C  
ATOM   1607  O   PRO A1282       2.910  17.498  78.109  1.00  0.00           O  
ATOM   1608  CB  PRO A1282       6.319  17.196  78.436  1.00  0.00           C  
ATOM   1609  CG  PRO A1282       6.734  17.054  79.841  1.00  0.00           C  
ATOM   1610  CD  PRO A1282       6.810  18.491  80.295  1.00  0.00           C  
ATOM   1611  N   GLN A1283       3.763  17.045  80.166  1.00  0.00           N  
ATOM   1612  CA  GLN A1283       2.567  16.389  80.657  1.00  0.00           C  
ATOM   1613  C   GLN A1283       1.370  17.323  80.777  1.00  0.00           C  
ATOM   1614  O   GLN A1283       0.300  16.899  81.176  1.00  0.00           O  
ATOM   1615  CB  GLN A1283       2.827  15.775  82.025  1.00  0.00           C  
ATOM   1616  CG  GLN A1283       3.114  16.819  83.079  1.00  0.00           C  
ATOM   1617  CD  GLN A1283       4.546  17.317  83.006  1.00  0.00           C  
ATOM   1618  OE1 GLN A1283       5.465  16.682  83.543  1.00  0.00           O  
ATOM   1619  NE2 GLN A1283       4.750  18.439  82.328  1.00  0.00           N  
ATOM   1620  N   ILE A1284       1.530  18.593  80.449  1.00  0.00           N  
ATOM   1621  CA  ILE A1284       0.403  19.500  80.561  1.00  0.00           C  
ATOM   1622  C   ILE A1284       0.264  20.372  79.334  1.00  0.00           C  
ATOM   1623  O   ILE A1284      -0.789  20.940  79.098  1.00  0.00           O  
ATOM   1624  CB  ILE A1284       0.493  20.366  81.871  1.00  0.00           C  
ATOM   1625  CG1 ILE A1284       0.199  21.832  81.593  1.00  0.00           C  
ATOM   1626  CG2 ILE A1284       1.865  20.263  82.503  1.00  0.00           C  
ATOM   1627  CD1 ILE A1284       0.319  22.648  82.838  1.00  0.00           C  
ATOM   1628  N   PHE A1285       1.317  20.472  78.536  1.00  0.00           N  
ATOM   1629  CA  PHE A1285       1.236  21.280  77.326  1.00  0.00           C  
ATOM   1630  C   PHE A1285       1.512  20.492  76.058  1.00  0.00           C  
ATOM   1631  O   PHE A1285       1.527  21.057  74.964  1.00  0.00           O  
ATOM   1632  CB  PHE A1285       2.150  22.501  77.418  1.00  0.00           C  
ATOM   1633  CG  PHE A1285       1.634  23.555  78.346  1.00  0.00           C  
ATOM   1634  CD1 PHE A1285       2.296  23.848  79.530  1.00  0.00           C  
ATOM   1635  CD2 PHE A1285       0.452  24.218  78.061  1.00  0.00           C  
ATOM   1636  CE1 PHE A1285       1.781  24.788  80.420  1.00  0.00           C  
ATOM   1637  CE2 PHE A1285      -0.067  25.153  78.939  1.00  0.00           C  
ATOM   1638  CZ  PHE A1285       0.597  25.440  80.125  1.00  0.00           C  
ATOM   1639  N   ARG A1286       1.737  19.188  76.202  1.00  0.00           N  
ATOM   1640  CA  ARG A1286       1.930  18.336  75.040  1.00  0.00           C  
ATOM   1641  C   ARG A1286       3.091  18.705  74.139  1.00  0.00           C  
ATOM   1642  O   ARG A1286       2.877  18.975  72.958  1.00  0.00           O  
ATOM   1643  CB  ARG A1286       0.667  18.367  74.173  1.00  0.00           C  
ATOM   1644  CG  ARG A1286      -0.394  17.318  74.440  1.00  0.00           C  
ATOM   1645  CD  ARG A1286      -1.463  17.402  73.328  1.00  0.00           C  
ATOM   1646  NE  ARG A1286      -2.246  16.172  73.175  1.00  0.00           N  
ATOM   1647  CZ  ARG A1286      -1.736  14.986  72.839  1.00  0.00           C  
ATOM   1648  NH1 ARG A1286      -0.432  14.849  72.613  1.00  0.00           N  
ATOM   1649  NH2 ARG A1286      -2.536  13.929  72.733  1.00  0.00           N  
ATOM   1650  N   ASP A1287       4.309  18.742  74.654  1.00  0.00           N  
ATOM   1651  CA  ASP A1287       5.444  19.055  73.782  1.00  0.00           C  
ATOM   1652  C   ASP A1287       5.246  20.306  72.889  1.00  0.00           C  
ATOM   1653  O   ASP A1287       5.992  20.541  71.933  1.00  0.00           O  
ATOM   1654  CB  ASP A1287       5.732  17.843  72.891  1.00  0.00           C  
ATOM   1655  CG  ASP A1287       7.189  17.743  72.502  1.00  0.00           C  
ATOM   1656  OD1 ASP A1287       7.740  18.739  71.967  1.00  0.00           O  
ATOM   1657  OD2 ASP A1287       7.786  16.667  72.737  1.00  0.00           O  
ATOM   1658  N   ARG A1288       4.233  21.096  73.218  1.00  0.00           N  
ATOM   1659  CA  ARG A1288       3.899  22.321  72.500  1.00  0.00           C  
ATOM   1660  C   ARG A1288       4.970  23.351  72.891  1.00  0.00           C  
ATOM   1661  O   ARG A1288       5.291  23.480  74.066  1.00  0.00           O  
ATOM   1662  CB  ARG A1288       2.512  22.768  72.966  1.00  0.00           C  
ATOM   1663  CG  ARG A1288       1.785  23.720  72.072  1.00  0.00           C  
ATOM   1664  CD  ARG A1288       1.013  22.998  71.002  1.00  0.00           C  
ATOM   1665  NE  ARG A1288      -0.307  23.597  70.806  1.00  0.00           N  
ATOM   1666  CZ  ARG A1288      -0.534  24.895  70.596  1.00  0.00           C  
ATOM   1667  NH1 ARG A1288       0.471  25.762  70.555  1.00  0.00           N  
ATOM   1668  NH2 ARG A1288      -1.777  25.327  70.425  1.00  0.00           N  
ATOM   1669  N   THR A1289       5.516  24.093  71.933  1.00  0.00           N  
ATOM   1670  CA  THR A1289       6.571  25.055  72.269  1.00  0.00           C  
ATOM   1671  C   THR A1289       6.302  26.536  72.032  1.00  0.00           C  
ATOM   1672  O   THR A1289       7.191  27.365  72.227  1.00  0.00           O  
ATOM   1673  CB  THR A1289       7.869  24.731  71.510  1.00  0.00           C  
ATOM   1674  OG1 THR A1289       7.746  25.132  70.138  1.00  0.00           O  
ATOM   1675  CG2 THR A1289       8.162  23.235  71.582  1.00  0.00           C  
ATOM   1676  N   ASP A1290       5.095  26.889  71.620  1.00  0.00           N  
ATOM   1677  CA  ASP A1290       4.814  28.285  71.338  1.00  0.00           C  
ATOM   1678  C   ASP A1290       3.678  28.843  72.156  1.00  0.00           C  
ATOM   1679  O   ASP A1290       3.028  29.792  71.730  1.00  0.00           O  
ATOM   1680  CB  ASP A1290       4.469  28.458  69.868  1.00  0.00           C  
ATOM   1681  CG  ASP A1290       3.223  27.692  69.486  1.00  0.00           C  
ATOM   1682  OD1 ASP A1290       2.686  27.923  68.378  1.00  0.00           O  
ATOM   1683  OD2 ASP A1290       2.779  26.851  70.305  1.00  0.00           O  
ATOM   1684  N   ILE A1291       3.410  28.268  73.314  1.00  0.00           N  
ATOM   1685  CA  ILE A1291       2.339  28.820  74.111  1.00  0.00           C  
ATOM   1686  C   ILE A1291       2.822  30.006  74.928  1.00  0.00           C  
ATOM   1687  O   ILE A1291       3.780  29.905  75.682  1.00  0.00           O  
ATOM   1688  CB  ILE A1291       1.748  27.780  75.043  1.00  0.00           C  
ATOM   1689  CG1 ILE A1291       1.173  26.633  74.215  1.00  0.00           C  
ATOM   1690  CG2 ILE A1291       0.671  28.413  75.913  1.00  0.00           C  
ATOM   1691  CD1 ILE A1291       0.632  25.498  75.067  1.00  0.00           C  
ATOM   1692  N   GLN A1292       2.141  31.129  74.756  1.00  0.00           N  
ATOM   1693  CA  GLN A1292       2.441  32.369  75.446  1.00  0.00           C  
ATOM   1694  C   GLN A1292       2.415  32.221  76.959  1.00  0.00           C  
ATOM   1695  O   GLN A1292       1.486  31.649  77.518  1.00  0.00           O  
ATOM   1696  CB  GLN A1292       1.418  33.410  75.046  1.00  0.00           C  
ATOM   1697  CG  GLN A1292       1.552  34.742  75.743  1.00  0.00           C  
ATOM   1698  CD  GLN A1292       2.614  35.602  75.117  1.00  0.00           C  
ATOM   1699  OE1 GLN A1292       2.600  35.847  73.902  1.00  0.00           O  
ATOM   1700  NE2 GLN A1292       3.551  36.073  75.940  1.00  0.00           N  
ATOM   1701  N   CYS A1293       3.432  32.757  77.621  1.00  0.00           N  
ATOM   1702  CA  CYS A1293       3.520  32.702  79.075  1.00  0.00           C  
ATOM   1703  C   CYS A1293       3.426  34.125  79.627  1.00  0.00           C  
ATOM   1704  O   CYS A1293       3.952  35.065  79.026  1.00  0.00           O  
ATOM   1705  CB  CYS A1293       4.848  32.068  79.484  1.00  0.00           C  
ATOM   1706  SG  CYS A1293       5.241  32.118  81.245  1.00  0.00           S  
ATOM   1707  N   LEU A1294       2.738  34.291  80.753  1.00  0.00           N  
ATOM   1708  CA  LEU A1294       2.596  35.605  81.387  1.00  0.00           C  
ATOM   1709  C   LEU A1294       3.090  35.448  82.807  1.00  0.00           C  
ATOM   1710  O   LEU A1294       2.501  34.696  83.579  1.00  0.00           O  
ATOM   1711  CB  LEU A1294       1.137  36.044  81.413  1.00  0.00           C  
ATOM   1712  CG  LEU A1294       0.846  37.361  82.131  1.00  0.00           C  
ATOM   1713  CD1 LEU A1294       1.618  38.478  81.463  1.00  0.00           C  
ATOM   1714  CD2 LEU A1294      -0.649  37.652  82.104  1.00  0.00           C  
ATOM   1715  N   ILE A1295       4.162  36.156  83.154  1.00  0.00           N  
ATOM   1716  CA  ILE A1295       4.747  36.042  84.483  1.00  0.00           C  
ATOM   1717  C   ILE A1295       4.452  37.160  85.484  1.00  0.00           C  
ATOM   1718  O   ILE A1295       5.096  38.223  85.450  1.00  0.00           O  
ATOM   1719  CB  ILE A1295       6.278  35.926  84.399  1.00  0.00           C  
ATOM   1720  CG1 ILE A1295       6.682  34.820  83.428  1.00  0.00           C  
ATOM   1721  CG2 ILE A1295       6.838  35.635  85.772  1.00  0.00           C  
ATOM   1722  CD1 ILE A1295       8.184  34.600  83.339  1.00  0.00           C  
ATOM   1723  N   PRO A1296       3.451  36.968  86.363  1.00  0.00           N  
ATOM   1724  CA  PRO A1296       3.253  38.078  87.302  1.00  0.00           C  
ATOM   1725  C   PRO A1296       4.325  37.954  88.386  1.00  0.00           C  
ATOM   1726  O   PRO A1296       4.560  36.863  88.921  1.00  0.00           O  
ATOM   1727  CB  PRO A1296       1.828  37.855  87.828  1.00  0.00           C  
ATOM   1728  CG  PRO A1296       1.590  36.414  87.627  1.00  0.00           C  
ATOM   1729  CD  PRO A1296       2.247  36.125  86.300  1.00  0.00           C  
ATOM   1730  N   CYS A1297       5.002  39.054  88.690  1.00  0.00           N  
ATOM   1731  CA  CYS A1297       6.047  38.992  89.711  1.00  0.00           C  
ATOM   1732  C   CYS A1297       6.409  40.348  90.307  1.00  0.00           C  
ATOM   1733  O   CYS A1297       6.071  41.398  89.764  1.00  0.00           O  
ATOM   1734  CB  CYS A1297       7.296  38.375  89.115  1.00  0.00           C  
ATOM   1735  SG  CYS A1297       7.987  39.443  87.867  1.00  0.00           S  
ATOM   1736  N   ALA A1298       7.087  40.325  91.442  1.00  0.00           N  
ATOM   1737  CA  ALA A1298       7.488  41.567  92.058  1.00  0.00           C  
ATOM   1738  C   ALA A1298       8.578  42.145  91.177  1.00  0.00           C  
ATOM   1739  O   ALA A1298       9.425  41.420  90.646  1.00  0.00           O  
ATOM   1740  CB  ALA A1298       8.008  41.314  93.424  1.00  0.00           C  
ATOM   1741  N   ILE A1299       8.539  43.461  91.023  1.00  0.00           N  
ATOM   1742  CA  ILE A1299       9.483  44.210  90.195  1.00  0.00           C  
ATOM   1743  C   ILE A1299      10.952  43.806  90.308  1.00  0.00           C  
ATOM   1744  O   ILE A1299      11.717  44.012  89.373  1.00  0.00           O  
ATOM   1745  CB  ILE A1299       9.385  45.721  90.501  1.00  0.00           C  
ATOM   1746  CG1 ILE A1299      10.240  46.508  89.514  1.00  0.00           C  
ATOM   1747  CG2 ILE A1299       9.853  45.996  91.933  1.00  0.00           C  
ATOM   1748  CD1 ILE A1299       9.813  46.338  88.083  1.00  0.00           C  
ATOM   1749  N   ASP A1300      11.353  43.233  91.439  1.00  0.00           N  
ATOM   1750  CA  ASP A1300      12.760  42.867  91.609  1.00  0.00           C  
ATOM   1751  C   ASP A1300      13.140  41.523  91.001  1.00  0.00           C  
ATOM   1752  O   ASP A1300      14.300  41.119  91.047  1.00  0.00           O  
ATOM   1753  CB  ASP A1300      13.136  42.885  93.093  1.00  0.00           C  
ATOM   1754  CG  ASP A1300      12.611  41.688  93.835  1.00  0.00           C  
ATOM   1755  OD1 ASP A1300      12.636  41.700  95.080  1.00  0.00           O  
ATOM   1756  OD2 ASP A1300      12.180  40.721  93.176  1.00  0.00           O  
ATOM   1757  N   GLN A1301      12.160  40.829  90.441  1.00  0.00           N  
ATOM   1758  CA  GLN A1301      12.415  39.535  89.838  1.00  0.00           C  
ATOM   1759  C   GLN A1301      12.743  39.685  88.365  1.00  0.00           C  
ATOM   1760  O   GLN A1301      13.322  38.789  87.746  1.00  0.00           O  
ATOM   1761  CB  GLN A1301      11.194  38.654  89.993  1.00  0.00           C  
ATOM   1762  CG  GLN A1301      10.979  38.208  91.391  1.00  0.00           C  
ATOM   1763  CD  GLN A1301      12.175  37.446  91.921  1.00  0.00           C  
ATOM   1764  OE1 GLN A1301      12.789  36.648  91.202  1.00  0.00           O  
ATOM   1765  NE2 GLN A1301      12.509  37.674  93.190  1.00  0.00           N  
ATOM   1766  N   ASP A1302      12.386  40.841  87.818  1.00  0.00           N  
ATOM   1767  CA  ASP A1302      12.591  41.121  86.407  1.00  0.00           C  
ATOM   1768  C   ASP A1302      13.919  40.682  85.796  1.00  0.00           C  
ATOM   1769  O   ASP A1302      13.930  40.032  84.752  1.00  0.00           O  
ATOM   1770  CB  ASP A1302      12.382  42.600  86.134  1.00  0.00           C  
ATOM   1771  CG  ASP A1302      12.325  42.897  84.668  1.00  0.00           C  
ATOM   1772  OD1 ASP A1302      11.350  42.454  84.028  1.00  0.00           O  
ATOM   1773  OD2 ASP A1302      13.251  43.554  84.148  1.00  0.00           O  
ATOM   1774  N   PRO A1303      15.057  41.029  86.431  1.00  0.00           N  
ATOM   1775  CA  PRO A1303      16.345  40.625  85.864  1.00  0.00           C  
ATOM   1776  C   PRO A1303      16.369  39.190  85.350  1.00  0.00           C  
ATOM   1777  O   PRO A1303      16.869  38.957  84.251  1.00  0.00           O  
ATOM   1778  CB  PRO A1303      17.327  40.888  87.006  1.00  0.00           C  
ATOM   1779  CG  PRO A1303      16.473  40.865  88.214  1.00  0.00           C  
ATOM   1780  CD  PRO A1303      15.258  41.597  87.772  1.00  0.00           C  
ATOM   1781  N   TYR A1304      15.826  38.237  86.116  1.00  0.00           N  
ATOM   1782  CA  TYR A1304      15.785  36.838  85.666  1.00  0.00           C  
ATOM   1783  C   TYR A1304      15.086  36.734  84.305  1.00  0.00           C  
ATOM   1784  O   TYR A1304      15.558  36.064  83.376  1.00  0.00           O  
ATOM   1785  CB  TYR A1304      15.006  35.957  86.640  1.00  0.00           C  
ATOM   1786  CG  TYR A1304      15.709  35.632  87.930  1.00  0.00           C  
ATOM   1787  CD1 TYR A1304      15.369  36.288  89.116  1.00  0.00           C  
ATOM   1788  CD2 TYR A1304      16.704  34.653  87.976  1.00  0.00           C  
ATOM   1789  CE1 TYR A1304      15.995  35.977  90.313  1.00  0.00           C  
ATOM   1790  CE2 TYR A1304      17.342  34.334  89.170  1.00  0.00           C  
ATOM   1791  CZ  TYR A1304      16.980  34.999  90.337  1.00  0.00           C  
ATOM   1792  OH  TYR A1304      17.587  34.671  91.535  1.00  0.00           O  
ATOM   1793  N   PHE A1306      13.954  37.413  84.192  1.00  0.00           N  
ATOM   1794  CA  PHE A1306      13.185  37.371  82.971  1.00  0.00           C  
ATOM   1795  C   PHE A1306      13.711  38.238  81.844  1.00  0.00           C  
ATOM   1796  O   PHE A1306      13.413  37.984  80.673  1.00  0.00           O  
ATOM   1797  CB  PHE A1306      11.738  37.629  83.342  1.00  0.00           C  
ATOM   1798  CG  PHE A1306      11.259  36.663  84.368  1.00  0.00           C  
ATOM   1799  CD1 PHE A1306      11.403  35.297  84.146  1.00  0.00           C  
ATOM   1800  CD2 PHE A1306      10.806  37.088  85.602  1.00  0.00           C  
ATOM   1801  CE1 PHE A1306      11.118  34.374  85.131  1.00  0.00           C  
ATOM   1802  CE2 PHE A1306      10.515  36.158  86.606  1.00  0.00           C  
ATOM   1803  CZ  PHE A1306      10.676  34.801  86.364  1.00  0.00           C  
ATOM   1804  N   ARG A1310      14.517  39.242  82.185  1.00  0.00           N  
ATOM   1805  CA  ARG A1310      15.132  40.060  81.151  1.00  0.00           C  
ATOM   1806  C   ARG A1310      16.112  39.101  80.483  1.00  0.00           C  
ATOM   1807  O   ARG A1310      16.226  39.048  79.256  1.00  0.00           O  
ATOM   1808  CB  ARG A1310      15.910  41.234  81.741  1.00  0.00           C  
ATOM   1809  CG  ARG A1310      15.065  42.396  82.230  1.00  0.00           C  
ATOM   1810  CD  ARG A1310      15.871  43.719  82.205  1.00  0.00           C  
ATOM   1811  NE  ARG A1310      17.082  43.689  83.032  1.00  0.00           N  
ATOM   1812  CZ  ARG A1310      17.108  43.773  84.364  1.00  0.00           C  
ATOM   1813  NH1 ARG A1310      15.991  43.899  85.078  1.00  0.00           N  
ATOM   1814  NH2 ARG A1310      18.273  43.726  84.988  1.00  0.00           N  
ATOM   1815  N   MET A1312      16.809  38.328  81.312  1.00  0.00           N  
ATOM   1816  CA  MET A1312      17.767  37.367  80.804  1.00  0.00           C  
ATOM   1817  C   MET A1312      17.010  36.313  80.014  1.00  0.00           C  
ATOM   1818  O   MET A1312      17.487  35.839  78.974  1.00  0.00           O  
ATOM   1819  CB  MET A1312      18.528  36.685  81.937  1.00  0.00           C  
ATOM   1820  CG  MET A1312      19.555  35.706  81.402  1.00  0.00           C  
ATOM   1821  SD  MET A1312      19.944  34.351  82.500  1.00  0.00           S  
ATOM   1822  CE  MET A1312      18.370  33.569  82.606  1.00  0.00           C  
ATOM   1823  N   THR A1314      15.827  35.949  80.510  1.00  0.00           N  
ATOM   1824  CA  THR A1314      14.999  34.938  79.854  1.00  0.00           C  
ATOM   1825  C   THR A1314      14.512  35.425  78.513  1.00  0.00           C  
ATOM   1826  O   THR A1314      14.663  34.735  77.505  1.00  0.00           O  
ATOM   1827  CB  THR A1314      13.770  34.591  80.676  1.00  0.00           C  
ATOM   1828  OG1 THR A1314      14.173  34.186  81.985  1.00  0.00           O  
ATOM   1829  CG2 THR A1314      13.008  33.466  80.018  1.00  0.00           C  
ATOM   1830  N   ARG A1316      13.919  36.616  78.510  1.00  0.00           N  
ATOM   1831  CA  ARG A1316      13.396  37.207  77.286  1.00  0.00           C  
ATOM   1832  C   ARG A1316      14.507  37.295  76.256  1.00  0.00           C  
ATOM   1833  O   ARG A1316      14.284  37.200  75.052  1.00  0.00           O  
ATOM   1834  CB  ARG A1316      12.834  38.595  77.576  1.00  0.00           C  
ATOM   1835  CG  ARG A1316      11.594  38.586  78.443  1.00  0.00           C  
ATOM   1836  CD  ARG A1316      11.176  39.997  78.775  1.00  0.00           C  
ATOM   1837  NE  ARG A1316      10.828  40.735  77.572  1.00  0.00           N  
ATOM   1838  CZ  ARG A1316       9.699  40.567  76.898  1.00  0.00           C  
ATOM   1839  NH1 ARG A1316       8.803  39.696  77.319  1.00  0.00           N  
ATOM   1840  NH2 ARG A1316       9.478  41.241  75.784  1.00  0.00           N  
ATOM   1841  N   ASP A1317      15.718  37.447  76.759  1.00  0.00           N  
ATOM   1842  CA  ASP A1317      16.897  37.555  75.928  1.00  0.00           C  
ATOM   1843  C   ASP A1317      17.275  36.254  75.208  1.00  0.00           C  
ATOM   1844  O   ASP A1317      17.586  36.263  74.019  1.00  0.00           O  
ATOM   1845  CB  ASP A1317      18.052  38.004  76.807  1.00  0.00           C  
ATOM   1846  CG  ASP A1317      19.146  38.661  76.025  1.00  0.00           C  
ATOM   1847  OD1 ASP A1317      18.984  39.871  75.714  1.00  0.00           O  
ATOM   1848  OD2 ASP A1317      20.150  37.958  75.723  1.00  0.00           O  
ATOM   1849  N   VAL A1318      17.264  35.140  75.938  1.00  0.00           N  
ATOM   1850  CA  VAL A1318      17.621  33.827  75.375  1.00  0.00           C  
ATOM   1851  C   VAL A1318      16.559  33.249  74.455  1.00  0.00           C  
ATOM   1852  O   VAL A1318      16.861  32.754  73.371  1.00  0.00           O  
ATOM   1853  CB  VAL A1318      17.865  32.778  76.480  1.00  0.00           C  
ATOM   1854  CG1 VAL A1318      19.318  32.673  76.795  1.00  0.00           C  
ATOM   1855  CG2 VAL A1318      17.120  33.176  77.717  1.00  0.00           C  
ATOM   1856  N   ALA A1319      15.314  33.311  74.908  1.00  0.00           N  
ATOM   1857  CA  ALA A1319      14.194  32.774  74.166  1.00  0.00           C  
ATOM   1858  C   ALA A1319      14.327  32.796  72.640  1.00  0.00           C  
ATOM   1859  O   ALA A1319      14.275  31.743  71.999  1.00  0.00           O  
ATOM   1860  CB  ALA A1319      12.921  33.483  74.595  1.00  0.00           C  
ATOM   1861  N   PRO A1321      14.522  33.984  72.033  1.00  0.00           N  
ATOM   1862  CA  PRO A1321      14.636  34.007  70.572  1.00  0.00           C  
ATOM   1863  C   PRO A1321      15.735  33.089  70.142  1.00  0.00           C  
ATOM   1864  O   PRO A1321      15.564  32.250  69.267  1.00  0.00           O  
ATOM   1865  CB  PRO A1321      14.984  35.456  70.258  1.00  0.00           C  
ATOM   1866  CG  PRO A1321      14.481  36.207  71.425  1.00  0.00           C  
ATOM   1867  CD  PRO A1321      14.836  35.308  72.589  1.00  0.00           C  
ATOM   1868  N   ARG A1322      16.875  33.251  70.794  1.00  0.00           N  
ATOM   1869  CA  ARG A1322      18.043  32.466  70.465  1.00  0.00           C  
ATOM   1870  C   ARG A1322      17.823  30.980  70.539  1.00  0.00           C  
ATOM   1871  O   ARG A1322      18.577  30.239  69.944  1.00  0.00           O  
ATOM   1872  CB  ARG A1322      19.221  32.881  71.342  1.00  0.00           C  
ATOM   1873  CG  ARG A1322      19.797  34.250  70.983  1.00  0.00           C  
ATOM   1874  CD  ARG A1322      21.128  34.457  71.673  1.00  0.00           C  
ATOM   1875  NE  ARG A1322      20.981  35.020  73.009  1.00  0.00           N  
ATOM   1876  CZ  ARG A1322      21.740  34.687  74.051  1.00  0.00           C  
ATOM   1877  NH1 ARG A1322      22.701  33.769  73.917  1.00  0.00           N  
ATOM   1878  NH2 ARG A1322      21.567  35.309  75.218  1.00  0.00           N  
ATOM   1879  N   ILE A1323      16.803  30.528  71.256  1.00  0.00           N  
ATOM   1880  CA  ILE A1323      16.556  29.093  71.317  1.00  0.00           C  
ATOM   1881  C   ILE A1323      15.236  28.654  70.687  1.00  0.00           C  
ATOM   1882  O   ILE A1323      14.759  27.538  70.930  1.00  0.00           O  
ATOM   1883  CB  ILE A1323      16.616  28.559  72.745  1.00  0.00           C  
ATOM   1884  CG1 ILE A1323      15.718  29.383  73.663  1.00  0.00           C  
ATOM   1885  CG2 ILE A1323      18.051  28.544  73.208  1.00  0.00           C  
ATOM   1886  CD1 ILE A1323      15.631  28.811  75.071  1.00  0.00           C  
ATOM   1887  N   GLY A1341      14.655  29.544  69.883  1.00  0.00           N  
ATOM   1888  CA  GLY A1341      13.422  29.249  69.181  1.00  0.00           C  
ATOM   1889  C   GLY A1341      12.128  29.378  69.942  1.00  0.00           C  
ATOM   1890  O   GLY A1341      11.105  28.872  69.486  1.00  0.00           O  
ATOM   1891  N   TYR A1342      12.145  30.040  71.091  1.00  0.00           N  
ATOM   1892  CA  TYR A1342      10.913  30.183  71.863  1.00  0.00           C  
ATOM   1893  C   TYR A1342      10.426  31.619  71.944  1.00  0.00           C  
ATOM   1894  O   TYR A1342      11.075  32.556  71.469  1.00  0.00           O  
ATOM   1895  CB  TYR A1342      11.087  29.688  73.301  1.00  0.00           C  
ATOM   1896  CG  TYR A1342      11.549  28.262  73.461  1.00  0.00           C  
ATOM   1897  CD1 TYR A1342      11.165  27.274  72.558  1.00  0.00           C  
ATOM   1898  CD2 TYR A1342      12.327  27.886  74.562  1.00  0.00           C  
ATOM   1899  CE1 TYR A1342      11.543  25.947  72.744  1.00  0.00           C  
ATOM   1900  CE2 TYR A1342      12.702  26.563  74.759  1.00  0.00           C  
ATOM   1901  CZ  TYR A1342      12.306  25.602  73.845  1.00  0.00           C  
ATOM   1902  OH  TYR A1342      12.670  24.296  74.034  1.00  0.00           O  
ATOM   1903  N   PRO A1344       9.244  31.802  72.518  1.00  0.00           N  
ATOM   1904  CA  PRO A1344       8.688  33.139  72.664  1.00  0.00           C  
ATOM   1905  C   PRO A1344       9.009  33.678  74.048  1.00  0.00           C  
ATOM   1906  O   PRO A1344       8.980  32.935  75.033  1.00  0.00           O  
ATOM   1907  CB  PRO A1344       7.208  32.909  72.447  1.00  0.00           C  
ATOM   1908  CG  PRO A1344       7.001  31.544  72.962  1.00  0.00           C  
ATOM   1909  CD  PRO A1344       8.171  30.802  72.414  1.00  0.00           C  
ATOM   1910  N   LYS A1345       9.320  34.967  74.136  1.00  0.00           N  
ATOM   1911  CA  LYS A1345       9.662  35.553  75.435  1.00  0.00           C  
ATOM   1912  C   LYS A1345       8.450  35.793  76.319  1.00  0.00           C  
ATOM   1913  O   LYS A1345       7.400  36.225  75.848  1.00  0.00           O  
ATOM   1914  CB  LYS A1345      10.457  36.849  75.249  1.00  0.00           C  
ATOM   1915  CG  LYS A1345       9.858  37.803  74.273  1.00  0.00           C  
ATOM   1916  CD  LYS A1345      10.840  38.895  73.920  1.00  0.00           C  
ATOM   1917  CE  LYS A1345      12.028  38.334  73.171  1.00  0.00           C  
ATOM   1918  NZ  LYS A1345      12.808  39.424  72.502  1.00  0.00           N  
ATOM   1919  N   PRO A1347       8.585  35.511  77.617  1.00  0.00           N  
ATOM   1920  CA  PRO A1347       7.534  35.667  78.623  1.00  0.00           C  
ATOM   1921  C   PRO A1347       7.045  37.081  78.813  1.00  0.00           C  
ATOM   1922  O   PRO A1347       7.835  38.017  78.839  1.00  0.00           O  
ATOM   1923  CB  PRO A1347       8.185  35.133  79.885  1.00  0.00           C  
ATOM   1924  CG  PRO A1347       9.602  35.525  79.690  1.00  0.00           C  
ATOM   1925  CD  PRO A1347       9.852  35.140  78.252  1.00  0.00           C  
ATOM   1926  N   ALA A1348       5.736  37.234  78.952  1.00  0.00           N  
ATOM   1927  CA  ALA A1348       5.152  38.546  79.173  1.00  0.00           C  
ATOM   1928  C   ALA A1348       5.226  38.772  80.666  1.00  0.00           C  
ATOM   1929  O   ALA A1348       5.205  37.804  81.439  1.00  0.00           O  
ATOM   1930  CB  ALA A1348       3.716  38.557  78.732  1.00  0.00           C  
ATOM   1931  N   LEU A1349       5.293  40.035  81.080  1.00  0.00           N  
ATOM   1932  CA  LEU A1349       5.393  40.337  82.502  1.00  0.00           C  
ATOM   1933  C   LEU A1349       4.456  41.382  83.061  1.00  0.00           C  
ATOM   1934  O   LEU A1349       4.090  42.322  82.373  1.00  0.00           O  
ATOM   1935  CB  LEU A1349       6.815  40.777  82.842  1.00  0.00           C  
ATOM   1936  CG  LEU A1349       7.863  39.682  83.046  1.00  0.00           C  
ATOM   1937  CD1 LEU A1349       8.226  39.025  81.725  1.00  0.00           C  
ATOM   1938  CD2 LEU A1349       9.088  40.310  83.685  1.00  0.00           C  
ATOM   1939  N   LEU A1350       4.072  41.194  84.319  1.00  0.00           N  
ATOM   1940  CA  LEU A1350       3.257  42.165  85.045  1.00  0.00           C  
ATOM   1941  C   LEU A1350       4.009  42.320  86.373  1.00  0.00           C  
ATOM   1942  O   LEU A1350       4.011  41.398  87.199  1.00  0.00           O  
ATOM   1943  CB  LEU A1350       1.838  41.650  85.295  1.00  0.00           C  
ATOM   1944  CG  LEU A1350       0.862  41.610  84.111  1.00  0.00           C  
ATOM   1945  CD1 LEU A1350      -0.459  40.994  84.546  1.00  0.00           C  
ATOM   1946  CD2 LEU A1350       0.636  43.016  83.595  1.00  0.00           C  
ATOM   1947  N   HIS A1351       4.680  43.462  86.557  1.00  0.00           N  
ATOM   1948  CA  HIS A1351       5.462  43.733  87.764  1.00  0.00           C  
ATOM   1949  C   HIS A1351       4.641  44.382  88.877  1.00  0.00           C  
ATOM   1950  O   HIS A1351       3.711  45.142  88.619  1.00  0.00           O  
ATOM   1951  CB  HIS A1351       6.611  44.690  87.464  1.00  0.00           C  
ATOM   1952  CG  HIS A1351       7.453  44.316  86.285  1.00  0.00           C  
ATOM   1953  ND1 HIS A1351       8.264  43.202  86.268  1.00  0.00           N  
ATOM   1954  CD2 HIS A1351       7.672  44.957  85.111  1.00  0.00           C  
ATOM   1955  CE1 HIS A1351       8.949  43.176  85.139  1.00  0.00           C  
ATOM   1956  NE2 HIS A1351       8.609  44.230  84.419  1.00  0.00           N  
ATOM   1957  N   SER A1352       5.014  44.105  90.122  1.00  0.00           N  
ATOM   1958  CA  SER A1352       4.341  44.704  91.274  1.00  0.00           C  
ATOM   1959  C   SER A1352       5.372  45.501  92.060  1.00  0.00           C  
ATOM   1960  O   SER A1352       6.581  45.313  91.905  1.00  0.00           O  
ATOM   1961  CB  SER A1352       3.767  43.634  92.196  1.00  0.00           C  
ATOM   1962  OG  SER A1352       4.804  43.053  92.967  1.00  0.00           O  
ATOM   1963  N   THR A1356       4.889  46.389  92.913  1.00  0.00           N  
ATOM   1964  CA  THR A1356       5.768  47.195  93.742  1.00  0.00           C  
ATOM   1965  C   THR A1356       6.174  46.341  94.932  1.00  0.00           C  
ATOM   1966  O   THR A1356       5.641  45.255  95.125  1.00  0.00           O  
ATOM   1967  CB  THR A1356       5.031  48.399  94.266  1.00  0.00           C  
ATOM   1968  OG1 THR A1356       3.970  47.953  95.109  1.00  0.00           O  
ATOM   1969  CG2 THR A1356       4.429  49.183  93.129  1.00  0.00           C  
ATOM   1970  N   PHE A1360       7.114  46.836  95.729  1.00  0.00           N  
ATOM   1971  CA  PHE A1360       7.581  46.124  96.918  1.00  0.00           C  
ATOM   1972  C   PHE A1360       6.551  46.300  98.032  1.00  0.00           C  
ATOM   1973  O   PHE A1360       5.972  47.374  98.157  1.00  0.00           O  
ATOM   1974  CB  PHE A1360       8.897  46.724  97.405  1.00  0.00           C  
ATOM   1975  CG  PHE A1360      10.021  46.590  96.438  1.00  0.00           C  
ATOM   1976  CD1 PHE A1360      10.790  45.430  96.401  1.00  0.00           C  
ATOM   1977  CD2 PHE A1360      10.322  47.625  95.558  1.00  0.00           C  
ATOM   1978  CE1 PHE A1360      11.852  45.297  95.499  1.00  0.00           C  
ATOM   1979  CE2 PHE A1360      11.386  47.506  94.645  1.00  0.00           C  
ATOM   1980  CZ  PHE A1360      12.153  46.335  94.618  1.00  0.00           C  
ATOM   1981  N   PHE A1361       6.308  45.266  98.836  1.00  0.00           N  
ATOM   1982  CA  PHE A1361       5.375  45.418  99.946  1.00  0.00           C  
ATOM   1983  C   PHE A1361       6.202  46.076 101.054  1.00  0.00           C  
ATOM   1984  O   PHE A1361       7.295  45.610 101.387  1.00  0.00           O  
ATOM   1985  CB  PHE A1361       4.849  44.075 100.432  1.00  0.00           C  
ATOM   1986  CG  PHE A1361       3.678  44.196 101.348  1.00  0.00           C  
ATOM   1987  CD1 PHE A1361       2.407  44.400 100.839  1.00  0.00           C  
ATOM   1988  CD2 PHE A1361       3.852  44.180 102.720  1.00  0.00           C  
ATOM   1989  CE1 PHE A1361       1.321  44.594 101.691  1.00  0.00           C  
ATOM   1990  CE2 PHE A1361       2.777  44.371 103.585  1.00  0.00           C  
ATOM   1991  CZ  PHE A1361       1.509  44.580 103.074  1.00  0.00           C  
ATOM   1992  N   PRO A1365       5.681  47.157 101.652  1.00  0.00           N  
ATOM   1993  CA  PRO A1365       6.331  47.924 102.716  1.00  0.00           C  
ATOM   1994  C   PRO A1365       6.531  47.186 104.038  1.00  0.00           C  
ATOM   1995  O   PRO A1365       5.628  46.494 104.521  1.00  0.00           O  
ATOM   1996  CB  PRO A1365       5.390  49.098 102.883  1.00  0.00           C  
ATOM   1997  CG  PRO A1365       4.060  48.405 102.786  1.00  0.00           C  
ATOM   1998  CD  PRO A1365       4.257  47.529 101.560  1.00  0.00           C  
ATOM   1999  N   ALA A1366       7.711  47.350 104.631  1.00  0.00           N  
ATOM   2000  CA  ALA A1366       7.992  46.724 105.918  1.00  0.00           C  
ATOM   2001  C   ALA A1366       7.318  47.594 106.973  1.00  0.00           C  
ATOM   2002  O   ALA A1366       7.088  48.784 106.751  1.00  0.00           O  
ATOM   2003  CB  ALA A1366       9.494  46.655 106.162  1.00  0.00           C  
ATOM   2004  N   LEU A1368       6.987  47.011 108.115  1.00  0.00           N  
ATOM   2005  CA  LEU A1368       6.340  47.784 109.159  1.00  0.00           C  
ATOM   2006  C   LEU A1368       7.133  49.021 109.570  1.00  0.00           C  
ATOM   2007  O   LEU A1368       6.548  50.003 110.017  1.00  0.00           O  
ATOM   2008  CB  LEU A1368       6.071  46.901 110.374  1.00  0.00           C  
ATOM   2009  CG  LEU A1368       4.929  45.908 110.161  1.00  0.00           C  
ATOM   2010  CD1 LEU A1368       4.804  44.974 111.349  1.00  0.00           C  
ATOM   2011  CD2 LEU A1368       3.641  46.675 109.954  1.00  0.00           C  
ATOM   2012  N   GLN A1369       8.453  48.986 109.409  1.00  0.00           N  
ATOM   2013  CA  GLN A1369       9.291  50.121 109.781  1.00  0.00           C  
ATOM   2014  C   GLN A1369       9.409  51.166 108.698  1.00  0.00           C  
ATOM   2015  O   GLN A1369       9.954  52.236 108.933  1.00  0.00           O  
ATOM   2016  CB  GLN A1369      10.699  49.670 110.146  1.00  0.00           C  
ATOM   2017  CG  GLN A1369      10.764  48.751 111.333  1.00  0.00           C  
ATOM   2018  CD  GLN A1369      10.357  47.344 110.988  1.00  0.00           C  
ATOM   2019  OE1 GLN A1369      11.034  46.667 110.209  1.00  0.00           O  
ATOM   2020  NE2 GLN A1369       9.247  46.889 111.561  1.00  0.00           N  
ATOM   2021  N   GLY A1370       8.921  50.859 107.504  1.00  0.00           N  
ATOM   2022  CA  GLY A1370       9.005  51.825 106.426  1.00  0.00           C  
ATOM   2023  C   GLY A1370       9.277  51.219 105.069  1.00  0.00           C  
ATOM   2024  O   GLY A1370       9.880  50.154 104.965  1.00  0.00           O  
ATOM   2025  N   ALA A1373       8.830  51.909 104.025  1.00  0.00           N  
ATOM   2026  CA  ALA A1373       9.013  51.446 102.653  1.00  0.00           C  
ATOM   2027  C   ALA A1373      10.492  51.211 102.333  1.00  0.00           C  
ATOM   2028  O   ALA A1373      10.843  50.298 101.573  1.00  0.00           O  
ATOM   2029  CB  ALA A1373       8.414  52.463 101.682  1.00  0.00           C  
ATOM   2030  N   GLN A1412      11.347  52.035 102.933  1.00  0.00           N  
ATOM   2031  CA  GLN A1412      12.791  51.961 102.734  1.00  0.00           C  
ATOM   2032  C   GLN A1412      13.416  50.707 103.345  1.00  0.00           C  
ATOM   2033  O   GLN A1412      14.113  49.960 102.662  1.00  0.00           O  
ATOM   2034  CB  GLN A1412      13.467  53.192 103.342  1.00  0.00           C  
ATOM   2035  CG  GLN A1412      12.511  54.287 103.821  1.00  0.00           C  
ATOM   2036  CD  GLN A1412      11.465  53.780 104.805  1.00  0.00           C  
ATOM   2037  OE1 GLN A1412      11.761  52.959 105.674  1.00  0.00           O  
ATOM   2038  NE2 GLN A1412      10.238  54.276 104.676  1.00  0.00           N  
ATOM   2039  N   THR A1413      13.169  50.489 104.635  1.00  0.00           N  
ATOM   2040  CA  THR A1413      13.723  49.335 105.344  1.00  0.00           C  
ATOM   2041  C   THR A1413      13.297  47.981 104.763  1.00  0.00           C  
ATOM   2042  O   THR A1413      12.240  47.862 104.130  1.00  0.00           O  
ATOM   2043  CB  THR A1413      13.370  49.389 106.861  1.00  0.00           C  
ATOM   2044  OG1 THR A1413      11.958  49.541 107.029  1.00  0.00           O  
ATOM   2045  CG2 THR A1413      14.076  50.558 107.529  1.00  0.00           C  
ATOM   2046  N   LYS A1414      14.135  46.966 104.979  1.00  0.00           N  
ATOM   2047  CA  LYS A1414      13.876  45.620 104.474  1.00  0.00           C  
ATOM   2048  C   LYS A1414      13.319  44.679 105.543  1.00  0.00           C  
ATOM   2049  O   LYS A1414      13.633  44.800 106.731  1.00  0.00           O  
ATOM   2050  CB  LYS A1414      15.154  45.034 103.872  1.00  0.00           C  
ATOM   2051  CG  LYS A1414      15.664  45.727 102.605  1.00  0.00           C  
ATOM   2052  CD  LYS A1414      17.099  45.347 102.263  1.00  0.00           C  
ATOM   2053  CE  LYS A1414      17.451  45.742 100.838  1.00  0.00           C  
ATOM   2054  NZ  LYS A1414      18.696  45.075 100.367  1.00  0.00           N  
ATOM   2055  N   MET A1415      12.498  43.733 105.097  1.00  0.00           N  
ATOM   2056  CA  MET A1415      11.860  42.766 105.981  1.00  0.00           C  
ATOM   2057  C   MET A1415      12.285  41.315 105.747  1.00  0.00           C  
ATOM   2058  O   MET A1415      12.338  40.854 104.611  1.00  0.00           O  
ATOM   2059  CB  MET A1415      10.345  42.877 105.824  1.00  0.00           C  
ATOM   2060  CG  MET A1415       9.875  43.154 104.416  1.00  0.00           C  
ATOM   2061  SD  MET A1415       8.150  42.672 104.210  1.00  0.00           S  
ATOM   2062  CE  MET A1415       7.338  43.643 105.465  1.00  0.00           C  
ATOM   2063  N   SER A1416      12.576  40.586 106.819  1.00  0.00           N  
ATOM   2064  CA  SER A1416      12.981  39.191 106.672  1.00  0.00           C  
ATOM   2065  C   SER A1416      12.137  38.297 107.559  1.00  0.00           C  
ATOM   2066  O   SER A1416      11.604  38.741 108.573  1.00  0.00           O  
ATOM   2067  CB  SER A1416      14.455  38.998 107.042  1.00  0.00           C  
ATOM   2068  OG  SER A1416      14.604  38.694 108.420  1.00  0.00           O  
ATOM   2069  N   ALA A1440      12.033  37.030 107.169  1.00  0.00           N  
ATOM   2070  CA  ALA A1440      11.264  36.047 107.923  1.00  0.00           C  
ATOM   2071  C   ALA A1440      11.910  35.810 109.281  1.00  0.00           C  
ATOM   2072  O   ALA A1440      11.428  34.998 110.076  1.00  0.00           O  
ATOM   2073  CB  ALA A1440      11.190  34.741 107.151  1.00  0.00           C  
ATOM   2074  N   SER A1441      13.004  36.519 109.539  1.00  0.00           N  
ATOM   2075  CA  SER A1441      13.710  36.388 110.802  1.00  0.00           C  
ATOM   2076  C   SER A1441      13.225  37.424 111.805  1.00  0.00           C  
ATOM   2077  O   SER A1441      13.018  37.102 112.971  1.00  0.00           O  
ATOM   2078  CB  SER A1441      15.214  36.529 110.583  1.00  0.00           C  
ATOM   2079  OG  SER A1441      15.698  35.483 109.756  1.00  0.00           O  
ATOM   2080  N   ASP A1442      13.050  38.667 111.355  1.00  0.00           N  
ATOM   2081  CA  ASP A1442      12.564  39.723 112.242  1.00  0.00           C  
ATOM   2082  C   ASP A1442      11.059  39.546 112.281  1.00  0.00           C  
ATOM   2083  O   ASP A1442      10.366  39.872 111.323  1.00  0.00           O  
ATOM   2084  CB  ASP A1442      12.877  41.130 111.699  1.00  0.00           C  
ATOM   2085  CG  ASP A1442      14.088  41.164 110.769  1.00  0.00           C  
ATOM   2086  OD1 ASP A1442      15.122  40.537 111.097  1.00  0.00           O  
ATOM   2087  OD2 ASP A1442      14.007  41.838 109.713  1.00  0.00           O  
ATOM   2088  N   PRO A1449      10.527  39.012 113.381  1.00  0.00           N  
ATOM   2089  CA  PRO A1449       9.078  38.834 113.430  1.00  0.00           C  
ATOM   2090  C   PRO A1449       8.272  40.136 113.456  1.00  0.00           C  
ATOM   2091  O   PRO A1449       7.129  40.161 113.006  1.00  0.00           O  
ATOM   2092  CB  PRO A1449       8.879  37.971 114.672  1.00  0.00           C  
ATOM   2093  CG  PRO A1449      10.031  38.347 115.534  1.00  0.00           C  
ATOM   2094  CD  PRO A1449      11.174  38.437 114.569  1.00  0.00           C  
ATOM   2095  N   ASN A1450       8.863  41.215 113.970  1.00  0.00           N  
ATOM   2096  CA  ASN A1450       8.174  42.512 114.028  1.00  0.00           C  
ATOM   2097  C   ASN A1450       8.375  43.269 112.735  1.00  0.00           C  
ATOM   2098  O   ASN A1450       8.090  44.458 112.643  1.00  0.00           O  
ATOM   2099  CB  ASN A1450       8.702  43.368 115.173  1.00  0.00           C  
ATOM   2100  CG  ASN A1450       8.341  42.812 116.520  1.00  0.00           C  
ATOM   2101  OD1 ASN A1450       7.169  42.560 116.811  1.00  0.00           O  
ATOM   2102  ND2 ASN A1450       9.348  42.616 117.360  1.00  0.00           N  
ATOM   2103  N   SER A1452       8.876  42.557 111.741  1.00  0.00           N  
ATOM   2104  CA  SER A1452       9.144  43.118 110.436  1.00  0.00           C  
ATOM   2105  C   SER A1452       7.891  43.217 109.588  1.00  0.00           C  
ATOM   2106  O   SER A1452       7.806  44.049 108.684  1.00  0.00           O  
ATOM   2107  CB  SER A1452      10.167  42.242 109.729  1.00  0.00           C  
ATOM   2108  OG  SER A1452      10.121  42.449 108.339  1.00  0.00           O  
ATOM   2109  N   SER A1455       6.916  42.366 109.880  1.00  0.00           N  
ATOM   2110  CA  SER A1455       5.683  42.353 109.109  1.00  0.00           C  
ATOM   2111  C   SER A1455       4.655  41.462 109.788  1.00  0.00           C  
ATOM   2112  O   SER A1455       4.958  40.816 110.788  1.00  0.00           O  
ATOM   2113  CB  SER A1455       5.981  41.822 107.701  1.00  0.00           C  
ATOM   2114  OG  SER A1455       4.882  41.987 106.822  1.00  0.00           O  
ATOM   2115  N   ILE A1456       3.438  41.439 109.252  1.00  0.00           N  
ATOM   2116  CA  ILE A1456       2.385  40.589 109.796  1.00  0.00           C  
ATOM   2117  C   ILE A1456       2.526  39.207 109.168  1.00  0.00           C  
ATOM   2118  O   ILE A1456       2.399  39.058 107.959  1.00  0.00           O  
ATOM   2119  CB  ILE A1456       0.982  41.128 109.469  1.00  0.00           C  
ATOM   2120  CG1 ILE A1456       0.635  42.298 110.387  1.00  0.00           C  
ATOM   2121  CG2 ILE A1456      -0.044  40.033 109.656  1.00  0.00           C  
ATOM   2122  CD1 ILE A1456       1.579  43.457 110.269  1.00  0.00           C  
ATOM   2123  N   PHE A1457       2.799  38.197 109.984  1.00  0.00           N  
ATOM   2124  CA  PHE A1457       2.955  36.848 109.466  1.00  0.00           C  
ATOM   2125  C   PHE A1457       1.633  36.096 109.426  1.00  0.00           C  
ATOM   2126  O   PHE A1457       0.749  36.331 110.253  1.00  0.00           O  
ATOM   2127  CB  PHE A1457       3.996  36.106 110.289  1.00  0.00           C  
ATOM   2128  CG  PHE A1457       5.395  36.463 109.917  1.00  0.00           C  
ATOM   2129  CD1 PHE A1457       6.088  35.710 108.967  1.00  0.00           C  
ATOM   2130  CD2 PHE A1457       6.002  37.585 110.456  1.00  0.00           C  
ATOM   2131  CE1 PHE A1457       7.371  36.075 108.556  1.00  0.00           C  
ATOM   2132  CE2 PHE A1457       7.288  37.963 110.049  1.00  0.00           C  
ATOM   2133  CZ  PHE A1457       7.972  37.205 109.097  1.00  0.00           C  
ATOM   2134  N   LEU A1458       1.505  35.194 108.457  1.00  0.00           N  
ATOM   2135  CA  LEU A1458       0.271  34.439 108.256  1.00  0.00           C  
ATOM   2136  C   LEU A1458      -0.191  33.562 109.424  1.00  0.00           C  
ATOM   2137  O   LEU A1458      -1.262  32.950 109.374  1.00  0.00           O  
ATOM   2138  CB  LEU A1458       0.396  33.604 106.973  1.00  0.00           C  
ATOM   2139  CG  LEU A1458       0.740  34.438 105.734  1.00  0.00           C  
ATOM   2140  CD1 LEU A1458       0.732  33.579 104.503  1.00  0.00           C  
ATOM   2141  CD2 LEU A1458      -0.269  35.555 105.586  1.00  0.00           C  
ATOM   2142  N   THR A1459       0.610  33.514 110.479  1.00  0.00           N  
ATOM   2143  CA  THR A1459       0.272  32.713 111.644  1.00  0.00           C  
ATOM   2144  C   THR A1459      -0.078  33.589 112.848  1.00  0.00           C  
ATOM   2145  O   THR A1459      -0.654  33.108 113.819  1.00  0.00           O  
ATOM   2146  CB  THR A1459       1.437  31.740 112.004  1.00  0.00           C  
ATOM   2147  OG1 THR A1459       2.692  32.429 111.941  1.00  0.00           O  
ATOM   2148  CG2 THR A1459       1.471  30.580 111.041  1.00  0.00           C  
ATOM   2149  N   ASP A1460       0.259  34.878 112.772  1.00  0.00           N  
ATOM   2150  CA  ASP A1460      -0.025  35.826 113.855  1.00  0.00           C  
ATOM   2151  C   ASP A1460      -1.459  35.738 114.347  1.00  0.00           C  
ATOM   2152  O   ASP A1460      -2.366  35.323 113.617  1.00  0.00           O  
ATOM   2153  CB  ASP A1460       0.241  37.271 113.423  1.00  0.00           C  
ATOM   2154  CG  ASP A1460       1.710  37.568 113.229  1.00  0.00           C  
ATOM   2155  OD1 ASP A1460       2.565  36.805 113.748  1.00  0.00           O  
ATOM   2156  OD2 ASP A1460       2.004  38.583 112.563  1.00  0.00           O  
ATOM   2157  N   THR A1461      -1.659  36.163 115.587  1.00  0.00           N  
ATOM   2158  CA  THR A1461      -2.969  36.116 116.209  1.00  0.00           C  
ATOM   2159  C   THR A1461      -3.673  37.460 116.208  1.00  0.00           C  
ATOM   2160  O   THR A1461      -3.035  38.505 116.080  1.00  0.00           O  
ATOM   2161  CB  THR A1461      -2.835  35.635 117.642  1.00  0.00           C  
ATOM   2162  OG1 THR A1461      -1.890  36.464 118.329  1.00  0.00           O  
ATOM   2163  CG2 THR A1461      -2.347  34.202 117.661  1.00  0.00           C  
ATOM   2164  N   ALA A1462      -4.995  37.425 116.357  1.00  0.00           N  
ATOM   2165  CA  ALA A1462      -5.796  38.644 116.375  1.00  0.00           C  
ATOM   2166  C   ALA A1462      -5.092  39.692 117.214  1.00  0.00           C  
ATOM   2167  O   ALA A1462      -5.009  40.856 116.825  1.00  0.00           O  
ATOM   2168  CB  ALA A1462      -7.178  38.363 116.950  1.00  0.00           C  
ATOM   2169  N   LYS A1463      -4.567  39.261 118.360  1.00  0.00           N  
ATOM   2170  CA  LYS A1463      -3.879  40.156 119.278  1.00  0.00           C  
ATOM   2171  C   LYS A1463      -2.521  40.591 118.765  1.00  0.00           C  
ATOM   2172  O   LYS A1463      -2.154  41.754 118.900  1.00  0.00           O  
ATOM   2173  CB  LYS A1463      -3.748  39.493 120.648  1.00  0.00           C  
ATOM   2174  CG  LYS A1463      -5.109  39.206 121.306  1.00  0.00           C  
ATOM   2175  CD  LYS A1463      -4.966  38.393 122.603  1.00  0.00           C  
ATOM   2176  CE  LYS A1463      -6.319  38.134 123.283  1.00  0.00           C  
ATOM   2177  NZ  LYS A1463      -6.180  37.235 124.479  1.00  0.00           N  
ATOM   2178  N   GLN A1465      -1.771  39.669 118.173  1.00  0.00           N  
ATOM   2179  CA  GLN A1465      -0.459  40.020 117.638  1.00  0.00           C  
ATOM   2180  C   GLN A1465      -0.598  41.031 116.498  1.00  0.00           C  
ATOM   2181  O   GLN A1465       0.198  41.967 116.380  1.00  0.00           O  
ATOM   2182  CB  GLN A1465       0.254  38.775 117.125  1.00  0.00           C  
ATOM   2183  CG  GLN A1465       0.902  37.950 118.195  1.00  0.00           C  
ATOM   2184  CD  GLN A1465       1.333  36.597 117.683  1.00  0.00           C  
ATOM   2185  OE1 GLN A1465       0.496  35.757 117.331  1.00  0.00           O  
ATOM   2186  NE2 GLN A1465       2.645  36.376 117.626  1.00  0.00           N  
ATOM   2187  N   ILE A1467      -1.608  40.822 115.655  1.00  0.00           N  
ATOM   2188  CA  ILE A1467      -1.874  41.710 114.532  1.00  0.00           C  
ATOM   2189  C   ILE A1467      -1.914  43.128 115.096  1.00  0.00           C  
ATOM   2190  O   ILE A1467      -1.121  43.992 114.715  1.00  0.00           O  
ATOM   2191  CB  ILE A1467      -3.256  41.424 113.899  1.00  0.00           C  
ATOM   2192  CG1 ILE A1467      -3.403  39.942 113.556  1.00  0.00           C  
ATOM   2193  CG2 ILE A1467      -3.441  42.281 112.663  1.00  0.00           C  
ATOM   2194  CD1 ILE A1467      -2.567  39.490 112.392  1.00  0.00           C  
ATOM   2195  N   LYS A1506      -2.850  43.341 116.018  1.00  0.00           N  
ATOM   2196  CA  LYS A1506      -3.050  44.627 116.666  1.00  0.00           C  
ATOM   2197  C   LYS A1506      -1.758  45.178 117.245  1.00  0.00           C  
ATOM   2198  O   LYS A1506      -1.379  46.324 116.982  1.00  0.00           O  
ATOM   2199  CB  LYS A1506      -4.085  44.483 117.767  1.00  0.00           C  
ATOM   2200  CG  LYS A1506      -4.150  45.663 118.705  1.00  0.00           C  
ATOM   2201  CD  LYS A1506      -5.236  45.444 119.730  1.00  0.00           C  
ATOM   2202  CE  LYS A1506      -5.259  46.534 120.767  1.00  0.00           C  
ATOM   2203  NZ  LYS A1506      -6.524  46.431 121.545  1.00  0.00           N  
ATOM   2204  N   THR A1507      -1.076  44.364 118.036  1.00  0.00           N  
ATOM   2205  CA  THR A1507       0.172  44.813 118.624  1.00  0.00           C  
ATOM   2206  C   THR A1507       1.158  45.310 117.568  1.00  0.00           C  
ATOM   2207  O   THR A1507       1.656  46.433 117.667  1.00  0.00           O  
ATOM   2208  CB  THR A1507       0.835  43.705 119.439  1.00  0.00           C  
ATOM   2209  OG1 THR A1507       0.091  43.489 120.643  1.00  0.00           O  
ATOM   2210  CG2 THR A1507       2.256  44.090 119.786  1.00  0.00           C  
ATOM   2211  N   LYS A1508       1.435  44.488 116.557  1.00  0.00           N  
ATOM   2212  CA  LYS A1508       2.377  44.880 115.512  1.00  0.00           C  
ATOM   2213  C   LYS A1508       2.064  46.223 114.871  1.00  0.00           C  
ATOM   2214  O   LYS A1508       2.951  47.061 114.714  1.00  0.00           O  
ATOM   2215  CB  LYS A1508       2.468  43.797 114.432  1.00  0.00           C  
ATOM   2216  CG  LYS A1508       3.312  42.592 114.850  1.00  0.00           C  
ATOM   2217  CD  LYS A1508       3.458  41.577 113.731  1.00  0.00           C  
ATOM   2218  CE  LYS A1508       4.354  40.429 114.149  1.00  0.00           C  
ATOM   2219  NZ  LYS A1508       4.460  39.356 113.113  1.00  0.00           N  
ATOM   2220  N   VAL A1509       0.808  46.444 114.506  1.00  0.00           N  
ATOM   2221  CA  VAL A1509       0.460  47.713 113.882  1.00  0.00           C  
ATOM   2222  C   VAL A1509       0.758  48.875 114.817  1.00  0.00           C  
ATOM   2223  O   VAL A1509       1.578  49.740 114.503  1.00  0.00           O  
ATOM   2224  CB  VAL A1509      -1.026  47.780 113.487  1.00  0.00           C  
ATOM   2225  CG1 VAL A1509      -1.361  49.177 113.010  1.00  0.00           C  
ATOM   2226  CG2 VAL A1509      -1.320  46.781 112.386  1.00  0.00           C  
ATOM   2227  N   ASN A1510       0.091  48.878 115.969  1.00  0.00           N  
ATOM   2228  CA  ASN A1510       0.251  49.931 116.970  1.00  0.00           C  
ATOM   2229  C   ASN A1510       1.682  50.144 117.479  1.00  0.00           C  
ATOM   2230  O   ASN A1510       2.115  51.276 117.672  1.00  0.00           O  
ATOM   2231  CB  ASN A1510      -0.676  49.649 118.154  1.00  0.00           C  
ATOM   2232  CG  ASN A1510      -2.126  50.023 117.870  1.00  0.00           C  
ATOM   2233  OD1 ASN A1510      -3.053  49.277 118.207  1.00  0.00           O  
ATOM   2234  ND2 ASN A1510      -2.329  51.193 117.266  1.00  0.00           N  
ATOM   2235  N   LYS A1511       2.425  49.064 117.678  1.00  0.00           N  
ATOM   2236  CA  LYS A1511       3.781  49.188 118.194  1.00  0.00           C  
ATOM   2237  C   LYS A1511       4.919  49.221 117.172  1.00  0.00           C  
ATOM   2238  O   LYS A1511       6.073  49.430 117.551  1.00  0.00           O  
ATOM   2239  CB  LYS A1511       4.037  48.066 119.207  1.00  0.00           C  
ATOM   2240  CG  LYS A1511       2.991  48.026 120.324  1.00  0.00           C  
ATOM   2241  CD  LYS A1511       3.275  46.946 121.378  1.00  0.00           C  
ATOM   2242  CE  LYS A1511       2.088  46.792 122.358  1.00  0.00           C  
ATOM   2243  NZ  LYS A1511       2.299  45.732 123.408  1.00  0.00           N  
ATOM   2244  N   HIS A1516       4.615  49.036 115.888  1.00  0.00           N  
ATOM   2245  CA  HIS A1516       5.678  49.030 114.877  1.00  0.00           C  
ATOM   2246  C   HIS A1516       5.361  49.670 113.531  1.00  0.00           C  
ATOM   2247  O   HIS A1516       6.263  50.141 112.841  1.00  0.00           O  
ATOM   2248  CB  HIS A1516       6.143  47.598 114.635  1.00  0.00           C  
ATOM   2249  CG  HIS A1516       6.723  46.945 115.844  1.00  0.00           C  
ATOM   2250  ND1 HIS A1516       8.037  47.115 116.220  1.00  0.00           N  
ATOM   2251  CD2 HIS A1516       6.166  46.128 116.768  1.00  0.00           C  
ATOM   2252  CE1 HIS A1516       8.266  46.425 117.323  1.00  0.00           C  
ATOM   2253  NE2 HIS A1516       7.147  45.818 117.676  1.00  0.00           N  
ATOM   2254  N   ALA A1517       4.095  49.676 113.144  1.00  0.00           N  
ATOM   2255  CA  ALA A1517       3.730  50.272 111.872  1.00  0.00           C  
ATOM   2256  C   ALA A1517       4.201  51.724 111.820  1.00  0.00           C  
ATOM   2257  O   ALA A1517       3.770  52.551 112.623  1.00  0.00           O  
ATOM   2258  CB  ALA A1517       2.222  50.202 111.682  1.00  0.00           C  
ATOM   2259  N   PHE A1518       5.088  52.033 110.880  1.00  0.00           N  
ATOM   2260  CA  PHE A1518       5.590  53.394 110.733  1.00  0.00           C  
ATOM   2261  C   PHE A1518       4.444  54.344 110.415  1.00  0.00           C  
ATOM   2262  O   PHE A1518       3.420  53.940 109.859  1.00  0.00           O  
ATOM   2263  CB  PHE A1518       6.618  53.465 109.622  1.00  0.00           C  
ATOM   2264  CG  PHE A1518       7.292  54.792 109.519  1.00  0.00           C  
ATOM   2265  CD1 PHE A1518       8.023  55.296 110.589  1.00  0.00           C  
ATOM   2266  CD2 PHE A1518       7.206  55.544 108.348  1.00  0.00           C  
ATOM   2267  CE1 PHE A1518       8.661  56.532 110.495  1.00  0.00           C  
ATOM   2268  CE2 PHE A1518       7.842  56.784 108.243  1.00  0.00           C  
ATOM   2269  CZ  PHE A1518       8.570  57.277 109.318  1.00  0.00           C  
ATOM   2270  N   SER A1526       4.619  55.615 110.746  1.00  0.00           N  
ATOM   2271  CA  SER A1526       3.557  56.581 110.523  1.00  0.00           C  
ATOM   2272  C   SER A1526       3.896  57.795 109.682  1.00  0.00           C  
ATOM   2273  O   SER A1526       5.056  58.156 109.487  1.00  0.00           O  
ATOM   2274  CB  SER A1526       3.014  57.056 111.869  1.00  0.00           C  
ATOM   2275  OG  SER A1526       2.014  58.041 111.695  1.00  0.00           O  
ATOM   2276  N   GLY A1527       2.844  58.420 109.183  1.00  0.00           N  
ATOM   2277  CA  GLY A1527       2.998  59.615 108.388  1.00  0.00           C  
ATOM   2278  C   GLY A1527       2.183  60.665 109.101  1.00  0.00           C  
ATOM   2279  O   GLY A1527       1.834  61.699 108.536  1.00  0.00           O  
ATOM   2280  N   GLY A1528       1.878  60.370 110.362  1.00  0.00           N  
ATOM   2281  CA  GLY A1528       1.093  61.268 111.185  1.00  0.00           C  
ATOM   2282  C   GLY A1528       1.958  62.208 111.991  1.00  0.00           C  
ATOM   2283  O   GLY A1528       3.022  61.831 112.483  1.00  0.00           O  
ATOM   2284  N   ARG A1530       1.484  63.440 112.126  1.00  0.00           N  
ATOM   2285  CA  ARG A1530       2.204  64.472 112.849  1.00  0.00           C  
ATOM   2286  C   ARG A1530       2.513  64.061 114.278  1.00  0.00           C  
ATOM   2287  O   ARG A1530       1.839  63.193 114.844  1.00  0.00           O  
ATOM   2288  CB  ARG A1530       1.395  65.767 112.833  1.00  0.00           C  
ATOM   2289  CG  ARG A1530       1.063  66.226 111.431  1.00  0.00           C  
ATOM   2290  CD  ARG A1530       2.322  66.349 110.597  1.00  0.00           C  
ATOM   2291  NE  ARG A1530       2.015  66.358 109.170  1.00  0.00           N  
ATOM   2292  CZ  ARG A1530       2.932  66.300 108.208  1.00  0.00           C  
ATOM   2293  NH1 ARG A1530       4.220  66.233 108.525  1.00  0.00           N  
ATOM   2294  NH2 ARG A1530       2.562  66.294 106.932  1.00  0.00           N  
ATOM   2295  N   ASP A1531       3.545  64.685 114.845  1.00  0.00           N  
ATOM   2296  CA  ASP A1531       3.971  64.401 116.207  1.00  0.00           C  
ATOM   2297  C   ASP A1531       2.827  64.586 117.190  1.00  0.00           C  
ATOM   2298  O   ASP A1531       2.271  63.607 117.676  1.00  0.00           O  
ATOM   2299  CB  ASP A1531       5.148  65.299 116.585  1.00  0.00           C  
ATOM   2300  CG  ASP A1531       6.417  64.936 115.833  1.00  0.00           C  
ATOM   2301  OD1 ASP A1531       6.819  63.752 115.896  1.00  0.00           O  
ATOM   2302  OD2 ASP A1531       7.015  65.828 115.186  1.00  0.00           O  
ATOM   2303  N   THR A1532       2.473  65.836 117.470  1.00  0.00           N  
ATOM   2304  CA  THR A1532       1.380  66.145 118.394  1.00  0.00           C  
ATOM   2305  C   THR A1532       0.040  66.045 117.672  1.00  0.00           C  
ATOM   2306  O   THR A1532      -0.034  66.294 116.468  1.00  0.00           O  
ATOM   2307  CB  THR A1532       1.510  67.571 118.952  1.00  0.00           C  
ATOM   2308  OG1 THR A1532       1.339  68.522 117.890  1.00  0.00           O  
ATOM   2309  CG2 THR A1532       2.876  67.760 119.590  1.00  0.00           C  
ATOM   2310  N   ILE A1533      -1.020  65.691 118.392  1.00  0.00           N  
ATOM   2311  CA  ILE A1533      -2.311  65.584 117.737  1.00  0.00           C  
ATOM   2312  C   ILE A1533      -2.783  66.938 117.201  1.00  0.00           C  
ATOM   2313  O   ILE A1533      -3.545  66.985 116.228  1.00  0.00           O  
ATOM   2314  CB  ILE A1533      -3.410  64.937 118.661  1.00  0.00           C  
ATOM   2315  CG1 ILE A1533      -4.689  65.774 118.622  1.00  0.00           C  
ATOM   2316  CG2 ILE A1533      -2.893  64.747 120.065  1.00  0.00           C  
ATOM   2317  CD1 ILE A1533      -5.869  65.112 119.273  1.00  0.00           C  
ATOM   2318  N   GLU A1534      -2.319  68.035 117.805  1.00  0.00           N  
ATOM   2319  CA  GLU A1534      -2.721  69.367 117.342  1.00  0.00           C  
ATOM   2320  C   GLU A1534      -2.092  69.608 115.983  1.00  0.00           C  
ATOM   2321  O   GLU A1534      -2.749  70.103 115.061  1.00  0.00           O  
ATOM   2322  CB  GLU A1534      -2.261  70.468 118.302  1.00  0.00           C  
ATOM   2323  CG  GLU A1534      -2.625  70.250 119.765  1.00  0.00           C  
ATOM   2324  CD  GLU A1534      -1.680  69.274 120.469  1.00  0.00           C  
ATOM   2325  OE1 GLU A1534      -0.452  69.539 120.487  1.00  0.00           O  
ATOM   2326  OE2 GLU A1534      -2.168  68.250 121.008  1.00  0.00           O  
ATOM   2327  N   GLU A1535      -0.812  69.260 115.873  1.00  0.00           N  
ATOM   2328  CA  GLU A1535      -0.075  69.409 114.625  1.00  0.00           C  
ATOM   2329  C   GLU A1535      -0.781  68.638 113.515  1.00  0.00           C  
ATOM   2330  O   GLU A1535      -0.954  69.130 112.399  1.00  0.00           O  
ATOM   2331  CB  GLU A1535       1.345  68.865 114.776  1.00  0.00           C  
ATOM   2332  CG  GLU A1535       2.348  69.818 115.397  1.00  0.00           C  
ATOM   2333  CD  GLU A1535       3.764  69.248 115.404  1.00  0.00           C  
ATOM   2334  OE1 GLU A1535       4.054  68.369 116.247  1.00  0.00           O  
ATOM   2335  OE2 GLU A1535       4.581  69.673 114.553  1.00  0.00           O  
ATOM   2336  N   HIS A1540      -1.186  67.416 113.838  1.00  0.00           N  
ATOM   2337  CA  HIS A1540      -1.864  66.549 112.891  1.00  0.00           C  
ATOM   2338  C   HIS A1540      -3.146  67.203 112.386  1.00  0.00           C  
ATOM   2339  O   HIS A1540      -3.403  67.254 111.186  1.00  0.00           O  
ATOM   2340  CB  HIS A1540      -2.185  65.210 113.566  1.00  0.00           C  
ATOM   2341  CG  HIS A1540      -2.539  64.111 112.609  1.00  0.00           C  
ATOM   2342  ND1 HIS A1540      -1.590  63.415 111.893  1.00  0.00           N  
ATOM   2343  CD2 HIS A1540      -3.738  63.597 112.244  1.00  0.00           C  
ATOM   2344  CE1 HIS A1540      -2.190  62.519 111.128  1.00  0.00           C  
ATOM   2345  NE2 HIS A1540      -3.493  62.609 111.323  1.00  0.00           N  
ATOM   2346  N   ARG A1541      -3.947  67.712 113.309  1.00  0.00           N  
ATOM   2347  CA  ARG A1541      -5.209  68.339 112.942  1.00  0.00           C  
ATOM   2348  C   ARG A1541      -5.092  69.475 111.922  1.00  0.00           C  
ATOM   2349  O   ARG A1541      -6.000  69.687 111.109  1.00  0.00           O  
ATOM   2350  CB  ARG A1541      -5.913  68.855 114.203  1.00  0.00           C  
ATOM   2351  CG  ARG A1541      -6.320  67.763 115.182  1.00  0.00           C  
ATOM   2352  CD  ARG A1541      -7.426  66.915 114.611  1.00  0.00           C  
ATOM   2353  NE  ARG A1541      -7.733  65.762 115.446  1.00  0.00           N  
ATOM   2354  CZ  ARG A1541      -8.585  64.808 115.088  1.00  0.00           C  
ATOM   2355  NH1 ARG A1541      -9.200  64.883 113.915  1.00  0.00           N  
ATOM   2356  NH2 ARG A1541      -8.824  63.781 115.893  1.00  0.00           N  
ATOM   2357  N   GLN A1542      -3.978  70.200 111.963  1.00  0.00           N  
ATOM   2358  CA  GLN A1542      -3.768  71.328 111.064  1.00  0.00           C  
ATOM   2359  C   GLN A1542      -3.071  70.938 109.759  1.00  0.00           C  
ATOM   2360  O   GLN A1542      -3.499  71.345 108.678  1.00  0.00           O  
ATOM   2361  CB  GLN A1542      -2.950  72.402 111.782  1.00  0.00           C  
ATOM   2362  CG  GLN A1542      -3.321  73.828 111.392  1.00  0.00           C  
ATOM   2363  CD  GLN A1542      -4.657  74.258 111.977  1.00  0.00           C  
ATOM   2364  OE1 GLN A1542      -5.246  75.250 111.546  1.00  0.00           O  
ATOM   2365  NE2 GLN A1542      -5.136  73.516 112.975  1.00  0.00           N  
ATOM   2366  N   PHE A1543      -1.996  70.155 109.874  1.00  0.00           N  
ATOM   2367  CA  PHE A1543      -1.208  69.687 108.727  1.00  0.00           C  
ATOM   2368  C   PHE A1543      -1.785  68.446 108.058  1.00  0.00           C  
ATOM   2369  O   PHE A1543      -1.636  68.260 106.853  1.00  0.00           O  
ATOM   2370  CB  PHE A1543       0.211  69.331 109.163  1.00  0.00           C  
ATOM   2371  CG  PHE A1543       0.907  70.415 109.904  1.00  0.00           C  
ATOM   2372  CD1 PHE A1543       1.868  70.102 110.859  1.00  0.00           C  
ATOM   2373  CD2 PHE A1543       0.615  71.751 109.654  1.00  0.00           C  
ATOM   2374  CE1 PHE A1543       2.529  71.101 111.559  1.00  0.00           C  
ATOM   2375  CE2 PHE A1543       1.268  72.759 110.344  1.00  0.00           C  
ATOM   2376  CZ  PHE A1543       2.227  72.433 111.301  1.00  0.00           C  
ATOM   2377  N   GLY A1544      -2.422  67.586 108.846  1.00  0.00           N  
ATOM   2378  CA  GLY A1544      -2.968  66.362 108.297  1.00  0.00           C  
ATOM   2379  C   GLY A1544      -1.825  65.385 108.077  1.00  0.00           C  
ATOM   2380  O   GLY A1544      -0.667  65.794 107.920  1.00  0.00           O  
ATOM   2381  N   GLY A1545      -2.143  64.094 108.064  1.00  0.00           N  
ATOM   2382  CA  GLY A1545      -1.118  63.083 107.879  1.00  0.00           C  
ATOM   2383  C   GLY A1545      -0.466  63.073 106.508  1.00  0.00           C  
ATOM   2384  O   GLY A1545      -0.848  63.831 105.615  1.00  0.00           O  
ATOM   2385  N   ASN A1546       0.529  62.205 106.355  1.00  0.00           N  
ATOM   2386  CA  ASN A1546       1.263  62.042 105.109  1.00  0.00           C  
ATOM   2387  C   ASN A1546       0.964  60.634 104.597  1.00  0.00           C  
ATOM   2388  O   ASN A1546       1.646  59.681 104.975  1.00  0.00           O  
ATOM   2389  CB  ASN A1546       2.756  62.177 105.371  1.00  0.00           C  
ATOM   2390  CG  ASN A1546       3.578  61.975 104.126  1.00  0.00           C  
ATOM   2391  OD1 ASN A1546       3.311  61.078 103.331  1.00  0.00           O  
ATOM   2392  ND2 ASN A1546       4.595  62.803 103.951  1.00  0.00           N  
ATOM   2393  N   CYS A1547      -0.046  60.508 103.736  1.00  0.00           N  
ATOM   2394  CA  CYS A1547      -0.457  59.206 103.205  1.00  0.00           C  
ATOM   2395  C   CYS A1547       0.660  58.467 102.472  1.00  0.00           C  
ATOM   2396  O   CYS A1547       0.682  57.238 102.434  1.00  0.00           O  
ATOM   2397  CB  CYS A1547      -1.682  59.369 102.269  1.00  0.00           C  
ATOM   2398  SG  CYS A1547      -1.401  59.209 100.446  1.00  0.00           S  
ATOM   2399  N   ASP A1548       1.605  59.214 101.924  1.00  0.00           N  
ATOM   2400  CA  ASP A1548       2.672  58.614 101.150  1.00  0.00           C  
ATOM   2401  C   ASP A1548       3.678  57.731 101.868  1.00  0.00           C  
ATOM   2402  O   ASP A1548       4.167  56.758 101.297  1.00  0.00           O  
ATOM   2403  CB  ASP A1548       3.423  59.702 100.396  1.00  0.00           C  
ATOM   2404  CG  ASP A1548       4.239  59.149  99.251  1.00  0.00           C  
ATOM   2405  OD1 ASP A1548       5.144  58.326  99.507  1.00  0.00           O  
ATOM   2406  OD2 ASP A1548       3.971  59.530  98.092  1.00  0.00           O  
ATOM   2407  N   VAL A1549       3.997  58.053 103.112  1.00  0.00           N  
ATOM   2408  CA  VAL A1549       4.992  57.275 103.852  1.00  0.00           C  
ATOM   2409  C   VAL A1549       4.416  56.410 104.957  1.00  0.00           C  
ATOM   2410  O   VAL A1549       5.124  55.593 105.537  1.00  0.00           O  
ATOM   2411  CB  VAL A1549       6.039  58.201 104.482  1.00  0.00           C  
ATOM   2412  CG1 VAL A1549       6.742  59.008 103.400  1.00  0.00           C  
ATOM   2413  CG2 VAL A1549       5.363  59.127 105.470  1.00  0.00           C  
ATOM   2414  N   ASP A1563       3.133  56.600 105.241  1.00  0.00           N  
ATOM   2415  CA  ASP A1563       2.443  55.857 106.285  1.00  0.00           C  
ATOM   2416  C   ASP A1563       2.221  54.390 105.922  1.00  0.00           C  
ATOM   2417  O   ASP A1563       1.331  54.058 105.133  1.00  0.00           O  
ATOM   2418  CB  ASP A1563       1.095  56.515 106.579  1.00  0.00           C  
ATOM   2419  CG  ASP A1563       0.523  56.096 107.916  1.00  0.00           C  
ATOM   2420  OD1 ASP A1563       0.462  54.875 108.191  1.00  0.00           O  
ATOM   2421  OD2 ASP A1563       0.131  56.994 108.693  1.00  0.00           O  
ATOM   2422  N   VAL A1569       3.026  53.512 106.511  1.00  0.00           N  
ATOM   2423  CA  VAL A1569       2.912  52.081 106.255  1.00  0.00           C  
ATOM   2424  C   VAL A1569       1.474  51.586 106.423  1.00  0.00           C  
ATOM   2425  O   VAL A1569       0.939  50.921 105.550  1.00  0.00           O  
ATOM   2426  CB  VAL A1569       3.840  51.280 107.196  1.00  0.00           C  
ATOM   2427  CG1 VAL A1569       3.486  49.802 107.148  1.00  0.00           C  
ATOM   2428  CG2 VAL A1569       5.291  51.484 106.788  1.00  0.00           C  
ATOM   2429  N   SER A1594       0.851  51.918 107.547  1.00  0.00           N  
ATOM   2430  CA  SER A1594      -0.522  51.500 107.806  1.00  0.00           C  
ATOM   2431  C   SER A1594      -1.433  51.821 106.633  1.00  0.00           C  
ATOM   2432  O   SER A1594      -2.239  50.990 106.225  1.00  0.00           O  
ATOM   2433  CB  SER A1594      -1.066  52.177 109.069  1.00  0.00           C  
ATOM   2434  OG  SER A1594      -0.350  51.768 110.226  1.00  0.00           O  
ATOM   2435  N   PHE A1595      -1.321  53.022 106.082  1.00  0.00           N  
ATOM   2436  CA  PHE A1595      -2.176  53.350 104.953  1.00  0.00           C  
ATOM   2437  C   PHE A1595      -1.777  52.557 103.715  1.00  0.00           C  
ATOM   2438  O   PHE A1595      -2.630  52.102 102.966  1.00  0.00           O  
ATOM   2439  CB  PHE A1595      -2.136  54.834 104.618  1.00  0.00           C  
ATOM   2440  CG  PHE A1595      -3.149  55.226 103.599  1.00  0.00           C  
ATOM   2441  CD1 PHE A1595      -4.488  55.333 103.947  1.00  0.00           C  
ATOM   2442  CD2 PHE A1595      -2.786  55.399 102.269  1.00  0.00           C  
ATOM   2443  CE1 PHE A1595      -5.457  55.602 102.974  1.00  0.00           C  
ATOM   2444  CE2 PHE A1595      -3.741  55.666 101.290  1.00  0.00           C  
ATOM   2445  CZ  PHE A1595      -5.077  55.767 101.640  1.00  0.00           C  
ATOM   2446  N   MET A1601      -0.484  52.397 103.478  1.00  0.00           N  
ATOM   2447  CA  MET A1601      -0.065  51.621 102.317  1.00  0.00           C  
ATOM   2448  C   MET A1601      -0.710  50.236 102.418  1.00  0.00           C  
ATOM   2449  O   MET A1601      -1.106  49.650 101.408  1.00  0.00           O  
ATOM   2450  CB  MET A1601       1.452  51.479 102.288  1.00  0.00           C  
ATOM   2451  CG  MET A1601       2.171  52.781 102.534  1.00  0.00           C  
ATOM   2452  SD  MET A1601       3.943  52.594 102.409  1.00  0.00           S  
ATOM   2453  CE  MET A1601       4.136  52.693 100.613  1.00  0.00           C  
ATOM   2454  N   TYR A1602      -0.819  49.728 103.646  1.00  0.00           N  
ATOM   2455  CA  TYR A1602      -1.417  48.422 103.890  1.00  0.00           C  
ATOM   2456  C   TYR A1602      -2.859  48.381 103.408  1.00  0.00           C  
ATOM   2457  O   TYR A1602      -3.233  47.502 102.634  1.00  0.00           O  
ATOM   2458  CB  TYR A1602      -1.379  48.095 105.373  1.00  0.00           C  
ATOM   2459  CG  TYR A1602      -0.304  47.120 105.768  1.00  0.00           C  
ATOM   2460  CD1 TYR A1602       1.047  47.396 105.526  1.00  0.00           C  
ATOM   2461  CD2 TYR A1602      -0.632  45.929 106.428  1.00  0.00           C  
ATOM   2462  CE1 TYR A1602       2.047  46.514 105.938  1.00  0.00           C  
ATOM   2463  CE2 TYR A1602       0.357  45.038 106.843  1.00  0.00           C  
ATOM   2464  CZ  TYR A1602       1.692  45.335 106.598  1.00  0.00           C  
ATOM   2465  OH  TYR A1602       2.667  44.455 107.016  1.00  0.00           O  
ATOM   2466  N   LEU A1603      -3.672  49.326 103.877  1.00  0.00           N  
ATOM   2467  CA  LEU A1603      -5.068  49.390 103.468  1.00  0.00           C  
ATOM   2468  C   LEU A1603      -5.141  49.393 101.949  1.00  0.00           C  
ATOM   2469  O   LEU A1603      -6.028  48.767 101.347  1.00  0.00           O  
ATOM   2470  CB  LEU A1603      -5.722  50.644 104.024  1.00  0.00           C  
ATOM   2471  CG  LEU A1603      -5.887  50.621 105.541  1.00  0.00           C  
ATOM   2472  CD1 LEU A1603      -6.501  51.929 106.004  1.00  0.00           C  
ATOM   2473  CD2 LEU A1603      -6.772  49.453 105.942  1.00  0.00           C  
ATOM   2474  N   THR A1604      -4.191  50.091 101.335  1.00  0.00           N  
ATOM   2475  CA  THR A1604      -4.113  50.165  99.892  1.00  0.00           C  
ATOM   2476  C   THR A1604      -4.084  48.764  99.265  1.00  0.00           C  
ATOM   2477  O   THR A1604      -4.561  48.575  98.147  1.00  0.00           O  
ATOM   2478  CB  THR A1604      -2.870  50.966  99.472  1.00  0.00           C  
ATOM   2479  OG1 THR A1604      -3.292  52.127  98.753  1.00  0.00           O  
ATOM   2480  CG2 THR A1604      -1.942  50.141  98.580  1.00  0.00           C  
ATOM   2481  N   PHE A1613      -3.522  47.796  99.994  1.00  0.00           N  
ATOM   2482  CA  PHE A1613      -3.435  46.403  99.541  1.00  0.00           C  
ATOM   2483  C   PHE A1613      -4.639  45.561  99.983  1.00  0.00           C  
ATOM   2484  O   PHE A1613      -5.072  44.658  99.259  1.00  0.00           O  
ATOM   2485  CB  PHE A1613      -2.200  45.686 100.112  1.00  0.00           C  
ATOM   2486  CG  PHE A1613      -0.902  46.067  99.478  1.00  0.00           C  
ATOM   2487  CD1 PHE A1613      -0.239  47.222  99.850  1.00  0.00           C  
ATOM   2488  CD2 PHE A1613      -0.313  45.241  98.540  1.00  0.00           C  
ATOM   2489  CE1 PHE A1613       0.999  47.547  99.299  1.00  0.00           C  
ATOM   2490  CE2 PHE A1613       0.930  45.564  97.983  1.00  0.00           C  
ATOM   2491  CZ  PHE A1613       1.582  46.719  98.367  1.00  0.00           C  
ATOM   2492  N   PHE A1614      -5.185  45.837 101.164  1.00  0.00           N  
ATOM   2493  CA  PHE A1614      -6.270  45.007 101.639  1.00  0.00           C  
ATOM   2494  C   PHE A1614      -7.660  45.604 101.836  1.00  0.00           C  
ATOM   2495  O   PHE A1614      -8.629  44.855 102.002  1.00  0.00           O  
ATOM   2496  CB  PHE A1614      -5.791  44.296 102.890  1.00  0.00           C  
ATOM   2497  CG  PHE A1614      -4.482  43.586 102.697  1.00  0.00           C  
ATOM   2498  CD1 PHE A1614      -4.366  42.558 101.774  1.00  0.00           C  
ATOM   2499  CD2 PHE A1614      -3.349  43.968 103.407  1.00  0.00           C  
ATOM   2500  CE1 PHE A1614      -3.141  41.918 101.558  1.00  0.00           C  
ATOM   2501  CE2 PHE A1614      -2.113  43.332 103.194  1.00  0.00           C  
ATOM   2502  CZ  PHE A1614      -2.015  42.305 102.267  1.00  0.00           C  
ATOM   2503  N   LEU A1615      -7.790  46.926 101.827  1.00  0.00           N  
ATOM   2504  CA  LEU A1615      -9.129  47.491 101.952  1.00  0.00           C  
ATOM   2505  C   LEU A1615      -9.670  47.439 100.531  1.00  0.00           C  
ATOM   2506  O   LEU A1615      -9.303  48.258  99.693  1.00  0.00           O  
ATOM   2507  CB  LEU A1615      -9.091  48.937 102.454  1.00  0.00           C  
ATOM   2508  CG  LEU A1615     -10.458  49.651 102.476  1.00  0.00           C  
ATOM   2509  CD1 LEU A1615     -11.458  48.837 103.273  1.00  0.00           C  
ATOM   2510  CD2 LEU A1615     -10.313  51.045 103.071  1.00  0.00           C  
ATOM   2511  N   GLU A1616     -10.533  46.469 100.252  1.00  0.00           N  
ATOM   2512  CA  GLU A1616     -11.053  46.310  98.898  1.00  0.00           C  
ATOM   2513  C   GLU A1616     -12.030  47.377  98.458  1.00  0.00           C  
ATOM   2514  O   GLU A1616     -12.020  47.771  97.293  1.00  0.00           O  
ATOM   2515  CB  GLU A1616     -11.709  44.941  98.730  1.00  0.00           C  
ATOM   2516  CG  GLU A1616     -10.985  43.814  99.448  1.00  0.00           C  
ATOM   2517  CD  GLU A1616     -11.426  42.443  98.978  1.00  0.00           C  
ATOM   2518  OE1 GLU A1616     -11.223  41.470  99.740  1.00  0.00           O  
ATOM   2519  OE2 GLU A1616     -11.962  42.346  97.851  1.00  0.00           O  
ATOM   2520  N   ASP A1618     -12.879  47.836  99.378  1.00  0.00           N  
ATOM   2521  CA  ASP A1618     -13.871  48.858  99.052  1.00  0.00           C  
ATOM   2522  C   ASP A1618     -13.220  50.174  98.672  1.00  0.00           C  
ATOM   2523  O   ASP A1618     -12.773  50.927  99.529  1.00  0.00           O  
ATOM   2524  CB  ASP A1618     -14.806  49.101 100.226  1.00  0.00           C  
ATOM   2525  CG  ASP A1618     -15.914  50.066  99.881  1.00  0.00           C  
ATOM   2526  OD1 ASP A1618     -15.647  51.028  99.119  1.00  0.00           O  
ATOM   2527  OD2 ASP A1618     -17.046  49.866 100.374  1.00  0.00           O  
ATOM   2528  N   ASP A1619     -13.197  50.449  97.375  1.00  0.00           N  
ATOM   2529  CA  ASP A1619     -12.591  51.656  96.827  1.00  0.00           C  
ATOM   2530  C   ASP A1619     -13.010  52.969  97.490  1.00  0.00           C  
ATOM   2531  O   ASP A1619     -12.180  53.866  97.661  1.00  0.00           O  
ATOM   2532  CB  ASP A1619     -12.870  51.726  95.320  1.00  0.00           C  
ATOM   2533  CG  ASP A1619     -11.628  51.480  94.485  1.00  0.00           C  
ATOM   2534  OD1 ASP A1619     -11.745  51.471  93.240  1.00  0.00           O  
ATOM   2535  OD2 ASP A1619     -10.532  51.304  95.071  1.00  0.00           O  
ATOM   2536  N   ASP A1620     -14.286  53.088  97.859  1.00  0.00           N  
ATOM   2537  CA  ASP A1620     -14.776  54.315  98.479  1.00  0.00           C  
ATOM   2538  C   ASP A1620     -14.301  54.480  99.905  1.00  0.00           C  
ATOM   2539  O   ASP A1620     -13.782  55.529 100.265  1.00  0.00           O  
ATOM   2540  CB  ASP A1620     -16.303  54.386  98.423  1.00  0.00           C  
ATOM   2541  CG  ASP A1620     -16.816  54.864  97.067  1.00  0.00           C  
ATOM   2542  OD1 ASP A1620     -16.010  55.425  96.290  1.00  0.00           O  
ATOM   2543  OD2 ASP A1620     -18.026  54.696  96.782  1.00  0.00           O  
ATOM   2544  N   LYS A1621     -14.470  53.448 100.719  1.00  0.00           N  
ATOM   2545  CA  LYS A1621     -14.021  53.512 102.102  1.00  0.00           C  
ATOM   2546  C   LYS A1621     -12.546  53.930 102.167  1.00  0.00           C  
ATOM   2547  O   LYS A1621     -12.161  54.751 103.002  1.00  0.00           O  
ATOM   2548  CB  LYS A1621     -14.231  52.157 102.778  1.00  0.00           C  
ATOM   2549  CG  LYS A1621     -15.671  51.711 102.701  1.00  0.00           C  
ATOM   2550  CD  LYS A1621     -15.920  50.379 103.376  1.00  0.00           C  
ATOM   2551  CE  LYS A1621     -17.423  50.081 103.421  1.00  0.00           C  
ATOM   2552  NZ  LYS A1621     -17.750  48.814 104.149  1.00  0.00           N  
ATOM   2553  N   LEU A1622     -11.723  53.379 101.281  1.00  0.00           N  
ATOM   2554  CA  LEU A1622     -10.309  53.731 101.265  1.00  0.00           C  
ATOM   2555  C   LEU A1622     -10.194  55.236 101.106  1.00  0.00           C  
ATOM   2556  O   LEU A1622      -9.437  55.881 101.825  1.00  0.00           O  
ATOM   2557  CB  LEU A1622      -9.571  53.029 100.113  1.00  0.00           C  
ATOM   2558  CG  LEU A1622      -8.045  53.191 100.041  1.00  0.00           C  
ATOM   2559  CD1 LEU A1622      -7.414  52.563 101.259  1.00  0.00           C  
ATOM   2560  CD2 LEU A1622      -7.496  52.533  98.799  1.00  0.00           C  
ATOM   2561  N   GLU A1632     -10.953  55.798 100.173  1.00  0.00           N  
ATOM   2562  CA  GLU A1632     -10.905  57.237  99.953  1.00  0.00           C  
ATOM   2563  C   GLU A1632     -11.219  58.018 101.233  1.00  0.00           C  
ATOM   2564  O   GLU A1632     -10.463  58.916 101.618  1.00  0.00           O  
ATOM   2565  CB  GLU A1632     -11.870  57.646  98.845  1.00  0.00           C  
ATOM   2566  CG  GLU A1632     -11.792  59.117  98.503  1.00  0.00           C  
ATOM   2567  CD  GLU A1632     -10.376  59.566  98.185  1.00  0.00           C  
ATOM   2568  OE1 GLU A1632      -9.479  58.701  98.087  1.00  0.00           O  
ATOM   2569  OE2 GLU A1632     -10.151  60.781  98.025  1.00  0.00           O  
ATOM   2570  N   GLN A1635     -12.334  57.674 101.880  1.00  0.00           N  
ATOM   2571  CA  GLN A1635     -12.741  58.319 103.128  1.00  0.00           C  
ATOM   2572  C   GLN A1635     -11.544  58.392 104.069  1.00  0.00           C  
ATOM   2573  O   GLN A1635     -11.340  59.384 104.764  1.00  0.00           O  
ATOM   2574  CB  GLN A1635     -13.856  57.522 103.821  1.00  0.00           C  
ATOM   2575  CG  GLN A1635     -15.279  57.939 103.479  1.00  0.00           C  
ATOM   2576  CD  GLN A1635     -15.572  59.376 103.873  1.00  0.00           C  
ATOM   2577  OE1 GLN A1635     -15.115  59.847 104.916  1.00  0.00           O  
ATOM   2578  NE2 GLN A1635     -16.349  60.078 103.046  1.00  0.00           N  
ATOM   2579  N   ILE A1636     -10.753  57.330 104.094  1.00  0.00           N  
ATOM   2580  CA  ILE A1636      -9.595  57.310 104.961  1.00  0.00           C  
ATOM   2581  C   ILE A1636      -8.509  58.218 104.410  1.00  0.00           C  
ATOM   2582  O   ILE A1636      -7.990  59.075 105.129  1.00  0.00           O  
ATOM   2583  CB  ILE A1636      -9.074  55.877 105.146  1.00  0.00           C  
ATOM   2584  CG1 ILE A1636     -10.112  55.076 105.942  1.00  0.00           C  
ATOM   2585  CG2 ILE A1636      -7.723  55.892 105.854  1.00  0.00           C  
ATOM   2586  CD1 ILE A1636      -9.710  53.656 106.261  1.00  0.00           C  
ATOM   2587  N   ARG A1637      -8.173  58.050 103.135  1.00  0.00           N  
ATOM   2588  CA  ARG A1637      -7.153  58.894 102.532  1.00  0.00           C  
ATOM   2589  C   ARG A1637      -7.503  60.355 102.811  1.00  0.00           C  
ATOM   2590  O   ARG A1637      -6.666  61.137 103.261  1.00  0.00           O  
ATOM   2591  CB  ARG A1637      -7.094  58.686 101.024  1.00  0.00           C  
ATOM   2592  CG  ARG A1637      -5.970  59.454 100.364  1.00  0.00           C  
ATOM   2593  CD  ARG A1637      -6.309  59.785  98.931  1.00  0.00           C  
ATOM   2594  NE  ARG A1637      -7.343  60.815  98.829  1.00  0.00           N  
ATOM   2595  CZ  ARG A1637      -7.134  62.108  99.060  1.00  0.00           C  
ATOM   2596  NH1 ARG A1637      -5.925  62.530  99.407  1.00  0.00           N  
ATOM   2597  NH2 ARG A1637      -8.130  62.980  98.936  1.00  0.00           N  
ATOM   2598  N   LYS A1638      -8.756  60.717 102.552  1.00  0.00           N  
ATOM   2599  CA  LYS A1638      -9.199  62.086 102.768  1.00  0.00           C  
ATOM   2600  C   LYS A1638      -9.075  62.486 104.229  1.00  0.00           C  
ATOM   2601  O   LYS A1638      -8.167  63.225 104.591  1.00  0.00           O  
ATOM   2602  CB  LYS A1638     -10.645  62.256 102.327  1.00  0.00           C  
ATOM   2603  CG  LYS A1638     -11.000  63.675 101.961  1.00  0.00           C  
ATOM   2604  CD  LYS A1638     -12.435  64.007 102.352  1.00  0.00           C  
ATOM   2605  CE  LYS A1638     -13.422  62.928 101.921  1.00  0.00           C  
ATOM   2606  NZ  LYS A1638     -14.830  63.323 102.209  1.00  0.00           N  
ATOM   2607  N   ASP A1639      -9.976  61.995 105.071  1.00  0.00           N  
ATOM   2608  CA  ASP A1639      -9.935  62.349 106.483  1.00  0.00           C  
ATOM   2609  C   ASP A1639      -8.547  62.180 107.094  1.00  0.00           C  
ATOM   2610  O   ASP A1639      -8.229  62.796 108.102  1.00  0.00           O  
ATOM   2611  CB  ASP A1639     -10.950  61.531 107.285  1.00  0.00           C  
ATOM   2612  CG  ASP A1639     -12.388  61.834 106.896  1.00  0.00           C  
ATOM   2613  OD1 ASP A1639     -12.619  62.783 106.110  1.00  0.00           O  
ATOM   2614  OD2 ASP A1639     -13.292  61.118 107.384  1.00  0.00           O  
ATOM   2615  N   TYR A1640      -7.704  61.348 106.509  1.00  0.00           N  
ATOM   2616  CA  TYR A1640      -6.385  61.221 107.095  1.00  0.00           C  
ATOM   2617  C   TYR A1640      -5.497  62.349 106.587  1.00  0.00           C  
ATOM   2618  O   TYR A1640      -4.859  63.048 107.368  1.00  0.00           O  
ATOM   2619  CB  TYR A1640      -5.753  59.881 106.755  1.00  0.00           C  
ATOM   2620  CG  TYR A1640      -4.469  59.654 107.510  1.00  0.00           C  
ATOM   2621  CD1 TYR A1640      -4.465  59.561 108.899  1.00  0.00           C  
ATOM   2622  CD2 TYR A1640      -3.253  59.547 106.841  1.00  0.00           C  
ATOM   2623  CE1 TYR A1640      -3.279  59.366 109.600  1.00  0.00           C  
ATOM   2624  CE2 TYR A1640      -2.064  59.350 107.538  1.00  0.00           C  
ATOM   2625  CZ  TYR A1640      -2.092  59.261 108.909  1.00  0.00           C  
ATOM   2626  OH  TYR A1640      -0.933  59.057 109.587  1.00  0.00           O  
ATOM   2627  N   THR A1641      -5.462  62.521 105.274  1.00  0.00           N  
ATOM   2628  CA  THR A1641      -4.663  63.567 104.659  1.00  0.00           C  
ATOM   2629  C   THR A1641      -4.931  64.950 105.247  1.00  0.00           C  
ATOM   2630  O   THR A1641      -3.980  65.694 105.506  1.00  0.00           O  
ATOM   2631  CB  THR A1641      -4.914  63.640 103.138  1.00  0.00           C  
ATOM   2632  OG1 THR A1641      -4.382  62.471 102.518  1.00  0.00           O  
ATOM   2633  CG2 THR A1641      -4.236  64.840 102.536  1.00  0.00           C  
ATOM   2634  N   SER A1642      -6.208  65.293 105.453  1.00  0.00           N  
ATOM   2635  CA  SER A1642      -6.590  66.608 105.992  1.00  0.00           C  
ATOM   2636  C   SER A1642      -6.238  66.771 107.465  1.00  0.00           C  
ATOM   2637  O   SER A1642      -5.853  67.854 107.897  1.00  0.00           O  
ATOM   2638  CB  SER A1642      -8.092  66.862 105.826  1.00  0.00           C  
ATOM   2639  OG  SER A1642      -8.824  66.332 106.920  1.00  0.00           O  
ATOM   2640  N   GLY A1662      -6.374  65.694 108.231  1.00  0.00           N  
ATOM   2641  CA  GLY A1662      -6.071  65.744 109.648  1.00  0.00           C  
ATOM   2642  C   GLY A1662      -7.254  65.272 110.476  1.00  0.00           C  
ATOM   2643  O   GLY A1662      -7.113  65.003 111.668  1.00  0.00           O  
ATOM   2644  N   ALA A1663      -8.421  65.168 109.837  1.00  0.00           N  
ATOM   2645  CA  ALA A1663      -9.652  64.729 110.496  1.00  0.00           C  
ATOM   2646  C   ALA A1663      -9.536  63.352 111.137  1.00  0.00           C  
ATOM   2647  O   ALA A1663     -10.344  62.997 111.991  1.00  0.00           O  
ATOM   2648  CB  ALA A1663     -10.797  64.739 109.509  1.00  0.00           C  
ATOM   2649  N   MET A1664      -8.545  62.567 110.723  1.00  0.00           N  
ATOM   2650  CA  MET A1664      -8.342  61.245 111.306  1.00  0.00           C  
ATOM   2651  C   MET A1664      -6.933  61.159 111.860  1.00  0.00           C  
ATOM   2652  O   MET A1664      -5.967  61.475 111.168  1.00  0.00           O  
ATOM   2653  CB  MET A1664      -8.536  60.141 110.266  1.00  0.00           C  
ATOM   2654  CG  MET A1664      -8.439  58.738 110.871  1.00  0.00           C  
ATOM   2655  SD  MET A1664      -8.526  57.351 109.693  1.00  0.00           S  
ATOM   2656  CE  MET A1664      -9.939  57.843 108.683  1.00  0.00           C  
ATOM   2657  N   LEU A1810      -6.819  60.745 113.114  1.00  0.00           N  
ATOM   2658  CA  LEU A1810      -5.508  60.610 113.747  1.00  0.00           C  
ATOM   2659  C   LEU A1810      -4.914  59.254 113.373  1.00  0.00           C  
ATOM   2660  O   LEU A1810      -5.659  58.280 113.229  1.00  0.00           O  
ATOM   2661  CB  LEU A1810      -5.642  60.721 115.267  1.00  0.00           C  
ATOM   2662  CG  LEU A1810      -5.867  62.127 115.821  1.00  0.00           C  
ATOM   2663  CD1 LEU A1810      -5.960  62.055 117.326  1.00  0.00           C  
ATOM   2664  CD2 LEU A1810      -4.724  63.032 115.407  1.00  0.00           C  
ATOM   2665  N   THR A1812      -3.591  59.169 113.228  1.00  0.00           N  
ATOM   2666  CA  THR A1812      -3.005  57.895 112.830  1.00  0.00           C  
ATOM   2667  C   THR A1812      -3.486  56.806 113.771  1.00  0.00           C  
ATOM   2668  O   THR A1812      -3.396  55.619 113.470  1.00  0.00           O  
ATOM   2669  CB  THR A1812      -1.448  57.931 112.792  1.00  0.00           C  
ATOM   2670  OG1 THR A1812      -0.915  57.721 114.097  1.00  0.00           O  
ATOM   2671  CG2 THR A1812      -0.972  59.256 112.290  1.00  0.00           C  
ATOM   2672  N   GLY A1813      -4.023  57.219 114.908  1.00  0.00           N  
ATOM   2673  CA  GLY A1813      -4.530  56.250 115.856  1.00  0.00           C  
ATOM   2674  C   GLY A1813      -5.738  55.521 115.302  1.00  0.00           C  
ATOM   2675  O   GLY A1813      -5.825  54.305 115.406  1.00  0.00           O  
ATOM   2676  N   GLU A1814      -6.670  56.262 114.714  1.00  0.00           N  
ATOM   2677  CA  GLU A1814      -7.873  55.662 114.156  1.00  0.00           C  
ATOM   2678  C   GLU A1814      -7.477  54.877 112.924  1.00  0.00           C  
ATOM   2679  O   GLU A1814      -7.984  53.784 112.682  1.00  0.00           O  
ATOM   2680  CB  GLU A1814      -8.893  56.730 113.738  1.00  0.00           C  
ATOM   2681  CG  GLU A1814      -8.880  58.010 114.562  1.00  0.00           C  
ATOM   2682  CD  GLU A1814      -9.968  59.003 114.140  1.00  0.00           C  
ATOM   2683  OE1 GLU A1814      -9.799  60.220 114.430  1.00  0.00           O  
ATOM   2684  OE2 GLU A1814     -10.988  58.567 113.533  1.00  0.00           O  
ATOM   2685  N   LEU A1815      -6.574  55.457 112.140  1.00  0.00           N  
ATOM   2686  CA  LEU A1815      -6.097  54.827 110.920  1.00  0.00           C  
ATOM   2687  C   LEU A1815      -5.659  53.424 111.290  1.00  0.00           C  
ATOM   2688  O   LEU A1815      -6.238  52.436 110.834  1.00  0.00           O  
ATOM   2689  CB  LEU A1815      -4.906  55.589 110.361  1.00  0.00           C  
ATOM   2690  CG  LEU A1815      -4.659  55.479 108.863  1.00  0.00           C  
ATOM   2691  CD1 LEU A1815      -3.201  55.811 108.563  1.00  0.00           C  
ATOM   2692  CD2 LEU A1815      -4.984  54.088 108.399  1.00  0.00           C  
ATOM   2693  N   LYS A1816      -4.630  53.343 112.125  1.00  0.00           N  
ATOM   2694  CA  LYS A1816      -4.129  52.055 112.564  1.00  0.00           C  
ATOM   2695  C   LYS A1816      -5.278  51.178 113.048  1.00  0.00           C  
ATOM   2696  O   LYS A1816      -5.366  50.005 112.705  1.00  0.00           O  
ATOM   2697  CB  LYS A1816      -3.112  52.236 113.683  1.00  0.00           C  
ATOM   2698  CG  LYS A1816      -1.818  52.843 113.224  1.00  0.00           C  
ATOM   2699  CD  LYS A1816      -0.713  52.532 114.202  1.00  0.00           C  
ATOM   2700  CE  LYS A1816       0.639  52.806 113.594  1.00  0.00           C  
ATOM   2701  NZ  LYS A1816       1.726  52.380 114.502  1.00  0.00           N  
ATOM   2702  N   LYS A1817      -6.168  51.750 113.840  1.00  0.00           N  
ATOM   2703  CA  LYS A1817      -7.295  50.988 114.350  1.00  0.00           C  
ATOM   2704  C   LYS A1817      -8.040  50.331 113.188  1.00  0.00           C  
ATOM   2705  O   LYS A1817      -8.488  49.185 113.285  1.00  0.00           O  
ATOM   2706  CB  LYS A1817      -8.246  51.910 115.118  1.00  0.00           C  
ATOM   2707  CG  LYS A1817      -9.402  51.189 115.785  1.00  0.00           C  
ATOM   2708  CD  LYS A1817      -8.945  50.474 117.044  1.00  0.00           C  
ATOM   2709  CE  LYS A1817      -8.560  51.479 118.120  1.00  0.00           C  
ATOM   2710  NZ  LYS A1817      -9.696  52.398 118.455  1.00  0.00           N  
ATOM   2711  N   ALA A1818      -8.162  51.067 112.089  1.00  0.00           N  
ATOM   2712  CA  ALA A1818      -8.860  50.565 110.915  1.00  0.00           C  
ATOM   2713  C   ALA A1818      -8.101  49.414 110.264  1.00  0.00           C  
ATOM   2714  O   ALA A1818      -8.682  48.368 109.965  1.00  0.00           O  
ATOM   2715  CB  ALA A1818      -9.071  51.690 109.911  1.00  0.00           C  
ATOM   2716  N   LEU A1819      -6.803  49.608 110.044  1.00  0.00           N  
ATOM   2717  CA  LEU A1819      -5.990  48.578 109.423  1.00  0.00           C  
ATOM   2718  C   LEU A1819      -6.117  47.270 110.166  1.00  0.00           C  
ATOM   2719  O   LEU A1819      -6.127  46.218 109.543  1.00  0.00           O  
ATOM   2720  CB  LEU A1819      -4.527  48.992 109.378  1.00  0.00           C  
ATOM   2721  CG  LEU A1819      -3.586  47.962 108.759  1.00  0.00           C  
ATOM   2722  CD1 LEU A1819      -4.176  47.458 107.467  1.00  0.00           C  
ATOM   2723  CD2 LEU A1819      -2.231  48.590 108.502  1.00  0.00           C  
ATOM   2724  N   ILE A1820      -6.210  47.323 111.492  1.00  0.00           N  
ATOM   2725  CA  ILE A1820      -6.346  46.096 112.267  1.00  0.00           C  
ATOM   2726  C   ILE A1820      -7.700  45.440 111.985  1.00  0.00           C  
ATOM   2727  O   ILE A1820      -7.778  44.247 111.693  1.00  0.00           O  
ATOM   2728  CB  ILE A1820      -6.228  46.344 113.803  1.00  0.00           C  
ATOM   2729  CG1 ILE A1820      -4.772  46.586 114.206  1.00  0.00           C  
ATOM   2730  CG2 ILE A1820      -6.732  45.124 114.570  1.00  0.00           C  
ATOM   2731  CD1 ILE A1820      -4.383  48.025 114.283  1.00  0.00           C  
ATOM   2732  N   GLU A1821      -8.766  46.229 112.066  1.00  0.00           N  
ATOM   2733  CA  GLU A1821     -10.110  45.713 111.836  1.00  0.00           C  
ATOM   2734  C   GLU A1821     -10.217  45.025 110.489  1.00  0.00           C  
ATOM   2735  O   GLU A1821     -11.127  44.229 110.263  1.00  0.00           O  
ATOM   2736  CB  GLU A1821     -11.130  46.844 111.924  1.00  0.00           C  
ATOM   2737  CG  GLU A1821     -12.211  46.602 112.962  1.00  0.00           C  
ATOM   2738  CD  GLU A1821     -12.904  47.891 113.384  1.00  0.00           C  
ATOM   2739  OE1 GLU A1821     -13.501  48.568 112.506  1.00  0.00           O  
ATOM   2740  OE2 GLU A1821     -12.844  48.227 114.595  1.00  0.00           O  
ATOM   2741  N   VAL A1822      -9.283  45.338 109.600  1.00  0.00           N  
ATOM   2742  CA  VAL A1822      -9.257  44.740 108.278  1.00  0.00           C  
ATOM   2743  C   VAL A1822      -8.369  43.505 108.287  1.00  0.00           C  
ATOM   2744  O   VAL A1822      -8.798  42.424 107.894  1.00  0.00           O  
ATOM   2745  CB  VAL A1822      -8.711  45.720 107.230  1.00  0.00           C  
ATOM   2746  CG1 VAL A1822      -8.508  45.006 105.913  1.00  0.00           C  
ATOM   2747  CG2 VAL A1822      -9.671  46.876 107.053  1.00  0.00           C  
ATOM   2748  N   LEU A1823      -7.133  43.667 108.745  1.00  0.00           N  
ATOM   2749  CA  LEU A1823      -6.180  42.565 108.787  1.00  0.00           C  
ATOM   2750  C   LEU A1823      -6.618  41.358 109.610  1.00  0.00           C  
ATOM   2751  O   LEU A1823      -6.491  40.221 109.162  1.00  0.00           O  
ATOM   2752  CB  LEU A1823      -4.825  43.059 109.304  1.00  0.00           C  
ATOM   2753  CG  LEU A1823      -4.044  43.988 108.370  1.00  0.00           C  
ATOM   2754  CD1 LEU A1823      -2.737  44.455 109.014  1.00  0.00           C  
ATOM   2755  CD2 LEU A1823      -3.759  43.240 107.078  1.00  0.00           C  
ATOM   2756  N   GLN A1824      -7.132  41.590 110.811  1.00  0.00           N  
ATOM   2757  CA  GLN A1824      -7.534  40.482 111.660  1.00  0.00           C  
ATOM   2758  C   GLN A1824      -8.429  39.480 110.969  1.00  0.00           C  
ATOM   2759  O   GLN A1824      -8.054  38.328 110.825  1.00  0.00           O  
ATOM   2760  CB  GLN A1824      -8.210  40.992 112.921  1.00  0.00           C  
ATOM   2761  CG  GLN A1824      -7.262  41.715 113.838  1.00  0.00           C  
ATOM   2762  CD  GLN A1824      -7.915  42.107 115.134  1.00  0.00           C  
ATOM   2763  OE1 GLN A1824      -8.997  42.696 115.139  1.00  0.00           O  
ATOM   2764  NE2 GLN A1824      -7.263  41.786 116.247  1.00  0.00           N  
ATOM   2765  N   PRO A1825      -9.618  39.895 110.518  1.00  0.00           N  
ATOM   2766  CA  PRO A1825     -10.480  38.915 109.851  1.00  0.00           C  
ATOM   2767  C   PRO A1825      -9.800  38.284 108.637  1.00  0.00           C  
ATOM   2768  O   PRO A1825     -10.058  37.134 108.291  1.00  0.00           O  
ATOM   2769  CB  PRO A1825     -11.698  39.743 109.466  1.00  0.00           C  
ATOM   2770  CG  PRO A1825     -11.108  41.069 109.178  1.00  0.00           C  
ATOM   2771  CD  PRO A1825     -10.139  41.257 110.325  1.00  0.00           C  
ATOM   2772  N   LEU A1826      -8.919  39.054 108.008  1.00  0.00           N  
ATOM   2773  CA  LEU A1826      -8.194  38.619 106.828  1.00  0.00           C  
ATOM   2774  C   LEU A1826      -7.257  37.472 107.135  1.00  0.00           C  
ATOM   2775  O   LEU A1826      -7.343  36.428 106.499  1.00  0.00           O  
ATOM   2776  CB  LEU A1826      -7.385  39.771 106.261  1.00  0.00           C  
ATOM   2777  CG  LEU A1826      -7.465  39.937 104.748  1.00  0.00           C  
ATOM   2778  CD1 LEU A1826      -8.598  40.924 104.398  1.00  0.00           C  
ATOM   2779  CD2 LEU A1826      -6.091  40.428 104.225  1.00  0.00           C  
ATOM   2780  N   ILE A1827      -6.349  37.658 108.088  1.00  0.00           N  
ATOM   2781  CA  ILE A1827      -5.436  36.581 108.426  1.00  0.00           C  
ATOM   2782  C   ILE A1827      -6.221  35.384 108.945  1.00  0.00           C  
ATOM   2783  O   ILE A1827      -5.959  34.246 108.561  1.00  0.00           O  
ATOM   2784  CB  ILE A1827      -4.407  36.989 109.488  1.00  0.00           C  
ATOM   2785  CG1 ILE A1827      -3.320  37.856 108.867  1.00  0.00           C  
ATOM   2786  CG2 ILE A1827      -3.737  35.757 110.057  1.00  0.00           C  
ATOM   2787  CD1 ILE A1827      -3.774  39.240 108.547  1.00  0.00           C  
ATOM   2788  N   ALA A1828      -7.189  35.638 109.813  1.00  0.00           N  
ATOM   2789  CA  ALA A1828      -8.003  34.566 110.363  1.00  0.00           C  
ATOM   2790  C   ALA A1828      -8.478  33.707 109.207  1.00  0.00           C  
ATOM   2791  O   ALA A1828      -8.287  32.494 109.202  1.00  0.00           O  
ATOM   2792  CB  ALA A1828      -9.183  35.141 111.095  1.00  0.00           C  
ATOM   2793  N   GLU A1829      -9.103  34.362 108.233  1.00  0.00           N  
ATOM   2794  CA  GLU A1829      -9.604  33.708 107.034  1.00  0.00           C  
ATOM   2795  C   GLU A1829      -8.538  32.783 106.466  1.00  0.00           C  
ATOM   2796  O   GLU A1829      -8.745  31.581 106.313  1.00  0.00           O  
ATOM   2797  CB  GLU A1829      -9.946  34.761 105.988  1.00  0.00           C  
ATOM   2798  CG  GLU A1829     -11.399  35.145 105.939  1.00  0.00           C  
ATOM   2799  CD  GLU A1829     -12.228  34.103 105.216  1.00  0.00           C  
ATOM   2800  OE1 GLU A1829     -13.455  34.327 105.062  1.00  0.00           O  
ATOM   2801  OE2 GLU A1829     -11.650  33.064 104.801  1.00  0.00           O  
ATOM   2802  N   HIS A1830      -7.388  33.357 106.151  1.00  0.00           N  
ATOM   2803  CA  HIS A1830      -6.315  32.574 105.600  1.00  0.00           C  
ATOM   2804  C   HIS A1830      -6.078  31.319 106.424  1.00  0.00           C  
ATOM   2805  O   HIS A1830      -6.149  30.199 105.913  1.00  0.00           O  
ATOM   2806  CB  HIS A1830      -5.035  33.395 105.544  1.00  0.00           C  
ATOM   2807  CG  HIS A1830      -3.914  32.692 104.848  1.00  0.00           C  
ATOM   2808  ND1 HIS A1830      -2.797  32.232 105.511  1.00  0.00           N  
ATOM   2809  CD2 HIS A1830      -3.769  32.312 103.557  1.00  0.00           C  
ATOM   2810  CE1 HIS A1830      -2.013  31.595 104.660  1.00  0.00           C  
ATOM   2811  NE2 HIS A1830      -2.580  31.628 103.468  1.00  0.00           N  
ATOM   2812  N   GLN A1831      -5.810  31.511 107.708  1.00  0.00           N  
ATOM   2813  CA  GLN A1831      -5.524  30.398 108.612  1.00  0.00           C  
ATOM   2814  C   GLN A1831      -6.521  29.242 108.543  1.00  0.00           C  
ATOM   2815  O   GLN A1831      -6.152  28.087 108.728  1.00  0.00           O  
ATOM   2816  CB  GLN A1831      -5.394  30.935 110.038  1.00  0.00           C  
ATOM   2817  CG  GLN A1831      -4.375  32.052 110.120  1.00  0.00           C  
ATOM   2818  CD  GLN A1831      -4.148  32.550 111.522  1.00  0.00           C  
ATOM   2819  OE1 GLN A1831      -5.099  32.820 112.252  1.00  0.00           O  
ATOM   2820  NE2 GLN A1831      -2.881  32.691 111.906  1.00  0.00           N  
ATOM   2821  N   ALA A1832      -7.778  29.562 108.257  1.00  0.00           N  
ATOM   2822  CA  ALA A1832      -8.824  28.556 108.152  1.00  0.00           C  
ATOM   2823  C   ALA A1832      -8.672  27.849 106.827  1.00  0.00           C  
ATOM   2824  O   ALA A1832      -8.557  26.631 106.782  1.00  0.00           O  
ATOM   2825  CB  ALA A1832     -10.182  29.201 108.232  1.00  0.00           C  
ATOM   2826  N   ARG A1833      -8.680  28.615 105.742  1.00  0.00           N  
ATOM   2827  CA  ARG A1833      -8.520  28.027 104.425  1.00  0.00           C  
ATOM   2828  C   ARG A1833      -7.299  27.120 104.425  1.00  0.00           C  
ATOM   2829  O   ARG A1833      -7.331  26.025 103.867  1.00  0.00           O  
ATOM   2830  CB  ARG A1833      -8.369  29.119 103.363  1.00  0.00           C  
ATOM   2831  CG  ARG A1833      -9.699  29.623 102.828  1.00  0.00           C  
ATOM   2832  CD  ARG A1833      -9.538  30.868 101.965  1.00  0.00           C  
ATOM   2833  NE  ARG A1833      -9.063  32.019 102.742  1.00  0.00           N  
ATOM   2834  CZ  ARG A1833      -8.961  33.263 102.274  1.00  0.00           C  
ATOM   2835  NH1 ARG A1833      -9.301  33.531 101.014  1.00  0.00           N  
ATOM   2836  NH2 ARG A1833      -8.532  34.241 103.071  1.00  0.00           N  
ATOM   2837  N   ARG A1834      -6.231  27.557 105.079  1.00  0.00           N  
ATOM   2838  CA  ARG A1834      -5.025  26.756 105.101  1.00  0.00           C  
ATOM   2839  C   ARG A1834      -5.246  25.427 105.792  1.00  0.00           C  
ATOM   2840  O   ARG A1834      -4.763  24.389 105.340  1.00  0.00           O  
ATOM   2841  CB  ARG A1834      -3.883  27.508 105.787  1.00  0.00           C  
ATOM   2842  CG  ARG A1834      -2.530  26.787 105.687  1.00  0.00           C  
ATOM   2843  CD  ARG A1834      -1.414  27.660 106.203  1.00  0.00           C  
ATOM   2844  NE  ARG A1834      -0.090  27.095 105.982  1.00  0.00           N  
ATOM   2845  CZ  ARG A1834       0.329  25.954 106.511  1.00  0.00           C  
ATOM   2846  NH1 ARG A1834      -0.487  25.262 107.291  1.00  0.00           N  
ATOM   2847  NH2 ARG A1834       1.552  25.501 106.262  1.00  0.00           N  
ATOM   2848  N   LYS A2014      -5.983  25.454 106.891  1.00  0.00           N  
ATOM   2849  CA  LYS A2014      -6.234  24.236 107.647  1.00  0.00           C  
ATOM   2850  C   LYS A2014      -6.991  23.207 106.823  1.00  0.00           C  
ATOM   2851  O   LYS A2014      -6.851  22.009 107.043  1.00  0.00           O  
ATOM   2852  CB  LYS A2014      -7.008  24.556 108.922  1.00  0.00           C  
ATOM   2853  CG  LYS A2014      -6.904  23.484 109.978  1.00  0.00           C  
ATOM   2854  CD  LYS A2014      -7.746  23.832 111.192  1.00  0.00           C  
ATOM   2855  CE  LYS A2014      -7.689  22.726 112.231  1.00  0.00           C  
ATOM   2856  NZ  LYS A2014      -8.717  22.937 113.284  1.00  0.00           N  
ATOM   2857  N   GLU A2026      -7.789  23.675 105.871  1.00  0.00           N  
ATOM   2858  CA  GLU A2026      -8.558  22.777 105.024  1.00  0.00           C  
ATOM   2859  C   GLU A2026      -7.678  22.087 103.984  1.00  0.00           C  
ATOM   2860  O   GLU A2026      -8.105  21.143 103.315  1.00  0.00           O  
ATOM   2861  CB  GLU A2026      -9.685  23.547 104.338  1.00  0.00           C  
ATOM   2862  CG  GLU A2026     -10.863  23.830 105.250  1.00  0.00           C  
ATOM   2863  CD  GLU A2026     -11.944  24.665 104.575  1.00  0.00           C  
ATOM   2864  OE1 GLU A2026     -11.895  25.923 104.663  1.00  0.00           O  
ATOM   2865  OE2 GLU A2026     -12.841  24.053 103.947  1.00  0.00           O  
ATOM   2866  N   VAL A2027      -6.448  22.564 103.848  1.00  0.00           N  
ATOM   2867  CA  VAL A2027      -5.518  21.988 102.896  1.00  0.00           C  
ATOM   2868  C   VAL A2027      -4.971  20.735 103.547  1.00  0.00           C  
ATOM   2869  O   VAL A2027      -4.179  20.817 104.484  1.00  0.00           O  
ATOM   2870  CB  VAL A2027      -4.355  22.962 102.597  1.00  0.00           C  
ATOM   2871  CG1 VAL A2027      -3.376  22.338 101.635  1.00  0.00           C  
ATOM   2872  CG2 VAL A2027      -4.897  24.249 102.025  1.00  0.00           C  
ATOM   2873  N   THR A2039      -5.407  19.578 103.057  1.00  0.00           N  
ATOM   2874  CA  THR A2039      -4.965  18.286 103.587  1.00  0.00           C  
ATOM   2875  C   THR A2039      -3.672  17.852 102.916  1.00  0.00           C  
ATOM   2876  O   THR A2039      -3.246  18.464 101.946  1.00  0.00           O  
ATOM   2877  CB  THR A2039      -6.014  17.207 103.325  1.00  0.00           C  
ATOM   2878  OG1 THR A2039      -6.135  16.988 101.916  1.00  0.00           O  
ATOM   2879  CG2 THR A2039      -7.354  17.653 103.860  1.00  0.00           C  
ATOM   2880  N   ASP A2040      -3.045  16.797 103.419  1.00  0.00           N  
ATOM   2881  CA  ASP A2040      -1.815  16.336 102.800  1.00  0.00           C  
ATOM   2882  C   ASP A2040      -2.088  15.829 101.396  1.00  0.00           C  
ATOM   2883  O   ASP A2040      -1.282  16.038 100.486  1.00  0.00           O  
ATOM   2884  CB  ASP A2040      -1.172  15.227 103.619  1.00  0.00           C  
ATOM   2885  CG  ASP A2040      -0.636  15.725 104.928  1.00  0.00           C  
ATOM   2886  OD1 ASP A2040       0.067  16.762 104.911  1.00  0.00           O  
ATOM   2887  OD2 ASP A2040      -0.911  15.084 105.967  1.00  0.00           O  
ATOM   2888  N   GLU A2041      -3.226  15.165 101.211  1.00  0.00           N  
ATOM   2889  CA  GLU A2041      -3.555  14.643  99.893  1.00  0.00           C  
ATOM   2890  C   GLU A2041      -3.845  15.764  98.902  1.00  0.00           C  
ATOM   2891  O   GLU A2041      -3.780  15.553  97.694  1.00  0.00           O  
ATOM   2892  CB  GLU A2041      -4.734  13.647  99.955  1.00  0.00           C  
ATOM   2893  CG  GLU A2041      -5.831  13.982 100.953  1.00  0.00           C  
ATOM   2894  CD  GLU A2041      -5.622  13.309 102.307  1.00  0.00           C  
ATOM   2895  OE1 GLU A2041      -4.473  13.309 102.811  1.00  0.00           O  
ATOM   2896  OE2 GLU A2041      -6.616  12.789 102.870  1.00  0.00           O  
ATOM   2897  N   ILE A2042      -4.158  16.954  99.398  1.00  0.00           N  
ATOM   2898  CA  ILE A2042      -4.410  18.058  98.484  1.00  0.00           C  
ATOM   2899  C   ILE A2042      -3.074  18.633  98.021  1.00  0.00           C  
ATOM   2900  O   ILE A2042      -2.884  18.879  96.831  1.00  0.00           O  
ATOM   2901  CB  ILE A2042      -5.264  19.172  99.121  1.00  0.00           C  
ATOM   2902  CG1 ILE A2042      -6.701  18.671  99.318  1.00  0.00           C  
ATOM   2903  CG2 ILE A2042      -5.254  20.417  98.217  1.00  0.00           C  
ATOM   2904  CD1 ILE A2042      -7.619  19.675  99.993  1.00  0.00           C  
ATOM   2905  N   VAL A2043      -2.144  18.851  98.943  1.00  0.00           N  
ATOM   2906  CA  VAL A2043      -0.847  19.353  98.527  1.00  0.00           C  
ATOM   2907  C   VAL A2043      -0.309  18.353  97.507  1.00  0.00           C  
ATOM   2908  O   VAL A2043       0.199  18.728  96.454  1.00  0.00           O  
ATOM   2909  CB  VAL A2043       0.179  19.404  99.678  1.00  0.00           C  
ATOM   2910  CG1 VAL A2043       1.502  19.931  99.144  1.00  0.00           C  
ATOM   2911  CG2 VAL A2043      -0.310  20.281 100.798  1.00  0.00           C  
ATOM   2912  N   LYS A2044      -0.426  17.073  97.837  1.00  0.00           N  
ATOM   2913  CA  LYS A2044       0.052  16.006  96.971  1.00  0.00           C  
ATOM   2914  C   LYS A2044      -0.458  16.171  95.549  1.00  0.00           C  
ATOM   2915  O   LYS A2044       0.338  16.193  94.611  1.00  0.00           O  
ATOM   2916  CB  LYS A2044      -0.396  14.649  97.517  1.00  0.00           C  
ATOM   2917  CG  LYS A2044       0.142  13.414  96.772  1.00  0.00           C  
ATOM   2918  CD  LYS A2044       1.571  13.082  97.177  1.00  0.00           C  
ATOM   2919  CE  LYS A2044       1.958  11.658  96.758  1.00  0.00           C  
ATOM   2920  NZ  LYS A2044       3.375  11.305  97.123  1.00  0.00           N  
ATOM   2921  N   GLU A2047      -1.778  16.285  95.383  1.00  0.00           N  
ATOM   2922  CA  GLU A2047      -2.354  16.439  94.048  1.00  0.00           C  
ATOM   2923  C   GLU A2047      -1.781  17.659  93.336  1.00  0.00           C  
ATOM   2924  O   GLU A2047      -1.278  17.551  92.211  1.00  0.00           O  
ATOM   2925  CB  GLU A2047      -3.878  16.568  94.104  1.00  0.00           C  
ATOM   2926  CG  GLU A2047      -4.518  16.297  92.751  1.00  0.00           C  
ATOM   2927  CD  GLU A2047      -6.037  16.360  92.750  1.00  0.00           C  
ATOM   2928  OE1 GLU A2047      -6.667  15.959  93.754  1.00  0.00           O  
ATOM   2929  OE2 GLU A2047      -6.611  16.792  91.724  1.00  0.00           O  
ATOM   2930  N   PHE A2048      -1.863  18.818  93.989  1.00  0.00           N  
ATOM   2931  CA  PHE A2048      -1.342  20.050  93.421  1.00  0.00           C  
ATOM   2932  C   PHE A2048       0.078  19.854  92.905  1.00  0.00           C  
ATOM   2933  O   PHE A2048       0.402  20.231  91.772  1.00  0.00           O  
ATOM   2934  CB  PHE A2048      -1.338  21.166  94.463  1.00  0.00           C  
ATOM   2935  CG  PHE A2048      -2.558  22.042  94.422  1.00  0.00           C  
ATOM   2936  CD1 PHE A2048      -2.822  22.837  93.317  1.00  0.00           C  
ATOM   2937  CD2 PHE A2048      -3.466  22.053  95.482  1.00  0.00           C  
ATOM   2938  CE1 PHE A2048      -3.979  23.628  93.270  1.00  0.00           C  
ATOM   2939  CE2 PHE A2048      -4.617  22.837  95.437  1.00  0.00           C  
ATOM   2940  CZ  PHE A2048      -4.871  23.623  94.329  1.00  0.00           C  
ATOM   2941  N   MET A2049       0.925  19.248  93.726  1.00  0.00           N  
ATOM   2942  CA  MET A2049       2.307  19.054  93.332  1.00  0.00           C  
ATOM   2943  C   MET A2049       2.582  17.841  92.454  1.00  0.00           C  
ATOM   2944  O   MET A2049       3.719  17.534  92.163  1.00  0.00           O  
ATOM   2945  CB  MET A2049       3.193  19.030  94.572  1.00  0.00           C  
ATOM   2946  CG  MET A2049       2.965  20.214  95.493  1.00  0.00           C  
ATOM   2947  SD  MET A2049       4.325  20.426  96.631  1.00  0.00           S  
ATOM   2948  CE  MET A2049       4.142  18.931  97.562  1.00  0.00           C  
ATOM   2949  N   THR A2050       1.548  17.149  92.018  1.00  0.00           N  
ATOM   2950  CA  THR A2050       1.759  16.006  91.145  1.00  0.00           C  
ATOM   2951  C   THR A2050       1.686  16.461  89.688  1.00  0.00           C  
ATOM   2952  O   THR A2050       0.700  17.072  89.273  1.00  0.00           O  
ATOM   2953  CB  THR A2050       0.675  14.948  91.351  1.00  0.00           C  
ATOM   2954  OG1 THR A2050       0.753  14.436  92.685  1.00  0.00           O  
ATOM   2955  CG2 THR A2050       0.847  13.818  90.363  1.00  0.00           C  
ATOM   2956  N   PRO A2051       2.733  16.197  88.894  1.00  0.00           N  
ATOM   2957  CA  PRO A2051       2.672  16.617  87.492  1.00  0.00           C  
ATOM   2958  C   PRO A2051       1.595  15.820  86.769  1.00  0.00           C  
ATOM   2959  O   PRO A2051       1.595  14.591  86.821  1.00  0.00           O  
ATOM   2960  CB  PRO A2051       4.074  16.307  86.972  1.00  0.00           C  
ATOM   2961  CG  PRO A2051       4.518  15.203  87.845  1.00  0.00           C  
ATOM   2962  CD  PRO A2051       4.052  15.632  89.204  1.00  0.00           C  
ATOM   2963  N   ARG A2085       0.677  16.524  86.115  1.00  0.00           N  
ATOM   2964  CA  ARG A2085      -0.414  15.887  85.397  1.00  0.00           C  
ATOM   2965  C   ARG A2085      -1.135  16.838  84.483  1.00  0.00           C  
ATOM   2966  O   ARG A2085      -1.053  18.046  84.642  1.00  0.00           O  
ATOM   2967  CB  ARG A2085      -1.425  15.294  86.372  1.00  0.00           C  
ATOM   2968  CG  ARG A2085      -1.426  15.942  87.746  1.00  0.00           C  
ATOM   2969  CD  ARG A2085      -2.417  17.075  87.902  1.00  0.00           C  
ATOM   2970  NE  ARG A2085      -1.898  18.059  88.848  1.00  0.00           N  
ATOM   2971  CZ  ARG A2085      -2.623  18.655  89.781  1.00  0.00           C  
ATOM   2972  NH1 ARG A2085      -3.906  18.353  89.902  1.00  0.00           N  
ATOM   2973  NH2 ARG A2085      -2.077  19.570  90.568  1.00  0.00           N  
ATOM   2974  N   LYS A2086      -1.838  16.267  83.514  1.00  0.00           N  
ATOM   2975  CA  LYS A2086      -2.617  17.022  82.549  1.00  0.00           C  
ATOM   2976  C   LYS A2086      -3.548  17.922  83.342  1.00  0.00           C  
ATOM   2977  O   LYS A2086      -4.018  17.535  84.412  1.00  0.00           O  
ATOM   2978  CB  LYS A2086      -3.420  16.051  81.690  1.00  0.00           C  
ATOM   2979  CG  LYS A2086      -4.039  14.901  82.500  1.00  0.00           C  
ATOM   2980  CD  LYS A2086      -2.974  13.949  83.087  1.00  0.00           C  
ATOM   2981  CE  LYS A2086      -3.543  13.008  84.158  1.00  0.00           C  
ATOM   2982  NZ  LYS A2086      -2.465  12.188  84.806  1.00  0.00           N  
ATOM   2983  N   LEU A2087      -3.807  19.121  82.835  1.00  0.00           N  
ATOM   2984  CA  LEU A2087      -4.679  20.042  83.545  1.00  0.00           C  
ATOM   2985  C   LEU A2087      -5.926  20.413  82.766  1.00  0.00           C  
ATOM   2986  O   LEU A2087      -5.888  20.550  81.543  1.00  0.00           O  
ATOM   2987  CB  LEU A2087      -3.923  21.316  83.913  1.00  0.00           C  
ATOM   2988  CG  LEU A2087      -2.856  21.216  84.999  1.00  0.00           C  
ATOM   2989  CD1 LEU A2087      -2.235  22.574  85.203  1.00  0.00           C  
ATOM   2990  CD2 LEU A2087      -3.468  20.728  86.295  1.00  0.00           C  
ATOM   2991  N   SER A2088      -7.023  20.575  83.507  1.00  0.00           N  
ATOM   2992  CA  SER A2088      -8.335  20.944  82.981  1.00  0.00           C  
ATOM   2993  C   SER A2088      -8.317  21.469  81.559  1.00  0.00           C  
ATOM   2994  O   SER A2088      -8.812  20.807  80.644  1.00  0.00           O  
ATOM   2995  CB  SER A2088      -8.979  21.995  83.880  1.00  0.00           C  
ATOM   2996  OG  SER A2088     -10.174  22.483  83.299  1.00  0.00           O  
ATOM   2997  N   PHE A2089      -7.768  22.664  81.367  1.00  0.00           N  
ATOM   2998  CA  PHE A2089      -7.714  23.214  80.024  1.00  0.00           C  
ATOM   2999  C   PHE A2089      -6.628  22.480  79.242  1.00  0.00           C  
ATOM   3000  O   PHE A2089      -5.444  22.829  79.309  1.00  0.00           O  
ATOM   3001  CB  PHE A2089      -7.438  24.721  80.046  1.00  0.00           C  
ATOM   3002  CG  PHE A2089      -8.225  25.488  79.010  1.00  0.00           C  
ATOM   3003  CD1 PHE A2089      -8.139  25.151  77.659  1.00  0.00           C  
ATOM   3004  CD2 PHE A2089      -9.087  26.515  79.386  1.00  0.00           C  
ATOM   3005  CE1 PHE A2089      -8.903  25.823  76.700  1.00  0.00           C  
ATOM   3006  CE2 PHE A2089      -9.857  27.193  78.431  1.00  0.00           C  
ATOM   3007  CZ  PHE A2089      -9.763  26.845  77.089  1.00  0.00           C  
ATOM   3008  N   ASP A2090      -7.062  21.447  78.519  1.00  0.00           N  
ATOM   3009  CA  ASP A2090      -6.198  20.599  77.697  1.00  0.00           C  
ATOM   3010  C   ASP A2090      -5.489  21.377  76.595  1.00  0.00           C  
ATOM   3011  O   ASP A2090      -5.417  20.923  75.452  1.00  0.00           O  
ATOM   3012  CB  ASP A2090      -7.032  19.486  77.064  1.00  0.00           C  
ATOM   3013  CG  ASP A2090      -8.202  20.027  76.253  1.00  0.00           C  
ATOM   3014  OD1 ASP A2090      -9.086  20.685  76.843  1.00  0.00           O  
ATOM   3015  OD2 ASP A2090      -8.236  19.798  75.025  1.00  0.00           O  
HETATM 3016  N   TRP A 479      13.184  33.569  92.737  1.00  0.00           N  
HETATM 3017  CA  TRP A 479      11.927  33.948  93.426  1.00  0.00           C  
HETATM 3018  C   TRP A 479      12.160  34.057  94.871  1.00  0.00           C  
HETATM 3019  O   TRP A 479      13.243  33.843  95.387  1.00  0.00           O  
HETATM 3020  CB  TRP A 479      10.886  32.840  93.236  1.00  0.00           C  
HETATM 3021  CG  TRP A 479      10.483  32.577  91.800  1.00  0.00           C  
HETATM 3022  CD1 TRP A 479      10.960  31.505  91.054  1.00  0.00           C  
HETATM 3023  CD2 TRP A 479       9.618  33.357  91.090  1.00  0.00           C  
HETATM 3024  NE1 TRP A 479      10.385  31.613  89.850  1.00  0.00           N  
HETATM 3025  CE2 TRP A 479       9.585  32.690  89.818  1.00  0.00           C  
HETATM 3026  CE3 TRP A 479       8.835  34.561  91.340  1.00  0.00           C  
HETATM 3027  CZ2 TRP A 479       8.733  33.262  88.758  1.00  0.00           C  
HETATM 3028  CZ3 TRP A 479       8.017  35.109  90.320  1.00  0.00           C  
HETATM 3029  CH2 TRP A 479       7.954  34.474  89.025  1.00  0.00           C  
HETATM 3030  OXT TRP A 479      11.033  34.432  95.654  1.00  0.00           O  
TER
END
