# Supplementary material for: Backbone Brackets and Arginine Tweezers delineate Class I and Class II aminoacyl tRNA synthetases
Source: PLoS Comput Biol. 2018 Apr 16;14(4):e1006101. doi: 10.1371/journal.pcbi.1006101 (PMC5919687; doi:10.1371/journal.pcbi.1006101)
Supplement: S11 File — All structures of Class I aaRS with residues renumbered according to the MSA. (GZ) [file pcbi.1006101.s023.tar.gz › 2azx_A_renum.pdb]

ATOM      1  N   GLU A 165      39.692 -22.725 -26.068  1.00  0.00           N  
ATOM      2  CA  GLU A 165      38.780 -22.031 -25.113  1.00  0.00           C  
ATOM      3  C   GLU A 165      39.482 -20.869 -24.384  1.00  0.00           C  
ATOM      4  O   GLU A 165      40.097 -21.058 -23.328  1.00  0.00           O  
ATOM      5  CB  GLU A 165      38.215 -23.040 -24.095  1.00  0.00           C  
ATOM      6  CG  GLU A 165      39.253 -23.700 -23.181  1.00  0.00           C  
ATOM      7  CD  GLU A 165      40.298 -24.525 -23.936  1.00  0.00           C  
ATOM      8  OE1 GLU A 165      39.911 -25.512 -24.607  1.00  0.00           O  
ATOM      9  OE2 GLU A 165      41.506 -24.189 -23.854  1.00  0.00           O  
ATOM     10  N   ASP A 166      39.383 -19.670 -24.964  1.00  0.00           N  
ATOM     11  CA  ASP A 166      39.988 -18.471 -24.389  1.00  0.00           C  
ATOM     12  C   ASP A 166      39.290 -18.159 -23.072  1.00  0.00           C  
ATOM     13  O   ASP A 166      38.141 -18.551 -22.863  1.00  0.00           O  
ATOM     14  CB  ASP A 166      39.789 -17.250 -25.297  1.00  0.00           C  
ATOM     15  CG  ASP A 166      39.791 -17.589 -26.774  1.00  0.00           C  
ATOM     16  OD1 ASP A 166      40.875 -17.856 -27.333  1.00  0.00           O  
ATOM     17  OD2 ASP A 166      38.698 -17.573 -27.379  1.00  0.00           O  
ATOM     18  N   PHE A 167      39.976 -17.448 -22.187  1.00  0.00           N  
ATOM     19  CA  PHE A 167      39.365 -17.065 -20.926  1.00  0.00           C  
ATOM     20  C   PHE A 167      39.404 -15.563 -20.759  1.00  0.00           C  
ATOM     21  O   PHE A 167      40.481 -14.971 -20.756  1.00  0.00           O  
ATOM     22  CB  PHE A 167      40.062 -17.699 -19.730  1.00  0.00           C  
ATOM     23  CG  PHE A 167      39.471 -17.272 -18.416  1.00  0.00           C  
ATOM     24  CD1 PHE A 167      38.093 -17.342 -18.208  1.00  0.00           C  
ATOM     25  CD2 PHE A 167      40.275 -16.770 -17.399  1.00  0.00           C  
ATOM     26  CE1 PHE A 167      37.523 -16.916 -17.009  1.00  0.00           C  
ATOM     27  CE2 PHE A 167      39.713 -16.340 -16.191  1.00  0.00           C  
ATOM     28  CZ  PHE A 167      38.335 -16.414 -16.000  1.00  0.00           C  
ATOM     29  N   VAL A 168      38.231 -14.954 -20.597  1.00  0.00           N  
ATOM     30  CA  VAL A 168      38.141 -13.506 -20.437  1.00  0.00           C  
ATOM     31  C   VAL A 168      37.206 -13.054 -19.321  1.00  0.00           C  
ATOM     32  O   VAL A 168      36.013 -13.357 -19.345  1.00  0.00           O  
ATOM     33  CB  VAL A 168      37.650 -12.827 -21.736  1.00  0.00           C  
ATOM     34  CG1 VAL A 168      37.754 -11.326 -21.603  1.00  0.00           C  
ATOM     35  CG2 VAL A 168      38.452 -13.319 -22.920  1.00  0.00           C  
ATOM     36  N   ASP A 169      37.753 -12.337 -18.343  1.00  0.00           N  
ATOM     37  CA  ASP A 169      36.957 -11.783 -17.253  1.00  0.00           C  
ATOM     38  C   ASP A 169      37.664 -10.499 -16.782  1.00  0.00           C  
ATOM     39  O   ASP A 169      38.792 -10.230 -17.197  1.00  0.00           O  
ATOM     40  CB  ASP A 169      36.758 -12.814 -16.130  1.00  0.00           C  
ATOM     41  CG  ASP A 169      37.905 -12.867 -15.146  1.00  0.00           C  
ATOM     42  OD1 ASP A 169      37.719 -13.523 -14.094  1.00  0.00           O  
ATOM     43  OD2 ASP A 169      38.976 -12.275 -15.402  1.00  0.00           O  
ATOM     44  N   PRO A 170      37.016  -9.686 -15.927  1.00  0.00           N  
ATOM     45  CA  PRO A 170      37.598  -8.435 -15.435  1.00  0.00           C  
ATOM     46  C   PRO A 170      39.040  -8.448 -14.957  1.00  0.00           C  
ATOM     47  O   PRO A 170      39.638  -7.390 -14.784  1.00  0.00           O  
ATOM     48  CB  PRO A 170      36.640  -8.025 -14.327  1.00  0.00           C  
ATOM     49  CG  PRO A 170      35.359  -8.510 -14.825  1.00  0.00           C  
ATOM     50  CD  PRO A 170      35.709  -9.904 -15.294  1.00  0.00           C  
ATOM     51  N   TRP A 171      39.609  -9.626 -14.748  1.00  0.00           N  
ATOM     52  CA  TRP A 171      40.980  -9.694 -14.262  1.00  0.00           C  
ATOM     53  C   TRP A 171      41.904 -10.625 -15.033  1.00  0.00           C  
ATOM     54  O   TRP A 171      43.041 -10.820 -14.620  1.00  0.00           O  
ATOM     55  CB  TRP A 171      40.980 -10.141 -12.803  1.00  0.00           C  
ATOM     56  CG  TRP A 171      40.170  -9.291 -11.920  1.00  0.00           C  
ATOM     57  CD1 TRP A 171      40.576  -8.178 -11.257  1.00  0.00           C  
ATOM     58  CD2 TRP A 171      38.782  -9.453 -11.626  1.00  0.00           C  
ATOM     59  NE1 TRP A 171      39.526  -7.629 -10.564  1.00  0.00           N  
ATOM     60  CE2 TRP A 171      38.410  -8.392 -10.775  1.00  0.00           C  
ATOM     61  CE3 TRP A 171      37.814 -10.391 -12.004  1.00  0.00           C  
ATOM     62  CZ2 TRP A 171      37.108  -8.240 -10.291  1.00  0.00           C  
ATOM     63  CZ3 TRP A 171      36.520 -10.243 -11.526  1.00  0.00           C  
ATOM     64  CH2 TRP A 171      36.177  -9.171 -10.674  1.00  0.00           C  
ATOM     65  N   THR A 172      41.447 -11.201 -16.138  1.00  0.00           N  
ATOM     66  CA  THR A 172      42.302 -12.138 -16.856  1.00  0.00           C  
ATOM     67  C   THR A 172      41.935 -12.376 -18.310  1.00  0.00           C  
ATOM     68  O   THR A 172      40.805 -12.747 -18.610  1.00  0.00           O  
ATOM     69  CB  THR A 172      42.288 -13.544 -16.171  1.00  0.00           C  
ATOM     70  OG1 THR A 172      42.747 -13.448 -14.813  1.00  0.00           O  
ATOM     71  CG2 THR A 172      43.172 -14.519 -16.943  1.00  0.00           C  
ATOM     72  N   VAL A 173      42.892 -12.173 -19.206  1.00  0.00           N  
ATOM     73  CA  VAL A 173      42.680 -12.438 -20.626  1.00  0.00           C  
ATOM     74  C   VAL A 173      43.765 -13.450 -20.949  1.00  0.00           C  
ATOM     75  O   VAL A 173      44.954 -13.119 -20.965  1.00  0.00           O  
ATOM     76  CB  VAL A 173      42.852 -11.176 -21.502  1.00  0.00           C  
ATOM     77  CG1 VAL A 173      42.915 -11.565 -22.966  1.00  0.00           C  
ATOM     78  CG2 VAL A 173      41.682 -10.238 -21.288  1.00  0.00           C  
ATOM     79  N   GLN A 174      43.353 -14.688 -21.191  1.00  0.00           N  
ATOM     80  CA  GLN A 174      44.299 -15.757 -21.455  1.00  0.00           C  
ATOM     81  C   GLN A 174      43.822 -16.688 -22.550  1.00  0.00           C  
ATOM     82  O   GLN A 174      42.715 -17.229 -22.472  1.00  0.00           O  
ATOM     83  CB  GLN A 174      44.485 -16.577 -20.178  1.00  0.00           C  
ATOM     84  CG  GLN A 174      45.727 -17.435 -20.123  1.00  0.00           C  
ATOM     85  CD  GLN A 174      46.982 -16.601 -19.948  1.00  0.00           C  
ATOM     86  OE1 GLN A 174      47.104 -15.824 -18.987  1.00  0.00           O  
ATOM     87  NE2 GLN A 174      47.926 -16.754 -20.877  1.00  0.00           N  
ATOM     88  N   THR A 175      44.653 -16.878 -23.568  1.00  0.00           N  
ATOM     89  CA  THR A 175      44.317 -17.801 -24.648  1.00  0.00           C  
ATOM     90  C   THR A 175      45.582 -18.520 -25.080  1.00  0.00           C  
ATOM     91  O   THR A 175      46.689 -18.012 -24.883  1.00  0.00           O  
ATOM     92  CB  THR A 175      43.702 -17.097 -25.867  1.00  0.00           C  
ATOM     93  OG1 THR A 175      43.477 -18.064 -26.905  1.00  0.00           O  
ATOM     94  CG2 THR A 175      44.621 -16.006 -26.375  1.00  0.00           C  
ATOM     95  N   SER A 176      45.420 -19.703 -25.665  1.00  0.00           N  
ATOM     96  CA  SER A 176      46.569 -20.490 -26.097  1.00  0.00           C  
ATOM     97  C   SER A 176      47.041 -20.116 -27.488  1.00  0.00           C  
ATOM     98  O   SER A 176      48.214 -20.298 -27.808  1.00  0.00           O  
ATOM     99  CB  SER A 176      46.240 -21.988 -26.056  1.00  0.00           C  
ATOM    100  OG  SER A 176      45.221 -22.324 -26.981  1.00  0.00           O  
ATOM    101  N   SER A 177      46.133 -19.592 -28.308  1.00  0.00           N  
ATOM    102  CA  SER A 177      46.474 -19.206 -29.676  1.00  0.00           C  
ATOM    103  C   SER A 177      47.325 -17.955 -29.782  1.00  0.00           C  
ATOM    104  O   SER A 177      47.103 -16.977 -29.072  1.00  0.00           O  
ATOM    105  CB  SER A 177      45.219 -18.990 -30.507  1.00  0.00           C  
ATOM    106  OG  SER A 177      45.585 -18.496 -31.785  1.00  0.00           O  
ATOM    107  N   ALA A 178      48.294 -17.985 -30.687  1.00  0.00           N  
ATOM    108  CA  ALA A 178      49.170 -16.838 -30.888  1.00  0.00           C  
ATOM    109  C   ALA A 178      48.415 -15.741 -31.639  1.00  0.00           C  
ATOM    110  O   ALA A 178      48.850 -14.586 -31.692  1.00  0.00           O  
ATOM    111  CB  ALA A 178      50.405 -17.256 -31.658  1.00  0.00           C  
ATOM    112  N   LYS A 179      47.281 -16.115 -32.218  1.00  0.00           N  
ATOM    113  CA  LYS A 179      46.453 -15.166 -32.935  1.00  0.00           C  
ATOM    114  C   LYS A 179      45.541 -14.471 -31.927  1.00  0.00           C  
ATOM    115  O   LYS A 179      44.725 -13.613 -32.276  1.00  0.00           O  
ATOM    116  CB  LYS A 179      45.642 -15.886 -34.011  1.00  0.00           C  
ATOM    117  CG  LYS A 179      46.494 -16.340 -35.184  1.00  0.00           C  
ATOM    118  CD  LYS A 179      45.649 -16.887 -36.327  1.00  0.00           C  
ATOM    119  CE  LYS A 179      45.076 -18.258 -36.000  1.00  0.00           C  
ATOM    120  NZ  LYS A 179      44.106 -18.694 -37.047  1.00  0.00           N  
ATOM    121  N   GLY A 180      45.693 -14.858 -30.666  1.00  0.00           N  
ATOM    122  CA  GLY A 180      44.916 -14.253 -29.606  1.00  0.00           C  
ATOM    123  C   GLY A 180      43.460 -14.646 -29.521  1.00  0.00           C  
ATOM    124  O   GLY A 180      43.014 -15.595 -30.157  1.00  0.00           O  
ATOM    125  N   ILE A 182      42.724 -13.887 -28.717  1.00  0.00           N  
ATOM    126  CA  ILE A 182      41.304 -14.102 -28.479  1.00  0.00           C  
ATOM    127  C   ILE A 182      40.454 -14.220 -29.738  1.00  0.00           C  
ATOM    128  O   ILE A 182      40.615 -13.444 -30.678  1.00  0.00           O  
ATOM    129  CB  ILE A 182      40.737 -12.958 -27.632  1.00  0.00           C  
ATOM    130  CG1 ILE A 182      41.497 -12.878 -26.314  1.00  0.00           C  
ATOM    131  CG2 ILE A 182      39.264 -13.173 -27.386  1.00  0.00           C  
ATOM    132  CD1 ILE A 182      41.450 -14.158 -25.521  1.00  0.00           C  
ATOM    133  N   ASP A 183      39.554 -15.199 -29.752  1.00  0.00           N  
ATOM    134  CA  ASP A 183      38.649 -15.396 -30.881  1.00  0.00           C  
ATOM    135  C   ASP A 183      37.433 -14.539 -30.538  1.00  0.00           C  
ATOM    136  O   ASP A 183      36.486 -15.003 -29.900  1.00  0.00           O  
ATOM    137  CB  ASP A 183      38.227 -16.865 -30.982  1.00  0.00           C  
ATOM    138  CG  ASP A 183      37.499 -17.186 -32.285  1.00  0.00           C  
ATOM    139  OD1 ASP A 183      36.699 -16.350 -32.774  1.00  0.00           O  
ATOM    140  OD2 ASP A 183      37.721 -18.298 -32.812  1.00  0.00           O  
ATOM    141  N   TYR A 184      37.460 -13.283 -30.954  1.00  0.00           N  
ATOM    142  CA  TYR A 184      36.378 -12.376 -30.639  1.00  0.00           C  
ATOM    143  C   TYR A 184      35.011 -12.776 -31.153  1.00  0.00           C  
ATOM    144  O   TYR A 184      33.999 -12.420 -30.544  1.00  0.00           O  
ATOM    145  CB  TYR A 184      36.749 -10.986 -31.111  1.00  0.00           C  
ATOM    146  CG  TYR A 184      37.934 -10.455 -30.359  1.00  0.00           C  
ATOM    147  CD1 TYR A 184      37.831 -10.131 -29.015  1.00  0.00           C  
ATOM    148  CD2 TYR A 184      39.165 -10.291 -30.980  1.00  0.00           C  
ATOM    149  CE1 TYR A 184      38.927  -9.650 -28.304  1.00  0.00           C  
ATOM    150  CE2 TYR A 184      40.271  -9.811 -30.278  1.00  0.00           C  
ATOM    151  CZ  TYR A 184      40.143  -9.490 -28.943  1.00  0.00           C  
ATOM    152  OH  TYR A 184      41.216  -8.984 -28.244  1.00  0.00           O  
ATOM    153  N   ASP A 185      34.960 -13.511 -32.259  1.00  0.00           N  
ATOM    154  CA  ASP A 185      33.666 -13.932 -32.778  1.00  0.00           C  
ATOM    155  C   ASP A 185      33.024 -14.863 -31.776  1.00  0.00           C  
ATOM    156  O   ASP A 185      31.827 -14.784 -31.524  1.00  0.00           O  
ATOM    157  CB  ASP A 185      33.825 -14.620 -34.124  1.00  0.00           C  
ATOM    158  CG  ASP A 185      33.760 -13.641 -35.275  1.00  0.00           C  
ATOM    159  OD1 ASP A 185      34.109 -14.024 -36.415  1.00  0.00           O  
ATOM    160  OD2 ASP A 185      33.345 -12.481 -35.038  1.00  0.00           O  
ATOM    161  N   LYS A 186      33.836 -15.737 -31.195  1.00  0.00           N  
ATOM    162  CA  LYS A 186      33.370 -16.675 -30.184  1.00  0.00           C  
ATOM    163  C   LYS A 186      33.009 -15.904 -28.910  1.00  0.00           C  
ATOM    164  O   LYS A 186      32.051 -16.262 -28.210  1.00  0.00           O  
ATOM    165  CB  LYS A 186      34.462 -17.703 -29.876  1.00  0.00           C  
ATOM    166  CG  LYS A 186      34.628 -18.816 -30.915  1.00  0.00           C  
ATOM    167  CD  LYS A 186      34.611 -18.279 -32.349  1.00  0.00           C  
ATOM    168  CE  LYS A 186      35.174 -19.293 -33.344  1.00  0.00           C  
ATOM    169  NZ  LYS A 186      34.579 -20.651 -33.167  1.00  0.00           N  
ATOM    170  N   LEU A 187      33.772 -14.844 -28.618  1.00  0.00           N  
ATOM    171  CA  LEU A 187      33.518 -14.025 -27.435  1.00  0.00           C  
ATOM    172  C   LEU A 187      32.154 -13.356 -27.519  1.00  0.00           C  
ATOM    173  O   LEU A 187      31.411 -13.316 -26.539  1.00  0.00           O  
ATOM    174  CB  LEU A 187      34.583 -12.940 -27.270  1.00  0.00           C  
ATOM    175  CG  LEU A 187      35.256 -12.862 -25.893  1.00  0.00           C  
ATOM    176  CD1 LEU A 187      35.719 -11.449 -25.648  1.00  0.00           C  
ATOM    177  CD2 LEU A 187      34.308 -13.294 -24.799  1.00  0.00           C  
ATOM    178  N   ILE A 188      31.829 -12.820 -28.691  1.00  0.00           N  
ATOM    179  CA  ILE A 188      30.547 -12.154 -28.875  1.00  0.00           C  
ATOM    180  C   ILE A 188      29.416 -13.122 -28.579  1.00  0.00           C  
ATOM    181  O   ILE A 188      28.456 -12.775 -27.892  1.00  0.00           O  
ATOM    182  CB  ILE A 188      30.373 -11.618 -30.313  1.00  0.00           C  
ATOM    183  CG1 ILE A 188      31.382 -10.507 -30.574  1.00  0.00           C  
ATOM    184  CG2 ILE A 188      28.963 -11.079 -30.510  1.00  0.00           C  
ATOM    185  CD1 ILE A 188      31.227  -9.869 -31.928  1.00  0.00           C  
ATOM    186  N   VAL A 189      29.537 -14.341 -29.091  1.00  0.00           N  
ATOM    187  CA  VAL A 189      28.512 -15.355 -28.884  1.00  0.00           C  
ATOM    188  C   VAL A 189      28.446 -15.754 -27.418  1.00  0.00           C  
ATOM    189  O   VAL A 189      27.375 -15.812 -26.814  1.00  0.00           O  
ATOM    190  CB  VAL A 189      28.805 -16.608 -29.716  1.00  0.00           C  
ATOM    191  CG1 VAL A 189      27.647 -17.566 -29.615  1.00  0.00           C  
ATOM    192  CG2 VAL A 189      29.057 -16.225 -31.154  1.00  0.00           C  
ATOM    193  N   ARG A 190      29.615 -16.031 -26.862  1.00  0.00           N  
ATOM    194  CA  ARG A 190      29.746 -16.428 -25.474  1.00  0.00           C  
ATOM    195  C   ARG A 190      29.124 -15.384 -24.556  1.00  0.00           C  
ATOM    196  O   ARG A 190      28.484 -15.730 -23.574  1.00  0.00           O  
ATOM    197  CB  ARG A 190      31.230 -16.607 -25.169  1.00  0.00           C  
ATOM    198  CG  ARG A 190      31.593 -17.243 -23.844  1.00  0.00           C  
ATOM    199  CD  ARG A 190      33.046 -17.709 -23.939  1.00  0.00           C  
ATOM    200  NE  ARG A 190      33.867 -17.284 -22.808  1.00  0.00           N  
ATOM    201  CZ  ARG A 190      35.192 -17.137 -22.861  1.00  0.00           C  
ATOM    202  NH1 ARG A 190      35.847 -17.378 -23.996  1.00  0.00           N  
ATOM    203  NH2 ARG A 190      35.863 -16.751 -21.777  1.00  0.00           N  
ATOM    204  N   PHE A 191      29.302 -14.107 -24.884  1.00  0.00           N  
ATOM    205  CA  PHE A 191      28.762 -13.016 -24.071  1.00  0.00           C  
ATOM    206  C   PHE A 191      27.363 -12.557 -24.469  1.00  0.00           C  
ATOM    207  O   PHE A 191      26.686 -11.877 -23.700  1.00  0.00           O  
ATOM    208  CB  PHE A 191      29.694 -11.804 -24.122  1.00  0.00           C  
ATOM    209  CG  PHE A 191      30.824 -11.846 -23.124  1.00  0.00           C  
ATOM    210  CD1 PHE A 191      31.039 -12.967 -22.324  1.00  0.00           C  
ATOM    211  CD2 PHE A 191      31.693 -10.762 -23.004  1.00  0.00           C  
ATOM    212  CE1 PHE A 191      32.108 -13.005 -21.421  1.00  0.00           C  
ATOM    213  CE2 PHE A 191      32.759 -10.794 -22.107  1.00  0.00           C  
ATOM    214  CZ  PHE A 191      32.969 -11.916 -21.315  1.00  0.00           C  
ATOM    215  N   GLY A 195      26.934 -12.905 -25.673  1.00  0.00           N  
ATOM    216  CA  GLY A 195      25.616 -12.490 -26.109  1.00  0.00           C  
ATOM    217  C   GLY A 195      25.587 -11.096 -26.705  1.00  0.00           C  
ATOM    218  O   GLY A 195      24.524 -10.577 -27.039  1.00  0.00           O  
ATOM    219  N   SER A 196      26.749 -10.472 -26.843  1.00  0.00           N  
ATOM    220  CA  SER A 196      26.796  -9.139 -27.423  1.00  0.00           C  
ATOM    221  C   SER A 196      26.505  -9.242 -28.917  1.00  0.00           C  
ATOM    222  O   SER A 196      26.230 -10.324 -29.429  1.00  0.00           O  
ATOM    223  CB  SER A 196      28.167  -8.509 -27.215  1.00  0.00           C  
ATOM    224  OG  SER A 196      29.149  -9.207 -27.957  1.00  0.00           O  
ATOM    225  N   SER A 197      26.571  -8.107 -29.603  1.00  0.00           N  
ATOM    226  CA  SER A 197      26.316  -8.044 -31.032  1.00  0.00           C  
ATOM    227  C   SER A 197      27.548  -7.599 -31.790  1.00  0.00           C  
ATOM    228  O   SER A 197      28.268  -6.706 -31.352  1.00  0.00           O  
ATOM    229  CB  SER A 197      25.179  -7.066 -31.326  1.00  0.00           C  
ATOM    230  OG  SER A 197      23.936  -7.594 -30.908  1.00  0.00           O  
ATOM    231  N   LYS A 198      27.784  -8.231 -32.932  1.00  0.00           N  
ATOM    232  CA  LYS A 198      28.915  -7.897 -33.786  1.00  0.00           C  
ATOM    233  C   LYS A 198      28.621  -6.527 -34.417  1.00  0.00           C  
ATOM    234  O   LYS A 198      27.478  -6.229 -34.766  1.00  0.00           O  
ATOM    235  CB  LYS A 198      29.053  -8.974 -34.874  1.00  0.00           C  
ATOM    236  CG  LYS A 198      30.125  -8.729 -35.932  1.00  0.00           C  
ATOM    237  CD  LYS A 198      31.545  -8.886 -35.376  1.00  0.00           C  
ATOM    238  CE  LYS A 198      32.615  -8.651 -36.454  1.00  0.00           C  
ATOM    239  NZ  LYS A 198      34.016  -8.662 -35.901  1.00  0.00           N  
ATOM    240  N   ILE A 199      29.631  -5.672 -34.527  1.00  0.00           N  
ATOM    241  CA  ILE A 199      29.417  -4.377 -35.160  1.00  0.00           C  
ATOM    242  C   ILE A 199      29.672  -4.658 -36.627  1.00  0.00           C  
ATOM    243  O   ILE A 199      30.808  -4.916 -37.020  1.00  0.00           O  
ATOM    244  CB  ILE A 199      30.423  -3.297 -34.675  1.00  0.00           C  
ATOM    245  CG1 ILE A 199      30.126  -2.910 -33.230  1.00  0.00           C  
ATOM    246  CG2 ILE A 199      30.354  -2.062 -35.573  1.00  0.00           C  
ATOM    247  CD1 ILE A 199      31.093  -1.923 -32.687  1.00  0.00           C  
ATOM    248  N   ASP A 200      28.612  -4.632 -37.427  1.00  0.00           N  
ATOM    249  CA  ASP A 200      28.728  -4.899 -38.856  1.00  0.00           C  
ATOM    250  C   ASP A 200      28.864  -3.616 -39.666  1.00  0.00           C  
ATOM    251  O   ASP A 200      28.764  -2.508 -39.131  1.00  0.00           O  
ATOM    252  CB  ASP A 200      27.517  -5.699 -39.345  1.00  0.00           C  
ATOM    253  CG  ASP A 200      26.248  -4.868 -39.404  1.00  0.00           C  
ATOM    254  OD1 ASP A 200      25.910  -4.201 -38.399  1.00  0.00           O  
ATOM    255  OD2 ASP A 200      25.582  -4.888 -40.462  1.00  0.00           O  
ATOM    256  N   LYS A 201      29.093  -3.774 -40.963  1.00  0.00           N  
ATOM    257  CA  LYS A 201      29.266  -2.632 -41.849  1.00  0.00           C  
ATOM    258  C   LYS A 201      28.083  -1.664 -41.759  1.00  0.00           C  
ATOM    259  O   LYS A 201      28.268  -0.448 -41.711  1.00  0.00           O  
ATOM    260  CB  LYS A 201      29.443  -3.114 -43.291  1.00  0.00           C  
ATOM    261  CG  LYS A 201      30.471  -2.329 -44.089  1.00  0.00           C  
ATOM    262  CD  LYS A 201      30.168  -0.826 -44.141  1.00  0.00           C  
ATOM    263  CE  LYS A 201      31.170  -0.084 -45.039  1.00  0.00           C  
ATOM    264  NZ  LYS A 201      32.598  -0.404 -44.691  1.00  0.00           N  
ATOM    265  N   GLU A 202      26.869  -2.203 -41.733  1.00  0.00           N  
ATOM    266  CA  GLU A 202      25.691  -1.359 -41.652  1.00  0.00           C  
ATOM    267  C   GLU A 202      25.811  -0.389 -40.498  1.00  0.00           C  
ATOM    268  O   GLU A 202      25.751   0.824 -40.699  1.00  0.00           O  
ATOM    269  CB  GLU A 202      24.437  -2.204 -41.474  1.00  0.00           C  
ATOM    270  CG  GLU A 202      23.555  -2.219 -42.700  1.00  0.00           C  
ATOM    271  CD  GLU A 202      22.514  -3.327 -42.676  1.00  0.00           C  
ATOM    272  OE1 GLU A 202      21.822  -3.499 -43.708  1.00  0.00           O  
ATOM    273  OE2 GLU A 202      22.388  -4.023 -41.639  1.00  0.00           O  
ATOM    274  N   LEU A 203      25.987  -0.931 -39.293  1.00  0.00           N  
ATOM    275  CA  LEU A 203      26.104  -0.125 -38.084  1.00  0.00           C  
ATOM    276  C   LEU A 203      27.137   0.968 -38.243  1.00  0.00           C  
ATOM    277  O   LEU A 203      26.949   2.080 -37.747  1.00  0.00           O  
ATOM    278  CB  LEU A 203      26.472  -0.999 -36.891  1.00  0.00           C  
ATOM    279  CG  LEU A 203      26.534  -0.294 -35.535  1.00  0.00           C  
ATOM    280  CD1 LEU A 203      25.237   0.460 -35.277  1.00  0.00           C  
ATOM    281  CD2 LEU A 203      26.784  -1.318 -34.440  1.00  0.00           C  
ATOM    282  N   ILE A 204      28.229   0.663 -38.939  1.00  0.00           N  
ATOM    283  CA  ILE A 204      29.270   1.662 -39.148  1.00  0.00           C  
ATOM    284  C   ILE A 204      28.812   2.799 -40.060  1.00  0.00           C  
ATOM    285  O   ILE A 204      29.007   3.969 -39.723  1.00  0.00           O  
ATOM    286  CB  ILE A 204      30.542   1.045 -39.734  1.00  0.00           C  
ATOM    287  CG1 ILE A 204      31.070  -0.035 -38.794  1.00  0.00           C  
ATOM    288  CG2 ILE A 204      31.592   2.119 -39.924  1.00  0.00           C  
ATOM    289  CD1 ILE A 204      32.393  -0.632 -39.222  1.00  0.00           C  
ATOM    290  N   ASN A 205      28.217   2.478 -41.208  1.00  0.00           N  
ATOM    291  CA  ASN A 205      27.750   3.537 -42.102  1.00  0.00           C  
ATOM    292  C   ASN A 205      26.664   4.304 -41.365  1.00  0.00           C  
ATOM    293  O   ASN A 205      26.499   5.512 -41.542  1.00  0.00           O  
ATOM    294  CB  ASN A 205      27.155   2.978 -43.397  1.00  0.00           C  
ATOM    295  CG  ASN A 205      28.122   2.108 -44.158  1.00  0.00           C  
ATOM    296  OD1 ASN A 205      29.314   2.418 -44.256  1.00  0.00           O  
ATOM    297  ND2 ASN A 205      27.613   1.011 -44.722  1.00  0.00           N  
ATOM    298  N   ARG A 206      25.919   3.578 -40.541  1.00  0.00           N  
ATOM    299  CA  ARG A 206      24.836   4.155 -39.763  1.00  0.00           C  
ATOM    300  C   ARG A 206      25.412   5.194 -38.789  1.00  0.00           C  
ATOM    301  O   ARG A 206      24.794   6.231 -38.534  1.00  0.00           O  
ATOM    302  CB  ARG A 206      24.102   3.019 -39.031  1.00  0.00           C  
ATOM    303  CG  ARG A 206      22.974   3.438 -38.105  1.00  0.00           C  
ATOM    304  CD  ARG A 206      21.740   3.895 -38.834  1.00  0.00           C  
ATOM    305  NE  ARG A 206      20.764   4.442 -37.894  1.00  0.00           N  
ATOM    306  CZ  ARG A 206      20.256   3.765 -36.868  1.00  0.00           C  
ATOM    307  NH1 ARG A 206      20.628   2.512 -36.649  1.00  0.00           N  
ATOM    308  NH2 ARG A 206      19.386   4.342 -36.051  1.00  0.00           N  
ATOM    309  N   ILE A 207      26.604   4.912 -38.260  1.00  0.00           N  
ATOM    310  CA  ILE A 207      27.282   5.829 -37.342  1.00  0.00           C  
ATOM    311  C   ILE A 207      27.751   7.053 -38.119  1.00  0.00           C  
ATOM    312  O   ILE A 207      27.655   8.183 -37.641  1.00  0.00           O  
ATOM    313  CB  ILE A 207      28.503   5.160 -36.664  1.00  0.00           C  
ATOM    314  CG1 ILE A 207      28.019   4.017 -35.770  1.00  0.00           C  
ATOM    315  CG2 ILE A 207      29.281   6.178 -35.855  1.00  0.00           C  
ATOM    316  CD1 ILE A 207      29.074   3.406 -34.884  1.00  0.00           C  
ATOM    317  N   GLU A 208      28.254   6.821 -39.326  1.00  0.00           N  
ATOM    318  CA  GLU A 208      28.716   7.907 -40.177  1.00  0.00           C  
ATOM    319  C   GLU A 208      27.565   8.831 -40.587  1.00  0.00           C  
ATOM    320  O   GLU A 208      27.712  10.053 -40.562  1.00  0.00           O  
ATOM    321  CB  GLU A 208      29.398   7.349 -41.423  1.00  0.00           C  
ATOM    322  CG  GLU A 208      29.762   8.408 -42.440  1.00  0.00           C  
ATOM    323  CD  GLU A 208      30.544   7.838 -43.593  1.00  0.00           C  
ATOM    324  OE1 GLU A 208      30.138   6.768 -44.092  1.00  0.00           O  
ATOM    325  OE2 GLU A 208      31.556   8.452 -44.004  1.00  0.00           O  
ATOM    326  N   ARG A 209      26.428   8.248 -40.965  1.00  0.00           N  
ATOM    327  CA  ARG A 209      25.251   9.020 -41.362  1.00  0.00           C  
ATOM    328  C   ARG A 209      24.779   9.922 -40.217  1.00  0.00           C  
ATOM    329  O   ARG A 209      24.306  11.035 -40.447  1.00  0.00           O  
ATOM    330  CB  ARG A 209      24.106   8.078 -41.773  1.00  0.00           C  
ATOM    331  CG  ARG A 209      22.752   8.771 -42.013  1.00  0.00           C  
ATOM    332  CD  ARG A 209      21.613   8.166 -41.165  1.00  0.00           C  
ATOM    333  NE  ARG A 209      21.257   6.798 -41.567  1.00  0.00           N  
ATOM    334  CZ  ARG A 209      20.337   6.035 -40.966  1.00  0.00           C  
ATOM    335  NH1 ARG A 209      19.660   6.492 -39.918  1.00  0.00           N  
ATOM    336  NH2 ARG A 209      20.086   4.810 -41.421  1.00  0.00           N  
ATOM    337  N   ALA A 210      24.923   9.444 -38.984  1.00  0.00           N  
ATOM    338  CA  ALA A 210      24.492  10.198 -37.812  1.00  0.00           C  
ATOM    339  C   ALA A 210      25.431  11.330 -37.404  1.00  0.00           C  
ATOM    340  O   ALA A 210      24.983  12.378 -36.939  1.00  0.00           O  
ATOM    341  CB  ALA A 210      24.302   9.249 -36.645  1.00  0.00           C  
ATOM    342  N   THR A 211      26.732  11.118 -37.566  1.00  0.00           N  
ATOM    343  CA  THR A 211      27.719  12.124 -37.190  1.00  0.00           C  
ATOM    344  C   THR A 211      28.166  13.015 -38.339  1.00  0.00           C  
ATOM    345  O   THR A 211      28.607  14.142 -38.117  1.00  0.00           O  
ATOM    346  CB  THR A 211      28.982  11.470 -36.609  1.00  0.00           C  
ATOM    347  OG1 THR A 211      29.470  10.482 -37.527  1.00  0.00           O  
ATOM    348  CG2 THR A 211      28.681  10.821 -35.280  1.00  0.00           C  
ATOM    349  N   GLY A 212      28.055  12.508 -39.563  1.00  0.00           N  
ATOM    350  CA  GLY A 212      28.495  13.273 -40.711  1.00  0.00           C  
ATOM    351  C   GLY A 212      30.009  13.290 -40.661  1.00  0.00           C  
ATOM    352  O   GLY A 212      30.656  14.212 -41.150  1.00  0.00           O  
ATOM    353  N   GLN A 214      30.570  12.254 -40.049  1.00  0.00           N  
ATOM    354  CA  GLN A 214      32.013  12.116 -39.904  1.00  0.00           C  
ATOM    355  C   GLN A 214      32.464  10.719 -40.301  1.00  0.00           C  
ATOM    356  O   GLN A 214      31.738   9.737 -40.128  1.00  0.00           O  
ATOM    357  CB  GLN A 214      32.422  12.373 -38.454  1.00  0.00           C  
ATOM    358  CG  GLN A 214      32.197  13.790 -37.986  1.00  0.00           C  
ATOM    359  CD  GLN A 214      33.180  14.743 -38.613  1.00  0.00           C  
ATOM    360  OE1 GLN A 214      34.387  14.642 -38.385  1.00  0.00           O  
ATOM    361  NE2 GLN A 214      32.676  15.673 -39.419  1.00  0.00           N  
ATOM    362  N   ARG A 215      33.679  10.630 -40.816  1.00  0.00           N  
ATOM    363  CA  ARG A 215      34.207   9.351 -41.232  1.00  0.00           C  
ATOM    364  C   ARG A 215      34.472   8.496 -40.002  1.00  0.00           C  
ATOM    365  O   ARG A 215      35.087   8.956 -39.047  1.00  0.00           O  
ATOM    366  CB  ARG A 215      35.505   9.549 -41.996  1.00  0.00           C  
ATOM    367  CG  ARG A 215      35.934   8.304 -42.699  1.00  0.00           C  
ATOM    368  CD  ARG A 215      37.398   8.320 -43.003  1.00  0.00           C  
ATOM    369  NE  ARG A 215      37.770   7.115 -43.735  1.00  0.00           N  
ATOM    370  CZ  ARG A 215      39.024   6.739 -43.939  1.00  0.00           C  
ATOM    371  NH1 ARG A 215      40.014   7.485 -43.455  1.00  0.00           N  
ATOM    372  NH2 ARG A 215      39.285   5.632 -44.627  1.00  0.00           N  
ATOM    373  N   PRO A 216      34.010   7.238 -40.008  1.00  0.00           N  
ATOM    374  CA  PRO A 216      34.227   6.355 -38.861  1.00  0.00           C  
ATOM    375  C   PRO A 216      35.695   6.253 -38.456  1.00  0.00           C  
ATOM    376  O   PRO A 216      36.572   6.046 -39.292  1.00  0.00           O  
ATOM    377  CB  PRO A 216      33.667   5.022 -39.344  1.00  0.00           C  
ATOM    378  CG  PRO A 216      32.542   5.446 -40.231  1.00  0.00           C  
ATOM    379  CD  PRO A 216      33.170   6.576 -41.021  1.00  0.00           C  
ATOM    380  N   HIS A 217      35.944   6.410 -37.162  1.00  0.00           N  
ATOM    381  CA  HIS A 217      37.283   6.327 -36.594  1.00  0.00           C  
ATOM    382  C   HIS A 217      37.875   4.960 -36.986  1.00  0.00           C  
ATOM    383  O   HIS A 217      37.147   3.978 -37.099  1.00  0.00           O  
ATOM    384  CB  HIS A 217      37.145   6.478 -35.080  1.00  0.00           C  
ATOM    385  CG  HIS A 217      38.442   6.618 -34.353  1.00  0.00           C  
ATOM    386  ND1 HIS A 217      39.358   5.593 -34.255  1.00  0.00           N  
ATOM    387  CD2 HIS A 217      38.950   7.649 -33.637  1.00  0.00           C  
ATOM    388  CE1 HIS A 217      40.373   5.986 -33.508  1.00  0.00           C  
ATOM    389  NE2 HIS A 217      40.151   7.231 -33.120  1.00  0.00           N  
ATOM    390  N   HIS A 218      39.184   4.879 -37.198  1.00  0.00           N  
ATOM    391  CA  HIS A 218      39.768   3.601 -37.608  1.00  0.00           C  
ATOM    392  C   HIS A 218      39.519   2.409 -36.676  1.00  0.00           C  
ATOM    393  O   HIS A 218      39.514   1.262 -37.127  1.00  0.00           O  
ATOM    394  CB  HIS A 218      41.277   3.739 -37.904  1.00  0.00           C  
ATOM    395  CG  HIS A 218      42.077   4.340 -36.792  1.00  0.00           C  
ATOM    396  ND1 HIS A 218      41.926   5.651 -36.386  1.00  0.00           N  
ATOM    397  CD2 HIS A 218      43.062   3.819 -36.025  1.00  0.00           C  
ATOM    398  CE1 HIS A 218      42.787   5.911 -35.417  1.00  0.00           C  
ATOM    399  NE2 HIS A 218      43.488   4.816 -35.179  1.00  0.00           N  
ATOM    400  N   PHE A 219      39.313   2.651 -35.387  1.00  0.00           N  
ATOM    401  CA  PHE A 219      39.042   1.530 -34.499  1.00  0.00           C  
ATOM    402  C   PHE A 219      37.775   0.817 -34.975  1.00  0.00           C  
ATOM    403  O   PHE A 219      37.631  -0.389 -34.790  1.00  0.00           O  
ATOM    404  CB  PHE A 219      38.839   1.997 -33.061  1.00  0.00           C  
ATOM    405  CG  PHE A 219      40.091   2.460 -32.384  1.00  0.00           C  
ATOM    406  CD1 PHE A 219      41.325   2.338 -33.003  1.00  0.00           C  
ATOM    407  CD2 PHE A 219      40.033   3.002 -31.105  1.00  0.00           C  
ATOM    408  CE1 PHE A 219      42.480   2.746 -32.358  1.00  0.00           C  
ATOM    409  CE2 PHE A 219      41.181   3.411 -30.452  1.00  0.00           C  
ATOM    410  CZ  PHE A 219      42.408   3.284 -31.079  1.00  0.00           C  
ATOM    411  N   LEU A 220      36.858   1.567 -35.582  1.00  0.00           N  
ATOM    412  CA  LEU A 220      35.612   0.996 -36.081  1.00  0.00           C  
ATOM    413  C   LEU A 220      35.823   0.366 -37.445  1.00  0.00           C  
ATOM    414  O   LEU A 220      35.293  -0.707 -37.739  1.00  0.00           O  
ATOM    415  CB  LEU A 220      34.525   2.073 -36.176  1.00  0.00           C  
ATOM    416  CG  LEU A 220      33.788   2.437 -34.881  1.00  0.00           C  
ATOM    417  CD1 LEU A 220      32.956   3.692 -35.088  1.00  0.00           C  
ATOM    418  CD2 LEU A 220      32.901   1.274 -34.459  1.00  0.00           C  
ATOM    419  N   ARG A 221      36.600   1.045 -38.277  1.00  0.00           N  
ATOM    420  CA  ARG A 221      36.890   0.561 -39.614  1.00  0.00           C  
ATOM    421  C   ARG A 221      37.619  -0.757 -39.521  1.00  0.00           C  
ATOM    422  O   ARG A 221      37.273  -1.725 -40.194  1.00  0.00           O  
ATOM    423  CB  ARG A 221      37.786   1.551 -40.362  1.00  0.00           C  
ATOM    424  CG  ARG A 221      37.084   2.740 -40.987  1.00  0.00           C  
ATOM    425  CD  ARG A 221      38.023   3.464 -41.953  1.00  0.00           C  
ATOM    426  NE  ARG A 221      38.540   4.715 -41.404  1.00  0.00           N  
ATOM    427  CZ  ARG A 221      39.809   4.928 -41.064  1.00  0.00           C  
ATOM    428  NH1 ARG A 221      40.711   3.966 -41.217  1.00  0.00           N  
ATOM    429  NH2 ARG A 221      40.176   6.109 -40.567  1.00  0.00           N  
ATOM    430  N   ARG A 222      38.628  -0.781 -38.659  1.00  0.00           N  
ATOM    431  CA  ARG A 222      39.477  -1.949 -38.480  1.00  0.00           C  
ATOM    432  C   ARG A 222      39.068  -2.991 -37.452  1.00  0.00           C  
ATOM    433  O   ARG A 222      39.871  -3.863 -37.110  1.00  0.00           O  
ATOM    434  CB  ARG A 222      40.894  -1.477 -38.180  1.00  0.00           C  
ATOM    435  CG  ARG A 222      41.410  -0.543 -39.240  1.00  0.00           C  
ATOM    436  CD  ARG A 222      42.762   0.002 -38.901  1.00  0.00           C  
ATOM    437  NE  ARG A 222      43.197   0.934 -39.928  1.00  0.00           N  
ATOM    438  CZ  ARG A 222      44.267   1.706 -39.820  1.00  0.00           C  
ATOM    439  NH1 ARG A 222      45.013   1.653 -38.722  1.00  0.00           N  
ATOM    440  NH2 ARG A 222      44.583   2.530 -40.807  1.00  0.00           N  
ATOM    441  N   GLY A 224      37.841  -2.910 -36.953  1.00  0.00           N  
ATOM    442  CA  GLY A 224      37.389  -3.893 -35.987  1.00  0.00           C  
ATOM    443  C   GLY A 224      38.000  -3.875 -34.595  1.00  0.00           C  
ATOM    444  O   GLY A 224      37.870  -4.857 -33.870  1.00  0.00           O  
ATOM    445  N   ILE A 225      38.674  -2.791 -34.216  1.00  0.00           N  
ATOM    446  CA  ILE A 225      39.242  -2.682 -32.871  1.00  0.00           C  
ATOM    447  C   ILE A 225      38.042  -2.660 -31.906  1.00  0.00           C  
ATOM    448  O   ILE A 225      38.008  -3.402 -30.922  1.00  0.00           O  
ATOM    449  CB  ILE A 225      40.050  -1.388 -32.712  1.00  0.00           C  
ATOM    450  CG1 ILE A 225      41.142  -1.322 -33.789  1.00  0.00           C  
ATOM    451  CG2 ILE A 225      40.634  -1.313 -31.310  1.00  0.00           C  
ATOM    452  CD1 ILE A 225      42.183  -2.398 -33.694  1.00  0.00           C  
ATOM    453  N   PHE A 226      37.077  -1.784 -32.190  1.00  0.00           N  
ATOM    454  CA  PHE A 226      35.832  -1.711 -31.428  1.00  0.00           C  
ATOM    455  C   PHE A 226      34.916  -2.554 -32.307  1.00  0.00           C  
ATOM    456  O   PHE A 226      34.497  -2.144 -33.394  1.00  0.00           O  
ATOM    457  CB  PHE A 226      35.363  -0.263 -31.290  1.00  0.00           C  
ATOM    458  CG  PHE A 226      35.737   0.343 -29.967  1.00  0.00           C  
ATOM    459  CD1 PHE A 226      34.881   0.242 -28.873  1.00  0.00           C  
ATOM    460  CD2 PHE A 226      37.000   0.906 -29.774  1.00  0.00           C  
ATOM    461  CE1 PHE A 226      35.280   0.684 -27.613  1.00  0.00           C  
ATOM    462  CE2 PHE A 226      37.402   1.349 -28.513  1.00  0.00           C  
ATOM    463  CZ  PHE A 226      36.541   1.235 -27.437  1.00  0.00           C  
ATOM    464  N   PHE A 227      34.625  -3.753 -31.824  1.00  0.00           N  
ATOM    465  CA  PHE A 227      33.886  -4.725 -32.605  1.00  0.00           C  
ATOM    466  C   PHE A 227      32.508  -5.177 -32.152  1.00  0.00           C  
ATOM    467  O   PHE A 227      31.744  -5.734 -32.941  1.00  0.00           O  
ATOM    468  CB  PHE A 227      34.765  -5.955 -32.711  1.00  0.00           C  
ATOM    469  CG  PHE A 227      34.904  -6.692 -31.415  1.00  0.00           C  
ATOM    470  CD1 PHE A 227      34.245  -7.893 -31.212  1.00  0.00           C  
ATOM    471  CD2 PHE A 227      35.653  -6.160 -30.380  1.00  0.00           C  
ATOM    472  CE1 PHE A 227      34.329  -8.555 -29.997  1.00  0.00           C  
ATOM    473  CE2 PHE A 227      35.748  -6.814 -29.152  1.00  0.00           C  
ATOM    474  CZ  PHE A 227      35.084  -8.012 -28.960  1.00  0.00           C  
ATOM    475  N   SER A 228      32.195  -4.973 -30.885  1.00  0.00           N  
ATOM    476  CA  SER A 228      30.922  -5.431 -30.354  1.00  0.00           C  
ATOM    477  C   SER A 228      30.108  -4.309 -29.712  1.00  0.00           C  
ATOM    478  O   SER A 228      30.655  -3.286 -29.311  1.00  0.00           O  
ATOM    479  CB  SER A 228      31.212  -6.543 -29.342  1.00  0.00           C  
ATOM    480  OG  SER A 228      30.089  -6.831 -28.541  1.00  0.00           O  
ATOM    481  N   HIS A 229      28.797  -4.479 -29.623  1.00  0.00           N  
ATOM    482  CA  HIS A 229      27.991  -3.449 -28.994  1.00  0.00           C  
ATOM    483  C   HIS A 229      26.738  -4.023 -28.393  1.00  0.00           C  
ATOM    484  O   HIS A 229      26.486  -5.213 -28.470  1.00  0.00           O  
ATOM    485  CB  HIS A 229      27.584  -2.371 -29.997  1.00  0.00           C  
ATOM    486  CG  HIS A 229      26.415  -2.758 -30.848  1.00  0.00           C  
ATOM    487  ND1 HIS A 229      26.549  -3.466 -32.023  1.00  0.00           N  
ATOM    488  CD2 HIS A 229      25.086  -2.585 -30.664  1.00  0.00           C  
ATOM    489  CE1 HIS A 229      25.354  -3.712 -32.527  1.00  0.00           C  
ATOM    490  NE2 HIS A 229      24.449  -3.187 -31.721  1.00  0.00           N  
ATOM    491  N   ARG A 230      25.948  -3.147 -27.797  1.00  0.00           N  
ATOM    492  CA  ARG A 230      24.686  -3.524 -27.200  1.00  0.00           C  
ATOM    493  C   ARG A 230      23.768  -2.317 -27.288  1.00  0.00           C  
ATOM    494  O   ARG A 230      24.068  -1.266 -26.720  1.00  0.00           O  
ATOM    495  CB  ARG A 230      24.862  -3.907 -25.731  1.00  0.00           C  
ATOM    496  CG  ARG A 230      25.582  -5.212 -25.475  1.00  0.00           C  
ATOM    497  CD  ARG A 230      25.610  -5.505 -23.972  1.00  0.00           C  
ATOM    498  NE  ARG A 230      26.428  -6.669 -23.620  1.00  0.00           N  
ATOM    499  CZ  ARG A 230      26.062  -7.934 -23.799  1.00  0.00           C  
ATOM    500  NH1 ARG A 230      24.881  -8.213 -24.330  1.00  0.00           N  
ATOM    501  NH2 ARG A 230      26.877  -8.919 -23.441  1.00  0.00           N  
ATOM    502  N   ASP A 231      22.666  -2.463 -28.019  1.00  0.00           N  
ATOM    503  CA  ASP A 231      21.684  -1.392 -28.147  1.00  0.00           C  
ATOM    504  C   ASP A 231      22.174  -0.163 -28.900  1.00  0.00           C  
ATOM    505  O   ASP A 231      21.556   0.894 -28.807  1.00  0.00           O  
ATOM    506  CB  ASP A 231      21.209  -0.966 -26.748  1.00  0.00           C  
ATOM    507  CG  ASP A 231      20.404  -2.050 -26.050  1.00  0.00           C  
ATOM    508  OD1 ASP A 231      20.633  -3.224 -26.379  1.00  0.00           O  
ATOM    509  OD2 ASP A 231      19.551  -1.747 -25.178  1.00  0.00           O  
ATOM    510  N   ASN A 233      22.019   0.701 -32.038  1.00  0.00           N  
ATOM    511  CA  ASN A 233      21.014   1.226 -32.966  1.00  0.00           C  
ATOM    512  C   ASN A 233      19.955   2.050 -32.259  1.00  0.00           C  
ATOM    513  O   ASN A 233      19.443   3.021 -32.806  1.00  0.00           O  
ATOM    514  CB  ASN A 233      20.357   0.090 -33.734  1.00  0.00           C  
ATOM    515  CG  ASN A 233      21.218  -0.405 -34.874  1.00  0.00           C  
ATOM    516  OD1 ASN A 233      21.180  -1.579 -35.231  1.00  0.00           O  
ATOM    517  ND2 ASN A 233      21.995   0.498 -35.464  1.00  0.00           N  
ATOM    518  N   GLN A 234      19.630   1.658 -31.038  1.00  0.00           N  
ATOM    519  CA  GLN A 234      18.657   2.393 -30.264  1.00  0.00           C  
ATOM    520  C   GLN A 234      19.238   3.735 -29.872  1.00  0.00           C  
ATOM    521  O   GLN A 234      18.518   4.727 -29.808  1.00  0.00           O  
ATOM    522  CB  GLN A 234      18.275   1.611 -29.022  1.00  0.00           C  
ATOM    523  CG  GLN A 234      17.462   0.399 -29.356  1.00  0.00           C  
ATOM    524  CD  GLN A 234      17.013  -0.335 -28.128  1.00  0.00           C  
ATOM    525  OE1 GLN A 234      16.521   0.273 -27.167  1.00  0.00           O  
ATOM    526  NE2 GLN A 234      17.165  -1.658 -28.145  1.00  0.00           N  
ATOM    527  N   VAL A 235      20.542   3.764 -29.602  1.00  0.00           N  
ATOM    528  CA  VAL A 235      21.216   5.013 -29.243  1.00  0.00           C  
ATOM    529  C   VAL A 235      21.153   5.940 -30.453  1.00  0.00           C  
ATOM    530  O   VAL A 235      20.810   7.114 -30.329  1.00  0.00           O  
ATOM    531  CB  VAL A 235      22.690   4.777 -28.879  1.00  0.00           C  
ATOM    532  CG1 VAL A 235      23.399   6.107 -28.657  1.00  0.00           C  
ATOM    533  CG2 VAL A 235      22.770   3.919 -27.640  1.00  0.00           C  
ATOM    534  N   LEU A 236      21.478   5.393 -31.621  1.00  0.00           N  
ATOM    535  CA  LEU A 236      21.450   6.148 -32.863  1.00  0.00           C  
ATOM    536  C   LEU A 236      20.028   6.606 -33.175  1.00  0.00           C  
ATOM    537  O   LEU A 236      19.796   7.782 -33.491  1.00  0.00           O  
ATOM    538  CB  LEU A 236      21.997   5.286 -33.996  1.00  0.00           C  
ATOM    539  CG  LEU A 236      23.505   5.063 -33.882  1.00  0.00           C  
ATOM    540  CD1 LEU A 236      23.979   4.035 -34.893  1.00  0.00           C  
ATOM    541  CD2 LEU A 236      24.210   6.398 -34.088  1.00  0.00           C  
ATOM    542  N   ASP A 237      19.075   5.681 -33.080  1.00  0.00           N  
ATOM    543  CA  ASP A 237      17.676   6.016 -33.335  1.00  0.00           C  
ATOM    544  C   ASP A 237      17.273   7.215 -32.489  1.00  0.00           C  
ATOM    545  O   ASP A 237      16.553   8.087 -32.955  1.00  0.00           O  
ATOM    546  CB  ASP A 237      16.751   4.844 -32.991  1.00  0.00           C  
ATOM    547  CG  ASP A 237      16.685   3.785 -34.086  1.00  0.00           C  
ATOM    548  OD1 ASP A 237      16.119   2.704 -33.811  1.00  0.00           O  
ATOM    549  OD2 ASP A 237      17.177   4.019 -35.211  1.00  0.00           O  
ATOM    550  N   ALA A 238      17.744   7.257 -31.250  1.00  0.00           N  
ATOM    551  CA  ALA A 238      17.401   8.345 -30.354  1.00  0.00           C  
ATOM    552  C   ALA A 238      18.152   9.604 -30.708  1.00  0.00           C  
ATOM    553  O   ALA A 238      17.564  10.680 -30.797  1.00  0.00           O  
ATOM    554  CB  ALA A 238      17.700   7.955 -28.911  1.00  0.00           C  
ATOM    555  N   TYR A 240      19.460   9.467 -30.897  1.00  0.00           N  
ATOM    556  CA  TYR A 240      20.314  10.604 -31.230  1.00  0.00           C  
ATOM    557  C   TYR A 240      19.795  11.286 -32.478  1.00  0.00           C  
ATOM    558  O   TYR A 240      19.579  12.502 -32.485  1.00  0.00           O  
ATOM    559  CB  TYR A 240      21.755  10.151 -31.473  1.00  0.00           C  
ATOM    560  CG  TYR A 240      22.718  11.289 -31.739  1.00  0.00           C  
ATOM    561  CD1 TYR A 240      22.974  12.242 -30.767  1.00  0.00           C  
ATOM    562  CD2 TYR A 240      23.370  11.411 -32.966  1.00  0.00           C  
ATOM    563  CE1 TYR A 240      23.854  13.290 -31.003  1.00  0.00           C  
ATOM    564  CE2 TYR A 240      24.248  12.452 -33.213  1.00  0.00           C  
ATOM    565  CZ  TYR A 240      24.487  13.388 -32.223  1.00  0.00           C  
ATOM    566  OH  TYR A 240      25.381  14.416 -32.429  1.00  0.00           O  
ATOM    567  N   GLU A 241      19.601  10.491 -33.529  1.00  0.00           N  
ATOM    568  CA  GLU A 241      19.103  11.003 -34.789  1.00  0.00           C  
ATOM    569  C   GLU A 241      17.784  11.734 -34.593  1.00  0.00           C  
ATOM    570  O   GLU A 241      17.492  12.676 -35.312  1.00  0.00           O  
ATOM    571  CB  GLU A 241      18.930   9.863 -35.782  1.00  0.00           C  
ATOM    572  CG  GLU A 241      20.191   9.052 -35.972  1.00  0.00           C  
ATOM    573  CD  GLU A 241      20.110   8.098 -37.152  1.00  0.00           C  
ATOM    574  OE1 GLU A 241      19.018   7.531 -37.378  1.00  0.00           O  
ATOM    575  OE2 GLU A 241      21.142   7.906 -37.843  1.00  0.00           O  
ATOM    576  N   ASN A 243      16.987  11.319 -33.614  1.00  0.00           N  
ATOM    577  CA  ASN A 243      15.711  11.981 -33.375  1.00  0.00           C  
ATOM    578  C   ASN A 243      15.793  13.047 -32.280  1.00  0.00           C  
ATOM    579  O   ASN A 243      14.806  13.345 -31.598  1.00  0.00           O  
ATOM    580  CB  ASN A 243      14.624  10.950 -33.046  1.00  0.00           C  
ATOM    581  CG  ASN A 243      13.224  11.561 -33.013  1.00  0.00           C  
ATOM    582  OD1 ASN A 243      12.967  12.596 -33.636  1.00  0.00           O  
ATOM    583  ND2 ASN A 243      12.312  10.913 -32.295  1.00  0.00           N  
ATOM    584  N   LYS A 244      16.977  13.629 -32.119  1.00  0.00           N  
ATOM    585  CA  LYS A 244      17.171  14.683 -31.135  1.00  0.00           C  
ATOM    586  C   LYS A 244      17.023  14.275 -29.680  1.00  0.00           C  
ATOM    587  O   LYS A 244      16.708  15.103 -28.827  1.00  0.00           O  
ATOM    588  CB  LYS A 244      16.229  15.854 -31.439  1.00  0.00           C  
ATOM    589  CG  LYS A 244      16.852  16.932 -32.338  1.00  0.00           C  
ATOM    590  CD  LYS A 244      17.487  16.354 -33.611  1.00  0.00           C  
ATOM    591  CE  LYS A 244      18.360  17.401 -34.301  1.00  0.00           C  
ATOM    592  NZ  LYS A 244      19.046  16.861 -35.509  1.00  0.00           N  
ATOM    593  N   LYS A 245      17.236  12.997 -29.397  1.00  0.00           N  
ATOM    594  CA  LYS A 245      17.173  12.507 -28.025  1.00  0.00           C  
ATOM    595  C   LYS A 245      18.629  12.197 -27.628  1.00  0.00           C  
ATOM    596  O   LYS A 245      19.247  11.261 -28.142  1.00  0.00           O  
ATOM    597  CB  LYS A 245      16.292  11.255 -27.918  1.00  0.00           C  
ATOM    598  CG  LYS A 245      14.795  11.490 -28.140  1.00  0.00           C  
ATOM    599  CD  LYS A 245      13.963  10.454 -27.376  1.00  0.00           C  
ATOM    600  CE  LYS A 245      12.771   9.916 -28.170  1.00  0.00           C  
ATOM    601  NZ  LYS A 245      13.153   9.048 -29.334  1.00  0.00           N  
ATOM    602  N   PRO A 265      19.181  12.990 -26.692  1.00  0.00           N  
ATOM    603  CA  PRO A 265      20.530  12.956 -26.124  1.00  0.00           C  
ATOM    604  C   PRO A 265      20.928  11.754 -25.275  1.00  0.00           C  
ATOM    605  O   PRO A 265      20.120  11.207 -24.524  1.00  0.00           O  
ATOM    606  CB  PRO A 265      20.547  14.201 -25.267  1.00  0.00           C  
ATOM    607  CG  PRO A 265      19.184  14.110 -24.626  1.00  0.00           C  
ATOM    608  CD  PRO A 265      18.317  13.853 -25.857  1.00  0.00           C  
ATOM    609  N   PHE A 266      22.201  11.388 -25.373  1.00  0.00           N  
ATOM    610  CA  PHE A 266      22.758  10.316 -24.575  1.00  0.00           C  
ATOM    611  C   PHE A 266      24.037  10.872 -23.957  1.00  0.00           C  
ATOM    612  O   PHE A 266      24.486  11.951 -24.340  1.00  0.00           O  
ATOM    613  CB  PHE A 266      23.050   9.095 -25.453  1.00  0.00           C  
ATOM    614  CG  PHE A 266      24.227   9.252 -26.389  1.00  0.00           C  
ATOM    615  CD1 PHE A 266      25.532   9.064 -25.936  1.00  0.00           C  
ATOM    616  CD2 PHE A 266      24.026   9.479 -27.745  1.00  0.00           C  
ATOM    617  CE1 PHE A 266      26.612   9.087 -26.823  1.00  0.00           C  
ATOM    618  CE2 PHE A 266      25.105   9.503 -28.637  1.00  0.00           C  
ATOM    619  CZ  PHE A 266      26.394   9.304 -28.174  1.00  0.00           C  
ATOM    620  N   TYR A 267      24.601  10.170 -22.978  1.00  0.00           N  
ATOM    621  CA  TYR A 267      25.857  10.604 -22.364  1.00  0.00           C  
ATOM    622  C   TYR A 267      26.835   9.440 -22.255  1.00  0.00           C  
ATOM    623  O   TYR A 267      26.438   8.288 -22.070  1.00  0.00           O  
ATOM    624  CB  TYR A 267      25.622  11.212 -20.988  1.00  0.00           C  
ATOM    625  CG  TYR A 267      25.356  10.210 -19.897  1.00  0.00           C  
ATOM    626  CD1 TYR A 267      26.406   9.596 -19.206  1.00  0.00           C  
ATOM    627  CD2 TYR A 267      24.053   9.903 -19.523  1.00  0.00           C  
ATOM    628  CE1 TYR A 267      26.151   8.711 -18.165  1.00  0.00           C  
ATOM    629  CE2 TYR A 267      23.794   9.020 -18.490  1.00  0.00           C  
ATOM    630  CZ  TYR A 267      24.837   8.431 -17.817  1.00  0.00           C  
ATOM    631  OH  TYR A 267      24.542   7.567 -16.793  1.00  0.00           O  
ATOM    632  N   LEU A 268      28.121   9.748 -22.373  1.00  0.00           N  
ATOM    633  CA  LEU A 268      29.154   8.729 -22.308  1.00  0.00           C  
ATOM    634  C   LEU A 268      29.645   8.489 -20.908  1.00  0.00           C  
ATOM    635  O   LEU A 268      29.748   9.415 -20.093  1.00  0.00           O  
ATOM    636  CB  LEU A 268      30.340   9.124 -23.173  1.00  0.00           C  
ATOM    637  CG  LEU A 268      29.977   9.279 -24.638  1.00  0.00           C  
ATOM    638  CD1 LEU A 268      31.120   9.944 -25.359  1.00  0.00           C  
ATOM    639  CD2 LEU A 268      29.653   7.910 -25.233  1.00  0.00           C  
ATOM    640  N   TYR A 269      29.955   7.226 -20.646  1.00  0.00           N  
ATOM    641  CA  TYR A 269      30.484   6.799 -19.368  1.00  0.00           C  
ATOM    642  C   TYR A 269      31.503   5.709 -19.622  1.00  0.00           C  
ATOM    643  O   TYR A 269      31.214   4.719 -20.285  1.00  0.00           O  
ATOM    644  CB  TYR A 269      29.368   6.278 -18.466  1.00  0.00           C  
ATOM    645  CG  TYR A 269      29.831   5.312 -17.401  1.00  0.00           C  
ATOM    646  CD1 TYR A 269      30.994   5.550 -16.668  1.00  0.00           C  
ATOM    647  CD2 TYR A 269      29.105   4.154 -17.123  1.00  0.00           C  
ATOM    648  CE1 TYR A 269      31.426   4.656 -15.685  1.00  0.00           C  
ATOM    649  CE2 TYR A 269      29.524   3.255 -16.143  1.00  0.00           C  
ATOM    650  CZ  TYR A 269      30.686   3.510 -15.427  1.00  0.00           C  
ATOM    651  OH  TYR A 269      31.104   2.628 -14.453  1.00  0.00           O  
ATOM    652  N   THR A 270      32.713   5.926 -19.127  1.00  0.00           N  
ATOM    653  CA  THR A 270      33.789   4.954 -19.239  1.00  0.00           C  
ATOM    654  C   THR A 270      34.569   5.114 -17.946  1.00  0.00           C  
ATOM    655  O   THR A 270      34.226   5.970 -17.124  1.00  0.00           O  
ATOM    656  CB  THR A 270      34.702   5.226 -20.445  1.00  0.00           C  
ATOM    657  OG1 THR A 270      35.643   4.155 -20.560  1.00  0.00           O  
ATOM    658  CG2 THR A 270      35.455   6.531 -20.282  1.00  0.00           C  
ATOM    659  N   GLY A 272      35.607   4.314 -17.740  1.00  0.00           N  
ATOM    660  CA  GLY A 272      36.346   4.459 -16.499  1.00  0.00           C  
ATOM    661  C   GLY A 272      37.721   3.841 -16.440  1.00  0.00           C  
ATOM    662  O   GLY A 272      38.210   3.269 -17.411  1.00  0.00           O  
ATOM    663  N   ARG A 273      38.342   3.955 -15.274  1.00  0.00           N  
ATOM    664  CA  ARG A 273      39.673   3.424 -15.069  1.00  0.00           C  
ATOM    665  C   ARG A 273      40.036   3.048 -13.648  1.00  0.00           C  
ATOM    666  O   ARG A 273      39.727   3.771 -12.702  1.00  0.00           O  
ATOM    667  CB  ARG A 273      40.726   4.420 -15.546  1.00  0.00           C  
ATOM    668  CG  ARG A 273      42.117   3.955 -15.179  1.00  0.00           C  
ATOM    669  CD  ARG A 273      43.195   4.823 -15.732  1.00  0.00           C  
ATOM    670  NE  ARG A 273      44.499   4.255 -15.411  1.00  0.00           N  
ATOM    671  CZ  ARG A 273      44.910   3.067 -15.835  1.00  0.00           C  
ATOM    672  NH1 ARG A 273      44.114   2.323 -16.594  1.00  0.00           N  
ATOM    673  NH2 ARG A 273      46.118   2.631 -15.518  1.00  0.00           N  
ATOM    674  N   GLY A 274      40.716   1.916 -13.514  1.00  0.00           N  
ATOM    675  CA  GLY A 274      41.192   1.492 -12.215  1.00  0.00           C  
ATOM    676  C   GLY A 274      42.540   2.177 -12.066  1.00  0.00           C  
ATOM    677  O   GLY A 274      43.483   1.807 -12.759  1.00  0.00           O  
ATOM    678  N   PRO A 275      42.669   3.185 -11.187  1.00  0.00           N  
ATOM    679  CA  PRO A 275      43.928   3.911 -10.983  1.00  0.00           C  
ATOM    680  C   PRO A 275      45.155   3.031 -10.772  1.00  0.00           C  
ATOM    681  O   PRO A 275      45.122   2.047 -10.027  1.00  0.00           O  
ATOM    682  CB  PRO A 275      43.623   4.793  -9.780  1.00  0.00           C  
ATOM    683  CG  PRO A 275      42.176   5.072  -9.953  1.00  0.00           C  
ATOM    684  CD  PRO A 275      41.625   3.710 -10.294  1.00  0.00           C  
ATOM    685  N   SER A 276      46.247   3.423 -11.422  1.00  0.00           N  
ATOM    686  CA  SER A 276      47.508   2.686 -11.374  1.00  0.00           C  
ATOM    687  C   SER A 276      48.664   3.394 -10.695  1.00  0.00           C  
ATOM    688  O   SER A 276      48.623   4.596 -10.416  1.00  0.00           O  
ATOM    689  CB  SER A 276      47.958   2.370 -12.790  1.00  0.00           C  
ATOM    690  OG  SER A 276      48.205   3.585 -13.481  1.00  0.00           O  
ATOM    691  N   SER A 277      49.716   2.617 -10.462  1.00  0.00           N  
ATOM    692  CA  SER A 277      50.944   3.120  -9.864  1.00  0.00           C  
ATOM    693  C   SER A 277      51.985   3.035 -10.972  1.00  0.00           C  
ATOM    694  O   SER A 277      52.354   1.936 -11.400  1.00  0.00           O  
ATOM    695  CB  SER A 277      51.382   2.237  -8.693  1.00  0.00           C  
ATOM    696  OG  SER A 277      50.366   2.125  -7.716  1.00  0.00           O  
ATOM    697  N   GLU A 278      52.421   4.191 -11.463  1.00  0.00           N  
ATOM    698  CA  GLU A 278      53.440   4.246 -12.512  1.00  0.00           C  
ATOM    699  C   GLU A 278      52.971   3.678 -13.854  1.00  0.00           C  
ATOM    700  O   GLU A 278      53.416   4.126 -14.911  1.00  0.00           O  
ATOM    701  CB  GLU A 278      54.703   3.493 -12.042  1.00  0.00           C  
ATOM    702  CG  GLU A 278      56.009   4.309 -12.039  1.00  0.00           C  
ATOM    703  CD  GLU A 278      56.655   4.413 -13.418  1.00  0.00           C  
ATOM    704  OE1 GLU A 278      57.070   3.359 -13.964  1.00  0.00           O  
ATOM    705  OE2 GLU A 278      56.747   5.545 -13.952  1.00  0.00           O  
ATOM    706  N   ALA A 279      52.080   2.694 -13.807  1.00  0.00           N  
ATOM    707  CA  ALA A 279      51.572   2.053 -15.016  1.00  0.00           C  
ATOM    708  C   ALA A 279      51.005   3.033 -16.047  1.00  0.00           C  
ATOM    709  O   ALA A 279      51.535   4.127 -16.246  1.00  0.00           O  
ATOM    710  CB  ALA A 279      50.513   1.008 -14.646  1.00  0.00           C  
ATOM    711  N   HIS A 281      49.784   2.210 -19.724  1.00  0.00           N  
ATOM    712  CA  HIS A 281      50.487   1.948 -20.963  1.00  0.00           C  
ATOM    713  C   HIS A 281      49.565   2.222 -22.141  1.00  0.00           C  
ATOM    714  O   HIS A 281      48.398   2.550 -21.954  1.00  0.00           O  
ATOM    715  CB  HIS A 281      50.974   0.506 -20.981  1.00  0.00           C  
ATOM    716  CG  HIS A 281      49.919  -0.487 -20.615  1.00  0.00           C  
ATOM    717  ND1 HIS A 281      48.848  -0.769 -21.433  1.00  0.00           N  
ATOM    718  CD2 HIS A 281      49.772  -1.264 -19.518  1.00  0.00           C  
ATOM    719  CE1 HIS A 281      48.088  -1.680 -20.856  1.00  0.00           C  
ATOM    720  NE2 HIS A 281      48.626  -1.997 -19.693  1.00  0.00           N  
ATOM    721  N   VAL A 282      50.097   2.090 -23.351  1.00  0.00           N  
ATOM    722  CA  VAL A 282      49.333   2.352 -24.561  1.00  0.00           C  
ATOM    723  C   VAL A 282      48.042   1.548 -24.650  1.00  0.00           C  
ATOM    724  O   VAL A 282      47.034   2.034 -25.173  1.00  0.00           O  
ATOM    725  CB  VAL A 282      50.188   2.090 -25.811  1.00  0.00           C  
ATOM    726  CG1 VAL A 282      51.128   3.258 -26.052  1.00  0.00           C  
ATOM    727  CG2 VAL A 282      50.997   0.829 -25.616  1.00  0.00           C  
ATOM    728  N   GLY A 283      48.067   0.325 -24.137  1.00  0.00           N  
ATOM    729  CA  GLY A 283      46.877  -0.497 -24.174  1.00  0.00           C  
ATOM    730  C   GLY A 283      45.737   0.169 -23.423  1.00  0.00           C  
ATOM    731  O   GLY A 283      44.586   0.143 -23.869  1.00  0.00           O  
ATOM    732  N   HIS A 284      46.053   0.765 -22.278  1.00  0.00           N  
ATOM    733  CA  HIS A 284      45.049   1.438 -21.469  1.00  0.00           C  
ATOM    734  C   HIS A 284      44.458   2.633 -22.201  1.00  0.00           C  
ATOM    735  O   HIS A 284      43.419   3.160 -21.816  1.00  0.00           O  
ATOM    736  CB  HIS A 284      45.664   1.917 -20.157  1.00  0.00           C  
ATOM    737  CG  HIS A 284      45.889   0.826 -19.158  1.00  0.00           C  
ATOM    738  ND1 HIS A 284      46.922   0.858 -18.243  1.00  0.00           N  
ATOM    739  CD2 HIS A 284      45.205  -0.317 -18.915  1.00  0.00           C  
ATOM    740  CE1 HIS A 284      46.865  -0.220 -17.482  1.00  0.00           C  
ATOM    741  NE2 HIS A 284      45.832  -0.949 -17.869  1.00  0.00           N  
ATOM    742  N   LEU A 285      45.115   3.060 -23.264  1.00  0.00           N  
ATOM    743  CA  LEU A 285      44.631   4.208 -24.004  1.00  0.00           C  
ATOM    744  C   LEU A 285      43.495   3.960 -24.989  1.00  0.00           C  
ATOM    745  O   LEU A 285      42.602   4.798 -25.120  1.00  0.00           O  
ATOM    746  CB  LEU A 285      45.793   4.868 -24.750  1.00  0.00           C  
ATOM    747  CG  LEU A 285      46.565   5.954 -24.004  1.00  0.00           C  
ATOM    748  CD1 LEU A 285      47.771   6.360 -24.823  1.00  0.00           C  
ATOM    749  CD2 LEU A 285      45.656   7.149 -23.739  1.00  0.00           C  
ATOM    750  N   ILE A 286      43.520   2.822 -25.675  1.00  0.00           N  
ATOM    751  CA  ILE A 286      42.510   2.541 -26.688  1.00  0.00           C  
ATOM    752  C   ILE A 286      41.097   3.029 -26.363  1.00  0.00           C  
ATOM    753  O   ILE A 286      40.540   3.858 -27.088  1.00  0.00           O  
ATOM    754  CB  ILE A 286      42.469   1.030 -27.064  1.00  0.00           C  
ATOM    755  CG1 ILE A 286      43.676   0.668 -27.932  1.00  0.00           C  
ATOM    756  CG2 ILE A 286      41.235   0.724 -27.896  1.00  0.00           C  
ATOM    757  CD1 ILE A 286      44.997   0.801 -27.247  1.00  0.00           C  
ATOM    758  N   PRO A 288      40.510   2.545 -25.261  1.00  0.00           N  
ATOM    759  CA  PRO A 288      39.154   2.968 -24.900  1.00  0.00           C  
ATOM    760  C   PRO A 288      39.019   4.485 -24.813  1.00  0.00           C  
ATOM    761  O   PRO A 288      38.089   5.084 -25.370  1.00  0.00           O  
ATOM    762  CB  PRO A 288      38.927   2.292 -23.549  1.00  0.00           C  
ATOM    763  CG  PRO A 288      39.840   1.097 -23.599  1.00  0.00           C  
ATOM    764  CD  PRO A 288      41.080   1.676 -24.220  1.00  0.00           C  
ATOM    765  N   PHE A 289      39.957   5.105 -24.110  1.00  0.00           N  
ATOM    766  CA  PHE A 289      39.930   6.546 -23.942  1.00  0.00           C  
ATOM    767  C   PHE A 289      40.107   7.321 -25.244  1.00  0.00           C  
ATOM    768  O   PHE A 289      39.515   8.385 -25.415  1.00  0.00           O  
ATOM    769  CB  PHE A 289      40.992   6.952 -22.936  1.00  0.00           C  
ATOM    770  CG  PHE A 289      40.617   6.644 -21.535  1.00  0.00           C  
ATOM    771  CD1 PHE A 289      39.663   7.410 -20.884  1.00  0.00           C  
ATOM    772  CD2 PHE A 289      41.191   5.569 -20.869  1.00  0.00           C  
ATOM    773  CE1 PHE A 289      39.278   7.113 -19.590  1.00  0.00           C  
ATOM    774  CE2 PHE A 289      40.814   5.254 -19.565  1.00  0.00           C  
ATOM    775  CZ  PHE A 289      39.856   6.026 -18.922  1.00  0.00           C  
ATOM    776  N   ILE A 290      40.923   6.797 -26.153  1.00  0.00           N  
ATOM    777  CA  ILE A 290      41.146   7.455 -27.429  1.00  0.00           C  
ATOM    778  C   ILE A 290      39.832   7.476 -28.187  1.00  0.00           C  
ATOM    779  O   ILE A 290      39.432   8.508 -28.736  1.00  0.00           O  
ATOM    780  CB  ILE A 290      42.202   6.709 -28.257  1.00  0.00           C  
ATOM    781  CG1 ILE A 290      43.580   6.928 -27.629  1.00  0.00           C  
ATOM    782  CG2 ILE A 290      42.168   7.175 -29.717  1.00  0.00           C  
ATOM    783  CD1 ILE A 290      44.666   6.056 -28.213  1.00  0.00           C  
ATOM    784  N   PHE A 291      39.161   6.329 -28.196  1.00  0.00           N  
ATOM    785  CA  PHE A 291      37.877   6.181 -28.871  1.00  0.00           C  
ATOM    786  C   PHE A 291      36.785   7.017 -28.194  1.00  0.00           C  
ATOM    787  O   PHE A 291      35.946   7.626 -28.868  1.00  0.00           O  
ATOM    788  CB  PHE A 291      37.459   4.710 -28.877  1.00  0.00           C  
ATOM    789  CG  PHE A 291      36.272   4.422 -29.741  1.00  0.00           C  
ATOM    790  CD1 PHE A 291      36.314   4.674 -31.105  1.00  0.00           C  
ATOM    791  CD2 PHE A 291      35.116   3.881 -29.197  1.00  0.00           C  
ATOM    792  CE1 PHE A 291      35.221   4.390 -31.917  1.00  0.00           C  
ATOM    793  CE2 PHE A 291      34.010   3.590 -30.001  1.00  0.00           C  
ATOM    794  CZ  PHE A 291      34.062   3.845 -31.360  1.00  0.00           C  
ATOM    795  N   THR A 292      36.793   7.051 -26.864  1.00  0.00           N  
ATOM    796  CA  THR A 292      35.783   7.816 -26.154  1.00  0.00           C  
ATOM    797  C   THR A 292      35.888   9.289 -26.495  1.00  0.00           C  
ATOM    798  O   THR A 292      34.877   9.976 -26.616  1.00  0.00           O  
ATOM    799  CB  THR A 292      35.924   7.660 -24.641  1.00  0.00           C  
ATOM    800  OG1 THR A 292      36.050   6.273 -24.327  1.00  0.00           O  
ATOM    801  CG2 THR A 292      34.698   8.217 -23.928  1.00  0.00           C  
ATOM    802  N   LYS A 293      37.116   9.777 -26.650  1.00  0.00           N  
ATOM    803  CA  LYS A 293      37.331  11.186 -26.969  1.00  0.00           C  
ATOM    804  C   LYS A 293      36.758  11.494 -28.342  1.00  0.00           C  
ATOM    805  O   LYS A 293      36.179  12.560 -28.560  1.00  0.00           O  
ATOM    806  CB  LYS A 293      38.820  11.533 -26.922  1.00  0.00           C  
ATOM    807  CG  LYS A 293      39.097  13.032 -27.004  1.00  0.00           C  
ATOM    808  CD  LYS A 293      39.475  13.439 -28.409  1.00  0.00           C  
ATOM    809  CE  LYS A 293      39.767  14.929 -28.509  1.00  0.00           C  
ATOM    810  NZ  LYS A 293      38.543  15.789 -28.563  1.00  0.00           N  
ATOM    811  N   TRP A 294      36.911  10.545 -29.260  1.00  0.00           N  
ATOM    812  CA  TRP A 294      36.384  10.702 -30.602  1.00  0.00           C  
ATOM    813  C   TRP A 294      34.871  10.742 -30.506  1.00  0.00           C  
ATOM    814  O   TRP A 294      34.244  11.689 -30.987  1.00  0.00           O  
ATOM    815  CB  TRP A 294      36.787   9.525 -31.467  1.00  0.00           C  
ATOM    816  CG  TRP A 294      36.247   9.622 -32.839  1.00  0.00           C  
ATOM    817  CD1 TRP A 294      36.665  10.465 -33.818  1.00  0.00           C  
ATOM    818  CD2 TRP A 294      35.208   8.819 -33.412  1.00  0.00           C  
ATOM    819  NE1 TRP A 294      35.962  10.232 -34.972  1.00  0.00           N  
ATOM    820  CE2 TRP A 294      35.060   9.226 -34.752  1.00  0.00           C  
ATOM    821  CE3 TRP A 294      34.389   7.792 -32.922  1.00  0.00           C  
ATOM    822  CZ2 TRP A 294      34.128   8.641 -35.616  1.00  0.00           C  
ATOM    823  CZ3 TRP A 294      33.463   7.211 -33.782  1.00  0.00           C  
ATOM    824  CH2 TRP A 294      33.343   7.638 -35.115  1.00  0.00           C  
ATOM    825  N   LEU A 295      34.289   9.709 -29.888  1.00  0.00           N  
ATOM    826  CA  LEU A 295      32.839   9.641 -29.718  1.00  0.00           C  
ATOM    827  C   LEU A 295      32.334  10.965 -29.149  1.00  0.00           C  
ATOM    828  O   LEU A 295      31.340  11.503 -29.636  1.00  0.00           O  
ATOM    829  CB  LEU A 295      32.435   8.482 -28.790  1.00  0.00           C  
ATOM    830  CG  LEU A 295      32.588   7.031 -29.279  1.00  0.00           C  
ATOM    831  CD1 LEU A 295      32.156   6.100 -28.173  1.00  0.00           C  
ATOM    832  CD2 LEU A 295      31.751   6.769 -30.512  1.00  0.00           C  
ATOM    833  N   GLN A 296      33.031  11.499 -28.143  1.00  0.00           N  
ATOM    834  CA  GLN A 296      32.639  12.772 -27.537  1.00  0.00           C  
ATOM    835  C   GLN A 296      32.600  13.878 -28.575  1.00  0.00           C  
ATOM    836  O   GLN A 296      31.653  14.663 -28.604  1.00  0.00           O  
ATOM    837  CB  GLN A 296      33.588  13.192 -26.409  1.00  0.00           C  
ATOM    838  CG  GLN A 296      33.131  14.493 -25.737  1.00  0.00           C  
ATOM    839  CD  GLN A 296      33.870  14.821 -24.444  1.00  0.00           C  
ATOM    840  OE1 GLN A 296      35.081  15.082 -24.439  1.00  0.00           O  
ATOM    841  NE2 GLN A 296      33.134  14.813 -23.337  1.00  0.00           N  
ATOM    842  N   ASP A 297      33.625  13.942 -29.424  1.00  0.00           N  
ATOM    843  CA  ASP A 297      33.676  14.957 -30.471  1.00  0.00           C  
ATOM    844  C   ASP A 297      32.543  14.789 -31.474  1.00  0.00           C  
ATOM    845  O   ASP A 297      31.601  15.578 -31.512  1.00  0.00           O  
ATOM    846  CB  ASP A 297      34.993  14.899 -31.248  1.00  0.00           C  
ATOM    847  CG  ASP A 297      36.187  15.370 -30.432  1.00  0.00           C  
ATOM    848  OD1 ASP A 297      35.976  16.148 -29.463  1.00  0.00           O  
ATOM    849  OD2 ASP A 297      37.335  14.971 -30.783  1.00  0.00           O  
ATOM    850  N   VAL A 298      32.637  13.747 -32.283  1.00  0.00           N  
ATOM    851  CA  VAL A 298      31.648  13.508 -33.317  1.00  0.00           C  
ATOM    852  C   VAL A 298      30.171  13.525 -32.919  1.00  0.00           C  
ATOM    853  O   VAL A 298      29.324  13.874 -33.739  1.00  0.00           O  
ATOM    854  CB  VAL A 298      31.946  12.188 -34.060  1.00  0.00           C  
ATOM    855  CG1 VAL A 298      33.367  12.218 -34.598  1.00  0.00           C  
ATOM    856  CG2 VAL A 298      31.733  10.991 -33.131  1.00  0.00           C  
ATOM    857  N   PHE A 299      29.842  13.146 -31.690  1.00  0.00           N  
ATOM    858  CA  PHE A 299      28.435  13.144 -31.275  1.00  0.00           C  
ATOM    859  C   PHE A 299      28.111  14.367 -30.446  1.00  0.00           C  
ATOM    860  O   PHE A 299      26.941  14.711 -30.267  1.00  0.00           O  
ATOM    861  CB  PHE A 299      28.110  11.906 -30.442  1.00  0.00           C  
ATOM    862  CG  PHE A 299      27.888  10.669 -31.248  1.00  0.00           C  
ATOM    863  CD1 PHE A 299      26.682  10.461 -31.895  1.00  0.00           C  
ATOM    864  CD2 PHE A 299      28.885   9.709 -31.348  1.00  0.00           C  
ATOM    865  CE1 PHE A 299      26.466   9.312 -32.633  1.00  0.00           C  
ATOM    866  CE2 PHE A 299      28.686   8.561 -32.077  1.00  0.00           C  
ATOM    867  CZ  PHE A 299      27.471   8.354 -32.725  1.00  0.00           C  
ATOM    868  N   ASN A 300      29.164  14.994 -29.925  1.00  0.00           N  
ATOM    869  CA  ASN A 300      29.046  16.185 -29.093  1.00  0.00           C  
ATOM    870  C   ASN A 300      28.161  15.922 -27.884  1.00  0.00           C  
ATOM    871  O   ASN A 300      27.064  16.467 -27.786  1.00  0.00           O  
ATOM    872  CB  ASN A 300      28.476  17.339 -29.907  1.00  0.00           C  
ATOM    873  CG  ASN A 300      28.331  18.588 -29.092  1.00  0.00           C  
ATOM    874  OD1 ASN A 300      29.280  19.019 -28.442  1.00  0.00           O  
ATOM    875  ND2 ASN A 300      27.146  19.184 -29.110  1.00  0.00           N  
ATOM    876  N   VAL A 306      28.652  15.094 -26.960  1.00  0.00           N  
ATOM    877  CA  VAL A 306      27.895  14.722 -25.757  1.00  0.00           C  
ATOM    878  C   VAL A 306      28.734  14.741 -24.476  1.00  0.00           C  
ATOM    879  O   VAL A 306      29.958  14.586 -24.528  1.00  0.00           O  
ATOM    880  CB  VAL A 306      27.309  13.309 -25.919  1.00  0.00           C  
ATOM    881  CG1 VAL A 306      26.230  13.307 -26.983  1.00  0.00           C  
ATOM    882  CG2 VAL A 306      28.414  12.346 -26.316  1.00  0.00           C  
ATOM    883  N   PRO A 307      28.084  14.934 -23.308  1.00  0.00           N  
ATOM    884  CA  PRO A 307      28.783  14.968 -22.019  1.00  0.00           C  
ATOM    885  C   PRO A 307      29.329  13.593 -21.686  1.00  0.00           C  
ATOM    886  O   PRO A 307      28.891  12.583 -22.231  1.00  0.00           O  
ATOM    887  CB  PRO A 307      27.707  15.425 -21.047  1.00  0.00           C  
ATOM    888  CG  PRO A 307      26.488  14.826 -21.624  1.00  0.00           C  
ATOM    889  CD  PRO A 307      26.641  15.115 -23.109  1.00  0.00           C  
ATOM    890  N   LEU A 308      30.287  13.558 -20.778  1.00  0.00           N  
ATOM    891  CA  LEU A 308      30.921  12.307 -20.430  1.00  0.00           C  
ATOM    892  C   LEU A 308      31.309  12.199 -18.964  1.00  0.00           C  
ATOM    893  O   LEU A 308      31.773  13.171 -18.365  1.00  0.00           O  
ATOM    894  CB  LEU A 308      32.174  12.161 -21.292  1.00  0.00           C  
ATOM    895  CG  LEU A 308      33.282  11.278 -20.722  1.00  0.00           C  
ATOM    896  CD1 LEU A 308      32.850   9.828 -20.774  1.00  0.00           C  
ATOM    897  CD2 LEU A 308      34.554  11.495 -21.496  1.00  0.00           C  
ATOM    898  N   VAL A 309      31.115  11.023 -18.379  1.00  0.00           N  
ATOM    899  CA  VAL A 309      31.539  10.828 -17.000  1.00  0.00           C  
ATOM    900  C   VAL A 309      32.597   9.736 -17.042  1.00  0.00           C  
ATOM    901  O   VAL A 309      32.384   8.695 -17.661  1.00  0.00           O  
ATOM    902  CB  VAL A 309      30.375  10.400 -16.047  1.00  0.00           C  
ATOM    903  CG1 VAL A 309      29.406  11.564 -15.847  1.00  0.00           C  
ATOM    904  CG2 VAL A 309      29.650   9.173 -16.596  1.00  0.00           C  
ATOM    905  N   ILE A 310      33.754   9.993 -16.439  1.00  0.00           N  
ATOM    906  CA  ILE A 310      34.831   9.006 -16.393  1.00  0.00           C  
ATOM    907  C   ILE A 310      34.980   8.649 -14.920  1.00  0.00           C  
ATOM    908  O   ILE A 310      35.074   9.544 -14.078  1.00  0.00           O  
ATOM    909  CB  ILE A 310      36.159   9.592 -16.914  1.00  0.00           C  
ATOM    910  CG1 ILE A 310      36.021   9.951 -18.402  1.00  0.00           C  
ATOM    911  CG2 ILE A 310      37.281   8.594 -16.693  1.00  0.00           C  
ATOM    912  CD1 ILE A 310      37.284  10.489 -19.063  1.00  0.00           C  
ATOM    913  N   GLN A 311      34.989   7.358 -14.592  1.00  0.00           N  
ATOM    914  CA  GLN A 311      35.097   6.953 -13.190  1.00  0.00           C  
ATOM    915  C   GLN A 311      36.466   6.400 -12.803  1.00  0.00           C  
ATOM    916  O   GLN A 311      36.989   5.525 -13.475  1.00  0.00           O  
ATOM    917  CB  GLN A 311      34.022   5.911 -12.868  1.00  0.00           C  
ATOM    918  CG  GLN A 311      34.148   5.257 -11.486  1.00  0.00           C  
ATOM    919  CD  GLN A 311      33.107   4.174 -11.263  1.00  0.00           C  
ATOM    920  OE1 GLN A 311      33.002   3.233 -12.050  1.00  0.00           O  
ATOM    921  NE2 GLN A 311      32.331   4.302 -10.187  1.00  0.00           N  
ATOM    922  N   THR A 313      38.060   4.263 -10.215  1.00  0.00           N  
ATOM    923  CA  THR A 313      37.757   3.339  -9.122  1.00  0.00           C  
ATOM    924  C   THR A 313      38.855   3.157  -8.082  1.00  0.00           C  
ATOM    925  O   THR A 313      39.330   2.035  -7.847  1.00  0.00           O  
ATOM    926  CB  THR A 313      37.354   1.945  -9.645  1.00  0.00           C  
ATOM    927  OG1 THR A 313      38.391   1.426 -10.480  1.00  0.00           O  
ATOM    928  CG2 THR A 313      36.067   2.027 -10.424  1.00  0.00           C  
ATOM    929  N   ASP A 314      39.241   4.261  -7.447  1.00  0.00           N  
ATOM    930  CA  ASP A 314      40.261   4.220  -6.416  1.00  0.00           C  
ATOM    931  C   ASP A 314      39.830   3.292  -5.270  1.00  0.00           C  
ATOM    932  O   ASP A 314      40.667   2.614  -4.675  1.00  0.00           O  
ATOM    933  CB  ASP A 314      40.563   5.633  -5.897  1.00  0.00           C  
ATOM    934  CG  ASP A 314      39.313   6.394  -5.485  1.00  0.00           C  
ATOM    935  OD1 ASP A 314      38.226   5.777  -5.408  1.00  0.00           O  
ATOM    936  OD2 ASP A 314      39.419   7.616  -5.227  1.00  0.00           O  
ATOM    937  N   ASP A 315      38.534   3.242  -4.965  1.00  0.00           N  
ATOM    938  CA  ASP A 315      38.069   2.357  -3.901  1.00  0.00           C  
ATOM    939  C   ASP A 315      38.220   0.896  -4.320  1.00  0.00           C  
ATOM    940  O   ASP A 315      38.457   0.029  -3.480  1.00  0.00           O  
ATOM    941  CB  ASP A 315      36.615   2.658  -3.523  1.00  0.00           C  
ATOM    942  CG  ASP A 315      35.684   2.644  -4.710  1.00  0.00           C  
ATOM    943  OD1 ASP A 315      36.164   2.437  -5.847  1.00  0.00           O  
ATOM    944  OD2 ASP A 315      34.468   2.847  -4.497  1.00  0.00           O  
ATOM    945  N   GLU A 316      38.093   0.626  -5.619  1.00  0.00           N  
ATOM    946  CA  GLU A 316      38.262  -0.735  -6.132  1.00  0.00           C  
ATOM    947  C   GLU A 316      39.691  -1.181  -5.838  1.00  0.00           C  
ATOM    948  O   GLU A 316      39.905  -2.248  -5.253  1.00  0.00           O  
ATOM    949  CB  GLU A 316      38.037  -0.792  -7.648  1.00  0.00           C  
ATOM    950  CG  GLU A 316      38.086  -2.211  -8.242  1.00  0.00           C  
ATOM    951  CD  GLU A 316      38.378  -2.210  -9.745  1.00  0.00           C  
ATOM    952  OE1 GLU A 316      37.860  -1.304 -10.436  1.00  0.00           O  
ATOM    953  OE2 GLU A 316      39.113  -3.105 -10.240  1.00  0.00           O  
ATOM    954  N   LYS A 317      40.660  -0.360  -6.257  1.00  0.00           N  
ATOM    955  CA  LYS A 317      42.071  -0.662  -6.030  1.00  0.00           C  
ATOM    956  C   LYS A 317      42.338  -0.863  -4.552  1.00  0.00           C  
ATOM    957  O   LYS A 317      43.051  -1.789  -4.162  1.00  0.00           O  
ATOM    958  CB  LYS A 317      42.971   0.458  -6.546  1.00  0.00           C  
ATOM    959  CG  LYS A 317      43.038   0.566  -8.052  1.00  0.00           C  
ATOM    960  CD  LYS A 317      43.205  -0.794  -8.708  1.00  0.00           C  
ATOM    961  CE  LYS A 317      43.566  -0.662 -10.178  1.00  0.00           C  
ATOM    962  NZ  LYS A 317      43.354  -1.934 -10.917  1.00  0.00           N  
ATOM    963  N   TYR A 318      41.764   0.006  -3.728  1.00  0.00           N  
ATOM    964  CA  TYR A 318      41.952  -0.110  -2.296  1.00  0.00           C  
ATOM    965  C   TYR A 318      41.535  -1.489  -1.787  1.00  0.00           C  
ATOM    966  O   TYR A 318      42.132  -2.019  -0.854  1.00  0.00           O  
ATOM    967  CB  TYR A 318      41.141   0.943  -1.557  1.00  0.00           C  
ATOM    968  CG  TYR A 318      41.192   0.754  -0.062  1.00  0.00           C  
ATOM    969  CD1 TYR A 318      42.291   1.168   0.670  1.00  0.00           C  
ATOM    970  CD2 TYR A 318      40.159   0.106   0.616  1.00  0.00           C  
ATOM    971  CE1 TYR A 318      42.365   0.946   2.039  1.00  0.00           C  
ATOM    972  CE2 TYR A 318      40.225  -0.125   1.992  1.00  0.00           C  
ATOM    973  CZ  TYR A 318      41.332   0.300   2.698  1.00  0.00           C  
ATOM    974  OH  TYR A 318      41.410   0.090   4.063  1.00  0.00           O  
ATOM    975  N   LEU A 334      40.498  -2.062  -2.388  1.00  0.00           N  
ATOM    976  CA  LEU A 334      39.999  -3.368  -1.973  1.00  0.00           C  
ATOM    977  C   LEU A 334      40.822  -4.506  -2.570  1.00  0.00           C  
ATOM    978  O   LEU A 334      41.054  -5.521  -1.919  1.00  0.00           O  
ATOM    979  CB  LEU A 334      38.533  -3.538  -2.401  1.00  0.00           C  
ATOM    980  CG  LEU A 334      37.435  -2.608  -1.871  1.00  0.00           C  
ATOM    981  CD1 LEU A 334      36.161  -2.864  -2.641  1.00  0.00           C  
ATOM    982  CD2 LEU A 334      37.196  -2.844  -0.399  1.00  0.00           C  
ATOM    983  N   TRP A 336      41.267  -4.329  -3.810  1.00  0.00           N  
ATOM    984  CA  TRP A 336      42.029  -5.367  -4.508  1.00  0.00           C  
ATOM    985  C   TRP A 336      43.532  -5.346  -4.325  1.00  0.00           C  
ATOM    986  O   TRP A 336      44.186  -6.380  -4.398  1.00  0.00           O  
ATOM    987  CB  TRP A 336      41.716  -5.331  -6.010  1.00  0.00           C  
ATOM    988  CG  TRP A 336      40.695  -6.328  -6.421  1.00  0.00           C  
ATOM    989  CD1 TRP A 336      40.921  -7.597  -6.853  1.00  0.00           C  
ATOM    990  CD2 TRP A 336      39.279  -6.159  -6.375  1.00  0.00           C  
ATOM    991  NE1 TRP A 336      39.730  -8.235  -7.080  1.00  0.00           N  
ATOM    992  CE2 TRP A 336      38.702  -7.376  -6.794  1.00  0.00           C  
ATOM    993  CE3 TRP A 336      38.438  -5.096  -6.018  1.00  0.00           C  
ATOM    994  CZ2 TRP A 336      37.313  -7.567  -6.866  1.00  0.00           C  
ATOM    995  CZ3 TRP A 336      37.055  -5.282  -6.090  1.00  0.00           C  
ATOM    996  CH2 TRP A 336      36.508  -6.514  -6.512  1.00  0.00           C  
ATOM    997  N   LYS A 407      44.086  -4.166  -4.124  1.00  0.00           N  
ATOM    998  CA  LYS A 407      45.510  -4.080  -3.942  1.00  0.00           C  
ATOM    999  C   LYS A 407      45.821  -3.703  -2.501  1.00  0.00           C  
ATOM   1000  O   LYS A 407      44.921  -3.573  -1.676  1.00  0.00           O  
ATOM   1001  CB  LYS A 407      46.102  -3.082  -4.924  1.00  0.00           C  
ATOM   1002  CG  LYS A 407      45.867  -3.443  -6.382  1.00  0.00           C  
ATOM   1003  CD  LYS A 407      46.675  -2.522  -7.296  1.00  0.00           C  
ATOM   1004  CE  LYS A 407      46.548  -1.031  -6.874  1.00  0.00           C  
ATOM   1005  NZ  LYS A 407      47.305  -0.048  -7.730  1.00  0.00           N  
ATOM   1006  N   ASP A 408      47.102  -3.546  -2.201  1.00  0.00           N  
ATOM   1007  CA  ASP A 408      47.539  -3.231  -0.855  1.00  0.00           C  
ATOM   1008  C   ASP A 408      48.080  -1.811  -0.738  1.00  0.00           C  
ATOM   1009  O   ASP A 408      49.279  -1.564  -0.853  1.00  0.00           O  
ATOM   1010  CB  ASP A 408      48.576  -4.284  -0.417  1.00  0.00           C  
ATOM   1011  CG  ASP A 408      49.524  -3.780   0.662  1.00  0.00           C  
ATOM   1012  OD1 ASP A 408      49.053  -3.200   1.666  1.00  0.00           O  
ATOM   1013  OD2 ASP A 408      50.754  -3.977   0.506  1.00  0.00           O  
ATOM   1014  N   LEU A 418      47.167  -0.872  -0.527  1.00  0.00           N  
ATOM   1015  CA  LEU A 418      47.531   0.527  -0.369  1.00  0.00           C  
ATOM   1016  C   LEU A 418      46.522   1.261   0.499  1.00  0.00           C  
ATOM   1017  O   LEU A 418      45.465   0.733   0.831  1.00  0.00           O  
ATOM   1018  CB  LEU A 418      47.648   1.221  -1.727  1.00  0.00           C  
ATOM   1019  CG  LEU A 418      46.531   0.996  -2.732  1.00  0.00           C  
ATOM   1020  CD1 LEU A 418      46.554   2.103  -3.741  1.00  0.00           C  
ATOM   1021  CD2 LEU A 418      46.705  -0.340  -3.410  1.00  0.00           C  
ATOM   1022  N   THR A 419      46.874   2.483   0.870  1.00  0.00           N  
ATOM   1023  CA  THR A 419      46.031   3.322   1.706  1.00  0.00           C  
ATOM   1024  C   THR A 419      45.039   4.098   0.837  1.00  0.00           C  
ATOM   1025  O   THR A 419      45.237   4.225  -0.377  1.00  0.00           O  
ATOM   1026  CB  THR A 419      46.905   4.318   2.513  1.00  0.00           C  
ATOM   1027  OG1 THR A 419      47.600   5.189   1.617  1.00  0.00           O  
ATOM   1028  CG2 THR A 419      47.943   3.579   3.314  1.00  0.00           C  
ATOM   1029  N   LEU A 420      43.971   4.604   1.454  1.00  0.00           N  
ATOM   1030  CA  LEU A 420      42.971   5.381   0.724  1.00  0.00           C  
ATOM   1031  C   LEU A 420      43.652   6.605   0.141  1.00  0.00           C  
ATOM   1032  O   LEU A 420      43.347   7.036  -0.972  1.00  0.00           O  
ATOM   1033  CB  LEU A 420      41.828   5.815   1.644  1.00  0.00           C  
ATOM   1034  CG  LEU A 420      40.869   4.716   2.094  1.00  0.00           C  
ATOM   1035  CD1 LEU A 420      39.922   5.242   3.151  1.00  0.00           C  
ATOM   1036  CD2 LEU A 420      40.094   4.212   0.894  1.00  0.00           C  
ATOM   1037  N   ASP A 421      44.582   7.173   0.895  1.00  0.00           N  
ATOM   1038  CA  ASP A 421      45.293   8.320   0.375  1.00  0.00           C  
ATOM   1039  C   ASP A 421      46.062   7.884  -0.853  1.00  0.00           C  
ATOM   1040  O   ASP A 421      45.972   8.514  -1.898  1.00  0.00           O  
ATOM   1041  CB  ASP A 421      46.244   8.887   1.416  1.00  0.00           C  
ATOM   1042  CG  ASP A 421      45.548   9.798   2.378  1.00  0.00           C  
ATOM   1043  OD1 ASP A 421      46.203  10.281   3.329  1.00  0.00           O  
ATOM   1044  OD2 ASP A 421      44.337  10.032   2.173  1.00  0.00           O  
ATOM   1045  N   GLN A 422      46.811   6.798  -0.730  1.00  0.00           N  
ATOM   1046  CA  GLN A 422      47.579   6.311  -1.855  1.00  0.00           C  
ATOM   1047  C   GLN A 422      46.653   6.074  -3.038  1.00  0.00           C  
ATOM   1048  O   GLN A 422      46.903   6.566  -4.145  1.00  0.00           O  
ATOM   1049  CB  GLN A 422      48.293   5.020  -1.491  1.00  0.00           C  
ATOM   1050  CG  GLN A 422      49.376   5.189  -0.460  1.00  0.00           C  
ATOM   1051  CD  GLN A 422      50.083   3.883  -0.173  1.00  0.00           C  
ATOM   1052  OE1 GLN A 422      49.445   2.862   0.113  1.00  0.00           O  
ATOM   1053  NE2 GLN A 422      51.412   3.902  -0.247  1.00  0.00           N  
ATOM   1054  N   ALA A 423      45.580   5.325  -2.804  1.00  0.00           N  
ATOM   1055  CA  ALA A 423      44.625   5.041  -3.866  1.00  0.00           C  
ATOM   1056  C   ALA A 423      44.062   6.332  -4.466  1.00  0.00           C  
ATOM   1057  O   ALA A 423      44.097   6.518  -5.681  1.00  0.00           O  
ATOM   1058  CB  ALA A 423      43.503   4.170  -3.340  1.00  0.00           C  
ATOM   1059  N   TYR A 424      43.552   7.225  -3.623  1.00  0.00           N  
ATOM   1060  CA  TYR A 424      43.007   8.479  -4.126  1.00  0.00           C  
ATOM   1061  C   TYR A 424      44.075   9.226  -4.907  1.00  0.00           C  
ATOM   1062  O   TYR A 424      43.791   9.827  -5.938  1.00  0.00           O  
ATOM   1063  CB  TYR A 424      42.497   9.362  -2.980  1.00  0.00           C  
ATOM   1064  CG  TYR A 424      42.038  10.737  -3.431  1.00  0.00           C  
ATOM   1065  CD1 TYR A 424      40.986  10.882  -4.327  1.00  0.00           C  
ATOM   1066  CD2 TYR A 424      42.675  11.890  -2.976  1.00  0.00           C  
ATOM   1067  CE1 TYR A 424      40.580  12.143  -4.765  1.00  0.00           C  
ATOM   1068  CE2 TYR A 424      42.281  13.155  -3.403  1.00  0.00           C  
ATOM   1069  CZ  TYR A 424      41.232  13.278  -4.299  1.00  0.00           C  
ATOM   1070  OH  TYR A 424      40.831  14.530  -4.728  1.00  0.00           O  
ATOM   1071  N   GLY A 425      45.305   9.183  -4.408  1.00  0.00           N  
ATOM   1072  CA  GLY A 425      46.402   9.854  -5.076  1.00  0.00           C  
ATOM   1073  C   GLY A 425      46.596   9.305  -6.473  1.00  0.00           C  
ATOM   1074  O   GLY A 425      46.589  10.043  -7.457  1.00  0.00           O  
ATOM   1075  N   ASP A 426      46.771   7.997  -6.566  1.00  0.00           N  
ATOM   1076  CA  ASP A 426      46.959   7.369  -7.857  1.00  0.00           C  
ATOM   1077  C   ASP A 426      45.894   7.842  -8.830  1.00  0.00           C  
ATOM   1078  O   ASP A 426      46.171   8.059 -10.007  1.00  0.00           O  
ATOM   1079  CB  ASP A 426      46.879   5.856  -7.710  1.00  0.00           C  
ATOM   1080  CG  ASP A 426      48.125   5.266  -7.098  1.00  0.00           C  
ATOM   1081  OD1 ASP A 426      48.068   4.094  -6.669  1.00  0.00           O  
ATOM   1082  OD2 ASP A 426      49.158   5.969  -7.058  1.00  0.00           O  
ATOM   1083  N   ALA A 427      44.673   8.005  -8.334  1.00  0.00           N  
ATOM   1084  CA  ALA A 427      43.565   8.446  -9.172  1.00  0.00           C  
ATOM   1085  C   ALA A 427      43.747   9.877  -9.669  1.00  0.00           C  
ATOM   1086  O   ALA A 427      43.746  10.114 -10.877  1.00  0.00           O  
ATOM   1087  CB  ALA A 427      42.245   8.319  -8.415  1.00  0.00           C  
ATOM   1088  N   VAL A 429      43.904  10.831  -8.753  1.00  0.00           N  
ATOM   1089  CA  VAL A 429      44.071  12.218  -9.169  1.00  0.00           C  
ATOM   1090  C   VAL A 429      45.209  12.290 -10.165  1.00  0.00           C  
ATOM   1091  O   VAL A 429      45.214  13.124 -11.066  1.00  0.00           O  
ATOM   1092  CB  VAL A 429      44.396  13.152  -7.990  1.00  0.00           C  
ATOM   1093  CG1 VAL A 429      44.691  14.550  -8.513  1.00  0.00           C  
ATOM   1094  CG2 VAL A 429      43.224  13.198  -7.018  1.00  0.00           C  
ATOM   1095  N   GLU A 431      46.173  11.398 -10.004  1.00  0.00           N  
ATOM   1096  CA  GLU A 431      47.307  11.367 -10.903  1.00  0.00           C  
ATOM   1097  C   GLU A 431      46.924  10.836 -12.281  1.00  0.00           C  
ATOM   1098  O   GLU A 431      47.180  11.488 -13.291  1.00  0.00           O  
ATOM   1099  CB  GLU A 431      48.430  10.533 -10.291  1.00  0.00           C  
ATOM   1100  CG  GLU A 431      49.558  11.385  -9.729  1.00  0.00           C  
ATOM   1101  CD  GLU A 431      50.234  12.229 -10.811  1.00  0.00           C  
ATOM   1102  OE1 GLU A 431      50.832  11.640 -11.749  1.00  0.00           O  
ATOM   1103  OE2 GLU A 431      50.161  13.478 -10.724  1.00  0.00           O  
ATOM   1104  N   ASN A 432      46.314   9.655 -12.324  1.00  0.00           N  
ATOM   1105  CA  ASN A 432      45.889   9.064 -13.587  1.00  0.00           C  
ATOM   1106  C   ASN A 432      44.978  10.045 -14.312  1.00  0.00           C  
ATOM   1107  O   ASN A 432      44.846   9.994 -15.533  1.00  0.00           O  
ATOM   1108  CB  ASN A 432      45.125   7.763 -13.335  1.00  0.00           C  
ATOM   1109  CG  ASN A 432      45.952   6.529 -13.607  1.00  0.00           C  
ATOM   1110  OD1 ASN A 432      46.310   6.251 -14.750  1.00  0.00           O  
ATOM   1111  ND2 ASN A 432      46.255   5.777 -12.561  1.00  0.00           N  
ATOM   1112  N   ALA A 433      44.340  10.935 -13.557  1.00  0.00           N  
ATOM   1113  CA  ALA A 433      43.443  11.921 -14.148  1.00  0.00           C  
ATOM   1114  C   ALA A 433      44.187  12.717 -15.224  1.00  0.00           C  
ATOM   1115  O   ALA A 433      43.667  12.948 -16.316  1.00  0.00           O  
ATOM   1116  CB  ALA A 433      42.911  12.849 -13.072  1.00  0.00           C  
ATOM   1117  N   LYS A 434      45.410  13.129 -14.908  1.00  0.00           N  
ATOM   1118  CA  LYS A 434      46.228  13.874 -15.854  1.00  0.00           C  
ATOM   1119  C   LYS A 434      46.285  13.153 -17.197  1.00  0.00           C  
ATOM   1120  O   LYS A 434      45.848  13.697 -18.209  1.00  0.00           O  
ATOM   1121  CB  LYS A 434      47.641  14.053 -15.306  1.00  0.00           C  
ATOM   1122  CG  LYS A 434      47.750  15.026 -14.143  1.00  0.00           C  
ATOM   1123  CD  LYS A 434      49.199  15.105 -13.694  1.00  0.00           C  
ATOM   1124  CE  LYS A 434      49.465  16.218 -12.691  1.00  0.00           C  
ATOM   1125  NZ  LYS A 434      50.914  16.219 -12.305  1.00  0.00           N  
ATOM   1126  N   ASP A 435      46.815  11.931 -17.211  1.00  0.00           N  
ATOM   1127  CA  ASP A 435      46.915  11.159 -18.448  1.00  0.00           C  
ATOM   1128  C   ASP A 435      45.601  11.046 -19.202  1.00  0.00           C  
ATOM   1129  O   ASP A 435      45.580  11.078 -20.433  1.00  0.00           O  
ATOM   1130  CB  ASP A 435      47.441   9.763 -18.158  1.00  0.00           C  
ATOM   1131  CG  ASP A 435      48.932   9.747 -17.910  1.00  0.00           C  
ATOM   1132  OD1 ASP A 435      49.709   9.922 -18.880  1.00  0.00           O  
ATOM   1133  OD2 ASP A 435      49.326   9.566 -16.738  1.00  0.00           O  
ATOM   1134  N   ILE A 436      44.502  10.909 -18.467  1.00  0.00           N  
ATOM   1135  CA  ILE A 436      43.190  10.807 -19.095  1.00  0.00           C  
ATOM   1136  C   ILE A 436      42.867  12.133 -19.750  1.00  0.00           C  
ATOM   1137  O   ILE A 436      42.490  12.177 -20.911  1.00  0.00           O  
ATOM   1138  CB  ILE A 436      42.110  10.450 -18.061  1.00  0.00           C  
ATOM   1139  CG1 ILE A 436      42.173   8.951 -17.770  1.00  0.00           C  
ATOM   1140  CG2 ILE A 436      40.730  10.862 -18.558  1.00  0.00           C  
ATOM   1141  CD1 ILE A 436      41.457   8.565 -16.506  1.00  0.00           C  
ATOM   1142  N   ILE A 437      43.033  13.211 -18.996  1.00  0.00           N  
ATOM   1143  CA  ILE A 437      42.781  14.557 -19.500  1.00  0.00           C  
ATOM   1144  C   ILE A 437      43.660  14.824 -20.723  1.00  0.00           C  
ATOM   1145  O   ILE A 437      43.220  15.409 -21.718  1.00  0.00           O  
ATOM   1146  CB  ILE A 437      43.088  15.618 -18.412  1.00  0.00           C  
ATOM   1147  CG1 ILE A 437      42.092  15.469 -17.260  1.00  0.00           C  
ATOM   1148  CG2 ILE A 437      43.018  17.019 -19.004  1.00  0.00           C  
ATOM   1149  CD1 ILE A 437      42.426  16.282 -16.037  1.00  0.00           C  
ATOM   1150  N   ALA A 438      44.904  14.375 -20.642  1.00  0.00           N  
ATOM   1151  CA  ALA A 438      45.857  14.556 -21.719  1.00  0.00           C  
ATOM   1152  C   ALA A 438      45.371  13.983 -23.051  1.00  0.00           C  
ATOM   1153  O   ALA A 438      46.018  14.182 -24.077  1.00  0.00           O  
ATOM   1154  CB  ALA A 438      47.179  13.928 -21.335  1.00  0.00           C  
ATOM   1155  N   CYS A 439      44.247  13.270 -23.043  1.00  0.00           N  
ATOM   1156  CA  CYS A 439      43.714  12.700 -24.279  1.00  0.00           C  
ATOM   1157  C   CYS A 439      42.879  13.708 -25.045  1.00  0.00           C  
ATOM   1158  O   CYS A 439      42.424  13.430 -26.152  1.00  0.00           O  
ATOM   1159  CB  CYS A 439      42.865  11.467 -23.994  1.00  0.00           C  
ATOM   1160  SG  CYS A 439      43.803  10.042 -23.430  1.00  0.00           S  
ATOM   1161  N   GLY A 444      42.659  14.871 -24.445  1.00  0.00           N  
ATOM   1162  CA  GLY A 444      41.902  15.906 -25.120  1.00  0.00           C  
ATOM   1163  C   GLY A 444      40.408  15.971 -24.886  1.00  0.00           C  
ATOM   1164  O   GLY A 444      39.687  16.454 -25.747  1.00  0.00           O  
ATOM   1165  N   PHE A 445      39.932  15.496 -23.741  1.00  0.00           N  
ATOM   1166  CA  PHE A 445      38.503  15.539 -23.439  1.00  0.00           C  
ATOM   1167  C   PHE A 445      38.094  16.970 -23.148  1.00  0.00           C  
ATOM   1168  O   PHE A 445      38.766  17.663 -22.391  1.00  0.00           O  
ATOM   1169  CB  PHE A 445      38.193  14.658 -22.230  1.00  0.00           C  
ATOM   1170  CG  PHE A 445      38.344  13.198 -22.505  1.00  0.00           C  
ATOM   1171  CD1 PHE A 445      37.428  12.533 -23.323  1.00  0.00           C  
ATOM   1172  CD2 PHE A 445      39.424  12.491 -21.999  1.00  0.00           C  
ATOM   1173  CE1 PHE A 445      37.588  11.188 -23.636  1.00  0.00           C  
ATOM   1174  CE2 PHE A 445      39.593  11.141 -22.308  1.00  0.00           C  
ATOM   1175  CZ  PHE A 445      38.669  10.491 -23.131  1.00  0.00           C  
ATOM   1176  N   ASP A 460      36.999  17.414 -23.756  1.00  0.00           N  
ATOM   1177  CA  ASP A 460      36.513  18.776 -23.549  1.00  0.00           C  
ATOM   1178  C   ASP A 460      36.135  19.000 -22.088  1.00  0.00           C  
ATOM   1179  O   ASP A 460      35.259  18.328 -21.547  1.00  0.00           O  
ATOM   1180  CB  ASP A 460      35.300  19.044 -24.437  1.00  0.00           C  
ATOM   1181  CG  ASP A 460      34.752  20.445 -24.258  1.00  0.00           C  
ATOM   1182  OD1 ASP A 460      35.277  21.185 -23.391  1.00  0.00           O  
ATOM   1183  OD2 ASP A 460      33.794  20.803 -24.982  1.00  0.00           O  
ATOM   1184  N   ILE A 461      36.783  19.964 -21.454  1.00  0.00           N  
ATOM   1185  CA  ILE A 461      36.522  20.233 -20.055  1.00  0.00           C  
ATOM   1186  C   ILE A 461      35.116  20.757 -19.825  1.00  0.00           C  
ATOM   1187  O   ILE A 461      34.635  20.780 -18.693  1.00  0.00           O  
ATOM   1188  CB  ILE A 461      37.543  21.234 -19.499  1.00  0.00           C  
ATOM   1189  CG1 ILE A 461      37.557  21.180 -17.979  1.00  0.00           C  
ATOM   1190  CG2 ILE A 461      37.196  22.622 -19.944  1.00  0.00           C  
ATOM   1191  CD1 ILE A 461      38.713  21.927 -17.365  1.00  0.00           C  
ATOM   1192  N   ASN A 463      34.450  21.167 -20.894  1.00  0.00           N  
ATOM   1193  CA  ASN A 463      33.098  21.693 -20.765  1.00  0.00           C  
ATOM   1194  C   ASN A 463      32.037  20.623 -20.795  1.00  0.00           C  
ATOM   1195  O   ASN A 463      30.873  20.895 -20.511  1.00  0.00           O  
ATOM   1196  CB  ASN A 463      32.795  22.681 -21.881  1.00  0.00           C  
ATOM   1197  CG  ASN A 463      33.538  23.975 -21.724  1.00  0.00           C  
ATOM   1198  OD1 ASN A 463      34.463  24.266 -22.482  1.00  0.00           O  
ATOM   1199  ND2 ASN A 463      33.141  24.768 -20.729  1.00  0.00           N  
ATOM   1200  N   LYS A 471      32.436  19.409 -21.152  1.00  0.00           N  
ATOM   1201  CA  LYS A 471      31.496  18.299 -21.251  1.00  0.00           C  
ATOM   1202  C   LYS A 471      31.993  17.037 -20.561  1.00  0.00           C  
ATOM   1203  O   LYS A 471      31.390  15.975 -20.717  1.00  0.00           O  
ATOM   1204  CB  LYS A 471      31.218  17.975 -22.730  1.00  0.00           C  
ATOM   1205  CG  LYS A 471      30.638  19.133 -23.549  1.00  0.00           C  
ATOM   1206  CD  LYS A 471      29.947  18.643 -24.835  1.00  0.00           C  
ATOM   1207  CE  LYS A 471      30.930  18.221 -25.923  1.00  0.00           C  
ATOM   1208  NZ  LYS A 471      31.538  19.399 -26.603  1.00  0.00           N  
ATOM   1209  N   THR A 472      33.074  17.151 -19.793  1.00  0.00           N  
ATOM   1210  CA  THR A 472      33.653  15.987 -19.127  1.00  0.00           C  
ATOM   1211  C   THR A 472      33.768  16.090 -17.609  1.00  0.00           C  
ATOM   1212  O   THR A 472      34.282  17.079 -17.085  1.00  0.00           O  
ATOM   1213  CB  THR A 472      35.064  15.702 -19.680  1.00  0.00           C  
ATOM   1214  OG1 THR A 472      35.010  15.583 -21.106  1.00  0.00           O  
ATOM   1215  CG2 THR A 472      35.613  14.422 -19.103  1.00  0.00           C  
ATOM   1216  N   PHE A 473      33.300  15.063 -16.905  1.00  0.00           N  
ATOM   1217  CA  PHE A 473      33.394  15.030 -15.446  1.00  0.00           C  
ATOM   1218  C   PHE A 473      34.193  13.801 -15.003  1.00  0.00           C  
ATOM   1219  O   PHE A 473      33.739  12.665 -15.134  1.00  0.00           O  
ATOM   1220  CB  PHE A 473      31.995  15.016 -14.812  1.00  0.00           C  
ATOM   1221  CG  PHE A 473      31.998  14.786 -13.321  1.00  0.00           C  
ATOM   1222  CD1 PHE A 473      32.958  15.374 -12.507  1.00  0.00           C  
ATOM   1223  CD2 PHE A 473      31.015  14.005 -12.723  1.00  0.00           C  
ATOM   1224  CE1 PHE A 473      32.940  15.190 -11.114  1.00  0.00           C  
ATOM   1225  CE2 PHE A 473      30.985  13.814 -11.324  1.00  0.00           C  
ATOM   1226  CZ  PHE A 473      31.948  14.408 -10.523  1.00  0.00           C  
ATOM   1227  N   ILE A 474      35.399  14.033 -14.502  1.00  0.00           N  
ATOM   1228  CA  ILE A 474      36.255  12.946 -14.033  1.00  0.00           C  
ATOM   1229  C   ILE A 474      36.144  12.903 -12.520  1.00  0.00           C  
ATOM   1230  O   ILE A 474      36.484  13.871 -11.857  1.00  0.00           O  
ATOM   1231  CB  ILE A 474      37.711  13.201 -14.394  1.00  0.00           C  
ATOM   1232  CG1 ILE A 474      37.846  13.320 -15.909  1.00  0.00           C  
ATOM   1233  CG2 ILE A 474      38.579  12.099 -13.830  1.00  0.00           C  
ATOM   1234  CD1 ILE A 474      39.262  13.575 -16.372  1.00  0.00           C  
ATOM   1235  N   PHE A 475      35.688  11.790 -11.961  1.00  0.00           N  
ATOM   1236  CA  PHE A 475      35.523  11.712 -10.514  1.00  0.00           C  
ATOM   1237  C   PHE A 475      36.148  10.463  -9.933  1.00  0.00           C  
ATOM   1238  O   PHE A 475      36.319   9.467 -10.636  1.00  0.00           O  
ATOM   1239  CB  PHE A 475      34.023  11.738 -10.162  1.00  0.00           C  
ATOM   1240  CG  PHE A 475      33.277  10.499 -10.593  1.00  0.00           C  
ATOM   1241  CD1 PHE A 475      33.183   9.400  -9.757  1.00  0.00           C  
ATOM   1242  CD2 PHE A 475      32.720  10.411 -11.867  1.00  0.00           C  
ATOM   1243  CE1 PHE A 475      32.551   8.238 -10.184  1.00  0.00           C  
ATOM   1244  CE2 PHE A 475      32.086   9.247 -12.298  1.00  0.00           C  
ATOM   1245  CZ  PHE A 475      32.005   8.165 -11.455  1.00  0.00           C  
ATOM   1246  N   SER A 476      36.487  10.523  -8.648  1.00  0.00           N  
ATOM   1247  CA  SER A 476      37.053   9.373  -7.949  1.00  0.00           C  
ATOM   1248  C   SER A 476      35.914   8.852  -7.073  1.00  0.00           C  
ATOM   1249  O   SER A 476      35.159   9.646  -6.518  1.00  0.00           O  
ATOM   1250  CB  SER A 476      38.226   9.806  -7.070  1.00  0.00           C  
ATOM   1251  OG  SER A 476      37.879   9.772  -5.698  1.00  0.00           O  
ATOM   1252  N   ASP A 477      35.767   7.535  -6.948  1.00  0.00           N  
ATOM   1253  CA  ASP A 477      34.678   7.022  -6.124  1.00  0.00           C  
ATOM   1254  C   ASP A 477      34.859   7.480  -4.696  1.00  0.00           C  
ATOM   1255  O   ASP A 477      33.943   8.029  -4.093  1.00  0.00           O  
ATOM   1256  CB  ASP A 477      34.610   5.493  -6.131  1.00  0.00           C  
ATOM   1257  CG  ASP A 477      34.200   4.920  -7.476  1.00  0.00           C  
ATOM   1258  OD1 ASP A 477      33.533   5.621  -8.272  1.00  0.00           O  
ATOM   1259  OD2 ASP A 477      34.536   3.740  -7.725  1.00  0.00           O  
ATOM   1260  N   LEU A 478      36.050   7.257  -4.158  1.00  0.00           N  
ATOM   1261  CA  LEU A 478      36.334   7.627  -2.786  1.00  0.00           C  
ATOM   1262  C   LEU A 478      35.881   9.031  -2.455  1.00  0.00           C  
ATOM   1263  O   LEU A 478      35.419   9.293  -1.345  1.00  0.00           O  
ATOM   1264  CB  LEU A 478      37.829   7.480  -2.502  1.00  0.00           C  
ATOM   1265  CG  LEU A 478      38.282   6.040  -2.236  1.00  0.00           C  
ATOM   1266  CD1 LEU A 478      39.781   5.977  -2.019  1.00  0.00           C  
ATOM   1267  CD2 LEU A 478      37.553   5.516  -1.020  1.00  0.00           C  
ATOM   1268  N   ASP A 479      35.986   9.934  -3.424  1.00  0.00           N  
ATOM   1269  CA  ASP A 479      35.610  11.319  -3.190  1.00  0.00           C  
ATOM   1270  C   ASP A 479      34.169  11.632  -3.495  1.00  0.00           C  
ATOM   1271  O   ASP A 479      33.392  11.920  -2.590  1.00  0.00           O  
ATOM   1272  CB  ASP A 479      36.488  12.257  -4.009  1.00  0.00           C  
ATOM   1273  CG  ASP A 479      36.670  13.604  -3.340  1.00  0.00           C  
ATOM   1274  OD1 ASP A 479      37.402  13.654  -2.321  1.00  0.00           O  
ATOM   1275  OD2 ASP A 479      36.078  14.602  -3.816  1.00  0.00           O  
ATOM   1276  N   TYR A 482      33.815  11.582  -4.774  1.00  0.00           N  
ATOM   1277  CA  TYR A 482      32.463  11.890  -5.223  1.00  0.00           C  
ATOM   1278  C   TYR A 482      31.354  11.205  -4.429  1.00  0.00           C  
ATOM   1279  O   TYR A 482      30.314  11.799  -4.177  1.00  0.00           O  
ATOM   1280  CB  TYR A 482      32.317  11.545  -6.705  1.00  0.00           C  
ATOM   1281  CG  TYR A 482      31.000  11.987  -7.300  1.00  0.00           C  
ATOM   1282  CD1 TYR A 482      30.642  13.336  -7.318  1.00  0.00           C  
ATOM   1283  CD2 TYR A 482      30.096  11.060  -7.814  1.00  0.00           C  
ATOM   1284  CE1 TYR A 482      29.418  13.750  -7.825  1.00  0.00           C  
ATOM   1285  CE2 TYR A 482      28.880  11.461  -8.322  1.00  0.00           C  
ATOM   1286  CZ  TYR A 482      28.544  12.809  -8.323  1.00  0.00           C  
ATOM   1287  OH  TYR A 482      27.324  13.219  -8.810  1.00  0.00           O  
ATOM   1288  N   GLY A 491      30.957  10.771  -1.467  1.00  0.00           N  
ATOM   1289  CA  GLY A 491      30.591  11.562  -0.310  1.00  0.00           C  
ATOM   1290  C   GLY A 491      30.092  12.961  -0.599  1.00  0.00           C  
ATOM   1291  O   GLY A 491      29.791  13.720   0.324  1.00  0.00           O  
ATOM   1292  N   SER A 492      27.658  13.541  -3.257  1.00  0.00           N  
ATOM   1293  CA  SER A 492      26.604  13.364  -4.245  1.00  0.00           C  
ATOM   1294  C   SER A 492      25.307  12.912  -3.590  1.00  0.00           C  
ATOM   1295  O   SER A 492      25.279  11.913  -2.867  1.00  0.00           O  
ATOM   1296  CB  SER A 492      27.022  12.336  -5.288  1.00  0.00           C  
ATOM   1297  OG  SER A 492      25.964  12.120  -6.197  1.00  0.00           O  
ATOM   1298  N   SER A 493      24.227  13.636  -3.849  1.00  0.00           N  
ATOM   1299  CA  SER A 493      22.948  13.277  -3.261  1.00  0.00           C  
ATOM   1300  C   SER A 493      22.260  12.136  -4.018  1.00  0.00           C  
ATOM   1301  O   SER A 493      21.139  11.747  -3.671  1.00  0.00           O  
ATOM   1302  CB  SER A 493      22.025  14.485  -3.245  1.00  0.00           C  
ATOM   1303  OG  SER A 493      21.696  14.849  -4.567  1.00  0.00           O  
ATOM   1304  N   GLY A 494      22.924  11.591  -5.036  1.00  0.00           N  
ATOM   1305  CA  GLY A 494      22.297  10.523  -5.789  1.00  0.00           C  
ATOM   1306  C   GLY A 494      23.101   9.302  -6.201  1.00  0.00           C  
ATOM   1307  O   GLY A 494      22.535   8.354  -6.746  1.00  0.00           O  
ATOM   1308  N   PHE A 495      24.403   9.297  -5.954  1.00  0.00           N  
ATOM   1309  CA  PHE A 495      25.218   8.156  -6.346  1.00  0.00           C  
ATOM   1310  C   PHE A 495      25.049   6.982  -5.365  1.00  0.00           C  
ATOM   1311  O   PHE A 495      24.679   5.872  -5.749  1.00  0.00           O  
ATOM   1312  CB  PHE A 495      26.671   8.598  -6.428  1.00  0.00           C  
ATOM   1313  CG  PHE A 495      27.563   7.622  -7.111  1.00  0.00           C  
ATOM   1314  CD1 PHE A 495      28.132   6.581  -6.416  1.00  0.00           C  
ATOM   1315  CD2 PHE A 495      27.849   7.757  -8.455  1.00  0.00           C  
ATOM   1316  CE1 PHE A 495      28.974   5.693  -7.042  1.00  0.00           C  
ATOM   1317  CE2 PHE A 495      28.699   6.861  -9.092  1.00  0.00           C  
ATOM   1318  CZ  PHE A 495      29.258   5.834  -8.383  1.00  0.00           C  
ATOM   1319  N   TYR A 496      25.304   7.228  -4.091  1.00  0.00           N  
ATOM   1320  CA  TYR A 496      25.160   6.178  -3.103  1.00  0.00           C  
ATOM   1321  C   TYR A 496      23.713   5.701  -3.097  1.00  0.00           C  
ATOM   1322  O   TYR A 496      23.413   4.562  -2.740  1.00  0.00           O  
ATOM   1323  CB  TYR A 496      25.534   6.700  -1.711  1.00  0.00           C  
ATOM   1324  CG  TYR A 496      25.269   5.692  -0.636  1.00  0.00           C  
ATOM   1325  CD1 TYR A 496      25.915   4.463  -0.647  1.00  0.00           C  
ATOM   1326  CD2 TYR A 496      24.318   5.929   0.350  1.00  0.00           C  
ATOM   1327  CE1 TYR A 496      25.621   3.490   0.286  1.00  0.00           C  
ATOM   1328  CE2 TYR A 496      24.010   4.954   1.298  1.00  0.00           C  
ATOM   1329  CZ  TYR A 496      24.667   3.732   1.251  1.00  0.00           C  
ATOM   1330  OH  TYR A 496      24.337   2.726   2.131  1.00  0.00           O  
ATOM   1331  N   LYS A 498      22.809   6.578  -3.500  1.00  0.00           N  
ATOM   1332  CA  LYS A 498      21.405   6.218  -3.501  1.00  0.00           C  
ATOM   1333  C   LYS A 498      21.139   5.156  -4.554  1.00  0.00           C  
ATOM   1334  O   LYS A 498      20.296   4.280  -4.372  1.00  0.00           O  
ATOM   1335  CB  LYS A 498      20.552   7.461  -3.743  1.00  0.00           C  
ATOM   1336  CG  LYS A 498      19.318   7.509  -2.873  1.00  0.00           C  
ATOM   1337  CD  LYS A 498      18.818   8.937  -2.662  1.00  0.00           C  
ATOM   1338  CE  LYS A 498      19.765   9.759  -1.793  1.00  0.00           C  
ATOM   1339  NZ  LYS A 498      19.160  11.079  -1.441  1.00  0.00           N  
ATOM   1340  N   ASN A 499      21.870   5.222  -5.658  1.00  0.00           N  
ATOM   1341  CA  ASN A 499      21.681   4.247  -6.713  1.00  0.00           C  
ATOM   1342  C   ASN A 499      22.480   3.007  -6.408  1.00  0.00           C  
ATOM   1343  O   ASN A 499      22.174   1.928  -6.915  1.00  0.00           O  
ATOM   1344  CB  ASN A 499      22.096   4.822  -8.064  1.00  0.00           C  
ATOM   1345  CG  ASN A 499      20.965   5.547  -8.752  1.00  0.00           C  
ATOM   1346  OD1 ASN A 499      21.178   6.248  -9.743  1.00  0.00           O  
ATOM   1347  ND2 ASN A 499      19.747   5.373  -8.241  1.00  0.00           N  
ATOM   1348  N   VAL A 500      23.516   3.144  -5.592  1.00  0.00           N  
ATOM   1349  CA  VAL A 500      24.291   1.967  -5.263  1.00  0.00           C  
ATOM   1350  C   VAL A 500      23.390   1.118  -4.391  1.00  0.00           C  
ATOM   1351  O   VAL A 500      23.299  -0.098  -4.585  1.00  0.00           O  
ATOM   1352  CB  VAL A 500      25.581   2.290  -4.488  1.00  0.00           C  
ATOM   1353  CG1 VAL A 500      26.262   1.004  -4.071  1.00  0.00           C  
ATOM   1354  CG2 VAL A 500      26.516   3.092  -5.352  1.00  0.00           C  
ATOM   1355  N   VAL A 501      22.697   1.761  -3.452  1.00  0.00           N  
ATOM   1356  CA  VAL A 501      21.813   1.019  -2.563  1.00  0.00           C  
ATOM   1357  C   VAL A 501      20.723   0.301  -3.328  1.00  0.00           C  
ATOM   1358  O   VAL A 501      20.387  -0.826  -2.993  1.00  0.00           O  
ATOM   1359  CB  VAL A 501      21.150   1.911  -1.515  1.00  0.00           C  
ATOM   1360  CG1 VAL A 501      20.151   1.101  -0.735  1.00  0.00           C  
ATOM   1361  CG2 VAL A 501      22.189   2.473  -0.574  1.00  0.00           C  
ATOM   1362  N   LYS A 502      20.170   0.950  -4.351  1.00  0.00           N  
ATOM   1363  CA  LYS A 502      19.120   0.333  -5.165  1.00  0.00           C  
ATOM   1364  C   LYS A 502      19.656  -0.908  -5.850  1.00  0.00           C  
ATOM   1365  O   LYS A 502      19.058  -1.976  -5.798  1.00  0.00           O  
ATOM   1366  CB  LYS A 502      18.628   1.275  -6.268  1.00  0.00           C  
ATOM   1367  CG  LYS A 502      17.745   2.410  -5.823  1.00  0.00           C  
ATOM   1368  CD  LYS A 502      17.141   3.075  -7.043  1.00  0.00           C  
ATOM   1369  CE  LYS A 502      16.222   4.211  -6.651  1.00  0.00           C  
ATOM   1370  NZ  LYS A 502      15.280   4.506  -7.764  1.00  0.00           N  
ATOM   1371  N   ILE A 503      20.784  -0.742  -6.520  1.00  0.00           N  
ATOM   1372  CA  ILE A 503      21.400  -1.835  -7.244  1.00  0.00           C  
ATOM   1373  C   ILE A 503      21.745  -2.987  -6.315  1.00  0.00           C  
ATOM   1374  O   ILE A 503      21.456  -4.147  -6.624  1.00  0.00           O  
ATOM   1375  CB  ILE A 503      22.672  -1.351  -7.975  1.00  0.00           C  
ATOM   1376  CG1 ILE A 503      22.275  -0.345  -9.062  1.00  0.00           C  
ATOM   1377  CG2 ILE A 503      23.452  -2.543  -8.519  1.00  0.00           C  
ATOM   1378  CD1 ILE A 503      23.422   0.386  -9.670  1.00  0.00           C  
ATOM   1379  N   GLN A 504      22.350  -2.672  -5.172  1.00  0.00           N  
ATOM   1380  CA  GLN A 504      22.729  -3.718  -4.234  1.00  0.00           C  
ATOM   1381  C   GLN A 504      21.531  -4.555  -3.848  1.00  0.00           C  
ATOM   1382  O   GLN A 504      21.613  -5.769  -3.822  1.00  0.00           O  
ATOM   1383  CB  GLN A 504      23.372  -3.125  -2.987  1.00  0.00           C  
ATOM   1384  CG  GLN A 504      24.761  -2.596  -3.219  1.00  0.00           C  
ATOM   1385  CD  GLN A 504      25.429  -2.173  -1.933  1.00  0.00           C  
ATOM   1386  OE1 GLN A 504      24.918  -1.325  -1.197  1.00  0.00           O  
ATOM   1387  NE2 GLN A 504      26.581  -2.762  -1.650  1.00  0.00           N  
ATOM   1388  N   LYS A 505      20.414  -3.912  -3.553  1.00  0.00           N  
ATOM   1389  CA  LYS A 505      19.217  -4.649  -3.184  1.00  0.00           C  
ATOM   1390  C   LYS A 505      18.779  -5.615  -4.280  1.00  0.00           C  
ATOM   1391  O   LYS A 505      18.112  -6.616  -4.006  1.00  0.00           O  
ATOM   1392  CB  LYS A 505      18.065  -3.694  -2.887  1.00  0.00           C  
ATOM   1393  CG  LYS A 505      16.840  -4.403  -2.392  1.00  0.00           C  
ATOM   1394  CD  LYS A 505      15.802  -3.432  -1.900  1.00  0.00           C  
ATOM   1395  CE  LYS A 505      14.546  -4.164  -1.422  1.00  0.00           C  
ATOM   1396  NZ  LYS A 505      13.416  -3.212  -1.159  1.00  0.00           N  
ATOM   1397  N   HIS A 506      19.170  -5.339  -5.520  1.00  0.00           N  
ATOM   1398  CA  HIS A 506      18.750  -6.186  -6.626  1.00  0.00           C  
ATOM   1399  C   HIS A 506      19.771  -7.128  -7.227  1.00  0.00           C  
ATOM   1400  O   HIS A 506      19.572  -7.617  -8.330  1.00  0.00           O  
ATOM   1401  CB  HIS A 506      18.123  -5.318  -7.720  1.00  0.00           C  
ATOM   1402  CG  HIS A 506      16.868  -4.635  -7.278  1.00  0.00           C  
ATOM   1403  ND1 HIS A 506      16.863  -3.634  -6.331  1.00  0.00           N  
ATOM   1404  CD2 HIS A 506      15.570  -4.884  -7.567  1.00  0.00           C  
ATOM   1405  CE1 HIS A 506      15.617  -3.301  -6.051  1.00  0.00           C  
ATOM   1406  NE2 HIS A 506      14.812  -4.046  -6.786  1.00  0.00           N  
ATOM   1407  N   VAL A 845      20.858  -7.383  -6.511  1.00  0.00           N  
ATOM   1408  CA  VAL A 845      21.874  -8.318  -6.970  1.00  0.00           C  
ATOM   1409  C   VAL A 845      22.201  -9.179  -5.761  1.00  0.00           C  
ATOM   1410  O   VAL A 845      22.424  -8.656  -4.674  1.00  0.00           O  
ATOM   1411  CB  VAL A 845      23.134  -7.605  -7.435  1.00  0.00           C  
ATOM   1412  CG1 VAL A 845      24.122  -8.615  -7.955  1.00  0.00           C  
ATOM   1413  CG2 VAL A 845      22.799  -6.602  -8.506  1.00  0.00           C  
ATOM   1414  N   THR A 846      22.213 -10.497  -5.934  1.00  0.00           N  
ATOM   1415  CA  THR A 846      22.484 -11.403  -4.811  1.00  0.00           C  
ATOM   1416  C   THR A 846      23.943 -11.813  -4.774  1.00  0.00           C  
ATOM   1417  O   THR A 846      24.673 -11.609  -5.743  1.00  0.00           O  
ATOM   1418  CB  THR A 846      21.661 -12.704  -4.903  1.00  0.00           C  
ATOM   1419  OG1 THR A 846      22.095 -13.458  -6.050  1.00  0.00           O  
ATOM   1420  CG2 THR A 846      20.180 -12.398  -5.009  1.00  0.00           C  
ATOM   1421  N   PHE A1087      24.374 -12.394  -3.661  1.00  0.00           N  
ATOM   1422  CA  PHE A1087      25.754 -12.820  -3.596  1.00  0.00           C  
ATOM   1423  C   PHE A1087      25.954 -13.925  -4.625  1.00  0.00           C  
ATOM   1424  O   PHE A1087      27.006 -14.005  -5.262  1.00  0.00           O  
ATOM   1425  CB  PHE A1087      26.120 -13.338  -2.207  1.00  0.00           C  
ATOM   1426  CG  PHE A1087      27.513 -13.881  -2.128  1.00  0.00           C  
ATOM   1427  CD1 PHE A1087      28.601 -13.063  -2.373  1.00  0.00           C  
ATOM   1428  CD2 PHE A1087      27.734 -15.227  -1.888  1.00  0.00           C  
ATOM   1429  CE1 PHE A1087      29.891 -13.576  -2.390  1.00  0.00           C  
ATOM   1430  CE2 PHE A1087      29.029 -15.752  -1.903  1.00  0.00           C  
ATOM   1431  CZ  PHE A1087      30.107 -14.920  -2.158  1.00  0.00           C  
ATOM   1432  N   ASN A1088      24.941 -14.774  -4.791  1.00  0.00           N  
ATOM   1433  CA  ASN A1088      25.031 -15.866  -5.758  1.00  0.00           C  
ATOM   1434  C   ASN A1088      25.176 -15.304  -7.150  1.00  0.00           C  
ATOM   1435  O   ASN A1088      25.951 -15.817  -7.962  1.00  0.00           O  
ATOM   1436  CB  ASN A1088      23.793 -16.757  -5.702  1.00  0.00           C  
ATOM   1437  CG  ASN A1088      23.981 -17.947  -4.788  1.00  0.00           C  
ATOM   1438  OD1 ASN A1088      23.050 -18.374  -4.109  1.00  0.00           O  
ATOM   1439  ND2 ASN A1088      25.190 -18.498  -4.772  1.00  0.00           N  
ATOM   1440  N   GLN A1094      24.426 -14.240  -7.415  1.00  0.00           N  
ATOM   1441  CA  GLN A1094      24.460 -13.596  -8.715  1.00  0.00           C  
ATOM   1442  C   GLN A1094      25.893 -13.223  -9.079  1.00  0.00           C  
ATOM   1443  O   GLN A1094      26.407 -13.639 -10.113  1.00  0.00           O  
ATOM   1444  CB  GLN A1094      23.567 -12.350  -8.698  1.00  0.00           C  
ATOM   1445  CG  GLN A1094      22.453 -12.335  -9.747  1.00  0.00           C  
ATOM   1446  CD  GLN A1094      21.604 -11.052  -9.700  1.00  0.00           C  
ATOM   1447  OE1 GLN A1094      20.959 -10.751  -8.683  1.00  0.00           O  
ATOM   1448  NE2 GLN A1094      21.602 -10.294 -10.806  1.00  0.00           N  
ATOM   1449  N   VAL A1164      26.550 -12.463  -8.213  1.00  0.00           N  
ATOM   1450  CA  VAL A1164      27.907 -12.037  -8.500  1.00  0.00           C  
ATOM   1451  C   VAL A1164      28.920 -13.152  -8.326  1.00  0.00           C  
ATOM   1452  O   VAL A1164      30.002 -13.104  -8.914  1.00  0.00           O  
ATOM   1453  CB  VAL A1164      28.330 -10.810  -7.634  1.00  0.00           C  
ATOM   1454  CG1 VAL A1164      27.440  -9.629  -7.953  1.00  0.00           C  
ATOM   1455  CG2 VAL A1164      28.257 -11.142  -6.157  1.00  0.00           C  
ATOM   1456  N   LYS A1165      28.582 -14.152  -7.517  1.00  0.00           N  
ATOM   1457  CA  LYS A1165      29.489 -15.278  -7.301  1.00  0.00           C  
ATOM   1458  C   LYS A1165      29.674 -15.912  -8.678  1.00  0.00           C  
ATOM   1459  O   LYS A1165      30.790 -16.236  -9.090  1.00  0.00           O  
ATOM   1460  CB  LYS A1165      28.862 -16.276  -6.315  1.00  0.00           C  
ATOM   1461  CG  LYS A1165      29.859 -17.173  -5.580  1.00  0.00           C  
ATOM   1462  CD  LYS A1165      29.228 -17.827  -4.322  1.00  0.00           C  
ATOM   1463  CE  LYS A1165      28.385 -19.090  -4.627  1.00  0.00           C  
ATOM   1464  NZ  LYS A1165      29.190 -20.288  -5.055  1.00  0.00           N  
ATOM   1465  N   GLY A1166      28.562 -16.048  -9.395  1.00  0.00           N  
ATOM   1466  CA  GLY A1166      28.590 -16.613 -10.726  1.00  0.00           C  
ATOM   1467  C   GLY A1166      29.288 -15.697 -11.711  1.00  0.00           C  
ATOM   1468  O   GLY A1166      30.298 -16.077 -12.302  1.00  0.00           O  
ATOM   1469  N   ILE A1168      28.767 -14.484 -11.874  1.00  0.00           N  
ATOM   1470  CA  ILE A1168      29.331 -13.507 -12.805  1.00  0.00           C  
ATOM   1471  C   ILE A1168      30.829 -13.246 -12.714  1.00  0.00           C  
ATOM   1472  O   ILE A1168      31.535 -13.260 -13.720  1.00  0.00           O  
ATOM   1473  CB  ILE A1168      28.621 -12.146 -12.659  1.00  0.00           C  
ATOM   1474  CG1 ILE A1168      27.156 -12.294 -13.061  1.00  0.00           C  
ATOM   1475  CG2 ILE A1168      29.321 -11.089 -13.509  1.00  0.00           C  
ATOM   1476  CD1 ILE A1168      26.321 -11.079 -12.794  1.00  0.00           C  
ATOM   1477  N   PHE A1169      31.319 -12.998 -11.510  1.00  0.00           N  
ATOM   1478  CA  PHE A1169      32.727 -12.682 -11.334  1.00  0.00           C  
ATOM   1479  C   PHE A1169      33.578 -13.803 -10.752  1.00  0.00           C  
ATOM   1480  O   PHE A1169      34.769 -13.876 -11.031  1.00  0.00           O  
ATOM   1481  CB  PHE A1169      32.847 -11.437 -10.461  1.00  0.00           C  
ATOM   1482  CG  PHE A1169      32.058 -10.274 -10.970  1.00  0.00           C  
ATOM   1483  CD1 PHE A1169      32.553  -9.472 -11.989  1.00  0.00           C  
ATOM   1484  CD2 PHE A1169      30.803  -9.990 -10.450  1.00  0.00           C  
ATOM   1485  CE1 PHE A1169      31.811  -8.402 -12.482  1.00  0.00           C  
ATOM   1486  CE2 PHE A1169      30.053  -8.926 -10.935  1.00  0.00           C  
ATOM   1487  CZ  PHE A1169      30.558  -8.129 -11.954  1.00  0.00           C  
ATOM   1488  N   GLY A1170      32.987 -14.676  -9.945  1.00  0.00           N  
ATOM   1489  CA  GLY A1170      33.771 -15.745  -9.363  1.00  0.00           C  
ATOM   1490  C   GLY A1170      34.180 -15.483  -7.924  1.00  0.00           C  
ATOM   1491  O   GLY A1170      35.068 -16.162  -7.406  1.00  0.00           O  
ATOM   1492  N   PHE A1171      33.547 -14.505  -7.273  1.00  0.00           N  
ATOM   1493  CA  PHE A1171      33.859 -14.205  -5.877  1.00  0.00           C  
ATOM   1494  C   PHE A1171      33.483 -15.420  -5.024  1.00  0.00           C  
ATOM   1495  O   PHE A1171      32.550 -16.152  -5.358  1.00  0.00           O  
ATOM   1496  CB  PHE A1171      33.073 -12.984  -5.377  1.00  0.00           C  
ATOM   1497  CG  PHE A1171      33.286 -11.732  -6.189  1.00  0.00           C  
ATOM   1498  CD1 PHE A1171      34.539 -11.436  -6.742  1.00  0.00           C  
ATOM   1499  CD2 PHE A1171      32.230 -10.832  -6.389  1.00  0.00           C  
ATOM   1500  CE1 PHE A1171      34.742 -10.265  -7.485  1.00  0.00           C  
ATOM   1501  CE2 PHE A1171      32.421  -9.662  -7.130  1.00  0.00           C  
ATOM   1502  CZ  PHE A1171      33.683  -9.379  -7.679  1.00  0.00           C  
ATOM   1503  N   THR A1177      34.201 -15.623  -3.924  1.00  0.00           N  
ATOM   1504  CA  THR A1177      33.944 -16.748  -3.023  1.00  0.00           C  
ATOM   1505  C   THR A1177      33.551 -16.242  -1.631  1.00  0.00           C  
ATOM   1506  O   THR A1177      33.671 -15.053  -1.349  1.00  0.00           O  
ATOM   1507  CB  THR A1177      35.198 -17.630  -2.873  1.00  0.00           C  
ATOM   1508  OG1 THR A1177      36.137 -16.975  -2.012  1.00  0.00           O  
ATOM   1509  CG2 THR A1177      35.856 -17.857  -4.216  1.00  0.00           C  
ATOM   1510  N   ASP A1178      33.093 -17.142  -0.763  1.00  0.00           N  
ATOM   1511  CA  ASP A1178      32.701 -16.768   0.597  1.00  0.00           C  
ATOM   1512  C   ASP A1178      33.839 -16.094   1.336  1.00  0.00           C  
ATOM   1513  O   ASP A1178      33.605 -15.367   2.295  1.00  0.00           O  
ATOM   1514  CB  ASP A1178      32.310 -17.990   1.417  1.00  0.00           C  
ATOM   1515  CG  ASP A1178      31.106 -18.703   0.869  1.00  0.00           C  
ATOM   1516  OD1 ASP A1178      30.654 -19.664   1.537  1.00  0.00           O  
ATOM   1517  OD2 ASP A1178      30.613 -18.311  -0.217  1.00  0.00           O  
ATOM   1518  N   SER A1179      35.068 -16.359   0.899  1.00  0.00           N  
ATOM   1519  CA  SER A1179      36.256 -15.803   1.531  1.00  0.00           C  
ATOM   1520  C   SER A1179      36.560 -14.364   1.171  1.00  0.00           C  
ATOM   1521  O   SER A1179      37.270 -13.681   1.904  1.00  0.00           O  
ATOM   1522  CB  SER A1179      37.472 -16.655   1.187  1.00  0.00           C  
ATOM   1523  OG  SER A1179      37.405 -17.902   1.846  1.00  0.00           O  
ATOM   1524  N   ASP A1192      36.055 -13.913   0.029  1.00  0.00           N  
ATOM   1525  CA  ASP A1192      36.285 -12.547  -0.400  1.00  0.00           C  
ATOM   1526  C   ASP A1192      35.644 -11.608   0.613  1.00  0.00           C  
ATOM   1527  O   ASP A1192      34.709 -11.994   1.330  1.00  0.00           O  
ATOM   1528  CB  ASP A1192      35.687 -12.316  -1.788  1.00  0.00           C  
ATOM   1529  CG  ASP A1192      36.487 -13.001  -2.899  1.00  0.00           C  
ATOM   1530  OD1 ASP A1192      37.739 -12.928  -2.883  1.00  0.00           O  
ATOM   1531  OD2 ASP A1192      35.863 -13.597  -3.804  1.00  0.00           O  
ATOM   1532  N   CYS A1193      36.146 -10.377   0.684  1.00  0.00           N  
ATOM   1533  CA  CYS A1193      35.606  -9.408   1.631  1.00  0.00           C  
ATOM   1534  C   CYS A1193      34.312  -8.793   1.135  1.00  0.00           C  
ATOM   1535  O   CYS A1193      34.124  -8.636  -0.066  1.00  0.00           O  
ATOM   1536  CB  CYS A1193      36.636  -8.311   1.905  1.00  0.00           C  
ATOM   1537  SG  CYS A1193      37.300  -7.484   0.443  1.00  0.00           S  
ATOM   1538  N   ILE A1194      33.421  -8.442   2.059  1.00  0.00           N  
ATOM   1539  CA  ILE A1194      32.146  -7.849   1.676  1.00  0.00           C  
ATOM   1540  C   ILE A1194      32.327  -6.651   0.753  1.00  0.00           C  
ATOM   1541  O   ILE A1194      31.467  -6.368  -0.072  1.00  0.00           O  
ATOM   1542  CB  ILE A1194      31.309  -7.421   2.899  1.00  0.00           C  
ATOM   1543  CG1 ILE A1194      32.075  -6.424   3.755  1.00  0.00           C  
ATOM   1544  CG2 ILE A1194      30.957  -8.624   3.723  1.00  0.00           C  
ATOM   1545  CD1 ILE A1194      31.294  -5.976   4.967  1.00  0.00           C  
ATOM   1546  N   GLY A1195      33.451  -5.958   0.878  1.00  0.00           N  
ATOM   1547  CA  GLY A1195      33.708  -4.814   0.019  1.00  0.00           C  
ATOM   1548  C   GLY A1195      33.873  -5.178  -1.452  1.00  0.00           C  
ATOM   1549  O   GLY A1195      33.392  -4.454  -2.321  1.00  0.00           O  
ATOM   1550  N   LYS A1196      34.557  -6.287  -1.742  1.00  0.00           N  
ATOM   1551  CA  LYS A1196      34.745  -6.724  -3.122  1.00  0.00           C  
ATOM   1552  C   LYS A1196      33.447  -7.304  -3.613  1.00  0.00           C  
ATOM   1553  O   LYS A1196      33.063  -7.105  -4.759  1.00  0.00           O  
ATOM   1554  CB  LYS A1196      35.832  -7.798  -3.239  1.00  0.00           C  
ATOM   1555  CG  LYS A1196      37.221  -7.265  -3.014  1.00  0.00           C  
ATOM   1556  CD  LYS A1196      38.299  -8.102  -3.693  1.00  0.00           C  
ATOM   1557  CE  LYS A1196      38.784  -9.251  -2.840  1.00  0.00           C  
ATOM   1558  NZ  LYS A1196      39.924  -9.906  -3.525  1.00  0.00           N  
ATOM   1559  N   ILE A1198      32.764  -8.014  -2.728  1.00  0.00           N  
ATOM   1560  CA  ILE A1198      31.509  -8.646  -3.076  1.00  0.00           C  
ATOM   1561  C   ILE A1198      30.447  -7.674  -3.545  1.00  0.00           C  
ATOM   1562  O   ILE A1198      29.653  -8.003  -4.415  1.00  0.00           O  
ATOM   1563  CB  ILE A1198      30.961  -9.451  -1.895  1.00  0.00           C  
ATOM   1564  CG1 ILE A1198      31.748 -10.747  -1.750  1.00  0.00           C  
ATOM   1565  CG2 ILE A1198      29.506  -9.773  -2.103  1.00  0.00           C  
ATOM   1566  CD1 ILE A1198      31.400 -11.491  -0.508  1.00  0.00           C  
ATOM   1567  N   SER A1199      30.420  -6.471  -2.992  1.00  0.00           N  
ATOM   1568  CA  SER A1199      29.394  -5.529  -3.417  1.00  0.00           C  
ATOM   1569  C   SER A1199      29.898  -4.403  -4.293  1.00  0.00           C  
ATOM   1570  O   SER A1199      29.130  -3.508  -4.645  1.00  0.00           O  
ATOM   1571  CB  SER A1199      28.651  -4.955  -2.200  1.00  0.00           C  
ATOM   1572  OG  SER A1199      29.544  -4.390  -1.262  1.00  0.00           O  
ATOM   1573  N   PHE A1200      31.175  -4.454  -4.662  1.00  0.00           N  
ATOM   1574  CA  PHE A1200      31.749  -3.409  -5.504  1.00  0.00           C  
ATOM   1575  C   PHE A1200      31.081  -3.256  -6.875  1.00  0.00           C  
ATOM   1576  O   PHE A1200      30.983  -2.142  -7.399  1.00  0.00           O  
ATOM   1577  CB  PHE A1200      33.249  -3.629  -5.725  1.00  0.00           C  
ATOM   1578  CG  PHE A1200      33.822  -2.755  -6.810  1.00  0.00           C  
ATOM   1579  CD1 PHE A1200      33.948  -1.381  -6.619  1.00  0.00           C  
ATOM   1580  CD2 PHE A1200      34.154  -3.296  -8.053  1.00  0.00           C  
ATOM   1581  CE1 PHE A1200      34.390  -0.556  -7.645  1.00  0.00           C  
ATOM   1582  CE2 PHE A1200      34.596  -2.489  -9.085  1.00  0.00           C  
ATOM   1583  CZ  PHE A1200      34.715  -1.110  -8.885  1.00  0.00           C  
ATOM   1584  N   PRO A1201      30.644  -4.371  -7.489  1.00  0.00           N  
ATOM   1585  CA  PRO A1201      29.999  -4.263  -8.801  1.00  0.00           C  
ATOM   1586  C   PRO A1201      28.913  -3.203  -8.850  1.00  0.00           C  
ATOM   1587  O   PRO A1201      28.762  -2.504  -9.851  1.00  0.00           O  
ATOM   1588  CB  PRO A1201      29.470  -5.670  -9.035  1.00  0.00           C  
ATOM   1589  CG  PRO A1201      30.576  -6.491  -8.471  1.00  0.00           C  
ATOM   1590  CD  PRO A1201      30.874  -5.785  -7.142  1.00  0.00           C  
ATOM   1591  N   ALA A1202      28.167  -3.070  -7.760  1.00  0.00           N  
ATOM   1592  CA  ALA A1202      27.100  -2.080  -7.701  1.00  0.00           C  
ATOM   1593  C   ALA A1202      27.658  -0.693  -8.015  1.00  0.00           C  
ATOM   1594  O   ALA A1202      27.027   0.114  -8.689  1.00  0.00           O  
ATOM   1595  CB  ALA A1202      26.455  -2.090  -6.322  1.00  0.00           C  
ATOM   1596  N   ILE A1203      28.860  -0.428  -7.532  1.00  0.00           N  
ATOM   1597  CA  ILE A1203      29.491   0.855  -7.753  1.00  0.00           C  
ATOM   1598  C   ILE A1203      29.917   1.080  -9.196  1.00  0.00           C  
ATOM   1599  O   ILE A1203      29.803   2.195  -9.688  1.00  0.00           O  
ATOM   1600  CB  ILE A1203      30.698   1.026  -6.798  1.00  0.00           C  
ATOM   1601  CG1 ILE A1203      30.175   1.052  -5.358  1.00  0.00           C  
ATOM   1602  CG2 ILE A1203      31.510   2.285  -7.164  1.00  0.00           C  
ATOM   1603  CD1 ILE A1203      31.223   1.177  -4.328  1.00  0.00           C  
ATOM   1604  N   GLN A1204      30.407   0.051  -9.888  1.00  0.00           N  
ATOM   1605  CA  GLN A1204      30.808   0.262 -11.277  1.00  0.00           C  
ATOM   1606  C   GLN A1204      29.578   0.378 -12.155  1.00  0.00           C  
ATOM   1607  O   GLN A1204      29.662   0.787 -13.314  1.00  0.00           O  
ATOM   1608  CB  GLN A1204      31.695  -0.863 -11.809  1.00  0.00           C  
ATOM   1609  CG  GLN A1204      32.160  -0.573 -13.228  1.00  0.00           C  
ATOM   1610  CD  GLN A1204      33.423  -1.308 -13.622  1.00  0.00           C  
ATOM   1611  OE1 GLN A1204      34.374  -1.384 -12.846  1.00  0.00           O  
ATOM   1612  NE2 GLN A1204      33.455  -1.825 -14.848  1.00  0.00           N  
ATOM   1613  N   ALA A1205      28.432   0.023 -11.595  1.00  0.00           N  
ATOM   1614  CA  ALA A1205      27.193   0.101 -12.339  1.00  0.00           C  
ATOM   1615  C   ALA A1205      26.484   1.450 -12.159  1.00  0.00           C  
ATOM   1616  O   ALA A1205      25.914   1.985 -13.105  1.00  0.00           O  
ATOM   1617  CB  ALA A1205      26.283  -1.012 -11.909  1.00  0.00           C  
ATOM   1618  N   ALA A1206      26.534   2.001 -10.952  1.00  0.00           N  
ATOM   1619  CA  ALA A1206      25.865   3.260 -10.655  1.00  0.00           C  
ATOM   1620  C   ALA A1206      25.993   4.377 -11.689  1.00  0.00           C  
ATOM   1621  O   ALA A1206      25.028   5.094 -11.928  1.00  0.00           O  
ATOM   1622  CB  ALA A1206      26.304   3.768  -9.307  1.00  0.00           C  
ATOM   1623  N   PRO A1207      27.180   4.552 -12.311  1.00  0.00           N  
ATOM   1624  CA  PRO A1207      27.331   5.626 -13.310  1.00  0.00           C  
ATOM   1625  C   PRO A1207      26.471   5.458 -14.566  1.00  0.00           C  
ATOM   1626  O   PRO A1207      26.339   6.390 -15.356  1.00  0.00           O  
ATOM   1627  CB  PRO A1207      28.824   5.601 -13.632  1.00  0.00           C  
ATOM   1628  CG  PRO A1207      29.444   5.060 -12.382  1.00  0.00           C  
ATOM   1629  CD  PRO A1207      28.488   3.947 -12.000  1.00  0.00           C  
ATOM   1630  N   SER A1208      25.891   4.272 -14.745  1.00  0.00           N  
ATOM   1631  CA  SER A1208      25.042   3.987 -15.900  1.00  0.00           C  
ATOM   1632  C   SER A1208      23.727   4.723 -15.746  1.00  0.00           C  
ATOM   1633  O   SER A1208      22.963   4.858 -16.694  1.00  0.00           O  
ATOM   1634  CB  SER A1208      24.730   2.492 -15.999  1.00  0.00           C  
ATOM   1635  OG  SER A1208      25.897   1.706 -16.082  1.00  0.00           O  
ATOM   1636  N   PHE A1209      23.453   5.199 -14.546  1.00  0.00           N  
ATOM   1637  CA  PHE A1209      22.208   5.884 -14.314  1.00  0.00           C  
ATOM   1638  C   PHE A1209      22.400   7.370 -14.063  1.00  0.00           C  
ATOM   1639  O   PHE A1209      22.989   7.784 -13.070  1.00  0.00           O  
ATOM   1640  CB  PHE A1209      21.491   5.209 -13.152  1.00  0.00           C  
ATOM   1641  CG  PHE A1209      21.418   3.716 -13.289  1.00  0.00           C  
ATOM   1642  CD1 PHE A1209      20.965   3.139 -14.461  1.00  0.00           C  
ATOM   1643  CD2 PHE A1209      21.835   2.885 -12.256  1.00  0.00           C  
ATOM   1644  CE1 PHE A1209      20.931   1.759 -14.605  1.00  0.00           C  
ATOM   1645  CE2 PHE A1209      21.803   1.496 -12.394  1.00  0.00           C  
ATOM   1646  CZ  PHE A1209      21.351   0.937 -13.571  1.00  0.00           C  
ATOM   1647  N   SER A1210      21.875   8.167 -14.982  1.00  0.00           N  
ATOM   1648  CA  SER A1210      21.970   9.621 -14.926  1.00  0.00           C  
ATOM   1649  C   SER A1210      21.714  10.312 -13.583  1.00  0.00           C  
ATOM   1650  O   SER A1210      22.469  11.211 -13.219  1.00  0.00           O  
ATOM   1651  CB  SER A1210      21.062  10.246 -16.004  1.00  0.00           C  
ATOM   1652  OG  SER A1210      19.713   9.825 -15.873  1.00  0.00           O  
ATOM   1653  N   ASN A1211      20.683   9.920 -12.840  1.00  0.00           N  
ATOM   1654  CA  ASN A1211      20.427  10.608 -11.581  1.00  0.00           C  
ATOM   1655  C   ASN A1211      21.458  10.327 -10.495  1.00  0.00           C  
ATOM   1656  O   ASN A1211      21.295  10.739  -9.349  1.00  0.00           O  
ATOM   1657  CB  ASN A1211      18.995  10.363 -11.075  1.00  0.00           C  
ATOM   1658  CG  ASN A1211      18.709   8.915 -10.782  1.00  0.00           C  
ATOM   1659  OD1 ASN A1211      18.949   8.031 -11.613  1.00  0.00           O  
ATOM   1660  ND2 ASN A1211      18.173   8.660  -9.604  1.00  0.00           N  
ATOM   1661  N   SER A1280      22.532   9.639 -10.864  1.00  0.00           N  
ATOM   1662  CA  SER A1280      23.630   9.392  -9.933  1.00  0.00           C  
ATOM   1663  C   SER A1280      24.436  10.688  -9.903  1.00  0.00           C  
ATOM   1664  O   SER A1280      25.161  10.968  -8.959  1.00  0.00           O  
ATOM   1665  CB  SER A1280      24.546   8.276 -10.438  1.00  0.00           C  
ATOM   1666  OG  SER A1280      23.957   7.011 -10.267  1.00  0.00           O  
ATOM   1667  N   PHE A1281      24.304  11.470 -10.963  1.00  0.00           N  
ATOM   1668  CA  PHE A1281      25.026  12.719 -11.104  1.00  0.00           C  
ATOM   1669  C   PHE A1281      24.061  13.899 -11.071  1.00  0.00           C  
ATOM   1670  O   PHE A1281      23.844  14.557 -12.093  1.00  0.00           O  
ATOM   1671  CB  PHE A1281      25.774  12.690 -12.428  1.00  0.00           C  
ATOM   1672  CG  PHE A1281      26.791  11.597 -12.519  1.00  0.00           C  
ATOM   1673  CD1 PHE A1281      28.005  11.701 -11.851  1.00  0.00           C  
ATOM   1674  CD2 PHE A1281      26.538  10.454 -13.270  1.00  0.00           C  
ATOM   1675  CE1 PHE A1281      28.968  10.677 -11.930  1.00  0.00           C  
ATOM   1676  CE2 PHE A1281      27.493   9.422 -13.357  1.00  0.00           C  
ATOM   1677  CZ  PHE A1281      28.714   9.539 -12.683  1.00  0.00           C  
ATOM   1678  N   PRO A1282      23.490  14.204  -9.891  1.00  0.00           N  
ATOM   1679  CA  PRO A1282      22.544  15.306  -9.746  1.00  0.00           C  
ATOM   1680  C   PRO A1282      23.036  16.648 -10.251  1.00  0.00           C  
ATOM   1681  O   PRO A1282      22.273  17.383 -10.873  1.00  0.00           O  
ATOM   1682  CB  PRO A1282      22.260  15.320  -8.254  1.00  0.00           C  
ATOM   1683  CG  PRO A1282      23.532  14.923  -7.688  1.00  0.00           C  
ATOM   1684  CD  PRO A1282      23.920  13.750  -8.562  1.00  0.00           C  
ATOM   1685  N   GLN A1283      24.300  16.979  -9.999  1.00  0.00           N  
ATOM   1686  CA  GLN A1283      24.799  18.264 -10.456  1.00  0.00           C  
ATOM   1687  C   GLN A1283      24.996  18.326 -11.974  1.00  0.00           C  
ATOM   1688  O   GLN A1283      25.176  19.404 -12.530  1.00  0.00           O  
ATOM   1689  CB  GLN A1283      26.084  18.661  -9.705  1.00  0.00           C  
ATOM   1690  CG  GLN A1283      27.066  17.537  -9.446  1.00  0.00           C  
ATOM   1691  CD  GLN A1283      26.837  16.825  -8.112  1.00  0.00           C  
ATOM   1692  OE1 GLN A1283      27.010  17.408  -7.039  1.00  0.00           O  
ATOM   1693  NE2 GLN A1283      26.455  15.552  -8.180  1.00  0.00           N  
ATOM   1694  N   ILE A1284      24.943  17.183 -12.653  1.00  0.00           N  
ATOM   1695  CA  ILE A1284      25.071  17.188 -14.108  1.00  0.00           C  
ATOM   1696  C   ILE A1284      23.715  16.962 -14.779  1.00  0.00           C  
ATOM   1697  O   ILE A1284      23.471  17.475 -15.869  1.00  0.00           O  
ATOM   1698  CB  ILE A1284      26.036  16.105 -14.619  1.00  0.00           C  
ATOM   1699  CG1 ILE A1284      27.437  16.357 -14.057  1.00  0.00           C  
ATOM   1700  CG2 ILE A1284      26.043  16.091 -16.155  1.00  0.00           C  
ATOM   1701  CD1 ILE A1284      28.474  15.342 -14.496  1.00  0.00           C  
ATOM   1702  N   PHE A1285      22.831  16.199 -14.139  1.00  0.00           N  
ATOM   1703  CA  PHE A1285      21.520  15.939 -14.726  1.00  0.00           C  
ATOM   1704  C   PHE A1285      20.367  16.143 -13.739  1.00  0.00           C  
ATOM   1705  O   PHE A1285      19.276  15.592 -13.928  1.00  0.00           O  
ATOM   1706  CB  PHE A1285      21.442  14.507 -15.272  1.00  0.00           C  
ATOM   1707  CG  PHE A1285      22.579  14.124 -16.177  1.00  0.00           C  
ATOM   1708  CD1 PHE A1285      23.627  13.332 -15.704  1.00  0.00           C  
ATOM   1709  CD2 PHE A1285      22.579  14.494 -17.512  1.00  0.00           C  
ATOM   1710  CE1 PHE A1285      24.658  12.905 -16.555  1.00  0.00           C  
ATOM   1711  CE2 PHE A1285      23.607  14.072 -18.370  1.00  0.00           C  
ATOM   1712  CZ  PHE A1285      24.646  13.274 -17.888  1.00  0.00           C  
ATOM   1713  N   ARG A1286      20.594  16.950 -12.703  1.00  0.00           N  
ATOM   1714  CA  ARG A1286      19.564  17.197 -11.692  1.00  0.00           C  
ATOM   1715  C   ARG A1286      19.056  15.821 -11.278  1.00  0.00           C  
ATOM   1716  O   ARG A1286      19.812  15.025 -10.726  1.00  0.00           O  
ATOM   1717  CB  ARG A1286      18.406  18.037 -12.257  1.00  0.00           C  
ATOM   1718  CG  ARG A1286      18.820  19.280 -13.068  1.00  0.00           C  
ATOM   1719  CD  ARG A1286      19.105  18.901 -14.533  1.00  0.00           C  
ATOM   1720  NE  ARG A1286      19.563  20.014 -15.369  1.00  0.00           N  
ATOM   1721  CZ  ARG A1286      19.895  19.895 -16.657  1.00  0.00           C  
ATOM   1722  NH1 ARG A1286      19.822  18.712 -17.266  1.00  0.00           N  
ATOM   1723  NH2 ARG A1286      20.302  20.962 -17.337  1.00  0.00           N  
ATOM   1724  N   ASP A1287      17.793  15.517 -11.544  1.00  0.00           N  
ATOM   1725  CA  ASP A1287      17.307  14.201 -11.177  1.00  0.00           C  
ATOM   1726  C   ASP A1287      16.535  13.503 -12.303  1.00  0.00           C  
ATOM   1727  O   ASP A1287      15.486  12.896 -12.093  1.00  0.00           O  
ATOM   1728  CB  ASP A1287      16.486  14.264  -9.881  1.00  0.00           C  
ATOM   1729  CG  ASP A1287      15.292  15.176  -9.988  1.00  0.00           C  
ATOM   1730  OD1 ASP A1287      15.485  16.408 -10.073  1.00  0.00           O  
ATOM   1731  OD2 ASP A1287      14.153  14.658  -9.991  1.00  0.00           O  
ATOM   1732  N   ARG A1288      17.091  13.601 -13.505  1.00  0.00           N  
ATOM   1733  CA  ARG A1288      16.541  12.966 -14.693  1.00  0.00           C  
ATOM   1734  C   ARG A1288      16.965  11.513 -14.585  1.00  0.00           C  
ATOM   1735  O   ARG A1288      18.130  11.223 -14.336  1.00  0.00           O  
ATOM   1736  CB  ARG A1288      17.164  13.576 -15.947  1.00  0.00           C  
ATOM   1737  CG  ARG A1288      16.720  14.981 -16.244  1.00  0.00           C  
ATOM   1738  CD  ARG A1288      15.341  14.961 -16.860  1.00  0.00           C  
ATOM   1739  NE  ARG A1288      15.353  14.250 -18.133  1.00  0.00           N  
ATOM   1740  CZ  ARG A1288      15.941  14.702 -19.236  1.00  0.00           C  
ATOM   1741  NH1 ARG A1288      16.564  15.874 -19.231  1.00  0.00           N  
ATOM   1742  NH2 ARG A1288      15.918  13.969 -20.342  1.00  0.00           N  
ATOM   1743  N   THR A1289      16.033  10.594 -14.777  1.00  0.00           N  
ATOM   1744  CA  THR A1289      16.374   9.189 -14.664  1.00  0.00           C  
ATOM   1745  C   THR A1289      16.167   8.463 -15.964  1.00  0.00           C  
ATOM   1746  O   THR A1289      16.205   7.245 -15.994  1.00  0.00           O  
ATOM   1747  CB  THR A1289      15.496   8.477 -13.652  1.00  0.00           C  
ATOM   1748  OG1 THR A1289      14.181   8.352 -14.197  1.00  0.00           O  
ATOM   1749  CG2 THR A1289      15.434   9.250 -12.357  1.00  0.00           C  
ATOM   1750  N   ASP A1290      15.961   9.191 -17.046  1.00  0.00           N  
ATOM   1751  CA  ASP A1290      15.708   8.537 -18.313  1.00  0.00           C  
ATOM   1752  C   ASP A1290      16.632   8.960 -19.428  1.00  0.00           C  
ATOM   1753  O   ASP A1290      16.207   9.011 -20.574  1.00  0.00           O  
ATOM   1754  CB  ASP A1290      14.269   8.814 -18.723  1.00  0.00           C  
ATOM   1755  CG  ASP A1290      14.010  10.296 -18.983  1.00  0.00           C  
ATOM   1756  OD1 ASP A1290      14.534  11.157 -18.233  1.00  0.00           O  
ATOM   1757  OD2 ASP A1290      13.266  10.602 -19.936  1.00  0.00           O  
ATOM   1758  N   ILE A1291      17.885   9.271 -19.115  1.00  0.00           N  
ATOM   1759  CA  ILE A1291      18.821   9.693 -20.160  1.00  0.00           C  
ATOM   1760  C   ILE A1291      19.705   8.556 -20.598  1.00  0.00           C  
ATOM   1761  O   ILE A1291      20.436   7.989 -19.801  1.00  0.00           O  
ATOM   1762  CB  ILE A1291      19.744  10.808 -19.709  1.00  0.00           C  
ATOM   1763  CG1 ILE A1291      18.937  12.040 -19.332  1.00  0.00           C  
ATOM   1764  CG2 ILE A1291      20.701  11.147 -20.829  1.00  0.00           C  
ATOM   1765  CD1 ILE A1291      19.819  13.153 -18.812  1.00  0.00           C  
ATOM   1766  N   GLN A1292      19.638   8.238 -21.881  1.00  0.00           N  
ATOM   1767  CA  GLN A1292      20.420   7.158 -22.451  1.00  0.00           C  
ATOM   1768  C   GLN A1292      21.889   7.261 -22.023  1.00  0.00           C  
ATOM   1769  O   GLN A1292      22.419   8.370 -21.849  1.00  0.00           O  
ATOM   1770  CB  GLN A1292      20.310   7.215 -23.971  1.00  0.00           C  
ATOM   1771  CG  GLN A1292      20.998   6.095 -24.675  1.00  0.00           C  
ATOM   1772  CD  GLN A1292      20.414   4.778 -24.295  1.00  0.00           C  
ATOM   1773  OE1 GLN A1292      21.132   3.849 -23.926  1.00  0.00           O  
ATOM   1774  NE2 GLN A1292      19.095   4.680 -24.380  1.00  0.00           N  
ATOM   1775  N   CYS A1293      22.535   6.107 -21.837  1.00  0.00           N  
ATOM   1776  CA  CYS A1293      23.937   6.078 -21.453  1.00  0.00           C  
ATOM   1777  C   CYS A1293      24.710   5.136 -22.369  1.00  0.00           C  
ATOM   1778  O   CYS A1293      24.237   4.055 -22.713  1.00  0.00           O  
ATOM   1779  CB  CYS A1293      24.096   5.647 -19.999  1.00  0.00           C  
ATOM   1780  SG  CYS A1293      25.835   5.435 -19.500  1.00  0.00           S  
ATOM   1781  N   LEU A1294      25.905   5.562 -22.761  1.00  0.00           N  
ATOM   1782  CA  LEU A1294      26.749   4.787 -23.663  1.00  0.00           C  
ATOM   1783  C   LEU A1294      28.108   4.505 -23.013  1.00  0.00           C  
ATOM   1784  O   LEU A1294      28.807   5.429 -22.597  1.00  0.00           O  
ATOM   1785  CB  LEU A1294      26.936   5.573 -24.963  1.00  0.00           C  
ATOM   1786  CG  LEU A1294      27.666   4.864 -26.095  1.00  0.00           C  
ATOM   1787  CD1 LEU A1294      27.034   3.500 -26.287  1.00  0.00           C  
ATOM   1788  CD2 LEU A1294      27.599   5.689 -27.364  1.00  0.00           C  
ATOM   1789  N   ILE A1295      28.487   3.234 -22.944  1.00  0.00           N  
ATOM   1790  CA  ILE A1295      29.741   2.855 -22.314  1.00  0.00           C  
ATOM   1791  C   ILE A1295      30.784   2.279 -23.256  1.00  0.00           C  
ATOM   1792  O   ILE A1295      30.683   1.132 -23.679  1.00  0.00           O  
ATOM   1793  CB  ILE A1295      29.494   1.814 -21.211  1.00  0.00           C  
ATOM   1794  CG1 ILE A1295      28.550   2.391 -20.160  1.00  0.00           C  
ATOM   1795  CG2 ILE A1295      30.808   1.398 -20.585  1.00  0.00           C  
ATOM   1796  CD1 ILE A1295      28.126   1.392 -19.114  1.00  0.00           C  
ATOM   1797  N   PRO A1296      31.798   3.069 -23.617  1.00  0.00           N  
ATOM   1798  CA  PRO A1296      32.803   2.492 -24.515  1.00  0.00           C  
ATOM   1799  C   PRO A1296      33.764   1.802 -23.572  1.00  0.00           C  
ATOM   1800  O   PRO A1296      34.083   2.357 -22.523  1.00  0.00           O  
ATOM   1801  CB  PRO A1296      33.442   3.716 -25.171  1.00  0.00           C  
ATOM   1802  CG  PRO A1296      32.421   4.802 -24.998  1.00  0.00           C  
ATOM   1803  CD  PRO A1296      31.894   4.534 -23.606  1.00  0.00           C  
ATOM   1804  N   CYS A1297      34.213   0.601 -23.903  1.00  0.00           N  
ATOM   1805  CA  CYS A1297      35.131  -0.081 -22.996  1.00  0.00           C  
ATOM   1806  C   CYS A1297      35.719  -1.331 -23.595  1.00  0.00           C  
ATOM   1807  O   CYS A1297      35.304  -1.779 -24.670  1.00  0.00           O  
ATOM   1808  CB  CYS A1297      34.421  -0.467 -21.701  1.00  0.00           C  
ATOM   1809  SG  CYS A1297      33.142  -1.726 -21.951  1.00  0.00           S  
ATOM   1810  N   ALA A1298      36.691  -1.889 -22.880  1.00  0.00           N  
ATOM   1811  CA  ALA A1298      37.346  -3.108 -23.302  1.00  0.00           C  
ATOM   1812  C   ALA A1298      36.364  -4.214 -22.957  1.00  0.00           C  
ATOM   1813  O   ALA A1298      35.791  -4.227 -21.861  1.00  0.00           O  
ATOM   1814  CB  ALA A1298      38.633  -3.286 -22.551  1.00  0.00           C  
ATOM   1815  N   ILE A1299      36.167  -5.127 -23.904  1.00  0.00           N  
ATOM   1816  CA  ILE A1299      35.226  -6.230 -23.752  1.00  0.00           C  
ATOM   1817  C   ILE A1299      35.343  -6.938 -22.405  1.00  0.00           C  
ATOM   1818  O   ILE A1299      34.367  -7.491 -21.911  1.00  0.00           O  
ATOM   1819  CB  ILE A1299      35.397  -7.252 -24.928  1.00  0.00           C  
ATOM   1820  CG1 ILE A1299      34.302  -8.320 -24.901  1.00  0.00           C  
ATOM   1821  CG2 ILE A1299      36.768  -7.889 -24.861  1.00  0.00           C  
ATOM   1822  CD1 ILE A1299      32.941  -7.828 -25.277  1.00  0.00           C  
ATOM   1823  N   ASP A1300      36.519  -6.890 -21.793  1.00  0.00           N  
ATOM   1824  CA  ASP A1300      36.713  -7.568 -20.515  1.00  0.00           C  
ATOM   1825  C   ASP A1300      35.929  -6.947 -19.367  1.00  0.00           C  
ATOM   1826  O   ASP A1300      35.890  -7.492 -18.257  1.00  0.00           O  
ATOM   1827  CB  ASP A1300      38.202  -7.631 -20.158  1.00  0.00           C  
ATOM   1828  CG  ASP A1300      38.750  -6.311 -19.696  1.00  0.00           C  
ATOM   1829  OD1 ASP A1300      38.433  -5.277 -20.305  1.00  0.00           O  
ATOM   1830  OD2 ASP A1300      39.519  -6.307 -18.723  1.00  0.00           O  
ATOM   1831  N   GLN A1301      35.283  -5.820 -19.639  1.00  0.00           N  
ATOM   1832  CA  GLN A1301      34.502  -5.141 -18.620  1.00  0.00           C  
ATOM   1833  C   GLN A1301      33.020  -5.423 -18.788  1.00  0.00           C  
ATOM   1834  O   GLN A1301      32.209  -5.025 -17.957  1.00  0.00           O  
ATOM   1835  CB  GLN A1301      34.743  -3.635 -18.697  1.00  0.00           C  
ATOM   1836  CG  GLN A1301      36.146  -3.209 -18.318  1.00  0.00           C  
ATOM   1837  CD  GLN A1301      36.438  -3.439 -16.851  1.00  0.00           C  
ATOM   1838  OE1 GLN A1301      35.834  -2.812 -15.980  1.00  0.00           O  
ATOM   1839  NE2 GLN A1301      37.363  -4.348 -16.567  1.00  0.00           N  
ATOM   1840  N   ASP A1302      32.666  -6.126 -19.856  1.00  0.00           N  
ATOM   1841  CA  ASP A1302      31.267  -6.409 -20.120  1.00  0.00           C  
ATOM   1842  C   ASP A1302      30.542  -7.067 -18.966  1.00  0.00           C  
ATOM   1843  O   ASP A1302      29.344  -6.855 -18.786  1.00  0.00           O  
ATOM   1844  CB  ASP A1302      31.111  -7.290 -21.359  1.00  0.00           C  
ATOM   1845  CG  ASP A1302      29.659  -7.405 -21.804  1.00  0.00           C  
ATOM   1846  OD1 ASP A1302      29.164  -6.447 -22.442  1.00  0.00           O  
ATOM   1847  OD2 ASP A1302      29.014  -8.441 -21.504  1.00  0.00           O  
ATOM   1848  N   PRO A1303      31.246  -7.891 -18.175  1.00  0.00           N  
ATOM   1849  CA  PRO A1303      30.558  -8.541 -17.055  1.00  0.00           C  
ATOM   1850  C   PRO A1303      29.805  -7.587 -16.117  1.00  0.00           C  
ATOM   1851  O   PRO A1303      28.666  -7.869 -15.734  1.00  0.00           O  
ATOM   1852  CB  PRO A1303      31.682  -9.304 -16.364  1.00  0.00           C  
ATOM   1853  CG  PRO A1303      32.552  -9.692 -17.513  1.00  0.00           C  
ATOM   1854  CD  PRO A1303      32.616  -8.421 -18.324  1.00  0.00           C  
ATOM   1855  N   TYR A1304      30.421  -6.468 -15.747  1.00  0.00           N  
ATOM   1856  CA  TYR A1304      29.755  -5.514 -14.865  1.00  0.00           C  
ATOM   1857  C   TYR A1304      28.447  -5.008 -15.480  1.00  0.00           C  
ATOM   1858  O   TYR A1304      27.410  -4.916 -14.814  1.00  0.00           O  
ATOM   1859  CB  TYR A1304      30.650  -4.305 -14.604  1.00  0.00           C  
ATOM   1860  CG  TYR A1304      31.905  -4.585 -13.818  1.00  0.00           C  
ATOM   1861  CD1 TYR A1304      31.873  -4.704 -12.428  1.00  0.00           C  
ATOM   1862  CD2 TYR A1304      33.130  -4.711 -14.463  1.00  0.00           C  
ATOM   1863  CE1 TYR A1304      33.034  -4.937 -11.705  1.00  0.00           C  
ATOM   1864  CE2 TYR A1304      34.286  -4.944 -13.753  1.00  0.00           C  
ATOM   1865  CZ  TYR A1304      34.237  -5.053 -12.377  1.00  0.00           C  
ATOM   1866  OH  TYR A1304      35.413  -5.247 -11.683  1.00  0.00           O  
ATOM   1867  N   PHE A1306      28.502  -4.688 -16.763  1.00  0.00           N  
ATOM   1868  CA  PHE A1306      27.343  -4.155 -17.448  1.00  0.00           C  
ATOM   1869  C   PHE A1306      26.293  -5.155 -17.938  1.00  0.00           C  
ATOM   1870  O   PHE A1306      25.176  -4.758 -18.277  1.00  0.00           O  
ATOM   1871  CB  PHE A1306      27.843  -3.235 -18.546  1.00  0.00           C  
ATOM   1872  CG  PHE A1306      28.832  -2.238 -18.042  1.00  0.00           C  
ATOM   1873  CD1 PHE A1306      28.476  -1.352 -17.030  1.00  0.00           C  
ATOM   1874  CD2 PHE A1306      30.142  -2.232 -18.510  1.00  0.00           C  
ATOM   1875  CE1 PHE A1306      29.411  -0.476 -16.484  1.00  0.00           C  
ATOM   1876  CE2 PHE A1306      31.088  -1.358 -17.970  1.00  0.00           C  
ATOM   1877  CZ  PHE A1306      30.718  -0.481 -16.953  1.00  0.00           C  
ATOM   1878  N   ARG A1310      26.642  -6.441 -17.983  1.00  0.00           N  
ATOM   1879  CA  ARG A1310      25.657  -7.454 -18.341  1.00  0.00           C  
ATOM   1880  C   ARG A1310      24.801  -7.382 -17.090  1.00  0.00           C  
ATOM   1881  O   ARG A1310      23.577  -7.286 -17.146  1.00  0.00           O  
ATOM   1882  CB  ARG A1310      26.285  -8.850 -18.429  1.00  0.00           C  
ATOM   1883  CG  ARG A1310      26.758  -9.289 -19.816  1.00  0.00           C  
ATOM   1884  CD  ARG A1310      25.657  -9.999 -20.616  1.00  0.00           C  
ATOM   1885  NE  ARG A1310      25.627 -11.455 -20.415  1.00  0.00           N  
ATOM   1886  CZ  ARG A1310      24.878 -12.304 -21.131  1.00  0.00           C  
ATOM   1887  NH1 ARG A1310      24.085 -11.852 -22.103  1.00  0.00           N  
ATOM   1888  NH2 ARG A1310      24.934 -13.614 -20.890  1.00  0.00           N  
ATOM   1889  N   THR A1314      24.627  -4.911 -14.964  1.00  0.00           N  
ATOM   1890  CA  THR A1314      23.937  -3.629 -14.887  1.00  0.00           C  
ATOM   1891  C   THR A1314      22.663  -3.650 -15.728  1.00  0.00           C  
ATOM   1892  O   THR A1314      21.607  -3.214 -15.267  1.00  0.00           O  
ATOM   1893  CB  THR A1314      24.814  -2.449 -15.372  1.00  0.00           C  
ATOM   1894  OG1 THR A1314      26.047  -2.421 -14.645  1.00  0.00           O  
ATOM   1895  CG2 THR A1314      24.089  -1.123 -15.140  1.00  0.00           C  
ATOM   1896  N   ARG A1316      22.754  -4.158 -16.954  1.00  0.00           N  
ATOM   1897  CA  ARG A1316      21.582  -4.220 -17.824  1.00  0.00           C  
ATOM   1898  C   ARG A1316      20.470  -5.080 -17.227  1.00  0.00           C  
ATOM   1899  O   ARG A1316      19.291  -4.805 -17.425  1.00  0.00           O  
ATOM   1900  CB  ARG A1316      21.969  -4.730 -19.215  1.00  0.00           C  
ATOM   1901  CG  ARG A1316      22.795  -3.725 -20.013  1.00  0.00           C  
ATOM   1902  CD  ARG A1316      23.446  -4.358 -21.234  1.00  0.00           C  
ATOM   1903  NE  ARG A1316      22.479  -4.689 -22.275  1.00  0.00           N  
ATOM   1904  CZ  ARG A1316      21.782  -3.786 -22.958  1.00  0.00           C  
ATOM   1905  NH1 ARG A1316      21.939  -2.492 -22.722  1.00  0.00           N  
ATOM   1906  NH2 ARG A1316      20.914  -4.177 -23.869  1.00  0.00           N  
ATOM   1907  N   ASP A1317      20.831  -6.113 -16.479  1.00  0.00           N  
ATOM   1908  CA  ASP A1317      19.812  -6.956 -15.867  1.00  0.00           C  
ATOM   1909  C   ASP A1317      19.141  -6.254 -14.685  1.00  0.00           C  
ATOM   1910  O   ASP A1317      17.955  -6.445 -14.433  1.00  0.00           O  
ATOM   1911  CB  ASP A1317      20.426  -8.285 -15.407  1.00  0.00           C  
ATOM   1912  CG  ASP A1317      19.504  -9.068 -14.469  1.00  0.00           C  
ATOM   1913  OD1 ASP A1317      19.475  -8.778 -13.242  1.00  0.00           O  
ATOM   1914  OD2 ASP A1317      18.796  -9.974 -14.967  1.00  0.00           O  
ATOM   1915  N   VAL A1318      19.895  -5.438 -13.962  1.00  0.00           N  
ATOM   1916  CA  VAL A1318      19.341  -4.747 -12.812  1.00  0.00           C  
ATOM   1917  C   VAL A1318      18.498  -3.553 -13.207  1.00  0.00           C  
ATOM   1918  O   VAL A1318      17.487  -3.257 -12.575  1.00  0.00           O  
ATOM   1919  CB  VAL A1318      20.459  -4.252 -11.870  1.00  0.00           C  
ATOM   1920  CG1 VAL A1318      19.895  -3.290 -10.832  1.00  0.00           C  
ATOM   1921  CG2 VAL A1318      21.086  -5.427 -11.167  1.00  0.00           C  
ATOM   1922  N   ALA A1319      18.917  -2.879 -14.268  1.00  0.00           N  
ATOM   1923  CA  ALA A1319      18.256  -1.672 -14.734  1.00  0.00           C  
ATOM   1924  C   ALA A1319      16.733  -1.643 -14.726  1.00  0.00           C  
ATOM   1925  O   ALA A1319      16.118  -0.966 -13.900  1.00  0.00           O  
ATOM   1926  CB  ALA A1319      18.778  -1.309 -16.125  1.00  0.00           C  
ATOM   1927  N   PRO A1321      16.096  -2.376 -15.644  1.00  0.00           N  
ATOM   1928  CA  PRO A1321      14.634  -2.330 -15.639  1.00  0.00           C  
ATOM   1929  C   PRO A1321      14.006  -2.587 -14.291  1.00  0.00           C  
ATOM   1930  O   PRO A1321      13.076  -1.896 -13.896  1.00  0.00           O  
ATOM   1931  CB  PRO A1321      14.252  -3.374 -16.678  1.00  0.00           C  
ATOM   1932  CG  PRO A1321      15.416  -4.339 -16.646  1.00  0.00           C  
ATOM   1933  CD  PRO A1321      16.593  -3.421 -16.558  1.00  0.00           C  
ATOM   1934  N   ARG A1322      14.533  -3.564 -13.570  1.00  0.00           N  
ATOM   1935  CA  ARG A1322      13.980  -3.911 -12.271  1.00  0.00           C  
ATOM   1936  C   ARG A1322      13.970  -2.759 -11.271  1.00  0.00           C  
ATOM   1937  O   ARG A1322      13.279  -2.827 -10.257  1.00  0.00           O  
ATOM   1938  CB  ARG A1322      14.708  -5.136 -11.712  1.00  0.00           C  
ATOM   1939  CG  ARG A1322      14.626  -6.307 -12.677  1.00  0.00           C  
ATOM   1940  CD  ARG A1322      14.948  -7.644 -12.038  1.00  0.00           C  
ATOM   1941  NE  ARG A1322      16.369  -7.792 -11.774  1.00  0.00           N  
ATOM   1942  CZ  ARG A1322      16.903  -7.813 -10.558  1.00  0.00           C  
ATOM   1943  NH1 ARG A1322      16.129  -7.696  -9.479  1.00  0.00           N  
ATOM   1944  NH2 ARG A1322      18.221  -7.949 -10.426  1.00  0.00           N  
ATOM   1945  N   ILE A1323      14.729  -1.704 -11.543  1.00  0.00           N  
ATOM   1946  CA  ILE A1323      14.716  -0.560 -10.647  1.00  0.00           C  
ATOM   1947  C   ILE A1323      14.224   0.679 -11.401  1.00  0.00           C  
ATOM   1948  O   ILE A1323      14.386   1.823 -10.938  1.00  0.00           O  
ATOM   1949  CB  ILE A1323      16.104  -0.293  -9.974  1.00  0.00           C  
ATOM   1950  CG1 ILE A1323      17.205  -0.144 -11.018  1.00  0.00           C  
ATOM   1951  CG2 ILE A1323      16.426  -1.414  -9.012  1.00  0.00           C  
ATOM   1952  CD1 ILE A1323      18.522   0.326 -10.430  1.00  0.00           C  
ATOM   1953  N   GLY A1341      13.626   0.425 -12.570  1.00  0.00           N  
ATOM   1954  CA  GLY A1341      13.049   1.473 -13.394  1.00  0.00           C  
ATOM   1955  C   GLY A1341      13.955   2.423 -14.143  1.00  0.00           C  
ATOM   1956  O   GLY A1341      13.575   3.569 -14.398  1.00  0.00           O  
ATOM   1957  N   TYR A1342      15.150   1.971 -14.502  1.00  0.00           N  
ATOM   1958  CA  TYR A1342      16.071   2.831 -15.236  1.00  0.00           C  
ATOM   1959  C   TYR A1342      16.382   2.173 -16.560  1.00  0.00           C  
ATOM   1960  O   TYR A1342      16.173   0.975 -16.726  1.00  0.00           O  
ATOM   1961  CB  TYR A1342      17.386   2.998 -14.492  1.00  0.00           C  
ATOM   1962  CG  TYR A1342      17.329   3.703 -13.170  1.00  0.00           C  
ATOM   1963  CD1 TYR A1342      16.369   4.665 -12.906  1.00  0.00           C  
ATOM   1964  CD2 TYR A1342      18.316   3.473 -12.214  1.00  0.00           C  
ATOM   1965  CE1 TYR A1342      16.396   5.392 -11.715  1.00  0.00           C  
ATOM   1966  CE2 TYR A1342      18.357   4.189 -11.034  1.00  0.00           C  
ATOM   1967  CZ  TYR A1342      17.400   5.146 -10.791  1.00  0.00           C  
ATOM   1968  OH  TYR A1342      17.478   5.875  -9.636  1.00  0.00           O  
ATOM   1969  N   PRO A1344      16.877   2.950 -17.531  1.00  0.00           N  
ATOM   1970  CA  PRO A1344      17.209   2.369 -18.836  1.00  0.00           C  
ATOM   1971  C   PRO A1344      18.529   1.629 -18.826  1.00  0.00           C  
ATOM   1972  O   PRO A1344      19.428   1.956 -18.055  1.00  0.00           O  
ATOM   1973  CB  PRO A1344      17.232   3.577 -19.762  1.00  0.00           C  
ATOM   1974  CG  PRO A1344      17.558   4.712 -18.851  1.00  0.00           C  
ATOM   1975  CD  PRO A1344      16.749   4.412 -17.627  1.00  0.00           C  
ATOM   1976  N   LYS A1345      18.631   0.623 -19.686  1.00  0.00           N  
ATOM   1977  CA  LYS A1345      19.845  -0.186 -19.808  1.00  0.00           C  
ATOM   1978  C   LYS A1345      20.937   0.585 -20.552  1.00  0.00           C  
ATOM   1979  O   LYS A1345      20.674   1.202 -21.597  1.00  0.00           O  
ATOM   1980  CB  LYS A1345      19.586  -1.469 -20.613  1.00  0.00           C  
ATOM   1981  CG  LYS A1345      18.482  -2.380 -20.129  1.00  0.00           C  
ATOM   1982  CD  LYS A1345      18.415  -3.578 -21.061  1.00  0.00           C  
ATOM   1983  CE  LYS A1345      17.211  -4.450 -20.805  1.00  0.00           C  
ATOM   1984  NZ  LYS A1345      17.213  -4.933 -19.401  1.00  0.00           N  
ATOM   1985  N   PRO A1347      22.178   0.553 -20.035  1.00  0.00           N  
ATOM   1986  CA  PRO A1347      23.287   1.252 -20.688  1.00  0.00           C  
ATOM   1987  C   PRO A1347      23.679   0.546 -21.983  1.00  0.00           C  
ATOM   1988  O   PRO A1347      23.745  -0.676 -22.020  1.00  0.00           O  
ATOM   1989  CB  PRO A1347      24.397   1.185 -19.641  1.00  0.00           C  
ATOM   1990  CG  PRO A1347      24.096  -0.083 -18.903  1.00  0.00           C  
ATOM   1991  CD  PRO A1347      22.601  -0.005 -18.739  1.00  0.00           C  
ATOM   1992  N   ALA A1348      23.923   1.305 -23.046  1.00  0.00           N  
ATOM   1993  CA  ALA A1348      24.332   0.714 -24.326  1.00  0.00           C  
ATOM   1994  C   ALA A1348      25.823   0.424 -24.253  1.00  0.00           C  
ATOM   1995  O   ALA A1348      26.503   0.920 -23.362  1.00  0.00           O  
ATOM   1996  CB  ALA A1348      24.059   1.682 -25.471  1.00  0.00           C  
ATOM   1997  N   LEU A1349      26.349  -0.349 -25.193  1.00  0.00           N  
ATOM   1998  CA  LEU A1349      27.771  -0.651 -25.139  1.00  0.00           C  
ATOM   1999  C   LEU A1349      28.546  -0.719 -26.447  1.00  0.00           C  
ATOM   2000  O   LEU A1349      28.032  -1.147 -27.476  1.00  0.00           O  
ATOM   2001  CB  LEU A1349      28.003  -1.971 -24.390  1.00  0.00           C  
ATOM   2002  CG  LEU A1349      28.119  -1.931 -22.867  1.00  0.00           C  
ATOM   2003  CD1 LEU A1349      26.762  -2.042 -22.221  1.00  0.00           C  
ATOM   2004  CD2 LEU A1349      28.977  -3.076 -22.422  1.00  0.00           C  
ATOM   2005  N   LEU A1350      29.798  -0.282 -26.387  1.00  0.00           N  
ATOM   2006  CA  LEU A1350      30.707  -0.361 -27.512  1.00  0.00           C  
ATOM   2007  C   LEU A1350      31.926  -1.048 -26.916  1.00  0.00           C  
ATOM   2008  O   LEU A1350      32.575  -0.516 -26.009  1.00  0.00           O  
ATOM   2009  CB  LEU A1350      31.062   1.022 -28.032  1.00  0.00           C  
ATOM   2010  CG  LEU A1350      29.963   1.666 -28.874  1.00  0.00           C  
ATOM   2011  CD1 LEU A1350      30.348   3.101 -29.198  1.00  0.00           C  
ATOM   2012  CD2 LEU A1350      29.734   0.863 -30.148  1.00  0.00           C  
ATOM   2013  N   HIS A1351      32.207  -2.250 -27.405  1.00  0.00           N  
ATOM   2014  CA  HIS A1351      33.320  -3.055 -26.914  1.00  0.00           C  
ATOM   2015  C   HIS A1351      34.547  -2.967 -27.810  1.00  0.00           C  
ATOM   2016  O   HIS A1351      34.432  -2.889 -29.037  1.00  0.00           O  
ATOM   2017  CB  HIS A1351      32.916  -4.530 -26.842  1.00  0.00           C  
ATOM   2018  CG  HIS A1351      31.715  -4.807 -25.996  1.00  0.00           C  
ATOM   2019  ND1 HIS A1351      30.714  -5.666 -26.397  1.00  0.00           N  
ATOM   2020  CD2 HIS A1351      31.400  -4.425 -24.735  1.00  0.00           C  
ATOM   2021  CE1 HIS A1351      29.837  -5.806 -25.418  1.00  0.00           C  
ATOM   2022  NE2 HIS A1351      30.230  -5.064 -24.397  1.00  0.00           N  
ATOM   2023  N   SER A1352      35.723  -3.012 -27.189  1.00  0.00           N  
ATOM   2024  CA  SER A1352      36.976  -2.975 -27.932  1.00  0.00           C  
ATOM   2025  C   SER A1352      37.789  -4.218 -27.596  1.00  0.00           C  
ATOM   2026  O   SER A1352      37.660  -4.787 -26.515  1.00  0.00           O  
ATOM   2027  CB  SER A1352      37.790  -1.719 -27.590  1.00  0.00           C  
ATOM   2028  OG  SER A1352      38.524  -1.882 -26.393  1.00  0.00           O  
ATOM   2029  N   THR A1356      38.612  -4.633 -28.548  1.00  0.00           N  
ATOM   2030  CA  THR A1356      39.488  -5.787 -28.401  1.00  0.00           C  
ATOM   2031  C   THR A1356      40.656  -5.395 -27.487  1.00  0.00           C  
ATOM   2032  O   THR A1356      40.856  -4.205 -27.231  1.00  0.00           O  
ATOM   2033  CB  THR A1356      40.046  -6.172 -29.762  1.00  0.00           C  
ATOM   2034  OG1 THR A1356      40.731  -5.042 -30.332  1.00  0.00           O  
ATOM   2035  CG2 THR A1356      38.915  -6.594 -30.681  1.00  0.00           C  
ATOM   2036  N   PHE A1360      41.424  -6.375 -27.007  1.00  0.00           N  
ATOM   2037  CA  PHE A1360      42.567  -6.094 -26.129  1.00  0.00           C  
ATOM   2038  C   PHE A1360      43.833  -5.734 -26.903  1.00  0.00           C  
ATOM   2039  O   PHE A1360      44.026  -6.160 -28.041  1.00  0.00           O  
ATOM   2040  CB  PHE A1360      42.874  -7.299 -25.253  1.00  0.00           C  
ATOM   2041  CG  PHE A1360      41.679  -7.861 -24.578  1.00  0.00           C  
ATOM   2042  CD1 PHE A1360      41.026  -7.140 -23.581  1.00  0.00           C  
ATOM   2043  CD2 PHE A1360      41.173  -9.101 -24.960  1.00  0.00           C  
ATOM   2044  CE1 PHE A1360      39.879  -7.641 -22.969  1.00  0.00           C  
ATOM   2045  CE2 PHE A1360      40.028  -9.611 -24.355  1.00  0.00           C  
ATOM   2046  CZ  PHE A1360      39.380  -8.875 -23.357  1.00  0.00           C  
ATOM   2047  N   PHE A1361      44.697  -4.945 -26.272  1.00  0.00           N  
ATOM   2048  CA  PHE A1361      45.952  -4.542 -26.894  1.00  0.00           C  
ATOM   2049  C   PHE A1361      46.915  -5.678 -26.559  1.00  0.00           C  
ATOM   2050  O   PHE A1361      47.278  -5.878 -25.400  1.00  0.00           O  
ATOM   2051  CB  PHE A1361      46.437  -3.224 -26.291  1.00  0.00           C  
ATOM   2052  CG  PHE A1361      47.448  -2.510 -27.132  1.00  0.00           C  
ATOM   2053  CD1 PHE A1361      47.079  -1.935 -28.343  1.00  0.00           C  
ATOM   2054  CD2 PHE A1361      48.780  -2.438 -26.731  1.00  0.00           C  
ATOM   2055  CE1 PHE A1361      48.019  -1.300 -29.145  1.00  0.00           C  
ATOM   2056  CE2 PHE A1361      49.729  -1.804 -27.529  1.00  0.00           C  
ATOM   2057  CZ  PHE A1361      49.344  -1.236 -28.739  1.00  0.00           C  
ATOM   2058  N   PRO A1365      47.342  -6.444 -27.570  1.00  0.00           N  
ATOM   2059  CA  PRO A1365      48.253  -7.556 -27.294  1.00  0.00           C  
ATOM   2060  C   PRO A1365      49.553  -7.169 -26.623  1.00  0.00           C  
ATOM   2061  O   PRO A1365      50.127  -6.121 -26.907  1.00  0.00           O  
ATOM   2062  CB  PRO A1365      48.459  -8.184 -28.671  1.00  0.00           C  
ATOM   2063  CG  PRO A1365      48.346  -7.020 -29.582  1.00  0.00           C  
ATOM   2064  CD  PRO A1365      47.179  -6.241 -29.019  1.00  0.00           C  
ATOM   2065  N   ALA A1366      49.992  -8.034 -25.714  1.00  0.00           N  
ATOM   2066  CA  ALA A1366      51.235  -7.844 -24.981  1.00  0.00           C  
ATOM   2067  C   ALA A1366      52.404  -8.035 -25.941  1.00  0.00           C  
ATOM   2068  O   ALA A1366      52.268  -8.699 -26.970  1.00  0.00           O  
ATOM   2069  CB  ALA A1366      51.328  -8.859 -23.832  1.00  0.00           C  
ATOM   2070  N   LEU A1368      53.555  -7.462 -25.606  1.00  0.00           N  
ATOM   2071  CA  LEU A1368      54.722  -7.593 -26.464  1.00  0.00           C  
ATOM   2072  C   LEU A1368      55.074  -9.050 -26.821  1.00  0.00           C  
ATOM   2073  O   LEU A1368      55.225  -9.375 -27.997  1.00  0.00           O  
ATOM   2074  CB  LEU A1368      55.915  -6.888 -25.812  1.00  0.00           C  
ATOM   2075  CG  LEU A1368      55.894  -5.364 -25.975  1.00  0.00           C  
ATOM   2076  CD1 LEU A1368      56.867  -4.703 -25.026  1.00  0.00           C  
ATOM   2077  CD2 LEU A1368      56.233  -5.015 -27.412  1.00  0.00           C  
ATOM   2078  N   GLN A1369      55.178  -9.923 -25.820  1.00  0.00           N  
ATOM   2079  CA  GLN A1369      55.520 -11.325 -26.059  1.00  0.00           C  
ATOM   2080  C   GLN A1369      54.514 -12.138 -26.884  1.00  0.00           C  
ATOM   2081  O   GLN A1369      54.735 -13.327 -27.147  1.00  0.00           O  
ATOM   2082  CB  GLN A1369      55.757 -12.054 -24.735  1.00  0.00           C  
ATOM   2083  CG  GLN A1369      56.834 -11.438 -23.874  1.00  0.00           C  
ATOM   2084  CD  GLN A1369      56.340 -10.250 -23.078  1.00  0.00           C  
ATOM   2085  OE1 GLN A1369      57.132  -9.417 -22.638  1.00  0.00           O  
ATOM   2086  NE2 GLN A1369      55.030 -10.174 -22.870  1.00  0.00           N  
ATOM   2087  N   GLY A1370      53.411 -11.522 -27.289  1.00  0.00           N  
ATOM   2088  CA  GLY A1370      52.448 -12.268 -28.079  1.00  0.00           C  
ATOM   2089  C   GLY A1370      51.005 -12.066 -27.670  1.00  0.00           C  
ATOM   2090  O   GLY A1370      50.705 -11.832 -26.498  1.00  0.00           O  
ATOM   2091  N   ALA A1373      50.111 -12.181 -28.645  1.00  0.00           N  
ATOM   2092  CA  ALA A1373      48.687 -11.991 -28.428  1.00  0.00           C  
ATOM   2093  C   ALA A1373      48.040 -13.029 -27.524  1.00  0.00           C  
ATOM   2094  O   ALA A1373      46.824 -13.025 -27.374  1.00  0.00           O  
ATOM   2095  CB  ALA A1373      47.966 -11.962 -29.767  1.00  0.00           C  
ATOM   2096  N   GLN A1412      48.836 -13.913 -26.925  1.00  0.00           N  
ATOM   2097  CA  GLN A1412      48.289 -14.946 -26.044  1.00  0.00           C  
ATOM   2098  C   GLN A1412      47.681 -14.309 -24.799  1.00  0.00           C  
ATOM   2099  O   GLN A1412      46.892 -14.939 -24.091  1.00  0.00           O  
ATOM   2100  CB  GLN A1412      49.376 -15.940 -25.619  1.00  0.00           C  
ATOM   2101  CG  GLN A1412      50.103 -16.653 -26.759  1.00  0.00           C  
ATOM   2102  CD  GLN A1412      51.179 -15.786 -27.404  1.00  0.00           C  
ATOM   2103  OE1 GLN A1412      51.974 -15.150 -26.707  1.00  0.00           O  
ATOM   2104  NE2 GLN A1412      51.218 -15.768 -28.738  1.00  0.00           N  
ATOM   2105  N   THR A1413      48.066 -13.061 -24.538  1.00  0.00           N  
ATOM   2106  CA  THR A1413      47.579 -12.286 -23.394  1.00  0.00           C  
ATOM   2107  C   THR A1413      47.607 -10.810 -23.761  1.00  0.00           C  
ATOM   2108  O   THR A1413      48.179 -10.426 -24.782  1.00  0.00           O  
ATOM   2109  CB  THR A1413      48.481 -12.429 -22.178  1.00  0.00           C  
ATOM   2110  OG1 THR A1413      49.715 -11.748 -22.435  1.00  0.00           O  
ATOM   2111  CG2 THR A1413      48.753 -13.895 -21.881  1.00  0.00           C  
ATOM   2112  N   LYS A1414      47.012  -9.973 -22.922  1.00  0.00           N  
ATOM   2113  CA  LYS A1414      46.999  -8.549 -23.214  1.00  0.00           C  
ATOM   2114  C   LYS A1414      48.110  -7.841 -22.478  1.00  0.00           C  
ATOM   2115  O   LYS A1414      48.641  -8.350 -21.501  1.00  0.00           O  
ATOM   2116  CB  LYS A1414      45.652  -7.925 -22.843  1.00  0.00           C  
ATOM   2117  CG  LYS A1414      45.342  -7.867 -21.353  1.00  0.00           C  
ATOM   2118  CD  LYS A1414      44.027  -7.128 -21.112  1.00  0.00           C  
ATOM   2119  CE  LYS A1414      43.706  -7.034 -19.643  1.00  0.00           C  
ATOM   2120  NZ  LYS A1414      44.829  -6.405 -18.907  1.00  0.00           N  
ATOM   2121  N   SER A1416      50.075  -5.604 -19.995  1.00  0.00           N  
ATOM   2122  CA  SER A1416      49.774  -5.306 -18.600  1.00  0.00           C  
ATOM   2123  C   SER A1416      51.004  -4.885 -17.826  1.00  0.00           C  
ATOM   2124  O   SER A1416      52.077  -5.449 -17.997  1.00  0.00           O  
ATOM   2125  CB  SER A1416      49.166  -6.518 -17.909  1.00  0.00           C  
ATOM   2126  OG  SER A1416      50.175  -7.251 -17.248  1.00  0.00           O  
ATOM   2127  N   ALA A1440      50.830  -3.899 -16.955  1.00  0.00           N  
ATOM   2128  CA  ALA A1440      51.920  -3.387 -16.138  1.00  0.00           C  
ATOM   2129  C   ALA A1440      52.464  -4.460 -15.207  1.00  0.00           C  
ATOM   2130  O   ALA A1440      53.662  -4.524 -14.952  1.00  0.00           O  
ATOM   2131  CB  ALA A1440      51.439  -2.197 -15.329  1.00  0.00           C  
ATOM   2132  N   SER A1441      51.582  -5.309 -14.697  1.00  0.00           N  
ATOM   2133  CA  SER A1441      52.003  -6.363 -13.785  1.00  0.00           C  
ATOM   2134  C   SER A1441      53.069  -7.291 -14.379  1.00  0.00           C  
ATOM   2135  O   SER A1441      54.062  -7.598 -13.714  1.00  0.00           O  
ATOM   2136  CB  SER A1441      50.786  -7.182 -13.330  1.00  0.00           C  
ATOM   2137  OG  SER A1441      50.126  -7.788 -14.427  1.00  0.00           O  
ATOM   2138  N   ASP A1442      52.868  -7.715 -15.629  1.00  0.00           N  
ATOM   2139  CA  ASP A1442      53.795  -8.623 -16.315  1.00  0.00           C  
ATOM   2140  C   ASP A1442      55.025  -7.960 -16.945  1.00  0.00           C  
ATOM   2141  O   ASP A1442      54.953  -6.862 -17.506  1.00  0.00           O  
ATOM   2142  CB  ASP A1442      53.042  -9.450 -17.364  1.00  0.00           C  
ATOM   2143  CG  ASP A1442      52.023 -10.393 -16.736  1.00  0.00           C  
ATOM   2144  OD1 ASP A1442      51.253 -11.042 -17.482  1.00  0.00           O  
ATOM   2145  OD2 ASP A1442      51.998 -10.483 -15.489  1.00  0.00           O  
ATOM   2146  N   PRO A1449      56.177  -8.646 -16.858  1.00  0.00           N  
ATOM   2147  CA  PRO A1449      57.509  -8.258 -17.355  1.00  0.00           C  
ATOM   2148  C   PRO A1449      57.677  -7.981 -18.855  1.00  0.00           C  
ATOM   2149  O   PRO A1449      57.376  -8.830 -19.696  1.00  0.00           O  
ATOM   2150  CB  PRO A1449      58.403  -9.416 -16.891  1.00  0.00           C  
ATOM   2151  CG  PRO A1449      57.652  -9.995 -15.703  1.00  0.00           C  
ATOM   2152  CD  PRO A1449      56.236  -9.959 -16.188  1.00  0.00           C  
ATOM   2153  N   ASN A1450      58.177  -6.789 -19.172  1.00  0.00           N  
ATOM   2154  CA  ASN A1450      58.432  -6.378 -20.556  1.00  0.00           C  
ATOM   2155  C   ASN A1450      57.259  -6.516 -21.518  1.00  0.00           C  
ATOM   2156  O   ASN A1450      57.442  -6.404 -22.727  1.00  0.00           O  
ATOM   2157  CB  ASN A1450      59.604  -7.181 -21.146  1.00  0.00           C  
ATOM   2158  CG  ASN A1450      60.929  -6.893 -20.464  1.00  0.00           C  
ATOM   2159  OD1 ASN A1450      61.387  -5.747 -20.416  1.00  0.00           O  
ATOM   2160  ND2 ASN A1450      61.560  -7.940 -19.944  1.00  0.00           N  
ATOM   2161  N   SER A1452      56.060  -6.760 -21.012  1.00  0.00           N  
ATOM   2162  CA  SER A1452      54.930  -6.927 -21.913  1.00  0.00           C  
ATOM   2163  C   SER A1452      54.313  -5.601 -22.316  1.00  0.00           C  
ATOM   2164  O   SER A1452      53.477  -5.551 -23.219  1.00  0.00           O  
ATOM   2165  CB  SER A1452      53.856  -7.797 -21.262  1.00  0.00           C  
ATOM   2166  OG  SER A1452      53.144  -7.069 -20.277  1.00  0.00           O  
ATOM   2167  N   SER A1455      54.744  -4.526 -21.670  1.00  0.00           N  
ATOM   2168  CA  SER A1455      54.167  -3.226 -21.948  1.00  0.00           C  
ATOM   2169  C   SER A1455      55.090  -2.062 -22.289  1.00  0.00           C  
ATOM   2170  O   SER A1455      56.279  -2.065 -21.980  1.00  0.00           O  
ATOM   2171  CB  SER A1455      53.279  -2.834 -20.767  1.00  0.00           C  
ATOM   2172  OG  SER A1455      53.878  -3.221 -19.542  1.00  0.00           O  
ATOM   2173  N   ILE A1456      54.498  -1.062 -22.931  1.00  0.00           N  
ATOM   2174  CA  ILE A1456      55.165   0.165 -23.335  1.00  0.00           C  
ATOM   2175  C   ILE A1456      54.418   1.267 -22.587  1.00  0.00           C  
ATOM   2176  O   ILE A1456      53.280   1.582 -22.923  1.00  0.00           O  
ATOM   2177  CB  ILE A1456      55.018   0.397 -24.853  1.00  0.00           C  
ATOM   2178  CG1 ILE A1456      55.683  -0.749 -25.615  1.00  0.00           C  
ATOM   2179  CG2 ILE A1456      55.613   1.740 -25.239  1.00  0.00           C  
ATOM   2180  CD1 ILE A1456      55.587  -0.626 -27.117  1.00  0.00           C  
ATOM   2181  N   PHE A1457      55.054   1.849 -21.575  1.00  0.00           N  
ATOM   2182  CA  PHE A1457      54.430   2.890 -20.761  1.00  0.00           C  
ATOM   2183  C   PHE A1457      54.375   4.275 -21.378  1.00  0.00           C  
ATOM   2184  O   PHE A1457      55.200   4.636 -22.212  1.00  0.00           O  
ATOM   2185  CB  PHE A1457      55.120   2.943 -19.407  1.00  0.00           C  
ATOM   2186  CG  PHE A1457      55.036   1.650 -18.659  1.00  0.00           C  
ATOM   2187  CD1 PHE A1457      53.921   1.352 -17.886  1.00  0.00           C  
ATOM   2188  CD2 PHE A1457      56.043   0.700 -18.778  1.00  0.00           C  
ATOM   2189  CE1 PHE A1457      53.809   0.122 -17.240  1.00  0.00           C  
ATOM   2190  CE2 PHE A1457      55.942  -0.532 -18.140  1.00  0.00           C  
ATOM   2191  CZ  PHE A1457      54.820  -0.823 -17.368  1.00  0.00           C  
ATOM   2192  N   LEU A1458      53.377   5.046 -20.960  1.00  0.00           N  
ATOM   2193  CA  LEU A1458      53.179   6.390 -21.476  1.00  0.00           C  
ATOM   2194  C   LEU A1458      54.293   7.332 -21.049  1.00  0.00           C  
ATOM   2195  O   LEU A1458      54.415   8.443 -21.567  1.00  0.00           O  
ATOM   2196  CB  LEU A1458      51.806   6.911 -21.041  1.00  0.00           C  
ATOM   2197  CG  LEU A1458      50.660   6.718 -22.045  1.00  0.00           C  
ATOM   2198  CD1 LEU A1458      50.906   5.518 -22.932  1.00  0.00           C  
ATOM   2199  CD2 LEU A1458      49.361   6.564 -21.293  1.00  0.00           C  
ATOM   2200  N   THR A1459      55.096   6.883 -20.092  1.00  0.00           N  
ATOM   2201  CA  THR A1459      56.236   7.659 -19.625  1.00  0.00           C  
ATOM   2202  C   THR A1459      57.460   6.860 -20.067  1.00  0.00           C  
ATOM   2203  O   THR A1459      58.188   6.278 -19.256  1.00  0.00           O  
ATOM   2204  CB  THR A1459      56.240   7.829 -18.087  1.00  0.00           C  
ATOM   2205  OG1 THR A1459      56.190   6.547 -17.445  1.00  0.00           O  
ATOM   2206  CG2 THR A1459      55.060   8.670 -17.654  1.00  0.00           C  
ATOM   2207  N   ASP A1460      57.652   6.804 -21.377  1.00  0.00           N  
ATOM   2208  CA  ASP A1460      58.766   6.074 -21.945  1.00  0.00           C  
ATOM   2209  C   ASP A1460      59.494   6.957 -22.939  1.00  0.00           C  
ATOM   2210  O   ASP A1460      58.881   7.671 -23.749  1.00  0.00           O  
ATOM   2211  CB  ASP A1460      58.281   4.787 -22.633  1.00  0.00           C  
ATOM   2212  CG  ASP A1460      58.242   3.584 -21.689  1.00  0.00           C  
ATOM   2213  OD1 ASP A1460      58.192   3.795 -20.452  1.00  0.00           O  
ATOM   2214  OD2 ASP A1460      58.250   2.431 -22.189  1.00  0.00           O  
ATOM   2215  N   THR A1461      60.816   6.901 -22.843  1.00  0.00           N  
ATOM   2216  CA  THR A1461      61.720   7.658 -23.690  1.00  0.00           C  
ATOM   2217  C   THR A1461      61.699   7.035 -25.079  1.00  0.00           C  
ATOM   2218  O   THR A1461      61.413   5.841 -25.220  1.00  0.00           O  
ATOM   2219  CB  THR A1461      63.123   7.543 -23.145  1.00  0.00           C  
ATOM   2220  OG1 THR A1461      63.602   6.216 -23.392  1.00  0.00           O  
ATOM   2221  CG2 THR A1461      63.123   7.782 -21.645  1.00  0.00           C  
ATOM   2222  N   ALA A1462      62.015   7.827 -26.100  1.00  0.00           N  
ATOM   2223  CA  ALA A1462      62.021   7.311 -27.461  1.00  0.00           C  
ATOM   2224  C   ALA A1462      62.948   6.104 -27.609  1.00  0.00           C  
ATOM   2225  O   ALA A1462      62.738   5.262 -28.486  1.00  0.00           O  
ATOM   2226  CB  ALA A1462      62.417   8.395 -28.433  1.00  0.00           C  
ATOM   2227  N   LYS A1463      63.963   6.004 -26.755  1.00  0.00           N  
ATOM   2228  CA  LYS A1463      64.876   4.869 -26.843  1.00  0.00           C  
ATOM   2229  C   LYS A1463      64.240   3.634 -26.221  1.00  0.00           C  
ATOM   2230  O   LYS A1463      64.375   2.525 -26.744  1.00  0.00           O  
ATOM   2231  CB  LYS A1463      66.204   5.158 -26.134  1.00  0.00           C  
ATOM   2232  CG  LYS A1463      67.258   4.049 -26.339  1.00  0.00           C  
ATOM   2233  CD  LYS A1463      67.965   3.656 -25.031  1.00  0.00           C  
ATOM   2234  CE  LYS A1463      69.084   2.631 -25.265  1.00  0.00           C  
ATOM   2235  NZ  LYS A1463      69.795   2.271 -23.995  1.00  0.00           N  
ATOM   2236  N   GLN A1465      63.562   3.829 -25.094  1.00  0.00           N  
ATOM   2237  CA  GLN A1465      62.894   2.728 -24.412  1.00  0.00           C  
ATOM   2238  C   GLN A1465      61.820   2.152 -25.337  1.00  0.00           C  
ATOM   2239  O   GLN A1465      61.649   0.929 -25.445  1.00  0.00           O  
ATOM   2240  CB  GLN A1465      62.250   3.229 -23.128  1.00  0.00           C  
ATOM   2241  CG  GLN A1465      63.192   3.406 -21.973  1.00  0.00           C  
ATOM   2242  CD  GLN A1465      62.670   4.436 -20.985  1.00  0.00           C  
ATOM   2243  OE1 GLN A1465      63.144   4.528 -19.853  1.00  0.00           O  
ATOM   2244  NE2 GLN A1465      61.694   5.229 -21.417  1.00  0.00           N  
ATOM   2245  N   ILE A1467      61.093   3.050 -25.995  1.00  0.00           N  
ATOM   2246  CA  ILE A1467      60.052   2.645 -26.931  1.00  0.00           C  
ATOM   2247  C   ILE A1467      60.723   1.784 -27.995  1.00  0.00           C  
ATOM   2248  O   ILE A1467      60.304   0.657 -28.264  1.00  0.00           O  
ATOM   2249  CB  ILE A1467      59.410   3.869 -27.632  1.00  0.00           C  
ATOM   2250  CG1 ILE A1467      58.786   4.813 -26.598  1.00  0.00           C  
ATOM   2251  CG2 ILE A1467      58.363   3.396 -28.633  1.00  0.00           C  
ATOM   2252  CD1 ILE A1467      58.201   6.077 -27.197  1.00  0.00           C  
ATOM   2253  N   LYS A1506      61.782   2.347 -28.573  1.00  0.00           N  
ATOM   2254  CA  LYS A1506      62.594   1.724 -29.619  1.00  0.00           C  
ATOM   2255  C   LYS A1506      63.151   0.350 -29.222  1.00  0.00           C  
ATOM   2256  O   LYS A1506      63.093  -0.604 -30.010  1.00  0.00           O  
ATOM   2257  CB  LYS A1506      63.732   2.688 -29.990  1.00  0.00           C  
ATOM   2258  CG  LYS A1506      64.686   2.217 -31.066  1.00  0.00           C  
ATOM   2259  CD  LYS A1506      65.829   1.422 -30.474  1.00  0.00           C  
ATOM   2260  CE  LYS A1506      66.955   1.272 -31.480  1.00  0.00           C  
ATOM   2261  NZ  LYS A1506      67.351   2.602 -32.038  1.00  0.00           N  
ATOM   2262  N   THR A1507      63.675   0.246 -28.001  1.00  0.00           N  
ATOM   2263  CA  THR A1507      64.242  -1.013 -27.515  1.00  0.00           C  
ATOM   2264  C   THR A1507      63.200  -2.105 -27.355  1.00  0.00           C  
ATOM   2265  O   THR A1507      63.332  -3.197 -27.909  1.00  0.00           O  
ATOM   2266  CB  THR A1507      64.903  -0.851 -26.149  1.00  0.00           C  
ATOM   2267  OG1 THR A1507      65.792   0.269 -26.176  1.00  0.00           O  
ATOM   2268  CG2 THR A1507      65.670  -2.117 -25.794  1.00  0.00           C  
ATOM   2269  N   LYS A1508      62.175  -1.797 -26.565  1.00  0.00           N  
ATOM   2270  CA  LYS A1508      61.096  -2.733 -26.295  1.00  0.00           C  
ATOM   2271  C   LYS A1508      60.596  -3.362 -27.588  1.00  0.00           C  
ATOM   2272  O   LYS A1508      60.405  -4.578 -27.659  1.00  0.00           O  
ATOM   2273  CB  LYS A1508      59.959  -2.012 -25.563  1.00  0.00           C  
ATOM   2274  CG  LYS A1508      60.325  -1.572 -24.149  1.00  0.00           C  
ATOM   2275  CD  LYS A1508      59.219  -0.773 -23.485  1.00  0.00           C  
ATOM   2276  CE  LYS A1508      59.477  -0.646 -21.997  1.00  0.00           C  
ATOM   2277  NZ  LYS A1508      58.475   0.193 -21.289  1.00  0.00           N  
ATOM   2278  N   VAL A1509      60.407  -2.536 -28.614  1.00  0.00           N  
ATOM   2279  CA  VAL A1509      59.932  -3.039 -29.895  1.00  0.00           C  
ATOM   2280  C   VAL A1509      60.971  -3.932 -30.562  1.00  0.00           C  
ATOM   2281  O   VAL A1509      60.639  -4.994 -31.085  1.00  0.00           O  
ATOM   2282  CB  VAL A1509      59.574  -1.896 -30.856  1.00  0.00           C  
ATOM   2283  CG1 VAL A1509      59.134  -2.464 -32.190  1.00  0.00           C  
ATOM   2284  CG2 VAL A1509      58.464  -1.063 -30.270  1.00  0.00           C  
ATOM   2285  N   ASN A1510      62.230  -3.507 -30.548  1.00  0.00           N  
ATOM   2286  CA  ASN A1510      63.278  -4.308 -31.167  1.00  0.00           C  
ATOM   2287  C   ASN A1510      63.663  -5.509 -30.326  1.00  0.00           C  
ATOM   2288  O   ASN A1510      64.070  -6.535 -30.864  1.00  0.00           O  
ATOM   2289  CB  ASN A1510      64.536  -3.474 -31.424  1.00  0.00           C  
ATOM   2290  CG  ASN A1510      64.404  -2.580 -32.633  1.00  0.00           C  
ATOM   2291  OD1 ASN A1510      63.894  -3.001 -33.677  1.00  0.00           O  
ATOM   2292  ND2 ASN A1510      64.876  -1.344 -32.510  1.00  0.00           N  
ATOM   2293  N   LYS A1511      63.525  -5.399 -29.009  1.00  0.00           N  
ATOM   2294  CA  LYS A1511      63.923  -6.496 -28.145  1.00  0.00           C  
ATOM   2295  C   LYS A1511      62.824  -7.412 -27.614  1.00  0.00           C  
ATOM   2296  O   LYS A1511      63.113  -8.540 -27.200  1.00  0.00           O  
ATOM   2297  CB  LYS A1511      64.743  -5.952 -26.973  1.00  0.00           C  
ATOM   2298  CG  LYS A1511      65.542  -7.029 -26.246  1.00  0.00           C  
ATOM   2299  CD  LYS A1511      66.554  -6.441 -25.267  1.00  0.00           C  
ATOM   2300  CE  LYS A1511      67.383  -7.543 -24.603  1.00  0.00           C  
ATOM   2301  NZ  LYS A1511      66.536  -8.573 -23.931  1.00  0.00           N  
ATOM   2302  N   HIS A1516      61.569  -6.964 -27.633  1.00  0.00           N  
ATOM   2303  CA  HIS A1516      60.492  -7.803 -27.100  1.00  0.00           C  
ATOM   2304  C   HIS A1516      59.280  -8.118 -27.988  1.00  0.00           C  
ATOM   2305  O   HIS A1516      58.615  -9.137 -27.786  1.00  0.00           O  
ATOM   2306  CB  HIS A1516      60.034  -7.218 -25.760  1.00  0.00           C  
ATOM   2307  CG  HIS A1516      61.121  -7.175 -24.732  1.00  0.00           C  
ATOM   2308  ND1 HIS A1516      61.711  -8.315 -24.229  1.00  0.00           N  
ATOM   2309  CD2 HIS A1516      61.762  -6.133 -24.153  1.00  0.00           C  
ATOM   2310  CE1 HIS A1516      62.669  -7.976 -23.385  1.00  0.00           C  
ATOM   2311  NE2 HIS A1516      62.721  -6.658 -23.321  1.00  0.00           N  
ATOM   2312  N   ALA A1517      58.994  -7.268 -28.968  1.00  0.00           N  
ATOM   2313  CA  ALA A1517      57.856  -7.502 -29.855  1.00  0.00           C  
ATOM   2314  C   ALA A1517      57.961  -8.844 -30.584  1.00  0.00           C  
ATOM   2315  O   ALA A1517      58.874  -9.059 -31.381  1.00  0.00           O  
ATOM   2316  CB  ALA A1517      57.745  -6.369 -30.865  1.00  0.00           C  
ATOM   2317  N   PHE A1518      57.018  -9.741 -30.309  1.00  0.00           N  
ATOM   2318  CA  PHE A1518      56.993 -11.062 -30.939  1.00  0.00           C  
ATOM   2319  C   PHE A1518      56.820 -10.926 -32.438  1.00  0.00           C  
ATOM   2320  O   PHE A1518      56.065 -10.066 -32.901  1.00  0.00           O  
ATOM   2321  CB  PHE A1518      55.840 -11.892 -30.402  1.00  0.00           C  
ATOM   2322  CG  PHE A1518      55.799 -13.284 -30.945  1.00  0.00           C  
ATOM   2323  CD1 PHE A1518      56.786 -14.201 -30.609  1.00  0.00           C  
ATOM   2324  CD2 PHE A1518      54.750 -13.696 -31.757  1.00  0.00           C  
ATOM   2325  CE1 PHE A1518      56.727 -15.511 -31.065  1.00  0.00           C  
ATOM   2326  CE2 PHE A1518      54.680 -15.010 -32.221  1.00  0.00           C  
ATOM   2327  CZ  PHE A1518      55.670 -15.917 -31.872  1.00  0.00           C  
ATOM   2328  N   SER A1526      57.490 -11.793 -33.193  1.00  0.00           N  
ATOM   2329  CA  SER A1526      57.418 -11.732 -34.646  1.00  0.00           C  
ATOM   2330  C   SER A1526      56.727 -12.888 -35.336  1.00  0.00           C  
ATOM   2331  O   SER A1526      56.691 -14.010 -34.839  1.00  0.00           O  
ATOM   2332  CB  SER A1526      58.817 -11.597 -35.238  1.00  0.00           C  
ATOM   2333  OG  SER A1526      58.785 -11.781 -36.644  1.00  0.00           O  
ATOM   2334  N   GLY A1527      56.183 -12.586 -36.506  1.00  0.00           N  
ATOM   2335  CA  GLY A1527      55.522 -13.595 -37.303  1.00  0.00           C  
ATOM   2336  C   GLY A1527      56.379 -13.802 -38.534  1.00  0.00           C  
ATOM   2337  O   GLY A1527      56.011 -14.536 -39.455  1.00  0.00           O  
ATOM   2338  N   GLY A1528      57.534 -13.137 -38.541  1.00  0.00           N  
ATOM   2339  CA  GLY A1528      58.460 -13.243 -39.654  1.00  0.00           C  
ATOM   2340  C   GLY A1528      59.299 -14.501 -39.543  1.00  0.00           C  
ATOM   2341  O   GLY A1528      59.456 -15.043 -38.443  1.00  0.00           O  
ATOM   2342  N   ARG A1530      59.837 -14.965 -40.674  1.00  0.00           N  
ATOM   2343  CA  ARG A1530      60.657 -16.175 -40.699  1.00  0.00           C  
ATOM   2344  C   ARG A1530      61.971 -15.980 -39.962  1.00  0.00           C  
ATOM   2345  O   ARG A1530      62.429 -14.852 -39.774  1.00  0.00           O  
ATOM   2346  CB  ARG A1530      60.927 -16.610 -42.136  1.00  0.00           C  
ATOM   2347  CG  ARG A1530      59.677 -16.758 -42.988  1.00  0.00           C  
ATOM   2348  CD  ARG A1530      58.489 -17.246 -42.176  1.00  0.00           C  
ATOM   2349  NE  ARG A1530      57.632 -18.157 -42.930  1.00  0.00           N  
ATOM   2350  CZ  ARG A1530      57.933 -19.428 -43.180  1.00  0.00           C  
ATOM   2351  NH1 ARG A1530      59.074 -19.948 -42.736  1.00  0.00           N  
ATOM   2352  NH2 ARG A1530      57.090 -20.182 -43.870  1.00  0.00           N  
ATOM   2353  N   ASP A1531      62.574 -17.084 -39.540  1.00  0.00           N  
ATOM   2354  CA  ASP A1531      63.818 -17.010 -38.792  1.00  0.00           C  
ATOM   2355  C   ASP A1531      64.913 -16.223 -39.486  1.00  0.00           C  
ATOM   2356  O   ASP A1531      65.444 -15.274 -38.918  1.00  0.00           O  
ATOM   2357  CB  ASP A1531      64.321 -18.410 -38.458  1.00  0.00           C  
ATOM   2358  CG  ASP A1531      63.499 -19.073 -37.375  1.00  0.00           C  
ATOM   2359  OD1 ASP A1531      62.270 -19.193 -37.557  1.00  0.00           O  
ATOM   2360  OD2 ASP A1531      64.079 -19.475 -36.341  1.00  0.00           O  
ATOM   2361  N   THR A1532      65.235 -16.593 -40.721  1.00  0.00           N  
ATOM   2362  CA  THR A1532      66.299 -15.917 -41.458  1.00  0.00           C  
ATOM   2363  C   THR A1532      65.824 -15.103 -42.650  1.00  0.00           C  
ATOM   2364  O   THR A1532      64.761 -15.374 -43.211  1.00  0.00           O  
ATOM   2365  CB  THR A1532      67.317 -16.934 -41.959  1.00  0.00           C  
ATOM   2366  OG1 THR A1532      66.638 -17.937 -42.727  1.00  0.00           O  
ATOM   2367  CG2 THR A1532      68.022 -17.591 -40.784  1.00  0.00           C  
ATOM   2368  N   ILE A1533      66.629 -14.110 -43.030  1.00  0.00           N  
ATOM   2369  CA  ILE A1533      66.326 -13.241 -44.168  1.00  0.00           C  
ATOM   2370  C   ILE A1533      66.021 -14.138 -45.353  1.00  0.00           C  
ATOM   2371  O   ILE A1533      65.194 -13.822 -46.205  1.00  0.00           O  
ATOM   2372  CB  ILE A1533      67.532 -12.366 -44.551  1.00  0.00           C  
ATOM   2373  CG1 ILE A1533      68.099 -11.679 -43.311  1.00  0.00           C  
ATOM   2374  CG2 ILE A1533      67.108 -11.327 -45.567  1.00  0.00           C  
ATOM   2375  CD1 ILE A1533      69.328 -10.824 -43.574  1.00  0.00           C  
ATOM   2376  N   GLU A1534      66.714 -15.269 -45.377  1.00  0.00           N  
ATOM   2377  CA  GLU A1534      66.578 -16.264 -46.419  1.00  0.00           C  
ATOM   2378  C   GLU A1534      65.138 -16.726 -46.554  1.00  0.00           C  
ATOM   2379  O   GLU A1534      64.456 -16.395 -47.525  1.00  0.00           O  
ATOM   2380  CB  GLU A1534      67.476 -17.457 -46.092  1.00  0.00           C  
ATOM   2381  CG  GLU A1534      68.552 -17.718 -47.122  1.00  0.00           C  
ATOM   2382  CD  GLU A1534      67.982 -18.211 -48.442  1.00  0.00           C  
ATOM   2383  OE1 GLU A1534      67.545 -19.385 -48.502  1.00  0.00           O  
ATOM   2384  OE2 GLU A1534      67.964 -17.422 -49.416  1.00  0.00           O  
ATOM   2385  N   GLU A1535      64.682 -17.490 -45.566  1.00  0.00           N  
ATOM   2386  CA  GLU A1535      63.328 -18.037 -45.560  1.00  0.00           C  
ATOM   2387  C   GLU A1535      62.252 -16.968 -45.636  1.00  0.00           C  
ATOM   2388  O   GLU A1535      61.187 -17.195 -46.207  1.00  0.00           O  
ATOM   2389  CB  GLU A1535      63.108 -18.872 -44.299  1.00  0.00           C  
ATOM   2390  CG  GLU A1535      64.159 -19.943 -44.075  1.00  0.00           C  
ATOM   2391  CD  GLU A1535      64.152 -20.464 -42.652  1.00  0.00           C  
ATOM   2392  OE1 GLU A1535      63.117 -21.025 -42.227  1.00  0.00           O  
ATOM   2393  OE2 GLU A1535      65.181 -20.303 -41.957  1.00  0.00           O  
ATOM   2394  N   HIS A1540      62.532 -15.803 -45.064  1.00  0.00           N  
ATOM   2395  CA  HIS A1540      61.556 -14.728 -45.061  1.00  0.00           C  
ATOM   2396  C   HIS A1540      61.254 -14.201 -46.455  1.00  0.00           C  
ATOM   2397  O   HIS A1540      60.118 -13.835 -46.751  1.00  0.00           O  
ATOM   2398  CB  HIS A1540      62.027 -13.589 -44.156  1.00  0.00           C  
ATOM   2399  CG  HIS A1540      60.926 -12.667 -43.733  1.00  0.00           C  
ATOM   2400  ND1 HIS A1540      60.481 -11.624 -44.517  1.00  0.00           N  
ATOM   2401  CD2 HIS A1540      60.148 -12.661 -42.624  1.00  0.00           C  
ATOM   2402  CE1 HIS A1540      59.479 -11.015 -43.910  1.00  0.00           C  
ATOM   2403  NE2 HIS A1540      59.256 -11.625 -42.760  1.00  0.00           N  
ATOM   2404  N   ARG A1541      62.264 -14.170 -47.315  1.00  0.00           N  
ATOM   2405  CA  ARG A1541      62.074 -13.679 -48.675  1.00  0.00           C  
ATOM   2406  C   ARG A1541      61.225 -14.637 -49.500  1.00  0.00           C  
ATOM   2407  O   ARG A1541      60.410 -14.210 -50.313  1.00  0.00           O  
ATOM   2408  CB  ARG A1541      63.422 -13.485 -49.371  1.00  0.00           C  
ATOM   2409  CG  ARG A1541      64.346 -12.467 -48.726  1.00  0.00           C  
ATOM   2410  CD  ARG A1541      63.756 -11.067 -48.706  1.00  0.00           C  
ATOM   2411  NE  ARG A1541      64.787 -10.065 -48.440  1.00  0.00           N  
ATOM   2412  CZ  ARG A1541      64.544  -8.792 -48.142  1.00  0.00           C  
ATOM   2413  NH1 ARG A1541      63.294  -8.350 -48.066  1.00  0.00           N  
ATOM   2414  NH2 ARG A1541      65.554  -7.960 -47.919  1.00  0.00           N  
ATOM   2415  N   GLN A1542      61.416 -15.932 -49.288  1.00  0.00           N  
ATOM   2416  CA  GLN A1542      60.671 -16.934 -50.038  1.00  0.00           C  
ATOM   2417  C   GLN A1542      59.311 -17.251 -49.435  1.00  0.00           C  
ATOM   2418  O   GLN A1542      58.428 -17.762 -50.124  1.00  0.00           O  
ATOM   2419  CB  GLN A1542      61.485 -18.230 -50.137  1.00  0.00           C  
ATOM   2420  CG  GLN A1542      60.800 -19.344 -50.942  1.00  0.00           C  
ATOM   2421  CD  GLN A1542      61.668 -20.590 -51.099  1.00  0.00           C  
ATOM   2422  OE1 GLN A1542      61.818 -21.387 -50.169  1.00  0.00           O  
ATOM   2423  NE2 GLN A1542      62.253 -20.753 -52.282  1.00  0.00           N  
ATOM   2424  N   PHE A1543      59.130 -16.942 -48.157  1.00  0.00           N  
ATOM   2425  CA  PHE A1543      57.869 -17.256 -47.498  1.00  0.00           C  
ATOM   2426  C   PHE A1543      57.147 -16.080 -46.845  1.00  0.00           C  
ATOM   2427  O   PHE A1543      56.039 -16.238 -46.328  1.00  0.00           O  
ATOM   2428  CB  PHE A1543      58.112 -18.350 -46.457  1.00  0.00           C  
ATOM   2429  CG  PHE A1543      58.729 -19.595 -47.021  1.00  0.00           C  
ATOM   2430  CD1 PHE A1543      58.070 -20.335 -47.994  1.00  0.00           C  
ATOM   2431  CD2 PHE A1543      59.960 -20.043 -46.561  1.00  0.00           C  
ATOM   2432  CE1 PHE A1543      58.624 -21.508 -48.499  1.00  0.00           C  
ATOM   2433  CE2 PHE A1543      60.523 -21.217 -47.061  1.00  0.00           C  
ATOM   2434  CZ  PHE A1543      59.851 -21.950 -48.030  1.00  0.00           C  
ATOM   2435  N   GLY A1544      57.768 -14.906 -46.866  1.00  0.00           N  
ATOM   2436  CA  GLY A1544      57.144 -13.740 -46.267  1.00  0.00           C  
ATOM   2437  C   GLY A1544      56.794 -13.928 -44.801  1.00  0.00           C  
ATOM   2438  O   GLY A1544      56.910 -15.027 -44.259  1.00  0.00           O  
ATOM   2439  N   GLY A1545      56.370 -12.846 -44.155  1.00  0.00           N  
ATOM   2440  CA  GLY A1545      56.012 -12.919 -42.752  1.00  0.00           C  
ATOM   2441  C   GLY A1545      54.533 -13.191 -42.579  1.00  0.00           C  
ATOM   2442  O   GLY A1545      53.762 -13.090 -43.537  1.00  0.00           O  
ATOM   2443  N   ASN A1546      54.142 -13.539 -41.354  1.00  0.00           N  
ATOM   2444  CA  ASN A1546      52.748 -13.833 -41.021  1.00  0.00           C  
ATOM   2445  C   ASN A1546      52.159 -12.702 -40.175  1.00  0.00           C  
ATOM   2446  O   ASN A1546      52.678 -12.379 -39.110  1.00  0.00           O  
ATOM   2447  CB  ASN A1546      52.668 -15.140 -40.241  1.00  0.00           C  
ATOM   2448  CG  ASN A1546      51.254 -15.524 -39.917  1.00  0.00           C  
ATOM   2449  OD1 ASN A1546      50.465 -14.696 -39.457  1.00  0.00           O  
ATOM   2450  ND2 ASN A1546      50.917 -16.786 -40.149  1.00  0.00           N  
ATOM   2451  N   CYS A1547      51.065 -12.114 -40.643  1.00  0.00           N  
ATOM   2452  CA  CYS A1547      50.436 -11.006 -39.934  1.00  0.00           C  
ATOM   2453  C   CYS A1547      49.505 -11.388 -38.804  1.00  0.00           C  
ATOM   2454  O   CYS A1547      49.309 -10.607 -37.874  1.00  0.00           O  
ATOM   2455  CB  CYS A1547      49.672 -10.137 -40.918  1.00  0.00           C  
ATOM   2456  SG  CYS A1547      50.771  -9.400 -42.101  1.00  0.00           S  
ATOM   2457  N   ASP A1548      48.930 -12.580 -38.882  1.00  0.00           N  
ATOM   2458  CA  ASP A1548      48.001 -13.022 -37.862  1.00  0.00           C  
ATOM   2459  C   ASP A1548      48.621 -13.141 -36.493  1.00  0.00           C  
ATOM   2460  O   ASP A1548      47.913 -13.330 -35.507  1.00  0.00           O  
ATOM   2461  CB  ASP A1548      47.399 -14.364 -38.244  1.00  0.00           C  
ATOM   2462  CG  ASP A1548      46.697 -14.314 -39.568  1.00  0.00           C  
ATOM   2463  OD1 ASP A1548      45.978 -13.316 -39.806  1.00  0.00           O  
ATOM   2464  OD2 ASP A1548      46.859 -15.268 -40.365  1.00  0.00           O  
ATOM   2465  N   VAL A1549      49.936 -13.015 -36.411  1.00  0.00           N  
ATOM   2466  CA  VAL A1549      50.582 -13.161 -35.118  1.00  0.00           C  
ATOM   2467  C   VAL A1549      51.644 -12.111 -34.794  1.00  0.00           C  
ATOM   2468  O   VAL A1549      52.161 -12.073 -33.680  1.00  0.00           O  
ATOM   2469  CB  VAL A1549      51.212 -14.569 -35.009  1.00  0.00           C  
ATOM   2470  CG1 VAL A1549      52.369 -14.697 -35.982  1.00  0.00           C  
ATOM   2471  CG2 VAL A1549      51.675 -14.822 -33.593  1.00  0.00           C  
ATOM   2472  N   ASP A1563      51.955 -11.247 -35.752  1.00  0.00           N  
ATOM   2473  CA  ASP A1563      52.988 -10.248 -35.535  1.00  0.00           C  
ATOM   2474  C   ASP A1563      52.560  -9.076 -34.673  1.00  0.00           C  
ATOM   2475  O   ASP A1563      51.879  -8.167 -35.140  1.00  0.00           O  
ATOM   2476  CB  ASP A1563      53.514  -9.719 -36.871  1.00  0.00           C  
ATOM   2477  CG  ASP A1563      54.927  -9.171 -36.759  1.00  0.00           C  
ATOM   2478  OD1 ASP A1563      55.883  -9.982 -36.726  1.00  0.00           O  
ATOM   2479  OD2 ASP A1563      55.077  -7.933 -36.688  1.00  0.00           O  
ATOM   2480  N   VAL A1569      52.983  -9.100 -33.415  1.00  0.00           N  
ATOM   2481  CA  VAL A1569      52.675  -8.040 -32.463  1.00  0.00           C  
ATOM   2482  C   VAL A1569      52.875  -6.646 -33.063  1.00  0.00           C  
ATOM   2483  O   VAL A1569      52.034  -5.768 -32.899  1.00  0.00           O  
ATOM   2484  CB  VAL A1569      53.567  -8.168 -31.217  1.00  0.00           C  
ATOM   2485  CG1 VAL A1569      53.518  -6.889 -30.396  1.00  0.00           C  
ATOM   2486  CG2 VAL A1569      53.122  -9.361 -30.394  1.00  0.00           C  
ATOM   2487  N   SER A1594      53.991  -6.448 -33.757  1.00  0.00           N  
ATOM   2488  CA  SER A1594      54.288  -5.159 -34.366  1.00  0.00           C  
ATOM   2489  C   SER A1594      53.244  -4.747 -35.391  1.00  0.00           C  
ATOM   2490  O   SER A1594      52.829  -3.588 -35.432  1.00  0.00           O  
ATOM   2491  CB  SER A1594      55.666  -5.190 -35.016  1.00  0.00           C  
ATOM   2492  OG  SER A1594      56.671  -5.134 -34.025  1.00  0.00           O  
ATOM   2493  N   PHE A1595      52.821  -5.689 -36.226  1.00  0.00           N  
ATOM   2494  CA  PHE A1595      51.813  -5.376 -37.226  1.00  0.00           C  
ATOM   2495  C   PHE A1595      50.488  -5.090 -36.516  1.00  0.00           C  
ATOM   2496  O   PHE A1595      49.723  -4.221 -36.943  1.00  0.00           O  
ATOM   2497  CB  PHE A1595      51.633  -6.535 -38.208  1.00  0.00           C  
ATOM   2498  CG  PHE A1595      50.673  -6.233 -39.317  1.00  0.00           C  
ATOM   2499  CD1 PHE A1595      51.029  -5.367 -40.343  1.00  0.00           C  
ATOM   2500  CD2 PHE A1595      49.389  -6.772 -39.310  1.00  0.00           C  
ATOM   2501  CE1 PHE A1595      50.116  -5.037 -41.348  1.00  0.00           C  
ATOM   2502  CE2 PHE A1595      48.466  -6.448 -40.310  1.00  0.00           C  
ATOM   2503  CZ  PHE A1595      48.830  -5.579 -41.329  1.00  0.00           C  
ATOM   2504  N   TYR A1602      50.073  -3.786 -33.463  1.00  0.00           N  
ATOM   2505  CA  TYR A1602      50.135  -2.439 -32.896  1.00  0.00           C  
ATOM   2506  C   TYR A1602      49.865  -1.384 -33.959  1.00  0.00           C  
ATOM   2507  O   TYR A1602      49.239  -0.363 -33.681  1.00  0.00           O  
ATOM   2508  CB  TYR A1602      51.506  -2.164 -32.281  1.00  0.00           C  
ATOM   2509  CG  TYR A1602      51.775  -2.836 -30.957  1.00  0.00           C  
ATOM   2510  CD1 TYR A1602      51.063  -3.965 -30.561  1.00  0.00           C  
ATOM   2511  CD2 TYR A1602      52.816  -2.397 -30.143  1.00  0.00           C  
ATOM   2512  CE1 TYR A1602      51.391  -4.645 -29.397  1.00  0.00           C  
ATOM   2513  CE2 TYR A1602      53.153  -3.067 -28.981  1.00  0.00           C  
ATOM   2514  CZ  TYR A1602      52.445  -4.192 -28.615  1.00  0.00           C  
ATOM   2515  OH  TYR A1602      52.821  -4.894 -27.493  1.00  0.00           O  
ATOM   2516  N   LEU A1603      50.350  -1.616 -35.173  1.00  0.00           N  
ATOM   2517  CA  LEU A1603      50.134  -0.649 -36.240  1.00  0.00           C  
ATOM   2518  C   LEU A1603      48.662  -0.546 -36.596  1.00  0.00           C  
ATOM   2519  O   LEU A1603      48.160   0.536 -36.907  1.00  0.00           O  
ATOM   2520  CB  LEU A1603      50.931  -1.035 -37.480  1.00  0.00           C  
ATOM   2521  CG  LEU A1603      52.408  -0.654 -37.467  1.00  0.00           C  
ATOM   2522  CD1 LEU A1603      53.144  -1.507 -38.481  1.00  0.00           C  
ATOM   2523  CD2 LEU A1603      52.565   0.831 -37.770  1.00  0.00           C  
ATOM   2524  N   THR A1604      47.974  -1.682 -36.552  1.00  0.00           N  
ATOM   2525  CA  THR A1604      46.557  -1.722 -36.866  1.00  0.00           C  
ATOM   2526  C   THR A1604      45.850  -0.783 -35.929  1.00  0.00           C  
ATOM   2527  O   THR A1604      44.808  -0.237 -36.264  1.00  0.00           O  
ATOM   2528  CB  THR A1604      45.969  -3.103 -36.654  1.00  0.00           C  
ATOM   2529  OG1 THR A1604      46.673  -4.054 -37.460  1.00  0.00           O  
ATOM   2530  CG2 THR A1604      44.515  -3.101 -37.039  1.00  0.00           C  
ATOM   2531  N   PHE A1613      46.430  -0.606 -34.746  1.00  0.00           N  
ATOM   2532  CA  PHE A1613      45.877   0.281 -33.732  1.00  0.00           C  
ATOM   2533  C   PHE A1613      46.273   1.741 -33.936  1.00  0.00           C  
ATOM   2534  O   PHE A1613      45.425   2.624 -33.868  1.00  0.00           O  
ATOM   2535  CB  PHE A1613      46.344  -0.149 -32.337  1.00  0.00           C  
ATOM   2536  CG  PHE A1613      45.615  -1.341 -31.782  1.00  0.00           C  
ATOM   2537  CD1 PHE A1613      44.350  -1.203 -31.226  1.00  0.00           C  
ATOM   2538  CD2 PHE A1613      46.196  -2.605 -31.809  1.00  0.00           C  
ATOM   2539  CE1 PHE A1613      43.677  -2.307 -30.705  1.00  0.00           C  
ATOM   2540  CE2 PHE A1613      45.525  -3.713 -31.289  1.00  0.00           C  
ATOM   2541  CZ  PHE A1613      44.263  -3.558 -30.737  1.00  0.00           C  
ATOM   2542  N   PHE A1614      47.551   1.995 -34.215  1.00  0.00           N  
ATOM   2543  CA  PHE A1614      48.020   3.373 -34.336  1.00  0.00           C  
ATOM   2544  C   PHE A1614      48.365   4.046 -35.675  1.00  0.00           C  
ATOM   2545  O   PHE A1614      48.474   5.275 -35.715  1.00  0.00           O  
ATOM   2546  CB  PHE A1614      49.185   3.566 -33.370  1.00  0.00           C  
ATOM   2547  CG  PHE A1614      48.855   3.204 -31.953  1.00  0.00           C  
ATOM   2548  CD1 PHE A1614      47.784   3.797 -31.306  1.00  0.00           C  
ATOM   2549  CD2 PHE A1614      49.624   2.272 -31.262  1.00  0.00           C  
ATOM   2550  CE1 PHE A1614      47.483   3.470 -29.994  1.00  0.00           C  
ATOM   2551  CE2 PHE A1614      49.331   1.935 -29.944  1.00  0.00           C  
ATOM   2552  CZ  PHE A1614      48.260   2.534 -29.309  1.00  0.00           C  
ATOM   2553  N   LEU A1615      48.547   3.290 -36.755  1.00  0.00           N  
ATOM   2554  CA  LEU A1615      48.844   3.916 -38.050  1.00  0.00           C  
ATOM   2555  C   LEU A1615      47.540   4.399 -38.699  1.00  0.00           C  
ATOM   2556  O   LEU A1615      46.750   3.589 -39.179  1.00  0.00           O  
ATOM   2557  CB  LEU A1615      49.526   2.923 -38.986  1.00  0.00           C  
ATOM   2558  CG  LEU A1615      50.023   3.531 -40.297  1.00  0.00           C  
ATOM   2559  CD1 LEU A1615      51.122   4.509 -39.982  1.00  0.00           C  
ATOM   2560  CD2 LEU A1615      50.544   2.455 -41.223  1.00  0.00           C  
ATOM   2561  N   GLU A1616      47.318   5.712 -38.722  1.00  0.00           N  
ATOM   2562  CA  GLU A1616      46.087   6.274 -39.287  1.00  0.00           C  
ATOM   2563  C   GLU A1616      45.815   5.908 -40.748  1.00  0.00           C  
ATOM   2564  O   GLU A1616      44.814   5.256 -41.042  1.00  0.00           O  
ATOM   2565  CB  GLU A1616      46.099   7.794 -39.156  1.00  0.00           C  
ATOM   2566  CG  GLU A1616      46.536   8.304 -37.786  1.00  0.00           C  
ATOM   2567  CD  GLU A1616      45.391   8.457 -36.790  1.00  0.00           C  
ATOM   2568  OE1 GLU A1616      44.469   9.268 -37.054  1.00  0.00           O  
ATOM   2569  OE2 GLU A1616      45.424   7.773 -35.738  1.00  0.00           O  
ATOM   2570  N   ASP A1618      46.698   6.328 -41.657  1.00  0.00           N  
ATOM   2571  CA  ASP A1618      46.533   6.066 -43.092  1.00  0.00           C  
ATOM   2572  C   ASP A1618      46.346   4.595 -43.467  1.00  0.00           C  
ATOM   2573  O   ASP A1618      47.255   3.780 -43.319  1.00  0.00           O  
ATOM   2574  CB  ASP A1618      47.721   6.656 -43.870  1.00  0.00           C  
ATOM   2575  CG  ASP A1618      47.599   6.453 -45.387  1.00  0.00           C  
ATOM   2576  OD1 ASP A1618      47.696   5.294 -45.852  1.00  0.00           O  
ATOM   2577  OD2 ASP A1618      47.406   7.454 -46.117  1.00  0.00           O  
ATOM   2578  N   ASP A1619      45.159   4.278 -43.979  1.00  0.00           N  
ATOM   2579  CA  ASP A1619      44.792   2.921 -44.385  1.00  0.00           C  
ATOM   2580  C   ASP A1619      45.606   2.367 -45.541  1.00  0.00           C  
ATOM   2581  O   ASP A1619      45.707   1.152 -45.711  1.00  0.00           O  
ATOM   2582  CB  ASP A1619      43.314   2.872 -44.772  1.00  0.00           C  
ATOM   2583  CG  ASP A1619      42.397   3.002 -43.580  1.00  0.00           C  
ATOM   2584  OD1 ASP A1619      42.625   3.911 -42.751  1.00  0.00           O  
ATOM   2585  OD2 ASP A1619      41.444   2.197 -43.474  1.00  0.00           O  
ATOM   2586  N   ASP A1620      46.171   3.259 -46.344  1.00  0.00           N  
ATOM   2587  CA  ASP A1620      46.966   2.854 -47.496  1.00  0.00           C  
ATOM   2588  C   ASP A1620      48.328   2.328 -47.062  1.00  0.00           C  
ATOM   2589  O   ASP A1620      48.799   1.298 -47.553  1.00  0.00           O  
ATOM   2590  CB  ASP A1620      47.155   4.043 -48.439  1.00  0.00           C  
ATOM   2591  CG  ASP A1620      45.843   4.725 -48.786  1.00  0.00           C  
ATOM   2592  OD1 ASP A1620      45.015   4.113 -49.503  1.00  0.00           O  
ATOM   2593  OD2 ASP A1620      45.641   5.875 -48.329  1.00  0.00           O  
ATOM   2594  N   LYS A1621      48.956   3.040 -46.134  1.00  0.00           N  
ATOM   2595  CA  LYS A1621      50.267   2.651 -45.637  1.00  0.00           C  
ATOM   2596  C   LYS A1621      50.185   1.306 -44.913  1.00  0.00           C  
ATOM   2597  O   LYS A1621      51.046   0.439 -45.091  1.00  0.00           O  
ATOM   2598  CB  LYS A1621      50.818   3.743 -44.706  1.00  0.00           C  
ATOM   2599  CG  LYS A1621      50.753   5.152 -45.314  1.00  0.00           C  
ATOM   2600  CD  LYS A1621      51.528   6.195 -44.519  1.00  0.00           C  
ATOM   2601  CE  LYS A1621      53.045   5.989 -44.618  1.00  0.00           C  
ATOM   2602  NZ  LYS A1621      53.541   4.727 -43.969  1.00  0.00           N  
ATOM   2603  N   LEU A1622      49.141   1.135 -44.106  1.00  0.00           N  
ATOM   2604  CA  LEU A1622      48.958  -0.106 -43.371  1.00  0.00           C  
ATOM   2605  C   LEU A1622      48.845  -1.254 -44.355  1.00  0.00           C  
ATOM   2606  O   LEU A1622      49.344  -2.352 -44.096  1.00  0.00           O  
ATOM   2607  CB  LEU A1622      47.700  -0.046 -42.506  1.00  0.00           C  
ATOM   2608  CG  LEU A1622      47.464  -1.248 -41.589  1.00  0.00           C  
ATOM   2609  CD1 LEU A1622      48.582  -1.365 -40.578  1.00  0.00           C  
ATOM   2610  CD2 LEU A1622      46.149  -1.081 -40.869  1.00  0.00           C  
ATOM   2611  N   GLU A1632      48.197  -0.998 -45.490  1.00  0.00           N  
ATOM   2612  CA  GLU A1632      48.026  -2.021 -46.518  1.00  0.00           C  
ATOM   2613  C   GLU A1632      49.344  -2.346 -47.202  1.00  0.00           C  
ATOM   2614  O   GLU A1632      49.684  -3.511 -47.390  1.00  0.00           O  
ATOM   2615  CB  GLU A1632      47.011  -1.574 -47.563  1.00  0.00           C  
ATOM   2616  CG  GLU A1632      46.807  -2.582 -48.684  1.00  0.00           C  
ATOM   2617  CD  GLU A1632      46.446  -3.983 -48.187  1.00  0.00           C  
ATOM   2618  OE1 GLU A1632      46.077  -4.837 -49.023  1.00  0.00           O  
ATOM   2619  OE2 GLU A1632      46.537  -4.240 -46.968  1.00  0.00           O  
ATOM   2620  N   GLN A1635      50.084  -1.311 -47.577  1.00  0.00           N  
ATOM   2621  CA  GLN A1635      51.371  -1.513 -48.225  1.00  0.00           C  
ATOM   2622  C   GLN A1635      52.207  -2.427 -47.339  1.00  0.00           C  
ATOM   2623  O   GLN A1635      52.730  -3.441 -47.794  1.00  0.00           O  
ATOM   2624  CB  GLN A1635      52.089  -0.171 -48.420  1.00  0.00           C  
ATOM   2625  CG  GLN A1635      53.317  -0.252 -49.317  1.00  0.00           C  
ATOM   2626  CD  GLN A1635      53.020  -0.967 -50.631  1.00  0.00           C  
ATOM   2627  OE1 GLN A1635      51.998  -0.705 -51.281  1.00  0.00           O  
ATOM   2628  NE2 GLN A1635      53.915  -1.871 -51.032  1.00  0.00           N  
ATOM   2629  N   ILE A1636      52.313  -2.063 -46.065  1.00  0.00           N  
ATOM   2630  CA  ILE A1636      53.081  -2.839 -45.106  1.00  0.00           C  
ATOM   2631  C   ILE A1636      52.565  -4.261 -45.021  1.00  0.00           C  
ATOM   2632  O   ILE A1636      53.342  -5.204 -45.086  1.00  0.00           O  
ATOM   2633  CB  ILE A1636      53.034  -2.197 -43.715  1.00  0.00           C  
ATOM   2634  CG1 ILE A1636      53.674  -0.808 -43.777  1.00  0.00           C  
ATOM   2635  CG2 ILE A1636      53.753  -3.073 -42.718  1.00  0.00           C  
ATOM   2636  CD1 ILE A1636      53.766  -0.102 -42.460  1.00  0.00           C  
ATOM   2637  N   ARG A1637      51.256  -4.427 -44.883  1.00  0.00           N  
ATOM   2638  CA  ARG A1637      50.698  -5.774 -44.810  1.00  0.00           C  
ATOM   2639  C   ARG A1637      51.077  -6.567 -46.063  1.00  0.00           C  
ATOM   2640  O   ARG A1637      51.454  -7.736 -45.981  1.00  0.00           O  
ATOM   2641  CB  ARG A1637      49.176  -5.732 -44.690  1.00  0.00           C  
ATOM   2642  CG  ARG A1637      48.554  -7.090 -44.389  1.00  0.00           C  
ATOM   2643  CD  ARG A1637      47.090  -7.113 -44.776  1.00  0.00           C  
ATOM   2644  NE  ARG A1637      46.931  -6.967 -46.221  1.00  0.00           N  
ATOM   2645  CZ  ARG A1637      47.333  -7.873 -47.111  1.00  0.00           C  
ATOM   2646  NH1 ARG A1637      47.915  -8.998 -46.705  1.00  0.00           N  
ATOM   2647  NH2 ARG A1637      47.164  -7.652 -48.410  1.00  0.00           N  
ATOM   2648  N   LYS A1638      50.974  -5.919 -47.221  1.00  0.00           N  
ATOM   2649  CA  LYS A1638      51.300  -6.559 -48.489  1.00  0.00           C  
ATOM   2650  C   LYS A1638      52.769  -6.962 -48.533  1.00  0.00           C  
ATOM   2651  O   LYS A1638      53.083  -8.148 -48.640  1.00  0.00           O  
ATOM   2652  CB  LYS A1638      50.991  -5.620 -49.664  1.00  0.00           C  
ATOM   2653  CG  LYS A1638      50.902  -6.324 -51.019  1.00  0.00           C  
ATOM   2654  CD  LYS A1638      49.787  -7.380 -51.003  1.00  0.00           C  
ATOM   2655  CE  LYS A1638      49.776  -8.270 -52.252  1.00  0.00           C  
ATOM   2656  NZ  LYS A1638      48.736  -9.348 -52.163  1.00  0.00           N  
ATOM   2657  N   ASP A1639      53.660  -5.973 -48.438  1.00  0.00           N  
ATOM   2658  CA  ASP A1639      55.102  -6.215 -48.492  1.00  0.00           C  
ATOM   2659  C   ASP A1639      55.608  -7.199 -47.450  1.00  0.00           C  
ATOM   2660  O   ASP A1639      56.405  -8.081 -47.767  1.00  0.00           O  
ATOM   2661  CB  ASP A1639      55.886  -4.905 -48.356  1.00  0.00           C  
ATOM   2662  CG  ASP A1639      55.658  -3.957 -49.524  1.00  0.00           C  
ATOM   2663  OD1 ASP A1639      55.472  -4.449 -50.656  1.00  0.00           O  
ATOM   2664  OD2 ASP A1639      55.680  -2.721 -49.315  1.00  0.00           O  
ATOM   2665  N   TYR A1640      55.155  -7.051 -46.209  1.00  0.00           N  
ATOM   2666  CA  TYR A1640      55.584  -7.948 -45.139  1.00  0.00           C  
ATOM   2667  C   TYR A1640      55.154  -9.379 -45.441  1.00  0.00           C  
ATOM   2668  O   TYR A1640      55.902 -10.328 -45.201  1.00  0.00           O  
ATOM   2669  CB  TYR A1640      54.986  -7.512 -43.804  1.00  0.00           C  
ATOM   2670  CG  TYR A1640      55.556  -8.251 -42.621  1.00  0.00           C  
ATOM   2671  CD1 TYR A1640      56.864  -8.035 -42.208  1.00  0.00           C  
ATOM   2672  CD2 TYR A1640      54.785  -9.163 -41.908  1.00  0.00           C  
ATOM   2673  CE1 TYR A1640      57.394  -8.706 -41.109  1.00  0.00           C  
ATOM   2674  CE2 TYR A1640      55.306  -9.843 -40.808  1.00  0.00           C  
ATOM   2675  CZ  TYR A1640      56.609  -9.606 -40.415  1.00  0.00           C  
ATOM   2676  OH  TYR A1640      57.122 -10.262 -39.325  1.00  0.00           O  
ATOM   2677  N   THR A1641      53.943  -9.529 -45.967  1.00  0.00           N  
ATOM   2678  CA  THR A1641      53.424 -10.847 -46.308  1.00  0.00           C  
ATOM   2679  C   THR A1641      54.195 -11.433 -47.481  1.00  0.00           C  
ATOM   2680  O   THR A1641      54.528 -12.616 -47.479  1.00  0.00           O  
ATOM   2681  CB  THR A1641      51.916 -10.787 -46.681  1.00  0.00           C  
ATOM   2682  OG1 THR A1641      51.140 -10.542 -45.501  1.00  0.00           O  
ATOM   2683  CG2 THR A1641      51.459 -12.101 -47.313  1.00  0.00           C  
ATOM   2684  N   SER A1642      54.475 -10.593 -48.476  1.00  0.00           N  
ATOM   2685  CA  SER A1642      55.197 -11.004 -49.682  1.00  0.00           C  
ATOM   2686  C   SER A1642      56.656 -11.329 -49.419  1.00  0.00           C  
ATOM   2687  O   SER A1642      57.284 -12.022 -50.205  1.00  0.00           O  
ATOM   2688  CB  SER A1642      55.127  -9.903 -50.753  1.00  0.00           C  
ATOM   2689  OG  SER A1642      55.937  -8.780 -50.422  1.00  0.00           O  
ATOM   2690  N   GLY A1662      57.189 -10.827 -48.314  1.00  0.00           N  
ATOM   2691  CA  GLY A1662      58.583 -11.066 -47.996  1.00  0.00           C  
ATOM   2692  C   GLY A1662      59.362  -9.835 -48.409  1.00  0.00           C  
ATOM   2693  O   GLY A1662      60.497  -9.612 -47.984  1.00  0.00           O  
ATOM   2694  N   ALA A1663      58.724  -9.022 -49.244  1.00  0.00           N  
ATOM   2695  CA  ALA A1663      59.324  -7.795 -49.741  1.00  0.00           C  
ATOM   2696  C   ALA A1663      59.927  -6.959 -48.623  1.00  0.00           C  
ATOM   2697  O   ALA A1663      60.900  -6.241 -48.837  1.00  0.00           O  
ATOM   2698  CB  ALA A1663      58.281  -6.979 -50.490  1.00  0.00           C  
ATOM   2699  N   LEU A1810      61.335  -6.903 -44.480  1.00  0.00           N  
ATOM   2700  CA  LEU A1810      61.809  -7.729 -43.374  1.00  0.00           C  
ATOM   2701  C   LEU A1810      61.216  -7.262 -42.053  1.00  0.00           C  
ATOM   2702  O   LEU A1810      60.804  -6.108 -41.921  1.00  0.00           O  
ATOM   2703  CB  LEU A1810      63.335  -7.685 -43.286  1.00  0.00           C  
ATOM   2704  CG  LEU A1810      64.106  -8.302 -44.453  1.00  0.00           C  
ATOM   2705  CD1 LEU A1810      65.586  -8.337 -44.123  1.00  0.00           C  
ATOM   2706  CD2 LEU A1810      63.600  -9.709 -44.711  1.00  0.00           C  
ATOM   2707  N   THR A1812      61.180  -8.160 -41.075  1.00  0.00           N  
ATOM   2708  CA  THR A1812      60.637  -7.845 -39.758  1.00  0.00           C  
ATOM   2709  C   THR A1812      61.187  -6.553 -39.150  1.00  0.00           C  
ATOM   2710  O   THR A1812      60.432  -5.741 -38.623  1.00  0.00           O  
ATOM   2711  CB  THR A1812      60.893  -8.995 -38.773  1.00  0.00           C  
ATOM   2712  OG1 THR A1812      60.058 -10.108 -39.109  1.00  0.00           O  
ATOM   2713  CG2 THR A1812      60.608  -8.554 -37.357  1.00  0.00           C  
ATOM   2714  N   GLY A1813      62.499  -6.367 -39.219  1.00  0.00           N  
ATOM   2715  CA  GLY A1813      63.110  -5.171 -38.663  1.00  0.00           C  
ATOM   2716  C   GLY A1813      62.680  -3.889 -39.352  1.00  0.00           C  
ATOM   2717  O   GLY A1813      62.577  -2.839 -38.708  1.00  0.00           O  
ATOM   2718  N   GLU A1814      62.445  -3.966 -40.662  1.00  0.00           N  
ATOM   2719  CA  GLU A1814      62.011  -2.804 -41.433  1.00  0.00           C  
ATOM   2720  C   GLU A1814      60.639  -2.427 -40.891  1.00  0.00           C  
ATOM   2721  O   GLU A1814      60.277  -1.251 -40.840  1.00  0.00           O  
ATOM   2722  CB  GLU A1814      61.929  -3.148 -42.930  1.00  0.00           C  
ATOM   2723  CG  GLU A1814      63.271  -3.625 -43.538  1.00  0.00           C  
ATOM   2724  CD  GLU A1814      63.144  -4.205 -44.960  1.00  0.00           C  
ATOM   2725  OE1 GLU A1814      64.115  -4.850 -45.426  1.00  0.00           O  
ATOM   2726  OE2 GLU A1814      62.087  -4.019 -45.614  1.00  0.00           O  
ATOM   2727  N   LEU A1815      59.893  -3.449 -40.472  1.00  0.00           N  
ATOM   2728  CA  LEU A1815      58.565  -3.278 -39.895  1.00  0.00           C  
ATOM   2729  C   LEU A1815      58.703  -2.715 -38.485  1.00  0.00           C  
ATOM   2730  O   LEU A1815      58.098  -1.695 -38.159  1.00  0.00           O  
ATOM   2731  CB  LEU A1815      57.832  -4.620 -39.838  1.00  0.00           C  
ATOM   2732  CG  LEU A1815      56.437  -4.595 -39.222  1.00  0.00           C  
ATOM   2733  CD1 LEU A1815      55.589  -3.616 -39.984  1.00  0.00           C  
ATOM   2734  CD2 LEU A1815      55.809  -5.972 -39.268  1.00  0.00           C  
ATOM   2735  N   LYS A1816      59.495  -3.382 -37.649  1.00  0.00           N  
ATOM   2736  CA  LYS A1816      59.708  -2.926 -36.281  1.00  0.00           C  
ATOM   2737  C   LYS A1816      60.091  -1.447 -36.295  1.00  0.00           C  
ATOM   2738  O   LYS A1816      59.771  -0.707 -35.365  1.00  0.00           O  
ATOM   2739  CB  LYS A1816      60.838  -3.711 -35.625  1.00  0.00           C  
ATOM   2740  CG  LYS A1816      60.601  -5.192 -35.453  1.00  0.00           C  
ATOM   2741  CD  LYS A1816      59.829  -5.473 -34.195  1.00  0.00           C  
ATOM   2742  CE  LYS A1816      59.860  -6.950 -33.860  1.00  0.00           C  
ATOM   2743  NZ  LYS A1816      61.174  -7.359 -33.334  1.00  0.00           N  
ATOM   2744  N   LYS A1817      60.791  -1.025 -37.348  1.00  0.00           N  
ATOM   2745  CA  LYS A1817      61.225   0.362 -37.478  1.00  0.00           C  
ATOM   2746  C   LYS A1817      60.053   1.277 -37.808  1.00  0.00           C  
ATOM   2747  O   LYS A1817      59.937   2.376 -37.264  1.00  0.00           O  
ATOM   2748  CB  LYS A1817      62.278   0.487 -38.578  1.00  0.00           C  
ATOM   2749  CG  LYS A1817      62.538   1.937 -39.013  1.00  0.00           C  
ATOM   2750  CD  LYS A1817      63.131   2.036 -40.437  1.00  0.00           C  
ATOM   2751  CE  LYS A1817      62.229   1.390 -41.523  1.00  0.00           C  
ATOM   2752  NZ  LYS A1817      60.901   2.063 -41.754  1.00  0.00           N  
ATOM   2753  N   ALA A1818      59.198   0.821 -38.718  1.00  0.00           N  
ATOM   2754  CA  ALA A1818      58.033   1.591 -39.135  1.00  0.00           C  
ATOM   2755  C   ALA A1818      57.137   1.840 -37.933  1.00  0.00           C  
ATOM   2756  O   ALA A1818      56.525   2.903 -37.807  1.00  0.00           O  
ATOM   2757  CB  ALA A1818      57.267   0.832 -40.207  1.00  0.00           C  
ATOM   2758  N   LEU A1819      57.063   0.843 -37.056  1.00  0.00           N  
ATOM   2759  CA  LEU A1819      56.249   0.938 -35.856  1.00  0.00           C  
ATOM   2760  C   LEU A1819      56.821   2.018 -34.946  1.00  0.00           C  
ATOM   2761  O   LEU A1819      56.137   2.980 -34.599  1.00  0.00           O  
ATOM   2762  CB  LEU A1819      56.225  -0.414 -35.124  1.00  0.00           C  
ATOM   2763  CG  LEU A1819      55.469  -0.518 -33.790  1.00  0.00           C  
ATOM   2764  CD1 LEU A1819      54.063   0.028 -33.952  1.00  0.00           C  
ATOM   2765  CD2 LEU A1819      55.424  -1.967 -33.326  1.00  0.00           C  
ATOM   2766  N   ILE A1820      58.087   1.863 -34.578  1.00  0.00           N  
ATOM   2767  CA  ILE A1820      58.743   2.813 -33.695  1.00  0.00           C  
ATOM   2768  C   ILE A1820      58.611   4.254 -34.192  1.00  0.00           C  
ATOM   2769  O   ILE A1820      58.565   5.193 -33.394  1.00  0.00           O  
ATOM   2770  CB  ILE A1820      60.217   2.433 -33.532  1.00  0.00           C  
ATOM   2771  CG1 ILE A1820      60.300   0.972 -33.101  1.00  0.00           C  
ATOM   2772  CG2 ILE A1820      60.887   3.319 -32.491  1.00  0.00           C  
ATOM   2773  CD1 ILE A1820      61.690   0.470 -32.903  1.00  0.00           C  
ATOM   2774  N   GLU A1821      58.527   4.422 -35.510  1.00  0.00           N  
ATOM   2775  CA  GLU A1821      58.397   5.748 -36.109  1.00  0.00           C  
ATOM   2776  C   GLU A1821      57.028   6.373 -35.858  1.00  0.00           C  
ATOM   2777  O   GLU A1821      56.866   7.594 -35.968  1.00  0.00           O  
ATOM   2778  CB  GLU A1821      58.659   5.675 -37.613  1.00  0.00           C  
ATOM   2779  CG  GLU A1821      60.094   5.308 -37.956  1.00  0.00           C  
ATOM   2780  CD  GLU A1821      60.350   5.226 -39.459  1.00  0.00           C  
ATOM   2781  OE1 GLU A1821      61.509   4.943 -39.848  1.00  0.00           O  
ATOM   2782  OE2 GLU A1821      59.397   5.442 -40.248  1.00  0.00           O  
ATOM   2783  N   VAL A1822      56.046   5.534 -35.523  1.00  0.00           N  
ATOM   2784  CA  VAL A1822      54.696   6.009 -35.250  1.00  0.00           C  
ATOM   2785  C   VAL A1822      54.434   6.036 -33.753  1.00  0.00           C  
ATOM   2786  O   VAL A1822      53.624   6.831 -33.280  1.00  0.00           O  
ATOM   2787  CB  VAL A1822      53.620   5.126 -35.928  1.00  0.00           C  
ATOM   2788  CG1 VAL A1822      53.773   5.175 -37.428  1.00  0.00           C  
ATOM   2789  CG2 VAL A1822      53.733   3.711 -35.450  1.00  0.00           C  
ATOM   2790  N   LEU A1823      55.116   5.177 -33.006  1.00  0.00           N  
ATOM   2791  CA  LEU A1823      54.923   5.150 -31.565  1.00  0.00           C  
ATOM   2792  C   LEU A1823      55.571   6.339 -30.870  1.00  0.00           C  
ATOM   2793  O   LEU A1823      54.905   7.087 -30.151  1.00  0.00           O  
ATOM   2794  CB  LEU A1823      55.480   3.864 -30.963  1.00  0.00           C  
ATOM   2795  CG  LEU A1823      54.591   2.627 -31.024  1.00  0.00           C  
ATOM   2796  CD1 LEU A1823      55.239   1.495 -30.240  1.00  0.00           C  
ATOM   2797  CD2 LEU A1823      53.229   2.962 -30.450  1.00  0.00           C  
ATOM   2798  N   GLN A1824      56.870   6.512 -31.091  1.00  0.00           N  
ATOM   2799  CA  GLN A1824      57.622   7.599 -30.466  1.00  0.00           C  
ATOM   2800  C   GLN A1824      56.947   8.961 -30.535  1.00  0.00           C  
ATOM   2801  O   GLN A1824      56.858   9.647 -29.527  1.00  0.00           O  
ATOM   2802  CB  GLN A1824      59.031   7.677 -31.063  1.00  0.00           C  
ATOM   2803  CG  GLN A1824      59.817   6.391 -30.881  1.00  0.00           C  
ATOM   2804  CD  GLN A1824      61.167   6.427 -31.546  1.00  0.00           C  
ATOM   2805  OE1 GLN A1824      61.308   6.951 -32.646  1.00  0.00           O  
ATOM   2806  NE2 GLN A1824      62.167   5.850 -30.893  1.00  0.00           N  
ATOM   2807  N   PRO A1825      56.472   9.377 -31.721  1.00  0.00           N  
ATOM   2808  CA  PRO A1825      55.813  10.685 -31.820  1.00  0.00           C  
ATOM   2809  C   PRO A1825      54.459  10.764 -31.104  1.00  0.00           C  
ATOM   2810  O   PRO A1825      54.086  11.814 -30.556  1.00  0.00           O  
ATOM   2811  CB  PRO A1825      55.704  10.912 -33.332  1.00  0.00           C  
ATOM   2812  CG  PRO A1825      55.665   9.543 -33.889  1.00  0.00           C  
ATOM   2813  CD  PRO A1825      56.685   8.800 -33.058  1.00  0.00           C  
ATOM   2814  N   LEU A1826      53.723   9.656 -31.110  1.00  0.00           N  
ATOM   2815  CA  LEU A1826      52.436   9.623 -30.444  1.00  0.00           C  
ATOM   2816  C   LEU A1826      52.678   9.721 -28.954  1.00  0.00           C  
ATOM   2817  O   LEU A1826      52.210  10.655 -28.308  1.00  0.00           O  
ATOM   2818  CB  LEU A1826      51.694   8.337 -30.797  1.00  0.00           C  
ATOM   2819  CG  LEU A1826      50.938   8.468 -32.124  1.00  0.00           C  
ATOM   2820  CD1 LEU A1826      50.366   7.128 -32.581  1.00  0.00           C  
ATOM   2821  CD2 LEU A1826      49.832   9.499 -31.928  1.00  0.00           C  
ATOM   2822  N   ILE A1827      53.438   8.776 -28.413  1.00  0.00           N  
ATOM   2823  CA  ILE A1827      53.748   8.786 -26.993  1.00  0.00           C  
ATOM   2824  C   ILE A1827      54.405  10.094 -26.568  1.00  0.00           C  
ATOM   2825  O   ILE A1827      54.224  10.550 -25.440  1.00  0.00           O  
ATOM   2826  CB  ILE A1827      54.675   7.630 -26.609  1.00  0.00           C  
ATOM   2827  CG1 ILE A1827      53.966   6.303 -26.858  1.00  0.00           C  
ATOM   2828  CG2 ILE A1827      55.079   7.752 -25.149  1.00  0.00           C  
ATOM   2829  CD1 ILE A1827      54.652   5.111 -26.236  1.00  0.00           C  
ATOM   2830  N   ALA A1828      55.163  10.701 -27.474  1.00  0.00           N  
ATOM   2831  CA  ALA A1828      55.839  11.959 -27.176  1.00  0.00           C  
ATOM   2832  C   ALA A1828      54.806  13.061 -26.988  1.00  0.00           C  
ATOM   2833  O   ALA A1828      54.878  13.837 -26.031  1.00  0.00           O  
ATOM   2834  CB  ALA A1828      56.790  12.322 -28.305  1.00  0.00           C  
ATOM   2835  N   GLU A1829      53.848  13.123 -27.908  1.00  0.00           N  
ATOM   2836  CA  GLU A1829      52.800  14.130 -27.840  1.00  0.00           C  
ATOM   2837  C   GLU A1829      52.011  13.987 -26.559  1.00  0.00           C  
ATOM   2838  O   GLU A1829      51.620  14.982 -25.942  1.00  0.00           O  
ATOM   2839  CB  GLU A1829      51.815  13.983 -28.989  1.00  0.00           C  
ATOM   2840  CG  GLU A1829      52.333  14.304 -30.348  1.00  0.00           C  
ATOM   2841  CD  GLU A1829      51.263  14.046 -31.382  1.00  0.00           C  
ATOM   2842  OE1 GLU A1829      50.153  14.607 -31.219  1.00  0.00           O  
ATOM   2843  OE2 GLU A1829      51.522  13.278 -32.341  1.00  0.00           O  
ATOM   2844  N   HIS A1830      51.747  12.744 -26.175  1.00  0.00           N  
ATOM   2845  CA  HIS A1830      50.975  12.513 -24.971  1.00  0.00           C  
ATOM   2846  C   HIS A1830      51.705  13.162 -23.805  1.00  0.00           C  
ATOM   2847  O   HIS A1830      51.129  13.950 -23.050  1.00  0.00           O  
ATOM   2848  CB  HIS A1830      50.797  11.018 -24.730  1.00  0.00           C  
ATOM   2849  CG  HIS A1830      50.036  10.704 -23.484  1.00  0.00           C  
ATOM   2850  ND1 HIS A1830      48.707  11.029 -23.328  1.00  0.00           N  
ATOM   2851  CD2 HIS A1830      50.435  10.162 -22.310  1.00  0.00           C  
ATOM   2852  CE1 HIS A1830      48.322  10.704 -22.107  1.00  0.00           C  
ATOM   2853  NE2 HIS A1830      49.352  10.177 -21.469  1.00  0.00           N  
ATOM   2854  N   GLN A1831      52.988  12.844 -23.680  1.00  0.00           N  
ATOM   2855  CA  GLN A1831      53.796  13.406 -22.614  1.00  0.00           C  
ATOM   2856  C   GLN A1831      53.724  14.926 -22.688  1.00  0.00           C  
ATOM   2857  O   GLN A1831      53.551  15.606 -21.678  1.00  0.00           O  
ATOM   2858  CB  GLN A1831      55.237  12.932 -22.755  1.00  0.00           C  
ATOM   2859  CG  GLN A1831      55.350  11.431 -22.915  1.00  0.00           C  
ATOM   2860  CD  GLN A1831      56.752  10.921 -22.675  1.00  0.00           C  
ATOM   2861  OE1 GLN A1831      57.724  11.573 -23.043  1.00  0.00           O  
ATOM   2862  NE2 GLN A1831      56.864   9.739 -22.069  1.00  0.00           N  
ATOM   2863  N   ALA A1832      53.838  15.448 -23.900  1.00  0.00           N  
ATOM   2864  CA  ALA A1832      53.782  16.880 -24.123  1.00  0.00           C  
ATOM   2865  C   ALA A1832      52.473  17.490 -23.629  1.00  0.00           C  
ATOM   2866  O   ALA A1832      52.487  18.551 -23.003  1.00  0.00           O  
ATOM   2867  CB  ALA A1832      53.969  17.179 -25.596  1.00  0.00           C  
ATOM   2868  N   ARG A1833      51.345  16.839 -23.907  1.00  0.00           N  
ATOM   2869  CA  ARG A1833      50.058  17.373 -23.464  1.00  0.00           C  
ATOM   2870  C   ARG A1833      49.855  17.114 -21.978  1.00  0.00           C  
ATOM   2871  O   ARG A1833      49.217  17.899 -21.282  1.00  0.00           O  
ATOM   2872  CB  ARG A1833      48.896  16.752 -24.250  1.00  0.00           C  
ATOM   2873  CG  ARG A1833      48.840  17.093 -25.740  1.00  0.00           C  
ATOM   2874  CD  ARG A1833      47.564  16.525 -26.387  1.00  0.00           C  
ATOM   2875  NE  ARG A1833      47.404  15.081 -26.159  1.00  0.00           N  
ATOM   2876  CZ  ARG A1833      47.985  14.111 -26.873  1.00  0.00           C  
ATOM   2877  NH1 ARG A1833      48.784  14.402 -27.896  1.00  0.00           N  
ATOM   2878  NH2 ARG A1833      47.779  12.838 -26.549  1.00  0.00           N  
ATOM   2879  N   ARG A1834      50.405  16.012 -21.487  1.00  0.00           N  
ATOM   2880  CA  ARG A1834      50.244  15.695 -20.082  1.00  0.00           C  
ATOM   2881  C   ARG A1834      50.903  16.783 -19.264  1.00  0.00           C  
ATOM   2882  O   ARG A1834      50.360  17.245 -18.258  1.00  0.00           O  
ATOM   2883  CB  ARG A1834      50.882  14.342 -19.741  1.00  0.00           C  
ATOM   2884  CG  ARG A1834      50.583  13.887 -18.314  1.00  0.00           C  
ATOM   2885  CD  ARG A1834      51.252  12.567 -17.973  1.00  0.00           C  
ATOM   2886  NE  ARG A1834      50.916  12.090 -16.628  1.00  0.00           N  
ATOM   2887  CZ  ARG A1834      51.197  12.738 -15.498  1.00  0.00           C  
ATOM   2888  NH1 ARG A1834      51.827  13.905 -15.531  1.00  0.00           N  
ATOM   2889  NH2 ARG A1834      50.841  12.222 -14.328  1.00  0.00           N  
ATOM   2890  N   LYS A2014      52.081  17.194 -19.716  1.00  0.00           N  
ATOM   2891  CA  LYS A2014      52.853  18.214 -19.030  1.00  0.00           C  
ATOM   2892  C   LYS A2014      52.111  19.541 -18.938  1.00  0.00           C  
ATOM   2893  O   LYS A2014      52.406  20.352 -18.066  1.00  0.00           O  
ATOM   2894  CB  LYS A2014      54.201  18.405 -19.728  1.00  0.00           C  
ATOM   2895  CG  LYS A2014      55.253  19.056 -18.849  1.00  0.00           C  
ATOM   2896  CD  LYS A2014      56.656  18.828 -19.387  1.00  0.00           C  
ATOM   2897  CE  LYS A2014      57.713  19.382 -18.439  1.00  0.00           C  
ATOM   2898  NZ  LYS A2014      57.653  18.725 -17.101  1.00  0.00           N  
ATOM   2899  N   GLU A2026      51.141  19.755 -19.821  1.00  0.00           N  
ATOM   2900  CA  GLU A2026      50.379  20.998 -19.805  1.00  0.00           C  
ATOM   2901  C   GLU A2026      49.160  20.922 -18.887  1.00  0.00           C  
ATOM   2902  O   GLU A2026      48.427  21.902 -18.732  1.00  0.00           O  
ATOM   2903  CB  GLU A2026      49.916  21.354 -21.214  1.00  0.00           C  
ATOM   2904  CG  GLU A2026      51.027  21.429 -22.241  1.00  0.00           C  
ATOM   2905  CD  GLU A2026      50.512  21.809 -23.627  1.00  0.00           C  
ATOM   2906  OE1 GLU A2026      50.013  22.952 -23.779  1.00  0.00           O  
ATOM   2907  OE2 GLU A2026      50.602  20.963 -24.557  1.00  0.00           O  
ATOM   2908  N   VAL A2027      48.934  19.760 -18.283  1.00  0.00           N  
ATOM   2909  CA  VAL A2027      47.796  19.591 -17.390  1.00  0.00           C  
ATOM   2910  C   VAL A2027      48.117  20.157 -16.016  1.00  0.00           C  
ATOM   2911  O   VAL A2027      48.836  19.537 -15.232  1.00  0.00           O  
ATOM   2912  CB  VAL A2027      47.423  18.106 -17.261  1.00  0.00           C  
ATOM   2913  CG1 VAL A2027      46.339  17.920 -16.216  1.00  0.00           C  
ATOM   2914  CG2 VAL A2027      46.948  17.587 -18.602  1.00  0.00           C  
ATOM   2915  N   THR A2039      47.579  21.339 -15.729  1.00  0.00           N  
ATOM   2916  CA  THR A2039      47.817  22.001 -14.447  1.00  0.00           C  
ATOM   2917  C   THR A2039      46.897  21.479 -13.353  1.00  0.00           C  
ATOM   2918  O   THR A2039      45.865  20.872 -13.634  1.00  0.00           O  
ATOM   2919  CB  THR A2039      47.620  23.544 -14.552  1.00  0.00           C  
ATOM   2920  OG1 THR A2039      46.225  23.861 -14.698  1.00  0.00           O  
ATOM   2921  CG2 THR A2039      48.375  24.087 -15.748  1.00  0.00           C  
ATOM   2922  N   ASP A2040      47.272  21.724 -12.104  1.00  0.00           N  
ATOM   2923  CA  ASP A2040      46.463  21.291 -10.979  1.00  0.00           C  
ATOM   2924  C   ASP A2040      45.101  21.976 -11.009  1.00  0.00           C  
ATOM   2925  O   ASP A2040      44.085  21.374 -10.663  1.00  0.00           O  
ATOM   2926  CB  ASP A2040      47.185  21.606  -9.677  1.00  0.00           C  
ATOM   2927  CG  ASP A2040      48.452  20.794  -9.512  1.00  0.00           C  
ATOM   2928  OD1 ASP A2040      48.927  20.228 -10.526  1.00  0.00           O  
ATOM   2929  OD2 ASP A2040      48.974  20.729  -8.376  1.00  0.00           O  
ATOM   2930  N   GLU A2041      45.079  23.237 -11.423  1.00  0.00           N  
ATOM   2931  CA  GLU A2041      43.820  23.967 -11.502  1.00  0.00           C  
ATOM   2932  C   GLU A2041      42.882  23.179 -12.398  1.00  0.00           C  
ATOM   2933  O   GLU A2041      41.736  22.930 -12.040  1.00  0.00           O  
ATOM   2934  CB  GLU A2041      44.030  25.371 -12.089  1.00  0.00           C  
ATOM   2935  CG  GLU A2041      44.841  26.319 -11.207  1.00  0.00           C  
ATOM   2936  CD  GLU A2041      46.294  25.877 -11.031  1.00  0.00           C  
ATOM   2937  OE1 GLU A2041      47.064  25.924 -12.020  1.00  0.00           O  
ATOM   2938  OE2 GLU A2041      46.665  25.479  -9.903  1.00  0.00           O  
ATOM   2939  N   ILE A2042      43.391  22.782 -13.561  1.00  0.00           N  
ATOM   2940  CA  ILE A2042      42.619  22.021 -14.532  1.00  0.00           C  
ATOM   2941  C   ILE A2042      42.103  20.708 -13.964  1.00  0.00           C  
ATOM   2942  O   ILE A2042      40.897  20.465 -13.963  1.00  0.00           O  
ATOM   2943  CB  ILE A2042      43.450  21.724 -15.778  1.00  0.00           C  
ATOM   2944  CG1 ILE A2042      43.670  23.017 -16.552  1.00  0.00           C  
ATOM   2945  CG2 ILE A2042      42.750  20.692 -16.647  1.00  0.00           C  
ATOM   2946  CD1 ILE A2042      44.649  22.877 -17.690  1.00  0.00           C  
ATOM   2947  N   VAL A2043      43.004  19.854 -13.495  1.00  0.00           N  
ATOM   2948  CA  VAL A2043      42.571  18.592 -12.925  1.00  0.00           C  
ATOM   2949  C   VAL A2043      41.432  18.855 -11.945  1.00  0.00           C  
ATOM   2950  O   VAL A2043      40.347  18.296 -12.072  1.00  0.00           O  
ATOM   2951  CB  VAL A2043      43.719  17.878 -12.189  1.00  0.00           C  
ATOM   2952  CG1 VAL A2043      43.175  16.761 -11.329  1.00  0.00           C  
ATOM   2953  CG2 VAL A2043      44.683  17.302 -13.191  1.00  0.00           C  
ATOM   2954  N   LYS A2044      41.664  19.724 -10.976  1.00  0.00           N  
ATOM   2955  CA  LYS A2044      40.625  20.001 -10.011  1.00  0.00           C  
ATOM   2956  C   LYS A2044      39.317  20.393 -10.697  1.00  0.00           C  
ATOM   2957  O   LYS A2044      38.241  20.059 -10.213  1.00  0.00           O  
ATOM   2958  CB  LYS A2044      41.066  21.106  -9.046  1.00  0.00           C  
ATOM   2959  CG  LYS A2044      40.064  21.360  -7.916  1.00  0.00           C  
ATOM   2960  CD  LYS A2044      40.527  22.462  -6.979  1.00  0.00           C  
ATOM   2961  CE  LYS A2044      41.766  22.046  -6.174  1.00  0.00           C  
ATOM   2962  NZ  LYS A2044      41.479  21.022  -5.121  1.00  0.00           N  
ATOM   2963  N   GLU A2047      39.399  21.085 -11.829  1.00  0.00           N  
ATOM   2964  CA  GLU A2047      38.180  21.501 -12.519  1.00  0.00           C  
ATOM   2965  C   GLU A2047      37.428  20.302 -13.072  1.00  0.00           C  
ATOM   2966  O   GLU A2047      36.239  20.119 -12.781  1.00  0.00           O  
ATOM   2967  CB  GLU A2047      38.479  22.468 -13.658  1.00  0.00           C  
ATOM   2968  CG  GLU A2047      37.312  23.395 -13.898  1.00  0.00           C  
ATOM   2969  CD  GLU A2047      37.400  24.145 -15.205  1.00  0.00           C  
ATOM   2970  OE1 GLU A2047      38.451  24.768 -15.463  1.00  0.00           O  
ATOM   2971  OE2 GLU A2047      36.406  24.117 -15.971  1.00  0.00           O  
ATOM   2972  N   PHE A2048      38.119  19.497 -13.878  1.00  0.00           N  
ATOM   2973  CA  PHE A2048      37.525  18.299 -14.447  1.00  0.00           C  
ATOM   2974  C   PHE A2048      36.866  17.504 -13.329  1.00  0.00           C  
ATOM   2975  O   PHE A2048      35.771  16.971 -13.494  1.00  0.00           O  
ATOM   2976  CB  PHE A2048      38.586  17.415 -15.096  1.00  0.00           C  
ATOM   2977  CG  PHE A2048      38.869  17.747 -16.522  1.00  0.00           C  
ATOM   2978  CD1 PHE A2048      39.956  18.540 -16.864  1.00  0.00           C  
ATOM   2979  CD2 PHE A2048      38.059  17.243 -17.537  1.00  0.00           C  
ATOM   2980  CE1 PHE A2048      40.240  18.826 -18.201  1.00  0.00           C  
ATOM   2981  CE2 PHE A2048      38.330  17.521 -18.881  1.00  0.00           C  
ATOM   2982  CZ  PHE A2048      39.425  18.315 -19.213  1.00  0.00           C  
ATOM   2983  N   THR A2050      35.376  18.413 -10.649  1.00  0.00           N  
ATOM   2984  CA  THR A2050      34.428  19.166  -9.829  1.00  0.00           C  
ATOM   2985  C   THR A2050      32.976  18.954 -10.251  1.00  0.00           C  
ATOM   2986  O   THR A2050      32.558  19.434 -11.304  1.00  0.00           O  
ATOM   2987  CB  THR A2050      34.702  20.691  -9.885  1.00  0.00           C  
ATOM   2988  OG1 THR A2050      35.967  20.980  -9.283  1.00  0.00           O  
ATOM   2989  CG2 THR A2050      33.612  21.450  -9.142  1.00  0.00           C  
ATOM   2990  N   PRO A2051      32.189  18.233  -9.438  1.00  0.00           N  
ATOM   2991  CA  PRO A2051      30.795  18.033  -9.829  1.00  0.00           C  
ATOM   2992  C   PRO A2051      30.262  19.401 -10.219  1.00  0.00           C  
ATOM   2993  O   PRO A2051      30.294  20.331  -9.417  1.00  0.00           O  
ATOM   2994  CB  PRO A2051      30.155  17.474  -8.556  1.00  0.00           C  
ATOM   2995  CG  PRO A2051      31.059  17.939  -7.459  1.00  0.00           C  
ATOM   2996  CD  PRO A2051      32.417  17.766  -8.063  1.00  0.00           C  
ATOM   2997  N   ARG A2085      29.794  19.527 -11.454  1.00  0.00           N  
ATOM   2998  CA  ARG A2085      29.321  20.810 -11.949  1.00  0.00           C  
ATOM   2999  C   ARG A2085      28.497  20.573 -13.191  1.00  0.00           C  
ATOM   3000  O   ARG A2085      28.590  19.503 -13.779  1.00  0.00           O  
ATOM   3001  CB  ARG A2085      30.523  21.655 -12.328  1.00  0.00           C  
ATOM   3002  CG  ARG A2085      31.321  21.036 -13.464  1.00  0.00           C  
ATOM   3003  CD  ARG A2085      32.695  21.659 -13.581  1.00  0.00           C  
ATOM   3004  NE  ARG A2085      33.395  21.229 -14.786  1.00  0.00           N  
ATOM   3005  CZ  ARG A2085      33.933  20.028 -14.947  1.00  0.00           C  
ATOM   3006  NH1 ARG A2085      33.851  19.138 -13.968  1.00  0.00           N  
ATOM   3007  NH2 ARG A2085      34.553  19.724 -16.082  1.00  0.00           N  
ATOM   3008  N   LYS A2086      27.709  21.565 -13.605  1.00  0.00           N  
ATOM   3009  CA  LYS A2086      26.897  21.412 -14.805  1.00  0.00           C  
ATOM   3010  C   LYS A2086      27.777  21.252 -16.042  1.00  0.00           C  
ATOM   3011  O   LYS A2086      28.718  22.005 -16.239  1.00  0.00           O  
ATOM   3012  CB  LYS A2086      25.977  22.614 -14.996  1.00  0.00           C  
ATOM   3013  CG  LYS A2086      25.187  22.536 -16.298  1.00  0.00           C  
ATOM   3014  CD  LYS A2086      24.259  23.736 -16.505  1.00  0.00           C  
ATOM   3015  CE  LYS A2086      23.513  23.644 -17.847  1.00  0.00           C  
ATOM   3016  NZ  LYS A2086      22.590  24.806 -18.073  1.00  0.00           N  
ATOM   3017  N   LEU A2087      27.480  20.259 -16.870  1.00  0.00           N  
ATOM   3018  CA  LEU A2087      28.258  20.038 -18.082  1.00  0.00           C  
ATOM   3019  C   LEU A2087      27.470  20.572 -19.266  1.00  0.00           C  
ATOM   3020  O   LEU A2087      26.239  20.545 -19.251  1.00  0.00           O  
ATOM   3021  CB  LEU A2087      28.535  18.548 -18.285  1.00  0.00           C  
ATOM   3022  CG  LEU A2087      29.454  17.831 -17.298  1.00  0.00           C  
ATOM   3023  CD1 LEU A2087      29.562  16.369 -17.684  1.00  0.00           C  
ATOM   3024  CD2 LEU A2087      30.826  18.473 -17.305  1.00  0.00           C  
ATOM   3025  N   SER A2088      28.176  21.056 -20.286  1.00  0.00           N  
ATOM   3026  CA  SER A2088      27.528  21.604 -21.482  1.00  0.00           C  
ATOM   3027  C   SER A2088      26.836  20.506 -22.280  1.00  0.00           C  
ATOM   3028  O   SER A2088      27.453  19.489 -22.622  1.00  0.00           O  
ATOM   3029  CB  SER A2088      28.555  22.321 -22.358  1.00  0.00           C  
ATOM   3030  N   PHE A2089      25.556  20.724 -22.578  1.00  0.00           N  
ATOM   3031  CA  PHE A2089      24.750  19.757 -23.323  1.00  0.00           C  
ATOM   3032  C   PHE A2089      24.478  18.488 -22.499  1.00  0.00           C  
ATOM   3033  O   PHE A2089      24.682  18.507 -21.260  1.00  0.00           O  
ATOM   3034  CB  PHE A2089      25.439  19.392 -24.647  1.00  0.00           C  
HETATM 3035  N   TRP A 602      45.426  11.030 -31.208  1.00  0.00           N  
HETATM 3036  CA  TRP A 602      45.929   9.660 -31.124  1.00  0.00           C  
HETATM 3037  C   TRP A 602      45.232   8.714 -32.118  1.00  0.00           C  
HETATM 3038  O   TRP A 602      44.340   9.132 -32.880  1.00  0.00           O  
HETATM 3039  CB  TRP A 602      45.633   9.129 -29.713  1.00  0.00           C  
HETATM 3040  CG  TRP A 602      46.771   9.111 -28.739  1.00  0.00           C  
HETATM 3041  CD1 TRP A 602      46.963   9.998 -27.716  1.00  0.00           C  
HETATM 3042  CD2 TRP A 602      47.871   8.172 -28.679  1.00  0.00           C  
HETATM 3043  NE1 TRP A 602      48.107   9.694 -27.010  1.00  0.00           N  
HETATM 3044  CE2 TRP A 602      48.698   8.581 -27.563  1.00  0.00           C  
HETATM 3045  CE3 TRP A 602      48.275   6.998 -29.451  1.00  0.00           C  
HETATM 3046  CZ2 TRP A 602      49.908   7.863 -27.195  1.00  0.00           C  
HETATM 3047  CZ3 TRP A 602      49.469   6.289 -29.085  1.00  0.00           C  
HETATM 3048  CH2 TRP A 602      50.273   6.727 -27.963  1.00  0.00           C  
HETATM 3049  OXT TRP A 602      45.643   7.313 -32.148  1.00  0.00           O  
TER
END
