# Supplementary material for: Backbone Brackets and Arginine Tweezers delineate Class I and Class II aminoacyl tRNA synthetases
Source: PLoS Comput Biol. 2018 Apr 16;14(4):e1006101. doi: 10.1371/journal.pcbi.1006101 (PMC5919687; doi:10.1371/journal.pcbi.1006101)
Supplement: S11 File — All structures of Class I aaRS with residues renumbered according to the MSA. (GZ) [file pcbi.1006101.s023.tar.gz › 2azx_B_renum.pdb]

ATOM      1  N   GLU B 165      -8.331   7.508 -57.086  1.00  0.00           N  
ATOM      2  CA  GLU B 165      -9.078   8.771 -56.808  1.00  0.00           C  
ATOM      3  C   GLU B 165      -9.714   8.842 -55.406  1.00  0.00           C  
ATOM      4  O   GLU B 165     -10.786   9.427 -55.231  1.00  0.00           O  
ATOM      5  CB  GLU B 165     -10.161   8.991 -57.880  1.00  0.00           C  
ATOM      6  CG  GLU B 165     -11.226   7.894 -57.985  1.00  0.00           C  
ATOM      7  CD  GLU B 165     -12.463   8.348 -58.772  1.00  0.00           C  
ATOM      8  OE1 GLU B 165     -13.430   7.554 -58.902  1.00  0.00           O  
ATOM      9  OE2 GLU B 165     -12.469   9.505 -59.256  1.00  0.00           O  
ATOM     10  N   ASP B 166      -9.058   8.247 -54.413  1.00  0.00           N  
ATOM     11  CA  ASP B 166      -9.555   8.273 -53.038  1.00  0.00           C  
ATOM     12  C   ASP B 166      -9.112   9.600 -52.449  1.00  0.00           C  
ATOM     13  O   ASP B 166      -7.923   9.892 -52.429  1.00  0.00           O  
ATOM     14  CB  ASP B 166      -8.936   7.129 -52.229  1.00  0.00           C  
ATOM     15  CG  ASP B 166      -9.864   5.939 -52.084  1.00  0.00           C  
ATOM     16  OD1 ASP B 166     -10.864   5.871 -52.836  1.00  0.00           O  
ATOM     17  OD2 ASP B 166      -9.588   5.070 -51.221  1.00  0.00           O  
ATOM     18  N   PHE B 167     -10.046  10.410 -51.970  1.00  0.00           N  
ATOM     19  CA  PHE B 167      -9.655  11.697 -51.410  1.00  0.00           C  
ATOM     20  C   PHE B 167      -9.653  11.760 -49.891  1.00  0.00           C  
ATOM     21  O   PHE B 167     -10.669  11.495 -49.238  1.00  0.00           O  
ATOM     22  CB  PHE B 167     -10.547  12.813 -51.934  1.00  0.00           C  
ATOM     23  CG  PHE B 167     -10.020  14.184 -51.622  1.00  0.00           C  
ATOM     24  CD1 PHE B 167      -8.766  14.584 -52.100  1.00  0.00           C  
ATOM     25  CD2 PHE B 167     -10.748  15.066 -50.831  1.00  0.00           C  
ATOM     26  CE1 PHE B 167      -8.246  15.839 -51.793  1.00  0.00           C  
ATOM     27  CE2 PHE B 167     -10.236  16.322 -50.520  1.00  0.00           C  
ATOM     28  CZ  PHE B 167      -8.980  16.708 -51.003  1.00  0.00           C  
ATOM     29  N   VAL B 168      -8.509  12.137 -49.328  1.00  0.00           N  
ATOM     30  CA  VAL B 168      -8.390  12.236 -47.888  1.00  0.00           C  
ATOM     31  C   VAL B 168      -7.580  13.429 -47.410  1.00  0.00           C  
ATOM     32  O   VAL B 168      -6.386  13.528 -47.686  1.00  0.00           O  
ATOM     33  CB  VAL B 168      -7.746  10.977 -47.301  1.00  0.00           C  
ATOM     34  CG1 VAL B 168      -7.627  11.108 -45.800  1.00  0.00           C  
ATOM     35  CG2 VAL B 168      -8.571   9.760 -47.658  1.00  0.00           C  
ATOM     36  N   ASP B 169      -8.246  14.346 -46.711  1.00  0.00           N  
ATOM     37  CA  ASP B 169      -7.584  15.500 -46.114  1.00  0.00           C  
ATOM     38  C   ASP B 169      -8.384  15.947 -44.865  1.00  0.00           C  
ATOM     39  O   ASP B 169      -9.492  15.450 -44.606  1.00  0.00           O  
ATOM     40  CB  ASP B 169      -7.317  16.609 -47.173  1.00  0.00           C  
ATOM     41  CG  ASP B 169      -8.388  17.698 -47.238  1.00  0.00           C  
ATOM     42  OD1 ASP B 169      -8.101  18.736 -47.888  1.00  0.00           O  
ATOM     43  OD2 ASP B 169      -9.496  17.545 -46.681  1.00  0.00           O  
ATOM     44  N   PRO B 170      -7.817  16.851 -44.053  1.00  0.00           N  
ATOM     45  CA  PRO B 170      -8.461  17.343 -42.830  1.00  0.00           C  
ATOM     46  C   PRO B 170      -9.932  17.714 -42.907  1.00  0.00           C  
ATOM     47  O   PRO B 170     -10.603  17.788 -41.878  1.00  0.00           O  
ATOM     48  CB  PRO B 170      -7.609  18.548 -42.461  1.00  0.00           C  
ATOM     49  CG  PRO B 170      -6.263  18.167 -42.966  1.00  0.00           C  
ATOM     50  CD  PRO B 170      -6.577  17.604 -44.316  1.00  0.00           C  
ATOM     51  N   TRP B 171     -10.439  17.934 -44.118  1.00  0.00           N  
ATOM     52  CA  TRP B 171     -11.822  18.367 -44.284  1.00  0.00           C  
ATOM     53  C   TRP B 171     -12.745  17.549 -45.166  1.00  0.00           C  
ATOM     54  O   TRP B 171     -13.905  17.915 -45.337  1.00  0.00           O  
ATOM     55  CB  TRP B 171     -11.818  19.804 -44.785  1.00  0.00           C  
ATOM     56  CG  TRP B 171     -11.103  20.715 -43.870  1.00  0.00           C  
ATOM     57  CD1 TRP B 171     -11.615  21.339 -42.775  1.00  0.00           C  
ATOM     58  CD2 TRP B 171      -9.725  21.075 -43.934  1.00  0.00           C  
ATOM     59  NE1 TRP B 171     -10.640  22.072 -42.148  1.00  0.00           N  
ATOM     60  CE2 TRP B 171      -9.466  21.926 -42.838  1.00  0.00           C  
ATOM     61  CE3 TRP B 171      -8.681  20.760 -44.806  1.00  0.00           C  
ATOM     62  CZ2 TRP B 171      -8.196  22.471 -42.590  1.00  0.00           C  
ATOM     63  CZ3 TRP B 171      -7.409  21.302 -44.562  1.00  0.00           C  
ATOM     64  CH2 TRP B 171      -7.182  22.148 -43.461  1.00  0.00           C  
ATOM     65  N   THR B 172     -12.251  16.456 -45.729  1.00  0.00           N  
ATOM     66  CA  THR B 172     -13.084  15.623 -46.593  1.00  0.00           C  
ATOM     67  C   THR B 172     -12.516  14.238 -46.803  1.00  0.00           C  
ATOM     68  O   THR B 172     -11.322  14.074 -47.037  1.00  0.00           O  
ATOM     69  CB  THR B 172     -13.289  16.265 -47.998  1.00  0.00           C  
ATOM     70  OG1 THR B 172     -12.214  17.179 -48.274  1.00  0.00           O  
ATOM     71  CG2 THR B 172     -14.631  17.005 -48.071  1.00  0.00           C  
ATOM     72  N   VAL B 173     -13.378  13.238 -46.689  1.00  0.00           N  
ATOM     73  CA  VAL B 173     -12.978  11.860 -46.921  1.00  0.00           C  
ATOM     74  C   VAL B 173     -14.011  11.362 -47.911  1.00  0.00           C  
ATOM     75  O   VAL B 173     -15.184  11.199 -47.573  1.00  0.00           O  
ATOM     76  CB  VAL B 173     -13.050  11.005 -45.662  1.00  0.00           C  
ATOM     77  CG1 VAL B 173     -12.568   9.600 -45.996  1.00  0.00           C  
ATOM     78  CG2 VAL B 173     -12.207  11.619 -44.556  1.00  0.00           C  
ATOM     79  N   GLN B 174     -13.576  11.128 -49.139  1.00  0.00           N  
ATOM     80  CA  GLN B 174     -14.497  10.702 -50.174  1.00  0.00           C  
ATOM     81  C   GLN B 174     -13.943   9.595 -51.061  1.00  0.00           C  
ATOM     82  O   GLN B 174     -12.749   9.573 -51.385  1.00  0.00           O  
ATOM     83  CB  GLN B 174     -14.853  11.916 -51.039  1.00  0.00           C  
ATOM     84  CG  GLN B 174     -15.885  11.665 -52.122  1.00  0.00           C  
ATOM     85  CD  GLN B 174     -17.268  11.439 -51.553  1.00  0.00           C  
ATOM     86  OE1 GLN B 174     -17.838  12.321 -50.899  1.00  0.00           O  
ATOM     87  NE2 GLN B 174     -17.821  10.253 -51.798  1.00  0.00           N  
ATOM     88  N   THR B 175     -14.825   8.678 -51.446  1.00  0.00           N  
ATOM     89  CA  THR B 175     -14.468   7.586 -52.335  1.00  0.00           C  
ATOM     90  C   THR B 175     -15.713   7.053 -53.008  1.00  0.00           C  
ATOM     91  O   THR B 175     -16.814   7.119 -52.453  1.00  0.00           O  
ATOM     92  CB  THR B 175     -13.806   6.433 -51.611  1.00  0.00           C  
ATOM     93  OG1 THR B 175     -13.501   5.403 -52.560  1.00  0.00           O  
ATOM     94  CG2 THR B 175     -14.730   5.881 -50.544  1.00  0.00           C  
ATOM     95  N   SER B 176     -15.530   6.515 -54.208  1.00  0.00           N  
ATOM     96  CA  SER B 176     -16.638   5.974 -54.977  1.00  0.00           C  
ATOM     97  C   SER B 176     -16.984   4.547 -54.584  1.00  0.00           C  
ATOM     98  O   SER B 176     -18.136   4.142 -54.701  1.00  0.00           O  
ATOM     99  CB  SER B 176     -16.324   6.053 -56.470  1.00  0.00           C  
ATOM    100  OG  SER B 176     -14.997   5.635 -56.721  1.00  0.00           O  
ATOM    101  N   SER B 177     -16.002   3.789 -54.107  1.00  0.00           N  
ATOM    102  CA  SER B 177     -16.261   2.406 -53.697  1.00  0.00           C  
ATOM    103  C   SER B 177     -17.175   2.290 -52.485  1.00  0.00           C  
ATOM    104  O   SER B 177     -17.061   3.071 -51.540  1.00  0.00           O  
ATOM    105  CB  SER B 177     -14.968   1.686 -53.362  1.00  0.00           C  
ATOM    106  OG  SER B 177     -15.266   0.566 -52.550  1.00  0.00           O  
ATOM    107  N   ALA B 178     -18.065   1.302 -52.498  1.00  0.00           N  
ATOM    108  CA  ALA B 178     -18.979   1.123 -51.376  1.00  0.00           C  
ATOM    109  C   ALA B 178     -18.275   0.393 -50.246  1.00  0.00           C  
ATOM    110  O   ALA B 178     -18.852   0.164 -49.181  1.00  0.00           O  
ATOM    111  CB  ALA B 178     -20.216   0.357 -51.811  1.00  0.00           C  
ATOM    112  N   LYS B 179     -17.023   0.028 -50.494  1.00  0.00           N  
ATOM    113  CA  LYS B 179     -16.211  -0.653 -49.501  1.00  0.00           C  
ATOM    114  C   LYS B 179     -15.296   0.377 -48.867  1.00  0.00           C  
ATOM    115  O   LYS B 179     -14.297   0.023 -48.241  1.00  0.00           O  
ATOM    116  CB  LYS B 179     -15.364  -1.736 -50.151  1.00  0.00           C  
ATOM    117  CG  LYS B 179     -16.173  -2.784 -50.847  1.00  0.00           C  
ATOM    118  CD  LYS B 179     -15.305  -3.938 -51.298  1.00  0.00           C  
ATOM    119  CE  LYS B 179     -14.442  -3.561 -52.473  1.00  0.00           C  
ATOM    120  NZ  LYS B 179     -13.618  -4.729 -52.896  1.00  0.00           N  
ATOM    121  N   GLY B 180     -15.636   1.653 -49.057  1.00  0.00           N  
ATOM    122  CA  GLY B 180     -14.857   2.749 -48.497  1.00  0.00           C  
ATOM    123  C   GLY B 180     -13.416   2.908 -48.966  1.00  0.00           C  
ATOM    124  O   GLY B 180     -12.972   2.280 -49.931  1.00  0.00           O  
ATOM    125  N   ILE B 182     -12.682   3.761 -48.261  1.00  0.00           N  
ATOM    126  CA  ILE B 182     -11.285   4.044 -48.569  1.00  0.00           C  
ATOM    127  C   ILE B 182     -10.390   2.809 -48.661  1.00  0.00           C  
ATOM    128  O   ILE B 182     -10.532   1.857 -47.889  1.00  0.00           O  
ATOM    129  CB  ILE B 182     -10.679   4.981 -47.505  1.00  0.00           C  
ATOM    130  CG1 ILE B 182     -11.357   6.341 -47.566  1.00  0.00           C  
ATOM    131  CG2 ILE B 182      -9.193   5.121 -47.715  1.00  0.00           C  
ATOM    132  CD1 ILE B 182     -11.261   7.006 -48.918  1.00  0.00           C  
ATOM    133  N   ASP B 183      -9.470   2.839 -49.621  1.00  0.00           N  
ATOM    134  CA  ASP B 183      -8.501   1.765 -49.804  1.00  0.00           C  
ATOM    135  C   ASP B 183      -7.331   2.176 -48.913  1.00  0.00           C  
ATOM    136  O   ASP B 183      -6.383   2.830 -49.363  1.00  0.00           O  
ATOM    137  CB  ASP B 183      -8.028   1.712 -51.255  1.00  0.00           C  
ATOM    138  CG  ASP B 183      -7.018   0.602 -51.503  1.00  0.00           C  
ATOM    139  OD1 ASP B 183      -6.110   0.396 -50.662  1.00  0.00           O  
ATOM    140  OD2 ASP B 183      -7.125  -0.059 -52.553  1.00  0.00           O  
ATOM    141  N   TYR B 184      -7.398   1.797 -47.646  1.00  0.00           N  
ATOM    142  CA  TYR B 184      -6.365   2.184 -46.712  1.00  0.00           C  
ATOM    143  C   TYR B 184      -4.958   1.725 -47.056  1.00  0.00           C  
ATOM    144  O   TYR B 184      -3.984   2.313 -46.588  1.00  0.00           O  
ATOM    145  CB  TYR B 184      -6.761   1.745 -45.309  1.00  0.00           C  
ATOM    146  CG  TYR B 184      -8.049   2.388 -44.845  1.00  0.00           C  
ATOM    147  CD1 TYR B 184      -8.139   3.765 -44.649  1.00  0.00           C  
ATOM    148  CD2 TYR B 184      -9.181   1.624 -44.612  1.00  0.00           C  
ATOM    149  CE1 TYR B 184      -9.336   4.363 -44.227  1.00  0.00           C  
ATOM    150  CE2 TYR B 184     -10.371   2.207 -44.190  1.00  0.00           C  
ATOM    151  CZ  TYR B 184     -10.444   3.573 -43.998  1.00  0.00           C  
ATOM    152  OH  TYR B 184     -11.627   4.123 -43.556  1.00  0.00           O  
ATOM    153  N   ASP B 185      -4.816   0.698 -47.877  1.00  0.00           N  
ATOM    154  CA  ASP B 185      -3.465   0.283 -48.210  1.00  0.00           C  
ATOM    155  C   ASP B 185      -2.819   1.269 -49.165  1.00  0.00           C  
ATOM    156  O   ASP B 185      -1.635   1.586 -49.040  1.00  0.00           O  
ATOM    157  CB  ASP B 185      -3.459  -1.120 -48.792  1.00  0.00           C  
ATOM    158  CG  ASP B 185      -3.439  -2.176 -47.713  1.00  0.00           C  
ATOM    159  OD1 ASP B 185      -3.634  -3.371 -48.037  1.00  0.00           O  
ATOM    160  OD2 ASP B 185      -3.222  -1.804 -46.532  1.00  0.00           O  
ATOM    161  N   LYS B 186      -3.596   1.769 -50.115  1.00  0.00           N  
ATOM    162  CA  LYS B 186      -3.060   2.735 -51.054  1.00  0.00           C  
ATOM    163  C   LYS B 186      -2.794   4.030 -50.293  1.00  0.00           C  
ATOM    164  O   LYS B 186      -1.803   4.723 -50.551  1.00  0.00           O  
ATOM    165  CB  LYS B 186      -4.057   2.997 -52.184  1.00  0.00           C  
ATOM    166  CG  LYS B 186      -4.272   1.835 -53.140  1.00  0.00           C  
ATOM    167  CD  LYS B 186      -5.413   2.159 -54.097  1.00  0.00           C  
ATOM    168  CE  LYS B 186      -5.679   1.025 -55.070  1.00  0.00           C  
ATOM    169  NZ  LYS B 186      -4.527   0.830 -55.987  1.00  0.00           N  
ATOM    170  N   LEU B 187      -3.688   4.341 -49.353  1.00  0.00           N  
ATOM    171  CA  LEU B 187      -3.579   5.547 -48.546  1.00  0.00           C  
ATOM    172  C   LEU B 187      -2.264   5.560 -47.788  1.00  0.00           C  
ATOM    173  O   LEU B 187      -1.598   6.604 -47.694  1.00  0.00           O  
ATOM    174  CB  LEU B 187      -4.717   5.631 -47.533  1.00  0.00           C  
ATOM    175  CG  LEU B 187      -5.372   6.994 -47.275  1.00  0.00           C  
ATOM    176  CD1 LEU B 187      -5.746   7.075 -45.813  1.00  0.00           C  
ATOM    177  CD2 LEU B 187      -4.454   8.139 -47.642  1.00  0.00           C  
ATOM    178  N   ILE B 188      -1.888   4.408 -47.239  1.00  0.00           N  
ATOM    179  CA  ILE B 188      -0.652   4.341 -46.487  1.00  0.00           C  
ATOM    180  C   ILE B 188       0.508   4.661 -47.392  1.00  0.00           C  
ATOM    181  O   ILE B 188       1.429   5.370 -46.998  1.00  0.00           O  
ATOM    182  CB  ILE B 188      -0.447   2.973 -45.849  1.00  0.00           C  
ATOM    183  CG1 ILE B 188      -1.498   2.761 -44.763  1.00  0.00           C  
ATOM    184  CG2 ILE B 188       0.924   2.891 -45.218  1.00  0.00           C  
ATOM    185  CD1 ILE B 188      -1.426   1.419 -44.098  1.00  0.00           C  
ATOM    186  N   VAL B 189       0.454   4.161 -48.618  1.00  0.00           N  
ATOM    187  CA  VAL B 189       1.527   4.418 -49.570  1.00  0.00           C  
ATOM    188  C   VAL B 189       1.565   5.887 -49.988  1.00  0.00           C  
ATOM    189  O   VAL B 189       2.639   6.483 -50.118  1.00  0.00           O  
ATOM    190  CB  VAL B 189       1.379   3.538 -50.824  1.00  0.00           C  
ATOM    191  CG1 VAL B 189       2.408   3.928 -51.846  1.00  0.00           C  
ATOM    192  CG2 VAL B 189       1.548   2.073 -50.450  1.00  0.00           C  
ATOM    193  N   ARG B 190       0.390   6.467 -50.199  1.00  0.00           N  
ATOM    194  CA  ARG B 190       0.302   7.860 -50.596  1.00  0.00           C  
ATOM    195  C   ARG B 190       0.802   8.752 -49.459  1.00  0.00           C  
ATOM    196  O   ARG B 190       1.535   9.706 -49.700  1.00  0.00           O  
ATOM    197  CB  ARG B 190      -1.149   8.207 -50.987  1.00  0.00           C  
ATOM    198  CG  ARG B 190      -1.383   9.675 -51.348  1.00  0.00           C  
ATOM    199  CD  ARG B 190      -2.669   9.931 -52.166  1.00  0.00           C  
ATOM    200  NE  ARG B 190      -3.856   9.228 -51.665  1.00  0.00           N  
ATOM    201  CZ  ARG B 190      -4.307   8.072 -52.156  1.00  0.00           C  
ATOM    202  NH1 ARG B 190      -3.677   7.483 -53.168  1.00  0.00           N  
ATOM    203  NH2 ARG B 190      -5.385   7.495 -51.637  1.00  0.00           N  
ATOM    204  N   PHE B 191       0.434   8.435 -48.219  1.00  0.00           N  
ATOM    205  CA  PHE B 191       0.866   9.252 -47.082  1.00  0.00           C  
ATOM    206  C   PHE B 191       2.266   8.916 -46.610  1.00  0.00           C  
ATOM    207  O   PHE B 191       2.873   9.682 -45.862  1.00  0.00           O  
ATOM    208  CB  PHE B 191      -0.099   9.108 -45.902  1.00  0.00           C  
ATOM    209  CG  PHE B 191      -1.354   9.930 -46.031  1.00  0.00           C  
ATOM    210  CD1 PHE B 191      -1.639  10.628 -47.205  1.00  0.00           C  
ATOM    211  CD2 PHE B 191      -2.276   9.967 -44.995  1.00  0.00           C  
ATOM    212  CE1 PHE B 191      -2.826  11.344 -47.345  1.00  0.00           C  
ATOM    213  CE2 PHE B 191      -3.464  10.679 -45.128  1.00  0.00           C  
ATOM    214  CZ  PHE B 191      -3.741  11.370 -46.309  1.00  0.00           C  
ATOM    215  N   GLY B 195       2.771   7.766 -47.034  1.00  0.00           N  
ATOM    216  CA  GLY B 195       4.102   7.365 -46.630  1.00  0.00           C  
ATOM    217  C   GLY B 195       4.223   6.857 -45.206  1.00  0.00           C  
ATOM    218  O   GLY B 195       5.295   6.889 -44.625  1.00  0.00           O  
ATOM    219  N   SER B 196       3.127   6.383 -44.635  1.00  0.00           N  
ATOM    220  CA  SER B 196       3.163   5.875 -43.273  1.00  0.00           C  
ATOM    221  C   SER B 196       3.597   4.414 -43.308  1.00  0.00           C  
ATOM    222  O   SER B 196       4.145   3.962 -44.303  1.00  0.00           O  
ATOM    223  CB  SER B 196       1.784   6.010 -42.627  1.00  0.00           C  
ATOM    224  OG  SER B 196       0.792   5.361 -43.399  1.00  0.00           O  
ATOM    225  N   SER B 197       3.341   3.684 -42.224  1.00  0.00           N  
ATOM    226  CA  SER B 197       3.709   2.276 -42.115  1.00  0.00           C  
ATOM    227  C   SER B 197       2.547   1.441 -41.634  1.00  0.00           C  
ATOM    228  O   SER B 197       1.813   1.858 -40.743  1.00  0.00           O  
ATOM    229  CB  SER B 197       4.857   2.115 -41.135  1.00  0.00           C  
ATOM    230  OG  SER B 197       5.980   2.842 -41.589  1.00  0.00           O  
ATOM    231  N   LYS B 198       2.397   0.254 -42.215  1.00  0.00           N  
ATOM    232  CA  LYS B 198       1.311  -0.658 -41.859  1.00  0.00           C  
ATOM    233  C   LYS B 198       1.554  -1.329 -40.507  1.00  0.00           C  
ATOM    234  O   LYS B 198       2.648  -1.839 -40.242  1.00  0.00           O  
ATOM    235  CB  LYS B 198       1.180  -1.741 -42.934  1.00  0.00           C  
ATOM    236  CG  LYS B 198      -0.227  -2.219 -43.236  1.00  0.00           C  
ATOM    237  CD  LYS B 198      -0.877  -2.906 -42.066  1.00  0.00           C  
ATOM    238  CE  LYS B 198      -2.264  -3.376 -42.459  1.00  0.00           C  
ATOM    239  NZ  LYS B 198      -3.074  -2.263 -43.032  1.00  0.00           N  
ATOM    240  N   ILE B 199       0.545  -1.319 -39.646  1.00  0.00           N  
ATOM    241  CA  ILE B 199       0.676  -1.982 -38.356  1.00  0.00           C  
ATOM    242  C   ILE B 199       0.460  -3.458 -38.652  1.00  0.00           C  
ATOM    243  O   ILE B 199      -0.629  -3.836 -39.081  1.00  0.00           O  
ATOM    244  CB  ILE B 199      -0.426  -1.555 -37.365  1.00  0.00           C  
ATOM    245  CG1 ILE B 199      -0.271  -0.091 -37.003  1.00  0.00           C  
ATOM    246  CG2 ILE B 199      -0.366  -2.411 -36.110  1.00  0.00           C  
ATOM    247  CD1 ILE B 199      -1.257   0.355 -35.982  1.00  0.00           C  
ATOM    248  N   ASP B 200       1.475  -4.292 -38.447  1.00  0.00           N  
ATOM    249  CA  ASP B 200       1.302  -5.723 -38.697  1.00  0.00           C  
ATOM    250  C   ASP B 200       1.238  -6.585 -37.430  1.00  0.00           C  
ATOM    251  O   ASP B 200       1.352  -6.084 -36.307  1.00  0.00           O  
ATOM    252  CB  ASP B 200       2.385  -6.236 -39.651  1.00  0.00           C  
ATOM    253  CG  ASP B 200       3.793  -5.946 -39.165  1.00  0.00           C  
ATOM    254  OD1 ASP B 200       4.687  -5.805 -40.032  1.00  0.00           O  
ATOM    255  OD2 ASP B 200       4.022  -5.874 -37.936  1.00  0.00           O  
ATOM    256  N   LYS B 201       1.023  -7.881 -37.623  1.00  0.00           N  
ATOM    257  CA  LYS B 201       0.916  -8.827 -36.517  1.00  0.00           C  
ATOM    258  C   LYS B 201       2.058  -8.653 -35.525  1.00  0.00           C  
ATOM    259  O   LYS B 201       1.838  -8.642 -34.311  1.00  0.00           O  
ATOM    260  CB  LYS B 201       0.905 -10.265 -37.059  1.00  0.00           C  
ATOM    261  CG  LYS B 201       0.998 -11.363 -35.984  1.00  0.00           C  
ATOM    262  CD  LYS B 201       1.270 -12.765 -36.600  1.00  0.00           C  
ATOM    263  CE  LYS B 201       1.906 -13.753 -35.594  1.00  0.00           C  
ATOM    264  NZ  LYS B 201       1.069 -14.019 -34.380  1.00  0.00           N  
ATOM    265  N   GLU B 202       3.271  -8.502 -36.048  1.00  0.00           N  
ATOM    266  CA  GLU B 202       4.455  -8.349 -35.214  1.00  0.00           C  
ATOM    267  C   GLU B 202       4.461  -7.120 -34.304  1.00  0.00           C  
ATOM    268  O   GLU B 202       4.831  -7.215 -33.136  1.00  0.00           O  
ATOM    269  CB  GLU B 202       5.706  -8.337 -36.088  1.00  0.00           C  
ATOM    270  CG  GLU B 202       6.994  -8.216 -35.288  1.00  0.00           C  
ATOM    271  CD  GLU B 202       8.235  -8.265 -36.168  1.00  0.00           C  
ATOM    272  OE1 GLU B 202       9.359  -8.125 -35.620  1.00  0.00           O  
ATOM    273  OE2 GLU B 202       8.082  -8.444 -37.404  1.00  0.00           O  
ATOM    274  N   LEU B 203       4.071  -5.968 -34.839  1.00  0.00           N  
ATOM    275  CA  LEU B 203       4.041  -4.750 -34.045  1.00  0.00           C  
ATOM    276  C   LEU B 203       2.987  -4.877 -32.958  1.00  0.00           C  
ATOM    277  O   LEU B 203       3.133  -4.307 -31.877  1.00  0.00           O  
ATOM    278  CB  LEU B 203       3.731  -3.535 -34.924  1.00  0.00           C  
ATOM    279  CG  LEU B 203       3.632  -2.174 -34.219  1.00  0.00           C  
ATOM    280  CD1 LEU B 203       4.905  -1.913 -33.448  1.00  0.00           C  
ATOM    281  CD2 LEU B 203       3.386  -1.062 -35.234  1.00  0.00           C  
ATOM    282  N   ILE B 204       1.919  -5.615 -33.241  1.00  0.00           N  
ATOM    283  CA  ILE B 204       0.863  -5.803 -32.255  1.00  0.00           C  
ATOM    284  C   ILE B 204       1.394  -6.625 -31.083  1.00  0.00           C  
ATOM    285  O   ILE B 204       1.206  -6.262 -29.924  1.00  0.00           O  
ATOM    286  CB  ILE B 204      -0.356  -6.520 -32.871  1.00  0.00           C  
ATOM    287  CG1 ILE B 204      -0.954  -5.646 -33.969  1.00  0.00           C  
ATOM    288  CG2 ILE B 204      -1.406  -6.819 -31.798  1.00  0.00           C  
ATOM    289  CD1 ILE B 204      -2.189  -6.229 -34.591  1.00  0.00           C  
ATOM    290  N   ASN B 205       2.056  -7.736 -31.386  1.00  0.00           N  
ATOM    291  CA  ASN B 205       2.619  -8.583 -30.340  1.00  0.00           C  
ATOM    292  C   ASN B 205       3.616  -7.752 -29.540  1.00  0.00           C  
ATOM    293  O   ASN B 205       3.673  -7.818 -28.302  1.00  0.00           O  
ATOM    294  CB  ASN B 205       3.328  -9.778 -30.966  1.00  0.00           C  
ATOM    295  CG  ASN B 205       2.401 -10.615 -31.808  1.00  0.00           C  
ATOM    296  OD1 ASN B 205       2.843 -11.462 -32.589  1.00  0.00           O  
ATOM    297  ND2 ASN B 205       1.099 -10.389 -31.654  1.00  0.00           N  
ATOM    298  N   ARG B 206       4.393  -6.965 -30.275  1.00  0.00           N  
ATOM    299  CA  ARG B 206       5.398  -6.091 -29.707  1.00  0.00           C  
ATOM    300  C   ARG B 206       4.713  -5.159 -28.709  1.00  0.00           C  
ATOM    301  O   ARG B 206       5.301  -4.792 -27.689  1.00  0.00           O  
ATOM    302  CB  ARG B 206       6.057  -5.315 -30.840  1.00  0.00           C  
ATOM    303  CG  ARG B 206       7.144  -4.374 -30.428  1.00  0.00           C  
ATOM    304  CD  ARG B 206       8.432  -5.067 -30.139  1.00  0.00           C  
ATOM    305  NE  ARG B 206       9.316  -4.158 -29.421  1.00  0.00           N  
ATOM    306  CZ  ARG B 206       9.921  -3.112 -29.968  1.00  0.00           C  
ATOM    307  NH1 ARG B 206       9.754  -2.838 -31.254  1.00  0.00           N  
ATOM    308  NH2 ARG B 206      10.675  -2.324 -29.216  1.00  0.00           N  
ATOM    309  N   ILE B 207       3.463  -4.796 -28.998  1.00  0.00           N  
ATOM    310  CA  ILE B 207       2.689  -3.926 -28.117  1.00  0.00           C  
ATOM    311  C   ILE B 207       2.170  -4.717 -26.930  1.00  0.00           C  
ATOM    312  O   ILE B 207       2.078  -4.197 -25.820  1.00  0.00           O  
ATOM    313  CB  ILE B 207       1.465  -3.299 -28.828  1.00  0.00           C  
ATOM    314  CG1 ILE B 207       1.926  -2.264 -29.852  1.00  0.00           C  
ATOM    315  CG2 ILE B 207       0.542  -2.645 -27.805  1.00  0.00           C  
ATOM    316  CD1 ILE B 207       0.789  -1.493 -30.525  1.00  0.00           C  
ATOM    317  N   GLU B 208       1.817  -5.974 -27.169  1.00  0.00           N  
ATOM    318  CA  GLU B 208       1.300  -6.820 -26.103  1.00  0.00           C  
ATOM    319  C   GLU B 208       2.388  -7.079 -25.077  1.00  0.00           C  
ATOM    320  O   GLU B 208       2.157  -6.953 -23.871  1.00  0.00           O  
ATOM    321  CB  GLU B 208       0.779  -8.143 -26.666  1.00  0.00           C  
ATOM    322  CG  GLU B 208       0.256  -9.094 -25.597  1.00  0.00           C  
ATOM    323  CD  GLU B 208      -0.552 -10.239 -26.177  1.00  0.00           C  
ATOM    324  OE1 GLU B 208      -0.134 -10.786 -27.221  1.00  0.00           O  
ATOM    325  OE2 GLU B 208      -1.599 -10.596 -25.586  1.00  0.00           O  
ATOM    326  N   ARG B 209       3.572  -7.438 -25.569  1.00  0.00           N  
ATOM    327  CA  ARG B 209       4.721  -7.700 -24.708  1.00  0.00           C  
ATOM    328  C   ARG B 209       5.004  -6.458 -23.877  1.00  0.00           C  
ATOM    329  O   ARG B 209       5.149  -6.520 -22.657  1.00  0.00           O  
ATOM    330  CB  ARG B 209       5.957  -8.015 -25.548  1.00  0.00           C  
ATOM    331  CG  ARG B 209       6.092  -9.451 -26.036  1.00  0.00           C  
ATOM    332  CD  ARG B 209       7.190  -9.517 -27.093  1.00  0.00           C  
ATOM    333  NE  ARG B 209       8.324  -8.665 -26.722  1.00  0.00           N  
ATOM    334  CZ  ARG B 209       9.134  -8.061 -27.593  1.00  0.00           C  
ATOM    335  NH1 ARG B 209       8.939  -8.217 -28.900  1.00  0.00           N  
ATOM    336  NH2 ARG B 209      10.129  -7.283 -27.160  1.00  0.00           N  
ATOM    337  N   ALA B 210       5.072  -5.323 -24.557  1.00  0.00           N  
ATOM    338  CA  ALA B 210       5.356  -4.052 -23.913  1.00  0.00           C  
ATOM    339  C   ALA B 210       4.442  -3.664 -22.749  1.00  0.00           C  
ATOM    340  O   ALA B 210       4.871  -2.996 -21.818  1.00  0.00           O  
ATOM    341  CB  ALA B 210       5.344  -2.960 -24.960  1.00  0.00           C  
ATOM    342  N   THR B 211       3.189  -4.086 -22.791  1.00  0.00           N  
ATOM    343  CA  THR B 211       2.231  -3.717 -21.754  1.00  0.00           C  
ATOM    344  C   THR B 211       1.728  -4.869 -20.903  1.00  0.00           C  
ATOM    345  O   THR B 211       1.098  -4.640 -19.865  1.00  0.00           O  
ATOM    346  CB  THR B 211       1.003  -3.074 -22.377  1.00  0.00           C  
ATOM    347  OG1 THR B 211       0.473  -3.965 -23.370  1.00  0.00           O  
ATOM    348  CG2 THR B 211       1.359  -1.740 -23.015  1.00  0.00           C  
ATOM    349  N   GLY B 212       1.974  -6.096 -21.358  1.00  0.00           N  
ATOM    350  CA  GLY B 212       1.531  -7.265 -20.622  1.00  0.00           C  
ATOM    351  C   GLY B 212       0.023  -7.355 -20.568  1.00  0.00           C  
ATOM    352  O   GLY B 212      -0.529  -7.827 -19.575  1.00  0.00           O  
ATOM    353  N   GLN B 214      -0.638  -6.871 -21.623  1.00  0.00           N  
ATOM    354  CA  GLN B 214      -2.100  -6.910 -21.744  1.00  0.00           C  
ATOM    355  C   GLN B 214      -2.496  -7.125 -23.210  1.00  0.00           C  
ATOM    356  O   GLN B 214      -1.763  -6.736 -24.128  1.00  0.00           O  
ATOM    357  CB  GLN B 214      -2.734  -5.621 -21.213  1.00  0.00           C  
ATOM    358  CG  GLN B 214      -2.421  -5.337 -19.760  1.00  0.00           C  
ATOM    359  CD  GLN B 214      -3.339  -4.287 -19.143  1.00  0.00           C  
ATOM    360  OE1 GLN B 214      -4.508  -4.553 -18.888  1.00  0.00           O  
ATOM    361  NE2 GLN B 214      -2.810  -3.086 -18.904  1.00  0.00           N  
ATOM    362  N   ARG B 215      -3.654  -7.749 -23.423  1.00  0.00           N  
ATOM    363  CA  ARG B 215      -4.155  -8.046 -24.767  1.00  0.00           C  
ATOM    364  C   ARG B 215      -4.427  -6.761 -25.534  1.00  0.00           C  
ATOM    365  O   ARG B 215      -5.103  -5.866 -25.031  1.00  0.00           O  
ATOM    366  CB  ARG B 215      -5.438  -8.877 -24.660  1.00  0.00           C  
ATOM    367  CG  ARG B 215      -6.051  -9.380 -25.968  1.00  0.00           C  
ATOM    368  CD  ARG B 215      -7.354 -10.147 -25.638  1.00  0.00           C  
ATOM    369  NE  ARG B 215      -8.176 -10.529 -26.791  1.00  0.00           N  
ATOM    370  CZ  ARG B 215      -7.728 -11.202 -27.851  1.00  0.00           C  
ATOM    371  NH1 ARG B 215      -6.447 -11.581 -27.932  1.00  0.00           N  
ATOM    372  NH2 ARG B 215      -8.569 -11.498 -28.832  1.00  0.00           N  
ATOM    373  N   PRO B 216      -3.892  -6.650 -26.760  1.00  0.00           N  
ATOM    374  CA  PRO B 216      -4.095  -5.455 -27.582  1.00  0.00           C  
ATOM    375  C   PRO B 216      -5.572  -5.159 -27.788  1.00  0.00           C  
ATOM    376  O   PRO B 216      -6.359  -6.063 -28.078  1.00  0.00           O  
ATOM    377  CB  PRO B 216      -3.400  -5.812 -28.894  1.00  0.00           C  
ATOM    378  CG  PRO B 216      -2.302  -6.705 -28.452  1.00  0.00           C  
ATOM    379  CD  PRO B 216      -2.977  -7.590 -27.425  1.00  0.00           C  
ATOM    380  N   HIS B 217      -5.940  -3.890 -27.630  1.00  0.00           N  
ATOM    381  CA  HIS B 217      -7.319  -3.439 -27.811  1.00  0.00           C  
ATOM    382  C   HIS B 217      -7.860  -3.924 -29.167  1.00  0.00           C  
ATOM    383  O   HIS B 217      -7.107  -4.008 -30.142  1.00  0.00           O  
ATOM    384  CB  HIS B 217      -7.330  -1.918 -27.721  1.00  0.00           C  
ATOM    385  CG  HIS B 217      -8.692  -1.311 -27.752  1.00  0.00           C  
ATOM    386  ND1 HIS B 217      -9.464  -1.269 -28.893  1.00  0.00           N  
ATOM    387  CD2 HIS B 217      -9.407  -0.685 -26.787  1.00  0.00           C  
ATOM    388  CE1 HIS B 217     -10.596  -0.640 -28.629  1.00  0.00           C  
ATOM    389  NE2 HIS B 217     -10.586  -0.276 -27.358  1.00  0.00           N  
ATOM    390  N   HIS B 218      -9.151  -4.247 -29.250  1.00  0.00           N  
ATOM    391  CA  HIS B 218      -9.677  -4.739 -30.530  1.00  0.00           C  
ATOM    392  C   HIS B 218      -9.473  -3.812 -31.732  1.00  0.00           C  
ATOM    393  O   HIS B 218      -9.492  -4.277 -32.871  1.00  0.00           O  
ATOM    394  CB  HIS B 218     -11.163  -5.135 -30.439  1.00  0.00           C  
ATOM    395  CG  HIS B 218     -12.067  -4.031 -30.001  1.00  0.00           C  
ATOM    396  ND1 HIS B 218     -12.245  -3.696 -28.675  1.00  0.00           N  
ATOM    397  CD2 HIS B 218     -12.854  -3.189 -30.712  1.00  0.00           C  
ATOM    398  CE1 HIS B 218     -13.105  -2.697 -28.588  1.00  0.00           C  
ATOM    399  NE2 HIS B 218     -13.489  -2.370 -29.810  1.00  0.00           N  
ATOM    400  N   PHE B 219      -9.282  -2.514 -31.513  1.00  0.00           N  
ATOM    401  CA  PHE B 219      -9.063  -1.663 -32.668  1.00  0.00           C  
ATOM    402  C   PHE B 219      -7.822  -2.170 -33.391  1.00  0.00           C  
ATOM    403  O   PHE B 219      -7.796  -2.202 -34.621  1.00  0.00           O  
ATOM    404  CB  PHE B 219      -8.861  -0.199 -32.278  1.00  0.00           C  
ATOM    405  CG  PHE B 219     -10.112   0.495 -31.838  1.00  0.00           C  
ATOM    406  CD1 PHE B 219     -11.361   0.010 -32.199  1.00  0.00           C  
ATOM    407  CD2 PHE B 219     -10.043   1.644 -31.047  1.00  0.00           C  
ATOM    408  CE1 PHE B 219     -12.524   0.650 -31.776  1.00  0.00           C  
ATOM    409  CE2 PHE B 219     -11.207   2.299 -30.615  1.00  0.00           C  
ATOM    410  CZ  PHE B 219     -12.450   1.797 -30.981  1.00  0.00           C  
ATOM    411  N   LEU B 220      -6.799  -2.579 -32.636  1.00  0.00           N  
ATOM    412  CA  LEU B 220      -5.559  -3.065 -33.242  1.00  0.00           C  
ATOM    413  C   LEU B 220      -5.720  -4.449 -33.848  1.00  0.00           C  
ATOM    414  O   LEU B 220      -5.226  -4.722 -34.943  1.00  0.00           O  
ATOM    415  CB  LEU B 220      -4.433  -3.101 -32.215  1.00  0.00           C  
ATOM    416  CG  LEU B 220      -3.791  -1.770 -31.841  1.00  0.00           C  
ATOM    417  CD1 LEU B 220      -2.990  -1.926 -30.564  1.00  0.00           C  
ATOM    418  CD2 LEU B 220      -2.915  -1.302 -32.985  1.00  0.00           C  
ATOM    419  N   ARG B 221      -6.408  -5.325 -33.127  1.00  0.00           N  
ATOM    420  CA  ARG B 221      -6.632  -6.676 -33.604  1.00  0.00           C  
ATOM    421  C   ARG B 221      -7.461  -6.676 -34.891  1.00  0.00           C  
ATOM    422  O   ARG B 221      -7.151  -7.393 -35.828  1.00  0.00           O  
ATOM    423  CB  ARG B 221      -7.327  -7.497 -32.510  1.00  0.00           C  
ATOM    424  CG  ARG B 221      -6.497  -7.616 -31.236  1.00  0.00           C  
ATOM    425  CD  ARG B 221      -6.982  -8.697 -30.263  1.00  0.00           C  
ATOM    426  NE  ARG B 221      -7.988  -8.215 -29.317  1.00  0.00           N  
ATOM    427  CZ  ARG B 221      -9.297  -8.304 -29.514  1.00  0.00           C  
ATOM    428  NH1 ARG B 221      -9.749  -8.860 -30.627  1.00  0.00           N  
ATOM    429  NH2 ARG B 221     -10.151  -7.845 -28.608  1.00  0.00           N  
ATOM    430  N   ARG B 222      -8.495  -5.847 -34.943  1.00  0.00           N  
ATOM    431  CA  ARG B 222      -9.370  -5.774 -36.109  1.00  0.00           C  
ATOM    432  C   ARG B 222      -8.976  -4.771 -37.196  1.00  0.00           C  
ATOM    433  O   ARG B 222      -9.737  -4.527 -38.134  1.00  0.00           O  
ATOM    434  CB  ARG B 222     -10.784  -5.475 -35.647  1.00  0.00           C  
ATOM    435  CG  ARG B 222     -11.281  -6.489 -34.677  1.00  0.00           C  
ATOM    436  CD  ARG B 222     -12.610  -6.119 -34.128  1.00  0.00           C  
ATOM    437  NE  ARG B 222     -13.064  -7.141 -33.206  1.00  0.00           N  
ATOM    438  CZ  ARG B 222     -14.158  -7.026 -32.468  1.00  0.00           C  
ATOM    439  NH1 ARG B 222     -14.899  -5.928 -32.553  1.00  0.00           N  
ATOM    440  NH2 ARG B 222     -14.510  -8.009 -31.650  1.00  0.00           N  
ATOM    441  N   GLY B 224      -7.803  -4.171 -37.071  1.00  0.00           N  
ATOM    442  CA  GLY B 224      -7.376  -3.236 -38.091  1.00  0.00           C  
ATOM    443  C   GLY B 224      -7.971  -1.839 -38.116  1.00  0.00           C  
ATOM    444  O   GLY B 224      -7.797  -1.145 -39.115  1.00  0.00           O  
ATOM    445  N   ILE B 225      -8.675  -1.409 -37.068  1.00  0.00           N  
ATOM    446  CA  ILE B 225      -9.218  -0.053 -37.072  1.00  0.00           C  
ATOM    447  C   ILE B 225      -8.024   0.889 -36.979  1.00  0.00           C  
ATOM    448  O   ILE B 225      -7.942   1.876 -37.703  1.00  0.00           O  
ATOM    449  CB  ILE B 225     -10.168   0.226 -35.895  1.00  0.00           C  
ATOM    450  CG1 ILE B 225     -11.529  -0.425 -36.133  1.00  0.00           C  
ATOM    451  CG2 ILE B 225     -10.411   1.715 -35.790  1.00  0.00           C  
ATOM    452  CD1 ILE B 225     -11.500  -1.902 -36.159  1.00  0.00           C  
ATOM    453  N   PHE B 226      -7.111   0.600 -36.064  1.00  0.00           N  
ATOM    454  CA  PHE B 226      -5.903   1.397 -35.958  1.00  0.00           C  
ATOM    455  C   PHE B 226      -4.938   0.553 -36.763  1.00  0.00           C  
ATOM    456  O   PHE B 226      -4.404  -0.438 -36.282  1.00  0.00           O  
ATOM    457  CB  PHE B 226      -5.489   1.576 -34.503  1.00  0.00           C  
ATOM    458  CG  PHE B 226      -5.966   2.879 -33.923  1.00  0.00           C  
ATOM    459  CD1 PHE B 226      -5.215   4.047 -34.091  1.00  0.00           C  
ATOM    460  CD2 PHE B 226      -7.218   2.969 -33.310  1.00  0.00           C  
ATOM    461  CE1 PHE B 226      -5.707   5.285 -33.663  1.00  0.00           C  
ATOM    462  CE2 PHE B 226      -7.723   4.197 -32.879  1.00  0.00           C  
ATOM    463  CZ  PHE B 226      -6.965   5.360 -33.058  1.00  0.00           C  
ATOM    464  N   PHE B 227      -4.760   0.974 -38.013  1.00  0.00           N  
ATOM    465  CA  PHE B 227      -3.983   0.276 -39.022  1.00  0.00           C  
ATOM    466  C   PHE B 227      -2.626   0.828 -39.444  1.00  0.00           C  
ATOM    467  O   PHE B 227      -1.809   0.089 -39.996  1.00  0.00           O  
ATOM    468  CB  PHE B 227      -4.848   0.183 -40.269  1.00  0.00           C  
ATOM    469  CG  PHE B 227      -4.987   1.497 -40.988  1.00  0.00           C  
ATOM    470  CD1 PHE B 227      -4.396   1.687 -42.245  1.00  0.00           C  
ATOM    471  CD2 PHE B 227      -5.639   2.569 -40.383  1.00  0.00           C  
ATOM    472  CE1 PHE B 227      -4.443   2.913 -42.889  1.00  0.00           C  
ATOM    473  CE2 PHE B 227      -5.695   3.812 -41.018  1.00  0.00           C  
ATOM    474  CZ  PHE B 227      -5.091   3.984 -42.281  1.00  0.00           C  
ATOM    475  N   SER B 228      -2.393   2.119 -39.232  1.00  0.00           N  
ATOM    476  CA  SER B 228      -1.127   2.729 -39.650  1.00  0.00           C  
ATOM    477  C   SER B 228      -0.377   3.413 -38.503  1.00  0.00           C  
ATOM    478  O   SER B 228      -0.986   3.896 -37.548  1.00  0.00           O  
ATOM    479  CB  SER B 228      -1.391   3.743 -40.785  1.00  0.00           C  
ATOM    480  OG  SER B 228      -0.213   4.449 -41.160  1.00  0.00           O  
ATOM    481  N   HIS B 229       0.947   3.456 -38.600  1.00  0.00           N  
ATOM    482  CA  HIS B 229       1.741   4.096 -37.567  1.00  0.00           C  
ATOM    483  C   HIS B 229       2.962   4.762 -38.173  1.00  0.00           C  
ATOM    484  O   HIS B 229       3.236   4.622 -39.362  1.00  0.00           O  
ATOM    485  CB  HIS B 229       2.216   3.075 -36.531  1.00  0.00           C  
ATOM    486  CG  HIS B 229       3.432   2.307 -36.955  1.00  0.00           C  
ATOM    487  ND1 HIS B 229       3.372   1.216 -37.797  1.00  0.00           N  
ATOM    488  CD2 HIS B 229       4.747   2.510 -36.699  1.00  0.00           C  
ATOM    489  CE1 HIS B 229       4.595   0.782 -38.044  1.00  0.00           C  
ATOM    490  NE2 HIS B 229       5.448   1.550 -37.390  1.00  0.00           N  
ATOM    491  N   ARG B 230       3.687   5.486 -37.328  1.00  0.00           N  
ATOM    492  CA  ARG B 230       4.918   6.154 -37.701  1.00  0.00           C  
ATOM    493  C   ARG B 230       5.807   6.068 -36.476  1.00  0.00           C  
ATOM    494  O   ARG B 230       5.515   6.692 -35.453  1.00  0.00           O  
ATOM    495  CB  ARG B 230       4.695   7.630 -38.027  1.00  0.00           C  
ATOM    496  CG  ARG B 230       4.018   7.939 -39.345  1.00  0.00           C  
ATOM    497  CD  ARG B 230       3.922   9.458 -39.534  1.00  0.00           C  
ATOM    498  NE  ARG B 230       3.154   9.863 -40.715  1.00  0.00           N  
ATOM    499  CZ  ARG B 230       3.568   9.717 -41.971  1.00  0.00           C  
ATOM    500  NH1 ARG B 230       4.755   9.174 -42.220  1.00  0.00           N  
ATOM    501  NH2 ARG B 230       2.795  10.110 -42.978  1.00  0.00           N  
ATOM    502  N   ASP B 231       6.876   5.281 -36.574  1.00  0.00           N  
ATOM    503  CA  ASP B 231       7.848   5.126 -35.486  1.00  0.00           C  
ATOM    504  C   ASP B 231       7.386   4.348 -34.246  1.00  0.00           C  
ATOM    505  O   ASP B 231       8.056   4.424 -33.217  1.00  0.00           O  
ATOM    506  CB  ASP B 231       8.346   6.497 -34.989  1.00  0.00           C  
ATOM    507  CG  ASP B 231       9.026   7.336 -36.074  1.00  0.00           C  
ATOM    508  OD1 ASP B 231       9.364   6.803 -37.149  1.00  0.00           O  
ATOM    509  OD2 ASP B 231       9.241   8.546 -35.831  1.00  0.00           O  
ATOM    510  N   ASN B 233       7.795   1.484 -33.371  1.00  0.00           N  
ATOM    511  CA  ASN B 233       8.903   0.672 -32.886  1.00  0.00           C  
ATOM    512  C   ASN B 233       9.893   1.437 -32.023  1.00  0.00           C  
ATOM    513  O   ASN B 233      10.387   0.913 -31.018  1.00  0.00           O  
ATOM    514  CB  ASN B 233       9.626   0.016 -34.049  1.00  0.00           C  
ATOM    515  CG  ASN B 233       8.817  -1.092 -34.664  1.00  0.00           C  
ATOM    516  OD1 ASN B 233       8.252  -1.921 -33.951  1.00  0.00           O  
ATOM    517  ND2 ASN B 233       8.754  -1.126 -35.990  1.00  0.00           N  
ATOM    518  N   GLN B 234      10.192   2.671 -32.411  1.00  0.00           N  
ATOM    519  CA  GLN B 234      11.105   3.479 -31.625  1.00  0.00           C  
ATOM    520  C   GLN B 234      10.464   3.769 -30.275  1.00  0.00           C  
ATOM    521  O   GLN B 234      11.109   3.670 -29.235  1.00  0.00           O  
ATOM    522  CB  GLN B 234      11.408   4.785 -32.338  1.00  0.00           C  
ATOM    523  CG  GLN B 234      12.151   4.621 -33.646  1.00  0.00           C  
ATOM    524  CD  GLN B 234      12.820   5.919 -34.076  1.00  0.00           C  
ATOM    525  OE1 GLN B 234      13.373   6.006 -35.176  1.00  0.00           O  
ATOM    526  NE2 GLN B 234      12.782   6.938 -33.197  1.00  0.00           N  
ATOM    527  N   VAL B 235       9.188   4.130 -30.290  1.00  0.00           N  
ATOM    528  CA  VAL B 235       8.480   4.409 -29.050  1.00  0.00           C  
ATOM    529  C   VAL B 235       8.609   3.207 -28.110  1.00  0.00           C  
ATOM    530  O   VAL B 235       8.995   3.344 -26.948  1.00  0.00           O  
ATOM    531  CB  VAL B 235       6.993   4.693 -29.325  1.00  0.00           C  
ATOM    532  CG1 VAL B 235       6.269   5.074 -28.027  1.00  0.00           C  
ATOM    533  CG2 VAL B 235       6.886   5.783 -30.358  1.00  0.00           C  
ATOM    534  N   LEU B 236       8.295   2.027 -28.634  1.00  0.00           N  
ATOM    535  CA  LEU B 236       8.378   0.795 -27.864  1.00  0.00           C  
ATOM    536  C   LEU B 236       9.819   0.540 -27.402  1.00  0.00           C  
ATOM    537  O   LEU B 236      10.045   0.244 -26.224  1.00  0.00           O  
ATOM    538  CB  LEU B 236       7.836  -0.375 -28.696  1.00  0.00           C  
ATOM    539  CG  LEU B 236       6.333  -0.247 -29.015  1.00  0.00           C  
ATOM    540  CD1 LEU B 236       5.922  -1.339 -29.964  1.00  0.00           C  
ATOM    541  CD2 LEU B 236       5.496  -0.310 -27.744  1.00  0.00           C  
ATOM    542  N   ASP B 237      10.790   0.655 -28.311  1.00  0.00           N  
ATOM    543  CA  ASP B 237      12.186   0.473 -27.920  1.00  0.00           C  
ATOM    544  C   ASP B 237      12.399   1.310 -26.675  1.00  0.00           C  
ATOM    545  O   ASP B 237      12.889   0.826 -25.663  1.00  0.00           O  
ATOM    546  CB  ASP B 237      13.148   1.002 -28.980  1.00  0.00           C  
ATOM    547  CG  ASP B 237      13.363   0.041 -30.110  1.00  0.00           C  
ATOM    548  OD1 ASP B 237      14.057   0.414 -31.078  1.00  0.00           O  
ATOM    549  OD2 ASP B 237      12.847  -1.086 -30.037  1.00  0.00           O  
ATOM    550  N   ALA B 238      12.010   2.576 -26.759  1.00  0.00           N  
ATOM    551  CA  ALA B 238      12.193   3.496 -25.652  1.00  0.00           C  
ATOM    552  C   ALA B 238      11.435   3.086 -24.399  1.00  0.00           C  
ATOM    553  O   ALA B 238      12.030   2.950 -23.330  1.00  0.00           O  
ATOM    554  CB  ALA B 238      11.791   4.909 -26.076  1.00  0.00           C  
ATOM    555  N   TYR B 240      10.124   2.897 -24.533  1.00  0.00           N  
ATOM    556  CA  TYR B 240       9.266   2.528 -23.410  1.00  0.00           C  
ATOM    557  C   TYR B 240       9.741   1.276 -22.683  1.00  0.00           C  
ATOM    558  O   TYR B 240       9.753   1.234 -21.452  1.00  0.00           O  
ATOM    559  CB  TYR B 240       7.846   2.288 -23.898  1.00  0.00           C  
ATOM    560  CG  TYR B 240       6.875   1.983 -22.792  1.00  0.00           C  
ATOM    561  CD1 TYR B 240       6.396   2.997 -21.977  1.00  0.00           C  
ATOM    562  CD2 TYR B 240       6.430   0.679 -22.564  1.00  0.00           C  
ATOM    563  CE1 TYR B 240       5.491   2.732 -20.956  1.00  0.00           C  
ATOM    564  CE2 TYR B 240       5.529   0.395 -21.544  1.00  0.00           C  
ATOM    565  CZ  TYR B 240       5.062   1.432 -20.742  1.00  0.00           C  
ATOM    566  OH  TYR B 240       4.173   1.192 -19.725  1.00  0.00           O  
ATOM    567  N   GLU B 241      10.105   0.252 -23.454  1.00  0.00           N  
ATOM    568  CA  GLU B 241      10.572  -1.000 -22.880  1.00  0.00           C  
ATOM    569  C   GLU B 241      11.870  -0.752 -22.130  1.00  0.00           C  
ATOM    570  O   GLU B 241      12.188  -1.449 -21.168  1.00  0.00           O  
ATOM    571  CB  GLU B 241      10.778  -2.054 -23.975  1.00  0.00           C  
ATOM    572  CG  GLU B 241       9.482  -2.561 -24.615  1.00  0.00           C  
ATOM    573  CD  GLU B 241       9.717  -3.544 -25.763  1.00  0.00           C  
ATOM    574  OE1 GLU B 241       8.746  -4.203 -26.211  1.00  0.00           O  
ATOM    575  OE2 GLU B 241      10.873  -3.653 -26.226  1.00  0.00           O  
ATOM    576  N   ASN B 243      12.612   0.261 -22.560  1.00  0.00           N  
ATOM    577  CA  ASN B 243      13.875   0.596 -21.912  1.00  0.00           C  
ATOM    578  C   ASN B 243      13.710   1.719 -20.879  1.00  0.00           C  
ATOM    579  O   ASN B 243      14.646   2.459 -20.589  1.00  0.00           O  
ATOM    580  CB  ASN B 243      14.922   0.983 -22.957  1.00  0.00           C  
ATOM    581  CG  ASN B 243      16.328   0.933 -22.409  1.00  0.00           C  
ATOM    582  OD1 ASN B 243      17.295   1.235 -23.112  1.00  0.00           O  
ATOM    583  ND2 ASN B 243      16.455   0.544 -21.144  1.00  0.00           N  
ATOM    584  N   LYS B 244      12.501   1.836 -20.342  1.00  0.00           N  
ATOM    585  CA  LYS B 244      12.192   2.815 -19.314  1.00  0.00           C  
ATOM    586  C   LYS B 244      12.339   4.291 -19.662  1.00  0.00           C  
ATOM    587  O   LYS B 244      12.509   5.136 -18.778  1.00  0.00           O  
ATOM    588  CB  LYS B 244      12.989   2.484 -18.052  1.00  0.00           C  
ATOM    589  CG  LYS B 244      12.390   1.336 -17.253  1.00  0.00           C  
ATOM    590  CD  LYS B 244      12.137   0.112 -18.137  1.00  0.00           C  
ATOM    591  CE  LYS B 244      11.376  -0.976 -17.399  1.00  0.00           C  
ATOM    592  NZ  LYS B 244      10.217  -0.349 -16.712  1.00  0.00           N  
ATOM    593  N   LYS B 245      12.275   4.597 -20.953  1.00  0.00           N  
ATOM    594  CA  LYS B 245      12.330   5.979 -21.428  1.00  0.00           C  
ATOM    595  C   LYS B 245      10.880   6.213 -21.851  1.00  0.00           C  
ATOM    596  O   LYS B 245      10.458   5.820 -22.941  1.00  0.00           O  
ATOM    597  CB  LYS B 245      13.295   6.123 -22.622  1.00  0.00           C  
ATOM    598  CG  LYS B 245      14.781   5.967 -22.260  1.00  0.00           C  
ATOM    599  CD  LYS B 245      15.623   5.346 -23.389  1.00  0.00           C  
ATOM    600  CE  LYS B 245      16.083   6.377 -24.416  1.00  0.00           C  
ATOM    601  NZ  LYS B 245      16.860   5.768 -25.539  1.00  0.00           N  
ATOM    602  N   PRO B 265      10.089   6.830 -20.966  1.00  0.00           N  
ATOM    603  CA  PRO B 265       8.665   7.145 -21.165  1.00  0.00           C  
ATOM    604  C   PRO B 265       8.318   8.060 -22.357  1.00  0.00           C  
ATOM    605  O   PRO B 265       9.193   8.582 -23.046  1.00  0.00           O  
ATOM    606  CB  PRO B 265       8.286   7.799 -19.845  1.00  0.00           C  
ATOM    607  CG  PRO B 265       9.563   8.588 -19.522  1.00  0.00           C  
ATOM    608  CD  PRO B 265      10.607   7.505 -19.761  1.00  0.00           C  
ATOM    609  N   PHE B 266       7.021   8.249 -22.575  1.00  0.00           N  
ATOM    610  CA  PHE B 266       6.525   9.105 -23.641  1.00  0.00           C  
ATOM    611  C   PHE B 266       5.193   9.667 -23.165  1.00  0.00           C  
ATOM    612  O   PHE B 266       4.691   9.248 -22.123  1.00  0.00           O  
ATOM    613  CB  PHE B 266       6.324   8.290 -24.919  1.00  0.00           C  
ATOM    614  CG  PHE B 266       5.162   7.327 -24.866  1.00  0.00           C  
ATOM    615  CD1 PHE B 266       3.854   7.772 -25.055  1.00  0.00           C  
ATOM    616  CD2 PHE B 266       5.378   5.965 -24.688  1.00  0.00           C  
ATOM    617  CE1 PHE B 266       2.777   6.872 -25.072  1.00  0.00           C  
ATOM    618  CE2 PHE B 266       4.311   5.056 -24.705  1.00  0.00           C  
ATOM    619  CZ  PHE B 266       3.011   5.513 -24.899  1.00  0.00           C  
ATOM    620  N   TYR B 267       4.631  10.627 -23.888  1.00  0.00           N  
ATOM    621  CA  TYR B 267       3.332  11.141 -23.496  1.00  0.00           C  
ATOM    622  C   TYR B 267       2.409  11.076 -24.701  1.00  0.00           C  
ATOM    623  O   TYR B 267       2.871  11.037 -25.839  1.00  0.00           O  
ATOM    624  CB  TYR B 267       3.429  12.563 -22.948  1.00  0.00           C  
ATOM    625  CG  TYR B 267       3.706  13.639 -23.957  1.00  0.00           C  
ATOM    626  CD1 TYR B 267       2.723  14.564 -24.307  1.00  0.00           C  
ATOM    627  CD2 TYR B 267       4.967  13.768 -24.528  1.00  0.00           C  
ATOM    628  CE1 TYR B 267       2.997  15.600 -25.196  1.00  0.00           C  
ATOM    629  CE2 TYR B 267       5.253  14.796 -25.418  1.00  0.00           C  
ATOM    630  CZ  TYR B 267       4.270  15.708 -25.743  1.00  0.00           C  
ATOM    631  OH  TYR B 267       4.587  16.741 -26.585  1.00  0.00           O  
ATOM    632  N   LEU B 268       1.107  11.031 -24.444  1.00  0.00           N  
ATOM    633  CA  LEU B 268       0.118  10.948 -25.504  1.00  0.00           C  
ATOM    634  C   LEU B 268      -0.456  12.308 -25.826  1.00  0.00           C  
ATOM    635  O   LEU B 268      -0.659  13.140 -24.940  1.00  0.00           O  
ATOM    636  CB  LEU B 268      -1.017  10.009 -25.099  1.00  0.00           C  
ATOM    637  CG  LEU B 268      -0.699   8.518 -25.025  1.00  0.00           C  
ATOM    638  CD1 LEU B 268      -1.754   7.836 -24.181  1.00  0.00           C  
ATOM    639  CD2 LEU B 268      -0.652   7.916 -26.427  1.00  0.00           C  
ATOM    640  N   TYR B 269      -0.726  12.526 -27.104  1.00  0.00           N  
ATOM    641  CA  TYR B 269      -1.277  13.781 -27.565  1.00  0.00           C  
ATOM    642  C   TYR B 269      -2.312  13.523 -28.632  1.00  0.00           C  
ATOM    643  O   TYR B 269      -2.037  12.820 -29.605  1.00  0.00           O  
ATOM    644  CB  TYR B 269      -0.162  14.668 -28.145  1.00  0.00           C  
ATOM    645  CG  TYR B 269      -0.656  15.784 -29.048  1.00  0.00           C  
ATOM    646  CD1 TYR B 269      -1.847  16.451 -28.771  1.00  0.00           C  
ATOM    647  CD2 TYR B 269       0.051  16.160 -30.193  1.00  0.00           C  
ATOM    648  CE1 TYR B 269      -2.332  17.448 -29.602  1.00  0.00           C  
ATOM    649  CE2 TYR B 269      -0.427  17.171 -31.034  1.00  0.00           C  
ATOM    650  CZ  TYR B 269      -1.627  17.806 -30.724  1.00  0.00           C  
ATOM    651  OH  TYR B 269      -2.147  18.803 -31.524  1.00  0.00           O  
ATOM    652  N   THR B 270      -3.507  14.063 -28.439  1.00  0.00           N  
ATOM    653  CA  THR B 270      -4.548  13.942 -29.442  1.00  0.00           C  
ATOM    654  C   THR B 270      -5.437  15.156 -29.267  1.00  0.00           C  
ATOM    655  O   THR B 270      -5.190  15.968 -28.380  1.00  0.00           O  
ATOM    656  CB  THR B 270      -5.386  12.671 -29.299  1.00  0.00           C  
ATOM    657  OG1 THR B 270      -6.282  12.595 -30.412  1.00  0.00           O  
ATOM    658  CG2 THR B 270      -6.213  12.695 -28.017  1.00  0.00           C  
ATOM    659  N   GLY B 272      -6.470  15.302 -30.084  1.00  0.00           N  
ATOM    660  CA  GLY B 272      -7.291  16.482 -29.920  1.00  0.00           C  
ATOM    661  C   GLY B 272      -8.652  16.490 -30.577  1.00  0.00           C  
ATOM    662  O   GLY B 272      -9.086  15.504 -31.181  1.00  0.00           O  
ATOM    663  N   ARG B 273      -9.324  17.630 -30.460  1.00  0.00           N  
ATOM    664  CA  ARG B 273     -10.647  17.774 -31.012  1.00  0.00           C  
ATOM    665  C   ARG B 273     -11.057  19.180 -31.445  1.00  0.00           C  
ATOM    666  O   ARG B 273     -10.779  20.171 -30.754  1.00  0.00           O  
ATOM    667  CB  ARG B 273     -11.677  17.257 -30.003  1.00  0.00           C  
ATOM    668  CG  ARG B 273     -13.085  17.573 -30.425  1.00  0.00           C  
ATOM    669  CD  ARG B 273     -14.124  16.755 -29.727  1.00  0.00           C  
ATOM    670  NE  ARG B 273     -15.436  17.033 -30.310  1.00  0.00           N  
ATOM    671  CZ  ARG B 273     -15.812  16.667 -31.534  1.00  0.00           C  
ATOM    672  NH1 ARG B 273     -14.985  15.989 -32.318  1.00  0.00           N  
ATOM    673  NH2 ARG B 273     -17.007  17.016 -31.989  1.00  0.00           N  
ATOM    674  N   GLY B 274     -11.721  19.245 -32.602  1.00  0.00           N  
ATOM    675  CA  GLY B 274     -12.254  20.501 -33.096  1.00  0.00           C  
ATOM    676  C   GLY B 274     -13.532  20.646 -32.283  1.00  0.00           C  
ATOM    677  O   GLY B 274     -14.492  19.927 -32.519  1.00  0.00           O  
ATOM    678  N   PRO B 275     -13.569  21.557 -31.305  1.00  0.00           N  
ATOM    679  CA  PRO B 275     -14.707  21.816 -30.422  1.00  0.00           C  
ATOM    680  C   PRO B 275     -16.076  21.993 -31.048  1.00  0.00           C  
ATOM    681  O   PRO B 275     -16.273  22.800 -31.967  1.00  0.00           O  
ATOM    682  CB  PRO B 275     -14.277  23.061 -29.663  1.00  0.00           C  
ATOM    683  CG  PRO B 275     -12.808  22.912 -29.603  1.00  0.00           C  
ATOM    684  CD  PRO B 275     -12.473  22.489 -31.003  1.00  0.00           C  
ATOM    685  N   SER B 276     -17.022  21.234 -30.511  1.00  0.00           N  
ATOM    686  CA  SER B 276     -18.413  21.272 -30.931  1.00  0.00           C  
ATOM    687  C   SER B 276     -19.182  20.133 -30.293  1.00  0.00           C  
ATOM    688  O   SER B 276     -19.352  19.077 -30.909  1.00  0.00           O  
ATOM    689  CB  SER B 276     -18.545  21.159 -32.439  1.00  0.00           C  
ATOM    690  OG  SER B 276     -19.916  21.060 -32.765  1.00  0.00           O  
ATOM    691  N   SER B 277     -19.630  20.349 -29.056  1.00  0.00           N  
ATOM    692  CA  SER B 277     -20.402  19.347 -28.318  1.00  0.00           C  
ATOM    693  C   SER B 277     -21.709  19.112 -29.065  1.00  0.00           C  
ATOM    694  O   SER B 277     -22.277  18.015 -29.027  1.00  0.00           O  
ATOM    695  CB  SER B 277     -20.696  19.837 -26.898  1.00  0.00           C  
ATOM    696  OG  SER B 277     -21.360  18.833 -26.153  1.00  0.00           O  
ATOM    697  N   GLU B 278     -22.162  20.171 -29.736  1.00  0.00           N  
ATOM    698  CA  GLU B 278     -23.374  20.170 -30.554  1.00  0.00           C  
ATOM    699  C   GLU B 278     -23.430  18.824 -31.263  1.00  0.00           C  
ATOM    700  O   GLU B 278     -24.236  17.959 -30.929  1.00  0.00           O  
ATOM    701  CB  GLU B 278     -23.290  21.308 -31.586  1.00  0.00           C  
ATOM    702  CG  GLU B 278     -22.877  22.658 -30.974  1.00  0.00           C  
ATOM    703  CD  GLU B 278     -21.784  23.376 -31.767  1.00  0.00           C  
ATOM    704  OE1 GLU B 278     -22.105  24.100 -32.739  1.00  0.00           O  
ATOM    705  OE2 GLU B 278     -20.593  23.207 -31.417  1.00  0.00           O  
ATOM    706  N   ALA B 279     -22.550  18.653 -32.238  1.00  0.00           N  
ATOM    707  CA  ALA B 279     -22.475  17.402 -32.969  1.00  0.00           C  
ATOM    708  C   ALA B 279     -21.990  16.283 -32.036  1.00  0.00           C  
ATOM    709  O   ALA B 279     -22.671  15.919 -31.079  1.00  0.00           O  
ATOM    710  CB  ALA B 279     -21.524  17.553 -34.154  1.00  0.00           C  
ATOM    711  N   HIS B 281     -20.653  12.608 -32.624  1.00  0.00           N  
ATOM    712  CA  HIS B 281     -21.305  11.355 -32.927  1.00  0.00           C  
ATOM    713  C   HIS B 281     -20.321  10.246 -32.602  1.00  0.00           C  
ATOM    714  O   HIS B 281     -19.130  10.482 -32.477  1.00  0.00           O  
ATOM    715  CB  HIS B 281     -21.673  11.319 -34.403  1.00  0.00           C  
ATOM    716  CG  HIS B 281     -20.555  11.727 -35.309  1.00  0.00           C  
ATOM    717  ND1 HIS B 281     -19.360  11.044 -35.370  1.00  0.00           N  
ATOM    718  CD2 HIS B 281     -20.450  12.750 -36.189  1.00  0.00           C  
ATOM    719  CE1 HIS B 281     -18.567  11.628 -36.250  1.00  0.00           C  
ATOM    720  NE2 HIS B 281     -19.205  12.665 -36.762  1.00  0.00           N  
ATOM    721  N   VAL B 282     -20.825   9.033 -32.471  1.00  0.00           N  
ATOM    722  CA  VAL B 282     -19.990   7.895 -32.136  1.00  0.00           C  
ATOM    723  C   VAL B 282     -18.654   7.873 -32.899  1.00  0.00           C  
ATOM    724  O   VAL B 282     -17.615   7.551 -32.322  1.00  0.00           O  
ATOM    725  CB  VAL B 282     -20.770   6.581 -32.383  1.00  0.00           C  
ATOM    726  CG1 VAL B 282     -22.143   6.659 -31.707  1.00  0.00           C  
ATOM    727  CG2 VAL B 282     -20.934   6.343 -33.868  1.00  0.00           C  
ATOM    728  N   GLY B 283     -18.683   8.233 -34.181  1.00  0.00           N  
ATOM    729  CA  GLY B 283     -17.469   8.231 -34.983  1.00  0.00           C  
ATOM    730  C   GLY B 283     -16.317   8.996 -34.358  1.00  0.00           C  
ATOM    731  O   GLY B 283     -15.158   8.557 -34.389  1.00  0.00           O  
ATOM    732  N   HIS B 284     -16.643  10.153 -33.796  1.00  0.00           N  
ATOM    733  CA  HIS B 284     -15.675  11.011 -33.141  1.00  0.00           C  
ATOM    734  C   HIS B 284     -15.011  10.341 -31.942  1.00  0.00           C  
ATOM    735  O   HIS B 284     -13.932  10.750 -31.519  1.00  0.00           O  
ATOM    736  CB  HIS B 284     -16.368  12.276 -32.670  1.00  0.00           C  
ATOM    737  CG  HIS B 284     -16.674  13.244 -33.766  1.00  0.00           C  
ATOM    738  ND1 HIS B 284     -17.774  14.075 -33.736  1.00  0.00           N  
ATOM    739  CD2 HIS B 284     -15.991  13.560 -34.893  1.00  0.00           C  
ATOM    740  CE1 HIS B 284     -17.752  14.862 -34.797  1.00  0.00           C  
ATOM    741  NE2 HIS B 284     -16.680  14.571 -35.515  1.00  0.00           N  
ATOM    742  N   LEU B 285     -15.654   9.314 -31.392  1.00  0.00           N  
ATOM    743  CA  LEU B 285     -15.126   8.615 -30.221  1.00  0.00           C  
ATOM    744  C   LEU B 285     -14.033   7.589 -30.473  1.00  0.00           C  
ATOM    745  O   LEU B 285     -13.271   7.279 -29.564  1.00  0.00           O  
ATOM    746  CB  LEU B 285     -16.254   7.903 -29.463  1.00  0.00           C  
ATOM    747  CG  LEU B 285     -17.296   8.696 -28.673  1.00  0.00           C  
ATOM    748  CD1 LEU B 285     -18.237   7.719 -27.979  1.00  0.00           C  
ATOM    749  CD2 LEU B 285     -16.607   9.606 -27.658  1.00  0.00           C  
ATOM    750  N   ILE B 286     -13.940   7.056 -31.683  1.00  0.00           N  
ATOM    751  CA  ILE B 286     -12.942   6.023 -31.919  1.00  0.00           C  
ATOM    752  C   ILE B 286     -11.566   6.378 -31.342  1.00  0.00           C  
ATOM    753  O   ILE B 286     -11.051   5.673 -30.477  1.00  0.00           O  
ATOM    754  CB  ILE B 286     -12.801   5.686 -33.424  1.00  0.00           C  
ATOM    755  CG1 ILE B 286     -14.182   5.485 -34.051  1.00  0.00           C  
ATOM    756  CG2 ILE B 286     -12.000   4.405 -33.592  1.00  0.00           C  
ATOM    757  CD1 ILE B 286     -14.891   4.243 -33.596  1.00  0.00           C  
ATOM    758  N   PRO B 288     -10.969   7.490 -31.790  1.00  0.00           N  
ATOM    759  CA  PRO B 288      -9.655   7.909 -31.305  1.00  0.00           C  
ATOM    760  C   PRO B 288      -9.586   8.051 -29.789  1.00  0.00           C  
ATOM    761  O   PRO B 288      -8.624   7.607 -29.152  1.00  0.00           O  
ATOM    762  CB  PRO B 288      -9.445   9.239 -32.009  1.00  0.00           C  
ATOM    763  CG  PRO B 288     -10.215   9.080 -33.243  1.00  0.00           C  
ATOM    764  CD  PRO B 288     -11.485   8.478 -32.742  1.00  0.00           C  
ATOM    765  N   PHE B 289     -10.598   8.677 -29.206  1.00  0.00           N  
ATOM    766  CA  PHE B 289     -10.595   8.851 -27.767  1.00  0.00           C  
ATOM    767  C   PHE B 289     -10.693   7.512 -27.040  1.00  0.00           C  
ATOM    768  O   PHE B 289      -9.923   7.250 -26.111  1.00  0.00           O  
ATOM    769  CB  PHE B 289     -11.711   9.802 -27.361  1.00  0.00           C  
ATOM    770  CG  PHE B 289     -11.444  11.217 -27.753  1.00  0.00           C  
ATOM    771  CD1 PHE B 289     -10.405  11.926 -27.163  1.00  0.00           C  
ATOM    772  CD2 PHE B 289     -12.210  11.842 -28.727  1.00  0.00           C  
ATOM    773  CE1 PHE B 289     -10.129  13.247 -27.542  1.00  0.00           C  
ATOM    774  CE2 PHE B 289     -11.942  13.167 -29.114  1.00  0.00           C  
ATOM    775  CZ  PHE B 289     -10.902  13.866 -28.521  1.00  0.00           C  
ATOM    776  N   ILE B 290     -11.611   6.654 -27.471  1.00  0.00           N  
ATOM    777  CA  ILE B 290     -11.746   5.346 -26.849  1.00  0.00           C  
ATOM    778  C   ILE B 290     -10.380   4.672 -26.851  1.00  0.00           C  
ATOM    779  O   ILE B 290      -9.984   4.047 -25.865  1.00  0.00           O  
ATOM    780  CB  ILE B 290     -12.697   4.455 -27.638  1.00  0.00           C  
ATOM    781  CG1 ILE B 290     -14.134   4.881 -27.398  1.00  0.00           C  
ATOM    782  CG2 ILE B 290     -12.495   3.023 -27.261  1.00  0.00           C  
ATOM    783  CD1 ILE B 290     -15.088   4.390 -28.466  1.00  0.00           C  
ATOM    784  N   PHE B 291      -9.665   4.803 -27.967  1.00  0.00           N  
ATOM    785  CA  PHE B 291      -8.353   4.186 -28.117  1.00  0.00           C  
ATOM    786  C   PHE B 291      -7.283   4.852 -27.280  1.00  0.00           C  
ATOM    787  O   PHE B 291      -6.420   4.167 -26.719  1.00  0.00           O  
ATOM    788  CB  PHE B 291      -7.907   4.211 -29.581  1.00  0.00           C  
ATOM    789  CG  PHE B 291      -6.651   3.407 -29.857  1.00  0.00           C  
ATOM    790  CD1 PHE B 291      -6.615   2.036 -29.613  1.00  0.00           C  
ATOM    791  CD2 PHE B 291      -5.528   4.012 -30.407  1.00  0.00           C  
ATOM    792  CE1 PHE B 291      -5.476   1.284 -29.922  1.00  0.00           C  
ATOM    793  CE2 PHE B 291      -4.397   3.274 -30.714  1.00  0.00           C  
ATOM    794  CZ  PHE B 291      -4.371   1.905 -30.473  1.00  0.00           C  
ATOM    795  N   THR B 292      -7.316   6.181 -27.205  1.00  0.00           N  
ATOM    796  CA  THR B 292      -6.306   6.885 -26.430  1.00  0.00           C  
ATOM    797  C   THR B 292      -6.436   6.494 -24.958  1.00  0.00           C  
ATOM    798  O   THR B 292      -5.434   6.262 -24.265  1.00  0.00           O  
ATOM    799  CB  THR B 292      -6.444   8.395 -26.604  1.00  0.00           C  
ATOM    800  OG1 THR B 292      -6.425   8.695 -27.999  1.00  0.00           O  
ATOM    801  CG2 THR B 292      -5.279   9.124 -25.947  1.00  0.00           C  
ATOM    802  N   LYS B 293      -7.681   6.407 -24.501  1.00  0.00           N  
ATOM    803  CA  LYS B 293      -7.981   6.023 -23.133  1.00  0.00           C  
ATOM    804  C   LYS B 293      -7.232   4.718 -22.870  1.00  0.00           C  
ATOM    805  O   LYS B 293      -6.407   4.626 -21.968  1.00  0.00           O  
ATOM    806  CB  LYS B 293      -9.487   5.820 -22.996  1.00  0.00           C  
ATOM    807  CG  LYS B 293     -10.063   5.943 -21.601  1.00  0.00           C  
ATOM    808  CD  LYS B 293      -9.642   4.805 -20.708  1.00  0.00           C  
ATOM    809  CE  LYS B 293     -10.544   4.743 -19.493  1.00  0.00           C  
ATOM    810  NZ  LYS B 293      -9.967   3.920 -18.391  1.00  0.00           N  
ATOM    811  N   TRP B 294      -7.504   3.712 -23.686  1.00  0.00           N  
ATOM    812  CA  TRP B 294      -6.843   2.428 -23.529  1.00  0.00           C  
ATOM    813  C   TRP B 294      -5.336   2.587 -23.420  1.00  0.00           C  
ATOM    814  O   TRP B 294      -4.710   2.069 -22.490  1.00  0.00           O  
ATOM    815  CB  TRP B 294      -7.138   1.536 -24.717  1.00  0.00           C  
ATOM    816  CG  TRP B 294      -6.490   0.213 -24.608  1.00  0.00           C  
ATOM    817  CD1 TRP B 294      -6.846  -0.805 -23.777  1.00  0.00           C  
ATOM    818  CD2 TRP B 294      -5.379  -0.256 -25.371  1.00  0.00           C  
ATOM    819  NE1 TRP B 294      -6.028  -1.892 -23.980  1.00  0.00           N  
ATOM    820  CE2 TRP B 294      -5.116  -1.584 -24.953  1.00  0.00           C  
ATOM    821  CE3 TRP B 294      -4.579   0.311 -26.368  1.00  0.00           C  
ATOM    822  CZ2 TRP B 294      -4.085  -2.355 -25.496  1.00  0.00           C  
ATOM    823  CZ3 TRP B 294      -3.551  -0.459 -26.909  1.00  0.00           C  
ATOM    824  CH2 TRP B 294      -3.316  -1.782 -26.466  1.00  0.00           C  
ATOM    825  N   LEU B 295      -4.756   3.288 -24.390  1.00  0.00           N  
ATOM    826  CA  LEU B 295      -3.319   3.514 -24.402  1.00  0.00           C  
ATOM    827  C   LEU B 295      -2.882   4.115 -23.066  1.00  0.00           C  
ATOM    828  O   LEU B 295      -1.872   3.691 -22.485  1.00  0.00           O  
ATOM    829  CB  LEU B 295      -2.927   4.446 -25.561  1.00  0.00           C  
ATOM    830  CG  LEU B 295      -3.060   3.908 -26.997  1.00  0.00           C  
ATOM    831  CD1 LEU B 295      -2.982   5.058 -27.975  1.00  0.00           C  
ATOM    832  CD2 LEU B 295      -1.977   2.882 -27.302  1.00  0.00           C  
ATOM    833  N   GLN B 296      -3.651   5.077 -22.558  1.00  0.00           N  
ATOM    834  CA  GLN B 296      -3.280   5.713 -21.298  1.00  0.00           C  
ATOM    835  C   GLN B 296      -3.247   4.722 -20.148  1.00  0.00           C  
ATOM    836  O   GLN B 296      -2.357   4.794 -19.297  1.00  0.00           O  
ATOM    837  CB  GLN B 296      -4.226   6.863 -20.952  1.00  0.00           C  
ATOM    838  CG  GLN B 296      -3.831   7.594 -19.689  1.00  0.00           C  
ATOM    839  CD  GLN B 296      -4.768   8.736 -19.339  1.00  0.00           C  
ATOM    840  OE1 GLN B 296      -5.959   8.532 -19.102  1.00  0.00           O  
ATOM    841  NE2 GLN B 296      -4.230   9.952 -19.302  1.00  0.00           N  
ATOM    842  N   ASP B 297      -4.207   3.798 -20.118  1.00  0.00           N  
ATOM    843  CA  ASP B 297      -4.255   2.813 -19.046  1.00  0.00           C  
ATOM    844  C   ASP B 297      -3.167   1.780 -19.234  1.00  0.00           C  
ATOM    845  O   ASP B 297      -2.299   1.592 -18.383  1.00  0.00           O  
ATOM    846  CB  ASP B 297      -5.587   2.080 -19.022  1.00  0.00           C  
ATOM    847  CG  ASP B 297      -6.761   2.999 -18.795  1.00  0.00           C  
ATOM    848  OD1 ASP B 297      -6.580   4.114 -18.249  1.00  0.00           O  
ATOM    849  OD2 ASP B 297      -7.884   2.586 -19.155  1.00  0.00           O  
ATOM    850  N   VAL B 298      -3.222   1.113 -20.372  1.00  0.00           N  
ATOM    851  CA  VAL B 298      -2.278   0.070 -20.694  1.00  0.00           C  
ATOM    852  C   VAL B 298      -0.793   0.477 -20.721  1.00  0.00           C  
ATOM    853  O   VAL B 298       0.079  -0.375 -20.567  1.00  0.00           O  
ATOM    854  CB  VAL B 298      -2.736  -0.588 -22.021  1.00  0.00           C  
ATOM    855  CG1 VAL B 298      -1.582  -0.824 -22.958  1.00  0.00           C  
ATOM    856  CG2 VAL B 298      -3.449  -1.878 -21.709  1.00  0.00           C  
ATOM    857  N   PHE B 299      -0.495   1.762 -20.903  1.00  0.00           N  
ATOM    858  CA  PHE B 299       0.903   2.226 -20.951  1.00  0.00           C  
ATOM    859  C   PHE B 299       1.211   3.120 -19.764  1.00  0.00           C  
ATOM    860  O   PHE B 299       2.374   3.403 -19.460  1.00  0.00           O  
ATOM    861  CB  PHE B 299       1.170   3.014 -22.227  1.00  0.00           C  
ATOM    862  CG  PHE B 299       1.554   2.170 -23.400  1.00  0.00           C  
ATOM    863  CD1 PHE B 299       2.824   1.599 -23.473  1.00  0.00           C  
ATOM    864  CD2 PHE B 299       0.667   1.994 -24.466  1.00  0.00           C  
ATOM    865  CE1 PHE B 299       3.219   0.865 -24.598  1.00  0.00           C  
ATOM    866  CE2 PHE B 299       1.045   1.263 -25.598  1.00  0.00           C  
ATOM    867  CZ  PHE B 299       2.324   0.697 -25.670  1.00  0.00           C  
ATOM    868  N   ASN B 300       0.144   3.584 -19.123  1.00  0.00           N  
ATOM    869  CA  ASN B 300       0.241   4.435 -17.953  1.00  0.00           C  
ATOM    870  C   ASN B 300       1.139   5.643 -18.198  1.00  0.00           C  
ATOM    871  O   ASN B 300       2.215   5.754 -17.621  1.00  0.00           O  
ATOM    872  CB  ASN B 300       0.754   3.599 -16.800  1.00  0.00           C  
ATOM    873  CG  ASN B 300       0.835   4.374 -15.540  1.00  0.00           C  
ATOM    874  OD1 ASN B 300      -0.054   5.160 -15.244  1.00  0.00           O  
ATOM    875  ND2 ASN B 300       1.899   4.164 -14.771  1.00  0.00           N  
ATOM    876  N   VAL B 306       0.676   6.548 -19.061  1.00  0.00           N  
ATOM    877  CA  VAL B 306       1.425   7.753 -19.437  1.00  0.00           C  
ATOM    878  C   VAL B 306       0.533   8.975 -19.425  1.00  0.00           C  
ATOM    879  O   VAL B 306      -0.685   8.859 -19.505  1.00  0.00           O  
ATOM    880  CB  VAL B 306       2.004   7.641 -20.857  1.00  0.00           C  
ATOM    881  CG1 VAL B 306       3.035   6.556 -20.912  1.00  0.00           C  
ATOM    882  CG2 VAL B 306       0.887   7.342 -21.847  1.00  0.00           C  
ATOM    883  N   PRO B 307       1.134  10.170 -19.337  1.00  0.00           N  
ATOM    884  CA  PRO B 307       0.385  11.438 -19.318  1.00  0.00           C  
ATOM    885  C   PRO B 307      -0.174  11.756 -20.688  1.00  0.00           C  
ATOM    886  O   PRO B 307       0.330  11.288 -21.707  1.00  0.00           O  
ATOM    887  CB  PRO B 307       1.426  12.460 -18.877  1.00  0.00           C  
ATOM    888  CG  PRO B 307       2.699  11.897 -19.442  1.00  0.00           C  
ATOM    889  CD  PRO B 307       2.582  10.399 -19.198  1.00  0.00           C  
ATOM    890  N   LEU B 308      -1.199  12.586 -20.716  1.00  0.00           N  
ATOM    891  CA  LEU B 308      -1.840  12.915 -21.970  1.00  0.00           C  
ATOM    892  C   LEU B 308      -2.334  14.345 -22.038  1.00  0.00           C  
ATOM    893  O   LEU B 308      -2.865  14.881 -21.071  1.00  0.00           O  
ATOM    894  CB  LEU B 308      -3.024  11.966 -22.177  1.00  0.00           C  
ATOM    895  CG  LEU B 308      -4.160  12.395 -23.105  1.00  0.00           C  
ATOM    896  CD1 LEU B 308      -3.815  12.015 -24.528  1.00  0.00           C  
ATOM    897  CD2 LEU B 308      -5.454  11.715 -22.687  1.00  0.00           C  
ATOM    898  N   VAL B 309      -2.139  14.969 -23.184  1.00  0.00           N  
ATOM    899  CA  VAL B 309      -2.649  16.309 -23.377  1.00  0.00           C  
ATOM    900  C   VAL B 309      -3.682  16.147 -24.482  1.00  0.00           C  
ATOM    901  O   VAL B 309      -3.499  15.363 -25.424  1.00  0.00           O  
ATOM    902  CB  VAL B 309      -1.567  17.288 -23.844  1.00  0.00           C  
ATOM    903  CG1 VAL B 309      -0.538  17.478 -22.765  1.00  0.00           C  
ATOM    904  CG2 VAL B 309      -0.909  16.759 -25.098  1.00  0.00           C  
ATOM    905  N   ILE B 310      -4.785  16.862 -24.346  1.00  0.00           N  
ATOM    906  CA  ILE B 310      -5.842  16.822 -25.337  1.00  0.00           C  
ATOM    907  C   ILE B 310      -6.111  18.269 -25.726  1.00  0.00           C  
ATOM    908  O   ILE B 310      -6.493  19.082 -24.888  1.00  0.00           O  
ATOM    909  CB  ILE B 310      -7.109  16.185 -24.760  1.00  0.00           C  
ATOM    910  CG1 ILE B 310      -6.889  14.676 -24.594  1.00  0.00           C  
ATOM    911  CG2 ILE B 310      -8.294  16.490 -25.655  1.00  0.00           C  
ATOM    912  CD1 ILE B 310      -8.074  13.931 -23.968  1.00  0.00           C  
ATOM    913  N   GLN B 311      -5.895  18.590 -26.997  1.00  0.00           N  
ATOM    914  CA  GLN B 311      -6.095  19.947 -27.491  1.00  0.00           C  
ATOM    915  C   GLN B 311      -7.497  20.203 -28.048  1.00  0.00           C  
ATOM    916  O   GLN B 311      -7.963  19.479 -28.920  1.00  0.00           O  
ATOM    917  CB  GLN B 311      -5.057  20.224 -28.567  1.00  0.00           C  
ATOM    918  CG  GLN B 311      -5.189  21.547 -29.275  1.00  0.00           C  
ATOM    919  CD  GLN B 311      -4.088  21.746 -30.305  1.00  0.00           C  
ATOM    920  OE1 GLN B 311      -3.903  20.921 -31.205  1.00  0.00           O  
ATOM    921  NE2 GLN B 311      -3.347  22.844 -30.177  1.00  0.00           N  
ATOM    922  N   THR B 313      -9.249  22.511 -30.256  1.00  0.00           N  
ATOM    923  CA  THR B 313      -8.976  23.582 -31.207  1.00  0.00           C  
ATOM    924  C   THR B 313     -10.092  24.599 -31.395  1.00  0.00           C  
ATOM    925  O   THR B 313     -10.627  24.755 -32.483  1.00  0.00           O  
ATOM    926  CB  THR B 313      -8.563  23.014 -32.588  1.00  0.00           C  
ATOM    927  OG1 THR B 313      -9.537  22.064 -33.039  1.00  0.00           O  
ATOM    928  CG2 THR B 313      -7.211  22.344 -32.493  1.00  0.00           C  
ATOM    929  N   ASP B 314     -10.433  25.308 -30.329  1.00  0.00           N  
ATOM    930  CA  ASP B 314     -11.483  26.305 -30.416  1.00  0.00           C  
ATOM    931  C   ASP B 314     -11.059  27.469 -31.307  1.00  0.00           C  
ATOM    932  O   ASP B 314     -11.868  28.039 -32.017  1.00  0.00           O  
ATOM    933  CB  ASP B 314     -11.878  26.775 -29.010  1.00  0.00           C  
ATOM    934  CG  ASP B 314     -10.702  27.284 -28.198  1.00  0.00           C  
ATOM    935  OD1 ASP B 314      -9.564  26.774 -28.333  1.00  0.00           O  
ATOM    936  OD2 ASP B 314     -10.931  28.199 -27.389  1.00  0.00           O  
ATOM    937  N   ASP B 315      -9.781  27.813 -31.294  1.00  0.00           N  
ATOM    938  CA  ASP B 315      -9.315  28.902 -32.146  1.00  0.00           C  
ATOM    939  C   ASP B 315      -9.495  28.504 -33.618  1.00  0.00           C  
ATOM    940  O   ASP B 315      -9.837  29.340 -34.465  1.00  0.00           O  
ATOM    941  CB  ASP B 315      -7.846  29.218 -31.847  1.00  0.00           C  
ATOM    942  CG  ASP B 315      -6.956  28.003 -31.956  1.00  0.00           C  
ATOM    943  OD1 ASP B 315      -7.487  26.873 -32.027  1.00  0.00           O  
ATOM    944  OD2 ASP B 315      -5.720  28.180 -31.960  1.00  0.00           O  
ATOM    945  N   GLU B 316      -9.260  27.226 -33.909  1.00  0.00           N  
ATOM    946  CA  GLU B 316      -9.419  26.703 -35.258  1.00  0.00           C  
ATOM    947  C   GLU B 316     -10.877  26.924 -35.647  1.00  0.00           C  
ATOM    948  O   GLU B 316     -11.175  27.496 -36.699  1.00  0.00           O  
ATOM    949  CB  GLU B 316      -9.092  25.205 -35.293  1.00  0.00           C  
ATOM    950  CG  GLU B 316      -9.417  24.501 -36.612  1.00  0.00           C  
ATOM    951  CD  GLU B 316      -9.394  22.968 -36.507  1.00  0.00           C  
ATOM    952  OE1 GLU B 316      -9.665  22.288 -37.526  1.00  0.00           O  
ATOM    953  OE2 GLU B 316      -9.111  22.439 -35.410  1.00  0.00           O  
ATOM    954  N   LYS B 317     -11.788  26.486 -34.786  1.00  0.00           N  
ATOM    955  CA  LYS B 317     -13.201  26.647 -35.073  1.00  0.00           C  
ATOM    956  C   LYS B 317     -13.531  28.102 -35.333  1.00  0.00           C  
ATOM    957  O   LYS B 317     -14.145  28.440 -36.343  1.00  0.00           O  
ATOM    958  CB  LYS B 317     -14.044  26.105 -33.926  1.00  0.00           C  
ATOM    959  CG  LYS B 317     -14.824  24.851 -34.306  1.00  0.00           C  
ATOM    960  CD  LYS B 317     -13.939  23.820 -35.009  1.00  0.00           C  
ATOM    961  CE  LYS B 317     -14.757  22.827 -35.842  1.00  0.00           C  
ATOM    962  NZ  LYS B 317     -15.692  22.010 -35.009  1.00  0.00           N  
ATOM    963  N   TYR B 318     -13.100  28.976 -34.436  1.00  0.00           N  
ATOM    964  CA  TYR B 318     -13.369  30.393 -34.610  1.00  0.00           C  
ATOM    965  C   TYR B 318     -12.958  30.844 -36.007  1.00  0.00           C  
ATOM    966  O   TYR B 318     -13.666  31.607 -36.656  1.00  0.00           O  
ATOM    967  CB  TYR B 318     -12.607  31.222 -33.576  1.00  0.00           C  
ATOM    968  CG  TYR B 318     -12.748  32.706 -33.810  1.00  0.00           C  
ATOM    969  CD1 TYR B 318     -13.943  33.358 -33.530  1.00  0.00           C  
ATOM    970  CD2 TYR B 318     -11.698  33.453 -34.348  1.00  0.00           C  
ATOM    971  CE1 TYR B 318     -14.093  34.716 -33.778  1.00  0.00           C  
ATOM    972  CE2 TYR B 318     -11.836  34.812 -34.603  1.00  0.00           C  
ATOM    973  CZ  TYR B 318     -13.037  35.440 -34.315  1.00  0.00           C  
ATOM    974  OH  TYR B 318     -13.200  36.792 -34.557  1.00  0.00           O  
ATOM    975  N   LEU B 334     -11.810  30.372 -36.472  1.00  0.00           N  
ATOM    976  CA  LEU B 334     -11.348  30.780 -37.780  1.00  0.00           C  
ATOM    977  C   LEU B 334     -12.182  30.213 -38.925  1.00  0.00           C  
ATOM    978  O   LEU B 334     -12.597  30.955 -39.816  1.00  0.00           O  
ATOM    979  CB  LEU B 334      -9.888  30.389 -37.960  1.00  0.00           C  
ATOM    980  CG  LEU B 334      -8.861  31.080 -37.061  1.00  0.00           C  
ATOM    981  CD1 LEU B 334      -7.524  30.411 -37.285  1.00  0.00           C  
ATOM    982  CD2 LEU B 334      -8.760  32.572 -37.372  1.00  0.00           C  
ATOM    983  N   TRP B 336     -12.443  28.907 -38.892  1.00  0.00           N  
ATOM    984  CA  TRP B 336     -13.196  28.249 -39.961  1.00  0.00           C  
ATOM    985  C   TRP B 336     -14.705  28.391 -39.911  1.00  0.00           C  
ATOM    986  O   TRP B 336     -15.358  28.464 -40.947  1.00  0.00           O  
ATOM    987  CB  TRP B 336     -12.853  26.763 -40.009  1.00  0.00           C  
ATOM    988  CG  TRP B 336     -11.759  26.417 -40.964  1.00  0.00           C  
ATOM    989  CD1 TRP B 336     -11.904  25.944 -42.229  1.00  0.00           C  
ATOM    990  CD2 TRP B 336     -10.349  26.518 -40.730  1.00  0.00           C  
ATOM    991  NE1 TRP B 336     -10.672  25.739 -42.801  1.00  0.00           N  
ATOM    992  CE2 TRP B 336      -9.701  26.088 -41.901  1.00  0.00           C  
ATOM    993  CE3 TRP B 336      -9.574  26.931 -39.645  1.00  0.00           C  
ATOM    994  CZ2 TRP B 336      -8.315  26.061 -42.021  1.00  0.00           C  
ATOM    995  CZ3 TRP B 336      -8.195  26.903 -39.766  1.00  0.00           C  
ATOM    996  CH2 TRP B 336      -7.580  26.472 -40.946  1.00  0.00           C  
ATOM    997  N   LYS B 407     -15.267  28.400 -38.714  1.00  0.00           N  
ATOM    998  CA  LYS B 407     -16.705  28.525 -38.576  1.00  0.00           C  
ATOM    999  C   LYS B 407     -17.077  29.978 -38.402  1.00  0.00           C  
ATOM   1000  O   LYS B 407     -16.270  30.871 -38.645  1.00  0.00           O  
ATOM   1001  CB  LYS B 407     -17.197  27.720 -37.377  1.00  0.00           C  
ATOM   1002  CG  LYS B 407     -17.739  26.348 -37.721  1.00  0.00           C  
ATOM   1003  CD  LYS B 407     -16.776  25.545 -38.562  1.00  0.00           C  
ATOM   1004  CE  LYS B 407     -17.340  24.160 -38.804  1.00  0.00           C  
ATOM   1005  NZ  LYS B 407     -18.706  24.237 -39.398  1.00  0.00           N  
ATOM   1006  N   ASP B 408     -18.307  30.212 -37.976  1.00  0.00           N  
ATOM   1007  CA  ASP B 408     -18.771  31.564 -37.780  1.00  0.00           C  
ATOM   1008  C   ASP B 408     -19.400  31.742 -36.402  1.00  0.00           C  
ATOM   1009  O   ASP B 408     -20.609  31.587 -36.225  1.00  0.00           O  
ATOM   1010  CB  ASP B 408     -19.762  31.929 -38.882  1.00  0.00           C  
ATOM   1011  CG  ASP B 408     -20.641  33.092 -38.498  1.00  0.00           C  
ATOM   1012  OD1 ASP B 408     -20.145  34.004 -37.787  1.00  0.00           O  
ATOM   1013  OD2 ASP B 408     -21.823  33.092 -38.908  1.00  0.00           O  
ATOM   1014  N   LEU B 418     -18.559  32.066 -35.428  1.00  0.00           N  
ATOM   1015  CA  LEU B 418     -19.016  32.265 -34.069  1.00  0.00           C  
ATOM   1016  C   LEU B 418     -18.131  33.279 -33.402  1.00  0.00           C  
ATOM   1017  O   LEU B 418     -17.150  33.742 -33.976  1.00  0.00           O  
ATOM   1018  CB  LEU B 418     -18.924  30.978 -33.259  1.00  0.00           C  
ATOM   1019  CG  LEU B 418     -18.919  29.618 -33.945  1.00  0.00           C  
ATOM   1020  CD1 LEU B 418     -17.562  29.358 -34.567  1.00  0.00           C  
ATOM   1021  CD2 LEU B 418     -19.221  28.558 -32.909  1.00  0.00           C  
ATOM   1022  N   THR B 419     -18.481  33.611 -32.171  1.00  0.00           N  
ATOM   1023  CA  THR B 419     -17.709  34.552 -31.388  1.00  0.00           C  
ATOM   1024  C   THR B 419     -16.683  33.740 -30.596  1.00  0.00           C  
ATOM   1025  O   THR B 419     -16.926  32.584 -30.271  1.00  0.00           O  
ATOM   1026  CB  THR B 419     -18.612  35.293 -30.402  1.00  0.00           C  
ATOM   1027  OG1 THR B 419     -19.059  34.381 -29.392  1.00  0.00           O  
ATOM   1028  CG2 THR B 419     -19.812  35.860 -31.117  1.00  0.00           C  
ATOM   1029  N   LEU B 420     -15.538  34.336 -30.292  1.00  0.00           N  
ATOM   1030  CA  LEU B 420     -14.529  33.625 -29.525  1.00  0.00           C  
ATOM   1031  C   LEU B 420     -15.163  32.994 -28.302  1.00  0.00           C  
ATOM   1032  O   LEU B 420     -14.776  31.908 -27.882  1.00  0.00           O  
ATOM   1033  CB  LEU B 420     -13.414  34.564 -29.069  1.00  0.00           C  
ATOM   1034  CG  LEU B 420     -12.312  34.850 -30.079  1.00  0.00           C  
ATOM   1035  CD1 LEU B 420     -11.233  35.715 -29.446  1.00  0.00           C  
ATOM   1036  CD2 LEU B 420     -11.719  33.532 -30.535  1.00  0.00           C  
ATOM   1037  N   ASP B 421     -16.147  33.669 -27.724  1.00  0.00           N  
ATOM   1038  CA  ASP B 421     -16.777  33.120 -26.542  1.00  0.00           C  
ATOM   1039  C   ASP B 421     -17.558  31.856 -26.810  1.00  0.00           C  
ATOM   1040  O   ASP B 421     -17.483  30.913 -26.030  1.00  0.00           O  
ATOM   1041  CB  ASP B 421     -17.655  34.167 -25.863  1.00  0.00           C  
ATOM   1042  CG  ASP B 421     -16.842  35.115 -25.002  1.00  0.00           C  
ATOM   1043  OD1 ASP B 421     -16.094  35.945 -25.578  1.00  0.00           O  
ATOM   1044  OD2 ASP B 421     -16.934  35.009 -23.754  1.00  0.00           O  
ATOM   1045  N   GLN B 422     -18.302  31.824 -27.907  1.00  0.00           N  
ATOM   1046  CA  GLN B 422     -19.062  30.634 -28.237  1.00  0.00           C  
ATOM   1047  C   GLN B 422     -18.063  29.505 -28.498  1.00  0.00           C  
ATOM   1048  O   GLN B 422     -18.209  28.392 -27.982  1.00  0.00           O  
ATOM   1049  CB  GLN B 422     -19.917  30.890 -29.475  1.00  0.00           C  
ATOM   1050  CG  GLN B 422     -20.854  32.066 -29.306  1.00  0.00           C  
ATOM   1051  CD  GLN B 422     -21.679  32.383 -30.549  1.00  0.00           C  
ATOM   1052  OE1 GLN B 422     -21.142  32.757 -31.606  1.00  0.00           O  
ATOM   1053  NE2 GLN B 422     -22.999  32.247 -30.422  1.00  0.00           N  
ATOM   1054  N   ALA B 423     -17.037  29.809 -29.289  1.00  0.00           N  
ATOM   1055  CA  ALA B 423     -16.013  28.835 -29.623  1.00  0.00           C  
ATOM   1056  C   ALA B 423     -15.440  28.236 -28.360  1.00  0.00           C  
ATOM   1057  O   ALA B 423     -15.283  27.019 -28.258  1.00  0.00           O  
ATOM   1058  CB  ALA B 423     -14.907  29.488 -30.419  1.00  0.00           C  
ATOM   1059  N   TYR B 424     -15.121  29.098 -27.399  1.00  0.00           N  
ATOM   1060  CA  TYR B 424     -14.553  28.653 -26.134  1.00  0.00           C  
ATOM   1061  C   TYR B 424     -15.558  27.826 -25.347  1.00  0.00           C  
ATOM   1062  O   TYR B 424     -15.211  26.795 -24.768  1.00  0.00           O  
ATOM   1063  CB  TYR B 424     -14.113  29.846 -25.292  1.00  0.00           C  
ATOM   1064  CG  TYR B 424     -13.588  29.426 -23.952  1.00  0.00           C  
ATOM   1065  CD1 TYR B 424     -12.411  28.689 -23.850  1.00  0.00           C  
ATOM   1066  CD2 TYR B 424     -14.287  29.725 -22.783  1.00  0.00           C  
ATOM   1067  CE1 TYR B 424     -11.940  28.256 -22.613  1.00  0.00           C  
ATOM   1068  CE2 TYR B 424     -13.829  29.297 -21.537  1.00  0.00           C  
ATOM   1069  CZ  TYR B 424     -12.653  28.562 -21.457  1.00  0.00           C  
ATOM   1070  OH  TYR B 424     -12.182  28.139 -20.230  1.00  0.00           O  
ATOM   1071  N   GLY B 425     -16.802  28.295 -25.326  1.00  0.00           N  
ATOM   1072  CA  GLY B 425     -17.853  27.589 -24.625  1.00  0.00           C  
ATOM   1073  C   GLY B 425     -18.002  26.186 -25.176  1.00  0.00           C  
ATOM   1074  O   GLY B 425     -18.188  25.224 -24.420  1.00  0.00           O  
ATOM   1075  N   ASP B 426     -17.931  26.063 -26.498  1.00  0.00           N  
ATOM   1076  CA  ASP B 426     -18.032  24.759 -27.131  1.00  0.00           C  
ATOM   1077  C   ASP B 426     -16.897  23.881 -26.629  1.00  0.00           C  
ATOM   1078  O   ASP B 426     -17.058  22.680 -26.461  1.00  0.00           O  
ATOM   1079  CB  ASP B 426     -17.932  24.887 -28.649  1.00  0.00           C  
ATOM   1080  CG  ASP B 426     -19.166  25.510 -29.265  1.00  0.00           C  
ATOM   1081  OD1 ASP B 426     -20.190  25.654 -28.557  1.00  0.00           O  
ATOM   1082  OD2 ASP B 426     -19.109  25.843 -30.469  1.00  0.00           O  
ATOM   1083  N   ALA B 427     -15.741  24.484 -26.396  1.00  0.00           N  
ATOM   1084  CA  ALA B 427     -14.604  23.731 -25.913  1.00  0.00           C  
ATOM   1085  C   ALA B 427     -14.942  23.147 -24.551  1.00  0.00           C  
ATOM   1086  O   ALA B 427     -14.862  21.935 -24.354  1.00  0.00           O  
ATOM   1087  CB  ALA B 427     -13.391  24.630 -25.815  1.00  0.00           C  
ATOM   1088  N   VAL B 429     -15.337  24.012 -23.618  1.00  0.00           N  
ATOM   1089  CA  VAL B 429     -15.675  23.581 -22.263  1.00  0.00           C  
ATOM   1090  C   VAL B 429     -16.867  22.639 -22.195  1.00  0.00           C  
ATOM   1091  O   VAL B 429     -17.019  21.905 -21.230  1.00  0.00           O  
ATOM   1092  CB  VAL B 429     -15.954  24.775 -21.335  1.00  0.00           C  
ATOM   1093  CG1 VAL B 429     -16.215  24.279 -19.921  1.00  0.00           C  
ATOM   1094  CG2 VAL B 429     -14.766  25.728 -21.347  1.00  0.00           C  
ATOM   1095  N   GLU B 431     -17.725  22.661 -23.203  1.00  0.00           N  
ATOM   1096  CA  GLU B 431     -18.863  21.758 -23.201  1.00  0.00           C  
ATOM   1097  C   GLU B 431     -18.418  20.402 -23.709  1.00  0.00           C  
ATOM   1098  O   GLU B 431     -18.740  19.363 -23.140  1.00  0.00           O  
ATOM   1099  CB  GLU B 431     -19.977  22.280 -24.099  1.00  0.00           C  
ATOM   1100  CG  GLU B 431     -21.144  22.803 -23.322  1.00  0.00           C  
ATOM   1101  CD  GLU B 431     -21.585  21.835 -22.251  1.00  0.00           C  
ATOM   1102  OE1 GLU B 431     -22.119  20.761 -22.604  1.00  0.00           O  
ATOM   1103  OE2 GLU B 431     -21.384  22.146 -21.056  1.00  0.00           O  
ATOM   1104  N   ASN B 432     -17.671  20.424 -24.798  1.00  0.00           N  
ATOM   1105  CA  ASN B 432     -17.182  19.207 -25.408  1.00  0.00           C  
ATOM   1106  C   ASN B 432     -16.235  18.463 -24.479  1.00  0.00           C  
ATOM   1107  O   ASN B 432     -16.046  17.256 -24.615  1.00  0.00           O  
ATOM   1108  CB  ASN B 432     -16.472  19.549 -26.713  1.00  0.00           C  
ATOM   1109  CG  ASN B 432     -17.082  18.857 -27.894  1.00  0.00           C  
ATOM   1110  OD1 ASN B 432     -16.776  19.179 -29.039  1.00  0.00           O  
ATOM   1111  ND2 ASN B 432     -17.948  17.887 -27.626  1.00  0.00           N  
ATOM   1112  N   ALA B 433     -15.643  19.192 -23.537  1.00  0.00           N  
ATOM   1113  CA  ALA B 433     -14.710  18.602 -22.594  1.00  0.00           C  
ATOM   1114  C   ALA B 433     -15.388  17.498 -21.802  1.00  0.00           C  
ATOM   1115  O   ALA B 433     -14.801  16.441 -21.543  1.00  0.00           O  
ATOM   1116  CB  ALA B 433     -14.196  19.656 -21.669  1.00  0.00           C  
ATOM   1117  N   LYS B 434     -16.634  17.745 -21.421  1.00  0.00           N  
ATOM   1118  CA  LYS B 434     -17.397  16.767 -20.670  1.00  0.00           C  
ATOM   1119  C   LYS B 434     -17.482  15.431 -21.417  1.00  0.00           C  
ATOM   1120  O   LYS B 434     -17.253  14.368 -20.833  1.00  0.00           O  
ATOM   1121  CB  LYS B 434     -18.786  17.317 -20.401  1.00  0.00           C  
ATOM   1122  CG  LYS B 434     -18.769  18.617 -19.623  1.00  0.00           C  
ATOM   1123  CD  LYS B 434     -20.175  19.137 -19.462  1.00  0.00           C  
ATOM   1124  CE  LYS B 434     -20.236  20.342 -18.555  1.00  0.00           C  
ATOM   1125  NZ  LYS B 434     -21.652  20.811 -18.448  1.00  0.00           N  
ATOM   1126  N   ASP B 435     -17.810  15.485 -22.707  1.00  0.00           N  
ATOM   1127  CA  ASP B 435     -17.900  14.271 -23.515  1.00  0.00           C  
ATOM   1128  C   ASP B 435     -16.551  13.561 -23.589  1.00  0.00           C  
ATOM   1129  O   ASP B 435     -16.486  12.338 -23.723  1.00  0.00           O  
ATOM   1130  CB  ASP B 435     -18.357  14.589 -24.938  1.00  0.00           C  
ATOM   1131  CG  ASP B 435     -19.820  14.958 -25.018  1.00  0.00           C  
ATOM   1132  OD1 ASP B 435     -20.118  16.145 -25.287  1.00  0.00           O  
ATOM   1133  OD2 ASP B 435     -20.671  14.060 -24.822  1.00  0.00           O  
ATOM   1134  N   ILE B 436     -15.466  14.318 -23.513  1.00  0.00           N  
ATOM   1135  CA  ILE B 436     -14.154  13.702 -23.581  1.00  0.00           C  
ATOM   1136  C   ILE B 436     -13.777  13.141 -22.224  1.00  0.00           C  
ATOM   1137  O   ILE B 436     -13.228  12.037 -22.129  1.00  0.00           O  
ATOM   1138  CB  ILE B 436     -13.104  14.713 -24.074  1.00  0.00           C  
ATOM   1139  CG1 ILE B 436     -13.397  15.044 -25.534  1.00  0.00           C  
ATOM   1140  CG2 ILE B 436     -11.690  14.135 -23.953  1.00  0.00           C  
ATOM   1141  CD1 ILE B 436     -12.646  16.219 -26.038  1.00  0.00           C  
ATOM   1142  N   ILE B 437     -14.079  13.891 -21.171  1.00  0.00           N  
ATOM   1143  CA  ILE B 437     -13.772  13.416 -19.833  1.00  0.00           C  
ATOM   1144  C   ILE B 437     -14.638  12.190 -19.555  1.00  0.00           C  
ATOM   1145  O   ILE B 437     -14.246  11.281 -18.819  1.00  0.00           O  
ATOM   1146  CB  ILE B 437     -14.063  14.478 -18.782  1.00  0.00           C  
ATOM   1147  CG1 ILE B 437     -13.107  15.650 -18.959  1.00  0.00           C  
ATOM   1148  CG2 ILE B 437     -13.927  13.874 -17.399  1.00  0.00           C  
ATOM   1149  CD1 ILE B 437     -13.546  16.878 -18.216  1.00  0.00           C  
ATOM   1150  N   ALA B 438     -15.815  12.171 -20.165  1.00  0.00           N  
ATOM   1151  CA  ALA B 438     -16.744  11.069 -20.005  1.00  0.00           C  
ATOM   1152  C   ALA B 438     -16.204   9.755 -20.570  1.00  0.00           C  
ATOM   1153  O   ALA B 438     -16.760   8.695 -20.296  1.00  0.00           O  
ATOM   1154  CB  ALA B 438     -18.071  11.416 -20.667  1.00  0.00           C  
ATOM   1155  N   CYS B 439     -15.140   9.807 -21.367  1.00  0.00           N  
ATOM   1156  CA  CYS B 439     -14.583   8.573 -21.916  1.00  0.00           C  
ATOM   1157  C   CYS B 439     -13.728   7.940 -20.837  1.00  0.00           C  
ATOM   1158  O   CYS B 439     -13.058   6.928 -21.061  1.00  0.00           O  
ATOM   1159  CB  CYS B 439     -13.740   8.848 -23.159  1.00  0.00           C  
ATOM   1160  SG  CYS B 439     -14.693   9.448 -24.566  1.00  0.00           S  
ATOM   1161  N   GLY B 444     -13.747   8.572 -19.667  1.00  0.00           N  
ATOM   1162  CA  GLY B 444     -13.012   8.071 -18.525  1.00  0.00           C  
ATOM   1163  C   GLY B 444     -11.506   8.198 -18.519  1.00  0.00           C  
ATOM   1164  O   GLY B 444     -10.804   7.221 -18.283  1.00  0.00           O  
ATOM   1165  N   PHE B 445     -10.994   9.393 -18.775  1.00  0.00           N  
ATOM   1166  CA  PHE B 445      -9.558   9.589 -18.758  1.00  0.00           C  
ATOM   1167  C   PHE B 445      -9.199   9.815 -17.323  1.00  0.00           C  
ATOM   1168  O   PHE B 445      -9.998  10.346 -16.564  1.00  0.00           O  
ATOM   1169  CB  PHE B 445      -9.169  10.792 -19.601  1.00  0.00           C  
ATOM   1170  CG  PHE B 445      -9.285  10.541 -21.061  1.00  0.00           C  
ATOM   1171  CD1 PHE B 445      -8.334   9.753 -21.716  1.00  0.00           C  
ATOM   1172  CD2 PHE B 445     -10.379  11.014 -21.775  1.00  0.00           C  
ATOM   1173  CE1 PHE B 445      -8.467   9.430 -23.059  1.00  0.00           C  
ATOM   1174  CE2 PHE B 445     -10.529  10.703 -23.115  1.00  0.00           C  
ATOM   1175  CZ  PHE B 445      -9.566   9.903 -23.764  1.00  0.00           C  
ATOM   1176  N   ASP B 460      -8.005   9.386 -16.944  1.00  0.00           N  
ATOM   1177  CA  ASP B 460      -7.544   9.550 -15.577  1.00  0.00           C  
ATOM   1178  C   ASP B 460      -7.203  11.019 -15.329  1.00  0.00           C  
ATOM   1179  O   ASP B 460      -6.336  11.583 -15.995  1.00  0.00           O  
ATOM   1180  CB  ASP B 460      -6.326   8.664 -15.332  1.00  0.00           C  
ATOM   1181  CG  ASP B 460      -5.832   8.758 -13.920  1.00  0.00           C  
ATOM   1182  OD1 ASP B 460      -6.500   9.439 -13.109  1.00  0.00           O  
ATOM   1183  OD2 ASP B 460      -4.782   8.155 -13.617  1.00  0.00           O  
ATOM   1184  N   ILE B 461      -7.890  11.636 -14.371  1.00  0.00           N  
ATOM   1185  CA  ILE B 461      -7.683  13.050 -14.056  1.00  0.00           C  
ATOM   1186  C   ILE B 461      -6.272  13.348 -13.543  1.00  0.00           C  
ATOM   1187  O   ILE B 461      -5.886  14.503 -13.380  1.00  0.00           O  
ATOM   1188  CB  ILE B 461      -8.707  13.529 -12.999  1.00  0.00           C  
ATOM   1189  CG1 ILE B 461      -8.911  15.037 -13.108  1.00  0.00           C  
ATOM   1190  CG2 ILE B 461      -8.195  13.219 -11.605  1.00  0.00           C  
ATOM   1191  CD1 ILE B 461     -10.025  15.545 -12.241  1.00  0.00           C  
ATOM   1192  N   ASN B 463      -5.502  12.307 -13.286  1.00  0.00           N  
ATOM   1193  CA  ASN B 463      -4.167  12.517 -12.776  1.00  0.00           C  
ATOM   1194  C   ASN B 463      -3.122  12.535 -13.858  1.00  0.00           C  
ATOM   1195  O   ASN B 463      -1.998  12.951 -13.602  1.00  0.00           O  
ATOM   1196  CB  ASN B 463      -3.808  11.437 -11.765  1.00  0.00           C  
ATOM   1197  CG  ASN B 463      -4.695  11.465 -10.549  1.00  0.00           C  
ATOM   1198  OD1 ASN B 463      -5.228  10.436 -10.139  1.00  0.00           O  
ATOM   1199  ND2 ASN B 463      -4.856  12.641  -9.958  1.00  0.00           N  
ATOM   1200  N   LYS B 471      -3.477  12.085 -15.057  1.00  0.00           N  
ATOM   1201  CA  LYS B 471      -2.514  12.061 -16.151  1.00  0.00           C  
ATOM   1202  C   LYS B 471      -3.060  12.723 -17.408  1.00  0.00           C  
ATOM   1203  O   LYS B 471      -2.532  12.536 -18.501  1.00  0.00           O  
ATOM   1204  CB  LYS B 471      -2.147  10.618 -16.481  1.00  0.00           C  
ATOM   1205  CG  LYS B 471      -2.112   9.698 -15.280  1.00  0.00           C  
ATOM   1206  CD  LYS B 471      -1.314   8.428 -15.585  1.00  0.00           C  
ATOM   1207  CE  LYS B 471      -1.542   7.354 -14.529  1.00  0.00           C  
ATOM   1208  NZ  LYS B 471      -2.846   6.639 -14.701  1.00  0.00           N  
ATOM   1209  N   THR B 472      -4.094  13.530 -17.247  1.00  0.00           N  
ATOM   1210  CA  THR B 472      -4.735  14.131 -18.392  1.00  0.00           C  
ATOM   1211  C   THR B 472      -4.909  15.634 -18.370  1.00  0.00           C  
ATOM   1212  O   THR B 472      -5.616  16.166 -17.516  1.00  0.00           O  
ATOM   1213  CB  THR B 472      -6.125  13.505 -18.567  1.00  0.00           C  
ATOM   1214  OG1 THR B 472      -5.978  12.107 -18.839  1.00  0.00           O  
ATOM   1215  CG2 THR B 472      -6.904  14.196 -19.685  1.00  0.00           C  
ATOM   1216  N   PHE B 473      -4.279  16.319 -19.318  1.00  0.00           N  
ATOM   1217  CA  PHE B 473      -4.436  17.761 -19.417  1.00  0.00           C  
ATOM   1218  C   PHE B 473      -5.227  18.078 -20.673  1.00  0.00           C  
ATOM   1219  O   PHE B 473      -4.800  17.764 -21.785  1.00  0.00           O  
ATOM   1220  CB  PHE B 473      -3.093  18.474 -19.483  1.00  0.00           C  
ATOM   1221  CG  PHE B 473      -3.216  19.965 -19.634  1.00  0.00           C  
ATOM   1222  CD1 PHE B 473      -4.221  20.662 -18.961  1.00  0.00           C  
ATOM   1223  CD2 PHE B 473      -2.309  20.681 -20.419  1.00  0.00           C  
ATOM   1224  CE1 PHE B 473      -4.315  22.050 -19.066  1.00  0.00           C  
ATOM   1225  CE2 PHE B 473      -2.395  22.074 -20.533  1.00  0.00           C  
ATOM   1226  CZ  PHE B 473      -3.395  22.758 -19.857  1.00  0.00           C  
ATOM   1227  N   ILE B 474      -6.384  18.696 -20.481  1.00  0.00           N  
ATOM   1228  CA  ILE B 474      -7.259  19.073 -21.576  1.00  0.00           C  
ATOM   1229  C   ILE B 474      -7.266  20.589 -21.657  1.00  0.00           C  
ATOM   1230  O   ILE B 474      -7.862  21.247 -20.807  1.00  0.00           O  
ATOM   1231  CB  ILE B 474      -8.691  18.635 -21.320  1.00  0.00           C  
ATOM   1232  CG1 ILE B 474      -8.766  17.114 -21.214  1.00  0.00           C  
ATOM   1233  CG2 ILE B 474      -9.588  19.174 -22.418  1.00  0.00           C  
ATOM   1234  CD1 ILE B 474     -10.143  16.620 -20.802  1.00  0.00           C  
ATOM   1235  N   PHE B 475      -6.634  21.142 -22.688  1.00  0.00           N  
ATOM   1236  CA  PHE B 475      -6.563  22.586 -22.836  1.00  0.00           C  
ATOM   1237  C   PHE B 475      -7.316  23.154 -24.021  1.00  0.00           C  
ATOM   1238  O   PHE B 475      -7.628  22.454 -24.976  1.00  0.00           O  
ATOM   1239  CB  PHE B 475      -5.102  23.012 -22.925  1.00  0.00           C  
ATOM   1240  CG  PHE B 475      -4.391  22.493 -24.138  1.00  0.00           C  
ATOM   1241  CD1 PHE B 475      -4.168  23.319 -25.236  1.00  0.00           C  
ATOM   1242  CD2 PHE B 475      -3.915  21.185 -24.175  1.00  0.00           C  
ATOM   1243  CE1 PHE B 475      -3.474  22.848 -26.348  1.00  0.00           C  
ATOM   1244  CE2 PHE B 475      -3.219  20.706 -25.291  1.00  0.00           C  
ATOM   1245  CZ  PHE B 475      -2.999  21.539 -26.372  1.00  0.00           C  
ATOM   1246  N   SER B 476      -7.610  24.444 -23.928  1.00  0.00           N  
ATOM   1247  CA  SER B 476      -8.288  25.180 -24.981  1.00  0.00           C  
ATOM   1248  C   SER B 476      -7.217  26.081 -25.545  1.00  0.00           C  
ATOM   1249  O   SER B 476      -6.565  26.791 -24.792  1.00  0.00           O  
ATOM   1250  CB  SER B 476      -9.395  26.050 -24.402  1.00  0.00           C  
ATOM   1251  OG  SER B 476      -9.629  27.173 -25.239  1.00  0.00           O  
ATOM   1252  N   ASP B 477      -7.021  26.066 -26.854  1.00  0.00           N  
ATOM   1253  CA  ASP B 477      -5.985  26.916 -27.425  1.00  0.00           C  
ATOM   1254  C   ASP B 477      -6.180  28.366 -26.983  1.00  0.00           C  
ATOM   1255  O   ASP B 477      -5.285  28.986 -26.387  1.00  0.00           O  
ATOM   1256  CB  ASP B 477      -5.991  26.839 -28.958  1.00  0.00           C  
ATOM   1257  CG  ASP B 477      -5.542  25.486 -29.483  1.00  0.00           C  
ATOM   1258  OD1 ASP B 477      -4.704  24.828 -28.827  1.00  0.00           O  
ATOM   1259  OD2 ASP B 477      -6.014  25.088 -30.565  1.00  0.00           O  
ATOM   1260  N   LEU B 478      -7.361  28.898 -27.266  1.00  0.00           N  
ATOM   1261  CA  LEU B 478      -7.646  30.267 -26.917  1.00  0.00           C  
ATOM   1262  C   LEU B 478      -7.258  30.545 -25.486  1.00  0.00           C  
ATOM   1263  O   LEU B 478      -6.721  31.601 -25.172  1.00  0.00           O  
ATOM   1264  CB  LEU B 478      -9.128  30.555 -27.105  1.00  0.00           C  
ATOM   1265  CG  LEU B 478      -9.596  30.635 -28.549  1.00  0.00           C  
ATOM   1266  CD1 LEU B 478     -11.082  30.906 -28.575  1.00  0.00           C  
ATOM   1267  CD2 LEU B 478      -8.837  31.741 -29.268  1.00  0.00           C  
ATOM   1268  N   ASP B 479      -7.506  29.574 -24.620  1.00  0.00           N  
ATOM   1269  CA  ASP B 479      -7.228  29.738 -23.206  1.00  0.00           C  
ATOM   1270  C   ASP B 479      -5.799  29.454 -22.778  1.00  0.00           C  
ATOM   1271  O   ASP B 479      -5.149  30.302 -22.184  1.00  0.00           O  
ATOM   1272  CB  ASP B 479      -8.192  28.862 -22.409  1.00  0.00           C  
ATOM   1273  CG  ASP B 479      -8.468  29.404 -21.026  1.00  0.00           C  
ATOM   1274  OD1 ASP B 479      -7.662  29.132 -20.112  1.00  0.00           O  
ATOM   1275  OD2 ASP B 479      -9.488  30.110 -20.862  1.00  0.00           O  
ATOM   1276  N   TYR B 482      -5.302  28.267 -23.083  1.00  0.00           N  
ATOM   1277  CA  TYR B 482      -3.953  27.899 -22.680  1.00  0.00           C  
ATOM   1278  C   TYR B 482      -2.873  28.740 -23.339  1.00  0.00           C  
ATOM   1279  O   TYR B 482      -1.869  29.062 -22.708  1.00  0.00           O  
ATOM   1280  CB  TYR B 482      -3.698  26.411 -22.961  1.00  0.00           C  
ATOM   1281  CG  TYR B 482      -2.374  25.908 -22.435  1.00  0.00           C  
ATOM   1282  CD1 TYR B 482      -2.020  26.101 -21.111  1.00  0.00           C  
ATOM   1283  CD2 TYR B 482      -1.473  25.252 -23.265  1.00  0.00           C  
ATOM   1284  CE1 TYR B 482      -0.801  25.659 -20.625  1.00  0.00           C  
ATOM   1285  CE2 TYR B 482      -0.253  24.802 -22.789  1.00  0.00           C  
ATOM   1286  CZ  TYR B 482       0.082  25.012 -21.463  1.00  0.00           C  
ATOM   1287  OH  TYR B 482       1.309  24.595 -20.971  1.00  0.00           O  
ATOM   1288  N   GLY B 491      -2.491  31.711 -23.760  1.00  0.00           N  
ATOM   1289  CA  GLY B 491      -2.171  32.845 -22.917  1.00  0.00           C  
ATOM   1290  C   GLY B 491      -1.672  32.574 -21.517  1.00  0.00           C  
ATOM   1291  O   GLY B 491      -1.578  33.500 -20.709  1.00  0.00           O  
ATOM   1292  N   SER B 492       1.097  29.968 -20.877  1.00  0.00           N  
ATOM   1293  CA  SER B 492       2.156  28.972 -20.999  1.00  0.00           C  
ATOM   1294  C   SER B 492       3.422  29.617 -21.531  1.00  0.00           C  
ATOM   1295  O   SER B 492       3.393  30.318 -22.542  1.00  0.00           O  
ATOM   1296  CB  SER B 492       1.742  27.844 -21.943  1.00  0.00           C  
ATOM   1297  OG  SER B 492       2.872  27.064 -22.309  1.00  0.00           O  
ATOM   1298  N   SER B 493       4.537  29.368 -20.860  1.00  0.00           N  
ATOM   1299  CA  SER B 493       5.797  29.948 -21.285  1.00  0.00           C  
ATOM   1300  C   SER B 493       6.494  29.094 -22.333  1.00  0.00           C  
ATOM   1301  O   SER B 493       7.680  29.285 -22.593  1.00  0.00           O  
ATOM   1302  CB  SER B 493       6.722  30.121 -20.090  1.00  0.00           C  
ATOM   1303  OG  SER B 493       7.126  28.866 -19.587  1.00  0.00           O  
ATOM   1304  N   GLY B 494       5.769  28.153 -22.934  1.00  0.00           N  
ATOM   1305  CA  GLY B 494       6.384  27.302 -23.939  1.00  0.00           C  
ATOM   1306  C   GLY B 494       5.590  27.115 -25.220  1.00  0.00           C  
ATOM   1307  O   GLY B 494       6.155  26.920 -26.300  1.00  0.00           O  
ATOM   1308  N   PHE B 495       4.273  27.183 -25.104  1.00  0.00           N  
ATOM   1309  CA  PHE B 495       3.408  26.988 -26.255  1.00  0.00           C  
ATOM   1310  C   PHE B 495       3.651  27.975 -27.395  1.00  0.00           C  
ATOM   1311  O   PHE B 495       4.170  27.599 -28.443  1.00  0.00           O  
ATOM   1312  CB  PHE B 495       1.958  27.065 -25.814  1.00  0.00           C  
ATOM   1313  CG  PHE B 495       1.033  26.257 -26.650  1.00  0.00           C  
ATOM   1314  CD1 PHE B 495       1.035  24.889 -26.567  1.00  0.00           C  
ATOM   1315  CD2 PHE B 495       0.135  26.866 -27.497  1.00  0.00           C  
ATOM   1316  CE1 PHE B 495       0.144  24.134 -27.317  1.00  0.00           C  
ATOM   1317  CE2 PHE B 495      -0.757  26.124 -28.249  1.00  0.00           C  
ATOM   1318  CZ  PHE B 495      -0.755  24.756 -28.159  1.00  0.00           C  
ATOM   1319  N   TYR B 496       3.271  29.235 -27.198  1.00  0.00           N  
ATOM   1320  CA  TYR B 496       3.458  30.234 -28.239  1.00  0.00           C  
ATOM   1321  C   TYR B 496       4.903  30.257 -28.712  1.00  0.00           C  
ATOM   1322  O   TYR B 496       5.169  30.394 -29.898  1.00  0.00           O  
ATOM   1323  CB  TYR B 496       3.068  31.618 -27.748  1.00  0.00           C  
ATOM   1324  CG  TYR B 496       3.327  32.680 -28.787  1.00  0.00           C  
ATOM   1325  CD1 TYR B 496       2.608  32.703 -29.978  1.00  0.00           C  
ATOM   1326  CD2 TYR B 496       4.327  33.635 -28.606  1.00  0.00           C  
ATOM   1327  CE1 TYR B 496       2.883  33.643 -30.962  1.00  0.00           C  
ATOM   1328  CE2 TYR B 496       4.606  34.578 -29.582  1.00  0.00           C  
ATOM   1329  CZ  TYR B 496       3.882  34.576 -30.757  1.00  0.00           C  
ATOM   1330  OH  TYR B 496       4.158  35.505 -31.734  1.00  0.00           O  
ATOM   1331  N   LYS B 498       5.844  30.113 -27.790  1.00  0.00           N  
ATOM   1332  CA  LYS B 498       7.251  30.109 -28.173  1.00  0.00           C  
ATOM   1333  C   LYS B 498       7.537  29.024 -29.219  1.00  0.00           C  
ATOM   1334  O   LYS B 498       8.331  29.228 -30.129  1.00  0.00           O  
ATOM   1335  CB  LYS B 498       8.131  29.904 -26.943  1.00  0.00           C  
ATOM   1336  CG  LYS B 498       9.225  30.947 -26.796  1.00  0.00           C  
ATOM   1337  CD  LYS B 498      10.213  30.595 -25.669  1.00  0.00           C  
ATOM   1338  CE  LYS B 498       9.594  30.739 -24.290  1.00  0.00           C  
ATOM   1339  NZ  LYS B 498       9.142  32.132 -24.080  1.00  0.00           N  
ATOM   1340  N   ASN B 499       6.891  27.867 -29.089  1.00  0.00           N  
ATOM   1341  CA  ASN B 499       7.090  26.794 -30.057  1.00  0.00           C  
ATOM   1342  C   ASN B 499       6.293  27.060 -31.333  1.00  0.00           C  
ATOM   1343  O   ASN B 499       6.719  26.674 -32.428  1.00  0.00           O  
ATOM   1344  CB  ASN B 499       6.713  25.439 -29.461  1.00  0.00           C  
ATOM   1345  CG  ASN B 499       7.864  24.806 -28.691  1.00  0.00           C  
ATOM   1346  OD1 ASN B 499       9.033  24.968 -29.056  1.00  0.00           O  
ATOM   1347  ND2 ASN B 499       7.542  24.068 -27.633  1.00  0.00           N  
ATOM   1348  N   VAL B 500       5.144  27.721 -31.201  1.00  0.00           N  
ATOM   1349  CA  VAL B 500       4.342  28.052 -32.375  1.00  0.00           C  
ATOM   1350  C   VAL B 500       5.229  28.879 -33.300  1.00  0.00           C  
ATOM   1351  O   VAL B 500       5.373  28.573 -34.484  1.00  0.00           O  
ATOM   1352  CB  VAL B 500       3.093  28.878 -32.003  1.00  0.00           C  
ATOM   1353  CG1 VAL B 500       2.502  29.523 -33.241  1.00  0.00           C  
ATOM   1354  CG2 VAL B 500       2.057  27.977 -31.357  1.00  0.00           C  
ATOM   1355  N   VAL B 501       5.844  29.912 -32.734  1.00  0.00           N  
ATOM   1356  CA  VAL B 501       6.738  30.790 -33.477  1.00  0.00           C  
ATOM   1357  C   VAL B 501       7.860  30.000 -34.153  1.00  0.00           C  
ATOM   1358  O   VAL B 501       8.084  30.147 -35.345  1.00  0.00           O  
ATOM   1359  CB  VAL B 501       7.348  31.861 -32.549  1.00  0.00           C  
ATOM   1360  CG1 VAL B 501       8.221  32.792 -33.344  1.00  0.00           C  
ATOM   1361  CG2 VAL B 501       6.241  32.646 -31.876  1.00  0.00           C  
ATOM   1362  N   LYS B 502       8.557  29.156 -33.399  1.00  0.00           N  
ATOM   1363  CA  LYS B 502       9.642  28.355 -33.973  1.00  0.00           C  
ATOM   1364  C   LYS B 502       9.154  27.587 -35.192  1.00  0.00           C  
ATOM   1365  O   LYS B 502       9.858  27.472 -36.200  1.00  0.00           O  
ATOM   1366  CB  LYS B 502      10.177  27.336 -32.965  1.00  0.00           C  
ATOM   1367  CG  LYS B 502      10.932  27.900 -31.788  1.00  0.00           C  
ATOM   1368  CD  LYS B 502      11.654  26.759 -31.112  1.00  0.00           C  
ATOM   1369  CE  LYS B 502      12.252  27.157 -29.785  1.00  0.00           C  
ATOM   1370  NZ  LYS B 502      13.088  26.048 -29.218  1.00  0.00           N  
ATOM   1371  N   ILE B 503       7.951  27.040 -35.086  1.00  0.00           N  
ATOM   1372  CA  ILE B 503       7.391  26.286 -36.191  1.00  0.00           C  
ATOM   1373  C   ILE B 503       7.030  27.231 -37.340  1.00  0.00           C  
ATOM   1374  O   ILE B 503       7.359  26.987 -38.504  1.00  0.00           O  
ATOM   1375  CB  ILE B 503       6.140  25.493 -35.733  1.00  0.00           C  
ATOM   1376  CG1 ILE B 503       6.567  24.336 -34.836  1.00  0.00           C  
ATOM   1377  CG2 ILE B 503       5.368  24.964 -36.933  1.00  0.00           C  
ATOM   1378  CD1 ILE B 503       5.410  23.666 -34.151  1.00  0.00           C  
ATOM   1379  N   GLN B 504       6.367  28.326 -37.007  1.00  0.00           N  
ATOM   1380  CA  GLN B 504       5.966  29.254 -38.029  1.00  0.00           C  
ATOM   1381  C   GLN B 504       7.146  29.744 -38.847  1.00  0.00           C  
ATOM   1382  O   GLN B 504       6.974  30.225 -39.959  1.00  0.00           O  
ATOM   1383  CB  GLN B 504       5.235  30.429 -37.402  1.00  0.00           C  
ATOM   1384  CG  GLN B 504       3.916  30.052 -36.800  1.00  0.00           C  
ATOM   1385  CD  GLN B 504       3.076  31.262 -36.453  1.00  0.00           C  
ATOM   1386  OE1 GLN B 504       3.543  32.195 -35.796  1.00  0.00           O  
ATOM   1387  NE2 GLN B 504       1.822  31.249 -36.885  1.00  0.00           N  
ATOM   1388  N   LYS B 505       8.351  29.625 -38.317  1.00  0.00           N  
ATOM   1389  CA  LYS B 505       9.506  30.096 -39.059  1.00  0.00           C  
ATOM   1390  C   LYS B 505      10.025  29.063 -40.052  1.00  0.00           C  
ATOM   1391  O   LYS B 505      10.795  29.407 -40.946  1.00  0.00           O  
ATOM   1392  CB  LYS B 505      10.629  30.482 -38.101  1.00  0.00           C  
ATOM   1393  CG  LYS B 505      11.862  31.068 -38.785  1.00  0.00           C  
ATOM   1394  CD  LYS B 505      12.951  31.397 -37.770  1.00  0.00           C  
ATOM   1395  CE  LYS B 505      14.106  32.166 -38.396  1.00  0.00           C  
ATOM   1396  NZ  LYS B 505      15.202  32.452 -37.405  1.00  0.00           N  
ATOM   1397  N   HIS B 506       9.598  27.808 -39.908  1.00  0.00           N  
ATOM   1398  CA  HIS B 506      10.061  26.744 -40.797  1.00  0.00           C  
ATOM   1399  C   HIS B 506       8.985  26.114 -41.661  1.00  0.00           C  
ATOM   1400  O   HIS B 506       9.108  24.973 -42.099  1.00  0.00           O  
ATOM   1401  CB  HIS B 506      10.755  25.662 -39.983  1.00  0.00           C  
ATOM   1402  CG  HIS B 506      11.914  26.171 -39.190  1.00  0.00           C  
ATOM   1403  ND1 HIS B 506      11.792  27.185 -38.266  1.00  0.00           N  
ATOM   1404  CD2 HIS B 506      13.222  25.823 -39.198  1.00  0.00           C  
ATOM   1405  CE1 HIS B 506      12.976  27.441 -37.740  1.00  0.00           C  
ATOM   1406  NE2 HIS B 506      13.861  26.629 -38.289  1.00  0.00           N  
ATOM   1407  N   VAL B 845       7.937  26.871 -41.927  1.00  0.00           N  
ATOM   1408  CA  VAL B 845       6.844  26.389 -42.741  1.00  0.00           C  
ATOM   1409  C   VAL B 845       6.432  27.551 -43.629  1.00  0.00           C  
ATOM   1410  O   VAL B 845       5.965  28.584 -43.151  1.00  0.00           O  
ATOM   1411  CB  VAL B 845       5.681  25.956 -41.847  1.00  0.00           C  
ATOM   1412  CG1 VAL B 845       4.491  25.531 -42.687  1.00  0.00           C  
ATOM   1413  CG2 VAL B 845       6.144  24.833 -40.935  1.00  0.00           C  
ATOM   1414  N   THR B 846       6.630  27.390 -44.927  1.00  0.00           N  
ATOM   1415  CA  THR B 846       6.296  28.442 -45.873  1.00  0.00           C  
ATOM   1416  C   THR B 846       4.831  28.362 -46.253  1.00  0.00           C  
ATOM   1417  O   THR B 846       4.161  27.368 -45.978  1.00  0.00           O  
ATOM   1418  CB  THR B 846       7.115  28.304 -47.151  1.00  0.00           C  
ATOM   1419  OG1 THR B 846       6.683  27.137 -47.867  1.00  0.00           O  
ATOM   1420  CG2 THR B 846       8.581  28.163 -46.816  1.00  0.00           C  
ATOM   1421  N   PHE B1087       4.339  29.421 -46.884  1.00  0.00           N  
ATOM   1422  CA  PHE B1087       2.961  29.451 -47.325  1.00  0.00           C  
ATOM   1423  C   PHE B1087       2.793  28.410 -48.436  1.00  0.00           C  
ATOM   1424  O   PHE B1087       1.751  27.746 -48.523  1.00  0.00           O  
ATOM   1425  CB  PHE B1087       2.600  30.833 -47.851  1.00  0.00           C  
ATOM   1426  CG  PHE B1087       1.220  30.908 -48.404  1.00  0.00           C  
ATOM   1427  CD1 PHE B1087       0.125  30.945 -47.560  1.00  0.00           C  
ATOM   1428  CD2 PHE B1087       1.007  30.869 -49.775  1.00  0.00           C  
ATOM   1429  CE1 PHE B1087      -1.170  30.941 -48.071  1.00  0.00           C  
ATOM   1430  CE2 PHE B1087      -0.283  30.862 -50.301  1.00  0.00           C  
ATOM   1431  CZ  PHE B1087      -1.376  30.899 -49.442  1.00  0.00           C  
ATOM   1432  N   ASN B1088       3.815  28.261 -49.280  1.00  0.00           N  
ATOM   1433  CA  ASN B1088       3.742  27.280 -50.358  1.00  0.00           C  
ATOM   1434  C   ASN B1088       3.436  25.927 -49.755  1.00  0.00           C  
ATOM   1435  O   ASN B1088       2.476  25.275 -50.167  1.00  0.00           O  
ATOM   1436  CB  ASN B1088       5.051  27.193 -51.145  1.00  0.00           C  
ATOM   1437  CG  ASN B1088       5.230  28.349 -52.124  1.00  0.00           C  
ATOM   1438  OD1 ASN B1088       4.267  28.791 -52.779  1.00  0.00           O  
ATOM   1439  ND2 ASN B1088       6.475  28.836 -52.241  1.00  0.00           N  
ATOM   1440  N   GLN B1094       4.245  25.517 -48.770  1.00  0.00           N  
ATOM   1441  CA  GLN B1094       4.062  24.235 -48.076  1.00  0.00           C  
ATOM   1442  C   GLN B1094       2.619  24.023 -47.616  1.00  0.00           C  
ATOM   1443  O   GLN B1094       2.013  23.012 -47.935  1.00  0.00           O  
ATOM   1444  CB  GLN B1094       4.981  24.133 -46.852  1.00  0.00           C  
ATOM   1445  CG  GLN B1094       6.477  24.196 -47.138  1.00  0.00           C  
ATOM   1446  CD  GLN B1094       7.335  23.985 -45.884  1.00  0.00           C  
ATOM   1447  OE1 GLN B1094       8.549  24.211 -45.896  1.00  0.00           O  
ATOM   1448  NE2 GLN B1094       6.703  23.544 -44.801  1.00  0.00           N  
ATOM   1449  N   VAL B1164       2.064  24.973 -46.873  1.00  0.00           N  
ATOM   1450  CA  VAL B1164       0.700  24.814 -46.397  1.00  0.00           C  
ATOM   1451  C   VAL B1164      -0.291  24.853 -47.540  1.00  0.00           C  
ATOM   1452  O   VAL B1164      -1.346  24.219 -47.477  1.00  0.00           O  
ATOM   1453  CB  VAL B1164       0.306  25.888 -45.358  1.00  0.00           C  
ATOM   1454  CG1 VAL B1164       1.156  25.750 -44.134  1.00  0.00           C  
ATOM   1455  CG2 VAL B1164       0.450  27.260 -45.946  1.00  0.00           C  
ATOM   1456  N   LYS B1165       0.032  25.606 -48.585  1.00  0.00           N  
ATOM   1457  CA  LYS B1165      -0.864  25.662 -49.733  1.00  0.00           C  
ATOM   1458  C   LYS B1165      -0.865  24.240 -50.298  1.00  0.00           C  
ATOM   1459  O   LYS B1165      -1.913  23.636 -50.517  1.00  0.00           O  
ATOM   1460  CB  LYS B1165      -0.336  26.671 -50.758  1.00  0.00           C  
ATOM   1461  CG  LYS B1165      -1.231  26.896 -51.984  1.00  0.00           C  
ATOM   1462  CD  LYS B1165      -0.914  28.265 -52.631  1.00  0.00           C  
ATOM   1463  CE  LYS B1165      -1.426  28.388 -54.077  1.00  0.00           C  
ATOM   1464  NZ  LYS B1165      -0.570  27.623 -55.031  1.00  0.00           N  
ATOM   1465  N   GLY B1166       0.332  23.701 -50.483  1.00  0.00           N  
ATOM   1466  CA  GLY B1166       0.457  22.356 -50.988  1.00  0.00           C  
ATOM   1467  C   GLY B1166      -0.195  21.315 -50.095  1.00  0.00           C  
ATOM   1468  O   GLY B1166      -0.904  20.444 -50.591  1.00  0.00           O  
ATOM   1469  N   ILE B1168       0.022  21.400 -48.783  1.00  0.00           N  
ATOM   1470  CA  ILE B1168      -0.535  20.428 -47.845  1.00  0.00           C  
ATOM   1471  C   ILE B1168      -2.037  20.487 -47.564  1.00  0.00           C  
ATOM   1472  O   ILE B1168      -2.720  19.465 -47.573  1.00  0.00           O  
ATOM   1473  CB  ILE B1168       0.172  20.510 -46.474  1.00  0.00           C  
ATOM   1474  CG1 ILE B1168       1.669  20.229 -46.625  1.00  0.00           C  
ATOM   1475  CG2 ILE B1168      -0.456  19.511 -45.504  1.00  0.00           C  
ATOM   1476  CD1 ILE B1168       2.470  20.417 -45.338  1.00  0.00           C  
ATOM   1477  N   PHE B1169      -2.564  21.671 -47.300  1.00  0.00           N  
ATOM   1478  CA  PHE B1169      -3.973  21.764 -46.956  1.00  0.00           C  
ATOM   1479  C   PHE B1169      -4.824  22.397 -48.024  1.00  0.00           C  
ATOM   1480  O   PHE B1169      -6.053  22.346 -47.946  1.00  0.00           O  
ATOM   1481  CB  PHE B1169      -4.128  22.544 -45.652  1.00  0.00           C  
ATOM   1482  CG  PHE B1169      -3.237  22.046 -44.542  1.00  0.00           C  
ATOM   1483  CD1 PHE B1169      -3.693  21.096 -43.637  1.00  0.00           C  
ATOM   1484  CD2 PHE B1169      -1.928  22.504 -44.431  1.00  0.00           C  
ATOM   1485  CE1 PHE B1169      -2.865  20.608 -42.642  1.00  0.00           C  
ATOM   1486  CE2 PHE B1169      -1.093  22.020 -43.440  1.00  0.00           C  
ATOM   1487  CZ  PHE B1169      -1.565  21.066 -42.539  1.00  0.00           C  
ATOM   1488  N   GLY B1170      -4.183  22.998 -49.022  1.00  0.00           N  
ATOM   1489  CA  GLY B1170      -4.943  23.631 -50.080  1.00  0.00           C  
ATOM   1490  C   GLY B1170      -5.449  25.031 -49.767  1.00  0.00           C  
ATOM   1491  O   GLY B1170      -6.492  25.450 -50.277  1.00  0.00           O  
ATOM   1492  N   PHE B1171      -4.732  25.765 -48.922  1.00  0.00           N  
ATOM   1493  CA  PHE B1171      -5.149  27.124 -48.615  1.00  0.00           C  
ATOM   1494  C   PHE B1171      -4.813  27.943 -49.854  1.00  0.00           C  
ATOM   1495  O   PHE B1171      -3.998  27.521 -50.681  1.00  0.00           O  
ATOM   1496  CB  PHE B1171      -4.374  27.683 -47.422  1.00  0.00           C  
ATOM   1497  CG  PHE B1171      -4.523  26.887 -46.168  1.00  0.00           C  
ATOM   1498  CD1 PHE B1171      -5.769  26.448 -45.748  1.00  0.00           C  
ATOM   1499  CD2 PHE B1171      -3.415  26.607 -45.381  1.00  0.00           C  
ATOM   1500  CE1 PHE B1171      -5.916  25.740 -44.560  1.00  0.00           C  
ATOM   1501  CE2 PHE B1171      -3.552  25.899 -44.188  1.00  0.00           C  
ATOM   1502  CZ  PHE B1171      -4.807  25.466 -43.780  1.00  0.00           C  
ATOM   1503  N   THR B1177      -5.425  29.112 -49.984  1.00  0.00           N  
ATOM   1504  CA  THR B1177      -5.164  29.964 -51.135  1.00  0.00           C  
ATOM   1505  C   THR B1177      -4.935  31.402 -50.720  1.00  0.00           C  
ATOM   1506  O   THR B1177      -5.373  31.823 -49.666  1.00  0.00           O  
ATOM   1507  CB  THR B1177      -6.326  29.921 -52.111  1.00  0.00           C  
ATOM   1508  OG1 THR B1177      -7.489  30.480 -51.497  1.00  0.00           O  
ATOM   1509  CG2 THR B1177      -6.614  28.496 -52.493  1.00  0.00           C  
ATOM   1510  N   ASP B1178      -4.247  32.149 -51.569  1.00  0.00           N  
ATOM   1511  CA  ASP B1178      -3.936  33.544 -51.316  1.00  0.00           C  
ATOM   1512  C   ASP B1178      -5.103  34.279 -50.672  1.00  0.00           C  
ATOM   1513  O   ASP B1178      -4.907  35.206 -49.896  1.00  0.00           O  
ATOM   1514  CB  ASP B1178      -3.548  34.240 -52.634  1.00  0.00           C  
ATOM   1515  CG  ASP B1178      -2.276  33.647 -53.275  1.00  0.00           C  
ATOM   1516  OD1 ASP B1178      -2.220  32.416 -53.530  1.00  0.00           O  
ATOM   1517  OD2 ASP B1178      -1.320  34.413 -53.536  1.00  0.00           O  
ATOM   1518  N   SER B1179      -6.322  33.859 -50.961  1.00  0.00           N  
ATOM   1519  CA  SER B1179      -7.477  34.556 -50.407  1.00  0.00           C  
ATOM   1520  C   SER B1179      -7.941  34.162 -49.009  1.00  0.00           C  
ATOM   1521  O   SER B1179      -8.861  34.772 -48.472  1.00  0.00           O  
ATOM   1522  CB  SER B1179      -8.647  34.467 -51.389  1.00  0.00           C  
ATOM   1523  OG  SER B1179      -8.734  33.180 -51.981  1.00  0.00           O  
ATOM   1524  N   ASP B1192      -7.319  33.144 -48.420  1.00  0.00           N  
ATOM   1525  CA  ASP B1192      -7.670  32.718 -47.065  1.00  0.00           C  
ATOM   1526  C   ASP B1192      -7.122  33.732 -46.068  1.00  0.00           C  
ATOM   1527  O   ASP B1192      -6.168  34.453 -46.371  1.00  0.00           O  
ATOM   1528  CB  ASP B1192      -7.058  31.355 -46.737  1.00  0.00           C  
ATOM   1529  CG  ASP B1192      -7.792  30.206 -47.391  1.00  0.00           C  
ATOM   1530  OD1 ASP B1192      -9.032  30.105 -47.226  1.00  0.00           O  
ATOM   1531  OD2 ASP B1192      -7.115  29.391 -48.058  1.00  0.00           O  
ATOM   1532  N   CYS B1193      -7.723  33.788 -44.880  1.00  0.00           N  
ATOM   1533  CA  CYS B1193      -7.256  34.712 -43.850  1.00  0.00           C  
ATOM   1534  C   CYS B1193      -5.948  34.177 -43.273  1.00  0.00           C  
ATOM   1535  O   CYS B1193      -5.749  32.959 -43.182  1.00  0.00           O  
ATOM   1536  CB  CYS B1193      -8.309  34.879 -42.746  1.00  0.00           C  
ATOM   1537  SG  CYS B1193      -8.992  33.359 -42.035  1.00  0.00           S  
ATOM   1538  N   ILE B1194      -5.045  35.081 -42.906  1.00  0.00           N  
ATOM   1539  CA  ILE B1194      -3.771  34.660 -42.362  1.00  0.00           C  
ATOM   1540  C   ILE B1194      -3.927  33.719 -41.157  1.00  0.00           C  
ATOM   1541  O   ILE B1194      -3.011  32.971 -40.824  1.00  0.00           O  
ATOM   1542  CB  ILE B1194      -2.912  35.879 -41.992  1.00  0.00           C  
ATOM   1543  CG1 ILE B1194      -3.695  36.830 -41.098  1.00  0.00           C  
ATOM   1544  CG2 ILE B1194      -2.481  36.604 -43.254  1.00  0.00           C  
ATOM   1545  CD1 ILE B1194      -2.910  38.053 -40.722  1.00  0.00           C  
ATOM   1546  N   GLY B1195      -5.091  33.745 -40.515  1.00  0.00           N  
ATOM   1547  CA  GLY B1195      -5.328  32.864 -39.383  1.00  0.00           C  
ATOM   1548  C   GLY B1195      -5.331  31.391 -39.779  1.00  0.00           C  
ATOM   1549  O   GLY B1195      -4.671  30.565 -39.143  1.00  0.00           O  
ATOM   1550  N   LYS B1196      -6.087  31.059 -40.825  1.00  0.00           N  
ATOM   1551  CA  LYS B1196      -6.157  29.691 -41.326  1.00  0.00           C  
ATOM   1552  C   LYS B1196      -4.794  29.243 -41.819  1.00  0.00           C  
ATOM   1553  O   LYS B1196      -4.413  28.083 -41.660  1.00  0.00           O  
ATOM   1554  CB  LYS B1196      -7.128  29.591 -42.497  1.00  0.00           C  
ATOM   1555  CG  LYS B1196      -8.560  29.714 -42.124  1.00  0.00           C  
ATOM   1556  CD  LYS B1196      -9.460  29.372 -43.283  1.00  0.00           C  
ATOM   1557  CE  LYS B1196     -10.912  29.363 -42.840  1.00  0.00           C  
ATOM   1558  NZ  LYS B1196     -11.838  28.985 -43.941  1.00  0.00           N  
ATOM   1559  N   ILE B1198      -4.065  30.172 -42.427  1.00  0.00           N  
ATOM   1560  CA  ILE B1198      -2.755  29.870 -42.978  1.00  0.00           C  
ATOM   1561  C   ILE B1198      -1.726  29.452 -41.939  1.00  0.00           C  
ATOM   1562  O   ILE B1198      -0.901  28.572 -42.205  1.00  0.00           O  
ATOM   1563  CB  ILE B1198      -2.210  31.062 -43.792  1.00  0.00           C  
ATOM   1564  CG1 ILE B1198      -3.133  31.322 -44.974  1.00  0.00           C  
ATOM   1565  CG2 ILE B1198      -0.816  30.765 -44.301  1.00  0.00           C  
ATOM   1566  CD1 ILE B1198      -2.798  32.547 -45.717  1.00  0.00           C  
ATOM   1567  N   SER B1199      -1.760  30.045 -40.752  1.00  0.00           N  
ATOM   1568  CA  SER B1199      -0.765  29.650 -39.767  1.00  0.00           C  
ATOM   1569  C   SER B1199      -1.271  28.687 -38.701  1.00  0.00           C  
ATOM   1570  O   SER B1199      -0.481  28.176 -37.905  1.00  0.00           O  
ATOM   1571  CB  SER B1199      -0.107  30.885 -39.133  1.00  0.00           C  
ATOM   1572  OG  SER B1199      -1.061  31.719 -38.513  1.00  0.00           O  
ATOM   1573  N   PHE B1200      -2.567  28.396 -38.705  1.00  0.00           N  
ATOM   1574  CA  PHE B1200      -3.101  27.468 -37.714  1.00  0.00           C  
ATOM   1575  C   PHE B1200      -2.384  26.106 -37.660  1.00  0.00           C  
ATOM   1576  O   PHE B1200      -2.255  25.509 -36.589  1.00  0.00           O  
ATOM   1577  CB  PHE B1200      -4.592  27.213 -37.928  1.00  0.00           C  
ATOM   1578  CG  PHE B1200      -5.131  26.152 -37.035  1.00  0.00           C  
ATOM   1579  CD1 PHE B1200      -5.280  26.387 -35.676  1.00  0.00           C  
ATOM   1580  CD2 PHE B1200      -5.392  24.881 -37.525  1.00  0.00           C  
ATOM   1581  CE1 PHE B1200      -5.678  25.362 -34.805  1.00  0.00           C  
ATOM   1582  CE2 PHE B1200      -5.791  23.842 -36.665  1.00  0.00           C  
ATOM   1583  CZ  PHE B1200      -5.930  24.086 -35.302  1.00  0.00           C  
ATOM   1584  N   PRO B1201      -1.929  25.585 -38.810  1.00  0.00           N  
ATOM   1585  CA  PRO B1201      -1.241  24.289 -38.772  1.00  0.00           C  
ATOM   1586  C   PRO B1201      -0.110  24.254 -37.750  1.00  0.00           C  
ATOM   1587  O   PRO B1201       0.223  23.195 -37.225  1.00  0.00           O  
ATOM   1588  CB  PRO B1201      -0.732  24.124 -40.198  1.00  0.00           C  
ATOM   1589  CG  PRO B1201      -1.804  24.763 -40.979  1.00  0.00           C  
ATOM   1590  CD  PRO B1201      -2.096  26.038 -40.200  1.00  0.00           C  
ATOM   1591  N   ALA B1202       0.484  25.405 -37.461  1.00  0.00           N  
ATOM   1592  CA  ALA B1202       1.565  25.433 -36.484  1.00  0.00           C  
ATOM   1593  C   ALA B1202       0.977  25.224 -35.091  1.00  0.00           C  
ATOM   1594  O   ALA B1202       1.618  24.643 -34.219  1.00  0.00           O  
ATOM   1595  CB  ALA B1202       2.319  26.762 -36.548  1.00  0.00           C  
ATOM   1596  N   ILE B1203      -0.247  25.697 -34.890  1.00  0.00           N  
ATOM   1597  CA  ILE B1203      -0.896  25.542 -33.606  1.00  0.00           C  
ATOM   1598  C   ILE B1203      -1.194  24.076 -33.324  1.00  0.00           C  
ATOM   1599  O   ILE B1203      -1.124  23.643 -32.173  1.00  0.00           O  
ATOM   1600  CB  ILE B1203      -2.219  26.336 -33.535  1.00  0.00           C  
ATOM   1601  CG1 ILE B1203      -1.931  27.830 -33.655  1.00  0.00           C  
ATOM   1602  CG2 ILE B1203      -2.959  26.027 -32.214  1.00  0.00           C  
ATOM   1603  CD1 ILE B1203      -1.138  28.363 -32.522  1.00  0.00           C  
ATOM   1604  N   GLN B1204      -1.526  23.303 -34.354  1.00  0.00           N  
ATOM   1605  CA  GLN B1204      -1.823  21.899 -34.109  1.00  0.00           C  
ATOM   1606  C   GLN B1204      -0.568  21.098 -33.992  1.00  0.00           C  
ATOM   1607  O   GLN B1204      -0.606  19.967 -33.512  1.00  0.00           O  
ATOM   1608  CB  GLN B1204      -2.691  21.268 -35.199  1.00  0.00           C  
ATOM   1609  CG  GLN B1204      -3.162  19.855 -34.820  1.00  0.00           C  
ATOM   1610  CD  GLN B1204      -4.363  19.382 -35.624  1.00  0.00           C  
ATOM   1611  OE1 GLN B1204      -5.288  20.143 -35.886  1.00  0.00           O  
ATOM   1612  NE2 GLN B1204      -4.360  18.115 -36.001  1.00  0.00           N  
ATOM   1613  N   ALA B1205       0.548  21.665 -34.424  1.00  0.00           N  
ATOM   1614  CA  ALA B1205       1.804  20.940 -34.335  1.00  0.00           C  
ATOM   1615  C   ALA B1205       2.480  21.110 -32.974  1.00  0.00           C  
ATOM   1616  O   ALA B1205       3.134  20.189 -32.487  1.00  0.00           O  
ATOM   1617  CB  ALA B1205       2.747  21.400 -35.439  1.00  0.00           C  
ATOM   1618  N   ALA B1206       2.300  22.282 -32.364  1.00  0.00           N  
ATOM   1619  CA  ALA B1206       2.930  22.632 -31.089  1.00  0.00           C  
ATOM   1620  C   ALA B1206       2.930  21.618 -29.941  1.00  0.00           C  
ATOM   1621  O   ALA B1206       3.965  21.405 -29.304  1.00  0.00           O  
ATOM   1622  CB  ALA B1206       2.367  23.936 -30.597  1.00  0.00           C  
ATOM   1623  N   PRO B1207       1.772  20.995 -29.647  1.00  0.00           N  
ATOM   1624  CA  PRO B1207       1.697  20.013 -28.559  1.00  0.00           C  
ATOM   1625  C   PRO B1207       2.598  18.809 -28.787  1.00  0.00           C  
ATOM   1626  O   PRO B1207       2.829  18.030 -27.878  1.00  0.00           O  
ATOM   1627  CB  PRO B1207       0.224  19.621 -28.542  1.00  0.00           C  
ATOM   1628  CG  PRO B1207      -0.474  20.829 -29.113  1.00  0.00           C  
ATOM   1629  CD  PRO B1207       0.443  21.215 -30.245  1.00  0.00           C  
ATOM   1630  N   SER B1208       3.105  18.660 -30.005  1.00  0.00           N  
ATOM   1631  CA  SER B1208       3.971  17.536 -30.346  1.00  0.00           C  
ATOM   1632  C   SER B1208       5.315  17.668 -29.676  1.00  0.00           C  
ATOM   1633  O   SER B1208       6.102  16.728 -29.657  1.00  0.00           O  
ATOM   1634  CB  SER B1208       4.179  17.472 -31.848  1.00  0.00           C  
ATOM   1635  OG  SER B1208       2.934  17.509 -32.501  1.00  0.00           O  
ATOM   1636  N   PHE B1209       5.577  18.849 -29.139  1.00  0.00           N  
ATOM   1637  CA  PHE B1209       6.833  19.110 -28.466  1.00  0.00           C  
ATOM   1638  C   PHE B1209       6.611  19.410 -26.991  1.00  0.00           C  
ATOM   1639  O   PHE B1209       6.051  20.445 -26.622  1.00  0.00           O  
ATOM   1640  CB  PHE B1209       7.534  20.262 -29.156  1.00  0.00           C  
ATOM   1641  CG  PHE B1209       7.651  20.075 -30.626  1.00  0.00           C  
ATOM   1642  CD1 PHE B1209       8.276  18.956 -31.138  1.00  0.00           C  
ATOM   1643  CD2 PHE B1209       7.112  21.007 -31.506  1.00  0.00           C  
ATOM   1644  CE1 PHE B1209       8.361  18.764 -32.505  1.00  0.00           C  
ATOM   1645  CE2 PHE B1209       7.194  20.823 -32.878  1.00  0.00           C  
ATOM   1646  CZ  PHE B1209       7.818  19.701 -33.379  1.00  0.00           C  
ATOM   1647  N   SER B1210       7.076  18.481 -26.163  1.00  0.00           N  
ATOM   1648  CA  SER B1210       6.941  18.551 -24.723  1.00  0.00           C  
ATOM   1649  C   SER B1210       7.095  19.900 -24.038  1.00  0.00           C  
ATOM   1650  O   SER B1210       6.271  20.232 -23.186  1.00  0.00           O  
ATOM   1651  CB  SER B1210       7.902  17.565 -24.076  1.00  0.00           C  
ATOM   1652  OG  SER B1210       9.240  17.882 -24.402  1.00  0.00           O  
ATOM   1653  N   ASN B1211       8.113  20.690 -24.374  1.00  0.00           N  
ATOM   1654  CA  ASN B1211       8.256  21.951 -23.657  1.00  0.00           C  
ATOM   1655  C   ASN B1211       7.160  22.961 -23.901  1.00  0.00           C  
ATOM   1656  O   ASN B1211       7.242  24.087 -23.420  1.00  0.00           O  
ATOM   1657  CB  ASN B1211       9.626  22.594 -23.883  1.00  0.00           C  
ATOM   1658  CG  ASN B1211       9.933  22.828 -25.333  1.00  0.00           C  
ATOM   1659  OD1 ASN B1211       9.801  21.929 -26.165  1.00  0.00           O  
ATOM   1660  ND2 ASN B1211      10.372  24.034 -25.649  1.00  0.00           N  
ATOM   1661  N   SER B1280       6.126  22.559 -24.637  1.00  0.00           N  
ATOM   1662  CA  SER B1280       4.987  23.441 -24.891  1.00  0.00           C  
ATOM   1663  C   SER B1280       4.192  23.479 -23.603  1.00  0.00           C  
ATOM   1664  O   SER B1280       3.454  24.424 -23.336  1.00  0.00           O  
ATOM   1665  CB  SER B1280       4.085  22.888 -25.992  1.00  0.00           C  
ATOM   1666  OG  SER B1280       4.649  23.055 -27.271  1.00  0.00           O  
ATOM   1667  N   PHE B1281       4.348  22.427 -22.812  1.00  0.00           N  
ATOM   1668  CA  PHE B1281       3.643  22.306 -21.548  1.00  0.00           C  
ATOM   1669  C   PHE B1281       4.648  22.349 -20.413  1.00  0.00           C  
ATOM   1670  O   PHE B1281       5.033  21.312 -19.877  1.00  0.00           O  
ATOM   1671  CB  PHE B1281       2.880  20.981 -21.522  1.00  0.00           C  
ATOM   1672  CG  PHE B1281       1.954  20.803 -22.680  1.00  0.00           C  
ATOM   1673  CD1 PHE B1281       0.730  21.457 -22.712  1.00  0.00           C  
ATOM   1674  CD2 PHE B1281       2.329  20.019 -23.767  1.00  0.00           C  
ATOM   1675  CE1 PHE B1281      -0.114  21.341 -23.813  1.00  0.00           C  
ATOM   1676  CE2 PHE B1281       1.494  19.891 -24.880  1.00  0.00           C  
ATOM   1677  CZ  PHE B1281       0.267  20.555 -24.904  1.00  0.00           C  
ATOM   1678  N   PRO B1282       5.107  23.550 -20.038  1.00  0.00           N  
ATOM   1679  CA  PRO B1282       6.077  23.595 -18.945  1.00  0.00           C  
ATOM   1680  C   PRO B1282       5.485  23.148 -17.598  1.00  0.00           C  
ATOM   1681  O   PRO B1282       6.200  22.641 -16.740  1.00  0.00           O  
ATOM   1682  CB  PRO B1282       6.548  25.049 -18.967  1.00  0.00           C  
ATOM   1683  CG  PRO B1282       5.347  25.790 -19.467  1.00  0.00           C  
ATOM   1684  CD  PRO B1282       4.870  24.897 -20.589  1.00  0.00           C  
ATOM   1685  N   GLN B1283       4.183  23.313 -17.412  1.00  0.00           N  
ATOM   1686  CA  GLN B1283       3.585  22.879 -16.158  1.00  0.00           C  
ATOM   1687  C   GLN B1283       3.616  21.355 -16.055  1.00  0.00           C  
ATOM   1688  O   GLN B1283       3.554  20.794 -14.973  1.00  0.00           O  
ATOM   1689  CB  GLN B1283       2.130  23.352 -16.033  1.00  0.00           C  
ATOM   1690  CG  GLN B1283       1.945  24.857 -15.925  1.00  0.00           C  
ATOM   1691  CD  GLN B1283       1.788  25.521 -17.271  1.00  0.00           C  
ATOM   1692  OE1 GLN B1283       2.599  25.319 -18.178  1.00  0.00           O  
ATOM   1693  NE2 GLN B1283       0.742  26.320 -17.413  1.00  0.00           N  
ATOM   1694  N   ILE B1284       3.716  20.675 -17.180  1.00  0.00           N  
ATOM   1695  CA  ILE B1284       3.724  19.229 -17.137  1.00  0.00           C  
ATOM   1696  C   ILE B1284       5.120  18.662 -17.317  1.00  0.00           C  
ATOM   1697  O   ILE B1284       5.514  17.783 -16.570  1.00  0.00           O  
ATOM   1698  CB  ILE B1284       2.748  18.657 -18.198  1.00  0.00           C  
ATOM   1699  CG1 ILE B1284       1.343  19.190 -17.905  1.00  0.00           C  
ATOM   1700  CG2 ILE B1284       2.757  17.124 -18.185  1.00  0.00           C  
ATOM   1701  CD1 ILE B1284       0.349  18.970 -19.016  1.00  0.00           C  
ATOM   1702  N   PHE B1285       5.881  19.157 -18.285  1.00  0.00           N  
ATOM   1703  CA  PHE B1285       7.223  18.624 -18.472  1.00  0.00           C  
ATOM   1704  C   PHE B1285       8.322  19.641 -18.203  1.00  0.00           C  
ATOM   1705  O   PHE B1285       9.495  19.407 -18.522  1.00  0.00           O  
ATOM   1706  CB  PHE B1285       7.386  18.051 -19.875  1.00  0.00           C  
ATOM   1707  CG  PHE B1285       6.289  17.136 -20.270  1.00  0.00           C  
ATOM   1708  CD1 PHE B1285       5.216  17.604 -21.018  1.00  0.00           C  
ATOM   1709  CD2 PHE B1285       6.309  15.809 -19.884  1.00  0.00           C  
ATOM   1710  CE1 PHE B1285       4.173  16.755 -21.379  1.00  0.00           C  
ATOM   1711  CE2 PHE B1285       5.278  14.956 -20.236  1.00  0.00           C  
ATOM   1712  CZ  PHE B1285       4.206  15.429 -20.987  1.00  0.00           C  
ATOM   1713  N   ARG B1286       7.947  20.770 -17.617  1.00  0.00           N  
ATOM   1714  CA  ARG B1286       8.925  21.789 -17.285  1.00  0.00           C  
ATOM   1715  C   ARG B1286       9.553  22.325 -18.559  1.00  0.00           C  
ATOM   1716  O   ARG B1286       8.856  22.851 -19.427  1.00  0.00           O  
ATOM   1717  CB  ARG B1286      10.014  21.189 -16.399  1.00  0.00           C  
ATOM   1718  CG  ARG B1286      10.344  21.987 -15.158  1.00  0.00           C  
ATOM   1719  CD  ARG B1286       9.692  21.386 -13.914  1.00  0.00           C  
ATOM   1720  NE  ARG B1286      10.396  21.786 -12.693  1.00  0.00           N  
ATOM   1721  CZ  ARG B1286      10.015  21.460 -11.460  1.00  0.00           C  
ATOM   1722  NH1 ARG B1286       8.924  20.721 -11.267  1.00  0.00           N  
ATOM   1723  NH2 ARG B1286      10.727  21.876 -10.418  1.00  0.00           N  
ATOM   1724  N   ASP B1287      10.872  22.184 -18.671  1.00  0.00           N  
ATOM   1725  CA  ASP B1287      11.579  22.669 -19.842  1.00  0.00           C  
ATOM   1726  C   ASP B1287      12.293  21.574 -20.595  1.00  0.00           C  
ATOM   1727  O   ASP B1287      13.252  21.846 -21.312  1.00  0.00           O  
ATOM   1728  CB  ASP B1287      12.601  23.742 -19.463  1.00  0.00           C  
ATOM   1729  CG  ASP B1287      11.954  25.044 -19.014  1.00  0.00           C  
ATOM   1730  OD1 ASP B1287      12.634  26.093 -19.078  1.00  0.00           O  
ATOM   1731  OD2 ASP B1287      10.778  25.026 -18.588  1.00  0.00           O  
ATOM   1732  N   ARG B1288      11.845  20.336 -20.436  1.00  0.00           N  
ATOM   1733  CA  ARG B1288      12.477  19.233 -21.150  1.00  0.00           C  
ATOM   1734  C   ARG B1288      12.072  19.307 -22.620  1.00  0.00           C  
ATOM   1735  O   ARG B1288      10.991  19.789 -22.942  1.00  0.00           O  
ATOM   1736  CB  ARG B1288      12.052  17.906 -20.535  1.00  0.00           C  
ATOM   1737  CG  ARG B1288      12.452  17.787 -19.086  1.00  0.00           C  
ATOM   1738  CD  ARG B1288      12.288  16.377 -18.584  1.00  0.00           C  
ATOM   1739  NE  ARG B1288      12.904  15.420 -19.496  1.00  0.00           N  
ATOM   1740  CZ  ARG B1288      12.773  14.102 -19.385  1.00  0.00           C  
ATOM   1741  NH1 ARG B1288      12.049  13.590 -18.393  1.00  0.00           N  
ATOM   1742  NH2 ARG B1288      13.344  13.298 -20.278  1.00  0.00           N  
ATOM   1743  N   THR B1289      12.923  18.834 -23.519  1.00  0.00           N  
ATOM   1744  CA  THR B1289      12.582  18.912 -24.935  1.00  0.00           C  
ATOM   1745  C   THR B1289      12.682  17.576 -25.648  1.00  0.00           C  
ATOM   1746  O   THR B1289      12.305  17.445 -26.808  1.00  0.00           O  
ATOM   1747  CB  THR B1289      13.515  19.886 -25.655  1.00  0.00           C  
ATOM   1748  OG1 THR B1289      14.794  19.271 -25.840  1.00  0.00           O  
ATOM   1749  CG2 THR B1289      13.690  21.140 -24.828  1.00  0.00           C  
ATOM   1750  N   ASP B1290      13.174  16.582 -24.932  1.00  0.00           N  
ATOM   1751  CA  ASP B1290      13.397  15.259 -25.485  1.00  0.00           C  
ATOM   1752  C   ASP B1290      12.375  14.192 -25.123  1.00  0.00           C  
ATOM   1753  O   ASP B1290      12.682  13.010 -25.233  1.00  0.00           O  
ATOM   1754  CB  ASP B1290      14.770  14.800 -25.026  1.00  0.00           C  
ATOM   1755  CG  ASP B1290      14.900  14.814 -23.507  1.00  0.00           C  
ATOM   1756  OD1 ASP B1290      14.169  15.585 -22.842  1.00  0.00           O  
ATOM   1757  OD2 ASP B1290      15.740  14.058 -22.973  1.00  0.00           O  
ATOM   1758  N   ILE B1291      11.176  14.573 -24.697  1.00  0.00           N  
ATOM   1759  CA  ILE B1291      10.197  13.560 -24.326  1.00  0.00           C  
ATOM   1760  C   ILE B1291       9.330  13.112 -25.488  1.00  0.00           C  
ATOM   1761  O   ILE B1291       8.491  13.876 -25.970  1.00  0.00           O  
ATOM   1762  CB  ILE B1291       9.281  14.053 -23.225  1.00  0.00           C  
ATOM   1763  CG1 ILE B1291      10.098  14.351 -21.972  1.00  0.00           C  
ATOM   1764  CG2 ILE B1291       8.228  13.015 -22.940  1.00  0.00           C  
ATOM   1765  CD1 ILE B1291       9.241  14.728 -20.776  1.00  0.00           C  
ATOM   1766  N   GLN B1292       9.527  11.864 -25.912  1.00  0.00           N  
ATOM   1767  CA  GLN B1292       8.787  11.259 -27.021  1.00  0.00           C  
ATOM   1768  C   GLN B1292       7.283  11.496 -27.005  1.00  0.00           C  
ATOM   1769  O   GLN B1292       6.614  11.247 -25.996  1.00  0.00           O  
ATOM   1770  CB  GLN B1292       9.002   9.757 -27.031  1.00  0.00           C  
ATOM   1771  CG  GLN B1292       8.305   9.066 -28.160  1.00  0.00           C  
ATOM   1772  CD  GLN B1292       8.948   9.403 -29.473  1.00  0.00           C  
ATOM   1773  OE1 GLN B1292      10.151   9.187 -29.653  1.00  0.00           O  
ATOM   1774  NE2 GLN B1292       8.164   9.941 -30.406  1.00  0.00           N  
ATOM   1775  N   CYS B1293       6.744  11.950 -28.133  1.00  0.00           N  
ATOM   1776  CA  CYS B1293       5.315  12.182 -28.216  1.00  0.00           C  
ATOM   1777  C   CYS B1293       4.660  11.132 -29.116  1.00  0.00           C  
ATOM   1778  O   CYS B1293       5.212  10.732 -30.150  1.00  0.00           O  
ATOM   1779  CB  CYS B1293       5.032  13.572 -28.755  1.00  0.00           C  
ATOM   1780  SG  CYS B1293       3.290  14.006 -28.796  1.00  0.00           S  
ATOM   1781  N   LEU B1294       3.491  10.665 -28.699  1.00  0.00           N  
ATOM   1782  CA  LEU B1294       2.761   9.683 -29.460  1.00  0.00           C  
ATOM   1783  C   LEU B1294       1.381  10.266 -29.695  1.00  0.00           C  
ATOM   1784  O   LEU B1294       0.641  10.533 -28.754  1.00  0.00           O  
ATOM   1785  CB  LEU B1294       2.665   8.383 -28.683  1.00  0.00           C  
ATOM   1786  CG  LEU B1294       1.808   7.323 -29.363  1.00  0.00           C  
ATOM   1787  CD1 LEU B1294       2.330   7.076 -30.772  1.00  0.00           C  
ATOM   1788  CD2 LEU B1294       1.831   6.046 -28.541  1.00  0.00           C  
ATOM   1789  N   ILE B1295       1.049  10.469 -30.965  1.00  0.00           N  
ATOM   1790  CA  ILE B1295      -0.229  11.041 -31.356  1.00  0.00           C  
ATOM   1791  C   ILE B1295      -1.189  10.030 -31.958  1.00  0.00           C  
ATOM   1792  O   ILE B1295      -0.956   9.531 -33.045  1.00  0.00           O  
ATOM   1793  CB  ILE B1295      -0.031  12.119 -32.416  1.00  0.00           C  
ATOM   1794  CG1 ILE B1295       0.959  13.165 -31.913  1.00  0.00           C  
ATOM   1795  CG2 ILE B1295      -1.370  12.709 -32.797  1.00  0.00           C  
ATOM   1796  CD1 ILE B1295       1.315  14.210 -32.938  1.00  0.00           C  
ATOM   1797  N   PRO B1296      -2.266   9.692 -31.249  1.00  0.00           N  
ATOM   1798  CA  PRO B1296      -3.210   8.732 -31.824  1.00  0.00           C  
ATOM   1799  C   PRO B1296      -4.265   9.602 -32.483  1.00  0.00           C  
ATOM   1800  O   PRO B1296      -4.869  10.433 -31.816  1.00  0.00           O  
ATOM   1801  CB  PRO B1296      -3.773   8.012 -30.601  1.00  0.00           C  
ATOM   1802  CG  PRO B1296      -2.762   8.285 -29.519  1.00  0.00           C  
ATOM   1803  CD  PRO B1296      -2.389   9.709 -29.787  1.00  0.00           C  
ATOM   1804  N   CYS B1297      -4.491   9.427 -33.776  1.00  0.00           N  
ATOM   1805  CA  CYS B1297      -5.478  10.248 -34.469  1.00  0.00           C  
ATOM   1806  C   CYS B1297      -6.041   9.519 -35.656  1.00  0.00           C  
ATOM   1807  O   CYS B1297      -5.485   8.508 -36.074  1.00  0.00           O  
ATOM   1808  CB  CYS B1297      -4.818  11.515 -34.980  1.00  0.00           C  
ATOM   1809  SG  CYS B1297      -3.472  11.140 -36.122  1.00  0.00           S  
ATOM   1810  N   ALA B1298      -7.134  10.039 -36.209  1.00  0.00           N  
ATOM   1811  CA  ALA B1298      -7.733   9.431 -37.398  1.00  0.00           C  
ATOM   1812  C   ALA B1298      -6.821   9.837 -38.568  1.00  0.00           C  
ATOM   1813  O   ALA B1298      -6.387  10.993 -38.658  1.00  0.00           O  
ATOM   1814  CB  ALA B1298      -9.143   9.946 -37.599  1.00  0.00           C  
ATOM   1815  N   ILE B1299      -6.526   8.888 -39.452  1.00  0.00           N  
ATOM   1816  CA  ILE B1299      -5.618   9.136 -40.570  1.00  0.00           C  
ATOM   1817  C   ILE B1299      -5.790  10.479 -41.303  1.00  0.00           C  
ATOM   1818  O   ILE B1299      -4.836  10.985 -41.886  1.00  0.00           O  
ATOM   1819  CB  ILE B1299      -5.683   7.972 -41.593  1.00  0.00           C  
ATOM   1820  CG1 ILE B1299      -4.524   8.059 -42.579  1.00  0.00           C  
ATOM   1821  CG2 ILE B1299      -6.969   8.031 -42.367  1.00  0.00           C  
ATOM   1822  CD1 ILE B1299      -3.205   7.683 -42.006  1.00  0.00           C  
ATOM   1823  N   ASP B1300      -6.976  11.077 -41.268  1.00  0.00           N  
ATOM   1824  CA  ASP B1300      -7.165  12.342 -41.969  1.00  0.00           C  
ATOM   1825  C   ASP B1300      -6.475  13.541 -41.301  1.00  0.00           C  
ATOM   1826  O   ASP B1300      -6.537  14.666 -41.801  1.00  0.00           O  
ATOM   1827  CB  ASP B1300      -8.660  12.633 -42.159  1.00  0.00           C  
ATOM   1828  CG  ASP B1300      -9.377  12.911 -40.857  1.00  0.00           C  
ATOM   1829  OD1 ASP B1300     -10.609  13.121 -40.871  1.00  0.00           O  
ATOM   1830  OD2 ASP B1300      -8.702  12.925 -39.811  1.00  0.00           O  
ATOM   1831  N   GLN B1301      -5.818  13.305 -40.172  1.00  0.00           N  
ATOM   1832  CA  GLN B1301      -5.119  14.377 -39.479  1.00  0.00           C  
ATOM   1833  C   GLN B1301      -3.622  14.281 -39.723  1.00  0.00           C  
ATOM   1834  O   GLN B1301      -2.873  15.194 -39.384  1.00  0.00           O  
ATOM   1835  CB  GLN B1301      -5.391  14.307 -37.982  1.00  0.00           C  
ATOM   1836  CG  GLN B1301      -6.826  14.547 -37.617  1.00  0.00           C  
ATOM   1837  CD  GLN B1301      -7.241  15.977 -37.840  1.00  0.00           C  
ATOM   1838  OE1 GLN B1301      -6.615  16.902 -37.323  1.00  0.00           O  
ATOM   1839  NE2 GLN B1301      -8.307  16.175 -38.610  1.00  0.00           N  
ATOM   1840  N   ASP B1302      -3.184  13.178 -40.318  1.00  0.00           N  
ATOM   1841  CA  ASP B1302      -1.763  12.980 -40.589  1.00  0.00           C  
ATOM   1842  C   ASP B1302      -1.097  14.166 -41.294  1.00  0.00           C  
ATOM   1843  O   ASP B1302       0.063  14.482 -41.015  1.00  0.00           O  
ATOM   1844  CB  ASP B1302      -1.539  11.720 -41.418  1.00  0.00           C  
ATOM   1845  CG  ASP B1302      -0.070  11.391 -41.573  1.00  0.00           C  
ATOM   1846  OD1 ASP B1302       0.552  10.958 -40.579  1.00  0.00           O  
ATOM   1847  OD2 ASP B1302       0.466  11.582 -42.684  1.00  0.00           O  
ATOM   1848  N   PRO B1303      -1.807  14.827 -42.228  1.00  0.00           N  
ATOM   1849  CA  PRO B1303      -1.238  15.976 -42.938  1.00  0.00           C  
ATOM   1850  C   PRO B1303      -0.547  16.979 -42.007  1.00  0.00           C  
ATOM   1851  O   PRO B1303       0.556  17.442 -42.295  1.00  0.00           O  
ATOM   1852  CB  PRO B1303      -2.449  16.563 -43.635  1.00  0.00           C  
ATOM   1853  CG  PRO B1303      -3.190  15.355 -44.010  1.00  0.00           C  
ATOM   1854  CD  PRO B1303      -3.139  14.510 -42.765  1.00  0.00           C  
ATOM   1855  N   TYR B1304      -1.207  17.300 -40.897  1.00  0.00           N  
ATOM   1856  CA  TYR B1304      -0.677  18.215 -39.889  1.00  0.00           C  
ATOM   1857  C   TYR B1304       0.620  17.686 -39.278  1.00  0.00           C  
ATOM   1858  O   TYR B1304       1.576  18.425 -39.074  1.00  0.00           O  
ATOM   1859  CB  TYR B1304      -1.670  18.376 -38.736  1.00  0.00           C  
ATOM   1860  CG  TYR B1304      -2.895  19.199 -39.024  1.00  0.00           C  
ATOM   1861  CD1 TYR B1304      -2.807  20.574 -39.176  1.00  0.00           C  
ATOM   1862  CD2 TYR B1304      -4.148  18.604 -39.105  1.00  0.00           C  
ATOM   1863  CE1 TYR B1304      -3.933  21.343 -39.396  1.00  0.00           C  
ATOM   1864  CE2 TYR B1304      -5.282  19.360 -39.329  1.00  0.00           C  
ATOM   1865  CZ  TYR B1304      -5.166  20.733 -39.474  1.00  0.00           C  
ATOM   1866  OH  TYR B1304      -6.284  21.494 -39.706  1.00  0.00           O  
ATOM   1867  N   PHE B1306       0.644  16.399 -38.968  1.00  0.00           N  
ATOM   1868  CA  PHE B1306       1.811  15.817 -38.327  1.00  0.00           C  
ATOM   1869  C   PHE B1306       2.913  15.342 -39.244  1.00  0.00           C  
ATOM   1870  O   PHE B1306       4.051  15.159 -38.813  1.00  0.00           O  
ATOM   1871  CB  PHE B1306       1.335  14.725 -37.389  1.00  0.00           C  
ATOM   1872  CG  PHE B1306       0.269  15.204 -36.480  1.00  0.00           C  
ATOM   1873  CD1 PHE B1306       0.549  16.195 -35.547  1.00  0.00           C  
ATOM   1874  CD2 PHE B1306      -1.035  14.777 -36.635  1.00  0.00           C  
ATOM   1875  CE1 PHE B1306      -0.458  16.758 -34.789  1.00  0.00           C  
ATOM   1876  CE2 PHE B1306      -2.049  15.333 -35.883  1.00  0.00           C  
ATOM   1877  CZ  PHE B1306      -1.761  16.325 -34.960  1.00  0.00           C  
ATOM   1878  N   ARG B1310       2.593  15.152 -40.513  1.00  0.00           N  
ATOM   1879  CA  ARG B1310       3.621  14.756 -41.450  1.00  0.00           C  
ATOM   1880  C   ARG B1310       4.472  16.013 -41.548  1.00  0.00           C  
ATOM   1881  O   ARG B1310       5.697  15.957 -41.603  1.00  0.00           O  
ATOM   1882  CB  ARG B1310       3.005  14.416 -42.800  1.00  0.00           C  
ATOM   1883  CG  ARG B1310       3.977  13.771 -43.743  1.00  0.00           C  
ATOM   1884  CD  ARG B1310       3.305  13.334 -45.020  1.00  0.00           C  
ATOM   1885  NE  ARG B1310       4.259  12.635 -45.871  1.00  0.00           N  
ATOM   1886  CZ  ARG B1310       4.016  12.276 -47.124  1.00  0.00           C  
ATOM   1887  NH1 ARG B1310       2.838  12.559 -47.674  1.00  0.00           N  
ATOM   1888  NH2 ARG B1310       4.948  11.630 -47.816  1.00  0.00           N  
ATOM   1889  N   THR B1314       4.675  18.297 -39.164  1.00  0.00           N  
ATOM   1890  CA  THR B1314       5.355  18.485 -37.894  1.00  0.00           C  
ATOM   1891  C   THR B1314       6.618  17.647 -37.851  1.00  0.00           C  
ATOM   1892  O   THR B1314       7.644  18.098 -37.343  1.00  0.00           O  
ATOM   1893  CB  THR B1314       4.478  18.104 -36.694  1.00  0.00           C  
ATOM   1894  OG1 THR B1314       3.289  18.890 -36.709  1.00  0.00           O  
ATOM   1895  CG2 THR B1314       5.214  18.388 -35.394  1.00  0.00           C  
ATOM   1896  N   ARG B1316       6.559  16.437 -38.396  1.00  0.00           N  
ATOM   1897  CA  ARG B1316       7.733  15.581 -38.384  1.00  0.00           C  
ATOM   1898  C   ARG B1316       8.859  16.164 -39.235  1.00  0.00           C  
ATOM   1899  O   ARG B1316      10.034  15.851 -39.029  1.00  0.00           O  
ATOM   1900  CB  ARG B1316       7.367  14.176 -38.856  1.00  0.00           C  
ATOM   1901  CG  ARG B1316       6.527  13.395 -37.865  1.00  0.00           C  
ATOM   1902  CD  ARG B1316       5.995  12.123 -38.485  1.00  0.00           C  
ATOM   1903  NE  ARG B1316       7.063  11.187 -38.812  1.00  0.00           N  
ATOM   1904  CZ  ARG B1316       7.826  10.585 -37.905  1.00  0.00           C  
ATOM   1905  NH1 ARG B1316       7.630  10.826 -36.617  1.00  0.00           N  
ATOM   1906  NH2 ARG B1316       8.782   9.742 -38.278  1.00  0.00           N  
ATOM   1907  N   ASP B1317       8.500  17.026 -40.180  1.00  0.00           N  
ATOM   1908  CA  ASP B1317       9.482  17.661 -41.048  1.00  0.00           C  
ATOM   1909  C   ASP B1317      10.113  18.862 -40.383  1.00  0.00           C  
ATOM   1910  O   ASP B1317      11.288  19.167 -40.601  1.00  0.00           O  
ATOM   1911  CB  ASP B1317       8.829  18.105 -42.341  1.00  0.00           C  
ATOM   1912  CG  ASP B1317       9.334  17.330 -43.524  1.00  0.00           C  
ATOM   1913  OD1 ASP B1317       9.397  16.076 -43.422  1.00  0.00           O  
ATOM   1914  OD2 ASP B1317       9.666  17.969 -44.549  1.00  0.00           O  
ATOM   1915  N   VAL B1318       9.323  19.556 -39.577  1.00  0.00           N  
ATOM   1916  CA  VAL B1318       9.822  20.721 -38.874  1.00  0.00           C  
ATOM   1917  C   VAL B1318      10.686  20.326 -37.676  1.00  0.00           C  
ATOM   1918  O   VAL B1318      11.742  20.894 -37.453  1.00  0.00           O  
ATOM   1919  CB  VAL B1318       8.658  21.584 -38.396  1.00  0.00           C  
ATOM   1920  CG1 VAL B1318       9.128  22.591 -37.379  1.00  0.00           C  
ATOM   1921  CG2 VAL B1318       8.054  22.290 -39.570  1.00  0.00           C  
ATOM   1922  N   ALA B1319      10.231  19.330 -36.924  1.00  0.00           N  
ATOM   1923  CA  ALA B1319      10.916  18.862 -35.725  1.00  0.00           C  
ATOM   1924  C   ALA B1319      12.443  18.946 -35.712  1.00  0.00           C  
ATOM   1925  O   ALA B1319      13.013  19.792 -35.011  1.00  0.00           O  
ATOM   1926  CB  ALA B1319      10.469  17.445 -35.402  1.00  0.00           C  
ATOM   1927  N   PRO B1321      13.132  18.086 -36.484  1.00  0.00           N  
ATOM   1928  CA  PRO B1321      14.598  18.152 -36.468  1.00  0.00           C  
ATOM   1929  C   PRO B1321      15.171  19.522 -36.785  1.00  0.00           C  
ATOM   1930  O   PRO B1321      16.172  19.912 -36.210  1.00  0.00           O  
ATOM   1931  CB  PRO B1321      15.005  17.093 -37.476  1.00  0.00           C  
ATOM   1932  CG  PRO B1321      13.887  17.114 -38.441  1.00  0.00           C  
ATOM   1933  CD  PRO B1321      12.660  17.214 -37.569  1.00  0.00           C  
ATOM   1934  N   ARG B1322      14.539  20.259 -37.689  1.00  0.00           N  
ATOM   1935  CA  ARG B1322      15.031  21.588 -38.018  1.00  0.00           C  
ATOM   1936  C   ARG B1322      15.013  22.522 -36.806  1.00  0.00           C  
ATOM   1937  O   ARG B1322      15.720  23.515 -36.792  1.00  0.00           O  
ATOM   1938  CB  ARG B1322      14.215  22.222 -39.144  1.00  0.00           C  
ATOM   1939  CG  ARG B1322      14.283  21.511 -40.474  1.00  0.00           C  
ATOM   1940  CD  ARG B1322      13.511  22.296 -41.516  1.00  0.00           C  
ATOM   1941  NE  ARG B1322      12.691  21.424 -42.351  1.00  0.00           N  
ATOM   1942  CZ  ARG B1322      11.524  21.776 -42.893  1.00  0.00           C  
ATOM   1943  NH1 ARG B1322      11.023  22.993 -42.693  1.00  0.00           N  
ATOM   1944  NH2 ARG B1322      10.843  20.905 -43.629  1.00  0.00           N  
ATOM   1945  N   ILE B1323      14.206  22.230 -35.794  1.00  0.00           N  
ATOM   1946  CA  ILE B1323      14.198  23.095 -34.612  1.00  0.00           C  
ATOM   1947  C   ILE B1323      14.707  22.378 -33.346  1.00  0.00           C  
ATOM   1948  O   ILE B1323      14.392  22.775 -32.218  1.00  0.00           O  
ATOM   1949  CB  ILE B1323      12.794  23.692 -34.332  1.00  0.00           C  
ATOM   1950  CG1 ILE B1323      11.760  22.575 -34.233  1.00  0.00           C  
ATOM   1951  CG2 ILE B1323      12.434  24.697 -35.412  1.00  0.00           C  
ATOM   1952  CD1 ILE B1323      10.393  23.063 -33.862  1.00  0.00           C  
ATOM   1953  N   GLY B1341      15.484  21.316 -33.560  1.00  0.00           N  
ATOM   1954  CA  GLY B1341      16.071  20.554 -32.475  1.00  0.00           C  
ATOM   1955  C   GLY B1341      15.158  19.708 -31.618  1.00  0.00           C  
ATOM   1956  O   GLY B1341      15.495  19.426 -30.478  1.00  0.00           O  
ATOM   1957  N   TYR B1342      14.012  19.292 -32.139  1.00  0.00           N  
ATOM   1958  CA  TYR B1342      13.103  18.481 -31.341  1.00  0.00           C  
ATOM   1959  C   TYR B1342      12.887  17.096 -31.917  1.00  0.00           C  
ATOM   1960  O   TYR B1342      13.141  16.842 -33.103  1.00  0.00           O  
ATOM   1961  CB  TYR B1342      11.740  19.142 -31.221  1.00  0.00           C  
ATOM   1962  CG  TYR B1342      11.722  20.463 -30.516  1.00  0.00           C  
ATOM   1963  CD1 TYR B1342      12.591  20.723 -29.461  1.00  0.00           C  
ATOM   1964  CD2 TYR B1342      10.752  21.416 -30.825  1.00  0.00           C  
ATOM   1965  CE1 TYR B1342      12.484  21.892 -28.723  1.00  0.00           C  
ATOM   1966  CE2 TYR B1342      10.641  22.584 -30.095  1.00  0.00           C  
ATOM   1967  CZ  TYR B1342      11.507  22.811 -29.044  1.00  0.00           C  
ATOM   1968  OH  TYR B1342      11.379  23.941 -28.293  1.00  0.00           O  
ATOM   1969  N   PRO B1344      12.411  16.169 -31.079  1.00  0.00           N  
ATOM   1970  CA  PRO B1344      12.193  14.828 -31.620  1.00  0.00           C  
ATOM   1971  C   PRO B1344      10.865  14.765 -32.361  1.00  0.00           C  
ATOM   1972  O   PRO B1344       9.908  15.443 -31.986  1.00  0.00           O  
ATOM   1973  CB  PRO B1344      12.252  13.944 -30.373  1.00  0.00           C  
ATOM   1974  CG  PRO B1344      11.780  14.847 -29.285  1.00  0.00           C  
ATOM   1975  CD  PRO B1344      12.405  16.166 -29.604  1.00  0.00           C  
ATOM   1976  N   LYS B1345      10.819  13.968 -33.425  1.00  0.00           N  
ATOM   1977  CA  LYS B1345       9.601  13.816 -34.223  1.00  0.00           C  
ATOM   1978  C   LYS B1345       8.531  13.032 -33.473  1.00  0.00           C  
ATOM   1979  O   LYS B1345       8.811  11.990 -32.866  1.00  0.00           O  
ATOM   1980  CB  LYS B1345       9.881  13.057 -35.518  1.00  0.00           C  
ATOM   1981  CG  LYS B1345      10.983  13.588 -36.379  1.00  0.00           C  
ATOM   1982  CD  LYS B1345      11.157  12.662 -37.556  1.00  0.00           C  
ATOM   1983  CE  LYS B1345      12.149  13.210 -38.552  1.00  0.00           C  
ATOM   1984  NZ  LYS B1345      12.182  12.340 -39.758  1.00  0.00           N  
ATOM   1985  N   PRO B1347       7.281  13.501 -33.532  1.00  0.00           N  
ATOM   1986  CA  PRO B1347       6.188  12.813 -32.849  1.00  0.00           C  
ATOM   1987  C   PRO B1347       5.847  11.538 -33.603  1.00  0.00           C  
ATOM   1988  O   PRO B1347       5.830  11.534 -34.832  1.00  0.00           O  
ATOM   1989  CB  PRO B1347       5.063  13.828 -32.918  1.00  0.00           C  
ATOM   1990  CG  PRO B1347       5.275  14.420 -34.267  1.00  0.00           C  
ATOM   1991  CD  PRO B1347       6.776  14.649 -34.300  1.00  0.00           C  
ATOM   1992  N   ALA B1348       5.591  10.458 -32.873  1.00  0.00           N  
ATOM   1993  CA  ALA B1348       5.232   9.182 -33.489  1.00  0.00           C  
ATOM   1994  C   ALA B1348       3.710   9.148 -33.693  1.00  0.00           C  
ATOM   1995  O   ALA B1348       2.973   9.879 -33.018  1.00  0.00           O  
ATOM   1996  CB  ALA B1348       5.669   8.038 -32.599  1.00  0.00           C  
ATOM   1997  N   LEU B1349       3.238   8.296 -34.605  1.00  0.00           N  
ATOM   1998  CA  LEU B1349       1.806   8.216 -34.889  1.00  0.00           C  
ATOM   1999  C   LEU B1349       1.106   6.850 -34.934  1.00  0.00           C  
ATOM   2000  O   LEU B1349       1.697   5.821 -35.250  1.00  0.00           O  
ATOM   2001  CB  LEU B1349       1.508   8.940 -36.205  1.00  0.00           C  
ATOM   2002  CG  LEU B1349       1.491  10.463 -36.187  1.00  0.00           C  
ATOM   2003  CD1 LEU B1349       2.881  11.015 -36.075  1.00  0.00           C  
ATOM   2004  CD2 LEU B1349       0.894  10.931 -37.458  1.00  0.00           C  
ATOM   2005  N   LEU B1350      -0.181   6.880 -34.606  1.00  0.00           N  
ATOM   2006  CA  LEU B1350      -1.059   5.718 -34.652  1.00  0.00           C  
ATOM   2007  C   LEU B1350      -2.314   6.211 -35.385  1.00  0.00           C  
ATOM   2008  O   LEU B1350      -3.027   7.096 -34.909  1.00  0.00           O  
ATOM   2009  CB  LEU B1350      -1.402   5.220 -33.242  1.00  0.00           C  
ATOM   2010  CG  LEU B1350      -0.315   4.366 -32.579  1.00  0.00           C  
ATOM   2011  CD1 LEU B1350      -0.828   3.800 -31.259  1.00  0.00           C  
ATOM   2012  CD2 LEU B1350       0.077   3.236 -33.517  1.00  0.00           C  
ATOM   2013  N   HIS B1351      -2.553   5.652 -36.566  1.00  0.00           N  
ATOM   2014  CA  HIS B1351      -3.687   6.043 -37.389  1.00  0.00           C  
ATOM   2015  C   HIS B1351      -4.863   5.063 -37.319  1.00  0.00           C  
ATOM   2016  O   HIS B1351      -4.685   3.840 -37.286  1.00  0.00           O  
ATOM   2017  CB  HIS B1351      -3.253   6.160 -38.849  1.00  0.00           C  
ATOM   2018  CG  HIS B1351      -2.143   7.135 -39.088  1.00  0.00           C  
ATOM   2019  ND1 HIS B1351      -0.968   6.780 -39.716  1.00  0.00           N  
ATOM   2020  CD2 HIS B1351      -2.056   8.466 -38.851  1.00  0.00           C  
ATOM   2021  CE1 HIS B1351      -0.207   7.851 -39.857  1.00  0.00           C  
ATOM   2022  NE2 HIS B1351      -0.844   8.887 -39.341  1.00  0.00           N  
ATOM   2023  N   SER B1352      -6.068   5.624 -37.318  1.00  0.00           N  
ATOM   2024  CA  SER B1352      -7.291   4.841 -37.288  1.00  0.00           C  
ATOM   2025  C   SER B1352      -8.009   5.077 -38.613  1.00  0.00           C  
ATOM   2026  O   SER B1352      -7.736   6.047 -39.318  1.00  0.00           O  
ATOM   2027  CB  SER B1352      -8.196   5.299 -36.141  1.00  0.00           C  
ATOM   2028  OG  SER B1352      -8.826   6.531 -36.446  1.00  0.00           O  
ATOM   2029  N   THR B1356      -8.929   4.188 -38.946  1.00  0.00           N  
ATOM   2030  CA  THR B1356      -9.698   4.329 -40.168  1.00  0.00           C  
ATOM   2031  C   THR B1356     -10.953   5.151 -39.873  1.00  0.00           C  
ATOM   2032  O   THR B1356     -11.266   5.429 -38.712  1.00  0.00           O  
ATOM   2033  CB  THR B1356     -10.122   2.967 -40.700  1.00  0.00           C  
ATOM   2034  OG1 THR B1356     -10.987   2.335 -39.743  1.00  0.00           O  
ATOM   2035  CG2 THR B1356      -8.893   2.101 -40.958  1.00  0.00           C  
ATOM   2036  N   PHE B1360     -11.671   5.526 -40.923  1.00  0.00           N  
ATOM   2037  CA  PHE B1360     -12.880   6.329 -40.776  1.00  0.00           C  
ATOM   2038  C   PHE B1360     -14.128   5.518 -40.421  1.00  0.00           C  
ATOM   2039  O   PHE B1360     -14.324   4.406 -40.904  1.00  0.00           O  
ATOM   2040  CB  PHE B1360     -13.121   7.109 -42.064  1.00  0.00           C  
ATOM   2041  CG  PHE B1360     -11.945   7.910 -42.497  1.00  0.00           C  
ATOM   2042  CD1 PHE B1360     -11.596   9.070 -41.820  1.00  0.00           C  
ATOM   2043  CD2 PHE B1360     -11.157   7.490 -43.565  1.00  0.00           C  
ATOM   2044  CE1 PHE B1360     -10.479   9.807 -42.198  1.00  0.00           C  
ATOM   2045  CE2 PHE B1360     -10.034   8.221 -43.954  1.00  0.00           C  
ATOM   2046  CZ  PHE B1360      -9.695   9.384 -43.266  1.00  0.00           C  
ATOM   2047  N   PHE B1361     -14.964   6.085 -39.562  1.00  0.00           N  
ATOM   2048  CA  PHE B1361     -16.195   5.433 -39.146  1.00  0.00           C  
ATOM   2049  C   PHE B1361     -17.139   5.702 -40.302  1.00  0.00           C  
ATOM   2050  O   PHE B1361     -17.455   6.847 -40.604  1.00  0.00           O  
ATOM   2051  CB  PHE B1361     -16.724   6.083 -37.869  1.00  0.00           C  
ATOM   2052  CG  PHE B1361     -17.756   5.277 -37.169  1.00  0.00           C  
ATOM   2053  CD1 PHE B1361     -17.403   4.112 -36.492  1.00  0.00           C  
ATOM   2054  CD2 PHE B1361     -19.094   5.658 -37.200  1.00  0.00           C  
ATOM   2055  CE1 PHE B1361     -18.376   3.326 -35.853  1.00  0.00           C  
ATOM   2056  CE2 PHE B1361     -20.080   4.875 -36.563  1.00  0.00           C  
ATOM   2057  CZ  PHE B1361     -19.718   3.709 -35.891  1.00  0.00           C  
ATOM   2058  N   PRO B1365     -17.609   4.652 -40.970  1.00  0.00           N  
ATOM   2059  CA  PRO B1365     -18.516   4.850 -42.106  1.00  0.00           C  
ATOM   2060  C   PRO B1365     -19.814   5.566 -41.778  1.00  0.00           C  
ATOM   2061  O   PRO B1365     -20.317   5.468 -40.666  1.00  0.00           O  
ATOM   2062  CB  PRO B1365     -18.745   3.430 -42.609  1.00  0.00           C  
ATOM   2063  CG  PRO B1365     -18.668   2.620 -41.341  1.00  0.00           C  
ATOM   2064  CD  PRO B1365     -17.489   3.230 -40.618  1.00  0.00           C  
ATOM   2065  N   ALA B1366     -20.346   6.292 -42.756  1.00  0.00           N  
ATOM   2066  CA  ALA B1366     -21.607   7.011 -42.587  1.00  0.00           C  
ATOM   2067  C   ALA B1366     -22.764   6.034 -42.814  1.00  0.00           C  
ATOM   2068  O   ALA B1366     -22.642   5.095 -43.599  1.00  0.00           O  
ATOM   2069  CB  ALA B1366     -21.686   8.154 -43.574  1.00  0.00           C  
ATOM   2070  N   LEU B1368     -23.883   6.251 -42.135  1.00  0.00           N  
ATOM   2071  CA  LEU B1368     -25.023   5.351 -42.275  1.00  0.00           C  
ATOM   2072  C   LEU B1368     -25.385   5.025 -43.729  1.00  0.00           C  
ATOM   2073  O   LEU B1368     -25.766   3.895 -44.045  1.00  0.00           O  
ATOM   2074  CB  LEU B1368     -26.247   5.933 -41.561  1.00  0.00           C  
ATOM   2075  CG  LEU B1368     -26.144   5.994 -40.035  1.00  0.00           C  
ATOM   2076  CD1 LEU B1368     -27.322   6.737 -39.450  1.00  0.00           C  
ATOM   2077  CD2 LEU B1368     -26.071   4.582 -39.478  1.00  0.00           C  
ATOM   2078  N   GLN B1369     -25.257   6.009 -44.612  1.00  0.00           N  
ATOM   2079  CA  GLN B1369     -25.588   5.822 -46.013  1.00  0.00           C  
ATOM   2080  C   GLN B1369     -24.621   4.931 -46.785  1.00  0.00           C  
ATOM   2081  O   GLN B1369     -24.944   4.450 -47.880  1.00  0.00           O  
ATOM   2082  CB  GLN B1369     -25.674   7.176 -46.704  1.00  0.00           C  
ATOM   2083  CG  GLN B1369     -26.815   8.024 -46.234  1.00  0.00           C  
ATOM   2084  CD  GLN B1369     -26.548   8.679 -44.907  1.00  0.00           C  
ATOM   2085  OE1 GLN B1369     -27.406   8.667 -44.030  1.00  0.00           O  
ATOM   2086  NE2 GLN B1369     -25.360   9.278 -44.753  1.00  0.00           N  
ATOM   2087  N   GLY B1370     -23.434   4.713 -46.225  1.00  0.00           N  
ATOM   2088  CA  GLY B1370     -22.452   3.885 -46.906  1.00  0.00           C  
ATOM   2089  C   GLY B1370     -21.030   4.317 -46.621  1.00  0.00           C  
ATOM   2090  O   GLY B1370     -20.790   5.434 -46.167  1.00  0.00           O  
ATOM   2091  N   ALA B1373     -20.080   3.436 -46.901  1.00  0.00           N  
ATOM   2092  CA  ALA B1373     -18.680   3.723 -46.643  1.00  0.00           C  
ATOM   2093  C   ALA B1373     -18.055   4.714 -47.606  1.00  0.00           C  
ATOM   2094  O   ALA B1373     -16.882   5.040 -47.469  1.00  0.00           O  
ATOM   2095  CB  ALA B1373     -17.880   2.429 -46.648  1.00  0.00           C  
ATOM   2096  N   GLN B1412     -18.821   5.196 -48.577  1.00  0.00           N  
ATOM   2097  CA  GLN B1412     -18.278   6.144 -49.541  1.00  0.00           C  
ATOM   2098  C   GLN B1412     -17.811   7.412 -48.843  1.00  0.00           C  
ATOM   2099  O   GLN B1412     -16.989   8.155 -49.384  1.00  0.00           O  
ATOM   2100  CB  GLN B1412     -19.312   6.487 -50.614  1.00  0.00           C  
ATOM   2101  CG  GLN B1412     -20.701   5.961 -50.315  1.00  0.00           C  
ATOM   2102  CD  GLN B1412     -20.897   4.525 -50.776  1.00  0.00           C  
ATOM   2103  OE1 GLN B1412     -21.851   3.841 -50.364  1.00  0.00           O  
ATOM   2104  NE2 GLN B1412     -20.004   4.062 -51.650  1.00  0.00           N  
ATOM   2105  N   THR B1413     -18.330   7.657 -47.642  1.00  0.00           N  
ATOM   2106  CA  THR B1413     -17.943   8.845 -46.867  1.00  0.00           C  
ATOM   2107  C   THR B1413     -17.927   8.579 -45.372  1.00  0.00           C  
ATOM   2108  O   THR B1413     -18.535   7.611 -44.910  1.00  0.00           O  
ATOM   2109  CB  THR B1413     -18.907  10.003 -47.080  1.00  0.00           C  
ATOM   2110  OG1 THR B1413     -20.177   9.672 -46.508  1.00  0.00           O  
ATOM   2111  CG2 THR B1413     -19.071  10.284 -48.554  1.00  0.00           C  
ATOM   2112  N   LYS B1414     -17.242   9.437 -44.617  1.00  0.00           N  
ATOM   2113  CA  LYS B1414     -17.192   9.274 -43.162  1.00  0.00           C  
ATOM   2114  C   LYS B1414     -18.430   9.887 -42.523  1.00  0.00           C  
ATOM   2115  O   LYS B1414     -19.082  10.757 -43.090  1.00  0.00           O  
ATOM   2116  CB  LYS B1414     -15.933   9.921 -42.551  1.00  0.00           C  
ATOM   2117  CG  LYS B1414     -15.673  11.356 -42.991  1.00  0.00           C  
ATOM   2118  CD  LYS B1414     -15.328  12.287 -41.829  1.00  0.00           C  
ATOM   2119  CE  LYS B1414     -13.991  11.950 -41.178  1.00  0.00           C  
ATOM   2120  NZ  LYS B1414     -13.658  12.872 -40.033  1.00  0.00           N  
ATOM   2121  N   SER B1416     -20.541  12.267 -40.730  1.00  0.00           N  
ATOM   2122  CA  SER B1416     -20.394  13.688 -40.445  1.00  0.00           C  
ATOM   2123  C   SER B1416     -21.685  14.338 -39.964  1.00  0.00           C  
ATOM   2124  O   SER B1416     -22.754  14.109 -40.520  1.00  0.00           O  
ATOM   2125  CB  SER B1416     -19.901  14.432 -41.677  1.00  0.00           C  
ATOM   2126  OG  SER B1416     -19.825  15.820 -41.400  1.00  0.00           O  
ATOM   2127  N   ALA B1440     -21.562  15.163 -38.932  1.00  0.00           N  
ATOM   2128  CA  ALA B1440     -22.698  15.856 -38.354  1.00  0.00           C  
ATOM   2129  C   ALA B1440     -23.395  16.737 -39.379  1.00  0.00           C  
ATOM   2130  O   ALA B1440     -24.570  17.081 -39.216  1.00  0.00           O  
ATOM   2131  CB  ALA B1440     -22.244  16.686 -37.187  1.00  0.00           C  
ATOM   2132  N   SER B1441     -22.668  17.101 -40.431  1.00  0.00           N  
ATOM   2133  CA  SER B1441     -23.219  17.935 -41.490  1.00  0.00           C  
ATOM   2134  C   SER B1441     -24.255  17.145 -42.282  1.00  0.00           C  
ATOM   2135  O   SER B1441     -25.467  17.329 -42.096  1.00  0.00           O  
ATOM   2136  CB  SER B1441     -22.112  18.401 -42.430  1.00  0.00           C  
ATOM   2137  OG  SER B1441     -21.127  19.113 -41.710  1.00  0.00           O  
ATOM   2138  N   ASP B1442     -23.772  16.259 -43.154  1.00  0.00           N  
ATOM   2139  CA  ASP B1442     -24.644  15.434 -43.989  1.00  0.00           C  
ATOM   2140  C   ASP B1442     -25.829  14.897 -43.193  1.00  0.00           C  
ATOM   2141  O   ASP B1442     -25.658  14.303 -42.132  1.00  0.00           O  
ATOM   2142  CB  ASP B1442     -23.848  14.278 -44.586  1.00  0.00           C  
ATOM   2143  CG  ASP B1442     -22.494  14.722 -45.113  1.00  0.00           C  
ATOM   2144  OD1 ASP B1442     -22.371  15.910 -45.489  1.00  0.00           O  
ATOM   2145  OD2 ASP B1442     -21.559  13.887 -45.159  1.00  0.00           O  
ATOM   2146  N   PRO B1449     -27.051  15.117 -43.697  1.00  0.00           N  
ATOM   2147  CA  PRO B1449     -28.314  14.685 -43.081  1.00  0.00           C  
ATOM   2148  C   PRO B1449     -28.438  13.174 -42.897  1.00  0.00           C  
ATOM   2149  O   PRO B1449     -28.215  12.411 -43.843  1.00  0.00           O  
ATOM   2150  CB  PRO B1449     -29.369  15.229 -44.046  1.00  0.00           C  
ATOM   2151  CG  PRO B1449     -28.704  16.447 -44.614  1.00  0.00           C  
ATOM   2152  CD  PRO B1449     -27.312  15.939 -44.891  1.00  0.00           C  
ATOM   2153  N   ASN B1450     -28.806  12.757 -41.683  1.00  0.00           N  
ATOM   2154  CA  ASN B1450     -28.977  11.332 -41.331  1.00  0.00           C  
ATOM   2155  C   ASN B1450     -27.675  10.538 -41.403  1.00  0.00           C  
ATOM   2156  O   ASN B1450     -27.675   9.313 -41.315  1.00  0.00           O  
ATOM   2157  CB  ASN B1450     -29.978  10.646 -42.264  1.00  0.00           C  
ATOM   2158  CG  ASN B1450     -31.299  11.359 -42.333  1.00  0.00           C  
ATOM   2159  OD1 ASN B1450     -31.989  11.512 -41.323  1.00  0.00           O  
ATOM   2160  ND2 ASN B1450     -31.667  11.794 -43.535  1.00  0.00           N  
ATOM   2161  N   SER B1452     -26.571  11.241 -41.571  1.00  0.00           N  
ATOM   2162  CA  SER B1452     -25.281  10.607 -41.685  1.00  0.00           C  
ATOM   2163  C   SER B1452     -24.796   9.990 -40.385  1.00  0.00           C  
ATOM   2164  O   SER B1452     -24.205   8.909 -40.380  1.00  0.00           O  
ATOM   2165  CB  SER B1452     -24.268  11.645 -42.173  1.00  0.00           C  
ATOM   2166  OG  SER B1452     -22.939  11.231 -41.940  1.00  0.00           O  
ATOM   2167  N   SER B1455     -25.076  10.660 -39.279  1.00  0.00           N  
ATOM   2168  CA  SER B1455     -24.568  10.202 -38.003  1.00  0.00           C  
ATOM   2169  C   SER B1455     -25.510   9.818 -36.881  1.00  0.00           C  
ATOM   2170  O   SER B1455     -26.695  10.148 -36.884  1.00  0.00           O  
ATOM   2171  CB  SER B1455     -23.597  11.256 -37.471  1.00  0.00           C  
ATOM   2172  OG  SER B1455     -24.158  12.550 -37.536  1.00  0.00           O  
ATOM   2173  N   ILE B1456     -24.939   9.114 -35.911  1.00  0.00           N  
ATOM   2174  CA  ILE B1456     -25.648   8.702 -34.717  1.00  0.00           C  
ATOM   2175  C   ILE B1456     -24.947   9.494 -33.618  1.00  0.00           C  
ATOM   2176  O   ILE B1456     -23.822   9.175 -33.229  1.00  0.00           O  
ATOM   2177  CB  ILE B1456     -25.482   7.199 -34.453  1.00  0.00           C  
ATOM   2178  CG1 ILE B1456     -26.250   6.402 -35.506  1.00  0.00           C  
ATOM   2179  CG2 ILE B1456     -25.932   6.869 -33.042  1.00  0.00           C  
ATOM   2180  CD1 ILE B1456     -25.993   4.926 -35.440  1.00  0.00           C  
ATOM   2181  N   PHE B1457     -25.617  10.539 -33.143  1.00  0.00           N  
ATOM   2182  CA  PHE B1457     -25.090  11.433 -32.119  1.00  0.00           C  
ATOM   2183  C   PHE B1457     -25.044  10.885 -30.709  1.00  0.00           C  
ATOM   2184  O   PHE B1457     -25.844  10.034 -30.335  1.00  0.00           O  
ATOM   2185  CB  PHE B1457     -25.898  12.718 -32.134  1.00  0.00           C  
ATOM   2186  CG  PHE B1457     -25.690  13.520 -33.369  1.00  0.00           C  
ATOM   2187  CD1 PHE B1457     -24.529  14.265 -33.533  1.00  0.00           C  
ATOM   2188  CD2 PHE B1457     -26.626  13.495 -34.392  1.00  0.00           C  
ATOM   2189  CE1 PHE B1457     -24.302  14.974 -34.702  1.00  0.00           C  
ATOM   2190  CE2 PHE B1457     -26.411  14.199 -35.566  1.00  0.00           C  
ATOM   2191  CZ  PHE B1457     -25.245  14.941 -35.726  1.00  0.00           C  
ATOM   2192  N   LEU B1458     -24.099  11.391 -29.922  1.00  0.00           N  
ATOM   2193  CA  LEU B1458     -23.949  10.947 -28.545  1.00  0.00           C  
ATOM   2194  C   LEU B1458     -25.108  11.413 -27.672  1.00  0.00           C  
ATOM   2195  O   LEU B1458     -25.161  11.114 -26.483  1.00  0.00           O  
ATOM   2196  CB  LEU B1458     -22.609  11.430 -27.983  1.00  0.00           C  
ATOM   2197  CG  LEU B1458     -21.510  10.363 -28.013  1.00  0.00           C  
ATOM   2198  CD1 LEU B1458     -21.543   9.645 -29.326  1.00  0.00           C  
ATOM   2199  CD2 LEU B1458     -20.149  10.989 -27.782  1.00  0.00           C  
ATOM   2200  N   THR B1459     -26.044  12.136 -28.271  1.00  0.00           N  
ATOM   2201  CA  THR B1459     -27.200  12.612 -27.533  1.00  0.00           C  
ATOM   2202  C   THR B1459     -28.470  11.921 -28.009  1.00  0.00           C  
ATOM   2203  O   THR B1459     -29.548  12.185 -27.496  1.00  0.00           O  
ATOM   2204  CB  THR B1459     -27.391  14.122 -27.697  1.00  0.00           C  
ATOM   2205  OG1 THR B1459     -27.601  14.429 -29.079  1.00  0.00           O  
ATOM   2206  CG2 THR B1459     -26.177  14.866 -27.210  1.00  0.00           C  
ATOM   2207  N   ASP B1460     -28.354  11.043 -28.999  1.00  0.00           N  
ATOM   2208  CA  ASP B1460     -29.528  10.333 -29.496  1.00  0.00           C  
ATOM   2209  C   ASP B1460     -30.156   9.451 -28.415  1.00  0.00           C  
ATOM   2210  O   ASP B1460     -29.464   8.875 -27.563  1.00  0.00           O  
ATOM   2211  CB  ASP B1460     -29.178   9.475 -30.717  1.00  0.00           C  
ATOM   2212  CG  ASP B1460     -29.027  10.296 -31.991  1.00  0.00           C  
ATOM   2213  OD1 ASP B1460     -29.637  11.383 -32.081  1.00  0.00           O  
ATOM   2214  OD2 ASP B1460     -28.315   9.849 -32.916  1.00  0.00           O  
ATOM   2215  N   THR B1461     -31.477   9.354 -28.445  1.00  0.00           N  
ATOM   2216  CA  THR B1461     -32.183   8.540 -27.472  1.00  0.00           C  
ATOM   2217  C   THR B1461     -32.111   7.107 -27.947  1.00  0.00           C  
ATOM   2218  O   THR B1461     -31.733   6.855 -29.096  1.00  0.00           O  
ATOM   2219  CB  THR B1461     -33.650   8.934 -27.378  1.00  0.00           C  
ATOM   2220  OG1 THR B1461     -34.378   8.315 -28.447  1.00  0.00           O  
ATOM   2221  CG2 THR B1461     -33.786  10.439 -27.479  1.00  0.00           C  
ATOM   2222  N   ALA B1462     -32.485   6.169 -27.079  1.00  0.00           N  
ATOM   2223  CA  ALA B1462     -32.438   4.761 -27.455  1.00  0.00           C  
ATOM   2224  C   ALA B1462     -33.330   4.505 -28.656  1.00  0.00           C  
ATOM   2225  O   ALA B1462     -32.993   3.691 -29.512  1.00  0.00           O  
ATOM   2226  CB  ALA B1462     -32.853   3.887 -26.299  1.00  0.00           C  
ATOM   2227  N   LYS B1463     -34.455   5.210 -28.733  1.00  0.00           N  
ATOM   2228  CA  LYS B1463     -35.359   5.025 -29.856  1.00  0.00           C  
ATOM   2229  C   LYS B1463     -34.780   5.603 -31.138  1.00  0.00           C  
ATOM   2230  O   LYS B1463     -34.868   4.982 -32.201  1.00  0.00           O  
ATOM   2231  CB  LYS B1463     -36.721   5.668 -29.591  1.00  0.00           C  
ATOM   2232  CG  LYS B1463     -37.635   5.633 -30.830  1.00  0.00           C  
ATOM   2233  CD  LYS B1463     -39.076   6.073 -30.557  1.00  0.00           C  
ATOM   2234  CE  LYS B1463     -39.959   5.852 -31.795  1.00  0.00           C  
ATOM   2235  NZ  LYS B1463     -41.435   5.994 -31.549  1.00  0.00           N  
ATOM   2236  N   GLN B1465     -34.197   6.793 -31.042  1.00  0.00           N  
ATOM   2237  CA  GLN B1465     -33.610   7.436 -32.210  1.00  0.00           C  
ATOM   2238  C   GLN B1465     -32.469   6.593 -32.765  1.00  0.00           C  
ATOM   2239  O   GLN B1465     -32.315   6.468 -33.984  1.00  0.00           O  
ATOM   2240  CB  GLN B1465     -33.089   8.821 -31.850  1.00  0.00           C  
ATOM   2241  CG  GLN B1465     -34.136   9.728 -31.267  1.00  0.00           C  
ATOM   2242  CD  GLN B1465     -33.587  11.091 -30.928  1.00  0.00           C  
ATOM   2243  OE1 GLN B1465     -32.576  11.211 -30.230  1.00  0.00           O  
ATOM   2244  NE2 GLN B1465     -34.252  12.133 -31.413  1.00  0.00           N  
ATOM   2245  N   ILE B1467     -31.667   6.020 -31.871  1.00  0.00           N  
ATOM   2246  CA  ILE B1467     -30.556   5.179 -32.295  1.00  0.00           C  
ATOM   2247  C   ILE B1467     -31.168   4.077 -33.148  1.00  0.00           C  
ATOM   2248  O   ILE B1467     -30.742   3.823 -34.286  1.00  0.00           O  
ATOM   2249  CB  ILE B1467     -29.834   4.546 -31.080  1.00  0.00           C  
ATOM   2250  CG1 ILE B1467     -29.232   5.647 -30.196  1.00  0.00           C  
ATOM   2251  CG2 ILE B1467     -28.750   3.584 -31.555  1.00  0.00           C  
ATOM   2252  CD1 ILE B1467     -28.608   5.135 -28.921  1.00  0.00           C  
ATOM   2253  N   LYS B1506     -32.189   3.443 -32.580  1.00  0.00           N  
ATOM   2254  CA  LYS B1506     -32.905   2.360 -33.237  1.00  0.00           C  
ATOM   2255  C   LYS B1506     -33.403   2.753 -34.617  1.00  0.00           C  
ATOM   2256  O   LYS B1506     -33.164   2.049 -35.605  1.00  0.00           O  
ATOM   2257  CB  LYS B1506     -34.102   1.945 -32.394  1.00  0.00           C  
ATOM   2258  CG  LYS B1506     -35.015   0.922 -33.052  1.00  0.00           C  
ATOM   2259  CD  LYS B1506     -36.317   0.869 -32.287  1.00  0.00           C  
ATOM   2260  CE  LYS B1506     -37.144  -0.346 -32.627  1.00  0.00           C  
ATOM   2261  NZ  LYS B1506     -38.323  -0.400 -31.716  1.00  0.00           N  
ATOM   2262  N   THR B1507     -34.102   3.880 -34.680  1.00  0.00           N  
ATOM   2263  CA  THR B1507     -34.650   4.344 -35.944  1.00  0.00           C  
ATOM   2264  C   THR B1507     -33.600   4.591 -37.023  1.00  0.00           C  
ATOM   2265  O   THR B1507     -33.778   4.196 -38.174  1.00  0.00           O  
ATOM   2266  CB  THR B1507     -35.461   5.624 -35.757  1.00  0.00           C  
ATOM   2267  OG1 THR B1507     -36.499   5.398 -34.789  1.00  0.00           O  
ATOM   2268  CG2 THR B1507     -36.067   6.041 -37.088  1.00  0.00           C  
ATOM   2269  N   LYS B1508     -32.506   5.241 -36.654  1.00  0.00           N  
ATOM   2270  CA  LYS B1508     -31.468   5.521 -37.618  1.00  0.00           C  
ATOM   2271  C   LYS B1508     -30.917   4.244 -38.242  1.00  0.00           C  
ATOM   2272  O   LYS B1508     -30.769   4.154 -39.465  1.00  0.00           O  
ATOM   2273  CB  LYS B1508     -30.348   6.325 -36.952  1.00  0.00           C  
ATOM   2274  CG  LYS B1508     -30.824   7.680 -36.457  1.00  0.00           C  
ATOM   2275  CD  LYS B1508     -29.691   8.592 -36.048  1.00  0.00           C  
ATOM   2276  CE  LYS B1508     -30.197  10.001 -35.786  1.00  0.00           C  
ATOM   2277  NZ  LYS B1508     -29.124  10.908 -35.304  1.00  0.00           N  
ATOM   2278  N   VAL B1509     -30.621   3.244 -37.420  1.00  0.00           N  
ATOM   2279  CA  VAL B1509     -30.074   2.010 -37.962  1.00  0.00           C  
ATOM   2280  C   VAL B1509     -31.070   1.360 -38.903  1.00  0.00           C  
ATOM   2281  O   VAL B1509     -30.699   0.921 -39.996  1.00  0.00           O  
ATOM   2282  CB  VAL B1509     -29.717   1.019 -36.853  1.00  0.00           C  
ATOM   2283  CG1 VAL B1509     -29.139  -0.252 -37.456  1.00  0.00           C  
ATOM   2284  CG2 VAL B1509     -28.723   1.656 -35.901  1.00  0.00           C  
ATOM   2285  N   ASN B1510     -32.335   1.313 -38.484  1.00  0.00           N  
ATOM   2286  CA  ASN B1510     -33.384   0.703 -39.302  1.00  0.00           C  
ATOM   2287  C   ASN B1510     -33.714   1.466 -40.584  1.00  0.00           C  
ATOM   2288  O   ASN B1510     -33.896   0.852 -41.627  1.00  0.00           O  
ATOM   2289  CB  ASN B1510     -34.671   0.494 -38.485  1.00  0.00           C  
ATOM   2290  CG  ASN B1510     -34.578  -0.695 -37.523  1.00  0.00           C  
ATOM   2291  OD1 ASN B1510     -34.128  -1.779 -37.898  1.00  0.00           O  
ATOM   2292  ND2 ASN B1510     -35.021  -0.494 -36.281  1.00  0.00           N  
ATOM   2293  N   LYS B1511     -33.784   2.793 -40.522  1.00  0.00           N  
ATOM   2294  CA  LYS B1511     -34.109   3.578 -41.713  1.00  0.00           C  
ATOM   2295  C   LYS B1511     -32.938   4.154 -42.490  1.00  0.00           C  
ATOM   2296  O   LYS B1511     -33.160   4.785 -43.512  1.00  0.00           O  
ATOM   2297  CB  LYS B1511     -35.044   4.746 -41.365  1.00  0.00           C  
ATOM   2298  CG  LYS B1511     -36.514   4.361 -41.178  1.00  0.00           C  
ATOM   2299  CD  LYS B1511     -36.750   3.603 -39.865  1.00  0.00           C  
ATOM   2300  CE  LYS B1511     -37.904   2.605 -39.987  1.00  0.00           C  
ATOM   2301  NZ  LYS B1511     -37.587   1.511 -40.962  1.00  0.00           N  
ATOM   2302  N   HIS B1516     -31.701   3.948 -42.042  1.00  0.00           N  
ATOM   2303  CA  HIS B1516     -30.570   4.542 -42.755  1.00  0.00           C  
ATOM   2304  C   HIS B1516     -29.299   3.721 -42.922  1.00  0.00           C  
ATOM   2305  O   HIS B1516     -28.539   3.941 -43.859  1.00  0.00           O  
ATOM   2306  CB  HIS B1516     -30.220   5.876 -42.099  1.00  0.00           C  
ATOM   2307  CG  HIS B1516     -31.301   6.900 -42.216  1.00  0.00           C  
ATOM   2308  ND1 HIS B1516     -31.569   7.565 -43.394  1.00  0.00           N  
ATOM   2309  CD2 HIS B1516     -32.213   7.340 -41.317  1.00  0.00           C  
ATOM   2310  CE1 HIS B1516     -32.600   8.371 -43.214  1.00  0.00           C  
ATOM   2311  NE2 HIS B1516     -33.010   8.253 -41.963  1.00  0.00           N  
ATOM   2312  N   ALA B1517     -29.047   2.789 -42.018  1.00  0.00           N  
ATOM   2313  CA  ALA B1517     -27.847   1.971 -42.134  1.00  0.00           C  
ATOM   2314  C   ALA B1517     -27.864   1.192 -43.445  1.00  0.00           C  
ATOM   2315  O   ALA B1517     -28.599   0.217 -43.581  1.00  0.00           O  
ATOM   2316  CB  ALA B1517     -27.757   1.008 -40.951  1.00  0.00           C  
ATOM   2317  N   PHE B1518     -27.066   1.629 -44.412  1.00  0.00           N  
ATOM   2318  CA  PHE B1518     -26.989   0.953 -45.710  1.00  0.00           C  
ATOM   2319  C   PHE B1518     -26.591  -0.512 -45.512  1.00  0.00           C  
ATOM   2320  O   PHE B1518     -25.721  -0.816 -44.687  1.00  0.00           O  
ATOM   2321  CB  PHE B1518     -25.949   1.637 -46.578  1.00  0.00           C  
ATOM   2322  CG  PHE B1518     -25.766   0.992 -47.903  1.00  0.00           C  
ATOM   2323  CD1 PHE B1518     -26.692   1.192 -48.917  1.00  0.00           C  
ATOM   2324  CD2 PHE B1518     -24.673   0.169 -48.140  1.00  0.00           C  
ATOM   2325  CE1 PHE B1518     -26.530   0.583 -50.143  1.00  0.00           C  
ATOM   2326  CE2 PHE B1518     -24.503  -0.446 -49.366  1.00  0.00           C  
ATOM   2327  CZ  PHE B1518     -25.431  -0.239 -50.367  1.00  0.00           C  
ATOM   2328  N   SER B1526     -27.193  -1.432 -46.259  1.00  0.00           N  
ATOM   2329  CA  SER B1526     -26.843  -2.829 -46.033  1.00  0.00           C  
ATOM   2330  C   SER B1526     -26.285  -3.582 -47.216  1.00  0.00           C  
ATOM   2331  O   SER B1526     -26.273  -3.086 -48.348  1.00  0.00           O  
ATOM   2332  CB  SER B1526     -28.044  -3.605 -45.479  1.00  0.00           C  
ATOM   2333  OG  SER B1526     -28.742  -4.276 -46.509  1.00  0.00           O  
ATOM   2334  N   GLY B1527     -25.814  -4.791 -46.922  1.00  0.00           N  
ATOM   2335  CA  GLY B1527     -25.251  -5.659 -47.933  1.00  0.00           C  
ATOM   2336  C   GLY B1527     -26.147  -6.867 -48.034  1.00  0.00           C  
ATOM   2337  O   GLY B1527     -25.755  -7.911 -48.569  1.00  0.00           O  
ATOM   2338  N   GLY B1528     -27.362  -6.715 -47.507  1.00  0.00           N  
ATOM   2339  CA  GLY B1528     -28.335  -7.790 -47.527  1.00  0.00           C  
ATOM   2340  C   GLY B1528     -28.964  -7.939 -48.897  1.00  0.00           C  
ATOM   2341  O   GLY B1528     -28.728  -7.117 -49.788  1.00  0.00           O  
ATOM   2342  N   ARG B1530     -29.765  -8.985 -49.073  1.00  0.00           N  
ATOM   2343  CA  ARG B1530     -30.412  -9.222 -50.351  1.00  0.00           C  
ATOM   2344  C   ARG B1530     -31.800  -8.629 -50.394  1.00  0.00           C  
ATOM   2345  O   ARG B1530     -32.420  -8.411 -49.351  1.00  0.00           O  
ATOM   2346  CB  ARG B1530     -30.469 -10.719 -50.641  1.00  0.00           C  
ATOM   2347  CG  ARG B1530     -29.105 -11.352 -50.701  1.00  0.00           C  
ATOM   2348  CD  ARG B1530     -28.082 -10.297 -51.053  1.00  0.00           C  
ATOM   2349  NE  ARG B1530     -26.750 -10.846 -51.217  1.00  0.00           N  
ATOM   2350  CZ  ARG B1530     -26.413 -11.651 -52.213  1.00  0.00           C  
ATOM   2351  NH1 ARG B1530     -27.326 -11.985 -53.122  1.00  0.00           N  
ATOM   2352  NH2 ARG B1530     -25.171 -12.118 -52.294  1.00  0.00           N  
ATOM   2353  N   ASP B1531     -32.283  -8.379 -51.610  1.00  0.00           N  
ATOM   2354  CA  ASP B1531     -33.601  -7.793 -51.821  1.00  0.00           C  
ATOM   2355  C   ASP B1531     -34.735  -8.515 -51.101  1.00  0.00           C  
ATOM   2356  O   ASP B1531     -35.687  -7.873 -50.673  1.00  0.00           O  
ATOM   2357  CB  ASP B1531     -33.911  -7.719 -53.312  1.00  0.00           C  
ATOM   2358  CG  ASP B1531     -32.827  -6.998 -54.092  1.00  0.00           C  
ATOM   2359  OD1 ASP B1531     -32.368  -5.941 -53.611  1.00  0.00           O  
ATOM   2360  OD2 ASP B1531     -32.439  -7.480 -55.185  1.00  0.00           O  
ATOM   2361  N   THR B1532     -34.646  -9.838 -50.965  1.00  0.00           N  
ATOM   2362  CA  THR B1532     -35.699 -10.593 -50.279  1.00  0.00           C  
ATOM   2363  C   THR B1532     -35.173 -11.699 -49.398  1.00  0.00           C  
ATOM   2364  O   THR B1532     -34.057 -12.169 -49.583  1.00  0.00           O  
ATOM   2365  CB  THR B1532     -36.688 -11.242 -51.261  1.00  0.00           C  
ATOM   2366  OG1 THR B1532     -35.965 -11.941 -52.281  1.00  0.00           O  
ATOM   2367  CG2 THR B1532     -37.586 -10.195 -51.877  1.00  0.00           C  
ATOM   2368  N   ILE B1533     -36.001 -12.128 -48.453  1.00  0.00           N  
ATOM   2369  CA  ILE B1533     -35.629 -13.187 -47.528  1.00  0.00           C  
ATOM   2370  C   ILE B1533     -35.123 -14.441 -48.208  1.00  0.00           C  
ATOM   2371  O   ILE B1533     -34.123 -15.016 -47.775  1.00  0.00           O  
ATOM   2372  CB  ILE B1533     -36.798 -13.613 -46.647  1.00  0.00           C  
ATOM   2373  CG1 ILE B1533     -37.241 -12.449 -45.766  1.00  0.00           C  
ATOM   2374  CG2 ILE B1533     -36.395 -14.810 -45.819  1.00  0.00           C  
ATOM   2375  CD1 ILE B1533     -38.245 -12.842 -44.707  1.00  0.00           C  
ATOM   2376  N   GLU B1534     -35.814 -14.874 -49.261  1.00  0.00           N  
ATOM   2377  CA  GLU B1534     -35.400 -16.090 -49.950  1.00  0.00           C  
ATOM   2378  C   GLU B1534     -34.024 -15.886 -50.553  1.00  0.00           C  
ATOM   2379  O   GLU B1534     -33.117 -16.699 -50.342  1.00  0.00           O  
ATOM   2380  CB  GLU B1534     -36.393 -16.505 -51.055  1.00  0.00           C  
ATOM   2381  CG  GLU B1534     -36.600 -18.035 -51.109  1.00  0.00           C  
ATOM   2382  CD  GLU B1534     -36.762 -18.624 -52.516  1.00  0.00           C  
ATOM   2383  OE1 GLU B1534     -35.801 -18.574 -53.323  1.00  0.00           O  
ATOM   2384  OE2 GLU B1534     -37.853 -19.158 -52.813  1.00  0.00           O  
ATOM   2385  N   GLU B1535     -33.860 -14.794 -51.290  1.00  0.00           N  
ATOM   2386  CA  GLU B1535     -32.578 -14.531 -51.919  1.00  0.00           C  
ATOM   2387  C   GLU B1535     -31.462 -14.506 -50.889  1.00  0.00           C  
ATOM   2388  O   GLU B1535     -30.411 -15.131 -51.076  1.00  0.00           O  
ATOM   2389  CB  GLU B1535     -32.620 -13.206 -52.657  1.00  0.00           C  
ATOM   2390  CG  GLU B1535     -33.769 -13.105 -53.607  1.00  0.00           C  
ATOM   2391  CD  GLU B1535     -33.600 -11.969 -54.577  1.00  0.00           C  
ATOM   2392  OE1 GLU B1535     -32.618 -12.011 -55.356  1.00  0.00           O  
ATOM   2393  OE2 GLU B1535     -34.443 -11.042 -54.557  1.00  0.00           O  
ATOM   2394  N   HIS B1540     -31.696 -13.795 -49.793  1.00  0.00           N  
ATOM   2395  CA  HIS B1540     -30.692 -13.686 -48.755  1.00  0.00           C  
ATOM   2396  C   HIS B1540     -30.274 -15.039 -48.230  1.00  0.00           C  
ATOM   2397  O   HIS B1540     -29.085 -15.300 -48.078  1.00  0.00           O  
ATOM   2398  CB  HIS B1540     -31.194 -12.844 -47.593  1.00  0.00           C  
ATOM   2399  CG  HIS B1540     -30.101 -12.360 -46.695  1.00  0.00           C  
ATOM   2400  ND1 HIS B1540     -30.125 -12.535 -45.329  1.00  0.00           N  
ATOM   2401  CD2 HIS B1540     -28.959 -11.690 -46.970  1.00  0.00           C  
ATOM   2402  CE1 HIS B1540     -29.045 -11.991 -44.799  1.00  0.00           C  
ATOM   2403  NE2 HIS B1540     -28.321 -11.471 -45.774  1.00  0.00           N  
ATOM   2404  N   ARG B1541     -31.244 -15.900 -47.945  1.00  0.00           N  
ATOM   2405  CA  ARG B1541     -30.935 -17.232 -47.438  1.00  0.00           C  
ATOM   2406  C   ARG B1541     -30.008 -17.991 -48.377  1.00  0.00           C  
ATOM   2407  O   ARG B1541     -29.116 -18.705 -47.935  1.00  0.00           O  
ATOM   2408  CB  ARG B1541     -32.210 -18.042 -47.256  1.00  0.00           C  
ATOM   2409  CG  ARG B1541     -33.197 -17.454 -46.285  1.00  0.00           C  
ATOM   2410  CD  ARG B1541     -32.691 -17.483 -44.873  1.00  0.00           C  
ATOM   2411  NE  ARG B1541     -33.724 -17.041 -43.948  1.00  0.00           N  
ATOM   2412  CZ  ARG B1541     -33.490 -16.660 -42.700  1.00  0.00           C  
ATOM   2413  NH1 ARG B1541     -32.257 -16.662 -42.221  1.00  0.00           N  
ATOM   2414  NH2 ARG B1541     -34.490 -16.277 -41.925  1.00  0.00           N  
ATOM   2415  N   GLN B1542     -30.213 -17.832 -49.677  1.00  0.00           N  
ATOM   2416  CA  GLN B1542     -29.383 -18.536 -50.637  1.00  0.00           C  
ATOM   2417  C   GLN B1542     -27.967 -18.011 -50.781  1.00  0.00           C  
ATOM   2418  O   GLN B1542     -27.012 -18.761 -50.605  1.00  0.00           O  
ATOM   2419  CB  GLN B1542     -30.023 -18.537 -52.019  1.00  0.00           C  
ATOM   2420  CG  GLN B1542     -29.171 -19.299 -53.016  1.00  0.00           C  
ATOM   2421  CD  GLN B1542     -29.726 -19.299 -54.417  1.00  0.00           C  
ATOM   2422  OE1 GLN B1542     -29.230 -20.015 -55.280  1.00  0.00           O  
ATOM   2423  NE2 GLN B1542     -30.748 -18.493 -54.656  1.00  0.00           N  
ATOM   2424  N   PHE B1543     -27.833 -16.731 -51.117  1.00  0.00           N  
ATOM   2425  CA  PHE B1543     -26.521 -16.122 -51.321  1.00  0.00           C  
ATOM   2426  C   PHE B1543     -25.924 -15.381 -50.127  1.00  0.00           C  
ATOM   2427  O   PHE B1543     -24.746 -15.015 -50.148  1.00  0.00           O  
ATOM   2428  CB  PHE B1543     -26.585 -15.170 -52.502  1.00  0.00           C  
ATOM   2429  CG  PHE B1543     -26.911 -15.838 -53.790  1.00  0.00           C  
ATOM   2430  CD1 PHE B1543     -26.037 -16.763 -54.343  1.00  0.00           C  
ATOM   2431  CD2 PHE B1543     -28.085 -15.532 -54.465  1.00  0.00           C  
ATOM   2432  CE1 PHE B1543     -26.323 -17.375 -55.556  1.00  0.00           C  
ATOM   2433  CE2 PHE B1543     -28.386 -16.136 -55.676  1.00  0.00           C  
ATOM   2434  CZ  PHE B1543     -27.501 -17.061 -56.226  1.00  0.00           C  
ATOM   2435  N   GLY B1544     -26.734 -15.142 -49.100  1.00  0.00           N  
ATOM   2436  CA  GLY B1544     -26.241 -14.454 -47.919  1.00  0.00           C  
ATOM   2437  C   GLY B1544     -25.919 -12.985 -48.115  1.00  0.00           C  
ATOM   2438  O   GLY B1544     -25.894 -12.487 -49.242  1.00  0.00           O  
ATOM   2439  N   GLY B1545     -25.667 -12.295 -47.004  1.00  0.00           N  
ATOM   2440  CA  GLY B1545     -25.350 -10.878 -47.052  1.00  0.00           C  
ATOM   2441  C   GLY B1545     -23.868 -10.643 -47.262  1.00  0.00           C  
ATOM   2442  O   GLY B1545     -23.039 -11.443 -46.829  1.00  0.00           O  
ATOM   2443  N   ASN B1546     -23.531  -9.556 -47.944  1.00  0.00           N  
ATOM   2444  CA  ASN B1546     -22.138  -9.225 -48.202  1.00  0.00           C  
ATOM   2445  C   ASN B1546     -21.727  -8.104 -47.257  1.00  0.00           C  
ATOM   2446  O   ASN B1546     -22.245  -6.993 -47.353  1.00  0.00           O  
ATOM   2447  CB  ASN B1546     -21.970  -8.784 -49.647  1.00  0.00           C  
ATOM   2448  CG  ASN B1546     -20.766  -7.914 -49.832  1.00  0.00           C  
ATOM   2449  OD1 ASN B1546     -19.749  -8.105 -49.167  1.00  0.00           O  
ATOM   2450  ND2 ASN B1546     -20.860  -6.949 -50.737  1.00  0.00           N  
ATOM   2451  N   CYS B1547     -20.787  -8.381 -46.356  1.00  0.00           N  
ATOM   2452  CA  CYS B1547     -20.393  -7.372 -45.381  1.00  0.00           C  
ATOM   2453  C   CYS B1547     -19.200  -6.474 -45.677  1.00  0.00           C  
ATOM   2454  O   CYS B1547     -18.698  -5.792 -44.781  1.00  0.00           O  
ATOM   2455  CB  CYS B1547     -20.226  -8.015 -43.999  1.00  0.00           C  
ATOM   2456  SG  CYS B1547     -19.199  -9.478 -43.951  1.00  0.00           S  
ATOM   2457  N   ASP B1548     -18.735  -6.459 -46.917  1.00  0.00           N  
ATOM   2458  CA  ASP B1548     -17.643  -5.564 -47.240  1.00  0.00           C  
ATOM   2459  C   ASP B1548     -18.260  -4.211 -47.523  1.00  0.00           C  
ATOM   2460  O   ASP B1548     -17.557  -3.213 -47.691  1.00  0.00           O  
ATOM   2461  CB  ASP B1548     -16.874  -6.036 -48.462  1.00  0.00           C  
ATOM   2462  CG  ASP B1548     -15.868  -7.107 -48.124  1.00  0.00           C  
ATOM   2463  OD1 ASP B1548     -15.364  -7.107 -46.975  1.00  0.00           O  
ATOM   2464  OD2 ASP B1548     -15.566  -7.939 -49.009  1.00  0.00           O  
ATOM   2465  N   VAL B1549     -19.588  -4.188 -47.561  1.00  0.00           N  
ATOM   2466  CA  VAL B1549     -20.322  -2.964 -47.836  1.00  0.00           C  
ATOM   2467  C   VAL B1549     -21.398  -2.688 -46.800  1.00  0.00           C  
ATOM   2468  O   VAL B1549     -22.061  -1.653 -46.861  1.00  0.00           O  
ATOM   2469  CB  VAL B1549     -21.014  -3.027 -49.216  1.00  0.00           C  
ATOM   2470  CG1 VAL B1549     -19.992  -3.326 -50.300  1.00  0.00           C  
ATOM   2471  CG2 VAL B1549     -22.102  -4.072 -49.201  1.00  0.00           C  
ATOM   2472  N   ASP B1563     -21.566  -3.601 -45.848  1.00  0.00           N  
ATOM   2473  CA  ASP B1563     -22.602  -3.436 -44.845  1.00  0.00           C  
ATOM   2474  C   ASP B1563     -22.236  -2.535 -43.677  1.00  0.00           C  
ATOM   2475  O   ASP B1563     -21.541  -2.933 -42.735  1.00  0.00           O  
ATOM   2476  CB  ASP B1563     -23.064  -4.792 -44.307  1.00  0.00           C  
ATOM   2477  CG  ASP B1563     -24.435  -4.710 -43.631  1.00  0.00           C  
ATOM   2478  OD1 ASP B1563     -25.454  -5.016 -44.297  1.00  0.00           O  
ATOM   2479  OD2 ASP B1563     -24.490  -4.318 -42.439  1.00  0.00           O  
ATOM   2480  N   VAL B1569     -22.740  -1.313 -43.748  1.00  0.00           N  
ATOM   2481  CA  VAL B1569     -22.514  -0.323 -42.725  1.00  0.00           C  
ATOM   2482  C   VAL B1569     -22.821  -0.871 -41.332  1.00  0.00           C  
ATOM   2483  O   VAL B1569     -22.040  -0.691 -40.398  1.00  0.00           O  
ATOM   2484  CB  VAL B1569     -23.388   0.892 -42.993  1.00  0.00           C  
ATOM   2485  CG1 VAL B1569     -23.240   1.901 -41.877  1.00  0.00           C  
ATOM   2486  CG2 VAL B1569     -23.010   1.497 -44.333  1.00  0.00           C  
ATOM   2487  N   SER B1594     -23.955  -1.545 -41.184  1.00  0.00           N  
ATOM   2488  CA  SER B1594     -24.317  -2.078 -39.874  1.00  0.00           C  
ATOM   2489  C   SER B1594     -23.277  -3.022 -39.329  1.00  0.00           C  
ATOM   2490  O   SER B1594     -22.938  -2.952 -38.148  1.00  0.00           O  
ATOM   2491  CB  SER B1594     -25.655  -2.801 -39.923  1.00  0.00           C  
ATOM   2492  OG  SER B1594     -26.719  -1.883 -39.809  1.00  0.00           O  
ATOM   2493  N   PHE B1595     -22.768  -3.906 -40.180  1.00  0.00           N  
ATOM   2494  CA  PHE B1595     -21.772  -4.863 -39.722  1.00  0.00           C  
ATOM   2495  C   PHE B1595     -20.465  -4.179 -39.359  1.00  0.00           C  
ATOM   2496  O   PHE B1595     -19.772  -4.608 -38.430  1.00  0.00           O  
ATOM   2497  CB  PHE B1595     -21.498  -5.924 -40.780  1.00  0.00           C  
ATOM   2498  CG  PHE B1595     -20.539  -6.980 -40.324  1.00  0.00           C  
ATOM   2499  CD1 PHE B1595     -20.902  -7.877 -39.329  1.00  0.00           C  
ATOM   2500  CD2 PHE B1595     -19.262  -7.065 -40.869  1.00  0.00           C  
ATOM   2501  CE1 PHE B1595     -20.002  -8.848 -38.881  1.00  0.00           C  
ATOM   2502  CE2 PHE B1595     -18.358  -8.035 -40.425  1.00  0.00           C  
ATOM   2503  CZ  PHE B1595     -18.731  -8.925 -39.430  1.00  0.00           C  
ATOM   2504  N   TYR B1602     -20.061  -1.078 -38.153  1.00  0.00           N  
ATOM   2505  CA  TYR B1602     -20.216  -0.478 -36.839  1.00  0.00           C  
ATOM   2506  C   TYR B1602     -19.934  -1.542 -35.786  1.00  0.00           C  
ATOM   2507  O   TYR B1602     -19.335  -1.262 -34.748  1.00  0.00           O  
ATOM   2508  CB  TYR B1602     -21.638   0.060 -36.664  1.00  0.00           C  
ATOM   2509  CG  TYR B1602     -21.929   1.318 -37.453  1.00  0.00           C  
ATOM   2510  CD1 TYR B1602     -21.104   1.711 -38.508  1.00  0.00           C  
ATOM   2511  CD2 TYR B1602     -23.058   2.091 -37.174  1.00  0.00           C  
ATOM   2512  CE1 TYR B1602     -21.394   2.832 -39.270  1.00  0.00           C  
ATOM   2513  CE2 TYR B1602     -23.364   3.217 -37.930  1.00  0.00           C  
ATOM   2514  CZ  TYR B1602     -22.527   3.582 -38.983  1.00  0.00           C  
ATOM   2515  OH  TYR B1602     -22.838   4.671 -39.771  1.00  0.00           O  
ATOM   2516  N   LEU B1603     -20.365  -2.768 -36.067  1.00  0.00           N  
ATOM   2517  CA  LEU B1603     -20.163  -3.866 -35.141  1.00  0.00           C  
ATOM   2518  C   LEU B1603     -18.693  -4.120 -34.883  1.00  0.00           C  
ATOM   2519  O   LEU B1603     -18.288  -4.285 -33.737  1.00  0.00           O  
ATOM   2520  CB  LEU B1603     -20.807  -5.150 -35.664  1.00  0.00           C  
ATOM   2521  CG  LEU B1603     -22.262  -5.472 -35.317  1.00  0.00           C  
ATOM   2522  CD1 LEU B1603     -22.594  -6.836 -35.890  1.00  0.00           C  
ATOM   2523  CD2 LEU B1603     -22.475  -5.483 -33.812  1.00  0.00           C  
ATOM   2524  N   THR B1604     -17.880  -4.145 -35.931  1.00  0.00           N  
ATOM   2525  CA  THR B1604     -16.464  -4.411 -35.718  1.00  0.00           C  
ATOM   2526  C   THR B1604     -15.756  -3.284 -34.986  1.00  0.00           C  
ATOM   2527  O   THR B1604     -14.549  -3.342 -34.787  1.00  0.00           O  
ATOM   2528  CB  THR B1604     -15.728  -4.647 -37.022  1.00  0.00           C  
ATOM   2529  OG1 THR B1604     -15.386  -3.383 -37.594  1.00  0.00           O  
ATOM   2530  CG2 THR B1604     -16.605  -5.428 -37.988  1.00  0.00           C  
ATOM   2531  N   PHE B1613     -16.503  -2.257 -34.600  1.00  0.00           N  
ATOM   2532  CA  PHE B1613     -15.952  -1.121 -33.867  1.00  0.00           C  
ATOM   2533  C   PHE B1613     -16.339  -1.224 -32.396  1.00  0.00           C  
ATOM   2534  O   PHE B1613     -15.518  -1.014 -31.516  1.00  0.00           O  
ATOM   2535  CB  PHE B1613     -16.516   0.198 -34.405  1.00  0.00           C  
ATOM   2536  CG  PHE B1613     -15.722   0.801 -35.530  1.00  0.00           C  
ATOM   2537  CD1 PHE B1613     -14.547   1.490 -35.276  1.00  0.00           C  
ATOM   2538  CD2 PHE B1613     -16.167   0.707 -36.846  1.00  0.00           C  
ATOM   2539  CE1 PHE B1613     -13.832   2.077 -36.309  1.00  0.00           C  
ATOM   2540  CE2 PHE B1613     -15.455   1.290 -37.883  1.00  0.00           C  
ATOM   2541  CZ  PHE B1613     -14.289   1.976 -37.615  1.00  0.00           C  
ATOM   2542  N   PHE B1614     -17.595  -1.571 -32.135  1.00  0.00           N  
ATOM   2543  CA  PHE B1614     -18.095  -1.638 -30.772  1.00  0.00           C  
ATOM   2544  C   PHE B1614     -18.426  -2.991 -30.141  1.00  0.00           C  
ATOM   2545  O   PHE B1614     -18.501  -3.099 -28.923  1.00  0.00           O  
ATOM   2546  CB  PHE B1614     -19.287  -0.710 -30.683  1.00  0.00           C  
ATOM   2547  CG  PHE B1614     -18.976   0.688 -31.121  1.00  0.00           C  
ATOM   2548  CD1 PHE B1614     -18.045   1.450 -30.431  1.00  0.00           C  
ATOM   2549  CD2 PHE B1614     -19.630   1.258 -32.200  1.00  0.00           C  
ATOM   2550  CE1 PHE B1614     -17.775   2.761 -30.804  1.00  0.00           C  
ATOM   2551  CE2 PHE B1614     -19.366   2.570 -32.582  1.00  0.00           C  
ATOM   2552  CZ  PHE B1614     -18.437   3.321 -31.879  1.00  0.00           C  
ATOM   2553  N   LEU B1615     -18.624  -4.025 -30.940  1.00  0.00           N  
ATOM   2554  CA  LEU B1615     -18.910  -5.336 -30.357  1.00  0.00           C  
ATOM   2555  C   LEU B1615     -17.587  -5.946 -29.891  1.00  0.00           C  
ATOM   2556  O   LEU B1615     -16.920  -6.642 -30.652  1.00  0.00           O  
ATOM   2557  CB  LEU B1615     -19.564  -6.260 -31.392  1.00  0.00           C  
ATOM   2558  CG  LEU B1615     -20.186  -7.543 -30.843  1.00  0.00           C  
ATOM   2559  CD1 LEU B1615     -21.427  -7.170 -30.070  1.00  0.00           C  
ATOM   2560  CD2 LEU B1615     -20.529  -8.501 -31.976  1.00  0.00           C  
ATOM   2561  N   GLU B1616     -17.208  -5.684 -28.644  1.00  0.00           N  
ATOM   2562  CA  GLU B1616     -15.944  -6.195 -28.100  1.00  0.00           C  
ATOM   2563  C   GLU B1616     -15.726  -7.700 -28.192  1.00  0.00           C  
ATOM   2564  O   GLU B1616     -14.638  -8.148 -28.551  1.00  0.00           O  
ATOM   2565  CB  GLU B1616     -15.789  -5.754 -26.648  1.00  0.00           C  
ATOM   2566  CG  GLU B1616     -15.500  -4.273 -26.512  1.00  0.00           C  
ATOM   2567  CD  GLU B1616     -15.798  -3.735 -25.124  1.00  0.00           C  
ATOM   2568  OE1 GLU B1616     -16.996  -3.628 -24.766  1.00  0.00           O  
ATOM   2569  OE2 GLU B1616     -14.830  -3.423 -24.392  1.00  0.00           O  
ATOM   2570  N   ASP B1618     -16.758  -8.472 -27.867  1.00  0.00           N  
ATOM   2571  CA  ASP B1618     -16.703  -9.934 -27.898  1.00  0.00           C  
ATOM   2572  C   ASP B1618     -16.240 -10.539 -29.237  1.00  0.00           C  
ATOM   2573  O   ASP B1618     -17.043 -10.760 -30.130  1.00  0.00           O  
ATOM   2574  CB  ASP B1618     -18.087 -10.480 -27.558  1.00  0.00           C  
ATOM   2575  CG  ASP B1618     -18.062 -11.944 -27.182  1.00  0.00           C  
ATOM   2576  OD1 ASP B1618     -17.486 -12.767 -27.933  1.00  0.00           O  
ATOM   2577  OD2 ASP B1618     -18.631 -12.268 -26.121  1.00  0.00           O  
ATOM   2578  N   ASP B1619     -14.955 -10.833 -29.374  1.00  0.00           N  
ATOM   2579  CA  ASP B1619     -14.445 -11.406 -30.624  1.00  0.00           C  
ATOM   2580  C   ASP B1619     -15.251 -12.571 -31.190  1.00  0.00           C  
ATOM   2581  O   ASP B1619     -15.288 -12.771 -32.404  1.00  0.00           O  
ATOM   2582  CB  ASP B1619     -12.998 -11.859 -30.446  1.00  0.00           C  
ATOM   2583  CG  ASP B1619     -12.021 -10.733 -30.602  1.00  0.00           C  
ATOM   2584  OD1 ASP B1619     -10.817 -10.977 -30.398  1.00  0.00           O  
ATOM   2585  OD2 ASP B1619     -12.454  -9.611 -30.936  1.00  0.00           O  
ATOM   2586  N   ASP B1620     -15.883 -13.343 -30.314  1.00  0.00           N  
ATOM   2587  CA  ASP B1620     -16.665 -14.486 -30.752  1.00  0.00           C  
ATOM   2588  C   ASP B1620     -18.063 -14.079 -31.178  1.00  0.00           C  
ATOM   2589  O   ASP B1620     -18.482 -14.363 -32.297  1.00  0.00           O  
ATOM   2590  CB  ASP B1620     -16.747 -15.535 -29.645  1.00  0.00           C  
ATOM   2591  CG  ASP B1620     -15.408 -16.193 -29.366  1.00  0.00           C  
ATOM   2592  OD1 ASP B1620     -14.617 -16.366 -30.329  1.00  0.00           O  
ATOM   2593  OD2 ASP B1620     -15.156 -16.549 -28.188  1.00  0.00           O  
ATOM   2594  N   LYS B1621     -18.788 -13.422 -30.283  1.00  0.00           N  
ATOM   2595  CA  LYS B1621     -20.132 -12.968 -30.596  1.00  0.00           C  
ATOM   2596  C   LYS B1621     -20.117 -12.343 -31.997  1.00  0.00           C  
ATOM   2597  O   LYS B1621     -21.078 -12.476 -32.746  1.00  0.00           O  
ATOM   2598  CB  LYS B1621     -20.584 -11.936 -29.559  1.00  0.00           C  
ATOM   2599  CG  LYS B1621     -22.070 -11.581 -29.600  1.00  0.00           C  
ATOM   2600  CD  LYS B1621     -22.902 -12.556 -28.764  1.00  0.00           C  
ATOM   2601  CE  LYS B1621     -24.378 -12.144 -28.677  1.00  0.00           C  
ATOM   2602  NZ  LYS B1621     -25.151 -13.004 -27.718  1.00  0.00           N  
ATOM   2603  N   LEU B1622     -19.013 -11.680 -32.349  1.00  0.00           N  
ATOM   2604  CA  LEU B1622     -18.856 -11.038 -33.654  1.00  0.00           C  
ATOM   2605  C   LEU B1622     -18.560 -12.024 -34.785  1.00  0.00           C  
ATOM   2606  O   LEU B1622     -19.057 -11.859 -35.895  1.00  0.00           O  
ATOM   2607  CB  LEU B1622     -17.740  -9.991 -33.605  1.00  0.00           C  
ATOM   2608  CG  LEU B1622     -17.362  -9.304 -34.925  1.00  0.00           C  
ATOM   2609  CD1 LEU B1622     -18.499  -8.466 -35.431  1.00  0.00           C  
ATOM   2610  CD2 LEU B1622     -16.161  -8.425 -34.715  1.00  0.00           C  
ATOM   2611  N   GLU B1632     -17.744 -13.037 -34.520  1.00  0.00           N  
ATOM   2612  CA  GLU B1632     -17.424 -14.022 -35.552  1.00  0.00           C  
ATOM   2613  C   GLU B1632     -18.667 -14.789 -35.967  1.00  0.00           C  
ATOM   2614  O   GLU B1632     -18.826 -15.160 -37.133  1.00  0.00           O  
ATOM   2615  CB  GLU B1632     -16.384 -15.022 -35.052  1.00  0.00           C  
ATOM   2616  CG  GLU B1632     -16.077 -16.146 -36.038  1.00  0.00           C  
ATOM   2617  CD  GLU B1632     -15.698 -15.633 -37.422  1.00  0.00           C  
ATOM   2618  OE1 GLU B1632     -15.124 -14.528 -37.512  1.00  0.00           O  
ATOM   2619  OE2 GLU B1632     -15.958 -16.341 -38.420  1.00  0.00           O  
ATOM   2620  N   GLN B1635     -19.539 -15.036 -34.994  1.00  0.00           N  
ATOM   2621  CA  GLN B1635     -20.771 -15.765 -35.245  1.00  0.00           C  
ATOM   2622  C   GLN B1635     -21.567 -14.966 -36.254  1.00  0.00           C  
ATOM   2623  O   GLN B1635     -21.947 -15.480 -37.310  1.00  0.00           O  
ATOM   2624  CB  GLN B1635     -21.569 -15.928 -33.951  1.00  0.00           C  
ATOM   2625  CG  GLN B1635     -22.580 -17.056 -33.989  1.00  0.00           C  
ATOM   2626  CD  GLN B1635     -22.000 -18.336 -34.588  1.00  0.00           C  
ATOM   2627  OE1 GLN B1635     -22.044 -18.540 -35.807  1.00  0.00           O  
ATOM   2628  NE2 GLN B1635     -21.438 -19.198 -33.735  1.00  0.00           N  
ATOM   2629  N   ILE B1636     -21.783 -13.695 -35.931  1.00  0.00           N  
ATOM   2630  CA  ILE B1636     -22.529 -12.798 -36.788  1.00  0.00           C  
ATOM   2631  C   ILE B1636     -21.994 -12.759 -38.210  1.00  0.00           C  
ATOM   2632  O   ILE B1636     -22.756 -12.809 -39.167  1.00  0.00           O  
ATOM   2633  CB  ILE B1636     -22.528 -11.402 -36.206  1.00  0.00           C  
ATOM   2634  CG1 ILE B1636     -23.371 -11.406 -34.934  1.00  0.00           C  
ATOM   2635  CG2 ILE B1636     -23.057 -10.410 -37.222  1.00  0.00           C  
ATOM   2636  CD1 ILE B1636     -23.508 -10.072 -34.266  1.00  0.00           C  
ATOM   2637  N   ARG B1637     -20.683 -12.672 -38.356  1.00  0.00           N  
ATOM   2638  CA  ARG B1637     -20.102 -12.635 -39.686  1.00  0.00           C  
ATOM   2639  C   ARG B1637     -20.454 -13.924 -40.393  1.00  0.00           C  
ATOM   2640  O   ARG B1637     -20.888 -13.925 -41.539  1.00  0.00           O  
ATOM   2641  CB  ARG B1637     -18.579 -12.515 -39.616  1.00  0.00           C  
ATOM   2642  CG  ARG B1637     -17.938 -12.303 -40.979  1.00  0.00           C  
ATOM   2643  CD  ARG B1637     -16.453 -12.541 -40.934  1.00  0.00           C  
ATOM   2644  NE  ARG B1637     -16.167 -13.938 -40.641  1.00  0.00           N  
ATOM   2645  CZ  ARG B1637     -16.461 -14.940 -41.463  1.00  0.00           C  
ATOM   2646  NH1 ARG B1637     -17.048 -14.688 -42.629  1.00  0.00           N  
ATOM   2647  NH2 ARG B1637     -16.177 -16.194 -41.118  1.00  0.00           N  
ATOM   2648  N   LYS B1638     -20.263 -15.028 -39.688  1.00  0.00           N  
ATOM   2649  CA  LYS B1638     -20.536 -16.337 -40.245  1.00  0.00           C  
ATOM   2650  C   LYS B1638     -21.983 -16.465 -40.704  1.00  0.00           C  
ATOM   2651  O   LYS B1638     -22.242 -16.705 -41.885  1.00  0.00           O  
ATOM   2652  CB  LYS B1638     -20.213 -17.410 -39.206  1.00  0.00           C  
ATOM   2653  CG  LYS B1638     -19.938 -18.792 -39.785  1.00  0.00           C  
ATOM   2654  CD  LYS B1638     -19.075 -19.608 -38.820  1.00  0.00           C  
ATOM   2655  CE  LYS B1638     -17.691 -18.955 -38.619  1.00  0.00           C  
ATOM   2656  NZ  LYS B1638     -16.915 -19.459 -37.436  1.00  0.00           N  
ATOM   2657  N   ASP B1639     -22.918 -16.287 -39.772  1.00  0.00           N  
ATOM   2658  CA  ASP B1639     -24.341 -16.406 -40.070  1.00  0.00           C  
ATOM   2659  C   ASP B1639     -24.870 -15.417 -41.101  1.00  0.00           C  
ATOM   2660  O   ASP B1639     -25.679 -15.783 -41.953  1.00  0.00           O  
ATOM   2661  CB  ASP B1639     -25.162 -16.285 -38.789  1.00  0.00           C  
ATOM   2662  CG  ASP B1639     -24.882 -17.411 -37.809  1.00  0.00           C  
ATOM   2663  OD1 ASP B1639     -24.574 -18.539 -38.264  1.00  0.00           O  
ATOM   2664  OD2 ASP B1639     -24.987 -17.174 -36.585  1.00  0.00           O  
ATOM   2665  N   TYR B1640     -24.423 -14.167 -41.029  1.00  0.00           N  
ATOM   2666  CA  TYR B1640     -24.873 -13.149 -41.975  1.00  0.00           C  
ATOM   2667  C   TYR B1640     -24.389 -13.513 -43.369  1.00  0.00           C  
ATOM   2668  O   TYR B1640     -25.092 -13.331 -44.357  1.00  0.00           O  
ATOM   2669  CB  TYR B1640     -24.326 -11.771 -41.582  1.00  0.00           C  
ATOM   2670  CG  TYR B1640     -24.964 -10.606 -42.314  1.00  0.00           C  
ATOM   2671  CD1 TYR B1640     -26.317 -10.315 -42.149  1.00  0.00           C  
ATOM   2672  CD2 TYR B1640     -24.214  -9.783 -43.152  1.00  0.00           C  
ATOM   2673  CE1 TYR B1640     -26.916  -9.226 -42.797  1.00  0.00           C  
ATOM   2674  CE2 TYR B1640     -24.798  -8.693 -43.804  1.00  0.00           C  
ATOM   2675  CZ  TYR B1640     -26.151  -8.419 -43.618  1.00  0.00           C  
ATOM   2676  OH  TYR B1640     -26.736  -7.325 -44.219  1.00  0.00           O  
ATOM   2677  N   THR B1641     -23.183 -14.048 -43.440  1.00  0.00           N  
ATOM   2678  CA  THR B1641     -22.607 -14.411 -44.718  1.00  0.00           C  
ATOM   2679  C   THR B1641     -23.288 -15.605 -45.374  1.00  0.00           C  
ATOM   2680  O   THR B1641     -23.438 -15.642 -46.598  1.00  0.00           O  
ATOM   2681  CB  THR B1641     -21.102 -14.705 -44.566  1.00  0.00           C  
ATOM   2682  OG1 THR B1641     -20.432 -13.512 -44.138  1.00  0.00           O  
ATOM   2683  CG2 THR B1641     -20.501 -15.173 -45.896  1.00  0.00           C  
ATOM   2684  N   SER B1642     -23.698 -16.577 -44.565  1.00  0.00           N  
ATOM   2685  CA  SER B1642     -24.350 -17.778 -45.078  1.00  0.00           C  
ATOM   2686  C   SER B1642     -25.825 -17.538 -45.385  1.00  0.00           C  
ATOM   2687  O   SER B1642     -26.390 -18.138 -46.300  1.00  0.00           O  
ATOM   2688  CB  SER B1642     -24.246 -18.904 -44.059  1.00  0.00           C  
ATOM   2689  OG  SER B1642     -25.009 -18.604 -42.901  1.00  0.00           O  
ATOM   2690  N   GLY B1662     -26.448 -16.666 -44.604  1.00  0.00           N  
ATOM   2691  CA  GLY B1662     -27.851 -16.375 -44.812  1.00  0.00           C  
ATOM   2692  C   GLY B1662     -28.645 -16.681 -43.561  1.00  0.00           C  
ATOM   2693  O   GLY B1662     -29.796 -16.269 -43.431  1.00  0.00           O  
ATOM   2694  N   ALA B1663     -28.034 -17.411 -42.636  1.00  0.00           N  
ATOM   2695  CA  ALA B1663     -28.707 -17.748 -41.404  1.00  0.00           C  
ATOM   2696  C   ALA B1663     -29.254 -16.498 -40.740  1.00  0.00           C  
ATOM   2697  O   ALA B1663     -30.327 -16.527 -40.147  1.00  0.00           O  
ATOM   2698  CB  ALA B1663     -27.760 -18.426 -40.483  1.00  0.00           C  
ATOM   2699  N   LEU B1810     -30.553 -12.508 -40.987  1.00  0.00           N  
ATOM   2700  CA  LEU B1810     -31.115 -11.470 -41.852  1.00  0.00           C  
ATOM   2701  C   LEU B1810     -30.694 -10.065 -41.427  1.00  0.00           C  
ATOM   2702  O   LEU B1810     -30.518  -9.790 -40.237  1.00  0.00           O  
ATOM   2703  CB  LEU B1810     -32.640 -11.554 -41.836  1.00  0.00           C  
ATOM   2704  CG  LEU B1810     -33.274 -12.748 -42.539  1.00  0.00           C  
ATOM   2705  CD1 LEU B1810     -34.510 -13.183 -41.784  1.00  0.00           C  
ATOM   2706  CD2 LEU B1810     -33.620 -12.365 -43.962  1.00  0.00           C  
ATOM   2707  N   THR B1812     -30.555  -9.179 -42.410  1.00  0.00           N  
ATOM   2708  CA  THR B1812     -30.159  -7.810 -42.152  1.00  0.00           C  
ATOM   2709  C   THR B1812     -30.905  -7.252 -40.956  1.00  0.00           C  
ATOM   2710  O   THR B1812     -30.306  -6.627 -40.086  1.00  0.00           O  
ATOM   2711  CB  THR B1812     -30.430  -6.917 -43.360  1.00  0.00           C  
ATOM   2712  OG1 THR B1812     -29.757  -7.449 -44.500  1.00  0.00           O  
ATOM   2713  CG2 THR B1812     -29.903  -5.516 -43.119  1.00  0.00           C  
ATOM   2714  N   GLY B1813     -32.211  -7.474 -40.903  1.00  0.00           N  
ATOM   2715  CA  GLY B1813     -32.981  -6.970 -39.783  1.00  0.00           C  
ATOM   2716  C   GLY B1813     -32.409  -7.463 -38.469  1.00  0.00           C  
ATOM   2717  O   GLY B1813     -32.283  -6.713 -37.496  1.00  0.00           O  
ATOM   2718  N   GLU B1814     -32.057  -8.743 -38.449  1.00  0.00           N  
ATOM   2719  CA  GLU B1814     -31.493  -9.368 -37.264  1.00  0.00           C  
ATOM   2720  C   GLU B1814     -30.132  -8.747 -37.001  1.00  0.00           C  
ATOM   2721  O   GLU B1814     -29.829  -8.333 -35.876  1.00  0.00           O  
ATOM   2722  CB  GLU B1814     -31.362 -10.871 -37.490  1.00  0.00           C  
ATOM   2723  CG  GLU B1814     -32.679 -11.540 -37.869  1.00  0.00           C  
ATOM   2724  CD  GLU B1814     -32.535 -13.036 -38.123  1.00  0.00           C  
ATOM   2725  OE1 GLU B1814     -32.139 -13.440 -39.249  1.00  0.00           O  
ATOM   2726  OE2 GLU B1814     -32.814 -13.809 -37.179  1.00  0.00           O  
ATOM   2727  N   LEU B1815     -29.314  -8.686 -38.047  1.00  0.00           N  
ATOM   2728  CA  LEU B1815     -27.994  -8.082 -37.933  1.00  0.00           C  
ATOM   2729  C   LEU B1815     -28.164  -6.687 -37.334  1.00  0.00           C  
ATOM   2730  O   LEU B1815     -27.392  -6.265 -36.477  1.00  0.00           O  
ATOM   2731  CB  LEU B1815     -27.334  -7.967 -39.305  1.00  0.00           C  
ATOM   2732  CG  LEU B1815     -26.025  -7.181 -39.310  1.00  0.00           C  
ATOM   2733  CD1 LEU B1815     -25.030  -7.841 -38.371  1.00  0.00           C  
ATOM   2734  CD2 LEU B1815     -25.465  -7.125 -40.711  1.00  0.00           C  
ATOM   2735  N   LYS B1816     -29.194  -5.981 -37.780  1.00  0.00           N  
ATOM   2736  CA  LYS B1816     -29.433  -4.650 -37.273  1.00  0.00           C  
ATOM   2737  C   LYS B1816     -29.883  -4.667 -35.823  1.00  0.00           C  
ATOM   2738  O   LYS B1816     -29.509  -3.782 -35.047  1.00  0.00           O  
ATOM   2739  CB  LYS B1816     -30.448  -3.926 -38.141  1.00  0.00           C  
ATOM   2740  CG  LYS B1816     -29.944  -3.690 -39.528  1.00  0.00           C  
ATOM   2741  CD  LYS B1816     -30.622  -2.501 -40.145  1.00  0.00           C  
ATOM   2742  CE  LYS B1816     -30.031  -2.188 -41.494  1.00  0.00           C  
ATOM   2743  NZ  LYS B1816     -30.613  -0.927 -42.001  1.00  0.00           N  
ATOM   2744  N   LYS B1817     -30.681  -5.660 -35.441  1.00  0.00           N  
ATOM   2745  CA  LYS B1817     -31.110  -5.719 -34.047  1.00  0.00           C  
ATOM   2746  C   LYS B1817     -29.867  -5.950 -33.184  1.00  0.00           C  
ATOM   2747  O   LYS B1817     -29.751  -5.403 -32.079  1.00  0.00           O  
ATOM   2748  CB  LYS B1817     -32.132  -6.839 -33.829  1.00  0.00           C  
ATOM   2749  CG  LYS B1817     -33.567  -6.342 -33.725  1.00  0.00           C  
ATOM   2750  CD  LYS B1817     -34.585  -7.484 -33.648  1.00  0.00           C  
ATOM   2751  CE  LYS B1817     -36.018  -6.931 -33.645  1.00  0.00           C  
ATOM   2752  NZ  LYS B1817     -37.067  -7.995 -33.727  1.00  0.00           N  
ATOM   2753  N   ALA B1818     -28.936  -6.747 -33.715  1.00  0.00           N  
ATOM   2754  CA  ALA B1818     -27.685  -7.054 -33.029  1.00  0.00           C  
ATOM   2755  C   ALA B1818     -26.947  -5.756 -32.766  1.00  0.00           C  
ATOM   2756  O   ALA B1818     -26.528  -5.491 -31.640  1.00  0.00           O  
ATOM   2757  CB  ALA B1818     -26.837  -7.969 -33.880  1.00  0.00           C  
ATOM   2758  N   LEU B1819     -26.799  -4.941 -33.807  1.00  0.00           N  
ATOM   2759  CA  LEU B1819     -26.112  -3.667 -33.671  1.00  0.00           C  
ATOM   2760  C   LEU B1819     -26.781  -2.777 -32.636  1.00  0.00           C  
ATOM   2761  O   LEU B1819     -26.138  -2.355 -31.674  1.00  0.00           O  
ATOM   2762  CB  LEU B1819     -26.060  -2.936 -35.008  1.00  0.00           C  
ATOM   2763  CG  LEU B1819     -25.601  -1.472 -34.972  1.00  0.00           C  
ATOM   2764  CD1 LEU B1819     -24.324  -1.324 -34.164  1.00  0.00           C  
ATOM   2765  CD2 LEU B1819     -25.388  -0.985 -36.393  1.00  0.00           C  
ATOM   2766  N   ILE B1820     -28.071  -2.500 -32.833  1.00  0.00           N  
ATOM   2767  CA  ILE B1820     -28.835  -1.640 -31.924  1.00  0.00           C  
ATOM   2768  C   ILE B1820     -28.690  -2.009 -30.448  1.00  0.00           C  
ATOM   2769  O   ILE B1820     -28.764  -1.145 -29.579  1.00  0.00           O  
ATOM   2770  CB  ILE B1820     -30.331  -1.648 -32.280  1.00  0.00           C  
ATOM   2771  CG1 ILE B1820     -30.506  -1.216 -33.738  1.00  0.00           C  
ATOM   2772  CG2 ILE B1820     -31.100  -0.724 -31.338  1.00  0.00           C  
ATOM   2773  CD1 ILE B1820     -31.928  -1.236 -34.245  1.00  0.00           C  
ATOM   2774  N   GLU B1821     -28.487  -3.289 -30.160  1.00  0.00           N  
ATOM   2775  CA  GLU B1821     -28.336  -3.713 -28.778  1.00  0.00           C  
ATOM   2776  C   GLU B1821     -26.968  -3.324 -28.231  1.00  0.00           C  
ATOM   2777  O   GLU B1821     -26.755  -3.304 -27.013  1.00  0.00           O  
ATOM   2778  CB  GLU B1821     -28.545  -5.217 -28.663  1.00  0.00           C  
ATOM   2779  CG  GLU B1821     -29.970  -5.608 -28.345  1.00  0.00           C  
ATOM   2780  CD  GLU B1821     -30.241  -7.077 -28.641  1.00  0.00           C  
ATOM   2781  OE1 GLU B1821     -29.356  -7.918 -28.341  1.00  0.00           O  
ATOM   2782  OE2 GLU B1821     -31.338  -7.390 -29.170  1.00  0.00           O  
ATOM   2783  N   VAL B1822     -26.040  -3.014 -29.132  1.00  0.00           N  
ATOM   2784  CA  VAL B1822     -24.703  -2.610 -28.726  1.00  0.00           C  
ATOM   2785  C   VAL B1822     -24.634  -1.099 -28.561  1.00  0.00           C  
ATOM   2786  O   VAL B1822     -24.182  -0.598 -27.531  1.00  0.00           O  
ATOM   2787  CB  VAL B1822     -23.651  -3.026 -29.756  1.00  0.00           C  
ATOM   2788  CG1 VAL B1822     -22.288  -2.493 -29.351  1.00  0.00           C  
ATOM   2789  CG2 VAL B1822     -23.618  -4.532 -29.868  1.00  0.00           C  
ATOM   2790  N   LEU B1823     -25.097  -0.370 -29.568  1.00  0.00           N  
ATOM   2791  CA  LEU B1823     -25.042   1.079 -29.505  1.00  0.00           C  
ATOM   2792  C   LEU B1823     -25.875   1.690 -28.394  1.00  0.00           C  
ATOM   2793  O   LEU B1823     -25.427   2.617 -27.724  1.00  0.00           O  
ATOM   2794  CB  LEU B1823     -25.466   1.691 -30.838  1.00  0.00           C  
ATOM   2795  CG  LEU B1823     -24.611   1.305 -32.035  1.00  0.00           C  
ATOM   2796  CD1 LEU B1823     -25.092   2.042 -33.267  1.00  0.00           C  
ATOM   2797  CD2 LEU B1823     -23.173   1.643 -31.742  1.00  0.00           C  
ATOM   2798  N   GLN B1824     -27.082   1.179 -28.188  1.00  0.00           N  
ATOM   2799  CA  GLN B1824     -27.952   1.748 -27.169  1.00  0.00           C  
ATOM   2800  C   GLN B1824     -27.273   1.884 -25.821  1.00  0.00           C  
ATOM   2801  O   GLN B1824     -27.235   2.973 -25.245  1.00  0.00           O  
ATOM   2802  CB  GLN B1824     -29.234   0.930 -27.052  1.00  0.00           C  
ATOM   2803  CG  GLN B1824     -30.052   0.995 -28.316  1.00  0.00           C  
ATOM   2804  CD  GLN B1824     -31.450   0.486 -28.140  1.00  0.00           C  
ATOM   2805  OE1 GLN B1824     -31.654  -0.644 -27.701  1.00  0.00           O  
ATOM   2806  NE2 GLN B1824     -32.434   1.316 -28.487  1.00  0.00           N  
ATOM   2807  N   PRO B1825     -26.729   0.783 -25.293  1.00  0.00           N  
ATOM   2808  CA  PRO B1825     -26.071   0.927 -23.998  1.00  0.00           C  
ATOM   2809  C   PRO B1825     -24.790   1.788 -24.064  1.00  0.00           C  
ATOM   2810  O   PRO B1825     -24.599   2.663 -23.210  1.00  0.00           O  
ATOM   2811  CB  PRO B1825     -25.831  -0.527 -23.566  1.00  0.00           C  
ATOM   2812  CG  PRO B1825     -25.733  -1.259 -24.856  1.00  0.00           C  
ATOM   2813  CD  PRO B1825     -26.805  -0.628 -25.698  1.00  0.00           C  
ATOM   2814  N   LEU B1826     -23.932   1.565 -25.067  1.00  0.00           N  
ATOM   2815  CA  LEU B1826     -22.710   2.364 -25.184  1.00  0.00           C  
ATOM   2816  C   LEU B1826     -23.059   3.844 -25.070  1.00  0.00           C  
ATOM   2817  O   LEU B1826     -22.426   4.582 -24.308  1.00  0.00           O  
ATOM   2818  CB  LEU B1826     -21.981   2.120 -26.518  1.00  0.00           C  
ATOM   2819  CG  LEU B1826     -21.180   3.326 -27.094  1.00  0.00           C  
ATOM   2820  CD1 LEU B1826     -20.092   3.820 -26.110  1.00  0.00           C  
ATOM   2821  CD2 LEU B1826     -20.536   2.936 -28.429  1.00  0.00           C  
ATOM   2822  N   ILE B1827     -24.067   4.275 -25.818  1.00  0.00           N  
ATOM   2823  CA  ILE B1827     -24.466   5.666 -25.785  1.00  0.00           C  
ATOM   2824  C   ILE B1827     -25.133   6.015 -24.472  1.00  0.00           C  
ATOM   2825  O   ILE B1827     -24.878   7.072 -23.900  1.00  0.00           O  
ATOM   2826  CB  ILE B1827     -25.432   6.004 -26.922  1.00  0.00           C  
ATOM   2827  CG1 ILE B1827     -24.716   5.864 -28.262  1.00  0.00           C  
ATOM   2828  CG2 ILE B1827     -25.968   7.419 -26.735  1.00  0.00           C  
ATOM   2829  CD1 ILE B1827     -25.549   6.261 -29.448  1.00  0.00           C  
ATOM   2830  N   ALA B1828     -25.998   5.125 -24.001  1.00  0.00           N  
ATOM   2831  CA  ALA B1828     -26.708   5.337 -22.744  1.00  0.00           C  
ATOM   2832  C   ALA B1828     -25.665   5.551 -21.664  1.00  0.00           C  
ATOM   2833  O   ALA B1828     -25.667   6.556 -20.954  1.00  0.00           O  
ATOM   2834  CB  ALA B1828     -27.547   4.116 -22.414  1.00  0.00           C  
ATOM   2835  N   GLU B1829     -24.770   4.583 -21.552  1.00  0.00           N  
ATOM   2836  CA  GLU B1829     -23.709   4.654 -20.579  1.00  0.00           C  
ATOM   2837  C   GLU B1829     -22.909   5.959 -20.730  1.00  0.00           C  
ATOM   2838  O   GLU B1829     -22.492   6.549 -19.733  1.00  0.00           O  
ATOM   2839  CB  GLU B1829     -22.813   3.423 -20.730  1.00  0.00           C  
ATOM   2840  CG  GLU B1829     -21.344   3.666 -20.435  1.00  0.00           C  
ATOM   2841  CD  GLU B1829     -20.844   2.866 -19.253  1.00  0.00           C  
ATOM   2842  OE1 GLU B1829     -21.088   1.634 -19.233  1.00  0.00           O  
ATOM   2843  OE2 GLU B1829     -20.202   3.471 -18.357  1.00  0.00           O  
ATOM   2844  N   HIS B1830     -22.703   6.425 -21.959  1.00  0.00           N  
ATOM   2845  CA  HIS B1830     -21.953   7.665 -22.157  1.00  0.00           C  
ATOM   2846  C   HIS B1830     -22.700   8.864 -21.591  1.00  0.00           C  
ATOM   2847  O   HIS B1830     -22.120   9.723 -20.929  1.00  0.00           O  
ATOM   2848  CB  HIS B1830     -21.698   7.932 -23.636  1.00  0.00           C  
ATOM   2849  CG  HIS B1830     -20.988   9.226 -23.895  1.00  0.00           C  
ATOM   2850  ND1 HIS B1830     -19.617   9.358 -23.800  1.00  0.00           N  
ATOM   2851  CD2 HIS B1830     -21.462  10.454 -24.216  1.00  0.00           C  
ATOM   2852  CE1 HIS B1830     -19.279  10.609 -24.053  1.00  0.00           C  
ATOM   2853  NE2 HIS B1830     -20.379  11.295 -24.310  1.00  0.00           N  
ATOM   2854  N   GLN B1831     -23.994   8.922 -21.871  1.00  0.00           N  
ATOM   2855  CA  GLN B1831     -24.809  10.026 -21.405  1.00  0.00           C  
ATOM   2856  C   GLN B1831     -24.835  10.034 -19.889  1.00  0.00           C  
ATOM   2857  O   GLN B1831     -24.949  11.091 -19.270  1.00  0.00           O  
ATOM   2858  CB  GLN B1831     -26.221   9.899 -21.970  1.00  0.00           C  
ATOM   2859  CG  GLN B1831     -26.213   9.501 -23.428  1.00  0.00           C  
ATOM   2860  CD  GLN B1831     -27.566   9.604 -24.087  1.00  0.00           C  
ATOM   2861  OE1 GLN B1831     -28.566   9.117 -23.556  1.00  0.00           O  
ATOM   2862  NE2 GLN B1831     -27.607  10.231 -25.265  1.00  0.00           N  
ATOM   2863  N   ALA B1832     -24.712   8.850 -19.295  1.00  0.00           N  
ATOM   2864  CA  ALA B1832     -24.728   8.719 -17.842  1.00  0.00           C  
ATOM   2865  C   ALA B1832     -23.479   9.350 -17.264  1.00  0.00           C  
ATOM   2866  O   ALA B1832     -23.561  10.302 -16.490  1.00  0.00           O  
ATOM   2867  CB  ALA B1832     -24.796   7.263 -17.452  1.00  0.00           C  
ATOM   2868  N   ARG B1833     -22.321   8.816 -17.642  1.00  0.00           N  
ATOM   2869  CA  ARG B1833     -21.053   9.345 -17.160  1.00  0.00           C  
ATOM   2870  C   ARG B1833     -20.924  10.836 -17.485  1.00  0.00           C  
ATOM   2871  O   ARG B1833     -20.375  11.613 -16.708  1.00  0.00           O  
ATOM   2872  CB  ARG B1833     -19.896   8.565 -17.781  1.00  0.00           C  
ATOM   2873  CG  ARG B1833     -19.820   7.137 -17.305  1.00  0.00           C  
ATOM   2874  CD  ARG B1833     -18.897   6.328 -18.189  1.00  0.00           C  
ATOM   2875  NE  ARG B1833     -19.260   6.472 -19.600  1.00  0.00           N  
ATOM   2876  CZ  ARG B1833     -18.739   5.756 -20.595  1.00  0.00           C  
ATOM   2877  NH1 ARG B1833     -17.821   4.825 -20.339  1.00  0.00           N  
ATOM   2878  NH2 ARG B1833     -19.130   5.980 -21.849  1.00  0.00           N  
ATOM   2879  N   ARG B1834     -21.446  11.242 -18.630  1.00  0.00           N  
ATOM   2880  CA  ARG B1834     -21.355  12.634 -18.993  1.00  0.00           C  
ATOM   2881  C   ARG B1834     -22.084  13.506 -17.997  1.00  0.00           C  
ATOM   2882  O   ARG B1834     -21.546  14.493 -17.517  1.00  0.00           O  
ATOM   2883  CB  ARG B1834     -21.935  12.873 -20.374  1.00  0.00           C  
ATOM   2884  CG  ARG B1834     -21.735  14.289 -20.809  1.00  0.00           C  
ATOM   2885  CD  ARG B1834     -22.105  14.485 -22.244  1.00  0.00           C  
ATOM   2886  NE  ARG B1834     -21.759  15.830 -22.682  1.00  0.00           N  
ATOM   2887  CZ  ARG B1834     -22.200  16.936 -22.096  1.00  0.00           C  
ATOM   2888  NH1 ARG B1834     -23.009  16.847 -21.049  1.00  0.00           N  
ATOM   2889  NH2 ARG B1834     -21.824  18.124 -22.548  1.00  0.00           N  
ATOM   2890  N   LYS B2014     -23.317  13.143 -17.684  1.00  0.00           N  
ATOM   2891  CA  LYS B2014     -24.106  13.925 -16.744  1.00  0.00           C  
ATOM   2892  C   LYS B2014     -23.393  14.026 -15.415  1.00  0.00           C  
ATOM   2893  O   LYS B2014     -23.554  14.996 -14.682  1.00  0.00           O  
ATOM   2894  CB  LYS B2014     -25.480  13.288 -16.522  1.00  0.00           C  
ATOM   2895  CG  LYS B2014     -26.295  14.015 -15.478  1.00  0.00           C  
ATOM   2896  CD  LYS B2014     -27.613  13.329 -15.187  1.00  0.00           C  
ATOM   2897  CE  LYS B2014     -28.355  14.061 -14.068  1.00  0.00           C  
ATOM   2898  NZ  LYS B2014     -29.647  13.406 -13.709  1.00  0.00           N  
ATOM   2899  N   GLU B2026     -22.585  13.021 -15.124  1.00  0.00           N  
ATOM   2900  CA  GLU B2026     -21.868  12.961 -13.866  1.00  0.00           C  
ATOM   2901  C   GLU B2026     -20.590  13.803 -13.828  1.00  0.00           C  
ATOM   2902  O   GLU B2026     -19.815  13.730 -12.873  1.00  0.00           O  
ATOM   2903  CB  GLU B2026     -21.557  11.498 -13.569  1.00  0.00           C  
ATOM   2904  CG  GLU B2026     -21.264  11.172 -12.123  1.00  0.00           C  
ATOM   2905  CD  GLU B2026     -20.911   9.705 -11.944  1.00  0.00           C  
ATOM   2906  OE1 GLU B2026     -20.511   9.321 -10.818  1.00  0.00           O  
ATOM   2907  OE2 GLU B2026     -21.033   8.939 -12.932  1.00  0.00           O  
ATOM   2908  N   VAL B2027     -20.373  14.609 -14.861  1.00  0.00           N  
ATOM   2909  CA  VAL B2027     -19.184  15.449 -14.923  1.00  0.00           C  
ATOM   2910  C   VAL B2027     -19.500  16.862 -14.465  1.00  0.00           C  
ATOM   2911  O   VAL B2027     -20.182  17.619 -15.161  1.00  0.00           O  
ATOM   2912  CB  VAL B2027     -18.622  15.517 -16.347  1.00  0.00           C  
ATOM   2913  CG1 VAL B2027     -17.289  16.250 -16.350  1.00  0.00           C  
ATOM   2914  CG2 VAL B2027     -18.464  14.124 -16.893  1.00  0.00           C  
ATOM   2915  N   THR B2039     -18.983  17.210 -13.292  1.00  0.00           N  
ATOM   2916  CA  THR B2039     -19.205  18.524 -12.699  1.00  0.00           C  
ATOM   2917  C   THR B2039     -18.233  19.573 -13.193  1.00  0.00           C  
ATOM   2918  O   THR B2039     -17.121  19.259 -13.622  1.00  0.00           O  
ATOM   2919  CB  THR B2039     -19.063  18.474 -11.176  1.00  0.00           C  
ATOM   2920  OG1 THR B2039     -17.759  17.990 -10.838  1.00  0.00           O  
ATOM   2921  CG2 THR B2039     -20.110  17.563 -10.577  1.00  0.00           C  
ATOM   2922  N   ASP B2040     -18.662  20.825 -13.104  1.00  0.00           N  
ATOM   2923  CA  ASP B2040     -17.848  21.957 -13.506  1.00  0.00           C  
ATOM   2924  C   ASP B2040     -16.513  21.936 -12.779  1.00  0.00           C  
ATOM   2925  O   ASP B2040     -15.472  22.257 -13.347  1.00  0.00           O  
ATOM   2926  CB  ASP B2040     -18.602  23.239 -13.204  1.00  0.00           C  
ATOM   2927  CG  ASP B2040     -19.872  23.355 -14.019  1.00  0.00           C  
ATOM   2928  OD1 ASP B2040     -20.669  24.283 -13.758  1.00  0.00           O  
ATOM   2929  OD2 ASP B2040     -20.069  22.515 -14.932  1.00  0.00           O  
ATOM   2930  N   GLU B2041     -16.548  21.548 -11.515  1.00  0.00           N  
ATOM   2931  CA  GLU B2041     -15.333  21.462 -10.726  1.00  0.00           C  
ATOM   2932  C   GLU B2041     -14.380  20.476 -11.417  1.00  0.00           C  
ATOM   2933  O   GLU B2041     -13.184  20.736 -11.534  1.00  0.00           O  
ATOM   2934  CB  GLU B2041     -15.659  20.993  -9.297  1.00  0.00           C  
ATOM   2935  CG  GLU B2041     -16.529  21.970  -8.481  1.00  0.00           C  
ATOM   2936  CD  GLU B2041     -17.972  22.105  -8.998  1.00  0.00           C  
ATOM   2937  OE1 GLU B2041     -18.709  21.091  -9.018  1.00  0.00           O  
ATOM   2938  OE2 GLU B2041     -18.373  23.231  -9.379  1.00  0.00           O  
ATOM   2939  N   ILE B2042     -14.907  19.353 -11.894  1.00  0.00           N  
ATOM   2940  CA  ILE B2042     -14.060  18.379 -12.566  1.00  0.00           C  
ATOM   2941  C   ILE B2042     -13.522  18.885 -13.913  1.00  0.00           C  
ATOM   2942  O   ILE B2042     -12.351  18.677 -14.245  1.00  0.00           O  
ATOM   2943  CB  ILE B2042     -14.803  17.052 -12.751  1.00  0.00           C  
ATOM   2944  CG1 ILE B2042     -14.698  16.255 -11.456  1.00  0.00           C  
ATOM   2945  CG2 ILE B2042     -14.224  16.270 -13.923  1.00  0.00           C  
ATOM   2946  CD1 ILE B2042     -15.276  14.879 -11.536  1.00  0.00           C  
ATOM   2947  N   VAL B2043     -14.370  19.547 -14.693  1.00  0.00           N  
ATOM   2948  CA  VAL B2043     -13.920  20.081 -15.964  1.00  0.00           C  
ATOM   2949  C   VAL B2043     -12.803  21.078 -15.679  1.00  0.00           C  
ATOM   2950  O   VAL B2043     -11.768  21.089 -16.352  1.00  0.00           O  
ATOM   2951  CB  VAL B2043     -15.041  20.805 -16.684  1.00  0.00           C  
ATOM   2952  CG1 VAL B2043     -14.533  21.393 -17.960  1.00  0.00           C  
ATOM   2953  CG2 VAL B2043     -16.142  19.848 -16.981  1.00  0.00           C  
ATOM   2954  N   LYS B2044     -13.011  21.909 -14.664  1.00  0.00           N  
ATOM   2955  CA  LYS B2044     -12.027  22.910 -14.299  1.00  0.00           C  
ATOM   2956  C   LYS B2044     -10.718  22.270 -13.863  1.00  0.00           C  
ATOM   2957  O   LYS B2044      -9.649  22.782 -14.155  1.00  0.00           O  
ATOM   2958  CB  LYS B2044     -12.577  23.798 -13.188  1.00  0.00           C  
ATOM   2959  CG  LYS B2044     -11.795  25.081 -12.949  1.00  0.00           C  
ATOM   2960  CD  LYS B2044     -12.554  25.988 -11.967  1.00  0.00           C  
ATOM   2961  CE  LYS B2044     -11.929  27.386 -11.834  1.00  0.00           C  
ATOM   2962  NZ  LYS B2044     -10.524  27.368 -11.312  1.00  0.00           N  
ATOM   2963  N   GLU B2047     -10.775  21.144 -13.174  1.00  0.00           N  
ATOM   2964  CA  GLU B2047      -9.517  20.558 -12.765  1.00  0.00           C  
ATOM   2965  C   GLU B2047      -8.767  19.998 -13.958  1.00  0.00           C  
ATOM   2966  O   GLU B2047      -7.560  20.192 -14.077  1.00  0.00           O  
ATOM   2967  CB  GLU B2047      -9.701  19.448 -11.739  1.00  0.00           C  
ATOM   2968  CG  GLU B2047      -8.378  19.115 -11.079  1.00  0.00           C  
ATOM   2969  CD  GLU B2047      -8.414  17.847 -10.270  1.00  0.00           C  
ATOM   2970  OE1 GLU B2047      -9.459  17.597  -9.626  1.00  0.00           O  
ATOM   2971  OE2 GLU B2047      -7.390  17.115 -10.271  1.00  0.00           O  
ATOM   2972  N   PHE B2048      -9.479  19.294 -14.833  1.00  0.00           N  
ATOM   2973  CA  PHE B2048      -8.864  18.710 -16.017  1.00  0.00           C  
ATOM   2974  C   PHE B2048      -8.161  19.771 -16.838  1.00  0.00           C  
ATOM   2975  O   PHE B2048      -7.042  19.567 -17.316  1.00  0.00           O  
ATOM   2976  CB  PHE B2048      -9.912  18.055 -16.912  1.00  0.00           C  
ATOM   2977  CG  PHE B2048     -10.169  16.610 -16.606  1.00  0.00           C  
ATOM   2978  CD1 PHE B2048     -11.161  16.239 -15.712  1.00  0.00           C  
ATOM   2979  CD2 PHE B2048      -9.428  15.619 -17.231  1.00  0.00           C  
ATOM   2980  CE1 PHE B2048     -11.413  14.907 -15.447  1.00  0.00           C  
ATOM   2981  CE2 PHE B2048      -9.674  14.284 -16.972  1.00  0.00           C  
ATOM   2982  CZ  PHE B2048     -10.670  13.928 -16.076  1.00  0.00           C  
ATOM   2983  N   THR B2050      -6.833  22.621 -15.961  1.00  0.00           N  
ATOM   2984  CA  THR B2050      -5.879  23.480 -15.277  1.00  0.00           C  
ATOM   2985  C   THR B2050      -4.472  22.981 -15.497  1.00  0.00           C  
ATOM   2986  O   THR B2050      -4.141  21.880 -15.085  1.00  0.00           O  
ATOM   2987  CB  THR B2050      -6.133  23.521 -13.755  1.00  0.00           C  
ATOM   2988  OG1 THR B2050      -7.370  24.189 -13.483  1.00  0.00           O  
ATOM   2989  CG2 THR B2050      -5.014  24.258 -13.057  1.00  0.00           C  
ATOM   2990  N   PRO B2051      -3.622  23.778 -16.159  1.00  0.00           N  
ATOM   2991  CA  PRO B2051      -2.244  23.327 -16.384  1.00  0.00           C  
ATOM   2992  C   PRO B2051      -1.652  22.938 -15.034  1.00  0.00           C  
ATOM   2993  O   PRO B2051      -1.703  23.716 -14.086  1.00  0.00           O  
ATOM   2994  CB  PRO B2051      -1.574  24.547 -17.023  1.00  0.00           C  
ATOM   2995  CG  PRO B2051      -2.420  25.701 -16.575  1.00  0.00           C  
ATOM   2996  CD  PRO B2051      -3.816  25.150 -16.648  1.00  0.00           C  
ATOM   2997  N   ARG B2085      -1.094  21.735 -14.949  1.00  0.00           N  
ATOM   2998  CA  ARG B2085      -0.578  21.239 -13.680  1.00  0.00           C  
ATOM   2999  C   ARG B2085       0.240  19.972 -13.844  1.00  0.00           C  
ATOM   3000  O   ARG B2085       0.153  19.284 -14.858  1.00  0.00           O  
ATOM   3001  CB  ARG B2085      -1.755  20.909 -12.782  1.00  0.00           C  
ATOM   3002  CG  ARG B2085      -2.616  19.785 -13.361  1.00  0.00           C  
ATOM   3003  CD  ARG B2085      -3.933  19.675 -12.633  1.00  0.00           C  
ATOM   3004  NE  ARG B2085      -4.720  18.507 -13.017  1.00  0.00           N  
ATOM   3005  CZ  ARG B2085      -5.220  18.313 -14.229  1.00  0.00           C  
ATOM   3006  NH1 ARG B2085      -5.011  19.205 -15.178  1.00  0.00           N  
ATOM   3007  NH2 ARG B2085      -5.944  17.239 -14.488  1.00  0.00           N  
ATOM   3008  N   LYS B2086       1.007  19.650 -12.815  1.00  0.00           N  
ATOM   3009  CA  LYS B2086       1.845  18.458 -12.803  1.00  0.00           C  
ATOM   3010  C   LYS B2086       0.976  17.219 -12.992  1.00  0.00           C  
ATOM   3011  O   LYS B2086      -0.092  17.115 -12.394  1.00  0.00           O  
ATOM   3012  CB  LYS B2086       2.590  18.387 -11.472  1.00  0.00           C  
ATOM   3013  CG  LYS B2086       1.780  18.982 -10.307  1.00  0.00           C  
ATOM   3014  CD  LYS B2086       1.640  20.519 -10.437  1.00  0.00           C  
ATOM   3015  CE  LYS B2086       0.653  21.123  -9.449  1.00  0.00           C  
ATOM   3016  NZ  LYS B2086       0.477  22.584  -9.693  1.00  0.00           N  
ATOM   3017  N   LEU B2087       1.441  16.294 -13.832  1.00  0.00           N  
ATOM   3018  CA  LEU B2087       0.721  15.051 -14.115  1.00  0.00           C  
ATOM   3019  C   LEU B2087       1.543  13.812 -13.757  1.00  0.00           C  
ATOM   3020  O   LEU B2087       2.766  13.871 -13.696  1.00  0.00           O  
ATOM   3021  CB  LEU B2087       0.346  14.966 -15.600  1.00  0.00           C  
ATOM   3022  CG  LEU B2087      -0.554  16.031 -16.231  1.00  0.00           C  
ATOM   3023  CD1 LEU B2087      -0.711  15.740 -17.714  1.00  0.00           C  
ATOM   3024  CD2 LEU B2087      -1.903  16.043 -15.550  1.00  0.00           C  
ATOM   3025  N   SER B2088       0.843  12.697 -13.544  1.00  0.00           N  
ATOM   3026  CA  SER B2088       1.422  11.391 -13.197  1.00  0.00           C  
ATOM   3027  C   SER B2088       2.927  11.375 -13.120  1.00  0.00           C  
ATOM   3028  O   SER B2088       3.512  11.880 -12.165  1.00  0.00           O  
ATOM   3029  CB  SER B2088       0.967  10.331 -14.195  1.00  0.00           C  
ATOM   3030  N   PHE B2089       3.544  10.779 -14.134  1.00  0.00           N  
ATOM   3031  CA  PHE B2089       4.996  10.675 -14.210  1.00  0.00           C  
ATOM   3032  C   PHE B2089       5.378   9.539 -15.145  1.00  0.00           C  
ATOM   3033  O   PHE B2089       4.582   9.130 -15.996  1.00  0.00           O  
ATOM   3034  CB  PHE B2089       5.592  10.421 -12.823  1.00  0.00           C  
ATOM   3035  N   ASP B2090       6.601   9.038 -14.954  1.00  0.00           N  
ATOM   3036  CA  ASP B2090       7.192   7.940 -15.729  1.00  0.00           C  
ATOM   3037  C   ASP B2090       8.687   8.216 -15.912  1.00  0.00           C  
ATOM   3038  O   ASP B2090       9.485   7.260 -15.813  1.00  0.00           O  
ATOM   3039  CB  ASP B2090       6.505   7.793 -17.102  1.00  0.00           C  
HETATM 3040  N   TRP B 603      -8.138  19.806 -35.817  1.00  0.00           N  
HETATM 3041  CA  TRP B 603      -8.596  18.475 -35.431  1.00  0.00           C  
HETATM 3042  C   TRP B 603     -10.055  18.263 -35.787  1.00  0.00           C  
HETATM 3043  O   TRP B 603     -10.700  19.175 -36.327  1.00  0.00           O  
HETATM 3044  CB  TRP B 603      -8.479  18.365 -33.906  1.00  0.00           C  
HETATM 3045  CG  TRP B 603      -7.098  18.139 -33.384  1.00  0.00           C  
HETATM 3046  CD1 TRP B 603      -6.249  19.090 -32.894  1.00  0.00           C  
HETATM 3047  CD2 TRP B 603      -6.405  16.898 -33.299  1.00  0.00           C  
HETATM 3048  NE1 TRP B 603      -5.063  18.531 -32.507  1.00  0.00           N  
HETATM 3049  CE2 TRP B 603      -5.112  17.188 -32.735  1.00  0.00           C  
HETATM 3050  CE3 TRP B 603      -6.730  15.525 -33.644  1.00  0.00           C  
HETATM 3051  CZ2 TRP B 603      -4.135  16.160 -32.501  1.00  0.00           C  
HETATM 3052  CZ3 TRP B 603      -5.769  14.498 -33.417  1.00  0.00           C  
HETATM 3053  CH2 TRP B 603      -4.482  14.826 -32.848  1.00  0.00           C  
HETATM 3054  OXT TRP B 603     -10.671  16.976 -35.480  1.00  0.00           O  
TER
END
