# Supplementary material for: Backbone Brackets and Arginine Tweezers delineate Class I and Class II aminoacyl tRNA synthetases
Source: PLoS Comput Biol. 2018 Apr 16;14(4):e1006101. doi: 10.1371/journal.pcbi.1006101 (PMC5919687; doi:10.1371/journal.pcbi.1006101)
Supplement: S11 File — All structures of Class I aaRS with residues renumbered according to the MSA. (GZ) [file pcbi.1006101.s023.tar.gz › 2bte_A_renum.pdb]

ATOM      1  N   MET A 209      20.019  39.933 -17.152  1.00  0.00           N  
ATOM      2  CA  MET A 209      20.768  38.726 -16.693  1.00  0.00           C  
ATOM      3  C   MET A 209      19.898  37.471 -16.761  1.00  0.00           C  
ATOM      4  O   MET A 209      18.818  37.402 -16.153  1.00  0.00           O  
ATOM      5  CB  MET A 209      21.278  38.937 -15.263  1.00  0.00           C  
ATOM      6  CG  MET A 209      22.162  37.818 -14.731  1.00  0.00           C  
ATOM      7  SD  MET A 209      22.816  38.179 -13.079  1.00  0.00           S  
ATOM      8  CE  MET A 209      21.304  38.040 -12.048  1.00  0.00           C  
ATOM      9  N   GLU A 210      20.387  36.489 -17.518  1.00  0.00           N  
ATOM     10  CA  GLU A 210      19.702  35.216 -17.708  1.00  0.00           C  
ATOM     11  C   GLU A 210      19.672  34.429 -16.405  1.00  0.00           C  
ATOM     12  O   GLU A 210      20.283  34.830 -15.417  1.00  0.00           O  
ATOM     13  CB  GLU A 210      20.408  34.409 -18.808  1.00  0.00           C  
ATOM     14  CG  GLU A 210      21.916  34.284 -18.624  1.00  0.00           C  
ATOM     15  CD  GLU A 210      22.640  33.884 -19.903  1.00  0.00           C  
ATOM     16  OE1 GLU A 210      22.166  32.949 -20.586  1.00  0.00           O  
ATOM     17  OE2 GLU A 210      23.687  34.501 -20.217  1.00  0.00           O  
ATOM     18  N   LYS A 211      18.958  33.313 -16.386  1.00  0.00           N  
ATOM     19  CA  LYS A 211      18.904  32.534 -15.168  1.00  0.00           C  
ATOM     20  C   LYS A 211      19.366  31.089 -15.362  1.00  0.00           C  
ATOM     21  O   LYS A 211      19.647  30.658 -16.481  1.00  0.00           O  
ATOM     22  CB  LYS A 211      17.496  32.603 -14.584  1.00  0.00           C  
ATOM     23  CG  LYS A 211      17.105  34.026 -14.217  1.00  0.00           C  
ATOM     24  CD  LYS A 211      15.745  34.090 -13.543  1.00  0.00           C  
ATOM     25  CE  LYS A 211      15.301  35.530 -13.275  1.00  0.00           C  
ATOM     26  NZ  LYS A 211      13.999  35.573 -12.537  1.00  0.00           N  
ATOM     27  N   TYR A 212      19.493  30.362 -14.254  1.00  0.00           N  
ATOM     28  CA  TYR A 212      19.921  28.975 -14.299  1.00  0.00           C  
ATOM     29  C   TYR A 212      18.726  28.147 -14.705  1.00  0.00           C  
ATOM     30  O   TYR A 212      17.636  28.263 -14.131  1.00  0.00           O  
ATOM     31  CB  TYR A 212      20.450  28.500 -12.925  1.00  0.00           C  
ATOM     32  CG  TYR A 212      20.781  27.000 -12.840  1.00  0.00           C  
ATOM     33  CD1 TYR A 212      21.758  26.422 -13.661  1.00  0.00           C  
ATOM     34  CD2 TYR A 212      20.073  26.157 -11.980  1.00  0.00           C  
ATOM     35  CE1 TYR A 212      22.008  25.055 -13.635  1.00  0.00           C  
ATOM     36  CE2 TYR A 212      20.316  24.787 -11.951  1.00  0.00           C  
ATOM     37  CZ  TYR A 212      21.277  24.244 -12.782  1.00  0.00           C  
ATOM     38  OH  TYR A 212      21.473  22.874 -12.791  1.00  0.00           O  
ATOM     39  N   ASN A 214      18.939  27.331 -15.725  1.00  0.00           N  
ATOM     40  CA  ASN A 214      17.900  26.452 -16.199  1.00  0.00           C  
ATOM     41  C   ASN A 214      18.476  25.098 -16.579  1.00  0.00           C  
ATOM     42  O   ASN A 214      19.152  24.965 -17.600  1.00  0.00           O  
ATOM     43  CB  ASN A 214      17.191  27.037 -17.400  1.00  0.00           C  
ATOM     44  CG  ASN A 214      16.067  26.160 -17.858  1.00  0.00           C  
ATOM     45  OD1 ASN A 214      16.054  25.706 -18.999  1.00  0.00           O  
ATOM     46  ND2 ASN A 214      15.117  25.893 -16.960  1.00  0.00           N  
ATOM     47  N   PRO A 215      18.197  24.074 -15.761  1.00  0.00           N  
ATOM     48  CA  PRO A 215      18.631  22.687 -15.902  1.00  0.00           C  
ATOM     49  C   PRO A 215      18.315  22.058 -17.253  1.00  0.00           C  
ATOM     50  O   PRO A 215      19.221  21.786 -18.055  1.00  0.00           O  
ATOM     51  CB  PRO A 215      17.878  21.983 -14.789  1.00  0.00           C  
ATOM     52  CG  PRO A 215      17.741  23.031 -13.766  1.00  0.00           C  
ATOM     53  CD  PRO A 215      17.348  24.223 -14.570  1.00  0.00           C  
ATOM     54  N   HIS A 216      17.020  21.824 -17.484  1.00  0.00           N  
ATOM     55  CA  HIS A 216      16.513  21.197 -18.704  1.00  0.00           C  
ATOM     56  C   HIS A 216      17.229  21.679 -19.931  1.00  0.00           C  
ATOM     57  O   HIS A 216      17.624  20.899 -20.790  1.00  0.00           O  
ATOM     58  CB  HIS A 216      15.028  21.475 -18.849  1.00  0.00           C  
ATOM     59  CG  HIS A 216      14.305  21.527 -17.541  1.00  0.00           C  
ATOM     60  ND1 HIS A 216      14.334  22.638 -16.721  1.00  0.00           N  
ATOM     61  CD2 HIS A 216      13.555  20.602 -16.894  1.00  0.00           C  
ATOM     62  CE1 HIS A 216      13.632  22.395 -15.629  1.00  0.00           C  
ATOM     63  NE2 HIS A 216      13.148  21.166 -15.708  1.00  0.00           N  
ATOM     64  N   ALA A 217      17.415  22.982 -19.999  1.00  0.00           N  
ATOM     65  CA  ALA A 217      18.081  23.571 -21.137  1.00  0.00           C  
ATOM     66  C   ALA A 217      19.511  23.100 -21.353  1.00  0.00           C  
ATOM     67  O   ALA A 217      19.988  23.116 -22.491  1.00  0.00           O  
ATOM     68  CB  ALA A 217      18.051  25.088 -21.026  1.00  0.00           C  
ATOM     69  N   ILE A 218      20.206  22.668 -20.299  1.00  0.00           N  
ATOM     70  CA  ILE A 218      21.604  22.240 -20.475  1.00  0.00           C  
ATOM     71  C   ILE A 218      21.952  20.817 -20.148  1.00  0.00           C  
ATOM     72  O   ILE A 218      22.930  20.275 -20.698  1.00  0.00           O  
ATOM     73  CB  ILE A 218      22.565  23.082 -19.645  1.00  0.00           C  
ATOM     74  CG1 ILE A 218      21.996  23.253 -18.235  1.00  0.00           C  
ATOM     75  CG2 ILE A 218      22.823  24.393 -20.336  1.00  0.00           C  
ATOM     76  CD1 ILE A 218      22.943  23.930 -17.268  1.00  0.00           C  
ATOM     77  N   GLU A 219      21.178  20.227 -19.239  1.00  0.00           N  
ATOM     78  CA  GLU A 219      21.444  18.875 -18.792  1.00  0.00           C  
ATOM     79  C   GLU A 219      21.527  17.803 -19.889  1.00  0.00           C  
ATOM     80  O   GLU A 219      22.649  17.408 -20.272  1.00  0.00           O  
ATOM     81  CB  GLU A 219      20.462  18.515 -17.678  1.00  0.00           C  
ATOM     82  CG  GLU A 219      21.218  18.248 -16.350  1.00  0.00           C  
ATOM     83  CD  GLU A 219      20.539  18.756 -15.078  1.00  0.00           C  
ATOM     84  OE1 GLU A 219      19.447  18.260 -14.724  1.00  0.00           O  
ATOM     85  OE2 GLU A 219      21.124  19.647 -14.417  1.00  0.00           O  
ATOM     86  N   ALA A 220      20.390  17.353 -20.423  1.00  0.00           N  
ATOM     87  CA  ALA A 220      20.413  16.328 -21.473  1.00  0.00           C  
ATOM     88  C   ALA A 220      21.404  16.711 -22.570  1.00  0.00           C  
ATOM     89  O   ALA A 220      22.077  15.873 -23.155  1.00  0.00           O  
ATOM     90  CB  ALA A 220      19.036  16.160 -22.050  1.00  0.00           C  
ATOM     91  N   LYS A 221      21.490  17.997 -22.844  1.00  0.00           N  
ATOM     92  CA  LYS A 221      22.398  18.476 -23.860  1.00  0.00           C  
ATOM     93  C   LYS A 221      23.787  17.888 -23.659  1.00  0.00           C  
ATOM     94  O   LYS A 221      24.291  17.118 -24.488  1.00  0.00           O  
ATOM     95  CB  LYS A 221      22.471  20.004 -23.780  1.00  0.00           C  
ATOM     96  CG  LYS A 221      23.659  20.646 -24.497  1.00  0.00           C  
ATOM     97  CD  LYS A 221      23.714  22.115 -24.086  1.00  0.00           C  
ATOM     98  CE  LYS A 221      24.955  22.802 -24.627  1.00  0.00           C  
ATOM     99  NZ  LYS A 221      24.889  24.247 -24.263  1.00  0.00           N  
ATOM    100  N   TRP A 222      24.391  18.279 -22.532  1.00  0.00           N  
ATOM    101  CA  TRP A 222      25.745  17.879 -22.136  1.00  0.00           C  
ATOM    102  C   TRP A 222      25.935  16.384 -21.978  1.00  0.00           C  
ATOM    103  O   TRP A 222      26.996  15.843 -22.360  1.00  0.00           O  
ATOM    104  CB  TRP A 222      26.091  18.576 -20.853  1.00  0.00           C  
ATOM    105  CG  TRP A 222      26.409  19.963 -21.075  1.00  0.00           C  
ATOM    106  CD1 TRP A 222      25.737  21.051 -20.584  1.00  0.00           C  
ATOM    107  CD2 TRP A 222      27.501  20.462 -21.842  1.00  0.00           C  
ATOM    108  NE1 TRP A 222      26.368  22.219 -21.005  1.00  0.00           N  
ATOM    109  CE2 TRP A 222      27.449  21.881 -21.780  1.00  0.00           C  
ATOM    110  CE3 TRP A 222      28.518  19.853 -22.572  1.00  0.00           C  
ATOM    111  CZ2 TRP A 222      28.373  22.692 -22.420  1.00  0.00           C  
ATOM    112  CZ3 TRP A 222      29.463  20.676 -23.221  1.00  0.00           C  
ATOM    113  CH2 TRP A 222      29.377  22.077 -23.135  1.00  0.00           C  
ATOM    114  N   GLN A 223      24.923  15.729 -21.400  1.00  0.00           N  
ATOM    115  CA  GLN A 223      24.956  14.287 -21.236  1.00  0.00           C  
ATOM    116  C   GLN A 223      25.329  13.663 -22.581  1.00  0.00           C  
ATOM    117  O   GLN A 223      26.351  12.963 -22.683  1.00  0.00           O  
ATOM    118  CB  GLN A 223      23.594  13.807 -20.784  1.00  0.00           C  
ATOM    119  CG  GLN A 223      23.300  14.179 -19.355  1.00  0.00           C  
ATOM    120  CD  GLN A 223      21.869  13.965 -18.997  1.00  0.00           C  
ATOM    121  OE1 GLN A 223      21.199  13.127 -19.587  1.00  0.00           O  
ATOM    122  NE2 GLN A 223      21.385  14.705 -18.005  1.00  0.00           N  
ATOM    123  N   ARG A 224      24.531  13.942 -23.615  1.00  0.00           N  
ATOM    124  CA  ARG A 224      24.820  13.418 -24.949  1.00  0.00           C  
ATOM    125  C   ARG A 224      26.256  13.730 -25.315  1.00  0.00           C  
ATOM    126  O   ARG A 224      27.007  12.852 -25.712  1.00  0.00           O  
ATOM    127  CB  ARG A 224      23.919  14.052 -26.004  1.00  0.00           C  
ATOM    128  CG  ARG A 224      22.427  13.834 -25.809  1.00  0.00           C  
ATOM    129  CD  ARG A 224      21.638  14.963 -26.477  1.00  0.00           C  
ATOM    130  NE  ARG A 224      20.348  15.164 -25.821  1.00  0.00           N  
ATOM    131  CZ  ARG A 224      19.624  16.280 -25.918  1.00  0.00           C  
ATOM    132  NH1 ARG A 224      20.063  17.310 -26.649  1.00  0.00           N  
ATOM    133  NH2 ARG A 224      18.455  16.371 -25.283  1.00  0.00           N  
ATOM    134  N   PHE A 225      26.634  14.993 -25.186  1.00  0.00           N  
ATOM    135  CA  PHE A 225      27.996  15.406 -25.518  1.00  0.00           C  
ATOM    136  C   PHE A 225      29.087  14.455 -25.006  1.00  0.00           C  
ATOM    137  O   PHE A 225      29.974  14.066 -25.776  1.00  0.00           O  
ATOM    138  CB  PHE A 225      28.279  16.816 -24.981  1.00  0.00           C  
ATOM    139  CG  PHE A 225      29.706  17.264 -25.180  1.00  0.00           C  
ATOM    140  CD1 PHE A 225      30.312  17.167 -26.425  1.00  0.00           C  
ATOM    141  CD2 PHE A 225      30.435  17.791 -24.126  1.00  0.00           C  
ATOM    142  CE1 PHE A 225      31.634  17.591 -26.622  1.00  0.00           C  
ATOM    143  CE2 PHE A 225      31.754  18.219 -24.313  1.00  0.00           C  
ATOM    144  CZ  PHE A 225      32.353  18.115 -25.576  1.00  0.00           C  
ATOM    145  N   TRP A 226      29.021  14.090 -23.714  1.00  0.00           N  
ATOM    146  CA  TRP A 226      30.028  13.196 -23.117  1.00  0.00           C  
ATOM    147  C   TRP A 226      29.934  11.819 -23.730  1.00  0.00           C  
ATOM    148  O   TRP A 226      30.939  11.266 -24.195  1.00  0.00           O  
ATOM    149  CB  TRP A 226      29.853  13.078 -21.598  1.00  0.00           C  
ATOM    150  CG  TRP A 226      30.013  14.375 -20.883  1.00  0.00           C  
ATOM    151  CD1 TRP A 226      30.967  15.341 -21.140  1.00  0.00           C  
ATOM    152  CD2 TRP A 226      29.143  14.912 -19.875  1.00  0.00           C  
ATOM    153  NE1 TRP A 226      30.717  16.459 -20.350  1.00  0.00           N  
ATOM    154  CE2 TRP A 226      29.610  16.219 -19.568  1.00  0.00           C  
ATOM    155  CE3 TRP A 226      28.018  14.423 -19.220  1.00  0.00           C  
ATOM    156  CZ2 TRP A 226      28.988  17.032 -18.631  1.00  0.00           C  
ATOM    157  CZ3 TRP A 226      27.372  15.251 -18.261  1.00  0.00           C  
ATOM    158  CH2 TRP A 226      27.865  16.536 -17.980  1.00  0.00           C  
ATOM    159  N   GLU A 227      28.721  11.272 -23.714  1.00  0.00           N  
ATOM    160  CA  GLU A 227      28.464   9.961 -24.283  1.00  0.00           C  
ATOM    161  C   GLU A 227      29.069   9.848 -25.666  1.00  0.00           C  
ATOM    162  O   GLU A 227      29.799   8.915 -25.965  1.00  0.00           O  
ATOM    163  CB  GLU A 227      26.976   9.732 -24.403  1.00  0.00           C  
ATOM    164  CG  GLU A 227      26.690   8.410 -25.031  1.00  0.00           C  
ATOM    165  CD  GLU A 227      27.192   7.285 -24.168  1.00  0.00           C  
ATOM    166  OE1 GLU A 227      26.580   7.055 -23.096  1.00  0.00           O  
ATOM    167  OE2 GLU A 227      28.201   6.648 -24.555  1.00  0.00           O  
ATOM    168  N   GLU A 228      28.746  10.816 -26.514  1.00  0.00           N  
ATOM    169  CA  GLU A 228      29.249  10.840 -27.872  1.00  0.00           C  
ATOM    170  C   GLU A 228      30.735  11.087 -27.919  1.00  0.00           C  
ATOM    171  O   GLU A 228      31.428  10.463 -28.695  1.00  0.00           O  
ATOM    172  CB  GLU A 228      28.521  11.910 -28.672  1.00  0.00           C  
ATOM    173  CG  GLU A 228      27.104  11.515 -29.071  1.00  0.00           C  
ATOM    174  CD  GLU A 228      26.095  12.634 -28.842  1.00  0.00           C  
ATOM    175  OE1 GLU A 228      26.374  13.781 -29.267  1.00  0.00           O  
ATOM    176  OE2 GLU A 228      25.022  12.362 -28.244  1.00  0.00           O  
ATOM    177  N   LYS A 229      31.224  12.007 -27.098  1.00  0.00           N  
ATOM    178  CA  LYS A 229      32.656  12.306 -27.067  1.00  0.00           C  
ATOM    179  C   LYS A 229      33.465  11.121 -26.552  1.00  0.00           C  
ATOM    180  O   LYS A 229      34.652  11.005 -26.845  1.00  0.00           O  
ATOM    181  CB  LYS A 229      32.931  13.518 -26.188  1.00  0.00           C  
ATOM    182  CG  LYS A 229      33.098  14.804 -26.963  1.00  0.00           C  
ATOM    183  CD  LYS A 229      34.410  14.836 -27.739  1.00  0.00           C  
ATOM    184  CE  LYS A 229      34.690  16.252 -28.252  1.00  0.00           C  
ATOM    185  NZ  LYS A 229      36.041  16.420 -28.878  1.00  0.00           N  
ATOM    186  N   GLY A 230      32.807  10.253 -25.780  1.00  0.00           N  
ATOM    187  CA  GLY A 230      33.455   9.073 -25.223  1.00  0.00           C  
ATOM    188  C   GLY A 230      34.611   9.348 -24.273  1.00  0.00           C  
ATOM    189  O   GLY A 230      35.744   8.902 -24.511  1.00  0.00           O  
ATOM    190  N   PHE A 232      34.335  10.079 -23.194  1.00  0.00           N  
ATOM    191  CA  PHE A 232      35.371  10.408 -22.218  1.00  0.00           C  
ATOM    192  C   PHE A 232      35.620   9.275 -21.226  1.00  0.00           C  
ATOM    193  O   PHE A 232      36.768   8.886 -20.999  1.00  0.00           O  
ATOM    194  CB  PHE A 232      35.010  11.678 -21.451  1.00  0.00           C  
ATOM    195  CG  PHE A 232      35.087  12.921 -22.273  1.00  0.00           C  
ATOM    196  CD1 PHE A 232      36.219  13.193 -23.037  1.00  0.00           C  
ATOM    197  CD2 PHE A 232      34.040  13.840 -22.268  1.00  0.00           C  
ATOM    198  CE1 PHE A 232      36.313  14.365 -23.789  1.00  0.00           C  
ATOM    199  CE2 PHE A 232      34.127  15.015 -23.017  1.00  0.00           C  
ATOM    200  CZ  PHE A 232      35.270  15.273 -23.777  1.00  0.00           C  
ATOM    201  N   MET A 233      34.563   8.749 -20.622  1.00  0.00           N  
ATOM    202  CA  MET A 233      34.761   7.668 -19.688  1.00  0.00           C  
ATOM    203  C   MET A 233      34.861   6.359 -20.412  1.00  0.00           C  
ATOM    204  O   MET A 233      34.177   5.412 -20.066  1.00  0.00           O  
ATOM    205  CB  MET A 233      33.638   7.601 -18.658  1.00  0.00           C  
ATOM    206  CG  MET A 233      33.735   8.714 -17.651  1.00  0.00           C  
ATOM    207  SD  MET A 233      35.399   8.801 -16.987  1.00  0.00           S  
ATOM    208  CE  MET A 233      35.197   7.621 -15.691  1.00  0.00           C  
ATOM    209  N   LYS A 234      35.690   6.300 -21.440  1.00  0.00           N  
ATOM    210  CA  LYS A 234      35.859   5.045 -22.138  1.00  0.00           C  
ATOM    211  C   LYS A 234      37.185   4.533 -21.626  1.00  0.00           C  
ATOM    212  O   LYS A 234      38.233   5.136 -21.882  1.00  0.00           O  
ATOM    213  CB  LYS A 234      35.933   5.245 -23.645  1.00  0.00           C  
ATOM    214  CG  LYS A 234      36.044   3.940 -24.428  1.00  0.00           C  
ATOM    215  CD  LYS A 234      36.467   4.182 -25.869  1.00  0.00           C  
ATOM    216  CE  LYS A 234      36.293   2.934 -26.727  1.00  0.00           C  
ATOM    217  NZ  LYS A 234      36.609   3.224 -28.163  1.00  0.00           N  
ATOM    218  N   ALA A 235      37.142   3.432 -20.887  1.00  0.00           N  
ATOM    219  CA  ALA A 235      38.346   2.858 -20.314  1.00  0.00           C  
ATOM    220  C   ALA A 235      39.254   2.285 -21.382  1.00  0.00           C  
ATOM    221  O   ALA A 235      38.798   1.576 -22.271  1.00  0.00           O  
ATOM    222  CB  ALA A 235      37.967   1.786 -19.307  1.00  0.00           C  
ATOM    223  N   LYS A 236      40.540   2.604 -21.286  1.00  0.00           N  
ATOM    224  CA  LYS A 236      41.550   2.118 -22.223  1.00  0.00           C  
ATOM    225  C   LYS A 236      41.669   0.598 -22.056  1.00  0.00           C  
ATOM    226  O   LYS A 236      40.970   0.017 -21.230  1.00  0.00           O  
ATOM    227  CB  LYS A 236      42.871   2.802 -21.900  1.00  0.00           C  
ATOM    228  CG  LYS A 236      43.946   2.672 -22.952  1.00  0.00           C  
ATOM    229  CD  LYS A 236      45.142   3.550 -22.596  1.00  0.00           C  
ATOM    230  CE  LYS A 236      46.263   3.396 -23.612  1.00  0.00           C  
ATOM    231  NZ  LYS A 236      47.489   4.127 -23.181  1.00  0.00           N  
ATOM    232  N   ASP A 237      42.531  -0.068 -22.817  1.00  0.00           N  
ATOM    233  CA  ASP A 237      42.646  -1.517 -22.651  1.00  0.00           C  
ATOM    234  C   ASP A 237      43.742  -1.905 -21.696  1.00  0.00           C  
ATOM    235  O   ASP A 237      43.547  -2.763 -20.837  1.00  0.00           O  
ATOM    236  CB  ASP A 237      42.881  -2.212 -23.975  1.00  0.00           C  
ATOM    237  CG  ASP A 237      41.630  -2.290 -24.800  1.00  0.00           C  
ATOM    238  OD1 ASP A 237      40.629  -2.861 -24.309  1.00  0.00           O  
ATOM    239  OD2 ASP A 237      41.651  -1.772 -25.938  1.00  0.00           O  
ATOM    240  N   LEU A 238      44.900  -1.280 -21.851  1.00  0.00           N  
ATOM    241  CA  LEU A 238      46.023  -1.548 -20.968  1.00  0.00           C  
ATOM    242  C   LEU A 238      46.615  -0.217 -20.549  1.00  0.00           C  
ATOM    243  O   LEU A 238      47.418   0.362 -21.268  1.00  0.00           O  
ATOM    244  CB  LEU A 238      47.083  -2.381 -21.684  1.00  0.00           C  
ATOM    245  CG  LEU A 238      46.614  -3.729 -22.221  1.00  0.00           C  
ATOM    246  CD1 LEU A 238      47.805  -4.459 -22.817  1.00  0.00           C  
ATOM    247  CD2 LEU A 238      45.979  -4.550 -21.102  1.00  0.00           C  
ATOM    248  N   PRO A 240      46.214   0.293 -19.383  1.00  0.00           N  
ATOM    249  CA  PRO A 240      46.711   1.568 -18.870  1.00  0.00           C  
ATOM    250  C   PRO A 240      48.222   1.718 -19.004  1.00  0.00           C  
ATOM    251  O   PRO A 240      48.988   0.843 -18.587  1.00  0.00           O  
ATOM    252  CB  PRO A 240      46.271   1.539 -17.425  1.00  0.00           C  
ATOM    253  CG  PRO A 240      44.984   0.835 -17.509  1.00  0.00           C  
ATOM    254  CD  PRO A 240      45.245  -0.304 -18.455  1.00  0.00           C  
ATOM    255  N   GLY A 241      48.645   2.836 -19.590  1.00  0.00           N  
ATOM    256  CA  GLY A 241      50.062   3.089 -19.774  1.00  0.00           C  
ATOM    257  C   GLY A 241      50.742   3.485 -18.475  1.00  0.00           C  
ATOM    258  O   GLY A 241      50.295   3.113 -17.387  1.00  0.00           O  
ATOM    259  N   GLY A 243      51.834   4.236 -18.583  1.00  0.00           N  
ATOM    260  CA  GLY A 243      52.541   4.668 -17.393  1.00  0.00           C  
ATOM    261  C   GLY A 243      51.829   5.850 -16.757  1.00  0.00           C  
ATOM    262  O   GLY A 243      52.386   6.534 -15.887  1.00  0.00           O  
ATOM    263  N   ARG A 244      50.595   6.103 -17.188  1.00  0.00           N  
ATOM    264  CA  ARG A 244      49.846   7.219 -16.639  1.00  0.00           C  
ATOM    265  C   ARG A 244      49.175   6.845 -15.316  1.00  0.00           C  
ATOM    266  O   ARG A 244      48.480   7.674 -14.714  1.00  0.00           O  
ATOM    267  CB  ARG A 244      48.794   7.703 -17.644  1.00  0.00           C  
ATOM    268  CG  ARG A 244      48.122   9.015 -17.234  1.00  0.00           C  
ATOM    269  CD  ARG A 244      49.138  10.163 -17.088  1.00  0.00           C  
ATOM    270  NE  ARG A 244      48.758  11.126 -16.050  1.00  0.00           N  
ATOM    271  CZ  ARG A 244      49.439  12.235 -15.764  1.00  0.00           C  
ATOM    272  NH1 ARG A 244      50.544  12.540 -16.438  1.00  0.00           N  
ATOM    273  NH2 ARG A 244      49.019  13.037 -14.793  1.00  0.00           N  
ATOM    274  N   GLY A 245      49.399   5.612 -14.858  1.00  0.00           N  
ATOM    275  CA  GLY A 245      48.790   5.174 -13.618  1.00  0.00           C  
ATOM    276  C   GLY A 245      47.294   5.035 -13.813  1.00  0.00           C  
ATOM    277  O   GLY A 245      46.665   5.902 -14.402  1.00  0.00           O  
ATOM    278  N   LYS A 265      46.714   3.956 -13.310  1.00  0.00           N  
ATOM    279  CA  LYS A 265      45.303   3.728 -13.494  1.00  0.00           C  
ATOM    280  C   LYS A 265      44.499   3.851 -12.226  1.00  0.00           C  
ATOM    281  O   LYS A 265      45.047   3.911 -11.143  1.00  0.00           O  
ATOM    282  CB  LYS A 265      45.084   2.346 -14.100  1.00  0.00           C  
ATOM    283  CG  LYS A 265      45.454   1.185 -13.192  1.00  0.00           C  
ATOM    284  CD  LYS A 265      44.438   0.955 -12.080  1.00  0.00           C  
ATOM    285  CE  LYS A 265      44.688  -0.379 -11.396  1.00  0.00           C  
ATOM    286  NZ  LYS A 265      43.725  -0.633 -10.289  1.00  0.00           N  
ATOM    287  N   GLN A 266      43.179   3.865 -12.383  1.00  0.00           N  
ATOM    288  CA  GLN A 266      42.224   3.971 -11.287  1.00  0.00           C  
ATOM    289  C   GLN A 266      41.018   3.177 -11.697  1.00  0.00           C  
ATOM    290  O   GLN A 266      40.458   3.412 -12.767  1.00  0.00           O  
ATOM    291  CB  GLN A 266      41.787   5.403 -11.073  1.00  0.00           C  
ATOM    292  CG  GLN A 266      42.763   6.188 -10.271  1.00  0.00           C  
ATOM    293  CD  GLN A 266      42.901   5.621  -8.891  1.00  0.00           C  
ATOM    294  OE1 GLN A 266      41.953   5.637  -8.101  1.00  0.00           O  
ATOM    295  NE2 GLN A 266      44.077   5.102  -8.589  1.00  0.00           N  
ATOM    296  N   TYR A 267      40.617   2.242 -10.848  1.00  0.00           N  
ATOM    297  CA  TYR A 267      39.491   1.396 -11.132  1.00  0.00           C  
ATOM    298  C   TYR A 267      38.490   1.684 -10.044  1.00  0.00           C  
ATOM    299  O   TYR A 267      38.610   1.172  -8.928  1.00  0.00           O  
ATOM    300  CB  TYR A 267      39.947  -0.067 -11.116  1.00  0.00           C  
ATOM    301  CG  TYR A 267      38.904  -1.107 -11.502  1.00  0.00           C  
ATOM    302  CD1 TYR A 267      37.551  -0.934 -11.201  1.00  0.00           C  
ATOM    303  CD2 TYR A 267      39.287  -2.308 -12.099  1.00  0.00           C  
ATOM    304  CE1 TYR A 267      36.617  -1.928 -11.481  1.00  0.00           C  
ATOM    305  CE2 TYR A 267      38.358  -3.311 -12.380  1.00  0.00           C  
ATOM    306  CZ  TYR A 267      37.029  -3.118 -12.071  1.00  0.00           C  
ATOM    307  OH  TYR A 267      36.103  -4.114 -12.337  1.00  0.00           O  
ATOM    308  N   VAL A 268      37.508   2.524 -10.375  1.00  0.00           N  
ATOM    309  CA  VAL A 268      36.441   2.910  -9.449  1.00  0.00           C  
ATOM    310  C   VAL A 268      35.287   2.036  -9.826  1.00  0.00           C  
ATOM    311  O   VAL A 268      34.980   1.941 -11.001  1.00  0.00           O  
ATOM    312  CB  VAL A 268      36.026   4.341  -9.682  1.00  0.00           C  
ATOM    313  CG1 VAL A 268      34.978   4.751  -8.680  1.00  0.00           C  
ATOM    314  CG2 VAL A 268      37.243   5.234  -9.618  1.00  0.00           C  
ATOM    315  N   LEU A 269      34.616   1.415  -8.863  1.00  0.00           N  
ATOM    316  CA  LEU A 269      33.529   0.508  -9.207  1.00  0.00           C  
ATOM    317  C   LEU A 269      32.466   0.359  -8.155  1.00  0.00           C  
ATOM    318  O   LEU A 269      32.795   0.153  -6.991  1.00  0.00           O  
ATOM    319  CB  LEU A 269      34.121  -0.870  -9.504  1.00  0.00           C  
ATOM    320  CG  LEU A 269      33.320  -2.115  -9.108  1.00  0.00           C  
ATOM    321  CD1 LEU A 269      31.987  -2.154  -9.854  1.00  0.00           C  
ATOM    322  CD2 LEU A 269      34.141  -3.354  -9.430  1.00  0.00           C  
ATOM    323  N   VAL A 270      31.188   0.462  -8.534  1.00  0.00           N  
ATOM    324  CA  VAL A 270      30.150   0.259  -7.523  1.00  0.00           C  
ATOM    325  C   VAL A 270      29.430  -1.055  -7.802  1.00  0.00           C  
ATOM    326  O   VAL A 270      29.276  -1.462  -8.960  1.00  0.00           O  
ATOM    327  CB  VAL A 270      29.129   1.423  -7.437  1.00  0.00           C  
ATOM    328  CG1 VAL A 270      29.779   2.713  -7.874  1.00  0.00           C  
ATOM    329  CG2 VAL A 270      27.879   1.095  -8.207  1.00  0.00           C  
ATOM    330  N   MET A 271      29.023  -1.729  -6.730  1.00  0.00           N  
ATOM    331  CA  MET A 271      28.362  -3.017  -6.845  1.00  0.00           C  
ATOM    332  C   MET A 271      27.250  -2.918  -7.859  1.00  0.00           C  
ATOM    333  O   MET A 271      26.384  -2.039  -7.717  1.00  0.00           O  
ATOM    334  CB  MET A 271      27.789  -3.437  -5.491  1.00  0.00           C  
ATOM    335  CG  MET A 271      28.833  -3.615  -4.404  1.00  0.00           C  
ATOM    336  SD  MET A 271      28.214  -4.358  -2.857  1.00  0.00           S  
ATOM    337  CE  MET A 271      29.703  -5.227  -2.353  1.00  0.00           C  
ATOM    338  N   PHE A 272      27.247  -3.801  -8.865  1.00  0.00           N  
ATOM    339  CA  PHE A 272      26.185  -3.736  -9.851  1.00  0.00           C  
ATOM    340  C   PHE A 272      24.858  -4.196  -9.242  1.00  0.00           C  
ATOM    341  O   PHE A 272      24.826  -5.069  -8.383  1.00  0.00           O  
ATOM    342  CB  PHE A 272      26.574  -4.467 -11.143  1.00  0.00           C  
ATOM    343  CG  PHE A 272      26.821  -5.939 -11.005  1.00  0.00           C  
ATOM    344  CD1 PHE A 272      26.338  -6.657  -9.927  1.00  0.00           C  
ATOM    345  CD2 PHE A 272      27.456  -6.631 -12.043  1.00  0.00           C  
ATOM    346  CE1 PHE A 272      26.472  -8.046  -9.884  1.00  0.00           C  
ATOM    347  CE2 PHE A 272      27.592  -8.011 -12.012  1.00  0.00           C  
ATOM    348  CZ  PHE A 272      27.099  -8.722 -10.932  1.00  0.00           C  
ATOM    349  N   PRO A 273      23.745  -3.576  -9.663  1.00  0.00           N  
ATOM    350  CA  PRO A 273      22.397  -3.867  -9.161  1.00  0.00           C  
ATOM    351  C   PRO A 273      21.646  -5.118  -9.587  1.00  0.00           C  
ATOM    352  O   PRO A 273      22.018  -5.800 -10.529  1.00  0.00           O  
ATOM    353  CB  PRO A 273      21.633  -2.600  -9.526  1.00  0.00           C  
ATOM    354  CG  PRO A 273      22.208  -2.273 -10.887  1.00  0.00           C  
ATOM    355  CD  PRO A 273      23.698  -2.598 -10.771  1.00  0.00           C  
ATOM    356  N   TYR A 274      20.577  -5.408  -8.860  1.00  0.00           N  
ATOM    357  CA  TYR A 274      19.720  -6.539  -9.167  1.00  0.00           C  
ATOM    358  C   TYR A 274      18.568  -5.948  -9.966  1.00  0.00           C  
ATOM    359  O   TYR A 274      17.769  -5.178  -9.428  1.00  0.00           O  
ATOM    360  CB  TYR A 274      19.154  -7.201  -7.894  1.00  0.00           C  
ATOM    361  CG  TYR A 274      20.091  -8.163  -7.201  1.00  0.00           C  
ATOM    362  CD1 TYR A 274      20.861  -9.065  -7.928  1.00  0.00           C  
ATOM    363  CD2 TYR A 274      20.221  -8.162  -5.818  1.00  0.00           C  
ATOM    364  CE1 TYR A 274      21.739  -9.936  -7.294  1.00  0.00           C  
ATOM    365  CE2 TYR A 274      21.105  -9.029  -5.168  1.00  0.00           C  
ATOM    366  CZ  TYR A 274      21.862  -9.911  -5.916  1.00  0.00           C  
ATOM    367  OH  TYR A 274      22.761 -10.758  -5.300  1.00  0.00           O  
ATOM    368  N   PRO A 275      18.475  -6.281 -11.264  1.00  0.00           N  
ATOM    369  CA  PRO A 275      17.386  -5.754 -12.091  1.00  0.00           C  
ATOM    370  C   PRO A 275      16.045  -6.225 -11.523  1.00  0.00           C  
ATOM    371  O   PRO A 275      15.524  -7.269 -11.902  1.00  0.00           O  
ATOM    372  CB  PRO A 275      17.687  -6.341 -13.461  1.00  0.00           C  
ATOM    373  CG  PRO A 275      18.326  -7.653 -13.118  1.00  0.00           C  
ATOM    374  CD  PRO A 275      19.280  -7.251 -12.022  1.00  0.00           C  
ATOM    375  N   SER A 276      15.516  -5.439 -10.591  1.00  0.00           N  
ATOM    376  CA  SER A 276      14.250  -5.726  -9.934  1.00  0.00           C  
ATOM    377  C   SER A 276      13.762  -4.462  -9.221  1.00  0.00           C  
ATOM    378  O   SER A 276      14.267  -4.113  -8.155  1.00  0.00           O  
ATOM    379  CB  SER A 276      14.436  -6.850  -8.918  1.00  0.00           C  
ATOM    380  OG  SER A 276      15.370  -6.468  -7.924  1.00  0.00           O  
ATOM    381  N   GLY A 277      12.784  -3.780  -9.811  1.00  0.00           N  
ATOM    382  CA  GLY A 277      12.261  -2.567  -9.208  1.00  0.00           C  
ATOM    383  C   GLY A 277      12.710  -1.339  -9.980  1.00  0.00           C  
ATOM    384  O   GLY A 277      13.610  -1.417 -10.830  1.00  0.00           O  
ATOM    385  N   ASP A 279      12.080  -0.203  -9.691  1.00  0.00           N  
ATOM    386  CA  ASP A 279      12.419   1.054 -10.354  1.00  0.00           C  
ATOM    387  C   ASP A 279      13.441   1.812  -9.496  1.00  0.00           C  
ATOM    388  O   ASP A 279      13.427   1.702  -8.268  1.00  0.00           O  
ATOM    389  CB  ASP A 279      11.142   1.887 -10.568  1.00  0.00           C  
ATOM    390  CG  ASP A 279      10.885   2.213 -12.048  1.00  0.00           C  
ATOM    391  OD1 ASP A 279       9.720   2.533 -12.401  1.00  0.00           O  
ATOM    392  OD2 ASP A 279      11.851   2.162 -12.848  1.00  0.00           O  
ATOM    393  N   LEU A 280      14.331   2.565 -10.141  1.00  0.00           N  
ATOM    394  CA  LEU A 280      15.363   3.310  -9.422  1.00  0.00           C  
ATOM    395  C   LEU A 280      14.894   4.618  -8.815  1.00  0.00           C  
ATOM    396  O   LEU A 280      14.402   5.494  -9.537  1.00  0.00           O  
ATOM    397  CB  LEU A 280      16.544   3.634 -10.341  1.00  0.00           C  
ATOM    398  CG  LEU A 280      17.590   2.556 -10.605  1.00  0.00           C  
ATOM    399  CD1 LEU A 280      18.745   3.160 -11.376  1.00  0.00           C  
ATOM    400  CD2 LEU A 280      18.074   1.983  -9.291  1.00  0.00           C  
ATOM    401  N   HIS A 281      15.039   4.758  -7.496  1.00  0.00           N  
ATOM    402  CA  HIS A 281      14.680   6.017  -6.863  1.00  0.00           C  
ATOM    403  C   HIS A 281      15.956   6.664  -6.353  1.00  0.00           C  
ATOM    404  O   HIS A 281      17.057   6.219  -6.695  1.00  0.00           O  
ATOM    405  CB  HIS A 281      13.675   5.821  -5.735  1.00  0.00           C  
ATOM    406  CG  HIS A 281      14.047   4.743  -4.780  1.00  0.00           C  
ATOM    407  ND1 HIS A 281      15.341   4.563  -4.381  1.00  0.00           N  
ATOM    408  CD2 HIS A 281      13.246   3.859  -4.137  1.00  0.00           C  
ATOM    409  CE1 HIS A 281      15.304   3.583  -3.501  1.00  0.00           C  
ATOM    410  NE2 HIS A 281      14.054   3.125  -3.319  1.00  0.00           N  
ATOM    411  N   MET A 282      15.821   7.711  -5.545  1.00  0.00           N  
ATOM    412  CA  MET A 282      16.995   8.414  -5.034  1.00  0.00           C  
ATOM    413  C   MET A 282      17.853   7.563  -4.128  1.00  0.00           C  
ATOM    414  O   MET A 282      19.081   7.544  -4.274  1.00  0.00           O  
ATOM    415  CB  MET A 282      16.584   9.688  -4.316  1.00  0.00           C  
ATOM    416  CG  MET A 282      16.215  10.804  -5.270  1.00  0.00           C  
ATOM    417  SD  MET A 282      17.479  11.009  -6.539  1.00  0.00           S  
ATOM    418  CE  MET A 282      16.609  12.022  -7.676  1.00  0.00           C  
ATOM    419  N   GLY A 283      17.212   6.865  -3.195  1.00  0.00           N  
ATOM    420  CA  GLY A 283      17.950   5.990  -2.307  1.00  0.00           C  
ATOM    421  C   GLY A 283      18.946   5.133  -3.073  1.00  0.00           C  
ATOM    422  O   GLY A 283      20.066   4.902  -2.637  1.00  0.00           O  
ATOM    423  N   HIS A 284      18.565   4.663  -4.243  1.00  0.00           N  
ATOM    424  CA  HIS A 284      19.484   3.846  -5.004  1.00  0.00           C  
ATOM    425  C   HIS A 284      20.615   4.648  -5.634  1.00  0.00           C  
ATOM    426  O   HIS A 284      21.693   4.109  -5.853  1.00  0.00           O  
ATOM    427  CB  HIS A 284      18.739   3.097  -6.117  1.00  0.00           C  
ATOM    428  CG  HIS A 284      17.660   2.191  -5.622  1.00  0.00           C  
ATOM    429  ND1 HIS A 284      16.486   2.041  -6.310  1.00  0.00           N  
ATOM    430  CD2 HIS A 284      17.620   1.440  -4.493  1.00  0.00           C  
ATOM    431  CE1 HIS A 284      15.752   1.214  -5.588  1.00  0.00           C  
ATOM    432  NE2 HIS A 284      16.394   0.820  -4.477  1.00  0.00           N  
ATOM    433  N   LEU A 285      20.385   5.922  -5.929  1.00  0.00           N  
ATOM    434  CA  LEU A 285      21.407   6.729  -6.597  1.00  0.00           C  
ATOM    435  C   LEU A 285      22.615   7.188  -5.795  1.00  0.00           C  
ATOM    436  O   LEU A 285      23.676   7.470  -6.374  1.00  0.00           O  
ATOM    437  CB  LEU A 285      20.752   7.945  -7.276  1.00  0.00           C  
ATOM    438  CG  LEU A 285      20.376   7.737  -8.754  1.00  0.00           C  
ATOM    439  CD1 LEU A 285      21.623   7.849  -9.623  1.00  0.00           C  
ATOM    440  CD2 LEU A 285      19.709   6.368  -8.941  1.00  0.00           C  
ATOM    441  N   LYS A 286      22.469   7.243  -4.475  1.00  0.00           N  
ATOM    442  CA  LYS A 286      23.558   7.692  -3.618  1.00  0.00           C  
ATOM    443  C   LYS A 286      24.884   7.022  -3.943  1.00  0.00           C  
ATOM    444  O   LYS A 286      25.925   7.674  -4.022  1.00  0.00           O  
ATOM    445  CB  LYS A 286      23.212   7.458  -2.165  1.00  0.00           C  
ATOM    446  CG  LYS A 286      24.194   8.092  -1.205  1.00  0.00           C  
ATOM    447  CD  LYS A 286      23.704   7.930   0.214  1.00  0.00           C  
ATOM    448  CE  LYS A 286      24.627   8.607   1.202  1.00  0.00           C  
ATOM    449  NZ  LYS A 286      24.114   8.487   2.597  1.00  0.00           N  
ATOM    450  N   ASN A 288      24.855   5.716  -4.158  1.00  0.00           N  
ATOM    451  CA  ASN A 288      26.088   5.018  -4.473  1.00  0.00           C  
ATOM    452  C   ASN A 288      26.663   5.317  -5.844  1.00  0.00           C  
ATOM    453  O   ASN A 288      27.878   5.472  -5.978  1.00  0.00           O  
ATOM    454  CB  ASN A 288      25.914   3.507  -4.364  1.00  0.00           C  
ATOM    455  CG  ASN A 288      25.742   3.034  -2.935  1.00  0.00           C  
ATOM    456  OD1 ASN A 288      26.013   1.870  -2.616  1.00  0.00           O  
ATOM    457  ND2 ASN A 288      25.275   3.924  -2.067  1.00  0.00           N  
ATOM    458  N   TYR A 289      25.822   5.404  -6.871  1.00  0.00           N  
ATOM    459  CA  TYR A 289      26.379   5.609  -8.208  1.00  0.00           C  
ATOM    460  C   TYR A 289      26.910   6.999  -8.393  1.00  0.00           C  
ATOM    461  O   TYR A 289      27.873   7.213  -9.138  1.00  0.00           O  
ATOM    462  CB  TYR A 289      25.350   5.289  -9.282  1.00  0.00           C  
ATOM    463  CG  TYR A 289      24.656   3.959  -9.079  1.00  0.00           C  
ATOM    464  CD1 TYR A 289      23.525   3.850  -8.268  1.00  0.00           C  
ATOM    465  CD2 TYR A 289      25.171   2.802  -9.651  1.00  0.00           C  
ATOM    466  CE1 TYR A 289      22.938   2.629  -8.036  1.00  0.00           C  
ATOM    467  CE2 TYR A 289      24.594   1.573  -9.420  1.00  0.00           C  
ATOM    468  CZ  TYR A 289      23.480   1.490  -8.615  1.00  0.00           C  
ATOM    469  OH  TYR A 289      22.914   0.259  -8.382  1.00  0.00           O  
ATOM    470  N   THR A 290      26.287   7.949  -7.707  1.00  0.00           N  
ATOM    471  CA  THR A 290      26.730   9.336  -7.793  1.00  0.00           C  
ATOM    472  C   THR A 290      28.186   9.428  -7.352  1.00  0.00           C  
ATOM    473  O   THR A 290      29.053   9.921  -8.099  1.00  0.00           O  
ATOM    474  CB  THR A 290      25.939  10.205  -6.869  1.00  0.00           C  
ATOM    475  OG1 THR A 290      24.557   9.867  -6.979  1.00  0.00           O  
ATOM    476  CG2 THR A 290      26.142  11.658  -7.222  1.00  0.00           C  
ATOM    477  N   MET A 291      28.433   8.956  -6.126  1.00  0.00           N  
ATOM    478  CA  MET A 291      29.758   8.943  -5.540  1.00  0.00           C  
ATOM    479  C   MET A 291      30.751   8.330  -6.504  1.00  0.00           C  
ATOM    480  O   MET A 291      31.843   8.877  -6.704  1.00  0.00           O  
ATOM    481  CB  MET A 291      29.721   8.137  -4.280  1.00  0.00           C  
ATOM    482  CG  MET A 291      28.493   8.388  -3.465  1.00  0.00           C  
ATOM    483  SD  MET A 291      28.950   8.763  -1.776  1.00  0.00           S  
ATOM    484  CE  MET A 291      27.310   8.908  -0.987  1.00  0.00           C  
ATOM    485  N   GLY A 292      30.390   7.199  -7.105  1.00  0.00           N  
ATOM    486  CA  GLY A 292      31.284   6.579  -8.064  1.00  0.00           C  
ATOM    487  C   GLY A 292      31.516   7.545  -9.225  1.00  0.00           C  
ATOM    488  O   GLY A 292      32.632   7.637  -9.777  1.00  0.00           O  
ATOM    489  N   ASP A 293      30.478   8.296  -9.606  1.00  0.00           N  
ATOM    490  CA  ASP A 293      30.643   9.237 -10.710  1.00  0.00           C  
ATOM    491  C   ASP A 293      31.588  10.396 -10.305  1.00  0.00           C  
ATOM    492  O   ASP A 293      32.537  10.738 -11.072  1.00  0.00           O  
ATOM    493  CB  ASP A 293      29.263   9.762 -11.205  1.00  0.00           C  
ATOM    494  CG  ASP A 293      29.390  10.779 -12.373  1.00  0.00           C  
ATOM    495  OD1 ASP A 293      28.787  11.881 -12.276  1.00  0.00           O  
ATOM    496  OD2 ASP A 293      30.103  10.481 -13.378  1.00  0.00           O  
ATOM    497  N   VAL A 294      31.348  10.975  -9.117  1.00  0.00           N  
ATOM    498  CA  VAL A 294      32.189  12.077  -8.619  1.00  0.00           C  
ATOM    499  C   VAL A 294      33.643  11.659  -8.646  1.00  0.00           C  
ATOM    500  O   VAL A 294      34.540  12.363  -9.139  1.00  0.00           O  
ATOM    501  CB  VAL A 294      31.957  12.387  -7.145  1.00  0.00           C  
ATOM    502  CG1 VAL A 294      32.896  13.495  -6.721  1.00  0.00           C  
ATOM    503  CG2 VAL A 294      30.504  12.768  -6.882  1.00  0.00           C  
ATOM    504  N   LEU A 295      33.853  10.491  -8.066  1.00  0.00           N  
ATOM    505  CA  LEU A 295      35.157   9.931  -7.944  1.00  0.00           C  
ATOM    506  C   LEU A 295      35.761   9.705  -9.285  1.00  0.00           C  
ATOM    507  O   LEU A 295      36.859  10.169  -9.552  1.00  0.00           O  
ATOM    508  CB  LEU A 295      35.052   8.634  -7.192  1.00  0.00           C  
ATOM    509  CG  LEU A 295      36.061   8.583  -6.069  1.00  0.00           C  
ATOM    510  CD1 LEU A 295      35.387   7.867  -4.934  1.00  0.00           C  
ATOM    511  CD2 LEU A 295      37.361   7.897  -6.512  1.00  0.00           C  
ATOM    512  N   ALA A 296      35.041   8.995 -10.143  1.00  0.00           N  
ATOM    513  CA  ALA A 296      35.556   8.697 -11.468  1.00  0.00           C  
ATOM    514  C   ALA A 296      35.917   9.979 -12.225  1.00  0.00           C  
ATOM    515  O   ALA A 296      37.037  10.088 -12.766  1.00  0.00           O  
ATOM    516  CB  ALA A 296      34.541   7.880 -12.238  1.00  0.00           C  
ATOM    517  N   ARG A 297      34.993  10.950 -12.244  1.00  0.00           N  
ATOM    518  CA  ARG A 297      35.232  12.204 -12.959  1.00  0.00           C  
ATOM    519  C   ARG A 297      36.502  12.858 -12.463  1.00  0.00           C  
ATOM    520  O   ARG A 297      37.378  13.254 -13.263  1.00  0.00           O  
ATOM    521  CB  ARG A 297      34.066  13.163 -12.761  1.00  0.00           C  
ATOM    522  CG  ARG A 297      32.885  12.991 -13.707  1.00  0.00           C  
ATOM    523  CD  ARG A 297      31.612  13.546 -13.085  1.00  0.00           C  
ATOM    524  NE  ARG A 297      30.432  13.277 -13.897  1.00  0.00           N  
ATOM    525  CZ  ARG A 297      30.291  13.674 -15.161  1.00  0.00           C  
ATOM    526  NH1 ARG A 297      31.262  14.359 -15.764  1.00  0.00           N  
ATOM    527  NH2 ARG A 297      29.176  13.395 -15.821  1.00  0.00           N  
ATOM    528  N   PHE A 298      36.587  12.968 -11.132  1.00  0.00           N  
ATOM    529  CA  PHE A 298      37.740  13.572 -10.471  1.00  0.00           C  
ATOM    530  C   PHE A 298      39.046  12.916 -10.903  1.00  0.00           C  
ATOM    531  O   PHE A 298      39.933  13.566 -11.457  1.00  0.00           O  
ATOM    532  CB  PHE A 298      37.569  13.475  -8.961  1.00  0.00           C  
ATOM    533  CG  PHE A 298      38.804  13.845  -8.190  1.00  0.00           C  
ATOM    534  CD1 PHE A 298      39.468  15.037  -8.451  1.00  0.00           C  
ATOM    535  CD2 PHE A 298      39.327  12.990  -7.228  1.00  0.00           C  
ATOM    536  CE1 PHE A 298      40.636  15.367  -7.772  1.00  0.00           C  
ATOM    537  CE2 PHE A 298      40.483  13.309  -6.553  1.00  0.00           C  
ATOM    538  CZ  PHE A 298      41.143  14.504  -6.827  1.00  0.00           C  
ATOM    539  N   ARG A 299      39.142  11.617 -10.660  1.00  0.00           N  
ATOM    540  CA  ARG A 299      40.336  10.861 -11.021  1.00  0.00           C  
ATOM    541  C   ARG A 299      40.640  11.049 -12.484  1.00  0.00           C  
ATOM    542  O   ARG A 299      41.799  11.091 -12.892  1.00  0.00           O  
ATOM    543  CB  ARG A 299      40.135   9.363 -10.750  1.00  0.00           C  
ATOM    544  CG  ARG A 299      40.127   8.984  -9.278  1.00  0.00           C  
ATOM    545  CD  ARG A 299      41.473   9.287  -8.655  1.00  0.00           C  
ATOM    546  NE  ARG A 299      41.410   9.218  -7.202  1.00  0.00           N  
ATOM    547  CZ  ARG A 299      42.307   9.782  -6.398  1.00  0.00           C  
ATOM    548  NH1 ARG A 299      43.332  10.456  -6.905  1.00  0.00           N  
ATOM    549  NH2 ARG A 299      42.178   9.676  -5.086  1.00  0.00           N  
ATOM    550  N   ARG A 300      39.581  11.147 -13.277  1.00  0.00           N  
ATOM    551  CA  ARG A 300      39.749  11.327 -14.708  1.00  0.00           C  
ATOM    552  C   ARG A 300      40.441  12.665 -14.984  1.00  0.00           C  
ATOM    553  O   ARG A 300      41.416  12.715 -15.748  1.00  0.00           O  
ATOM    554  CB  ARG A 300      38.401  11.285 -15.418  1.00  0.00           C  
ATOM    555  CG  ARG A 300      38.523  11.394 -16.933  1.00  0.00           C  
ATOM    556  CD  ARG A 300      38.843  10.066 -17.555  1.00  0.00           C  
ATOM    557  NE  ARG A 300      40.026  10.137 -18.400  1.00  0.00           N  
ATOM    558  CZ  ARG A 300      40.383   9.170 -19.249  1.00  0.00           C  
ATOM    559  NH1 ARG A 300      39.635   8.067 -19.361  1.00  0.00           N  
ATOM    560  NH2 ARG A 300      41.494   9.282 -19.971  1.00  0.00           N  
ATOM    561  N   MET A 301      39.959  13.740 -14.359  1.00  0.00           N  
ATOM    562  CA  MET A 301      40.570  15.040 -14.581  1.00  0.00           C  
ATOM    563  C   MET A 301      42.044  15.004 -14.225  1.00  0.00           C  
ATOM    564  O   MET A 301      42.865  15.568 -14.937  1.00  0.00           O  
ATOM    565  CB  MET A 301      39.861  16.108 -13.761  1.00  0.00           C  
ATOM    566  CG  MET A 301      38.413  16.295 -14.157  1.00  0.00           C  
ATOM    567  SD  MET A 301      37.494  17.470 -13.135  1.00  0.00           S  
ATOM    568  CE  MET A 301      38.044  19.030 -13.815  1.00  0.00           C  
ATOM    569  N   GLN A 302      42.384  14.317 -13.137  1.00  0.00           N  
ATOM    570  CA  GLN A 302      43.773  14.234 -12.701  1.00  0.00           C  
ATOM    571  C   GLN A 302      44.711  13.556 -13.680  1.00  0.00           C  
ATOM    572  O   GLN A 302      45.927  13.622 -13.516  1.00  0.00           O  
ATOM    573  CB  GLN A 302      43.869  13.531 -11.352  1.00  0.00           C  
ATOM    574  CG  GLN A 302      43.334  14.331 -10.202  1.00  0.00           C  
ATOM    575  CD  GLN A 302      43.486  13.617  -8.888  1.00  0.00           C  
ATOM    576  OE1 GLN A 302      42.909  12.548  -8.672  1.00  0.00           O  
ATOM    577  NE2 GLN A 302      44.264  14.202  -7.995  1.00  0.00           N  
ATOM    578  N   GLY A 303      44.169  12.900 -14.696  1.00  0.00           N  
ATOM    579  CA  GLY A 303      45.044  12.246 -15.655  1.00  0.00           C  
ATOM    580  C   GLY A 303      45.067  10.733 -15.546  1.00  0.00           C  
ATOM    581  O   GLY A 303      45.464  10.046 -16.481  1.00  0.00           O  
ATOM    582  N   TYR A 304      44.644  10.200 -14.408  1.00  0.00           N  
ATOM    583  CA  TYR A 304      44.629   8.759 -14.240  1.00  0.00           C  
ATOM    584  C   TYR A 304      43.765   8.124 -15.322  1.00  0.00           C  
ATOM    585  O   TYR A 304      42.797   8.717 -15.779  1.00  0.00           O  
ATOM    586  CB  TYR A 304      44.037   8.377 -12.872  1.00  0.00           C  
ATOM    587  CG  TYR A 304      44.921   8.673 -11.694  1.00  0.00           C  
ATOM    588  CD1 TYR A 304      46.193   8.115 -11.596  1.00  0.00           C  
ATOM    589  CD2 TYR A 304      44.487   9.508 -10.673  1.00  0.00           C  
ATOM    590  CE1 TYR A 304      47.015   8.385 -10.510  1.00  0.00           C  
ATOM    591  CE2 TYR A 304      45.298   9.785  -9.579  1.00  0.00           C  
ATOM    592  CZ  TYR A 304      46.562   9.220  -9.505  1.00  0.00           C  
ATOM    593  OH  TYR A 304      47.370   9.500  -8.427  1.00  0.00           O  
ATOM    594  N   GLU A 305      44.122   6.918 -15.730  1.00  0.00           N  
ATOM    595  CA  GLU A 305      43.332   6.188 -16.695  1.00  0.00           C  
ATOM    596  C   GLU A 305      42.218   5.589 -15.831  1.00  0.00           C  
ATOM    597  O   GLU A 305      42.464   4.706 -15.027  1.00  0.00           O  
ATOM    598  CB  GLU A 305      44.164   5.075 -17.303  1.00  0.00           C  
ATOM    599  CG  GLU A 305      43.922   4.880 -18.776  1.00  0.00           C  
ATOM    600  CD  GLU A 305      44.629   5.923 -19.631  1.00  0.00           C  
ATOM    601  OE1 GLU A 305      45.879   5.962 -19.623  1.00  0.00           O  
ATOM    602  OE2 GLU A 305      43.930   6.702 -20.317  1.00  0.00           O  
ATOM    603  N   VAL A 306      40.997   6.080 -15.967  1.00  0.00           N  
ATOM    604  CA  VAL A 306      39.893   5.574 -15.163  1.00  0.00           C  
ATOM    605  C   VAL A 306      39.094   4.474 -15.856  1.00  0.00           C  
ATOM    606  O   VAL A 306      38.979   4.454 -17.086  1.00  0.00           O  
ATOM    607  CB  VAL A 306      38.912   6.698 -14.820  1.00  0.00           C  
ATOM    608  CG1 VAL A 306      37.832   6.189 -13.897  1.00  0.00           C  
ATOM    609  CG2 VAL A 306      39.658   7.871 -14.221  1.00  0.00           C  
ATOM    610  N   LEU A 307      38.558   3.553 -15.056  1.00  0.00           N  
ATOM    611  CA  LEU A 307      37.717   2.452 -15.533  1.00  0.00           C  
ATOM    612  C   LEU A 307      36.534   2.474 -14.587  1.00  0.00           C  
ATOM    613  O   LEU A 307      36.655   2.095 -13.415  1.00  0.00           O  
ATOM    614  CB  LEU A 307      38.419   1.095 -15.432  1.00  0.00           C  
ATOM    615  CG  LEU A 307      37.556  -0.180 -15.254  1.00  0.00           C  
ATOM    616  CD1 LEU A 307      36.486  -0.307 -16.333  1.00  0.00           C  
ATOM    617  CD2 LEU A 307      38.458  -1.404 -15.295  1.00  0.00           C  
ATOM    618  N   HIS A 308      35.390   2.915 -15.097  1.00  0.00           N  
ATOM    619  CA  HIS A 308      34.198   3.026 -14.283  1.00  0.00           C  
ATOM    620  C   HIS A 308      33.066   2.259 -14.983  1.00  0.00           C  
ATOM    621  O   HIS A 308      32.080   2.832 -15.438  1.00  0.00           O  
ATOM    622  CB  HIS A 308      33.890   4.517 -14.128  1.00  0.00           C  
ATOM    623  CG  HIS A 308      32.746   4.821 -13.223  1.00  0.00           C  
ATOM    624  ND1 HIS A 308      31.966   5.946 -13.380  1.00  0.00           N  
ATOM    625  CD2 HIS A 308      32.254   4.180 -12.137  1.00  0.00           C  
ATOM    626  CE1 HIS A 308      31.045   5.985 -12.437  1.00  0.00           C  
ATOM    627  NE2 HIS A 308      31.195   4.923 -11.665  1.00  0.00           N  
ATOM    628  N   PRO A 309      33.195   0.933 -15.044  1.00  0.00           N  
ATOM    629  CA  PRO A 309      32.277  -0.027 -15.652  1.00  0.00           C  
ATOM    630  C   PRO A 309      30.982  -0.063 -14.900  1.00  0.00           C  
ATOM    631  O   PRO A 309      30.933   0.421 -13.790  1.00  0.00           O  
ATOM    632  CB  PRO A 309      33.005  -1.333 -15.455  1.00  0.00           C  
ATOM    633  CG  PRO A 309      33.481  -1.151 -14.059  1.00  0.00           C  
ATOM    634  CD  PRO A 309      34.131   0.215 -14.168  1.00  0.00           C  
ATOM    635  N   MET A 310      29.965  -0.672 -15.509  1.00  0.00           N  
ATOM    636  CA  MET A 310      28.628  -0.853 -14.918  1.00  0.00           C  
ATOM    637  C   MET A 310      27.948  -1.976 -15.709  1.00  0.00           C  
ATOM    638  O   MET A 310      28.176  -2.100 -16.920  1.00  0.00           O  
ATOM    639  CB  MET A 310      27.775   0.402 -15.010  1.00  0.00           C  
ATOM    640  CG  MET A 310      26.347   0.160 -14.582  1.00  0.00           C  
ATOM    641  SD  MET A 310      26.212  -0.396 -12.872  1.00  0.00           S  
ATOM    642  CE  MET A 310      24.681   0.232 -12.432  1.00  0.00           C  
ATOM    643  N   GLY A 311      27.122  -2.773 -15.024  1.00  0.00           N  
ATOM    644  CA  GLY A 311      26.474  -3.912 -15.639  1.00  0.00           C  
ATOM    645  C   GLY A 311      25.291  -4.410 -14.832  1.00  0.00           C  
ATOM    646  O   GLY A 311      24.781  -3.678 -13.966  1.00  0.00           O  
ATOM    647  N   TRP A 312      24.836  -5.640 -15.091  1.00  0.00           N  
ATOM    648  CA  TRP A 312      23.658  -6.132 -14.380  1.00  0.00           C  
ATOM    649  C   TRP A 312      23.751  -7.532 -13.763  1.00  0.00           C  
ATOM    650  O   TRP A 312      24.183  -8.481 -14.416  1.00  0.00           O  
ATOM    651  CB  TRP A 312      22.426  -6.059 -15.314  1.00  0.00           C  
ATOM    652  CG  TRP A 312      22.472  -4.872 -16.204  1.00  0.00           C  
ATOM    653  CD1 TRP A 312      23.136  -4.780 -17.397  1.00  0.00           C  
ATOM    654  CD2 TRP A 312      22.094  -3.539 -15.857  1.00  0.00           C  
ATOM    655  NE1 TRP A 312      23.216  -3.473 -17.799  1.00  0.00           N  
ATOM    656  CE2 TRP A 312      22.589  -2.688 -16.868  1.00  0.00           C  
ATOM    657  CE3 TRP A 312      21.403  -2.979 -14.778  1.00  0.00           C  
ATOM    658  CZ2 TRP A 312      22.419  -1.309 -16.833  1.00  0.00           C  
ATOM    659  CZ3 TRP A 312      21.234  -1.611 -14.741  1.00  0.00           C  
ATOM    660  CH2 TRP A 312      21.743  -0.789 -15.764  1.00  0.00           C  
ATOM    661  N   ASP A 313      23.340  -7.653 -12.503  1.00  0.00           N  
ATOM    662  CA  ASP A 313      23.351  -8.940 -11.822  1.00  0.00           C  
ATOM    663  C   ASP A 313      21.962  -9.504 -12.099  1.00  0.00           C  
ATOM    664  O   ASP A 313      21.115  -9.617 -11.194  1.00  0.00           O  
ATOM    665  CB  ASP A 313      23.558  -8.768 -10.306  1.00  0.00           C  
ATOM    666  CG  ASP A 313      24.198  -9.998  -9.661  1.00  0.00           C  
ATOM    667  OD1 ASP A 313      24.924 -10.719 -10.387  1.00  0.00           O  
ATOM    668  OD2 ASP A 313      24.000 -10.243  -8.449  1.00  0.00           O  
ATOM    669  N   ALA A 314      21.758  -9.865 -13.364  1.00  0.00           N  
ATOM    670  CA  ALA A 314      20.479 -10.364 -13.859  1.00  0.00           C  
ATOM    671  C   ALA A 314      20.033 -11.769 -13.504  1.00  0.00           C  
ATOM    672  O   ALA A 314      18.837 -12.002 -13.363  1.00  0.00           O  
ATOM    673  CB  ALA A 314      20.425 -10.186 -15.370  1.00  0.00           C  
ATOM    674  N   PHE A 315      20.969 -12.703 -13.375  1.00  0.00           N  
ATOM    675  CA  PHE A 315      20.602 -14.080 -13.049  1.00  0.00           C  
ATOM    676  C   PHE A 315      20.319 -14.325 -11.565  1.00  0.00           C  
ATOM    677  O   PHE A 315      20.627 -13.488 -10.715  1.00  0.00           O  
ATOM    678  CB  PHE A 315      21.704 -15.029 -13.511  1.00  0.00           C  
ATOM    679  CG  PHE A 315      21.263 -16.006 -14.565  1.00  0.00           C  
ATOM    680  CD1 PHE A 315      19.925 -16.384 -14.664  1.00  0.00           C  
ATOM    681  CD2 PHE A 315      22.189 -16.583 -15.430  1.00  0.00           C  
ATOM    682  CE1 PHE A 315      19.519 -17.323 -15.607  1.00  0.00           C  
ATOM    683  CE2 PHE A 315      21.792 -17.528 -16.376  1.00  0.00           C  
ATOM    684  CZ  PHE A 315      20.460 -17.899 -16.467  1.00  0.00           C  
ATOM    685  N   GLY A 316      19.702 -15.460 -11.253  1.00  0.00           N  
ATOM    686  CA  GLY A 316      19.456 -15.786  -9.859  1.00  0.00           C  
ATOM    687  C   GLY A 316      18.088 -15.547  -9.256  1.00  0.00           C  
ATOM    688  O   GLY A 316      17.142 -15.194  -9.957  1.00  0.00           O  
ATOM    689  N   LEU A 317      18.001 -15.750  -7.938  1.00  0.00           N  
ATOM    690  CA  LEU A 317      16.765 -15.590  -7.173  1.00  0.00           C  
ATOM    691  C   LEU A 317      16.208 -14.163  -7.127  1.00  0.00           C  
ATOM    692  O   LEU A 317      15.017 -13.948  -7.370  1.00  0.00           O  
ATOM    693  CB  LEU A 317      16.976 -16.093  -5.742  1.00  0.00           C  
ATOM    694  CG  LEU A 317      16.989 -17.601  -5.470  1.00  0.00           C  
ATOM    695  CD1 LEU A 317      17.819 -17.905  -4.222  1.00  0.00           C  
ATOM    696  CD2 LEU A 317      15.559 -18.099  -5.296  1.00  0.00           C  
ATOM    697  N   PRO A 333      17.058 -13.164  -6.807  1.00  0.00           N  
ATOM    698  CA  PRO A 333      16.591 -11.771  -6.742  1.00  0.00           C  
ATOM    699  C   PRO A 333      15.737 -11.389  -7.946  1.00  0.00           C  
ATOM    700  O   PRO A 333      14.600 -10.956  -7.786  1.00  0.00           O  
ATOM    701  CB  PRO A 333      17.894 -10.967  -6.677  1.00  0.00           C  
ATOM    702  CG  PRO A 333      18.808 -11.878  -5.952  1.00  0.00           C  
ATOM    703  CD  PRO A 333      18.515 -13.232  -6.581  1.00  0.00           C  
ATOM    704  N   ALA A 334      16.287 -11.554  -9.146  1.00  0.00           N  
ATOM    705  CA  ALA A 334      15.559 -11.228 -10.359  1.00  0.00           C  
ATOM    706  C   ALA A 334      14.337 -12.129 -10.529  1.00  0.00           C  
ATOM    707  O   ALA A 334      13.199 -11.668 -10.420  1.00  0.00           O  
ATOM    708  CB  ALA A 334      16.472 -11.362 -11.557  1.00  0.00           C  
ATOM    709  N   GLU A 336      14.571 -13.414 -10.780  1.00  0.00           N  
ATOM    710  CA  GLU A 336      13.477 -14.361 -10.986  1.00  0.00           C  
ATOM    711  C   GLU A 336      12.332 -14.245  -9.989  1.00  0.00           C  
ATOM    712  O   GLU A 336      11.171 -14.428 -10.349  1.00  0.00           O  
ATOM    713  CB  GLU A 336      14.006 -15.799 -10.986  1.00  0.00           C  
ATOM    714  CG  GLU A 336      12.940 -16.870 -11.257  1.00  0.00           C  
ATOM    715  CD  GLU A 336      13.531 -18.271 -11.339  1.00  0.00           C  
ATOM    716  OE1 GLU A 336      14.202 -18.697 -10.368  1.00  0.00           O  
ATOM    717  OE2 GLU A 336      13.325 -18.941 -12.376  1.00  0.00           O  
ATOM    718  N   ASN A 340      12.639 -13.954  -8.734  1.00  0.00           N  
ATOM    719  CA  ASN A 340      11.569 -13.841  -7.756  1.00  0.00           C  
ATOM    720  C   ASN A 340      10.737 -12.596  -8.000  1.00  0.00           C  
ATOM    721  O   ASN A 340       9.539 -12.582  -7.718  1.00  0.00           O  
ATOM    722  CB  ASN A 340      12.121 -13.839  -6.324  1.00  0.00           C  
ATOM    723  CG  ASN A 340      12.266 -15.237  -5.760  1.00  0.00           C  
ATOM    724  OD1 ASN A 340      13.133 -15.998  -6.180  1.00  0.00           O  
ATOM    725  ND2 ASN A 340      11.401 -15.589  -4.815  1.00  0.00           N  
ATOM    726  N   ALA A 341      11.376 -11.558  -8.529  1.00  0.00           N  
ATOM    727  CA  ALA A 341      10.688 -10.303  -8.817  1.00  0.00           C  
ATOM    728  C   ALA A 341       9.709 -10.562  -9.958  1.00  0.00           C  
ATOM    729  O   ALA A 341       8.497 -10.310  -9.837  1.00  0.00           O  
ATOM    730  CB  ALA A 341      11.696  -9.226  -9.218  1.00  0.00           C  
ATOM    731  N   ALA A 342      10.253 -11.073 -11.062  1.00  0.00           N  
ATOM    732  CA  ALA A 342       9.472 -11.394 -12.247  1.00  0.00           C  
ATOM    733  C   ALA A 342       8.292 -12.289 -11.881  1.00  0.00           C  
ATOM    734  O   ALA A 342       7.148 -11.942 -12.127  1.00  0.00           O  
ATOM    735  CB  ALA A 342      10.361 -12.078 -13.280  1.00  0.00           C  
ATOM    736  N   LEU A 343       8.575 -13.441 -11.290  1.00  0.00           N  
ATOM    737  CA  LEU A 343       7.522 -14.367 -10.896  1.00  0.00           C  
ATOM    738  C   LEU A 343       6.448 -13.695 -10.046  1.00  0.00           C  
ATOM    739  O   LEU A 343       5.289 -14.097 -10.080  1.00  0.00           O  
ATOM    740  CB  LEU A 343       8.125 -15.553 -10.136  1.00  0.00           C  
ATOM    741  CG  LEU A 343       8.336 -16.864 -10.902  1.00  0.00           C  
ATOM    742  CD1 LEU A 343       8.635 -16.606 -12.370  1.00  0.00           C  
ATOM    743  CD2 LEU A 343       9.467 -17.627 -10.241  1.00  0.00           C  
ATOM    744  N   LYS A 344       6.823 -12.675  -9.282  1.00  0.00           N  
ATOM    745  CA  LYS A 344       5.842 -11.989  -8.448  1.00  0.00           C  
ATOM    746  C   LYS A 344       4.822 -11.270  -9.330  1.00  0.00           C  
ATOM    747  O   LYS A 344       3.625 -11.287  -9.047  1.00  0.00           O  
ATOM    748  CB  LYS A 344       6.534 -10.994  -7.501  1.00  0.00           C  
ATOM    749  CG  LYS A 344       5.571 -10.162  -6.644  1.00  0.00           C  
ATOM    750  CD  LYS A 344       6.259  -9.462  -5.467  1.00  0.00           C  
ATOM    751  CE  LYS A 344       6.607 -10.459  -4.361  1.00  0.00           C  
ATOM    752  NZ  LYS A 344       7.105  -9.822  -3.102  1.00  0.00           N  
ATOM    753  N   PHE A 345       5.303 -10.649 -10.404  1.00  0.00           N  
ATOM    754  CA  PHE A 345       4.437  -9.936 -11.346  1.00  0.00           C  
ATOM    755  C   PHE A 345       4.041 -10.793 -12.559  1.00  0.00           C  
ATOM    756  O   PHE A 345       3.760 -10.272 -13.643  1.00  0.00           O  
ATOM    757  CB  PHE A 345       5.122  -8.640 -11.809  1.00  0.00           C  
ATOM    758  CG  PHE A 345       4.656  -7.420 -11.063  1.00  0.00           C  
ATOM    759  CD1 PHE A 345       4.585  -7.425  -9.664  1.00  0.00           C  
ATOM    760  CD2 PHE A 345       4.247  -6.278 -11.752  1.00  0.00           C  
ATOM    761  CE1 PHE A 345       4.107  -6.309  -8.957  1.00  0.00           C  
ATOM    762  CE2 PHE A 345       3.766  -5.152 -11.056  1.00  0.00           C  
ATOM    763  CZ  PHE A 345       3.696  -5.170  -9.657  1.00  0.00           C  
ATOM    764  N   GLY A 407       4.014 -12.110 -12.351  1.00  0.00           N  
ATOM    765  CA  GLY A 407       3.656 -13.045 -13.405  1.00  0.00           C  
ATOM    766  C   GLY A 407       4.345 -12.797 -14.734  1.00  0.00           C  
ATOM    767  O   GLY A 407       3.828 -13.175 -15.783  1.00  0.00           O  
ATOM    768  N   VAL A 408       5.508 -12.162 -14.699  1.00  0.00           N  
ATOM    769  CA  VAL A 408       6.236 -11.881 -15.921  1.00  0.00           C  
ATOM    770  C   VAL A 408       7.342 -12.909 -16.139  1.00  0.00           C  
ATOM    771  O   VAL A 408       7.802 -13.559 -15.200  1.00  0.00           O  
ATOM    772  CB  VAL A 408       6.861 -10.476 -15.880  1.00  0.00           C  
ATOM    773  CG1 VAL A 408       7.429 -10.125 -17.241  1.00  0.00           C  
ATOM    774  CG2 VAL A 408       5.819  -9.456 -15.444  1.00  0.00           C  
ATOM    775  N   HIS A 418       7.753 -13.063 -17.391  1.00  0.00           N  
ATOM    776  CA  HIS A 418       8.807 -14.001 -17.735  1.00  0.00           C  
ATOM    777  C   HIS A 418      10.144 -13.366 -17.374  1.00  0.00           C  
ATOM    778  O   HIS A 418      10.412 -12.217 -17.736  1.00  0.00           O  
ATOM    779  CB  HIS A 418       8.782 -14.292 -19.229  1.00  0.00           C  
ATOM    780  CG  HIS A 418       9.880 -15.197 -19.685  1.00  0.00           C  
ATOM    781  ND1 HIS A 418       9.995 -16.503 -19.258  1.00  0.00           N  
ATOM    782  CD2 HIS A 418      10.900 -14.995 -20.552  1.00  0.00           C  
ATOM    783  CE1 HIS A 418      11.035 -17.067 -19.844  1.00  0.00           C  
ATOM    784  NE2 HIS A 418      11.601 -16.173 -20.635  1.00  0.00           N  
ATOM    785  N   PRO A 419      11.006 -14.102 -16.656  1.00  0.00           N  
ATOM    786  CA  PRO A 419      12.302 -13.536 -16.284  1.00  0.00           C  
ATOM    787  C   PRO A 419      13.040 -12.776 -17.382  1.00  0.00           C  
ATOM    788  O   PRO A 419      13.402 -11.621 -17.189  1.00  0.00           O  
ATOM    789  CB  PRO A 419      13.084 -14.752 -15.778  1.00  0.00           C  
ATOM    790  CG  PRO A 419      12.377 -15.916 -16.405  1.00  0.00           C  
ATOM    791  CD  PRO A 419      10.938 -15.517 -16.274  1.00  0.00           C  
ATOM    792  N   LYS A 420      13.257 -13.400 -18.532  1.00  0.00           N  
ATOM    793  CA  LYS A 420      13.986 -12.714 -19.591  1.00  0.00           C  
ATOM    794  C   LYS A 420      13.382 -11.380 -20.016  1.00  0.00           C  
ATOM    795  O   LYS A 420      14.104 -10.456 -20.390  1.00  0.00           O  
ATOM    796  CB  LYS A 420      14.138 -13.606 -20.816  1.00  0.00           C  
ATOM    797  CG  LYS A 420      14.807 -12.887 -21.966  1.00  0.00           C  
ATOM    798  CD  LYS A 420      15.185 -13.820 -23.087  1.00  0.00           C  
ATOM    799  CE  LYS A 420      15.761 -13.023 -24.242  1.00  0.00           C  
ATOM    800  NZ  LYS A 420      16.379 -13.898 -25.268  1.00  0.00           N  
ATOM    801  N   ASP A 421      12.061 -11.274 -19.970  1.00  0.00           N  
ATOM    802  CA  ASP A 421      11.404 -10.030 -20.357  1.00  0.00           C  
ATOM    803  C   ASP A 421      11.571  -9.005 -19.242  1.00  0.00           C  
ATOM    804  O   ASP A 421      11.977  -7.865 -19.482  1.00  0.00           O  
ATOM    805  CB  ASP A 421       9.914 -10.268 -20.626  1.00  0.00           C  
ATOM    806  CG  ASP A 421       9.675 -11.184 -21.816  1.00  0.00           C  
ATOM    807  OD1 ASP A 421      10.227 -10.883 -22.905  1.00  0.00           O  
ATOM    808  OD2 ASP A 421       8.940 -12.192 -21.658  1.00  0.00           O  
ATOM    809  N   TRP A 422      11.263  -9.428 -18.020  1.00  0.00           N  
ATOM    810  CA  TRP A 422      11.388  -8.580 -16.841  1.00  0.00           C  
ATOM    811  C   TRP A 422      12.810  -8.050 -16.686  1.00  0.00           C  
ATOM    812  O   TRP A 422      13.019  -6.898 -16.310  1.00  0.00           O  
ATOM    813  CB  TRP A 422      10.997  -9.369 -15.596  1.00  0.00           C  
ATOM    814  CG  TRP A 422      11.318  -8.673 -14.331  1.00  0.00           C  
ATOM    815  CD1 TRP A 422      12.528  -8.622 -13.704  1.00  0.00           C  
ATOM    816  CD2 TRP A 422      10.419  -7.905 -13.535  1.00  0.00           C  
ATOM    817  NE1 TRP A 422      12.437  -7.868 -12.560  1.00  0.00           N  
ATOM    818  CE2 TRP A 422      11.152  -7.414 -12.433  1.00  0.00           C  
ATOM    819  CE3 TRP A 422       9.060  -7.583 -13.643  1.00  0.00           C  
ATOM    820  CZ2 TRP A 422      10.570  -6.616 -11.444  1.00  0.00           C  
ATOM    821  CZ3 TRP A 422       8.480  -6.792 -12.659  1.00  0.00           C  
ATOM    822  CH2 TRP A 422       9.236  -6.318 -11.574  1.00  0.00           C  
ATOM    823  N   THR A 423      13.793  -8.893 -16.965  1.00  0.00           N  
ATOM    824  CA  THR A 423      15.164  -8.464 -16.842  1.00  0.00           C  
ATOM    825  C   THR A 423      15.449  -7.335 -17.799  1.00  0.00           C  
ATOM    826  O   THR A 423      15.752  -6.226 -17.374  1.00  0.00           O  
ATOM    827  CB  THR A 423      16.150  -9.606 -17.100  1.00  0.00           C  
ATOM    828  OG1 THR A 423      16.206 -10.439 -15.937  1.00  0.00           O  
ATOM    829  CG2 THR A 423      17.537  -9.069 -17.390  1.00  0.00           C  
ATOM    830  N   TYR A 424      15.341  -7.593 -19.092  1.00  0.00           N  
ATOM    831  CA  TYR A 424      15.636  -6.548 -20.061  1.00  0.00           C  
ATOM    832  C   TYR A 424      14.759  -5.304 -19.932  1.00  0.00           C  
ATOM    833  O   TYR A 424      15.088  -4.241 -20.463  1.00  0.00           O  
ATOM    834  CB  TYR A 424      15.589  -7.131 -21.459  1.00  0.00           C  
ATOM    835  CG  TYR A 424      16.786  -8.011 -21.724  1.00  0.00           C  
ATOM    836  CD1 TYR A 424      18.035  -7.448 -21.972  1.00  0.00           C  
ATOM    837  CD2 TYR A 424      16.674  -9.405 -21.746  1.00  0.00           C  
ATOM    838  CE1 TYR A 424      19.143  -8.240 -22.248  1.00  0.00           C  
ATOM    839  CE2 TYR A 424      17.770 -10.201 -22.022  1.00  0.00           C  
ATOM    840  CZ  TYR A 424      19.004  -9.614 -22.280  1.00  0.00           C  
ATOM    841  OH  TYR A 424      20.096 -10.390 -22.630  1.00  0.00           O  
ATOM    842  N   ALA A 425      13.653  -5.430 -19.208  1.00  0.00           N  
ATOM    843  CA  ALA A 425      12.779  -4.289 -18.988  1.00  0.00           C  
ATOM    844  C   ALA A 425      13.503  -3.364 -18.004  1.00  0.00           C  
ATOM    845  O   ALA A 425      13.797  -2.213 -18.339  1.00  0.00           O  
ATOM    846  CB  ALA A 425      11.449  -4.735 -18.407  1.00  0.00           C  
ATOM    847  N   ASN A 426      13.793  -3.863 -16.797  1.00  0.00           N  
ATOM    848  CA  ASN A 426      14.512  -3.073 -15.799  1.00  0.00           C  
ATOM    849  C   ASN A 426      15.797  -2.509 -16.387  1.00  0.00           C  
ATOM    850  O   ASN A 426      16.001  -1.298 -16.429  1.00  0.00           O  
ATOM    851  CB  ASN A 426      14.866  -3.925 -14.589  1.00  0.00           C  
ATOM    852  CG  ASN A 426      13.746  -3.997 -13.596  1.00  0.00           C  
ATOM    853  OD1 ASN A 426      12.627  -4.353 -13.943  1.00  0.00           O  
ATOM    854  ND2 ASN A 426      14.037  -3.653 -12.342  1.00  0.00           N  
ATOM    855  N   ILE A 427      16.667  -3.386 -16.855  1.00  0.00           N  
ATOM    856  CA  ILE A 427      17.915  -2.917 -17.409  1.00  0.00           C  
ATOM    857  C   ILE A 427      17.719  -1.689 -18.291  1.00  0.00           C  
ATOM    858  O   ILE A 427      18.544  -0.782 -18.298  1.00  0.00           O  
ATOM    859  CB  ILE A 427      18.595  -4.020 -18.205  1.00  0.00           C  
ATOM    860  CG1 ILE A 427      18.656  -5.276 -17.342  1.00  0.00           C  
ATOM    861  CG2 ILE A 427      19.990  -3.587 -18.633  1.00  0.00           C  
ATOM    862  CD1 ILE A 427      19.338  -6.416 -18.025  1.00  0.00           C  
ATOM    863  N   ARG A 429      16.618  -1.655 -19.030  1.00  0.00           N  
ATOM    864  CA  ARG A 429      16.353  -0.527 -19.916  1.00  0.00           C  
ATOM    865  C   ARG A 429      16.051   0.712 -19.089  1.00  0.00           C  
ATOM    866  O   ARG A 429      16.685   1.748 -19.263  1.00  0.00           O  
ATOM    867  CB  ARG A 429      15.171  -0.835 -20.845  1.00  0.00           C  
ATOM    868  CG  ARG A 429      15.055   0.093 -22.049  1.00  0.00           C  
ATOM    869  CD  ARG A 429      13.608   0.208 -22.540  1.00  0.00           C  
ATOM    870  NE  ARG A 429      13.454   1.274 -23.534  1.00  0.00           N  
ATOM    871  CZ  ARG A 429      12.293   1.849 -23.854  1.00  0.00           C  
ATOM    872  NH1 ARG A 429      11.167   1.465 -23.259  1.00  0.00           N  
ATOM    873  NH2 ARG A 429      12.254   2.815 -24.767  1.00  0.00           N  
ATOM    874  N   GLN A 431      15.076   0.591 -18.193  1.00  0.00           N  
ATOM    875  CA  GLN A 431      14.664   1.687 -17.316  1.00  0.00           C  
ATOM    876  C   GLN A 431      15.865   2.176 -16.488  1.00  0.00           C  
ATOM    877  O   GLN A 431      16.359   3.293 -16.687  1.00  0.00           O  
ATOM    878  CB  GLN A 431      13.539   1.209 -16.387  1.00  0.00           C  
ATOM    879  CG  GLN A 431      12.368   0.540 -17.130  1.00  0.00           C  
ATOM    880  CD  GLN A 431      11.379  -0.196 -16.208  1.00  0.00           C  
ATOM    881  OE1 GLN A 431      10.634   0.424 -15.439  1.00  0.00           O  
ATOM    882  NE2 GLN A 431      11.374  -1.529 -16.289  1.00  0.00           N  
ATOM    883  N   ALA A 432      16.322   1.329 -15.566  1.00  0.00           N  
ATOM    884  CA  ALA A 432      17.465   1.628 -14.708  1.00  0.00           C  
ATOM    885  C   ALA A 432      18.552   2.368 -15.476  1.00  0.00           C  
ATOM    886  O   ALA A 432      19.042   3.406 -15.038  1.00  0.00           O  
ATOM    887  CB  ALA A 432      18.031   0.336 -14.137  1.00  0.00           C  
ATOM    888  N   LYS A 433      18.918   1.832 -16.629  1.00  0.00           N  
ATOM    889  CA  LYS A 433      19.957   2.431 -17.447  1.00  0.00           C  
ATOM    890  C   LYS A 433      19.643   3.868 -17.874  1.00  0.00           C  
ATOM    891  O   LYS A 433      20.558   4.648 -18.162  1.00  0.00           O  
ATOM    892  CB  LYS A 433      20.190   1.549 -18.662  1.00  0.00           C  
ATOM    893  CG  LYS A 433      21.389   1.895 -19.462  1.00  0.00           C  
ATOM    894  CD  LYS A 433      21.791   0.656 -20.193  1.00  0.00           C  
ATOM    895  CE  LYS A 433      22.948   0.906 -21.126  1.00  0.00           C  
ATOM    896  NZ  LYS A 433      23.218  -0.341 -21.911  1.00  0.00           N  
ATOM    897  N   GLU A 434      18.357   4.218 -17.912  1.00  0.00           N  
ATOM    898  CA  GLU A 434      17.938   5.565 -18.309  1.00  0.00           C  
ATOM    899  C   GLU A 434      18.153   6.498 -17.131  1.00  0.00           C  
ATOM    900  O   GLU A 434      18.703   7.597 -17.288  1.00  0.00           O  
ATOM    901  CB  GLU A 434      16.455   5.588 -18.693  1.00  0.00           C  
ATOM    902  CG  GLU A 434      15.953   6.935 -19.250  1.00  0.00           C  
ATOM    903  CD  GLU A 434      14.416   7.034 -19.313  1.00  0.00           C  
ATOM    904  OE1 GLU A 434      13.773   6.138 -19.914  1.00  0.00           O  
ATOM    905  OE2 GLU A 434      13.850   8.015 -18.765  1.00  0.00           O  
ATOM    906  N   SER A 435      17.701   6.058 -15.956  1.00  0.00           N  
ATOM    907  CA  SER A 435      17.843   6.828 -14.733  1.00  0.00           C  
ATOM    908  C   SER A 435      19.291   7.251 -14.570  1.00  0.00           C  
ATOM    909  O   SER A 435      19.594   8.441 -14.477  1.00  0.00           O  
ATOM    910  CB  SER A 435      17.432   5.984 -13.546  1.00  0.00           C  
ATOM    911  OG  SER A 435      16.082   5.581 -13.661  1.00  0.00           O  
ATOM    912  N   LEU A 436      20.197   6.284 -14.547  1.00  0.00           N  
ATOM    913  CA  LEU A 436      21.597   6.621 -14.396  1.00  0.00           C  
ATOM    914  C   LEU A 436      21.994   7.701 -15.394  1.00  0.00           C  
ATOM    915  O   LEU A 436      22.705   8.647 -15.047  1.00  0.00           O  
ATOM    916  CB  LEU A 436      22.477   5.394 -14.610  1.00  0.00           C  
ATOM    917  CG  LEU A 436      22.216   4.140 -13.781  1.00  0.00           C  
ATOM    918  CD1 LEU A 436      23.257   3.126 -14.204  1.00  0.00           C  
ATOM    919  CD2 LEU A 436      22.298   4.402 -12.278  1.00  0.00           C  
ATOM    920  N   ARG A 437      21.534   7.565 -16.635  1.00  0.00           N  
ATOM    921  CA  ARG A 437      21.885   8.540 -17.661  1.00  0.00           C  
ATOM    922  C   ARG A 437      21.330   9.907 -17.304  1.00  0.00           C  
ATOM    923  O   ARG A 437      21.995  10.921 -17.480  1.00  0.00           O  
ATOM    924  CB  ARG A 437      21.349   8.117 -19.033  1.00  0.00           C  
ATOM    925  CG  ARG A 437      21.989   8.888 -20.196  1.00  0.00           C  
ATOM    926  CD  ARG A 437      21.079   8.962 -21.423  1.00  0.00           C  
ATOM    927  NE  ARG A 437      20.709  10.340 -21.779  1.00  0.00           N  
ATOM    928  CZ  ARG A 437      21.558  11.260 -22.255  1.00  0.00           C  
ATOM    929  NH1 ARG A 437      22.849  10.968 -22.446  1.00  0.00           N  
ATOM    930  NH2 ARG A 437      21.121  12.484 -22.546  1.00  0.00           N  
ATOM    931  N   LEU A 438      20.106   9.925 -16.800  1.00  0.00           N  
ATOM    932  CA  LEU A 438      19.458  11.170 -16.432  1.00  0.00           C  
ATOM    933  C   LEU A 438      20.118  11.873 -15.256  1.00  0.00           C  
ATOM    934  O   LEU A 438      19.750  12.997 -14.908  1.00  0.00           O  
ATOM    935  CB  LEU A 438      17.997  10.906 -16.071  1.00  0.00           C  
ATOM    936  CG  LEU A 438      17.060  10.667 -17.246  1.00  0.00           C  
ATOM    937  CD1 LEU A 438      15.627  10.537 -16.753  1.00  0.00           C  
ATOM    938  CD2 LEU A 438      17.185  11.830 -18.204  1.00  0.00           C  
ATOM    939  N   MET A 439      21.094  11.205 -14.648  1.00  0.00           N  
ATOM    940  CA  MET A 439      21.770  11.740 -13.472  1.00  0.00           C  
ATOM    941  C   MET A 439      23.128  12.321 -13.742  1.00  0.00           C  
ATOM    942  O   MET A 439      23.758  12.856 -12.847  1.00  0.00           O  
ATOM    943  CB  MET A 439      21.867  10.657 -12.424  1.00  0.00           C  
ATOM    944  CG  MET A 439      20.598  10.474 -11.662  1.00  0.00           C  
ATOM    945  SD  MET A 439      20.462  11.950 -10.728  1.00  0.00           S  
ATOM    946  CE  MET A 439      19.198  11.477  -9.514  1.00  0.00           C  
ATOM    947  N   GLY A 444      23.581  12.216 -14.976  1.00  0.00           N  
ATOM    948  CA  GLY A 444      24.870  12.758 -15.315  1.00  0.00           C  
ATOM    949  C   GLY A 444      25.943  11.713 -15.140  1.00  0.00           C  
ATOM    950  O   GLY A 444      27.122  11.985 -15.380  1.00  0.00           O  
ATOM    951  N   ILE A 445      25.548  10.506 -14.757  1.00  0.00           N  
ATOM    952  CA  ILE A 445      26.521   9.445 -14.538  1.00  0.00           C  
ATOM    953  C   ILE A 445      27.099   8.858 -15.832  1.00  0.00           C  
ATOM    954  O   ILE A 445      26.375   8.554 -16.765  1.00  0.00           O  
ATOM    955  CB  ILE A 445      25.878   8.366 -13.657  1.00  0.00           C  
ATOM    956  CG1 ILE A 445      25.555   8.997 -12.303  1.00  0.00           C  
ATOM    957  CG2 ILE A 445      26.804   7.186 -13.468  1.00  0.00           C  
ATOM    958  CD1 ILE A 445      24.535   8.260 -11.484  1.00  0.00           C  
ATOM    959  N   LEU A 457      28.415   8.712 -15.891  1.00  0.00           N  
ATOM    960  CA  LEU A 457      29.057   8.170 -17.085  1.00  0.00           C  
ATOM    961  C   LEU A 457      29.824   6.881 -16.859  1.00  0.00           C  
ATOM    962  O   LEU A 457      30.736   6.815 -16.043  1.00  0.00           O  
ATOM    963  CB  LEU A 457      30.045   9.169 -17.687  1.00  0.00           C  
ATOM    964  CG  LEU A 457      29.595  10.605 -17.876  1.00  0.00           C  
ATOM    965  CD1 LEU A 457      30.630  11.358 -18.702  1.00  0.00           C  
ATOM    966  CD2 LEU A 457      28.259  10.595 -18.564  1.00  0.00           C  
ATOM    967  N   TYR A 461      29.470   5.854 -17.608  1.00  0.00           N  
ATOM    968  CA  TYR A 461      30.166   4.601 -17.498  1.00  0.00           C  
ATOM    969  C   TYR A 461      30.847   4.377 -18.818  1.00  0.00           C  
ATOM    970  O   TYR A 461      30.863   5.274 -19.653  1.00  0.00           O  
ATOM    971  CB  TYR A 461      29.178   3.506 -17.199  1.00  0.00           C  
ATOM    972  CG  TYR A 461      28.562   3.637 -15.824  1.00  0.00           C  
ATOM    973  CD1 TYR A 461      29.321   3.442 -14.665  1.00  0.00           C  
ATOM    974  CD2 TYR A 461      27.211   3.883 -15.677  1.00  0.00           C  
ATOM    975  CE1 TYR A 461      28.732   3.477 -13.396  1.00  0.00           C  
ATOM    976  CE2 TYR A 461      26.613   3.921 -14.415  1.00  0.00           C  
ATOM    977  CZ  TYR A 461      27.375   3.714 -13.279  1.00  0.00           C  
ATOM    978  OH  TYR A 461      26.768   3.732 -12.030  1.00  0.00           O  
ATOM    979  N   ASP A 463      31.464   3.217 -18.987  1.00  0.00           N  
ATOM    980  CA  ASP A 463      32.123   2.858 -20.242  1.00  0.00           C  
ATOM    981  C   ASP A 463      31.308   1.651 -20.611  1.00  0.00           C  
ATOM    982  O   ASP A 463      31.721   0.506 -20.371  1.00  0.00           O  
ATOM    983  CB  ASP A 463      33.561   2.415 -20.040  1.00  0.00           C  
ATOM    984  CG  ASP A 463      34.143   1.777 -21.284  1.00  0.00           C  
ATOM    985  OD1 ASP A 463      33.390   1.082 -21.990  1.00  0.00           O  
ATOM    986  OD2 ASP A 463      35.351   1.953 -21.559  1.00  0.00           O  
ATOM    987  N   TRP A 471      30.129   1.907 -21.162  1.00  0.00           N  
ATOM    988  CA  TRP A 471      29.219   0.844 -21.523  1.00  0.00           C  
ATOM    989  C   TRP A 471      29.731  -0.171 -22.552  1.00  0.00           C  
ATOM    990  O   TRP A 471      29.081  -1.190 -22.795  1.00  0.00           O  
ATOM    991  CB  TRP A 471      27.927   1.455 -21.989  1.00  0.00           C  
ATOM    992  CG  TRP A 471      27.234   2.219 -20.944  1.00  0.00           C  
ATOM    993  CD1 TRP A 471      27.188   3.584 -20.821  1.00  0.00           C  
ATOM    994  CD2 TRP A 471      26.371   1.688 -19.931  1.00  0.00           C  
ATOM    995  NE1 TRP A 471      26.318   3.933 -19.794  1.00  0.00           N  
ATOM    996  CE2 TRP A 471      25.809   2.788 -19.236  1.00  0.00           C  
ATOM    997  CE3 TRP A 471      26.025   0.396 -19.543  1.00  0.00           C  
ATOM    998  CZ2 TRP A 471      24.918   2.627 -18.179  1.00  0.00           C  
ATOM    999  CZ3 TRP A 471      25.127   0.230 -18.473  1.00  0.00           C  
ATOM   1000  CH2 TRP A 471      24.589   1.339 -17.810  1.00  0.00           C  
ATOM   1001  N   ASP A 472      30.884   0.083 -23.158  1.00  0.00           N  
ATOM   1002  CA  ASP A 472      31.418  -0.885 -24.108  1.00  0.00           C  
ATOM   1003  C   ASP A 472      31.775  -2.118 -23.280  1.00  0.00           C  
ATOM   1004  O   ASP A 472      32.234  -3.127 -23.820  1.00  0.00           O  
ATOM   1005  CB  ASP A 472      32.704  -0.373 -24.765  1.00  0.00           C  
ATOM   1006  CG  ASP A 472      32.528   0.977 -25.444  1.00  0.00           C  
ATOM   1007  OD1 ASP A 472      31.445   1.586 -25.272  1.00  0.00           O  
ATOM   1008  OD2 ASP A 472      33.484   1.428 -26.135  1.00  0.00           O  
ATOM   1009  N   ARG A 473      31.572  -2.029 -21.967  1.00  0.00           N  
ATOM   1010  CA  ARG A 473      31.914  -3.120 -21.068  1.00  0.00           C  
ATOM   1011  C   ARG A 473      30.749  -3.666 -20.277  1.00  0.00           C  
ATOM   1012  O   ARG A 473      30.927  -4.463 -19.366  1.00  0.00           O  
ATOM   1013  CB  ARG A 473      32.984  -2.652 -20.101  1.00  0.00           C  
ATOM   1014  CG  ARG A 473      34.300  -2.360 -20.762  1.00  0.00           C  
ATOM   1015  CD  ARG A 473      35.167  -1.568 -19.836  1.00  0.00           C  
ATOM   1016  NE  ARG A 473      36.355  -1.108 -20.525  1.00  0.00           N  
ATOM   1017  CZ  ARG A 473      37.400  -1.875 -20.766  1.00  0.00           C  
ATOM   1018  NH1 ARG A 473      37.387  -3.137 -20.357  1.00  0.00           N  
ATOM   1019  NH2 ARG A 473      38.444  -1.382 -21.420  1.00  0.00           N  
ATOM   1020  N   GLU A 474      29.549  -3.232 -20.622  1.00  0.00           N  
ATOM   1021  CA  GLU A 474      28.352  -3.677 -19.934  1.00  0.00           C  
ATOM   1022  C   GLU A 474      28.344  -5.184 -19.916  1.00  0.00           C  
ATOM   1023  O   GLU A 474      28.861  -5.808 -20.841  1.00  0.00           O  
ATOM   1024  CB  GLU A 474      27.127  -3.146 -20.668  1.00  0.00           C  
ATOM   1025  CG  GLU A 474      25.812  -3.648 -20.142  1.00  0.00           C  
ATOM   1026  CD  GLU A 474      24.653  -2.883 -20.740  1.00  0.00           C  
ATOM   1027  OE1 GLU A 474      24.797  -2.438 -21.903  1.00  0.00           O  
ATOM   1028  OE2 GLU A 474      23.610  -2.727 -20.062  1.00  0.00           O  
ATOM   1029  N   VAL A 475      27.791  -5.779 -18.862  1.00  0.00           N  
ATOM   1030  CA  VAL A 475      27.718  -7.230 -18.794  1.00  0.00           C  
ATOM   1031  C   VAL A 475      26.429  -7.703 -18.154  1.00  0.00           C  
ATOM   1032  O   VAL A 475      26.023  -7.201 -17.090  1.00  0.00           O  
ATOM   1033  CB  VAL A 475      28.895  -7.848 -18.011  1.00  0.00           C  
ATOM   1034  CG1 VAL A 475      30.181  -7.161 -18.388  1.00  0.00           C  
ATOM   1035  CG2 VAL A 475      28.640  -7.786 -16.528  1.00  0.00           C  
ATOM   1036  N   THR A 476      25.765  -8.656 -18.799  1.00  0.00           N  
ATOM   1037  CA  THR A 476      24.538  -9.162 -18.221  1.00  0.00           C  
ATOM   1038  C   THR A 476      24.820 -10.596 -17.799  1.00  0.00           C  
ATOM   1039  O   THR A 476      25.181 -11.442 -18.618  1.00  0.00           O  
ATOM   1040  CB  THR A 476      23.390  -9.075 -19.219  1.00  0.00           C  
ATOM   1041  OG1 THR A 476      23.432  -7.799 -19.867  1.00  0.00           O  
ATOM   1042  CG2 THR A 476      22.057  -9.195 -18.497  1.00  0.00           C  
ATOM   1043  N   THR A 477      24.683 -10.856 -16.504  1.00  0.00           N  
ATOM   1044  CA  THR A 477      24.991 -12.166 -15.992  1.00  0.00           C  
ATOM   1045  C   THR A 477      24.192 -13.285 -16.597  1.00  0.00           C  
ATOM   1046  O   THR A 477      24.756 -14.337 -16.865  1.00  0.00           O  
ATOM   1047  CB  THR A 477      24.870 -12.238 -14.444  1.00  0.00           C  
ATOM   1048  OG1 THR A 477      23.548 -11.870 -14.020  1.00  0.00           O  
ATOM   1049  CG2 THR A 477      25.886 -11.318 -13.810  1.00  0.00           C  
ATOM   1050  N   CYS A 478      22.904 -13.078 -16.854  1.00  0.00           N  
ATOM   1051  CA  CYS A 478      22.106 -14.175 -17.390  1.00  0.00           C  
ATOM   1052  C   CYS A 478      22.319 -14.533 -18.870  1.00  0.00           C  
ATOM   1053  O   CYS A 478      21.792 -15.531 -19.351  1.00  0.00           O  
ATOM   1054  CB  CYS A 478      20.612 -13.953 -17.079  1.00  0.00           C  
ATOM   1055  SG  CYS A 478      19.771 -12.597 -17.954  1.00  0.00           S  
ATOM   1056  N   GLU A 479      23.112 -13.753 -19.586  1.00  0.00           N  
ATOM   1057  CA  GLU A 479      23.360 -14.043 -20.985  1.00  0.00           C  
ATOM   1058  C   GLU A 479      24.403 -15.134 -21.208  1.00  0.00           C  
ATOM   1059  O   GLU A 479      25.464 -15.119 -20.590  1.00  0.00           O  
ATOM   1060  CB  GLU A 479      23.831 -12.790 -21.686  1.00  0.00           C  
ATOM   1061  CG  GLU A 479      22.783 -11.715 -21.787  1.00  0.00           C  
ATOM   1062  CD  GLU A 479      23.317 -10.486 -22.497  1.00  0.00           C  
ATOM   1063  OE1 GLU A 479      22.501  -9.616 -22.869  1.00  0.00           O  
ATOM   1064  OE2 GLU A 479      24.559 -10.395 -22.675  1.00  0.00           O  
ATOM   1065  N   PRO A 482      24.121 -16.092 -22.110  1.00  0.00           N  
ATOM   1066  CA  PRO A 482      25.043 -17.189 -22.418  1.00  0.00           C  
ATOM   1067  C   PRO A 482      26.478 -16.733 -22.624  1.00  0.00           C  
ATOM   1068  O   PRO A 482      27.412 -17.435 -22.267  1.00  0.00           O  
ATOM   1069  CB  PRO A 482      24.439 -17.782 -23.673  1.00  0.00           C  
ATOM   1070  CG  PRO A 482      22.983 -17.694 -23.363  1.00  0.00           C  
ATOM   1071  CD  PRO A 482      22.839 -16.292 -22.810  1.00  0.00           C  
ATOM   1072  N   GLU A 485      26.650 -15.556 -23.203  1.00  0.00           N  
ATOM   1073  CA  GLU A 485      27.984 -15.014 -23.443  1.00  0.00           C  
ATOM   1074  C   GLU A 485      28.767 -14.878 -22.139  1.00  0.00           C  
ATOM   1075  O   GLU A 485      29.998 -14.863 -22.145  1.00  0.00           O  
ATOM   1076  CB  GLU A 485      27.903 -13.628 -24.116  1.00  0.00           C  
ATOM   1077  CG  GLU A 485      27.658 -13.628 -25.622  1.00  0.00           C  
ATOM   1078  CD  GLU A 485      26.245 -14.035 -26.023  1.00  0.00           C  
ATOM   1079  OE1 GLU A 485      26.036 -14.288 -27.232  1.00  0.00           O  
ATOM   1080  OE2 GLU A 485      25.348 -14.093 -25.146  1.00  0.00           O  
ATOM   1081  N   TYR A 486      28.045 -14.769 -21.028  1.00  0.00           N  
ATOM   1082  CA  TYR A 486      28.663 -14.621 -19.720  1.00  0.00           C  
ATOM   1083  C   TYR A 486      28.714 -15.914 -18.915  1.00  0.00           C  
ATOM   1084  O   TYR A 486      29.798 -16.451 -18.665  1.00  0.00           O  
ATOM   1085  CB  TYR A 486      27.926 -13.555 -18.912  1.00  0.00           C  
ATOM   1086  CG  TYR A 486      28.546 -13.255 -17.565  1.00  0.00           C  
ATOM   1087  CD1 TYR A 486      27.986 -13.753 -16.395  1.00  0.00           C  
ATOM   1088  CD2 TYR A 486      29.708 -12.484 -17.465  1.00  0.00           C  
ATOM   1089  CE1 TYR A 486      28.566 -13.494 -15.153  1.00  0.00           C  
ATOM   1090  CE2 TYR A 486      30.297 -12.222 -16.233  1.00  0.00           C  
ATOM   1091  CZ  TYR A 486      29.721 -12.729 -15.078  1.00  0.00           C  
ATOM   1092  OH  TYR A 486      30.292 -12.470 -13.849  1.00  0.00           O  
ATOM   1093  N   TYR A 489      27.557 -16.429 -18.513  1.00  0.00           N  
ATOM   1094  CA  TYR A 489      27.547 -17.648 -17.727  1.00  0.00           C  
ATOM   1095  C   TYR A 489      28.262 -18.797 -18.418  1.00  0.00           C  
ATOM   1096  O   TYR A 489      28.504 -19.851 -17.836  1.00  0.00           O  
ATOM   1097  CB  TYR A 489      26.123 -18.037 -17.365  1.00  0.00           C  
ATOM   1098  CG  TYR A 489      25.223 -18.457 -18.492  1.00  0.00           C  
ATOM   1099  CD1 TYR A 489      23.912 -18.011 -18.522  1.00  0.00           C  
ATOM   1100  CD2 TYR A 489      25.609 -19.426 -19.419  1.00  0.00           C  
ATOM   1101  CE1 TYR A 489      22.996 -18.520 -19.420  1.00  0.00           C  
ATOM   1102  CE2 TYR A 489      24.695 -19.953 -20.328  1.00  0.00           C  
ATOM   1103  CZ  TYR A 489      23.385 -19.497 -20.315  1.00  0.00           C  
ATOM   1104  OH  TYR A 489      22.435 -20.046 -21.139  1.00  0.00           O  
ATOM   1105  N   ARG A 490      28.580 -18.595 -19.683  1.00  0.00           N  
ATOM   1106  CA  ARG A 490      29.322 -19.592 -20.419  1.00  0.00           C  
ATOM   1107  C   ARG A 490      30.481 -19.916 -19.472  1.00  0.00           C  
ATOM   1108  O   ARG A 490      30.702 -21.066 -19.064  1.00  0.00           O  
ATOM   1109  CB  ARG A 490      29.862 -18.980 -21.714  1.00  0.00           C  
ATOM   1110  CG  ARG A 490      30.903 -19.814 -22.351  1.00  0.00           C  
ATOM   1111  CD  ARG A 490      31.414 -19.204 -23.616  1.00  0.00           C  
ATOM   1112  NE  ARG A 490      32.288 -20.164 -24.272  1.00  0.00           N  
ATOM   1113  CZ  ARG A 490      33.053 -19.890 -25.317  1.00  0.00           C  
ATOM   1114  NH1 ARG A 490      33.052 -18.669 -25.832  1.00  0.00           N  
ATOM   1115  NH2 ARG A 490      33.823 -20.834 -25.840  1.00  0.00           N  
ATOM   1116  N   TRP A 494      31.179 -18.847 -19.102  1.00  0.00           N  
ATOM   1117  CA  TRP A 494      32.329 -18.887 -18.221  1.00  0.00           C  
ATOM   1118  C   TRP A 494      32.062 -19.314 -16.778  1.00  0.00           C  
ATOM   1119  O   TRP A 494      32.922 -19.920 -16.142  1.00  0.00           O  
ATOM   1120  CB  TRP A 494      32.986 -17.537 -18.279  1.00  0.00           C  
ATOM   1121  CG  TRP A 494      33.329 -17.203 -19.671  1.00  0.00           C  
ATOM   1122  CD1 TRP A 494      32.944 -16.104 -20.357  1.00  0.00           C  
ATOM   1123  CD2 TRP A 494      34.202 -17.938 -20.538  1.00  0.00           C  
ATOM   1124  NE1 TRP A 494      33.530 -16.091 -21.599  1.00  0.00           N  
ATOM   1125  CE2 TRP A 494      34.308 -17.208 -21.735  1.00  0.00           C  
ATOM   1126  CE3 TRP A 494      34.911 -19.139 -20.414  1.00  0.00           C  
ATOM   1127  CZ2 TRP A 494      35.098 -17.634 -22.811  1.00  0.00           C  
ATOM   1128  CZ3 TRP A 494      35.708 -19.566 -21.490  1.00  0.00           C  
ATOM   1129  CH2 TRP A 494      35.792 -18.812 -22.669  1.00  0.00           C  
ATOM   1130  N   ASN A 495      30.898 -19.000 -16.234  1.00  0.00           N  
ATOM   1131  CA  ASN A 495      30.639 -19.471 -14.888  1.00  0.00           C  
ATOM   1132  C   ASN A 495      30.883 -20.962 -14.964  1.00  0.00           C  
ATOM   1133  O   ASN A 495      31.505 -21.541 -14.077  1.00  0.00           O  
ATOM   1134  CB  ASN A 495      29.192 -19.251 -14.465  1.00  0.00           C  
ATOM   1135  CG  ASN A 495      28.945 -17.867 -13.977  1.00  0.00           C  
ATOM   1136  OD1 ASN A 495      27.887 -17.579 -13.418  1.00  0.00           O  
ATOM   1137  ND2 ASN A 495      29.919 -16.985 -14.182  1.00  0.00           N  
ATOM   1138  N   GLN A 496      30.408 -21.582 -16.039  1.00  0.00           N  
ATOM   1139  CA  GLN A 496      30.572 -23.011 -16.193  1.00  0.00           C  
ATOM   1140  C   GLN A 496      32.019 -23.405 -16.428  1.00  0.00           C  
ATOM   1141  O   GLN A 496      32.467 -24.421 -15.925  1.00  0.00           O  
ATOM   1142  CB  GLN A 496      29.664 -23.511 -17.308  1.00  0.00           C  
ATOM   1143  CG  GLN A 496      28.185 -23.157 -17.060  1.00  0.00           C  
ATOM   1144  CD  GLN A 496      27.255 -23.610 -18.184  1.00  0.00           C  
ATOM   1145  OE1 GLN A 496      27.638 -23.609 -19.357  1.00  0.00           O  
ATOM   1146  NE2 GLN A 496      26.017 -23.970 -17.829  1.00  0.00           N  
ATOM   1147  N   TRP A 498      32.758 -22.608 -17.177  1.00  0.00           N  
ATOM   1148  CA  TRP A 498      34.165 -22.922 -17.423  1.00  0.00           C  
ATOM   1149  C   TRP A 498      34.966 -22.848 -16.130  1.00  0.00           C  
ATOM   1150  O   TRP A 498      35.967 -23.536 -15.960  1.00  0.00           O  
ATOM   1151  CB  TRP A 498      34.760 -21.928 -18.398  1.00  0.00           C  
ATOM   1152  CG  TRP A 498      36.221 -22.104 -18.687  1.00  0.00           C  
ATOM   1153  CD1 TRP A 498      36.761 -22.607 -19.834  1.00  0.00           C  
ATOM   1154  CD2 TRP A 498      37.317 -21.574 -17.929  1.00  0.00           C  
ATOM   1155  NE1 TRP A 498      38.118 -22.400 -19.858  1.00  0.00           N  
ATOM   1156  CE2 TRP A 498      38.489 -21.766 -18.701  1.00  0.00           C  
ATOM   1157  CE3 TRP A 498      37.424 -20.943 -16.681  1.00  0.00           C  
ATOM   1158  CZ2 TRP A 498      39.758 -21.340 -18.265  1.00  0.00           C  
ATOM   1159  CZ3 TRP A 498      38.697 -20.515 -16.245  1.00  0.00           C  
ATOM   1160  CH2 TRP A 498      39.839 -20.716 -17.040  1.00  0.00           C  
ATOM   1161  N   ILE A 499      34.538 -21.968 -15.237  1.00  0.00           N  
ATOM   1162  CA  ILE A 499      35.201 -21.810 -13.961  1.00  0.00           C  
ATOM   1163  C   ILE A 499      34.842 -23.031 -13.153  1.00  0.00           C  
ATOM   1164  O   ILE A 499      35.715 -23.771 -12.715  1.00  0.00           O  
ATOM   1165  CB  ILE A 499      34.727 -20.526 -13.266  1.00  0.00           C  
ATOM   1166  CG1 ILE A 499      35.392 -19.326 -13.950  1.00  0.00           C  
ATOM   1167  CG2 ILE A 499      35.051 -20.572 -11.795  1.00  0.00           C  
ATOM   1168  CD1 ILE A 499      34.919 -17.978 -13.448  1.00  0.00           C  
ATOM   1169  N   PHE A 500      33.548 -23.252 -12.981  1.00  0.00           N  
ATOM   1170  CA  PHE A 500      33.062 -24.409 -12.252  1.00  0.00           C  
ATOM   1171  C   PHE A 500      33.813 -25.679 -12.659  1.00  0.00           C  
ATOM   1172  O   PHE A 500      34.152 -26.498 -11.816  1.00  0.00           O  
ATOM   1173  CB  PHE A 500      31.579 -24.597 -12.517  1.00  0.00           C  
ATOM   1174  CG  PHE A 500      30.955 -25.677 -11.703  1.00  0.00           C  
ATOM   1175  CD1 PHE A 500      31.319 -26.999 -11.877  1.00  0.00           C  
ATOM   1176  CD2 PHE A 500      29.969 -25.372 -10.769  1.00  0.00           C  
ATOM   1177  CE1 PHE A 500      30.711 -28.010 -11.135  1.00  0.00           C  
ATOM   1178  CE2 PHE A 500      29.352 -26.367 -10.019  1.00  0.00           C  
ATOM   1179  CZ  PHE A 500      29.727 -27.698 -10.205  1.00  0.00           C  
ATOM   1180  N   LEU A 501      34.074 -25.859 -13.946  1.00  0.00           N  
ATOM   1181  CA  LEU A 501      34.789 -27.054 -14.358  1.00  0.00           C  
ATOM   1182  C   LEU A 501      36.199 -27.025 -13.800  1.00  0.00           C  
ATOM   1183  O   LEU A 501      36.640 -27.997 -13.198  1.00  0.00           O  
ATOM   1184  CB  LEU A 501      34.846 -27.189 -15.887  1.00  0.00           C  
ATOM   1185  CG  LEU A 501      33.556 -27.489 -16.668  1.00  0.00           C  
ATOM   1186  CD1 LEU A 501      33.945 -27.741 -18.121  1.00  0.00           C  
ATOM   1187  CD2 LEU A 501      32.805 -28.701 -16.100  1.00  0.00           C  
ATOM   1188  N   LYS A 502      36.911 -25.919 -13.996  1.00  0.00           N  
ATOM   1189  CA  LYS A 502      38.270 -25.805 -13.487  1.00  0.00           C  
ATOM   1190  C   LYS A 502      38.318 -26.028 -11.981  1.00  0.00           C  
ATOM   1191  O   LYS A 502      39.329 -26.479 -11.442  1.00  0.00           O  
ATOM   1192  CB  LYS A 502      38.844 -24.434 -13.806  1.00  0.00           C  
ATOM   1193  CG  LYS A 502      39.257 -24.261 -15.243  1.00  0.00           C  
ATOM   1194  CD  LYS A 502      40.532 -25.019 -15.553  1.00  0.00           C  
ATOM   1195  CE  LYS A 502      40.931 -24.799 -17.002  1.00  0.00           C  
ATOM   1196  NZ  LYS A 502      42.232 -25.432 -17.333  1.00  0.00           N  
ATOM   1197  N   MET A 503      37.236 -25.697 -11.291  1.00  0.00           N  
ATOM   1198  CA  MET A 503      37.208 -25.903  -9.863  1.00  0.00           C  
ATOM   1199  C   MET A 503      37.093 -27.403  -9.634  1.00  0.00           C  
ATOM   1200  O   MET A 503      37.773 -27.952  -8.772  1.00  0.00           O  
ATOM   1201  CB  MET A 503      36.017 -25.187  -9.238  1.00  0.00           C  
ATOM   1202  CG  MET A 503      36.012 -23.685  -9.451  1.00  0.00           C  
ATOM   1203  SD  MET A 503      34.862 -22.857  -8.313  1.00  0.00           S  
ATOM   1204  CE  MET A 503      35.964 -21.564  -7.618  1.00  0.00           C  
ATOM   1205  N   TRP A 504      36.237 -28.063 -10.416  1.00  0.00           N  
ATOM   1206  CA  TRP A 504      36.030 -29.513 -10.326  1.00  0.00           C  
ATOM   1207  C   TRP A 504      37.315 -30.310 -10.600  1.00  0.00           C  
ATOM   1208  O   TRP A 504      37.630 -31.262  -9.885  1.00  0.00           O  
ATOM   1209  CB  TRP A 504      34.923 -29.949 -11.302  1.00  0.00           C  
ATOM   1210  CG  TRP A 504      34.873 -31.456 -11.610  1.00  0.00           C  
ATOM   1211  CD1 TRP A 504      35.663 -32.152 -12.500  1.00  0.00           C  
ATOM   1212  CD2 TRP A 504      34.002 -32.419 -11.014  1.00  0.00           C  
ATOM   1213  NE1 TRP A 504      35.330 -33.483 -12.484  1.00  0.00           N  
ATOM   1214  CE2 TRP A 504      34.316 -33.676 -11.583  1.00  0.00           C  
ATOM   1215  CE3 TRP A 504      32.988 -32.342 -10.052  1.00  0.00           C  
ATOM   1216  CZ2 TRP A 504      33.652 -34.848 -11.221  1.00  0.00           C  
ATOM   1217  CZ3 TRP A 504      32.322 -33.512  -9.686  1.00  0.00           C  
ATOM   1218  CH2 TRP A 504      32.659 -34.752 -10.272  1.00  0.00           C  
ATOM   1219  N   GLU A 505      38.055 -29.934 -11.633  1.00  0.00           N  
ATOM   1220  CA  GLU A 505      39.282 -30.652 -11.939  1.00  0.00           C  
ATOM   1221  C   GLU A 505      40.257 -30.558 -10.776  1.00  0.00           C  
ATOM   1222  O   GLU A 505      41.152 -31.392 -10.646  1.00  0.00           O  
ATOM   1223  CB  GLU A 505      39.958 -30.085 -13.184  1.00  0.00           C  
ATOM   1224  CG  GLU A 505      39.126 -30.155 -14.430  1.00  0.00           C  
ATOM   1225  CD  GLU A 505      39.942 -29.803 -15.656  1.00  0.00           C  
ATOM   1226  OE1 GLU A 505      40.588 -28.726 -15.660  1.00  0.00           O  
ATOM   1227  OE2 GLU A 505      39.940 -30.608 -16.615  1.00  0.00           O  
ATOM   1228  N   LYS A 506      40.094 -29.531  -9.945  1.00  0.00           N  
ATOM   1229  CA  LYS A 506      40.971 -29.330  -8.797  1.00  0.00           C  
ATOM   1230  C   LYS A 506      40.228 -29.763  -7.538  1.00  0.00           C  
ATOM   1231  O   LYS A 506      40.510 -29.313  -6.435  1.00  0.00           O  
ATOM   1232  CB  LYS A 506      41.379 -27.862  -8.707  1.00  0.00           C  
ATOM   1233  CG  LYS A 506      42.707 -27.643  -8.016  1.00  0.00           C  
ATOM   1234  CD  LYS A 506      43.037 -26.167  -7.850  1.00  0.00           C  
ATOM   1235  CE  LYS A 506      44.378 -25.996  -7.143  1.00  0.00           C  
ATOM   1236  NZ  LYS A 506      44.579 -24.635  -6.561  1.00  0.00           N  
ATOM   1237  N   GLY A 507      39.257 -30.642  -7.728  1.00  0.00           N  
ATOM   1238  CA  GLY A 507      38.472 -31.150  -6.625  1.00  0.00           C  
ATOM   1239  C   GLY A 507      37.918 -30.127  -5.661  1.00  0.00           C  
ATOM   1240  O   GLY A 507      37.848 -30.404  -4.469  1.00  0.00           O  
ATOM   1241  N   LEU A 508      37.512 -28.958  -6.147  1.00  0.00           N  
ATOM   1242  CA  LEU A 508      36.965 -27.939  -5.261  1.00  0.00           C  
ATOM   1243  C   LEU A 508      35.469 -27.928  -5.282  1.00  0.00           C  
ATOM   1244  O   LEU A 508      34.836 -27.299  -4.444  1.00  0.00           O  
ATOM   1245  CB  LEU A 508      37.473 -26.562  -5.641  1.00  0.00           C  
ATOM   1246  CG  LEU A 508      38.847 -26.265  -5.068  1.00  0.00           C  
ATOM   1247  CD1 LEU A 508      39.368 -24.973  -5.664  1.00  0.00           C  
ATOM   1248  CD2 LEU A 508      38.744 -26.187  -3.549  1.00  0.00           C  
ATOM   1249  N   ALA A 509      34.900 -28.611  -6.260  1.00  0.00           N  
ATOM   1250  CA  ALA A 509      33.451 -28.681  -6.368  1.00  0.00           C  
ATOM   1251  C   ALA A 509      33.079 -30.142  -6.216  1.00  0.00           C  
ATOM   1252  O   ALA A 509      33.774 -31.019  -6.737  1.00  0.00           O  
ATOM   1253  CB  ALA A 509      32.996 -28.149  -7.718  1.00  0.00           C  
ATOM   1254  N   TYR A 510      31.993 -30.417  -5.508  1.00  0.00           N  
ATOM   1255  CA  TYR A 510      31.616 -31.801  -5.306  1.00  0.00           C  
ATOM   1256  C   TYR A 510      30.171 -31.925  -4.857  1.00  0.00           C  
ATOM   1257  O   TYR A 510      29.530 -30.927  -4.520  1.00  0.00           O  
ATOM   1258  CB  TYR A 510      32.549 -32.417  -4.261  1.00  0.00           C  
ATOM   1259  CG  TYR A 510      32.368 -31.842  -2.876  1.00  0.00           C  
ATOM   1260  CD1 TYR A 510      31.314 -32.262  -2.064  1.00  0.00           C  
ATOM   1261  CD2 TYR A 510      33.208 -30.832  -2.400  1.00  0.00           C  
ATOM   1262  CE1 TYR A 510      31.088 -31.692  -0.816  1.00  0.00           C  
ATOM   1263  CE2 TYR A 510      32.995 -30.249  -1.146  1.00  0.00           C  
ATOM   1264  CZ  TYR A 510      31.927 -30.684  -0.359  1.00  0.00           C  
ATOM   1265  OH  TYR A 510      31.677 -30.106   0.876  1.00  0.00           O  
ATOM   1266  N   ARG A 511      29.658 -33.152  -4.863  1.00  0.00           N  
ATOM   1267  CA  ARG A 511      28.288 -33.399  -4.428  1.00  0.00           C  
ATOM   1268  C   ARG A 511      28.345 -34.092  -3.086  1.00  0.00           C  
ATOM   1269  O   ARG A 511      29.361 -34.707  -2.742  1.00  0.00           O  
ATOM   1270  CB  ARG A 511      27.552 -34.307  -5.409  1.00  0.00           C  
ATOM   1271  CG  ARG A 511      27.096 -33.634  -6.671  1.00  0.00           C  
ATOM   1272  CD  ARG A 511      26.721 -34.653  -7.733  1.00  0.00           C  
ATOM   1273  NE  ARG A 511      25.636 -35.550  -7.345  1.00  0.00           N  
ATOM   1274  CZ  ARG A 511      24.404 -35.146  -7.063  1.00  0.00           C  
ATOM   1275  NH1 ARG A 511      24.096 -33.848  -7.116  1.00  0.00           N  
ATOM   1276  NH2 ARG A 511      23.476 -36.047  -6.753  1.00  0.00           N  
ATOM   1277  N   ALA A 512      27.255 -34.011  -2.334  1.00  0.00           N  
ATOM   1278  CA  ALA A 512      27.213 -34.650  -1.040  1.00  0.00           C  
ATOM   1279  C   ALA A 512      25.819 -34.577  -0.468  1.00  0.00           C  
ATOM   1280  O   ALA A 512      25.145 -33.561  -0.583  1.00  0.00           O  
ATOM   1281  CB  ALA A 512      28.191 -33.985  -0.117  1.00  0.00           C  
ATOM   1282  N   LYS A 513      25.398 -35.662   0.163  1.00  0.00           N  
ATOM   1283  CA  LYS A 513      24.072 -35.737   0.749  1.00  0.00           C  
ATOM   1284  C   LYS A 513      24.116 -35.214   2.192  1.00  0.00           C  
ATOM   1285  O   LYS A 513      25.196 -35.086   2.777  1.00  0.00           O  
ATOM   1286  CB  LYS A 513      23.588 -37.200   0.706  1.00  0.00           C  
ATOM   1287  CG  LYS A 513      22.068 -37.386   0.802  1.00  0.00           C  
ATOM   1288  CD  LYS A 513      21.656 -38.867   0.652  1.00  0.00           C  
ATOM   1289  CE  LYS A 513      20.130 -39.049   0.818  1.00  0.00           C  
ATOM   1290  NZ  LYS A 513      19.690 -40.485   0.873  1.00  0.00           N  
ATOM   1291  N   GLY A 514      22.949 -34.908   2.755  1.00  0.00           N  
ATOM   1292  CA  GLY A 514      22.888 -34.412   4.119  1.00  0.00           C  
ATOM   1293  C   GLY A 514      21.806 -33.363   4.283  1.00  0.00           C  
ATOM   1294  O   GLY A 514      21.211 -32.931   3.305  1.00  0.00           O  
ATOM   1295  N   LEU A 515      21.529 -32.950   5.512  1.00  0.00           N  
ATOM   1296  CA  LEU A 515      20.511 -31.933   5.716  1.00  0.00           C  
ATOM   1297  C   LEU A 515      21.014 -30.601   5.164  1.00  0.00           C  
ATOM   1298  O   LEU A 515      22.205 -30.292   5.278  1.00  0.00           O  
ATOM   1299  CB  LEU A 515      20.194 -31.788   7.201  1.00  0.00           C  
ATOM   1300  CG  LEU A 515      19.691 -33.041   7.916  1.00  0.00           C  
ATOM   1301  CD1 LEU A 515      19.119 -32.633   9.258  1.00  0.00           C  
ATOM   1302  CD2 LEU A 515      18.614 -33.726   7.096  1.00  0.00           C  
ATOM   1303  N   VAL A 516      20.111 -29.831   4.552  1.00  0.00           N  
ATOM   1304  CA  VAL A 516      20.436 -28.522   3.977  1.00  0.00           C  
ATOM   1305  C   VAL A 516      19.326 -27.530   4.321  1.00  0.00           C  
ATOM   1306  O   VAL A 516      18.233 -27.930   4.738  1.00  0.00           O  
ATOM   1307  CB  VAL A 516      20.548 -28.581   2.455  1.00  0.00           C  
ATOM   1308  CG1 VAL A 516      21.697 -29.470   2.040  1.00  0.00           C  
ATOM   1309  CG2 VAL A 516      19.264 -29.094   1.881  1.00  0.00           C  
ATOM   1310  N   ASN A 517      19.597 -26.237   4.154  1.00  0.00           N  
ATOM   1311  CA  ASN A 517      18.588 -25.220   4.461  1.00  0.00           C  
ATOM   1312  C   ASN A 517      17.597 -25.096   3.309  1.00  0.00           C  
ATOM   1313  O   ASN A 517      17.981 -25.025   2.140  1.00  0.00           O  
ATOM   1314  CB  ASN A 517      19.231 -23.853   4.697  1.00  0.00           C  
ATOM   1315  CG  ASN A 517      20.374 -23.902   5.686  1.00  0.00           C  
ATOM   1316  OD1 ASN A 517      21.527 -24.139   5.312  1.00  0.00           O  
ATOM   1317  ND2 ASN A 517      20.062 -23.680   6.957  1.00  0.00           N  
ATOM   1318  N   TRP A 518      16.319 -25.040   3.644  1.00  0.00           N  
ATOM   1319  CA  TRP A 518      15.297 -24.943   2.624  1.00  0.00           C  
ATOM   1320  C   TRP A 518      14.344 -23.765   2.866  1.00  0.00           C  
ATOM   1321  O   TRP A 518      13.795 -23.611   3.951  1.00  0.00           O  
ATOM   1322  CB  TRP A 518      14.540 -26.288   2.567  1.00  0.00           C  
ATOM   1323  CG  TRP A 518      13.420 -26.351   1.553  1.00  0.00           C  
ATOM   1324  CD1 TRP A 518      12.092 -26.080   1.771  1.00  0.00           C  
ATOM   1325  CD2 TRP A 518      13.544 -26.639   0.154  1.00  0.00           C  
ATOM   1326  NE1 TRP A 518      11.387 -26.177   0.593  1.00  0.00           N  
ATOM   1327  CE2 TRP A 518      12.254 -26.517  -0.414  1.00  0.00           C  
ATOM   1328  CE3 TRP A 518      14.620 -26.982  -0.677  1.00  0.00           C  
ATOM   1329  CZ2 TRP A 518      12.015 -26.727  -1.775  1.00  0.00           C  
ATOM   1330  CZ3 TRP A 518      14.380 -27.190  -2.032  1.00  0.00           C  
ATOM   1331  CH2 TRP A 518      13.086 -27.061  -2.565  1.00  0.00           C  
ATOM   1332  N   CYS A 519      14.167 -22.923   1.855  1.00  0.00           N  
ATOM   1333  CA  CYS A 519      13.251 -21.798   1.978  1.00  0.00           C  
ATOM   1334  C   CYS A 519      11.950 -22.190   1.294  1.00  0.00           C  
ATOM   1335  O   CYS A 519      11.907 -22.322   0.074  1.00  0.00           O  
ATOM   1336  CB  CYS A 519      13.820 -20.540   1.302  1.00  0.00           C  
ATOM   1337  SG  CYS A 519      12.723 -19.076   1.406  1.00  0.00           S  
ATOM   1338  N   PRO A 520      10.882 -22.425   2.068  1.00  0.00           N  
ATOM   1339  CA  PRO A 520       9.615 -22.794   1.434  1.00  0.00           C  
ATOM   1340  C   PRO A 520       9.197 -21.843   0.309  1.00  0.00           C  
ATOM   1341  O   PRO A 520       8.896 -22.283  -0.799  1.00  0.00           O  
ATOM   1342  CB  PRO A 520       8.623 -22.809   2.607  1.00  0.00           C  
ATOM   1343  CG  PRO A 520       9.342 -22.093   3.727  1.00  0.00           C  
ATOM   1344  CD  PRO A 520      10.768 -22.501   3.530  1.00  0.00           C  
ATOM   1345  N   LYS A 521       9.194 -20.544   0.589  1.00  0.00           N  
ATOM   1346  CA  LYS A 521       8.822 -19.554  -0.416  1.00  0.00           C  
ATOM   1347  C   LYS A 521       9.714 -19.690  -1.658  1.00  0.00           C  
ATOM   1348  O   LYS A 521       9.225 -19.993  -2.731  1.00  0.00           O  
ATOM   1349  CB  LYS A 521       8.923 -18.152   0.181  1.00  0.00           C  
ATOM   1350  CG  LYS A 521       7.777 -17.232  -0.199  1.00  0.00           C  
ATOM   1351  CD  LYS A 521       7.892 -15.894   0.530  1.00  0.00           C  
ATOM   1352  CE  LYS A 521       6.696 -14.990   0.240  1.00  0.00           C  
ATOM   1353  NZ  LYS A 521       6.808 -13.667   0.931  1.00  0.00           N  
ATOM   1354  N   CYS A 744      11.016 -19.470  -1.518  1.00  0.00           N  
ATOM   1355  CA  CYS A 744      11.940 -19.603  -2.649  1.00  0.00           C  
ATOM   1356  C   CYS A 744      11.791 -20.989  -3.306  1.00  0.00           C  
ATOM   1357  O   CYS A 744      12.058 -21.159  -4.505  1.00  0.00           O  
ATOM   1358  CB  CYS A 744      13.407 -19.445  -2.186  1.00  0.00           C  
ATOM   1359  SG  CYS A 744      14.167 -17.780  -2.164  1.00  0.00           S  
ATOM   1360  N   GLN A 745      11.372 -21.973  -2.509  1.00  0.00           N  
ATOM   1361  CA  GLN A 745      11.219 -23.356  -2.965  1.00  0.00           C  
ATOM   1362  C   GLN A 745      12.535 -23.953  -3.476  1.00  0.00           C  
ATOM   1363  O   GLN A 745      12.553 -24.738  -4.416  1.00  0.00           O  
ATOM   1364  CB  GLN A 745      10.135 -23.455  -4.047  1.00  0.00           C  
ATOM   1365  CG  GLN A 745       8.725 -23.610  -3.481  1.00  0.00           C  
ATOM   1366  CD  GLN A 745       8.536 -24.923  -2.725  1.00  0.00           C  
ATOM   1367  OE1 GLN A 745       7.670 -25.036  -1.853  1.00  0.00           O  
ATOM   1368  NE2 GLN A 745       9.339 -25.923  -3.069  1.00  0.00           N  
ATOM   1369  N   THR A 746      13.631 -23.582  -2.826  1.00  0.00           N  
ATOM   1370  CA  THR A 746      14.967 -24.057  -3.179  1.00  0.00           C  
ATOM   1371  C   THR A 746      15.867 -24.053  -1.937  1.00  0.00           C  
ATOM   1372  O   THR A 746      15.466 -23.586  -0.868  1.00  0.00           O  
ATOM   1373  CB  THR A 746      15.595 -23.144  -4.253  1.00  0.00           C  
ATOM   1374  OG1 THR A 746      16.949 -23.550  -4.509  1.00  0.00           O  
ATOM   1375  CG2 THR A 746      15.578 -21.692  -3.788  1.00  0.00           C  
ATOM   1376  N   VAL A 747      17.076 -24.583  -2.070  1.00  0.00           N  
ATOM   1377  CA  VAL A 747      18.007 -24.599  -0.948  1.00  0.00           C  
ATOM   1378  C   VAL A 747      18.768 -23.277  -0.908  1.00  0.00           C  
ATOM   1379  O   VAL A 747      18.933 -22.612  -1.932  1.00  0.00           O  
ATOM   1380  CB  VAL A 747      19.055 -25.743  -1.053  1.00  0.00           C  
ATOM   1381  CG1 VAL A 747      18.369 -27.103  -0.991  1.00  0.00           C  
ATOM   1382  CG2 VAL A 747      19.863 -25.595  -2.337  1.00  0.00           C  
ATOM   1383  N   LEU A 750      19.237 -22.907   0.279  1.00  0.00           N  
ATOM   1384  CA  LEU A 750      19.982 -21.669   0.461  1.00  0.00           C  
ATOM   1385  C   LEU A 750      21.339 -21.968   1.075  1.00  0.00           C  
ATOM   1386  O   LEU A 750      21.456 -22.883   1.888  1.00  0.00           O  
ATOM   1387  CB  LEU A 750      19.220 -20.742   1.404  1.00  0.00           C  
ATOM   1388  CG  LEU A 750      17.865 -20.251   0.916  1.00  0.00           C  
ATOM   1389  CD1 LEU A 750      17.215 -19.382   1.985  1.00  0.00           C  
ATOM   1390  CD2 LEU A 750      18.057 -19.477  -0.383  1.00  0.00           C  
ATOM   1391  N   ALA A 751      22.365 -21.211   0.693  1.00  0.00           N  
ATOM   1392  CA  ALA A 751      23.682 -21.413   1.291  1.00  0.00           C  
ATOM   1393  C   ALA A 751      23.525 -20.967   2.759  1.00  0.00           C  
ATOM   1394  O   ALA A 751      22.528 -20.322   3.111  1.00  0.00           O  
ATOM   1395  CB  ALA A 751      24.712 -20.558   0.580  1.00  0.00           C  
ATOM   1396  N   ASN A 752      24.482 -21.301   3.622  1.00  0.00           N  
ATOM   1397  CA  ASN A 752      24.366 -20.905   5.023  1.00  0.00           C  
ATOM   1398  C   ASN A 752      24.378 -19.385   5.126  1.00  0.00           C  
ATOM   1399  O   ASN A 752      23.691 -18.807   5.974  1.00  0.00           O  
ATOM   1400  CB  ASN A 752      25.515 -21.477   5.857  1.00  0.00           C  
ATOM   1401  CG  ASN A 752      25.669 -22.987   5.707  1.00  0.00           C  
ATOM   1402  OD1 ASN A 752      26.371 -23.463   4.812  1.00  0.00           O  
ATOM   1403  ND2 ASN A 752      25.009 -23.746   6.581  1.00  0.00           N  
ATOM   1404  N   GLU A 753      25.157 -18.748   4.247  1.00  0.00           N  
ATOM   1405  CA  GLU A 753      25.290 -17.292   4.202  1.00  0.00           C  
ATOM   1406  C   GLU A 753      24.034 -16.583   3.720  1.00  0.00           C  
ATOM   1407  O   GLU A 753      23.981 -15.352   3.680  1.00  0.00           O  
ATOM   1408  CB  GLU A 753      26.442 -16.887   3.293  1.00  0.00           C  
ATOM   1409  CG  GLU A 753      27.794 -17.312   3.774  1.00  0.00           C  
ATOM   1410  CD  GLU A 753      28.086 -18.746   3.428  1.00  0.00           C  
ATOM   1411  OE1 GLU A 753      27.252 -19.615   3.739  1.00  0.00           O  
ATOM   1412  OE2 GLU A 753      29.151 -19.007   2.839  1.00  0.00           O  
ATOM   1413  N   GLN A 754      23.032 -17.355   3.326  1.00  0.00           N  
ATOM   1414  CA  GLN A 754      21.794 -16.782   2.847  1.00  0.00           C  
ATOM   1415  C   GLN A 754      20.747 -16.986   3.910  1.00  0.00           C  
ATOM   1416  O   GLN A 754      19.552 -16.847   3.648  1.00  0.00           O  
ATOM   1417  CB  GLN A 754      21.372 -17.445   1.537  1.00  0.00           C  
ATOM   1418  CG  GLN A 754      21.988 -16.806   0.294  1.00  0.00           C  
ATOM   1419  CD  GLN A 754      21.861 -17.674  -0.942  1.00  0.00           C  
ATOM   1420  OE1 GLN A 754      20.892 -18.414  -1.093  1.00  0.00           O  
ATOM   1421  NE2 GLN A 754      22.834 -17.578  -1.841  1.00  0.00           N  
ATOM   1422  N   VAL A 755      21.196 -17.314   5.119  1.00  0.00           N  
ATOM   1423  CA  VAL A 755      20.269 -17.531   6.221  1.00  0.00           C  
ATOM   1424  C   VAL A 755      20.494 -16.528   7.347  1.00  0.00           C  
ATOM   1425  O   VAL A 755      21.130 -16.830   8.359  1.00  0.00           O  
ATOM   1426  CB  VAL A 755      20.405 -18.938   6.792  1.00  0.00           C  
ATOM   1427  CG1 VAL A 755      19.140 -19.310   7.539  1.00  0.00           C  
ATOM   1428  CG2 VAL A 755      20.684 -19.919   5.685  1.00  0.00           C  
ATOM   1429  N   VAL A 762      19.951 -15.332   7.164  1.00  0.00           N  
ATOM   1430  CA  VAL A 762      20.080 -14.259   8.136  1.00  0.00           C  
ATOM   1431  C   VAL A 762      19.142 -14.468   9.304  1.00  0.00           C  
ATOM   1432  O   VAL A 762      17.926 -14.347   9.147  1.00  0.00           O  
ATOM   1433  CB  VAL A 762      19.729 -12.915   7.500  1.00  0.00           C  
ATOM   1434  CG1 VAL A 762      19.820 -11.825   8.541  1.00  0.00           C  
ATOM   1435  CG2 VAL A 762      20.651 -12.635   6.327  1.00  0.00           C  
ATOM   1436  N   GLU A 763      19.695 -14.766  10.474  1.00  0.00           N  
ATOM   1437  CA  GLU A 763      18.860 -14.978  11.651  1.00  0.00           C  
ATOM   1438  C   GLU A 763      17.883 -16.116  11.390  1.00  0.00           C  
ATOM   1439  O   GLU A 763      16.681 -15.980  11.646  1.00  0.00           O  
ATOM   1440  CB  GLU A 763      18.046 -13.720  11.971  1.00  0.00           C  
ATOM   1441  CG  GLU A 763      18.840 -12.482  12.354  1.00  0.00           C  
ATOM   1442  CD  GLU A 763      17.973 -11.217  12.335  1.00  0.00           C  
ATOM   1443  OE1 GLU A 763      18.484 -10.124  12.685  1.00  0.00           O  
ATOM   1444  OE2 GLU A 763      16.778 -11.315  11.961  1.00  0.00           O  
ATOM   1445  N   GLY A 768      18.392 -17.230  10.868  1.00  0.00           N  
ATOM   1446  CA  GLY A 768      17.532 -18.371  10.591  1.00  0.00           C  
ATOM   1447  C   GLY A 768      16.313 -18.033   9.743  1.00  0.00           C  
ATOM   1448  O   GLY A 768      15.225 -18.594   9.935  1.00  0.00           O  
ATOM   1449  N   ARG A 770      16.498 -17.105   8.807  1.00  0.00           N  
ATOM   1450  CA  ARG A 770      15.445 -16.675   7.903  1.00  0.00           C  
ATOM   1451  C   ARG A 770      16.083 -16.409   6.557  1.00  0.00           C  
ATOM   1452  O   ARG A 770      17.297 -16.270   6.467  1.00  0.00           O  
ATOM   1453  CB  ARG A 770      14.786 -15.413   8.438  1.00  0.00           C  
ATOM   1454  CG  ARG A 770      14.132 -15.628   9.777  1.00  0.00           C  
ATOM   1455  CD  ARG A 770      13.054 -14.605  10.030  1.00  0.00           C  
ATOM   1456  NE  ARG A 770      12.139 -15.066  11.068  1.00  0.00           N  
ATOM   1457  CZ  ARG A 770      10.911 -14.590  11.246  1.00  0.00           C  
ATOM   1458  NH1 ARG A 770      10.446 -13.631  10.452  1.00  0.00           N  
ATOM   1459  NH2 ARG A 770      10.140 -15.083  12.208  1.00  0.00           N  
ATOM   1460  N   CYS A 771      15.273 -16.343   5.508  1.00  0.00           N  
ATOM   1461  CA  CYS A 771      15.811 -16.100   4.174  1.00  0.00           C  
ATOM   1462  C   CYS A 771      16.270 -14.650   3.999  1.00  0.00           C  
ATOM   1463  O   CYS A 771      15.559 -13.713   4.361  1.00  0.00           O  
ATOM   1464  CB  CYS A 771      14.769 -16.451   3.102  1.00  0.00           C  
ATOM   1465  SG  CYS A 771      15.427 -16.522   1.397  1.00  0.00           S  
ATOM   1466  N   TRP A 772      17.469 -14.473   3.454  1.00  0.00           N  
ATOM   1467  CA  TRP A 772      18.014 -13.140   3.235  1.00  0.00           C  
ATOM   1468  C   TRP A 772      17.076 -12.284   2.383  1.00  0.00           C  
ATOM   1469  O   TRP A 772      17.136 -11.057   2.422  1.00  0.00           O  
ATOM   1470  CB  TRP A 772      19.378 -13.246   2.555  1.00  0.00           C  
ATOM   1471  CG  TRP A 772      19.308 -13.866   1.212  1.00  0.00           C  
ATOM   1472  CD1 TRP A 772      18.732 -15.064   0.884  1.00  0.00           C  
ATOM   1473  CD2 TRP A 772      19.829 -13.328   0.002  1.00  0.00           C  
ATOM   1474  NE1 TRP A 772      18.861 -15.302  -0.464  1.00  0.00           N  
ATOM   1475  CE2 TRP A 772      19.531 -14.252  -1.030  1.00  0.00           C  
ATOM   1476  CE3 TRP A 772      20.520 -12.156  -0.316  1.00  0.00           C  
ATOM   1477  CZ2 TRP A 772      19.899 -14.037  -2.351  1.00  0.00           C  
ATOM   1478  CZ3 TRP A 772      20.888 -11.943  -1.636  1.00  0.00           C  
ATOM   1479  CH2 TRP A 772      20.575 -12.880  -2.636  1.00  0.00           C  
ATOM   1480  N   ARG A 773      16.213 -12.939   1.612  1.00  0.00           N  
ATOM   1481  CA  ARG A 773      15.257 -12.241   0.760  1.00  0.00           C  
ATOM   1482  C   ARG A 773      13.906 -12.121   1.466  1.00  0.00           C  
ATOM   1483  O   ARG A 773      13.307 -11.050   1.483  1.00  0.00           O  
ATOM   1484  CB  ARG A 773      15.089 -12.984  -0.573  1.00  0.00           C  
ATOM   1485  CG  ARG A 773      16.391 -13.189  -1.334  1.00  0.00           C  
ATOM   1486  CD  ARG A 773      17.105 -11.865  -1.577  1.00  0.00           C  
ATOM   1487  NE  ARG A 773      16.462 -11.074  -2.622  1.00  0.00           N  
ATOM   1488  CZ  ARG A 773      16.827  -9.843  -2.969  1.00  0.00           C  
ATOM   1489  NH1 ARG A 773      17.836  -9.245  -2.352  1.00  0.00           N  
ATOM   1490  NH2 ARG A 773      16.190  -9.212  -3.946  1.00  0.00           N  
ATOM   1491  N   HIS A 791      13.434 -13.220   2.051  1.00  0.00           N  
ATOM   1492  CA  HIS A 791      12.157 -13.234   2.769  1.00  0.00           C  
ATOM   1493  C   HIS A 791      12.440 -13.293   4.266  1.00  0.00           C  
ATOM   1494  O   HIS A 791      12.425 -14.370   4.857  1.00  0.00           O  
ATOM   1495  CB  HIS A 791      11.322 -14.465   2.385  1.00  0.00           C  
ATOM   1496  CG  HIS A 791      11.497 -14.902   0.963  1.00  0.00           C  
ATOM   1497  ND1 HIS A 791      12.348 -15.938   0.624  1.00  0.00           N  
ATOM   1498  CD2 HIS A 791      10.939 -14.388  -0.163  1.00  0.00           C  
ATOM   1499  CE1 HIS A 791      12.293 -16.024  -0.690  1.00  0.00           C  
ATOM   1500  NE2 HIS A 791      11.454 -15.106  -1.214  1.00  0.00           N  
ATOM   1501  N   GLU A 792      12.687 -12.148   4.890  1.00  0.00           N  
ATOM   1502  CA  GLU A 792      12.992 -12.155   6.314  1.00  0.00           C  
ATOM   1503  C   GLU A 792      11.755 -12.496   7.148  1.00  0.00           C  
ATOM   1504  O   GLU A 792      11.763 -12.396   8.370  1.00  0.00           O  
ATOM   1505  CB  GLU A 792      13.578 -10.799   6.726  1.00  0.00           C  
ATOM   1506  CG  GLU A 792      14.648 -10.881   7.837  1.00  0.00           C  
ATOM   1507  CD  GLU A 792      16.021 -11.392   7.362  1.00  0.00           C  
ATOM   1508  OE1 GLU A 792      16.881 -11.657   8.232  1.00  0.00           O  
ATOM   1509  OE2 GLU A 792      16.251 -11.518   6.136  1.00  0.00           O  
ATOM   1510  N   ASP A 793      10.701 -12.931   6.468  1.00  0.00           N  
ATOM   1511  CA  ASP A 793       9.434 -13.300   7.101  1.00  0.00           C  
ATOM   1512  C   ASP A 793       9.180 -14.802   6.950  1.00  0.00           C  
ATOM   1513  O   ASP A 793       8.137 -15.317   7.355  1.00  0.00           O  
ATOM   1514  CB  ASP A 793       8.287 -12.522   6.438  1.00  0.00           C  
ATOM   1515  CG  ASP A 793       8.366 -12.541   4.895  1.00  0.00           C  
ATOM   1516  OD1 ASP A 793       9.335 -11.976   4.333  1.00  0.00           O  
ATOM   1517  OD2 ASP A 793       7.468 -13.121   4.240  1.00  0.00           O  
ATOM   1518  N   THR A 794      10.144 -15.500   6.366  1.00  0.00           N  
ATOM   1519  CA  THR A 794      10.019 -16.927   6.131  1.00  0.00           C  
ATOM   1520  C   THR A 794      11.134 -17.693   6.828  1.00  0.00           C  
ATOM   1521  O   THR A 794      12.299 -17.583   6.446  1.00  0.00           O  
ATOM   1522  CB  THR A 794      10.067 -17.209   4.620  1.00  0.00           C  
ATOM   1523  OG1 THR A 794       9.030 -16.457   3.966  1.00  0.00           O  
ATOM   1524  CG2 THR A 794       9.893 -18.697   4.339  1.00  0.00           C  
ATOM   1525  N   PRO A 795      10.789 -18.472   7.870  1.00  0.00           N  
ATOM   1526  CA  PRO A 795      11.733 -19.276   8.657  1.00  0.00           C  
ATOM   1527  C   PRO A 795      12.303 -20.433   7.863  1.00  0.00           C  
ATOM   1528  O   PRO A 795      11.571 -21.341   7.482  1.00  0.00           O  
ATOM   1529  CB  PRO A 795      10.885 -19.767   9.821  1.00  0.00           C  
ATOM   1530  CG  PRO A 795       9.838 -18.708   9.958  1.00  0.00           C  
ATOM   1531  CD  PRO A 795       9.471 -18.443   8.525  1.00  0.00           C  
ATOM   1532  N   VAL A 826      13.609 -20.406   7.621  1.00  0.00           N  
ATOM   1533  CA  VAL A 826      14.267 -21.467   6.865  1.00  0.00           C  
ATOM   1534  C   VAL A 826      14.088 -22.817   7.560  1.00  0.00           C  
ATOM   1535  O   VAL A 826      14.047 -22.898   8.789  1.00  0.00           O  
ATOM   1536  CB  VAL A 826      15.770 -21.164   6.685  1.00  0.00           C  
ATOM   1537  CG1 VAL A 826      16.472 -22.321   5.991  1.00  0.00           C  
ATOM   1538  CG2 VAL A 826      15.937 -19.898   5.863  1.00  0.00           C  
ATOM   1539  N   GLU A 827      13.970 -23.874   6.764  1.00  0.00           N  
ATOM   1540  CA  GLU A 827      13.783 -25.220   7.288  1.00  0.00           C  
ATOM   1541  C   GLU A 827      14.893 -26.143   6.835  1.00  0.00           C  
ATOM   1542  O   GLU A 827      15.696 -25.794   5.964  1.00  0.00           O  
ATOM   1543  CB  GLU A 827      12.452 -25.776   6.819  1.00  0.00           C  
ATOM   1544  CG  GLU A 827      11.269 -25.057   7.398  1.00  0.00           C  
ATOM   1545  CD  GLU A 827      10.021 -25.257   6.571  1.00  0.00           C  
ATOM   1546  OE1 GLU A 827       9.705 -26.417   6.223  1.00  0.00           O  
ATOM   1547  OE2 GLU A 827       9.356 -24.243   6.271  1.00  0.00           O  
ATOM   1548  N   LYS A 829      14.931 -27.333   7.423  1.00  0.00           N  
ATOM   1549  CA  LYS A 829      15.956 -28.306   7.082  1.00  0.00           C  
ATOM   1550  C   LYS A 829      15.389 -29.455   6.268  1.00  0.00           C  
ATOM   1551  O   LYS A 829      14.260 -29.892   6.492  1.00  0.00           O  
ATOM   1552  CB  LYS A 829      16.612 -28.828   8.363  1.00  0.00           C  
ATOM   1553  CG  LYS A 829      17.361 -27.749   9.147  1.00  0.00           C  
ATOM   1554  CD  LYS A 829      17.928 -28.267  10.464  1.00  0.00           C  
ATOM   1555  CE  LYS A 829      18.671 -27.163  11.218  1.00  0.00           C  
ATOM   1556  NZ  LYS A 829      19.243 -27.621  12.521  1.00  0.00           N  
ATOM   1557  N   ARG A 830      16.176 -29.923   5.304  1.00  0.00           N  
ATOM   1558  CA  ARG A 830      15.778 -31.035   4.445  1.00  0.00           C  
ATOM   1559  C   ARG A 830      16.949 -31.892   4.004  1.00  0.00           C  
ATOM   1560  O   ARG A 830      18.077 -31.421   3.875  1.00  0.00           O  
ATOM   1561  CB  ARG A 830      15.020 -30.530   3.212  1.00  0.00           C  
ATOM   1562  CG  ARG A 830      13.523 -30.448   3.446  1.00  0.00           C  
ATOM   1563  CD  ARG A 830      12.773 -29.885   2.256  1.00  0.00           C  
ATOM   1564  NE  ARG A 830      11.332 -29.786   2.503  1.00  0.00           N  
ATOM   1565  CZ  ARG A 830      10.781 -29.207   3.575  1.00  0.00           C  
ATOM   1566  NH1 ARG A 830      11.541 -28.668   4.525  1.00  0.00           N  
ATOM   1567  NH2 ARG A 830       9.459 -29.156   3.694  1.00  0.00           N  
ATOM   1568  N   GLU A 831      16.660 -33.170   3.790  1.00  0.00           N  
ATOM   1569  CA  GLU A 831      17.657 -34.145   3.356  1.00  0.00           C  
ATOM   1570  C   GLU A 831      17.763 -34.039   1.845  1.00  0.00           C  
ATOM   1571  O   GLU A 831      16.755 -34.126   1.148  1.00  0.00           O  
ATOM   1572  CB  GLU A 831      17.202 -35.554   3.746  1.00  0.00           C  
ATOM   1573  CG  GLU A 831      18.146 -36.673   3.311  1.00  0.00           C  
ATOM   1574  CD  GLU A 831      19.513 -36.575   3.962  1.00  0.00           C  
ATOM   1575  OE1 GLU A 831      19.565 -36.504   5.208  1.00  0.00           O  
ATOM   1576  OE2 GLU A 831      20.530 -36.572   3.233  1.00  0.00           O  
ATOM   1577  N   LEU A 832      18.969 -33.869   1.325  1.00  0.00           N  
ATOM   1578  CA  LEU A 832      19.100 -33.724  -0.113  1.00  0.00           C  
ATOM   1579  C   LEU A 832      20.539 -33.783  -0.565  1.00  0.00           C  
ATOM   1580  O   LEU A 832      21.456 -33.557   0.223  1.00  0.00           O  
ATOM   1581  CB  LEU A 832      18.504 -32.392  -0.526  1.00  0.00           C  
ATOM   1582  CG  LEU A 832      17.398 -32.462  -1.561  1.00  0.00           C  
ATOM   1583  CD1 LEU A 832      16.788 -31.083  -1.705  1.00  0.00           C  
ATOM   1584  CD2 LEU A 832      17.964 -32.974  -2.882  1.00  0.00           C  
ATOM   1585  N   GLU A 833      20.754 -34.082  -1.835  1.00  0.00           N  
ATOM   1586  CA  GLU A 833      22.114 -34.132  -2.302  1.00  0.00           C  
ATOM   1587  C   GLU A 833      22.385 -32.948  -3.230  1.00  0.00           C  
ATOM   1588  O   GLU A 833      21.830 -32.858  -4.316  1.00  0.00           O  
ATOM   1589  CB  GLU A 833      22.390 -35.465  -2.986  1.00  0.00           C  
ATOM   1590  CG  GLU A 833      23.810 -35.563  -3.534  1.00  0.00           C  
ATOM   1591  CD  GLU A 833      24.361 -36.980  -3.521  1.00  0.00           C  
ATOM   1592  OE1 GLU A 833      23.543 -37.921  -3.510  1.00  0.00           O  
ATOM   1593  OE2 GLU A 833      25.605 -37.151  -3.536  1.00  0.00           O  
ATOM   1594  N   GLN A 834      23.241 -32.033  -2.785  1.00  0.00           N  
ATOM   1595  CA  GLN A 834      23.561 -30.843  -3.548  1.00  0.00           C  
ATOM   1596  C   GLN A 834      25.025 -30.729  -3.922  1.00  0.00           C  
ATOM   1597  O   GLN A 834      25.828 -31.606  -3.619  1.00  0.00           O  
ATOM   1598  CB  GLN A 834      23.168 -29.608  -2.754  1.00  0.00           C  
ATOM   1599  CG  GLN A 834      21.723 -29.579  -2.371  1.00  0.00           C  
ATOM   1600  CD  GLN A 834      20.841 -29.790  -3.561  1.00  0.00           C  
ATOM   1601  OE1 GLN A 834      20.901 -29.043  -4.538  1.00  0.00           O  
ATOM   1602  NE2 GLN A 834      20.013 -30.821  -3.495  1.00  0.00           N  
ATOM   1603  N   TRP A 835      25.362 -29.634  -4.596  1.00  0.00           N  
ATOM   1604  CA  TRP A 835      26.728 -29.379  -5.002  1.00  0.00           C  
ATOM   1605  C   TRP A 835      27.333 -28.405  -4.017  1.00  0.00           C  
ATOM   1606  O   TRP A 835      26.621 -27.585  -3.424  1.00  0.00           O  
ATOM   1607  CB  TRP A 835      26.780 -28.795  -6.409  1.00  0.00           C  
ATOM   1608  CG  TRP A 835      26.636 -29.825  -7.454  1.00  0.00           C  
ATOM   1609  CD1 TRP A 835      25.472 -30.369  -7.913  1.00  0.00           C  
ATOM   1610  CD2 TRP A 835      27.695 -30.518  -8.116  1.00  0.00           C  
ATOM   1611  NE1 TRP A 835      25.743 -31.365  -8.822  1.00  0.00           N  
ATOM   1612  CE2 TRP A 835      27.103 -31.474  -8.962  1.00  0.00           C  
ATOM   1613  CE3 TRP A 835      29.086 -30.429  -8.071  1.00  0.00           C  
ATOM   1614  CZ2 TRP A 835      27.858 -32.335  -9.754  1.00  0.00           C  
ATOM   1615  CZ3 TRP A 835      29.838 -31.292  -8.862  1.00  0.00           C  
ATOM   1616  CH2 TRP A 835      29.222 -32.228  -9.689  1.00  0.00           C  
ATOM   1617  N   TYR A 836      28.648 -28.494  -3.847  1.00  0.00           N  
ATOM   1618  CA  TYR A 836      29.363 -27.652  -2.899  1.00  0.00           C  
ATOM   1619  C   TYR A 836      30.688 -27.203  -3.421  1.00  0.00           C  
ATOM   1620  O   TYR A 836      31.347 -27.927  -4.182  1.00  0.00           O  
ATOM   1621  CB  TYR A 836      29.637 -28.416  -1.622  1.00  0.00           C  
ATOM   1622  CG  TYR A 836      28.412 -28.721  -0.823  1.00  0.00           C  
ATOM   1623  CD1 TYR A 836      27.849 -29.989  -0.822  1.00  0.00           C  
ATOM   1624  CD2 TYR A 836      27.816 -27.737  -0.057  1.00  0.00           C  
ATOM   1625  CE1 TYR A 836      26.712 -30.265  -0.066  1.00  0.00           C  
ATOM   1626  CE2 TYR A 836      26.691 -28.001   0.700  1.00  0.00           C  
ATOM   1627  CZ  TYR A 836      26.147 -29.260   0.692  1.00  0.00           C  
ATOM   1628  OH  TYR A 836      25.034 -29.488   1.459  1.00  0.00           O  
ATOM   1629  N   LEU A 837      31.093 -26.011  -3.006  1.00  0.00           N  
ATOM   1630  CA  LEU A 837      32.396 -25.508  -3.403  1.00  0.00           C  
ATOM   1631  C   LEU A 837      33.197 -25.518  -2.094  1.00  0.00           C  
ATOM   1632  O   LEU A 837      32.734 -25.016  -1.055  1.00  0.00           O  
ATOM   1633  CB  LEU A 837      32.261 -24.117  -4.025  1.00  0.00           C  
ATOM   1634  CG  LEU A 837      31.453 -24.071  -5.342  1.00  0.00           C  
ATOM   1635  CD1 LEU A 837      31.178 -22.640  -5.762  1.00  0.00           C  
ATOM   1636  CD2 LEU A 837      32.209 -24.795  -6.452  1.00  0.00           C  
ATOM   1637  N   ARG A 838      34.367 -26.157  -2.155  1.00  0.00           N  
ATOM   1638  CA  ARG A 838      35.272 -26.344  -1.011  1.00  0.00           C  
ATOM   1639  C   ARG A 838      35.941 -25.052  -0.649  1.00  0.00           C  
ATOM   1640  O   ARG A 838      37.158 -24.919  -0.739  1.00  0.00           O  
ATOM   1641  CB  ARG A 838      36.349 -27.380  -1.355  1.00  0.00           C  
ATOM   1642  CG  ARG A 838      36.525 -28.473  -0.306  1.00  0.00           C  
ATOM   1643  CD  ARG A 838      37.629 -29.468  -0.703  1.00  0.00           C  
ATOM   1644  NE  ARG A 838      37.202 -30.543  -1.609  1.00  0.00           N  
ATOM   1645  CZ  ARG A 838      36.302 -31.480  -1.309  1.00  0.00           C  
ATOM   1646  NH1 ARG A 838      35.708 -31.490  -0.124  1.00  0.00           N  
ATOM   1647  NH2 ARG A 838      36.008 -32.429  -2.192  1.00  0.00           N  
ATOM   1648  N   ILE A 839      35.140 -24.088  -0.236  1.00  0.00           N  
ATOM   1649  CA  ILE A 839      35.685 -22.802   0.108  1.00  0.00           C  
ATOM   1650  C   ILE A 839      36.570 -22.978   1.333  1.00  0.00           C  
ATOM   1651  O   ILE A 839      37.610 -22.319   1.463  1.00  0.00           O  
ATOM   1652  CB  ILE A 839      34.558 -21.799   0.362  1.00  0.00           C  
ATOM   1653  CG1 ILE A 839      35.159 -20.414   0.519  1.00  0.00           C  
ATOM   1654  CG2 ILE A 839      33.721 -22.227   1.554  1.00  0.00           C  
ATOM   1655  CD1 ILE A 839      34.127 -19.390   0.790  1.00  0.00           C  
ATOM   1656  N   THR A 840      36.168 -23.896   2.205  1.00  0.00           N  
ATOM   1657  CA  THR A 840      36.905 -24.201   3.409  1.00  0.00           C  
ATOM   1658  C   THR A 840      38.375 -24.518   3.107  1.00  0.00           C  
ATOM   1659  O   THR A 840      39.223 -24.408   3.985  1.00  0.00           O  
ATOM   1660  CB  THR A 840      36.318 -25.409   4.085  1.00  0.00           C  
ATOM   1661  OG1 THR A 840      36.574 -26.546   3.265  1.00  0.00           O  
ATOM   1662  CG2 THR A 840      34.813 -25.257   4.257  1.00  0.00           C  
ATOM   1663  N   ALA A 841      38.699 -24.928   1.888  1.00  0.00           N  
ATOM   1664  CA  ALA A 841      40.098 -25.223   1.560  1.00  0.00           C  
ATOM   1665  C   ALA A 841      40.905 -23.928   1.479  1.00  0.00           C  
ATOM   1666  O   ALA A 841      42.115 -23.941   1.219  1.00  0.00           O  
ATOM   1667  CB  ALA A 841      40.189 -25.966   0.235  1.00  0.00           C  
ATOM   1668  N   TYR A 844      40.210 -22.814   1.690  1.00  0.00           N  
ATOM   1669  CA  TYR A 844      40.804 -21.483   1.639  1.00  0.00           C  
ATOM   1670  C   TYR A 844      40.549 -20.730   2.955  1.00  0.00           C  
ATOM   1671  O   TYR A 844      40.821 -19.531   3.048  1.00  0.00           O  
ATOM   1672  CB  TYR A 844      40.217 -20.678   0.451  1.00  0.00           C  
ATOM   1673  CG  TYR A 844      40.753 -21.062  -0.918  1.00  0.00           C  
ATOM   1674  CD1 TYR A 844      40.211 -22.127  -1.637  1.00  0.00           C  
ATOM   1675  CD2 TYR A 844      41.831 -20.381  -1.474  1.00  0.00           C  
ATOM   1676  CE1 TYR A 844      40.735 -22.512  -2.889  1.00  0.00           C  
ATOM   1677  CE2 TYR A 844      42.369 -20.753  -2.714  1.00  0.00           C  
ATOM   1678  CZ  TYR A 844      41.818 -21.823  -3.415  1.00  0.00           C  
ATOM   1679  OH  TYR A 844      42.386 -22.226  -4.612  1.00  0.00           O  
ATOM   1680  N   ALA A 845      40.046 -21.441   3.966  1.00  0.00           N  
ATOM   1681  CA  ALA A 845      39.733 -20.834   5.264  1.00  0.00           C  
ATOM   1682  C   ALA A 845      40.913 -20.114   5.923  1.00  0.00           C  
ATOM   1683  O   ALA A 845      40.742 -19.074   6.551  1.00  0.00           O  
ATOM   1684  CB  ALA A 845      39.169 -21.888   6.217  1.00  0.00           C  
ATOM   1685  N   GLU A 846      42.110 -20.661   5.799  1.00  0.00           N  
ATOM   1686  CA  GLU A 846      43.227 -19.987   6.413  1.00  0.00           C  
ATOM   1687  C   GLU A 846      43.490 -18.684   5.663  1.00  0.00           C  
ATOM   1688  O   GLU A 846      43.311 -17.617   6.228  1.00  0.00           O  
ATOM   1689  CB  GLU A 846      44.461 -20.894   6.424  1.00  0.00           C  
ATOM   1690  CG  GLU A 846      45.523 -20.492   7.449  1.00  0.00           C  
ATOM   1691  CD  GLU A 846      44.934 -19.940   8.753  1.00  0.00           C  
ATOM   1692  OE1 GLU A 846      43.914 -20.470   9.245  1.00  0.00           O  
ATOM   1693  OE2 GLU A 846      45.512 -18.972   9.297  1.00  0.00           O  
ATOM   1694  N   ARG A 847      43.893 -18.764   4.399  1.00  0.00           N  
ATOM   1695  CA  ARG A 847      44.150 -17.563   3.601  1.00  0.00           C  
ATOM   1696  C   ARG A 847      43.012 -16.534   3.685  1.00  0.00           C  
ATOM   1697  O   ARG A 847      43.252 -15.337   3.813  1.00  0.00           O  
ATOM   1698  CB  ARG A 847      44.335 -17.926   2.134  1.00  0.00           C  
ATOM   1699  CG  ARG A 847      45.387 -18.967   1.867  1.00  0.00           C  
ATOM   1700  CD  ARG A 847      45.224 -19.553   0.475  1.00  0.00           C  
ATOM   1701  NE  ARG A 847      45.674 -18.648  -0.571  1.00  0.00           N  
ATOM   1702  CZ  ARG A 847      45.691 -18.966  -1.864  1.00  0.00           C  
ATOM   1703  NH1 ARG A 847      45.274 -20.165  -2.263  1.00  0.00           N  
ATOM   1704  NH2 ARG A 847      46.154 -18.097  -2.756  1.00  0.00           N  
ATOM   1705  N   LEU A 848      41.770 -16.988   3.597  1.00  0.00           N  
ATOM   1706  CA  LEU A 848      40.659 -16.054   3.668  1.00  0.00           C  
ATOM   1707  C   LEU A 848      40.706 -15.232   4.940  1.00  0.00           C  
ATOM   1708  O   LEU A 848      40.121 -14.155   5.014  1.00  0.00           O  
ATOM   1709  CB  LEU A 848      39.309 -16.788   3.594  1.00  0.00           C  
ATOM   1710  CG  LEU A 848      38.855 -17.253   2.209  1.00  0.00           C  
ATOM   1711  CD1 LEU A 848      37.555 -18.010   2.350  1.00  0.00           C  
ATOM   1712  CD2 LEU A 848      38.684 -16.053   1.281  1.00  0.00           C  
ATOM   1713  N   LEU A 849      41.403 -15.743   5.945  1.00  0.00           N  
ATOM   1714  CA  LEU A 849      41.496 -15.045   7.218  1.00  0.00           C  
ATOM   1715  C   LEU A 849      42.800 -14.267   7.339  1.00  0.00           C  
ATOM   1716  O   LEU A 849      42.814 -13.073   7.621  1.00  0.00           O  
ATOM   1717  CB  LEU A 849      41.394 -16.051   8.350  1.00  0.00           C  
ATOM   1718  CG  LEU A 849      41.350 -15.506   9.768  1.00  0.00           C  
ATOM   1719  CD1 LEU A 849      40.042 -14.775  10.008  1.00  0.00           C  
ATOM   1720  CD2 LEU A 849      41.483 -16.671  10.726  1.00  0.00           C  
ATOM   1721  N   LYS A 850      43.899 -14.962   7.110  1.00  0.00           N  
ATOM   1722  CA  LYS A 850      45.217 -14.372   7.212  1.00  0.00           C  
ATOM   1723  C   LYS A 850      45.389 -13.142   6.329  1.00  0.00           C  
ATOM   1724  O   LYS A 850      46.194 -12.261   6.626  1.00  0.00           O  
ATOM   1725  CB  LYS A 850      46.259 -15.429   6.851  1.00  0.00           C  
ATOM   1726  CG  LYS A 850      47.466 -15.445   7.764  1.00  0.00           C  
ATOM   1727  CD  LYS A 850      48.393 -14.287   7.477  1.00  0.00           C  
ATOM   1728  CE  LYS A 850      49.583 -14.301   8.416  1.00  0.00           C  
ATOM   1729  NZ  LYS A 850      50.511 -13.176   8.124  1.00  0.00           N  
ATOM   1730  N   ASP A 851      44.628 -13.061   5.247  1.00  0.00           N  
ATOM   1731  CA  ASP A 851      44.781 -11.925   4.350  1.00  0.00           C  
ATOM   1732  C   ASP A 851      43.913 -10.740   4.694  1.00  0.00           C  
ATOM   1733  O   ASP A 851      44.062  -9.673   4.109  1.00  0.00           O  
ATOM   1734  CB  ASP A 851      44.550 -12.353   2.901  1.00  0.00           C  
ATOM   1735  CG  ASP A 851      45.524 -13.436   2.459  1.00  0.00           C  
ATOM   1736  OD1 ASP A 851      46.709 -13.359   2.860  1.00  0.00           O  
ATOM   1737  OD2 ASP A 851      45.114 -14.354   1.712  1.00  0.00           O  
ATOM   1738  N   LEU A 852      43.008 -10.918   5.644  1.00  0.00           N  
ATOM   1739  CA  LEU A 852      42.156  -9.821   6.064  1.00  0.00           C  
ATOM   1740  C   LEU A 852      42.983  -8.817   6.838  1.00  0.00           C  
ATOM   1741  O   LEU A 852      42.569  -7.675   7.012  1.00  0.00           O  
ATOM   1742  CB  LEU A 852      41.058 -10.304   6.993  1.00  0.00           C  
ATOM   1743  CG  LEU A 852      39.858 -11.007   6.398  1.00  0.00           C  
ATOM   1744  CD1 LEU A 852      38.908 -11.350   7.526  1.00  0.00           C  
ATOM   1745  CD2 LEU A 852      39.187 -10.105   5.377  1.00  0.00           C  
ATOM   1746  N   GLU A 853      44.153  -9.244   7.306  1.00  0.00           N  
ATOM   1747  CA  GLU A 853      45.016  -8.384   8.113  1.00  0.00           C  
ATOM   1748  C   GLU A 853      45.415  -7.064   7.481  1.00  0.00           C  
ATOM   1749  O   GLU A 853      44.864  -6.016   7.825  1.00  0.00           O  
ATOM   1750  CB  GLU A 853      46.262  -9.148   8.545  1.00  0.00           C  
ATOM   1751  CG  GLU A 853      45.938 -10.431   9.307  1.00  0.00           C  
ATOM   1752  CD  GLU A 853      47.149 -11.050   9.984  1.00  0.00           C  
ATOM   1753  OE1 GLU A 853      48.226 -11.111   9.350  1.00  0.00           O  
ATOM   1754  OE2 GLU A 853      47.018 -11.488  11.149  1.00  0.00           O  
ATOM   1755  N   GLY A 854      46.372  -7.093   6.570  1.00  0.00           N  
ATOM   1756  CA  GLY A 854      46.774  -5.843   5.956  1.00  0.00           C  
ATOM   1757  C   GLY A 854      45.770  -5.282   4.958  1.00  0.00           C  
ATOM   1758  O   GLY A 854      46.165  -4.808   3.891  1.00  0.00           O  
ATOM   1759  N   LEU A 855      44.482  -5.303   5.295  1.00  0.00           N  
ATOM   1760  CA  LEU A 855      43.461  -4.821   4.369  1.00  0.00           C  
ATOM   1761  C   LEU A 855      42.773  -3.533   4.808  1.00  0.00           C  
ATOM   1762  O   LEU A 855      42.349  -3.398   5.952  1.00  0.00           O  
ATOM   1763  CB  LEU A 855      42.414  -5.918   4.147  1.00  0.00           C  
ATOM   1764  CG  LEU A 855      41.578  -5.888   2.870  1.00  0.00           C  
ATOM   1765  CD1 LEU A 855      42.472  -6.034   1.649  1.00  0.00           C  
ATOM   1766  CD2 LEU A 855      40.579  -7.025   2.921  1.00  0.00           C  
ATOM   1767  N   ASN A 859      42.655  -2.592   3.876  1.00  0.00           N  
ATOM   1768  CA  ASN A 859      42.019  -1.317   4.154  1.00  0.00           C  
ATOM   1769  C   ASN A 859      40.489  -1.367   4.003  1.00  0.00           C  
ATOM   1770  O   ASN A 859      39.924  -0.697   3.136  1.00  0.00           O  
ATOM   1771  CB  ASN A 859      42.601  -0.250   3.223  1.00  0.00           C  
ATOM   1772  CG  ASN A 859      42.010   1.120   3.480  1.00  0.00           C  
ATOM   1773  OD1 ASN A 859      42.109   1.648   4.592  1.00  0.00           O  
ATOM   1774  ND2 ASN A 859      41.379   1.703   2.461  1.00  0.00           N  
ATOM   1775  N   TRP A 860      39.814  -2.146   4.842  1.00  0.00           N  
ATOM   1776  CA  TRP A 860      38.354  -2.258   4.756  1.00  0.00           C  
ATOM   1777  C   TRP A 860      37.725  -1.822   6.056  1.00  0.00           C  
ATOM   1778  O   TRP A 860      38.409  -1.664   7.052  1.00  0.00           O  
ATOM   1779  CB  TRP A 860      37.917  -3.708   4.529  1.00  0.00           C  
ATOM   1780  CG  TRP A 860      38.095  -4.282   3.162  1.00  0.00           C  
ATOM   1781  CD1 TRP A 860      38.977  -3.883   2.206  1.00  0.00           C  
ATOM   1782  CD2 TRP A 860      37.432  -5.434   2.643  1.00  0.00           C  
ATOM   1783  NE1 TRP A 860      38.910  -4.719   1.122  1.00  0.00           N  
ATOM   1784  CE2 TRP A 860      37.967  -5.682   1.363  1.00  0.00           C  
ATOM   1785  CE3 TRP A 860      36.437  -6.287   3.142  1.00  0.00           C  
ATOM   1786  CZ2 TRP A 860      37.542  -6.747   0.566  1.00  0.00           C  
ATOM   1787  CZ3 TRP A 860      36.009  -7.351   2.353  1.00  0.00           C  
ATOM   1788  CH2 TRP A 860      36.563  -7.569   1.079  1.00  0.00           C  
ATOM   1789  N   PRO A 861      36.399  -1.649   6.070  1.00  0.00           N  
ATOM   1790  CA  PRO A 861      35.735  -1.239   7.299  1.00  0.00           C  
ATOM   1791  C   PRO A 861      35.938  -2.304   8.370  1.00  0.00           C  
ATOM   1792  O   PRO A 861      35.905  -3.505   8.096  1.00  0.00           O  
ATOM   1793  CB  PRO A 861      34.268  -1.140   6.887  1.00  0.00           C  
ATOM   1794  CG  PRO A 861      34.344  -0.786   5.481  1.00  0.00           C  
ATOM   1795  CD  PRO A 861      35.431  -1.694   4.968  1.00  0.00           C  
ATOM   1796  N   GLU A 862      36.165  -1.855   9.593  1.00  0.00           N  
ATOM   1797  CA  GLU A 862      36.335  -2.772  10.684  1.00  0.00           C  
ATOM   1798  C   GLU A 862      35.135  -3.705  10.677  1.00  0.00           C  
ATOM   1799  O   GLU A 862      35.298  -4.909  10.527  1.00  0.00           O  
ATOM   1800  CB  GLU A 862      36.420  -1.993  11.995  1.00  0.00           C  
ATOM   1801  CG  GLU A 862      35.898  -2.730  13.228  1.00  0.00           C  
ATOM   1802  CD  GLU A 862      36.691  -3.979  13.588  1.00  0.00           C  
ATOM   1803  OE1 GLU A 862      37.643  -4.330  12.845  1.00  0.00           O  
ATOM   1804  OE2 GLU A 862      36.347  -4.605  14.620  1.00  0.00           O  
ATOM   1805  N   LYS A 863      33.930  -3.157  10.798  1.00  0.00           N  
ATOM   1806  CA  LYS A 863      32.726  -3.986  10.838  1.00  0.00           C  
ATOM   1807  C   LYS A 863      32.771  -5.207   9.916  1.00  0.00           C  
ATOM   1808  O   LYS A 863      32.507  -6.323  10.342  1.00  0.00           O  
ATOM   1809  CB  LYS A 863      31.476  -3.162  10.512  1.00  0.00           C  
ATOM   1810  CG  LYS A 863      30.233  -4.030  10.384  1.00  0.00           C  
ATOM   1811  CD  LYS A 863      28.958  -3.221  10.208  1.00  0.00           C  
ATOM   1812  CE  LYS A 863      27.748  -4.141  10.005  1.00  0.00           C  
ATOM   1813  NZ  LYS A 863      26.463  -3.539  10.480  1.00  0.00           N  
ATOM   1814  N   VAL A 864      33.105  -4.998   8.651  1.00  0.00           N  
ATOM   1815  CA  VAL A 864      33.164  -6.092   7.703  1.00  0.00           C  
ATOM   1816  C   VAL A 864      34.171  -7.135   8.169  1.00  0.00           C  
ATOM   1817  O   VAL A 864      33.801  -8.290   8.427  1.00  0.00           O  
ATOM   1818  CB  VAL A 864      33.573  -5.578   6.335  1.00  0.00           C  
ATOM   1819  CG1 VAL A 864      33.568  -6.711   5.325  1.00  0.00           C  
ATOM   1820  CG2 VAL A 864      32.646  -4.473   5.927  1.00  0.00           C  
ATOM   1821  N   LYS A 865      35.438  -6.717   8.265  1.00  0.00           N  
ATOM   1822  CA  LYS A 865      36.537  -7.573   8.706  1.00  0.00           C  
ATOM   1823  C   LYS A 865      36.143  -8.385   9.932  1.00  0.00           C  
ATOM   1824  O   LYS A 865      36.382  -9.593  10.000  1.00  0.00           O  
ATOM   1825  CB  LYS A 865      37.738  -6.732   9.078  1.00  0.00           C  
ATOM   1826  CG  LYS A 865      38.533  -6.167   7.939  1.00  0.00           C  
ATOM   1827  CD  LYS A 865      39.603  -5.259   8.498  1.00  0.00           C  
ATOM   1828  CE  LYS A 865      40.800  -5.162   7.594  1.00  0.00           C  
ATOM   1829  NZ  LYS A 865      41.845  -4.296   8.202  1.00  0.00           N  
ATOM   1830  N   ALA A 866      35.565  -7.711  10.918  1.00  0.00           N  
ATOM   1831  CA  ALA A 866      35.155  -8.399  12.121  1.00  0.00           C  
ATOM   1832  C   ALA A 866      34.289  -9.579  11.678  1.00  0.00           C  
ATOM   1833  O   ALA A 866      34.697 -10.739  11.796  1.00  0.00           O  
ATOM   1834  CB  ALA A 866      34.368  -7.462  13.025  1.00  0.00           C  
ATOM   1835  N   MET A 867      33.111  -9.266  11.144  1.00  0.00           N  
ATOM   1836  CA  MET A 867      32.160 -10.260  10.666  1.00  0.00           C  
ATOM   1837  C   MET A 867      32.760 -11.473   9.942  1.00  0.00           C  
ATOM   1838  O   MET A 867      32.370 -12.610  10.210  1.00  0.00           O  
ATOM   1839  CB  MET A 867      31.136  -9.580   9.764  1.00  0.00           C  
ATOM   1840  CG  MET A 867      30.292  -8.566  10.510  1.00  0.00           C  
ATOM   1841  SD  MET A 867      28.904  -7.930   9.570  1.00  0.00           S  
ATOM   1842  CE  MET A 867      27.702  -9.232   9.825  1.00  0.00           C  
ATOM   1843  N   GLN A 868      33.696 -11.244   9.028  1.00  0.00           N  
ATOM   1844  CA  GLN A 868      34.294 -12.358   8.312  1.00  0.00           C  
ATOM   1845  C   GLN A 868      35.059 -13.253   9.279  1.00  0.00           C  
ATOM   1846  O   GLN A 868      34.983 -14.486   9.194  1.00  0.00           O  
ATOM   1847  CB  GLN A 868      35.244 -11.867   7.219  1.00  0.00           C  
ATOM   1848  CG  GLN A 868      34.612 -10.906   6.245  1.00  0.00           C  
ATOM   1849  CD  GLN A 868      34.970 -11.222   4.812  1.00  0.00           C  
ATOM   1850  OE1 GLN A 868      36.146 -11.270   4.439  1.00  0.00           O  
ATOM   1851  NE2 GLN A 868      33.951 -11.439   3.993  1.00  0.00           N  
ATOM   1852  N   ARG A 869      35.804 -12.636  10.193  1.00  0.00           N  
ATOM   1853  CA  ARG A 869      36.561 -13.401  11.169  1.00  0.00           C  
ATOM   1854  C   ARG A 869      35.618 -14.266  12.002  1.00  0.00           C  
ATOM   1855  O   ARG A 869      35.945 -15.396  12.354  1.00  0.00           O  
ATOM   1856  CB  ARG A 869      37.356 -12.468  12.062  1.00  0.00           C  
ATOM   1857  CG  ARG A 869      38.486 -11.795  11.330  1.00  0.00           C  
ATOM   1858  CD  ARG A 869      39.396 -11.070  12.287  1.00  0.00           C  
ATOM   1859  NE  ARG A 869      40.606 -10.597  11.625  1.00  0.00           N  
ATOM   1860  CZ  ARG A 869      40.868  -9.320  11.374  1.00  0.00           C  
ATOM   1861  NH1 ARG A 869      40.001  -8.379  11.736  1.00  0.00           N  
ATOM   1862  NH2 ARG A 869      41.999  -8.989  10.761  1.00  0.00           N  
ATOM   1863  N   ALA A 870      34.441 -13.745  12.303  1.00  0.00           N  
ATOM   1864  CA  ALA A 870      33.477 -14.509  13.067  1.00  0.00           C  
ATOM   1865  C   ALA A 870      32.888 -15.618  12.205  1.00  0.00           C  
ATOM   1866  O   ALA A 870      32.639 -16.721  12.688  1.00  0.00           O  
ATOM   1867  CB  ALA A 870      32.367 -13.607  13.554  1.00  0.00           C  
ATOM   1868  N   TRP A 872      32.670 -15.328  10.925  1.00  0.00           N  
ATOM   1869  CA  TRP A 872      32.087 -16.310  10.021  1.00  0.00           C  
ATOM   1870  C   TRP A 872      33.063 -17.427   9.734  1.00  0.00           C  
ATOM   1871  O   TRP A 872      32.657 -18.582   9.600  1.00  0.00           O  
ATOM   1872  CB  TRP A 872      31.661 -15.658   8.708  1.00  0.00           C  
ATOM   1873  CG  TRP A 872      30.732 -16.501   7.892  1.00  0.00           C  
ATOM   1874  CD1 TRP A 872      31.015 -17.127   6.709  1.00  0.00           C  
ATOM   1875  CD2 TRP A 872      29.372 -16.818   8.199  1.00  0.00           C  
ATOM   1876  NE1 TRP A 872      29.909 -17.815   6.260  1.00  0.00           N  
ATOM   1877  CE2 TRP A 872      28.888 -17.641   7.157  1.00  0.00           C  
ATOM   1878  CE3 TRP A 872      28.518 -16.487   9.252  1.00  0.00           C  
ATOM   1879  CZ2 TRP A 872      27.587 -18.136   7.140  1.00  0.00           C  
ATOM   1880  CZ3 TRP A 872      27.213 -16.982   9.235  1.00  0.00           C  
ATOM   1881  CH2 TRP A 872      26.765 -17.794   8.186  1.00  0.00           C  
ATOM   1882  N   ILE A 873      34.345 -17.097   9.627  1.00  0.00           N  
ATOM   1883  CA  ILE A 873      35.346 -18.120   9.369  1.00  0.00           C  
ATOM   1884  C   ILE A 873      35.549 -18.935  10.640  1.00  0.00           C  
ATOM   1885  O   ILE A 873      35.831 -20.133  10.593  1.00  0.00           O  
ATOM   1886  CB  ILE A 873      36.654 -17.497   8.951  1.00  0.00           C  
ATOM   1887  CG1 ILE A 873      36.452 -16.756   7.628  1.00  0.00           C  
ATOM   1888  CG2 ILE A 873      37.729 -18.569   8.859  1.00  0.00           C  
ATOM   1889  CD1 ILE A 873      37.745 -16.321   6.958  1.00  0.00           C  
ATOM   1890  N   GLY A 874      35.408 -18.260  11.777  1.00  0.00           N  
ATOM   1891  CA  GLY A 874      35.522 -18.889  13.087  1.00  0.00           C  
ATOM   1892  C   GLY A 874      36.668 -19.823  13.437  1.00  0.00           C  
ATOM   1893  O   GLY A 874      36.437 -20.856  14.089  1.00  0.00           O  
ATOM   1894  N   ARG A 875      37.893 -19.471  13.044  1.00  0.00           N  
ATOM   1895  CA  ARG A 875      39.051 -20.309  13.365  1.00  0.00           C  
ATOM   1896  C   ARG A 875      39.113 -20.573  14.860  1.00  0.00           C  
ATOM   1897  O   ARG A 875      38.812 -19.693  15.666  1.00  0.00           O  
ATOM   1898  CB  ARG A 875      40.340 -19.627  12.968  1.00  0.00           C  
ATOM   1899  CG  ARG A 875      41.530 -20.372  13.479  1.00  0.00           C  
ATOM   1900  CD  ARG A 875      42.791 -19.690  13.100  1.00  0.00           C  
ATOM   1901  NE  ARG A 875      43.927 -20.565  13.313  1.00  0.00           N  
ATOM   1902  CZ  ARG A 875      45.174 -20.206  13.070  1.00  0.00           C  
ATOM   1903  NH1 ARG A 875      45.422 -18.985  12.608  1.00  0.00           N  
ATOM   1904  NH2 ARG A 875      46.166 -21.061  13.277  1.00  0.00           N  
ATOM   1905  N   SER A 876      39.538 -21.770  15.240  1.00  0.00           N  
ATOM   1906  CA  SER A 876      39.597 -22.132  16.652  1.00  0.00           C  
ATOM   1907  C   SER A 876      40.647 -23.209  16.879  1.00  0.00           C  
ATOM   1908  O   SER A 876      40.468 -24.340  16.460  1.00  0.00           O  
ATOM   1909  CB  SER A 876      38.223 -22.628  17.075  1.00  0.00           C  
ATOM   1910  OG  SER A 876      38.165 -22.839  18.460  1.00  0.00           O  
ATOM   1911  N   GLU A 877      41.751 -22.855  17.530  1.00  0.00           N  
ATOM   1912  CA  GLU A 877      42.830 -23.812  17.802  1.00  0.00           C  
ATOM   1913  C   GLU A 877      42.462 -24.764  18.937  1.00  0.00           C  
ATOM   1914  O   GLU A 877      41.799 -24.364  19.902  1.00  0.00           O  
ATOM   1915  CB  GLU A 877      44.113 -23.065  18.146  1.00  0.00           C  
ATOM   1916  CG  GLU A 877      44.780 -22.488  16.916  1.00  0.00           C  
ATOM   1917  CD  GLU A 877      45.845 -21.463  17.235  1.00  0.00           C  
ATOM   1918  OE1 GLU A 877      46.693 -21.741  18.112  1.00  0.00           O  
ATOM   1919  OE2 GLU A 877      45.836 -20.382  16.597  1.00  0.00           O  
ATOM   1920  N   GLY A 878      42.872 -26.024  18.825  1.00  0.00           N  
ATOM   1921  CA  GLY A 878      42.533 -26.972  19.872  1.00  0.00           C  
ATOM   1922  C   GLY A 878      43.068 -28.373  19.671  1.00  0.00           C  
ATOM   1923  O   GLY A 878      44.205 -28.568  19.219  1.00  0.00           O  
ATOM   1924  N   ALA A 879      42.249 -29.358  20.014  1.00  0.00           N  
ATOM   1925  CA  ALA A 879      42.664 -30.738  19.851  1.00  0.00           C  
ATOM   1926  C   ALA A 879      41.525 -31.715  19.563  1.00  0.00           C  
ATOM   1927  O   ALA A 879      40.380 -31.537  19.995  1.00  0.00           O  
ATOM   1928  CB  ALA A 879      43.434 -31.190  21.081  1.00  0.00           C  
ATOM   1929  N   GLU A 880      41.873 -32.750  18.810  1.00  0.00           N  
ATOM   1930  CA  GLU A 880      40.949 -33.807  18.437  1.00  0.00           C  
ATOM   1931  C   GLU A 880      41.303 -34.992  19.305  1.00  0.00           C  
ATOM   1932  O   GLU A 880      42.401 -35.543  19.189  1.00  0.00           O  
ATOM   1933  CB  GLU A 880      41.153 -34.175  16.975  1.00  0.00           C  
ATOM   1934  CG  GLU A 880      40.227 -35.253  16.470  1.00  0.00           C  
ATOM   1935  CD  GLU A 880      40.537 -35.636  15.038  1.00  0.00           C  
ATOM   1936  OE1 GLU A 880      41.625 -36.204  14.793  1.00  0.00           O  
ATOM   1937  OE2 GLU A 880      39.697 -35.362  14.155  1.00  0.00           O  
ATOM   1938  N   ILE A 881      40.373 -35.370  20.172  1.00  0.00           N  
ATOM   1939  CA  ILE A 881      40.560 -36.474  21.099  1.00  0.00           C  
ATOM   1940  C   ILE A 881      39.683 -37.660  20.703  1.00  0.00           C  
ATOM   1941  O   ILE A 881      38.511 -37.490  20.349  1.00  0.00           O  
ATOM   1942  CB  ILE A 881      40.207 -36.022  22.519  1.00  0.00           C  
ATOM   1943  CG1 ILE A 881      41.216 -34.970  22.969  1.00  0.00           C  
ATOM   1944  CG2 ILE A 881      40.154 -37.203  23.458  1.00  0.00           C  
ATOM   1945  CD1 ILE A 881      40.908 -34.351  24.314  1.00  0.00           C  
ATOM   1946  N   LEU A 882      40.257 -38.860  20.773  1.00  0.00           N  
ATOM   1947  CA  LEU A 882      39.541 -40.075  20.411  1.00  0.00           C  
ATOM   1948  C   LEU A 882      39.044 -40.860  21.608  1.00  0.00           C  
ATOM   1949  O   LEU A 882      39.838 -41.378  22.383  1.00  0.00           O  
ATOM   1950  CB  LEU A 882      40.445 -40.973  19.586  1.00  0.00           C  
ATOM   1951  CG  LEU A 882      40.949 -40.383  18.276  1.00  0.00           C  
ATOM   1952  CD1 LEU A 882      42.026 -41.273  17.697  1.00  0.00           C  
ATOM   1953  CD2 LEU A 882      39.785 -40.229  17.318  1.00  0.00           C  
ATOM   1954  N   PHE A 883      37.727 -40.966  21.738  1.00  0.00           N  
ATOM   1955  CA  PHE A 883      37.109 -41.710  22.831  1.00  0.00           C  
ATOM   1956  C   PHE A 883      36.711 -43.100  22.343  1.00  0.00           C  
ATOM   1957  O   PHE A 883      35.852 -43.232  21.474  1.00  0.00           O  
ATOM   1958  CB  PHE A 883      35.844 -40.995  23.337  1.00  0.00           C  
ATOM   1959  CG  PHE A 883      36.110 -39.829  24.254  1.00  0.00           C  
ATOM   1960  CD1 PHE A 883      36.752 -38.684  23.789  1.00  0.00           C  
ATOM   1961  CD2 PHE A 883      35.687 -39.868  25.578  1.00  0.00           C  
ATOM   1962  CE1 PHE A 883      36.964 -37.596  24.630  1.00  0.00           C  
ATOM   1963  CE2 PHE A 883      35.893 -38.789  26.424  1.00  0.00           C  
ATOM   1964  CZ  PHE A 883      36.532 -37.650  25.951  1.00  0.00           C  
ATOM   1965  N   PRO A 884      37.336 -44.157  22.885  1.00  0.00           N  
ATOM   1966  CA  PRO A 884      37.003 -45.529  22.471  1.00  0.00           C  
ATOM   1967  C   PRO A 884      35.604 -45.942  22.934  1.00  0.00           C  
ATOM   1968  O   PRO A 884      35.277 -45.784  24.103  1.00  0.00           O  
ATOM   1969  CB  PRO A 884      38.093 -46.358  23.143  1.00  0.00           C  
ATOM   1970  CG  PRO A 884      39.261 -45.404  23.197  1.00  0.00           C  
ATOM   1971  CD  PRO A 884      38.595 -44.135  23.654  1.00  0.00           C  
ATOM   1972  N   VAL A 885      34.770 -46.454  22.033  1.00  0.00           N  
ATOM   1973  CA  VAL A 885      33.428 -46.870  22.445  1.00  0.00           C  
ATOM   1974  C   VAL A 885      33.505 -48.227  23.134  1.00  0.00           C  
ATOM   1975  O   VAL A 885      34.331 -49.074  22.770  1.00  0.00           O  
ATOM   1976  CB  VAL A 885      32.452 -46.988  21.257  1.00  0.00           C  
ATOM   1977  CG1 VAL A 885      31.066 -47.394  21.758  1.00  0.00           C  
ATOM   1978  CG2 VAL A 885      32.369 -45.674  20.530  1.00  0.00           C  
ATOM   1979  N   GLU A 886      32.643 -48.437  24.127  1.00  0.00           N  
ATOM   1980  CA  GLU A 886      32.646 -49.698  24.864  1.00  0.00           C  
ATOM   1981  C   GLU A 886      32.003 -50.832  24.093  1.00  0.00           C  
ATOM   1982  O   GLU A 886      30.890 -50.701  23.569  1.00  0.00           O  
ATOM   1983  CB  GLU A 886      31.935 -49.565  26.217  1.00  0.00           C  
ATOM   1984  CG  GLU A 886      31.878 -50.888  26.990  1.00  0.00           C  
ATOM   1985  CD  GLU A 886      31.027 -50.827  28.248  1.00  0.00           C  
ATOM   1986  OE1 GLU A 886      29.835 -50.455  28.153  1.00  0.00           O  
ATOM   1987  OE2 GLU A 886      31.552 -51.162  29.331  1.00  0.00           O  
ATOM   1988  N   GLY A 887      32.723 -51.950  24.049  1.00  0.00           N  
ATOM   1989  CA  GLY A 887      32.238 -53.128  23.362  1.00  0.00           C  
ATOM   1990  C   GLY A 887      32.606 -53.159  21.898  1.00  0.00           C  
ATOM   1991  O   GLY A 887      33.056 -54.180  21.394  1.00  0.00           O  
ATOM   1992  N   LYS A 888      32.434 -52.037  21.211  1.00  0.00           N  
ATOM   1993  CA  LYS A 888      32.731 -51.988  19.788  1.00  0.00           C  
ATOM   1994  C   LYS A 888      34.190 -51.688  19.465  1.00  0.00           C  
ATOM   1995  O   LYS A 888      35.025 -51.562  20.360  1.00  0.00           O  
ATOM   1996  CB  LYS A 888      31.801 -50.988  19.089  1.00  0.00           C  
ATOM   1997  CG  LYS A 888      30.318 -51.383  19.125  1.00  0.00           C  
ATOM   1998  CD  LYS A 888      29.772 -51.372  20.545  1.00  0.00           C  
ATOM   1999  CE  LYS A 888      28.269 -51.596  20.584  1.00  0.00           C  
ATOM   2000  NZ  LYS A 888      27.692 -51.228  21.921  1.00  0.00           N  
ATOM   2001  N   GLU A 889      34.477 -51.587  18.171  1.00  0.00           N  
ATOM   2002  CA  GLU A 889      35.825 -51.345  17.662  1.00  0.00           C  
ATOM   2003  C   GLU A 889      36.057 -49.874  17.321  1.00  0.00           C  
ATOM   2004  O   GLU A 889      37.180 -49.367  17.424  1.00  0.00           O  
ATOM   2005  CB  GLU A 889      36.053 -52.179  16.398  1.00  0.00           C  
ATOM   2006  CG  GLU A 889      35.027 -53.303  16.134  1.00  0.00           C  
ATOM   2007  CD  GLU A 889      33.583 -52.815  15.961  1.00  0.00           C  
ATOM   2008  OE1 GLU A 889      33.354 -51.804  15.259  1.00  0.00           O  
ATOM   2009  OE2 GLU A 889      32.672 -53.461  16.525  1.00  0.00           O  
ATOM   2010  N   VAL A 890      34.983 -49.210  16.897  1.00  0.00           N  
ATOM   2011  CA  VAL A 890      35.005 -47.801  16.516  1.00  0.00           C  
ATOM   2012  C   VAL A 890      35.358 -46.838  17.651  1.00  0.00           C  
ATOM   2013  O   VAL A 890      34.909 -47.004  18.788  1.00  0.00           O  
ATOM   2014  CB  VAL A 890      33.627 -47.384  15.947  1.00  0.00           C  
ATOM   2015  CG1 VAL A 890      32.526 -47.821  16.886  1.00  0.00           C  
ATOM   2016  CG2 VAL A 890      33.572 -45.871  15.757  1.00  0.00           C  
ATOM   2017  N   ARG A 891      36.165 -45.832  17.336  1.00  0.00           N  
ATOM   2018  CA  ARG A 891      36.522 -44.823  18.322  1.00  0.00           C  
ATOM   2019  C   ARG A 891      35.913 -43.491  17.894  1.00  0.00           C  
ATOM   2020  O   ARG A 891      36.075 -43.083  16.749  1.00  0.00           O  
ATOM   2021  CB  ARG A 891      38.037 -44.685  18.425  1.00  0.00           C  
ATOM   2022  CG  ARG A 891      38.709 -45.851  19.092  1.00  0.00           C  
ATOM   2023  CD  ARG A 891      40.102 -45.476  19.535  1.00  0.00           C  
ATOM   2024  NE  ARG A 891      41.019 -45.359  18.409  1.00  0.00           N  
ATOM   2025  CZ  ARG A 891      42.253 -44.868  18.501  1.00  0.00           C  
ATOM   2026  NH1 ARG A 891      42.717 -44.441  19.671  1.00  0.00           N  
ATOM   2027  NH2 ARG A 891      43.031 -44.808  17.426  1.00  0.00           N  
ATOM   2028  N   ILE A 892      35.211 -42.818  18.802  1.00  0.00           N  
ATOM   2029  CA  ILE A 892      34.582 -41.531  18.498  1.00  0.00           C  
ATOM   2030  C   ILE A 892      35.513 -40.341  18.750  1.00  0.00           C  
ATOM   2031  O   ILE A 892      36.013 -40.171  19.857  1.00  0.00           O  
ATOM   2032  CB  ILE A 892      33.334 -41.317  19.353  1.00  0.00           C  
ATOM   2033  CG1 ILE A 892      32.298 -42.386  19.036  1.00  0.00           C  
ATOM   2034  CG2 ILE A 892      32.764 -39.942  19.100  1.00  0.00           C  
ATOM   2035  CD1 ILE A 892      30.965 -42.154  19.724  1.00  0.00           C  
ATOM   2036  N   PRO A 893      35.763 -39.501  17.722  1.00  0.00           N  
ATOM   2037  CA  PRO A 893      36.639 -38.331  17.879  1.00  0.00           C  
ATOM   2038  C   PRO A 893      35.825 -37.093  18.239  1.00  0.00           C  
ATOM   2039  O   PRO A 893      34.644 -37.005  17.908  1.00  0.00           O  
ATOM   2040  CB  PRO A 893      37.280 -38.173  16.501  1.00  0.00           C  
ATOM   2041  CG  PRO A 893      36.945 -39.424  15.773  1.00  0.00           C  
ATOM   2042  CD  PRO A 893      35.595 -39.794  16.296  1.00  0.00           C  
ATOM   2043  N   VAL A 894      36.453 -36.142  18.921  1.00  0.00           N  
ATOM   2044  CA  VAL A 894      35.781 -34.897  19.300  1.00  0.00           C  
ATOM   2045  C   VAL A 894      36.761 -33.735  19.233  1.00  0.00           C  
ATOM   2046  O   VAL A 894      37.986 -33.924  19.280  1.00  0.00           O  
ATOM   2047  CB  VAL A 894      35.213 -34.963  20.727  1.00  0.00           C  
ATOM   2048  CG1 VAL A 894      34.082 -35.953  20.789  1.00  0.00           C  
ATOM   2049  CG2 VAL A 894      36.303 -35.355  21.684  1.00  0.00           C  
ATOM   2050  N   PHE A 895      36.233 -32.527  19.093  1.00  0.00           N  
ATOM   2051  CA  PHE A 895      37.104 -31.367  19.067  1.00  0.00           C  
ATOM   2052  C   PHE A 895      36.929 -30.564  20.362  1.00  0.00           C  
ATOM   2053  O   PHE A 895      35.849 -30.548  20.971  1.00  0.00           O  
ATOM   2054  CB  PHE A 895      36.796 -30.482  17.855  1.00  0.00           C  
ATOM   2055  CG  PHE A 895      37.632 -29.229  17.798  1.00  0.00           C  
ATOM   2056  CD1 PHE A 895      38.984 -29.292  17.486  1.00  0.00           C  
ATOM   2057  CD2 PHE A 895      37.079 -27.996  18.121  1.00  0.00           C  
ATOM   2058  CE1 PHE A 895      39.777 -28.145  17.497  1.00  0.00           C  
ATOM   2059  CE2 PHE A 895      37.860 -26.844  18.137  1.00  0.00           C  
ATOM   2060  CZ  PHE A 895      39.215 -26.919  17.824  1.00  0.00           C  
ATOM   2061  N   THR A 896      38.011 -29.939  20.810  1.00  0.00           N  
ATOM   2062  CA  THR A 896      37.962 -29.116  22.013  1.00  0.00           C  
ATOM   2063  C   THR A 896      39.134 -28.171  22.085  1.00  0.00           C  
ATOM   2064  O   THR A 896      40.217 -28.440  21.548  1.00  0.00           O  
ATOM   2065  CB  THR A 896      37.957 -29.936  23.316  1.00  0.00           C  
ATOM   2066  OG1 THR A 896      37.970 -29.033  24.432  1.00  0.00           O  
ATOM   2067  CG2 THR A 896      39.178 -30.839  23.387  1.00  0.00           C  
ATOM   2068  N   THR A 897      38.898 -27.058  22.761  1.00  0.00           N  
ATOM   2069  CA  THR A 897      39.907 -26.034  22.929  1.00  0.00           C  
ATOM   2070  C   THR A 897      40.410 -26.105  24.352  1.00  0.00           C  
ATOM   2071  O   THR A 897      41.312 -25.365  24.732  1.00  0.00           O  
ATOM   2072  CB  THR A 897      39.309 -24.660  22.700  1.00  0.00           C  
ATOM   2073  OG1 THR A 897      38.167 -24.499  23.550  1.00  0.00           O  
ATOM   2074  CG2 THR A 897      38.893 -24.511  21.256  1.00  0.00           C  
ATOM   2075  N   ARG A 898      39.809 -26.998  25.136  1.00  0.00           N  
ATOM   2076  CA  ARG A 898      40.184 -27.172  26.530  1.00  0.00           C  
ATOM   2077  C   ARG A 898      40.612 -28.604  26.825  1.00  0.00           C  
ATOM   2078  O   ARG A 898      40.042 -29.273  27.693  1.00  0.00           O  
ATOM   2079  CB  ARG A 898      39.018 -26.781  27.437  1.00  0.00           C  
ATOM   2080  CG  ARG A 898      38.590 -25.337  27.299  1.00  0.00           C  
ATOM   2081  CD  ARG A 898      39.751 -24.393  27.578  1.00  0.00           C  
ATOM   2082  NE  ARG A 898      40.230 -24.452  28.961  1.00  0.00           N  
ATOM   2083  CZ  ARG A 898      39.484 -24.167  30.025  1.00  0.00           C  
ATOM   2084  NH1 ARG A 898      38.214 -23.806  29.870  1.00  0.00           N  
ATOM   2085  NH2 ARG A 898      40.010 -24.230  31.243  1.00  0.00           N  
ATOM   2086  N   PRO A 899      41.633 -29.093  26.111  1.00  0.00           N  
ATOM   2087  CA  PRO A 899      42.098 -30.458  26.347  1.00  0.00           C  
ATOM   2088  C   PRO A 899      42.560 -30.622  27.800  1.00  0.00           C  
ATOM   2089  O   PRO A 899      42.628 -31.735  28.318  1.00  0.00           O  
ATOM   2090  CB  PRO A 899      43.245 -30.597  25.359  1.00  0.00           C  
ATOM   2091  CG  PRO A 899      43.822 -29.232  25.353  1.00  0.00           C  
ATOM   2092  CD  PRO A 899      42.592 -28.356  25.274  1.00  0.00           C  
ATOM   2093  N   ASP A 900      42.866 -29.502  28.456  1.00  0.00           N  
ATOM   2094  CA  ASP A 900      43.319 -29.524  29.847  1.00  0.00           C  
ATOM   2095  C   ASP A 900      42.231 -29.974  30.810  1.00  0.00           C  
ATOM   2096  O   ASP A 900      42.495 -30.178  31.992  1.00  0.00           O  
ATOM   2097  CB  ASP A 900      43.851 -28.141  30.286  1.00  0.00           C  
ATOM   2098  CG  ASP A 900      42.881 -26.999  29.980  1.00  0.00           C  
ATOM   2099  OD1 ASP A 900      42.771 -26.629  28.793  1.00  0.00           O  
ATOM   2100  OD2 ASP A 900      42.229 -26.470  30.912  1.00  0.00           O  
ATOM   2101  N   THR A 901      41.013 -30.143  30.312  1.00  0.00           N  
ATOM   2102  CA  THR A 901      39.936 -30.550  31.187  1.00  0.00           C  
ATOM   2103  C   THR A 901      39.444 -31.935  30.834  1.00  0.00           C  
ATOM   2104  O   THR A 901      38.364 -32.358  31.271  1.00  0.00           O  
ATOM   2105  CB  THR A 901      38.775 -29.571  31.096  1.00  0.00           C  
ATOM   2106  OG1 THR A 901      38.042 -29.813  29.893  1.00  0.00           O  
ATOM   2107  CG2 THR A 901      39.308 -28.142  31.081  1.00  0.00           C  
ATOM   2108  N   LEU A 902      40.253 -32.641  30.048  1.00  0.00           N  
ATOM   2109  CA  LEU A 902      39.926 -33.989  29.605  1.00  0.00           C  
ATOM   2110  C   LEU A 902      39.446 -34.912  30.712  1.00  0.00           C  
ATOM   2111  O   LEU A 902      38.511 -35.681  30.519  1.00  0.00           O  
ATOM   2112  CB  LEU A 902      41.127 -34.605  28.910  1.00  0.00           C  
ATOM   2113  CG  LEU A 902      41.033 -36.049  28.416  1.00  0.00           C  
ATOM   2114  CD1 LEU A 902      39.675 -36.341  27.770  1.00  0.00           C  
ATOM   2115  CD2 LEU A 902      42.174 -36.266  27.428  1.00  0.00           C  
ATOM   2116  N   PHE A 903      40.072 -34.845  31.877  1.00  0.00           N  
ATOM   2117  CA  PHE A 903      39.643 -35.707  32.971  1.00  0.00           C  
ATOM   2118  C   PHE A 903      38.264 -35.284  33.464  1.00  0.00           C  
ATOM   2119  O   PHE A 903      37.621 -36.012  34.215  1.00  0.00           O  
ATOM   2120  CB  PHE A 903      40.659 -35.675  34.119  1.00  0.00           C  
ATOM   2121  CG  PHE A 903      42.028 -36.187  33.733  1.00  0.00           C  
ATOM   2122  CD1 PHE A 903      42.857 -35.441  32.888  1.00  0.00           C  
ATOM   2123  CD2 PHE A 903      42.494 -37.408  34.219  1.00  0.00           C  
ATOM   2124  CE1 PHE A 903      44.140 -35.909  32.534  1.00  0.00           C  
ATOM   2125  CE2 PHE A 903      43.770 -37.885  33.873  1.00  0.00           C  
ATOM   2126  CZ  PHE A 903      44.595 -37.133  33.029  1.00  0.00           C  
ATOM   2127  N   GLY A 904      37.811 -34.114  33.020  1.00  0.00           N  
ATOM   2128  CA  GLY A 904      36.508 -33.617  33.428  1.00  0.00           C  
ATOM   2129  C   GLY A 904      35.360 -34.189  32.611  1.00  0.00           C  
ATOM   2130  O   GLY A 904      34.194 -34.124  33.018  1.00  0.00           O  
ATOM   2131  N   ALA A 905      35.707 -34.756  31.456  1.00  0.00           N  
ATOM   2132  CA  ALA A 905      34.752 -35.358  30.530  1.00  0.00           C  
ATOM   2133  C   ALA A 905      33.911 -36.429  31.209  1.00  0.00           C  
ATOM   2134  O   ALA A 905      34.397 -37.531  31.452  1.00  0.00           O  
ATOM   2135  CB  ALA A 905      35.501 -35.965  29.359  1.00  0.00           C  
ATOM   2136  N   THR A 906      32.650 -36.123  31.492  1.00  0.00           N  
ATOM   2137  CA  THR A 906      31.790 -37.087  32.153  1.00  0.00           C  
ATOM   2138  C   THR A 906      30.758 -37.742  31.247  1.00  0.00           C  
ATOM   2139  O   THR A 906      29.969 -38.580  31.687  1.00  0.00           O  
ATOM   2140  CB  THR A 906      31.076 -36.442  33.329  1.00  0.00           C  
ATOM   2141  OG1 THR A 906      30.132 -35.483  32.846  1.00  0.00           O  
ATOM   2142  CG2 THR A 906      32.100 -35.765  34.240  1.00  0.00           C  
ATOM   2143  N   PHE A 907      30.765 -37.360  29.979  1.00  0.00           N  
ATOM   2144  CA  PHE A 907      29.853 -37.939  29.005  1.00  0.00           C  
ATOM   2145  C   PHE A 907      30.043 -37.311  27.642  1.00  0.00           C  
ATOM   2146  O   PHE A 907      30.378 -36.141  27.541  1.00  0.00           O  
ATOM   2147  CB  PHE A 907      28.404 -37.781  29.449  1.00  0.00           C  
ATOM   2148  CG  PHE A 907      27.959 -36.354  29.634  1.00  0.00           C  
ATOM   2149  CD1 PHE A 907      28.141 -35.697  30.842  1.00  0.00           C  
ATOM   2150  CD2 PHE A 907      27.254 -35.697  28.634  1.00  0.00           C  
ATOM   2151  CE1 PHE A 907      27.611 -34.416  31.050  1.00  0.00           C  
ATOM   2152  CE2 PHE A 907      26.725 -34.419  28.842  1.00  0.00           C  
ATOM   2153  CZ  PHE A 907      26.905 -33.787  30.050  1.00  0.00           C  
ATOM   2154  N   LEU A 908      29.844 -38.092  26.589  1.00  0.00           N  
ATOM   2155  CA  LEU A 908      29.990 -37.565  25.241  1.00  0.00           C  
ATOM   2156  C   LEU A 908      28.622 -37.209  24.667  1.00  0.00           C  
ATOM   2157  O   LEU A 908      27.581 -37.709  25.136  1.00  0.00           O  
ATOM   2158  CB  LEU A 908      30.650 -38.597  24.341  1.00  0.00           C  
ATOM   2159  CG  LEU A 908      32.006 -39.102  24.812  1.00  0.00           C  
ATOM   2160  CD1 LEU A 908      32.631 -39.986  23.738  1.00  0.00           C  
ATOM   2161  CD2 LEU A 908      32.897 -37.907  25.126  1.00  0.00           C  
ATOM   2162  N   VAL A 909      28.614 -36.318  23.676  1.00  0.00           N  
ATOM   2163  CA  VAL A 909      27.355 -35.953  23.036  1.00  0.00           C  
ATOM   2164  C   VAL A 909      27.514 -35.914  21.528  1.00  0.00           C  
ATOM   2165  O   VAL A 909      28.439 -35.282  21.000  1.00  0.00           O  
ATOM   2166  CB  VAL A 909      26.825 -34.614  23.511  1.00  0.00           C  
ATOM   2167  CG1 VAL A 909      25.352 -34.505  23.148  1.00  0.00           C  
ATOM   2168  CG2 VAL A 909      26.998 -34.494  25.014  1.00  0.00           C  
ATOM   2169  N   LEU A 910      26.611 -36.613  20.843  1.00  0.00           N  
ATOM   2170  CA  LEU A 910      26.637 -36.692  19.387  1.00  0.00           C  
ATOM   2171  C   LEU A 910      25.483 -35.915  18.742  1.00  0.00           C  
ATOM   2172  O   LEU A 910      24.357 -35.899  19.253  1.00  0.00           O  
ATOM   2173  CB  LEU A 910      26.552 -38.151  18.946  1.00  0.00           C  
ATOM   2174  CG  LEU A 910      27.622 -39.163  19.352  1.00  0.00           C  
ATOM   2175  CD1 LEU A 910      27.191 -40.544  18.878  1.00  0.00           C  
ATOM   2176  CD2 LEU A 910      28.972 -38.795  18.756  1.00  0.00           C  
ATOM   2177  N   ALA A 911      25.777 -35.273  17.614  1.00  0.00           N  
ATOM   2178  CA  ALA A 911      24.773 -34.510  16.873  1.00  0.00           C  
ATOM   2179  C   ALA A 911      23.684 -35.465  16.389  1.00  0.00           C  
ATOM   2180  O   ALA A 911      23.976 -36.568  15.912  1.00  0.00           O  
ATOM   2181  CB  ALA A 911      25.416 -33.817  15.685  1.00  0.00           C  
ATOM   2182  N   PRO A 912      22.416 -35.051  16.489  1.00  0.00           N  
ATOM   2183  CA  PRO A 912      21.296 -35.887  16.065  1.00  0.00           C  
ATOM   2184  C   PRO A 912      21.476 -36.457  14.671  1.00  0.00           C  
ATOM   2185  O   PRO A 912      20.816 -37.422  14.301  1.00  0.00           O  
ATOM   2186  CB  PRO A 912      20.114 -34.939  16.141  1.00  0.00           C  
ATOM   2187  CG  PRO A 912      20.485 -34.050  17.268  1.00  0.00           C  
ATOM   2188  CD  PRO A 912      21.938 -33.751  16.975  1.00  0.00           C  
ATOM   2189  N   GLU A 913      22.383 -35.872  13.903  1.00  0.00           N  
ATOM   2190  CA  GLU A 913      22.615 -36.326  12.541  1.00  0.00           C  
ATOM   2191  C   GLU A 913      23.932 -37.070  12.426  1.00  0.00           C  
ATOM   2192  O   GLU A 913      24.391 -37.366  11.316  1.00  0.00           O  
ATOM   2193  CB  GLU A 913      22.606 -35.126  11.578  1.00  0.00           C  
ATOM   2194  CG  GLU A 913      21.411 -34.165  11.776  1.00  0.00           C  
ATOM   2195  CD  GLU A 913      21.635 -33.101  12.868  1.00  0.00           C  
ATOM   2196  OE1 GLU A 913      20.627 -32.587  13.413  1.00  0.00           O  
ATOM   2197  OE2 GLU A 913      22.808 -32.767  13.165  1.00  0.00           O  
ATOM   2198  N   HIS A 914      24.548 -37.377  13.564  1.00  0.00           N  
ATOM   2199  CA  HIS A 914      25.819 -38.086  13.520  1.00  0.00           C  
ATOM   2200  C   HIS A 914      25.562 -39.540  13.170  1.00  0.00           C  
ATOM   2201  O   HIS A 914      24.557 -40.126  13.570  1.00  0.00           O  
ATOM   2202  CB  HIS A 914      26.557 -37.995  14.863  1.00  0.00           C  
ATOM   2203  CG  HIS A 914      27.979 -38.480  14.808  1.00  0.00           C  
ATOM   2204  ND1 HIS A 914      28.286 -39.820  14.727  1.00  0.00           N  
ATOM   2205  CD2 HIS A 914      29.131 -37.759  14.816  1.00  0.00           C  
ATOM   2206  CE1 HIS A 914      29.605 -39.886  14.690  1.00  0.00           C  
ATOM   2207  NE2 HIS A 914      30.165 -38.665  14.742  1.00  0.00           N  
ATOM   2208  N   PRO A 915      26.455 -40.131  12.380  1.00  0.00           N  
ATOM   2209  CA  PRO A 915      26.358 -41.525  11.957  1.00  0.00           C  
ATOM   2210  C   PRO A 915      26.079 -42.466  13.132  1.00  0.00           C  
ATOM   2211  O   PRO A 915      25.053 -43.160  13.170  1.00  0.00           O  
ATOM   2212  CB  PRO A 915      27.726 -41.777  11.346  1.00  0.00           C  
ATOM   2213  CG  PRO A 915      28.014 -40.474  10.689  1.00  0.00           C  
ATOM   2214  CD  PRO A 915      27.589 -39.458  11.725  1.00  0.00           C  
ATOM   2215  N   LEU A 916      26.995 -42.467  14.097  1.00  0.00           N  
ATOM   2216  CA  LEU A 916      26.892 -43.328  15.262  1.00  0.00           C  
ATOM   2217  C   LEU A 916      25.681 -43.085  16.152  1.00  0.00           C  
ATOM   2218  O   LEU A 916      25.360 -43.913  16.996  1.00  0.00           O  
ATOM   2219  CB  LEU A 916      28.174 -43.216  16.082  1.00  0.00           C  
ATOM   2220  CG  LEU A 916      29.453 -43.439  15.271  1.00  0.00           C  
ATOM   2221  CD1 LEU A 916      30.654 -43.360  16.184  1.00  0.00           C  
ATOM   2222  CD2 LEU A 916      29.402 -44.792  14.586  1.00  0.00           C  
ATOM   2223  N   THR A 917      24.998 -41.964  15.977  1.00  0.00           N  
ATOM   2224  CA  THR A 917      23.835 -41.694  16.817  1.00  0.00           C  
ATOM   2225  C   THR A 917      22.807 -42.822  16.738  1.00  0.00           C  
ATOM   2226  O   THR A 917      22.072 -43.070  17.696  1.00  0.00           O  
ATOM   2227  CB  THR A 917      23.136 -40.376  16.432  1.00  0.00           C  
ATOM   2228  OG1 THR A 917      24.023 -39.278  16.669  1.00  0.00           O  
ATOM   2229  CG2 THR A 917      21.872 -40.181  17.253  1.00  0.00           C  
ATOM   2230  N   LEU A 918      22.749 -43.504  15.597  1.00  0.00           N  
ATOM   2231  CA  LEU A 918      21.793 -44.598  15.437  1.00  0.00           C  
ATOM   2232  C   LEU A 918      22.469 -45.947  15.428  1.00  0.00           C  
ATOM   2233  O   LEU A 918      21.876 -46.949  15.824  1.00  0.00           O  
ATOM   2234  CB  LEU A 918      20.987 -44.429  14.154  1.00  0.00           C  
ATOM   2235  CG  LEU A 918      19.852 -43.420  14.284  1.00  0.00           C  
ATOM   2236  CD1 LEU A 918      19.260 -43.161  12.924  1.00  0.00           C  
ATOM   2237  CD2 LEU A 918      18.800 -43.945  15.247  1.00  0.00           C  
ATOM   2238  N   GLU A 919      23.717 -45.970  14.987  1.00  0.00           N  
ATOM   2239  CA  GLU A 919      24.461 -47.212  14.929  1.00  0.00           C  
ATOM   2240  C   GLU A 919      25.038 -47.595  16.282  1.00  0.00           C  
ATOM   2241  O   GLU A 919      25.831 -48.522  16.370  1.00  0.00           O  
ATOM   2242  CB  GLU A 919      25.584 -47.089  13.905  1.00  0.00           C  
ATOM   2243  CG  GLU A 919      26.130 -48.420  13.439  1.00  0.00           C  
ATOM   2244  CD  GLU A 919      27.019 -48.280  12.221  1.00  0.00           C  
ATOM   2245  OE1 GLU A 919      26.557 -47.695  11.213  1.00  0.00           O  
ATOM   2246  OE2 GLU A 919      28.175 -48.757  12.273  1.00  0.00           O  
ATOM   2247  N   LEU A 920      24.646 -46.875  17.331  1.00  0.00           N  
ATOM   2248  CA  LEU A 920      25.134 -47.145  18.678  1.00  0.00           C  
ATOM   2249  C   LEU A 920      23.991 -47.272  19.644  1.00  0.00           C  
ATOM   2250  O   LEU A 920      24.098 -47.966  20.649  1.00  0.00           O  
ATOM   2251  CB  LEU A 920      26.065 -46.036  19.149  1.00  0.00           C  
ATOM   2252  CG  LEU A 920      27.465 -46.113  18.548  1.00  0.00           C  
ATOM   2253  CD1 LEU A 920      28.287 -44.918  18.970  1.00  0.00           C  
ATOM   2254  CD2 LEU A 920      28.121 -47.402  18.998  1.00  0.00           C  
ATOM   2255  N   ALA A 921      22.893 -46.596  19.336  1.00  0.00           N  
ATOM   2256  CA  ALA A 921      21.711 -46.627  20.185  1.00  0.00           C  
ATOM   2257  C   ALA A 921      21.203 -48.057  20.361  1.00  0.00           C  
ATOM   2258  O   ALA A 921      20.852 -48.730  19.386  1.00  0.00           O  
ATOM   2259  CB  ALA A 921      20.617 -45.753  19.586  1.00  0.00           C  
ATOM   2260  N   ALA A 922      21.169 -48.519  21.609  1.00  0.00           N  
ATOM   2261  CA  ALA A 922      20.698 -49.866  21.921  1.00  0.00           C  
ATOM   2262  C   ALA A 922      19.260 -50.062  21.429  1.00  0.00           C  
ATOM   2263  O   ALA A 922      18.447 -49.138  21.471  1.00  0.00           O  
ATOM   2264  CB  ALA A 922      20.781 -50.115  23.428  1.00  0.00           C  
ATOM   2265  N   PRO A 923      18.931 -51.280  20.970  1.00  0.00           N  
ATOM   2266  CA  PRO A 923      17.603 -51.631  20.461  1.00  0.00           C  
ATOM   2267  C   PRO A 923      16.439 -51.080  21.283  1.00  0.00           C  
ATOM   2268  O   PRO A 923      15.465 -50.568  20.730  1.00  0.00           O  
ATOM   2269  CB  PRO A 923      17.632 -53.154  20.465  1.00  0.00           C  
ATOM   2270  CG  PRO A 923      19.060 -53.455  20.170  1.00  0.00           C  
ATOM   2271  CD  PRO A 923      19.791 -52.476  21.048  1.00  0.00           C  
ATOM   2272  N   GLU A 924      16.544 -51.186  22.604  1.00  0.00           N  
ATOM   2273  CA  GLU A 924      15.486 -50.720  23.499  1.00  0.00           C  
ATOM   2274  C   GLU A 924      15.330 -49.205  23.437  1.00  0.00           C  
ATOM   2275  O   GLU A 924      14.306 -48.659  23.846  1.00  0.00           O  
ATOM   2276  CB  GLU A 924      15.779 -51.152  24.941  1.00  0.00           C  
ATOM   2277  CG  GLU A 924      16.416 -52.538  25.069  1.00  0.00           C  
ATOM   2278  CD  GLU A 924      17.911 -52.530  24.758  1.00  0.00           C  
ATOM   2279  OE1 GLU A 924      18.697 -52.080  25.620  1.00  0.00           O  
ATOM   2280  OE2 GLU A 924      18.302 -52.965  23.652  1.00  0.00           O  
ATOM   2281  N   LYS A 925      16.356 -48.530  22.929  1.00  0.00           N  
ATOM   2282  CA  LYS A 925      16.331 -47.078  22.799  1.00  0.00           C  
ATOM   2283  C   LYS A 925      16.172 -46.707  21.317  1.00  0.00           C  
ATOM   2284  O   LYS A 925      15.649 -45.635  20.981  1.00  0.00           O  
ATOM   2285  CB  LYS A 925      17.633 -46.479  23.339  1.00  0.00           C  
ATOM   2286  CG  LYS A 925      17.987 -46.885  24.760  1.00  0.00           C  
ATOM   2287  CD  LYS A 925      16.988 -46.367  25.778  1.00  0.00           C  
ATOM   2288  CE  LYS A 925      17.380 -46.802  27.187  1.00  0.00           C  
ATOM   2289  NZ  LYS A 925      16.434 -46.301  28.228  1.00  0.00           N  
ATOM   2290  N   ARG A 926      16.625 -47.612  20.446  1.00  0.00           N  
ATOM   2291  CA  ARG A 926      16.579 -47.435  18.994  1.00  0.00           C  
ATOM   2292  C   ARG A 926      15.328 -46.723  18.505  1.00  0.00           C  
ATOM   2293  O   ARG A 926      15.367 -45.993  17.521  1.00  0.00           O  
ATOM   2294  CB  ARG A 926      16.702 -48.797  18.301  1.00  0.00           C  
ATOM   2295  CG  ARG A 926      16.811 -48.753  16.769  1.00  0.00           C  
ATOM   2296  CD  ARG A 926      17.920 -47.814  16.308  1.00  0.00           C  
ATOM   2297  NE  ARG A 926      18.546 -48.240  15.056  1.00  0.00           N  
ATOM   2298  CZ  ARG A 926      19.464 -49.199  14.971  1.00  0.00           C  
ATOM   2299  NH1 ARG A 926      19.861 -49.833  16.066  1.00  0.00           N  
ATOM   2300  NH2 ARG A 926      19.994 -49.518  13.796  1.00  0.00           N  
ATOM   2301  N   GLU A 927      14.214 -46.929  19.186  1.00  0.00           N  
ATOM   2302  CA  GLU A 927      12.988 -46.279  18.771  1.00  0.00           C  
ATOM   2303  C   GLU A 927      12.938 -44.836  19.270  1.00  0.00           C  
ATOM   2304  O   GLU A 927      12.613 -43.930  18.509  1.00  0.00           O  
ATOM   2305  CB  GLU A 927      11.785 -47.083  19.269  1.00  0.00           C  
ATOM   2306  CG  GLU A 927      10.447 -46.502  18.886  1.00  0.00           C  
ATOM   2307  CD  GLU A 927       9.810 -45.740  20.027  1.00  0.00           C  
ATOM   2308  OE1 GLU A 927      10.459 -44.809  20.562  1.00  0.00           O  
ATOM   2309  OE2 GLU A 927       8.658 -46.080  20.385  1.00  0.00           O  
ATOM   2310  N   GLU A 928      13.273 -44.623  20.540  1.00  0.00           N  
ATOM   2311  CA  GLU A 928      13.267 -43.285  21.137  1.00  0.00           C  
ATOM   2312  C   GLU A 928      14.262 -42.341  20.444  1.00  0.00           C  
ATOM   2313  O   GLU A 928      14.014 -41.139  20.333  1.00  0.00           O  
ATOM   2314  CB  GLU A 928      13.593 -43.385  22.635  1.00  0.00           C  
ATOM   2315  CG  GLU A 928      13.638 -42.055  23.399  1.00  0.00           C  
ATOM   2316  CD  GLU A 928      14.224 -42.192  24.813  1.00  0.00           C  
ATOM   2317  OE1 GLU A 928      15.372 -42.674  24.954  1.00  0.00           O  
ATOM   2318  OE2 GLU A 928      13.539 -41.813  25.787  1.00  0.00           O  
ATOM   2319  N   VAL A 929      15.386 -42.884  19.985  1.00  0.00           N  
ATOM   2320  CA  VAL A 929      16.401 -42.085  19.300  1.00  0.00           C  
ATOM   2321  C   VAL A 929      15.905 -41.633  17.933  1.00  0.00           C  
ATOM   2322  O   VAL A 929      16.000 -40.461  17.582  1.00  0.00           O  
ATOM   2323  CB  VAL A 929      17.704 -42.882  19.091  1.00  0.00           C  
ATOM   2324  CG1 VAL A 929      18.667 -42.090  18.224  1.00  0.00           C  
ATOM   2325  CG2 VAL A 929      18.343 -43.193  20.429  1.00  0.00           C  
ATOM   2326  N   LEU A 930      15.387 -42.575  17.155  1.00  0.00           N  
ATOM   2327  CA  LEU A 930      14.864 -42.275  15.830  1.00  0.00           C  
ATOM   2328  C   LEU A 930      13.781 -41.216  15.916  1.00  0.00           C  
ATOM   2329  O   LEU A 930      13.604 -40.419  15.000  1.00  0.00           O  
ATOM   2330  CB  LEU A 930      14.293 -43.539  15.193  1.00  0.00           C  
ATOM   2331  CG  LEU A 930      15.343 -44.422  14.523  1.00  0.00           C  
ATOM   2332  CD1 LEU A 930      14.765 -45.789  14.183  1.00  0.00           C  
ATOM   2333  CD2 LEU A 930      15.845 -43.714  13.272  1.00  0.00           C  
ATOM   2334  N   ALA A 931      13.060 -41.213  17.028  1.00  0.00           N  
ATOM   2335  CA  ALA A 931      11.982 -40.258  17.243  1.00  0.00           C  
ATOM   2336  C   ALA A 931      12.523 -38.851  17.408  1.00  0.00           C  
ATOM   2337  O   ALA A 931      12.070 -37.914  16.742  1.00  0.00           O  
ATOM   2338  CB  ALA A 931      11.183 -40.647  18.478  1.00  0.00           C  
ATOM   2339  N   TYR A 932      13.491 -38.712  18.307  1.00  0.00           N  
ATOM   2340  CA  TYR A 932      14.103 -37.427  18.579  1.00  0.00           C  
ATOM   2341  C   TYR A 932      15.014 -36.967  17.447  1.00  0.00           C  
ATOM   2342  O   TYR A 932      14.996 -35.795  17.073  1.00  0.00           O  
ATOM   2343  CB  TYR A 932      14.877 -37.498  19.890  1.00  0.00           C  
ATOM   2344  CG  TYR A 932      15.740 -36.290  20.172  1.00  0.00           C  
ATOM   2345  CD1 TYR A 932      17.044 -36.212  19.686  1.00  0.00           C  
ATOM   2346  CD2 TYR A 932      15.256 -35.228  20.935  1.00  0.00           C  
ATOM   2347  CE1 TYR A 932      17.847 -35.108  19.956  1.00  0.00           C  
ATOM   2348  CE2 TYR A 932      16.049 -34.117  21.210  1.00  0.00           C  
ATOM   2349  CZ  TYR A 932      17.345 -34.065  20.720  1.00  0.00           C  
ATOM   2350  OH  TYR A 932      18.142 -32.979  21.005  1.00  0.00           O  
ATOM   2351  N   VAL A 933      15.806 -37.882  16.897  1.00  0.00           N  
ATOM   2352  CA  VAL A 933      16.709 -37.527  15.806  1.00  0.00           C  
ATOM   2353  C   VAL A 933      15.971 -36.804  14.688  1.00  0.00           C  
ATOM   2354  O   VAL A 933      16.451 -35.804  14.167  1.00  0.00           O  
ATOM   2355  CB  VAL A 933      17.401 -38.763  15.200  1.00  0.00           C  
ATOM   2356  CG1 VAL A 933      18.153 -38.365  13.949  1.00  0.00           C  
ATOM   2357  CG2 VAL A 933      18.358 -39.374  16.204  1.00  0.00           C  
ATOM   2358  N   GLU A 934      14.798 -37.310  14.326  1.00  0.00           N  
ATOM   2359  CA  GLU A 934      14.008 -36.701  13.264  1.00  0.00           C  
ATOM   2360  C   GLU A 934      13.208 -35.532  13.820  1.00  0.00           C  
ATOM   2361  O   GLU A 934      12.722 -34.686  13.074  1.00  0.00           O  
ATOM   2362  CB  GLU A 934      13.075 -37.742  12.643  1.00  0.00           C  
ATOM   2363  CG  GLU A 934      13.804 -39.032  12.246  1.00  0.00           C  
ATOM   2364  CD  GLU A 934      12.883 -40.093  11.653  1.00  0.00           C  
ATOM   2365  OE1 GLU A 934      13.326 -41.258  11.533  1.00  0.00           O  
ATOM   2366  OE2 GLU A 934      11.725 -39.763  11.302  1.00  0.00           O  
ATOM   2367  N   ALA A 935      13.074 -35.488  15.138  1.00  0.00           N  
ATOM   2368  CA  ALA A 935      12.349 -34.403  15.784  1.00  0.00           C  
ATOM   2369  C   ALA A 935      13.187 -33.123  15.727  1.00  0.00           C  
ATOM   2370  O   ALA A 935      12.663 -32.035  15.482  1.00  0.00           O  
ATOM   2371  CB  ALA A 935      12.052 -34.766  17.226  1.00  0.00           C  
ATOM   2372  N   ALA A 936      14.492 -33.266  15.954  1.00  0.00           N  
ATOM   2373  CA  ALA A 936      15.426 -32.141  15.929  1.00  0.00           C  
ATOM   2374  C   ALA A 936      15.540 -31.599  14.515  1.00  0.00           C  
ATOM   2375  O   ALA A 936      15.846 -30.425  14.308  1.00  0.00           O  
ATOM   2376  CB  ALA A 936      16.791 -32.591  16.415  1.00  0.00           C  
ATOM   2377  N   LYS A 937      15.299 -32.482  13.550  1.00  0.00           N  
ATOM   2378  CA  LYS A 937      15.353 -32.143  12.134  1.00  0.00           C  
ATOM   2379  C   LYS A 937      14.259 -31.148  11.789  1.00  0.00           C  
ATOM   2380  O   LYS A 937      14.539 -30.027  11.374  1.00  0.00           O  
ATOM   2381  CB  LYS A 937      15.178 -33.406  11.292  1.00  0.00           C  
ATOM   2382  CG  LYS A 937      15.212 -33.164   9.797  1.00  0.00           C  
ATOM   2383  CD  LYS A 937      14.974 -34.458   9.038  1.00  0.00           C  
ATOM   2384  CE  LYS A 937      15.076 -34.267   7.532  1.00  0.00           C  
ATOM   2385  NZ  LYS A 937      14.856 -35.555   6.808  1.00  0.00           N  
ATOM   2386  N   ARG A 938      13.009 -31.561  11.967  1.00  0.00           N  
ATOM   2387  CA  ARG A 938      11.879 -30.693  11.666  1.00  0.00           C  
ATOM   2388  C   ARG A 938      11.849 -29.442  12.528  1.00  0.00           C  
ATOM   2389  O   ARG A 938      11.036 -28.550  12.296  1.00  0.00           O  
ATOM   2390  CB  ARG A 938      10.546 -31.448  11.810  1.00  0.00           C  
ATOM   2391  CG  ARG A 938      10.094 -32.177  10.549  1.00  0.00           C  
ATOM   2392  CD  ARG A 938      10.807 -33.499  10.392  1.00  0.00           C  
ATOM   2393  NE  ARG A 938      11.123 -33.801   9.001  1.00  0.00           N  
ATOM   2394  CZ  ARG A 938      11.569 -34.983   8.582  1.00  0.00           C  
ATOM   2395  NH1 ARG A 938      11.743 -35.980   9.450  1.00  0.00           N  
ATOM   2396  NH2 ARG A 938      11.858 -35.169   7.299  1.00  0.00           N  
ATOM   2397  N   LYS A 939      12.727 -29.371  13.522  1.00  0.00           N  
ATOM   2398  CA  LYS A 939      12.770 -28.194  14.388  1.00  0.00           C  
ATOM   2399  C   LYS A 939      13.567 -27.097  13.686  1.00  0.00           C  
ATOM   2400  O   LYS A 939      14.761 -27.257  13.428  1.00  0.00           O  
ATOM   2401  CB  LYS A 939      13.428 -28.531  15.732  1.00  0.00           C  
ATOM   2402  CG  LYS A 939      13.376 -27.391  16.759  1.00  0.00           C  
ATOM   2403  CD  LYS A 939      14.231 -27.680  18.000  1.00  0.00           C  
ATOM   2404  CE  LYS A 939      13.698 -28.854  18.818  1.00  0.00           C  
ATOM   2405  NZ  LYS A 939      14.560 -29.176  19.996  1.00  0.00           N  
ATOM   2406  N   THR A 940      12.905 -25.989  13.365  1.00  0.00           N  
ATOM   2407  CA  THR A 940      13.571 -24.880  12.681  1.00  0.00           C  
ATOM   2408  C   THR A 940      14.502 -24.152  13.639  1.00  0.00           C  
ATOM   2409  O   THR A 940      14.267 -24.136  14.848  1.00  0.00           O  
ATOM   2410  CB  THR A 940      12.551 -23.853  12.107  1.00  0.00           C  
ATOM   2411  OG1 THR A 940      11.727 -23.344  13.165  1.00  0.00           O  
ATOM   2412  CG2 THR A 940      11.670 -24.502  11.038  1.00  0.00           C  
ATOM   2413  N   GLU A 941      15.563 -23.563  13.096  1.00  0.00           N  
ATOM   2414  CA  GLU A 941      16.523 -22.829  13.908  1.00  0.00           C  
ATOM   2415  C   GLU A 941      15.784 -21.881  14.843  1.00  0.00           C  
ATOM   2416  O   GLU A 941      16.130 -21.753  16.018  1.00  0.00           O  
ATOM   2417  CB  GLU A 941      17.473 -22.030  13.014  1.00  0.00           C  
ATOM   2418  CG  GLU A 941      18.930 -22.443  13.135  1.00  0.00           C  
ATOM   2419  CD  GLU A 941      19.487 -22.250  14.540  1.00  0.00           C  
ATOM   2420  OE1 GLU A 941      20.660 -22.626  14.776  1.00  0.00           O  
ATOM   2421  OE2 GLU A 941      18.757 -21.723  15.408  1.00  0.00           O  
ATOM   2422  N   ILE A 942      14.759 -21.225  14.311  1.00  0.00           N  
ATOM   2423  CA  ILE A 942      13.965 -20.292  15.093  1.00  0.00           C  
ATOM   2424  C   ILE A 942      13.336 -20.988  16.280  1.00  0.00           C  
ATOM   2425  O   ILE A 942      13.281 -20.438  17.375  1.00  0.00           O  
ATOM   2426  CB  ILE A 942      12.845 -19.690  14.251  1.00  0.00           C  
ATOM   2427  CG1 ILE A 942      13.454 -18.871  13.113  1.00  0.00           C  
ATOM   2428  CG2 ILE A 942      11.919 -18.858  15.133  1.00  0.00           C  
ATOM   2429  CD1 ILE A 942      12.435 -18.201  12.220  1.00  0.00           C  
ATOM   2430  N   GLU A 943      12.845 -22.199  16.045  1.00  0.00           N  
ATOM   2431  CA  GLU A 943      12.216 -22.989  17.093  1.00  0.00           C  
ATOM   2432  C   GLU A 943      13.252 -23.396  18.137  1.00  0.00           C  
ATOM   2433  O   GLU A 943      12.950 -23.467  19.332  1.00  0.00           O  
ATOM   2434  CB  GLU A 943      11.559 -24.236  16.492  1.00  0.00           C  
ATOM   2435  CG  GLU A 943      10.282 -23.958  15.709  1.00  0.00           C  
ATOM   2436  CD  GLU A 943       9.675 -25.217  15.121  1.00  0.00           C  
ATOM   2437  OE1 GLU A 943       8.490 -25.178  14.727  1.00  0.00           O  
ATOM   2438  OE2 GLU A 943      10.387 -26.244  15.047  1.00  0.00           O  
ATOM   2439  N   ARG A 944      14.473 -23.666  17.679  1.00  0.00           N  
ATOM   2440  CA  ARG A 944      15.552 -24.053  18.576  1.00  0.00           C  
ATOM   2441  C   ARG A 944      15.888 -22.875  19.468  1.00  0.00           C  
ATOM   2442  O   ARG A 944      15.841 -22.974  20.692  1.00  0.00           O  
ATOM   2443  CB  ARG A 944      16.796 -24.460  17.786  1.00  0.00           C  
ATOM   2444  CG  ARG A 944      17.130 -25.942  17.872  1.00  0.00           C  
ATOM   2445  CD  ARG A 944      18.571 -26.186  17.469  1.00  0.00           C  
ATOM   2446  NE  ARG A 944      19.481 -25.449  18.340  1.00  0.00           N  
ATOM   2447  CZ  ARG A 944      20.753 -25.188  18.054  1.00  0.00           C  
ATOM   2448  NH1 ARG A 944      21.285 -25.607  16.912  1.00  0.00           N  
ATOM   2449  NH2 ARG A 944      21.493 -24.492  18.908  1.00  0.00           N  
ATOM   2450  N   GLN A 945      16.217 -21.751  18.845  1.00  0.00           N  
ATOM   2451  CA  GLN A 945      16.563 -20.550  19.585  1.00  0.00           C  
ATOM   2452  C   GLN A 945      15.445 -20.027  20.479  1.00  0.00           C  
ATOM   2453  O   GLN A 945      15.595 -18.993  21.121  1.00  0.00           O  
ATOM   2454  CB  GLN A 945      16.997 -19.457  18.616  1.00  0.00           C  
ATOM   2455  CG  GLN A 945      18.381 -19.677  18.062  1.00  0.00           C  
ATOM   2456  CD  GLN A 945      18.727 -18.685  16.980  1.00  0.00           C  
ATOM   2457  OE1 GLN A 945      18.355 -17.514  17.054  1.00  0.00           O  
ATOM   2458  NE2 GLN A 945      19.453 -19.144  15.969  1.00  0.00           N  
ATOM   2459  N   ALA A 946      14.325 -20.733  20.531  1.00  0.00           N  
ATOM   2460  CA  ALA A 946      13.221 -20.290  21.370  1.00  0.00           C  
ATOM   2461  C   ALA A 946      13.152 -21.106  22.656  1.00  0.00           C  
ATOM   2462  O   ALA A 946      12.268 -20.884  23.483  1.00  0.00           O  
ATOM   2463  CB  ALA A 946      11.904 -20.394  20.608  1.00  0.00           C  
ATOM   2464  N   GLU A 947      14.087 -22.043  22.821  1.00  0.00           N  
ATOM   2465  CA  GLU A 947      14.136 -22.899  24.014  1.00  0.00           C  
ATOM   2466  C   GLU A 947      15.053 -22.322  25.095  1.00  0.00           C  
ATOM   2467  O   GLU A 947      15.002 -22.743  26.255  1.00  0.00           O  
ATOM   2468  CB  GLU A 947      14.632 -24.301  23.654  1.00  0.00           C  
ATOM   2469  CG  GLU A 947      13.846 -25.007  22.561  1.00  0.00           C  
ATOM   2470  CD  GLU A 947      14.307 -26.444  22.351  1.00  0.00           C  
ATOM   2471  OE1 GLU A 947      14.126 -27.265  23.274  1.00  0.00           O  
ATOM   2472  OE2 GLU A 947      14.855 -26.756  21.271  1.00  0.00           O  
ATOM   2473  N   GLY A 948      15.895 -21.366  24.705  1.00  0.00           N  
ATOM   2474  CA  GLY A 948      16.812 -20.743  25.647  1.00  0.00           C  
ATOM   2475  C   GLY A 948      17.956 -21.646  26.070  1.00  0.00           C  
ATOM   2476  O   GLY A 948      18.938 -21.812  25.341  1.00  0.00           O  
ATOM   2477  N   ARG A 949      17.837 -22.220  27.263  1.00  0.00           N  
ATOM   2478  CA  ARG A 949      18.865 -23.113  27.778  1.00  0.00           C  
ATOM   2479  C   ARG A 949      18.248 -24.456  28.143  1.00  0.00           C  
ATOM   2480  O   ARG A 949      18.944 -25.366  28.595  1.00  0.00           O  
ATOM   2481  CB  ARG A 949      19.566 -22.484  28.989  1.00  0.00           C  
ATOM   2482  CG  ARG A 949      18.626 -21.979  30.058  1.00  0.00           C  
ATOM   2483  CD  ARG A 949      19.290 -20.899  30.882  1.00  0.00           C  
ATOM   2484  NE  ARG A 949      18.375 -20.350  31.874  1.00  0.00           N  
ATOM   2485  CZ  ARG A 949      18.667 -19.331  32.675  1.00  0.00           C  
ATOM   2486  NH1 ARG A 949      19.856 -18.744  32.599  1.00  0.00           N  
ATOM   2487  NH2 ARG A 949      17.772 -18.903  33.558  1.00  0.00           N  
ATOM   2488  N   GLU A 950      16.939 -24.575  27.941  1.00  0.00           N  
ATOM   2489  CA  GLU A 950      16.242 -25.823  28.217  1.00  0.00           C  
ATOM   2490  C   GLU A 950      16.454 -26.755  27.025  1.00  0.00           C  
ATOM   2491  O   GLU A 950      15.496 -27.282  26.464  1.00  0.00           O  
ATOM   2492  CB  GLU A 950      14.744 -25.572  28.417  1.00  0.00           C  
ATOM   2493  CG  GLU A 950      14.375 -24.819  29.696  1.00  0.00           C  
ATOM   2494  CD  GLU A 950      14.458 -25.682  30.950  1.00  0.00           C  
ATOM   2495  OE1 GLU A 950      13.846 -26.772  30.965  1.00  0.00           O  
ATOM   2496  OE2 GLU A 950      15.124 -25.268  31.923  1.00  0.00           O  
ATOM   2497  N   LYS A 951      17.711 -26.944  26.636  1.00  0.00           N  
ATOM   2498  CA  LYS A 951      18.035 -27.809  25.512  1.00  0.00           C  
ATOM   2499  C   LYS A 951      17.538 -29.225  25.762  1.00  0.00           C  
ATOM   2500  O   LYS A 951      17.352 -29.640  26.904  1.00  0.00           O  
ATOM   2501  CB  LYS A 951      19.547 -27.827  25.264  1.00  0.00           C  
ATOM   2502  CG  LYS A 951      20.117 -26.499  24.788  1.00  0.00           C  
ATOM   2503  CD  LYS A 951      21.125 -25.950  25.780  1.00  0.00           C  
ATOM   2504  CE  LYS A 951      21.648 -24.588  25.347  1.00  0.00           C  
ATOM   2505  NZ  LYS A 951      22.618 -24.026  26.333  1.00  0.00           N  
ATOM   2506  N   THR A 952      17.317 -29.964  24.683  1.00  0.00           N  
ATOM   2507  CA  THR A 952      16.839 -31.333  24.797  1.00  0.00           C  
ATOM   2508  C   THR A 952      17.951 -32.316  24.493  1.00  0.00           C  
ATOM   2509  O   THR A 952      18.982 -31.951  23.922  1.00  0.00           O  
ATOM   2510  CB  THR A 952      15.690 -31.605  23.830  1.00  0.00           C  
ATOM   2511  OG1 THR A 952      16.105 -31.284  22.495  1.00  0.00           O  
ATOM   2512  CG2 THR A 952      14.485 -30.768  24.205  1.00  0.00           C  
ATOM   2513  N   GLY A 953      17.728 -33.568  24.880  1.00  0.00           N  
ATOM   2514  CA  GLY A 953      18.712 -34.607  24.644  1.00  0.00           C  
ATOM   2515  C   GLY A 953      18.168 -35.984  24.966  1.00  0.00           C  
ATOM   2516  O   GLY A 953      17.153 -36.124  25.657  1.00  0.00           O  
ATOM   2517  N   VAL A 954      18.845 -37.011  24.467  1.00  0.00           N  
ATOM   2518  CA  VAL A 954      18.404 -38.375  24.711  1.00  0.00           C  
ATOM   2519  C   VAL A 954      19.567 -39.342  24.877  1.00  0.00           C  
ATOM   2520  O   VAL A 954      20.560 -39.280  24.143  1.00  0.00           O  
ATOM   2521  CB  VAL A 954      17.480 -38.855  23.575  1.00  0.00           C  
ATOM   2522  CG1 VAL A 954      17.261 -40.350  23.671  1.00  0.00           C  
ATOM   2523  CG2 VAL A 954      16.144 -38.124  23.671  1.00  0.00           C  
ATOM   2524  N   PHE A 955      19.442 -40.229  25.859  1.00  0.00           N  
ATOM   2525  CA  PHE A 955      20.494 -41.192  26.114  1.00  0.00           C  
ATOM   2526  C   PHE A 955      20.426 -42.374  25.153  1.00  0.00           C  
ATOM   2527  O   PHE A 955      19.450 -43.136  25.148  1.00  0.00           O  
ATOM   2528  CB  PHE A 955      20.436 -41.680  27.560  1.00  0.00           C  
ATOM   2529  CG  PHE A 955      21.446 -42.739  27.864  1.00  0.00           C  
ATOM   2530  CD1 PHE A 955      22.764 -42.601  27.427  1.00  0.00           C  
ATOM   2531  CD2 PHE A 955      21.077 -43.899  28.530  1.00  0.00           C  
ATOM   2532  CE1 PHE A 955      23.701 -43.613  27.640  1.00  0.00           C  
ATOM   2533  CE2 PHE A 955      22.004 -44.914  28.749  1.00  0.00           C  
ATOM   2534  CZ  PHE A 955      23.318 -44.773  28.301  1.00  0.00           C  
ATOM   2535  N   LEU A 956      21.474 -42.515  24.344  1.00  0.00           N  
ATOM   2536  CA  LEU A 956      21.550 -43.582  23.355  1.00  0.00           C  
ATOM   2537  C   LEU A 956      21.391 -44.981  23.959  1.00  0.00           C  
ATOM   2538  O   LEU A 956      20.442 -45.709  23.642  1.00  0.00           O  
ATOM   2539  CB  LEU A 956      22.878 -43.506  22.596  1.00  0.00           C  
ATOM   2540  CG  LEU A 956      23.151 -42.241  21.778  1.00  0.00           C  
ATOM   2541  CD1 LEU A 956      24.427 -42.412  20.966  1.00  0.00           C  
ATOM   2542  CD2 LEU A 956      21.973 -41.966  20.864  1.00  0.00           C  
ATOM   2543  N   GLY A 957      22.322 -45.356  24.827  1.00  0.00           N  
ATOM   2544  CA  GLY A 957      22.260 -46.664  25.434  1.00  0.00           C  
ATOM   2545  C   GLY A 957      23.614 -47.304  25.252  1.00  0.00           C  
ATOM   2546  O   GLY A 957      23.777 -48.507  25.430  1.00  0.00           O  
ATOM   2547  N   ALA A 958      24.593 -46.503  24.867  1.00  0.00           N  
ATOM   2548  CA  ALA A 958      25.940 -47.010  24.701  1.00  0.00           C  
ATOM   2549  C   ALA A 958      26.834 -46.152  25.575  1.00  0.00           C  
ATOM   2550  O   ALA A 958      26.432 -45.080  26.018  1.00  0.00           O  
ATOM   2551  CB  ALA A 958      26.372 -46.926  23.254  1.00  0.00           C  
ATOM   2552  N   TYR A 959      28.044 -46.625  25.827  1.00  0.00           N  
ATOM   2553  CA  TYR A 959      28.982 -45.910  26.675  1.00  0.00           C  
ATOM   2554  C   TYR A 959      30.320 -45.809  25.987  1.00  0.00           C  
ATOM   2555  O   TYR A 959      30.589 -46.524  25.030  1.00  0.00           O  
ATOM   2556  CB  TYR A 959      29.184 -46.656  28.001  1.00  0.00           C  
ATOM   2557  CG  TYR A 959      27.964 -46.755  28.892  1.00  0.00           C  
ATOM   2558  CD1 TYR A 959      26.863 -47.544  28.542  1.00  0.00           C  
ATOM   2559  CD2 TYR A 959      27.925 -46.077  30.108  1.00  0.00           C  
ATOM   2560  CE1 TYR A 959      25.758 -47.654  29.391  1.00  0.00           C  
ATOM   2561  CE2 TYR A 959      26.831 -46.183  30.962  1.00  0.00           C  
ATOM   2562  CZ  TYR A 959      25.756 -46.971  30.604  1.00  0.00           C  
ATOM   2563  OH  TYR A 959      24.705 -47.092  31.485  1.00  0.00           O  
ATOM   2564  N   ALA A 960      31.174 -44.931  26.490  1.00  0.00           N  
ATOM   2565  CA  ALA A 960      32.499 -44.775  25.917  1.00  0.00           C  
ATOM   2566  C   ALA A 960      33.509 -44.721  27.051  1.00  0.00           C  
ATOM   2567  O   ALA A 960      33.143 -44.503  28.201  1.00  0.00           O  
ATOM   2568  CB  ALA A 960      32.555 -43.508  25.092  1.00  0.00           C  
ATOM   2569  N   LEU A 961      34.778 -44.928  26.735  1.00  0.00           N  
ATOM   2570  CA  LEU A 961      35.814 -44.895  27.755  1.00  0.00           C  
ATOM   2571  C   LEU A 961      36.638 -43.637  27.677  1.00  0.00           C  
ATOM   2572  O   LEU A 961      37.178 -43.302  26.626  1.00  0.00           O  
ATOM   2573  CB  LEU A 961      36.761 -46.101  27.635  1.00  0.00           C  
ATOM   2574  CG  LEU A 961      36.251 -47.474  28.078  1.00  0.00           C  
ATOM   2575  CD1 LEU A 961      35.587 -47.365  29.460  1.00  0.00           C  
ATOM   2576  CD2 LEU A 961      35.253 -47.998  27.056  1.00  0.00           C  
ATOM   2577  N   ASN A 962      36.741 -42.947  28.804  1.00  0.00           N  
ATOM   2578  CA  ASN A 962      37.527 -41.724  28.879  1.00  0.00           C  
ATOM   2579  C   ASN A 962      39.002 -42.074  28.682  1.00  0.00           C  
ATOM   2580  O   ASN A 962      39.663 -42.535  29.602  1.00  0.00           O  
ATOM   2581  CB  ASN A 962      37.332 -41.069  30.241  1.00  0.00           C  
ATOM   2582  CG  ASN A 962      37.901 -39.676  30.295  1.00  0.00           C  
ATOM   2583  OD1 ASN A 962      39.053 -39.453  29.920  1.00  0.00           O  
ATOM   2584  ND2 ASN A 962      37.098 -38.724  30.768  1.00  0.00           N  
ATOM   2585  N   PRO A 963      39.542 -41.840  27.486  1.00  0.00           N  
ATOM   2586  CA  PRO A 963      40.949 -42.164  27.238  1.00  0.00           C  
ATOM   2587  C   PRO A 963      41.922 -41.605  28.267  1.00  0.00           C  
ATOM   2588  O   PRO A 963      43.120 -41.863  28.195  1.00  0.00           O  
ATOM   2589  CB  PRO A 963      41.194 -41.580  25.858  1.00  0.00           C  
ATOM   2590  CG  PRO A 963      40.321 -40.367  25.885  1.00  0.00           C  
ATOM   2591  CD  PRO A 963      39.036 -40.914  26.463  1.00  0.00           C  
ATOM   2592  N   ALA A 964      41.421 -40.826  29.216  1.00  0.00           N  
ATOM   2593  CA  ALA A 964      42.292 -40.261  30.236  1.00  0.00           C  
ATOM   2594  C   ALA A 964      42.188 -41.055  31.536  1.00  0.00           C  
ATOM   2595  O   ALA A 964      43.189 -41.531  32.060  1.00  0.00           O  
ATOM   2596  CB  ALA A 964      41.943 -38.789  30.479  1.00  0.00           C  
ATOM   2597  N   THR A 965      40.977 -41.211  32.052  1.00  0.00           N  
ATOM   2598  CA  THR A 965      40.782 -41.947  33.291  1.00  0.00           C  
ATOM   2599  C   THR A 965      40.459 -43.405  32.997  1.00  0.00           C  
ATOM   2600  O   THR A 965      40.905 -44.308  33.701  1.00  0.00           O  
ATOM   2601  CB  THR A 965      39.617 -41.383  34.095  1.00  0.00           C  
ATOM   2602  OG1 THR A 965      38.389 -41.804  33.487  1.00  0.00           O  
ATOM   2603  CG2 THR A 965      39.677 -39.853  34.130  1.00  0.00           C  
ATOM   2604  N   GLY A 966      39.661 -43.623  31.961  1.00  0.00           N  
ATOM   2605  CA  GLY A 966      39.286 -44.969  31.584  1.00  0.00           C  
ATOM   2606  C   GLY A 966      37.889 -45.341  32.040  1.00  0.00           C  
ATOM   2607  O   GLY A 966      37.414 -46.437  31.749  1.00  0.00           O  
ATOM   2608  N   GLU A 967      37.214 -44.442  32.748  1.00  0.00           N  
ATOM   2609  CA  GLU A 967      35.869 -44.750  33.221  1.00  0.00           C  
ATOM   2610  C   GLU A 967      34.847 -44.722  32.098  1.00  0.00           C  
ATOM   2611  O   GLU A 967      35.039 -44.049  31.092  1.00  0.00           O  
ATOM   2612  CB  GLU A 967      35.472 -43.779  34.331  1.00  0.00           C  
ATOM   2613  CG  GLU A 967      35.719 -42.327  33.979  1.00  0.00           C  
ATOM   2614  CD  GLU A 967      36.322 -41.543  35.133  1.00  0.00           C  
ATOM   2615  OE1 GLU A 967      36.552 -40.317  34.971  1.00  0.00           O  
ATOM   2616  OE2 GLU A 967      36.571 -42.159  36.196  1.00  0.00           O  
ATOM   2617  N   ARG A 968      33.758 -45.457  32.273  1.00  0.00           N  
ATOM   2618  CA  ARG A 968      32.724 -45.507  31.253  1.00  0.00           C  
ATOM   2619  C   ARG A 968      31.757 -44.353  31.362  1.00  0.00           C  
ATOM   2620  O   ARG A 968      31.020 -44.241  32.343  1.00  0.00           O  
ATOM   2621  CB  ARG A 968      31.916 -46.800  31.348  1.00  0.00           C  
ATOM   2622  CG  ARG A 968      32.684 -48.077  31.099  1.00  0.00           C  
ATOM   2623  CD  ARG A 968      31.805 -49.267  31.435  1.00  0.00           C  
ATOM   2624  NE  ARG A 968      31.031 -48.992  32.638  1.00  0.00           N  
ATOM   2625  CZ  ARG A 968      30.586 -49.921  33.470  1.00  0.00           C  
ATOM   2626  NH1 ARG A 968      30.842 -51.198  33.231  1.00  0.00           N  
ATOM   2627  NH2 ARG A 968      29.888 -49.567  34.542  1.00  0.00           N  
ATOM   2628  N   ILE A 969      31.742 -43.504  30.341  1.00  0.00           N  
ATOM   2629  CA  ILE A 969      30.821 -42.374  30.327  1.00  0.00           C  
ATOM   2630  C   ILE A 969      29.695 -42.672  29.361  1.00  0.00           C  
ATOM   2631  O   ILE A 969      29.902 -43.322  28.339  1.00  0.00           O  
ATOM   2632  CB  ILE A 969      31.530 -41.061  29.920  1.00  0.00           C  
ATOM   2633  CG1 ILE A 969      32.519 -41.326  28.793  1.00  0.00           C  
ATOM   2634  CG2 ILE A 969      32.250 -40.475  31.110  1.00  0.00           C  
ATOM   2635  CD1 ILE A 969      33.415 -40.142  28.488  1.00  0.00           C  
ATOM   2636  N   PRO A 970      28.480 -42.226  29.692  1.00  0.00           N  
ATOM   2637  CA  PRO A 970      27.309 -42.443  28.840  1.00  0.00           C  
ATOM   2638  C   PRO A 970      27.386 -41.580  27.581  1.00  0.00           C  
ATOM   2639  O   PRO A 970      28.031 -40.522  27.579  1.00  0.00           O  
ATOM   2640  CB  PRO A 970      26.145 -42.047  29.743  1.00  0.00           C  
ATOM   2641  CG  PRO A 970      26.733 -41.002  30.616  1.00  0.00           C  
ATOM   2642  CD  PRO A 970      28.099 -41.569  30.952  1.00  0.00           C  
ATOM   2643  N   ILE A 971      26.742 -42.042  26.511  1.00  0.00           N  
ATOM   2644  CA  ILE A 971      26.744 -41.313  25.250  1.00  0.00           C  
ATOM   2645  C   ILE A 971      25.342 -40.832  24.936  1.00  0.00           C  
ATOM   2646  O   ILE A 971      24.397 -41.624  24.825  1.00  0.00           O  
ATOM   2647  CB  ILE A 971      27.221 -42.176  24.105  1.00  0.00           C  
ATOM   2648  CG1 ILE A 971      28.547 -42.842  24.481  1.00  0.00           C  
ATOM   2649  CG2 ILE A 971      27.351 -41.324  22.874  1.00  0.00           C  
ATOM   2650  CD1 ILE A 971      29.197 -43.636  23.372  1.00  0.00           C  
ATOM   2651  N   TRP A 972      25.221 -39.518  24.800  1.00  0.00           N  
ATOM   2652  CA  TRP A 972      23.947 -38.882  24.518  1.00  0.00           C  
ATOM   2653  C   TRP A 972      23.910 -38.215  23.153  1.00  0.00           C  
ATOM   2654  O   TRP A 972      24.875 -38.217  22.384  1.00  0.00           O  
ATOM   2655  CB  TRP A 972      23.667 -37.815  25.564  1.00  0.00           C  
ATOM   2656  CG  TRP A 972      23.263 -38.327  26.876  1.00  0.00           C  
ATOM   2657  CD1 TRP A 972      24.002 -39.091  27.728  1.00  0.00           C  
ATOM   2658  CD2 TRP A 972      22.010 -38.102  27.515  1.00  0.00           C  
ATOM   2659  NE1 TRP A 972      23.279 -39.356  28.871  1.00  0.00           N  
ATOM   2660  CE2 TRP A 972      22.051 -38.757  28.761  1.00  0.00           C  
ATOM   2661  CE3 TRP A 972      20.851 -37.408  27.153  1.00  0.00           C  
ATOM   2662  CZ2 TRP A 972      20.981 -38.740  29.644  1.00  0.00           C  
ATOM   2663  CZ3 TRP A 972      19.783 -37.393  28.033  1.00  0.00           C  
ATOM   2664  CH2 TRP A 972      19.855 -38.055  29.264  1.00  0.00           C  
ATOM   2665  N   THR A 973      22.766 -37.635  22.855  1.00  0.00           N  
ATOM   2666  CA  THR A 973      22.625 -36.923  21.611  1.00  0.00           C  
ATOM   2667  C   THR A 973      21.714 -35.747  21.888  1.00  0.00           C  
ATOM   2668  O   THR A 973      20.674 -35.882  22.548  1.00  0.00           O  
ATOM   2669  CB  THR A 973      22.057 -37.817  20.514  1.00  0.00           C  
ATOM   2670  OG1 THR A 973      21.994 -37.073  19.292  1.00  0.00           O  
ATOM   2671  CG2 THR A 973      20.686 -38.326  20.891  1.00  0.00           C  
ATOM   2672  N   ALA A 974      22.140 -34.581  21.421  1.00  0.00           N  
ATOM   2673  CA  ALA A 974      21.376 -33.372  21.638  1.00  0.00           C  
ATOM   2674  C   ALA A 974      21.575 -32.419  20.478  1.00  0.00           C  
ATOM   2675  O   ALA A 974      22.689 -32.300  19.939  1.00  0.00           O  
ATOM   2676  CB  ALA A 974      21.805 -32.715  22.943  1.00  0.00           C  
ATOM   2677  N   ASP A 975      20.486 -31.747  20.104  1.00  0.00           N  
ATOM   2678  CA  ASP A 975      20.494 -30.795  19.001  1.00  0.00           C  
ATOM   2679  C   ASP A 975      21.480 -29.641  19.186  1.00  0.00           C  
ATOM   2680  O   ASP A 975      21.986 -29.086  18.204  1.00  0.00           O  
ATOM   2681  CB  ASP A 975      19.084 -30.241  18.766  1.00  0.00           C  
ATOM   2682  CG  ASP A 975      18.403 -29.787  20.047  1.00  0.00           C  
ATOM   2683  OD1 ASP A 975      19.074 -29.167  20.911  1.00  0.00           O  
ATOM   2684  OD2 ASP A 975      17.181 -30.040  20.176  1.00  0.00           O  
ATOM   2685  N   TYR A 976      21.777 -29.287  20.433  1.00  0.00           N  
ATOM   2686  CA  TYR A 976      22.702 -28.192  20.658  1.00  0.00           C  
ATOM   2687  C   TYR A 976      24.080 -28.511  20.058  1.00  0.00           C  
ATOM   2688  O   TYR A 976      24.937 -27.635  19.940  1.00  0.00           O  
ATOM   2689  CB  TYR A 976      22.757 -27.848  22.161  1.00  0.00           C  
ATOM   2690  CG  TYR A 976      23.758 -28.590  23.011  1.00  0.00           C  
ATOM   2691  CD1 TYR A 976      25.129 -28.404  22.826  1.00  0.00           C  
ATOM   2692  CD2 TYR A 976      23.341 -29.422  24.051  1.00  0.00           C  
ATOM   2693  CE1 TYR A 976      26.065 -29.024  23.656  1.00  0.00           C  
ATOM   2694  CE2 TYR A 976      24.277 -30.047  24.894  1.00  0.00           C  
ATOM   2695  CZ  TYR A 976      25.639 -29.838  24.684  1.00  0.00           C  
ATOM   2696  OH  TYR A 976      26.591 -30.429  25.484  1.00  0.00           O  
ATOM   2697  N   VAL A 977      24.288 -29.764  19.661  1.00  0.00           N  
ATOM   2698  CA  VAL A 977      25.553 -30.130  19.040  1.00  0.00           C  
ATOM   2699  C   VAL A 977      25.384 -30.064  17.533  1.00  0.00           C  
ATOM   2700  O   VAL A 977      24.425 -30.598  16.961  1.00  0.00           O  
ATOM   2701  CB  VAL A 977      26.013 -31.539  19.395  1.00  0.00           C  
ATOM   2702  CG1 VAL A 977      27.416 -31.757  18.851  1.00  0.00           C  
ATOM   2703  CG2 VAL A 977      25.998 -31.728  20.880  1.00  0.00           C  
ATOM   2704  N   LEU A 978      26.338 -29.422  16.884  1.00  0.00           N  
ATOM   2705  CA  LEU A 978      26.263 -29.253  15.453  1.00  0.00           C  
ATOM   2706  C   LEU A 978      26.988 -30.328  14.669  1.00  0.00           C  
ATOM   2707  O   LEU A 978      28.209 -30.466  14.770  1.00  0.00           O  
ATOM   2708  CB  LEU A 978      26.828 -27.881  15.087  1.00  0.00           C  
ATOM   2709  CG  LEU A 978      26.252 -26.736  15.923  1.00  0.00           C  
ATOM   2710  CD1 LEU A 978      27.056 -25.487  15.623  1.00  0.00           C  
ATOM   2711  CD2 LEU A 978      24.761 -26.532  15.645  1.00  0.00           C  
ATOM   2712  N   PHE A 979      26.249 -31.087  13.871  1.00  0.00           N  
ATOM   2713  CA  PHE A 979      26.905 -32.098  13.079  1.00  0.00           C  
ATOM   2714  C   PHE A 979      27.936 -31.432  12.165  1.00  0.00           C  
ATOM   2715  O   PHE A 979      28.979 -32.010  11.871  1.00  0.00           O  
ATOM   2716  CB  PHE A 979      25.901 -32.887  12.236  1.00  0.00           C  
ATOM   2717  CG  PHE A 979      26.555 -33.924  11.356  1.00  0.00           C  
ATOM   2718  CD1 PHE A 979      27.311 -34.964  11.916  1.00  0.00           C  
ATOM   2719  CD2 PHE A 979      26.489 -33.826   9.974  1.00  0.00           C  
ATOM   2720  CE1 PHE A 979      27.995 -35.880  11.112  1.00  0.00           C  
ATOM   2721  CE2 PHE A 979      27.172 -34.741   9.157  1.00  0.00           C  
ATOM   2722  CZ  PHE A 979      27.925 -35.764   9.726  1.00  0.00           C  
ATOM   2723  N   GLY A 980      27.654 -30.207  11.730  1.00  0.00           N  
ATOM   2724  CA  GLY A 980      28.579 -29.517  10.845  1.00  0.00           C  
ATOM   2725  C   GLY A 980      29.804 -28.864  11.469  1.00  0.00           C  
ATOM   2726  O   GLY A 980      30.652 -28.331  10.754  1.00  0.00           O  
ATOM   2727  N   TYR A 981      29.910 -28.891  12.794  1.00  0.00           N  
ATOM   2728  CA  TYR A 981      31.058 -28.281  13.459  1.00  0.00           C  
ATOM   2729  C   TYR A 981      32.010 -29.312  14.056  1.00  0.00           C  
ATOM   2730  O   TYR A 981      31.587 -30.322  14.620  1.00  0.00           O  
ATOM   2731  CB  TYR A 981      30.599 -27.315  14.570  1.00  0.00           C  
ATOM   2732  CG  TYR A 981      31.719 -26.434  15.113  1.00  0.00           C  
ATOM   2733  CD1 TYR A 981      31.698 -25.964  16.422  1.00  0.00           C  
ATOM   2734  CD2 TYR A 981      32.793 -26.062  14.307  1.00  0.00           C  
ATOM   2735  CE1 TYR A 981      32.725 -25.147  16.916  1.00  0.00           C  
ATOM   2736  CE2 TYR A 981      33.815 -25.246  14.787  1.00  0.00           C  
ATOM   2737  CZ  TYR A 981      33.779 -24.794  16.088  1.00  0.00           C  
ATOM   2738  OH  TYR A 981      34.806 -23.990  16.553  1.00  0.00           O  
ATOM   2739  N   GLY A 982      33.301 -29.038  13.926  1.00  0.00           N  
ATOM   2740  CA  GLY A 982      34.314 -29.918  14.472  1.00  0.00           C  
ATOM   2741  C   GLY A 982      34.210 -31.335  13.968  1.00  0.00           C  
ATOM   2742  O   GLY A 982      34.744 -31.652  12.908  1.00  0.00           O  
ATOM   2743  N   THR A 983      33.531 -32.187  14.733  1.00  0.00           N  
ATOM   2744  CA  THR A 983      33.355 -33.590  14.375  1.00  0.00           C  
ATOM   2745  C   THR A 983      31.948 -34.064  14.728  1.00  0.00           C  
ATOM   2746  O   THR A 983      31.717 -35.256  14.889  1.00  0.00           O  
ATOM   2747  CB  THR A 983      34.345 -34.504  15.127  1.00  0.00           C  
ATOM   2748  OG1 THR A 983      33.993 -34.519  16.515  1.00  0.00           O  
ATOM   2749  CG2 THR A 983      35.781 -34.011  14.985  1.00  0.00           C  
ATOM   2750  N   GLY A 984      31.013 -33.132  14.870  1.00  0.00           N  
ATOM   2751  CA  GLY A 984      29.647 -33.504  15.193  1.00  0.00           C  
ATOM   2752  C   GLY A 984      29.545 -34.177  16.542  1.00  0.00           C  
ATOM   2753  O   GLY A 984      28.458 -34.602  16.951  1.00  0.00           O  
ATOM   2754  N   ALA A 985      30.679 -34.261  17.239  1.00  0.00           N  
ATOM   2755  CA  ALA A 985      30.745 -34.891  18.561  1.00  0.00           C  
ATOM   2756  C   ALA A 985      31.541 -34.046  19.553  1.00  0.00           C  
ATOM   2757  O   ALA A 985      32.567 -33.447  19.191  1.00  0.00           O  
ATOM   2758  CB  ALA A 985      31.377 -36.263  18.437  1.00  0.00           C  
ATOM   2759  N   ILE A 986      31.083 -34.022  20.805  1.00  0.00           N  
ATOM   2760  CA  ILE A 986      31.745 -33.236  21.850  1.00  0.00           C  
ATOM   2761  C   ILE A 986      31.850 -33.925  23.187  1.00  0.00           C  
ATOM   2762  O   ILE A 986      30.911 -34.605  23.628  1.00  0.00           O  
ATOM   2763  CB  ILE A 986      31.001 -31.935  22.138  1.00  0.00           C  
ATOM   2764  CG1 ILE A 986      29.599 -32.245  22.669  1.00  0.00           C  
ATOM   2765  CG2 ILE A 986      30.919 -31.107  20.896  1.00  0.00           C  
ATOM   2766  CD1 ILE A 986      29.426 -31.950  24.130  1.00  0.00           C  
ATOM   2767  N   MET A 987      32.992 -33.722  23.838  1.00  0.00           N  
ATOM   2768  CA  MET A 987      33.211 -34.272  25.164  1.00  0.00           C  
ATOM   2769  C   MET A 987      32.649 -33.228  26.122  1.00  0.00           C  
ATOM   2770  O   MET A 987      33.067 -32.069  26.108  1.00  0.00           O  
ATOM   2771  CB  MET A 987      34.698 -34.487  25.421  1.00  0.00           C  
ATOM   2772  CG  MET A 987      35.505 -33.219  25.355  1.00  0.00           C  
ATOM   2773  SD  MET A 987      37.174 -33.417  25.978  1.00  0.00           S  
ATOM   2774  CE  MET A 987      36.898 -33.164  27.729  1.00  0.00           C  
ATOM   2775  N   ALA A 988      31.687 -33.640  26.937  1.00  0.00           N  
ATOM   2776  CA  ALA A 988      31.040 -32.744  27.898  1.00  0.00           C  
ATOM   2777  C   ALA A 988      31.782 -32.637  29.231  1.00  0.00           C  
ATOM   2778  O   ALA A 988      32.061 -33.654  29.866  1.00  0.00           O  
ATOM   2779  CB  ALA A 988      29.597 -33.213  28.158  1.00  0.00           C  
ATOM   2780  N   VAL A 989      32.077 -31.410  29.659  1.00  0.00           N  
ATOM   2781  CA  VAL A 989      32.767 -31.180  30.926  1.00  0.00           C  
ATOM   2782  C   VAL A 989      31.969 -30.144  31.707  1.00  0.00           C  
ATOM   2783  O   VAL A 989      32.415 -29.017  31.887  1.00  0.00           O  
ATOM   2784  CB  VAL A 989      34.188 -30.649  30.681  1.00  0.00           C  
ATOM   2785  CG1 VAL A 989      34.920 -30.517  31.983  1.00  0.00           C  
ATOM   2786  CG2 VAL A 989      34.940 -31.582  29.754  1.00  0.00           C  
ATOM   2787  N   PRO A 990      30.779 -30.515  32.194  1.00  0.00           N  
ATOM   2788  CA  PRO A 990      29.931 -29.580  32.950  1.00  0.00           C  
ATOM   2789  C   PRO A 990      30.677 -28.652  33.929  1.00  0.00           C  
ATOM   2790  O   PRO A 990      30.335 -27.477  34.077  1.00  0.00           O  
ATOM   2791  CB  PRO A 990      28.940 -30.509  33.664  1.00  0.00           C  
ATOM   2792  CG  PRO A 990      28.842 -31.671  32.743  1.00  0.00           C  
ATOM   2793  CD  PRO A 990      30.283 -31.894  32.337  1.00  0.00           C  
ATOM   2794  N   ALA A 991      31.690 -29.185  34.600  1.00  0.00           N  
ATOM   2795  CA  ALA A 991      32.457 -28.403  35.557  1.00  0.00           C  
ATOM   2796  C   ALA A 991      33.095 -27.190  34.923  1.00  0.00           C  
ATOM   2797  O   ALA A 991      33.331 -26.200  35.598  1.00  0.00           O  
ATOM   2798  CB  ALA A 991      33.535 -29.253  36.184  1.00  0.00           C  
ATOM   2799  N   HIS A 992      33.371 -27.237  33.629  1.00  0.00           N  
ATOM   2800  CA  HIS A 992      34.017 -26.089  33.016  1.00  0.00           C  
ATOM   2801  C   HIS A 992      33.402 -25.536  31.729  1.00  0.00           C  
ATOM   2802  O   HIS A 992      34.104 -25.008  30.855  1.00  0.00           O  
ATOM   2803  CB  HIS A 992      35.491 -26.419  32.833  1.00  0.00           C  
ATOM   2804  CG  HIS A 992      36.134 -26.929  34.081  1.00  0.00           C  
ATOM   2805  ND1 HIS A 992      35.854 -26.404  35.327  1.00  0.00           N  
ATOM   2806  CD2 HIS A 992      37.032 -27.917  34.294  1.00  0.00           C  
ATOM   2807  CE1 HIS A 992      36.546 -27.047  36.243  1.00  0.00           C  
ATOM   2808  NE2 HIS A 992      37.272 -27.976  35.643  1.00  0.00           N  
ATOM   2809  N   ASP A 993      32.080 -25.645  31.637  1.00  0.00           N  
ATOM   2810  CA  ASP A 993      31.353 -25.145  30.486  1.00  0.00           C  
ATOM   2811  C   ASP A 993      29.894 -24.974  30.846  1.00  0.00           C  
ATOM   2812  O   ASP A 993      29.161 -25.951  30.992  1.00  0.00           O  
ATOM   2813  CB  ASP A 993      31.471 -26.097  29.306  1.00  0.00           C  
ATOM   2814  CG  ASP A 993      30.906 -25.500  28.037  1.00  0.00           C  
ATOM   2815  OD1 ASP A 993      29.687 -25.218  28.017  1.00  0.00           O  
ATOM   2816  OD2 ASP A 993      31.683 -25.294  27.073  1.00  0.00           O  
ATOM   2817  N   GLN A 994      29.475 -23.720  30.963  1.00  0.00           N  
ATOM   2818  CA  GLN A 994      28.115 -23.394  31.339  1.00  0.00           C  
ATOM   2819  C   GLN A 994      27.025 -24.027  30.474  1.00  0.00           C  
ATOM   2820  O   GLN A 994      25.915 -24.275  30.958  1.00  0.00           O  
ATOM   2821  CB  GLN A 994      27.940 -21.881  31.360  1.00  0.00           C  
ATOM   2822  CG  GLN A 994      26.781 -21.438  32.233  1.00  0.00           C  
ATOM   2823  CD  GLN A 994      26.894 -21.990  33.638  1.00  0.00           C  
ATOM   2824  OE1 GLN A 994      28.003 -22.184  34.150  1.00  0.00           O  
ATOM   2825  NE2 GLN A 994      25.756 -22.230  34.277  1.00  0.00           N  
ATOM   2826  N   ARG A 995      27.318 -24.281  29.200  1.00  0.00           N  
ATOM   2827  CA  ARG A 995      26.317 -24.895  28.323  1.00  0.00           C  
ATOM   2828  C   ARG A 995      26.133 -26.368  28.752  1.00  0.00           C  
ATOM   2829  O   ARG A 995      24.991 -26.837  28.939  1.00  0.00           O  
ATOM   2830  CB  ARG A 995      26.765 -24.801  26.862  1.00  0.00           C  
ATOM   2831  CG  ARG A 995      25.768 -25.327  25.836  1.00  0.00           C  
ATOM   2832  CD  ARG A 995      26.531 -25.775  24.593  1.00  0.00           C  
ATOM   2833  NE  ARG A 995      26.320 -24.927  23.419  1.00  0.00           N  
ATOM   2834  CZ  ARG A 995      27.190 -24.820  22.414  1.00  0.00           C  
ATOM   2835  NH1 ARG A 995      28.330 -25.500  22.444  1.00  0.00           N  
ATOM   2836  NH2 ARG A 995      26.925 -24.036  21.375  1.00  0.00           N  
ATOM   2837  N   ASP A 996      27.260 -27.074  28.928  1.00  0.00           N  
ATOM   2838  CA  ASP A 996      27.266 -28.475  29.362  1.00  0.00           C  
ATOM   2839  C   ASP A 996      26.756 -28.547  30.797  1.00  0.00           C  
ATOM   2840  O   ASP A 996      25.929 -29.397  31.129  1.00  0.00           O  
ATOM   2841  CB  ASP A 996      28.677 -29.048  29.332  1.00  0.00           C  
ATOM   2842  CG  ASP A 996      29.261 -29.105  27.938  1.00  0.00           C  
ATOM   2843  OD1 ASP A 996      28.608 -28.624  26.989  1.00  0.00           O  
ATOM   2844  OD2 ASP A 996      30.382 -29.634  27.790  1.00  0.00           O  
ATOM   2845  N   TYR A 997      27.262 -27.655  31.647  1.00  0.00           N  
ATOM   2846  CA  TYR A 997      26.841 -27.626  33.036  1.00  0.00           C  
ATOM   2847  C   TYR A 997      25.317 -27.635  33.084  1.00  0.00           C  
ATOM   2848  O   TYR A 997      24.712 -28.495  33.720  1.00  0.00           O  
ATOM   2849  CB  TYR A 997      27.392 -26.380  33.759  1.00  0.00           C  
ATOM   2850  CG  TYR A 997      26.891 -26.231  35.191  1.00  0.00           C  
ATOM   2851  CD1 TYR A 997      25.569 -25.868  35.451  1.00  0.00           C  
ATOM   2852  CD2 TYR A 997      27.705 -26.559  36.283  1.00  0.00           C  
ATOM   2853  CE1 TYR A 997      25.060 -25.851  36.751  1.00  0.00           C  
ATOM   2854  CE2 TYR A 997      27.200 -26.542  37.604  1.00  0.00           C  
ATOM   2855  CZ  TYR A 997      25.875 -26.195  37.823  1.00  0.00           C  
ATOM   2856  OH  TYR A 997      25.334 -26.244  39.095  1.00  0.00           O  
ATOM   2857  N   GLU A 998      24.691 -26.688  32.397  1.00  0.00           N  
ATOM   2858  CA  GLU A 998      23.241 -26.613  32.415  1.00  0.00           C  
ATOM   2859  C   GLU A 998      22.616 -27.911  31.960  1.00  0.00           C  
ATOM   2860  O   GLU A 998      21.611 -28.354  32.523  1.00  0.00           O  
ATOM   2861  CB  GLU A 998      22.762 -25.465  31.539  1.00  0.00           C  
ATOM   2862  CG  GLU A 998      22.595 -24.156  32.285  1.00  0.00           C  
ATOM   2863  CD  GLU A 998      23.099 -22.977  31.488  1.00  0.00           C  
ATOM   2864  OE1 GLU A 998      22.780 -22.905  30.281  1.00  0.00           O  
ATOM   2865  OE2 GLU A 998      23.809 -22.125  32.066  1.00  0.00           O  
ATOM   2866  N   PHE A 999      23.213 -28.523  30.942  1.00  0.00           N  
ATOM   2867  CA  PHE A 999      22.700 -29.781  30.414  1.00  0.00           C  
ATOM   2868  C   PHE A 999      22.766 -30.858  31.491  1.00  0.00           C  
ATOM   2869  O   PHE A 999      21.761 -31.507  31.819  1.00  0.00           O  
ATOM   2870  CB  PHE A 999      23.527 -30.201  29.207  1.00  0.00           C  
ATOM   2871  CG  PHE A 999      22.948 -31.351  28.455  1.00  0.00           C  
ATOM   2872  CD1 PHE A 999      23.263 -32.658  28.806  1.00  0.00           C  
ATOM   2873  CD2 PHE A 999      22.059 -31.126  27.400  1.00  0.00           C  
ATOM   2874  CE1 PHE A 999      22.698 -33.729  28.114  1.00  0.00           C  
ATOM   2875  CE2 PHE A 999      21.488 -32.184  26.702  1.00  0.00           C  
ATOM   2876  CZ  PHE A 999      21.806 -33.489  27.058  1.00  0.00           C  
ATOM   2877  N   ALA A1000      23.963 -31.024  32.043  1.00  0.00           N  
ATOM   2878  CA  ALA A1000      24.232 -31.995  33.081  1.00  0.00           C  
ATOM   2879  C   ALA A1000      23.233 -31.885  34.216  1.00  0.00           C  
ATOM   2880  O   ALA A1000      22.639 -32.881  34.626  1.00  0.00           O  
ATOM   2881  CB  ALA A1000      25.635 -31.792  33.599  1.00  0.00           C  
ATOM   2882  N   ARG A1001      23.042 -30.675  34.727  1.00  0.00           N  
ATOM   2883  CA  ARG A1001      22.115 -30.473  35.831  1.00  0.00           C  
ATOM   2884  C   ARG A1001      20.670 -30.740  35.397  1.00  0.00           C  
ATOM   2885  O   ARG A1001      19.807 -30.994  36.235  1.00  0.00           O  
ATOM   2886  CB  ARG A1001      22.260 -29.043  36.409  1.00  0.00           C  
ATOM   2887  CG  ARG A1001      22.534 -28.967  37.933  1.00  0.00           C  
ATOM   2888  CD  ARG A1001      21.368 -28.325  38.736  1.00  0.00           C  
ATOM   2889  NE  ARG A1001      21.404 -26.852  38.764  1.00  0.00           N  
ATOM   2890  CZ  ARG A1001      20.364 -26.060  39.058  1.00  0.00           C  
ATOM   2891  NH1 ARG A1001      19.175 -26.572  39.353  1.00  0.00           N  
ATOM   2892  NH2 ARG A1001      20.511 -24.744  39.062  1.00  0.00           N  
ATOM   2893  N   LYS A1002      20.397 -30.716  34.096  1.00  0.00           N  
ATOM   2894  CA  LYS A1002      19.022 -30.937  33.653  1.00  0.00           C  
ATOM   2895  C   LYS A1002      18.653 -32.390  33.493  1.00  0.00           C  
ATOM   2896  O   LYS A1002      17.505 -32.774  33.730  1.00  0.00           O  
ATOM   2897  CB  LYS A1002      18.734 -30.247  32.326  1.00  0.00           C  
ATOM   2898  CG  LYS A1002      17.243 -30.257  32.009  1.00  0.00           C  
ATOM   2899  CD  LYS A1002      16.943 -29.881  30.576  1.00  0.00           C  
ATOM   2900  CE  LYS A1002      15.442 -29.778  30.358  1.00  0.00           C  
ATOM   2901  NZ  LYS A1002      15.115 -29.721  28.909  1.00  0.00           N  
ATOM   2902  N   PHE A1003      19.624 -33.189  33.069  1.00  0.00           N  
ATOM   2903  CA  PHE A1003      19.404 -34.607  32.857  1.00  0.00           C  
ATOM   2904  C   PHE A1003      20.165 -35.455  33.863  1.00  0.00           C  
ATOM   2905  O   PHE A1003      20.645 -36.540  33.529  1.00  0.00           O  
ATOM   2906  CB  PHE A1003      19.825 -34.976  31.436  1.00  0.00           C  
ATOM   2907  CG  PHE A1003      19.042 -34.257  30.377  1.00  0.00           C  
ATOM   2908  CD1 PHE A1003      17.699 -34.538  30.187  1.00  0.00           C  
ATOM   2909  CD2 PHE A1003      19.637 -33.271  29.596  1.00  0.00           C  
ATOM   2910  CE1 PHE A1003      16.959 -33.849  29.240  1.00  0.00           C  
ATOM   2911  CE2 PHE A1003      18.901 -32.575  28.643  1.00  0.00           C  
ATOM   2912  CZ  PHE A1003      17.561 -32.865  28.466  1.00  0.00           C  
ATOM   2913  N   GLY A1004      20.275 -34.953  35.090  1.00  0.00           N  
ATOM   2914  CA  GLY A1004      20.971 -35.668  36.149  1.00  0.00           C  
ATOM   2915  C   GLY A1004      22.277 -36.350  35.776  1.00  0.00           C  
ATOM   2916  O   GLY A1004      22.476 -37.518  36.119  1.00  0.00           O  
ATOM   2917  N   LEU A1005      23.162 -35.641  35.080  1.00  0.00           N  
ATOM   2918  CA  LEU A1005      24.440 -36.219  34.686  1.00  0.00           C  
ATOM   2919  C   LEU A1005      25.532 -35.726  35.609  1.00  0.00           C  
ATOM   2920  O   LEU A1005      25.392 -34.686  36.233  1.00  0.00           O  
ATOM   2921  CB  LEU A1005      24.801 -35.853  33.245  1.00  0.00           C  
ATOM   2922  CG  LEU A1005      23.895 -36.349  32.112  1.00  0.00           C  
ATOM   2923  CD1 LEU A1005      24.557 -36.014  30.782  1.00  0.00           C  
ATOM   2924  CD2 LEU A1005      23.674 -37.847  32.218  1.00  0.00           C  
ATOM   2925  N   PRO A1006      26.642 -36.469  35.695  1.00  0.00           N  
ATOM   2926  CA  PRO A1006      27.807 -36.174  36.533  1.00  0.00           C  
ATOM   2927  C   PRO A1006      28.553 -34.901  36.193  1.00  0.00           C  
ATOM   2928  O   PRO A1006      28.766 -34.594  35.020  1.00  0.00           O  
ATOM   2929  CB  PRO A1006      28.693 -37.401  36.340  1.00  0.00           C  
ATOM   2930  CG  PRO A1006      27.710 -38.474  36.058  1.00  0.00           C  
ATOM   2931  CD  PRO A1006      26.778 -37.800  35.091  1.00  0.00           C  
ATOM   2932  N   ILE A1007      28.959 -34.175  37.230  1.00  0.00           N  
ATOM   2933  CA  ILE A1007      29.717 -32.944  37.078  1.00  0.00           C  
ATOM   2934  C   ILE A1007      31.017 -33.173  37.837  1.00  0.00           C  
ATOM   2935  O   ILE A1007      30.980 -33.517  39.010  1.00  0.00           O  
ATOM   2936  CB  ILE A1007      28.958 -31.784  37.693  1.00  0.00           C  
ATOM   2937  CG1 ILE A1007      27.539 -31.761  37.123  1.00  0.00           C  
ATOM   2938  CG2 ILE A1007      29.682 -30.490  37.415  1.00  0.00           C  
ATOM   2939  CD1 ILE A1007      26.683 -30.599  37.574  1.00  0.00           C  
ATOM   2940  N   LYS A1008      32.161 -33.005  37.179  1.00  0.00           N  
ATOM   2941  CA  LYS A1008      33.446 -33.248  37.841  1.00  0.00           C  
ATOM   2942  C   LYS A1008      34.509 -32.175  37.610  1.00  0.00           C  
ATOM   2943  O   LYS A1008      35.021 -32.012  36.505  1.00  0.00           O  
ATOM   2944  CB  LYS A1008      33.996 -34.621  37.414  1.00  0.00           C  
ATOM   2945  CG  LYS A1008      35.448 -34.919  37.840  1.00  0.00           C  
ATOM   2946  CD  LYS A1008      35.932 -36.284  37.307  1.00  0.00           C  
ATOM   2947  CE  LYS A1008      37.402 -36.578  37.648  1.00  0.00           C  
ATOM   2948  NZ  LYS A1008      37.879 -37.897  37.107  1.00  0.00           N  
ATOM   2949  N   LYS A1009      34.851 -31.464  38.678  1.00  0.00           N  
ATOM   2950  CA  LYS A1009      35.851 -30.403  38.639  1.00  0.00           C  
ATOM   2951  C   LYS A1009      37.277 -30.922  38.472  1.00  0.00           C  
ATOM   2952  O   LYS A1009      37.688 -31.850  39.162  1.00  0.00           O  
ATOM   2953  CB  LYS A1009      35.761 -29.579  39.929  1.00  0.00           C  
ATOM   2954  CG  LYS A1009      36.965 -28.675  40.206  1.00  0.00           C  
ATOM   2955  CD  LYS A1009      36.883 -28.041  41.601  1.00  0.00           C  
ATOM   2956  CE  LYS A1009      36.963 -29.092  42.712  1.00  0.00           C  
ATOM   2957  NZ  LYS A1009      36.711 -28.524  44.069  1.00  0.00           N  
ATOM   2958  N   VAL A1010      38.030 -30.320  37.558  1.00  0.00           N  
ATOM   2959  CA  VAL A1010      39.416 -30.719  37.345  1.00  0.00           C  
ATOM   2960  C   VAL A1010      40.263 -29.487  37.136  1.00  0.00           C  
ATOM   2961  O   VAL A1010      41.432 -29.580  36.763  1.00  0.00           O  
ATOM   2962  CB  VAL A1010      39.600 -31.612  36.113  1.00  0.00           C  
ATOM   2963  CG1 VAL A1010      38.845 -32.905  36.292  1.00  0.00           C  
ATOM   2964  CG2 VAL A1010      39.143 -30.884  34.879  1.00  0.00           C  
ATOM   2965  N   ILE A1011      39.654 -28.328  37.357  1.00  0.00           N  
ATOM   2966  CA  ILE A1011      40.348 -27.054  37.218  1.00  0.00           C  
ATOM   2967  C   ILE A1011      39.982 -26.227  38.435  1.00  0.00           C  
ATOM   2968  O   ILE A1011      38.804 -25.940  38.664  1.00  0.00           O  
ATOM   2969  CB  ILE A1011      39.912 -26.289  35.945  1.00  0.00           C  
ATOM   2970  CG1 ILE A1011      40.348 -27.046  34.685  1.00  0.00           C  
ATOM   2971  CG2 ILE A1011      40.534 -24.902  35.940  1.00  0.00           C  
ATOM   2972  CD1 ILE A1011      41.855 -27.063  34.433  1.00  0.00           C  
ATOM   2973  N   GLU A1012      40.988 -25.843  39.218  1.00  0.00           N  
ATOM   2974  CA  GLU A1012      40.739 -25.055  40.422  1.00  0.00           C  
ATOM   2975  C   GLU A1012      41.131 -23.589  40.271  1.00  0.00           C  
ATOM   2976  O   GLU A1012      42.208 -23.261  39.756  1.00  0.00           O  
ATOM   2977  CB  GLU A1012      41.474 -25.675  41.612  1.00  0.00           C  
ATOM   2978  CG  GLU A1012      41.113 -25.088  42.977  1.00  0.00           C  
ATOM   2979  CD  GLU A1012      39.631 -25.182  43.297  1.00  0.00           C  
ATOM   2980  OE1 GLU A1012      38.846 -24.438  42.674  1.00  0.00           O  
ATOM   2981  OE2 GLU A1012      39.254 -25.998  44.169  1.00  0.00           O  
ATOM   2982  N   ARG A1013      40.230 -22.721  40.725  1.00  0.00           N  
ATOM   2983  CA  ARG A1013      40.415 -21.277  40.674  1.00  0.00           C  
ATOM   2984  C   ARG A1013      41.513 -20.824  41.623  1.00  0.00           C  
ATOM   2985  O   ARG A1013      41.497 -21.157  42.808  1.00  0.00           O  
ATOM   2986  CB  ARG A1013      39.107 -20.571  41.039  1.00  0.00           C  
ATOM   2987  CG  ARG A1013      39.249 -19.071  41.246  1.00  0.00           C  
ATOM   2988  CD  ARG A1013      37.891 -18.396  41.368  1.00  0.00           C  
ATOM   2989  NE  ARG A1013      37.059 -19.023  42.392  1.00  0.00           N  
ATOM   2990  CZ  ARG A1013      35.821 -18.638  42.689  1.00  0.00           C  
ATOM   2991  NH1 ARG A1013      35.275 -17.623  42.037  1.00  0.00           N  
ATOM   2992  NH2 ARG A1013      35.124 -19.264  43.633  1.00  0.00           N  
ATOM   2993  N   PRO A1014      42.490 -20.062  41.112  1.00  0.00           N  
ATOM   2994  CA  PRO A1014      43.603 -19.560  41.925  1.00  0.00           C  
ATOM   2995  C   PRO A1014      43.108 -18.679  43.073  1.00  0.00           C  
ATOM   2996  O   PRO A1014      42.325 -17.744  42.864  1.00  0.00           O  
ATOM   2997  CB  PRO A1014      44.437 -18.776  40.915  1.00  0.00           C  
ATOM   2998  CG  PRO A1014      44.187 -19.519  39.630  1.00  0.00           C  
ATOM   2999  CD  PRO A1014      42.696 -19.742  39.689  1.00  0.00           C  
ATOM   3000  N   GLY A1015      43.565 -18.984  44.283  1.00  0.00           N  
ATOM   3001  CA  GLY A1015      43.149 -18.213  45.439  1.00  0.00           C  
ATOM   3002  C   GLY A1015      41.899 -18.778  46.088  1.00  0.00           C  
ATOM   3003  O   GLY A1015      41.964 -19.799  46.781  1.00  0.00           O  
ATOM   3004  N   GLU A1016      40.764 -18.119  45.858  1.00  0.00           N  
ATOM   3005  CA  GLU A1016      39.484 -18.543  46.425  1.00  0.00           C  
ATOM   3006  C   GLU A1016      38.965 -19.839  45.796  1.00  0.00           C  
ATOM   3007  O   GLU A1016      38.491 -19.840  44.659  1.00  0.00           O  
ATOM   3008  CB  GLU A1016      38.442 -17.439  46.239  1.00  0.00           C  
ATOM   3009  CG  GLU A1016      37.679 -17.088  47.513  1.00  0.00           C  
ATOM   3010  CD  GLU A1016      36.976 -18.286  48.141  1.00  0.00           C  
ATOM   3011  OE1 GLU A1016      36.100 -18.879  47.475  1.00  0.00           O  
ATOM   3012  OE2 GLU A1016      37.297 -18.634  49.301  1.00  0.00           O  
ATOM   3013  N   PRO A1017      39.037 -20.959  46.537  1.00  0.00           N  
ATOM   3014  CA  PRO A1017      38.575 -22.262  46.044  1.00  0.00           C  
ATOM   3015  C   PRO A1017      37.157 -22.241  45.478  1.00  0.00           C  
ATOM   3016  O   PRO A1017      36.344 -21.383  45.823  1.00  0.00           O  
ATOM   3017  CB  PRO A1017      38.688 -23.155  47.280  1.00  0.00           C  
ATOM   3018  CG  PRO A1017      39.855 -22.567  48.004  1.00  0.00           C  
ATOM   3019  CD  PRO A1017      39.566 -21.084  47.908  1.00  0.00           C  
ATOM   3020  N   LEU A1018      36.873 -23.199  44.604  1.00  0.00           N  
ATOM   3021  CA  LEU A1018      35.559 -23.306  43.987  1.00  0.00           C  
ATOM   3022  C   LEU A1018      34.565 -23.932  44.950  1.00  0.00           C  
ATOM   3023  O   LEU A1018      34.818 -24.994  45.523  1.00  0.00           O  
ATOM   3024  CB  LEU A1018      35.642 -24.151  42.716  1.00  0.00           C  
ATOM   3025  CG  LEU A1018      36.393 -23.516  41.548  1.00  0.00           C  
ATOM   3026  CD1 LEU A1018      36.717 -24.569  40.503  1.00  0.00           C  
ATOM   3027  CD2 LEU A1018      35.552 -22.400  40.962  1.00  0.00           C  
ATOM   3028  N   PRO A1019      33.413 -23.278  45.138  1.00  0.00           N  
ATOM   3029  CA  PRO A1019      32.369 -23.771  46.040  1.00  0.00           C  
ATOM   3030  C   PRO A1019      31.841 -25.150  45.649  1.00  0.00           C  
ATOM   3031  O   PRO A1019      31.198 -25.295  44.615  1.00  0.00           O  
ATOM   3032  CB  PRO A1019      31.292 -22.688  45.941  1.00  0.00           C  
ATOM   3033  CG  PRO A1019      31.471 -22.160  44.550  1.00  0.00           C  
ATOM   3034  CD  PRO A1019      32.972 -22.058  44.441  1.00  0.00           C  
ATOM   3035  N   GLU A1020      32.113 -26.158  46.474  1.00  0.00           N  
ATOM   3036  CA  GLU A1020      31.642 -27.516  46.199  1.00  0.00           C  
ATOM   3037  C   GLU A1020      30.383 -27.776  47.013  1.00  0.00           C  
ATOM   3038  O   GLU A1020      30.375 -27.580  48.224  1.00  0.00           O  
ATOM   3039  CB  GLU A1020      32.708 -28.544  46.582  1.00  0.00           C  
ATOM   3040  CG  GLU A1020      32.461 -29.951  46.034  1.00  0.00           C  
ATOM   3041  CD  GLU A1020      32.681 -30.055  44.525  1.00  0.00           C  
ATOM   3042  OE1 GLU A1020      33.728 -29.564  44.039  1.00  0.00           O  
ATOM   3043  OE2 GLU A1020      31.818 -30.637  43.827  1.00  0.00           O  
ATOM   3044  N   PRO A1021      29.296 -28.217  46.361  1.00  0.00           N  
ATOM   3045  CA  PRO A1021      29.168 -28.490  44.925  1.00  0.00           C  
ATOM   3046  C   PRO A1021      29.047 -27.216  44.090  1.00  0.00           C  
ATOM   3047  O   PRO A1021      28.395 -26.251  44.507  1.00  0.00           O  
ATOM   3048  CB  PRO A1021      27.909 -29.340  44.862  1.00  0.00           C  
ATOM   3049  CG  PRO A1021      27.051 -28.706  45.938  1.00  0.00           C  
ATOM   3050  CD  PRO A1021      28.035 -28.515  47.069  1.00  0.00           C  
ATOM   3051  N   LEU A1022      29.671 -27.218  42.913  1.00  0.00           N  
ATOM   3052  CA  LEU A1022      29.625 -26.053  42.043  1.00  0.00           C  
ATOM   3053  C   LEU A1022      28.200 -25.685  41.711  1.00  0.00           C  
ATOM   3054  O   LEU A1022      27.335 -26.556  41.623  1.00  0.00           O  
ATOM   3055  CB  LEU A1022      30.402 -26.298  40.756  1.00  0.00           C  
ATOM   3056  CG  LEU A1022      31.912 -26.254  40.952  1.00  0.00           C  
ATOM   3057  CD1 LEU A1022      32.360 -27.496  41.687  1.00  0.00           C  
ATOM   3058  CD2 LEU A1022      32.596 -26.158  39.620  1.00  0.00           C  
ATOM   3059  N   GLU A1023      27.966 -24.387  41.532  1.00  0.00           N  
ATOM   3060  CA  GLU A1023      26.640 -23.867  41.213  1.00  0.00           C  
ATOM   3061  C   GLU A1023      26.671 -23.282  39.805  1.00  0.00           C  
ATOM   3062  O   GLU A1023      25.640 -22.886  39.255  1.00  0.00           O  
ATOM   3063  CB  GLU A1023      26.263 -22.760  42.192  1.00  0.00           C  
ATOM   3064  CG  GLU A1023      26.773 -22.965  43.610  1.00  0.00           C  
ATOM   3065  CD  GLU A1023      26.720 -21.685  44.426  1.00  0.00           C  
ATOM   3066  OE1 GLU A1023      27.287 -20.671  43.961  1.00  0.00           O  
ATOM   3067  OE2 GLU A1023      26.117 -21.692  45.525  1.00  0.00           O  
ATOM   3068  N   ARG A1024      27.870 -23.217  39.239  1.00  0.00           N  
ATOM   3069  CA  ARG A1024      28.068 -22.673  37.907  1.00  0.00           C  
ATOM   3070  C   ARG A1024      29.442 -23.105  37.421  1.00  0.00           C  
ATOM   3071  O   ARG A1024      30.404 -23.143  38.190  1.00  0.00           O  
ATOM   3072  CB  ARG A1024      27.973 -21.139  37.935  1.00  0.00           C  
ATOM   3073  CG  ARG A1024      29.010 -20.438  38.833  1.00  0.00           C  
ATOM   3074  CD  ARG A1024      28.774 -18.921  38.943  1.00  0.00           C  
ATOM   3075  NE  ARG A1024      27.436 -18.575  39.435  1.00  0.00           N  
ATOM   3076  CZ  ARG A1024      27.005 -18.773  40.681  1.00  0.00           C  
ATOM   3077  NH1 ARG A1024      27.803 -19.321  41.591  1.00  0.00           N  
ATOM   3078  NH2 ARG A1024      25.767 -18.422  41.016  1.00  0.00           N  
ATOM   3079  N   ALA A1025      29.528 -23.432  36.139  1.00  0.00           N  
ATOM   3080  CA  ALA A1025      30.777 -23.879  35.552  1.00  0.00           C  
ATOM   3081  C   ALA A1025      31.863 -22.821  35.687  1.00  0.00           C  
ATOM   3082  O   ALA A1025      31.594 -21.636  35.539  1.00  0.00           O  
ATOM   3083  CB  ALA A1025      30.564 -24.218  34.080  1.00  0.00           C  
ATOM   3084  N   TYR A1026      33.085 -23.252  35.988  1.00  0.00           N  
ATOM   3085  CA  TYR A1026      34.207 -22.333  36.105  1.00  0.00           C  
ATOM   3086  C   TYR A1026      35.043 -22.486  34.846  1.00  0.00           C  
ATOM   3087  O   TYR A1026      35.738 -23.485  34.672  1.00  0.00           O  
ATOM   3088  CB  TYR A1026      35.073 -22.663  37.319  1.00  0.00           C  
ATOM   3089  CG  TYR A1026      36.323 -21.814  37.379  1.00  0.00           C  
ATOM   3090  CD1 TYR A1026      36.249 -20.451  37.666  1.00  0.00           C  
ATOM   3091  CD2 TYR A1026      37.567 -22.354  37.071  1.00  0.00           C  
ATOM   3092  CE1 TYR A1026      37.385 -19.646  37.637  1.00  0.00           C  
ATOM   3093  CE2 TYR A1026      38.709 -21.561  37.040  1.00  0.00           C  
ATOM   3094  CZ  TYR A1026      38.612 -20.207  37.321  1.00  0.00           C  
ATOM   3095  OH  TYR A1026      39.739 -19.412  37.273  1.00  0.00           O  
ATOM   3096  N   GLU A1027      34.999 -21.488  33.976  1.00  0.00           N  
ATOM   3097  CA  GLU A1027      35.737 -21.575  32.732  1.00  0.00           C  
ATOM   3098  C   GLU A1027      37.152 -21.030  32.790  1.00  0.00           C  
ATOM   3099  O   GLU A1027      38.084 -21.707  32.367  1.00  0.00           O  
ATOM   3100  CB  GLU A1027      34.934 -20.889  31.640  1.00  0.00           C  
ATOM   3101  CG  GLU A1027      33.444 -20.957  31.922  1.00  0.00           C  
ATOM   3102  CD  GLU A1027      32.599 -20.907  30.677  1.00  0.00           C  
ATOM   3103  OE1 GLU A1027      32.987 -20.198  29.729  1.00  0.00           O  
ATOM   3104  OE2 GLU A1027      31.539 -21.563  30.646  1.00  0.00           O  
ATOM   3105  N   GLU A1028      37.323 -19.823  33.321  1.00  0.00           N  
ATOM   3106  CA  GLU A1028      38.647 -19.201  33.411  1.00  0.00           C  
ATOM   3107  C   GLU A1028      39.761 -20.185  33.725  1.00  0.00           C  
ATOM   3108  O   GLU A1028      39.518 -21.276  34.226  1.00  0.00           O  
ATOM   3109  CB  GLU A1028      38.658 -18.095  34.471  1.00  0.00           C  
ATOM   3110  CG  GLU A1028      38.389 -16.701  33.931  1.00  0.00           C  
ATOM   3111  CD  GLU A1028      37.038 -16.582  33.253  1.00  0.00           C  
ATOM   3112  OE1 GLU A1028      36.025 -16.934  33.899  1.00  0.00           O  
ATOM   3113  OE2 GLU A1028      36.991 -16.131  32.081  1.00  0.00           O  
ATOM   3114  N   PRO A1029      41.008 -19.811  33.420  1.00  0.00           N  
ATOM   3115  CA  PRO A1029      42.171 -20.669  33.677  1.00  0.00           C  
ATOM   3116  C   PRO A1029      42.325 -20.963  35.162  1.00  0.00           C  
ATOM   3117  O   PRO A1029      41.564 -20.447  35.980  1.00  0.00           O  
ATOM   3118  CB  PRO A1029      43.330 -19.845  33.133  1.00  0.00           C  
ATOM   3119  CG  PRO A1029      42.694 -19.104  31.996  1.00  0.00           C  
ATOM   3120  CD  PRO A1029      41.383 -18.651  32.594  1.00  0.00           C  
ATOM   3121  N   GLY A1030      43.309 -21.788  35.508  1.00  0.00           N  
ATOM   3122  CA  GLY A1030      43.521 -22.124  36.907  1.00  0.00           C  
ATOM   3123  C   GLY A1030      44.525 -23.237  37.104  1.00  0.00           C  
ATOM   3124  O   GLY A1030      45.539 -23.307  36.401  1.00  0.00           O  
ATOM   3125  N   ILE A1031      44.260 -24.107  38.072  1.00  0.00           N  
ATOM   3126  CA  ILE A1031      45.167 -25.222  38.315  1.00  0.00           C  
ATOM   3127  C   ILE A1031      44.464 -26.548  38.088  1.00  0.00           C  
ATOM   3128  O   ILE A1031      43.271 -26.699  38.383  1.00  0.00           O  
ATOM   3129  CB  ILE A1031      45.743 -25.212  39.745  1.00  0.00           C  
ATOM   3130  CG1 ILE A1031      46.448 -23.883  40.017  1.00  0.00           C  
ATOM   3131  CG2 ILE A1031      46.755 -26.361  39.896  1.00  0.00           C  
ATOM   3132  CD1 ILE A1031      47.637 -23.628  39.095  1.00  0.00           C  
ATOM   3133  N   MET A1032      45.219 -27.505  37.559  1.00  0.00           N  
ATOM   3134  CA  MET A1032      44.686 -28.822  37.267  1.00  0.00           C  
ATOM   3135  C   MET A1032      44.615 -29.707  38.503  1.00  0.00           C  
ATOM   3136  O   MET A1032      45.626 -29.993  39.134  1.00  0.00           O  
ATOM   3137  CB  MET A1032      45.531 -29.489  36.179  1.00  0.00           C  
ATOM   3138  CG  MET A1032      45.380 -28.832  34.812  1.00  0.00           C  
ATOM   3139  SD  MET A1032      46.352 -29.607  33.505  1.00  0.00           S  
ATOM   3140  CE  MET A1032      45.249 -30.908  33.020  1.00  0.00           C  
ATOM   3141  N   VAL A1033      43.404 -30.126  38.846  1.00  0.00           N  
ATOM   3142  CA  VAL A1033      43.186 -30.991  39.993  1.00  0.00           C  
ATOM   3143  C   VAL A1033      42.482 -32.271  39.523  1.00  0.00           C  
ATOM   3144  O   VAL A1033      41.863 -32.283  38.459  1.00  0.00           O  
ATOM   3145  CB  VAL A1033      42.331 -30.272  41.068  1.00  0.00           C  
ATOM   3146  CG1 VAL A1033      40.975 -29.900  40.502  1.00  0.00           C  
ATOM   3147  CG2 VAL A1033      42.171 -31.168  42.292  1.00  0.00           C  
ATOM   3148  N   ASN A1034      42.586 -33.342  40.309  1.00  0.00           N  
ATOM   3149  CA  ASN A1034      41.962 -34.619  39.961  1.00  0.00           C  
ATOM   3150  C   ASN A1034      42.274 -35.003  38.523  1.00  0.00           C  
ATOM   3151  O   ASN A1034      41.450 -35.614  37.831  1.00  0.00           O  
ATOM   3152  CB  ASN A1034      40.447 -34.540  40.136  1.00  0.00           C  
ATOM   3153  CG  ASN A1034      40.043 -34.344  41.574  1.00  0.00           C  
ATOM   3154  OD1 ASN A1034      40.468 -35.092  42.448  1.00  0.00           O  
ATOM   3155  ND2 ASN A1034      39.213 -33.340  41.829  1.00  0.00           N  
ATOM   3156  N   SER A1035      43.476 -34.649  38.085  1.00  0.00           N  
ATOM   3157  CA  SER A1035      43.897 -34.927  36.730  1.00  0.00           C  
ATOM   3158  C   SER A1035      45.223 -35.674  36.666  1.00  0.00           C  
ATOM   3159  O   SER A1035      46.234 -35.146  36.185  1.00  0.00           O  
ATOM   3160  CB  SER A1035      43.977 -33.614  35.959  1.00  0.00           C  
ATOM   3161  OG  SER A1035      42.706 -32.985  35.956  1.00  0.00           O  
ATOM   3162  N   GLY A1036      45.191 -36.911  37.158  1.00  0.00           N  
ATOM   3163  CA  GLY A1036      46.360 -37.770  37.162  1.00  0.00           C  
ATOM   3164  C   GLY A1036      47.679 -37.052  37.319  1.00  0.00           C  
ATOM   3165  O   GLY A1036      47.847 -36.241  38.226  1.00  0.00           O  
ATOM   3166  N   PRO A1037      48.641 -37.327  36.433  1.00  0.00           N  
ATOM   3167  CA  PRO A1037      49.973 -36.716  36.453  1.00  0.00           C  
ATOM   3168  C   PRO A1037      50.054 -35.253  36.001  1.00  0.00           C  
ATOM   3169  O   PRO A1037      51.140 -34.761  35.693  1.00  0.00           O  
ATOM   3170  CB  PRO A1037      50.780 -37.640  35.546  1.00  0.00           C  
ATOM   3171  CG  PRO A1037      49.770 -38.060  34.532  1.00  0.00           C  
ATOM   3172  CD  PRO A1037      48.547 -38.351  35.377  1.00  0.00           C  
ATOM   3173  N   PHE A1038      48.919 -34.559  35.959  1.00  0.00           N  
ATOM   3174  CA  PHE A1038      48.909 -33.161  35.534  1.00  0.00           C  
ATOM   3175  C   PHE A1038      48.597 -32.261  36.721  1.00  0.00           C  
ATOM   3176  O   PHE A1038      48.671 -31.034  36.615  1.00  0.00           O  
ATOM   3177  CB  PHE A1038      47.872 -32.948  34.418  1.00  0.00           C  
ATOM   3178  CG  PHE A1038      48.200 -33.670  33.138  1.00  0.00           C  
ATOM   3179  CD1 PHE A1038      49.238 -33.230  32.329  1.00  0.00           C  
ATOM   3180  CD2 PHE A1038      47.519 -34.837  32.784  1.00  0.00           C  
ATOM   3181  CE1 PHE A1038      49.605 -33.938  31.192  1.00  0.00           C  
ATOM   3182  CE2 PHE A1038      47.874 -35.552  31.657  1.00  0.00           C  
ATOM   3183  CZ  PHE A1038      48.924 -35.103  30.855  1.00  0.00           C  
ATOM   3184  N   ASP A1039      48.261 -32.880  37.852  1.00  0.00           N  
ATOM   3185  CA  ASP A1039      47.929 -32.141  39.064  1.00  0.00           C  
ATOM   3186  C   ASP A1039      48.969 -31.089  39.434  1.00  0.00           C  
ATOM   3187  O   ASP A1039      50.166 -31.381  39.535  1.00  0.00           O  
ATOM   3188  CB  ASP A1039      47.726 -33.107  40.234  1.00  0.00           C  
ATOM   3189  CG  ASP A1039      46.385 -33.823  40.171  1.00  0.00           C  
ATOM   3190  OD1 ASP A1039      45.342 -33.134  40.215  1.00  0.00           O  
ATOM   3191  OD2 ASP A1039      46.370 -35.069  40.076  1.00  0.00           O  
ATOM   3192  N   GLY A1040      48.489 -29.860  39.623  1.00  0.00           N  
ATOM   3193  CA  GLY A1040      49.356 -28.756  39.986  1.00  0.00           C  
ATOM   3194  C   GLY A1040      49.824 -27.940  38.798  1.00  0.00           C  
ATOM   3195  O   GLY A1040      50.595 -26.993  38.955  1.00  0.00           O  
ATOM   3196  N   THR A1041      49.361 -28.301  37.606  1.00  0.00           N  
ATOM   3197  CA  THR A1041      49.754 -27.592  36.397  1.00  0.00           C  
ATOM   3198  C   THR A1041      48.773 -26.473  36.078  1.00  0.00           C  
ATOM   3199  O   THR A1041      47.637 -26.472  36.563  1.00  0.00           O  
ATOM   3200  CB  THR A1041      49.810 -28.544  35.199  1.00  0.00           C  
ATOM   3201  OG1 THR A1041      50.402 -29.782  35.604  1.00  0.00           O  
ATOM   3202  CG2 THR A1041      50.649 -27.940  34.082  1.00  0.00           C  
ATOM   3203  N   GLU A1058      49.216 -25.515  35.271  1.00  0.00           N  
ATOM   3204  CA  GLU A1058      48.354 -24.408  34.882  1.00  0.00           C  
ATOM   3205  C   GLU A1058      47.580 -24.734  33.609  1.00  0.00           C  
ATOM   3206  O   GLU A1058      48.148 -25.237  32.631  1.00  0.00           O  
ATOM   3207  CB  GLU A1058      49.166 -23.134  34.659  1.00  0.00           C  
ATOM   3208  CG  GLU A1058      49.755 -22.550  35.924  1.00  0.00           C  
ATOM   3209  CD  GLU A1058      50.093 -21.075  35.780  1.00  0.00           C  
ATOM   3210  OE1 GLU A1058      50.789 -20.715  34.805  1.00  0.00           O  
ATOM   3211  OE2 GLU A1058      49.663 -20.275  36.644  1.00  0.00           O  
ATOM   3212  N   SER A1059      46.282 -24.439  33.637  1.00  0.00           N  
ATOM   3213  CA  SER A1059      45.398 -24.682  32.510  1.00  0.00           C  
ATOM   3214  C   SER A1059      46.103 -24.383  31.198  1.00  0.00           C  
ATOM   3215  O   SER A1059      46.112 -25.213  30.291  1.00  0.00           O  
ATOM   3216  CB  SER A1059      44.159 -23.810  32.644  1.00  0.00           C  
ATOM   3217  OG  SER A1059      43.577 -23.995  33.918  1.00  0.00           O  
ATOM   3218  N   GLU A1060      46.706 -23.199  31.117  1.00  0.00           N  
ATOM   3219  CA  GLU A1060      47.420 -22.760  29.922  1.00  0.00           C  
ATOM   3220  C   GLU A1060      48.470 -23.760  29.455  1.00  0.00           C  
ATOM   3221  O   GLU A1060      48.319 -24.388  28.409  1.00  0.00           O  
ATOM   3222  CB  GLU A1060      48.083 -21.408  30.184  1.00  0.00           C  
ATOM   3223  CG  GLU A1060      47.097 -20.298  30.511  1.00  0.00           C  
ATOM   3224  CD  GLU A1060      46.116 -20.033  29.377  1.00  0.00           C  
ATOM   3225  OE1 GLU A1060      46.549 -19.564  28.302  1.00  0.00           O  
ATOM   3226  OE2 GLU A1060      44.910 -20.296  29.560  1.00  0.00           O  
ATOM   3227  N   GLU A1061      49.541 -23.896  30.228  1.00  0.00           N  
ATOM   3228  CA  GLU A1061      50.609 -24.824  29.883  1.00  0.00           C  
ATOM   3229  C   GLU A1061      50.060 -26.247  29.857  1.00  0.00           C  
ATOM   3230  O   GLU A1061      50.564 -27.103  29.129  1.00  0.00           O  
ATOM   3231  CB  GLU A1061      51.737 -24.731  30.910  1.00  0.00           C  
ATOM   3232  CG  GLU A1061      52.920 -25.657  30.638  1.00  0.00           C  
ATOM   3233  CD  GLU A1061      53.850 -25.790  31.840  1.00  0.00           C  
ATOM   3234  OE1 GLU A1061      53.390 -26.294  32.889  1.00  0.00           O  
ATOM   3235  OE2 GLU A1061      55.034 -25.394  31.739  1.00  0.00           O  
ATOM   3236  N   GLY A1062      49.025 -26.491  30.658  1.00  0.00           N  
ATOM   3237  CA  GLY A1062      48.416 -27.810  30.709  1.00  0.00           C  
ATOM   3238  C   GLY A1062      48.003 -28.336  29.345  1.00  0.00           C  
ATOM   3239  O   GLY A1062      48.277 -29.488  29.000  1.00  0.00           O  
ATOM   3240  N   LYS A1063      47.342 -27.482  28.567  1.00  0.00           N  
ATOM   3241  CA  LYS A1063      46.881 -27.834  27.227  1.00  0.00           C  
ATOM   3242  C   LYS A1063      47.976 -28.500  26.399  1.00  0.00           C  
ATOM   3243  O   LYS A1063      47.981 -29.719  26.244  1.00  0.00           O  
ATOM   3244  CB  LYS A1063      46.361 -26.584  26.504  1.00  0.00           C  
ATOM   3245  CG  LYS A1063      45.038 -26.057  27.052  1.00  0.00           C  
ATOM   3246  CD  LYS A1063      44.729 -24.641  26.565  1.00  0.00           C  
ATOM   3247  CE  LYS A1063      43.453 -24.109  27.219  1.00  0.00           C  
ATOM   3248  NZ  LYS A1063      43.144 -22.688  26.889  1.00  0.00           N  
ATOM   3249  N   ARG A1064      48.908 -27.707  25.878  1.00  0.00           N  
ATOM   3250  CA  ARG A1064      49.991 -28.250  25.057  1.00  0.00           C  
ATOM   3251  C   ARG A1064      50.582 -29.540  25.635  1.00  0.00           C  
ATOM   3252  O   ARG A1064      51.056 -30.408  24.893  1.00  0.00           O  
ATOM   3253  CB  ARG A1064      51.088 -27.193  24.863  1.00  0.00           C  
ATOM   3254  CG  ARG A1064      51.357 -26.364  26.096  1.00  0.00           C  
ATOM   3255  CD  ARG A1064      52.448 -25.339  25.855  1.00  0.00           C  
ATOM   3256  NE  ARG A1064      52.527 -24.390  26.963  1.00  0.00           N  
ATOM   3257  CZ  ARG A1064      53.288 -23.299  26.967  1.00  0.00           C  
ATOM   3258  NH1 ARG A1064      54.055 -23.002  25.921  1.00  0.00           N  
ATOM   3259  NH2 ARG A1064      53.266 -22.490  28.017  1.00  0.00           N  
ATOM   3260  N   LYS A1065      50.535 -29.661  26.961  1.00  0.00           N  
ATOM   3261  CA  LYS A1065      51.055 -30.836  27.648  1.00  0.00           C  
ATOM   3262  C   LYS A1065      50.164 -32.034  27.398  1.00  0.00           C  
ATOM   3263  O   LYS A1065      50.622 -33.066  26.906  1.00  0.00           O  
ATOM   3264  CB  LYS A1065      51.144 -30.583  29.153  1.00  0.00           C  
ATOM   3265  CG  LYS A1065      52.454 -29.954  29.618  1.00  0.00           C  
ATOM   3266  CD  LYS A1065      52.617 -30.110  31.129  1.00  0.00           C  
ATOM   3267  CE  LYS A1065      54.061 -29.894  31.563  1.00  0.00           C  
ATOM   3268  NZ  LYS A1065      54.285 -30.386  32.953  1.00  0.00           N  
ATOM   3269  N   VAL A1066      48.891 -31.893  27.755  1.00  0.00           N  
ATOM   3270  CA  VAL A1066      47.926 -32.962  27.554  1.00  0.00           C  
ATOM   3271  C   VAL A1066      47.908 -33.320  26.072  1.00  0.00           C  
ATOM   3272  O   VAL A1066      47.756 -34.481  25.706  1.00  0.00           O  
ATOM   3273  CB  VAL A1066      46.508 -32.533  27.963  1.00  0.00           C  
ATOM   3274  CG1 VAL A1066      45.563 -33.716  27.864  1.00  0.00           C  
ATOM   3275  CG2 VAL A1066      46.519 -31.971  29.368  1.00  0.00           C  
ATOM   3276  N   ILE A1067      48.058 -32.318  25.216  1.00  0.00           N  
ATOM   3277  CA  ILE A1067      48.065 -32.568  23.788  1.00  0.00           C  
ATOM   3278  C   ILE A1067      49.250 -33.441  23.474  1.00  0.00           C  
ATOM   3279  O   ILE A1067      49.088 -34.593  23.096  1.00  0.00           O  
ATOM   3280  CB  ILE A1067      48.161 -31.264  22.987  1.00  0.00           C  
ATOM   3281  CG1 ILE A1067      46.775 -30.632  22.884  1.00  0.00           C  
ATOM   3282  CG2 ILE A1067      48.732 -31.532  21.608  1.00  0.00           C  
ATOM   3283  CD1 ILE A1067      46.776 -29.317  22.161  1.00  0.00           C  
ATOM   3284  N   ALA A1068      50.445 -32.889  23.639  1.00  0.00           N  
ATOM   3285  CA  ALA A1068      51.669 -33.638  23.378  1.00  0.00           C  
ATOM   3286  C   ALA A1068      51.564 -35.031  24.001  1.00  0.00           C  
ATOM   3287  O   ALA A1068      52.124 -36.001  23.485  1.00  0.00           O  
ATOM   3288  CB  ALA A1068      52.870 -32.894  23.949  1.00  0.00           C  
ATOM   3289  N   TRP A1069      50.837 -35.121  25.112  1.00  0.00           N  
ATOM   3290  CA  TRP A1069      50.634 -36.386  25.813  1.00  0.00           C  
ATOM   3291  C   TRP A1069      49.777 -37.319  24.943  1.00  0.00           C  
ATOM   3292  O   TRP A1069      50.229 -38.386  24.509  1.00  0.00           O  
ATOM   3293  CB  TRP A1069      49.932 -36.118  27.146  1.00  0.00           C  
ATOM   3294  CG  TRP A1069      49.755 -37.331  27.993  1.00  0.00           C  
ATOM   3295  CD1 TRP A1069      50.691 -37.920  28.790  1.00  0.00           C  
ATOM   3296  CD2 TRP A1069      48.576 -38.127  28.103  1.00  0.00           C  
ATOM   3297  NE1 TRP A1069      50.167 -39.038  29.392  1.00  0.00           N  
ATOM   3298  CE2 TRP A1069      48.869 -39.188  28.985  1.00  0.00           C  
ATOM   3299  CE3 TRP A1069      47.297 -38.049  27.537  1.00  0.00           C  
ATOM   3300  CZ2 TRP A1069      47.930 -40.166  29.317  1.00  0.00           C  
ATOM   3301  CZ3 TRP A1069      46.358 -39.026  27.866  1.00  0.00           C  
ATOM   3302  CH2 TRP A1069      46.682 -40.069  28.748  1.00  0.00           C  
ATOM   3303  N   LEU A1070      48.539 -36.897  24.689  1.00  0.00           N  
ATOM   3304  CA  LEU A1070      47.606 -37.651  23.862  1.00  0.00           C  
ATOM   3305  C   LEU A1070      48.288 -38.076  22.575  1.00  0.00           C  
ATOM   3306  O   LEU A1070      48.094 -39.189  22.098  1.00  0.00           O  
ATOM   3307  CB  LEU A1070      46.394 -36.785  23.518  1.00  0.00           C  
ATOM   3308  CG  LEU A1070      45.531 -36.302  24.686  1.00  0.00           C  
ATOM   3309  CD1 LEU A1070      44.584 -35.206  24.227  1.00  0.00           C  
ATOM   3310  CD2 LEU A1070      44.754 -37.476  25.254  1.00  0.00           C  
ATOM   3311  N   GLU A1071      49.089 -37.179  22.015  1.00  0.00           N  
ATOM   3312  CA  GLU A1071      49.788 -37.470  20.775  1.00  0.00           C  
ATOM   3313  C   GLU A1071      50.784 -38.608  20.941  1.00  0.00           C  
ATOM   3314  O   GLU A1071      50.969 -39.415  20.036  1.00  0.00           O  
ATOM   3315  CB  GLU A1071      50.500 -36.215  20.247  1.00  0.00           C  
ATOM   3316  CG  GLU A1071      49.569 -35.020  20.037  1.00  0.00           C  
ATOM   3317  CD  GLU A1071      50.123 -33.978  19.068  1.00  0.00           C  
ATOM   3318  OE1 GLU A1071      51.338 -33.688  19.127  1.00  0.00           O  
ATOM   3319  OE2 GLU A1071      49.331 -33.441  18.256  1.00  0.00           O  
ATOM   3320  N   GLU A1072      51.428 -38.677  22.096  1.00  0.00           N  
ATOM   3321  CA  GLU A1072      52.387 -39.743  22.334  1.00  0.00           C  
ATOM   3322  C   GLU A1072      51.661 -41.079  22.498  1.00  0.00           C  
ATOM   3323  O   GLU A1072      52.073 -42.091  21.943  1.00  0.00           O  
ATOM   3324  CB  GLU A1072      53.209 -39.448  23.585  1.00  0.00           C  
ATOM   3325  CG  GLU A1072      54.291 -40.478  23.872  1.00  0.00           C  
ATOM   3326  CD  GLU A1072      54.863 -40.343  25.275  1.00  0.00           C  
ATOM   3327  OE1 GLU A1072      54.102 -40.558  26.248  1.00  0.00           O  
ATOM   3328  OE2 GLU A1072      56.066 -40.021  25.403  1.00  0.00           O  
ATOM   3329  N   LYS A1073      50.576 -41.074  23.263  1.00  0.00           N  
ATOM   3330  CA  LYS A1073      49.804 -42.291  23.489  1.00  0.00           C  
ATOM   3331  C   LYS A1073      48.940 -42.630  22.279  1.00  0.00           C  
ATOM   3332  O   LYS A1073      48.283 -43.669  22.250  1.00  0.00           O  
ATOM   3333  CB  LYS A1073      48.904 -42.124  24.716  1.00  0.00           C  
ATOM   3334  CG  LYS A1073      49.640 -41.716  25.992  1.00  0.00           C  
ATOM   3335  CD  LYS A1073      50.608 -42.798  26.469  1.00  0.00           C  
ATOM   3336  CE  LYS A1073      51.314 -42.386  27.759  1.00  0.00           C  
ATOM   3337  NZ  LYS A1073      52.169 -43.477  28.314  1.00  0.00           N  
ATOM   3338  N   GLY A1074      48.937 -41.744  21.287  1.00  0.00           N  
ATOM   3339  CA  GLY A1074      48.140 -41.969  20.093  1.00  0.00           C  
ATOM   3340  C   GLY A1074      46.645 -41.937  20.360  1.00  0.00           C  
ATOM   3341  O   GLY A1074      45.865 -42.587  19.664  1.00  0.00           O  
ATOM   3342  N   LEU A1075      46.246 -41.169  21.369  1.00  0.00           N  
ATOM   3343  CA  LEU A1075      44.845 -41.046  21.747  1.00  0.00           C  
ATOM   3344  C   LEU A1075      44.177 -39.809  21.148  1.00  0.00           C  
ATOM   3345  O   LEU A1075      42.947 -39.681  21.164  1.00  0.00           O  
ATOM   3346  CB  LEU A1075      44.736 -41.007  23.269  1.00  0.00           C  
ATOM   3347  CG  LEU A1075      44.975 -42.340  23.989  1.00  0.00           C  
ATOM   3348  CD1 LEU A1075      45.468 -42.085  25.411  1.00  0.00           C  
ATOM   3349  CD2 LEU A1075      43.675 -43.162  23.988  1.00  0.00           C  
ATOM   3350  N   GLY A1076      44.995 -38.901  20.622  1.00  0.00           N  
ATOM   3351  CA  GLY A1076      44.480 -37.685  20.018  1.00  0.00           C  
ATOM   3352  C   GLY A1076      45.561 -36.916  19.278  1.00  0.00           C  
ATOM   3353  O   GLY A1076      46.684 -37.393  19.142  1.00  0.00           O  
ATOM   3354  N   LYS A1077      45.232 -35.723  18.796  1.00  0.00           N  
ATOM   3355  CA  LYS A1077      46.201 -34.909  18.071  1.00  0.00           C  
ATOM   3356  C   LYS A1077      45.748 -33.464  18.109  1.00  0.00           C  
ATOM   3357  O   LYS A1077      44.553 -33.183  18.246  1.00  0.00           O  
ATOM   3358  CB  LYS A1077      46.292 -35.364  16.612  1.00  0.00           C  
ATOM   3359  CG  LYS A1077      44.985 -35.175  15.836  1.00  0.00           C  
ATOM   3360  CD  LYS A1077      45.084 -35.548  14.353  1.00  0.00           C  
ATOM   3361  CE  LYS A1077      45.004 -37.057  14.114  1.00  0.00           C  
ATOM   3362  NZ  LYS A1077      44.946 -37.388  12.650  1.00  0.00           N  
ATOM   3363  N   GLY A1078      46.702 -32.548  17.994  1.00  0.00           N  
ATOM   3364  CA  GLY A1078      46.354 -31.139  17.993  1.00  0.00           C  
ATOM   3365  C   GLY A1078      45.796 -30.813  16.622  1.00  0.00           C  
ATOM   3366  O   GLY A1078      46.322 -31.290  15.616  1.00  0.00           O  
ATOM   3367  N   ARG A1079      44.734 -30.019  16.560  1.00  0.00           N  
ATOM   3368  CA  ARG A1079      44.155 -29.693  15.270  1.00  0.00           C  
ATOM   3369  C   ARG A1079      43.342 -28.410  15.302  1.00  0.00           C  
ATOM   3370  O   ARG A1079      42.657 -28.123  16.281  1.00  0.00           O  
ATOM   3371  CB  ARG A1079      43.262 -30.845  14.800  1.00  0.00           C  
ATOM   3372  CG  ARG A1079      42.978 -30.819  13.308  1.00  0.00           C  
ATOM   3373  CD  ARG A1079      41.821 -31.722  12.945  1.00  0.00           C  
ATOM   3374  NE  ARG A1079      40.595 -31.342  13.652  1.00  0.00           N  
ATOM   3375  CZ  ARG A1079      39.407 -31.912  13.439  1.00  0.00           C  
ATOM   3376  NH1 ARG A1079      39.294 -32.881  12.540  1.00  0.00           N  
ATOM   3377  NH2 ARG A1079      38.331 -31.530  14.124  1.00  0.00           N  
ATOM   3378  N   VAL A1080      43.427 -27.648  14.216  1.00  0.00           N  
ATOM   3379  CA  VAL A1080      42.680 -26.397  14.068  1.00  0.00           C  
ATOM   3380  C   VAL A1080      41.396 -26.621  13.267  1.00  0.00           C  
ATOM   3381  O   VAL A1080      41.429 -27.271  12.220  1.00  0.00           O  
ATOM   3382  CB  VAL A1080      43.473 -25.372  13.272  1.00  0.00           C  
ATOM   3383  CG1 VAL A1080      42.704 -24.075  13.217  1.00  0.00           C  
ATOM   3384  CG2 VAL A1080      44.855 -25.201  13.866  1.00  0.00           C  
ATOM   3385  N   THR A1081      40.264 -26.113  13.733  1.00  0.00           N  
ATOM   3386  CA  THR A1081      39.052 -26.286  12.947  1.00  0.00           C  
ATOM   3387  C   THR A1081      38.398 -24.954  12.728  1.00  0.00           C  
ATOM   3388  O   THR A1081      38.514 -24.059  13.563  1.00  0.00           O  
ATOM   3389  CB  THR A1081      37.980 -27.142  13.611  1.00  0.00           C  
ATOM   3390  OG1 THR A1081      37.355 -26.399  14.663  1.00  0.00           O  
ATOM   3391  CG2 THR A1081      38.567 -28.392  14.134  1.00  0.00           C  
ATOM   3392  N   TYR A1082      37.679 -24.832  11.616  1.00  0.00           N  
ATOM   3393  CA  TYR A1082      36.995 -23.595  11.329  1.00  0.00           C  
ATOM   3394  C   TYR A1082      35.487 -23.773  11.372  1.00  0.00           C  
ATOM   3395  O   TYR A1082      34.972 -24.868  11.165  1.00  0.00           O  
ATOM   3396  CB  TYR A1082      37.448 -23.083   9.991  1.00  0.00           C  
ATOM   3397  CG  TYR A1082      38.950 -22.966   9.897  1.00  0.00           C  
ATOM   3398  CD1 TYR A1082      39.594 -21.737  10.037  1.00  0.00           C  
ATOM   3399  CD2 TYR A1082      39.717 -24.064   9.556  1.00  0.00           C  
ATOM   3400  CE1 TYR A1082      40.971 -21.612   9.816  1.00  0.00           C  
ATOM   3401  CE2 TYR A1082      41.088 -23.950   9.327  1.00  0.00           C  
ATOM   3402  CZ  TYR A1082      41.706 -22.725   9.455  1.00  0.00           C  
ATOM   3403  OH  TYR A1082      43.057 -22.624   9.192  1.00  0.00           O  
ATOM   3404  N   ARG A1083      34.797 -22.680  11.684  1.00  0.00           N  
ATOM   3405  CA  ARG A1083      33.342 -22.629  11.777  1.00  0.00           C  
ATOM   3406  C   ARG A1083      32.788 -22.624  10.355  1.00  0.00           C  
ATOM   3407  O   ARG A1083      31.735 -23.205  10.068  1.00  0.00           O  
ATOM   3408  CB  ARG A1083      32.945 -21.351  12.508  1.00  0.00           C  
ATOM   3409  CG  ARG A1083      31.460 -21.125  12.645  1.00  0.00           C  
ATOM   3410  CD  ARG A1083      31.184 -20.043  13.685  1.00  0.00           C  
ATOM   3411  NE  ARG A1083      29.776 -19.663  13.744  1.00  0.00           N  
ATOM   3412  CZ  ARG A1083      29.310 -18.467  13.390  1.00  0.00           C  
ATOM   3413  NH1 ARG A1083      30.139 -17.525  12.949  1.00  0.00           N  
ATOM   3414  NH2 ARG A1083      28.013 -18.209  13.473  1.00  0.00           N  
ATOM   3415  N   LEU A1084      33.532 -21.961   9.474  1.00  0.00           N  
ATOM   3416  CA  LEU A1084      33.190 -21.845   8.069  1.00  0.00           C  
ATOM   3417  C   LEU A1084      32.827 -23.206   7.501  1.00  0.00           C  
ATOM   3418  O   LEU A1084      33.618 -24.140   7.580  1.00  0.00           O  
ATOM   3419  CB  LEU A1084      34.384 -21.271   7.283  1.00  0.00           C  
ATOM   3420  CG  LEU A1084      34.180 -20.977   5.787  1.00  0.00           C  
ATOM   3421  CD1 LEU A1084      33.034 -19.999   5.628  1.00  0.00           C  
ATOM   3422  CD2 LEU A1084      35.440 -20.409   5.157  1.00  0.00           C  
ATOM   3423  N   ARG A1085      31.620 -23.306   6.942  1.00  0.00           N  
ATOM   3424  CA  ARG A1085      31.140 -24.535   6.310  1.00  0.00           C  
ATOM   3425  C   ARG A1085      31.375 -24.369   4.808  1.00  0.00           C  
ATOM   3426  O   ARG A1085      31.712 -23.270   4.361  1.00  0.00           O  
ATOM   3427  CB  ARG A1085      29.657 -24.693   6.562  1.00  0.00           C  
ATOM   3428  CG  ARG A1085      29.296 -24.751   8.015  1.00  0.00           C  
ATOM   3429  CD  ARG A1085      27.822 -24.451   8.198  1.00  0.00           C  
ATOM   3430  NE  ARG A1085      27.265 -25.218   9.302  1.00  0.00           N  
ATOM   3431  CZ  ARG A1085      27.309 -26.546   9.369  1.00  0.00           C  
ATOM   3432  NH1 ARG A1085      27.885 -27.244   8.390  1.00  0.00           N  
ATOM   3433  NH2 ARG A1085      26.789 -27.177  10.418  1.00  0.00           N  
ATOM   3434  N   ASP A1087      31.201 -25.427   4.017  1.00  0.00           N  
ATOM   3435  CA  ASP A1087      31.402 -25.284   2.578  1.00  0.00           C  
ATOM   3436  C   ASP A1087      30.249 -24.564   1.875  1.00  0.00           C  
ATOM   3437  O   ASP A1087      29.137 -24.433   2.414  1.00  0.00           O  
ATOM   3438  CB  ASP A1087      31.653 -26.632   1.921  1.00  0.00           C  
ATOM   3439  CG  ASP A1087      33.130 -26.943   1.794  1.00  0.00           C  
ATOM   3440  OD1 ASP A1087      33.905 -26.011   1.507  1.00  0.00           O  
ATOM   3441  OD2 ASP A1087      33.520 -28.119   1.959  1.00  0.00           O  
ATOM   3442  N   TRP A1088      30.533 -24.100   0.663  1.00  0.00           N  
ATOM   3443  CA  TRP A1088      29.568 -23.346  -0.122  1.00  0.00           C  
ATOM   3444  C   TRP A1088      28.584 -24.188  -0.947  1.00  0.00           C  
ATOM   3445  O   TRP A1088      28.998 -24.910  -1.879  1.00  0.00           O  
ATOM   3446  CB  TRP A1088      30.346 -22.412  -1.041  1.00  0.00           C  
ATOM   3447  CG  TRP A1088      29.517 -21.338  -1.641  1.00  0.00           C  
ATOM   3448  CD1 TRP A1088      28.196 -21.079  -1.395  1.00  0.00           C  
ATOM   3449  CD2 TRP A1088      29.947 -20.376  -2.600  1.00  0.00           C  
ATOM   3450  NE1 TRP A1088      27.782 -20.013  -2.146  1.00  0.00           N  
ATOM   3451  CE2 TRP A1088      28.836 -19.562  -2.898  1.00  0.00           C  
ATOM   3452  CE3 TRP A1088      31.167 -20.124  -3.238  1.00  0.00           C  
ATOM   3453  CZ2 TRP A1088      28.901 -18.513  -3.812  1.00  0.00           C  
ATOM   3454  CZ3 TRP A1088      31.238 -19.078  -4.152  1.00  0.00           C  
ATOM   3455  CH2 TRP A1088      30.105 -18.284  -4.429  1.00  0.00           C  
ATOM   3456  N   LEU A1089      27.292 -24.091  -0.626  1.00  0.00           N  
ATOM   3457  CA  LEU A1089      26.281 -24.857  -1.359  1.00  0.00           C  
ATOM   3458  C   LEU A1089      25.721 -24.054  -2.526  1.00  0.00           C  
ATOM   3459  O   LEU A1089      24.753 -23.315  -2.353  1.00  0.00           O  
ATOM   3460  CB  LEU A1089      25.128 -25.258  -0.427  1.00  0.00           C  
ATOM   3461  CG  LEU A1089      24.220 -26.387  -0.945  1.00  0.00           C  
ATOM   3462  CD1 LEU A1089      23.053 -26.660  -0.008  1.00  0.00           C  
ATOM   3463  CD2 LEU A1089      23.710 -26.010  -2.307  1.00  0.00           C  
ATOM   3464  N   ILE A1090      26.284 -24.230  -3.720  1.00  0.00           N  
ATOM   3465  CA  ILE A1090      25.813 -23.467  -4.877  1.00  0.00           C  
ATOM   3466  C   ILE A1090      24.715 -24.023  -5.781  1.00  0.00           C  
ATOM   3467  O   ILE A1090      24.154 -23.277  -6.574  1.00  0.00           O  
ATOM   3468  CB  ILE A1090      26.959 -23.101  -5.798  1.00  0.00           C  
ATOM   3469  CG1 ILE A1090      27.468 -24.349  -6.506  1.00  0.00           C  
ATOM   3470  CG2 ILE A1090      28.051 -22.421  -5.005  1.00  0.00           C  
ATOM   3471  CD1 ILE A1090      28.520 -24.034  -7.559  1.00  0.00           C  
ATOM   3472  N   SER A1091      24.410 -25.310  -5.697  1.00  0.00           N  
ATOM   3473  CA  SER A1091      23.372 -25.877  -6.556  1.00  0.00           C  
ATOM   3474  C   SER A1091      22.006 -25.379  -6.094  1.00  0.00           C  
ATOM   3475  O   SER A1091      21.758 -25.318  -4.901  1.00  0.00           O  
ATOM   3476  CB  SER A1091      23.428 -27.408  -6.507  1.00  0.00           C  
ATOM   3477  OG  SER A1091      22.956 -27.896  -5.263  1.00  0.00           O  
ATOM   3478  N   ARG A1093      21.136 -25.025  -7.046  1.00  0.00           N  
ATOM   3479  CA  ARG A1093      19.773 -24.517  -6.756  1.00  0.00           C  
ATOM   3480  C   ARG A1093      18.664 -25.147  -7.632  1.00  0.00           C  
ATOM   3481  O   ARG A1093      18.880 -25.433  -8.818  1.00  0.00           O  
ATOM   3482  CB  ARG A1093      19.724 -22.995  -6.946  1.00  0.00           C  
ATOM   3483  CG  ARG A1093      20.539 -22.170  -5.950  1.00  0.00           C  
ATOM   3484  CD  ARG A1093      19.909 -22.200  -4.563  1.00  0.00           C  
ATOM   3485  NE  ARG A1093      20.661 -21.425  -3.573  1.00  0.00           N  
ATOM   3486  CZ  ARG A1093      21.951 -21.603  -3.291  1.00  0.00           C  
ATOM   3487  NH1 ARG A1093      22.658 -22.530  -3.926  1.00  0.00           N  
ATOM   3488  NH2 ARG A1093      22.535 -20.862  -2.357  1.00  0.00           N  
ATOM   3489  N   GLN A1094      17.479 -25.341  -7.056  1.00  0.00           N  
ATOM   3490  CA  GLN A1094      16.345 -25.926  -7.783  1.00  0.00           C  
ATOM   3491  C   GLN A1094      15.408 -24.870  -8.370  1.00  0.00           C  
ATOM   3492  O   GLN A1094      14.206 -24.838  -8.060  1.00  0.00           O  
ATOM   3493  CB  GLN A1094      15.538 -26.841  -6.862  1.00  0.00           C  
ATOM   3494  CG  GLN A1094      16.339 -28.010  -6.321  1.00  0.00           C  
ATOM   3495  CD  GLN A1094      17.289 -27.604  -5.213  1.00  0.00           C  
ATOM   3496  OE1 GLN A1094      16.856 -27.135  -4.156  1.00  0.00           O  
ATOM   3497  NE2 GLN A1094      18.585 -27.782  -5.445  1.00  0.00           N  
ATOM   3498  N   ARG A1099      15.962 -24.022  -9.230  1.00  0.00           N  
ATOM   3499  CA  ARG A1099      15.197 -22.958  -9.853  1.00  0.00           C  
ATOM   3500  C   ARG A1099      15.557 -22.894 -11.319  1.00  0.00           C  
ATOM   3501  O   ARG A1099      16.654 -23.287 -11.711  1.00  0.00           O  
ATOM   3502  CB  ARG A1099      15.549 -21.631  -9.202  1.00  0.00           C  
ATOM   3503  CG  ARG A1099      15.313 -21.596  -7.715  1.00  0.00           C  
ATOM   3504  CD  ARG A1099      13.925 -21.102  -7.402  1.00  0.00           C  
ATOM   3505  NE  ARG A1099      13.671 -19.810  -8.030  1.00  0.00           N  
ATOM   3506  CZ  ARG A1099      12.743 -18.960  -7.607  1.00  0.00           C  
ATOM   3507  NH1 ARG A1099      11.998 -19.274  -6.555  1.00  0.00           N  
ATOM   3508  NH2 ARG A1099      12.548 -17.808  -8.237  1.00  0.00           N  
ATOM   3509  N   TYR A1101      14.638 -22.371 -12.123  1.00  0.00           N  
ATOM   3510  CA  TYR A1101      14.862 -22.262 -13.557  1.00  0.00           C  
ATOM   3511  C   TYR A1101      15.917 -21.225 -13.956  1.00  0.00           C  
ATOM   3512  O   TYR A1101      16.974 -21.569 -14.489  1.00  0.00           O  
ATOM   3513  CB  TYR A1101      13.536 -21.950 -14.266  1.00  0.00           C  
ATOM   3514  CG  TYR A1101      13.719 -21.596 -15.723  1.00  0.00           C  
ATOM   3515  CD1 TYR A1101      14.349 -22.474 -16.600  1.00  0.00           C  
ATOM   3516  CD2 TYR A1101      13.346 -20.347 -16.202  1.00  0.00           C  
ATOM   3517  CE1 TYR A1101      14.616 -22.111 -17.914  1.00  0.00           C  
ATOM   3518  CE2 TYR A1101      13.609 -19.971 -17.521  1.00  0.00           C  
ATOM   3519  CZ  TYR A1101      14.249 -20.856 -18.368  1.00  0.00           C  
ATOM   3520  OH  TYR A1101      14.561 -20.463 -19.656  1.00  0.00           O  
ATOM   3521  N   TRP A1102      15.605 -19.960 -13.685  1.00  0.00           N  
ATOM   3522  CA  TRP A1102      16.453 -18.811 -14.021  1.00  0.00           C  
ATOM   3523  C   TRP A1102      17.825 -18.828 -13.344  1.00  0.00           C  
ATOM   3524  O   TRP A1102      18.031 -18.164 -12.322  1.00  0.00           O  
ATOM   3525  CB  TRP A1102      15.705 -17.509 -13.666  1.00  0.00           C  
ATOM   3526  CG  TRP A1102      16.196 -16.293 -14.408  1.00  0.00           C  
ATOM   3527  CD1 TRP A1102      16.654 -15.127 -13.862  1.00  0.00           C  
ATOM   3528  CD2 TRP A1102      16.326 -16.149 -15.826  1.00  0.00           C  
ATOM   3529  NE1 TRP A1102      17.067 -14.274 -14.852  1.00  0.00           N  
ATOM   3530  CE2 TRP A1102      16.879 -14.876 -16.066  1.00  0.00           C  
ATOM   3531  CE3 TRP A1102      16.032 -16.976 -16.916  1.00  0.00           C  
ATOM   3532  CZ2 TRP A1102      17.150 -14.409 -17.350  1.00  0.00           C  
ATOM   3533  CZ3 TRP A1102      16.302 -16.511 -18.196  1.00  0.00           C  
ATOM   3534  CH2 TRP A1102      16.858 -15.239 -18.401  1.00  0.00           C  
ATOM   3535  N   GLY A1103      18.760 -19.579 -13.918  1.00  0.00           N  
ATOM   3536  CA  GLY A1103      20.090 -19.660 -13.351  1.00  0.00           C  
ATOM   3537  C   GLY A1103      21.021 -20.456 -14.241  1.00  0.00           C  
ATOM   3538  O   GLY A1103      20.572 -21.148 -15.143  1.00  0.00           O  
ATOM   3539  N   THR A1104      22.322 -20.370 -13.987  1.00  0.00           N  
ATOM   3540  CA  THR A1104      23.304 -21.086 -14.790  1.00  0.00           C  
ATOM   3541  C   THR A1104      23.231 -22.601 -14.588  1.00  0.00           C  
ATOM   3542  O   THR A1104      23.159 -23.083 -13.450  1.00  0.00           O  
ATOM   3543  CB  THR A1104      24.706 -20.619 -14.449  1.00  0.00           C  
ATOM   3544  OG1 THR A1104      24.685 -19.203 -14.231  1.00  0.00           O  
ATOM   3545  CG2 THR A1104      25.650 -20.920 -15.586  1.00  0.00           C  
ATOM   3546  N   PRO A1105      23.212 -23.378 -15.697  1.00  0.00           N  
ATOM   3547  CA  PRO A1105      23.152 -24.843 -15.609  1.00  0.00           C  
ATOM   3548  C   PRO A1105      24.517 -25.383 -15.208  1.00  0.00           C  
ATOM   3549  O   PRO A1105      25.541 -24.925 -15.716  1.00  0.00           O  
ATOM   3550  CB  PRO A1105      22.780 -25.263 -17.031  1.00  0.00           C  
ATOM   3551  CG  PRO A1105      22.037 -24.083 -17.569  1.00  0.00           C  
ATOM   3552  CD  PRO A1105      22.892 -22.940 -17.071  1.00  0.00           C  
ATOM   3553  N   ILE A1106      24.515 -26.349 -14.296  1.00  0.00           N  
ATOM   3554  CA  ILE A1106      25.743 -26.971 -13.816  1.00  0.00           C  
ATOM   3555  C   ILE A1106      26.268 -27.937 -14.881  1.00  0.00           C  
ATOM   3556  O   ILE A1106      25.649 -28.972 -15.125  1.00  0.00           O  
ATOM   3557  CB  ILE A1106      25.458 -27.747 -12.524  1.00  0.00           C  
ATOM   3558  CG1 ILE A1106      24.840 -26.808 -11.487  1.00  0.00           C  
ATOM   3559  CG2 ILE A1106      26.733 -28.363 -11.995  1.00  0.00           C  
ATOM   3560  CD1 ILE A1106      24.520 -27.458 -10.169  1.00  0.00           C  
ATOM   3561  N   PRO A1107      27.417 -27.623 -15.513  1.00  0.00           N  
ATOM   3562  CA  PRO A1107      28.071 -28.417 -16.568  1.00  0.00           C  
ATOM   3563  C   PRO A1107      28.494 -29.840 -16.206  1.00  0.00           C  
ATOM   3564  O   PRO A1107      29.635 -30.247 -16.444  1.00  0.00           O  
ATOM   3565  CB  PRO A1107      29.265 -27.550 -16.970  1.00  0.00           C  
ATOM   3566  CG  PRO A1107      29.620 -26.884 -15.701  1.00  0.00           C  
ATOM   3567  CD  PRO A1107      28.263 -26.481 -15.137  1.00  0.00           C  
ATOM   3568  N   MET A1108      27.555 -30.592 -15.650  1.00  0.00           N  
ATOM   3569  CA  MET A1108      27.806 -31.963 -15.258  1.00  0.00           C  
ATOM   3570  C   MET A1108      26.716 -32.884 -15.802  1.00  0.00           C  
ATOM   3571  O   MET A1108      25.542 -32.509 -15.879  1.00  0.00           O  
ATOM   3572  CB  MET A1108      27.856 -32.073 -13.721  1.00  0.00           C  
ATOM   3573  CG  MET A1108      28.953 -31.251 -13.044  1.00  0.00           C  
ATOM   3574  SD  MET A1108      30.644 -31.611 -13.615  1.00  0.00           S  
ATOM   3575  CE  MET A1108      30.935 -33.193 -12.841  1.00  0.00           C  
ATOM   3576  N   VAL A1109      27.113 -34.094 -16.172  1.00  0.00           N  
ATOM   3577  CA  VAL A1109      26.171 -35.078 -16.682  1.00  0.00           C  
ATOM   3578  C   VAL A1109      26.270 -36.319 -15.811  1.00  0.00           C  
ATOM   3579  O   VAL A1109      27.366 -36.727 -15.428  1.00  0.00           O  
ATOM   3580  CB  VAL A1109      26.497 -35.454 -18.128  1.00  0.00           C  
ATOM   3581  CG1 VAL A1109      25.335 -36.206 -18.724  1.00  0.00           C  
ATOM   3582  CG2 VAL A1109      26.802 -34.198 -18.934  1.00  0.00           C  
ATOM   3583  N   HIS A1110      25.126 -36.913 -15.496  1.00  0.00           N  
ATOM   3584  CA  HIS A1110      25.098 -38.094 -14.647  1.00  0.00           C  
ATOM   3585  C   HIS A1110      24.940 -39.427 -15.362  1.00  0.00           C  
ATOM   3586  O   HIS A1110      23.843 -39.992 -15.386  1.00  0.00           O  
ATOM   3587  CB  HIS A1110      23.981 -37.981 -13.614  1.00  0.00           C  
ATOM   3588  CG  HIS A1110      24.187 -36.886 -12.611  1.00  0.00           C  
ATOM   3589  ND1 HIS A1110      25.421 -36.581 -12.084  1.00  0.00           N  
ATOM   3590  CD2 HIS A1110      23.299 -36.065 -12.000  1.00  0.00           C  
ATOM   3591  CE1 HIS A1110      25.288 -35.617 -11.186  1.00  0.00           C  
ATOM   3592  NE2 HIS A1110      24.012 -35.288 -11.117  1.00  0.00           N  
ATOM   3593  N   CYS A1111      26.031 -39.933 -15.934  1.00  0.00           N  
ATOM   3594  CA  CYS A1111      26.015 -41.230 -16.607  1.00  0.00           C  
ATOM   3595  C   CYS A1111      25.705 -42.309 -15.557  1.00  0.00           C  
ATOM   3596  O   CYS A1111      26.091 -42.176 -14.394  1.00  0.00           O  
ATOM   3597  CB  CYS A1111      27.372 -41.504 -17.258  1.00  0.00           C  
ATOM   3598  SG  CYS A1111      27.627 -43.251 -17.704  1.00  0.00           S  
ATOM   3599  N   GLU A1112      25.015 -43.374 -15.960  1.00  0.00           N  
ATOM   3600  CA  GLU A1112      24.653 -44.450 -15.031  1.00  0.00           C  
ATOM   3601  C   GLU A1112      25.803 -45.427 -14.769  1.00  0.00           C  
ATOM   3602  O   GLU A1112      25.843 -46.095 -13.728  1.00  0.00           O  
ATOM   3603  CB  GLU A1112      23.450 -45.219 -15.577  1.00  0.00           C  
ATOM   3604  CG  GLU A1112      22.850 -46.228 -14.605  1.00  0.00           C  
ATOM   3605  CD  GLU A1112      21.815 -47.136 -15.268  1.00  0.00           C  
ATOM   3606  OE1 GLU A1112      20.863 -46.616 -15.893  1.00  0.00           O  
ATOM   3607  OE2 GLU A1112      21.954 -48.374 -15.160  1.00  0.00           O  
ATOM   3608  N   ALA A1113      26.729 -45.512 -15.720  1.00  0.00           N  
ATOM   3609  CA  ALA A1113      27.880 -46.393 -15.601  1.00  0.00           C  
ATOM   3610  C   ALA A1113      29.067 -45.664 -14.969  1.00  0.00           C  
ATOM   3611  O   ALA A1113      29.553 -46.057 -13.908  1.00  0.00           O  
ATOM   3612  CB  ALA A1113      28.268 -46.928 -16.973  1.00  0.00           C  
ATOM   3613  N   CYS A1114      29.531 -44.601 -15.617  1.00  0.00           N  
ATOM   3614  CA  CYS A1114      30.668 -43.838 -15.111  1.00  0.00           C  
ATOM   3615  C   CYS A1114      30.341 -42.990 -13.877  1.00  0.00           C  
ATOM   3616  O   CYS A1114      31.226 -42.710 -13.063  1.00  0.00           O  
ATOM   3617  CB  CYS A1114      31.218 -42.922 -16.208  1.00  0.00           C  
ATOM   3618  SG  CYS A1114      31.531 -43.730 -17.806  1.00  0.00           S  
ATOM   3619  N   GLY A1122      29.082 -42.576 -13.744  1.00  0.00           N  
ATOM   3620  CA  GLY A1122      28.691 -41.743 -12.614  1.00  0.00           C  
ATOM   3621  C   GLY A1122      28.638 -40.271 -13.008  1.00  0.00           C  
ATOM   3622  O   GLY A1122      28.168 -39.946 -14.101  1.00  0.00           O  
ATOM   3623  N   VAL A1123      29.116 -39.378 -12.142  1.00  0.00           N  
ATOM   3624  CA  VAL A1123      29.109 -37.947 -12.451  1.00  0.00           C  
ATOM   3625  C   VAL A1123      30.244 -37.580 -13.405  1.00  0.00           C  
ATOM   3626  O   VAL A1123      31.419 -37.643 -13.043  1.00  0.00           O  
ATOM   3627  CB  VAL A1123      29.243 -37.096 -11.179  1.00  0.00           C  
ATOM   3628  CG1 VAL A1123      29.214 -35.620 -11.536  1.00  0.00           C  
ATOM   3629  CG2 VAL A1123      28.116 -37.430 -10.213  1.00  0.00           C  
ATOM   3630  N   VAL A1124      29.878 -37.188 -14.621  1.00  0.00           N  
ATOM   3631  CA  VAL A1124      30.860 -36.837 -15.635  1.00  0.00           C  
ATOM   3632  C   VAL A1124      30.759 -35.398 -16.105  1.00  0.00           C  
ATOM   3633  O   VAL A1124      29.677 -34.912 -16.437  1.00  0.00           O  
ATOM   3634  CB  VAL A1124      30.720 -37.729 -16.865  1.00  0.00           C  
ATOM   3635  CG1 VAL A1124      31.859 -37.455 -17.839  1.00  0.00           C  
ATOM   3636  CG2 VAL A1124      30.695 -39.179 -16.445  1.00  0.00           C  
ATOM   3637  N   PRO A1125      31.901 -34.701 -16.156  1.00  0.00           N  
ATOM   3638  CA  PRO A1125      31.951 -33.310 -16.587  1.00  0.00           C  
ATOM   3639  C   PRO A1125      31.863 -33.152 -18.090  1.00  0.00           C  
ATOM   3640  O   PRO A1125      32.452 -33.926 -18.837  1.00  0.00           O  
ATOM   3641  CB  PRO A1125      33.298 -32.842 -16.054  1.00  0.00           C  
ATOM   3642  CG  PRO A1125      34.131 -34.037 -16.255  1.00  0.00           C  
ATOM   3643  CD  PRO A1125      33.234 -35.136 -15.707  1.00  0.00           C  
ATOM   3644  N   VAL A1126      31.127 -32.130 -18.511  1.00  0.00           N  
ATOM   3645  CA  VAL A1126      30.954 -31.798 -19.914  1.00  0.00           C  
ATOM   3646  C   VAL A1126      32.281 -31.278 -20.424  1.00  0.00           C  
ATOM   3647  O   VAL A1126      33.000 -30.616 -19.687  1.00  0.00           O  
ATOM   3648  CB  VAL A1126      29.917 -30.676 -20.072  1.00  0.00           C  
ATOM   3649  CG1 VAL A1126      29.863 -30.219 -21.518  1.00  0.00           C  
ATOM   3650  CG2 VAL A1126      28.556 -31.152 -19.585  1.00  0.00           C  
ATOM   3651  N   PRO A1127      32.638 -31.580 -21.686  1.00  0.00           N  
ATOM   3652  CA  PRO A1127      33.911 -31.102 -22.251  1.00  0.00           C  
ATOM   3653  C   PRO A1127      33.960 -29.573 -22.269  1.00  0.00           C  
ATOM   3654  O   PRO A1127      32.923 -28.918 -22.346  1.00  0.00           O  
ATOM   3655  CB  PRO A1127      33.910 -31.685 -23.658  1.00  0.00           C  
ATOM   3656  CG  PRO A1127      33.126 -32.938 -23.504  1.00  0.00           C  
ATOM   3657  CD  PRO A1127      31.988 -32.535 -22.597  1.00  0.00           C  
ATOM   3658  N   GLU A1128      35.163 -29.014 -22.195  1.00  0.00           N  
ATOM   3659  CA  GLU A1128      35.348 -27.568 -22.193  1.00  0.00           C  
ATOM   3660  C   GLU A1128      34.674 -26.925 -23.412  1.00  0.00           C  
ATOM   3661  O   GLU A1128      33.749 -26.119 -23.279  1.00  0.00           O  
ATOM   3662  CB  GLU A1128      36.848 -27.252 -22.189  1.00  0.00           C  
ATOM   3663  CG  GLU A1128      37.208 -25.787 -21.943  1.00  0.00           C  
ATOM   3664  CD  GLU A1128      38.705 -25.567 -21.684  1.00  0.00           C  
ATOM   3665  OE1 GLU A1128      39.259 -26.204 -20.754  1.00  0.00           O  
ATOM   3666  OE2 GLU A1128      39.325 -24.749 -22.403  1.00  0.00           O  
ATOM   3667  N   GLU A1129      35.141 -27.295 -24.599  1.00  0.00           N  
ATOM   3668  CA  GLU A1129      34.618 -26.771 -25.855  1.00  0.00           C  
ATOM   3669  C   GLU A1129      33.131 -27.000 -26.049  1.00  0.00           C  
ATOM   3670  O   GLU A1129      32.484 -26.255 -26.771  1.00  0.00           O  
ATOM   3671  CB  GLU A1129      35.376 -27.387 -27.027  1.00  0.00           C  
ATOM   3672  CG  GLU A1129      35.782 -28.838 -26.791  1.00  0.00           C  
ATOM   3673  CD  GLU A1129      36.969 -28.974 -25.832  1.00  0.00           C  
ATOM   3674  OE1 GLU A1129      38.074 -28.506 -26.194  1.00  0.00           O  
ATOM   3675  OE2 GLU A1129      36.797 -29.545 -24.723  1.00  0.00           O  
ATOM   3676  N   GLU A1130      32.585 -28.032 -25.423  1.00  0.00           N  
ATOM   3677  CA  GLU A1130      31.163 -28.306 -25.567  1.00  0.00           C  
ATOM   3678  C   GLU A1130      30.347 -27.258 -24.807  1.00  0.00           C  
ATOM   3679  O   GLU A1130      29.113 -27.315 -24.765  1.00  0.00           O  
ATOM   3680  CB  GLU A1130      30.844 -29.715 -25.052  1.00  0.00           C  
ATOM   3681  CG  GLU A1130      29.473 -30.253 -25.476  1.00  0.00           C  
ATOM   3682  CD  GLU A1130      29.416 -31.784 -25.530  1.00  0.00           C  
ATOM   3683  OE1 GLU A1130      29.562 -32.442 -24.476  1.00  0.00           O  
ATOM   3684  OE2 GLU A1130      29.225 -32.336 -26.636  1.00  0.00           O  
ATOM   3685  N   LEU A1131      31.045 -26.294 -24.211  1.00  0.00           N  
ATOM   3686  CA  LEU A1131      30.391 -25.222 -23.454  1.00  0.00           C  
ATOM   3687  C   LEU A1131      30.070 -24.057 -24.381  1.00  0.00           C  
ATOM   3688  O   LEU A1131      30.802 -23.799 -25.342  1.00  0.00           O  
ATOM   3689  CB  LEU A1131      31.286 -24.740 -22.319  1.00  0.00           C  
ATOM   3690  CG  LEU A1131      31.485 -25.673 -21.127  1.00  0.00           C  
ATOM   3691  CD1 LEU A1131      32.678 -25.190 -20.340  1.00  0.00           C  
ATOM   3692  CD2 LEU A1131      30.240 -25.720 -20.261  1.00  0.00           C  
ATOM   3693  N   PRO A1132      29.039 -23.269 -24.051  1.00  0.00           N  
ATOM   3694  CA  PRO A1132      28.114 -23.351 -22.918  1.00  0.00           C  
ATOM   3695  C   PRO A1132      26.949 -24.318 -23.006  1.00  0.00           C  
ATOM   3696  O   PRO A1132      26.494 -24.675 -24.091  1.00  0.00           O  
ATOM   3697  CB  PRO A1132      27.600 -21.929 -22.825  1.00  0.00           C  
ATOM   3698  CG  PRO A1132      27.415 -21.602 -24.277  1.00  0.00           C  
ATOM   3699  CD  PRO A1132      28.736 -22.081 -24.869  1.00  0.00           C  
ATOM   3700  N   VAL A1133      26.442 -24.699 -21.841  1.00  0.00           N  
ATOM   3701  CA  VAL A1133      25.310 -25.582 -21.751  1.00  0.00           C  
ATOM   3702  C   VAL A1133      24.100 -24.663 -21.666  1.00  0.00           C  
ATOM   3703  O   VAL A1133      23.593 -24.363 -20.578  1.00  0.00           O  
ATOM   3704  CB  VAL A1133      25.416 -26.460 -20.504  1.00  0.00           C  
ATOM   3705  CG1 VAL A1133      24.143 -27.283 -20.305  1.00  0.00           C  
ATOM   3706  CG2 VAL A1133      26.610 -27.369 -20.645  1.00  0.00           C  
ATOM   3707  N   LEU A1134      23.638 -24.217 -22.831  1.00  0.00           N  
ATOM   3708  CA  LEU A1134      22.506 -23.304 -22.908  1.00  0.00           C  
ATOM   3709  C   LEU A1134      21.297 -23.719 -22.091  1.00  0.00           C  
ATOM   3710  O   LEU A1134      20.986 -24.895 -21.953  1.00  0.00           O  
ATOM   3711  CB  LEU A1134      22.126 -23.072 -24.368  1.00  0.00           C  
ATOM   3712  CG  LEU A1134      23.316 -22.526 -25.163  1.00  0.00           C  
ATOM   3713  CD1 LEU A1134      23.036 -22.619 -26.626  1.00  0.00           C  
ATOM   3714  CD2 LEU A1134      23.590 -21.093 -24.764  1.00  0.00           C  
ATOM   3715  N   LEU A1135      20.635 -22.714 -21.538  1.00  0.00           N  
ATOM   3716  CA  LEU A1135      19.456 -22.893 -20.721  1.00  0.00           C  
ATOM   3717  C   LEU A1135      18.251 -23.204 -21.616  1.00  0.00           C  
ATOM   3718  O   LEU A1135      18.030 -22.543 -22.628  1.00  0.00           O  
ATOM   3719  CB  LEU A1135      19.182 -21.597 -19.945  1.00  0.00           C  
ATOM   3720  CG  LEU A1135      18.768 -21.600 -18.471  1.00  0.00           C  
ATOM   3721  CD1 LEU A1135      18.089 -20.281 -18.150  1.00  0.00           C  
ATOM   3722  CD2 LEU A1135      17.815 -22.726 -18.166  1.00  0.00           C  
ATOM   3723  N   PRO A1136      17.471 -24.234 -21.270  1.00  0.00           N  
ATOM   3724  CA  PRO A1136      16.280 -24.618 -22.032  1.00  0.00           C  
ATOM   3725  C   PRO A1136      15.361 -23.416 -22.142  1.00  0.00           C  
ATOM   3726  O   PRO A1136      14.956 -22.850 -21.127  1.00  0.00           O  
ATOM   3727  CB  PRO A1136      15.647 -25.684 -21.156  1.00  0.00           C  
ATOM   3728  CG  PRO A1136      16.828 -26.368 -20.589  1.00  0.00           C  
ATOM   3729  CD  PRO A1136      17.785 -25.250 -20.251  1.00  0.00           C  
ATOM   3730  N   ASP A1137      15.024 -23.022 -23.361  1.00  0.00           N  
ATOM   3731  CA  ASP A1137      14.136 -21.885 -23.530  1.00  0.00           C  
ATOM   3732  C   ASP A1137      12.701 -22.241 -23.126  1.00  0.00           C  
ATOM   3733  O   ASP A1137      12.057 -23.062 -23.773  1.00  0.00           O  
ATOM   3734  CB  ASP A1137      14.158 -21.412 -24.982  1.00  0.00           C  
ATOM   3735  CG  ASP A1137      13.609 -20.013 -25.133  1.00  0.00           C  
ATOM   3736  OD1 ASP A1137      12.421 -19.790 -24.799  1.00  0.00           O  
ATOM   3737  OD2 ASP A1137      14.378 -19.134 -25.575  1.00  0.00           O  
ATOM   3738  N   LEU A1138      12.200 -21.642 -22.056  1.00  0.00           N  
ATOM   3739  CA  LEU A1138      10.838 -21.927 -21.631  1.00  0.00           C  
ATOM   3740  C   LEU A1138      10.045 -20.641 -21.561  1.00  0.00           C  
ATOM   3741  O   LEU A1138      10.247 -19.831 -20.657  1.00  0.00           O  
ATOM   3742  CB  LEU A1138      10.825 -22.598 -20.261  1.00  0.00           C  
ATOM   3743  CG  LEU A1138      11.162 -24.084 -20.198  1.00  0.00           C  
ATOM   3744  CD1 LEU A1138      12.550 -24.356 -20.743  1.00  0.00           C  
ATOM   3745  CD2 LEU A1138      11.054 -24.521 -18.754  1.00  0.00           C  
ATOM   3746  N   LYS A1139       9.128 -20.459 -22.503  1.00  0.00           N  
ATOM   3747  CA  LYS A1139       8.331 -19.242 -22.536  1.00  0.00           C  
ATOM   3748  C   LYS A1139       7.008 -19.340 -21.773  1.00  0.00           C  
ATOM   3749  O   LYS A1139       6.066 -18.599 -22.048  1.00  0.00           O  
ATOM   3750  CB  LYS A1139       8.098 -18.826 -23.993  1.00  0.00           C  
ATOM   3751  CG  LYS A1139       9.395 -18.522 -24.743  1.00  0.00           C  
ATOM   3752  CD  LYS A1139       9.127 -17.817 -26.067  1.00  0.00           C  
ATOM   3753  CE  LYS A1139      10.408 -17.267 -26.699  1.00  0.00           C  
ATOM   3754  NZ  LYS A1139      10.144 -16.462 -27.937  1.00  0.00           N  
ATOM   3755  N   ASP A1140       6.955 -20.239 -20.797  1.00  0.00           N  
ATOM   3756  CA  ASP A1140       5.751 -20.428 -20.002  1.00  0.00           C  
ATOM   3757  C   ASP A1140       5.955 -20.055 -18.543  1.00  0.00           C  
ATOM   3758  O   ASP A1140       6.603 -20.787 -17.803  1.00  0.00           O  
ATOM   3759  CB  ASP A1140       5.308 -21.885 -20.074  1.00  0.00           C  
ATOM   3760  CG  ASP A1140       4.160 -22.185 -19.133  1.00  0.00           C  
ATOM   3761  OD1 ASP A1140       3.777 -23.370 -19.029  1.00  0.00           O  
ATOM   3762  OD2 ASP A1140       3.640 -21.238 -18.500  1.00  0.00           O  
ATOM   3763  N   VAL A1141       5.381 -18.941 -18.110  1.00  0.00           N  
ATOM   3764  CA  VAL A1141       5.553 -18.522 -16.722  1.00  0.00           C  
ATOM   3765  C   VAL A1141       5.157 -19.610 -15.721  1.00  0.00           C  
ATOM   3766  O   VAL A1141       5.985 -20.051 -14.924  1.00  0.00           O  
ATOM   3767  CB  VAL A1141       4.754 -17.235 -16.408  1.00  0.00           C  
ATOM   3768  CG1 VAL A1141       5.078 -16.750 -14.997  1.00  0.00           C  
ATOM   3769  CG2 VAL A1141       5.097 -16.153 -17.420  1.00  0.00           C  
ATOM   3770  N   GLU A1142       3.902 -20.051 -15.772  1.00  0.00           N  
ATOM   3771  CA  GLU A1142       3.393 -21.083 -14.860  1.00  0.00           C  
ATOM   3772  C   GLU A1142       4.194 -22.387 -14.887  1.00  0.00           C  
ATOM   3773  O   GLU A1142       3.944 -23.298 -14.093  1.00  0.00           O  
ATOM   3774  CB  GLU A1142       1.929 -21.385 -15.190  1.00  0.00           C  
ATOM   3775  CG  GLU A1142       1.012 -20.168 -15.088  1.00  0.00           C  
ATOM   3776  CD  GLU A1142      -0.394 -20.434 -15.613  1.00  0.00           C  
ATOM   3777  OE1 GLU A1142      -1.254 -19.533 -15.482  1.00  0.00           O  
ATOM   3778  OE2 GLU A1142      -0.637 -21.535 -16.160  1.00  0.00           O  
ATOM   3779  N   ASP A1143       5.149 -22.468 -15.807  1.00  0.00           N  
ATOM   3780  CA  ASP A1143       5.985 -23.649 -15.944  1.00  0.00           C  
ATOM   3781  C   ASP A1143       7.249 -23.535 -15.112  1.00  0.00           C  
ATOM   3782  O   ASP A1143       7.512 -24.380 -14.256  1.00  0.00           O  
ATOM   3783  CB  ASP A1143       6.378 -23.857 -17.405  1.00  0.00           C  
ATOM   3784  CG  ASP A1143       7.347 -25.014 -17.589  1.00  0.00           C  
ATOM   3785  OD1 ASP A1143       7.837 -25.200 -18.724  1.00  0.00           O  
ATOM   3786  OD2 ASP A1143       7.618 -25.740 -16.605  1.00  0.00           O  
ATOM   3787  N   ILE A1146       8.036 -22.496 -15.381  1.00  0.00           N  
ATOM   3788  CA  ILE A1146       9.284 -22.272 -14.667  1.00  0.00           C  
ATOM   3789  C   ILE A1146       9.042 -22.102 -13.170  1.00  0.00           C  
ATOM   3790  O   ILE A1146       9.913 -22.399 -12.361  1.00  0.00           O  
ATOM   3791  CB  ILE A1146      10.016 -21.030 -15.198  1.00  0.00           C  
ATOM   3792  CG1 ILE A1146       9.272 -19.767 -14.775  1.00  0.00           C  
ATOM   3793  CG2 ILE A1146      10.115 -21.095 -16.719  1.00  0.00           C  
ATOM   3794  CD1 ILE A1146      10.016 -18.496 -15.108  1.00  0.00           C  
ATOM   3795  N   ARG A1147       7.859 -21.625 -12.805  1.00  0.00           N  
ATOM   3796  CA  ARG A1147       7.505 -21.438 -11.399  1.00  0.00           C  
ATOM   3797  C   ARG A1147       7.967 -22.640 -10.558  1.00  0.00           C  
ATOM   3798  O   ARG A1147       7.504 -23.760 -10.762  1.00  0.00           O  
ATOM   3799  CB  ARG A1147       5.987 -21.266 -11.271  1.00  0.00           C  
ATOM   3800  CG  ARG A1147       5.485 -21.120  -9.853  1.00  0.00           C  
ATOM   3801  CD  ARG A1147       4.051 -21.611  -9.738  1.00  0.00           C  
ATOM   3802  NE  ARG A1147       3.515 -21.455  -8.386  1.00  0.00           N  
ATOM   3803  CZ  ARG A1147       2.367 -21.988  -7.967  1.00  0.00           C  
ATOM   3804  NH1 ARG A1147       1.626 -22.723  -8.791  1.00  0.00           N  
ATOM   3805  NH2 ARG A1147       1.952 -21.778  -6.722  1.00  0.00           N  
ATOM   3806  N   PRO A1148       8.889 -22.422  -9.601  1.00  0.00           N  
ATOM   3807  CA  PRO A1148       9.379 -23.519  -8.762  1.00  0.00           C  
ATOM   3808  C   PRO A1148       8.274 -24.133  -7.918  1.00  0.00           C  
ATOM   3809  O   PRO A1148       7.495 -23.419  -7.274  1.00  0.00           O  
ATOM   3810  CB  PRO A1148      10.450 -22.848  -7.912  1.00  0.00           C  
ATOM   3811  CG  PRO A1148       9.902 -21.473  -7.744  1.00  0.00           C  
ATOM   3812  CD  PRO A1148       9.455 -21.140  -9.148  1.00  0.00           C  
ATOM   3813  N   LYS A1149       8.213 -25.461  -7.934  1.00  0.00           N  
ATOM   3814  CA  LYS A1149       7.202 -26.180  -7.182  1.00  0.00           C  
ATOM   3815  C   LYS A1149       7.824 -27.093  -6.137  1.00  0.00           C  
ATOM   3816  O   LYS A1149       7.124 -27.617  -5.268  1.00  0.00           O  
ATOM   3817  CB  LYS A1149       6.331 -27.010  -8.125  1.00  0.00           C  
ATOM   3818  CG  LYS A1149       4.902 -26.497  -8.300  1.00  0.00           C  
ATOM   3819  CD  LYS A1149       4.781 -25.507  -9.451  1.00  0.00           C  
ATOM   3820  CE  LYS A1149       3.324 -25.107  -9.676  1.00  0.00           C  
ATOM   3821  NZ  LYS A1149       3.138 -24.268 -10.899  1.00  0.00           N  
ATOM   3822  N   GLY A1150       9.136 -27.290  -6.224  1.00  0.00           N  
ATOM   3823  CA  GLY A1150       9.804 -28.152  -5.262  1.00  0.00           C  
ATOM   3824  C   GLY A1150      11.059 -28.800  -5.808  1.00  0.00           C  
ATOM   3825  O   GLY A1150      11.851 -29.365  -5.054  1.00  0.00           O  
ATOM   3826  N   LYS A1151      11.236 -28.728  -7.123  1.00  0.00           N  
ATOM   3827  CA  LYS A1151      12.403 -29.300  -7.783  1.00  0.00           C  
ATOM   3828  C   LYS A1151      12.691 -28.487  -9.023  1.00  0.00           C  
ATOM   3829  O   LYS A1151      11.830 -27.777  -9.532  1.00  0.00           O  
ATOM   3830  CB  LYS A1151      12.149 -30.750  -8.192  1.00  0.00           C  
ATOM   3831  CG  LYS A1151      12.009 -31.717  -7.037  1.00  0.00           C  
ATOM   3832  CD  LYS A1151      11.636 -33.118  -7.519  1.00  0.00           C  
ATOM   3833  CE  LYS A1151      11.670 -34.121  -6.365  1.00  0.00           C  
ATOM   3834  NZ  LYS A1151      11.224 -35.495  -6.747  1.00  0.00           N  
ATOM   3835  N   SER A1152      13.910 -28.602  -9.514  1.00  0.00           N  
ATOM   3836  CA  SER A1152      14.304 -27.877 -10.697  1.00  0.00           C  
ATOM   3837  C   SER A1152      13.251 -28.029 -11.784  1.00  0.00           C  
ATOM   3838  O   SER A1152      12.813 -29.136 -12.072  1.00  0.00           O  
ATOM   3839  CB  SER A1152      15.645 -28.413 -11.193  1.00  0.00           C  
ATOM   3840  OG  SER A1152      15.989 -27.862 -12.449  1.00  0.00           O  
ATOM   3841  N   PRO A1153      12.799 -26.911 -12.376  1.00  0.00           N  
ATOM   3842  CA  PRO A1153      11.795 -26.966 -13.442  1.00  0.00           C  
ATOM   3843  C   PRO A1153      12.350 -27.739 -14.636  1.00  0.00           C  
ATOM   3844  O   PRO A1153      11.603 -28.344 -15.403  1.00  0.00           O  
ATOM   3845  CB  PRO A1153      11.558 -25.496 -13.757  1.00  0.00           C  
ATOM   3846  CG  PRO A1153      11.662 -24.886 -12.408  1.00  0.00           C  
ATOM   3847  CD  PRO A1153      12.919 -25.536 -11.867  1.00  0.00           C  
ATOM   3848  N   LEU A1154      13.668 -27.721 -14.785  1.00  0.00           N  
ATOM   3849  CA  LEU A1154      14.304 -28.442 -15.870  1.00  0.00           C  
ATOM   3850  C   LEU A1154      14.160 -29.960 -15.693  1.00  0.00           C  
ATOM   3851  O   LEU A1154      14.653 -30.723 -16.521  1.00  0.00           O  
ATOM   3852  CB  LEU A1154      15.782 -28.094 -15.928  1.00  0.00           C  
ATOM   3853  CG  LEU A1154      16.140 -26.630 -16.122  1.00  0.00           C  
ATOM   3854  CD1 LEU A1154      17.642 -26.477 -16.015  1.00  0.00           C  
ATOM   3855  CD2 LEU A1154      15.643 -26.149 -17.473  1.00  0.00           C  
ATOM   3856  N   GLU A1155      13.508 -30.404 -14.618  1.00  0.00           N  
ATOM   3857  CA  GLU A1155      13.327 -31.843 -14.383  1.00  0.00           C  
ATOM   3858  C   GLU A1155      12.248 -32.417 -15.288  1.00  0.00           C  
ATOM   3859  O   GLU A1155      12.260 -33.611 -15.604  1.00  0.00           O  
ATOM   3860  CB  GLU A1155      12.939 -32.138 -12.925  1.00  0.00           C  
ATOM   3861  CG  GLU A1155      14.108 -32.376 -11.972  1.00  0.00           C  
ATOM   3862  CD  GLU A1155      14.868 -33.670 -12.244  1.00  0.00           C  
ATOM   3863  OE1 GLU A1155      14.994 -34.485 -11.304  1.00  0.00           O  
ATOM   3864  OE2 GLU A1155      15.350 -33.869 -13.381  1.00  0.00           O  
ATOM   3865  N   ALA A1156      11.304 -31.567 -15.682  1.00  0.00           N  
ATOM   3866  CA  ALA A1156      10.224 -31.984 -16.557  1.00  0.00           C  
ATOM   3867  C   ALA A1156      10.536 -31.541 -17.982  1.00  0.00           C  
ATOM   3868  O   ALA A1156       9.666 -31.015 -18.671  1.00  0.00           O  
ATOM   3869  CB  ALA A1156       8.914 -31.377 -16.095  1.00  0.00           C  
ATOM   3870  N   HIS A1157      11.776 -31.746 -18.419  1.00  0.00           N  
ATOM   3871  CA  HIS A1157      12.177 -31.367 -19.765  1.00  0.00           C  
ATOM   3872  C   HIS A1157      13.267 -32.261 -20.337  1.00  0.00           C  
ATOM   3873  O   HIS A1157      14.431 -31.868 -20.451  1.00  0.00           O  
ATOM   3874  CB  HIS A1157      12.622 -29.905 -19.794  1.00  0.00           C  
ATOM   3875  CG  HIS A1157      11.482 -28.940 -19.826  1.00  0.00           C  
ATOM   3876  ND1 HIS A1157      10.973 -28.427 -21.001  1.00  0.00           N  
ATOM   3877  CD2 HIS A1157      10.700 -28.449 -18.835  1.00  0.00           C  
ATOM   3878  CE1 HIS A1157       9.927 -27.667 -20.730  1.00  0.00           C  
ATOM   3879  NE2 HIS A1157       9.739 -27.665 -19.422  1.00  0.00           N  
ATOM   3880  N   PRO A1158      12.893 -33.494 -20.705  1.00  0.00           N  
ATOM   3881  CA  PRO A1158      13.802 -34.488 -21.279  1.00  0.00           C  
ATOM   3882  C   PRO A1158      14.546 -33.935 -22.489  1.00  0.00           C  
ATOM   3883  O   PRO A1158      15.639 -34.391 -22.819  1.00  0.00           O  
ATOM   3884  CB  PRO A1158      12.864 -35.625 -21.641  1.00  0.00           C  
ATOM   3885  CG  PRO A1158      11.860 -35.566 -20.528  1.00  0.00           C  
ATOM   3886  CD  PRO A1158      11.570 -34.089 -20.445  1.00  0.00           C  
ATOM   3887  N   GLU A1159      13.948 -32.951 -23.151  1.00  0.00           N  
ATOM   3888  CA  GLU A1159      14.582 -32.335 -24.312  1.00  0.00           C  
ATOM   3889  C   GLU A1159      15.897 -31.698 -23.877  1.00  0.00           C  
ATOM   3890  O   GLU A1159      16.765 -31.407 -24.707  1.00  0.00           O  
ATOM   3891  CB  GLU A1159      13.680 -31.256 -24.915  1.00  0.00           C  
ATOM   3892  CG  GLU A1159      13.167 -30.250 -23.903  1.00  0.00           C  
ATOM   3893  CD  GLU A1159      11.801 -30.621 -23.362  1.00  0.00           C  
ATOM   3894  OE1 GLU A1159      11.607 -31.790 -22.957  1.00  0.00           O  
ATOM   3895  OE2 GLU A1159      10.919 -29.738 -23.342  1.00  0.00           O  
ATOM   3896  N   PHE A1160      16.031 -31.474 -22.569  1.00  0.00           N  
ATOM   3897  CA  PHE A1160      17.238 -30.872 -22.017  1.00  0.00           C  
ATOM   3898  C   PHE A1160      18.144 -31.859 -21.289  1.00  0.00           C  
ATOM   3899  O   PHE A1160      19.328 -31.992 -21.625  1.00  0.00           O  
ATOM   3900  CB  PHE A1160      16.883 -29.731 -21.047  1.00  0.00           C  
ATOM   3901  CG  PHE A1160      18.027 -29.333 -20.130  1.00  0.00           C  
ATOM   3902  CD1 PHE A1160      19.228 -28.843 -20.654  1.00  0.00           C  
ATOM   3903  CD2 PHE A1160      17.924 -29.512 -18.751  1.00  0.00           C  
ATOM   3904  CE1 PHE A1160      20.303 -28.545 -19.826  1.00  0.00           C  
ATOM   3905  CE2 PHE A1160      18.996 -29.216 -17.913  1.00  0.00           C  
ATOM   3906  CZ  PHE A1160      20.190 -28.733 -18.455  1.00  0.00           C  
ATOM   3907  N   TYR A1161      17.585 -32.555 -20.303  1.00  0.00           N  
ATOM   3908  CA  TYR A1161      18.385 -33.462 -19.502  1.00  0.00           C  
ATOM   3909  C   TYR A1161      18.717 -34.818 -20.073  1.00  0.00           C  
ATOM   3910  O   TYR A1161      19.332 -35.627 -19.392  1.00  0.00           O  
ATOM   3911  CB  TYR A1161      17.740 -33.640 -18.140  1.00  0.00           C  
ATOM   3912  CG  TYR A1161      16.464 -34.423 -18.155  1.00  0.00           C  
ATOM   3913  CD1 TYR A1161      16.477 -35.795 -18.362  1.00  0.00           C  
ATOM   3914  CD2 TYR A1161      15.249 -33.806 -17.877  1.00  0.00           C  
ATOM   3915  CE1 TYR A1161      15.315 -36.541 -18.281  1.00  0.00           C  
ATOM   3916  CE2 TYR A1161      14.078 -34.540 -17.790  1.00  0.00           C  
ATOM   3917  CZ  TYR A1161      14.118 -35.910 -17.988  1.00  0.00           C  
ATOM   3918  OH  TYR A1161      12.968 -36.651 -17.857  1.00  0.00           O  
ATOM   3919  N   GLU A1162      18.324 -35.084 -21.309  1.00  0.00           N  
ATOM   3920  CA  GLU A1162      18.638 -36.378 -21.900  1.00  0.00           C  
ATOM   3921  C   GLU A1162      19.745 -36.237 -22.921  1.00  0.00           C  
ATOM   3922  O   GLU A1162      19.528 -35.762 -24.031  1.00  0.00           O  
ATOM   3923  CB  GLU A1162      17.399 -36.998 -22.545  1.00  0.00           C  
ATOM   3924  CG  GLU A1162      16.226 -37.126 -21.584  1.00  0.00           C  
ATOM   3925  CD  GLU A1162      15.329 -38.300 -21.914  1.00  0.00           C  
ATOM   3926  OE1 GLU A1162      15.135 -38.567 -23.121  1.00  0.00           O  
ATOM   3927  OE2 GLU A1162      14.812 -38.945 -20.971  1.00  0.00           O  
ATOM   3928  N   THR A1163      20.942 -36.640 -22.524  1.00  0.00           N  
ATOM   3929  CA  THR A1163      22.096 -36.567 -23.399  1.00  0.00           C  
ATOM   3930  C   THR A1163      22.892 -37.848 -23.212  1.00  0.00           C  
ATOM   3931  O   THR A1163      22.432 -38.775 -22.556  1.00  0.00           O  
ATOM   3932  CB  THR A1163      22.980 -35.355 -23.047  1.00  0.00           C  
ATOM   3933  OG1 THR A1163      24.092 -35.293 -23.946  1.00  0.00           O  
ATOM   3934  CG2 THR A1163      23.496 -35.466 -21.620  1.00  0.00           C  
ATOM   3935  N   THR A1164      24.080 -37.907 -23.791  1.00  0.00           N  
ATOM   3936  CA  THR A1164      24.897 -39.094 -23.653  1.00  0.00           C  
ATOM   3937  C   THR A1164      26.187 -38.775 -22.932  1.00  0.00           C  
ATOM   3938  O   THR A1164      26.783 -37.716 -23.126  1.00  0.00           O  
ATOM   3939  CB  THR A1164      25.263 -39.694 -25.007  1.00  0.00           C  
ATOM   3940  OG1 THR A1164      26.162 -38.811 -25.691  1.00  0.00           O  
ATOM   3941  CG2 THR A1164      24.014 -39.903 -25.842  1.00  0.00           C  
ATOM   3942  N   CYS A1165      26.607 -39.706 -22.089  1.00  0.00           N  
ATOM   3943  CA  CYS A1165      27.834 -39.546 -21.344  1.00  0.00           C  
ATOM   3944  C   CYS A1165      29.002 -39.310 -22.308  1.00  0.00           C  
ATOM   3945  O   CYS A1165      29.234 -40.093 -23.225  1.00  0.00           O  
ATOM   3946  CB  CYS A1165      28.079 -40.793 -20.499  1.00  0.00           C  
ATOM   3947  SG  CYS A1165      29.778 -40.966 -19.859  1.00  0.00           S  
ATOM   3948  N   PRO A1166      29.739 -38.208 -22.114  1.00  0.00           N  
ATOM   3949  CA  PRO A1166      30.882 -37.870 -22.960  1.00  0.00           C  
ATOM   3950  C   PRO A1166      32.078 -38.748 -22.625  1.00  0.00           C  
ATOM   3951  O   PRO A1166      33.166 -38.569 -23.172  1.00  0.00           O  
ATOM   3952  CB  PRO A1166      31.133 -36.411 -22.613  1.00  0.00           C  
ATOM   3953  CG  PRO A1166      30.826 -36.392 -21.152  1.00  0.00           C  
ATOM   3954  CD  PRO A1166      29.522 -37.162 -21.099  1.00  0.00           C  
ATOM   3955  N   LYS A1168      31.878 -39.689 -21.710  1.00  0.00           N  
ATOM   3956  CA  LYS A1168      32.955 -40.588 -21.317  1.00  0.00           C  
ATOM   3957  C   LYS A1168      32.816 -41.916 -22.045  1.00  0.00           C  
ATOM   3958  O   LYS A1168      33.465 -42.140 -23.068  1.00  0.00           O  
ATOM   3959  CB  LYS A1168      32.941 -40.827 -19.808  1.00  0.00           C  
ATOM   3960  CG  LYS A1168      34.179 -41.543 -19.288  1.00  0.00           C  
ATOM   3961  CD  LYS A1168      34.187 -41.609 -17.769  1.00  0.00           C  
ATOM   3962  CE  LYS A1168      35.477 -42.220 -17.248  1.00  0.00           C  
ATOM   3963  NZ  LYS A1168      35.509 -42.206 -15.764  1.00  0.00           N  
ATOM   3964  N   CYS A1169      31.970 -42.797 -21.522  1.00  0.00           N  
ATOM   3965  CA  CYS A1169      31.766 -44.097 -22.154  1.00  0.00           C  
ATOM   3966  C   CYS A1169      30.981 -43.968 -23.470  1.00  0.00           C  
ATOM   3967  O   CYS A1169      31.424 -44.452 -24.514  1.00  0.00           O  
ATOM   3968  CB  CYS A1169      31.053 -45.053 -21.188  1.00  0.00           C  
ATOM   3969  SG  CYS A1169      29.318 -44.634 -20.795  1.00  0.00           S  
ATOM   3970  N   GLY A1170      29.825 -43.312 -23.423  1.00  0.00           N  
ATOM   3971  CA  GLY A1170      29.037 -43.134 -24.628  1.00  0.00           C  
ATOM   3972  C   GLY A1170      27.572 -43.485 -24.464  1.00  0.00           C  
ATOM   3973  O   GLY A1170      26.721 -43.017 -25.223  1.00  0.00           O  
ATOM   3974  N   GLY A1171      27.271 -44.311 -23.471  1.00  0.00           N  
ATOM   3975  CA  GLY A1171      25.896 -44.713 -23.249  1.00  0.00           C  
ATOM   3976  C   GLY A1171      25.012 -43.533 -22.909  1.00  0.00           C  
ATOM   3977  O   GLY A1171      25.410 -42.386 -23.097  1.00  0.00           O  
ATOM   3978  N   PRO A1177      23.794 -43.782 -22.412  1.00  0.00           N  
ATOM   3979  CA  PRO A1177      22.850 -42.723 -22.041  1.00  0.00           C  
ATOM   3980  C   PRO A1177      23.142 -42.099 -20.661  1.00  0.00           C  
ATOM   3981  O   PRO A1177      23.330 -42.811 -19.657  1.00  0.00           O  
ATOM   3982  CB  PRO A1177      21.505 -43.439 -22.083  1.00  0.00           C  
ATOM   3983  CG  PRO A1177      21.868 -44.796 -21.587  1.00  0.00           C  
ATOM   3984  CD  PRO A1177      23.148 -45.102 -22.343  1.00  0.00           C  
ATOM   3985  N   ALA A1178      23.170 -40.765 -20.633  1.00  0.00           N  
ATOM   3986  CA  ALA A1178      23.434 -40.000 -19.420  1.00  0.00           C  
ATOM   3987  C   ALA A1178      22.311 -38.990 -19.146  1.00  0.00           C  
ATOM   3988  O   ALA A1178      21.357 -38.886 -19.910  1.00  0.00           O  
ATOM   3989  CB  ALA A1178      24.774 -39.283 -19.549  1.00  0.00           C  
ATOM   3990  N   LYS A1191      22.436 -38.251 -18.049  1.00  0.00           N  
ATOM   3991  CA  LYS A1191      21.441 -37.250 -17.659  1.00  0.00           C  
ATOM   3992  C   LYS A1191      22.128 -35.954 -17.223  1.00  0.00           C  
ATOM   3993  O   LYS A1191      22.979 -35.960 -16.332  1.00  0.00           O  
ATOM   3994  CB  LYS A1191      20.589 -37.787 -16.511  1.00  0.00           C  
ATOM   3995  CG  LYS A1191      19.376 -36.947 -16.169  1.00  0.00           C  
ATOM   3996  CD  LYS A1191      18.602 -37.607 -15.036  1.00  0.00           C  
ATOM   3997  CE  LYS A1191      17.096 -37.369 -15.122  1.00  0.00           C  
ATOM   3998  NZ  LYS A1191      16.709 -35.964 -14.834  1.00  0.00           N  
ATOM   3999  N   ARG A1192      21.776 -34.844 -17.866  1.00  0.00           N  
ATOM   4000  CA  ARG A1192      22.365 -33.560 -17.512  1.00  0.00           C  
ATOM   4001  C   ARG A1192      21.897 -33.161 -16.114  1.00  0.00           C  
ATOM   4002  O   ARG A1192      20.836 -33.602 -15.654  1.00  0.00           O  
ATOM   4003  CB  ARG A1192      21.957 -32.483 -18.525  1.00  0.00           C  
ATOM   4004  CG  ARG A1192      22.779 -32.484 -19.803  1.00  0.00           C  
ATOM   4005  CD  ARG A1192      22.376 -31.322 -20.706  1.00  0.00           C  
ATOM   4006  NE  ARG A1192      23.136 -31.283 -21.956  1.00  0.00           N  
ATOM   4007  CZ  ARG A1192      24.463 -31.211 -22.028  1.00  0.00           C  
ATOM   4008  NH1 ARG A1192      25.185 -31.175 -20.918  1.00  0.00           N  
ATOM   4009  NH2 ARG A1192      25.073 -31.161 -23.204  1.00  0.00           N  
ATOM   4010  N   ASP A1193      22.690 -32.338 -15.430  1.00  0.00           N  
ATOM   4011  CA  ASP A1193      22.308 -31.905 -14.094  1.00  0.00           C  
ATOM   4012  C   ASP A1193      21.204 -30.862 -14.219  1.00  0.00           C  
ATOM   4013  O   ASP A1193      21.365 -29.839 -14.879  1.00  0.00           O  
ATOM   4014  CB  ASP A1193      23.514 -31.330 -13.341  1.00  0.00           C  
ATOM   4015  CG  ASP A1193      23.375 -31.475 -11.828  1.00  0.00           C  
ATOM   4016  OD1 ASP A1193      24.379 -31.825 -11.173  1.00  0.00           O  
ATOM   4017  OD2 ASP A1193      22.267 -31.242 -11.293  1.00  0.00           O  
ATOM   4018  N   THR A1194      20.078 -31.143 -13.587  1.00  0.00           N  
ATOM   4019  CA  THR A1194      18.941 -30.250 -13.640  1.00  0.00           C  
ATOM   4020  C   THR A1194      19.048 -29.011 -12.747  1.00  0.00           C  
ATOM   4021  O   THR A1194      18.316 -28.039 -12.955  1.00  0.00           O  
ATOM   4022  CB  THR A1194      17.659 -31.001 -13.266  1.00  0.00           C  
ATOM   4023  OG1 THR A1194      17.787 -31.530 -11.941  1.00  0.00           O  
ATOM   4024  CG2 THR A1194      17.423 -32.141 -14.232  1.00  0.00           C  
ATOM   4025  N   ASP A1195      19.943 -29.039 -11.760  1.00  0.00           N  
ATOM   4026  CA  ASP A1195      20.103 -27.904 -10.856  1.00  0.00           C  
ATOM   4027  C   ASP A1195      20.900 -26.759 -11.492  1.00  0.00           C  
ATOM   4028  O   ASP A1195      21.684 -26.971 -12.435  1.00  0.00           O  
ATOM   4029  CB  ASP A1195      20.794 -28.343  -9.561  1.00  0.00           C  
ATOM   4030  CG  ASP A1195      19.878 -29.138  -8.635  1.00  0.00           C  
ATOM   4031  OD1 ASP A1195      18.655 -28.863  -8.613  1.00  0.00           O  
ATOM   4032  OD2 ASP A1195      20.392 -30.022  -7.909  1.00  0.00           O  
ATOM   4033  N   THR A1196      20.691 -25.547 -10.972  1.00  0.00           N  
ATOM   4034  CA  THR A1196      21.393 -24.361 -11.469  1.00  0.00           C  
ATOM   4035  C   THR A1196      22.185 -23.629 -10.399  1.00  0.00           C  
ATOM   4036  O   THR A1196      21.755 -23.528  -9.240  1.00  0.00           O  
ATOM   4037  CB  THR A1196      20.433 -23.323 -12.099  1.00  0.00           C  
ATOM   4038  OG1 THR A1196      19.214 -23.276 -11.344  1.00  0.00           O  
ATOM   4039  CG2 THR A1196      20.154 -23.657 -13.557  1.00  0.00           C  
ATOM   4040  N   MET A1198      23.336 -23.103 -10.811  1.00  0.00           N  
ATOM   4041  CA  MET A1198      24.211 -22.345  -9.928  1.00  0.00           C  
ATOM   4042  C   MET A1198      23.461 -21.150  -9.360  1.00  0.00           C  
ATOM   4043  O   MET A1198      22.544 -20.622 -10.005  1.00  0.00           O  
ATOM   4044  CB  MET A1198      25.424 -21.854 -10.697  1.00  0.00           C  
ATOM   4045  CG  MET A1198      26.163 -22.953 -11.385  1.00  0.00           C  
ATOM   4046  SD  MET A1198      27.625 -22.263 -12.084  1.00  0.00           S  
ATOM   4047  CE  MET A1198      28.215 -23.617 -13.021  1.00  0.00           C  
ATOM   4048  N   ASP A1199      23.856 -20.736  -8.154  1.00  0.00           N  
ATOM   4049  CA  ASP A1199      23.230 -19.616  -7.462  1.00  0.00           C  
ATOM   4050  C   ASP A1199      23.755 -18.266  -7.955  1.00  0.00           C  
ATOM   4051  O   ASP A1199      24.873 -18.169  -8.473  1.00  0.00           O  
ATOM   4052  CB  ASP A1199      23.447 -19.764  -5.954  1.00  0.00           C  
ATOM   4053  CG  ASP A1199      22.909 -18.583  -5.165  1.00  0.00           C  
ATOM   4054  OD1 ASP A1199      23.527 -17.499  -5.213  1.00  0.00           O  
ATOM   4055  OD2 ASP A1199      21.862 -18.733  -4.498  1.00  0.00           O  
ATOM   4056  N   THR A1200      22.932 -17.229  -7.802  1.00  0.00           N  
ATOM   4057  CA  THR A1200      23.298 -15.880  -8.227  1.00  0.00           C  
ATOM   4058  C   THR A1200      24.665 -15.440  -7.741  1.00  0.00           C  
ATOM   4059  O   THR A1200      25.413 -14.789  -8.475  1.00  0.00           O  
ATOM   4060  CB  THR A1200      22.293 -14.822  -7.737  1.00  0.00           C  
ATOM   4061  OG1 THR A1200      22.953 -13.547  -7.668  1.00  0.00           O  
ATOM   4062  CG2 THR A1200      21.756 -15.189  -6.367  1.00  0.00           C  
ATOM   4063  N   PHE A1201      24.993 -15.770  -6.499  1.00  0.00           N  
ATOM   4064  CA  PHE A1201      26.275 -15.371  -5.964  1.00  0.00           C  
ATOM   4065  C   PHE A1201      27.479 -15.992  -6.623  1.00  0.00           C  
ATOM   4066  O   PHE A1201      28.609 -15.680  -6.280  1.00  0.00           O  
ATOM   4067  CB  PHE A1201      26.302 -15.625  -4.488  1.00  0.00           C  
ATOM   4068  CG  PHE A1201      25.548 -14.612  -3.723  1.00  0.00           C  
ATOM   4069  CD1 PHE A1201      25.966 -13.284  -3.720  1.00  0.00           C  
ATOM   4070  CD2 PHE A1201      24.399 -14.954  -3.051  1.00  0.00           C  
ATOM   4071  CE1 PHE A1201      25.242 -12.314  -3.054  1.00  0.00           C  
ATOM   4072  CE2 PHE A1201      23.665 -13.988  -2.380  1.00  0.00           C  
ATOM   4073  CZ  PHE A1201      24.086 -12.664  -2.383  1.00  0.00           C  
ATOM   4074  N   PHE A1202      27.250 -16.859  -7.589  1.00  0.00           N  
ATOM   4075  CA  PHE A1202      28.365 -17.476  -8.259  1.00  0.00           C  
ATOM   4076  C   PHE A1202      28.840 -16.525  -9.336  1.00  0.00           C  
ATOM   4077  O   PHE A1202      30.037 -16.375  -9.552  1.00  0.00           O  
ATOM   4078  CB  PHE A1202      27.926 -18.803  -8.873  1.00  0.00           C  
ATOM   4079  CG  PHE A1202      29.059 -19.659  -9.370  1.00  0.00           C  
ATOM   4080  CD1 PHE A1202      29.976 -19.172 -10.292  1.00  0.00           C  
ATOM   4081  CD2 PHE A1202      29.175 -20.970  -8.939  1.00  0.00           C  
ATOM   4082  CE1 PHE A1202      31.006 -19.971 -10.797  1.00  0.00           C  
ATOM   4083  CE2 PHE A1202      30.198 -21.781  -9.434  1.00  0.00           C  
ATOM   4084  CZ  PHE A1202      31.123 -21.269 -10.372  1.00  0.00           C  
ATOM   4085  N   ASP A1203      27.905 -15.865 -10.010  1.00  0.00           N  
ATOM   4086  CA  ASP A1203      28.292 -14.947 -11.081  1.00  0.00           C  
ATOM   4087  C   ASP A1203      28.747 -13.590 -10.589  1.00  0.00           C  
ATOM   4088  O   ASP A1203      29.623 -12.959 -11.197  1.00  0.00           O  
ATOM   4089  CB  ASP A1203      27.169 -14.786 -12.126  1.00  0.00           C  
ATOM   4090  CG  ASP A1203      25.806 -15.210 -11.611  1.00  0.00           C  
ATOM   4091  OD1 ASP A1203      25.105 -14.352 -11.018  1.00  0.00           O  
ATOM   4092  OD2 ASP A1203      25.447 -16.404 -11.804  1.00  0.00           O  
ATOM   4093  N   SER A1204      28.166 -13.145  -9.483  1.00  0.00           N  
ATOM   4094  CA  SER A1204      28.561 -11.865  -8.918  1.00  0.00           C  
ATOM   4095  C   SER A1204      29.917 -12.003  -8.248  1.00  0.00           C  
ATOM   4096  O   SER A1204      30.470 -11.042  -7.748  1.00  0.00           O  
ATOM   4097  CB  SER A1204      27.541 -11.391  -7.895  1.00  0.00           C  
ATOM   4098  OG  SER A1204      27.154 -12.453  -7.048  1.00  0.00           O  
ATOM   4099  N   SER A1205      30.483 -13.195  -8.256  1.00  0.00           N  
ATOM   4100  CA  SER A1205      31.757 -13.351  -7.598  1.00  0.00           C  
ATOM   4101  C   SER A1205      32.987 -13.110  -8.429  1.00  0.00           C  
ATOM   4102  O   SER A1205      34.087 -13.349  -7.955  1.00  0.00           O  
ATOM   4103  CB  SER A1205      31.823 -14.709  -6.935  1.00  0.00           C  
ATOM   4104  OG  SER A1205      30.762 -14.784  -6.005  1.00  0.00           O  
ATOM   4105  N   TRP A1206      32.833 -12.634  -9.658  1.00  0.00           N  
ATOM   4106  CA  TRP A1206      34.030 -12.359 -10.447  1.00  0.00           C  
ATOM   4107  C   TRP A1206      33.826 -11.344 -11.541  1.00  0.00           C  
ATOM   4108  O   TRP A1206      34.747 -11.050 -12.324  1.00  0.00           O  
ATOM   4109  CB  TRP A1206      34.574 -13.622 -11.064  1.00  0.00           C  
ATOM   4110  CG  TRP A1206      33.673 -14.206 -12.059  1.00  0.00           C  
ATOM   4111  CD1 TRP A1206      32.507 -14.883 -11.821  1.00  0.00           C  
ATOM   4112  CD2 TRP A1206      33.864 -14.208 -13.465  1.00  0.00           C  
ATOM   4113  NE1 TRP A1206      31.968 -15.316 -13.007  1.00  0.00           N  
ATOM   4114  CE2 TRP A1206      32.781 -14.910 -14.032  1.00  0.00           C  
ATOM   4115  CE3 TRP A1206      34.848 -13.681 -14.305  1.00  0.00           C  
ATOM   4116  CZ2 TRP A1206      32.653 -15.098 -15.401  1.00  0.00           C  
ATOM   4117  CZ3 TRP A1206      34.724 -13.868 -15.680  1.00  0.00           C  
ATOM   4118  CH2 TRP A1206      33.633 -14.571 -16.213  1.00  0.00           C  
ATOM   4119  N   TYR A1207      32.623 -10.786 -11.581  1.00  0.00           N  
ATOM   4120  CA  TYR A1207      32.319  -9.823 -12.605  1.00  0.00           C  
ATOM   4121  C   TYR A1207      33.379  -8.754 -12.668  1.00  0.00           C  
ATOM   4122  O   TYR A1207      33.940  -8.532 -13.725  1.00  0.00           O  
ATOM   4123  CB  TYR A1207      30.956  -9.227 -12.381  1.00  0.00           C  
ATOM   4124  CG  TYR A1207      30.832  -8.243 -11.267  1.00  0.00           C  
ATOM   4125  CD1 TYR A1207      30.268  -8.616 -10.064  1.00  0.00           C  
ATOM   4126  CD2 TYR A1207      31.110  -6.893 -11.474  1.00  0.00           C  
ATOM   4127  CE1 TYR A1207      29.950  -7.664  -9.092  1.00  0.00           C  
ATOM   4128  CE2 TYR A1207      30.805  -5.933 -10.512  1.00  0.00           C  
ATOM   4129  CZ  TYR A1207      30.213  -6.324  -9.325  1.00  0.00           C  
ATOM   4130  OH  TYR A1207      29.813  -5.375  -8.405  1.00  0.00           O  
ATOM   4131  N   TYR A1208      33.690  -8.112 -11.545  1.00  0.00           N  
ATOM   4132  CA  TYR A1208      34.731  -7.074 -11.537  1.00  0.00           C  
ATOM   4133  C   TYR A1208      35.867  -7.505 -12.427  1.00  0.00           C  
ATOM   4134  O   TYR A1208      36.537  -6.671 -13.001  1.00  0.00           O  
ATOM   4135  CB  TYR A1208      35.268  -6.810 -10.114  1.00  0.00           C  
ATOM   4136  CG  TYR A1208      35.551  -8.055  -9.319  1.00  0.00           C  
ATOM   4137  CD1 TYR A1208      36.770  -8.718  -9.436  1.00  0.00           C  
ATOM   4138  CD2 TYR A1208      34.561  -8.626  -8.532  1.00  0.00           C  
ATOM   4139  CE1 TYR A1208      36.989  -9.941  -8.794  1.00  0.00           C  
ATOM   4140  CE2 TYR A1208      34.765  -9.843  -7.885  1.00  0.00           C  
ATOM   4141  CZ  TYR A1208      35.973 -10.495  -8.028  1.00  0.00           C  
ATOM   4142  OH  TYR A1208      36.114 -11.732  -7.454  1.00  0.00           O  
ATOM   4143  N   LEU A1209      36.082  -8.810 -12.554  1.00  0.00           N  
ATOM   4144  CA  LEU A1209      37.148  -9.314 -13.409  1.00  0.00           C  
ATOM   4145  C   LEU A1209      36.731  -9.346 -14.886  1.00  0.00           C  
ATOM   4146  O   LEU A1209      37.565  -9.161 -15.780  1.00  0.00           O  
ATOM   4147  CB  LEU A1209      37.566 -10.702 -12.941  1.00  0.00           C  
ATOM   4148  CG  LEU A1209      38.725 -10.714 -11.948  1.00  0.00           C  
ATOM   4149  CD1 LEU A1209      38.651 -11.968 -11.118  1.00  0.00           C  
ATOM   4150  CD2 LEU A1209      40.047 -10.631 -12.684  1.00  0.00           C  
ATOM   4151  N   ARG A1210      35.441  -9.569 -15.130  1.00  0.00           N  
ATOM   4152  CA  ARG A1210      34.907  -9.601 -16.487  1.00  0.00           C  
ATOM   4153  C   ARG A1210      34.975  -8.234 -17.166  1.00  0.00           C  
ATOM   4154  O   ARG A1210      35.282  -8.157 -18.362  1.00  0.00           O  
ATOM   4155  CB  ARG A1210      33.455 -10.066 -16.488  1.00  0.00           C  
ATOM   4156  CG  ARG A1210      32.901 -10.286 -17.885  1.00  0.00           C  
ATOM   4157  CD  ARG A1210      33.706 -11.351 -18.612  1.00  0.00           C  
ATOM   4158  NE  ARG A1210      33.329 -11.465 -20.018  1.00  0.00           N  
ATOM   4159  CZ  ARG A1210      33.796 -12.396 -20.848  1.00  0.00           C  
ATOM   4160  NH1 ARG A1210      34.659 -13.306 -20.422  1.00  0.00           N  
ATOM   4161  NH2 ARG A1210      33.402 -12.416 -22.111  1.00  0.00           N  
ATOM   4162  N   TYR A1211      34.687  -7.158 -16.429  1.00  0.00           N  
ATOM   4163  CA  TYR A1211      34.738  -5.836 -17.045  1.00  0.00           C  
ATOM   4164  C   TYR A1211      36.085  -5.525 -17.690  1.00  0.00           C  
ATOM   4165  O   TYR A1211      36.153  -4.679 -18.575  1.00  0.00           O  
ATOM   4166  CB  TYR A1211      34.469  -4.720 -16.041  1.00  0.00           C  
ATOM   4167  CG  TYR A1211      33.105  -4.680 -15.421  1.00  0.00           C  
ATOM   4168  CD1 TYR A1211      31.957  -4.724 -16.199  1.00  0.00           C  
ATOM   4169  CD2 TYR A1211      32.959  -4.546 -14.049  1.00  0.00           C  
ATOM   4170  CE1 TYR A1211      30.695  -4.633 -15.625  1.00  0.00           C  
ATOM   4171  CE2 TYR A1211      31.708  -4.456 -13.471  1.00  0.00           C  
ATOM   4172  CZ  TYR A1211      30.583  -4.502 -14.264  1.00  0.00           C  
ATOM   4173  OH  TYR A1211      29.340  -4.439 -13.674  1.00  0.00           O  
ATOM   4174  N   THR A1212      37.157  -6.176 -17.243  1.00  0.00           N  
ATOM   4175  CA  THR A1212      38.478  -5.876 -17.797  1.00  0.00           C  
ATOM   4176  C   THR A1212      38.696  -6.471 -19.167  1.00  0.00           C  
ATOM   4177  O   THR A1212      39.719  -6.210 -19.814  1.00  0.00           O  
ATOM   4178  CB  THR A1212      39.609  -6.378 -16.897  1.00  0.00           C  
ATOM   4179  OG1 THR A1212      39.460  -7.788 -16.694  1.00  0.00           O  
ATOM   4180  CG2 THR A1212      39.579  -5.661 -15.567  1.00  0.00           C  
ATOM   4181  N   ASP A1213      37.734  -7.275 -19.602  1.00  0.00           N  
ATOM   4182  CA  ASP A1213      37.807  -7.929 -20.902  1.00  0.00           C  
ATOM   4183  C   ASP A1213      36.434  -8.543 -21.093  1.00  0.00           C  
ATOM   4184  O   ASP A1213      36.278  -9.765 -21.102  1.00  0.00           O  
ATOM   4185  CB  ASP A1213      38.874  -9.017 -20.878  1.00  0.00           C  
ATOM   4186  CG  ASP A1213      39.283  -9.435 -22.256  1.00  0.00           C  
ATOM   4187  OD1 ASP A1213      38.454  -9.248 -23.172  1.00  0.00           O  
ATOM   4188  OD2 ASP A1213      40.413  -9.945 -22.425  1.00  0.00           O  
ATOM   4189  N   PRO A1227      35.417  -7.691 -21.270  1.00  0.00           N  
ATOM   4190  CA  PRO A1227      34.007  -8.039 -21.451  1.00  0.00           C  
ATOM   4191  C   PRO A1227      33.623  -8.821 -22.693  1.00  0.00           C  
ATOM   4192  O   PRO A1227      32.529  -9.385 -22.746  1.00  0.00           O  
ATOM   4193  CB  PRO A1227      33.323  -6.680 -21.383  1.00  0.00           C  
ATOM   4194  CG  PRO A1227      34.288  -5.827 -22.130  1.00  0.00           C  
ATOM   4195  CD  PRO A1227      35.640  -6.274 -21.601  1.00  0.00           C  
ATOM   4196  N   HIS A1228      34.519  -8.866 -23.675  1.00  0.00           N  
ATOM   4197  CA  HIS A1228      34.241  -9.557 -24.929  1.00  0.00           C  
ATOM   4198  C   HIS A1228      35.303 -10.595 -25.260  1.00  0.00           C  
ATOM   4199  O   HIS A1228      35.915 -10.546 -26.331  1.00  0.00           O  
ATOM   4200  CB  HIS A1228      34.184  -8.535 -26.065  1.00  0.00           C  
ATOM   4201  CG  HIS A1228      33.238  -7.400 -25.817  1.00  0.00           C  
ATOM   4202  ND1 HIS A1228      33.555  -6.090 -26.115  1.00  0.00           N  
ATOM   4203  CD2 HIS A1228      31.989  -7.377 -25.287  1.00  0.00           C  
ATOM   4204  CE1 HIS A1228      32.544  -5.309 -25.772  1.00  0.00           C  
ATOM   4205  NE2 HIS A1228      31.583  -6.065 -25.267  1.00  0.00           N  
ATOM   4206  N   ASN A1275      35.528 -11.541 -24.358  1.00  0.00           N  
ATOM   4207  CA  ASN A1275      36.544 -12.571 -24.589  1.00  0.00           C  
ATOM   4208  C   ASN A1275      35.833 -13.919 -24.764  1.00  0.00           C  
ATOM   4209  O   ASN A1275      35.157 -14.386 -23.847  1.00  0.00           O  
ATOM   4210  CB  ASN A1275      37.495 -12.602 -23.390  1.00  0.00           C  
ATOM   4211  CG  ASN A1275      38.801 -13.295 -23.693  1.00  0.00           C  
ATOM   4212  OD1 ASN A1275      38.824 -14.478 -24.016  1.00  0.00           O  
ATOM   4213  ND2 ASN A1275      39.904 -12.558 -23.581  1.00  0.00           N  
ATOM   4214  N   ASP A1276      35.964 -14.544 -25.933  1.00  0.00           N  
ATOM   4215  CA  ASP A1276      35.280 -15.820 -26.162  1.00  0.00           C  
ATOM   4216  C   ASP A1276      36.170 -17.045 -25.973  1.00  0.00           C  
ATOM   4217  O   ASP A1276      35.706 -18.183 -26.099  1.00  0.00           O  
ATOM   4218  CB  ASP A1276      34.631 -15.848 -27.559  1.00  0.00           C  
ATOM   4219  CG  ASP A1276      35.639 -15.664 -28.681  1.00  0.00           C  
ATOM   4220  OD1 ASP A1276      36.483 -14.749 -28.569  1.00  0.00           O  
ATOM   4221  OD2 ASP A1276      35.586 -16.423 -29.678  1.00  0.00           O  
ATOM   4222  N   ARG A1278      37.441 -16.811 -25.659  1.00  0.00           N  
ATOM   4223  CA  ARG A1278      38.379 -17.898 -25.432  1.00  0.00           C  
ATOM   4224  C   ARG A1278      38.609 -18.151 -23.927  1.00  0.00           C  
ATOM   4225  O   ARG A1278      38.806 -19.286 -23.502  1.00  0.00           O  
ATOM   4226  CB  ARG A1278      39.680 -17.576 -26.153  1.00  0.00           C  
ATOM   4227  CG  ARG A1278      39.473 -17.403 -27.649  1.00  0.00           C  
ATOM   4228  CD  ARG A1278      40.240 -18.445 -28.450  1.00  0.00           C  
ATOM   4229  NE  ARG A1278      41.671 -18.149 -28.442  1.00  0.00           N  
ATOM   4230  CZ  ARG A1278      42.618 -18.931 -28.964  1.00  0.00           C  
ATOM   4231  NH1 ARG A1278      42.300 -20.084 -29.547  1.00  0.00           N  
ATOM   4232  NH2 ARG A1278      43.894 -18.553 -28.912  1.00  0.00           N  
ATOM   4233  N   LEU A1279      38.551 -17.086 -23.129  1.00  0.00           N  
ATOM   4234  CA  LEU A1279      38.742 -17.156 -21.678  1.00  0.00           C  
ATOM   4235  C   LEU A1279      37.829 -16.198 -20.968  1.00  0.00           C  
ATOM   4236  O   LEU A1279      37.368 -15.230 -21.560  1.00  0.00           O  
ATOM   4237  CB  LEU A1279      40.162 -16.766 -21.305  1.00  0.00           C  
ATOM   4238  CG  LEU A1279      41.233 -17.839 -21.354  1.00  0.00           C  
ATOM   4239  CD1 LEU A1279      42.571 -17.175 -21.129  1.00  0.00           C  
ATOM   4240  CD2 LEU A1279      40.947 -18.898 -20.290  1.00  0.00           C  
ATOM   4241  N   PRO A1280      37.563 -16.443 -19.677  1.00  0.00           N  
ATOM   4242  CA  PRO A1280      36.688 -15.533 -18.933  1.00  0.00           C  
ATOM   4243  C   PRO A1280      37.297 -14.135 -18.948  1.00  0.00           C  
ATOM   4244  O   PRO A1280      36.602 -13.154 -18.744  1.00  0.00           O  
ATOM   4245  CB  PRO A1280      36.663 -16.140 -17.548  1.00  0.00           C  
ATOM   4246  CG  PRO A1280      36.739 -17.602 -17.854  1.00  0.00           C  
ATOM   4247  CD  PRO A1280      37.828 -17.663 -18.901  1.00  0.00           C  
ATOM   4248  N   PHE A1281      38.600 -14.057 -19.188  1.00  0.00           N  
ATOM   4249  CA  PHE A1281      39.291 -12.782 -19.270  1.00  0.00           C  
ATOM   4250  C   PHE A1281      40.752 -12.997 -19.530  1.00  0.00           C  
ATOM   4251  O   PHE A1281      41.298 -14.050 -19.234  1.00  0.00           O  
ATOM   4252  CB  PHE A1281      39.107 -11.949 -17.991  1.00  0.00           C  
ATOM   4253  CG  PHE A1281      39.628 -12.595 -16.737  1.00  0.00           C  
ATOM   4254  CD1 PHE A1281      40.991 -12.605 -16.454  1.00  0.00           C  
ATOM   4255  CD2 PHE A1281      38.739 -13.177 -15.817  1.00  0.00           C  
ATOM   4256  CE1 PHE A1281      41.462 -13.186 -15.266  1.00  0.00           C  
ATOM   4257  CE2 PHE A1281      39.197 -13.758 -14.631  1.00  0.00           C  
ATOM   4258  CZ  PHE A1281      40.560 -13.761 -14.357  1.00  0.00           C  
ATOM   4259  N   ASP A1282      41.400 -12.009 -20.109  1.00  0.00           N  
ATOM   4260  CA  ASP A1282      42.806 -12.170 -20.370  1.00  0.00           C  
ATOM   4261  C   ASP A1282      43.564 -11.757 -19.120  1.00  0.00           C  
ATOM   4262  O   ASP A1282      43.367 -10.661 -18.599  1.00  0.00           O  
ATOM   4263  CB  ASP A1282      43.242 -11.306 -21.542  1.00  0.00           C  
ATOM   4264  CG  ASP A1282      44.740 -11.325 -21.735  1.00  0.00           C  
ATOM   4265  OD1 ASP A1282      45.264 -10.500 -22.519  1.00  0.00           O  
ATOM   4266  OD2 ASP A1282      45.401 -12.173 -21.098  1.00  0.00           O  
ATOM   4267  N   PRO A1283      44.439 -12.635 -18.609  1.00  0.00           N  
ATOM   4268  CA  PRO A1283      45.201 -12.295 -17.410  1.00  0.00           C  
ATOM   4269  C   PRO A1283      45.888 -10.952 -17.569  1.00  0.00           C  
ATOM   4270  O   PRO A1283      45.726 -10.074 -16.731  1.00  0.00           O  
ATOM   4271  CB  PRO A1283      46.184 -13.442 -17.304  1.00  0.00           C  
ATOM   4272  CG  PRO A1283      45.364 -14.596 -17.805  1.00  0.00           C  
ATOM   4273  CD  PRO A1283      44.729 -14.014 -19.036  1.00  0.00           C  
ATOM   4274  N   GLU A1284      46.632 -10.787 -18.655  1.00  0.00           N  
ATOM   4275  CA  GLU A1284      47.345  -9.543 -18.914  1.00  0.00           C  
ATOM   4276  C   GLU A1284      46.477  -8.303 -18.734  1.00  0.00           C  
ATOM   4277  O   GLU A1284      46.924  -7.276 -18.192  1.00  0.00           O  
ATOM   4278  CB  GLU A1284      47.901  -9.536 -20.329  1.00  0.00           C  
ATOM   4279  CG  GLU A1284      48.541  -8.218 -20.702  1.00  0.00           C  
ATOM   4280  CD  GLU A1284      49.122  -8.234 -22.098  1.00  0.00           C  
ATOM   4281  OE1 GLU A1284      48.424  -8.729 -23.016  1.00  0.00           O  
ATOM   4282  OE2 GLU A1284      50.265  -7.748 -22.277  1.00  0.00           O  
ATOM   4283  N   LYS A1285      45.239  -8.387 -19.205  1.00  0.00           N  
ATOM   4284  CA  LYS A1285      44.341  -7.262 -19.092  1.00  0.00           C  
ATOM   4285  C   LYS A1285      43.933  -7.024 -17.645  1.00  0.00           C  
ATOM   4286  O   LYS A1285      44.216  -5.965 -17.094  1.00  0.00           O  
ATOM   4287  CB  LYS A1285      43.121  -7.490 -19.965  1.00  0.00           C  
ATOM   4288  CG  LYS A1285      43.422  -7.402 -21.449  1.00  0.00           C  
ATOM   4289  CD  LYS A1285      42.116  -7.373 -22.221  1.00  0.00           C  
ATOM   4290  CE  LYS A1285      42.315  -7.195 -23.711  1.00  0.00           C  
ATOM   4291  NZ  LYS A1285      40.971  -7.063 -24.327  1.00  0.00           N  
ATOM   4292  N   ALA A1286      43.276  -8.003 -17.029  1.00  0.00           N  
ATOM   4293  CA  ALA A1286      42.838  -7.875 -15.644  1.00  0.00           C  
ATOM   4294  C   ALA A1286      43.988  -7.420 -14.747  1.00  0.00           C  
ATOM   4295  O   ALA A1286      43.784  -6.630 -13.813  1.00  0.00           O  
ATOM   4296  CB  ALA A1286      42.287  -9.191 -15.144  1.00  0.00           C  
ATOM   4297  N   ASN A1287      45.198  -7.902 -15.021  1.00  0.00           N  
ATOM   4298  CA  ASN A1287      46.333  -7.496 -14.207  1.00  0.00           C  
ATOM   4299  C   ASN A1287      46.642  -6.018 -14.326  1.00  0.00           C  
ATOM   4300  O   ASN A1287      47.223  -5.421 -13.421  1.00  0.00           O  
ATOM   4301  CB  ASN A1287      47.580  -8.292 -14.558  1.00  0.00           C  
ATOM   4302  CG  ASN A1287      47.496  -9.724 -14.086  1.00  0.00           C  
ATOM   4303  OD1 ASN A1287      46.896 -10.013 -13.047  1.00  0.00           O  
ATOM   4304  ND2 ASN A1287      48.108 -10.632 -14.843  1.00  0.00           N  
ATOM   4305  N   ALA A1288      46.263  -5.417 -15.443  1.00  0.00           N  
ATOM   4306  CA  ALA A1288      46.516  -4.008 -15.614  1.00  0.00           C  
ATOM   4307  C   ALA A1288      45.428  -3.205 -14.930  1.00  0.00           C  
ATOM   4308  O   ALA A1288      45.610  -2.021 -14.686  1.00  0.00           O  
ATOM   4309  CB  ALA A1288      46.581  -3.664 -17.073  1.00  0.00           C  
ATOM   4310  N   TRP A1289      44.299  -3.809 -14.595  1.00  0.00           N  
ATOM   4311  CA  TRP A1289      43.280  -3.002 -13.945  1.00  0.00           C  
ATOM   4312  C   TRP A1289      43.011  -3.327 -12.483  1.00  0.00           C  
ATOM   4313  O   TRP A1289      42.556  -2.461 -11.728  1.00  0.00           O  
ATOM   4314  CB  TRP A1289      41.963  -3.047 -14.729  1.00  0.00           C  
ATOM   4315  CG  TRP A1289      42.024  -2.241 -15.972  1.00  0.00           C  
ATOM   4316  CD1 TRP A1289      42.296  -2.691 -17.234  1.00  0.00           C  
ATOM   4317  CD2 TRP A1289      41.885  -0.826 -16.071  1.00  0.00           C  
ATOM   4318  NE1 TRP A1289      42.336  -1.639 -18.112  1.00  0.00           N  
ATOM   4319  CE2 TRP A1289      42.085  -0.482 -17.423  1.00  0.00           C  
ATOM   4320  CE3 TRP A1289      41.614   0.189 -15.146  1.00  0.00           C  
ATOM   4321  CZ2 TRP A1289      42.019   0.836 -17.875  1.00  0.00           C  
ATOM   4322  CZ3 TRP A1289      41.552   1.504 -15.595  1.00  0.00           C  
ATOM   4323  CH2 TRP A1289      41.753   1.813 -16.949  1.00  0.00           C  
ATOM   4324  N   MET A1290      43.276  -4.571 -12.085  1.00  0.00           N  
ATOM   4325  CA  MET A1290      43.082  -4.988 -10.702  1.00  0.00           C  
ATOM   4326  C   MET A1290      44.269  -4.464  -9.904  1.00  0.00           C  
ATOM   4327  O   MET A1290      45.352  -4.247 -10.446  1.00  0.00           O  
ATOM   4328  CB  MET A1290      43.039  -6.507 -10.611  1.00  0.00           C  
ATOM   4329  CG  MET A1290      41.877  -7.133 -11.334  1.00  0.00           C  
ATOM   4330  SD  MET A1290      40.334  -6.700 -10.528  1.00  0.00           S  
ATOM   4331  CE  MET A1290      40.123  -8.038  -9.386  1.00  0.00           C  
ATOM   4332  N   PRO A1291      44.089  -4.267  -8.604  1.00  0.00           N  
ATOM   4333  CA  PRO A1291      42.821  -4.534  -7.931  1.00  0.00           C  
ATOM   4334  C   PRO A1291      41.867  -3.347  -8.093  1.00  0.00           C  
ATOM   4335  O   PRO A1291      42.202  -2.360  -8.754  1.00  0.00           O  
ATOM   4336  CB  PRO A1291      43.256  -4.724  -6.489  1.00  0.00           C  
ATOM   4337  CG  PRO A1291      44.308  -3.661  -6.355  1.00  0.00           C  
ATOM   4338  CD  PRO A1291      45.101  -3.775  -7.653  1.00  0.00           C  
ATOM   4339  N   VAL A1292      40.690  -3.463  -7.491  1.00  0.00           N  
ATOM   4340  CA  VAL A1292      39.692  -2.417  -7.520  1.00  0.00           C  
ATOM   4341  C   VAL A1292      40.113  -1.362  -6.488  1.00  0.00           C  
ATOM   4342  O   VAL A1292      39.977  -1.576  -5.280  1.00  0.00           O  
ATOM   4343  CB  VAL A1292      38.316  -2.997  -7.139  1.00  0.00           C  
ATOM   4344  CG1 VAL A1292      37.313  -1.885  -6.871  1.00  0.00           C  
ATOM   4345  CG2 VAL A1292      37.841  -3.907  -8.236  1.00  0.00           C  
ATOM   4346  N   ASP A1293      40.626  -0.228  -6.949  1.00  0.00           N  
ATOM   4347  CA  ASP A1293      41.051   0.804  -6.031  1.00  0.00           C  
ATOM   4348  C   ASP A1293      39.946   1.244  -5.100  1.00  0.00           C  
ATOM   4349  O   ASP A1293      40.152   1.295  -3.904  1.00  0.00           O  
ATOM   4350  CB  ASP A1293      41.589   1.987  -6.797  1.00  0.00           C  
ATOM   4351  CG  ASP A1293      42.593   1.570  -7.842  1.00  0.00           C  
ATOM   4352  OD1 ASP A1293      42.188   0.869  -8.782  1.00  0.00           O  
ATOM   4353  OD2 ASP A1293      43.788   1.916  -7.737  1.00  0.00           O  
ATOM   4354  N   GLN A1294      38.770   1.556  -5.616  1.00  0.00           N  
ATOM   4355  CA  GLN A1294      37.706   2.003  -4.732  1.00  0.00           C  
ATOM   4356  C   GLN A1294      36.469   1.174  -5.003  1.00  0.00           C  
ATOM   4357  O   GLN A1294      36.173   0.880  -6.152  1.00  0.00           O  
ATOM   4358  CB  GLN A1294      37.428   3.483  -4.968  1.00  0.00           C  
ATOM   4359  CG  GLN A1294      36.728   4.151  -3.807  1.00  0.00           C  
ATOM   4360  CD  GLN A1294      37.461   3.946  -2.495  1.00  0.00           C  
ATOM   4361  OE1 GLN A1294      38.645   4.275  -2.377  1.00  0.00           O  
ATOM   4362  NE2 GLN A1294      36.760   3.405  -1.498  1.00  0.00           N  
ATOM   4363  N   TYR A1295      35.729   0.796  -3.969  1.00  0.00           N  
ATOM   4364  CA  TYR A1295      34.585  -0.062  -4.209  1.00  0.00           C  
ATOM   4365  C   TYR A1295      33.381   0.335  -3.381  1.00  0.00           C  
ATOM   4366  O   TYR A1295      33.234  -0.089  -2.243  1.00  0.00           O  
ATOM   4367  CB  TYR A1295      35.001  -1.507  -3.933  1.00  0.00           C  
ATOM   4368  CG  TYR A1295      34.018  -2.594  -4.329  1.00  0.00           C  
ATOM   4369  CD1 TYR A1295      33.695  -2.837  -5.667  1.00  0.00           C  
ATOM   4370  CD2 TYR A1295      33.422  -3.397  -3.359  1.00  0.00           C  
ATOM   4371  CE1 TYR A1295      32.794  -3.858  -6.025  1.00  0.00           C  
ATOM   4372  CE2 TYR A1295      32.526  -4.410  -3.706  1.00  0.00           C  
ATOM   4373  CZ  TYR A1295      32.214  -4.634  -5.034  1.00  0.00           C  
ATOM   4374  OH  TYR A1295      31.292  -5.601  -5.355  1.00  0.00           O  
ATOM   4375  N   ILE A1296      32.502   1.152  -3.960  1.00  0.00           N  
ATOM   4376  CA  ILE A1296      31.337   1.586  -3.223  1.00  0.00           C  
ATOM   4377  C   ILE A1296      30.293   0.498  -3.176  1.00  0.00           C  
ATOM   4378  O   ILE A1296      29.999  -0.116  -4.185  1.00  0.00           O  
ATOM   4379  CB  ILE A1296      30.676   2.813  -3.829  1.00  0.00           C  
ATOM   4380  CG1 ILE A1296      31.599   4.031  -3.769  1.00  0.00           C  
ATOM   4381  CG2 ILE A1296      29.371   3.085  -3.078  1.00  0.00           C  
ATOM   4382  CD1 ILE A1296      32.652   4.045  -4.827  1.00  0.00           C  
ATOM   4383  N   GLY A1297      29.723   0.274  -2.003  1.00  0.00           N  
ATOM   4384  CA  GLY A1297      28.719  -0.751  -1.854  1.00  0.00           C  
ATOM   4385  C   GLY A1297      28.035  -0.708  -0.504  1.00  0.00           C  
ATOM   4386  O   GLY A1297      28.056   0.306   0.199  1.00  0.00           O  
ATOM   4387  N   GLY A1298      27.413  -1.822  -0.145  1.00  0.00           N  
ATOM   4388  CA  GLY A1298      26.700  -1.904   1.115  1.00  0.00           C  
ATOM   4389  C   GLY A1298      27.211  -3.024   2.002  1.00  0.00           C  
ATOM   4390  O   GLY A1298      27.760  -4.033   1.540  1.00  0.00           O  
ATOM   4391  N   VAL A1299      26.993  -2.865   3.295  1.00  0.00           N  
ATOM   4392  CA  VAL A1299      27.479  -3.849   4.232  1.00  0.00           C  
ATOM   4393  C   VAL A1299      26.673  -5.139   4.297  1.00  0.00           C  
ATOM   4394  O   VAL A1299      27.090  -6.090   4.951  1.00  0.00           O  
ATOM   4395  CB  VAL A1299      27.595  -3.226   5.633  1.00  0.00           C  
ATOM   4396  CG1 VAL A1299      26.251  -3.266   6.362  1.00  0.00           C  
ATOM   4397  CG2 VAL A1299      28.695  -3.923   6.396  1.00  0.00           C  
ATOM   4398  N   GLU A1300      25.533  -5.194   3.620  1.00  0.00           N  
ATOM   4399  CA  GLU A1300      24.735  -6.415   3.658  1.00  0.00           C  
ATOM   4400  C   GLU A1300      25.419  -7.586   2.940  1.00  0.00           C  
ATOM   4401  O   GLU A1300      24.923  -8.703   2.970  1.00  0.00           O  
ATOM   4402  CB  GLU A1300      23.319  -6.182   3.094  1.00  0.00           C  
ATOM   4403  CG  GLU A1300      23.237  -5.762   1.623  1.00  0.00           C  
ATOM   4404  CD  GLU A1300      23.606  -4.300   1.383  1.00  0.00           C  
ATOM   4405  OE1 GLU A1300      22.999  -3.407   2.022  1.00  0.00           O  
ATOM   4406  OE2 GLU A1300      24.499  -4.047   0.542  1.00  0.00           O  
ATOM   4407  N   HIS A1301      26.556  -7.350   2.303  1.00  0.00           N  
ATOM   4408  CA  HIS A1301      27.241  -8.450   1.636  1.00  0.00           C  
ATOM   4409  C   HIS A1301      28.521  -8.828   2.390  1.00  0.00           C  
ATOM   4410  O   HIS A1301      29.521  -9.275   1.797  1.00  0.00           O  
ATOM   4411  CB  HIS A1301      27.556  -8.075   0.183  1.00  0.00           C  
ATOM   4412  CG  HIS A1301      26.337  -7.873  -0.665  1.00  0.00           C  
ATOM   4413  ND1 HIS A1301      25.370  -8.846  -0.829  1.00  0.00           N  
ATOM   4414  CD2 HIS A1301      25.909  -6.800  -1.373  1.00  0.00           C  
ATOM   4415  CE1 HIS A1301      24.402  -8.379  -1.594  1.00  0.00           C  
ATOM   4416  NE2 HIS A1301      24.704  -7.138  -1.939  1.00  0.00           N  
ATOM   4417  N   ALA A1302      28.449  -8.654   3.710  1.00  0.00           N  
ATOM   4418  CA  ALA A1302      29.546  -8.928   4.628  1.00  0.00           C  
ATOM   4419  C   ALA A1302      30.044 -10.356   4.529  1.00  0.00           C  
ATOM   4420  O   ALA A1302      31.212 -10.599   4.232  1.00  0.00           O  
ATOM   4421  CB  ALA A1302      29.100  -8.634   6.046  1.00  0.00           C  
ATOM   4422  N   VAL A1303      29.152 -11.303   4.787  1.00  0.00           N  
ATOM   4423  CA  VAL A1303      29.518 -12.710   4.730  1.00  0.00           C  
ATOM   4424  C   VAL A1303      29.173 -13.346   3.397  1.00  0.00           C  
ATOM   4425  O   VAL A1303      29.400 -14.538   3.180  1.00  0.00           O  
ATOM   4426  CB  VAL A1303      28.810 -13.507   5.822  1.00  0.00           C  
ATOM   4427  CG1 VAL A1303      29.500 -13.262   7.151  1.00  0.00           C  
ATOM   4428  CG2 VAL A1303      27.337 -13.102   5.886  1.00  0.00           C  
ATOM   4429  N   LEU A1304      28.627 -12.547   2.496  1.00  0.00           N  
ATOM   4430  CA  LEU A1304      28.239 -13.058   1.202  1.00  0.00           C  
ATOM   4431  C   LEU A1304      29.224 -12.663   0.127  1.00  0.00           C  
ATOM   4432  O   LEU A1304      30.374 -13.112   0.093  1.00  0.00           O  
ATOM   4433  CB  LEU A1304      26.843 -12.546   0.866  1.00  0.00           C  
ATOM   4434  CG  LEU A1304      25.800 -13.255   1.729  1.00  0.00           C  
ATOM   4435  CD1 LEU A1304      24.561 -12.425   1.889  1.00  0.00           C  
ATOM   4436  CD2 LEU A1304      25.487 -14.598   1.098  1.00  0.00           C  
ATOM   4437  N   HIS A1306      28.754 -11.806  -0.756  1.00  0.00           N  
ATOM   4438  CA  HIS A1306      29.556 -11.347  -1.852  1.00  0.00           C  
ATOM   4439  C   HIS A1306      30.990 -10.979  -1.482  1.00  0.00           C  
ATOM   4440  O   HIS A1306      31.927 -11.363  -2.178  1.00  0.00           O  
ATOM   4441  CB  HIS A1306      28.853 -10.161  -2.527  1.00  0.00           C  
ATOM   4442  CG  HIS A1306      29.690  -9.477  -3.548  1.00  0.00           C  
ATOM   4443  ND1 HIS A1306      30.201 -10.130  -4.653  1.00  0.00           N  
ATOM   4444  CD2 HIS A1306      30.187  -8.223  -3.602  1.00  0.00           C  
ATOM   4445  CE1 HIS A1306      30.977  -9.312  -5.330  1.00  0.00           C  
ATOM   4446  NE2 HIS A1306      30.989  -8.142  -4.713  1.00  0.00           N  
ATOM   4447  N   LEU A1310      31.178 -10.241  -0.391  1.00  0.00           N  
ATOM   4448  CA  LEU A1310      32.538  -9.827  -0.034  1.00  0.00           C  
ATOM   4449  C   LEU A1310      33.372 -11.021   0.415  1.00  0.00           C  
ATOM   4450  O   LEU A1310      34.602 -10.981   0.410  1.00  0.00           O  
ATOM   4451  CB  LEU A1310      32.504  -8.702   1.020  1.00  0.00           C  
ATOM   4452  CG  LEU A1310      31.813  -7.415   0.496  1.00  0.00           C  
ATOM   4453  CD1 LEU A1310      31.486  -6.476   1.640  1.00  0.00           C  
ATOM   4454  CD2 LEU A1310      32.701  -6.712  -0.544  1.00  0.00           C  
ATOM   4455  N   LEU A1312      32.699 -12.107   0.768  1.00  0.00           N  
ATOM   4456  CA  LEU A1312      33.410 -13.306   1.167  1.00  0.00           C  
ATOM   4457  C   LEU A1312      33.744 -14.089  -0.102  1.00  0.00           C  
ATOM   4458  O   LEU A1312      34.926 -14.224  -0.475  1.00  0.00           O  
ATOM   4459  CB  LEU A1312      32.542 -14.151   2.096  1.00  0.00           C  
ATOM   4460  CG  LEU A1312      33.199 -15.402   2.692  1.00  0.00           C  
ATOM   4461  CD1 LEU A1312      34.623 -15.101   3.144  1.00  0.00           C  
ATOM   4462  CD2 LEU A1312      32.339 -15.899   3.853  1.00  0.00           C  
ATOM   4463  N   TYR A1314      32.696 -14.571  -0.777  1.00  0.00           N  
ATOM   4464  CA  TYR A1314      32.827 -15.345  -2.015  1.00  0.00           C  
ATOM   4465  C   TYR A1314      33.829 -14.774  -3.041  1.00  0.00           C  
ATOM   4466  O   TYR A1314      34.604 -15.529  -3.639  1.00  0.00           O  
ATOM   4467  CB  TYR A1314      31.458 -15.488  -2.683  1.00  0.00           C  
ATOM   4468  CG  TYR A1314      30.362 -16.070  -1.799  1.00  0.00           C  
ATOM   4469  CD1 TYR A1314      30.613 -17.175  -0.974  1.00  0.00           C  
ATOM   4470  CD2 TYR A1314      29.053 -15.578  -1.849  1.00  0.00           C  
ATOM   4471  CE1 TYR A1314      29.607 -17.778  -0.243  1.00  0.00           C  
ATOM   4472  CE2 TYR A1314      28.019 -16.183  -1.103  1.00  0.00           C  
ATOM   4473  CZ  TYR A1314      28.309 -17.292  -0.307  1.00  0.00           C  
ATOM   4474  OH  TYR A1314      27.308 -17.962   0.394  1.00  0.00           O  
ATOM   4475  N   SER A1315      33.822 -13.454  -3.249  1.00  0.00           N  
ATOM   4476  CA  SER A1315      34.717 -12.834  -4.231  1.00  0.00           C  
ATOM   4477  C   SER A1315      36.166 -13.085  -3.877  1.00  0.00           C  
ATOM   4478  O   SER A1315      37.017 -13.290  -4.762  1.00  0.00           O  
ATOM   4479  CB  SER A1315      34.507 -11.324  -4.292  1.00  0.00           C  
ATOM   4480  OG  SER A1315      33.139 -10.999  -4.331  1.00  0.00           O  
ATOM   4481  N   ARG A1316      36.440 -13.056  -2.572  1.00  0.00           N  
ATOM   4482  CA  ARG A1316      37.800 -13.243  -2.086  1.00  0.00           C  
ATOM   4483  C   ARG A1316      38.217 -14.645  -2.413  1.00  0.00           C  
ATOM   4484  O   ARG A1316      39.330 -14.889  -2.911  1.00  0.00           O  
ATOM   4485  CB  ARG A1316      37.860 -12.952  -0.601  1.00  0.00           C  
ATOM   4486  CG  ARG A1316      37.662 -11.455  -0.341  1.00  0.00           C  
ATOM   4487  CD  ARG A1316      37.869 -11.095   1.095  1.00  0.00           C  
ATOM   4488  NE  ARG A1316      39.235 -11.404   1.494  1.00  0.00           N  
ATOM   4489  CZ  ARG A1316      39.552 -12.026   2.627  1.00  0.00           C  
ATOM   4490  NH1 ARG A1316      38.587 -12.404   3.474  1.00  0.00           N  
ATOM   4491  NH2 ARG A1316      40.829 -12.272   2.911  1.00  0.00           N  
ATOM   4492  N   PHE A1317      37.293 -15.562  -2.177  1.00  0.00           N  
ATOM   4493  CA  PHE A1317      37.543 -16.947  -2.485  1.00  0.00           C  
ATOM   4494  C   PHE A1317      37.867 -17.033  -3.973  1.00  0.00           C  
ATOM   4495  O   PHE A1317      39.011 -17.347  -4.346  1.00  0.00           O  
ATOM   4496  CB  PHE A1317      36.309 -17.761  -2.131  1.00  0.00           C  
ATOM   4497  CG  PHE A1317      36.329 -19.141  -2.667  1.00  0.00           C  
ATOM   4498  CD1 PHE A1317      37.523 -19.835  -2.785  1.00  0.00           C  
ATOM   4499  CD2 PHE A1317      35.142 -19.756  -3.066  1.00  0.00           C  
ATOM   4500  CE1 PHE A1317      37.541 -21.110  -3.294  1.00  0.00           C  
ATOM   4501  CE2 PHE A1317      35.153 -21.039  -3.577  1.00  0.00           C  
ATOM   4502  CZ  PHE A1317      36.359 -21.714  -3.691  1.00  0.00           C  
ATOM   4503  N   PHE A1318      36.877 -16.726  -4.818  1.00  0.00           N  
ATOM   4504  CA  PHE A1318      37.057 -16.758  -6.271  1.00  0.00           C  
ATOM   4505  C   PHE A1318      38.340 -16.113  -6.761  1.00  0.00           C  
ATOM   4506  O   PHE A1318      38.974 -16.633  -7.669  1.00  0.00           O  
ATOM   4507  CB  PHE A1318      35.913 -16.060  -6.977  1.00  0.00           C  
ATOM   4508  CG  PHE A1318      34.818 -16.974  -7.442  1.00  0.00           C  
ATOM   4509  CD1 PHE A1318      33.963 -17.586  -6.522  1.00  0.00           C  
ATOM   4510  CD2 PHE A1318      34.613 -17.193  -8.800  1.00  0.00           C  
ATOM   4511  CE1 PHE A1318      32.901 -18.412  -6.951  1.00  0.00           C  
ATOM   4512  CE2 PHE A1318      33.574 -18.003  -9.228  1.00  0.00           C  
ATOM   4513  CZ  PHE A1318      32.711 -18.620  -8.295  1.00  0.00           C  
ATOM   4514  N   THR A1319      38.730 -14.973  -6.198  1.00  0.00           N  
ATOM   4515  CA  THR A1319      39.960 -14.335  -6.675  1.00  0.00           C  
ATOM   4516  C   THR A1319      41.175 -15.145  -6.270  1.00  0.00           C  
ATOM   4517  O   THR A1319      42.173 -15.181  -7.000  1.00  0.00           O  
ATOM   4518  CB  THR A1319      40.151 -12.912  -6.134  1.00  0.00           C  
ATOM   4519  OG1 THR A1319      39.048 -12.095  -6.527  1.00  0.00           O  
ATOM   4520  CG2 THR A1319      41.436 -12.312  -6.699  1.00  0.00           C  
ATOM   4521  N   LYS A1321      41.100 -15.774  -5.092  1.00  0.00           N  
ATOM   4522  CA  LYS A1321      42.203 -16.604  -4.627  1.00  0.00           C  
ATOM   4523  C   LYS A1321      42.268 -17.825  -5.540  1.00  0.00           C  
ATOM   4524  O   LYS A1321      43.352 -18.204  -6.015  1.00  0.00           O  
ATOM   4525  CB  LYS A1321      41.987 -17.019  -3.181  1.00  0.00           C  
ATOM   4526  CG  LYS A1321      42.691 -16.116  -2.171  1.00  0.00           C  
ATOM   4527  CD  LYS A1321      41.767 -15.727  -1.017  1.00  0.00           C  
ATOM   4528  CE  LYS A1321      42.472 -14.810  -0.030  1.00  0.00           C  
ATOM   4529  NZ  LYS A1321      43.353 -13.827  -0.726  1.00  0.00           N  
ATOM   4530  N   PHE A1322      41.107 -18.426  -5.807  1.00  0.00           N  
ATOM   4531  CA  PHE A1322      41.074 -19.574  -6.696  1.00  0.00           C  
ATOM   4532  C   PHE A1322      41.651 -19.201  -8.043  1.00  0.00           C  
ATOM   4533  O   PHE A1322      42.552 -19.839  -8.542  1.00  0.00           O  
ATOM   4534  CB  PHE A1322      39.655 -20.073  -6.912  1.00  0.00           C  
ATOM   4535  CG  PHE A1322      39.564 -21.121  -7.970  1.00  0.00           C  
ATOM   4536  CD1 PHE A1322      40.155 -22.366  -7.787  1.00  0.00           C  
ATOM   4537  CD2 PHE A1322      38.995 -20.832  -9.198  1.00  0.00           C  
ATOM   4538  CE1 PHE A1322      40.192 -23.303  -8.814  1.00  0.00           C  
ATOM   4539  CE2 PHE A1322      39.026 -21.765 -10.240  1.00  0.00           C  
ATOM   4540  CZ  PHE A1322      39.628 -23.001 -10.048  1.00  0.00           C  
ATOM   4541  N   LEU A1323      41.127 -18.144  -8.637  1.00  0.00           N  
ATOM   4542  CA  LEU A1323      41.610 -17.718  -9.943  1.00  0.00           C  
ATOM   4543  C   LEU A1323      43.080 -17.367  -9.905  1.00  0.00           C  
ATOM   4544  O   LEU A1323      43.777 -17.483 -10.913  1.00  0.00           O  
ATOM   4545  CB  LEU A1323      40.800 -16.522 -10.473  1.00  0.00           C  
ATOM   4546  CG  LEU A1323      39.336 -16.815 -10.821  1.00  0.00           C  
ATOM   4547  CD1 LEU A1323      38.691 -15.566 -11.395  1.00  0.00           C  
ATOM   4548  CD2 LEU A1323      39.267 -17.956 -11.827  1.00  0.00           C  
ATOM   4549  N   HIS A1324      43.561 -16.937  -8.745  1.00  0.00           N  
ATOM   4550  CA  HIS A1324      44.968 -16.579  -8.625  1.00  0.00           C  
ATOM   4551  C   HIS A1324      45.843 -17.844  -8.726  1.00  0.00           C  
ATOM   4552  O   HIS A1324      46.918 -17.839  -9.353  1.00  0.00           O  
ATOM   4553  CB  HIS A1324      45.200 -15.848  -7.299  1.00  0.00           C  
ATOM   4554  CG  HIS A1324      46.645 -15.649  -6.972  1.00  0.00           C  
ATOM   4555  ND1 HIS A1324      47.272 -16.326  -5.952  1.00  0.00           N  
ATOM   4556  CD2 HIS A1324      47.604 -14.924  -7.594  1.00  0.00           C  
ATOM   4557  CE1 HIS A1324      48.561 -16.032  -5.964  1.00  0.00           C  
ATOM   4558  NE2 HIS A1324      48.787 -15.184  -6.951  1.00  0.00           N  
ATOM   4559  N   ASP A1326      45.348 -18.925  -8.126  1.00  0.00           N  
ATOM   4560  CA  ASP A1326      46.041 -20.207  -8.137  1.00  0.00           C  
ATOM   4561  C   ASP A1326      46.117 -20.814  -9.539  1.00  0.00           C  
ATOM   4562  O   ASP A1326      47.040 -21.574  -9.836  1.00  0.00           O  
ATOM   4563  CB  ASP A1326      45.358 -21.197  -7.195  1.00  0.00           C  
ATOM   4564  CG  ASP A1326      45.310 -20.697  -5.763  1.00  0.00           C  
ATOM   4565  OD1 ASP A1326      46.158 -19.840  -5.415  1.00  0.00           O  
ATOM   4566  OD2 ASP A1326      44.437 -21.170  -4.994  1.00  0.00           O  
ATOM   4567  N   LEU A1327      45.153 -20.488 -10.401  1.00  0.00           N  
ATOM   4568  CA  LEU A1327      45.182 -21.001 -11.772  1.00  0.00           C  
ATOM   4569  C   LEU A1327      46.212 -20.180 -12.511  1.00  0.00           C  
ATOM   4570  O   LEU A1327      46.631 -20.536 -13.605  1.00  0.00           O  
ATOM   4571  CB  LEU A1327      43.827 -20.863 -12.456  1.00  0.00           C  
ATOM   4572  CG  LEU A1327      42.718 -21.667 -11.780  1.00  0.00           C  
ATOM   4573  CD1 LEU A1327      41.413 -21.424 -12.498  1.00  0.00           C  
ATOM   4574  CD2 LEU A1327      43.069 -23.146 -11.779  1.00  0.00           C  
ATOM   4575  N   GLY A1328      46.626 -19.083 -11.889  1.00  0.00           N  
ATOM   4576  CA  GLY A1328      47.620 -18.215 -12.493  1.00  0.00           C  
ATOM   4577  C   GLY A1328      47.024 -17.191 -13.440  1.00  0.00           C  
ATOM   4578  O   GLY A1328      47.711 -16.696 -14.330  1.00  0.00           O  
ATOM   4579  N   MET A1329      45.752 -16.859 -13.239  1.00  0.00           N  
ATOM   4580  CA  MET A1329      45.079 -15.908 -14.108  1.00  0.00           C  
ATOM   4581  C   MET A1329      45.041 -14.496 -13.571  1.00  0.00           C  
ATOM   4582  O   MET A1329      44.991 -13.537 -14.339  1.00  0.00           O  
ATOM   4583  CB  MET A1329      43.671 -16.385 -14.380  1.00  0.00           C  
ATOM   4584  CG  MET A1329      43.657 -17.732 -15.038  1.00  0.00           C  
ATOM   4585  SD  MET A1329      42.014 -18.134 -15.563  1.00  0.00           S  
ATOM   4586  CE  MET A1329      42.066 -17.445 -17.218  1.00  0.00           C  
ATOM   4587  N   VAL A1330      45.063 -14.370 -12.251  1.00  0.00           N  
ATOM   4588  CA  VAL A1330      45.053 -13.064 -11.612  1.00  0.00           C  
ATOM   4589  C   VAL A1330      46.247 -12.970 -10.699  1.00  0.00           C  
ATOM   4590  O   VAL A1330      46.481 -13.876  -9.913  1.00  0.00           O  
ATOM   4591  CB  VAL A1330      43.834 -12.880 -10.753  1.00  0.00           C  
ATOM   4592  CG1 VAL A1330      43.851 -11.500 -10.154  1.00  0.00           C  
ATOM   4593  CG2 VAL A1330      42.591 -13.111 -11.579  1.00  0.00           C  
ATOM   4594  N   LYS A1339      46.989 -11.873 -10.790  1.00  0.00           N  
ATOM   4595  CA  LYS A1339      48.169 -11.663  -9.954  1.00  0.00           C  
ATOM   4596  C   LYS A1339      47.817 -11.307  -8.508  1.00  0.00           C  
ATOM   4597  O   LYS A1339      48.379 -11.878  -7.594  1.00  0.00           O  
ATOM   4598  CB  LYS A1339      49.057 -10.567 -10.542  1.00  0.00           C  
ATOM   4599  CG  LYS A1339      50.384 -10.386  -9.816  1.00  0.00           C  
ATOM   4600  CD  LYS A1339      51.139  -9.108 -10.240  1.00  0.00           C  
ATOM   4601  CE  LYS A1339      50.668  -7.868  -9.452  1.00  0.00           C  
ATOM   4602  NZ  LYS A1339      51.254  -6.556  -9.903  1.00  0.00           N  
ATOM   4603  N   VAL A1340      46.896 -10.380  -8.281  1.00  0.00           N  
ATOM   4604  CA  VAL A1340      46.550 -10.026  -6.910  1.00  0.00           C  
ATOM   4605  C   VAL A1340      45.942 -11.213  -6.162  1.00  0.00           C  
ATOM   4606  O   VAL A1340      45.904 -12.314  -6.695  1.00  0.00           O  
ATOM   4607  CB  VAL A1340      45.563  -8.842  -6.856  1.00  0.00           C  
ATOM   4608  CG1 VAL A1340      46.212  -7.603  -7.457  1.00  0.00           C  
ATOM   4609  CG2 VAL A1340      44.284  -9.194  -7.598  1.00  0.00           C  
ATOM   4610  N   GLU A1341      45.486 -10.993  -4.927  1.00  0.00           N  
ATOM   4611  CA  GLU A1341      44.892 -12.057  -4.117  1.00  0.00           C  
ATOM   4612  C   GLU A1341      43.703 -11.541  -3.360  1.00  0.00           C  
ATOM   4613  O   GLU A1341      42.970 -12.294  -2.732  1.00  0.00           O  
ATOM   4614  CB  GLU A1341      45.898 -12.626  -3.124  1.00  0.00           C  
ATOM   4615  CG  GLU A1341      47.027 -13.353  -3.811  1.00  0.00           C  
ATOM   4616  CD  GLU A1341      47.641 -14.423  -2.953  1.00  0.00           C  
ATOM   4617  OE1 GLU A1341      46.890 -15.304  -2.453  1.00  0.00           O  
ATOM   4618  OE2 GLU A1341      48.876 -14.373  -2.790  1.00  0.00           O  
ATOM   4619  N   GLU A1342      43.545 -10.229  -3.398  1.00  0.00           N  
ATOM   4620  CA  GLU A1342      42.415  -9.559  -2.775  1.00  0.00           C  
ATOM   4621  C   GLU A1342      41.921  -8.680  -3.909  1.00  0.00           C  
ATOM   4622  O   GLU A1342      42.683  -7.880  -4.470  1.00  0.00           O  
ATOM   4623  CB  GLU A1342      42.857  -8.719  -1.579  1.00  0.00           C  
ATOM   4624  CG  GLU A1342      43.187  -9.544  -0.342  1.00  0.00           C  
ATOM   4625  CD  GLU A1342      41.996 -10.345   0.172  1.00  0.00           C  
ATOM   4626  OE1 GLU A1342      40.875  -9.783   0.226  1.00  0.00           O  
ATOM   4627  OE2 GLU A1342      42.181 -11.529   0.536  1.00  0.00           O  
ATOM   4628  N   PRO A1344      40.653  -8.843  -4.290  1.00  0.00           N  
ATOM   4629  CA  PRO A1344      40.051  -8.073  -5.378  1.00  0.00           C  
ATOM   4630  C   PRO A1344      39.831  -6.592  -5.082  1.00  0.00           C  
ATOM   4631  O   PRO A1344      40.210  -5.733  -5.872  1.00  0.00           O  
ATOM   4632  CB  PRO A1344      38.749  -8.820  -5.632  1.00  0.00           C  
ATOM   4633  CG  PRO A1344      38.356  -9.256  -4.240  1.00  0.00           C  
ATOM   4634  CD  PRO A1344      39.671  -9.744  -3.661  1.00  0.00           C  
ATOM   4635  N   PHE A1345      39.244  -6.300  -3.931  1.00  0.00           N  
ATOM   4636  CA  PHE A1345      38.935  -4.935  -3.561  1.00  0.00           C  
ATOM   4637  C   PHE A1345      39.877  -4.276  -2.571  1.00  0.00           C  
ATOM   4638  O   PHE A1345      39.764  -4.490  -1.375  1.00  0.00           O  
ATOM   4639  CB  PHE A1345      37.531  -4.896  -2.992  1.00  0.00           C  
ATOM   4640  CG  PHE A1345      36.596  -5.858  -3.655  1.00  0.00           C  
ATOM   4641  CD1 PHE A1345      36.724  -6.156  -5.008  1.00  0.00           C  
ATOM   4642  CD2 PHE A1345      35.585  -6.467  -2.932  1.00  0.00           C  
ATOM   4643  CE1 PHE A1345      35.863  -7.046  -5.610  1.00  0.00           C  
ATOM   4644  CE2 PHE A1345      34.715  -7.360  -3.535  1.00  0.00           C  
ATOM   4645  CZ  PHE A1345      34.855  -7.650  -4.868  1.00  0.00           C  
ATOM   4646  N   GLN A1347      40.781  -3.444  -3.069  1.00  0.00           N  
ATOM   4647  CA  GLN A1347      41.735  -2.746  -2.220  1.00  0.00           C  
ATOM   4648  C   GLN A1347      41.006  -1.837  -1.240  1.00  0.00           C  
ATOM   4649  O   GLN A1347      41.114  -2.014  -0.033  1.00  0.00           O  
ATOM   4650  CB  GLN A1347      42.662  -1.932  -3.082  1.00  0.00           C  
ATOM   4651  CG  GLN A1347      44.008  -1.706  -2.492  1.00  0.00           C  
ATOM   4652  CD  GLN A1347      44.883  -0.875  -3.412  1.00  0.00           C  
ATOM   4653  OE1 GLN A1347      44.595   0.302  -3.669  1.00  0.00           O  
ATOM   4654  NE2 GLN A1347      45.950  -1.484  -3.926  1.00  0.00           N  
ATOM   4655  N   GLY A1348      40.257  -0.864  -1.739  1.00  0.00           N  
ATOM   4656  CA  GLY A1348      39.522   0.013  -0.845  1.00  0.00           C  
ATOM   4657  C   GLY A1348      38.069  -0.406  -0.888  1.00  0.00           C  
ATOM   4658  O   GLY A1348      37.672  -1.103  -1.800  1.00  0.00           O  
ATOM   4659  N   LEU A1349      37.261  -0.002   0.080  1.00  0.00           N  
ATOM   4660  CA  LEU A1349      35.872  -0.388   0.067  1.00  0.00           C  
ATOM   4661  C   LEU A1349      35.002   0.485   0.967  1.00  0.00           C  
ATOM   4662  O   LEU A1349      35.035   0.355   2.188  1.00  0.00           O  
ATOM   4663  CB  LEU A1349      35.748  -1.865   0.449  1.00  0.00           C  
ATOM   4664  CG  LEU A1349      34.504  -2.275   1.247  1.00  0.00           C  
ATOM   4665  CD1 LEU A1349      33.228  -2.109   0.428  1.00  0.00           C  
ATOM   4666  CD2 LEU A1349      34.660  -3.707   1.698  1.00  0.00           C  
ATOM   4667  N   PHE A1350      34.219   1.369   0.339  1.00  0.00           N  
ATOM   4668  CA  PHE A1350      33.308   2.269   1.038  1.00  0.00           C  
ATOM   4669  C   PHE A1350      31.929   1.655   1.197  1.00  0.00           C  
ATOM   4670  O   PHE A1350      31.477   0.941   0.323  1.00  0.00           O  
ATOM   4671  CB  PHE A1350      33.148   3.594   0.283  1.00  0.00           C  
ATOM   4672  CG  PHE A1350      32.472   4.658   1.100  1.00  0.00           C  
ATOM   4673  CD1 PHE A1350      31.149   4.498   1.527  1.00  0.00           C  
ATOM   4674  CD2 PHE A1350      33.214   5.735   1.598  1.00  0.00           C  
ATOM   4675  CE1 PHE A1350      30.579   5.380   2.455  1.00  0.00           C  
ATOM   4676  CE2 PHE A1350      32.658   6.632   2.529  1.00  0.00           C  
ATOM   4677  CZ  PHE A1350      31.336   6.449   2.963  1.00  0.00           C  
ATOM   4678  N   THR A1351      31.253   1.964   2.299  1.00  0.00           N  
ATOM   4679  CA  THR A1351      29.912   1.452   2.563  1.00  0.00           C  
ATOM   4680  C   THR A1351      28.906   2.567   2.910  1.00  0.00           C  
ATOM   4681  O   THR A1351      28.634   2.824   4.086  1.00  0.00           O  
ATOM   4682  CB  THR A1351      29.933   0.420   3.730  1.00  0.00           C  
ATOM   4683  OG1 THR A1351      30.792   0.901   4.774  1.00  0.00           O  
ATOM   4684  CG2 THR A1351      30.435  -0.956   3.251  1.00  0.00           C  
ATOM   4685  N   GLN A1352      28.355   3.216   1.885  1.00  0.00           N  
ATOM   4686  CA  GLN A1352      27.375   4.304   2.047  1.00  0.00           C  
ATOM   4687  C   GLN A1352      26.240   3.963   2.997  1.00  0.00           C  
ATOM   4688  O   GLN A1352      25.940   2.804   3.216  1.00  0.00           O  
ATOM   4689  CB  GLN A1352      26.756   4.641   0.698  1.00  0.00           C  
ATOM   4690  CG  GLN A1352      27.764   4.768  -0.419  1.00  0.00           C  
ATOM   4691  CD  GLN A1352      28.647   5.989  -0.257  1.00  0.00           C  
ATOM   4692  OE1 GLN A1352      29.567   6.215  -1.046  1.00  0.00           O  
ATOM   4693  NE2 GLN A1352      28.366   6.792   0.770  1.00  0.00           N  
ATOM   4694  N   GLY A1356      25.571   4.973   3.529  1.00  0.00           N  
ATOM   4695  CA  GLY A1356      24.482   4.695   4.451  1.00  0.00           C  
ATOM   4696  C   GLY A1356      23.090   4.856   3.871  1.00  0.00           C  
ATOM   4697  O   GLY A1356      22.905   5.528   2.861  1.00  0.00           O  
ATOM   4698  N   MET A1360      22.106   4.245   4.522  1.00  0.00           N  
ATOM   4699  CA  MET A1360      20.711   4.307   4.088  1.00  0.00           C  
ATOM   4700  C   MET A1360      20.339   5.726   3.676  1.00  0.00           C  
ATOM   4701  O   MET A1360      21.108   6.651   3.897  1.00  0.00           O  
ATOM   4702  CB  MET A1360      19.788   3.883   5.240  1.00  0.00           C  
ATOM   4703  CG  MET A1360      19.946   2.431   5.691  1.00  0.00           C  
ATOM   4704  SD  MET A1360      19.100   1.166   4.669  1.00  0.00           S  
ATOM   4705  CE  MET A1360      20.107   1.203   3.104  1.00  0.00           C  
ATOM   4706  N   VAL A1361      19.172   5.882   3.053  1.00  0.00           N  
ATOM   4707  CA  VAL A1361      18.644   7.190   2.664  1.00  0.00           C  
ATOM   4708  C   VAL A1361      17.215   7.163   3.137  1.00  0.00           C  
ATOM   4709  O   VAL A1361      16.475   6.256   2.810  1.00  0.00           O  
ATOM   4710  CB  VAL A1361      18.611   7.422   1.155  1.00  0.00           C  
ATOM   4711  CG1 VAL A1361      17.733   8.628   0.844  1.00  0.00           C  
ATOM   4712  CG2 VAL A1361      20.011   7.663   0.620  1.00  0.00           C  
ATOM   4713  N   LEU A1365      16.822   8.151   3.919  1.00  0.00           N  
ATOM   4714  CA  LEU A1365      15.469   8.185   4.440  1.00  0.00           C  
ATOM   4715  C   LEU A1365      14.651   9.304   3.833  1.00  0.00           C  
ATOM   4716  O   LEU A1365      15.187  10.165   3.107  1.00  0.00           O  
ATOM   4717  CB  LEU A1365      15.492   8.365   5.949  1.00  0.00           C  
ATOM   4718  CG  LEU A1365      15.931   7.179   6.790  1.00  0.00           C  
ATOM   4719  CD1 LEU A1365      17.392   6.869   6.588  1.00  0.00           C  
ATOM   4720  CD2 LEU A1365      15.634   7.523   8.214  1.00  0.00           C  
ATOM   4721  N   ALA A1366      13.355   9.301   4.139  1.00  0.00           N  
ATOM   4722  CA  ALA A1366      12.485  10.332   3.608  1.00  0.00           C  
ATOM   4723  C   ALA A1366      11.202  10.425   4.403  1.00  0.00           C  
ATOM   4724  O   ALA A1366      10.560   9.408   4.715  1.00  0.00           O  
ATOM   4725  CB  ALA A1366      12.181  10.049   2.165  1.00  0.00           C  
ATOM   4726  N   TRP A1368      10.821  11.652   4.731  1.00  0.00           N  
ATOM   4727  CA  TRP A1368       9.616  11.829   5.518  1.00  0.00           C  
ATOM   4728  C   TRP A1368       8.470  11.050   4.933  1.00  0.00           C  
ATOM   4729  O   TRP A1368       8.104  11.213   3.770  1.00  0.00           O  
ATOM   4730  CB  TRP A1368       9.253  13.303   5.644  1.00  0.00           C  
ATOM   4731  CG  TRP A1368      10.111  13.986   6.605  1.00  0.00           C  
ATOM   4732  CD1 TRP A1368      11.381  14.420   6.390  1.00  0.00           C  
ATOM   4733  CD2 TRP A1368       9.808  14.264   7.974  1.00  0.00           C  
ATOM   4734  NE1 TRP A1368      11.890  14.953   7.540  1.00  0.00           N  
ATOM   4735  CE2 TRP A1368      10.945  14.869   8.530  1.00  0.00           C  
ATOM   4736  CE3 TRP A1368       8.686  14.056   8.782  1.00  0.00           C  
ATOM   4737  CZ2 TRP A1368      11.001  15.272   9.857  1.00  0.00           C  
ATOM   4738  CZ3 TRP A1368       8.740  14.460  10.106  1.00  0.00           C  
ATOM   4739  CH2 TRP A1368       9.896  15.062  10.627  1.00  0.00           C  
ATOM   4740  N   THR A1369       7.893  10.218   5.774  1.00  0.00           N  
ATOM   4741  CA  THR A1369       6.821   9.343   5.384  1.00  0.00           C  
ATOM   4742  C   THR A1369       5.497   9.614   6.070  1.00  0.00           C  
ATOM   4743  O   THR A1369       5.464   9.987   7.243  1.00  0.00           O  
ATOM   4744  CB  THR A1369       7.243   7.933   5.691  1.00  0.00           C  
ATOM   4745  OG1 THR A1369       8.223   7.524   4.727  1.00  0.00           O  
ATOM   4746  CG2 THR A1369       6.059   7.025   5.699  1.00  0.00           C  
ATOM   4747  N   ASP A1370       4.396   9.415   5.346  1.00  0.00           N  
ATOM   4748  CA  ASP A1370       3.074   9.629   5.935  1.00  0.00           C  
ATOM   4749  C   ASP A1370       2.714   8.349   6.667  1.00  0.00           C  
ATOM   4750  O   ASP A1370       2.798   7.282   6.096  1.00  0.00           O  
ATOM   4751  CB  ASP A1370       2.042   9.908   4.854  1.00  0.00           C  
ATOM   4752  CG  ASP A1370       0.678  10.209   5.430  1.00  0.00           C  
ATOM   4753  OD1 ASP A1370       0.331   9.627   6.479  1.00  0.00           O  
ATOM   4754  OD2 ASP A1370      -0.057  11.021   4.835  1.00  0.00           O  
ATOM   4755  N   PHE A1373       2.326   8.430   7.927  1.00  0.00           N  
ATOM   4756  CA  PHE A1373       1.993   7.212   8.651  1.00  0.00           C  
ATOM   4757  C   PHE A1373       0.526   6.998   8.849  1.00  0.00           C  
ATOM   4758  O   PHE A1373       0.111   5.918   9.279  1.00  0.00           O  
ATOM   4759  CB  PHE A1373       2.715   7.164  10.006  1.00  0.00           C  
ATOM   4760  CG  PHE A1373       4.100   6.631   9.907  1.00  0.00           C  
ATOM   4761  CD1 PHE A1373       4.351   5.287  10.101  1.00  0.00           C  
ATOM   4762  CD2 PHE A1373       5.136   7.453   9.469  1.00  0.00           C  
ATOM   4763  CE1 PHE A1373       5.620   4.762   9.847  1.00  0.00           C  
ATOM   4764  CE2 PHE A1373       6.404   6.941   9.213  1.00  0.00           C  
ATOM   4765  CZ  PHE A1373       6.646   5.590   9.399  1.00  0.00           C  
ATOM   4766  N   GLY A1374      -0.277   8.016   8.570  1.00  0.00           N  
ATOM   4767  CA  GLY A1374      -1.698   7.807   8.712  1.00  0.00           C  
ATOM   4768  C   GLY A1374      -2.398   8.876   9.481  1.00  0.00           C  
ATOM   4769  O   GLY A1374      -1.769   9.756  10.046  1.00  0.00           O  
ATOM   4770  N   PRO A1375      -3.719   8.823   9.530  1.00  0.00           N  
ATOM   4771  CA  PRO A1375      -4.487   9.825  10.254  1.00  0.00           C  
ATOM   4772  C   PRO A1375      -4.372   9.670  11.758  1.00  0.00           C  
ATOM   4773  O   PRO A1375      -4.136   8.572  12.268  1.00  0.00           O  
ATOM   4774  CB  PRO A1375      -5.894   9.582   9.755  1.00  0.00           C  
ATOM   4775  CG  PRO A1375      -5.898   8.099   9.581  1.00  0.00           C  
ATOM   4776  CD  PRO A1375      -4.602   7.849   8.881  1.00  0.00           C  
ATOM   4777  N   VAL A1376      -4.546  10.786  12.455  1.00  0.00           N  
ATOM   4778  CA  VAL A1376      -4.468  10.828  13.901  1.00  0.00           C  
ATOM   4779  C   VAL A1376      -5.646  11.647  14.371  1.00  0.00           C  
ATOM   4780  O   VAL A1376      -6.246  12.384  13.597  1.00  0.00           O  
ATOM   4781  CB  VAL A1376      -3.188  11.507  14.361  1.00  0.00           C  
ATOM   4782  CG1 VAL A1376      -2.000  10.976  13.558  1.00  0.00           C  
ATOM   4783  CG2 VAL A1376      -3.323  13.001  14.198  1.00  0.00           C  
ATOM   4784  N   GLU A1377      -5.960  11.544  15.649  1.00  0.00           N  
ATOM   4785  CA  GLU A1377      -7.095  12.252  16.200  1.00  0.00           C  
ATOM   4786  C   GLU A1377      -6.640  13.194  17.311  1.00  0.00           C  
ATOM   4787  O   GLU A1377      -6.770  12.878  18.487  1.00  0.00           O  
ATOM   4788  CB  GLU A1377      -8.079  11.225  16.749  1.00  0.00           C  
ATOM   4789  CG  GLU A1377      -9.528  11.450  16.410  1.00  0.00           C  
ATOM   4790  CD  GLU A1377     -10.354  10.200  16.661  1.00  0.00           C  
ATOM   4791  OE1 GLU A1377     -10.105   9.178  15.972  1.00  0.00           O  
ATOM   4792  OE2 GLU A1377     -11.240  10.235  17.547  1.00  0.00           O  
ATOM   4793  N   VAL A1378      -6.118  14.356  16.946  1.00  0.00           N  
ATOM   4794  CA  VAL A1378      -5.650  15.305  17.945  1.00  0.00           C  
ATOM   4795  C   VAL A1378      -6.746  15.923  18.813  1.00  0.00           C  
ATOM   4796  O   VAL A1378      -7.772  16.375  18.317  1.00  0.00           O  
ATOM   4797  CB  VAL A1378      -4.866  16.432  17.284  1.00  0.00           C  
ATOM   4798  CG1 VAL A1378      -4.373  17.406  18.331  1.00  0.00           C  
ATOM   4799  CG2 VAL A1378      -3.704  15.849  16.504  1.00  0.00           C  
ATOM   4800  N   GLU A1379      -6.515  15.939  20.120  1.00  0.00           N  
ATOM   4801  CA  GLU A1379      -7.471  16.515  21.060  1.00  0.00           C  
ATOM   4802  C   GLU A1379      -6.760  17.300  22.158  1.00  0.00           C  
ATOM   4803  O   GLU A1379      -6.570  16.803  23.273  1.00  0.00           O  
ATOM   4804  CB  GLU A1379      -8.331  15.433  21.707  1.00  0.00           C  
ATOM   4805  CG  GLU A1379      -9.379  16.016  22.646  1.00  0.00           C  
ATOM   4806  CD  GLU A1379     -10.366  16.932  21.926  1.00  0.00           C  
ATOM   4807  OE1 GLU A1379     -11.164  17.611  22.615  1.00  0.00           O  
ATOM   4808  OE2 GLU A1379     -10.349  16.964  20.671  1.00  0.00           O  
ATOM   4809  N   GLY A1380      -6.387  18.535  21.838  1.00  0.00           N  
ATOM   4810  CA  GLY A1380      -5.678  19.361  22.788  1.00  0.00           C  
ATOM   4811  C   GLY A1380      -4.214  19.011  22.643  1.00  0.00           C  
ATOM   4812  O   GLY A1380      -3.560  19.442  21.685  1.00  0.00           O  
ATOM   4813  N   SER A1381      -3.713  18.200  23.575  1.00  0.00           N  
ATOM   4814  CA  SER A1381      -2.314  17.775  23.587  1.00  0.00           C  
ATOM   4815  C   SER A1381      -2.229  16.269  23.408  1.00  0.00           C  
ATOM   4816  O   SER A1381      -1.140  15.713  23.208  1.00  0.00           O  
ATOM   4817  CB  SER A1381      -1.695  18.125  24.919  1.00  0.00           C  
ATOM   4818  OG  SER A1381      -2.410  17.452  25.948  1.00  0.00           O  
ATOM   4819  N   VAL A1382      -3.385  15.616  23.501  1.00  0.00           N  
ATOM   4820  CA  VAL A1382      -3.476  14.168  23.357  1.00  0.00           C  
ATOM   4821  C   VAL A1382      -3.674  13.770  21.901  1.00  0.00           C  
ATOM   4822  O   VAL A1382      -4.671  14.131  21.277  1.00  0.00           O  
ATOM   4823  CB  VAL A1382      -4.653  13.627  24.132  1.00  0.00           C  
ATOM   4824  CG1 VAL A1382      -4.369  12.199  24.555  1.00  0.00           C  
ATOM   4825  CG2 VAL A1382      -4.940  14.527  25.313  1.00  0.00           C  
ATOM   4826  N   VAL A1383      -2.736  13.002  21.372  1.00  0.00           N  
ATOM   4827  CA  VAL A1383      -2.796  12.565  19.988  1.00  0.00           C  
ATOM   4828  C   VAL A1383      -3.226  11.109  19.868  1.00  0.00           C  
ATOM   4829  O   VAL A1383      -2.410  10.244  19.575  1.00  0.00           O  
ATOM   4830  CB  VAL A1383      -1.424  12.720  19.336  1.00  0.00           C  
ATOM   4831  CG1 VAL A1383      -1.471  12.260  17.907  1.00  0.00           C  
ATOM   4832  CG2 VAL A1383      -0.988  14.161  19.411  1.00  0.00           C  
ATOM   4833  N   ARG A1384      -4.504  10.827  20.078  1.00  0.00           N  
ATOM   4834  CA  ARG A1384      -4.979   9.452  19.986  1.00  0.00           C  
ATOM   4835  C   ARG A1384      -4.675   8.872  18.597  1.00  0.00           C  
ATOM   4836  O   ARG A1384      -4.833   9.556  17.595  1.00  0.00           O  
ATOM   4837  CB  ARG A1384      -6.479   9.419  20.269  1.00  0.00           C  
ATOM   4838  CG  ARG A1384      -6.962   8.163  20.961  1.00  0.00           C  
ATOM   4839  CD  ARG A1384      -8.476   8.204  21.164  1.00  0.00           C  
ATOM   4840  NE  ARG A1384      -8.986   6.994  21.814  1.00  0.00           N  
ATOM   4841  CZ  ARG A1384     -10.275   6.754  22.055  1.00  0.00           C  
ATOM   4842  NH1 ARG A1384     -11.194   7.643  21.695  1.00  0.00           N  
ATOM   4843  NH2 ARG A1384     -10.649   5.627  22.658  1.00  0.00           N  
ATOM   4844  N   LEU A1385      -4.235   7.616  18.538  1.00  0.00           N  
ATOM   4845  CA  LEU A1385      -3.912   6.970  17.259  1.00  0.00           C  
ATOM   4846  C   LEU A1385      -4.849   5.828  16.865  1.00  0.00           C  
ATOM   4847  O   LEU A1385      -5.109   4.931  17.664  1.00  0.00           O  
ATOM   4848  CB  LEU A1385      -2.500   6.384  17.289  1.00  0.00           C  
ATOM   4849  CG  LEU A1385      -1.335   7.293  17.652  1.00  0.00           C  
ATOM   4850  CD1 LEU A1385      -0.062   6.466  17.694  1.00  0.00           C  
ATOM   4851  CD2 LEU A1385      -1.209   8.417  16.633  1.00  0.00           C  
ATOM   4852  N   PRO A1386      -5.382   5.854  15.629  1.00  0.00           N  
ATOM   4853  CA  PRO A1386      -6.272   4.769  15.197  1.00  0.00           C  
ATOM   4854  C   PRO A1386      -5.375   3.555  14.933  1.00  0.00           C  
ATOM   4855  O   PRO A1386      -4.246   3.718  14.464  1.00  0.00           O  
ATOM   4856  CB  PRO A1386      -6.903   5.331  13.923  1.00  0.00           C  
ATOM   4857  CG  PRO A1386      -5.822   6.234  13.381  1.00  0.00           C  
ATOM   4858  CD  PRO A1386      -5.360   6.941  14.630  1.00  0.00           C  
ATOM   4859  N   GLU A1387      -5.862   2.352  15.230  1.00  0.00           N  
ATOM   4860  CA  GLU A1387      -5.052   1.144  15.053  1.00  0.00           C  
ATOM   4861  C   GLU A1387      -4.270   1.017  13.747  1.00  0.00           C  
ATOM   4862  O   GLU A1387      -3.116   0.605  13.750  1.00  0.00           O  
ATOM   4863  CB  GLU A1387      -5.907  -0.100  15.278  1.00  0.00           C  
ATOM   4864  CG  GLU A1387      -6.264  -0.318  16.749  1.00  0.00           C  
ATOM   4865  CD  GLU A1387      -5.041  -0.580  17.631  1.00  0.00           C  
ATOM   4866  OE1 GLU A1387      -5.156  -0.442  18.865  1.00  0.00           O  
ATOM   4867  OE2 GLU A1387      -3.967  -0.935  17.101  1.00  0.00           O  
ATOM   4868  N   PRO A1388      -4.882   1.364  12.614  1.00  0.00           N  
ATOM   4869  CA  PRO A1388      -4.163   1.265  11.340  1.00  0.00           C  
ATOM   4870  C   PRO A1388      -2.867   2.078  11.374  1.00  0.00           C  
ATOM   4871  O   PRO A1388      -1.829   1.616  10.900  1.00  0.00           O  
ATOM   4872  CB  PRO A1388      -5.158   1.827  10.345  1.00  0.00           C  
ATOM   4873  CG  PRO A1388      -6.486   1.450  10.969  1.00  0.00           C  
ATOM   4874  CD  PRO A1388      -6.279   1.775  12.410  1.00  0.00           C  
ATOM   4875  N   THR A1389      -2.931   3.286  11.938  1.00  0.00           N  
ATOM   4876  CA  THR A1389      -1.758   4.161  12.039  1.00  0.00           C  
ATOM   4877  C   THR A1389      -0.737   3.569  13.009  1.00  0.00           C  
ATOM   4878  O   THR A1389       0.413   3.331  12.640  1.00  0.00           O  
ATOM   4879  CB  THR A1389      -2.127   5.585  12.543  1.00  0.00           C  
ATOM   4880  OG1 THR A1389      -3.051   6.202  11.641  1.00  0.00           O  
ATOM   4881  CG2 THR A1389      -0.885   6.453  12.623  1.00  0.00           C  
ATOM   4882  N   ARG A1390      -1.170   3.341  14.248  1.00  0.00           N  
ATOM   4883  CA  ARG A1390      -0.318   2.772  15.291  1.00  0.00           C  
ATOM   4884  C   ARG A1390       0.482   1.592  14.747  1.00  0.00           C  
ATOM   4885  O   ARG A1390       1.717   1.591  14.779  1.00  0.00           O  
ATOM   4886  CB  ARG A1390      -1.180   2.328  16.476  1.00  0.00           C  
ATOM   4887  CG  ARG A1390      -0.457   1.502  17.532  1.00  0.00           C  
ATOM   4888  CD  ARG A1390      -1.433   0.956  18.582  1.00  0.00           C  
ATOM   4889  NE  ARG A1390      -0.993  -0.348  19.070  1.00  0.00           N  
ATOM   4890  CZ  ARG A1390      -0.991  -1.458  18.335  1.00  0.00           C  
ATOM   4891  NH1 ARG A1390      -1.418  -1.422  17.084  1.00  0.00           N  
ATOM   4892  NH2 ARG A1390      -0.532  -2.600  18.835  1.00  0.00           N  
ATOM   4893  N   ILE A1391      -0.224   0.594  14.236  1.00  0.00           N  
ATOM   4894  CA  ILE A1391       0.435  -0.570  13.686  1.00  0.00           C  
ATOM   4895  C   ILE A1391       1.535  -0.166  12.725  1.00  0.00           C  
ATOM   4896  O   ILE A1391       2.614  -0.736  12.748  1.00  0.00           O  
ATOM   4897  CB  ILE A1391      -0.555  -1.481  12.962  1.00  0.00           C  
ATOM   4898  CG1 ILE A1391      -1.556  -2.041  13.970  1.00  0.00           C  
ATOM   4899  CG2 ILE A1391       0.177  -2.618  12.291  1.00  0.00           C  
ATOM   4900  CD1 ILE A1391      -2.523  -3.023  13.379  1.00  0.00           C  
ATOM   4901  N   ARG A1392       1.278   0.819  11.877  1.00  0.00           N  
ATOM   4902  CA  ARG A1392       2.313   1.239  10.939  1.00  0.00           C  
ATOM   4903  C   ARG A1392       3.519   1.810  11.688  1.00  0.00           C  
ATOM   4904  O   ARG A1392       4.671   1.536  11.333  1.00  0.00           O  
ATOM   4905  CB  ARG A1392       1.761   2.262   9.943  1.00  0.00           C  
ATOM   4906  CG  ARG A1392       1.771   1.748   8.503  1.00  0.00           C  
ATOM   4907  CD  ARG A1392       0.859   2.556   7.596  1.00  0.00           C  
ATOM   4908  NE  ARG A1392      -0.479   2.679   8.165  1.00  0.00           N  
ATOM   4909  CZ  ARG A1392      -1.465   3.367   7.607  1.00  0.00           C  
ATOM   4910  NH1 ARG A1392      -1.262   3.991   6.454  1.00  0.00           N  
ATOM   4911  NH2 ARG A1392      -2.643   3.451   8.213  1.00  0.00           N  
ATOM   4912  N   LEU A1393       3.251   2.597  12.731  1.00  0.00           N  
ATOM   4913  CA  LEU A1393       4.312   3.183  13.540  1.00  0.00           C  
ATOM   4914  C   LEU A1393       5.037   2.085  14.290  1.00  0.00           C  
ATOM   4915  O   LEU A1393       6.219   2.212  14.613  1.00  0.00           O  
ATOM   4916  CB  LEU A1393       3.730   4.163  14.547  1.00  0.00           C  
ATOM   4917  CG  LEU A1393       3.464   5.547  13.983  1.00  0.00           C  
ATOM   4918  CD1 LEU A1393       2.987   6.466  15.086  1.00  0.00           C  
ATOM   4919  CD2 LEU A1393       4.739   6.084  13.358  1.00  0.00           C  
ATOM   4920  N   GLU A1394       4.312   1.002  14.560  1.00  0.00           N  
ATOM   4921  CA  GLU A1394       4.845  -0.138  15.291  1.00  0.00           C  
ATOM   4922  C   GLU A1394       5.290   0.298  16.675  1.00  0.00           C  
ATOM   4923  O   GLU A1394       6.485   0.375  16.962  1.00  0.00           O  
ATOM   4924  CB  GLU A1394       6.022  -0.772  14.550  1.00  0.00           C  
ATOM   4925  CG  GLU A1394       5.703  -1.200  13.134  1.00  0.00           C  
ATOM   4926  CD  GLU A1394       6.784  -2.085  12.543  1.00  0.00           C  
ATOM   4927  OE1 GLU A1394       7.978  -1.799  12.781  1.00  0.00           O  
ATOM   4928  OE2 GLU A1394       6.445  -3.061  11.833  1.00  0.00           O  
ATOM   4929  N   ILE A1395       4.308   0.607  17.513  1.00  0.00           N  
ATOM   4930  CA  ILE A1395       4.540   1.008  18.889  1.00  0.00           C  
ATOM   4931  C   ILE A1395       3.328   0.518  19.679  1.00  0.00           C  
ATOM   4932  O   ILE A1395       2.229   0.396  19.132  1.00  0.00           O  
ATOM   4933  CB  ILE A1395       4.705   2.561  19.044  1.00  0.00           C  
ATOM   4934  CG1 ILE A1395       3.404   3.291  18.726  1.00  0.00           C  
ATOM   4935  CG2 ILE A1395       5.781   3.062  18.119  1.00  0.00           C  
ATOM   4936  CD1 ILE A1395       3.496   4.793  18.892  1.00  0.00           C  
ATOM   4937  N   PRO A1396       3.515   0.204  20.969  1.00  0.00           N  
ATOM   4938  CA  PRO A1396       2.445  -0.281  21.851  1.00  0.00           C
[truncated: 177,642 more chars]
