# Supplementary material for: Backbone Brackets and Arginine Tweezers delineate Class I and Class II aminoacyl tRNA synthetases
Source: PLoS Comput Biol. 2018 Apr 16;14(4):e1006101. doi: 10.1371/journal.pcbi.1006101 (PMC5919687; doi:10.1371/journal.pcbi.1006101)
Supplement: S11 File — All structures of Class I aaRS with residues renumbered according to the MSA. (GZ) [file pcbi.1006101.s023.tar.gz › 2bte_D_renum.pdb]

ATOM      1  N   MET D 209     -24.148   6.392  56.138  1.00  0.00           N  
ATOM      2  CA  MET D 209     -23.301   7.596  56.391  1.00  0.00           C  
ATOM      3  C   MET D 209     -23.617   8.708  55.391  1.00  0.00           C  
ATOM      4  O   MET D 209     -23.298   8.592  54.204  1.00  0.00           O  
ATOM      5  CB  MET D 209     -21.814   7.232  56.289  1.00  0.00           C  
ATOM      6  CG  MET D 209     -20.871   8.398  56.566  1.00  0.00           C  
ATOM      7  SD  MET D 209     -19.188   8.120  55.965  1.00  0.00           S  
ATOM      8  CE  MET D 209     -19.260   8.919  54.331  1.00  0.00           C  
ATOM      9  N   GLU D 210     -24.245   9.781  55.873  1.00  0.00           N  
ATOM     10  CA  GLU D 210     -24.590  10.913  55.014  1.00  0.00           C  
ATOM     11  C   GLU D 210     -23.327  11.706  54.701  1.00  0.00           C  
ATOM     12  O   GLU D 210     -22.273  11.467  55.297  1.00  0.00           O  
ATOM     13  CB  GLU D 210     -25.621  11.828  55.692  1.00  0.00           C  
ATOM     14  CG  GLU D 210     -25.126  12.546  56.948  1.00  0.00           C  
ATOM     15  CD  GLU D 210     -25.141  11.664  58.187  1.00  0.00           C  
ATOM     16  OE1 GLU D 210     -24.720  12.140  59.265  1.00  0.00           O  
ATOM     17  OE2 GLU D 210     -25.581  10.499  58.089  1.00  0.00           O  
ATOM     18  N   LYS D 211     -23.421  12.646  53.769  1.00  0.00           N  
ATOM     19  CA  LYS D 211     -22.250  13.432  53.424  1.00  0.00           C  
ATOM     20  C   LYS D 211     -22.286  14.878  53.917  1.00  0.00           C  
ATOM     21  O   LYS D 211     -23.222  15.309  54.600  1.00  0.00           O  
ATOM     22  CB  LYS D 211     -22.009  13.403  51.911  1.00  0.00           C  
ATOM     23  CG  LYS D 211     -20.744  12.645  51.517  1.00  0.00           C  
ATOM     24  CD  LYS D 211     -20.321  12.966  50.091  1.00  0.00           C  
ATOM     25  CE  LYS D 211     -18.995  12.303  49.733  1.00  0.00           C  
ATOM     26  NZ  LYS D 211     -18.519  12.699  48.373  1.00  0.00           N  
ATOM     27  N   TYR D 212     -21.235  15.611  53.569  1.00  0.00           N  
ATOM     28  CA  TYR D 212     -21.090  17.001  53.950  1.00  0.00           C  
ATOM     29  C   TYR D 212     -22.020  17.881  53.114  1.00  0.00           C  
ATOM     30  O   TYR D 212     -21.802  18.080  51.915  1.00  0.00           O  
ATOM     31  CB  TYR D 212     -19.616  17.413  53.779  1.00  0.00           C  
ATOM     32  CG  TYR D 212     -19.289  18.859  54.117  1.00  0.00           C  
ATOM     33  CD1 TYR D 212     -19.788  19.463  55.275  1.00  0.00           C  
ATOM     34  CD2 TYR D 212     -18.476  19.623  53.275  1.00  0.00           C  
ATOM     35  CE1 TYR D 212     -19.490  20.792  55.581  1.00  0.00           C  
ATOM     36  CE2 TYR D 212     -18.171  20.952  53.574  1.00  0.00           C  
ATOM     37  CZ  TYR D 212     -18.683  21.529  54.725  1.00  0.00           C  
ATOM     38  OH  TYR D 212     -18.409  22.850  55.002  1.00  0.00           O  
ATOM     39  N   ASN D 214     -23.071  18.378  53.761  1.00  0.00           N  
ATOM     40  CA  ASN D 214     -24.051  19.256  53.124  1.00  0.00           C  
ATOM     41  C   ASN D 214     -24.049  20.617  53.816  1.00  0.00           C  
ATOM     42  O   ASN D 214     -24.741  20.815  54.818  1.00  0.00           O  
ATOM     43  CB  ASN D 214     -25.459  18.672  53.223  1.00  0.00           C  
ATOM     44  CG  ASN D 214     -26.513  19.600  52.641  1.00  0.00           C  
ATOM     45  OD1 ASN D 214     -27.702  19.438  52.904  1.00  0.00           O  
ATOM     46  ND2 ASN D 214     -26.080  20.573  51.840  1.00  0.00           N  
ATOM     47  N   PRO D 215     -23.285  21.579  53.278  1.00  0.00           N  
ATOM     48  CA  PRO D 215     -23.194  22.926  53.849  1.00  0.00           C  
ATOM     49  C   PRO D 215     -24.535  23.581  54.216  1.00  0.00           C  
ATOM     50  O   PRO D 215     -24.947  23.551  55.375  1.00  0.00           O  
ATOM     51  CB  PRO D 215     -22.434  23.694  52.772  1.00  0.00           C  
ATOM     52  CG  PRO D 215     -21.510  22.642  52.217  1.00  0.00           C  
ATOM     53  CD  PRO D 215     -22.442  21.463  52.073  1.00  0.00           C  
ATOM     54  N   HIS D 216     -25.205  24.166  53.226  1.00  0.00           N  
ATOM     55  CA  HIS D 216     -26.487  24.852  53.419  1.00  0.00           C  
ATOM     56  C   HIS D 216     -27.294  24.345  54.598  1.00  0.00           C  
ATOM     57  O   HIS D 216     -27.777  25.123  55.418  1.00  0.00           O  
ATOM     58  CB  HIS D 216     -27.334  24.729  52.153  1.00  0.00           C  
ATOM     59  CG  HIS D 216     -26.544  24.900  50.898  1.00  0.00           C  
ATOM     60  ND1 HIS D 216     -25.634  23.959  50.463  1.00  0.00           N  
ATOM     61  CD2 HIS D 216     -26.464  25.934  50.028  1.00  0.00           C  
ATOM     62  CE1 HIS D 216     -25.023  24.409  49.382  1.00  0.00           C  
ATOM     63  NE2 HIS D 216     -25.508  25.605  49.097  1.00  0.00           N  
ATOM     64  N   ALA D 217     -27.426  23.030  54.672  1.00  0.00           N  
ATOM     65  CA  ALA D 217     -28.189  22.375  55.722  1.00  0.00           C  
ATOM     66  C   ALA D 217     -27.838  22.786  57.149  1.00  0.00           C  
ATOM     67  O   ALA D 217     -28.706  22.799  58.025  1.00  0.00           O  
ATOM     68  CB  ALA D 217     -28.053  20.860  55.577  1.00  0.00           C  
ATOM     69  N   ILE D 218     -26.577  23.130  57.389  1.00  0.00           N  
ATOM     70  CA  ILE D 218     -26.153  23.487  58.740  1.00  0.00           C  
ATOM     71  C   ILE D 218     -25.580  24.889  58.948  1.00  0.00           C  
ATOM     72  O   ILE D 218     -25.658  25.430  60.052  1.00  0.00           O  
ATOM     73  CB  ILE D 218     -25.127  22.455  59.269  1.00  0.00           C  
ATOM     74  CG1 ILE D 218     -23.979  22.303  58.266  1.00  0.00           C  
ATOM     75  CG2 ILE D 218     -25.815  21.119  59.505  1.00  0.00           C  
ATOM     76  CD1 ILE D 218     -22.833  21.451  58.757  1.00  0.00           C  
ATOM     77  N   GLU D 219     -25.007  25.480  57.905  1.00  0.00           N  
ATOM     78  CA  GLU D 219     -24.425  26.809  58.040  1.00  0.00           C  
ATOM     79  C   GLU D 219     -25.419  27.846  58.571  1.00  0.00           C  
ATOM     80  O   GLU D 219     -25.305  28.283  59.719  1.00  0.00           O  
ATOM     81  CB  GLU D 219     -23.821  27.267  56.706  1.00  0.00           C  
ATOM     82  CG  GLU D 219     -22.714  26.343  56.192  1.00  0.00           C  
ATOM     83  CD  GLU D 219     -21.731  27.038  55.261  1.00  0.00           C  
ATOM     84  OE1 GLU D 219     -22.158  27.939  54.511  1.00  0.00           O  
ATOM     85  OE2 GLU D 219     -20.535  26.673  55.265  1.00  0.00           O  
ATOM     86  N   ALA D 220     -26.394  28.237  57.753  1.00  0.00           N  
ATOM     87  CA  ALA D 220     -27.387  29.224  58.182  1.00  0.00           C  
ATOM     88  C   ALA D 220     -27.963  28.848  59.553  1.00  0.00           C  
ATOM     89  O   ALA D 220     -28.391  29.708  60.325  1.00  0.00           O  
ATOM     90  CB  ALA D 220     -28.506  29.324  57.145  1.00  0.00           C  
ATOM     91  N   LYS D 221     -27.957  27.552  59.840  1.00  0.00           N  
ATOM     92  CA  LYS D 221     -28.467  27.005  61.098  1.00  0.00           C  
ATOM     93  C   LYS D 221     -27.699  27.520  62.309  1.00  0.00           C  
ATOM     94  O   LYS D 221     -28.290  27.888  63.333  1.00  0.00           O  
ATOM     95  CB  LYS D 221     -28.362  25.477  61.066  1.00  0.00           C  
ATOM     96  CG  LYS D 221     -28.448  24.791  62.424  1.00  0.00           C  
ATOM     97  CD  LYS D 221     -27.937  23.363  62.300  1.00  0.00           C  
ATOM     98  CE  LYS D 221     -27.989  22.614  63.615  1.00  0.00           C  
ATOM     99  NZ  LYS D 221     -27.414  21.253  63.432  1.00  0.00           N  
ATOM    100  N   TRP D 222     -26.376  27.519  62.180  1.00  0.00           N  
ATOM    101  CA  TRP D 222     -25.490  27.956  63.244  1.00  0.00           C  
ATOM    102  C   TRP D 222     -25.350  29.473  63.301  1.00  0.00           C  
ATOM    103  O   TRP D 222     -25.291  30.052  64.387  1.00  0.00           O  
ATOM    104  CB  TRP D 222     -24.127  27.304  63.058  1.00  0.00           C  
ATOM    105  CG  TRP D 222     -24.127  25.834  63.346  1.00  0.00           C  
ATOM    106  CD1 TRP D 222     -23.774  24.826  62.490  1.00  0.00           C  
ATOM    107  CD2 TRP D 222     -24.417  25.210  64.602  1.00  0.00           C  
ATOM    108  NE1 TRP D 222     -23.820  23.613  63.141  1.00  0.00           N  
ATOM    109  CE2 TRP D 222     -24.210  23.820  64.438  1.00  0.00           C  
ATOM    110  CE3 TRP D 222     -24.825  25.688  65.851  1.00  0.00           C  
ATOM    111  CZ2 TRP D 222     -24.399  22.906  65.481  1.00  0.00           C  
ATOM    112  CZ3 TRP D 222     -25.013  24.775  66.887  1.00  0.00           C  
ATOM    113  CH2 TRP D 222     -24.799  23.401  66.693  1.00  0.00           C  
ATOM    114  N   GLN D 223     -25.297  30.116  62.141  1.00  0.00           N  
ATOM    115  CA  GLN D 223     -25.175  31.564  62.098  1.00  0.00           C  
ATOM    116  C   GLN D 223     -26.294  32.164  62.920  1.00  0.00           C  
ATOM    117  O   GLN D 223     -26.128  33.199  63.558  1.00  0.00           O  
ATOM    118  CB  GLN D 223     -25.287  32.052  60.669  1.00  0.00           C  
ATOM    119  CG  GLN D 223     -24.305  31.398  59.756  1.00  0.00           C  
ATOM    120  CD  GLN D 223     -24.423  31.922  58.358  1.00  0.00           C  
ATOM    121  OE1 GLN D 223     -25.503  31.901  57.767  1.00  0.00           O  
ATOM    122  NE2 GLN D 223     -23.314  32.402  57.812  1.00  0.00           N  
ATOM    123  N   ARG D 224     -27.444  31.506  62.891  1.00  0.00           N  
ATOM    124  CA  ARG D 224     -28.595  31.959  63.643  1.00  0.00           C  
ATOM    125  C   ARG D 224     -28.322  31.706  65.121  1.00  0.00           C  
ATOM    126  O   ARG D 224     -28.552  32.577  65.953  1.00  0.00           O  
ATOM    127  CB  ARG D 224     -29.839  31.192  63.188  1.00  0.00           C  
ATOM    128  CG  ARG D 224     -31.121  31.526  63.931  1.00  0.00           C  
ATOM    129  CD  ARG D 224     -31.481  33.008  63.833  1.00  0.00           C  
ATOM    130  NE  ARG D 224     -30.774  33.835  64.815  1.00  0.00           N  
ATOM    131  CZ  ARG D 224     -31.031  35.125  65.035  1.00  0.00           C  
ATOM    132  NH1 ARG D 224     -31.979  35.746  64.341  1.00  0.00           N  
ATOM    133  NH2 ARG D 224     -30.353  35.797  65.961  1.00  0.00           N  
ATOM    134  N   PHE D 225     -27.813  30.514  65.436  1.00  0.00           N  
ATOM    135  CA  PHE D 225     -27.496  30.115  66.817  1.00  0.00           C  
ATOM    136  C   PHE D 225     -26.564  31.099  67.522  1.00  0.00           C  
ATOM    137  O   PHE D 225     -26.871  31.602  68.611  1.00  0.00           O  
ATOM    138  CB  PHE D 225     -26.838  28.726  66.824  1.00  0.00           C  
ATOM    139  CG  PHE D 225     -26.393  28.253  68.196  1.00  0.00           C  
ATOM    140  CD1 PHE D 225     -27.315  28.079  69.227  1.00  0.00           C  
ATOM    141  CD2 PHE D 225     -25.052  27.942  68.441  1.00  0.00           C  
ATOM    142  CE1 PHE D 225     -26.911  27.599  70.474  1.00  0.00           C  
ATOM    143  CE2 PHE D 225     -24.640  27.461  69.687  1.00  0.00           C  
ATOM    144  CZ  PHE D 225     -25.572  27.290  70.702  1.00  0.00           C  
ATOM    145  N   TRP D 226     -25.417  31.346  66.896  1.00  0.00           N  
ATOM    146  CA  TRP D 226     -24.416  32.248  67.439  1.00  0.00           C  
ATOM    147  C   TRP D 226     -24.981  33.637  67.716  1.00  0.00           C  
ATOM    148  O   TRP D 226     -24.676  34.239  68.747  1.00  0.00           O  
ATOM    149  CB  TRP D 226     -23.230  32.344  66.478  1.00  0.00           C  
ATOM    150  CG  TRP D 226     -22.497  31.046  66.293  1.00  0.00           C  
ATOM    151  CD1 TRP D 226     -22.259  30.098  67.248  1.00  0.00           C  
ATOM    152  CD2 TRP D 226     -21.843  30.586  65.101  1.00  0.00           C  
ATOM    153  NE1 TRP D 226     -21.495  29.079  66.727  1.00  0.00           N  
ATOM    154  CE2 TRP D 226     -21.224  29.353  65.412  1.00  0.00           C  
ATOM    155  CE3 TRP D 226     -21.716  31.097  63.803  1.00  0.00           C  
ATOM    156  CZ2 TRP D 226     -20.487  28.622  64.469  1.00  0.00           C  
ATOM    157  CZ3 TRP D 226     -20.980  30.367  62.863  1.00  0.00           C  
ATOM    158  CH2 TRP D 226     -20.377  29.144  63.205  1.00  0.00           C  
ATOM    159  N   GLU D 227     -25.805  34.140  66.801  1.00  0.00           N  
ATOM    160  CA  GLU D 227     -26.405  35.463  66.957  1.00  0.00           C  
ATOM    161  C   GLU D 227     -27.339  35.534  68.166  1.00  0.00           C  
ATOM    162  O   GLU D 227     -27.301  36.492  68.936  1.00  0.00           O  
ATOM    163  CB  GLU D 227     -27.167  35.848  65.687  1.00  0.00           C  
ATOM    164  CG  GLU D 227     -27.741  37.260  65.715  1.00  0.00           C  
ATOM    165  CD  GLU D 227     -26.673  38.330  65.915  1.00  0.00           C  
ATOM    166  OE1 GLU D 227     -25.773  38.451  65.051  1.00  0.00           O  
ATOM    167  OE2 GLU D 227     -26.734  39.052  66.938  1.00  0.00           O  
ATOM    168  N   GLU D 228     -28.175  34.516  68.326  1.00  0.00           N  
ATOM    169  CA  GLU D 228     -29.111  34.456  69.441  1.00  0.00           C  
ATOM    170  C   GLU D 228     -28.347  34.523  70.752  1.00  0.00           C  
ATOM    171  O   GLU D 228     -28.592  35.396  71.579  1.00  0.00           O  
ATOM    172  CB  GLU D 228     -29.902  33.153  69.386  1.00  0.00           C  
ATOM    173  CG  GLU D 228     -30.677  32.962  68.096  1.00  0.00           C  
ATOM    174  CD  GLU D 228     -31.164  31.533  67.907  1.00  0.00           C  
ATOM    175  OE1 GLU D 228     -30.313  30.617  67.835  1.00  0.00           O  
ATOM    176  OE2 GLU D 228     -32.396  31.326  67.829  1.00  0.00           O  
ATOM    177  N   LYS D 229     -27.421  33.586  70.932  1.00  0.00           N  
ATOM    178  CA  LYS D 229     -26.598  33.525  72.137  1.00  0.00           C  
ATOM    179  C   LYS D 229     -25.721  34.770  72.284  1.00  0.00           C  
ATOM    180  O   LYS D 229     -25.356  35.152  73.397  1.00  0.00           O  
ATOM    181  CB  LYS D 229     -25.703  32.280  72.105  1.00  0.00           C  
ATOM    182  CG  LYS D 229     -26.411  30.959  72.389  1.00  0.00           C  
ATOM    183  CD  LYS D 229     -26.664  30.745  73.881  1.00  0.00           C  
ATOM    184  CE  LYS D 229     -27.198  29.337  74.145  1.00  0.00           C  
ATOM    185  NZ  LYS D 229     -27.349  29.008  75.593  1.00  0.00           N  
ATOM    186  N   GLY D 230     -25.388  35.399  71.160  1.00  0.00           N  
ATOM    187  CA  GLY D 230     -24.546  36.583  71.198  1.00  0.00           C  
ATOM    188  C   GLY D 230     -23.223  36.283  71.875  1.00  0.00           C  
ATOM    189  O   GLY D 230     -22.931  36.793  72.953  1.00  0.00           O  
ATOM    190  N   PHE D 232     -22.418  35.442  71.242  1.00  0.00           N  
ATOM    191  CA  PHE D 232     -21.132  35.078  71.809  1.00  0.00           C  
ATOM    192  C   PHE D 232     -20.105  36.186  71.622  1.00  0.00           C  
ATOM    193  O   PHE D 232     -19.181  36.320  72.421  1.00  0.00           O  
ATOM    194  CB  PHE D 232     -20.625  33.780  71.175  1.00  0.00           C  
ATOM    195  CG  PHE D 232     -21.403  32.557  71.581  1.00  0.00           C  
ATOM    196  CD1 PHE D 232     -21.300  32.046  72.868  1.00  0.00           C  
ATOM    197  CD2 PHE D 232     -22.235  31.915  70.674  1.00  0.00           C  
ATOM    198  CE1 PHE D 232     -22.011  30.911  73.245  1.00  0.00           C  
ATOM    199  CE2 PHE D 232     -22.949  30.781  71.045  1.00  0.00           C  
ATOM    200  CZ  PHE D 232     -22.835  30.279  72.335  1.00  0.00           C  
ATOM    201  N   MET D 233     -20.257  36.978  70.567  1.00  0.00           N  
ATOM    202  CA  MET D 233     -19.316  38.061  70.325  1.00  0.00           C  
ATOM    203  C   MET D 233     -19.844  39.407  70.757  1.00  0.00           C  
ATOM    204  O   MET D 233     -19.739  40.390  70.023  1.00  0.00           O  
ATOM    205  CB  MET D 233     -18.901  38.119  68.858  1.00  0.00           C  
ATOM    206  CG  MET D 233     -17.995  36.977  68.493  1.00  0.00           C  
ATOM    207  SD  MET D 233     -16.711  36.754  69.747  1.00  0.00           S  
ATOM    208  CE  MET D 233     -15.251  37.182  68.802  1.00  0.00           C  
ATOM    209  N   LYS D 234     -20.418  39.444  71.953  1.00  0.00           N  
ATOM    210  CA  LYS D 234     -20.932  40.680  72.506  1.00  0.00           C  
ATOM    211  C   LYS D 234     -19.922  41.106  73.555  1.00  0.00           C  
ATOM    212  O   LYS D 234     -19.962  40.634  74.684  1.00  0.00           O  
ATOM    213  CB  LYS D 234     -22.296  40.462  73.153  1.00  0.00           C  
ATOM    214  CG  LYS D 234     -22.872  41.720  73.778  1.00  0.00           C  
ATOM    215  CD  LYS D 234     -24.243  41.484  74.381  1.00  0.00           C  
ATOM    216  CE  LYS D 234     -24.835  42.785  74.908  1.00  0.00           C  
ATOM    217  NZ  LYS D 234     -26.222  42.618  75.433  1.00  0.00           N  
ATOM    218  N   ALA D 235     -19.001  41.983  73.172  1.00  0.00           N  
ATOM    219  CA  ALA D 235     -17.974  42.463  74.085  1.00  0.00           C  
ATOM    220  C   ALA D 235     -18.587  43.112  75.325  1.00  0.00           C  
ATOM    221  O   ALA D 235     -19.592  43.818  75.236  1.00  0.00           O  
ATOM    222  CB  ALA D 235     -17.063  43.455  73.367  1.00  0.00           C  
ATOM    223  N   LYS D 236     -17.975  42.853  76.480  1.00  0.00           N  
ATOM    224  CA  LYS D 236     -18.422  43.402  77.760  1.00  0.00           C  
ATOM    225  C   LYS D 236     -18.076  44.891  77.816  1.00  0.00           C  
ATOM    226  O   LYS D 236     -17.156  45.350  77.130  1.00  0.00           O  
ATOM    227  CB  LYS D 236     -17.725  42.664  78.903  1.00  0.00           C  
ATOM    228  CG  LYS D 236     -18.056  43.179  80.289  1.00  0.00           C  
ATOM    229  CD  LYS D 236     -17.149  42.534  81.326  1.00  0.00           C  
ATOM    230  CE  LYS D 236     -17.447  43.056  82.722  1.00  0.00           C  
ATOM    231  NZ  LYS D 236     -16.526  42.467  83.733  1.00  0.00           N  
ATOM    232  N   ASP D 237     -18.806  45.648  78.629  1.00  0.00           N  
ATOM    233  CA  ASP D 237     -18.555  47.081  78.737  1.00  0.00           C  
ATOM    234  C   ASP D 237     -17.126  47.391  79.137  1.00  0.00           C  
ATOM    235  O   ASP D 237     -16.402  48.056  78.396  1.00  0.00           O  
ATOM    236  CB  ASP D 237     -19.520  47.696  79.730  1.00  0.00           C  
ATOM    237  CG  ASP D 237     -20.934  47.691  79.215  1.00  0.00           C  
ATOM    238  OD1 ASP D 237     -21.254  48.555  78.368  1.00  0.00           O  
ATOM    239  OD2 ASP D 237     -21.715  46.806  79.637  1.00  0.00           O  
ATOM    240  N   LEU D 238     -16.720  46.911  80.307  1.00  0.00           N  
ATOM    241  CA  LEU D 238     -15.361  47.132  80.787  1.00  0.00           C  
ATOM    242  C   LEU D 238     -14.663  45.786  80.983  1.00  0.00           C  
ATOM    243  O   LEU D 238     -15.001  45.024  81.887  1.00  0.00           O  
ATOM    244  CB  LEU D 238     -15.394  47.911  82.097  1.00  0.00           C  
ATOM    245  CG  LEU D 238     -16.173  49.230  82.083  1.00  0.00           C  
ATOM    246  CD1 LEU D 238     -16.064  49.869  83.454  1.00  0.00           C  
ATOM    247  CD2 LEU D 238     -15.625  50.167  81.016  1.00  0.00           C  
ATOM    248  N   PRO D 240     -13.679  45.481  80.126  1.00  0.00           N  
ATOM    249  CA  PRO D 240     -12.903  44.241  80.155  1.00  0.00           C  
ATOM    250  C   PRO D 240     -12.515  43.789  81.542  1.00  0.00           C  
ATOM    251  O   PRO D 240     -11.784  44.487  82.245  1.00  0.00           O  
ATOM    252  CB  PRO D 240     -11.687  44.580  79.314  1.00  0.00           C  
ATOM    253  CG  PRO D 240     -12.267  45.468  78.283  1.00  0.00           C  
ATOM    254  CD  PRO D 240     -13.165  46.383  79.083  1.00  0.00           C  
ATOM    255  N   GLY D 241     -13.011  42.613  81.919  1.00  0.00           N  
ATOM    256  CA  GLY D 241     -12.702  42.048  83.217  1.00  0.00           C  
ATOM    257  C   GLY D 241     -11.204  41.881  83.411  1.00  0.00           C  
ATOM    258  O   GLY D 241     -10.391  42.518  82.722  1.00  0.00           O  
ATOM    259  N   GLY D 243     -10.834  41.026  84.358  1.00  0.00           N  
ATOM    260  CA  GLY D 243      -9.426  40.800  84.622  1.00  0.00           C  
ATOM    261  C   GLY D 243      -8.880  39.680  83.762  1.00  0.00           C  
ATOM    262  O   GLY D 243      -7.665  39.456  83.717  1.00  0.00           O  
ATOM    263  N   ARG D 244      -9.779  38.981  83.071  1.00  0.00           N  
ATOM    264  CA  ARG D 244      -9.396  37.864  82.215  1.00  0.00           C  
ATOM    265  C   ARG D 244      -8.637  38.348  80.974  1.00  0.00           C  
ATOM    266  O   ARG D 244      -8.618  37.660  79.955  1.00  0.00           O  
ATOM    267  CB  ARG D 244     -10.651  37.077  81.794  1.00  0.00           C  
ATOM    268  CG  ARG D 244     -10.386  35.637  81.306  1.00  0.00           C  
ATOM    269  CD  ARG D 244     -10.604  34.581  82.407  1.00  0.00           C  
ATOM    270  NE  ARG D 244     -10.198  33.238  81.982  1.00  0.00           N  
ATOM    271  CZ  ARG D 244     -10.423  32.123  82.680  1.00  0.00           C  
ATOM    272  NH1 ARG D 244     -11.058  32.174  83.847  1.00  0.00           N  
ATOM    273  NH2 ARG D 244     -10.001  30.951  82.218  1.00  0.00           N  
ATOM    274  N   GLY D 245      -7.996  39.516  81.065  1.00  0.00           N  
ATOM    275  CA  GLY D 245      -7.265  40.052  79.926  1.00  0.00           C  
ATOM    276  C   GLY D 245      -8.240  40.412  78.822  1.00  0.00           C  
ATOM    277  O   GLY D 245      -9.440  40.158  78.953  1.00  0.00           O  
ATOM    278  N   LYS D 265      -7.756  41.010  77.738  1.00  0.00           N  
ATOM    279  CA  LYS D 265      -8.653  41.375  76.647  1.00  0.00           C  
ATOM    280  C   LYS D 265      -7.929  41.620  75.330  1.00  0.00           C  
ATOM    281  O   LYS D 265      -6.742  41.973  75.306  1.00  0.00           O  
ATOM    282  CB  LYS D 265      -9.468  42.619  77.014  1.00  0.00           C  
ATOM    283  CG  LYS D 265      -8.691  43.932  76.977  1.00  0.00           C  
ATOM    284  CD  LYS D 265      -8.345  44.395  75.562  1.00  0.00           C  
ATOM    285  CE  LYS D 265      -7.306  45.502  75.571  1.00  0.00           C  
ATOM    286  NZ  LYS D 265      -6.768  45.846  74.218  1.00  0.00           N  
ATOM    287  N   GLN D 266      -8.669  41.443  74.237  1.00  0.00           N  
ATOM    288  CA  GLN D 266      -8.139  41.657  72.900  1.00  0.00           C  
ATOM    289  C   GLN D 266      -9.121  42.501  72.115  1.00  0.00           C  
ATOM    290  O   GLN D 266     -10.347  42.350  72.232  1.00  0.00           O  
ATOM    291  CB  GLN D 266      -7.926  40.333  72.192  1.00  0.00           C  
ATOM    292  CG  GLN D 266      -6.915  39.439  72.857  1.00  0.00           C  
ATOM    293  CD  GLN D 266      -5.510  39.954  72.700  1.00  0.00           C  
ATOM    294  OE1 GLN D 266      -5.030  40.158  71.586  1.00  0.00           O  
ATOM    295  NE2 GLN D 266      -4.835  40.167  73.819  1.00  0.00           N  
ATOM    296  N   TYR D 267      -8.562  43.400  71.319  1.00  0.00           N  
ATOM    297  CA  TYR D 267      -9.347  44.300  70.497  1.00  0.00           C  
ATOM    298  C   TYR D 267      -8.978  44.004  69.054  1.00  0.00           C  
ATOM    299  O   TYR D 267      -7.884  44.373  68.587  1.00  0.00           O  
ATOM    300  CB  TYR D 267      -8.982  45.742  70.834  1.00  0.00           C  
ATOM    301  CG  TYR D 267      -9.898  46.793  70.254  1.00  0.00           C  
ATOM    302  CD1 TYR D 267     -10.501  46.619  69.010  1.00  0.00           C  
ATOM    303  CD2 TYR D 267     -10.123  47.988  70.933  1.00  0.00           C  
ATOM    304  CE1 TYR D 267     -11.302  47.611  68.459  1.00  0.00           C  
ATOM    305  CE2 TYR D 267     -10.920  48.981  70.391  1.00  0.00           C  
ATOM    306  CZ  TYR D 267     -11.505  48.787  69.154  1.00  0.00           C  
ATOM    307  OH  TYR D 267     -12.288  49.773  68.611  1.00  0.00           O  
ATOM    308  N   VAL D 268      -9.882  43.324  68.357  1.00  0.00           N  
ATOM    309  CA  VAL D 268      -9.644  42.975  66.963  1.00  0.00           C  
ATOM    310  C   VAL D 268     -10.518  43.871  66.102  1.00  0.00           C  
ATOM    311  O   VAL D 268     -11.750  43.863  66.232  1.00  0.00           O  
ATOM    312  CB  VAL D 268      -9.990  41.501  66.692  1.00  0.00           C  
ATOM    313  CG1 VAL D 268      -9.460  41.085  65.324  1.00  0.00           C  
ATOM    314  CG2 VAL D 268      -9.389  40.626  67.772  1.00  0.00           C  
ATOM    315  N   LEU D 269      -9.879  44.640  65.224  1.00  0.00           N  
ATOM    316  CA  LEU D 269     -10.602  45.565  64.371  1.00  0.00           C  
ATOM    317  C   LEU D 269     -10.113  45.550  62.942  1.00  0.00           C  
ATOM    318  O   LEU D 269      -8.905  45.468  62.681  1.00  0.00           O  
ATOM    319  CB  LEU D 269     -10.457  46.984  64.923  1.00  0.00           C  
ATOM    320  CG  LEU D 269     -11.076  48.119  64.105  1.00  0.00           C  
ATOM    321  CD1 LEU D 269     -12.581  48.092  64.273  1.00  0.00           C  
ATOM    322  CD2 LEU D 269     -10.524  49.455  64.558  1.00  0.00           C  
ATOM    323  N   VAL D 270     -11.068  45.635  62.018  1.00  0.00           N  
ATOM    324  CA  VAL D 270     -10.776  45.680  60.581  1.00  0.00           C  
ATOM    325  C   VAL D 270     -11.352  46.987  60.054  1.00  0.00           C  
ATOM    326  O   VAL D 270     -12.507  47.323  60.356  1.00  0.00           O  
ATOM    327  CB  VAL D 270     -11.440  44.505  59.804  1.00  0.00           C  
ATOM    328  CG1 VAL D 270     -10.617  43.238  59.943  1.00  0.00           C  
ATOM    329  CG2 VAL D 270     -12.850  44.276  60.323  1.00  0.00           C  
ATOM    330  N   MET D 271     -10.552  47.715  59.275  1.00  0.00           N  
ATOM    331  CA  MET D 271     -10.976  48.995  58.707  1.00  0.00           C  
ATOM    332  C   MET D 271     -12.380  48.909  58.117  1.00  0.00           C  
ATOM    333  O   MET D 271     -12.574  48.291  57.068  1.00  0.00           O  
ATOM    334  CB  MET D 271     -10.002  49.439  57.612  1.00  0.00           C  
ATOM    335  CG  MET D 271      -8.550  49.488  58.042  1.00  0.00           C  
ATOM    336  SD  MET D 271      -7.460  50.127  56.755  1.00  0.00           S  
ATOM    337  CE  MET D 271      -6.221  50.977  57.727  1.00  0.00           C  
ATOM    338  N   PHE D 272     -13.359  49.529  58.775  1.00  0.00           N  
ATOM    339  CA  PHE D 272     -14.722  49.477  58.262  1.00  0.00           C  
ATOM    340  C   PHE D 272     -14.796  49.916  56.796  1.00  0.00           C  
ATOM    341  O   PHE D 272     -13.980  50.710  56.318  1.00  0.00           O  
ATOM    342  CB  PHE D 272     -15.693  50.281  59.154  1.00  0.00           C  
ATOM    343  CG  PHE D 272     -15.391  51.759  59.262  1.00  0.00           C  
ATOM    344  CD1 PHE D 272     -14.169  52.290  58.843  1.00  0.00           C  
ATOM    345  CD2 PHE D 272     -16.339  52.621  59.823  1.00  0.00           C  
ATOM    346  CE1 PHE D 272     -13.902  53.652  58.983  1.00  0.00           C  
ATOM    347  CE2 PHE D 272     -16.078  53.984  59.967  1.00  0.00           C  
ATOM    348  CZ  PHE D 272     -14.862  54.500  59.548  1.00  0.00           C  
ATOM    349  N   PRO D 273     -15.769  49.372  56.058  1.00  0.00           N  
ATOM    350  CA  PRO D 273     -15.970  49.674  54.639  1.00  0.00           C  
ATOM    351  C   PRO D 273     -16.617  51.012  54.280  1.00  0.00           C  
ATOM    352  O   PRO D 273     -17.233  51.674  55.117  1.00  0.00           O  
ATOM    353  CB  PRO D 273     -16.805  48.490  54.167  1.00  0.00           C  
ATOM    354  CG  PRO D 273     -17.672  48.217  55.369  1.00  0.00           C  
ATOM    355  CD  PRO D 273     -16.691  48.310  56.512  1.00  0.00           C  
ATOM    356  N   TYR D 274     -16.437  51.394  53.016  1.00  0.00           N  
ATOM    357  CA  TYR D 274     -17.007  52.610  52.441  1.00  0.00           C  
ATOM    358  C   TYR D 274     -18.227  52.143  51.662  1.00  0.00           C  
ATOM    359  O   TYR D 274     -18.092  51.672  50.531  1.00  0.00           O  
ATOM    360  CB  TYR D 274     -16.052  53.259  51.432  1.00  0.00           C  
ATOM    361  CG  TYR D 274     -15.075  54.247  51.995  1.00  0.00           C  
ATOM    362  CD1 TYR D 274     -15.463  55.145  52.985  1.00  0.00           C  
ATOM    363  CD2 TYR D 274     -13.764  54.310  51.516  1.00  0.00           C  
ATOM    364  CE1 TYR D 274     -14.570  56.084  53.490  1.00  0.00           C  
ATOM    365  CE2 TYR D 274     -12.859  55.245  52.012  1.00  0.00           C  
ATOM    366  CZ  TYR D 274     -13.272  56.129  53.003  1.00  0.00           C  
ATOM    367  OH  TYR D 274     -12.399  57.055  53.523  1.00  0.00           O  
ATOM    368  N   PRO D 275     -19.431  52.260  52.244  1.00  0.00           N  
ATOM    369  CA  PRO D 275     -20.627  51.819  51.515  1.00  0.00           C  
ATOM    370  C   PRO D 275     -20.697  52.484  50.139  1.00  0.00           C  
ATOM    371  O   PRO D 275     -21.275  53.558  49.977  1.00  0.00           O  
ATOM    372  CB  PRO D 275     -21.772  52.230  52.444  1.00  0.00           C  
ATOM    373  CG  PRO D 275     -21.213  53.420  53.169  1.00  0.00           C  
ATOM    374  CD  PRO D 275     -19.798  52.988  53.470  1.00  0.00           C  
ATOM    375  N   SER D 276     -20.087  51.830  49.157  1.00  0.00           N  
ATOM    376  CA  SER D 276     -20.033  52.337  47.793  1.00  0.00           C  
ATOM    377  C   SER D 276     -19.960  51.175  46.814  1.00  0.00           C  
ATOM    378  O   SER D 276     -19.406  51.307  45.722  1.00  0.00           O  
ATOM    379  CB  SER D 276     -18.795  53.208  47.616  1.00  0.00           C  
ATOM    380  OG  SER D 276     -17.620  52.434  47.800  1.00  0.00           O  
ATOM    381  N   GLY D 277     -20.511  50.035  47.214  1.00  0.00           N  
ATOM    382  CA  GLY D 277     -20.484  48.876  46.348  1.00  0.00           C  
ATOM    383  C   GLY D 277     -21.002  47.643  47.050  1.00  0.00           C  
ATOM    384  O   GLY D 277     -21.486  47.708  48.186  1.00  0.00           O  
ATOM    385  N   ASP D 279     -20.905  46.509  46.366  1.00  0.00           N  
ATOM    386  CA  ASP D 279     -21.368  45.258  46.936  1.00  0.00           C  
ATOM    387  C   ASP D 279     -20.166  44.389  47.285  1.00  0.00           C  
ATOM    388  O   ASP D 279     -19.211  44.277  46.505  1.00  0.00           O  
ATOM    389  CB  ASP D 279     -22.274  44.526  45.948  1.00  0.00           C  
ATOM    390  CG  ASP D 279     -23.389  43.771  46.642  1.00  0.00           C  
ATOM    391  OD1 ASP D 279     -24.106  43.004  45.958  1.00  0.00           O  
ATOM    392  OD2 ASP D 279     -23.549  43.958  47.873  1.00  0.00           O  
ATOM    393  N   LEU D 280     -20.217  43.783  48.465  1.00  0.00           N  
ATOM    394  CA  LEU D 280     -19.132  42.932  48.930  1.00  0.00           C  
ATOM    395  C   LEU D 280     -18.976  41.652  48.114  1.00  0.00           C  
ATOM    396  O   LEU D 280     -19.942  41.123  47.562  1.00  0.00           O  
ATOM    397  CB  LEU D 280     -19.346  42.572  50.402  1.00  0.00           C  
ATOM    398  CG  LEU D 280     -19.132  43.686  51.426  1.00  0.00           C  
ATOM    399  CD1 LEU D 280     -19.410  43.153  52.825  1.00  0.00           C  
ATOM    400  CD2 LEU D 280     -17.706  44.203  51.324  1.00  0.00           C  
ATOM    401  N   HIS D 281     -17.740  41.166  48.050  1.00  0.00           N  
ATOM    402  CA  HIS D 281     -17.410  39.943  47.336  1.00  0.00           C  
ATOM    403  C   HIS D 281     -16.099  39.385  47.890  1.00  0.00           C  
ATOM    404  O   HIS D 281     -15.366  40.090  48.579  1.00  0.00           O  
ATOM    405  CB  HIS D 281     -17.293  40.230  45.839  1.00  0.00           C  
ATOM    406  CG  HIS D 281     -16.307  41.299  45.496  1.00  0.00           C  
ATOM    407  ND1 HIS D 281     -14.962  41.045  45.443  1.00  0.00           N  
ATOM    408  CD2 HIS D 281     -16.532  42.595  45.165  1.00  0.00           C  
ATOM    409  CE1 HIS D 281     -14.398  42.178  45.074  1.00  0.00           C  
ATOM    410  NE2 HIS D 281     -15.306  43.147  44.892  1.00  0.00           N  
ATOM    411  N   MET D 282     -15.819  38.118  47.607  1.00  0.00           N  
ATOM    412  CA  MET D 282     -14.601  37.473  48.085  1.00  0.00           C  
ATOM    413  C   MET D 282     -13.420  38.435  48.149  1.00  0.00           C  
ATOM    414  O   MET D 282     -12.638  38.409  49.098  1.00  0.00           O  
ATOM    415  CB  MET D 282     -14.238  36.291  47.182  1.00  0.00           C  
ATOM    416  CG  MET D 282     -15.326  35.240  47.067  1.00  0.00           C  
ATOM    417  SD  MET D 282     -15.859  34.590  48.664  1.00  0.00           S  
ATOM    418  CE  MET D 282     -17.320  35.564  48.965  1.00  0.00           C  
ATOM    419  N   GLY D 283     -13.300  39.285  47.135  1.00  0.00           N  
ATOM    420  CA  GLY D 283     -12.208  40.240  47.085  1.00  0.00           C  
ATOM    421  C   GLY D 283     -12.116  41.113  48.319  1.00  0.00           C  
ATOM    422  O   GLY D 283     -11.036  41.583  48.678  1.00  0.00           O  
ATOM    423  N   HIS D 284     -13.250  41.329  48.973  1.00  0.00           N  
ATOM    424  CA  HIS D 284     -13.295  42.153  50.174  1.00  0.00           C  
ATOM    425  C   HIS D 284     -13.237  41.285  51.426  1.00  0.00           C  
ATOM    426  O   HIS D 284     -12.359  41.449  52.269  1.00  0.00           O  
ATOM    427  CB  HIS D 284     -14.573  42.998  50.173  1.00  0.00           C  
ATOM    428  CG  HIS D 284     -14.648  43.980  49.041  1.00  0.00           C  
ATOM    429  ND1 HIS D 284     -15.828  44.602  48.698  1.00  0.00           N  
ATOM    430  CD2 HIS D 284     -13.655  44.424  48.228  1.00  0.00           C  
ATOM    431  CE1 HIS D 284     -15.530  45.406  47.694  1.00  0.00           C  
ATOM    432  NE2 HIS D 284     -14.227  45.335  47.372  1.00  0.00           N  
ATOM    433  N   LEU D 285     -14.168  40.346  51.525  1.00  0.00           N  
ATOM    434  CA  LEU D 285     -14.247  39.446  52.664  1.00  0.00           C  
ATOM    435  C   LEU D 285     -12.939  38.895  53.226  1.00  0.00           C  
ATOM    436  O   LEU D 285     -12.914  38.464  54.379  1.00  0.00           O  
ATOM    437  CB  LEU D 285     -15.172  38.274  52.331  1.00  0.00           C  
ATOM    438  CG  LEU D 285     -16.646  38.575  52.572  1.00  0.00           C  
ATOM    439  CD1 LEU D 285     -16.878  38.792  54.059  1.00  0.00           C  
ATOM    440  CD2 LEU D 285     -17.050  39.804  51.780  1.00  0.00           C  
ATOM    441  N   LYS D 286     -11.861  38.901  52.443  1.00  0.00           N  
ATOM    442  CA  LYS D 286     -10.593  38.370  52.946  1.00  0.00           C  
ATOM    443  C   LYS D 286     -10.275  38.899  54.330  1.00  0.00           C  
ATOM    444  O   LYS D 286     -10.132  38.130  55.286  1.00  0.00           O  
ATOM    445  CB  LYS D 286      -9.423  38.720  52.033  1.00  0.00           C  
ATOM    446  CG  LYS D 286      -8.081  38.218  52.583  1.00  0.00           C  
ATOM    447  CD  LYS D 286      -6.922  38.467  51.620  1.00  0.00           C  
ATOM    448  CE  LYS D 286      -5.606  37.876  52.124  1.00  0.00           C  
ATOM    449  NZ  LYS D 286      -4.530  37.915  51.087  1.00  0.00           N  
ATOM    450  N   ASN D 288     -10.167  40.221  54.430  1.00  0.00           N  
ATOM    451  CA  ASN D 288      -9.859  40.872  55.693  1.00  0.00           C  
ATOM    452  C   ASN D 288     -10.899  40.583  56.765  1.00  0.00           C  
ATOM    453  O   ASN D 288     -10.568  40.032  57.810  1.00  0.00           O  
ATOM    454  CB  ASN D 288      -9.703  42.378  55.484  1.00  0.00           C  
ATOM    455  CG  ASN D 288      -8.435  42.729  54.711  1.00  0.00           C  
ATOM    456  OD1 ASN D 288      -8.114  43.897  54.515  1.00  0.00           O  
ATOM    457  ND2 ASN D 288      -7.712  41.710  54.267  1.00  0.00           N  
ATOM    458  N   TYR D 289     -12.155  40.925  56.507  1.00  0.00           N  
ATOM    459  CA  TYR D 289     -13.205  40.691  57.494  1.00  0.00           C  
ATOM    460  C   TYR D 289     -13.133  39.275  58.038  1.00  0.00           C  
ATOM    461  O   TYR D 289     -13.472  39.016  59.195  1.00  0.00           O  
ATOM    462  CB  TYR D 289     -14.593  40.948  56.885  1.00  0.00           C  
ATOM    463  CG  TYR D 289     -14.717  42.313  56.245  1.00  0.00           C  
ATOM    464  CD1 TYR D 289     -14.346  42.515  54.913  1.00  0.00           C  
ATOM    465  CD2 TYR D 289     -15.120  43.418  56.991  1.00  0.00           C  
ATOM    466  CE1 TYR D 289     -14.369  43.786  54.343  1.00  0.00           C  
ATOM    467  CE2 TYR D 289     -15.143  44.694  56.432  1.00  0.00           C  
ATOM    468  CZ  TYR D 289     -14.765  44.870  55.109  1.00  0.00           C  
ATOM    469  OH  TYR D 289     -14.767  46.129  54.556  1.00  0.00           O  
ATOM    470  N   THR D 290     -12.672  38.361  57.198  1.00  0.00           N  
ATOM    471  CA  THR D 290     -12.558  36.966  57.583  1.00  0.00           C  
ATOM    472  C   THR D 290     -11.455  36.790  58.608  1.00  0.00           C  
ATOM    473  O   THR D 290     -11.709  36.354  59.728  1.00  0.00           O  
ATOM    474  CB  THR D 290     -12.257  36.089  56.361  1.00  0.00           C  
ATOM    475  OG1 THR D 290     -13.314  36.240  55.405  1.00  0.00           O  
ATOM    476  CG2 THR D 290     -12.144  34.621  56.758  1.00  0.00           C  
ATOM    477  N   MET D 291     -10.231  37.135  58.230  1.00  0.00           N  
ATOM    478  CA  MET D 291      -9.107  37.008  59.145  1.00  0.00           C  
ATOM    479  C   MET D 291      -9.437  37.598  60.519  1.00  0.00           C  
ATOM    480  O   MET D 291      -8.985  37.093  61.549  1.00  0.00           O  
ATOM    481  CB  MET D 291      -7.912  37.705  58.552  1.00  0.00           C  
ATOM    482  CG  MET D 291      -7.890  37.569  57.073  1.00  0.00           C  
ATOM    483  SD  MET D 291      -6.279  37.899  56.450  1.00  0.00           S  
ATOM    484  CE  MET D 291      -5.640  36.229  56.406  1.00  0.00           C  
ATOM    485  N   GLY D 292     -10.228  38.666  60.532  1.00  0.00           N  
ATOM    486  CA  GLY D 292     -10.613  39.264  61.791  1.00  0.00           C  
ATOM    487  C   GLY D 292     -11.508  38.299  62.547  1.00  0.00           C  
ATOM    488  O   GLY D 292     -11.430  38.188  63.773  1.00  0.00           O  
ATOM    489  N   ASP D 293     -12.360  37.589  61.812  1.00  0.00           N  
ATOM    490  CA  ASP D 293     -13.275  36.626  62.418  1.00  0.00           C  
ATOM    491  C   ASP D 293     -12.501  35.462  63.011  1.00  0.00           C  
ATOM    492  O   ASP D 293     -12.873  34.918  64.051  1.00  0.00           O  
ATOM    493  CB  ASP D 293     -14.258  36.084  61.385  1.00  0.00           C  
ATOM    494  CG  ASP D 293     -15.418  35.344  62.026  1.00  0.00           C  
ATOM    495  OD1 ASP D 293     -15.883  34.325  61.454  1.00  0.00           O  
ATOM    496  OD2 ASP D 293     -15.866  35.800  63.104  1.00  0.00           O  
ATOM    497  N   VAL D 294     -11.429  35.067  62.340  1.00  0.00           N  
ATOM    498  CA  VAL D 294     -10.626  33.965  62.837  1.00  0.00           C  
ATOM    499  C   VAL D 294     -10.030  34.388  64.169  1.00  0.00           C  
ATOM    500  O   VAL D 294     -10.253  33.730  65.193  1.00  0.00           O  
ATOM    501  CB  VAL D 294      -9.478  33.612  61.887  1.00  0.00           C  
ATOM    502  CG1 VAL D 294      -8.674  32.471  62.464  1.00  0.00           C  
ATOM    503  CG2 VAL D 294     -10.021  33.239  60.533  1.00  0.00           C  
ATOM    504  N   LEU D 295      -9.280  35.489  64.152  1.00  0.00           N  
ATOM    505  CA  LEU D 295      -8.658  35.995  65.365  1.00  0.00           C  
ATOM    506  C   LEU D 295      -9.679  36.181  66.473  1.00  0.00           C  
ATOM    507  O   LEU D 295      -9.475  35.730  67.600  1.00  0.00           O  
ATOM    508  CB  LEU D 295      -7.968  37.322  65.095  1.00  0.00           C  
ATOM    509  CG  LEU D 295      -6.497  37.208  64.721  1.00  0.00           C  
ATOM    510  CD1 LEU D 295      -5.960  38.583  64.417  1.00  0.00           C  
ATOM    511  CD2 LEU D 295      -5.725  36.574  65.867  1.00  0.00           C  
ATOM    512  N   ALA D 296     -10.783  36.840  66.160  1.00  0.00           N  
ATOM    513  CA  ALA D 296     -11.793  37.058  67.173  1.00  0.00           C  
ATOM    514  C   ALA D 296     -12.166  35.733  67.855  1.00  0.00           C  
ATOM    515  O   ALA D 296     -12.080  35.626  69.076  1.00  0.00           O  
ATOM    516  CB  ALA D 296     -13.018  37.719  66.563  1.00  0.00           C  
ATOM    517  N   ARG D 297     -12.551  34.721  67.074  1.00  0.00           N  
ATOM    518  CA  ARG D 297     -12.943  33.421  67.637  1.00  0.00           C  
ATOM    519  C   ARG D 297     -11.839  32.763  68.461  1.00  0.00           C  
ATOM    520  O   ARG D 297     -12.088  32.214  69.535  1.00  0.00           O  
ATOM    521  CB  ARG D 297     -13.366  32.462  66.523  1.00  0.00           C  
ATOM    522  CG  ARG D 297     -14.648  32.827  65.822  1.00  0.00           C  
ATOM    523  CD  ARG D 297     -14.749  32.063  64.513  1.00  0.00           C  
ATOM    524  NE  ARG D 297     -16.008  32.325  63.828  1.00  0.00           N  
ATOM    525  CZ  ARG D 297     -17.195  31.977  64.310  1.00  0.00           C  
ATOM    526  NH1 ARG D 297     -17.280  31.352  65.475  1.00  0.00           N  
ATOM    527  NH2 ARG D 297     -18.297  32.260  63.632  1.00  0.00           N  
ATOM    528  N   PHE D 298     -10.627  32.798  67.929  1.00  0.00           N  
ATOM    529  CA  PHE D 298      -9.486  32.215  68.603  1.00  0.00           C  
ATOM    530  C   PHE D 298      -9.364  32.800  69.995  1.00  0.00           C  
ATOM    531  O   PHE D 298      -9.430  32.082  70.995  1.00  0.00           O  
ATOM    532  CB  PHE D 298      -8.228  32.521  67.812  1.00  0.00           C  
ATOM    533  CG  PHE D 298      -6.965  32.116  68.494  1.00  0.00           C  
ATOM    534  CD1 PHE D 298      -6.917  30.981  69.280  1.00  0.00           C  
ATOM    535  CD2 PHE D 298      -5.790  32.819  68.260  1.00  0.00           C  
ATOM    536  CE1 PHE D 298      -5.716  30.545  69.818  1.00  0.00           C  
ATOM    537  CE2 PHE D 298      -4.579  32.397  68.789  1.00  0.00           C  
ATOM    538  CZ  PHE D 298      -4.537  31.254  69.571  1.00  0.00           C  
ATOM    539  N   ARG D 299      -9.193  34.119  70.050  1.00  0.00           N  
ATOM    540  CA  ARG D 299      -9.061  34.828  71.316  1.00  0.00           C  
ATOM    541  C   ARG D 299     -10.227  34.570  72.238  1.00  0.00           C  
ATOM    542  O   ARG D 299     -10.053  34.458  73.442  1.00  0.00           O  
ATOM    543  CB  ARG D 299      -8.940  36.325  71.083  1.00  0.00           C  
ATOM    544  CG  ARG D 299      -7.660  36.715  70.383  1.00  0.00           C  
ATOM    545  CD  ARG D 299      -6.433  36.178  71.110  1.00  0.00           C  
ATOM    546  NE  ARG D 299      -5.223  36.620  70.434  1.00  0.00           N  
ATOM    547  CZ  ARG D 299      -4.014  36.121  70.658  1.00  0.00           C  
ATOM    548  NH1 ARG D 299      -3.846  35.152  71.554  1.00  0.00           N  
ATOM    549  NH2 ARG D 299      -2.973  36.583  69.974  1.00  0.00           N  
ATOM    550  N   ARG D 300     -11.423  34.480  71.680  1.00  0.00           N  
ATOM    551  CA  ARG D 300     -12.587  34.250  72.504  1.00  0.00           C  
ATOM    552  C   ARG D 300     -12.510  32.878  73.158  1.00  0.00           C  
ATOM    553  O   ARG D 300     -12.960  32.706  74.291  1.00  0.00           O  
ATOM    554  CB  ARG D 300     -13.862  34.357  71.673  1.00  0.00           C  
ATOM    555  CG  ARG D 300     -15.126  34.231  72.489  1.00  0.00           C  
ATOM    556  CD  ARG D 300     -15.229  35.367  73.460  1.00  0.00           C  
ATOM    557  NE  ARG D 300     -16.575  35.489  73.994  1.00  0.00           N  
ATOM    558  CZ  ARG D 300     -17.013  36.557  74.655  1.00  0.00           C  
ATOM    559  NH1 ARG D 300     -16.206  37.594  74.864  1.00  0.00           N  
ATOM    560  NH2 ARG D 300     -18.263  36.601  75.097  1.00  0.00           N  
ATOM    561  N   MET D 301     -11.940  31.903  72.458  1.00  0.00           N  
ATOM    562  CA  MET D 301     -11.843  30.566  73.024  1.00  0.00           C  
ATOM    563  C   MET D 301     -10.845  30.552  74.162  1.00  0.00           C  
ATOM    564  O   MET D 301     -11.097  29.945  75.204  1.00  0.00           O  
ATOM    565  CB  MET D 301     -11.391  29.562  71.979  1.00  0.00           C  
ATOM    566  CG  MET D 301     -12.336  29.378  70.826  1.00  0.00           C  
ATOM    567  SD  MET D 301     -11.602  28.161  69.739  1.00  0.00           S  
ATOM    568  CE  MET D 301     -12.442  26.716  70.297  1.00  0.00           C  
ATOM    569  N   GLN D 302      -9.706  31.209  73.959  1.00  0.00           N  
ATOM    570  CA  GLN D 302      -8.678  31.266  74.988  1.00  0.00           C  
ATOM    571  C   GLN D 302      -9.171  31.886  76.298  1.00  0.00           C  
ATOM    572  O   GLN D 302      -8.479  31.815  77.313  1.00  0.00           O  
ATOM    573  CB  GLN D 302      -7.479  32.061  74.496  1.00  0.00           C  
ATOM    574  CG  GLN D 302      -6.636  31.385  73.467  1.00  0.00           C  
ATOM    575  CD  GLN D 302      -5.518  32.292  72.999  1.00  0.00           C  
ATOM    576  OE1 GLN D 302      -5.768  33.403  72.523  1.00  0.00           O  
ATOM    577  NE2 GLN D 302      -4.277  31.832  73.133  1.00  0.00           N  
ATOM    578  N   GLY D 303     -10.342  32.517  76.278  1.00  0.00           N  
ATOM    579  CA  GLY D 303     -10.864  33.113  77.497  1.00  0.00           C  
ATOM    580  C   GLY D 303     -10.810  34.630  77.564  1.00  0.00           C  
ATOM    581  O   GLY D 303     -11.423  35.246  78.442  1.00  0.00           O  
ATOM    582  N   TYR D 304     -10.069  35.230  76.641  1.00  0.00           N  
ATOM    583  CA  TYR D 304      -9.935  36.675  76.556  1.00  0.00           C  
ATOM    584  C   TYR D 304     -11.268  37.376  76.359  1.00  0.00           C  
ATOM    585  O   TYR D 304     -12.245  36.773  75.920  1.00  0.00           O  
ATOM    586  CB  TYR D 304      -9.077  37.020  75.373  1.00  0.00           C  
ATOM    587  CG  TYR D 304      -7.611  36.826  75.571  1.00  0.00           C  
ATOM    588  CD1 TYR D 304      -6.889  37.691  76.377  1.00  0.00           C  
ATOM    589  CD2 TYR D 304      -6.918  35.851  74.861  1.00  0.00           C  
ATOM    590  CE1 TYR D 304      -5.511  37.608  76.462  1.00  0.00           C  
ATOM    591  CE2 TYR D 304      -5.536  35.759  74.941  1.00  0.00           C  
ATOM    592  CZ  TYR D 304      -4.838  36.646  75.738  1.00  0.00           C  
ATOM    593  OH  TYR D 304      -3.463  36.614  75.764  1.00  0.00           O  
ATOM    594  N   GLU D 305     -11.306  38.661  76.679  1.00  0.00           N  
ATOM    595  CA  GLU D 305     -12.512  39.452  76.465  1.00  0.00           C  
ATOM    596  C   GLU D 305     -12.294  40.023  75.065  1.00  0.00           C  
ATOM    597  O   GLU D 305     -11.275  40.679  74.803  1.00  0.00           O  
ATOM    598  CB  GLU D 305     -12.601  40.591  77.474  1.00  0.00           C  
ATOM    599  CG  GLU D 305     -12.615  40.149  78.926  1.00  0.00           C  
ATOM    600  CD  GLU D 305     -13.881  39.408  79.303  1.00  0.00           C  
ATOM    601  OE1 GLU D 305     -14.988  39.920  79.017  1.00  0.00           O  
ATOM    602  OE2 GLU D 305     -13.762  38.313  79.898  1.00  0.00           O  
ATOM    603  N   VAL D 306     -13.224  39.783  74.151  1.00  0.00           N  
ATOM    604  CA  VAL D 306     -13.001  40.281  72.809  1.00  0.00           C  
ATOM    605  C   VAL D 306     -13.996  41.322  72.346  1.00  0.00           C  
ATOM    606  O   VAL D 306     -15.170  41.298  72.713  1.00  0.00           O  
ATOM    607  CB  VAL D 306     -12.960  39.119  71.793  1.00  0.00           C  
ATOM    608  CG1 VAL D 306     -12.470  39.617  70.446  1.00  0.00           C  
ATOM    609  CG2 VAL D 306     -12.035  38.027  72.302  1.00  0.00           C  
ATOM    610  N   LEU D 307     -13.490  42.252  71.547  1.00  0.00           N  
ATOM    611  CA  LEU D 307     -14.294  43.317  70.977  1.00  0.00           C  
ATOM    612  C   LEU D 307     -14.095  43.262  69.467  1.00  0.00           C  
ATOM    613  O   LEU D 307     -13.036  43.649  68.954  1.00  0.00           O  
ATOM    614  CB  LEU D 307     -13.834  44.674  71.505  1.00  0.00           C  
ATOM    615  CG  LEU D 307     -14.437  45.926  70.858  1.00  0.00           C  
ATOM    616  CD1 LEU D 307     -15.907  46.038  71.223  1.00  0.00           C  
ATOM    617  CD2 LEU D 307     -13.686  47.163  71.331  1.00  0.00           C  
ATOM    618  N   HIS D 308     -15.105  42.751  68.769  1.00  0.00           N  
ATOM    619  CA  HIS D 308     -15.062  42.641  67.314  1.00  0.00           C  
ATOM    620  C   HIS D 308     -16.135  43.584  66.807  1.00  0.00           C  
ATOM    621  O   HIS D 308     -17.276  43.171  66.587  1.00  0.00           O  
ATOM    622  CB  HIS D 308     -15.398  41.216  66.875  1.00  0.00           C  
ATOM    623  CG  HIS D 308     -14.792  40.828  65.565  1.00  0.00           C  
ATOM    624  ND1 HIS D 308     -15.173  39.697  64.872  1.00  0.00           N  
ATOM    625  CD2 HIS D 308     -13.791  41.387  64.844  1.00  0.00           C  
ATOM    626  CE1 HIS D 308     -14.432  39.579  63.786  1.00  0.00           C  
ATOM    627  NE2 HIS D 308     -13.585  40.593  63.745  1.00  0.00           N  
ATOM    628  N   PRO D 309     -15.785  44.865  66.620  1.00  0.00           N  
ATOM    629  CA  PRO D 309     -16.686  45.920  66.147  1.00  0.00           C  
ATOM    630  C   PRO D 309     -16.806  46.037  64.628  1.00  0.00           C  
ATOM    631  O   PRO D 309     -15.926  45.594  63.888  1.00  0.00           O  
ATOM    632  CB  PRO D 309     -16.067  47.164  66.754  1.00  0.00           C  
ATOM    633  CG  PRO D 309     -14.601  46.887  66.543  1.00  0.00           C  
ATOM    634  CD  PRO D 309     -14.464  45.427  66.959  1.00  0.00           C  
ATOM    635  N   MET D 310     -17.897  46.648  64.175  1.00  0.00           N  
ATOM    636  CA  MET D 310     -18.131  46.856  62.750  1.00  0.00           C  
ATOM    637  C   MET D 310     -19.077  48.035  62.558  1.00  0.00           C  
ATOM    638  O   MET D 310     -20.120  48.120  63.206  1.00  0.00           O  
ATOM    639  CB  MET D 310     -18.723  45.600  62.109  1.00  0.00           C  
ATOM    640  CG  MET D 310     -18.961  45.718  60.609  1.00  0.00           C  
ATOM    641  SD  MET D 310     -17.508  46.269  59.655  1.00  0.00           S  
ATOM    642  CE  MET D 310     -16.502  44.803  59.655  1.00  0.00           C  
ATOM    643  N   GLY D 311     -18.694  48.953  61.676  1.00  0.00           N  
ATOM    644  CA  GLY D 311     -19.509  50.125  61.408  1.00  0.00           C  
ATOM    645  C   GLY D 311     -19.434  50.493  59.943  1.00  0.00           C  
ATOM    646  O   GLY D 311     -18.838  49.762  59.154  1.00  0.00           O  
ATOM    647  N   TRP D 312     -20.014  51.629  59.568  1.00  0.00           N  
ATOM    648  CA  TRP D 312     -20.003  52.033  58.167  1.00  0.00           C  
ATOM    649  C   TRP D 312     -19.487  53.445  57.930  1.00  0.00           C  
ATOM    650  O   TRP D 312     -20.032  54.409  58.460  1.00  0.00           O  
ATOM    651  CB  TRP D 312     -21.412  51.896  57.595  1.00  0.00           C  
ATOM    652  CG  TRP D 312     -22.126  50.687  58.114  1.00  0.00           C  
ATOM    653  CD1 TRP D 312     -23.070  50.650  59.107  1.00  0.00           C  
ATOM    654  CD2 TRP D 312     -21.901  49.329  57.725  1.00  0.00           C  
ATOM    655  NE1 TRP D 312     -23.442  49.350  59.360  1.00  0.00           N  
ATOM    656  CE2 TRP D 312     -22.738  48.520  58.526  1.00  0.00           C  
ATOM    657  CE3 TRP D 312     -21.069  48.715  56.782  1.00  0.00           C  
ATOM    658  CZ2 TRP D 312     -22.767  47.129  58.409  1.00  0.00           C  
ATOM    659  CZ3 TRP D 312     -21.097  47.338  56.667  1.00  0.00           C  
ATOM    660  CH2 TRP D 312     -21.941  46.558  57.477  1.00  0.00           C  
ATOM    661  N   ASP D 313     -18.433  53.563  57.129  1.00  0.00           N  
ATOM    662  CA  ASP D 313     -17.857  54.868  56.820  1.00  0.00           C  
ATOM    663  C   ASP D 313     -18.679  55.477  55.683  1.00  0.00           C  
ATOM    664  O   ASP D 313     -18.252  55.487  54.521  1.00  0.00           O  
ATOM    665  CB  ASP D 313     -16.389  54.721  56.395  1.00  0.00           C  
ATOM    666  CG  ASP D 313     -15.615  56.028  56.502  1.00  0.00           C  
ATOM    667  OD1 ASP D 313     -16.229  57.050  56.900  1.00  0.00           O  
ATOM    668  OD2 ASP D 313     -14.398  56.026  56.196  1.00  0.00           O  
ATOM    669  N   ALA D 314     -19.863  55.975  56.036  1.00  0.00           N  
ATOM    670  CA  ALA D 314     -20.789  56.580  55.079  1.00  0.00           C  
ATOM    671  C   ALA D 314     -20.377  57.970  54.579  1.00  0.00           C  
ATOM    672  O   ALA D 314     -19.925  58.113  53.443  1.00  0.00           O  
ATOM    673  CB  ALA D 314     -22.184  56.638  55.688  1.00  0.00           C  
ATOM    674  N   PHE D 315     -20.543  58.990  55.419  1.00  0.00           N  
ATOM    675  CA  PHE D 315     -20.189  60.357  55.042  1.00  0.00           C  
ATOM    676  C   PHE D 315     -18.891  60.497  54.261  1.00  0.00           C  
ATOM    677  O   PHE D 315     -17.897  59.834  54.558  1.00  0.00           O  
ATOM    678  CB  PHE D 315     -20.113  61.248  56.278  1.00  0.00           C  
ATOM    679  CG  PHE D 315     -21.344  62.066  56.502  1.00  0.00           C  
ATOM    680  CD1 PHE D 315     -22.208  62.340  55.449  1.00  0.00           C  
ATOM    681  CD2 PHE D 315     -21.634  62.581  57.758  1.00  0.00           C  
ATOM    682  CE1 PHE D 315     -23.340  63.112  55.640  1.00  0.00           C  
ATOM    683  CE2 PHE D 315     -22.766  63.357  57.960  1.00  0.00           C  
ATOM    684  CZ  PHE D 315     -23.621  63.621  56.897  1.00  0.00           C  
ATOM    685  N   GLY D 316     -18.910  61.376  53.263  1.00  0.00           N  
ATOM    686  CA  GLY D 316     -17.724  61.599  52.459  1.00  0.00           C  
ATOM    687  C   GLY D 316     -17.956  61.428  50.970  1.00  0.00           C  
ATOM    688  O   GLY D 316     -19.087  61.226  50.527  1.00  0.00           O  
ATOM    689  N   LEU D 317     -16.876  61.516  50.198  1.00  0.00           N  
ATOM    690  CA  LEU D 317     -16.937  61.368  48.747  1.00  0.00           C  
ATOM    691  C   LEU D 317     -17.381  59.965  48.344  1.00  0.00           C  
ATOM    692  O   LEU D 317     -18.320  59.802  47.563  1.00  0.00           O  
ATOM    693  CB  LEU D 317     -15.568  61.656  48.120  1.00  0.00           C  
ATOM    694  CG  LEU D 317     -14.988  63.056  48.299  1.00  0.00           C  
ATOM    695  CD1 LEU D 317     -13.608  63.138  47.662  1.00  0.00           C  
ATOM    696  CD2 LEU D 317     -15.929  64.061  47.670  1.00  0.00           C  
ATOM    697  N   PRO D 333     -16.709  58.928  48.875  1.00  0.00           N  
ATOM    698  CA  PRO D 333     -17.072  57.551  48.534  1.00  0.00           C  
ATOM    699  C   PRO D 333     -18.570  57.297  48.362  1.00  0.00           C  
ATOM    700  O   PRO D 333     -19.018  56.952  47.269  1.00  0.00           O  
ATOM    701  CB  PRO D 333     -16.455  56.750  49.678  1.00  0.00           C  
ATOM    702  CG  PRO D 333     -15.177  57.492  49.915  1.00  0.00           C  
ATOM    703  CD  PRO D 333     -15.652  58.939  49.908  1.00  0.00           C  
ATOM    704  N   ALA D 334     -19.346  57.476  49.426  1.00  0.00           N  
ATOM    705  CA  ALA D 334     -20.780  57.233  49.346  1.00  0.00           C  
ATOM    706  C   ALA D 334     -21.485  58.158  48.356  1.00  0.00           C  
ATOM    707  O   ALA D 334     -22.201  57.693  47.469  1.00  0.00           O  
ATOM    708  CB  ALA D 334     -21.412  57.361  50.729  1.00  0.00           C  
ATOM    709  N   GLU D 336     -21.276  59.462  48.500  1.00  0.00           N  
ATOM    710  CA  GLU D 336     -21.918  60.434  47.621  1.00  0.00           C  
ATOM    711  C   GLU D 336     -21.548  60.227  46.150  1.00  0.00           C  
ATOM    712  O   GLU D 336     -22.429  60.043  45.314  1.00  0.00           O  
ATOM    713  CB  GLU D 336     -21.571  61.857  48.071  1.00  0.00           C  
ATOM    714  CG  GLU D 336     -22.353  62.956  47.365  1.00  0.00           C  
ATOM    715  CD  GLU D 336     -22.176  64.316  48.026  1.00  0.00           C  
ATOM    716  OE1 GLU D 336     -21.018  64.771  48.168  1.00  0.00           O  
ATOM    717  OE2 GLU D 336     -23.198  64.929  48.406  1.00  0.00           O  
ATOM    718  N   ASN D 340     -20.259  60.250  45.830  1.00  0.00           N  
ATOM    719  CA  ASN D 340     -19.817  60.056  44.448  1.00  0.00           C  
ATOM    720  C   ASN D 340     -20.372  58.780  43.809  1.00  0.00           C  
ATOM    721  O   ASN D 340     -20.530  58.705  42.589  1.00  0.00           O  
ATOM    722  CB  ASN D 340     -18.287  60.039  44.378  1.00  0.00           C  
ATOM    723  CG  ASN D 340     -17.705  61.387  43.993  1.00  0.00           C  
ATOM    724  OD1 ASN D 340     -18.178  62.429  44.445  1.00  0.00           O  
ATOM    725  ND2 ASN D 340     -16.666  61.371  43.163  1.00  0.00           N  
ATOM    726  N   ALA D 341     -20.664  57.780  44.636  1.00  0.00           N  
ATOM    727  CA  ALA D 341     -21.203  56.511  44.152  1.00  0.00           C  
ATOM    728  C   ALA D 341     -22.695  56.651  43.880  1.00  0.00           C  
ATOM    729  O   ALA D 341     -23.199  56.167  42.867  1.00  0.00           O  
ATOM    730  CB  ALA D 341     -20.962  55.412  45.182  1.00  0.00           C  
ATOM    731  N   ALA D 342     -23.390  57.318  44.798  1.00  0.00           N  
ATOM    732  CA  ALA D 342     -24.827  57.549  44.684  1.00  0.00           C  
ATOM    733  C   ALA D 342     -25.137  58.513  43.546  1.00  0.00           C  
ATOM    734  O   ALA D 342     -26.042  58.276  42.754  1.00  0.00           O  
ATOM    735  CB  ALA D 342     -25.373  58.103  45.998  1.00  0.00           C  
ATOM    736  N   LEU D 343     -24.387  59.606  43.472  1.00  0.00           N  
ATOM    737  CA  LEU D 343     -24.590  60.586  42.416  1.00  0.00           C  
ATOM    738  C   LEU D 343     -24.325  59.974  41.049  1.00  0.00           C  
ATOM    739  O   LEU D 343     -24.838  60.454  40.038  1.00  0.00           O  
ATOM    740  CB  LEU D 343     -23.679  61.797  42.624  1.00  0.00           C  
ATOM    741  CG  LEU D 343     -24.280  62.952  43.425  1.00  0.00           C  
ATOM    742  CD1 LEU D 343     -24.939  62.429  44.689  1.00  0.00           C  
ATOM    743  CD2 LEU D 343     -23.186  63.954  43.748  1.00  0.00           C  
ATOM    744  N   LYS D 344     -23.524  58.914  41.012  1.00  0.00           N  
ATOM    745  CA  LYS D 344     -23.225  58.261  39.743  1.00  0.00           C  
ATOM    746  C   LYS D 344     -24.481  57.571  39.220  1.00  0.00           C  
ATOM    747  O   LYS D 344     -24.786  57.640  38.029  1.00  0.00           O  
ATOM    748  CB  LYS D 344     -22.090  57.244  39.917  1.00  0.00           C  
ATOM    749  CG  LYS D 344     -21.725  56.483  38.644  1.00  0.00           C  
ATOM    750  CD  LYS D 344     -20.364  55.808  38.757  1.00  0.00           C  
ATOM    751  CE  LYS D 344     -19.254  56.849  38.899  1.00  0.00           C  
ATOM    752  NZ  LYS D 344     -17.892  56.260  39.038  1.00  0.00           N  
ATOM    753  N   PHE D 345     -25.213  56.927  40.127  1.00  0.00           N  
ATOM    754  CA  PHE D 345     -26.445  56.214  39.796  1.00  0.00           C  
ATOM    755  C   PHE D 345     -27.685  57.067  40.064  1.00  0.00           C  
ATOM    756  O   PHE D 345     -28.796  56.540  40.180  1.00  0.00           O  
ATOM    757  CB  PHE D 345     -26.525  54.909  40.603  1.00  0.00           C  
ATOM    758  CG  PHE D 345     -25.571  53.842  40.129  1.00  0.00           C  
ATOM    759  CD1 PHE D 345     -24.224  54.140  39.888  1.00  0.00           C  
ATOM    760  CD2 PHE D 345     -26.016  52.542  39.910  1.00  0.00           C  
ATOM    761  CE1 PHE D 345     -23.336  53.159  39.432  1.00  0.00           C  
ATOM    762  CE2 PHE D 345     -25.135  51.551  39.454  1.00  0.00           C  
ATOM    763  CZ  PHE D 345     -23.794  51.863  39.215  1.00  0.00           C  
ATOM    764  N   GLY D 407     -27.481  58.382  40.162  1.00  0.00           N  
ATOM    765  CA  GLY D 407     -28.573  59.316  40.408  1.00  0.00           C  
ATOM    766  C   GLY D 407     -29.496  58.981  41.569  1.00  0.00           C  
ATOM    767  O   GLY D 407     -30.718  58.953  41.405  1.00  0.00           O  
ATOM    768  N   VAL D 408     -28.923  58.735  42.744  1.00  0.00           N  
ATOM    769  CA  VAL D 408     -29.713  58.397  43.926  1.00  0.00           C  
ATOM    770  C   VAL D 408     -29.257  59.227  45.127  1.00  0.00           C  
ATOM    771  O   VAL D 408     -28.093  59.630  45.205  1.00  0.00           O  
ATOM    772  CB  VAL D 408     -29.568  56.893  44.282  1.00  0.00           C  
ATOM    773  CG1 VAL D 408     -30.579  56.508  45.354  1.00  0.00           C  
ATOM    774  CG2 VAL D 408     -29.749  56.039  43.038  1.00  0.00           C  
ATOM    775  N   HIS D 418     -30.176  59.486  46.057  1.00  0.00           N  
ATOM    776  CA  HIS D 418     -29.849  60.250  47.257  1.00  0.00           C  
ATOM    777  C   HIS D 418     -28.940  59.386  48.125  1.00  0.00           C  
ATOM    778  O   HIS D 418     -29.295  58.261  48.487  1.00  0.00           O  
ATOM    779  CB  HIS D 418     -31.123  60.609  48.028  1.00  0.00           C  
ATOM    780  CG  HIS D 418     -30.885  61.468  49.233  1.00  0.00           C  
ATOM    781  ND1 HIS D 418     -30.112  62.608  49.194  1.00  0.00           N  
ATOM    782  CD2 HIS D 418     -31.356  61.378  50.500  1.00  0.00           C  
ATOM    783  CE1 HIS D 418     -30.117  63.184  50.384  1.00  0.00           C  
ATOM    784  NE2 HIS D 418     -30.865  62.457  51.194  1.00  0.00           N  
ATOM    785  N   PRO D 419     -27.751  59.903  48.470  1.00  0.00           N  
ATOM    786  CA  PRO D 419     -26.785  59.173  49.295  1.00  0.00           C  
ATOM    787  C   PRO D 419     -27.365  58.560  50.570  1.00  0.00           C  
ATOM    788  O   PRO D 419     -27.002  57.444  50.939  1.00  0.00           O  
ATOM    789  CB  PRO D 419     -25.707  60.223  49.573  1.00  0.00           C  
ATOM    790  CG  PRO D 419     -26.466  61.517  49.513  1.00  0.00           C  
ATOM    791  CD  PRO D 419     -27.336  61.305  48.304  1.00  0.00           C  
ATOM    792  N   LYS D 420     -28.262  59.277  51.240  1.00  0.00           N  
ATOM    793  CA  LYS D 420     -28.858  58.754  52.464  1.00  0.00           C  
ATOM    794  C   LYS D 420     -29.501  57.410  52.192  1.00  0.00           C  
ATOM    795  O   LYS D 420     -29.472  56.514  53.031  1.00  0.00           O  
ATOM    796  CB  LYS D 420     -29.924  59.696  53.007  1.00  0.00           C  
ATOM    797  CG  LYS D 420     -30.653  59.117  54.194  1.00  0.00           C  
ATOM    798  CD  LYS D 420     -31.848  59.946  54.552  1.00  0.00           C  
ATOM    799  CE  LYS D 420     -32.590  59.335  55.715  1.00  0.00           C  
ATOM    800  NZ  LYS D 420     -33.837  60.095  55.988  1.00  0.00           N  
ATOM    801  N   ASP D 421     -30.092  57.279  51.013  1.00  0.00           N  
ATOM    802  CA  ASP D 421     -30.742  56.039  50.638  1.00  0.00           C  
ATOM    803  C   ASP D 421     -29.686  55.073  50.136  1.00  0.00           C  
ATOM    804  O   ASP D 421     -29.578  53.946  50.621  1.00  0.00           O  
ATOM    805  CB  ASP D 421     -31.773  56.296  49.543  1.00  0.00           C  
ATOM    806  CG  ASP D 421     -32.640  57.501  49.837  1.00  0.00           C  
ATOM    807  OD1 ASP D 421     -33.097  57.635  50.994  1.00  0.00           O  
ATOM    808  OD2 ASP D 421     -32.865  58.311  48.911  1.00  0.00           O  
ATOM    809  N   TRP D 422     -28.902  55.528  49.164  1.00  0.00           N  
ATOM    810  CA  TRP D 422     -27.843  54.708  48.585  1.00  0.00           C  
ATOM    811  C   TRP D 422     -26.954  54.081  49.659  1.00  0.00           C  
ATOM    812  O   TRP D 422     -26.498  52.944  49.512  1.00  0.00           O  
ATOM    813  CB  TRP D 422     -27.005  55.549  47.613  1.00  0.00           C  
ATOM    814  CG  TRP D 422     -25.675  54.951  47.263  1.00  0.00           C  
ATOM    815  CD1 TRP D 422     -24.512  55.077  47.967  1.00  0.00           C  
ATOM    816  CD2 TRP D 422     -25.372  54.128  46.131  1.00  0.00           C  
ATOM    817  NE1 TRP D 422     -23.503  54.385  47.343  1.00  0.00           N  
ATOM    818  CE2 TRP D 422     -24.002  53.792  46.214  1.00  0.00           C  
ATOM    819  CE3 TRP D 422     -26.123  53.642  45.053  1.00  0.00           C  
ATOM    820  CZ2 TRP D 422     -23.366  52.990  45.260  1.00  0.00           C  
ATOM    821  CZ3 TRP D 422     -25.489  52.844  44.102  1.00  0.00           C  
ATOM    822  CH2 TRP D 422     -24.124  52.528  44.215  1.00  0.00           C  
ATOM    823  N   THR D 423     -26.718  54.822  50.738  1.00  0.00           N  
ATOM    824  CA  THR D 423     -25.888  54.337  51.834  1.00  0.00           C  
ATOM    825  C   THR D 423     -26.601  53.213  52.578  1.00  0.00           C  
ATOM    826  O   THR D 423     -26.161  52.063  52.543  1.00  0.00           O  
ATOM    827  CB  THR D 423     -25.538  55.482  52.813  1.00  0.00           C  
ATOM    828  OG1 THR D 423     -24.638  56.397  52.171  1.00  0.00           O  
ATOM    829  CG2 THR D 423     -24.887  54.937  54.072  1.00  0.00           C  
ATOM    830  N   TYR D 424     -27.706  53.544  53.239  1.00  0.00           N  
ATOM    831  CA  TYR D 424     -28.472  52.552  53.984  1.00  0.00           C  
ATOM    832  C   TYR D 424     -28.736  51.288  53.186  1.00  0.00           C  
ATOM    833  O   TYR D 424     -29.020  50.235  53.750  1.00  0.00           O  
ATOM    834  CB  TYR D 424     -29.789  53.156  54.449  1.00  0.00           C  
ATOM    835  CG  TYR D 424     -29.646  53.939  55.721  1.00  0.00           C  
ATOM    836  CD1 TYR D 424     -29.362  53.293  56.921  1.00  0.00           C  
ATOM    837  CD2 TYR D 424     -29.780  55.324  55.731  1.00  0.00           C  
ATOM    838  CE1 TYR D 424     -29.214  54.007  58.106  1.00  0.00           C  
ATOM    839  CE2 TYR D 424     -29.636  56.052  56.910  1.00  0.00           C  
ATOM    840  CZ  TYR D 424     -29.353  55.385  58.095  1.00  0.00           C  
ATOM    841  OH  TYR D 424     -29.215  56.091  59.271  1.00  0.00           O  
ATOM    842  N   ALA D 425     -28.640  51.401  51.868  1.00  0.00           N  
ATOM    843  CA  ALA D 425     -28.854  50.262  50.994  1.00  0.00           C  
ATOM    844  C   ALA D 425     -27.645  49.331  51.065  1.00  0.00           C  
ATOM    845  O   ALA D 425     -27.788  48.142  51.349  1.00  0.00           O  
ATOM    846  CB  ALA D 425     -29.073  50.739  49.565  1.00  0.00           C  
ATOM    847  N   ASN D 426     -26.455  49.877  50.816  1.00  0.00           N  
ATOM    848  CA  ASN D 426     -25.228  49.087  50.859  1.00  0.00           C  
ATOM    849  C   ASN D 426     -24.999  48.540  52.256  1.00  0.00           C  
ATOM    850  O   ASN D 426     -24.431  47.465  52.427  1.00  0.00           O  
ATOM    851  CB  ASN D 426     -24.025  49.930  50.435  1.00  0.00           C  
ATOM    852  CG  ASN D 426     -24.029  50.248  48.949  1.00  0.00           C  
ATOM    853  OD1 ASN D 426     -24.950  50.889  48.437  1.00  0.00           O  
ATOM    854  ND2 ASN D 426     -22.993  49.799  48.249  1.00  0.00           N  
ATOM    855  N   ILE D 427     -25.446  49.288  53.257  1.00  0.00           N  
ATOM    856  CA  ILE D 427     -25.299  48.864  54.641  1.00  0.00           C  
ATOM    857  C   ILE D 427     -26.104  47.588  54.870  1.00  0.00           C  
ATOM    858  O   ILE D 427     -25.944  46.915  55.884  1.00  0.00           O  
ATOM    859  CB  ILE D 427     -25.772  49.969  55.623  1.00  0.00           C  
ATOM    860  CG1 ILE D 427     -24.872  51.200  55.487  1.00  0.00           C  
ATOM    861  CG2 ILE D 427     -25.733  49.460  57.060  1.00  0.00           C  
ATOM    862  CD1 ILE D 427     -25.304  52.372  56.354  1.00  0.00           C  
ATOM    863  N   ARG D 429     -26.978  47.253  53.928  1.00  0.00           N  
ATOM    864  CA  ARG D 429     -27.763  46.032  54.055  1.00  0.00           C  
ATOM    865  C   ARG D 429     -27.159  44.981  53.125  1.00  0.00           C  
ATOM    866  O   ARG D 429     -27.035  43.811  53.488  1.00  0.00           O  
ATOM    867  CB  ARG D 429     -29.240  46.290  53.707  1.00  0.00           C  
ATOM    868  CG  ARG D 429     -30.019  47.067  54.782  1.00  0.00           C  
ATOM    869  CD  ARG D 429     -31.435  47.481  54.337  1.00  0.00           C  
ATOM    870  NE  ARG D 429     -32.437  46.414  54.417  1.00  0.00           N  
ATOM    871  CZ  ARG D 429     -32.722  45.562  53.431  1.00  0.00           C  
ATOM    872  NH1 ARG D 429     -32.081  45.637  52.270  1.00  0.00           N  
ATOM    873  NH2 ARG D 429     -33.666  44.641  53.595  1.00  0.00           N  
ATOM    874  N   GLN D 431     -26.755  45.416  51.935  1.00  0.00           N  
ATOM    875  CA  GLN D 431     -26.155  44.524  50.946  1.00  0.00           C  
ATOM    876  C   GLN D 431     -24.891  43.872  51.507  1.00  0.00           C  
ATOM    877  O   GLN D 431     -24.678  42.671  51.347  1.00  0.00           O  
ATOM    878  CB  GLN D 431     -25.809  45.304  49.667  1.00  0.00           C  
ATOM    879  CG  GLN D 431     -27.003  46.005  48.989  1.00  0.00           C  
ATOM    880  CD  GLN D 431     -26.587  46.955  47.855  1.00  0.00           C  
ATOM    881  OE1 GLN D 431     -25.953  46.545  46.878  1.00  0.00           O  
ATOM    882  NE2 GLN D 431     -26.949  48.230  47.988  1.00  0.00           N  
ATOM    883  N   ALA D 432     -24.058  44.675  52.167  1.00  0.00           N  
ATOM    884  CA  ALA D 432     -22.808  44.193  52.748  1.00  0.00           C  
ATOM    885  C   ALA D 432     -23.042  43.494  54.078  1.00  0.00           C  
ATOM    886  O   ALA D 432     -22.409  42.483  54.378  1.00  0.00           O  
ATOM    887  CB  ALA D 432     -21.846  45.352  52.941  1.00  0.00           C  
ATOM    888  N   LYS D 433     -23.956  44.036  54.874  1.00  0.00           N  
ATOM    889  CA  LYS D 433     -24.255  43.461  56.178  1.00  0.00           C  
ATOM    890  C   LYS D 433     -24.653  41.991  56.047  1.00  0.00           C  
ATOM    891  O   LYS D 433     -24.192  41.143  56.816  1.00  0.00           O  
ATOM    892  CB  LYS D 433     -25.373  44.254  56.853  1.00  0.00           C  
ATOM    893  CG  LYS D 433     -25.391  44.137  58.363  1.00  0.00           C  
ATOM    894  CD  LYS D 433     -26.251  45.232  58.954  1.00  0.00           C  
ATOM    895  CE  LYS D 433     -26.246  45.196  60.463  1.00  0.00           C  
ATOM    896  NZ  LYS D 433     -27.138  46.248  61.016  1.00  0.00           N  
ATOM    897  N   GLU D 434     -25.505  41.693  55.071  1.00  0.00           N  
ATOM    898  CA  GLU D 434     -25.945  40.322  54.847  1.00  0.00           C  
ATOM    899  C   GLU D 434     -24.756  39.496  54.381  1.00  0.00           C  
ATOM    900  O   GLU D 434     -24.632  38.324  54.728  1.00  0.00           O  
ATOM    901  CB  GLU D 434     -27.046  40.279  53.783  1.00  0.00           C  
ATOM    902  CG  GLU D 434     -27.523  38.865  53.428  1.00  0.00           C  
ATOM    903  CD  GLU D 434     -28.363  38.819  52.152  1.00  0.00           C  
ATOM    904  OE1 GLU D 434     -29.442  39.453  52.121  1.00  0.00           O  
ATOM    905  OE2 GLU D 434     -27.942  38.146  51.181  1.00  0.00           O  
ATOM    906  N   SER D 435     -23.887  40.116  53.589  1.00  0.00           N  
ATOM    907  CA  SER D 435     -22.709  39.434  53.070  1.00  0.00           C  
ATOM    908  C   SER D 435     -21.875  38.864  54.213  1.00  0.00           C  
ATOM    909  O   SER D 435     -21.599  37.662  54.249  1.00  0.00           O  
ATOM    910  CB  SER D 435     -21.862  40.397  52.232  1.00  0.00           C  
ATOM    911  OG  SER D 435     -22.580  40.860  51.100  1.00  0.00           O  
ATOM    912  N   LEU D 436     -21.480  39.730  55.143  1.00  0.00           N  
ATOM    913  CA  LEU D 436     -20.684  39.317  56.299  1.00  0.00           C  
ATOM    914  C   LEU D 436     -21.414  38.223  57.080  1.00  0.00           C  
ATOM    915  O   LEU D 436     -20.818  37.218  57.480  1.00  0.00           O  
ATOM    916  CB  LEU D 436     -20.429  40.514  57.215  1.00  0.00           C  
ATOM    917  CG  LEU D 436     -19.632  41.671  56.614  1.00  0.00           C  
ATOM    918  CD1 LEU D 436     -19.718  42.868  57.538  1.00  0.00           C  
ATOM    919  CD2 LEU D 436     -18.185  41.251  56.392  1.00  0.00           C  
ATOM    920  N   ARG D 437     -22.710  38.425  57.289  1.00  0.00           N  
ATOM    921  CA  ARG D 437     -23.527  37.466  58.018  1.00  0.00           C  
ATOM    922  C   ARG D 437     -23.356  36.080  57.425  1.00  0.00           C  
ATOM    923  O   ARG D 437     -23.037  35.130  58.129  1.00  0.00           O  
ATOM    924  CB  ARG D 437     -25.001  37.862  57.939  1.00  0.00           C  
ATOM    925  CG  ARG D 437     -25.856  37.288  59.054  1.00  0.00           C  
ATOM    926  CD  ARG D 437     -27.306  37.160  58.621  1.00  0.00           C  
ATOM    927  NE  ARG D 437     -27.470  36.009  57.743  1.00  0.00           N  
ATOM    928  CZ  ARG D 437     -27.343  34.748  58.153  1.00  0.00           C  
ATOM    929  NH1 ARG D 437     -27.061  34.477  59.430  1.00  0.00           N  
ATOM    930  NH2 ARG D 437     -27.468  33.751  57.283  1.00  0.00           N  
ATOM    931  N   LEU D 438     -23.562  35.986  56.116  1.00  0.00           N  
ATOM    932  CA  LEU D 438     -23.467  34.722  55.398  1.00  0.00           C  
ATOM    933  C   LEU D 438     -22.088  34.087  55.393  1.00  0.00           C  
ATOM    934  O   LEU D 438     -21.928  32.941  54.964  1.00  0.00           O  
ATOM    935  CB  LEU D 438     -23.949  34.893  53.953  1.00  0.00           C  
ATOM    936  CG  LEU D 438     -25.453  35.120  53.769  1.00  0.00           C  
ATOM    937  CD1 LEU D 438     -25.763  35.293  52.286  1.00  0.00           C  
ATOM    938  CD2 LEU D 438     -26.228  33.939  54.353  1.00  0.00           C  
ATOM    939  N   MET D 439     -21.085  34.819  55.855  1.00  0.00           N  
ATOM    940  CA  MET D 439     -19.741  34.266  55.895  1.00  0.00           C  
ATOM    941  C   MET D 439     -19.474  33.665  57.267  1.00  0.00           C  
ATOM    942  O   MET D 439     -18.389  33.135  57.545  1.00  0.00           O  
ATOM    943  CB  MET D 439     -18.728  35.346  55.565  1.00  0.00           C  
ATOM    944  CG  MET D 439     -18.575  35.532  54.086  1.00  0.00           C  
ATOM    945  SD  MET D 439     -17.997  34.002  53.385  1.00  0.00           S  
ATOM    946  CE  MET D 439     -16.338  34.467  52.910  1.00  0.00           C  
ATOM    947  N   GLY D 444     -20.499  33.736  58.112  1.00  0.00           N  
ATOM    948  CA  GLY D 444     -20.397  33.207  59.451  1.00  0.00           C  
ATOM    949  C   GLY D 444     -19.616  34.153  60.330  1.00  0.00           C  
ATOM    950  O   GLY D 444     -19.255  33.805  61.449  1.00  0.00           O  
ATOM    951  N   ILE D 445     -19.345  35.350  59.824  1.00  0.00           N  
ATOM    952  CA  ILE D 445     -18.600  36.325  60.597  1.00  0.00           C  
ATOM    953  C   ILE D 445     -19.491  36.949  61.665  1.00  0.00           C  
ATOM    954  O   ILE D 445     -20.629  37.324  61.393  1.00  0.00           O  
ATOM    955  CB  ILE D 445     -18.035  37.415  59.700  1.00  0.00           C  
ATOM    956  CG1 ILE D 445     -17.063  36.791  58.702  1.00  0.00           C  
ATOM    957  CG2 ILE D 445     -17.318  38.446  60.534  1.00  0.00           C  
ATOM    958  CD1 ILE D 445     -16.439  37.768  57.751  1.00  0.00           C  
ATOM    959  N   LEU D 457     -18.964  37.045  62.884  1.00  0.00           N  
ATOM    960  CA  LEU D 457     -19.703  37.608  64.014  1.00  0.00           C  
ATOM    961  C   LEU D 457     -19.113  38.923  64.509  1.00  0.00           C  
ATOM    962  O   LEU D 457     -17.891  39.073  64.620  1.00  0.00           O  
ATOM    963  CB  LEU D 457     -19.722  36.618  65.173  1.00  0.00           C  
ATOM    964  CG  LEU D 457     -20.357  35.264  64.904  1.00  0.00           C  
ATOM    965  CD1 LEU D 457     -20.188  34.384  66.132  1.00  0.00           C  
ATOM    966  CD2 LEU D 457     -21.822  35.454  64.553  1.00  0.00           C  
ATOM    967  N   TYR D 461     -19.995  39.866  64.818  1.00  0.00           N  
ATOM    968  CA  TYR D 461     -19.593  41.173  65.311  1.00  0.00           C  
ATOM    969  C   TYR D 461     -20.541  41.600  66.430  1.00  0.00           C  
ATOM    970  O   TYR D 461     -21.651  41.072  66.550  1.00  0.00           O  
ATOM    971  CB  TYR D 461     -19.644  42.204  64.175  1.00  0.00           C  
ATOM    972  CG  TYR D 461     -18.579  42.046  63.106  1.00  0.00           C  
ATOM    973  CD1 TYR D 461     -17.225  42.126  63.422  1.00  0.00           C  
ATOM    974  CD2 TYR D 461     -18.926  41.851  61.769  1.00  0.00           C  
ATOM    975  CE1 TYR D 461     -16.241  42.016  62.432  1.00  0.00           C  
ATOM    976  CE2 TYR D 461     -17.951  41.743  60.773  1.00  0.00           C  
ATOM    977  CZ  TYR D 461     -16.613  41.824  61.114  1.00  0.00           C  
ATOM    978  OH  TYR D 461     -15.644  41.702  60.146  1.00  0.00           O  
ATOM    979  N   ASP D 463     -20.095  42.541  67.259  1.00  0.00           N  
ATOM    980  CA  ASP D 463     -20.926  43.064  68.345  1.00  0.00           C  
ATOM    981  C   ASP D 463     -21.788  44.164  67.721  1.00  0.00           C  
ATOM    982  O   ASP D 463     -21.533  45.359  67.909  1.00  0.00           O  
ATOM    983  CB  ASP D 463     -20.058  43.662  69.457  1.00  0.00           C  
ATOM    984  CG  ASP D 463     -20.864  44.035  70.692  1.00  0.00           C  
ATOM    985  OD1 ASP D 463     -22.025  44.485  70.548  1.00  0.00           O  
ATOM    986  OD2 ASP D 463     -20.330  43.886  71.812  1.00  0.00           O  
ATOM    987  N   TRP D 471     -22.806  43.756  66.973  1.00  0.00           N  
ATOM    988  CA  TRP D 471     -23.673  44.705  66.301  1.00  0.00           C  
ATOM    989  C   TRP D 471     -24.320  45.743  67.207  1.00  0.00           C  
ATOM    990  O   TRP D 471     -24.976  46.670  66.725  1.00  0.00           O  
ATOM    991  CB  TRP D 471     -24.732  43.955  65.500  1.00  0.00           C  
ATOM    992  CG  TRP D 471     -24.128  43.226  64.348  1.00  0.00           C  
ATOM    993  CD1 TRP D 471     -23.940  41.877  64.233  1.00  0.00           C  
ATOM    994  CD2 TRP D 471     -23.559  43.814  63.173  1.00  0.00           C  
ATOM    995  NE1 TRP D 471     -23.283  41.590  63.058  1.00  0.00           N  
ATOM    996  CE2 TRP D 471     -23.038  42.761  62.389  1.00  0.00           C  
ATOM    997  CE3 TRP D 471     -23.434  45.129  62.708  1.00  0.00           C  
ATOM    998  CZ2 TRP D 471     -22.401  42.983  61.164  1.00  0.00           C  
ATOM    999  CZ3 TRP D 471     -22.799  45.350  61.492  1.00  0.00           C  
ATOM   1000  CH2 TRP D 471     -22.291  44.281  60.735  1.00  0.00           C  
ATOM   1001  N   ASP D 472     -24.139  45.600  68.516  1.00  0.00           N  
ATOM   1002  CA  ASP D 472     -24.696  46.575  69.442  1.00  0.00           C  
ATOM   1003  C   ASP D 472     -23.851  47.837  69.367  1.00  0.00           C  
ATOM   1004  O   ASP D 472     -24.329  48.938  69.634  1.00  0.00           O  
ATOM   1005  CB  ASP D 472     -24.691  46.038  70.873  1.00  0.00           C  
ATOM   1006  CG  ASP D 472     -25.869  45.126  71.155  1.00  0.00           C  
ATOM   1007  OD1 ASP D 472     -27.020  45.550  70.901  1.00  0.00           O  
ATOM   1008  OD2 ASP D 472     -25.647  43.992  71.637  1.00  0.00           O  
ATOM   1009  N   ARG D 473     -22.594  47.676  68.985  1.00  0.00           N  
ATOM   1010  CA  ARG D 473     -21.695  48.806  68.887  1.00  0.00           C  
ATOM   1011  C   ARG D 473     -21.581  49.303  67.457  1.00  0.00           C  
ATOM   1012  O   ARG D 473     -20.544  49.819  67.047  1.00  0.00           O  
ATOM   1013  CB  ARG D 473     -20.333  48.397  69.417  1.00  0.00           C  
ATOM   1014  CG  ARG D 473     -20.373  47.997  70.869  1.00  0.00           C  
ATOM   1015  CD  ARG D 473     -19.233  47.071  71.205  1.00  0.00           C  
ATOM   1016  NE  ARG D 473     -19.247  46.720  72.618  1.00  0.00           N  
ATOM   1017  CZ  ARG D 473     -18.804  47.512  73.584  1.00  0.00           C  
ATOM   1018  NH1 ARG D 473     -18.304  48.701  73.285  1.00  0.00           N  
ATOM   1019  NH2 ARG D 473     -18.863  47.117  74.847  1.00  0.00           N  
ATOM   1020  N   GLU D 474     -22.662  49.154  66.700  1.00  0.00           N  
ATOM   1021  CA  GLU D 474     -22.690  49.583  65.306  1.00  0.00           C  
ATOM   1022  C   GLU D 474     -22.782  51.100  65.184  1.00  0.00           C  
ATOM   1023  O   GLU D 474     -23.595  51.735  65.847  1.00  0.00           O  
ATOM   1024  CB  GLU D 474     -23.873  48.935  64.580  1.00  0.00           C  
ATOM   1025  CG  GLU D 474     -24.050  49.415  63.151  1.00  0.00           C  
ATOM   1026  CD  GLU D 474     -25.134  48.662  62.413  1.00  0.00           C  
ATOM   1027  OE1 GLU D 474     -26.219  48.464  63.001  1.00  0.00           O  
ATOM   1028  OE2 GLU D 474     -24.900  48.277  61.245  1.00  0.00           O  
ATOM   1029  N   VAL D 475     -21.948  51.674  64.324  1.00  0.00           N  
ATOM   1030  CA  VAL D 475     -21.935  53.115  64.127  1.00  0.00           C  
ATOM   1031  C   VAL D 475     -22.036  53.506  62.660  1.00  0.00           C  
ATOM   1032  O   VAL D 475     -21.517  52.815  61.785  1.00  0.00           O  
ATOM   1033  CB  VAL D 475     -20.652  53.732  64.704  1.00  0.00           C  
ATOM   1034  CG1 VAL D 475     -20.558  53.426  66.184  1.00  0.00           C  
ATOM   1035  CG2 VAL D 475     -19.437  53.190  63.977  1.00  0.00           C  
ATOM   1036  N   THR D 476     -22.709  54.618  62.391  1.00  0.00           N  
ATOM   1037  CA  THR D 476     -22.848  55.085  61.021  1.00  0.00           C  
ATOM   1038  C   THR D 476     -22.298  56.511  60.962  1.00  0.00           C  
ATOM   1039  O   THR D 476     -22.959  57.459  61.385  1.00  0.00           O  
ATOM   1040  CB  THR D 476     -24.318  55.044  60.589  1.00  0.00           C  
ATOM   1041  OG1 THR D 476     -24.948  53.898  61.172  1.00  0.00           O  
ATOM   1042  CG2 THR D 476     -24.420  54.914  59.083  1.00  0.00           C  
ATOM   1043  N   THR D 477     -21.079  56.647  60.439  1.00  0.00           N  
ATOM   1044  CA  THR D 477     -20.393  57.936  60.357  1.00  0.00           C  
ATOM   1045  C   THR D 477     -21.190  59.060  59.729  1.00  0.00           C  
ATOM   1046  O   THR D 477     -20.701  60.182  59.644  1.00  0.00           O  
ATOM   1047  CB  THR D 477     -19.054  57.848  59.575  1.00  0.00           C  
ATOM   1048  OG1 THR D 477     -19.317  57.713  58.175  1.00  0.00           O  
ATOM   1049  CG2 THR D 477     -18.236  56.668  60.045  1.00  0.00           C  
ATOM   1050  N   CYS D 478     -22.409  58.784  59.288  1.00  0.00           N  
ATOM   1051  CA  CYS D 478     -23.200  59.840  58.675  1.00  0.00           C  
ATOM   1052  C   CYS D 478     -24.450  60.213  59.474  1.00  0.00           C  
ATOM   1053  O   CYS D 478     -25.242  61.052  59.037  1.00  0.00           O  
ATOM   1054  CB  CYS D 478     -23.588  59.448  57.247  1.00  0.00           C  
ATOM   1055  SG  CYS D 478     -24.797  58.115  57.137  1.00  0.00           S  
ATOM   1056  N   GLU D 479     -24.625  59.602  60.643  1.00  0.00           N  
ATOM   1057  CA  GLU D 479     -25.784  59.897  61.479  1.00  0.00           C  
ATOM   1058  C   GLU D 479     -25.483  61.010  62.472  1.00  0.00           C  
ATOM   1059  O   GLU D 479     -24.374  61.105  63.001  1.00  0.00           O  
ATOM   1060  CB  GLU D 479     -26.222  58.650  62.237  1.00  0.00           C  
ATOM   1061  CG  GLU D 479     -26.755  57.561  61.346  1.00  0.00           C  
ATOM   1062  CD  GLU D 479     -27.021  56.274  62.092  1.00  0.00           C  
ATOM   1063  OE1 GLU D 479     -27.465  55.303  61.447  1.00  0.00           O  
ATOM   1064  OE2 GLU D 479     -26.783  56.230  63.319  1.00  0.00           O  
ATOM   1065  N   PRO D 482     -26.473  61.871  62.741  1.00  0.00           N  
ATOM   1066  CA  PRO D 482     -26.294  62.980  63.679  1.00  0.00           C  
ATOM   1067  C   PRO D 482     -25.724  62.497  65.007  1.00  0.00           C  
ATOM   1068  O   PRO D 482     -24.828  63.119  65.572  1.00  0.00           O  
ATOM   1069  CB  PRO D 482     -27.707  63.538  63.818  1.00  0.00           C  
ATOM   1070  CG  PRO D 482     -28.299  63.266  62.475  1.00  0.00           C  
ATOM   1071  CD  PRO D 482     -27.844  61.856  62.205  1.00  0.00           C  
ATOM   1072  N   GLU D 485     -26.246  61.372  65.485  1.00  0.00           N  
ATOM   1073  CA  GLU D 485     -25.815  60.778  66.747  1.00  0.00           C  
ATOM   1074  C   GLU D 485     -24.323  60.481  66.738  1.00  0.00           C  
ATOM   1075  O   GLU D 485     -23.757  60.072  67.754  1.00  0.00           O  
ATOM   1076  CB  GLU D 485     -26.594  59.482  67.018  1.00  0.00           C  
ATOM   1077  CG  GLU D 485     -28.113  59.656  67.072  1.00  0.00           C  
ATOM   1078  CD  GLU D 485     -28.744  59.913  65.705  1.00  0.00           C  
ATOM   1079  OE1 GLU D 485     -29.928  60.312  65.665  1.00  0.00           O  
ATOM   1080  OE2 GLU D 485     -28.066  59.707  64.673  1.00  0.00           O  
ATOM   1081  N   TYR D 486     -23.690  60.692  65.589  1.00  0.00           N  
ATOM   1082  CA  TYR D 486     -22.268  60.440  65.460  1.00  0.00           C  
ATOM   1083  C   TYR D 486     -21.461  61.669  65.064  1.00  0.00           C  
ATOM   1084  O   TYR D 486     -20.526  62.045  65.767  1.00  0.00           O  
ATOM   1085  CB  TYR D 486     -22.020  59.316  64.451  1.00  0.00           C  
ATOM   1086  CG  TYR D 486     -20.555  58.988  64.274  1.00  0.00           C  
ATOM   1087  CD1 TYR D 486     -19.767  59.684  63.358  1.00  0.00           C  
ATOM   1088  CD2 TYR D 486     -19.938  58.021  65.070  1.00  0.00           C  
ATOM   1089  CE1 TYR D 486     -18.404  59.429  63.242  1.00  0.00           C  
ATOM   1090  CE2 TYR D 486     -18.580  57.763  64.967  1.00  0.00           C  
ATOM   1091  CZ  TYR D 486     -17.818  58.469  64.053  1.00  0.00           C  
ATOM   1092  OH  TYR D 486     -16.468  58.224  63.955  1.00  0.00           O  
ATOM   1093  N   TYR D 489     -21.811  62.299  63.947  1.00  0.00           N  
ATOM   1094  CA  TYR D 489     -21.051  63.464  63.509  1.00  0.00           C  
ATOM   1095  C   TYR D 489     -21.187  64.658  64.447  1.00  0.00           C  
ATOM   1096  O   TYR D 489     -20.456  65.645  64.308  1.00  0.00           O  
ATOM   1097  CB  TYR D 489     -21.414  63.865  62.066  1.00  0.00           C  
ATOM   1098  CG  TYR D 489     -22.830  64.343  61.835  1.00  0.00           C  
ATOM   1099  CD1 TYR D 489     -23.755  63.539  61.176  1.00  0.00           C  
ATOM   1100  CD2 TYR D 489     -23.227  65.626  62.216  1.00  0.00           C  
ATOM   1101  CE1 TYR D 489     -25.041  64.002  60.890  1.00  0.00           C  
ATOM   1102  CE2 TYR D 489     -24.511  66.100  61.941  1.00  0.00           C  
ATOM   1103  CZ  TYR D 489     -25.414  65.285  61.275  1.00  0.00           C  
ATOM   1104  OH  TYR D 489     -26.682  65.754  60.985  1.00  0.00           O  
ATOM   1105  N   ARG D 490     -22.106  64.564  65.407  1.00  0.00           N  
ATOM   1106  CA  ARG D 490     -22.287  65.647  66.369  1.00  0.00           C  
ATOM   1107  C   ARG D 490     -20.995  65.768  67.162  1.00  0.00           C  
ATOM   1108  O   ARG D 490     -20.650  66.830  67.689  1.00  0.00           O  
ATOM   1109  CB  ARG D 490     -23.436  65.348  67.331  1.00  0.00           C  
ATOM   1110  CG  ARG D 490     -23.134  64.289  68.367  1.00  0.00           C  
ATOM   1111  CD  ARG D 490     -24.248  64.205  69.400  1.00  0.00           C  
ATOM   1112  NE  ARG D 490     -24.308  65.404  70.234  1.00  0.00           N  
ATOM   1113  CZ  ARG D 490     -25.162  65.575  71.242  1.00  0.00           C  
ATOM   1114  NH1 ARG D 490     -26.039  64.625  71.550  1.00  0.00           N  
ATOM   1115  NH2 ARG D 490     -25.132  66.693  71.957  1.00  0.00           N  
ATOM   1116  N   TRP D 494     -20.279  64.656  67.234  1.00  0.00           N  
ATOM   1117  CA  TRP D 494     -19.024  64.605  67.950  1.00  0.00           C  
ATOM   1118  C   TRP D 494     -17.895  65.004  67.027  1.00  0.00           C  
ATOM   1119  O   TRP D 494     -16.805  65.328  67.485  1.00  0.00           O  
ATOM   1120  CB  TRP D 494     -18.817  63.202  68.498  1.00  0.00           C  
ATOM   1121  CG  TRP D 494     -19.940  62.805  69.393  1.00  0.00           C  
ATOM   1122  CD1 TRP D 494     -20.768  61.731  69.244  1.00  0.00           C  
ATOM   1123  CD2 TRP D 494     -20.388  63.500  70.561  1.00  0.00           C  
ATOM   1124  NE1 TRP D 494     -21.708  61.714  70.248  1.00  0.00           N  
ATOM   1125  CE2 TRP D 494     -21.496  62.789  71.070  1.00  0.00           C  
ATOM   1126  CE3 TRP D 494     -19.961  64.656  71.227  1.00  0.00           C  
ATOM   1127  CZ2 TRP D 494     -22.185  63.196  72.217  1.00  0.00           C  
ATOM   1128  CZ3 TRP D 494     -20.647  65.060  72.365  1.00  0.00           C  
ATOM   1129  CH2 TRP D 494     -21.748  64.329  72.849  1.00  0.00           C  
ATOM   1130  N   ASN D 495     -18.155  64.976  65.724  1.00  0.00           N  
ATOM   1131  CA  ASN D 495     -17.146  65.376  64.752  1.00  0.00           C  
ATOM   1132  C   ASN D 495     -17.031  66.877  64.882  1.00  0.00           C  
ATOM   1133  O   ASN D 495     -15.991  67.475  64.597  1.00  0.00           O  
ATOM   1134  CB  ASN D 495     -17.592  65.018  63.341  1.00  0.00           C  
ATOM   1135  CG  ASN D 495     -17.259  63.599  62.977  1.00  0.00           C  
ATOM   1136  OD1 ASN D 495     -17.771  63.060  61.997  1.00  0.00           O  
ATOM   1137  ND2 ASN D 495     -16.379  62.985  63.754  1.00  0.00           N  
ATOM   1138  N   GLN D 496     -18.132  67.464  65.334  1.00  0.00           N  
ATOM   1139  CA  GLN D 496     -18.242  68.895  65.531  1.00  0.00           C  
ATOM   1140  C   GLN D 496     -17.657  69.240  66.900  1.00  0.00           C  
ATOM   1141  O   GLN D 496     -16.857  70.178  67.031  1.00  0.00           O  
ATOM   1142  CB  GLN D 496     -19.721  69.297  65.426  1.00  0.00           C  
ATOM   1143  CG  GLN D 496     -20.398  68.710  64.176  1.00  0.00           C  
ATOM   1144  CD  GLN D 496     -21.816  69.207  63.950  1.00  0.00           C  
ATOM   1145  OE1 GLN D 496     -22.643  69.215  64.863  1.00  0.00           O  
ATOM   1146  NE2 GLN D 496     -22.107  69.613  62.717  1.00  0.00           N  
ATOM   1147  N   TRP D 498     -18.048  68.465  67.909  1.00  0.00           N  
ATOM   1148  CA  TRP D 498     -17.552  68.653  69.267  1.00  0.00           C  
ATOM   1149  C   TRP D 498     -16.023  68.637  69.247  1.00  0.00           C  
ATOM   1150  O   TRP D 498     -15.370  69.481  69.849  1.00  0.00           O  
ATOM   1151  CB  TRP D 498     -18.047  67.521  70.157  1.00  0.00           C  
ATOM   1152  CG  TRP D 498     -17.680  67.667  71.601  1.00  0.00           C  
ATOM   1153  CD1 TRP D 498     -18.444  68.220  72.589  1.00  0.00           C  
ATOM   1154  CD2 TRP D 498     -16.468  67.236  72.229  1.00  0.00           C  
ATOM   1155  NE1 TRP D 498     -17.787  68.157  73.794  1.00  0.00           N  
ATOM   1156  CE2 TRP D 498     -16.571  67.558  73.602  1.00  0.00           C  
ATOM   1157  CE3 TRP D 498     -15.305  66.606  71.767  1.00  0.00           C  
ATOM   1158  CZ2 TRP D 498     -15.555  67.270  74.517  1.00  0.00           C  
ATOM   1159  CZ3 TRP D 498     -14.293  66.319  72.680  1.00  0.00           C  
ATOM   1160  CH2 TRP D 498     -14.428  66.652  74.039  1.00  0.00           C  
ATOM   1161  N   ILE D 499     -15.455  67.668  68.545  1.00  0.00           N  
ATOM   1162  CA  ILE D 499     -14.012  67.552  68.463  1.00  0.00           C  
ATOM   1163  C   ILE D 499     -13.434  68.709  67.686  1.00  0.00           C  
ATOM   1164  O   ILE D 499     -12.337  69.181  67.980  1.00  0.00           O  
ATOM   1165  CB  ILE D 499     -13.591  66.244  67.776  1.00  0.00           C  
ATOM   1166  CG1 ILE D 499     -14.091  65.052  68.596  1.00  0.00           C  
ATOM   1167  CG2 ILE D 499     -12.079  66.206  67.620  1.00  0.00           C  
ATOM   1168  CD1 ILE D 499     -13.726  63.704  68.014  1.00  0.00           C  
ATOM   1169  N   PHE D 500     -14.176  69.158  66.683  1.00  0.00           N  
ATOM   1170  CA  PHE D 500     -13.725  70.266  65.854  1.00  0.00           C  
ATOM   1171  C   PHE D 500     -13.623  71.525  66.710  1.00  0.00           C  
ATOM   1172  O   PHE D 500     -12.608  72.226  66.684  1.00  0.00           O  
ATOM   1173  CB  PHE D 500     -14.694  70.485  64.680  1.00  0.00           C  
ATOM   1174  CG  PHE D 500     -14.255  71.561  63.725  1.00  0.00           C  
ATOM   1175  CD1 PHE D 500     -14.578  72.892  63.957  1.00  0.00           C  
ATOM   1176  CD2 PHE D 500     -13.471  71.248  62.619  1.00  0.00           C  
ATOM   1177  CE1 PHE D 500     -14.119  73.898  63.101  1.00  0.00           C  
ATOM   1178  CE2 PHE D 500     -13.008  72.242  61.761  1.00  0.00           C  
ATOM   1179  CZ  PHE D 500     -13.332  73.572  62.004  1.00  0.00           C  
ATOM   1180  N   LEU D 501     -14.674  71.807  67.472  1.00  0.00           N  
ATOM   1181  CA  LEU D 501     -14.664  72.976  68.332  1.00  0.00           C  
ATOM   1182  C   LEU D 501     -13.468  72.891  69.273  1.00  0.00           C  
ATOM   1183  O   LEU D 501     -12.726  73.860  69.418  1.00  0.00           O  
ATOM   1184  CB  LEU D 501     -15.961  73.059  69.136  1.00  0.00           C  
ATOM   1185  CG  LEU D 501     -17.231  73.262  68.304  1.00  0.00           C  
ATOM   1186  CD1 LEU D 501     -18.454  73.273  69.212  1.00  0.00           C  
ATOM   1187  CD2 LEU D 501     -17.130  74.570  67.529  1.00  0.00           C  
ATOM   1188  N   LYS D 502     -13.273  71.725  69.894  1.00  0.00           N  
ATOM   1189  CA  LYS D 502     -12.169  71.520  70.829  1.00  0.00           C  
ATOM   1190  C   LYS D 502     -10.815  71.743  70.190  1.00  0.00           C  
ATOM   1191  O   LYS D 502      -9.867  72.148  70.857  1.00  0.00           O  
ATOM   1192  CB  LYS D 502     -12.229  70.118  71.420  1.00  0.00           C  
ATOM   1193  CG  LYS D 502     -13.399  69.907  72.361  1.00  0.00           C  
ATOM   1194  CD  LYS D 502     -13.296  70.814  73.574  1.00  0.00           C  
ATOM   1195  CE  LYS D 502     -14.522  70.686  74.465  1.00  0.00           C  
ATOM   1196  NZ  LYS D 502     -14.465  71.632  75.615  1.00  0.00           N  
ATOM   1197  N   MET D 503     -10.720  71.467  68.896  1.00  0.00           N  
ATOM   1198  CA  MET D 503      -9.466  71.667  68.183  1.00  0.00           C  
ATOM   1199  C   MET D 503      -9.355  73.143  67.840  1.00  0.00           C  
ATOM   1200  O   MET D 503      -8.258  73.676  67.696  1.00  0.00           O  
ATOM   1201  CB  MET D 503      -9.424  70.830  66.900  1.00  0.00           C  
ATOM   1202  CG  MET D 503      -9.302  69.335  67.117  1.00  0.00           C  
ATOM   1203  SD  MET D 503      -9.199  68.440  65.558  1.00  0.00           S  
ATOM   1204  CE  MET D 503      -7.585  68.974  64.960  1.00  0.00           C  
ATOM   1205  N   TRP D 504     -10.504  73.799  67.709  1.00  0.00           N  
ATOM   1206  CA  TRP D 504     -10.543  75.228  67.397  1.00  0.00           C  
ATOM   1207  C   TRP D 504     -10.052  76.037  68.593  1.00  0.00           C  
ATOM   1208  O   TRP D 504      -9.119  76.825  68.471  1.00  0.00           O  
ATOM   1209  CB  TRP D 504     -11.974  75.651  66.996  1.00  0.00           C  
ATOM   1210  CG  TRP D 504     -12.300  77.121  67.197  1.00  0.00           C  
ATOM   1211  CD1 TRP D 504     -12.944  77.679  68.271  1.00  0.00           C  
ATOM   1212  CD2 TRP D 504     -11.984  78.204  66.318  1.00  0.00           C  
ATOM   1213  NE1 TRP D 504     -13.047  79.040  68.112  1.00  0.00           N  
ATOM   1214  CE2 TRP D 504     -12.466  79.390  66.923  1.00  0.00           C  
ATOM   1215  CE3 TRP D 504     -11.340  78.291  65.079  1.00  0.00           C  
ATOM   1216  CZ2 TRP D 504     -12.324  80.645  66.330  1.00  0.00           C  
ATOM   1217  CZ3 TRP D 504     -11.198  79.548  64.487  1.00  0.00           C  
ATOM   1218  CH2 TRP D 504     -11.689  80.706  65.116  1.00  0.00           C  
ATOM   1219  N   GLU D 505     -10.678  75.815  69.744  1.00  0.00           N  
ATOM   1220  CA  GLU D 505     -10.324  76.507  70.973  1.00  0.00           C  
ATOM   1221  C   GLU D 505      -8.886  76.250  71.387  1.00  0.00           C  
ATOM   1222  O   GLU D 505      -8.306  77.035  72.134  1.00  0.00           O  
ATOM   1223  CB  GLU D 505     -11.251  76.078  72.103  1.00  0.00           C  
ATOM   1224  CG  GLU D 505     -12.706  76.418  71.857  1.00  0.00           C  
ATOM   1225  CD  GLU D 505     -13.595  76.054  73.035  1.00  0.00           C  
ATOM   1226  OE1 GLU D 505     -13.691  74.847  73.367  1.00  0.00           O  
ATOM   1227  OE2 GLU D 505     -14.193  76.978  73.632  1.00  0.00           O  
ATOM   1228  N   LYS D 506      -8.301  75.152  70.927  1.00  0.00           N  
ATOM   1229  CA  LYS D 506      -6.925  74.894  71.295  1.00  0.00           C  
ATOM   1230  C   LYS D 506      -5.967  75.484  70.267  1.00  0.00           C  
ATOM   1231  O   LYS D 506      -4.750  75.407  70.431  1.00  0.00           O  
ATOM   1232  CB  LYS D 506      -6.670  73.403  71.451  1.00  0.00           C  
ATOM   1233  CG  LYS D 506      -5.275  73.125  71.971  1.00  0.00           C  
ATOM   1234  CD  LYS D 506      -5.058  71.675  72.294  1.00  0.00           C  
ATOM   1235  CE  LYS D 506      -3.688  71.486  72.912  1.00  0.00           C  
ATOM   1236  NZ  LYS D 506      -3.474  70.062  73.266  1.00  0.00           N  
ATOM   1237  N   GLY D 507      -6.517  76.070  69.204  1.00  0.00           N  
ATOM   1238  CA  GLY D 507      -5.692  76.693  68.177  1.00  0.00           C  
ATOM   1239  C   GLY D 507      -5.106  75.765  67.130  1.00  0.00           C  
ATOM   1240  O   GLY D 507      -3.977  75.963  66.673  1.00  0.00           O  
ATOM   1241  N   LEU D 508      -5.879  74.760  66.734  1.00  0.00           N  
ATOM   1242  CA  LEU D 508      -5.432  73.788  65.744  1.00  0.00           C  
ATOM   1243  C   LEU D 508      -6.316  73.822  64.515  1.00  0.00           C  
ATOM   1244  O   LEU D 508      -5.973  73.251  63.479  1.00  0.00           O  
ATOM   1245  CB  LEU D 508      -5.454  72.384  66.351  1.00  0.00           C  
ATOM   1246  CG  LEU D 508      -4.397  72.131  67.423  1.00  0.00           C  
ATOM   1247  CD1 LEU D 508      -4.706  70.838  68.146  1.00  0.00           C  
ATOM   1248  CD2 LEU D 508      -3.015  72.095  66.774  1.00  0.00           C  
ATOM   1249  N   ALA D 509      -7.463  74.479  64.651  1.00  0.00           N  
ATOM   1250  CA  ALA D 509      -8.417  74.612  63.559  1.00  0.00           C  
ATOM   1251  C   ALA D 509      -8.377  76.070  63.145  1.00  0.00           C  
ATOM   1252  O   ALA D 509      -8.626  76.948  63.968  1.00  0.00           O  
ATOM   1253  CB  ALA D 509      -9.811  74.241  64.034  1.00  0.00           C  
ATOM   1254  N   TYR D 510      -8.072  76.333  61.878  1.00  0.00           N  
ATOM   1255  CA  TYR D 510      -7.983  77.705  61.405  1.00  0.00           C  
ATOM   1256  C   TYR D 510      -8.286  77.828  59.924  1.00  0.00           C  
ATOM   1257  O   TYR D 510      -8.452  76.830  59.231  1.00  0.00           O  
ATOM   1258  CB  TYR D 510      -6.580  78.232  61.664  1.00  0.00           C  
ATOM   1259  CG  TYR D 510      -5.546  77.643  60.743  1.00  0.00           C  
ATOM   1260  CD1 TYR D 510      -5.309  78.200  59.491  1.00  0.00           C  
ATOM   1261  CD2 TYR D 510      -4.803  76.524  61.118  1.00  0.00           C  
ATOM   1262  CE1 TYR D 510      -4.352  77.661  58.631  1.00  0.00           C  
ATOM   1263  CE2 TYR D 510      -3.841  75.973  60.263  1.00  0.00           C  
ATOM   1264  CZ  TYR D 510      -3.622  76.550  59.023  1.00  0.00           C  
ATOM   1265  OH  TYR D 510      -2.669  76.034  58.182  1.00  0.00           O  
ATOM   1266  N   ARG D 511      -8.337  79.067  59.444  1.00  0.00           N  
ATOM   1267  CA  ARG D 511      -8.605  79.346  58.040  1.00  0.00           C  
ATOM   1268  C   ARG D 511      -7.446  80.111  57.438  1.00  0.00           C  
ATOM   1269  O   ARG D 511      -6.748  80.862  58.122  1.00  0.00           O  
ATOM   1270  CB  ARG D 511      -9.873  80.179  57.883  1.00  0.00           C  
ATOM   1271  CG  ARG D 511     -11.151  79.467  58.247  1.00  0.00           C  
ATOM   1272  CD  ARG D 511     -12.325  80.437  58.256  1.00  0.00           C  
ATOM   1273  NE  ARG D 511     -12.493  81.131  56.979  1.00  0.00           N  
ATOM   1274  CZ  ARG D 511     -12.841  80.539  55.841  1.00  0.00           C  
ATOM   1275  NH1 ARG D 511     -13.063  79.234  55.810  1.00  0.00           N  
ATOM   1276  NH2 ARG D 511     -12.964  81.255  54.730  1.00  0.00           N  
ATOM   1277  N   ALA D 512      -7.242  79.916  56.146  1.00  0.00           N  
ATOM   1278  CA  ALA D 512      -6.173  80.604  55.453  1.00  0.00           C  
ATOM   1279  C   ALA D 512      -6.527  80.720  53.987  1.00  0.00           C  
ATOM   1280  O   ALA D 512      -7.484  80.104  53.513  1.00  0.00           O  
ATOM   1281  CB  ALA D 512      -4.867  79.852  55.616  1.00  0.00           C  
ATOM   1282  N   LYS D 513      -5.749  81.513  53.269  1.00  0.00           N  
ATOM   1283  CA  LYS D 513      -5.992  81.709  51.857  1.00  0.00           C  
ATOM   1284  C   LYS D 513      -4.733  81.313  51.093  1.00  0.00           C  
ATOM   1285  O   LYS D 513      -3.626  81.687  51.475  1.00  0.00           O  
ATOM   1286  CB  LYS D 513      -6.346  83.181  51.600  1.00  0.00           C  
ATOM   1287  CG  LYS D 513      -6.939  83.470  50.217  1.00  0.00           C  
ATOM   1288  CD  LYS D 513      -7.206  84.966  50.025  1.00  0.00           C  
ATOM   1289  CE  LYS D 513      -7.735  85.266  48.622  1.00  0.00           C  
ATOM   1290  NZ  LYS D 513      -7.890  86.731  48.364  1.00  0.00           N  
ATOM   1291  N   GLY D 514      -4.909  80.540  50.025  1.00  0.00           N  
ATOM   1292  CA  GLY D 514      -3.778  80.110  49.221  1.00  0.00           C  
ATOM   1293  C   GLY D 514      -4.223  79.146  48.143  1.00  0.00           C  
ATOM   1294  O   GLY D 514      -5.392  78.762  48.090  1.00  0.00           O  
ATOM   1295  N   LEU D 515      -3.297  78.751  47.280  1.00  0.00           N  
ATOM   1296  CA  LEU D 515      -3.622  77.818  46.210  1.00  0.00           C  
ATOM   1297  C   LEU D 515      -3.883  76.419  46.770  1.00  0.00           C  
ATOM   1298  O   LEU D 515      -2.978  75.785  47.306  1.00  0.00           O  
ATOM   1299  CB  LEU D 515      -2.477  77.763  45.189  1.00  0.00           C  
ATOM   1300  CG  LEU D 515      -2.162  79.037  44.393  1.00  0.00           C  
ATOM   1301  CD1 LEU D 515      -0.988  78.778  43.459  1.00  0.00           C  
ATOM   1302  CD2 LEU D 515      -3.383  79.468  43.592  1.00  0.00           C  
ATOM   1303  N   VAL D 516      -5.120  75.945  46.649  1.00  0.00           N  
ATOM   1304  CA  VAL D 516      -5.488  74.619  47.136  1.00  0.00           C  
ATOM   1305  C   VAL D 516      -5.687  73.630  45.985  1.00  0.00           C  
ATOM   1306  O   VAL D 516      -5.978  74.030  44.861  1.00  0.00           O  
ATOM   1307  CB  VAL D 516      -6.784  74.674  47.948  1.00  0.00           C  
ATOM   1308  CG1 VAL D 516      -6.626  75.642  49.097  1.00  0.00           C  
ATOM   1309  CG2 VAL D 516      -7.935  75.091  47.059  1.00  0.00           C  
ATOM   1310  N   ASN D 517      -5.528  72.338  46.265  1.00  0.00           N  
ATOM   1311  CA  ASN D 517      -5.704  71.315  45.234  1.00  0.00           C  
ATOM   1312  C   ASN D 517      -7.177  71.174  44.876  1.00  0.00           C  
ATOM   1313  O   ASN D 517      -8.053  71.170  45.752  1.00  0.00           O  
ATOM   1314  CB  ASN D 517      -5.164  69.965  45.703  1.00  0.00           C  
ATOM   1315  CG  ASN D 517      -3.688  70.011  46.019  1.00  0.00           C  
ATOM   1316  OD1 ASN D 517      -3.284  70.469  47.089  1.00  0.00           O  
ATOM   1317  ND2 ASN D 517      -2.869  69.548  45.082  1.00  0.00           N  
ATOM   1318  N   TRP D 518      -7.444  71.043  43.582  1.00  0.00           N  
ATOM   1319  CA  TRP D 518      -8.811  70.938  43.106  1.00  0.00           C  
ATOM   1320  C   TRP D 518      -9.036  69.825  42.084  1.00  0.00           C  
ATOM   1321  O   TRP D 518      -8.341  69.725  41.070  1.00  0.00           O  
ATOM   1322  CB  TRP D 518      -9.243  72.295  42.535  1.00  0.00           C  
ATOM   1323  CG  TRP D 518     -10.630  72.312  42.013  1.00  0.00           C  
ATOM   1324  CD1 TRP D 518     -11.044  71.914  40.773  1.00  0.00           C  
ATOM   1325  CD2 TRP D 518     -11.808  72.708  42.723  1.00  0.00           C  
ATOM   1326  NE1 TRP D 518     -12.411  72.038  40.667  1.00  0.00           N  
ATOM   1327  CE2 TRP D 518     -12.905  72.524  41.851  1.00  0.00           C  
ATOM   1328  CE3 TRP D 518     -12.044  73.199  44.012  1.00  0.00           C  
ATOM   1329  CZ2 TRP D 518     -14.221  72.814  42.228  1.00  0.00           C  
ATOM   1330  CZ3 TRP D 518     -13.355  73.487  44.387  1.00  0.00           C  
ATOM   1331  CH2 TRP D 518     -14.425  73.292  43.496  1.00  0.00           C  
ATOM   1332  N   CYS D 519     -10.025  68.991  42.381  1.00  0.00           N  
ATOM   1333  CA  CYS D 519     -10.399  67.874  41.534  1.00  0.00           C  
ATOM   1334  C   CYS D 519     -11.658  68.252  40.771  1.00  0.00           C  
ATOM   1335  O   CYS D 519     -12.747  68.315  41.346  1.00  0.00           O  
ATOM   1336  CB  CYS D 519     -10.669  66.631  42.392  1.00  0.00           C  
ATOM   1337  SG  CYS D 519     -11.258  65.153  41.497  1.00  0.00           S  
ATOM   1338  N   PRO D 520     -11.524  68.517  39.461  1.00  0.00           N  
ATOM   1339  CA  PRO D 520     -12.669  68.889  38.625  1.00  0.00           C  
ATOM   1340  C   PRO D 520     -13.818  67.873  38.670  1.00  0.00           C  
ATOM   1341  O   PRO D 520     -14.989  68.258  38.660  1.00  0.00           O  
ATOM   1342  CB  PRO D 520     -12.048  69.029  37.233  1.00  0.00           C  
ATOM   1343  CG  PRO D 520     -10.870  68.108  37.280  1.00  0.00           C  
ATOM   1344  CD  PRO D 520     -10.303  68.400  38.647  1.00  0.00           C  
ATOM   1345  N   LYS D 521     -13.494  66.582  38.719  1.00  0.00           N  
ATOM   1346  CA  LYS D 521     -14.534  65.565  38.777  1.00  0.00           C  
ATOM   1347  C   LYS D 521     -15.309  65.617  40.086  1.00  0.00           C  
ATOM   1348  O   LYS D 521     -16.532  65.540  40.090  1.00  0.00           O  
ATOM   1349  CB  LYS D 521     -13.945  64.173  38.606  1.00  0.00           C  
ATOM   1350  CG  LYS D 521     -13.762  63.746  37.168  1.00  0.00           C  
ATOM   1351  CD  LYS D 521     -13.557  62.242  37.102  1.00  0.00           C  
ATOM   1352  CE  LYS D 521     -13.465  61.743  35.670  1.00  0.00           C  
ATOM   1353  NZ  LYS D 521     -13.257  60.264  35.627  1.00  0.00           N  
ATOM   1354  N   CYS D 744     -14.597  65.738  41.200  1.00  0.00           N  
ATOM   1355  CA  CYS D 744     -15.246  65.799  42.502  1.00  0.00           C  
ATOM   1356  C   CYS D 744     -15.917  67.149  42.741  1.00  0.00           C  
ATOM   1357  O   CYS D 744     -16.909  67.238  43.468  1.00  0.00           O  
ATOM   1358  CB  CYS D 744     -14.229  65.510  43.621  1.00  0.00           C  
ATOM   1359  SG  CYS D 744     -13.878  63.746  43.936  1.00  0.00           S  
ATOM   1360  N   GLN D 745     -15.369  68.192  42.123  1.00  0.00           N  
ATOM   1361  CA  GLN D 745     -15.889  69.555  42.265  1.00  0.00           C  
ATOM   1362  C   GLN D 745     -15.680  70.105  43.674  1.00  0.00           C  
ATOM   1363  O   GLN D 745     -16.472  70.922  44.162  1.00  0.00           O  
ATOM   1364  CB  GLN D 745     -17.379  69.609  41.889  1.00  0.00           C  
ATOM   1365  CG  GLN D 745     -17.622  69.416  40.398  1.00  0.00           C  
ATOM   1366  CD  GLN D 745     -16.907  70.466  39.558  1.00  0.00           C  
ATOM   1367  OE1 GLN D 745     -16.665  70.271  38.363  1.00  0.00           O  
ATOM   1368  NE2 GLN D 745     -16.572  71.592  40.181  1.00  0.00           N  
ATOM   1369  N   THR D 746     -14.597  69.653  44.307  1.00  0.00           N  
ATOM   1370  CA  THR D 746     -14.233  70.058  45.663  1.00  0.00           C  
ATOM   1371  C   THR D 746     -12.708  70.034  45.826  1.00  0.00           C  
ATOM   1372  O   THR D 746     -11.992  69.543  44.952  1.00  0.00           O  
ATOM   1373  CB  THR D 746     -14.876  69.108  46.713  1.00  0.00           C  
ATOM   1374  OG1 THR D 746     -14.585  69.577  48.034  1.00  0.00           O  
ATOM   1375  CG2 THR D 746     -14.340  67.696  46.553  1.00  0.00           C  
ATOM   1376  N   VAL D 747     -12.216  70.581  46.935  1.00  0.00           N  
ATOM   1377  CA  VAL D 747     -10.779  70.600  47.200  1.00  0.00           C  
ATOM   1378  C   VAL D 747     -10.367  69.248  47.757  1.00  0.00           C  
ATOM   1379  O   VAL D 747     -11.215  68.449  48.157  1.00  0.00           O  
ATOM   1380  CB  VAL D 747     -10.394  71.683  48.230  1.00  0.00           C  
ATOM   1381  CG1 VAL D 747     -10.461  73.053  47.599  1.00  0.00           C  
ATOM   1382  CG2 VAL D 747     -11.323  71.613  49.422  1.00  0.00           C  
ATOM   1383  N   LEU D 750      -9.066  68.990  47.781  1.00  0.00           N  
ATOM   1384  CA  LEU D 750      -8.562  67.724  48.295  1.00  0.00           C  
ATOM   1385  C   LEU D 750      -7.258  67.925  49.060  1.00  0.00           C  
ATOM   1386  O   LEU D 750      -6.391  68.690  48.631  1.00  0.00           O  
ATOM   1387  CB  LEU D 750      -8.339  66.738  47.142  1.00  0.00           C  
ATOM   1388  CG  LEU D 750      -9.547  66.284  46.311  1.00  0.00           C  
ATOM   1389  CD1 LEU D 750      -9.054  65.354  45.216  1.00  0.00           C  
ATOM   1390  CD2 LEU D 750     -10.585  65.577  47.182  1.00  0.00           C  
ATOM   1391  N   ALA D 751      -7.133  67.241  50.195  1.00  0.00           N  
ATOM   1392  CA  ALA D 751      -5.932  67.321  51.022  1.00  0.00           C  
ATOM   1393  C   ALA D 751      -4.746  66.798  50.214  1.00  0.00           C  
ATOM   1394  O   ALA D 751      -4.923  66.020  49.284  1.00  0.00           O  
ATOM   1395  CB  ALA D 751      -6.117  66.487  52.286  1.00  0.00           C  
ATOM   1396  N   ASN D 752      -3.537  67.220  50.561  1.00  0.00           N  
ATOM   1397  CA  ASN D 752      -2.356  66.767  49.830  1.00  0.00           C  
ATOM   1398  C   ASN D 752      -2.268  65.244  49.855  1.00  0.00           C  
ATOM   1399  O   ASN D 752      -1.748  64.621  48.931  1.00  0.00           O  
ATOM   1400  CB  ASN D 752      -1.084  67.358  50.449  1.00  0.00           C  
ATOM   1401  CG  ASN D 752      -1.184  68.850  50.680  1.00  0.00           C  
ATOM   1402  OD1 ASN D 752      -2.018  69.315  51.458  1.00  0.00           O  
ATOM   1403  ND2 ASN D 752      -0.332  69.609  50.007  1.00  0.00           N  
ATOM   1404  N   GLU D 753      -2.791  64.659  50.929  1.00  0.00           N  
ATOM   1405  CA  GLU D 753      -2.782  63.216  51.134  1.00  0.00           C  
ATOM   1406  C   GLU D 753      -3.731  62.489  50.184  1.00  0.00           C  
ATOM   1407  O   GLU D 753      -3.623  61.275  49.991  1.00  0.00           O  
ATOM   1408  CB  GLU D 753      -3.155  62.898  52.587  1.00  0.00           C  
ATOM   1409  CG  GLU D 753      -2.158  63.411  53.643  1.00  0.00           C  
ATOM   1410  CD  GLU D 753      -2.098  64.927  53.738  1.00  0.00           C  
ATOM   1411  OE1 GLU D 753      -3.173  65.549  53.872  1.00  0.00           O  
ATOM   1412  OE2 GLU D 753      -0.979  65.489  53.689  1.00  0.00           O  
ATOM   1413  N   GLN D 754      -4.664  63.235  49.603  1.00  0.00           N  
ATOM   1414  CA  GLN D 754      -5.624  62.675  48.659  1.00  0.00           C  
ATOM   1415  C   GLN D 754      -5.199  63.027  47.229  1.00  0.00           C  
ATOM   1416  O   GLN D 754      -6.037  63.180  46.335  1.00  0.00           O  
ATOM   1417  CB  GLN D 754      -7.020  63.225  48.941  1.00  0.00           C  
ATOM   1418  CG  GLN D 754      -7.577  62.836  50.295  1.00  0.00           C  
ATOM   1419  CD  GLN D 754      -8.888  63.536  50.599  1.00  0.00           C  
ATOM   1420  OE1 GLN D 754      -8.928  64.757  50.763  1.00  0.00           O  
ATOM   1421  NE2 GLN D 754      -9.969  62.769  50.668  1.00  0.00           N  
ATOM   1422  N   VAL D 755      -3.888  63.159  47.035  1.00  0.00           N  
ATOM   1423  CA  VAL D 755      -3.308  63.482  45.737  1.00  0.00           C  
ATOM   1424  C   VAL D 755      -2.178  62.495  45.431  1.00  0.00           C  
ATOM   1425  O   VAL D 755      -1.010  62.731  45.756  1.00  0.00           O  
ATOM   1426  CB  VAL D 755      -2.751  64.920  45.718  1.00  0.00           C  
ATOM   1427  CG1 VAL D 755      -2.194  65.253  44.345  1.00  0.00           C  
ATOM   1428  CG2 VAL D 755      -3.848  65.895  46.088  1.00  0.00           C  
ATOM   1429  N   VAL D 762      -2.552  61.387  44.802  1.00  0.00           N  
ATOM   1430  CA  VAL D 762      -1.622  60.330  44.436  1.00  0.00           C  
ATOM   1431  C   VAL D 762      -0.963  60.606  43.101  1.00  0.00           C  
ATOM   1432  O   VAL D 762      -1.614  60.559  42.060  1.00  0.00           O  
ATOM   1433  CB  VAL D 762      -2.346  58.990  44.314  1.00  0.00           C  
ATOM   1434  CG1 VAL D 762      -1.338  57.881  44.108  1.00  0.00           C  
ATOM   1435  CG2 VAL D 762      -3.199  58.746  45.544  1.00  0.00           C  
ATOM   1436  N   GLU D 763       0.333  60.880  43.127  1.00  0.00           N  
ATOM   1437  CA  GLU D 763       1.064  61.150  41.899  1.00  0.00           C  
ATOM   1438  C   GLU D 763       0.435  62.332  41.180  1.00  0.00           C  
ATOM   1439  O   GLU D 763       0.297  62.314  39.961  1.00  0.00           O  
ATOM   1440  CB  GLU D 763       1.005  59.941  40.967  1.00  0.00           C  
ATOM   1441  CG  GLU D 763       1.301  58.610  41.622  1.00  0.00           C  
ATOM   1442  CD  GLU D 763       1.033  57.437  40.689  1.00  0.00           C  
ATOM   1443  OE1 GLU D 763       1.114  56.276  41.152  1.00  0.00           O  
ATOM   1444  OE2 GLU D 763       0.740  57.676  39.495  1.00  0.00           O  
ATOM   1445  N   GLY D 768       0.036  63.350  41.931  1.00  0.00           N  
ATOM   1446  CA  GLY D 768      -0.575  64.517  41.315  1.00  0.00           C  
ATOM   1447  C   GLY D 768      -1.964  64.256  40.747  1.00  0.00           C  
ATOM   1448  O   GLY D 768      -2.468  65.033  39.927  1.00  0.00           O  
ATOM   1449  N   ARG D 770      -2.583  63.162  41.184  1.00  0.00           N  
ATOM   1450  CA  ARG D 770      -3.917  62.799  40.730  1.00  0.00           C  
ATOM   1451  C   ARG D 770      -4.832  62.536  41.912  1.00  0.00           C  
ATOM   1452  O   ARG D 770      -4.376  62.427  43.045  1.00  0.00           O  
ATOM   1453  CB  ARG D 770      -3.843  61.555  39.853  1.00  0.00           C  
ATOM   1454  CG  ARG D 770      -3.065  61.775  38.586  1.00  0.00           C  
ATOM   1455  CD  ARG D 770      -3.209  60.608  37.649  1.00  0.00           C  
ATOM   1456  NE  ARG D 770      -2.940  61.015  36.275  1.00  0.00           N  
ATOM   1457  CZ  ARG D 770      -3.154  60.245  35.212  1.00  0.00           C  
ATOM   1458  NH1 ARG D 770      -3.640  59.018  35.363  1.00  0.00           N  
ATOM   1459  NH2 ARG D 770      -2.892  60.705  33.996  1.00  0.00           N  
ATOM   1460  N   CYS D 771      -6.127  62.442  41.646  1.00  0.00           N  
ATOM   1461  CA  CYS D 771      -7.097  62.181  42.695  1.00  0.00           C  
ATOM   1462  C   CYS D 771      -6.916  60.736  43.196  1.00  0.00           C  
ATOM   1463  O   CYS D 771      -6.390  59.878  42.474  1.00  0.00           O  
ATOM   1464  CB  CYS D 771      -8.508  62.399  42.147  1.00  0.00           C  
ATOM   1465  SG  CYS D 771      -9.811  62.457  43.419  1.00  0.00           S  
ATOM   1466  N   TRP D 772      -7.326  60.474  44.437  1.00  0.00           N  
ATOM   1467  CA  TRP D 772      -7.191  59.147  45.033  1.00  0.00           C  
ATOM   1468  C   TRP D 772      -8.270  58.177  44.562  1.00  0.00           C  
ATOM   1469  O   TRP D 772      -8.000  56.987  44.395  1.00  0.00           O  
ATOM   1470  CB  TRP D 772      -7.186  59.248  46.575  1.00  0.00           C  
ATOM   1471  CG  TRP D 772      -8.399  59.915  47.175  1.00  0.00           C  
ATOM   1472  CD1 TRP D 772      -8.912  61.143  46.844  1.00  0.00           C  
ATOM   1473  CD2 TRP D 772      -9.272  59.374  48.176  1.00  0.00           C  
ATOM   1474  NE1 TRP D 772     -10.055  61.393  47.570  1.00  0.00           N  
ATOM   1475  CE2 TRP D 772     -10.299  60.326  48.395  1.00  0.00           C  
ATOM   1476  CE3 TRP D 772      -9.291  58.178  48.907  1.00  0.00           C  
ATOM   1477  CZ2 TRP D 772     -11.336  60.116  49.315  1.00  0.00           C  
ATOM   1478  CZ3 TRP D 772     -10.328  57.970  49.824  1.00  0.00           C  
ATOM   1479  CH2 TRP D 772     -11.334  58.936  50.016  1.00  0.00           C  
ATOM   1480  N   ARG D 773      -9.484  58.685  44.345  1.00  0.00           N  
ATOM   1481  CA  ARG D 773     -10.611  57.868  43.873  1.00  0.00           C  
ATOM   1482  C   ARG D 773     -10.717  57.976  42.352  1.00  0.00           C  
ATOM   1483  O   ARG D 773     -11.352  57.147  41.693  1.00  0.00           O  
ATOM   1484  CB  ARG D 773     -11.932  58.345  44.492  1.00  0.00           C  
ATOM   1485  CG  ARG D 773     -11.963  58.338  46.004  1.00  0.00           C  
ATOM   1486  CD  ARG D 773     -11.811  56.934  46.565  1.00  0.00           C  
ATOM   1487  NE  ARG D 773     -13.018  56.136  46.393  1.00  0.00           N  
ATOM   1488  CZ  ARG D 773     -13.160  54.895  46.848  1.00  0.00           C  
ATOM   1489  NH1 ARG D 773     -12.169  54.306  47.503  1.00  0.00           N  
ATOM   1490  NH2 ARG D 773     -14.298  54.242  46.655  1.00  0.00           N  
ATOM   1491  N   HIS D 791     -10.093  59.021  41.812  1.00  0.00           N  
ATOM   1492  CA  HIS D 791     -10.087  59.294  40.378  1.00  0.00           C  
ATOM   1493  C   HIS D 791      -8.636  59.439  39.941  1.00  0.00           C  
ATOM   1494  O   HIS D 791      -8.176  60.539  39.656  1.00  0.00           O  
ATOM   1495  CB  HIS D 791     -10.845  60.597  40.095  1.00  0.00           C  
ATOM   1496  CG  HIS D 791     -12.176  60.680  40.776  1.00  0.00           C  
ATOM   1497  ND1 HIS D 791     -12.532  61.769  41.544  1.00  0.00           N  
ATOM   1498  CD2 HIS D 791     -13.188  59.776  40.778  1.00  0.00           C  
ATOM   1499  CE1 HIS D 791     -13.745  61.501  41.994  1.00  0.00           C  
ATOM   1500  NE2 HIS D 791     -14.185  60.306  41.558  1.00  0.00           N  
ATOM   1501  N   GLU D 792      -7.914  58.326  39.896  1.00  0.00           N  
ATOM   1502  CA  GLU D 792      -6.508  58.344  39.506  1.00  0.00           C  
ATOM   1503  C   GLU D 792      -6.364  58.462  37.989  1.00  0.00           C  
ATOM   1504  O   GLU D 792      -5.551  57.773  37.367  1.00  0.00           O  
ATOM   1505  CB  GLU D 792      -5.817  57.077  40.022  1.00  0.00           C  
ATOM   1506  CG  GLU D 792      -4.292  57.148  40.070  1.00  0.00           C  
ATOM   1507  CD  GLU D 792      -3.682  56.017  40.894  1.00  0.00           C  
ATOM   1508  OE1 GLU D 792      -2.436  55.913  40.936  1.00  0.00           O  
ATOM   1509  OE2 GLU D 792      -4.451  55.235  41.504  1.00  0.00           O  
ATOM   1510  N   ASP D 793      -7.166  59.355  37.412  1.00  0.00           N  
ATOM   1511  CA  ASP D 793      -7.175  59.616  35.974  1.00  0.00           C  
ATOM   1512  C   ASP D 793      -7.367  61.111  35.696  1.00  0.00           C  
ATOM   1513  O   ASP D 793      -6.940  61.620  34.657  1.00  0.00           O  
ATOM   1514  CB  ASP D 793      -8.297  58.813  35.297  1.00  0.00           C  
ATOM   1515  CG  ASP D 793      -9.667  59.038  35.943  1.00  0.00           C  
ATOM   1516  OD1 ASP D 793      -9.855  58.657  37.120  1.00  0.00           O  
ATOM   1517  OD2 ASP D 793     -10.561  59.594  35.269  1.00  0.00           O  
ATOM   1518  N   THR D 794      -8.001  61.802  36.642  1.00  0.00           N  
ATOM   1519  CA  THR D 794      -8.285  63.234  36.536  1.00  0.00           C  
ATOM   1520  C   THR D 794      -7.219  64.096  37.218  1.00  0.00           C  
ATOM   1521  O   THR D 794      -7.231  64.248  38.438  1.00  0.00           O  
ATOM   1522  CB  THR D 794      -9.641  63.563  37.194  1.00  0.00           C  
ATOM   1523  OG1 THR D 794     -10.610  62.592  36.796  1.00  0.00           O  
ATOM   1524  CG2 THR D 794     -10.124  64.936  36.773  1.00  0.00           C  
ATOM   1525  N   PRO D 795      -6.292  64.686  36.438  1.00  0.00           N  
ATOM   1526  CA  PRO D 795      -5.227  65.535  36.989  1.00  0.00           C  
ATOM   1527  C   PRO D 795      -5.782  66.584  37.955  1.00  0.00           C  
ATOM   1528  O   PRO D 795      -6.872  67.111  37.738  1.00  0.00           O  
ATOM   1529  CB  PRO D 795      -4.620  66.169  35.744  1.00  0.00           C  
ATOM   1530  CG  PRO D 795      -4.776  65.096  34.731  1.00  0.00           C  
ATOM   1531  CD  PRO D 795      -6.182  64.603  34.973  1.00  0.00           C  
ATOM   1532  N   VAL D 826      -5.043  66.885  39.022  1.00  0.00           N  
ATOM   1533  CA  VAL D 826      -5.502  67.875  39.994  1.00  0.00           C  
ATOM   1534  C   VAL D 826      -4.937  69.247  39.642  1.00  0.00           C  
ATOM   1535  O   VAL D 826      -3.780  69.366  39.222  1.00  0.00           O  
ATOM   1536  CB  VAL D 826      -5.089  67.496  41.442  1.00  0.00           C  
ATOM   1537  CG1 VAL D 826      -5.651  68.508  42.428  1.00  0.00           C  
ATOM   1538  CG2 VAL D 826      -5.602  66.104  41.784  1.00  0.00           C  
ATOM   1539  N   GLU D 827      -5.771  70.274  39.806  1.00  0.00           N  
ATOM   1540  CA  GLU D 827      -5.392  71.651  39.500  1.00  0.00           C  
ATOM   1541  C   GLU D 827      -5.455  72.524  40.741  1.00  0.00           C  
ATOM   1542  O   GLU D 827      -6.273  72.300  41.629  1.00  0.00           O  
ATOM   1543  CB  GLU D 827      -6.334  72.233  38.452  1.00  0.00           C  
ATOM   1544  CG  GLU D 827      -6.420  71.438  37.173  1.00  0.00           C  
ATOM   1545  CD  GLU D 827      -7.809  71.484  36.576  1.00  0.00           C  
ATOM   1546  OE1 GLU D 827      -8.332  72.600  36.373  1.00  0.00           O  
ATOM   1547  OE2 GLU D 827      -8.380  70.405  36.316  1.00  0.00           O  
ATOM   1548  N   LYS D 829      -4.597  73.537  40.782  1.00  0.00           N  
ATOM   1549  CA  LYS D 829      -4.543  74.457  41.907  1.00  0.00           C  
ATOM   1550  C   LYS D 829      -5.536  75.596  41.718  1.00  0.00           C  
ATOM   1551  O   LYS D 829      -5.777  76.039  40.598  1.00  0.00           O  
ATOM   1552  CB  LYS D 829      -3.115  74.994  42.061  1.00  0.00           C  
ATOM   1553  CG  LYS D 829      -2.125  73.932  42.552  1.00  0.00           C  
ATOM   1554  CD  LYS D 829      -0.674  74.385  42.455  1.00  0.00           C  
ATOM   1555  CE  LYS D 829      -0.229  74.515  41.005  1.00  0.00           C  
ATOM   1556  NZ  LYS D 829       1.178  74.990  40.881  1.00  0.00           N  
ATOM   1557  N   ARG D 830      -6.121  76.055  42.820  1.00  0.00           N  
ATOM   1558  CA  ARG D 830      -7.099  77.136  42.790  1.00  0.00           C  
ATOM   1559  C   ARG D 830      -7.048  78.016  44.029  1.00  0.00           C  
ATOM   1560  O   ARG D 830      -7.115  77.527  45.154  1.00  0.00           O  
ATOM   1561  CB  ARG D 830      -8.510  76.570  42.631  1.00  0.00           C  
ATOM   1562  CG  ARG D 830      -8.974  76.499  41.191  1.00  0.00           C  
ATOM   1563  CD  ARG D 830     -10.364  75.893  41.079  1.00  0.00           C  
ATOM   1564  NE  ARG D 830     -10.921  76.011  39.730  1.00  0.00           N  
ATOM   1565  CZ  ARG D 830     -10.329  75.561  38.623  1.00  0.00           C  
ATOM   1566  NH1 ARG D 830      -9.147  74.955  38.686  1.00  0.00           N  
ATOM   1567  NH2 ARG D 830     -10.924  75.713  37.444  1.00  0.00           N  
ATOM   1568  N   GLU D 831      -6.937  79.322  43.806  1.00  0.00           N  
ATOM   1569  CA  GLU D 831      -6.884  80.303  44.887  1.00  0.00           C  
ATOM   1570  C   GLU D 831      -8.158  80.231  45.712  1.00  0.00           C  
ATOM   1571  O   GLU D 831      -9.250  80.443  45.192  1.00  0.00           O  
ATOM   1572  CB  GLU D 831      -6.730  81.710  44.309  1.00  0.00           C  
ATOM   1573  CG  GLU D 831      -6.591  82.805  45.353  1.00  0.00           C  
ATOM   1574  CD  GLU D 831      -5.314  82.684  46.165  1.00  0.00           C  
ATOM   1575  OE1 GLU D 831      -4.212  82.709  45.568  1.00  0.00           O  
ATOM   1576  OE2 GLU D 831      -5.416  82.570  47.403  1.00  0.00           O  
ATOM   1577  N   LEU D 832      -8.023  79.935  46.998  1.00  0.00           N  
ATOM   1578  CA  LEU D 832      -9.195  79.830  47.849  1.00  0.00           C  
ATOM   1579  C   LEU D 832      -8.846  79.860  49.327  1.00  0.00           C  
ATOM   1580  O   LEU D 832      -7.696  79.650  49.715  1.00  0.00           O  
ATOM   1581  CB  LEU D 832      -9.946  78.541  47.530  1.00  0.00           C  
ATOM   1582  CG  LEU D 832     -11.454  78.675  47.326  1.00  0.00           C  
ATOM   1583  CD1 LEU D 832     -12.019  77.336  46.886  1.00  0.00           C  
ATOM   1584  CD2 LEU D 832     -12.122  79.155  48.606  1.00  0.00           C  
ATOM   1585  N   GLU D 833      -9.854  80.121  50.147  1.00  0.00           N  
ATOM   1586  CA  GLU D 833      -9.675  80.174  51.584  1.00  0.00           C  
ATOM   1587  C   GLU D 833     -10.529  79.098  52.229  1.00  0.00           C  
ATOM   1588  O   GLU D 833     -11.755  79.196  52.256  1.00  0.00           O  
ATOM   1589  CB  GLU D 833     -10.075  81.547  52.110  1.00  0.00           C  
ATOM   1590  CG  GLU D 833     -10.032  81.658  53.613  1.00  0.00           C  
ATOM   1591  CD  GLU D 833     -10.436  83.031  54.099  1.00  0.00           C  
ATOM   1592  OE1 GLU D 833     -11.543  83.482  53.733  1.00  0.00           O  
ATOM   1593  OE2 GLU D 833      -9.647  83.653  54.848  1.00  0.00           O  
ATOM   1594  N   GLN D 834      -9.865  78.070  52.747  1.00  0.00           N  
ATOM   1595  CA  GLN D 834     -10.542  76.949  53.388  1.00  0.00           C  
ATOM   1596  C   GLN D 834     -10.160  76.796  54.870  1.00  0.00           C  
ATOM   1597  O   GLN D 834      -9.510  77.676  55.457  1.00  0.00           O  
ATOM   1598  CB  GLN D 834     -10.206  75.655  52.637  1.00  0.00           C  
ATOM   1599  CG  GLN D 834     -10.625  75.632  51.171  1.00  0.00           C  
ATOM   1600  CD  GLN D 834     -12.130  75.589  50.992  1.00  0.00           C  
ATOM   1601  OE1 GLN D 834     -12.803  74.691  51.492  1.00  0.00           O  
ATOM   1602  NE2 GLN D 834     -12.665  76.565  50.273  1.00  0.00           N  
ATOM   1603  N   TRP D 835     -10.580  75.671  55.454  1.00  0.00           N  
ATOM   1604  CA  TRP D 835     -10.314  75.330  56.850  1.00  0.00           C  
ATOM   1605  C   TRP D 835      -9.171  74.328  56.948  1.00  0.00           C  
ATOM   1606  O   TRP D 835      -9.106  73.385  56.166  1.00  0.00           O  
ATOM   1607  CB  TRP D 835     -11.544  74.704  57.474  1.00  0.00           C  
ATOM   1608  CG  TRP D 835     -12.520  75.681  57.983  1.00  0.00           C  
ATOM   1609  CD1 TRP D 835     -13.770  75.932  57.493  1.00  0.00           C  
ATOM   1610  CD2 TRP D 835     -12.366  76.505  59.137  1.00  0.00           C  
ATOM   1611  NE1 TRP D 835     -14.409  76.861  58.280  1.00  0.00           N  
ATOM   1612  CE2 TRP D 835     -13.568  77.230  59.298  1.00  0.00           C  
ATOM   1613  CE3 TRP D 835     -11.327  76.702  60.057  1.00  0.00           C  
ATOM   1614  CZ2 TRP D 835     -13.760  78.136  60.343  1.00  0.00           C  
ATOM   1615  CZ3 TRP D 835     -11.517  77.602  61.093  1.00  0.00           C  
ATOM   1616  CH2 TRP D 835     -12.726  78.308  61.228  1.00  0.00           C  
ATOM   1617  N   TYR D 836      -8.281  74.519  57.918  1.00  0.00           N  
ATOM   1618  CA  TYR D 836      -7.139  73.621  58.101  1.00  0.00           C  
ATOM   1619  C   TYR D 836      -7.029  73.124  59.543  1.00  0.00           C  
ATOM   1620  O   TYR D 836      -7.545  73.754  60.464  1.00  0.00           O  
ATOM   1621  CB  TYR D 836      -5.834  74.336  57.735  1.00  0.00           C  
ATOM   1622  CG  TYR D 836      -5.648  74.677  56.268  1.00  0.00           C  
ATOM   1623  CD1 TYR D 836      -6.547  75.507  55.591  1.00  0.00           C  
ATOM   1624  CD2 TYR D 836      -4.541  74.206  55.567  1.00  0.00           C  
ATOM   1625  CE1 TYR D 836      -6.342  75.860  54.243  1.00  0.00           C  
ATOM   1626  CE2 TYR D 836      -4.325  74.551  54.227  1.00  0.00           C  
ATOM   1627  CZ  TYR D 836      -5.226  75.376  53.571  1.00  0.00           C  
ATOM   1628  OH  TYR D 836      -5.005  75.708  52.251  1.00  0.00           O  
ATOM   1629  N   LEU D 837      -6.366  71.983  59.724  1.00  0.00           N  
ATOM   1630  CA  LEU D 837      -6.121  71.409  61.047  1.00  0.00           C  
ATOM   1631  C   LEU D 837      -4.606  71.444  61.193  1.00  0.00           C  
ATOM   1632  O   LEU D 837      -3.886  70.938  60.333  1.00  0.00           O  
ATOM   1633  CB  LEU D 837      -6.648  69.982  61.129  1.00  0.00           C  
ATOM   1634  CG  LEU D 837      -8.177  69.877  61.076  1.00  0.00           C  
ATOM   1635  CD1 LEU D 837      -8.623  68.450  61.374  1.00  0.00           C  
ATOM   1636  CD2 LEU D 837      -8.782  70.829  62.095  1.00  0.00           C  
ATOM   1637  N   ARG D 838      -4.128  72.054  62.272  1.00  0.00           N  
ATOM   1638  CA  ARG D 838      -2.692  72.223  62.487  1.00  0.00           C  
ATOM   1639  C   ARG D 838      -1.916  70.960  62.852  1.00  0.00           C  
ATOM   1640  O   ARG D 838      -1.202  70.919  63.848  1.00  0.00           O  
ATOM   1641  CB  ARG D 838      -2.466  73.301  63.550  1.00  0.00           C  
ATOM   1642  CG  ARG D 838      -1.190  74.106  63.360  1.00  0.00           C  
ATOM   1643  CD  ARG D 838      -1.033  75.155  64.460  1.00  0.00           C  
ATOM   1644  NE  ARG D 838      -2.165  76.082  64.543  1.00  0.00           N  
ATOM   1645  CZ  ARG D 838      -2.440  77.025  63.642  1.00  0.00           C  
ATOM   1646  NH1 ARG D 838      -1.670  77.183  62.572  1.00  0.00           N  
ATOM   1647  NH2 ARG D 838      -3.492  77.816  63.813  1.00  0.00           N  
ATOM   1648  N   ILE D 839      -2.032  69.937  62.021  1.00  0.00           N  
ATOM   1649  CA  ILE D 839      -1.357  68.676  62.284  1.00  0.00           C  
ATOM   1650  C   ILE D 839       0.169  68.852  62.327  1.00  0.00           C  
ATOM   1651  O   ILE D 839       0.887  68.042  62.918  1.00  0.00           O  
ATOM   1652  CB  ILE D 839      -1.753  67.606  61.215  1.00  0.00           C  
ATOM   1653  CG1 ILE D 839      -1.445  66.201  61.737  1.00  0.00           C  
ATOM   1654  CG2 ILE D 839      -1.000  67.855  59.911  1.00  0.00           C  
ATOM   1655  CD1 ILE D 839      -1.761  65.103  60.760  1.00  0.00           C  
ATOM   1656  N   THR D 840       0.669  69.912  61.708  1.00  0.00           N  
ATOM   1657  CA  THR D 840       2.107  70.145  61.705  1.00  0.00           C  
ATOM   1658  C   THR D 840       2.592  70.349  63.148  1.00  0.00           C  
ATOM   1659  O   THR D 840       3.772  70.163  63.458  1.00  0.00           O  
ATOM   1660  CB  THR D 840       2.457  71.388  60.855  1.00  0.00           C  
ATOM   1661  OG1 THR D 840       1.253  71.993  60.369  1.00  0.00           O  
ATOM   1662  CG2 THR D 840       3.319  71.001  59.667  1.00  0.00           C  
ATOM   1663  N   ALA D 841       1.659  70.723  64.025  1.00  0.00           N  
ATOM   1664  CA  ALA D 841       1.948  70.959  65.446  1.00  0.00           C  
ATOM   1665  C   ALA D 841       2.500  69.708  66.146  1.00  0.00           C  
ATOM   1666  O   ALA D 841       3.373  69.806  67.023  1.00  0.00           O  
ATOM   1667  CB  ALA D 841       0.681  71.435  66.164  1.00  0.00           C  
ATOM   1668  N   TYR D 844       1.969  68.543  65.771  1.00  0.00           N  
ATOM   1669  CA  TYR D 844       2.399  67.271  66.339  1.00  0.00           C  
ATOM   1670  C   TYR D 844       3.452  66.596  65.455  1.00  0.00           C  
ATOM   1671  O   TYR D 844       3.763  65.416  65.641  1.00  0.00           O  
ATOM   1672  CB  TYR D 844       1.203  66.336  66.490  1.00  0.00           C  
ATOM   1673  CG  TYR D 844       0.143  66.810  67.453  1.00  0.00           C  
ATOM   1674  CD1 TYR D 844      -0.583  67.976  67.212  1.00  0.00           C  
ATOM   1675  CD2 TYR D 844      -0.157  66.073  68.599  1.00  0.00           C  
ATOM   1676  CE1 TYR D 844      -1.590  68.394  68.095  1.00  0.00           C  
ATOM   1677  CE2 TYR D 844      -1.152  66.478  69.484  1.00  0.00           C  
ATOM   1678  CZ  TYR D 844      -1.867  67.637  69.231  1.00  0.00           C  
ATOM   1679  OH  TYR D 844      -2.852  68.028  70.124  1.00  0.00           O  
ATOM   1680  N   ALA D 845       4.001  67.342  64.502  1.00  0.00           N  
ATOM   1681  CA  ALA D 845       4.985  66.777  63.594  1.00  0.00           C  
ATOM   1682  C   ALA D 845       6.021  65.903  64.287  1.00  0.00           C  
ATOM   1683  O   ALA D 845       6.074  64.702  64.066  1.00  0.00           O  
ATOM   1684  CB  ALA D 845       5.673  67.885  62.812  1.00  0.00           C  
ATOM   1685  N   GLU D 846       6.833  66.510  65.140  1.00  0.00           N  
ATOM   1686  CA  GLU D 846       7.880  65.781  65.845  1.00  0.00           C  
ATOM   1687  C   GLU D 846       7.380  64.552  66.603  1.00  0.00           C  
ATOM   1688  O   GLU D 846       8.035  63.516  66.589  1.00  0.00           O  
ATOM   1689  CB  GLU D 846       8.622  66.719  66.798  1.00  0.00           C  
ATOM   1690  CG  GLU D 846       9.862  66.106  67.414  1.00  0.00           C  
ATOM   1691  CD  GLU D 846      10.716  65.362  66.398  1.00  0.00           C  
ATOM   1692  OE1 GLU D 846      11.025  65.936  65.334  1.00  0.00           O  
ATOM   1693  OE2 GLU D 846      11.089  64.200  66.667  1.00  0.00           O  
ATOM   1694  N   ARG D 847       6.232  64.648  67.265  1.00  0.00           N  
ATOM   1695  CA  ARG D 847       5.724  63.487  67.989  1.00  0.00           C  
ATOM   1696  C   ARG D 847       5.388  62.352  67.027  1.00  0.00           C  
ATOM   1697  O   ARG D 847       5.872  61.229  67.198  1.00  0.00           O  
ATOM   1698  CB  ARG D 847       4.485  63.848  68.812  1.00  0.00           C  
ATOM   1699  CG  ARG D 847       4.806  64.628  70.073  1.00  0.00           C  
ATOM   1700  CD  ARG D 847       3.580  65.307  70.656  1.00  0.00           C  
ATOM   1701  NE  ARG D 847       2.589  64.358  71.146  1.00  0.00           N  
ATOM   1702  CZ  ARG D 847       1.503  64.710  71.832  1.00  0.00           C  
ATOM   1703  NH1 ARG D 847       1.268  65.989  72.108  1.00  0.00           N  
ATOM   1704  NH2 ARG D 847       0.648  63.783  72.249  1.00  0.00           N  
ATOM   1705  N   LEU D 848       4.575  62.644  66.012  1.00  0.00           N  
ATOM   1706  CA  LEU D 848       4.186  61.627  65.035  1.00  0.00           C  
ATOM   1707  C   LEU D 848       5.414  60.923  64.455  1.00  0.00           C  
ATOM   1708  O   LEU D 848       5.405  59.705  64.251  1.00  0.00           O  
ATOM   1709  CB  LEU D 848       3.357  62.255  63.906  1.00  0.00           C  
ATOM   1710  CG  LEU D 848       2.006  62.874  64.282  1.00  0.00           C  
ATOM   1711  CD1 LEU D 848       1.520  63.704  63.131  1.00  0.00           C  
ATOM   1712  CD2 LEU D 848       0.987  61.807  64.642  1.00  0.00           C  
ATOM   1713  N   LEU D 849       6.475  61.680  64.205  1.00  0.00           N  
ATOM   1714  CA  LEU D 849       7.696  61.110  63.652  1.00  0.00           C  
ATOM   1715  C   LEU D 849       8.463  60.256  64.666  1.00  0.00           C  
ATOM   1716  O   LEU D 849       9.015  59.206  64.327  1.00  0.00           O  
ATOM   1717  CB  LEU D 849       8.610  62.226  63.156  1.00  0.00           C  
ATOM   1718  CG  LEU D 849      10.018  61.717  62.862  1.00  0.00           C  
ATOM   1719  CD1 LEU D 849       9.980  60.767  61.673  1.00  0.00           C  
ATOM   1720  CD2 LEU D 849      10.947  62.877  62.597  1.00  0.00           C  
ATOM   1721  N   LYS D 850       8.486  60.719  65.910  1.00  0.00           N  
ATOM   1722  CA  LYS D 850       9.202  60.062  66.994  1.00  0.00           C  
ATOM   1723  C   LYS D 850       8.541  58.792  67.476  1.00  0.00           C  
ATOM   1724  O   LYS D 850       9.188  57.762  67.629  1.00  0.00           O  
ATOM   1725  CB  LYS D 850       9.331  61.031  68.171  1.00  0.00           C  
ATOM   1726  CG  LYS D 850      10.744  61.230  68.682  1.00  0.00           C  
ATOM   1727  CD  LYS D 850      11.248  59.993  69.388  1.00  0.00           C  
ATOM   1728  CE  LYS D 850      12.695  60.164  69.805  1.00  0.00           C  
ATOM   1729  NZ  LYS D 850      13.242  58.902  70.381  1.00  0.00           N  
ATOM   1730  N   ASP D 851       7.246  58.875  67.723  1.00  0.00           N  
ATOM   1731  CA  ASP D 851       6.506  57.739  68.223  1.00  0.00           C  
ATOM   1732  C   ASP D 851       6.374  56.571  67.255  1.00  0.00           C  
ATOM   1733  O   ASP D 851       5.570  55.672  67.478  1.00  0.00           O  
ATOM   1734  CB  ASP D 851       5.117  58.184  68.669  1.00  0.00           C  
ATOM   1735  CG  ASP D 851       5.169  59.275  69.717  1.00  0.00           C  
ATOM   1736  OD1 ASP D 851       6.199  59.348  70.430  1.00  0.00           O  
ATOM   1737  OD2 ASP D 851       4.182  60.043  69.832  1.00  0.00           O  
ATOM   1738  N   LEU D 852       7.150  56.575  66.179  1.00  0.00           N  
ATOM   1739  CA  LEU D 852       7.093  55.473  65.222  1.00  0.00           C  
ATOM   1740  C   LEU D 852       8.030  54.375  65.679  1.00  0.00           C  
ATOM   1741  O   LEU D 852       7.625  53.230  65.827  1.00  0.00           O  
ATOM   1742  CB  LEU D 852       7.507  55.928  63.815  1.00  0.00           C  
ATOM   1743  CG  LEU D 852       6.528  56.782  63.007  1.00  0.00           C  
ATOM   1744  CD1 LEU D 852       7.125  57.043  61.632  1.00  0.00           C  
ATOM   1745  CD2 LEU D 852       5.190  56.069  62.879  1.00  0.00           C  
ATOM   1746  N   GLU D 853       9.284  54.750  65.906  1.00  0.00           N  
ATOM   1747  CA  GLU D 853      10.332  53.833  66.339  1.00  0.00           C  
ATOM   1748  C   GLU D 853       9.828  52.575  67.035  1.00  0.00           C  
ATOM   1749  O   GLU D 853       9.674  51.527  66.404  1.00  0.00           O  
ATOM   1750  CB  GLU D 853      11.312  54.567  67.249  1.00  0.00           C  
ATOM   1751  CG  GLU D 853      12.028  55.719  66.558  1.00  0.00           C  
ATOM   1752  CD  GLU D 853      12.936  56.496  67.494  1.00  0.00           C  
ATOM   1753  OE1 GLU D 853      12.412  57.114  68.448  1.00  0.00           O  
ATOM   1754  OE2 GLU D 853      14.171  56.485  67.276  1.00  0.00           O  
ATOM   1755  N   GLY D 854       9.572  52.668  68.333  1.00  0.00           N  
ATOM   1756  CA  GLY D 854       9.097  51.499  69.046  1.00  0.00           C  
ATOM   1757  C   GLY D 854       7.662  51.118  68.711  1.00  0.00           C  
ATOM   1758  O   GLY D 854       6.786  51.161  69.588  1.00  0.00           O  
ATOM   1759  N   LEU D 855       7.403  50.737  67.461  1.00  0.00           N  
ATOM   1760  CA  LEU D 855       6.046  50.360  67.077  1.00  0.00           C  
ATOM   1761  C   LEU D 855       6.054  49.070  66.262  1.00  0.00           C  
ATOM   1762  O   LEU D 855       6.987  48.818  65.499  1.00  0.00           O  
ATOM   1763  CB  LEU D 855       5.386  51.497  66.285  1.00  0.00           C  
ATOM   1764  CG  LEU D 855       3.859  51.511  66.137  1.00  0.00           C  
ATOM   1765  CD1 LEU D 855       3.175  51.463  67.495  1.00  0.00           C  
ATOM   1766  CD2 LEU D 855       3.452  52.770  65.397  1.00  0.00           C  
ATOM   1767  N   ASN D 859       5.014  48.255  66.441  1.00  0.00           N  
ATOM   1768  CA  ASN D 859       4.887  46.985  65.730  1.00  0.00           C  
ATOM   1769  C   ASN D 859       4.066  47.159  64.450  1.00  0.00           C  
ATOM   1770  O   ASN D 859       2.947  46.650  64.325  1.00  0.00           O  
ATOM   1771  CB  ASN D 859       4.231  45.945  66.644  1.00  0.00           C  
ATOM   1772  CG  ASN D 859       3.872  44.666  65.909  1.00  0.00           C  
ATOM   1773  OD1 ASN D 859       4.727  44.038  65.277  1.00  0.00           O  
ATOM   1774  ND2 ASN D 859       2.602  44.272  65.985  1.00  0.00           N  
ATOM   1775  N   TRP D 860       4.644  47.889  63.504  1.00  0.00           N  
ATOM   1776  CA  TRP D 860       4.017  48.179  62.221  1.00  0.00           C  
ATOM   1777  C   TRP D 860       4.958  47.769  61.096  1.00  0.00           C  
ATOM   1778  O   TRP D 860       6.172  47.656  61.296  1.00  0.00           O  
ATOM   1779  CB  TRP D 860       3.740  49.682  62.102  1.00  0.00           C  
ATOM   1780  CG  TRP D 860       2.501  50.167  62.784  1.00  0.00           C  
ATOM   1781  CD1 TRP D 860       1.871  49.598  63.847  1.00  0.00           C  
ATOM   1782  CD2 TRP D 860       1.746  51.338  62.447  1.00  0.00           C  
ATOM   1783  NE1 TRP D 860       0.760  50.338  64.198  1.00  0.00           N  
ATOM   1784  CE2 TRP D 860       0.661  51.411  63.354  1.00  0.00           C  
ATOM   1785  CE3 TRP D 860       1.878  52.332  61.464  1.00  0.00           C  
ATOM   1786  CZ2 TRP D 860      -0.290  52.440  63.307  1.00  0.00           C  
ATOM   1787  CZ3 TRP D 860       0.934  53.353  61.415  1.00  0.00           C  
ATOM   1788  CH2 TRP D 860      -0.136  53.397  62.332  1.00  0.00           C  
ATOM   1789  N   PRO D 861       4.409  47.543  59.892  1.00  0.00           N  
ATOM   1790  CA  PRO D 861       5.228  47.151  58.742  1.00  0.00           C  
ATOM   1791  C   PRO D 861       6.154  48.299  58.360  1.00  0.00           C  
ATOM   1792  O   PRO D 861       5.718  49.455  58.262  1.00  0.00           O  
ATOM   1793  CB  PRO D 861       4.194  46.879  57.654  1.00  0.00           C  
ATOM   1794  CG  PRO D 861       2.978  46.490  58.415  1.00  0.00           C  
ATOM   1795  CD  PRO D 861       2.977  47.471  59.556  1.00  0.00           C  
ATOM   1796  N   GLU D 862       7.427  47.979  58.161  1.00  0.00           N  
ATOM   1797  CA  GLU D 862       8.397  48.982  57.771  1.00  0.00           C  
ATOM   1798  C   GLU D 862       7.823  49.865  56.669  1.00  0.00           C  
ATOM   1799  O   GLU D 862       7.941  51.091  56.721  1.00  0.00           O  
ATOM   1800  CB  GLU D 862       9.657  48.307  57.257  1.00  0.00           C  
ATOM   1801  CG  GLU D 862      10.366  49.087  56.150  1.00  0.00           C  
ATOM   1802  CD  GLU D 862      11.041  50.352  56.646  1.00  0.00           C  
ATOM   1803  OE1 GLU D 862      10.376  51.169  57.322  1.00  0.00           O  
ATOM   1804  OE2 GLU D 862      12.245  50.524  56.345  1.00  0.00           O  
ATOM   1805  N   LYS D 863       7.216  49.232  55.667  1.00  0.00           N  
ATOM   1806  CA  LYS D 863       6.624  49.953  54.549  1.00  0.00           C  
ATOM   1807  C   LYS D 863       5.832  51.177  55.025  1.00  0.00           C  
ATOM   1808  O   LYS D 863       6.146  52.303  54.638  1.00  0.00           O  
ATOM   1809  CB  LYS D 863       5.712  49.019  53.742  1.00  0.00           C  
ATOM   1810  CG  LYS D 863       5.048  49.674  52.516  1.00  0.00           C  
ATOM   1811  CD  LYS D 863       4.305  48.648  51.650  1.00  0.00           C  
ATOM   1812  CE  LYS D 863       3.744  49.286  50.385  1.00  0.00           C  
ATOM   1813  NZ  LYS D 863       3.353  48.278  49.363  1.00  0.00           N  
ATOM   1814  N   VAL D 864       4.818  50.968  55.864  1.00  0.00           N  
ATOM   1815  CA  VAL D 864       4.017  52.081  56.355  1.00  0.00           C  
ATOM   1816  C   VAL D 864       4.872  53.100  57.090  1.00  0.00           C  
ATOM   1817  O   VAL D 864       4.690  54.309  56.938  1.00  0.00           O  
ATOM   1818  CB  VAL D 864       2.926  51.615  57.315  1.00  0.00           C  
ATOM   1819  CG1 VAL D 864       2.157  52.818  57.833  1.00  0.00           C  
ATOM   1820  CG2 VAL D 864       1.993  50.660  56.613  1.00  0.00           C  
ATOM   1821  N   LYS D 865       5.798  52.604  57.901  1.00  0.00           N  
ATOM   1822  CA  LYS D 865       6.675  53.478  58.655  1.00  0.00           C  
ATOM   1823  C   LYS D 865       7.443  54.378  57.710  1.00  0.00           C  
ATOM   1824  O   LYS D 865       7.226  55.583  57.685  1.00  0.00           O  
ATOM   1825  CB  LYS D 865       7.647  52.660  59.499  1.00  0.00           C  
ATOM   1826  CG  LYS D 865       6.994  51.989  60.690  1.00  0.00           C  
ATOM   1827  CD  LYS D 865       8.042  51.281  61.522  1.00  0.00           C  
ATOM   1828  CE  LYS D 865       7.450  50.729  62.799  1.00  0.00           C  
ATOM   1829  NZ  LYS D 865       8.540  50.198  63.662  1.00  0.00           N  
ATOM   1830  N   ALA D 866       8.331  53.778  56.926  1.00  0.00           N  
ATOM   1831  CA  ALA D 866       9.157  54.510  55.967  1.00  0.00           C  
ATOM   1832  C   ALA D 866       8.380  55.553  55.154  1.00  0.00           C  
ATOM   1833  O   ALA D 866       8.910  56.619  54.823  1.00  0.00           O  
ATOM   1834  CB  ALA D 866       9.846  53.527  55.032  1.00  0.00           C  
ATOM   1835  N   MET D 867       7.125  55.246  54.835  1.00  0.00           N  
ATOM   1836  CA  MET D 867       6.309  56.170  54.066  1.00  0.00           C  
ATOM   1837  C   MET D 867       6.037  57.414  54.891  1.00  0.00           C  
ATOM   1838  O   MET D 867       6.291  58.527  54.435  1.00  0.00           O  
ATOM   1839  CB  MET D 867       4.991  55.514  53.650  1.00  0.00           C  
ATOM   1840  CG  MET D 867       5.145  54.445  52.556  1.00  0.00           C  
ATOM   1841  SD  MET D 867       3.590  53.935  51.741  1.00  0.00           S  
ATOM   1842  CE  MET D 867       3.690  54.928  50.194  1.00  0.00           C  
ATOM   1843  N   GLN D 868       5.535  57.220  56.111  1.00  0.00           N  
ATOM   1844  CA  GLN D 868       5.237  58.342  57.004  1.00  0.00           C  
ATOM   1845  C   GLN D 868       6.500  59.149  57.324  1.00  0.00           C  
ATOM   1846  O   GLN D 868       6.477  60.378  57.334  1.00  0.00           O  
ATOM   1847  CB  GLN D 868       4.582  57.850  58.304  1.00  0.00           C  
ATOM   1848  CG  GLN D 868       3.346  56.985  58.094  1.00  0.00           C  
ATOM   1849  CD  GLN D 868       2.305  57.172  59.181  1.00  0.00           C  
ATOM   1850  OE1 GLN D 868       2.595  57.703  60.246  1.00  0.00           O  
ATOM   1851  NE2 GLN D 868       1.085  56.727  58.918  1.00  0.00           N  
ATOM   1852  N   ARG D 869       7.606  58.469  57.584  1.00  0.00           N  
ATOM   1853  CA  ARG D 869       8.824  59.196  57.871  1.00  0.00           C  
ATOM   1854  C   ARG D 869       9.098  60.096  56.677  1.00  0.00           C  
ATOM   1855  O   ARG D 869       9.490  61.253  56.837  1.00  0.00           O  
ATOM   1856  CB  ARG D 869      10.006  58.249  58.059  1.00  0.00           C  
ATOM   1857  CG  ARG D 869       9.909  57.336  59.244  1.00  0.00           C  
ATOM   1858  CD  ARG D 869      11.266  56.694  59.449  1.00  0.00           C  
ATOM   1859  NE  ARG D 869      11.197  55.389  60.100  1.00  0.00           N  
ATOM   1860  CZ  ARG D 869      10.723  55.183  61.325  1.00  0.00           C  
ATOM   1861  NH1 ARG D 869      10.262  56.196  62.060  1.00  0.00           N  
ATOM   1862  NH2 ARG D 869      10.709  53.956  61.820  1.00  0.00           N  
ATOM   1863  N   ALA D 870       8.882  59.557  55.480  1.00  0.00           N  
ATOM   1864  CA  ALA D 870       9.123  60.290  54.243  1.00  0.00           C  
ATOM   1865  C   ALA D 870       8.119  61.416  53.995  1.00  0.00           C  
ATOM   1866  O   ALA D 870       8.463  62.445  53.405  1.00  0.00           O  
ATOM   1867  CB  ALA D 870       9.113  59.323  53.076  1.00  0.00           C  
ATOM   1868  N   TRP D 872       6.882  61.212  54.435  1.00  0.00           N  
ATOM   1869  CA  TRP D 872       5.825  62.196  54.246  1.00  0.00           C  
ATOM   1870  C   TRP D 872       6.033  63.383  55.178  1.00  0.00           C  
ATOM   1871  O   TRP D 872       6.026  64.540  54.737  1.00  0.00           O  
ATOM   1872  CB  TRP D 872       4.469  61.551  54.521  1.00  0.00           C  
ATOM   1873  CG  TRP D 872       3.298  62.408  54.179  1.00  0.00           C  
ATOM   1874  CD1 TRP D 872       2.382  62.929  55.047  1.00  0.00           C  
ATOM   1875  CD2 TRP D 872       2.867  62.783  52.868  1.00  0.00           C  
ATOM   1876  NE1 TRP D 872       1.397  63.600  54.356  1.00  0.00           N  
ATOM   1877  CE2 TRP D 872       1.672  63.527  53.017  1.00  0.00           C  
ATOM   1878  CE3 TRP D 872       3.371  62.563  51.581  1.00  0.00           C  
ATOM   1879  CZ2 TRP D 872       0.973  64.049  51.926  1.00  0.00           C  
ATOM   1880  CZ3 TRP D 872       2.674  63.082  50.496  1.00  0.00           C  
ATOM   1881  CH2 TRP D 872       1.488  63.816  50.677  1.00  0.00           C  
ATOM   1882  N   ILE D 873       6.211  63.083  56.463  1.00  0.00           N  
ATOM   1883  CA  ILE D 873       6.440  64.097  57.490  1.00  0.00           C  
ATOM   1884  C   ILE D 873       7.784  64.761  57.199  1.00  0.00           C  
ATOM   1885  O   ILE D 873       7.981  65.935  57.466  1.00  0.00           O  
ATOM   1886  CB  ILE D 873       6.490  63.456  58.886  1.00  0.00           C  
ATOM   1887  CG1 ILE D 873       5.150  62.792  59.213  1.00  0.00           C  
ATOM   1888  CG2 ILE D 873       6.823  64.505  59.913  1.00  0.00           C  
ATOM   1889  CD1 ILE D 873       5.235  61.777  60.331  1.00  0.00           C  
ATOM   1890  N   GLY D 874       8.703  63.979  56.652  1.00  0.00           N  
ATOM   1891  CA  GLY D 874      10.017  64.477  56.281  1.00  0.00           C  
ATOM   1892  C   GLY D 874      10.665  65.540  57.138  1.00  0.00           C  
ATOM   1893  O   GLY D 874      10.528  66.727  56.883  1.00  0.00           O  
ATOM   1894  N   ARG D 875      11.400  65.095  58.147  1.00  0.00           N  
ATOM   1895  CA  ARG D 875      12.095  65.982  59.072  1.00  0.00           C  
ATOM   1896  C   ARG D 875      13.463  66.309  58.514  1.00  0.00           C  
ATOM   1897  O   ARG D 875      14.261  65.412  58.249  1.00  0.00           O  
ATOM   1898  CB  ARG D 875      12.247  65.296  60.433  1.00  0.00           C  
ATOM   1899  CG  ARG D 875      13.204  65.981  61.377  1.00  0.00           C  
ATOM   1900  CD  ARG D 875      14.002  64.961  62.168  1.00  0.00           C  
ATOM   1901  NE  ARG D 875      14.966  65.610  63.045  1.00  0.00           N  
ATOM   1902  CZ  ARG D 875      14.626  66.456  64.012  1.00  0.00           C  
ATOM   1903  NH1 ARG D 875      13.344  66.752  64.221  1.00  0.00           N  
ATOM   1904  NH2 ARG D 875      15.565  67.004  64.770  1.00  0.00           N  
ATOM   1905  N   SER D 876      13.731  67.596  58.339  1.00  0.00           N  
ATOM   1906  CA  SER D 876      15.010  68.025  57.798  1.00  0.00           C  
ATOM   1907  C   SER D 876      15.653  69.064  58.714  1.00  0.00           C  
ATOM   1908  O   SER D 876      15.025  70.061  59.093  1.00  0.00           O  
ATOM   1909  CB  SER D 876      14.815  68.590  56.389  1.00  0.00           C  
ATOM   1910  OG  SER D 876      16.033  68.602  55.668  1.00  0.00           O  
ATOM   1911  N   GLU D 877      16.909  68.797  59.067  1.00  0.00           N  
ATOM   1912  CA  GLU D 877      17.699  69.644  59.949  1.00  0.00           C  
ATOM   1913  C   GLU D 877      18.567  70.575  59.150  1.00  0.00           C  
ATOM   1914  O   GLU D 877      19.520  70.145  58.500  1.00  0.00           O  
ATOM   1915  CB  GLU D 877      18.600  68.788  60.839  1.00  0.00           C  
ATOM   1916  CG  GLU D 877      17.905  68.194  62.047  1.00  0.00           C  
ATOM   1917  CD  GLU D 877      18.663  67.015  62.631  1.00  0.00           C  
ATOM   1918  OE1 GLU D 877      19.914  67.082  62.688  1.00  0.00           O  
ATOM   1919  OE2 GLU D 877      18.006  66.027  63.040  1.00  0.00           O  
ATOM   1920  N   GLY D 878      18.253  71.859  59.213  1.00  0.00           N  
ATOM   1921  CA  GLY D 878      19.044  72.824  58.481  1.00  0.00           C  
ATOM   1922  C   GLY D 878      19.245  74.125  59.228  1.00  0.00           C  
ATOM   1923  O   GLY D 878      19.273  74.163  60.458  1.00  0.00           O  
ATOM   1924  N   ALA D 879      19.375  75.200  58.465  1.00  0.00           N  
ATOM   1925  CA  ALA D 879      19.582  76.525  59.012  1.00  0.00           C  
ATOM   1926  C   ALA D 879      18.795  77.550  58.192  1.00  0.00           C  
ATOM   1927  O   ALA D 879      18.846  77.539  56.970  1.00  0.00           O  
ATOM   1928  CB  ALA D 879      21.073  76.852  58.976  1.00  0.00           C  
ATOM   1929  N   GLU D 880      18.055  78.425  58.858  1.00  0.00           N  
ATOM   1930  CA  GLU D 880      17.308  79.459  58.158  1.00  0.00           C  
ATOM   1931  C   GLU D 880      18.207  80.691  58.050  1.00  0.00           C  
ATOM   1932  O   GLU D 880      18.501  81.328  59.049  1.00  0.00           O  
ATOM   1933  CB  GLU D 880      16.041  79.815  58.932  1.00  0.00           C  
ATOM   1934  CG  GLU D 880      15.167  80.848  58.247  1.00  0.00           C  
ATOM   1935  CD  GLU D 880      14.025  81.336  59.126  1.00  0.00           C  
ATOM   1936  OE1 GLU D 880      14.281  82.157  60.035  1.00  0.00           O  
ATOM   1937  OE2 GLU D 880      12.871  80.898  58.914  1.00  0.00           O  
ATOM   1938  N   ILE D 881      18.659  81.015  56.843  1.00  0.00           N  
ATOM   1939  CA  ILE D 881      19.514  82.180  56.619  1.00  0.00           C  
ATOM   1940  C   ILE D 881      18.698  83.321  55.989  1.00  0.00           C  
ATOM   1941  O   ILE D 881      17.721  83.087  55.261  1.00  0.00           O  
ATOM   1942  CB  ILE D 881      20.672  81.831  55.699  1.00  0.00           C  
ATOM   1943  CG1 ILE D 881      21.430  80.642  56.272  1.00  0.00           C  
ATOM   1944  CG2 ILE D 881      21.582  83.016  55.539  1.00  0.00           C  
ATOM   1945  CD1 ILE D 881      22.478  80.084  55.334  1.00  0.00           C  
ATOM   1946  N   LEU D 882      19.099  84.558  56.276  1.00  0.00           N  
ATOM   1947  CA  LEU D 882      18.390  85.730  55.761  1.00  0.00           C  
ATOM   1948  C   LEU D 882      19.192  86.492  54.710  1.00  0.00           C  
ATOM   1949  O   LEU D 882      20.399  86.728  54.863  1.00  0.00           O  
ATOM   1950  CB  LEU D 882      18.050  86.666  56.909  1.00  0.00           C  
ATOM   1951  CG  LEU D 882      17.364  85.983  58.091  1.00  0.00           C  
ATOM   1952  CD1 LEU D 882      17.408  86.885  59.311  1.00  0.00           C  
ATOM   1953  CD2 LEU D 882      15.941  85.642  57.717  1.00  0.00           C  
ATOM   1954  N   PHE D 883      18.520  86.874  53.630  1.00  0.00           N  
ATOM   1955  CA  PHE D 883      19.190  87.613  52.573  1.00  0.00           C  
ATOM   1956  C   PHE D 883      18.645  89.024  52.428  1.00  0.00           C  
ATOM   1957  O   PHE D 883      17.452  89.221  52.177  1.00  0.00           O  
ATOM   1958  CB  PHE D 883      19.086  86.866  51.237  1.00  0.00           C  
ATOM   1959  CG  PHE D 883      20.130  85.798  51.060  1.00  0.00           C  
ATOM   1960  CD1 PHE D 883      20.001  84.561  51.689  1.00  0.00           C  
ATOM   1961  CD2 PHE D 883      21.260  86.040  50.281  1.00  0.00           C  
ATOM   1962  CE1 PHE D 883      20.987  83.575  51.545  1.00  0.00           C  
ATOM   1963  CE2 PHE D 883      22.253  85.062  50.129  1.00  0.00           C  
ATOM   1964  CZ  PHE D 883      22.113  83.827  50.765  1.00  0.00           C  
ATOM   1965  N   PRO D 884      19.520  90.030  52.607  1.00  0.00           N  
ATOM   1966  CA  PRO D 884      19.157  91.446  52.499  1.00  0.00           C  
ATOM   1967  C   PRO D 884      18.868  91.831  51.046  1.00  0.00           C  
ATOM   1968  O   PRO D 884      19.703  91.596  50.168  1.00  0.00           O  
ATOM   1969  CB  PRO D 884      20.399  92.157  53.036  1.00  0.00           C  
ATOM   1970  CG  PRO D 884      21.020  91.144  53.959  1.00  0.00           C  
ATOM   1971  CD  PRO D 884      20.874  89.881  53.172  1.00  0.00           C  
ATOM   1972  N   VAL D 885      17.694  92.408  50.790  1.00  0.00           N  
ATOM   1973  CA  VAL D 885      17.335  92.834  49.431  1.00  0.00           C  
ATOM   1974  C   VAL D 885      17.921  94.220  49.153  1.00  0.00           C  
ATOM   1975  O   VAL D 885      17.522  95.204  49.776  1.00  0.00           O  
ATOM   1976  CB  VAL D 885      15.804  92.924  49.232  1.00  0.00           C  
ATOM   1977  CG1 VAL D 885      15.495  93.357  47.811  1.00  0.00           C  
ATOM   1978  CG2 VAL D 885      15.154  91.585  49.523  1.00  0.00           C  
ATOM   1979  N   GLU D 886      18.865  94.296  48.219  1.00  0.00           N  
ATOM   1980  CA  GLU D 886      19.506  95.566  47.877  1.00  0.00           C  
ATOM   1981  C   GLU D 886      18.503  96.673  47.579  1.00  0.00           C  
ATOM   1982  O   GLU D 886      17.604  96.514  46.737  1.00  0.00           O  
ATOM   1983  CB  GLU D 886      20.416  95.396  46.665  1.00  0.00           C  
ATOM   1984  CG  GLU D 886      21.088  96.680  46.210  1.00  0.00           C  
ATOM   1985  CD  GLU D 886      21.407  96.672  44.726  1.00  0.00           C  
ATOM   1986  OE1 GLU D 886      20.451  96.576  43.921  1.00  0.00           O  
ATOM   1987  OE2 GLU D 886      22.605  96.760  44.367  1.00  0.00           O  
ATOM   1988  N   GLY D 887      18.675  97.797  48.273  1.00  0.00           N  
ATOM   1989  CA  GLY D 887      17.802  98.941  48.080  1.00  0.00           C  
ATOM   1990  C   GLY D 887      16.445  98.836  48.751  1.00  0.00           C  
ATOM   1991  O   GLY D 887      15.518  99.558  48.386  1.00  0.00           O  
ATOM   1992  N   LYS D 888      16.313  97.940  49.724  1.00  0.00           N  
ATOM   1993  CA  LYS D 888      15.048  97.778  50.431  1.00  0.00           C  
ATOM   1994  C   LYS D 888      15.328  97.515  51.898  1.00  0.00           C  
ATOM   1995  O   LYS D 888      16.474  97.287  52.285  1.00  0.00           O  
ATOM   1996  CB  LYS D 888      14.247  96.621  49.840  1.00  0.00           C  
ATOM   1997  CG  LYS D 888      13.846  96.822  48.390  1.00  0.00           C  
ATOM   1998  CD  LYS D 888      12.724  97.832  48.253  1.00  0.00           C  
ATOM   1999  CE  LYS D 888      11.434  97.293  48.847  1.00  0.00           C  
ATOM   2000  NZ  LYS D 888      10.261  98.161  48.539  1.00  0.00           N  
ATOM   2001  N   GLU D 889      14.273  97.549  52.706  1.00  0.00           N  
ATOM   2002  CA  GLU D 889      14.388  97.332  54.144  1.00  0.00           C  
ATOM   2003  C   GLU D 889      14.166  95.857  54.488  1.00  0.00           C  
ATOM   2004  O   GLU D 889      14.778  95.328  55.421  1.00  0.00           O  
ATOM   2005  CB  GLU D 889      13.365  98.211  54.872  1.00  0.00           C  
ATOM   2006  CG  GLU D 889      13.607  98.377  56.374  1.00  0.00           C  
ATOM   2007  CD  GLU D 889      12.559  99.267  57.055  1.00  0.00           C  
ATOM   2008  OE1 GLU D 889      11.353  98.939  56.986  1.00  0.00           O  
ATOM   2009  OE2 GLU D 889      12.942 100.294  57.664  1.00  0.00           O  
ATOM   2010  N   VAL D 890      13.299  95.204  53.713  1.00  0.00           N  
ATOM   2011  CA  VAL D 890      12.961  93.787  53.898  1.00  0.00           C  
ATOM   2012  C   VAL D 890      14.101  92.801  53.619  1.00  0.00           C  
ATOM   2013  O   VAL D 890      14.936  93.020  52.734  1.00  0.00           O  
ATOM   2014  CB  VAL D 890      11.767  93.383  52.997  1.00  0.00           C  
ATOM   2015  CG1 VAL D 890      12.080  93.721  51.555  1.00  0.00           C  
ATOM   2016  CG2 VAL D 890      11.475  91.888  53.138  1.00  0.00           C  
ATOM   2017  N   ARG D 891      14.125  91.717  54.390  1.00  0.00           N  
ATOM   2018  CA  ARG D 891      15.126  90.670  54.223  1.00  0.00           C  
ATOM   2019  C   ARG D 891      14.400  89.375  53.878  1.00  0.00           C  
ATOM   2020  O   ARG D 891      13.276  89.159  54.334  1.00  0.00           O  
ATOM   2021  CB  ARG D 891      15.945  90.484  55.504  1.00  0.00           C  
ATOM   2022  CG  ARG D 891      17.002  91.553  55.724  1.00  0.00           C  
ATOM   2023  CD  ARG D 891      18.007  91.119  56.773  1.00  0.00           C  
ATOM   2024  NE  ARG D 891      17.394  90.998  58.091  1.00  0.00           N  
ATOM   2025  CZ  ARG D 891      17.988  90.457  59.151  1.00  0.00           C  
ATOM   2026  NH1 ARG D 891      19.223  89.975  59.057  1.00  0.00           N  
ATOM   2027  NH2 ARG D 891      17.345  90.404  60.312  1.00  0.00           N  
ATOM   2028  N   ILE D 892      15.028  88.527  53.063  1.00  0.00           N  
ATOM   2029  CA  ILE D 892      14.413  87.259  52.670  1.00  0.00           C  
ATOM   2030  C   ILE D 892      15.075  86.070  53.368  1.00  0.00           C  
ATOM   2031  O   ILE D 892      16.289  85.875  53.267  1.00  0.00           O  
ATOM   2032  CB  ILE D 892      14.494  87.020  51.143  1.00  0.00           C  
ATOM   2033  CG1 ILE D 892      13.875  88.188  50.376  1.00  0.00           C  
ATOM   2034  CG2 ILE D 892      13.716  85.770  50.788  1.00  0.00           C  
ATOM   2035  CD1 ILE D 892      13.821  87.962  48.887  1.00  0.00           C  
ATOM   2036  N   PRO D 893      14.273  85.261  54.083  1.00  0.00           N  
ATOM   2037  CA  PRO D 893      14.698  84.073  54.827  1.00  0.00           C  
ATOM   2038  C   PRO D 893      14.617  82.817  53.965  1.00  0.00           C  
ATOM   2039  O   PRO D 893      13.650  82.618  53.226  1.00  0.00           O  
ATOM   2040  CB  PRO D 893      13.697  84.028  55.965  1.00  0.00           C  
ATOM   2041  CG  PRO D 893      12.435  84.372  55.245  1.00  0.00           C  
ATOM   2042  CD  PRO D 893      12.844  85.532  54.335  1.00  0.00           C  
ATOM   2043  N   VAL D 894      15.624  81.963  54.075  1.00  0.00           N  
ATOM   2044  CA  VAL D 894      15.657  80.724  53.304  1.00  0.00           C  
ATOM   2045  C   VAL D 894      16.191  79.549  54.121  1.00  0.00           C  
ATOM   2046  O   VAL D 894      17.172  79.687  54.849  1.00  0.00           O  
ATOM   2047  CB  VAL D 894      16.539  80.881  52.063  1.00  0.00           C  
ATOM   2048  CG1 VAL D 894      15.854  81.776  51.055  1.00  0.00           C  
ATOM   2049  CG2 VAL D 894      17.886  81.467  52.464  1.00  0.00           C  
ATOM   2050  N   PHE D 895      15.549  78.392  53.994  1.00  0.00           N  
ATOM   2051  CA  PHE D 895      15.984  77.201  54.712  1.00  0.00           C  
ATOM   2052  C   PHE D 895      17.008  76.420  53.886  1.00  0.00           C  
ATOM   2053  O   PHE D 895      16.921  76.367  52.666  1.00  0.00           O  
ATOM   2054  CB  PHE D 895      14.788  76.301  54.996  1.00  0.00           C  
ATOM   2055  CG  PHE D 895      15.156  75.020  55.664  1.00  0.00           C  
ATOM   2056  CD1 PHE D 895      15.255  74.946  57.048  1.00  0.00           C  
ATOM   2057  CD2 PHE D 895      15.457  73.892  54.908  1.00  0.00           C  
ATOM   2058  CE1 PHE D 895      15.652  73.764  57.674  1.00  0.00           C  
ATOM   2059  CE2 PHE D 895      15.855  72.705  55.520  1.00  0.00           C  
ATOM   2060  CZ  PHE D 895      15.954  72.639  56.905  1.00  0.00           C  
ATOM   2061  N   THR D 896      17.984  75.819  54.545  1.00  0.00           N  
ATOM   2062  CA  THR D 896      18.984  75.030  53.844  1.00  0.00           C  
ATOM   2063  C   THR D 896      19.626  74.022  54.767  1.00  0.00           C  
ATOM   2064  O   THR D 896      19.768  74.257  55.958  1.00  0.00           O  
ATOM   2065  CB  THR D 896      20.105  75.886  53.241  1.00  0.00           C  
ATOM   2066  OG1 THR D 896      21.211  75.036  52.904  1.00  0.00           O  
ATOM   2067  CG2 THR D 896      20.573  76.933  54.221  1.00  0.00           C  
ATOM   2068  N   THR D 897      20.021  72.890  54.209  1.00  0.00           N  
ATOM   2069  CA  THR D 897      20.642  71.846  54.995  1.00  0.00           C  
ATOM   2070  C   THR D 897      22.127  71.852  54.692  1.00  0.00           C  
ATOM   2071  O   THR D 897      22.868  70.962  55.114  1.00  0.00           O  
ATOM   2072  CB  THR D 897      20.046  70.480  54.647  1.00  0.00           C  
ATOM   2073  OG1 THR D 897      20.379  70.150  53.295  1.00  0.00           O  
ATOM   2074  CG2 THR D 897      18.534  70.517  54.781  1.00  0.00           C  
ATOM   2075  N   ARG D 898      22.557  72.873  53.961  1.00  0.00           N  
ATOM   2076  CA  ARG D 898      23.958  72.997  53.605  1.00  0.00           C  
ATOM   2077  C   ARG D 898      24.483  74.405  53.834  1.00  0.00           C  
ATOM   2078  O   ARG D 898      25.118  74.994  52.962  1.00  0.00           O  
ATOM   2079  CB  ARG D 898      24.160  72.593  52.146  1.00  0.00           C  
ATOM   2080  CG  ARG D 898      23.855  71.138  51.884  1.00  0.00           C  
ATOM   2081  CD  ARG D 898      24.719  70.272  52.766  1.00  0.00           C  
ATOM   2082  NE  ARG D 898      26.134  70.396  52.426  1.00  0.00           N  
ATOM   2083  CZ  ARG D 898      26.660  69.971  51.283  1.00  0.00           C  
ATOM   2084  NH1 ARG D 898      25.883  69.398  50.376  1.00  0.00           N  
ATOM   2085  NH2 ARG D 898      27.961  70.101  51.054  1.00  0.00           N  
ATOM   2086  N   PRO D 899      24.244  74.959  55.026  1.00  0.00           N  
ATOM   2087  CA  PRO D 899      24.739  76.310  55.269  1.00  0.00           C  
ATOM   2088  C   PRO D 899      26.244  76.393  55.049  1.00  0.00           C  
ATOM   2089  O   PRO D 899      26.799  77.477  54.979  1.00  0.00           O  
ATOM   2090  CB  PRO D 899      24.350  76.552  56.715  1.00  0.00           C  
ATOM   2091  CG  PRO D 899      24.515  75.192  57.314  1.00  0.00           C  
ATOM   2092  CD  PRO D 899      23.830  74.322  56.288  1.00  0.00           C  
ATOM   2093  N   ASP D 900      26.902  75.247  54.930  1.00  0.00           N  
ATOM   2094  CA  ASP D 900      28.349  75.223  54.713  1.00  0.00           C  
ATOM   2095  C   ASP D 900      28.744  75.673  53.320  1.00  0.00           C  
ATOM   2096  O   ASP D 900      29.929  75.720  52.982  1.00  0.00           O  
ATOM   2097  CB  ASP D 900      28.914  73.817  54.965  1.00  0.00           C  
ATOM   2098  CG  ASP D 900      28.213  72.735  54.149  1.00  0.00           C  
ATOM   2099  OD1 ASP D 900      26.963  72.648  54.208  1.00  0.00           O  
ATOM   2100  OD2 ASP D 900      28.921  71.962  53.461  1.00  0.00           O  
ATOM   2101  N   THR D 901      27.743  76.012  52.516  1.00  0.00           N  
ATOM   2102  CA  THR D 901      27.966  76.445  51.137  1.00  0.00           C  
ATOM   2103  C   THR D 901      27.432  77.848  50.907  1.00  0.00           C  
ATOM   2104  O   THR D 901      27.261  78.273  49.764  1.00  0.00           O  
ATOM   2105  CB  THR D 901      27.250  75.523  50.153  1.00  0.00           C  
ATOM   2106  OG1 THR D 901      25.838  75.594  50.391  1.00  0.00           O  
ATOM   2107  CG2 THR D 901      27.737  74.090  50.321  1.00  0.00           C  
ATOM   2108  N   LEU D 902      27.162  78.555  51.998  1.00  0.00           N  
ATOM   2109  CA  LEU D 902      26.642  79.911  51.924  1.00  0.00           C  
ATOM   2110  C   LEU D 902      27.444  80.775  50.950  1.00  0.00           C  
ATOM   2111  O   LEU D 902      26.880  81.615  50.241  1.00  0.00           O  
ATOM   2112  CB  LEU D 902      26.660  80.545  53.310  1.00  0.00           C  
ATOM   2113  CG  LEU D 902      26.061  81.942  53.386  1.00  0.00           C  
ATOM   2114  CD1 LEU D 902      24.666  81.948  52.778  1.00  0.00           C  
ATOM   2115  CD2 LEU D 902      26.018  82.373  54.833  1.00  0.00           C  
ATOM   2116  N   PHE D 903      28.757  80.565  50.911  1.00  0.00           N  
ATOM   2117  CA  PHE D 903      29.611  81.335  50.016  1.00  0.00           C  
ATOM   2118  C   PHE D 903      29.427  80.934  48.562  1.00  0.00           C  
ATOM   2119  O   PHE D 903      29.935  81.603  47.659  1.00  0.00           O  
ATOM   2120  CB  PHE D 903      31.073  81.164  50.412  1.00  0.00           C  
ATOM   2121  CG  PHE D 903      31.429  81.873  51.676  1.00  0.00           C  
ATOM   2122  CD1 PHE D 903      30.824  81.519  52.881  1.00  0.00           C  
ATOM   2123  CD2 PHE D 903      32.360  82.910  51.667  1.00  0.00           C  
ATOM   2124  CE1 PHE D 903      31.143  82.189  54.063  1.00  0.00           C  
ATOM   2125  CE2 PHE D 903      32.686  83.584  52.836  1.00  0.00           C  
ATOM   2126  CZ  PHE D 903      32.076  83.223  54.039  1.00  0.00           C  
ATOM   2127  N   GLY D 904      28.704  79.836  48.348  1.00  0.00           N  
ATOM   2128  CA  GLY D 904      28.454  79.354  47.001  1.00  0.00           C  
ATOM   2129  C   GLY D 904      27.111  79.794  46.432  1.00  0.00           C  
ATOM   2130  O   GLY D 904      26.752  79.408  45.315  1.00  0.00           O  
ATOM   2131  N   ALA D 905      26.363  80.587  47.192  1.00  0.00           N  
ATOM   2132  CA  ALA D 905      25.074  81.072  46.727  1.00  0.00           C  
ATOM   2133  C   ALA D 905      25.327  82.168  45.701  1.00  0.00           C  
ATOM   2134  O   ALA D 905      26.021  83.152  45.996  1.00  0.00           O  
ATOM   2135  CB  ALA D 905      24.276  81.625  47.889  1.00  0.00           C  
ATOM   2136  N   THR D 906      24.780  82.003  44.495  1.00  0.00           N  
ATOM   2137  CA  THR D 906      24.965  83.002  43.446  1.00  0.00           C  
ATOM   2138  C   THR D 906      23.654  83.668  43.018  1.00  0.00           C  
ATOM   2139  O   THR D 906      23.660  84.517  42.132  1.00  0.00           O  
ATOM   2140  CB  THR D 906      25.657  82.401  42.196  1.00  0.00           C  
ATOM   2141  OG1 THR D 906      24.874  81.318  41.688  1.00  0.00           O  
ATOM   2142  CG2 THR D 906      27.048  81.897  42.537  1.00  0.00           C  
ATOM   2143  N   PHE D 907      22.541  83.291  43.648  1.00  0.00           N  
ATOM   2144  CA  PHE D 907      21.237  83.873  43.329  1.00  0.00           C  
ATOM   2145  C   PHE D 907      20.104  83.240  44.132  1.00  0.00           C  
ATOM   2146  O   PHE D 907      20.201  82.095  44.533  1.00  0.00           O  
ATOM   2147  CB  PHE D 907      20.938  83.721  41.836  1.00  0.00           C  
ATOM   2148  CG  PHE D 907      20.888  82.287  41.353  1.00  0.00           C  
ATOM   2149  CD1 PHE D 907      22.053  81.624  40.955  1.00  0.00           C  
ATOM   2150  CD2 PHE D 907      19.660  81.610  41.258  1.00  0.00           C  
ATOM   2151  CE1 PHE D 907      22.004  80.306  40.461  1.00  0.00           C  
ATOM   2152  CE2 PHE D 907      19.593  80.303  40.769  1.00  0.00           C  
ATOM   2153  CZ  PHE D 907      20.776  79.646  40.366  1.00  0.00           C  
ATOM   2154  N   LEU D 908      19.026  83.978  44.365  1.00  0.00           N  
ATOM   2155  CA  LEU D 908      17.889  83.434  45.121  1.00  0.00           C  
ATOM   2156  C   LEU D 908      16.717  83.145  44.187  1.00  0.00           C  
ATOM   2157  O   LEU D 908      16.615  83.738  43.111  1.00  0.00           O  
ATOM   2158  CB  LEU D 908      17.427  84.412  46.206  1.00  0.00           C  
ATOM   2159  CG  LEU D 908      18.517  85.011  47.090  1.00  0.00           C  
ATOM   2160  CD1 LEU D 908      17.860  85.921  48.114  1.00  0.00           C  
ATOM   2161  CD2 LEU D 908      19.321  83.908  47.763  1.00  0.00           C  
ATOM   2162  N   VAL D 909      15.836  82.239  44.598  1.00  0.00           N  
ATOM   2163  CA  VAL D 909      14.688  81.871  43.779  1.00  0.00           C  
ATOM   2164  C   VAL D 909      13.471  81.843  44.679  1.00  0.00           C  
ATOM   2165  O   VAL D 909      13.478  81.148  45.688  1.00  0.00           O  
ATOM   2166  CB  VAL D 909      14.853  80.456  43.162  1.00  0.00           C  
ATOM   2167  CG1 VAL D 909      13.697  80.171  42.228  1.00  0.00           C  
ATOM   2168  CG2 VAL D 909      16.182  80.337  42.423  1.00  0.00           C  
ATOM   2169  N   LEU D 910      12.425  82.583  44.333  1.00  0.00           N  
ATOM   2170  CA  LEU D 910      11.234  82.581  45.175  1.00  0.00           C  
ATOM   2171  C   LEU D 910      10.129  81.801  44.501  1.00  0.00           C  
ATOM   2172  O   LEU D 910       9.992  81.838  43.283  1.00  0.00           O  
ATOM   2173  CB  LEU D 910      10.733  84.000  45.430  1.00  0.00           C  
ATOM   2174  CG  LEU D 910      11.757  85.090  45.718  1.00  0.00           C  
ATOM   2175  CD1 LEU D 910      11.012  86.377  45.995  1.00  0.00           C  
ATOM   2176  CD2 LEU D 910      12.636  84.719  46.897  1.00  0.00           C  
ATOM   2177  N   ALA D 911       9.332  81.091  45.281  1.00  0.00           N  
ATOM   2178  CA  ALA D 911       8.242  80.344  44.681  1.00  0.00           C  
ATOM   2179  C   ALA D 911       7.335  81.361  44.026  1.00  0.00           C  
ATOM   2180  O   ALA D 911       7.274  82.518  44.439  1.00  0.00           O  
ATOM   2181  CB  ALA D 911       7.466  79.569  45.731  1.00  0.00           C  
ATOM   2182  N   PRO D 912       6.628  80.945  42.981  1.00  0.00           N  
ATOM   2183  CA  PRO D 912       5.715  81.824  42.261  1.00  0.00           C  
ATOM   2184  C   PRO D 912       4.701  82.547  43.159  1.00  0.00           C  
ATOM   2185  O   PRO D 912       4.452  83.740  42.978  1.00  0.00           O  
ATOM   2186  CB  PRO D 912       5.056  80.872  41.272  1.00  0.00           C  
ATOM   2187  CG  PRO D 912       6.196  79.940  40.939  1.00  0.00           C  
ATOM   2188  CD  PRO D 912       6.752  79.642  42.305  1.00  0.00           C  
ATOM   2189  N   GLU D 913       4.128  81.850  44.134  1.00  0.00           N  
ATOM   2190  CA  GLU D 913       3.132  82.483  44.997  1.00  0.00           C  
ATOM   2191  C   GLU D 913       3.753  83.240  46.163  1.00  0.00           C  
ATOM   2192  O   GLU D 913       3.049  83.743  47.048  1.00  0.00           O  
ATOM   2193  CB  GLU D 913       2.148  81.445  45.542  1.00  0.00           C  
ATOM   2194  CG  GLU D 913       1.906  80.239  44.637  1.00  0.00           C  
ATOM   2195  CD  GLU D 913       2.964  79.148  44.794  1.00  0.00           C  
ATOM   2196  OE1 GLU D 913       4.081  79.280  44.227  1.00  0.00           O  
ATOM   2197  OE2 GLU D 913       2.663  78.158  45.500  1.00  0.00           O  
ATOM   2198  N   HIS D 914       5.076  83.320  46.175  1.00  0.00           N  
ATOM   2199  CA  HIS D 914       5.744  84.031  47.246  1.00  0.00           C  
ATOM   2200  C   HIS D 914       5.438  85.519  47.130  1.00  0.00           C  
ATOM   2201  O   HIS D 914       5.645  86.131  46.081  1.00  0.00           O  
ATOM   2202  CB  HIS D 914       7.248  83.824  47.178  1.00  0.00           C  
ATOM   2203  CG  HIS D 914       7.962  84.357  48.373  1.00  0.00           C  
ATOM   2204  ND1 HIS D 914       7.577  85.534  48.966  1.00  0.00           N  
ATOM   2205  CD2 HIS D 914       9.004  83.827  49.058  1.00  0.00           C  
ATOM   2206  CE1 HIS D 914       8.382  85.696  49.996  1.00  0.00           C  
ATOM   2207  NE2 HIS D 914       9.266  84.688  50.095  1.00  0.00           N  
ATOM   2208  N   PRO D 915       4.946  86.126  48.213  1.00  0.00           N  
ATOM   2209  CA  PRO D 915       4.593  87.549  48.275  1.00  0.00           C  
ATOM   2210  C   PRO D 915       5.635  88.515  47.707  1.00  0.00           C  
ATOM   2211  O   PRO D 915       5.287  89.493  47.044  1.00  0.00           O  
ATOM   2212  CB  PRO D 915       4.358  87.771  49.762  1.00  0.00           C  
ATOM   2213  CG  PRO D 915       3.777  86.470  50.184  1.00  0.00           C  
ATOM   2214  CD  PRO D 915       4.671  85.466  49.497  1.00  0.00           C  
ATOM   2215  N   LEU D 916       6.909  88.250  47.968  1.00  0.00           N  
ATOM   2216  CA  LEU D 916       7.957  89.129  47.477  1.00  0.00           C  
ATOM   2217  C   LEU D 916       8.244  88.955  45.988  1.00  0.00           C  
ATOM   2218  O   LEU D 916       9.014  89.721  45.403  1.00  0.00           O  
ATOM   2219  CB  LEU D 916       9.240  88.911  48.280  1.00  0.00           C  
ATOM   2220  CG  LEU D 916       9.143  89.180  49.783  1.00  0.00           C  
ATOM   2221  CD1 LEU D 916      10.528  89.089  50.393  1.00  0.00           C  
ATOM   2222  CD2 LEU D 916       8.548  90.555  50.036  1.00  0.00           C  
ATOM   2223  N   THR D 917       7.628  87.954  45.369  1.00  0.00           N  
ATOM   2224  CA  THR D 917       7.854  87.726  43.950  1.00  0.00           C  
ATOM   2225  C   THR D 917       7.317  88.888  43.128  1.00  0.00           C  
ATOM   2226  O   THR D 917       7.979  89.346  42.202  1.00  0.00           O  
ATOM   2227  CB  THR D 917       7.205  86.420  43.477  1.00  0.00           C  
ATOM   2228  OG1 THR D 917       7.834  85.317  44.140  1.00  0.00           O  
ATOM   2229  CG2 THR D 917       7.370  86.255  41.974  1.00  0.00           C  
ATOM   2230  N   LEU D 918       6.123  89.370  43.459  1.00  0.00           N  
ATOM   2231  CA  LEU D 918       5.555  90.492  42.727  1.00  0.00           C  
ATOM   2232  C   LEU D 918       6.052  91.800  43.305  1.00  0.00           C  
ATOM   2233  O   LEU D 918       6.393  92.721  42.572  1.00  0.00           O  
ATOM   2234  CB  LEU D 918       4.036  90.461  42.780  1.00  0.00           C  
ATOM   2235  CG  LEU D 918       3.407  89.318  41.997  1.00  0.00           C  
ATOM   2236  CD1 LEU D 918       1.907  89.428  42.109  1.00  0.00           C  
ATOM   2237  CD2 LEU D 918       3.844  89.372  40.545  1.00  0.00           C  
ATOM   2238  N   GLU D 919       6.101  91.876  44.628  1.00  0.00           N  
ATOM   2239  CA  GLU D 919       6.562  93.083  45.296  1.00  0.00           C  
ATOM   2240  C   GLU D 919       7.971  93.517  44.911  1.00  0.00           C  
ATOM   2241  O   GLU D 919       8.232  94.708  44.767  1.00  0.00           O  
ATOM   2242  CB  GLU D 919       6.472  92.907  46.804  1.00  0.00           C  
ATOM   2243  CG  GLU D 919       5.151  93.364  47.368  1.00  0.00           C  
ATOM   2244  CD  GLU D 919       4.760  92.595  48.605  1.00  0.00           C  
ATOM   2245  OE1 GLU D 919       4.348  91.424  48.464  1.00  0.00           O  
ATOM   2246  OE2 GLU D 919       4.872  93.155  49.717  1.00  0.00           O  
ATOM   2247  N   LEU D 920       8.881  92.565  44.744  1.00  0.00           N  
ATOM   2248  CA  LEU D 920      10.250  92.907  44.373  1.00  0.00           C  
ATOM   2249  C   LEU D 920      10.427  92.999  42.865  1.00  0.00           C  
ATOM   2250  O   LEU D 920      11.472  93.436  42.384  1.00  0.00           O  
ATOM   2251  CB  LEU D 920      11.234  91.878  44.933  1.00  0.00           C  
ATOM   2252  CG  LEU D 920      11.518  91.914  46.437  1.00  0.00           C  
ATOM   2253  CD1 LEU D 920      12.574  90.870  46.773  1.00  0.00           C  
ATOM   2254  CD2 LEU D 920      12.000  93.302  46.840  1.00  0.00           C  
ATOM   2255  N   ALA D 921       9.399  92.588  42.126  1.00  0.00           N  
ATOM   2256  CA  ALA D 921       9.429  92.605  40.665  1.00  0.00           C  
ATOM   2257  C   ALA D 921       9.486  94.017  40.082  1.00  0.00           C  
ATOM   2258  O   ALA D 921       8.479  94.733  40.062  1.00  0.00           O  
ATOM   2259  CB  ALA D 921       8.213  91.870  40.118  1.00  0.00           C  
ATOM   2260  N   ALA D 922      10.663  94.412  39.603  1.00  0.00           N  
ATOM   2261  CA  ALA D 922      10.844  95.733  39.010  1.00  0.00           C  
ATOM   2262  C   ALA D 922       9.766  95.967  37.950  1.00  0.00           C  
ATOM   2263  O   ALA D 922       9.346  95.034  37.258  1.00  0.00           O  
ATOM   2264  CB  ALA D 922      12.232  95.843  38.387  1.00  0.00           C  
ATOM   2265  N   PRO D 923       9.306  97.224  37.810  1.00  0.00           N  
ATOM   2266  CA  PRO D 923       8.271  97.606  36.842  1.00  0.00           C  
ATOM   2267  C   PRO D 923       8.500  97.036  35.444  1.00  0.00           C  
ATOM   2268  O   PRO D 923       7.560  96.590  34.789  1.00  0.00           O  
ATOM   2269  CB  PRO D 923       8.333  99.127  36.864  1.00  0.00           C  
ATOM   2270  CG  PRO D 923       8.714  99.418  38.282  1.00  0.00           C  
ATOM   2271  CD  PRO D 923       9.812  98.413  38.523  1.00  0.00           C  
ATOM   2272  N   GLU D 924       9.755  97.050  35.003  1.00  0.00           N  
ATOM   2273  CA  GLU D 924      10.133  96.550  33.682  1.00  0.00           C  
ATOM   2274  C   GLU D 924      10.004  95.030  33.574  1.00  0.00           C  
ATOM   2275  O   GLU D 924      10.424  94.437  32.581  1.00  0.00           O  
ATOM   2276  CB  GLU D 924      11.580  96.951  33.359  1.00  0.00           C  
ATOM   2277  CG  GLU D 924      11.970  98.366  33.794  1.00  0.00           C  
ATOM   2278  CD  GLU D 924      12.619  98.408  35.169  1.00  0.00           C  
ATOM   2279  OE1 GLU D 924      13.763  97.917  35.293  1.00  0.00           O  
ATOM   2280  OE2 GLU D 924      11.988  98.928  36.120  1.00  0.00           O  
ATOM   2281  N   LYS D 925       9.433  94.401  34.597  1.00  0.00           N  
ATOM   2282  CA  LYS D 925       9.263  92.953  34.590  1.00  0.00           C  
ATOM   2283  C   LYS D 925       7.844  92.560  35.000  1.00  0.00           C  
ATOM   2284  O   LYS D 925       7.348  91.507  34.595  1.00  0.00           O  
ATOM   2285  CB  LYS D 925      10.250  92.292  35.551  1.00  0.00           C  
ATOM   2286  CG  LYS D 925      11.670  92.792  35.450  1.00  0.00           C  
ATOM   2287  CD  LYS D 925      12.372  92.345  34.190  1.00  0.00           C  
ATOM   2288  CE  LYS D 925      13.819  92.813  34.250  1.00  0.00           C  
ATOM   2289  NZ  LYS D 925      14.649  92.373  33.099  1.00  0.00           N  
ATOM   2290  N   ARG D 926       7.200  93.406  35.803  1.00  0.00           N  
ATOM   2291  CA  ARG D 926       5.850  93.137  36.291  1.00  0.00           C  
ATOM   2292  C   ARG D 926       4.924  92.401  35.317  1.00  0.00           C  
ATOM   2293  O   ARG D 926       4.139  91.549  35.732  1.00  0.00           O  
ATOM   2294  CB  ARG D 926       5.188  94.439  36.748  1.00  0.00           C  
ATOM   2295  CG  ARG D 926       3.700  94.299  37.080  1.00  0.00           C  
ATOM   2296  CD  ARG D 926       3.427  93.255  38.163  1.00  0.00           C  
ATOM   2297  NE  ARG D 926       3.249  93.831  39.494  1.00  0.00           N  
ATOM   2298  CZ  ARG D 926       4.202  94.453  40.181  1.00  0.00           C  
ATOM   2299  NH1 ARG D 926       5.422  94.591  39.671  1.00  0.00           N  
ATOM   2300  NH2 ARG D 926       3.937  94.938  41.387  1.00  0.00           N  
ATOM   2301  N   GLU D 927       5.002  92.720  34.031  1.00  0.00           N  
ATOM   2302  CA  GLU D 927       4.147  92.047  33.059  1.00  0.00           C  
ATOM   2303  C   GLU D 927       4.587  90.602  32.858  1.00  0.00           C  
ATOM   2304  O   GLU D 927       3.759  89.695  32.814  1.00  0.00           O  
ATOM   2305  CB  GLU D 927       4.180  92.761  31.702  1.00  0.00           C  
ATOM   2306  CG  GLU D 927       3.256  92.116  30.657  1.00  0.00           C  
ATOM   2307  CD  GLU D 927       3.581  92.522  29.225  1.00  0.00           C  
ATOM   2308  OE1 GLU D 927       4.682  92.169  28.743  1.00  0.00           O  
ATOM   2309  OE2 GLU D 927       2.736  93.189  28.585  1.00  0.00           O  
ATOM   2310  N   GLU D 928       5.895  90.404  32.714  1.00  0.00           N  
ATOM   2311  CA  GLU D 928       6.476  89.079  32.510  1.00  0.00           C  
ATOM   2312  C   GLU D 928       6.301  88.201  33.747  1.00  0.00           C  
ATOM   2313  O   GLU D 928       6.089  86.991  33.641  1.00  0.00           O  
ATOM   2314  CB  GLU D 928       7.964  89.213  32.180  1.00  0.00           C  
ATOM   2315  CG  GLU D 928       8.728  87.896  32.187  1.00  0.00           C  
ATOM   2316  CD  GLU D 928      10.210  88.069  31.887  1.00  0.00           C  
ATOM   2317  OE1 GLU D 928      10.844  88.977  32.478  1.00  0.00           O  
ATOM   2318  OE2 GLU D 928      10.739  87.287  31.066  1.00  0.00           O  
ATOM   2319  N   VAL D 929       6.403  88.820  34.919  1.00  0.00           N  
ATOM   2320  CA  VAL D 929       6.255  88.118  36.186  1.00  0.00           C  
ATOM   2321  C   VAL D 929       4.836  87.581  36.319  1.00  0.00           C  
ATOM   2322  O   VAL D 929       4.619  86.369  36.315  1.00  0.00           O  
ATOM   2323  CB  VAL D 929       6.551  89.057  37.369  1.00  0.00           C  
ATOM   2324  CG1 VAL D 929       6.335  88.327  38.684  1.00  0.00           C  
ATOM   2325  CG2 VAL D 929       7.981  89.569  37.270  1.00  0.00           C  
ATOM   2326  N   LEU D 930       3.872  88.487  36.435  1.00  0.00           N  
ATOM   2327  CA  LEU D 930       2.476  88.097  36.552  1.00  0.00           C  
ATOM   2328  C   LEU D 930       2.114  87.001  35.554  1.00  0.00           C  
ATOM   2329  O   LEU D 930       1.281  86.143  35.837  1.00  0.00           O  
ATOM   2330  CB  LEU D 930       1.575  89.309  36.325  1.00  0.00           C  
ATOM   2331  CG  LEU D 930       1.492  90.302  37.483  1.00  0.00           C  
ATOM   2332  CD1 LEU D 930       0.759  91.553  37.035  1.00  0.00           C  
ATOM   2333  CD2 LEU D 930       0.776  89.653  38.665  1.00  0.00           C  
ATOM   2334  N   ALA D 931       2.745  87.028  34.386  1.00  0.00           N  
ATOM   2335  CA  ALA D 931       2.471  86.039  33.351  1.00  0.00           C  
ATOM   2336  C   ALA D 931       2.866  84.654  33.824  1.00  0.00           C  
ATOM   2337  O   ALA D 931       2.058  83.722  33.804  1.00  0.00           O  
ATOM   2338  CB  ALA D 931       3.229  86.389  32.079  1.00  0.00           C  
ATOM   2339  N   TYR D 932       4.118  84.529  34.249  1.00  0.00           N  
ATOM   2340  CA  TYR D 932       4.643  83.265  34.731  1.00  0.00           C  
ATOM   2341  C   TYR D 932       3.972  82.821  36.022  1.00  0.00           C  
ATOM   2342  O   TYR D 932       3.686  81.638  36.205  1.00  0.00           O  
ATOM   2343  CB  TYR D 932       6.140  83.381  34.955  1.00  0.00           C  
ATOM   2344  CG  TYR D 932       6.762  82.097  35.414  1.00  0.00           C  
ATOM   2345  CD1 TYR D 932       7.152  81.924  36.738  1.00  0.00           C  
ATOM   2346  CD2 TYR D 932       6.966  81.050  34.521  1.00  0.00           C  
ATOM   2347  CE1 TYR D 932       7.736  80.739  37.159  1.00  0.00           C  
ATOM   2348  CE2 TYR D 932       7.547  79.862  34.929  1.00  0.00           C  
ATOM   2349  CZ  TYR D 932       7.931  79.714  36.245  1.00  0.00           C  
ATOM   2350  OH  TYR D 932       8.521  78.541  36.637  1.00  0.00           O  
ATOM   2351  N   VAL D 933       3.733  83.772  36.919  1.00  0.00           N  
ATOM   2352  CA  VAL D 933       3.083  83.470  38.185  1.00  0.00           C  
ATOM   2353  C   VAL D 933       1.743  82.827  37.886  1.00  0.00           C  
ATOM   2354  O   VAL D 933       1.310  81.921  38.585  1.00  0.00           O  
ATOM   2355  CB  VAL D 933       2.838  84.736  39.021  1.00  0.00           C  
ATOM   2356  CG1 VAL D 933       2.110  84.372  40.293  1.00  0.00           C  
ATOM   2357  CG2 VAL D 933       4.156  85.419  39.339  1.00  0.00           C  
ATOM   2358  N   GLU D 934       1.091  83.302  36.833  1.00  0.00           N  
ATOM   2359  CA  GLU D 934      -0.206  82.777  36.421  1.00  0.00           C  
ATOM   2360  C   GLU D 934       0.001  81.446  35.700  1.00  0.00           C  
ATOM   2361  O   GLU D 934      -0.810  80.527  35.817  1.00  0.00           O  
ATOM   2362  CB  GLU D 934      -0.900  83.780  35.493  1.00  0.00           C  
ATOM   2363  CG  GLU D 934      -2.316  83.410  35.087  1.00  0.00           C  
ATOM   2364  CD  GLU D 934      -3.248  83.261  36.274  1.00  0.00           C  
ATOM   2365  OE1 GLU D 934      -3.192  84.112  37.187  1.00  0.00           O  
ATOM   2366  OE2 GLU D 934      -4.045  82.296  36.287  1.00  0.00           O  
ATOM   2367  N   ALA D 935       1.098  81.354  34.956  1.00  0.00           N  
ATOM   2368  CA  ALA D 935       1.438  80.144  34.217  1.00  0.00           C  
ATOM   2369  C   ALA D 935       1.534  78.953  35.164  1.00  0.00           C  
ATOM   2370  O   ALA D 935       0.932  77.903  34.928  1.00  0.00           O  
ATOM   2371  CB  ALA D 935       2.767  80.335  33.497  1.00  0.00           C  
ATOM   2372  N   ALA D 936       2.301  79.136  36.234  1.00  0.00           N  
ATOM   2373  CA  ALA D 936       2.512  78.109  37.244  1.00  0.00           C  
ATOM   2374  C   ALA D 936       1.217  77.693  37.941  1.00  0.00           C  
ATOM   2375  O   ALA D 936       1.037  76.528  38.296  1.00  0.00           O  
ATOM   2376  CB  ALA D 936       3.516  78.612  38.272  1.00  0.00           C  
ATOM   2377  N   LYS D 937       0.320  78.648  38.142  1.00  0.00           N  
ATOM   2378  CA  LYS D 937      -0.936  78.362  38.812  1.00  0.00           C  
ATOM   2379  C   LYS D 937      -1.762  77.349  38.046  1.00  0.00           C  
ATOM   2380  O   LYS D 937      -2.311  76.423  38.636  1.00  0.00           O  
ATOM   2381  CB  LYS D 937      -1.739  79.648  38.994  1.00  0.00           C  
ATOM   2382  CG  LYS D 937      -3.096  79.451  39.655  1.00  0.00           C  
ATOM   2383  CD  LYS D 937      -3.799  80.786  39.882  1.00  0.00           C  
ATOM   2384  CE  LYS D 937      -5.156  80.605  40.541  1.00  0.00           C  
ATOM   2385  NZ  LYS D 937      -5.745  81.916  40.919  1.00  0.00           N  
ATOM   2386  N   ARG D 938      -1.851  77.533  36.731  1.00  0.00           N  
ATOM   2387  CA  ARG D 938      -2.627  76.635  35.876  1.00  0.00           C  
ATOM   2388  C   ARG D 938      -1.814  75.410  35.463  1.00  0.00           C  
ATOM   2389  O   ARG D 938      -2.341  74.451  34.884  1.00  0.00           O  
ATOM   2390  CB  ARG D 938      -3.127  77.381  34.630  1.00  0.00           C  
ATOM   2391  CG  ARG D 938      -3.982  78.601  34.938  1.00  0.00           C  
ATOM   2392  CD  ARG D 938      -4.722  79.071  33.692  1.00  0.00           C  
ATOM   2393  NE  ARG D 938      -5.279  80.417  33.840  1.00  0.00           N  
ATOM   2394  CZ  ARG D 938      -6.036  81.021  32.924  1.00  0.00           C  
ATOM   2395  NH1 ARG D 938      -6.332  80.399  31.790  1.00  0.00           N  
ATOM   2396  NH2 ARG D 938      -6.492  82.251  33.135  1.00  0.00           N  
ATOM   2397  N   LYS D 939      -0.526  75.451  35.779  1.00  0.00           N  
ATOM   2398  CA  LYS D 939       0.388  74.363  35.463  1.00  0.00           C  
ATOM   2399  C   LYS D 939       0.194  73.262  36.495  1.00  0.00           C  
ATOM   2400  O   LYS D 939       0.640  73.376  37.638  1.00  0.00           O  
ATOM   2401  CB  LYS D 939       1.820  74.884  35.508  1.00  0.00           C  
ATOM   2402  CG  LYS D 939       2.869  73.978  34.916  1.00  0.00           C  
ATOM   2403  CD  LYS D 939       4.151  74.766  34.785  1.00  0.00           C  
ATOM   2404  CE  LYS D 939       5.246  73.966  34.152  1.00  0.00           C  
ATOM   2405  NZ  LYS D 939       6.453  74.814  33.966  1.00  0.00           N  
ATOM   2406  N   THR D 940      -0.492  72.201  36.092  1.00  0.00           N  
ATOM   2407  CA  THR D 940      -0.749  71.082  36.988  1.00  0.00           C  
ATOM   2408  C   THR D 940       0.546  70.353  37.346  1.00  0.00           C  
ATOM   2409  O   THR D 940       1.586  70.568  36.714  1.00  0.00           O  
ATOM   2410  CB  THR D 940      -1.734  70.082  36.347  1.00  0.00           C  
ATOM   2411  OG1 THR D 940      -1.167  69.549  35.142  1.00  0.00           O  
ATOM   2412  CG2 THR D 940      -3.045  70.778  36.019  1.00  0.00           C  
ATOM   2413  N   GLU D 941       0.483  69.498  38.363  1.00  0.00           N  
ATOM   2414  CA  GLU D 941       1.657  68.746  38.784  1.00  0.00           C  
ATOM   2415  C   GLU D 941       2.163  67.821  37.684  1.00  0.00           C  
ATOM   2416  O   GLU D 941       3.372  67.688  37.483  1.00  0.00           O  
ATOM   2417  CB  GLU D 941       1.346  67.933  40.042  1.00  0.00           C  
ATOM   2418  CG  GLU D 941       1.882  68.566  41.316  1.00  0.00           C  
ATOM   2419  CD  GLU D 941       3.401  68.671  41.313  1.00  0.00           C  
ATOM   2420  OE1 GLU D 941       3.950  69.402  42.167  1.00  0.00           O  
ATOM   2421  OE2 GLU D 941       4.045  68.018  40.462  1.00  0.00           O  
ATOM   2422  N   ILE D 942       1.236  67.187  36.971  1.00  0.00           N  
ATOM   2423  CA  ILE D 942       1.598  66.276  35.891  1.00  0.00           C  
ATOM   2424  C   ILE D 942       2.382  67.016  34.815  1.00  0.00           C  
ATOM   2425  O   ILE D 942       3.413  66.530  34.343  1.00  0.00           O  
ATOM   2426  CB  ILE D 942       0.348  65.646  35.245  1.00  0.00           C  
ATOM   2427  CG1 ILE D 942      -0.490  64.944  36.319  1.00  0.00           C  
ATOM   2428  CG2 ILE D 942       0.769  64.665  34.148  1.00  0.00           C  
ATOM   2429  CD1 ILE D 942      -1.779  64.324  35.811  1.00  0.00           C  
ATOM   2430  N   GLU D 943       1.885  68.191  34.435  1.00  0.00           N  
ATOM   2431  CA  GLU D 943       2.534  69.011  33.419  1.00  0.00           C  
ATOM   2432  C   GLU D 943       3.925  69.442  33.871  1.00  0.00           C  
ATOM   2433  O   GLU D 943       4.848  69.530  33.058  1.00  0.00           O  
ATOM   2434  CB  GLU D 943       1.680  70.239  33.114  1.00  0.00           C  
ATOM   2435  CG  GLU D 943       0.391  69.908  32.393  1.00  0.00           C  
ATOM   2436  CD  GLU D 943      -0.548  71.090  32.295  1.00  0.00           C  
ATOM   2437  OE1 GLU D 943      -1.594  70.950  31.631  1.00  0.00           O  
ATOM   2438  OE2 GLU D 943      -0.248  72.152  32.884  1.00  0.00           O  
ATOM   2439  N   ARG D 944       4.068  69.715  35.167  1.00  0.00           N  
ATOM   2440  CA  ARG D 944       5.353  70.120  35.728  1.00  0.00           C  
ATOM   2441  C   ARG D 944       6.371  69.003  35.555  1.00  0.00           C  
ATOM   2442  O   ARG D 944       7.436  69.200  34.968  1.00  0.00           O  
ATOM   2443  CB  ARG D 944       5.227  70.430  37.223  1.00  0.00           C  
ATOM   2444  CG  ARG D 944       4.736  71.823  37.562  1.00  0.00           C  
ATOM   2445  CD  ARG D 944       5.223  72.246  38.947  1.00  0.00           C  
ATOM   2446  NE  ARG D 944       6.684  72.239  39.041  1.00  0.00           N  
ATOM   2447  CZ  ARG D 944       7.388  71.375  39.765  1.00  0.00           C  
ATOM   2448  NH1 ARG D 944       6.764  70.443  40.469  1.00  0.00           N  
ATOM   2449  NH2 ARG D 944       8.713  71.439  39.778  1.00  0.00           N  
ATOM   2450  N   GLN D 945       6.031  67.829  36.078  1.00  0.00           N  
ATOM   2451  CA  GLN D 945       6.905  66.667  36.013  1.00  0.00           C  
ATOM   2452  C   GLN D 945       7.224  66.231  34.589  1.00  0.00           C  
ATOM   2453  O   GLN D 945       8.361  65.869  34.285  1.00  0.00           O  
ATOM   2454  CB  GLN D 945       6.283  65.503  36.797  1.00  0.00           C  
ATOM   2455  CG  GLN D 945       6.291  65.717  38.313  1.00  0.00           C  
ATOM   2456  CD  GLN D 945       5.628  64.584  39.076  1.00  0.00           C  
ATOM   2457  OE1 GLN D 945       5.940  63.412  38.864  1.00  0.00           O  
ATOM   2458  NE2 GLN D 945       4.714  64.931  39.979  1.00  0.00           N  
ATOM   2459  N   ALA D 946       6.224  66.277  33.717  1.00  0.00           N  
ATOM   2460  CA  ALA D 946       6.415  65.881  32.329  1.00  0.00           C  
ATOM   2461  C   ALA D 946       7.489  66.710  31.620  1.00  0.00           C  
ATOM   2462  O   ALA D 946       7.977  66.318  30.564  1.00  0.00           O  
ATOM   2463  CB  ALA D 946       5.093  65.975  31.577  1.00  0.00           C  
ATOM   2464  N   GLU D 947       7.863  67.848  32.198  1.00  0.00           N  
ATOM   2465  CA  GLU D 947       8.883  68.710  31.601  1.00  0.00           C  
ATOM   2466  C   GLU D 947      10.300  68.297  31.961  1.00  0.00           C  
ATOM   2467  O   GLU D 947      11.260  68.961  31.570  1.00  0.00           O  
ATOM   2468  CB  GLU D 947       8.682  70.152  32.039  1.00  0.00           C  
ATOM   2469  CG  GLU D 947       7.657  70.903  31.242  1.00  0.00           C  
ATOM   2470  CD  GLU D 947       7.197  72.150  31.958  1.00  0.00           C  
ATOM   2471  OE1 GLU D 947       8.061  72.900  32.463  1.00  0.00           O  
ATOM   2472  OE2 GLU D 947       5.972  72.378  32.013  1.00  0.00           O  
ATOM   2473  N   GLY D 948      10.426  67.214  32.720  1.00  0.00           N  
ATOM   2474  CA  GLY D 948      11.739  66.739  33.112  1.00  0.00           C  
ATOM   2475  C   GLY D 948      12.571  67.772  33.851  1.00  0.00           C  
ATOM   2476  O   GLY D 948      12.059  68.505  34.705  1.00  0.00           O  
ATOM   2477  N   ARG D 949      13.861  67.823  33.522  1.00  0.00           N  
ATOM   2478  CA  ARG D 949      14.787  68.758  34.151  1.00  0.00           C  
ATOM   2479  C   ARG D 949      14.894  70.084  33.388  1.00  0.00           C  
ATOM   2480  O   ARG D 949      15.890  70.801  33.510  1.00  0.00           O  
ATOM   2481  CB  ARG D 949      16.171  68.116  34.284  1.00  0.00           C  
ATOM   2482  CG  ARG D 949      16.817  67.780  32.963  1.00  0.00           C  
ATOM   2483  CD  ARG D 949      17.931  66.782  33.148  1.00  0.00           C  
ATOM   2484  NE  ARG D 949      18.377  66.233  31.873  1.00  0.00           N  
ATOM   2485  CZ  ARG D 949      19.099  65.122  31.757  1.00  0.00           C  
ATOM   2486  NH1 ARG D 949      19.455  64.443  32.843  1.00  0.00           N  
ATOM   2487  NH2 ARG D 949      19.463  64.687  30.556  1.00  0.00           N  
ATOM   2488  N   GLU D 950      13.872  70.400  32.595  1.00  0.00           N  
ATOM   2489  CA  GLU D 950      13.839  71.655  31.849  1.00  0.00           C  
ATOM   2490  C   GLU D 950      12.967  72.609  32.652  1.00  0.00           C  
ATOM   2491  O   GLU D 950      11.829  72.890  32.284  1.00  0.00           O  
ATOM   2492  CB  GLU D 950      13.247  71.442  30.453  1.00  0.00           C  
ATOM   2493  CG  GLU D 950      14.209  70.807  29.447  1.00  0.00           C  
ATOM   2494  CD  GLU D 950      15.297  71.764  28.972  1.00  0.00           C  
ATOM   2495  OE1 GLU D 950      14.950  72.811  28.382  1.00  0.00           O  
ATOM   2496  OE2 GLU D 950      16.495  71.468  29.182  1.00  0.00           O  
ATOM   2497  N   LYS D 951      13.507  73.085  33.769  1.00  0.00           N  
ATOM   2498  CA  LYS D 951      12.785  73.998  34.642  1.00  0.00           C  
ATOM   2499  C   LYS D 951      12.512  75.314  33.940  1.00  0.00           C  
ATOM   2500  O   LYS D 951      13.067  75.592  32.883  1.00  0.00           O  
ATOM   2501  CB  LYS D 951      13.573  74.254  35.941  1.00  0.00           C  
ATOM   2502  CG  LYS D 951      13.422  73.168  37.010  1.00  0.00           C  
ATOM   2503  CD  LYS D 951      14.228  71.916  36.685  1.00  0.00           C  
ATOM   2504  CE  LYS D 951      13.929  70.782  37.664  1.00  0.00           C  
ATOM   2505  NZ  LYS D 951      14.786  69.580  37.427  1.00  0.00           N  
ATOM   2506  N   THR D 952      11.650  76.119  34.541  1.00  0.00           N  
ATOM   2507  CA  THR D 952      11.290  77.407  33.984  1.00  0.00           C  
ATOM   2508  C   THR D 952      11.415  78.451  35.075  1.00  0.00           C  
ATOM   2509  O   THR D 952      10.866  78.278  36.153  1.00  0.00           O  
ATOM   2510  CB  THR D 952       9.845  77.394  33.499  1.00  0.00           C  
ATOM   2511  OG1 THR D 952       8.975  77.190  34.615  1.00  0.00           O  
ATOM   2512  CG2 THR D 952       9.633  76.272  32.507  1.00  0.00           C  
ATOM   2513  N   GLY D 953      12.140  79.531  34.799  1.00  0.00           N  
ATOM   2514  CA  GLY D 953      12.302  80.585  35.789  1.00  0.00           C  
ATOM   2515  C   GLY D 953      12.339  81.976  35.186  1.00  0.00           C  
ATOM   2516  O   GLY D 953      12.604  82.139  33.996  1.00  0.00           O  
ATOM   2517  N   VAL D 954      12.078  82.987  36.006  1.00  0.00           N  
ATOM   2518  CA  VAL D 954      12.088  84.364  35.523  1.00  0.00           C  
ATOM   2519  C   VAL D 954      12.822  85.319  36.447  1.00  0.00           C  
ATOM   2520  O   VAL D 954      12.539  85.386  37.643  1.00  0.00           O  
ATOM   2521  CB  VAL D 954      10.661  84.919  35.347  1.00  0.00           C  
ATOM   2522  CG1 VAL D 954      10.723  86.365  34.884  1.00  0.00           C  
ATOM   2523  CG2 VAL D 954       9.900  84.082  34.352  1.00  0.00           C  
ATOM   2524  N   PHE D 955      13.759  86.070  35.887  1.00  0.00           N  
ATOM   2525  CA  PHE D 955      14.489  87.039  36.679  1.00  0.00           C  
ATOM   2526  C   PHE D 955      13.528  88.153  37.098  1.00  0.00           C  
ATOM   2527  O   PHE D 955      12.862  88.749  36.255  1.00  0.00           O  
ATOM   2528  CB  PHE D 955      15.631  87.611  35.860  1.00  0.00           C  
ATOM   2529  CG  PHE D 955      16.376  88.711  36.550  1.00  0.00           C  
ATOM   2530  CD1 PHE D 955      16.695  88.611  37.896  1.00  0.00           C  
ATOM   2531  CD2 PHE D 955      16.793  89.836  35.843  1.00  0.00           C  
ATOM   2532  CE1 PHE D 955      17.416  89.613  38.527  1.00  0.00           C  
ATOM   2533  CE2 PHE D 955      17.516  90.844  36.463  1.00  0.00           C  
ATOM   2534  CZ  PHE D 955      17.831  90.736  37.803  1.00  0.00           C  
ATOM   2535  N   LEU D 956      13.455  88.426  38.398  1.00  0.00           N  
ATOM   2536  CA  LEU D 956      12.562  89.460  38.928  1.00  0.00           C  
ATOM   2537  C   LEU D 956      13.061  90.888  38.745  1.00  0.00           C  
ATOM   2538  O   LEU D 956      12.305  91.840  38.919  1.00  0.00           O  
ATOM   2539  CB  LEU D 956      12.309  89.233  40.417  1.00  0.00           C  
ATOM   2540  CG  LEU D 956      11.494  88.008  40.810  1.00  0.00           C  
ATOM   2541  CD1 LEU D 956      11.322  87.991  42.322  1.00  0.00           C  
ATOM   2542  CD2 LEU D 956      10.142  88.057  40.116  1.00  0.00           C  
ATOM   2543  N   GLY D 957      14.333  91.042  38.406  1.00  0.00           N  
ATOM   2544  CA  GLY D 957      14.868  92.374  38.233  1.00  0.00           C  
ATOM   2545  C   GLY D 957      15.289  92.985  39.560  1.00  0.00           C  
ATOM   2546  O   GLY D 957      15.720  94.131  39.605  1.00  0.00           O  
ATOM   2547  N   ALA D 958      15.156  92.234  40.649  1.00  0.00           N  
ATOM   2548  CA  ALA D 958      15.551  92.729  41.964  1.00  0.00           C  
ATOM   2549  C   ALA D 958      16.808  91.995  42.380  1.00  0.00           C  
ATOM   2550  O   ALA D 958      17.087  90.906  41.893  1.00  0.00           O  
ATOM   2551  CB  ALA D 958      14.445  92.493  42.978  1.00  0.00           C  
ATOM   2552  N   TYR D 959      17.573  92.590  43.281  1.00  0.00           N  
ATOM   2553  CA  TYR D 959      18.808  91.966  43.739  1.00  0.00           C  
ATOM   2554  C   TYR D 959      18.831  91.753  45.253  1.00  0.00           C  
ATOM   2555  O   TYR D 959      18.005  92.306  45.987  1.00  0.00           O  
ATOM   2556  CB  TYR D 959      20.010  92.813  43.317  1.00  0.00           C  
ATOM   2557  CG  TYR D 959      20.337  92.746  41.839  1.00  0.00           C  
ATOM   2558  CD1 TYR D 959      19.381  93.045  40.865  1.00  0.00           C  
ATOM   2559  CD2 TYR D 959      21.622  92.412  41.415  1.00  0.00           C  
ATOM   2560  CE1 TYR D 959      19.709  93.015  39.500  1.00  0.00           C  
ATOM   2561  CE2 TYR D 959      21.959  92.379  40.055  1.00  0.00           C  
ATOM   2562  CZ  TYR D 959      21.004  92.682  39.105  1.00  0.00           C  
ATOM   2563  OH  TYR D 959      21.358  92.656  37.768  1.00  0.00           O  
ATOM   2564  N   ALA D 960      19.774  90.935  45.709  1.00  0.00           N  
ATOM   2565  CA  ALA D 960      19.921  90.643  47.128  1.00  0.00           C  
ATOM   2566  C   ALA D 960      21.406  90.521  47.419  1.00  0.00           C  
ATOM   2567  O   ALA D 960      22.220  90.375  46.499  1.00  0.00           O  
ATOM   2568  CB  ALA D 960      19.207  89.353  47.476  1.00  0.00           C  
ATOM   2569  N   LEU D 961      21.765  90.590  48.695  1.00  0.00           N  
ATOM   2570  CA  LEU D 961      23.166  90.498  49.079  1.00  0.00           C  
ATOM   2571  C   LEU D 961      23.470  89.246  49.871  1.00  0.00           C  
ATOM   2572  O   LEU D 961      22.728  88.872  50.775  1.00  0.00           O  
ATOM   2573  CB  LEU D 961      23.581  91.718  49.902  1.00  0.00           C  
ATOM   2574  CG  LEU D 961      23.688  93.082  49.217  1.00  0.00           C  
ATOM   2575  CD1 LEU D 961      24.684  92.979  48.076  1.00  0.00           C  
ATOM   2576  CD2 LEU D 961      22.321  93.534  48.715  1.00  0.00           C  
ATOM   2577  N   ASN D 962      24.574  88.603  49.524  1.00  0.00           N  
ATOM   2578  CA  ASN D 962      24.972  87.395  50.214  1.00  0.00           C  
ATOM   2579  C   ASN D 962      25.513  87.841  51.561  1.00  0.00           C  
ATOM   2580  O   ASN D 962      26.590  88.429  51.632  1.00  0.00           O  
ATOM   2581  CB  ASN D 962      26.075  86.679  49.442  1.00  0.00           C  
ATOM   2582  CG  ASN D 962      26.305  85.268  49.938  1.00  0.00           C  
ATOM   2583  OD1 ASN D 962      26.168  84.987  51.130  1.00  0.00           O  
ATOM   2584  ND2 ASN D 962      26.666  84.372  49.026  1.00  0.00           N  
ATOM   2585  N   PRO D 963      24.783  87.563  52.652  1.00  0.00           N  
ATOM   2586  CA  PRO D 963      25.238  87.963  53.984  1.00  0.00           C  
ATOM   2587  C   PRO D 963      26.630  87.460  54.321  1.00  0.00           C  
ATOM   2588  O   PRO D 963      27.180  87.799  55.357  1.00  0.00           O  
ATOM   2589  CB  PRO D 963      24.166  87.386  54.899  1.00  0.00           C  
ATOM   2590  CG  PRO D 963      23.702  86.187  54.153  1.00  0.00           C  
ATOM   2591  CD  PRO D 963      23.583  86.720  52.753  1.00  0.00           C  
ATOM   2592  N   ALA D 964      27.206  86.662  53.437  1.00  0.00           N  
ATOM   2593  CA  ALA D 964      28.535  86.133  53.678  1.00  0.00           C  
ATOM   2594  C   ALA D 964      29.583  86.918  52.917  1.00  0.00           C  
ATOM   2595  O   ALA D 964      30.599  87.332  53.476  1.00  0.00           O  
ATOM   2596  CB  ALA D 964      28.593  84.661  53.273  1.00  0.00           C  
ATOM   2597  N   THR D 965      29.326  87.125  51.633  1.00  0.00           N  
ATOM   2598  CA  THR D 965      30.257  87.841  50.778  1.00  0.00           C  
ATOM   2599  C   THR D 965      29.804  89.265  50.512  1.00  0.00           C  
ATOM   2600  O   THR D 965      30.527  90.061  49.914  1.00  0.00           O  
ATOM   2601  CB  THR D 965      30.425  87.102  49.448  1.00  0.00           C  
ATOM   2602  OG1 THR D 965      29.155  86.574  49.038  1.00  0.00           O  
ATOM   2603  CG2 THR D 965      31.431  85.964  49.595  1.00  0.00           C  
ATOM   2604  N   GLY D 966      28.597  89.581  50.958  1.00  0.00           N  
ATOM   2605  CA  GLY D 966      28.070  90.919  50.771  1.00  0.00           C  
ATOM   2606  C   GLY D 966      27.933  91.336  49.324  1.00  0.00           C  
ATOM   2607  O   GLY D 966      27.566  92.470  49.039  1.00  0.00           O  
ATOM   2608  N   GLU D 967      28.232  90.426  48.405  1.00  0.00           N  
ATOM   2609  CA  GLU D 967      28.116  90.727  46.985  1.00  0.00           C  
ATOM   2610  C   GLU D 967      26.657  90.625  46.550  1.00  0.00           C  
ATOM   2611  O   GLU D 967      25.854  89.940  47.189  1.00  0.00           O  
ATOM   2612  CB  GLU D 967      28.988  89.770  46.175  1.00  0.00           C  
ATOM   2613  CG  GLU D 967      28.821  88.307  46.551  1.00  0.00           C  
ATOM   2614  CD  GLU D 967      29.936  87.426  45.995  1.00  0.00           C  
ATOM   2615  OE1 GLU D 967      29.891  86.195  46.218  1.00  0.00           O  
ATOM   2616  OE2 GLU D 967      30.860  87.958  45.339  1.00  0.00           O  
ATOM   2617  N   ARG D 968      26.315  91.325  45.473  1.00  0.00           N  
ATOM   2618  CA  ARG D 968      24.948  91.322  44.960  1.00  0.00           C  
ATOM   2619  C   ARG D 968      24.663  90.041  44.195  1.00  0.00           C  
ATOM   2620  O   ARG D 968      25.561  89.474  43.568  1.00  0.00           O  
ATOM   2621  CB  ARG D 968      24.725  92.532  44.045  1.00  0.00           C  
ATOM   2622  CG  ARG D 968      24.407  93.823  44.787  1.00  0.00           C  
ATOM   2623  CD  ARG D 968      25.078  95.031  44.148  1.00  0.00           C  
ATOM   2624  NE  ARG D 968      24.520  95.392  42.847  1.00  0.00           N  
ATOM   2625  CZ  ARG D 968      25.236  95.895  41.846  1.00  0.00           C  
ATOM   2626  NH1 ARG D 968      26.539  96.091  41.994  1.00  0.00           N  
ATOM   2627  NH2 ARG D 968      24.645  96.203  40.697  1.00  0.00           N  
ATOM   2628  N   ILE D 969      23.420  89.576  44.258  1.00  0.00           N  
ATOM   2629  CA  ILE D 969      23.047  88.371  43.540  1.00  0.00           C  
ATOM   2630  C   ILE D 969      21.628  88.486  43.007  1.00  0.00           C  
ATOM   2631  O   ILE D 969      20.718  88.904  43.719  1.00  0.00           O  
ATOM   2632  CB  ILE D 969      23.166  87.098  44.432  1.00  0.00           C  
ATOM   2633  CG1 ILE D 969      22.282  87.215  45.670  1.00  0.00           C  
ATOM   2634  CG2 ILE D 969      24.608  86.886  44.857  1.00  0.00           C  
ATOM   2635  CD1 ILE D 969      22.154  85.907  46.437  1.00  0.00           C  
ATOM   2636  N   PRO D 970      21.425  88.129  41.731  1.00  0.00           N  
ATOM   2637  CA  PRO D 970      20.091  88.208  41.141  1.00  0.00           C  
ATOM   2638  C   PRO D 970      19.060  87.425  41.928  1.00  0.00           C  
ATOM   2639  O   PRO D 970      19.399  86.471  42.626  1.00  0.00           O  
ATOM   2640  CB  PRO D 970      20.301  87.650  39.733  1.00  0.00           C  
ATOM   2641  CG  PRO D 970      21.481  86.774  39.879  1.00  0.00           C  
ATOM   2642  CD  PRO D 970      22.383  87.582  40.760  1.00  0.00           C  
ATOM   2643  N   ILE D 971      17.805  87.844  41.822  1.00  0.00           N  
ATOM   2644  CA  ILE D 971      16.699  87.183  42.504  1.00  0.00           C  
ATOM   2645  C   ILE D 971      15.737  86.697  41.430  1.00  0.00           C  
ATOM   2646  O   ILE D 971      15.256  87.493  40.629  1.00  0.00           O  
ATOM   2647  CB  ILE D 971      15.926  88.159  43.390  1.00  0.00           C  
ATOM   2648  CG1 ILE D 971      16.852  88.771  44.433  1.00  0.00           C  
ATOM   2649  CG2 ILE D 971      14.741  87.451  44.033  1.00  0.00           C  
ATOM   2650  CD1 ILE D 971      16.152  89.813  45.304  1.00  0.00           C  
ATOM   2651  N   TRP D 972      15.445  85.404  41.410  1.00  0.00           N  
ATOM   2652  CA  TRP D 972      14.539  84.866  40.409  1.00  0.00           C  
ATOM   2653  C   TRP D 972      13.293  84.273  40.996  1.00  0.00           C  
ATOM   2654  O   TRP D 972      12.950  84.521  42.140  1.00  0.00           O  
ATOM   2655  CB  TRP D 972      15.218  83.786  39.605  1.00  0.00           C  
ATOM   2656  CG  TRP D 972      16.230  84.272  38.658  1.00  0.00           C  
ATOM   2657  CD1 TRP D 972      17.375  84.955  38.951  1.00  0.00           C  
ATOM   2658  CD2 TRP D 972      16.277  83.984  37.262  1.00  0.00           C  
ATOM   2659  NE1 TRP D 972      18.150  85.094  37.814  1.00  0.00           N  
ATOM   2660  CE2 TRP D 972      17.494  84.506  36.766  1.00  0.00           C  
ATOM   2661  CE3 TRP D 972      15.411  83.329  36.382  1.00  0.00           C  
ATOM   2662  CZ2 TRP D 972      17.862  84.386  35.438  1.00  0.00           C  
ATOM   2663  CZ3 TRP D 972      15.775  83.210  35.075  1.00  0.00           C  
ATOM   2664  CH2 TRP D 972      16.992  83.735  34.608  1.00  0.00           C  
ATOM   2665  N   THR D 973      12.619  83.467  40.195  1.00  0.00           N  
ATOM   2666  CA  THR D 973      11.399  82.825  40.632  1.00  0.00           C  
ATOM   2667  C   THR D 973      11.123  81.608  39.750  1.00  0.00           C  
ATOM   2668  O   THR D 973      11.152  81.689  38.518  1.00  0.00           O  
ATOM   2669  CB  THR D 973      10.213  83.819  40.599  1.00  0.00           C  
ATOM   2670  OG1 THR D 973       9.008  83.160  41.008  1.00  0.00           O  
ATOM   2671  CG2 THR D 973      10.036  84.388  39.213  1.00  0.00           C  
ATOM   2672  N   ALA D 974      10.875  80.476  40.401  1.00  0.00           N  
ATOM   2673  CA  ALA D 974      10.619  79.223  39.714  1.00  0.00           C  
ATOM   2674  C   ALA D 974       9.554  78.417  40.455  1.00  0.00           C  
ATOM   2675  O   ALA D 974       9.412  78.538  41.671  1.00  0.00           O  
ATOM   2676  CB  ALA D 974      11.910  78.431  39.626  1.00  0.00           C  
ATOM   2677  N   ASP D 975       8.801  77.599  39.725  1.00  0.00           N  
ATOM   2678  CA  ASP D 975       7.756  76.785  40.336  1.00  0.00           C  
ATOM   2679  C   ASP D 975       8.357  75.497  40.902  1.00  0.00           C  
ATOM   2680  O   ASP D 975       7.693  74.751  41.640  1.00  0.00           O  
ATOM   2681  CB  ASP D 975       6.674  76.447  39.308  1.00  0.00           C  
ATOM   2682  CG  ASP D 975       7.251  76.031  37.968  1.00  0.00           C  
ATOM   2683  OD1 ASP D 975       8.372  75.458  37.933  1.00  0.00           O  
ATOM   2684  OD2 ASP D 975       6.571  76.273  36.949  1.00  0.00           O  
ATOM   2685  N   TYR D 976       9.616  75.239  40.551  1.00  0.00           N  
ATOM   2686  CA  TYR D 976      10.297  74.057  41.048  1.00  0.00           C  
ATOM   2687  C   TYR D 976      10.595  74.268  42.530  1.00  0.00           C  
ATOM   2688  O   TYR D 976      10.851  73.327  43.268  1.00  0.00           O  
ATOM   2689  CB  TYR D 976      11.581  73.824  40.258  1.00  0.00           C  
ATOM   2690  CG  TYR D 976      12.823  74.485  40.804  1.00  0.00           C  
ATOM   2691  CD1 TYR D 976      13.382  74.079  42.014  1.00  0.00           C  
ATOM   2692  CD2 TYR D 976      13.502  75.444  40.056  1.00  0.00           C  
ATOM   2693  CE1 TYR D 976      14.595  74.600  42.458  1.00  0.00           C  
ATOM   2694  CE2 TYR D 976      14.720  75.973  40.490  1.00  0.00           C  
ATOM   2695  CZ  TYR D 976      15.265  75.542  41.689  1.00  0.00           C  
ATOM   2696  OH  TYR D 976      16.498  76.007  42.088  1.00  0.00           O  
ATOM   2697  N   VAL D 977      10.576  75.528  42.943  1.00  0.00           N  
ATOM   2698  CA  VAL D 977      10.796  75.913  44.328  1.00  0.00           C  
ATOM   2699  C   VAL D 977       9.415  75.941  44.972  1.00  0.00           C  
ATOM   2700  O   VAL D 977       8.631  76.846  44.700  1.00  0.00           O  
ATOM   2701  CB  VAL D 977      11.411  77.328  44.432  1.00  0.00           C  
ATOM   2702  CG1 VAL D 977      11.376  77.802  45.868  1.00  0.00           C  
ATOM   2703  CG2 VAL D 977      12.840  77.322  43.926  1.00  0.00           C  
ATOM   2704  N   LEU D 978       9.118  74.948  45.808  1.00  0.00           N  
ATOM   2705  CA  LEU D 978       7.822  74.863  46.481  1.00  0.00           C  
ATOM   2706  C   LEU D 978       7.562  76.040  47.418  1.00  0.00           C  
ATOM   2707  O   LEU D 978       8.487  76.621  47.978  1.00  0.00           O  
ATOM   2708  CB  LEU D 978       7.726  73.563  47.277  1.00  0.00           C  
ATOM   2709  CG  LEU D 978       8.056  72.267  46.535  1.00  0.00           C  
ATOM   2710  CD1 LEU D 978       7.867  71.089  47.481  1.00  0.00           C  
ATOM   2711  CD2 LEU D 978       7.164  72.123  45.313  1.00  0.00           C  
ATOM   2712  N   PHE D 979       6.295  76.380  47.601  1.00  0.00           N  
ATOM   2713  CA  PHE D 979       5.939  77.493  48.465  1.00  0.00           C  
ATOM   2714  C   PHE D 979       5.618  77.033  49.886  1.00  0.00           C  
ATOM   2715  O   PHE D 979       6.129  77.599  50.859  1.00  0.00           O  
ATOM   2716  CB  PHE D 979       4.742  78.238  47.869  1.00  0.00           C  
ATOM   2717  CG  PHE D 979       4.180  79.314  48.759  1.00  0.00           C  
ATOM   2718  CD1 PHE D 979       4.957  80.402  49.142  1.00  0.00           C  
ATOM   2719  CD2 PHE D 979       2.860  79.251  49.193  1.00  0.00           C  
ATOM   2720  CE1 PHE D 979       4.426  81.419  49.944  1.00  0.00           C  
ATOM   2721  CE2 PHE D 979       2.322  80.261  49.993  1.00  0.00           C  
ATOM   2722  CZ  PHE D 979       3.111  81.347  50.368  1.00  0.00           C  
ATOM   2723  N   GLY D 980       4.779  76.005  49.999  1.00  0.00           N  
ATOM   2724  CA  GLY D 980       4.390  75.489  51.301  1.00  0.00           C  
ATOM   2725  C   GLY D 980       5.476  74.747  52.058  1.00  0.00           C  
ATOM   2726  O   GLY D 980       5.230  74.230  53.146  1.00  0.00           O  
ATOM   2727  N   TYR D 981       6.673  74.674  51.490  1.00  0.00           N  
ATOM   2728  CA  TYR D 981       7.774  74.010  52.169  1.00  0.00           C  
ATOM   2729  C   TYR D 981       8.902  74.999  52.405  1.00  0.00           C  
ATOM   2730  O   TYR D 981       9.132  75.903  51.599  1.00  0.00           O  
ATOM   2731  CB  TYR D 981       8.285  72.824  51.351  1.00  0.00           C  
ATOM   2732  CG  TYR D 981       9.508  72.136  51.938  1.00  0.00           C  
ATOM   2733  CD1 TYR D 981      10.799  72.572  51.634  1.00  0.00           C  
ATOM   2734  CD2 TYR D 981       9.371  71.025  52.775  1.00  0.00           C  
ATOM   2735  CE1 TYR D 981      11.928  71.908  52.144  1.00  0.00           C  
ATOM   2736  CE2 TYR D 981      10.486  70.359  53.290  1.00  0.00           C  
ATOM   2737  CZ  TYR D 981      11.762  70.798  52.970  1.00  0.00           C  
ATOM   2738  OH  TYR D 981      12.862  70.108  53.452  1.00  0.00           O  
ATOM   2739  N   GLY D 982       9.598  74.819  53.522  1.00  0.00           N  
ATOM   2740  CA  GLY D 982      10.701  75.698  53.861  1.00  0.00           C  
ATOM   2741  C   GLY D 982      10.216  77.100  54.169  1.00  0.00           C  
ATOM   2742  O   GLY D 982       9.306  77.294  54.974  1.00  0.00           O  
ATOM   2743  N   THR D 983      10.823  78.081  53.516  1.00  0.00           N  
ATOM   2744  CA  THR D 983      10.448  79.470  53.721  1.00  0.00           C  
ATOM   2745  C   THR D 983       9.973  80.087  52.409  1.00  0.00           C  
ATOM   2746  O   THR D 983      10.108  81.290  52.196  1.00  0.00           O  
ATOM   2747  CB  THR D 983      11.644  80.276  54.251  1.00  0.00           C  
ATOM   2748  OG1 THR D 983      12.701  80.266  53.279  1.00  0.00           O  
ATOM   2749  CG2 THR D 983      12.152  79.663  55.545  1.00  0.00           C  
ATOM   2750  N   GLY D 984       9.427  79.253  51.529  1.00  0.00           N  
ATOM   2751  CA  GLY D 984       8.952  79.737  50.246  1.00  0.00           C  
ATOM   2752  C   GLY D 984      10.055  80.236  49.322  1.00  0.00           C  
ATOM   2753  O   GLY D 984       9.792  80.568  48.168  1.00  0.00           O  
ATOM   2754  N   ALA D 985      11.289  80.299  49.818  1.00  0.00           N  
ATOM   2755  CA  ALA D 985      12.411  80.767  49.001  1.00  0.00           C  
ATOM   2756  C   ALA D 985      13.631  79.910  49.258  1.00  0.00           C  
ATOM   2757  O   ALA D 985      13.675  79.170  50.233  1.00  0.00           O  
ATOM   2758  CB  ALA D 985      12.728  82.224  49.311  1.00  0.00           C  
ATOM   2759  N   ILE D 986      14.629  80.015  48.393  1.00  0.00           N  
ATOM   2760  CA  ILE D 986      15.817  79.205  48.558  1.00  0.00           C  
ATOM   2761  C   ILE D 986      17.064  79.916  48.079  1.00  0.00           C  
ATOM   2762  O   ILE D 986      16.989  80.848  47.286  1.00  0.00           O  
ATOM   2763  CB  ILE D 986      15.678  77.856  47.787  1.00  0.00           C  
ATOM   2764  CG1 ILE D 986      15.792  78.073  46.277  1.00  0.00           C  
ATOM   2765  CG2 ILE D 986      14.334  77.223  48.079  1.00  0.00           C  
ATOM   2766  CD1 ILE D 986      17.123  77.635  45.693  1.00  0.00           C  
ATOM   2767  N   MET D 987      18.214  79.476  48.572  1.00  0.00           N  
ATOM   2768  CA  MET D 987      19.478  80.060  48.161  1.00  0.00           C  
ATOM   2769  C   MET D 987      20.118  79.024  47.239  1.00  0.00           C  
ATOM   2770  O   MET D 987      20.497  77.932  47.672  1.00  0.00           O  
ATOM   2771  CB  MET D 987      20.369  80.310  49.375  1.00  0.00           C  
ATOM   2772  CG  MET D 987      20.657  79.053  50.163  1.00  0.00           C  
ATOM   2773  SD  MET D 987      22.107  79.216  51.190  1.00  0.00           S  
ATOM   2774  CE  MET D 987      23.405  79.187  50.014  1.00  0.00           C  
ATOM   2775  N   ALA D 988      20.226  79.364  45.963  1.00  0.00           N  
ATOM   2776  CA  ALA D 988      20.785  78.454  44.986  1.00  0.00           C  
ATOM   2777  C   ALA D 988      22.291  78.364  45.023  1.00  0.00           C  
ATOM   2778  O   ALA D 988      22.972  79.376  45.060  1.00  0.00           O  
ATOM   2779  CB  ALA D 988      20.331  78.857  43.606  1.00  0.00           C  
ATOM   2780  N   VAL D 989      22.801  77.137  45.014  1.00  0.00           N  
ATOM   2781  CA  VAL D 989      24.242  76.901  45.011  1.00  0.00           C  
ATOM   2782  C   VAL D 989      24.541  75.909  43.900  1.00  0.00           C  
ATOM   2783  O   VAL D 989      24.740  74.720  44.137  1.00  0.00           O  
ATOM   2784  CB  VAL D 989      24.756  76.300  46.338  1.00  0.00           C  
ATOM   2785  CG1 VAL D 989      26.275  76.251  46.315  1.00  0.00           C  
ATOM   2786  CG2 VAL D 989      24.261  77.110  47.514  1.00  0.00           C  
ATOM   2787  N   PRO D 990      24.571  76.391  42.663  1.00  0.00           N  
ATOM   2788  CA  PRO D 990      24.842  75.574  41.483  1.00  0.00           C  
ATOM   2789  C   PRO D 990      25.946  74.556  41.663  1.00  0.00           C  
ATOM   2790  O   PRO D 990      25.761  73.395  41.348  1.00  0.00           O  
ATOM   2791  CB  PRO D 990      25.201  76.609  40.428  1.00  0.00           C  
ATOM   2792  CG  PRO D 990      24.308  77.760  40.803  1.00  0.00           C  
ATOM   2793  CD  PRO D 990      24.452  77.813  42.305  1.00  0.00           C  
ATOM   2794  N   ALA D 991      27.092  74.976  42.180  1.00  0.00           N  
ATOM   2795  CA  ALA D 991      28.206  74.047  42.329  1.00  0.00           C  
ATOM   2796  C   ALA D 991      27.995  72.873  43.278  1.00  0.00           C  
ATOM   2797  O   ALA D 991      28.765  71.921  43.233  1.00  0.00           O  
ATOM   2798  CB  ALA D 991      29.472  74.799  42.723  1.00  0.00           C  
ATOM   2799  N   HIS D 992      26.968  72.904  44.121  1.00  0.00           N  
ATOM   2800  CA  HIS D 992      26.782  71.796  45.048  1.00  0.00           C  
ATOM   2801  C   HIS D 992      25.362  71.298  45.166  1.00  0.00           C  
ATOM   2802  O   HIS D 992      24.946  70.797  46.211  1.00  0.00           O  
ATOM   2803  CB  HIS D 992      27.311  72.183  46.420  1.00  0.00           C  
ATOM   2804  CG  HIS D 992      28.690  72.758  46.379  1.00  0.00           C  
ATOM   2805  ND1 HIS D 992      29.784  72.031  45.961  1.00  0.00           N  
ATOM   2806  CD2 HIS D 992      29.141  74.012  46.626  1.00  0.00           C  
ATOM   2807  CE1 HIS D 992      30.849  72.813  45.946  1.00  0.00           C  
ATOM   2808  NE2 HIS D 992      30.487  74.020  46.344  1.00  0.00           N  
ATOM   2809  N   ASP D 993      24.611  71.443  44.085  1.00  0.00           N  
ATOM   2810  CA  ASP D 993      23.240  70.954  44.044  1.00  0.00           C  
ATOM   2811  C   ASP D 993      22.871  70.758  42.584  1.00  0.00           C  
ATOM   2812  O   ASP D 993      22.639  71.735  41.872  1.00  0.00           O  
ATOM   2813  CB  ASP D 993      22.281  71.943  44.669  1.00  0.00           C  
ATOM   2814  CG  ASP D 993      20.875  71.402  44.730  1.00  0.00           C  
ATOM   2815  OD1 ASP D 993      20.447  70.754  43.749  1.00  0.00           O  
ATOM   2816  OD2 ASP D 993      20.197  71.619  45.754  1.00  0.00           O  
ATOM   2817  N   GLN D 994      22.806  69.506  42.139  1.00  0.00           N  
ATOM   2818  CA  GLN D 994      22.497  69.228  40.746  1.00  0.00           C  
ATOM   2819  C   GLN D 994      21.300  70.000  40.203  1.00  0.00           C  
ATOM   2820  O   GLN D 994      21.432  70.711  39.212  1.00  0.00           O  
ATOM   2821  CB  GLN D 994      22.286  67.739  40.535  1.00  0.00           C  
ATOM   2822  CG  GLN D 994      22.394  67.339  39.089  1.00  0.00           C  
ATOM   2823  CD  GLN D 994      23.647  67.883  38.436  1.00  0.00           C  
ATOM   2824  OE1 GLN D 994      24.724  67.913  39.038  1.00  0.00           O  
ATOM   2825  NE2 GLN D 994      23.516  68.306  37.187  1.00  0.00           N  
ATOM   2826  N   ARG D 995      20.139  69.877  40.835  1.00  0.00           N  
ATOM   2827  CA  ARG D 995      18.954  70.602  40.369  1.00  0.00           C  
ATOM   2828  C   ARG D 995      19.287  72.072  40.068  1.00  0.00           C  
ATOM   2829  O   ARG D 995      19.003  72.584  38.974  1.00  0.00           O  
ATOM   2830  CB  ARG D 995      17.857  70.527  41.424  1.00  0.00           C  
ATOM   2831  CG  ARG D 995      16.626  71.350  41.130  1.00  0.00           C  
ATOM   2832  CD  ARG D 995      15.936  71.635  42.442  1.00  0.00           C  
ATOM   2833  NE  ARG D 995      14.580  71.112  42.501  1.00  0.00           N  
ATOM   2834  CZ  ARG D 995      13.883  71.006  43.631  1.00  0.00           C  
ATOM   2835  NH1 ARG D 995      14.426  71.383  44.790  1.00  0.00           N  
ATOM   2836  NH2 ARG D 995      12.638  70.537  43.609  1.00  0.00           N  
ATOM   2837  N   ASP D 996      19.899  72.740  41.043  1.00  0.00           N  
ATOM   2838  CA  ASP D 996      20.287  74.137  40.906  1.00  0.00           C  
ATOM   2839  C   ASP D 996      21.339  74.297  39.820  1.00  0.00           C  
ATOM   2840  O   ASP D 996      21.304  75.241  39.047  1.00  0.00           O  
ATOM   2841  CB  ASP D 996      20.812  74.666  42.242  1.00  0.00           C  
ATOM   2842  CG  ASP D 996      19.686  74.990  43.222  1.00  0.00           C  
ATOM   2843  OD1 ASP D 996      18.595  74.384  43.116  1.00  0.00           O  
ATOM   2844  OD2 ASP D 996      19.894  75.845  44.109  1.00  0.00           O  
ATOM   2845  N   TYR D 997      22.275  73.370  39.747  1.00  0.00           N  
ATOM   2846  CA  TYR D 997      23.305  73.445  38.726  1.00  0.00           C  
ATOM   2847  C   TYR D 997      22.707  73.567  37.336  1.00  0.00           C  
ATOM   2848  O   TYR D 997      23.026  74.483  36.583  1.00  0.00           O  
ATOM   2849  CB  TYR D 997      24.175  72.203  38.772  1.00  0.00           C  
ATOM   2850  CG  TYR D 997      25.230  72.165  37.709  1.00  0.00           C  
ATOM   2851  CD1 TYR D 997      24.950  71.696  36.434  1.00  0.00           C  
ATOM   2852  CD2 TYR D 997      26.527  72.554  37.999  1.00  0.00           C  
ATOM   2853  CE1 TYR D 997      25.952  71.606  35.470  1.00  0.00           C  
ATOM   2854  CE2 TYR D 997      27.535  72.472  37.053  1.00  0.00           C  
ATOM   2855  CZ  TYR D 997      27.247  71.997  35.796  1.00  0.00           C  
ATOM   2856  OH  TYR D 997      28.272  71.909  34.887  1.00  0.00           O  
ATOM   2857  N   GLU D 998      21.843  72.622  37.000  1.00  0.00           N  
ATOM   2858  CA  GLU D 998      21.196  72.588  35.700  1.00  0.00           C  
ATOM   2859  C   GLU D 998      20.479  73.885  35.416  1.00  0.00           C  
ATOM   2860  O   GLU D 998      20.582  74.443  34.321  1.00  0.00           O  
ATOM   2861  CB  GLU D 998      20.212  71.433  35.655  1.00  0.00           C  
ATOM   2862  CG  GLU D 998      20.861  70.128  36.063  1.00  0.00           C  
ATOM   2863  CD  GLU D 998      19.902  68.971  36.051  1.00  0.00           C  
ATOM   2864  OE1 GLU D 998      18.723  69.168  36.444  1.00  0.00           O  
ATOM   2865  OE2 GLU D 998      20.342  67.866  35.658  1.00  0.00           O  
ATOM   2866  N   PHE D 999      19.746  74.367  36.404  1.00  0.00           N  
ATOM   2867  CA  PHE D 999      19.033  75.614  36.235  1.00  0.00           C  
ATOM   2868  C   PHE D 999      20.004  76.741  35.946  1.00  0.00           C  
ATOM   2869  O   PHE D 999      19.803  77.524  35.034  1.00  0.00           O  
ATOM   2870  CB  PHE D 999      18.252  75.916  37.489  1.00  0.00           C  
ATOM   2871  CG  PHE D 999      17.356  77.089  37.369  1.00  0.00           C  
ATOM   2872  CD1 PHE D 999      17.868  78.378  37.415  1.00  0.00           C  
ATOM   2873  CD2 PHE D 999      15.974  76.909  37.254  1.00  0.00           C  
ATOM   2874  CE1 PHE D 999      17.015  79.482  37.355  1.00  0.00           C  
ATOM   2875  CE2 PHE D 999      15.106  78.003  37.193  1.00  0.00           C  
ATOM   2876  CZ  PHE D 999      15.627  79.292  37.245  1.00  0.00           C  
ATOM   2877  N   ALA D1000      21.071  76.819  36.724  1.00  0.00           N  
ATOM   2878  CA  ALA D1000      22.059  77.869  36.536  1.00  0.00           C  
ATOM   2879  C   ALA D1000      22.761  77.707  35.211  1.00  0.00           C  
ATOM   2880  O   ALA D1000      23.448  78.611  34.741  1.00  0.00           O  
ATOM   2881  CB  ALA D1000      23.078  77.830  37.649  1.00  0.00           C  
ATOM   2882  N   ARG D1001      22.597  76.545  34.602  1.00  0.00           N  
ATOM   2883  CA  ARG D1001      23.249  76.294  33.329  1.00  0.00           C  
ATOM   2884  C   ARG D1001      22.313  76.709  32.205  1.00  0.00           C  
ATOM   2885  O   ARG D1001      22.731  77.311  31.219  1.00  0.00           O  
ATOM   2886  CB  ARG D1001      23.591  74.813  33.207  1.00  0.00           C  
ATOM   2887  CG  ARG D1001      24.813  74.528  32.382  1.00  0.00           C  
ATOM   2888  CD  ARG D1001      26.044  75.058  33.062  1.00  0.00           C  
ATOM   2889  NE  ARG D1001      27.275  74.597  32.421  1.00  0.00           N  
ATOM   2890  CZ  ARG D1001      27.589  74.805  31.144  1.00  0.00           C  
ATOM   2891  NH1 ARG D1001      26.759  75.469  30.357  1.00  0.00           N  
ATOM   2892  NH2 ARG D1001      28.739  74.361  30.652  1.00  0.00           N  
ATOM   2893  N   LYS D1002      21.034  76.403  32.381  1.00  0.00           N  
ATOM   2894  CA  LYS D1002      20.019  76.719  31.385  1.00  0.00           C  
ATOM   2895  C   LYS D1002      19.804  78.204  31.181  1.00  0.00           C  
ATOM   2896  O   LYS D1002      19.446  78.632  30.082  1.00  0.00           O  
ATOM   2897  CB  LYS D1002      18.683  76.086  31.769  1.00  0.00           C  
ATOM   2898  CG  LYS D1002      17.568  76.421  30.811  1.00  0.00           C  
ATOM   2899  CD  LYS D1002      16.371  75.539  31.041  1.00  0.00           C  
ATOM   2900  CE  LYS D1002      15.231  75.926  30.125  1.00  0.00           C  
ATOM   2901  NZ  LYS D1002      14.048  75.045  30.326  1.00  0.00           N  
ATOM   2902  N   PHE D1003      20.018  78.982  32.239  1.00  0.00           N  
ATOM   2903  CA  PHE D1003      19.819  80.420  32.188  1.00  0.00           C  
ATOM   2904  C   PHE D1003      21.103  81.229  32.337  1.00  0.00           C  
ATOM   2905  O   PHE D1003      21.071  82.416  32.652  1.00  0.00           O  
ATOM   2906  CB  PHE D1003      18.836  80.818  33.267  1.00  0.00           C  
ATOM   2907  CG  PHE D1003      17.490  80.179  33.123  1.00  0.00           C  
ATOM   2908  CD1 PHE D1003      16.434  80.875  32.551  1.00  0.00           C  
ATOM   2909  CD2 PHE D1003      17.255  78.909  33.622  1.00  0.00           C  
ATOM   2910  CE1 PHE D1003      15.156  80.316  32.487  1.00  0.00           C  
ATOM   2911  CE2 PHE D1003      15.982  78.341  33.562  1.00  0.00           C  
ATOM   2912  CZ  PHE D1003      14.930  79.049  32.996  1.00  0.00           C  
ATOM   2913  N   GLY D1004      22.235  80.582  32.105  1.00  0.00           N  
ATOM   2914  CA  GLY D1004      23.508  81.272  32.201  1.00  0.00           C  
ATOM   2915  C   GLY D1004      23.772  82.040  33.486  1.00  0.00           C  
ATOM   2916  O   GLY D1004      24.225  83.192  33.449  1.00  0.00           O  
ATOM   2917  N   LEU D1005      23.486  81.413  34.624  1.00  0.00           N  
ATOM   2918  CA  LEU D1005      23.730  82.023  35.918  1.00  0.00           C  
ATOM   2919  C   LEU D1005      25.098  81.510  36.360  1.00  0.00           C  
ATOM   2920  O   LEU D1005      25.623  80.551  35.786  1.00  0.00           O  
ATOM   2921  CB  LEU D1005      22.634  81.626  36.892  1.00  0.00           C  
ATOM   2922  CG  LEU D1005      21.257  82.157  36.475  1.00  0.00           C  
ATOM   2923  CD1 LEU D1005      20.180  81.690  37.438  1.00  0.00           C  
ATOM   2924  CD2 LEU D1005      21.294  83.664  36.449  1.00  0.00           C  
ATOM   2925  N   PRO D1006      25.702  82.152  37.370  1.00  0.00           N  
ATOM   2926  CA  PRO D1006      27.024  81.789  37.891  1.00  0.00           C  
ATOM   2927  C   PRO D1006      27.102  80.491  38.673  1.00  0.00           C  
ATOM   2928  O   PRO D1006      26.139  80.071  39.322  1.00  0.00           O  
ATOM   2929  CB  PRO D1006      27.408  82.998  38.747  1.00  0.00           C  
ATOM   2930  CG  PRO D1006      26.541  84.105  38.215  1.00  0.00           C  
ATOM   2931  CD  PRO D1006      25.236  83.396  37.996  1.00  0.00           C  
ATOM   2932  N   ILE D1007      28.270  79.866  38.611  1.00  0.00           N  
ATOM   2933  CA  ILE D1007      28.496  78.617  39.312  1.00  0.00           C  
ATOM   2934  C   ILE D1007      29.746  78.742  40.173  1.00  0.00           C  
ATOM   2935  O   ILE D1007      30.862  78.621  39.683  1.00  0.00           O  
ATOM   2936  CB  ILE D1007      28.656  77.471  38.301  1.00  0.00           C  
ATOM   2937  CG1 ILE D1007      27.300  77.185  37.653  1.00  0.00           C  
ATOM   2938  CG2 ILE D1007      29.220  76.237  38.983  1.00  0.00           C  
ATOM   2939  CD1 ILE D1007      27.367  76.198  36.515  1.00  0.00           C  
ATOM   2940  N   LYS D1008      29.555  78.978  41.465  1.00  0.00           N  
ATOM   2941  CA  LYS D1008      30.689  79.148  42.364  1.00  0.00           C  
ATOM   2942  C   LYS D1008      30.926  77.925  43.241  1.00  0.00           C  
ATOM   2943  O   LYS D1008      30.001  77.414  43.882  1.00  0.00           O  
ATOM   2944  CB  LYS D1008      30.472  80.393  43.233  1.00  0.00           C  
ATOM   2945  CG  LYS D1008      31.713  80.916  43.942  1.00  0.00           C  
ATOM   2946  CD  LYS D1008      31.351  82.159  44.753  1.00  0.00           C  
ATOM   2947  CE  LYS D1008      32.539  82.727  45.517  1.00  0.00           C  
ATOM   2948  NZ  LYS D1008      32.132  83.903  46.346  1.00  0.00           N  
ATOM   2949  N   LYS D1009      32.179  77.475  43.248  1.00  0.00           N  
ATOM   2950  CA  LYS D1009      32.620  76.321  44.017  1.00  0.00           C  
ATOM   2951  C   LYS D1009      33.155  76.762  45.369  1.00  0.00           C  
ATOM   2952  O   LYS D1009      34.036  77.618  45.448  1.00  0.00           O  
ATOM   2953  CB  LYS D1009      33.723  75.580  43.256  1.00  0.00           C  
ATOM   2954  CG  LYS D1009      34.383  74.428  44.028  1.00  0.00           C  
ATOM   2955  CD  LYS D1009      35.416  73.712  43.168  1.00  0.00           C  
ATOM   2956  CE  LYS D1009      36.483  74.679  42.677  1.00  0.00           C  
ATOM   2957  NZ  LYS D1009      37.305  74.124  41.564  1.00  0.00           N  
ATOM   2958  N   VAL D1010      32.628  76.167  46.432  1.00  0.00           N  
ATOM   2959  CA  VAL D1010      33.063  76.511  47.776  1.00  0.00           C  
ATOM   2960  C   VAL D1010      33.401  75.264  48.587  1.00  0.00           C  
ATOM   2961  O   VAL D1010      33.870  75.354  49.718  1.00  0.00           O  
ATOM   2962  CB  VAL D1010      31.977  77.310  48.514  1.00  0.00           C  
ATOM   2963  CG1 VAL D1010      31.673  78.585  47.750  1.00  0.00           C  
ATOM   2964  CG2 VAL D1010      30.721  76.469  48.660  1.00  0.00           C  
ATOM   2965  N   ILE D1011      33.155  74.099  47.999  1.00  0.00           N  
ATOM   2966  CA  ILE D1011      33.426  72.830  48.658  1.00  0.00           C  
ATOM   2967  C   ILE D1011      34.209  71.955  47.707  1.00  0.00           C  
ATOM   2968  O   ILE D1011      33.640  71.353  46.801  1.00  0.00           O  
ATOM   2969  CB  ILE D1011      32.133  72.067  49.009  1.00  0.00           C  
ATOM   2970  CG1 ILE D1011      31.207  72.928  49.874  1.00  0.00           C  
ATOM   2971  CG2 ILE D1011      32.484  70.769  49.687  1.00  0.00           C  
ATOM   2972  CD1 ILE D1011      31.799  73.386  51.175  1.00  0.00           C  
ATOM   2973  N   GLU D1012      35.516  71.886  47.910  1.00  0.00           N  
ATOM   2974  CA  GLU D1012      36.363  71.062  47.062  1.00  0.00           C  
ATOM   2975  C   GLU D1012      36.256  69.596  47.475  1.00  0.00           C  
ATOM   2976  O   GLU D1012      36.013  69.280  48.640  1.00  0.00           O  
ATOM   2977  CB  GLU D1012      37.813  71.529  47.160  1.00  0.00           C  
ATOM   2978  CG  GLU D1012      38.805  70.658  46.405  1.00  0.00           C  
ATOM   2979  CD  GLU D1012      38.699  70.792  44.898  1.00  0.00           C  
ATOM   2980  OE1 GLU D1012      37.593  70.590  44.351  1.00  0.00           O  
ATOM   2981  OE2 GLU D1012      39.732  71.093  44.261  1.00  0.00           O  
ATOM   2982  N   ARG D1013      36.433  68.703  46.507  1.00  0.00           N  
ATOM   2983  CA  ARG D1013      36.361  67.267  46.757  1.00  0.00           C  
ATOM   2984  C   ARG D1013      37.731  66.726  47.131  1.00  0.00           C  
ATOM   2985  O   ARG D1013      38.741  67.087  46.520  1.00  0.00           O  
ATOM   2986  CB  ARG D1013      35.858  66.538  45.510  1.00  0.00           C  
ATOM   2987  CG  ARG D1013      35.894  65.020  45.600  1.00  0.00           C  
ATOM   2988  CD  ARG D1013      35.563  64.402  44.253  1.00  0.00           C  
ATOM   2989  NE  ARG D1013      36.513  64.811  43.222  1.00  0.00           N  
ATOM   2990  CZ  ARG D1013      36.396  64.502  41.935  1.00  0.00           C  
ATOM   2991  NH1 ARG D1013      35.364  63.779  41.518  1.00  0.00           N  
ATOM   2992  NH2 ARG D1013      37.312  64.910  41.065  1.00  0.00           N  
ATOM   2993  N   PRO D1014      37.785  65.857  48.154  1.00  0.00           N  
ATOM   2994  CA  PRO D1014      39.035  65.249  48.621  1.00  0.00           C  
ATOM   2995  C   PRO D1014      39.691  64.408  47.518  1.00  0.00           C  
ATOM   2996  O   PRO D1014      39.010  63.904  46.623  1.00  0.00           O  
ATOM   2997  CB  PRO D1014      38.574  64.404  49.804  1.00  0.00           C  
ATOM   2998  CG  PRO D1014      37.424  65.202  50.349  1.00  0.00           C  
ATOM   2999  CD  PRO D1014      36.683  65.566  49.089  1.00  0.00           C  
ATOM   3000  N   GLY D1015      41.009  64.263  47.578  1.00  0.00           N  
ATOM   3001  CA  GLY D1015      41.693  63.478  46.567  1.00  0.00           C  
ATOM   3002  C   GLY D1015      41.802  64.204  45.239  1.00  0.00           C  
ATOM   3003  O   GLY D1015      42.455  65.248  45.159  1.00  0.00           O  
ATOM   3004  N   GLU D1016      41.175  63.653  44.199  1.00  0.00           N  
ATOM   3005  CA  GLU D1016      41.203  64.260  42.869  1.00  0.00           C  
ATOM   3006  C   GLU D1016      40.328  65.503  42.872  1.00  0.00           C  
ATOM   3007  O   GLU D1016      39.099  65.410  42.905  1.00  0.00           O  
ATOM   3008  CB  GLU D1016      40.672  63.290  41.818  1.00  0.00           C  
ATOM   3009  CG  GLU D1016      41.378  61.943  41.774  1.00  0.00           C  
ATOM   3010  CD  GLU D1016      40.843  61.027  40.671  1.00  0.00           C  
ATOM   3011  OE1 GLU D1016      39.624  60.737  40.655  1.00  0.00           O  
ATOM   3012  OE2 GLU D1016      41.646  60.591  39.818  1.00  0.00           O  
ATOM   3013  N   PRO D1017      40.950  66.689  42.832  1.00  0.00           N  
ATOM   3014  CA  PRO D1017      40.201  67.944  42.836  1.00  0.00           C  
ATOM   3015  C   PRO D1017      39.205  68.026  41.690  1.00  0.00           C  
ATOM   3016  O   PRO D1017      39.479  67.562  40.582  1.00  0.00           O  
ATOM   3017  CB  PRO D1017      41.298  68.998  42.732  1.00  0.00           C  
ATOM   3018  CG  PRO D1017      42.457  68.339  43.427  1.00  0.00           C  
ATOM   3019  CD  PRO D1017      42.399  66.949  42.842  1.00  0.00           C  
ATOM   3020  N   LEU D1018      38.047  68.611  41.980  1.00  0.00           N  
ATOM   3021  CA  LEU D1018      36.994  68.780  40.995  1.00  0.00           C  
ATOM   3022  C   LEU D1018      37.539  69.537  39.799  1.00  0.00           C  
ATOM   3023  O   LEU D1018      38.333  70.464  39.954  1.00  0.00           O  
ATOM   3024  CB  LEU D1018      35.840  69.565  41.599  1.00  0.00           C  
ATOM   3025  CG  LEU D1018      35.093  68.846  42.711  1.00  0.00           C  
ATOM   3026  CD1 LEU D1018      34.083  69.784  43.342  1.00  0.00           C  
ATOM   3027  CD2 LEU D1018      34.416  67.617  42.137  1.00  0.00           C  
ATOM   3028  N   PRO D1019      37.115  69.151  38.585  1.00  0.00           N  
ATOM   3029  CA  PRO D1019      37.547  69.780  37.331  1.00  0.00           C  
ATOM   3030  C   PRO D1019      36.882  71.140  37.074  1.00  0.00           C  
ATOM   3031  O   PRO D1019      35.701  71.329  37.383  1.00  0.00           O  
ATOM   3032  CB  PRO D1019      37.151  68.744  36.285  1.00  0.00           C  
ATOM   3033  CG  PRO D1019      35.858  68.212  36.853  1.00  0.00           C  
ATOM   3034  CD  PRO D1019      36.216  68.011  38.316  1.00  0.00           C  
ATOM   3035  N   GLU D1020      37.643  72.078  36.508  1.00  0.00           N  
ATOM   3036  CA  GLU D1020      37.127  73.410  36.194  1.00  0.00           C  
ATOM   3037  C   GLU D1020      37.144  73.640  34.685  1.00  0.00           C  
ATOM   3038  O   GLU D1020      38.165  73.432  34.032  1.00  0.00           O  
ATOM   3039  CB  GLU D1020      37.967  74.495  36.884  1.00  0.00           C  
ATOM   3040  CG  GLU D1020      37.367  75.063  38.175  1.00  0.00           C  
ATOM   3041  CD  GLU D1020      36.044  75.801  37.954  1.00  0.00           C  
ATOM   3042  OE1 GLU D1020      35.959  76.608  36.999  1.00  0.00           O  
ATOM   3043  OE2 GLU D1020      35.091  75.588  38.741  1.00  0.00           O  
ATOM   3044  N   PRO D1021      36.003  74.059  34.110  1.00  0.00           N  
ATOM   3045  CA  PRO D1021      34.739  74.313  34.806  1.00  0.00           C  
ATOM   3046  C   PRO D1021      34.094  73.022  35.276  1.00  0.00           C  
ATOM   3047  O   PRO D1021      34.298  71.965  34.682  1.00  0.00           O  
ATOM   3048  CB  PRO D1021      33.902  75.019  33.748  1.00  0.00           C  
ATOM   3049  CG  PRO D1021      34.390  74.389  32.476  1.00  0.00           C  
ATOM   3050  CD  PRO D1021      35.885  74.408  32.684  1.00  0.00           C  
ATOM   3051  N   LEU D1022      33.314  73.112  36.343  1.00  0.00           N  
ATOM   3052  CA  LEU D1022      32.652  71.939  36.883  1.00  0.00           C  
ATOM   3053  C   LEU D1022      31.680  71.342  35.890  1.00  0.00           C  
ATOM   3054  O   LEU D1022      30.717  71.994  35.487  1.00  0.00           O  
ATOM   3055  CB  LEU D1022      31.910  72.290  38.167  1.00  0.00           C  
ATOM   3056  CG  LEU D1022      32.623  71.886  39.456  1.00  0.00           C  
ATOM   3057  CD1 LEU D1022      33.987  72.546  39.552  1.00  0.00           C  
ATOM   3058  CD2 LEU D1022      31.756  72.283  40.625  1.00  0.00           C  
ATOM   3059  N   GLU D1023      31.937  70.093  35.510  1.00  0.00           N  
ATOM   3060  CA  GLU D1023      31.087  69.383  34.563  1.00  0.00           C  
ATOM   3061  C   GLU D1023      29.718  69.066  35.170  1.00  0.00           C  
ATOM   3062  O   GLU D1023      28.766  68.802  34.439  1.00  0.00           O  
ATOM   3063  CB  GLU D1023      31.758  68.078  34.105  1.00  0.00           C  
ATOM   3064  CG  GLU D1023      33.198  68.212  33.567  1.00  0.00           C  
ATOM   3065  CD  GLU D1023      33.372  69.311  32.508  1.00  0.00           C  
ATOM   3066  OE1 GLU D1023      32.521  69.417  31.595  1.00  0.00           O  
ATOM   3067  OE2 GLU D1023      34.374  70.064  32.584  1.00  0.00           O  
ATOM   3068  N   ARG D1024      29.622  69.093  36.499  1.00  0.00           N  
ATOM   3069  CA  ARG D1024      28.360  68.819  37.198  1.00  0.00           C  
ATOM   3070  C   ARG D1024      28.478  69.176  38.676  1.00  0.00           C  
ATOM   3071  O   ARG D1024      29.565  69.485  39.161  1.00  0.00           O  
ATOM   3072  CB  ARG D1024      27.976  67.341  37.062  1.00  0.00           C  
ATOM   3073  CG  ARG D1024      28.876  66.378  37.833  1.00  0.00           C  
ATOM   3074  CD  ARG D1024      28.756  64.939  37.330  1.00  0.00           C  
ATOM   3075  NE  ARG D1024      29.398  64.734  36.028  1.00  0.00           N  
ATOM   3076  CZ  ARG D1024      30.707  64.874  35.794  1.00  0.00           C  
ATOM   3077  NH1 ARG D1024      31.537  65.222  36.774  1.00  0.00           N  
ATOM   3078  NH2 ARG D1024      31.194  64.664  34.576  1.00  0.00           N  
ATOM   3079  N   ALA D1025      27.360  69.118  39.391  1.00  0.00           N  
ATOM   3080  CA  ALA D1025      27.347  69.452  40.815  1.00  0.00           C  
ATOM   3081  C   ALA D1025      28.097  68.424  41.654  1.00  0.00           C  
ATOM   3082  O   ALA D1025      28.170  67.257  41.294  1.00  0.00           O  
ATOM   3083  CB  ALA D1025      25.897  69.579  41.315  1.00  0.00           C  
ATOM   3084  N   TYR D1026      28.658  68.874  42.771  1.00  0.00           N  
ATOM   3085  CA  TYR D1026      29.382  68.013  43.703  1.00  0.00           C  
ATOM   3086  C   TYR D1026      28.747  68.169  45.083  1.00  0.00           C  
ATOM   3087  O   TYR D1026      29.113  69.056  45.852  1.00  0.00           O  
ATOM   3088  CB  TYR D1026      30.855  68.403  43.768  1.00  0.00           C  
ATOM   3089  CG  TYR D1026      31.603  67.644  44.834  1.00  0.00           C  
ATOM   3090  CD1 TYR D1026      31.623  66.248  44.837  1.00  0.00           C  
ATOM   3091  CD2 TYR D1026      32.273  68.315  45.855  1.00  0.00           C  
ATOM   3092  CE1 TYR D1026      32.290  65.539  45.830  1.00  0.00           C  
ATOM   3093  CE2 TYR D1026      32.946  67.615  46.855  1.00  0.00           C  
ATOM   3094  CZ  TYR D1026      32.950  66.227  46.836  1.00  0.00           C  
ATOM   3095  OH  TYR D1026      33.617  65.528  47.819  1.00  0.00           O  
ATOM   3096  N   GLU D1027      27.794  67.298  45.387  1.00  0.00           N  
ATOM   3097  CA  GLU D1027      27.064  67.347  46.650  1.00  0.00           C  
ATOM   3098  C   GLU D1027      27.732  66.658  47.844  1.00  0.00           C  
ATOM   3099  O   GLU D1027      27.466  67.001  48.995  1.00  0.00           O  
ATOM   3100  CB  GLU D1027      25.665  66.772  46.424  1.00  0.00           C  
ATOM   3101  CG  GLU D1027      24.880  67.547  45.365  1.00  0.00           C  
ATOM   3102  CD  GLU D1027      23.699  66.778  44.810  1.00  0.00           C  
ATOM   3103  OE1 GLU D1027      23.933  65.683  44.271  1.00  0.00           O  
ATOM   3104  OE2 GLU D1027      22.546  67.264  44.900  1.00  0.00           O  
ATOM   3105  N   GLU D1028      28.597  65.690  47.571  1.00  0.00           N  
ATOM   3106  CA  GLU D1028      29.289  64.963  48.632  1.00  0.00           C  
ATOM   3107  C   GLU D1028      30.161  65.910  49.433  1.00  0.00           C  
ATOM   3108  O   GLU D1028      30.756  66.828  48.876  1.00  0.00           O  
ATOM   3109  CB  GLU D1028      30.164  63.854  48.039  1.00  0.00           C  
ATOM   3110  CG  GLU D1028      29.719  62.454  48.414  1.00  0.00           C  
ATOM   3111  CD  GLU D1028      28.273  62.186  48.043  1.00  0.00           C  
ATOM   3112  OE1 GLU D1028      27.965  62.207  46.831  1.00  0.00           O  
ATOM   3113  OE2 GLU D1028      27.450  61.955  48.961  1.00  0.00           O  
ATOM   3114  N   PRO D1029      30.247  65.700  50.756  1.00  0.00           N  
ATOM   3115  CA  PRO D1029      31.055  66.542  51.640  1.00  0.00           C  
ATOM   3116  C   PRO D1029      32.514  66.583  51.207  1.00  0.00           C  
ATOM   3117  O   PRO D1029      32.967  65.738  50.438  1.00  0.00           O  
ATOM   3118  CB  PRO D1029      30.871  65.881  52.998  1.00  0.00           C  
ATOM   3119  CG  PRO D1029      29.476  65.344  52.908  1.00  0.00           C  
ATOM   3120  CD  PRO D1029      29.477  64.718  51.538  1.00  0.00           C  
ATOM   3121  N   GLY D1030      33.233  67.580  51.708  1.00  0.00           N  
ATOM   3122  CA  GLY D1030      34.637  67.747  51.385  1.00  0.00           C  
ATOM   3123  C   GLY D1030      35.207  68.894  52.195  1.00  0.00           C  
ATOM   3124  O   GLY D1030      34.648  69.269  53.229  1.00  0.00           O  
ATOM   3125  N   ILE D1031      36.308  69.462  51.716  1.00  0.00           N  
ATOM   3126  CA  ILE D1031      36.978  70.577  52.390  1.00  0.00           C  
ATOM   3127  C   ILE D1031      36.475  71.932  51.880  1.00  0.00           C  
ATOM   3128  O   ILE D1031      36.334  72.134  50.672  1.00  0.00           O  
ATOM   3129  CB  ILE D1031      38.509  70.512  52.159  1.00  0.00           C  
ATOM   3130  CG1 ILE D1031      38.983  69.064  52.276  1.00  0.00           C  
ATOM   3131  CG2 ILE D1031      39.232  71.390  53.166  1.00  0.00           C  
ATOM   3132  CD1 ILE D1031      38.521  68.363  53.547  1.00  0.00           C  
ATOM   3133  N   MET D1032      36.215  72.861  52.797  1.00  0.00           N  
ATOM   3134  CA  MET D1032      35.740  74.185  52.416  1.00  0.00           C  
ATOM   3135  C   MET D1032      36.810  74.998  51.688  1.00  0.00           C  
ATOM   3136  O   MET D1032      37.998  74.908  51.993  1.00  0.00           O  
ATOM   3137  CB  MET D1032      35.251  74.944  53.645  1.00  0.00           C  
ATOM   3138  CG  MET D1032      34.051  74.292  54.288  1.00  0.00           C  
ATOM   3139  SD  MET D1032      33.154  75.383  55.396  1.00  0.00           S  
ATOM   3140  CE  MET D1032      32.286  76.426  54.243  1.00  0.00           C  
ATOM   3141  N   VAL D1033      36.372  75.787  50.714  1.00  0.00           N  
ATOM   3142  CA  VAL D1033      37.267  76.611  49.917  1.00  0.00           C  
ATOM   3143  C   VAL D1033      36.496  77.855  49.488  1.00  0.00           C  
ATOM   3144  O   VAL D1033      35.266  77.846  49.474  1.00  0.00           O  
ATOM   3145  CB  VAL D1033      37.746  75.840  48.672  1.00  0.00           C  
ATOM   3146  CG1 VAL D1033      36.556  75.509  47.774  1.00  0.00           C  
ATOM   3147  CG2 VAL D1033      38.788  76.649  47.924  1.00  0.00           C  
ATOM   3148  N   ASN D1034      37.214  78.920  49.140  1.00  0.00           N  
ATOM   3149  CA  ASN D1034      36.579  80.171  48.733  1.00  0.00           C  
ATOM   3150  C   ASN D1034      35.474  80.529  49.710  1.00  0.00           C  
ATOM   3151  O   ASN D1034      34.450  81.099  49.324  1.00  0.00           O  
ATOM   3152  CB  ASN D1034      35.982  80.049  47.333  1.00  0.00           C  
ATOM   3153  CG  ASN D1034      37.016  79.699  46.294  1.00  0.00           C  
ATOM   3154  OD1 ASN D1034      38.074  80.330  46.216  1.00  0.00           O  
ATOM   3155  ND2 ASN D1034      36.719  78.690  45.479  1.00  0.00           N  
ATOM   3156  N   SER D1035      35.684  80.183  50.976  1.00  0.00           N  
ATOM   3157  CA  SER D1035      34.700  80.457  52.009  1.00  0.00           C  
ATOM   3158  C   SER D1035      35.218  81.425  53.073  1.00  0.00           C  
ATOM   3159  O   SER D1035      34.772  81.396  54.228  1.00  0.00           O  
ATOM   3160  CB  SER D1035      34.243  79.146  52.650  1.00  0.00           C  
ATOM   3161  OG  SER D1035      33.470  78.396  51.730  1.00  0.00           O  
ATOM   3162  N   GLY D1036      36.149  82.287  52.665  1.00  0.00           N  
ATOM   3163  CA  GLY D1036      36.716  83.271  53.572  1.00  0.00           C  
ATOM   3164  C   GLY D1036      37.441  82.680  54.764  1.00  0.00           C  
ATOM   3165  O   GLY D1036      38.525  82.117  54.614  1.00  0.00           O  
ATOM   3166  N   PRO D1037      36.868  82.802  55.973  1.00  0.00           N  
ATOM   3167  CA  PRO D1037      37.497  82.261  57.181  1.00  0.00           C  
ATOM   3168  C   PRO D1037      37.452  80.740  57.229  1.00  0.00           C  
ATOM   3169  O   PRO D1037      38.465  80.079  57.431  1.00  0.00           O  
ATOM   3170  CB  PRO D1037      36.684  82.899  58.304  1.00  0.00           C  
ATOM   3171  CG  PRO D1037      35.318  83.000  57.702  1.00  0.00           C  
ATOM   3172  CD  PRO D1037      35.619  83.513  56.308  1.00  0.00           C  
ATOM   3173  N   PHE D1038      36.266  80.193  57.024  1.00  0.00           N  
ATOM   3174  CA  PHE D1038      36.069  78.759  57.068  1.00  0.00           C  
ATOM   3175  C   PHE D1038      36.953  77.958  56.111  1.00  0.00           C  
ATOM   3176  O   PHE D1038      36.995  76.730  56.183  1.00  0.00           O  
ATOM   3177  CB  PHE D1038      34.600  78.477  56.803  1.00  0.00           C  
ATOM   3178  CG  PHE D1038      33.673  79.210  57.731  1.00  0.00           C  
ATOM   3179  CD1 PHE D1038      33.350  78.683  58.981  1.00  0.00           C  
ATOM   3180  CD2 PHE D1038      33.117  80.424  57.355  1.00  0.00           C  
ATOM   3181  CE1 PHE D1038      32.477  79.356  59.844  1.00  0.00           C  
ATOM   3182  CE2 PHE D1038      32.246  81.103  58.209  1.00  0.00           C  
ATOM   3183  CZ  PHE D1038      31.925  80.567  59.455  1.00  0.00           C  
ATOM   3184  N   ASP D1039      37.675  78.648  55.234  1.00  0.00           N  
ATOM   3185  CA  ASP D1039      38.537  77.967  54.267  1.00  0.00           C  
ATOM   3186  C   ASP D1039      39.494  76.947  54.860  1.00  0.00           C  
ATOM   3187  O   ASP D1039      40.612  77.278  55.239  1.00  0.00           O  
ATOM   3188  CB  ASP D1039      39.345  78.977  53.448  1.00  0.00           C  
ATOM   3189  CG  ASP D1039      38.502  79.690  52.420  1.00  0.00           C  
ATOM   3190  OD1 ASP D1039      37.784  78.984  51.684  1.00  0.00           O  
ATOM   3191  OD2 ASP D1039      38.554  80.940  52.341  1.00  0.00           O  
ATOM   3192  N   GLY D1040      39.055  75.698  54.914  1.00  0.00           N  
ATOM   3193  CA  GLY D1040      39.889  74.642  55.449  1.00  0.00           C  
ATOM   3194  C   GLY D1040      39.049  73.620  56.177  1.00  0.00           C  
ATOM   3195  O   GLY D1040      39.336  72.427  56.128  1.00  0.00           O  
ATOM   3196  N   THR D1041      37.998  74.093  56.841  1.00  0.00           N  
ATOM   3197  CA  THR D1041      37.100  73.229  57.594  1.00  0.00           C  
ATOM   3198  C   THR D1041      36.561  72.101  56.731  1.00  0.00           C  
ATOM   3199  O   THR D1041      36.911  71.977  55.563  1.00  0.00           O  
ATOM   3200  CB  THR D1041      35.894  74.014  58.120  1.00  0.00           C  
ATOM   3201  OG1 THR D1041      36.282  75.364  58.401  1.00  0.00           O  
ATOM   3202  CG2 THR D1041      35.353  73.365  59.387  1.00  0.00           C  
ATOM   3203  N   GLU D1058      35.701  71.278  57.318  1.00  0.00           N  
ATOM   3204  CA  GLU D1058      35.090  70.172  56.593  1.00  0.00           C  
ATOM   3205  C   GLU D1058      33.573  70.308  56.570  1.00  0.00           C  
ATOM   3206  O   GLU D1058      32.964  70.644  57.585  1.00  0.00           O  
ATOM   3207  CB  GLU D1058      35.480  68.835  57.219  1.00  0.00           C  
ATOM   3208  CG  GLU D1058      36.890  68.400  56.868  1.00  0.00           C  
ATOM   3209  CD  GLU D1058      37.117  66.913  57.088  1.00  0.00           C  
ATOM   3210  OE1 GLU D1058      37.048  66.468  58.254  1.00  0.00           O  
ATOM   3211  OE2 GLU D1058      37.361  66.190  56.091  1.00  0.00           O  
ATOM   3212  N   SER D1059      32.973  70.048  55.408  1.00  0.00           N  
ATOM   3213  CA  SER D1059      31.524  70.146  55.243  1.00  0.00           C  
ATOM   3214  C   SER D1059      30.777  69.808  56.528  1.00  0.00           C  
ATOM   3215  O   SER D1059      29.855  70.518  56.926  1.00  0.00           O  
ATOM   3216  CB  SER D1059      31.036  69.200  54.137  1.00  0.00           C  
ATOM   3217  OG  SER D1059      31.591  69.522  52.876  1.00  0.00           O  
ATOM   3218  N   GLU D1060      31.177  68.719  57.174  1.00  0.00           N  
ATOM   3219  CA  GLU D1060      30.523  68.293  58.402  1.00  0.00           C  
ATOM   3220  C   GLU D1060      30.597  69.361  59.485  1.00  0.00           C  
ATOM   3221  O   GLU D1060      29.583  69.956  59.857  1.00  0.00           O  
ATOM   3222  CB  GLU D1060      31.154  66.993  58.911  1.00  0.00           C  
ATOM   3223  CG  GLU D1060      31.045  65.833  57.926  1.00  0.00           C  
ATOM   3224  CD  GLU D1060      29.616  65.593  57.447  1.00  0.00           C  
ATOM   3225  OE1 GLU D1060      28.756  65.200  58.266  1.00  0.00           O  
ATOM   3226  OE2 GLU D1060      29.353  65.802  56.245  1.00  0.00           O  
ATOM   3227  N   GLU D1061      31.804  69.597  59.986  1.00  0.00           N  
ATOM   3228  CA  GLU D1061      32.020  70.589  61.029  1.00  0.00           C  
ATOM   3229  C   GLU D1061      31.602  71.962  60.515  1.00  0.00           C  
ATOM   3230  O   GLU D1061      30.870  72.696  61.182  1.00  0.00           O  
ATOM   3231  CB  GLU D1061      33.498  70.590  61.428  1.00  0.00           C  
ATOM   3232  CG  GLU D1061      33.814  71.369  62.697  1.00  0.00           C  
ATOM   3233  CD  GLU D1061      35.238  71.138  63.186  1.00  0.00           C  
ATOM   3234  OE1 GLU D1061      36.187  71.356  62.396  1.00  0.00           O  
ATOM   3235  OE2 GLU D1061      35.403  70.739  64.362  1.00  0.00           O  
ATOM   3236  N   GLY D1062      32.071  72.293  59.318  1.00  0.00           N  
ATOM   3237  CA  GLY D1062      31.739  73.564  58.714  1.00  0.00           C  
ATOM   3238  C   GLY D1062      30.285  73.961  58.881  1.00  0.00           C  
ATOM   3239  O   GLY D1062      29.993  75.127  59.126  1.00  0.00           O  
ATOM   3240  N   LYS D1063      29.363  73.011  58.758  1.00  0.00           N  
ATOM   3241  CA  LYS D1063      27.946  73.339  58.894  1.00  0.00           C  
ATOM   3242  C   LYS D1063      27.648  74.070  60.194  1.00  0.00           C  
ATOM   3243  O   LYS D1063      27.325  75.258  60.178  1.00  0.00           O  
ATOM   3244  CB  LYS D1063      27.082  72.086  58.821  1.00  0.00           C  
ATOM   3245  CG  LYS D1063      27.077  71.408  57.476  1.00  0.00           C  
ATOM   3246  CD  LYS D1063      26.091  70.264  57.480  1.00  0.00           C  
ATOM   3247  CE  LYS D1063      26.216  69.399  56.247  1.00  0.00           C  
ATOM   3248  NZ  LYS D1063      25.230  68.295  56.316  1.00  0.00           N  
ATOM   3249  N   ARG D1064      27.755  73.363  61.316  1.00  0.00           N  
ATOM   3250  CA  ARG D1064      27.485  73.949  62.632  1.00  0.00           C  
ATOM   3251  C   ARG D1064      28.296  75.227  62.906  1.00  0.00           C  
ATOM   3252  O   ARG D1064      27.779  76.187  63.489  1.00  0.00           O  
ATOM   3253  CB  ARG D1064      27.739  72.898  63.718  1.00  0.00           C  
ATOM   3254  CG  ARG D1064      29.087  72.223  63.574  1.00  0.00           C  
ATOM   3255  CD  ARG D1064      29.164  70.901  64.314  1.00  0.00           C  
ATOM   3256  NE  ARG D1064      30.533  70.392  64.301  1.00  0.00           N  
ATOM   3257  CZ  ARG D1064      30.890  69.176  64.699  1.00  0.00           C  
ATOM   3258  NH1 ARG D1064      29.976  68.322  65.144  1.00  0.00           N  
ATOM   3259  NH2 ARG D1064      32.167  68.818  64.655  1.00  0.00           N  
ATOM   3260  N   LYS D1065      29.558  75.241  62.481  1.00  0.00           N  
ATOM   3261  CA  LYS D1065      30.400  76.415  62.673  1.00  0.00           C  
ATOM   3262  C   LYS D1065      29.721  77.627  62.066  1.00  0.00           C  
ATOM   3263  O   LYS D1065      29.592  78.668  62.706  1.00  0.00           O  
ATOM   3264  CB  LYS D1065      31.762  76.218  62.014  1.00  0.00           C  
ATOM   3265  CG  LYS D1065      32.629  75.212  62.737  1.00  0.00           C  
ATOM   3266  CD  LYS D1065      34.096  75.358  62.370  1.00  0.00           C  
ATOM   3267  CE  LYS D1065      34.975  74.609  63.368  1.00  0.00           C  
ATOM   3268  NZ  LYS D1065      36.429  74.846  63.144  1.00  0.00           N  
ATOM   3269  N   VAL D1066      29.285  77.480  60.822  1.00  0.00           N  
ATOM   3270  CA  VAL D1066      28.608  78.557  60.124  1.00  0.00           C  
ATOM   3271  C   VAL D1066      27.258  78.870  60.759  1.00  0.00           C  
ATOM   3272  O   VAL D1066      26.869  80.034  60.851  1.00  0.00           O  
ATOM   3273  CB  VAL D1066      28.384  78.209  58.644  1.00  0.00           C  
ATOM   3274  CG1 VAL D1066      27.574  79.303  57.975  1.00  0.00           C  
ATOM   3275  CG2 VAL D1066      29.719  78.032  57.943  1.00  0.00           C  
ATOM   3276  N   ILE D1067      26.541  77.839  61.197  1.00  0.00           N  
ATOM   3277  CA  ILE D1067      25.236  78.067  61.806  1.00  0.00           C  
ATOM   3278  C   ILE D1067      25.394  78.949  63.034  1.00  0.00           C  
ATOM   3279  O   ILE D1067      24.514  79.749  63.349  1.00  0.00           O  
ATOM   3280  CB  ILE D1067      24.549  76.758  62.226  1.00  0.00           C  
ATOM   3281  CG1 ILE D1067      24.463  75.811  61.034  1.00  0.00           C  
ATOM   3282  CG2 ILE D1067      23.140  77.055  62.732  1.00  0.00           C  
ATOM   3283  CD1 ILE D1067      23.881  74.471  61.376  1.00  0.00           C  
ATOM   3284  N   ALA D1068      26.518  78.800  63.730  1.00  0.00           N  
ATOM   3285  CA  ALA D1068      26.784  79.608  64.914  1.00  0.00           C  
ATOM   3286  C   ALA D1068      27.224  80.985  64.438  1.00  0.00           C  
ATOM   3287  O   ALA D1068      26.758  82.017  64.935  1.00  0.00           O  
ATOM   3288  CB  ALA D1068      27.882  78.967  65.751  1.00  0.00           C  
ATOM   3289  N   TRP D1069      28.124  80.982  63.460  1.00  0.00           N  
ATOM   3290  CA  TRP D1069      28.653  82.203  62.884  1.00  0.00           C  
ATOM   3291  C   TRP D1069      27.533  83.106  62.381  1.00  0.00           C  
ATOM   3292  O   TRP D1069      27.648  84.325  62.430  1.00  0.00           O  
ATOM   3293  CB  TRP D1069      29.594  81.857  61.737  1.00  0.00           C  
ATOM   3294  CG  TRP D1069      30.203  83.051  61.101  1.00  0.00           C  
ATOM   3295  CD1 TRP D1069      31.347  83.688  61.473  1.00  0.00           C  
ATOM   3296  CD2 TRP D1069      29.676  83.783  59.996  1.00  0.00           C  
ATOM   3297  NE1 TRP D1069      31.567  84.777  60.667  1.00  0.00           N  
ATOM   3298  CE2 TRP D1069      30.553  84.859  59.751  1.00  0.00           C  
ATOM   3299  CE3 TRP D1069      28.539  83.635  59.185  1.00  0.00           C  
ATOM   3300  CZ2 TRP D1069      30.333  85.786  58.728  1.00  0.00           C  
ATOM   3301  CZ3 TRP D1069      28.317  84.558  58.165  1.00  0.00           C  
ATOM   3302  CH2 TRP D1069      29.212  85.620  57.947  1.00  0.00           C  
ATOM   3303  N   LEU D1070      26.452  82.503  61.898  1.00  0.00           N  
ATOM   3304  CA  LEU D1070      25.312  83.262  61.383  1.00  0.00           C  
ATOM   3305  C   LEU D1070      24.443  83.823  62.497  1.00  0.00           C  
ATOM   3306  O   LEU D1070      23.993  84.963  62.425  1.00  0.00           O  
ATOM   3307  CB  LEU D1070      24.450  82.387  60.461  1.00  0.00           C  
ATOM   3308  CG  LEU D1070      24.996  82.084  59.061  1.00  0.00           C  
ATOM   3309  CD1 LEU D1070      24.104  81.062  58.372  1.00  0.00           C  
ATOM   3310  CD2 LEU D1070      25.071  83.374  58.248  1.00  0.00           C  
ATOM   3311  N   GLU D1071      24.201  83.013  63.521  1.00  0.00           N  
ATOM   3312  CA  GLU D1071      23.389  83.436  64.657  1.00  0.00           C  
ATOM   3313  C   GLU D1071      24.085  84.577  65.385  1.00  0.00           C  
ATOM   3314  O   GLU D1071      23.449  85.543  65.812  1.00  0.00           O  
ATOM   3315  CB  GLU D1071      23.187  82.270  65.623  1.00  0.00           C  
ATOM   3316  CG  GLU D1071      22.451  81.089  65.015  1.00  0.00           C  
ATOM   3317  CD  GLU D1071      22.404  79.884  65.942  1.00  0.00           C  
ATOM   3318  OE1 GLU D1071      23.487  79.429  66.375  1.00  0.00           O  
ATOM   3319  OE2 GLU D1071      21.290  79.390  66.235  1.00  0.00           O  
ATOM   3320  N   GLU D1072      25.401  84.450  65.518  1.00  0.00           N  
ATOM   3321  CA  GLU D1072      26.213  85.451  66.189  1.00  0.00           C  
ATOM   3322  C   GLU D1072      26.103  86.812  65.500  1.00  0.00           C  
ATOM   3323  O   GLU D1072      25.857  87.829  66.152  1.00  0.00           O  
ATOM   3324  CB  GLU D1072      27.666  85.005  66.200  1.00  0.00           C  
ATOM   3325  CG  GLU D1072      28.532  85.802  67.141  1.00  0.00           C  
ATOM   3326  CD  GLU D1072      30.007  85.568  66.908  1.00  0.00           C  
ATOM   3327  OE1 GLU D1072      30.538  86.091  65.901  1.00  0.00           O  
ATOM   3328  OE2 GLU D1072      30.632  84.856  67.727  1.00  0.00           O  
ATOM   3329  N   LYS D1073      26.298  86.826  64.184  1.00  0.00           N  
ATOM   3330  CA  LYS D1073      26.217  88.053  63.398  1.00  0.00           C  
ATOM   3331  C   LYS D1073      24.770  88.500  63.201  1.00  0.00           C  
ATOM   3332  O   LYS D1073      24.512  89.571  62.660  1.00  0.00           O  
ATOM   3333  CB  LYS D1073      26.858  87.834  62.037  1.00  0.00           C  
ATOM   3334  CG  LYS D1073      28.327  87.481  62.091  1.00  0.00           C  
ATOM   3335  CD  LYS D1073      29.156  88.688  62.483  1.00  0.00           C  
ATOM   3336  CE  LYS D1073      30.639  88.422  62.278  1.00  0.00           C  
ATOM   3337  NZ  LYS D1073      31.447  89.644  62.542  1.00  0.00           N  
ATOM   3338  N   GLY D1074      23.831  87.663  63.631  1.00  0.00           N  
ATOM   3339  CA  GLY D1074      22.421  87.985  63.495  1.00  0.00           C  
ATOM   3340  C   GLY D1074      21.879  87.805  62.087  1.00  0.00           C  
ATOM   3341  O   GLY D1074      20.777  88.269  61.777  1.00  0.00           O  
ATOM   3342  N   LEU D1075      22.657  87.126  61.241  1.00  0.00           N  
ATOM   3343  CA  LEU D1075      22.304  86.861  59.843  1.00  0.00           C  
ATOM   3344  C   LEU D1075      21.306  85.710  59.706  1.00  0.00           C  
ATOM   3345  O   LEU D1075      20.521  85.671  58.759  1.00  0.00           O  
ATOM   3346  CB  LEU D1075      23.565  86.522  59.049  1.00  0.00           C  
ATOM   3347  CG  LEU D1075      24.675  87.577  59.016  1.00  0.00           C  
ATOM   3348  CD1 LEU D1075      25.956  86.988  58.429  1.00  0.00           C  
ATOM   3349  CD2 LEU D1075      24.204  88.772  58.203  1.00  0.00           C  
ATOM   3350  N   GLY D1076      21.352  84.775  60.652  1.00  0.00           N  
ATOM   3351  CA  GLY D1076      20.451  83.638  60.625  1.00  0.00           C  
ATOM   3352  C   GLY D1076      20.398  82.876  61.940  1.00  0.00           C  
ATOM   3353  O   GLY D1076      20.919  83.335  62.958  1.00  0.00           O  
ATOM   3354  N   LYS D1077      19.764  81.704  61.903  1.00  0.00           N  
ATOM   3355  CA  LYS D1077      19.598  80.824  63.065  1.00  0.00           C  
ATOM   3356  C   LYS D1077      19.346  79.392  62.570  1.00  0.00           C  
ATOM   3357  O   LYS D1077      18.573  79.203  61.638  1.00  0.00           O  
ATOM   3358  CB  LYS D1077      18.391  81.278  63.891  1.00  0.00           C  
ATOM   3359  CG  LYS D1077      17.068  81.194  63.129  1.00  0.00           C  
ATOM   3360  CD  LYS D1077      15.902  81.761  63.930  1.00  0.00           C  
ATOM   3361  CE  LYS D1077      14.605  81.798  63.111  1.00  0.00           C  
ATOM   3362  NZ  LYS D1077      13.500  82.504  63.833  1.00  0.00           N  
ATOM   3363  N   GLY D1078      19.985  78.388  63.169  1.00  0.00           N  
ATOM   3364  CA  GLY D1078      19.731  77.023  62.729  1.00  0.00           C  
ATOM   3365  C   GLY D1078      18.252  76.707  62.915  1.00  0.00           C  
ATOM   3366  O   GLY D1078      17.579  77.391  63.686  1.00  0.00           O  
ATOM   3367  N   ARG D1079      17.726  75.703  62.214  1.00  0.00           N  
ATOM   3368  CA  ARG D1079      16.314  75.353  62.372  1.00  0.00           C  
ATOM   3369  C   ARG D1079      15.940  73.981  61.830  1.00  0.00           C  
ATOM   3370  O   ARG D1079      16.750  73.306  61.200  1.00  0.00           O  
ATOM   3371  CB  ARG D1079      15.421  76.411  61.723  1.00  0.00           C  
ATOM   3372  CG  ARG D1079      14.210  76.740  62.567  1.00  0.00           C  
ATOM   3373  CD  ARG D1079      13.307  77.748  61.901  1.00  0.00           C  
ATOM   3374  NE  ARG D1079      12.702  77.212  60.686  1.00  0.00           N  
ATOM   3375  CZ  ARG D1079      11.738  77.825  60.004  1.00  0.00           C  
ATOM   3376  NH1 ARG D1079      11.272  78.997  60.425  1.00  0.00           N  
ATOM   3377  NH2 ARG D1079      11.238  77.274  58.903  1.00  0.00           N  
ATOM   3378  N   VAL D1080      14.704  73.573  62.084  1.00  0.00           N  
ATOM   3379  CA  VAL D1080      14.221  72.279  61.621  1.00  0.00           C  
ATOM   3380  C   VAL D1080      12.846  72.411  60.970  1.00  0.00           C  
ATOM   3381  O   VAL D1080      11.877  72.771  61.635  1.00  0.00           O  
ATOM   3382  CB  VAL D1080      14.133  71.277  62.791  1.00  0.00           C  
ATOM   3383  CG1 VAL D1080      13.439  70.002  62.348  1.00  0.00           C  
ATOM   3384  CG2 VAL D1080      15.523  70.956  63.294  1.00  0.00           C  
ATOM   3385  N   THR D1081      12.768  72.120  59.670  1.00  0.00           N  
ATOM   3386  CA  THR D1081      11.505  72.206  58.929  1.00  0.00           C  
ATOM   3387  C   THR D1081      10.968  70.836  58.605  1.00  0.00           C  
ATOM   3388  O   THR D1081      11.724  69.876  58.516  1.00  0.00           O  
ATOM   3389  CB  THR D1081      11.664  72.928  57.588  1.00  0.00           C  
ATOM   3390  OG1 THR D1081      12.901  72.524  56.979  1.00  0.00           O  
ATOM   3391  CG2 THR D1081      11.619  74.432  57.773  1.00  0.00           C  
ATOM   3392  N   TYR D1082       9.660  70.759  58.402  1.00  0.00           N  
ATOM   3393  CA  TYR D1082       9.017  69.502  58.069  1.00  0.00           C  
ATOM   3394  C   TYR D1082       8.282  69.581  56.734  1.00  0.00           C  
ATOM   3395  O   TYR D1082       7.588  70.557  56.457  1.00  0.00           O  
ATOM   3396  CB  TYR D1082       8.024  69.108  59.159  1.00  0.00           C  
ATOM   3397  CG  TYR D1082       8.662  68.825  60.497  1.00  0.00           C  
ATOM   3398  CD1 TYR D1082       9.698  67.899  60.624  1.00  0.00           C  
ATOM   3399  CD2 TYR D1082       8.235  69.487  61.641  1.00  0.00           C  
ATOM   3400  CE1 TYR D1082      10.291  67.649  61.859  1.00  0.00           C  
ATOM   3401  CE2 TYR D1082       8.820  69.242  62.879  1.00  0.00           C  
ATOM   3402  CZ  TYR D1082       9.846  68.327  62.978  1.00  0.00           C  
ATOM   3403  OH  TYR D1082      10.436  68.105  64.198  1.00  0.00           O  
ATOM   3404  N   ARG D1083       8.439  68.541  55.917  1.00  0.00           N  
ATOM   3405  CA  ARG D1083       7.779  68.452  54.617  1.00  0.00           C  
ATOM   3406  C   ARG D1083       6.275  68.422  54.860  1.00  0.00           C  
ATOM   3407  O   ARG D1083       5.514  69.062  54.146  1.00  0.00           O  
ATOM   3408  CB  ARG D1083       8.227  67.179  53.881  1.00  0.00           C  
ATOM   3409  CG  ARG D1083       7.726  67.050  52.454  1.00  0.00           C  
ATOM   3410  CD  ARG D1083       8.661  66.178  51.600  1.00  0.00           C  
ATOM   3411  NE  ARG D1083       8.179  64.810  51.390  1.00  0.00           N  
ATOM   3412  CZ  ARG D1083       7.095  64.492  50.683  1.00  0.00           C  
ATOM   3413  NH1 ARG D1083       6.367  65.442  50.108  1.00  0.00           N  
ATOM   3414  NH2 ARG D1083       6.730  63.222  50.553  1.00  0.00           N  
ATOM   3415  N   LEU D1084       5.854  67.693  55.888  1.00  0.00           N  
ATOM   3416  CA  LEU D1084       4.439  67.590  56.219  1.00  0.00           C  
ATOM   3417  C   LEU D1084       3.802  68.965  56.312  1.00  0.00           C  
ATOM   3418  O   LEU D1084       4.345  69.872  56.936  1.00  0.00           O  
ATOM   3419  CB  LEU D1084       4.254  66.837  57.538  1.00  0.00           C  
ATOM   3420  CG  LEU D1084       2.853  66.820  58.153  1.00  0.00           C  
ATOM   3421  CD1 LEU D1084       1.861  66.195  57.206  1.00  0.00           C  
ATOM   3422  CD2 LEU D1084       2.894  66.040  59.449  1.00  0.00           C  
ATOM   3423  N   ARG D1085       2.648  69.113  55.672  1.00  0.00           N  
ATOM   3424  CA  ARG D1085       1.905  70.371  55.665  1.00  0.00           C  
ATOM   3425  C   ARG D1085       0.655  70.165  56.492  1.00  0.00           C  
ATOM   3426  O   ARG D1085       0.429  69.074  56.999  1.00  0.00           O  
ATOM   3427  CB  ARG D1085       1.483  70.738  54.244  1.00  0.00           C  
ATOM   3428  CG  ARG D1085       2.615  71.027  53.291  1.00  0.00           C  
ATOM   3429  CD  ARG D1085       2.237  70.568  51.894  1.00  0.00           C  
ATOM   3430  NE  ARG D1085       2.808  71.431  50.870  1.00  0.00           N  
ATOM   3431  CZ  ARG D1085       2.395  72.672  50.639  1.00  0.00           C  
ATOM   3432  NH1 ARG D1085       1.404  73.195  51.359  1.00  0.00           N  
ATOM   3433  NH2 ARG D1085       2.975  73.390  49.688  1.00  0.00           N  
ATOM   3434  N   ASP D1087      -0.168  71.199  56.618  1.00  0.00           N  
ATOM   3435  CA  ASP D1087      -1.392  71.053  57.385  1.00  0.00           C  
ATOM   3436  C   ASP D1087      -2.449  70.257  56.644  1.00  0.00           C  
ATOM   3437  O   ASP D1087      -2.246  69.814  55.512  1.00  0.00           O  
ATOM   3438  CB  ASP D1087      -1.950  72.404  57.805  1.00  0.00           C  
ATOM   3439  CG  ASP D1087      -1.260  72.951  59.035  1.00  0.00           C  
ATOM   3440  OD1 ASP D1087      -1.173  72.208  60.031  1.00  0.00           O  
ATOM   3441  OD2 ASP D1087      -0.809  74.116  59.014  1.00  0.00           O  
ATOM   3442  N   TRP D1088      -3.590  70.094  57.289  1.00  0.00           N  
ATOM   3443  CA  TRP D1088      -4.655  69.285  56.739  1.00  0.00           C  
ATOM   3444  C   TRP D1088      -5.854  70.097  56.263  1.00  0.00           C  
ATOM   3445  O   TRP D1088      -6.521  70.759  57.058  1.00  0.00           O  
ATOM   3446  CB  TRP D1088      -5.060  68.282  57.821  1.00  0.00           C  
ATOM   3447  CG  TRP D1088      -6.037  67.262  57.413  1.00  0.00           C  
ATOM   3448  CD1 TRP D1088      -6.500  67.025  56.158  1.00  0.00           C  
ATOM   3449  CD2 TRP D1088      -6.678  66.312  58.268  1.00  0.00           C  
ATOM   3450  NE1 TRP D1088      -7.398  65.984  56.172  1.00  0.00           N  
ATOM   3451  CE2 TRP D1088      -7.525  65.527  57.456  1.00  0.00           C  
ATOM   3452  CE3 TRP D1088      -6.618  66.045  59.642  1.00  0.00           C  
ATOM   3453  CZ2 TRP D1088      -8.309  64.494  57.969  1.00  0.00           C  
ATOM   3454  CZ3 TRP D1088      -7.397  65.019  60.154  1.00  0.00           C  
ATOM   3455  CH2 TRP D1088      -8.233  64.254  59.316  1.00  0.00           C  
ATOM   3456  N   LEU D1089      -6.133  70.041  54.963  1.00  0.00           N  
ATOM   3457  CA  LEU D1089      -7.268  70.776  54.394  1.00  0.00           C  
ATOM   3458  C   LEU D1089      -8.532  69.939  54.579  1.00  0.00           C  
ATOM   3459  O   LEU D1089      -8.772  69.019  53.808  1.00  0.00           O  
ATOM   3460  CB  LEU D1089      -7.017  71.040  52.908  1.00  0.00           C  
ATOM   3461  CG  LEU D1089      -7.575  72.354  52.346  1.00  0.00           C  
ATOM   3462  CD1 LEU D1089      -6.957  72.631  50.985  1.00  0.00           C  
ATOM   3463  CD2 LEU D1089      -9.098  72.291  52.268  1.00  0.00           C  
ATOM   3464  N   ILE D1090      -9.353  70.265  55.574  1.00  0.00           N  
ATOM   3465  CA  ILE D1090     -10.530  69.448  55.843  1.00  0.00           C  
ATOM   3466  C   ILE D1090     -11.903  69.938  55.433  1.00  0.00           C  
ATOM   3467  O   ILE D1090     -12.896  69.277  55.732  1.00  0.00           O  
ATOM   3468  CB  ILE D1090     -10.625  69.096  57.341  1.00  0.00           C  
ATOM   3469  CG1 ILE D1090     -11.030  70.328  58.146  1.00  0.00           C  
ATOM   3470  CG2 ILE D1090      -9.287  68.572  57.836  1.00  0.00           C  
ATOM   3471  CD1 ILE D1090     -11.404  70.007  59.568  1.00  0.00           C  
ATOM   3472  N   SER D1091     -11.987  71.083  54.770  1.00  0.00           N  
ATOM   3473  CA  SER D1091     -13.295  71.591  54.357  1.00  0.00           C  
ATOM   3474  C   SER D1091     -13.579  71.235  52.903  1.00  0.00           C  
ATOM   3475  O   SER D1091     -12.747  71.473  52.023  1.00  0.00           O  
ATOM   3476  CB  SER D1091     -13.360  73.105  54.561  1.00  0.00           C  
ATOM   3477  OG  SER D1091     -12.194  73.732  54.057  1.00  0.00           O  
ATOM   3478  N   ARG D1093     -14.752  70.658  52.652  1.00  0.00           N  
ATOM   3479  CA  ARG D1093     -15.126  70.251  51.296  1.00  0.00           C  
ATOM   3480  C   ARG D1093     -16.399  70.921  50.781  1.00  0.00           C  
ATOM   3481  O   ARG D1093     -17.369  71.107  51.528  1.00  0.00           O  
ATOM   3482  CB  ARG D1093     -15.301  68.727  51.229  1.00  0.00           C  
ATOM   3483  CG  ARG D1093     -14.044  67.932  51.545  1.00  0.00           C  
ATOM   3484  CD  ARG D1093     -12.967  68.215  50.526  1.00  0.00           C  
ATOM   3485  NE  ARG D1093     -11.720  67.506  50.797  1.00  0.00           N  
ATOM   3486  CZ  ARG D1093     -10.910  67.761  51.819  1.00  0.00           C  
ATOM   3487  NH1 ARG D1093     -11.211  68.716  52.688  1.00  0.00           N  
ATOM   3488  NH2 ARG D1093      -9.786  67.071  51.962  1.00  0.00           N  
ATOM   3489  N   GLN D1094     -16.385  71.273  49.496  1.00  0.00           N  
ATOM   3490  CA  GLN D1094     -17.525  71.912  48.852  1.00  0.00           C  
ATOM   3491  C   GLN D1094     -18.500  70.852  48.359  1.00  0.00           C  
ATOM   3492  O   GLN D1094     -18.710  70.709  47.152  1.00  0.00           O  
ATOM   3493  CB  GLN D1094     -17.056  72.754  47.672  1.00  0.00           C  
ATOM   3494  CG  GLN D1094     -16.204  73.934  48.069  1.00  0.00           C  
ATOM   3495  CD  GLN D1094     -14.870  73.519  48.651  1.00  0.00           C  
ATOM   3496  OE1 GLN D1094     -14.065  72.864  47.987  1.00  0.00           O  
ATOM   3497  NE2 GLN D1094     -14.627  73.901  49.900  1.00  0.00           N  
ATOM   3498  N   ARG D1099     -19.094  70.118  49.297  1.00  0.00           N  
ATOM   3499  CA  ARG D1099     -20.034  69.058  48.964  1.00  0.00           C  
ATOM   3500  C   ARG D1099     -21.177  69.050  49.968  1.00  0.00           C  
ATOM   3501  O   ARG D1099     -21.130  69.742  50.982  1.00  0.00           O  
ATOM   3502  CB  ARG D1099     -19.325  67.706  49.000  1.00  0.00           C  
ATOM   3503  CG  ARG D1099     -18.031  67.646  48.204  1.00  0.00           C  
ATOM   3504  CD  ARG D1099     -18.279  67.225  46.775  1.00  0.00           C  
ATOM   3505  NE  ARG D1099     -19.099  66.017  46.719  1.00  0.00           N  
ATOM   3506  CZ  ARG D1099     -19.190  65.227  45.656  1.00  0.00           C  
ATOM   3507  NH1 ARG D1099     -18.506  65.514  44.556  1.00  0.00           N  
ATOM   3508  NH2 ARG D1099     -19.970  64.154  45.687  1.00  0.00           N  
ATOM   3509  N   TYR D1101     -22.197  68.249  49.686  1.00  0.00           N  
ATOM   3510  CA  TYR D1101     -23.360  68.151  50.555  1.00  0.00           C  
ATOM   3511  C   TYR D1101     -23.189  67.055  51.593  1.00  0.00           C  
ATOM   3512  O   TYR D1101     -23.266  67.309  52.799  1.00  0.00           O  
ATOM   3513  CB  TYR D1101     -24.609  67.855  49.729  1.00  0.00           C  
ATOM   3514  CG  TYR D1101     -25.804  67.505  50.579  1.00  0.00           C  
ATOM   3515  CD1 TYR D1101     -26.405  68.462  51.396  1.00  0.00           C  
ATOM   3516  CD2 TYR D1101     -26.301  66.205  50.609  1.00  0.00           C  
ATOM   3517  CE1 TYR D1101     -27.469  68.132  52.225  1.00  0.00           C  
ATOM   3518  CE2 TYR D1101     -27.367  65.861  51.435  1.00  0.00           C  
ATOM   3519  CZ  TYR D1101     -27.944  66.828  52.242  1.00  0.00           C  
ATOM   3520  OH  TYR D1101     -28.988  66.487  53.074  1.00  0.00           O  
ATOM   3521  N   TRP D1102     -22.981  65.832  51.109  1.00  0.00           N  
ATOM   3522  CA  TRP D1102     -22.799  64.670  51.972  1.00  0.00           C  
ATOM   3523  C   TRP D1102     -21.487  64.827  52.736  1.00  0.00           C  
ATOM   3524  O   TRP D1102     -20.441  64.329  52.304  1.00  0.00           O  
ATOM   3525  CB  TRP D1102     -22.758  63.390  51.128  1.00  0.00           C  
ATOM   3526  CG  TRP D1102     -23.173  62.157  51.874  1.00  0.00           C  
ATOM   3527  CD1 TRP D1102     -22.449  61.008  52.036  1.00  0.00           C  
ATOM   3528  CD2 TRP D1102     -24.418  61.947  52.549  1.00  0.00           C  
ATOM   3529  NE1 TRP D1102     -23.170  60.094  52.774  1.00  0.00           N  
ATOM   3530  CE2 TRP D1102     -24.381  60.646  53.100  1.00  0.00           C  
ATOM   3531  CE3 TRP D1102     -25.564  62.731  52.742  1.00  0.00           C  
ATOM   3532  CZ2 TRP D1102     -25.447  60.114  53.832  1.00  0.00           C  
ATOM   3533  CZ3 TRP D1102     -26.623  62.201  53.470  1.00  0.00           C  
ATOM   3534  CH2 TRP D1102     -26.556  60.905  54.006  1.00  0.00           C  
ATOM   3535  N   GLY D1103     -21.555  65.526  53.865  1.00  0.00           N  
ATOM   3536  CA  GLY D1103     -20.379  65.754  54.681  1.00  0.00           C  
ATOM   3537  C   GLY D1103     -20.809  66.298  56.025  1.00  0.00           C  
ATOM   3538  O   GLY D1103     -21.967  66.677  56.203  1.00  0.00           O  
ATOM   3539  N   THR D1104     -19.886  66.345  56.977  1.00  0.00           N  
ATOM   3540  CA  THR D1104     -20.214  66.849  58.302  1.00  0.00           C  
ATOM   3541  C   THR D1104     -20.086  68.375  58.358  1.00  0.00           C  
ATOM   3542  O   THR D1104     -19.026  68.930  58.064  1.00  0.00           O  
ATOM   3543  CB  THR D1104     -19.303  66.207  59.371  1.00  0.00           C  
ATOM   3544  OG1 THR D1104     -19.351  64.776  59.240  1.00  0.00           O  
ATOM   3545  CG2 THR D1104     -19.767  66.598  60.777  1.00  0.00           C  
ATOM   3546  N   PRO D1105     -21.181  69.071  58.717  1.00  0.00           N  
ATOM   3547  CA  PRO D1105     -21.248  70.535  58.826  1.00  0.00           C  
ATOM   3548  C   PRO D1105     -20.250  71.118  59.826  1.00  0.00           C  
ATOM   3549  O   PRO D1105     -20.271  70.756  61.002  1.00  0.00           O  
ATOM   3550  CB  PRO D1105     -22.688  70.778  59.277  1.00  0.00           C  
ATOM   3551  CG  PRO D1105     -23.432  69.644  58.671  1.00  0.00           C  
ATOM   3552  CD  PRO D1105     -22.512  68.478  58.934  1.00  0.00           C  
ATOM   3553  N   ILE D1106     -19.388  72.021  59.373  1.00  0.00           N  
ATOM   3554  CA  ILE D1106     -18.421  72.629  60.278  1.00  0.00           C  
ATOM   3555  C   ILE D1106     -19.144  73.599  61.206  1.00  0.00           C  
ATOM   3556  O   ILE D1106     -19.697  74.601  60.754  1.00  0.00           O  
ATOM   3557  CB  ILE D1106     -17.347  73.399  59.519  1.00  0.00           C  
ATOM   3558  CG1 ILE D1106     -16.539  72.437  58.651  1.00  0.00           C  
ATOM   3559  CG2 ILE D1106     -16.447  74.123  60.500  1.00  0.00           C  
ATOM   3560  CD1 ILE D1106     -15.479  73.114  57.813  1.00  0.00           C  
ATOM   3561  N   PRO D1107     -19.126  73.321  62.523  1.00  0.00           N  
ATOM   3562  CA  PRO D1107     -19.767  74.118  63.576  1.00  0.00           C  
ATOM   3563  C   PRO D1107     -19.232  75.530  63.771  1.00  0.00           C  
ATOM   3564  O   PRO D1107     -18.837  75.900  64.877  1.00  0.00           O  
ATOM   3565  CB  PRO D1107     -19.561  73.262  64.818  1.00  0.00           C  
ATOM   3566  CG  PRO D1107     -18.205  72.693  64.576  1.00  0.00           C  
ATOM   3567  CD  PRO D1107     -18.310  72.251  63.125  1.00  0.00           C  
ATOM   3568  N   MET D1108     -19.220  76.321  62.707  1.00  0.00           N  
ATOM   3569  CA  MET D1108     -18.746  77.690  62.810  1.00  0.00           C  
ATOM   3570  C   MET D1108     -19.768  78.639  62.202  1.00  0.00           C  
ATOM   3571  O   MET D1108     -20.518  78.271  61.296  1.00  0.00           O  
ATOM   3572  CB  MET D1108     -17.393  77.847  62.111  1.00  0.00           C  
ATOM   3573  CG  MET D1108     -16.256  77.034  62.742  1.00  0.00           C  
ATOM   3574  SD  MET D1108     -15.828  77.499  64.444  1.00  0.00           S  
ATOM   3575  CE  MET D1108     -14.570  78.744  64.166  1.00  0.00           C  
ATOM   3576  N   VAL D1109     -19.799  79.860  62.725  1.00  0.00           N  
ATOM   3577  CA  VAL D1109     -20.722  80.889  62.259  1.00  0.00           C  
ATOM   3578  C   VAL D1109     -19.927  82.122  61.833  1.00  0.00           C  
ATOM   3579  O   VAL D1109     -18.954  82.503  62.490  1.00  0.00           O  
ATOM   3580  CB  VAL D1109     -21.713  81.283  63.375  1.00  0.00           C  
ATOM   3581  CG1 VAL D1109     -22.750  82.239  62.834  1.00  0.00           C  
ATOM   3582  CG2 VAL D1109     -22.380  80.037  63.941  1.00  0.00           C  
ATOM   3583  N   HIS D1110     -20.342  82.738  60.732  1.00  0.00           N  
ATOM   3584  CA  HIS D1110     -19.662  83.918  60.218  1.00  0.00           C  
ATOM   3585  C   HIS D1110     -20.455  85.207  60.405  1.00  0.00           C  
ATOM   3586  O   HIS D1110     -21.369  85.501  59.639  1.00  0.00           O  
ATOM   3587  CB  HIS D1110     -19.351  83.732  58.735  1.00  0.00           C  
ATOM   3588  CG  HIS D1110     -18.294  82.708  58.461  1.00  0.00           C  
ATOM   3589  ND1 HIS D1110     -16.964  82.914  58.761  1.00  0.00           N  
ATOM   3590  CD2 HIS D1110     -18.368  81.474  57.909  1.00  0.00           C  
ATOM   3591  CE1 HIS D1110     -16.265  81.852  58.403  1.00  0.00           C  
ATOM   3592  NE2 HIS D1110     -17.093  80.963  57.884  1.00  0.00           N  
ATOM   3593  N   CYS D1111     -20.100  85.970  61.434  1.00  0.00           N  
ATOM   3594  CA  CYS D1111     -20.746  87.250  61.710  1.00  0.00           C  
ATOM   3595  C   CYS D1111     -19.978  88.286  60.884  1.00  0.00           C  
ATOM   3596  O   CYS D1111     -18.802  88.080  60.576  1.00  0.00           O  
ATOM   3597  CB  CYS D1111     -20.646  87.577  63.204  1.00  0.00           C  
ATOM   3598  SG  CYS D1111     -21.291  89.208  63.700  1.00  0.00           S  
ATOM   3599  N   GLU D1112     -20.627  89.388  60.519  1.00  0.00           N  
ATOM   3600  CA  GLU D1112     -19.959  90.409  59.713  1.00  0.00           C  
ATOM   3601  C   GLU D1112     -19.198  91.422  60.568  1.00  0.00           C  
ATOM   3602  O   GLU D1112     -18.389  92.200  60.058  1.00  0.00           O  
ATOM   3603  CB  GLU D1112     -20.983  91.140  58.844  1.00  0.00           C  
ATOM   3604  CG  GLU D1112     -20.360  92.086  57.831  1.00  0.00           C  
ATOM   3605  CD  GLU D1112     -21.392  92.940  57.117  1.00  0.00           C  
ATOM   3606  OE1 GLU D1112     -22.283  92.372  56.452  1.00  0.00           O  
ATOM   3607  OE2 GLU D1112     -21.310  94.182  57.219  1.00  0.00           O  
ATOM   3608  N   ALA D1113     -19.457  91.396  61.872  1.00  0.00           N  
ATOM   3609  CA  ALA D1113     -18.810  92.302  62.816  1.00  0.00           C  
ATOM   3610  C   ALA D1113     -17.777  91.584  63.689  1.00  0.00           C  
ATOM   3611  O   ALA D1113     -16.615  91.994  63.756  1.00  0.00           O  
ATOM   3612  CB  ALA D1113     -19.867  92.963  63.699  1.00  0.00           C  
ATOM   3613  N   CYS D1114     -18.206  90.517  64.356  1.00  0.00           N  
ATOM   3614  CA  CYS D1114     -17.325  89.744  65.226  1.00  0.00           C  
ATOM   3615  C   CYS D1114     -16.317  88.914  64.432  1.00  0.00           C  
ATOM   3616  O   CYS D1114     -15.233  88.599  64.929  1.00  0.00           O  
ATOM   3617  CB  CYS D1114     -18.153  88.814  66.113  1.00  0.00           C  
ATOM   3618  SG  CYS D1114     -19.426  89.647  67.111  1.00  0.00           S  
ATOM   3619  N   GLY D1122     -16.682  88.561  63.201  1.00  0.00           N  
ATOM   3620  CA  GLY D1122     -15.805  87.757  62.367  1.00  0.00           C  
ATOM   3621  C   GLY D1122     -16.251  86.305  62.367  1.00  0.00           C  
ATOM   3622  O   GLY D1122     -17.416  86.009  62.099  1.00  0.00           O  
ATOM   3623  N   VAL D1123     -15.328  85.395  62.670  1.00  0.00           N  
ATOM   3624  CA  VAL D1123     -15.649  83.970  62.711  1.00  0.00           C  
ATOM   3625  C   VAL D1123     -15.854  83.528  64.154  1.00  0.00           C  
ATOM   3626  O   VAL D1123     -14.909  83.474  64.942  1.00  0.00           O  
ATOM   3627  CB  VAL D1123     -14.526  83.117  62.088  1.00  0.00           C  
ATOM   3628  CG1 VAL D1123     -14.915  81.648  62.125  1.00  0.00           C  
ATOM   3629  CG2 VAL D1123     -14.264  83.562  60.657  1.00  0.00           C  
ATOM   3630  N   VAL D1124     -17.097  83.211  64.495  1.00  0.00           N  
ATOM   3631  CA  VAL D1124     -17.424  82.793  65.847  1.00  0.00           C  
ATOM   3632  C   VAL D1124     -17.949  81.366  65.881  1.00  0.00           C  
ATOM   3633  O   VAL D1124     -18.850  81.007  65.126  1.00  0.00           O  
ATOM   3634  CB  VAL D1124     -18.492  83.710  66.465  1.00  0.00           C  
ATOM   3635  CG1 VAL D1124     -18.614  83.433  67.957  1.00  0.00           C  
ATOM   3636  CG2 VAL D1124     -18.138  85.162  66.208  1.00  0.00           C  
ATOM   3637  N   PRO D1125     -17.390  80.533  66.768  1.00  0.00           N  
ATOM   3638  CA  PRO D1125     -17.811  79.138  66.896  1.00  0.00           C  
ATOM   3639  C   PRO D1125     -19.227  78.986  67.436  1.00  0.00           C  
ATOM   3640  O   PRO D1125     -19.802  79.930  67.960  1.00  0.00           O  
ATOM   3641  CB  PRO D1125     -16.762  78.555  67.837  1.00  0.00           C  
ATOM   3642  CG  PRO D1125     -16.405  79.721  68.695  1.00  0.00           C  
ATOM   3643  CD  PRO D1125     -16.275  80.826  67.685  1.00  0.00           C  
ATOM   3644  N   VAL D1126     -19.778  77.785  67.295  1.00  0.00           N  
ATOM   3645  CA  VAL D1126     -21.124  77.469  67.765  1.00  0.00           C  
ATOM   3646  C   VAL D1126     -21.055  76.878  69.176  1.00  0.00           C  
ATOM   3647  O   VAL D1126     -20.185  76.058  69.474  1.00  0.00           O  
ATOM   3648  CB  VAL D1126     -21.810  76.433  66.835  1.00  0.00           C  
ATOM   3649  CG1 VAL D1126     -23.239  76.207  67.268  1.00  0.00           C  
ATOM   3650  CG2 VAL D1126     -21.759  76.906  65.398  1.00  0.00           C  
ATOM   3651  N   PRO D1127     -21.974  77.288  70.064  1.00  0.00           N  
ATOM   3652  CA  PRO D1127     -21.995  76.781  71.438  1.00  0.00           C  
ATOM   3653  C   PRO D1127     -22.012  75.260  71.477  1.00  0.00           C  
ATOM   3654  O   PRO D1127     -22.789  74.621  70.767  1.00  0.00           O  
ATOM   3655  CB  PRO D1127     -23.279  77.378  72.005  1.00  0.00           C  
ATOM   3656  CG  PRO D1127     -23.389  78.673  71.281  1.00  0.00           C  
ATOM   3657  CD  PRO D1127     -23.044  78.282  69.862  1.00  0.00           C  
ATOM   3658  N   GLU D1128     -21.159  74.688  72.315  1.00  0.00           N  
ATOM   3659  CA  GLU D1128     -21.069  73.243  72.451  1.00  0.00           C  
ATOM   3660  C   GLU D1128     -22.441  72.572  72.522  1.00  0.00           C  
ATOM   3661  O   GLU D1128     -22.753  71.669  71.745  1.00  0.00           O  
ATOM   3662  CB  GLU D1128     -20.264  72.897  73.701  1.00  0.00           C  
ATOM   3663  CG  GLU D1128     -20.172  71.410  73.968  1.00  0.00           C  
ATOM   3664  CD  GLU D1128     -19.271  71.080  75.134  1.00  0.00           C  
ATOM   3665  OE1 GLU D1128     -18.072  71.435  75.072  1.00  0.00           O  
ATOM   3666  OE2 GLU D1128     -19.764  70.466  76.105  1.00  0.00           O  
ATOM   3667  N   GLU D1129     -23.254  73.027  73.465  1.00  0.00           N  
ATOM   3668  CA  GLU D1129     -24.591  72.487  73.679  1.00  0.00           C  
ATOM   3669  C   GLU D1129     -25.563  72.774  72.546  1.00  0.00           C  
ATOM   3670  O   GLU D1129     -26.680  72.258  72.536  1.00  0.00           O  
ATOM   3671  CB  GLU D1129     -25.164  73.045  74.982  1.00  0.00           C  
ATOM   3672  CG  GLU D1129     -24.883  74.532  75.189  1.00  0.00           C  
ATOM   3673  CD  GLU D1129     -23.415  74.813  75.485  1.00  0.00           C  
ATOM   3674  OE1 GLU D1129     -22.916  74.315  76.515  1.00  0.00           O  
ATOM   3675  OE2 GLU D1129     -22.759  75.525  74.691  1.00  0.00           O  
ATOM   3676  N   GLU D1130     -25.148  73.600  71.595  1.00  0.00           N  
ATOM   3677  CA  GLU D1130     -26.020  73.940  70.481  1.00  0.00           C  
ATOM   3678  C   GLU D1130     -25.982  72.856  69.398  1.00  0.00           C  
ATOM   3679  O   GLU D1130     -26.906  72.749  68.585  1.00  0.00           O  
ATOM   3680  CB  GLU D1130     -25.614  75.296  69.898  1.00  0.00           C  
ATOM   3681  CG  GLU D1130     -26.591  75.850  68.871  1.00  0.00           C  
ATOM   3682  CD  GLU D1130     -27.102  77.236  69.230  1.00  0.00           C  
ATOM   3683  OE1 GLU D1130     -26.272  78.160  69.397  1.00  0.00           O  
ATOM   3684  OE2 GLU D1130     -28.337  77.399  69.341  1.00  0.00           O  
ATOM   3685  N   LEU D1131     -24.918  72.053  69.401  1.00  0.00           N  
ATOM   3686  CA  LEU D1131     -24.757  70.972  68.433  1.00  0.00           C  
ATOM   3687  C   LEU D1131     -25.863  69.953  68.655  1.00  0.00           C  
ATOM   3688  O   LEU D1131     -26.425  69.878  69.746  1.00  0.00           O  
ATOM   3689  CB  LEU D1131     -23.408  70.280  68.640  1.00  0.00           C  
ATOM   3690  CG  LEU D1131     -22.168  71.167  68.574  1.00  0.00           C  
ATOM   3691  CD1 LEU D1131     -20.925  70.333  68.858  1.00  0.00           C  
ATOM   3692  CD2 LEU D1131     -22.085  71.817  67.206  1.00  0.00           C  
ATOM   3693  N   PRO D1132     -26.182  69.135  67.637  1.00  0.00           N  
ATOM   3694  CA  PRO D1132     -25.560  69.077  66.316  1.00  0.00           C  
ATOM   3695  C   PRO D1132     -26.139  70.038  65.281  1.00  0.00           C  
ATOM   3696  O   PRO D1132     -27.327  70.366  65.293  1.00  0.00           O  
ATOM   3697  CB  PRO D1132     -25.788  67.637  65.905  1.00  0.00           C  
ATOM   3698  CG  PRO D1132     -27.180  67.418  66.396  1.00  0.00           C  
ATOM   3699  CD  PRO D1132     -27.147  68.029  67.792  1.00  0.00           C  
ATOM   3700  N   VAL D1133     -25.279  70.477  64.376  1.00  0.00           N  
ATOM   3701  CA  VAL D1133     -25.697  71.363  63.313  1.00  0.00           C  
ATOM   3702  C   VAL D1133     -26.164  70.457  62.177  1.00  0.00           C  
ATOM   3703  O   VAL D1133     -25.504  70.335  61.142  1.00  0.00           O  
ATOM   3704  CB  VAL D1133     -24.527  72.239  62.839  1.00  0.00           C  
ATOM   3705  CG1 VAL D1133     -25.016  73.245  61.810  1.00  0.00           C  
ATOM   3706  CG2 VAL D1133     -23.900  72.943  64.029  1.00  0.00           C  
ATOM   3707  N   LEU D1134     -27.302  69.808  62.397  1.00  0.00           N  
ATOM   3708  CA  LEU D1134     -27.892  68.891  61.428  1.00  0.00           C  
ATOM   3709  C   LEU D1134     -27.773  69.368  59.982  1.00  0.00           C  
ATOM   3710  O   LEU D1134     -27.964  70.548  59.692  1.00  0.00           O  
ATOM   3711  CB  LEU D1134     -29.361  68.677  61.775  1.00  0.00           C  
ATOM   3712  CG  LEU D1134     -29.599  68.194  63.208  1.00  0.00           C  
ATOM   3713  CD1 LEU D1134     -31.051  68.395  63.592  1.00  0.00           C  
ATOM   3714  CD2 LEU D1134     -29.199  66.729  63.330  1.00  0.00           C  
ATOM   3715  N   LEU D1135     -27.452  68.442  59.081  1.00  0.00           N  
ATOM   3716  CA  LEU D1135     -27.328  68.762  57.658  1.00  0.00           C  
ATOM   3717  C   LEU D1135     -28.728  69.071  57.112  1.00  0.00           C  
ATOM   3718  O   LEU D1135     -29.664  68.297  57.321  1.00  0.00           O  
ATOM   3719  CB  LEU D1135     -26.742  67.567  56.889  1.00  0.00           C  
ATOM   3720  CG  LEU D1135     -25.560  67.764  55.930  1.00  0.00           C  
ATOM   3721  CD1 LEU D1135     -25.373  66.509  55.083  1.00  0.00           C  
ATOM   3722  CD2 LEU D1135     -25.804  68.953  55.032  1.00  0.00           C  
ATOM   3723  N   PRO D1136     -28.892  70.207  56.413  1.00  0.00           N  
ATOM   3724  CA  PRO D1136     -30.200  70.575  55.852  1.00  0.00           C  
ATOM   3725  C   PRO D1136     -30.784  69.411  55.059  1.00  0.00           C  
ATOM   3726  O   PRO D1136     -30.096  68.829  54.224  1.00  0.00           O  
ATOM   3727  CB  PRO D1136     -29.862  71.757  54.956  1.00  0.00           C  
ATOM   3728  CG  PRO D1136     -28.731  72.403  55.687  1.00  0.00           C  
ATOM   3729  CD  PRO D1136     -27.880  71.230  56.101  1.00  0.00           C  
ATOM   3730  N   ASP D1137     -32.045  69.072  55.308  1.00  0.00           N  
ATOM   3731  CA  ASP D1137     -32.659  67.952  54.601  1.00  0.00           C  
ATOM   3732  C   ASP D1137     -32.927  68.270  53.133  1.00  0.00           C  
ATOM   3733  O   ASP D1137     -33.954  68.850  52.796  1.00  0.00           O  
ATOM   3734  CB  ASP D1137     -33.974  67.546  55.270  1.00  0.00           C  
ATOM   3735  CG  ASP D1137     -34.336  66.091  55.005  1.00  0.00           C  
ATOM   3736  OD1 ASP D1137     -34.093  65.605  53.877  1.00  0.00           O  
ATOM   3737  OD2 ASP D1137     -34.870  65.435  55.925  1.00  0.00           O  
ATOM   3738  N   LEU D1138     -32.001  67.890  52.260  1.00  0.00           N  
ATOM   3739  CA  LEU D1138     -32.150  68.130  50.825  1.00  0.00           C  
ATOM   3740  C   LEU D1138     -32.458  66.814  50.125  1.00  0.00           C  
ATOM   3741  O   LEU D1138     -31.544  66.091  49.725  1.00  0.00           O  
ATOM   3742  CB  LEU D1138     -30.862  68.725  50.234  1.00  0.00           C  
ATOM   3743  CG  LEU D1138     -30.524  70.205  50.445  1.00  0.00           C  
ATOM   3744  CD1 LEU D1138     -30.649  70.586  51.906  1.00  0.00           C  
ATOM   3745  CD2 LEU D1138     -29.111  70.461  49.947  1.00  0.00           C  
ATOM   3746  N   LYS D1139     -33.741  66.500  49.979  1.00  0.00           N  
ATOM   3747  CA  LYS D1139     -34.137  65.261  49.319  1.00  0.00           C  
ATOM   3748  C   LYS D1139     -34.168  65.386  47.799  1.00  0.00           C  
ATOM   3749  O   LYS D1139     -34.845  64.616  47.119  1.00  0.00           O  
ATOM   3750  CB  LYS D1139     -35.497  64.799  49.839  1.00  0.00           C  
ATOM   3751  CG  LYS D1139     -35.436  64.307  51.269  1.00  0.00           C  
ATOM   3752  CD  LYS D1139     -36.781  63.820  51.755  1.00  0.00           C  
ATOM   3753  CE  LYS D1139     -36.661  63.238  53.151  1.00  0.00           C  
ATOM   3754  NZ  LYS D1139     -37.979  62.782  53.659  1.00  0.00           N  
ATOM   3755  N   ASP D1140     -33.423  66.357  47.278  1.00  0.00           N  
ATOM   3756  CA  ASP D1140     -33.335  66.593  45.839  1.00  0.00           C  
ATOM   3757  C   ASP D1140     -32.040  65.985  45.298  1.00  0.00           C  
ATOM   3758  O   ASP D1140     -30.946  66.429  45.652  1.00  0.00           O  
ATOM   3759  CB  ASP D1140     -33.354  68.097  45.552  1.00  0.00           C  
ATOM   3760  CG  ASP D1140     -33.243  68.409  44.071  1.00  0.00           C  
ATOM   3761  OD1 ASP D1140     -33.147  69.606  43.726  1.00  0.00           O  
ATOM   3762  OD2 ASP D1140     -33.255  67.462  43.253  1.00  0.00           O  
ATOM   3763  N   VAL D1141     -32.163  64.980  44.436  1.00  0.00           N  
ATOM   3764  CA  VAL D1141     -30.991  64.314  43.871  1.00  0.00           C  
ATOM   3765  C   VAL D1141     -30.162  65.212  42.950  1.00  0.00           C  
ATOM   3766  O   VAL D1141     -28.959  64.999  42.790  1.00  0.00           O  
ATOM   3767  CB  VAL D1141     -31.394  63.049  43.079  1.00  0.00           C  
ATOM   3768  CG1 VAL D1141     -30.152  62.230  42.738  1.00  0.00           C  
ATOM   3769  CG2 VAL D1141     -32.381  62.217  43.886  1.00  0.00           C  
ATOM   3770  N   GLU D1142     -30.800  66.214  42.351  1.00  0.00           N  
ATOM   3771  CA  GLU D1142     -30.105  67.122  41.440  1.00  0.00           C  
ATOM   3772  C   GLU D1142     -29.546  68.358  42.134  1.00  0.00           C  
ATOM   3773  O   GLU D1142     -28.697  69.055  41.577  1.00  0.00           O  
ATOM   3774  CB  GLU D1142     -31.038  67.558  40.299  1.00  0.00           C  
ATOM   3775  CG  GLU D1142     -31.552  66.401  39.436  1.00  0.00           C  
ATOM   3776  CD  GLU D1142     -32.240  66.861  38.157  1.00  0.00           C  
ATOM   3777  OE1 GLU D1142     -32.783  65.998  37.429  1.00  0.00           O  
ATOM   3778  OE2 GLU D1142     -32.233  68.080  37.878  1.00  0.00           O  
ATOM   3779  N   ASP D1143     -30.022  68.630  43.346  1.00  0.00           N  
ATOM   3780  CA  ASP D1143     -29.556  69.787  44.106  1.00  0.00           C  
ATOM   3781  C   ASP D1143     -28.196  69.512  44.731  1.00  0.00           C  
ATOM   3782  O   ASP D1143     -27.249  70.287  44.574  1.00  0.00           O  
ATOM   3783  CB  ASP D1143     -30.548  70.135  45.216  1.00  0.00           C  
ATOM   3784  CG  ASP D1143     -30.067  71.282  46.089  1.00  0.00           C  
ATOM   3785  OD1 ASP D1143     -30.779  71.628  47.055  1.00  0.00           O  
ATOM   3786  OD2 ASP D1143     -28.981  71.840  45.812  1.00  0.00           O  
ATOM   3787  N   ILE D1146     -28.120  68.403  45.454  1.00  0.00           N  
ATOM   3788  CA  ILE D1146     -26.898  67.999  46.122  1.00  0.00           C  
ATOM   3789  C   ILE D1146     -25.723  67.946  45.147  1.00  0.00           C  
ATOM   3790  O   ILE D1146     -24.602  68.313  45.500  1.00  0.00           O  
ATOM   3791  CB  ILE D1146     -27.083  66.625  46.773  1.00  0.00           C  
ATOM   3792  CG1 ILE D1146     -27.429  65.593  45.698  1.00  0.00           C  
ATOM   3793  CG2 ILE D1146     -28.193  66.698  47.820  1.00  0.00           C  
ATOM   3794  CD1 ILE D1146     -27.519  64.175  46.210  1.00  0.00           C  
ATOM   3795  N   ARG D1147     -25.984  67.492  43.924  1.00  0.00           N  
ATOM   3796  CA  ARG D1147     -24.941  67.399  42.907  1.00  0.00           C  
ATOM   3797  C   ARG D1147     -24.110  68.685  42.876  1.00  0.00           C  
ATOM   3798  O   ARG D1147     -24.634  69.768  42.608  1.00  0.00           O  
ATOM   3799  CB  ARG D1147     -25.568  67.150  41.533  1.00  0.00           C  
ATOM   3800  CG  ARG D1147     -24.575  67.139  40.385  1.00  0.00           C  
ATOM   3801  CD  ARG D1147     -25.297  67.107  39.049  1.00  0.00           C  
ATOM   3802  NE  ARG D1147     -24.400  67.401  37.937  1.00  0.00           N  
ATOM   3803  CZ  ARG D1147     -24.800  67.584  36.682  1.00  0.00           C  
ATOM   3804  NH1 ARG D1147     -26.089  67.502  36.375  1.00  0.00           N  
ATOM   3805  NH2 ARG D1147     -23.911  67.853  35.735  1.00  0.00           N  
ATOM   3806  N   PRO D1148     -22.801  68.580  43.160  1.00  0.00           N  
ATOM   3807  CA  PRO D1148     -21.881  69.723  43.172  1.00  0.00           C  
ATOM   3808  C   PRO D1148     -21.504  70.243  41.785  1.00  0.00           C  
ATOM   3809  O   PRO D1148     -21.291  69.467  40.854  1.00  0.00           O  
ATOM   3810  CB  PRO D1148     -20.674  69.173  43.919  1.00  0.00           C  
ATOM   3811  CG  PRO D1148     -20.643  67.750  43.452  1.00  0.00           C  
ATOM   3812  CD  PRO D1148     -22.100  67.346  43.561  1.00  0.00           C  
ATOM   3813  N   LYS D1149     -21.423  71.564  41.662  1.00  0.00           N  
ATOM   3814  CA  LYS D1149     -21.057  72.205  40.404  1.00  0.00           C  
ATOM   3815  C   LYS D1149     -19.787  73.035  40.564  1.00  0.00           C  
ATOM   3816  O   LYS D1149     -19.099  73.319  39.585  1.00  0.00           O  
ATOM   3817  CB  LYS D1149     -22.183  73.118  39.901  1.00  0.00           C  
ATOM   3818  CG  LYS D1149     -23.294  72.432  39.118  1.00  0.00           C  
ATOM   3819  CD  LYS D1149     -24.327  71.797  40.027  1.00  0.00           C  
ATOM   3820  CE  LYS D1149     -25.512  71.288  39.223  1.00  0.00           C  
ATOM   3821  NZ  LYS D1149     -26.572  70.712  40.096  1.00  0.00           N  
ATOM   3822  N   GLY D1150     -19.483  73.433  41.796  1.00  0.00           N  
ATOM   3823  CA  GLY D1150     -18.294  74.233  42.031  1.00  0.00           C  
ATOM   3824  C   GLY D1150     -18.194  74.788  43.439  1.00  0.00           C  
ATOM   3825  O   GLY D1150     -17.147  75.303  43.833  1.00  0.00           O  
ATOM   3826  N   LYS D1151     -19.284  74.690  44.196  1.00  0.00           N  
ATOM   3827  CA  LYS D1151     -19.327  75.177  45.574  1.00  0.00           C  
ATOM   3828  C   LYS D1151     -20.284  74.310  46.387  1.00  0.00           C  
ATOM   3829  O   LYS D1151     -20.962  73.440  45.839  1.00  0.00           O  
ATOM   3830  CB  LYS D1151     -19.788  76.634  45.609  1.00  0.00           C  
ATOM   3831  CG  LYS D1151     -18.862  77.591  44.882  1.00  0.00           C  
ATOM   3832  CD  LYS D1151     -19.566  78.895  44.564  1.00  0.00           C  
ATOM   3833  CE  LYS D1151     -18.710  79.785  43.683  1.00  0.00           C  
ATOM   3834  NZ  LYS D1151     -19.511  80.909  43.127  1.00  0.00           N  
ATOM   3835  N   SER D1152     -20.340  74.546  47.692  1.00  0.00           N  
ATOM   3836  CA  SER D1152     -21.216  73.769  48.560  1.00  0.00           C  
ATOM   3837  C   SER D1152     -22.681  73.957  48.194  1.00  0.00           C  
ATOM   3838  O   SER D1152     -23.166  75.082  48.114  1.00  0.00           O  
ATOM   3839  CB  SER D1152     -21.003  74.173  50.021  1.00  0.00           C  
ATOM   3840  OG  SER D1152     -21.946  73.539  50.868  1.00  0.00           O  
ATOM   3841  N   PRO D1153     -23.406  72.853  47.950  1.00  0.00           N  
ATOM   3842  CA  PRO D1153     -24.827  72.950  47.596  1.00  0.00           C  
ATOM   3843  C   PRO D1153     -25.644  73.617  48.706  1.00  0.00           C  
ATOM   3844  O   PRO D1153     -26.842  73.862  48.548  1.00  0.00           O  
ATOM   3845  CB  PRO D1153     -25.222  71.494  47.373  1.00  0.00           C  
ATOM   3846  CG  PRO D1153     -23.963  70.903  46.814  1.00  0.00           C  
ATOM   3847  CD  PRO D1153     -22.908  71.483  47.731  1.00  0.00           C  
ATOM   3848  N   LEU D1154     -24.985  73.905  49.827  1.00  0.00           N  
ATOM   3849  CA  LEU D1154     -25.630  74.555  50.964  1.00  0.00           C  
ATOM   3850  C   LEU D1154     -25.740  76.061  50.750  1.00  0.00           C  
ATOM   3851  O   LEU D1154     -26.542  76.729  51.406  1.00  0.00           O  
ATOM   3852  CB  LEU D1154     -24.848  74.281  52.246  1.00  0.00           C  
ATOM   3853  CG  LEU D1154     -24.978  72.866  52.798  1.00  0.00           C  
ATOM   3854  CD1 LEU D1154     -24.001  72.676  53.934  1.00  0.00           C  
ATOM   3855  CD2 LEU D1154     -26.403  72.632  53.265  1.00  0.00           C  
ATOM   3856  N   GLU D1155     -24.922  76.589  49.840  1.00  0.00           N  
ATOM   3857  CA  GLU D1155     -24.938  78.017  49.516  1.00  0.00           C  
ATOM   3858  C   GLU D1155     -26.319  78.367  48.980  1.00  0.00           C  
ATOM   3859  O   GLU D1155     -26.847  79.446  49.245  1.00  0.00           O  
ATOM   3860  CB  GLU D1155     -23.885  78.354  48.446  1.00  0.00           C  
ATOM   3861  CG  GLU D1155     -22.445  78.506  48.952  1.00  0.00           C  
ATOM   3862  CD  GLU D1155     -22.250  79.714  49.859  1.00  0.00           C  
ATOM   3863  OE1 GLU D1155     -21.097  79.982  50.261  1.00  0.00           O  
ATOM   3864  OE2 GLU D1155     -23.248  80.396  50.174  1.00  0.00           O  
ATOM   3865  N   ALA D1156     -26.895  77.440  48.221  1.00  0.00           N  
ATOM   3866  CA  ALA D1156     -28.214  77.627  47.644  1.00  0.00           C  
ATOM   3867  C   ALA D1156     -29.289  77.249  48.656  1.00  0.00           C  
ATOM   3868  O   ALA D1156     -30.336  76.722  48.288  1.00  0.00           O  
ATOM   3869  CB  ALA D1156     -28.352  76.780  46.387  1.00  0.00           C  
ATOM   3870  N   HIS D1157     -29.025  77.517  49.931  1.00  0.00           N  
ATOM   3871  CA  HIS D1157     -29.979  77.209  50.992  1.00  0.00           C  
ATOM   3872  C   HIS D1157     -29.863  78.144  52.188  1.00  0.00           C  
ATOM   3873  O   HIS D1157     -29.236  77.810  53.195  1.00  0.00           O  
ATOM   3874  CB  HIS D1157     -29.816  75.759  51.450  1.00  0.00           C  
ATOM   3875  CG  HIS D1157     -30.567  74.779  50.607  1.00  0.00           C  
ATOM   3876  ND1 HIS D1157     -31.943  74.695  50.616  1.00  0.00           N  
ATOM   3877  CD2 HIS D1157     -30.140  73.872  49.697  1.00  0.00           C  
ATOM   3878  CE1 HIS D1157     -32.332  73.779  49.748  1.00  0.00           C  
ATOM   3879  NE2 HIS D1157     -31.257  73.264  49.176  1.00  0.00           N  
ATOM   3880  N   PRO D1158     -30.477  79.334  52.091  1.00  0.00           N  
ATOM   3881  CA  PRO D1158     -30.452  80.332  53.163  1.00  0.00           C  
ATOM   3882  C   PRO D1158     -31.061  79.801  54.450  1.00  0.00           C  
ATOM   3883  O   PRO D1158     -30.569  80.092  55.537  1.00  0.00           O  
ATOM   3884  CB  PRO D1158     -31.261  81.486  52.578  1.00  0.00           C  
ATOM   3885  CG  PRO D1158     -31.012  81.360  51.112  1.00  0.00           C  
ATOM   3886  CD  PRO D1158     -31.152  79.874  50.899  1.00  0.00           C  
ATOM   3887  N   GLU D1159     -32.131  79.019  54.325  1.00  0.00           N  
ATOM   3888  CA  GLU D1159     -32.790  78.460  55.499  1.00  0.00           C  
ATOM   3889  C   GLU D1159     -31.756  77.807  56.414  1.00  0.00           C  
ATOM   3890  O   GLU D1159     -31.988  77.646  57.611  1.00  0.00           O  
ATOM   3891  CB  GLU D1159     -33.850  77.427  55.094  1.00  0.00           C  
ATOM   3892  CG  GLU D1159     -33.307  76.193  54.386  1.00  0.00           C  
ATOM   3893  CD  GLU D1159     -33.289  76.336  52.877  1.00  0.00           C  
ATOM   3894  OE1 GLU D1159     -32.683  77.304  52.372  1.00  0.00           O  
ATOM   3895  OE2 GLU D1159     -33.882  75.472  52.195  1.00  0.00           O  
ATOM   3896  N   PHE D1160     -30.610  77.442  55.844  1.00  0.00           N  
ATOM   3897  CA  PHE D1160     -29.540  76.810  56.608  1.00  0.00           C  
ATOM   3898  C   PHE D1160     -28.570  77.814  57.233  1.00  0.00           C  
ATOM   3899  O   PHE D1160     -28.467  77.899  58.459  1.00  0.00           O  
ATOM   3900  CB  PHE D1160     -28.758  75.829  55.719  1.00  0.00           C  
ATOM   3901  CG  PHE D1160     -27.425  75.413  56.294  1.00  0.00           C  
ATOM   3902  CD1 PHE D1160     -27.342  74.834  57.558  1.00  0.00           C  
ATOM   3903  CD2 PHE D1160     -26.248  75.626  55.580  1.00  0.00           C  
ATOM   3904  CE1 PHE D1160     -26.108  74.478  58.103  1.00  0.00           C  
ATOM   3905  CE2 PHE D1160     -25.010  75.273  56.117  1.00  0.00           C  
ATOM   3906  CZ  PHE D1160     -24.941  74.699  57.380  1.00  0.00           C  
ATOM   3907  N   TYR D1161     -27.872  78.572  56.386  1.00  0.00           N  
ATOM   3908  CA  TYR D1161     -26.881  79.545  56.843  1.00  0.00           C  
ATOM   3909  C   TYR D1161     -27.425  80.850  57.416  1.00  0.00           C  
ATOM   3910  O   TYR D1161     -26.704  81.596  58.078  1.00  0.00           O  
ATOM   3911  CB  TYR D1161     -25.902  79.843  55.707  1.00  0.00           C  
ATOM   3912  CG  TYR D1161     -26.516  80.455  54.465  1.00  0.00           C  
ATOM   3913  CD1 TYR D1161     -26.956  81.778  54.460  1.00  0.00           C  
ATOM   3914  CD2 TYR D1161     -26.589  79.734  53.272  1.00  0.00           C  
ATOM   3915  CE1 TYR D1161     -27.444  82.373  53.297  1.00  0.00           C  
ATOM   3916  CE2 TYR D1161     -27.077  80.318  52.103  1.00  0.00           C  
ATOM   3917  CZ  TYR D1161     -27.499  81.641  52.123  1.00  0.00           C  
ATOM   3918  OH  TYR D1161     -27.951  82.250  50.973  1.00  0.00           O  
ATOM   3919  N   GLU D1162     -28.693  81.131  57.160  1.00  0.00           N  
ATOM   3920  CA  GLU D1162     -29.304  82.340  57.678  1.00  0.00           C  
ATOM   3921  C   GLU D1162     -29.552  82.175  59.171  1.00  0.00           C  
ATOM   3922  O   GLU D1162     -30.631  81.752  59.585  1.00  0.00           O  
ATOM   3923  CB  GLU D1162     -30.622  82.606  56.953  1.00  0.00           C  
ATOM   3924  CG  GLU D1162     -30.446  83.113  55.530  1.00  0.00           C  
ATOM   3925  CD  GLU D1162     -30.333  84.623  55.468  1.00  0.00           C  
ATOM   3926  OE1 GLU D1162     -31.367  85.298  55.671  1.00  0.00           O  
ATOM   3927  OE2 GLU D1162     -29.216  85.131  55.228  1.00  0.00           O  
ATOM   3928  N   THR D1163     -28.539  82.486  59.974  1.00  0.00           N  
ATOM   3929  CA  THR D1163     -28.657  82.387  61.424  1.00  0.00           C  
ATOM   3930  C   THR D1163     -27.981  83.577  62.093  1.00  0.00           C  
ATOM   3931  O   THR D1163     -27.282  84.358  61.444  1.00  0.00           O  
ATOM   3932  CB  THR D1163     -28.018  81.097  61.970  1.00  0.00           C  
ATOM   3933  OG1 THR D1163     -28.268  81.003  63.377  1.00  0.00           O  
ATOM   3934  CG2 THR D1163     -26.519  81.105  61.736  1.00  0.00           C  
ATOM   3935  N   THR D1164     -28.194  83.709  63.396  1.00  0.00           N  
ATOM   3936  CA  THR D1164     -27.606  84.806  64.141  1.00  0.00           C  
ATOM   3937  C   THR D1164     -26.287  84.425  64.798  1.00  0.00           C  
ATOM   3938  O   THR D1164     -25.957  83.249  64.946  1.00  0.00           O  
ATOM   3939  CB  THR D1164     -28.570  85.323  65.230  1.00  0.00           C  
ATOM   3940  OG1 THR D1164     -28.909  84.250  66.119  1.00  0.00           O  
ATOM   3941  CG2 THR D1164     -29.837  85.882  64.600  1.00  0.00           C  
ATOM   3942  N   CYS D1165     -25.539  85.448  65.187  1.00  0.00           N  
ATOM   3943  CA  CYS D1165     -24.251  85.287  65.837  1.00  0.00           C  
ATOM   3944  C   CYS D1165     -24.465  85.020  67.326  1.00  0.00           C  
ATOM   3945  O   CYS D1165     -25.060  85.826  68.033  1.00  0.00           O  
ATOM   3946  CB  CYS D1165     -23.432  86.561  65.626  1.00  0.00           C  
ATOM   3947  SG  CYS D1165     -21.830  86.663  66.487  1.00  0.00           S  
ATOM   3948  N   PRO D1166     -23.989  83.868  67.815  1.00  0.00           N  
ATOM   3949  CA  PRO D1166     -24.132  83.497  69.224  1.00  0.00           C  
ATOM   3950  C   PRO D1166     -23.248  84.326  70.150  1.00  0.00           C  
ATOM   3951  O   PRO D1166     -23.179  84.067  71.352  1.00  0.00           O  
ATOM   3952  CB  PRO D1166     -23.747  82.023  69.223  1.00  0.00           C  
ATOM   3953  CG  PRO D1166     -22.680  81.981  68.168  1.00  0.00           C  
ATOM   3954  CD  PRO D1166     -23.290  82.810  67.062  1.00  0.00           C  
ATOM   3955  N   LYS D1168     -22.570  85.320  69.585  1.00  0.00           N  
ATOM   3956  CA  LYS D1168     -21.690  86.189  70.363  1.00  0.00           C  
ATOM   3957  C   LYS D1168     -22.342  87.547  70.628  1.00  0.00           C  
ATOM   3958  O   LYS D1168     -22.594  87.909  71.782  1.00  0.00           O  
ATOM   3959  CB  LYS D1168     -20.363  86.395  69.626  1.00  0.00           C  
ATOM   3960  CG  LYS D1168     -19.362  87.282  70.355  1.00  0.00           C  
ATOM   3961  CD  LYS D1168     -18.137  87.534  69.494  1.00  0.00           C  
ATOM   3962  CE  LYS D1168     -17.151  88.459  70.175  1.00  0.00           C  
ATOM   3963  NZ  LYS D1168     -16.010  88.765  69.275  1.00  0.00           N  
ATOM   3964  N   CYS D1169     -22.611  88.291  69.554  1.00  0.00           N  
ATOM   3965  CA  CYS D1169     -23.230  89.616  69.651  1.00  0.00           C  
ATOM   3966  C   CYS D1169     -24.763  89.560  69.552  1.00  0.00           C  
ATOM   3967  O   CYS D1169     -25.470  90.064  70.427  1.00  0.00           O  
ATOM   3968  CB  CYS D1169     -22.668  90.545  68.559  1.00  0.00           C  
ATOM   3969  SG  CYS D1169     -23.201  90.196  66.843  1.00  0.00           S  
ATOM   3970  N   GLY D1170     -25.270  88.942  68.490  1.00  0.00           N  
ATOM   3971  CA  GLY D1170     -26.706  88.834  68.306  1.00  0.00           C  
ATOM   3972  C   GLY D1170     -27.116  89.158  66.883  1.00  0.00           C  
ATOM   3973  O   GLY D1170     -28.165  88.710  66.410  1.00  0.00           O  
ATOM   3974  N   GLY D1171     -26.277  89.932  66.197  1.00  0.00           N  
ATOM   3975  CA  GLY D1171     -26.561  90.322  64.827  1.00  0.00           C  
ATOM   3976  C   GLY D1171     -26.677  89.168  63.851  1.00  0.00           C  
ATOM   3977  O   GLY D1171     -26.514  88.011  64.233  1.00  0.00           O  
ATOM   3978  N   PRO D1177     -26.970  89.452  62.572  1.00  0.00           N  
ATOM   3979  CA  PRO D1177     -27.100  88.404  61.556  1.00  0.00           C  
ATOM   3980  C   PRO D1177     -25.746  87.819  61.152  1.00  0.00           C  
ATOM   3981  O   PRO D1177     -24.771  88.552  60.954  1.00  0.00           O  
ATOM   3982  CB  PRO D1177     -27.784  89.132  60.403  1.00  0.00           C  
ATOM   3983  CG  PRO D1177     -27.200  90.504  60.505  1.00  0.00           C  
ATOM   3984  CD  PRO D1177     -27.269  90.776  61.997  1.00  0.00           C  
ATOM   3985  N   ALA D1178     -25.693  86.496  61.038  1.00  0.00           N  
ATOM   3986  CA  ALA D1178     -24.466  85.820  60.652  1.00  0.00           C  
ATOM   3987  C   ALA D1178     -24.771  84.754  59.609  1.00  0.00           C  
ATOM   3988  O   ALA D1178     -25.921  84.595  59.191  1.00  0.00           O  
ATOM   3989  CB  ALA D1178     -23.808  85.201  61.872  1.00  0.00           C  
ATOM   3990  N   LYS D1191     -23.739  84.027  59.191  1.00  0.00           N  
ATOM   3991  CA  LYS D1191     -23.887  82.983  58.179  1.00  0.00           C  
ATOM   3992  C   LYS D1191     -23.072  81.732  58.550  1.00  0.00           C  
ATOM   3993  O   LYS D1191     -21.858  81.816  58.776  1.00  0.00           O  
ATOM   3994  CB  LYS D1191     -23.439  83.539  56.820  1.00  0.00           C  
ATOM   3995  CG  LYS D1191     -23.644  82.616  55.629  1.00  0.00           C  
ATOM   3996  CD  LYS D1191     -23.418  83.371  54.321  1.00  0.00           C  
ATOM   3997  CE  LYS D1191     -23.596  82.482  53.097  1.00  0.00           C  
ATOM   3998  NZ  LYS D1191     -22.534  81.441  52.995  1.00  0.00           N  
ATOM   3999  N   ARG D1192     -23.747  80.582  58.626  1.00  0.00           N  
ATOM   4000  CA  ARG D1192     -23.094  79.314  58.965  1.00  0.00           C  
ATOM   4001  C   ARG D1192     -22.083  78.919  57.892  1.00  0.00           C  
ATOM   4002  O   ARG D1192     -22.244  79.246  56.714  1.00  0.00           O  
ATOM   4003  CB  ARG D1192     -24.124  78.182  59.104  1.00  0.00           C  
ATOM   4004  CG  ARG D1192     -25.076  78.287  60.290  1.00  0.00           C  
ATOM   4005  CD  ARG D1192     -26.095  77.149  60.249  1.00  0.00           C  
ATOM   4006  NE  ARG D1192     -27.198  77.296  61.201  1.00  0.00           N  
ATOM   4007  CZ  ARG D1192     -27.096  77.119  62.516  1.00  0.00           C  
ATOM   4008  NH1 ARG D1192     -25.931  76.785  63.057  1.00  0.00           N  
ATOM   4009  NH2 ARG D1192     -28.164  77.267  63.291  1.00  0.00           N  
ATOM   4010  N   ASP D1193     -21.041  78.210  58.305  1.00  0.00           N  
ATOM   4011  CA  ASP D1193     -20.033  77.766  57.362  1.00  0.00           C  
ATOM   4012  C   ASP D1193     -20.725  76.777  56.429  1.00  0.00           C  
ATOM   4013  O   ASP D1193     -21.299  75.787  56.881  1.00  0.00           O  
ATOM   4014  CB  ASP D1193     -18.888  77.083  58.101  1.00  0.00           C  
ATOM   4015  CG  ASP D1193     -17.616  77.056  57.291  1.00  0.00           C  
ATOM   4016  OD1 ASP D1193     -17.144  78.144  56.901  1.00  0.00           O  
ATOM   4017  OD2 ASP D1193     -17.085  75.956  57.041  1.00  0.00           O  
ATOM   4018  N   THR D1194     -20.680  77.055  55.131  1.00  0.00           N  
ATOM   4019  CA  THR D1194     -21.325  76.200  54.139  1.00  0.00           C  
ATOM   4020  C   THR D1194     -20.529  74.948  53.800  1.00  0.00           C  
ATOM   4021  O   THR D1194     -21.082  73.996  53.246  1.00  0.00           O  
ATOM   4022  CB  THR D1194     -21.582  76.962  52.823  1.00  0.00           C  
ATOM   4023  OG1 THR D1194     -20.342  77.474  52.318  1.00  0.00           O  
ATOM   4024  CG2 THR D1194     -22.557  78.109  53.047  1.00  0.00           C  
ATOM   4025  N   ASP D1195     -19.237  74.950  54.121  1.00  0.00           N  
ATOM   4026  CA  ASP D1195     -18.382  73.801  53.837  1.00  0.00           C  
ATOM   4027  C   ASP D1195     -18.551  72.659  54.847  1.00  0.00           C  
ATOM   4028  O   ASP D1195     -18.857  72.886  56.024  1.00  0.00           O  
ATOM   4029  CB  ASP D1195     -16.911  74.231  53.789  1.00  0.00           C  
ATOM   4030  CG  ASP D1195     -16.566  75.018  52.529  1.00  0.00           C  
ATOM   4031  OD1 ASP D1195     -16.906  74.548  51.422  1.00  0.00           O  
ATOM   4032  OD2 ASP D1195     -15.943  76.097  52.641  1.00  0.00           O  
ATOM   4033  N   THR D1196     -18.363  71.428  54.374  1.00  0.00           N  
ATOM   4034  CA  THR D1196     -18.483  70.252  55.231  1.00  0.00           C  
ATOM   4035  C   THR D1196     -17.117  69.614  55.427  1.00  0.00           C  
ATOM   4036  O   THR D1196     -16.199  69.834  54.633  1.00  0.00           O  
ATOM   4037  CB  THR D1196     -19.439  69.180  54.635  1.00  0.00           C  
ATOM   4038  OG1 THR D1196     -19.032  68.854  53.301  1.00  0.00           O  
ATOM   4039  CG2 THR D1196     -20.872  69.682  54.626  1.00  0.00           C  
ATOM   4040  N   MET D1198     -16.994  68.822  56.489  1.00  0.00           N  
ATOM   4041  CA  MET D1198     -15.745  68.144  56.809  1.00  0.00           C  
ATOM   4042  C   MET D1198     -15.530  66.897  55.973  1.00  0.00           C  
ATOM   4043  O   MET D1198     -16.439  66.082  55.805  1.00  0.00           O  
ATOM   4044  CB  MET D1198     -15.711  67.753  58.285  1.00  0.00           C  
ATOM   4045  CG  MET D1198     -15.510  68.902  59.238  1.00  0.00           C  
ATOM   4046  SD  MET D1198     -15.772  68.331  60.911  1.00  0.00           S  
ATOM   4047  CE  MET D1198     -17.403  68.962  61.236  1.00  0.00           C  
ATOM   4048  N   ASP D1199     -14.309  66.760  55.468  1.00  0.00           N  
ATOM   4049  CA  ASP D1199     -13.912  65.624  54.655  1.00  0.00           C  
ATOM   4050  C   ASP D1199     -14.252  64.317  55.381  1.00  0.00           C  
ATOM   4051  O   ASP D1199     -14.453  64.302  56.595  1.00  0.00           O  
ATOM   4052  CB  ASP D1199     -12.408  65.730  54.365  1.00  0.00           C  
ATOM   4053  CG  ASP D1199     -11.893  64.602  53.500  1.00  0.00           C  
ATOM   4054  OD1 ASP D1199     -11.657  63.502  54.040  1.00  0.00           O  
ATOM   4055  OD2 ASP D1199     -11.726  64.813  52.279  1.00  0.00           O  
ATOM   4056  N   THR D1200     -14.337  63.227  54.629  1.00  0.00           N  
ATOM   4057  CA  THR D1200     -14.660  61.918  55.190  1.00  0.00           C  
ATOM   4058  C   THR D1200     -13.591  61.454  56.201  1.00  0.00           C  
ATOM   4059  O   THR D1200     -13.915  60.948  57.280  1.00  0.00           O  
ATOM   4060  CB  THR D1200     -14.830  60.870  54.035  1.00  0.00           C  
ATOM   4061  OG1 THR D1200     -15.196  59.594  54.575  1.00  0.00           O  
ATOM   4062  CG2 THR D1200     -13.543  60.731  53.228  1.00  0.00           C  
ATOM   4063  N   PHE D1201     -12.322  61.650  55.856  1.00  0.00           N  
ATOM   4064  CA  PHE D1201     -11.223  61.252  56.720  1.00  0.00           C  
ATOM   4065  C   PHE D1201     -11.196  61.918  58.078  1.00  0.00           C  
ATOM   4066  O   PHE D1201     -10.176  61.894  58.754  1.00  0.00           O  
ATOM   4067  CB  PHE D1201      -9.899  61.527  56.039  1.00  0.00           C  
ATOM   4068  CG  PHE D1201      -9.489  60.472  55.078  1.00  0.00           C  
ATOM   4069  CD1 PHE D1201      -9.345  59.157  55.495  1.00  0.00           C  
ATOM   4070  CD2 PHE D1201      -9.206  60.792  53.761  1.00  0.00           C  
ATOM   4071  CE1 PHE D1201      -8.916  58.176  54.612  1.00  0.00           C  
ATOM   4072  CE2 PHE D1201      -8.778  59.822  52.873  1.00  0.00           C  
ATOM   4073  CZ  PHE D1201      -8.632  58.509  53.298  1.00  0.00           C  
ATOM   4074  N   PHE D1202     -12.292  62.539  58.480  1.00  0.00           N  
ATOM   4075  CA  PHE D1202     -12.318  63.170  59.783  1.00  0.00           C  
ATOM   4076  C   PHE D1202     -13.005  62.181  60.688  1.00  0.00           C  
ATOM   4077  O   PHE D1202     -12.446  61.769  61.702  1.00  0.00           O  
ATOM   4078  CB  PHE D1202     -13.099  64.486  59.746  1.00  0.00           C  
ATOM   4079  CG  PHE D1202     -13.018  65.286  61.026  1.00  0.00           C  
ATOM   4080  CD1 PHE D1202     -13.835  64.984  62.110  1.00  0.00           C  
ATOM   4081  CD2 PHE D1202     -12.131  66.350  61.138  1.00  0.00           C  
ATOM   4082  CE1 PHE D1202     -13.770  65.733  63.281  1.00  0.00           C  
ATOM   4083  CE2 PHE D1202     -12.061  67.098  62.300  1.00  0.00           C  
ATOM   4084  CZ  PHE D1202     -12.884  66.789  63.374  1.00  0.00           C  
ATOM   4085  N   ASP D1203     -14.210  61.778  60.299  1.00  0.00           N  
ATOM   4086  CA  ASP D1203     -14.975  60.825  61.086  1.00  0.00           C  
ATOM   4087  C   ASP D1203     -14.348  59.422  61.169  1.00  0.00           C  
ATOM   4088  O   ASP D1203     -14.684  58.638  62.056  1.00  0.00           O  
ATOM   4089  CB  ASP D1203     -16.442  60.750  60.588  1.00  0.00           C  
ATOM   4090  CG  ASP D1203     -16.608  61.111  59.097  1.00  0.00           C  
ATOM   4091  OD1 ASP D1203     -16.255  60.288  58.218  1.00  0.00           O  
ATOM   4092  OD2 ASP D1203     -17.108  62.224  58.802  1.00  0.00           O  
ATOM   4093  N   SER D1204     -13.418  59.116  60.269  1.00  0.00           N  
ATOM   4094  CA  SER D1204     -12.759  57.810  60.271  1.00  0.00           C  
ATOM   4095  C   SER D1204     -11.451  57.858  61.061  1.00  0.00           C  
ATOM   4096  O   SER D1204     -10.724  56.867  61.127  1.00  0.00           O  
ATOM   4097  CB  SER D1204     -12.456  57.361  58.835  1.00  0.00           C  
ATOM   4098  OG  SER D1204     -11.483  58.202  58.228  1.00  0.00           O  
ATOM   4099  N   SER D1205     -11.149  59.007  61.660  1.00  0.00           N  
ATOM   4100  CA  SER D1205      -9.911  59.145  62.417  1.00  0.00           C  
ATOM   4101  C   SER D1205     -10.064  58.872  63.907  1.00  0.00           C  
ATOM   4102  O   SER D1205      -9.119  59.054  64.682  1.00  0.00           O  
ATOM   4103  CB  SER D1205      -9.315  60.529  62.200  1.00  0.00           C  
ATOM   4104  OG  SER D1205      -8.873  60.662  60.864  1.00  0.00           O  
ATOM   4105  N   TRP D1206     -11.245  58.418  64.306  1.00  0.00           N  
ATOM   4106  CA  TRP D1206     -11.477  58.114  65.704  1.00  0.00           C  
ATOM   4107  C   TRP D1206     -12.679  57.188  65.870  1.00  0.00           C  
ATOM   4108  O   TRP D1206     -13.230  57.074  66.970  1.00  0.00           O  
ATOM   4109  CB  TRP D1206     -11.732  59.399  66.482  1.00  0.00           C  
ATOM   4110  CG  TRP D1206     -13.033  60.021  66.111  1.00  0.00           C  
ATOM   4111  CD1 TRP D1206     -13.313  60.713  64.965  1.00  0.00           C  
ATOM   4112  CD2 TRP D1206     -14.263  59.949  66.848  1.00  0.00           C  
ATOM   4113  NE1 TRP D1206     -14.643  61.074  64.944  1.00  0.00           N  
ATOM   4114  CE2 TRP D1206     -15.248  60.617  66.086  1.00  0.00           C  
ATOM   4115  CE3 TRP D1206     -14.627  59.380  68.073  1.00  0.00           C  
ATOM   4116  CZ2 TRP D1206     -16.577  60.733  66.511  1.00  0.00           C  
ATOM   4117  CZ3 TRP D1206     -15.955  59.493  68.496  1.00  0.00           C  
ATOM   4118  CH2 TRP D1206     -16.909  60.164  67.715  1.00  0.00           C  
ATOM   4119  N   TYR D1207     -13.098  56.531  64.791  1.00  0.00           N  
ATOM   4120  CA  TYR D1207     -14.244  55.634  64.901  1.00  0.00           C  
ATOM   4121  C   TYR D1207     -13.902  54.493  65.855  1.00  0.00           C  
ATOM   4122  O   TYR D1207     -14.768  54.008  66.588  1.00  0.00           O  
ATOM   4123  CB  TYR D1207     -14.671  55.079  63.523  1.00  0.00           C  
ATOM   4124  CG  TYR D1207     -13.753  54.039  62.910  1.00  0.00           C  
ATOM   4125  CD1 TYR D1207     -12.493  54.387  62.430  1.00  0.00           C  
ATOM   4126  CD2 TYR D1207     -14.149  52.701  62.822  1.00  0.00           C  
ATOM   4127  CE1 TYR D1207     -11.641  53.426  61.875  1.00  0.00           C  
ATOM   4128  CE2 TYR D1207     -13.307  51.728  62.273  1.00  0.00           C  
ATOM   4129  CZ  TYR D1207     -12.052  52.095  61.803  1.00  0.00           C  
ATOM   4130  OH  TYR D1207     -11.201  51.126  61.295  1.00  0.00           O  
ATOM   4131  N   TYR D1208     -12.632  54.089  65.866  1.00  0.00           N  
ATOM   4132  CA  TYR D1208     -12.197  53.012  66.739  1.00  0.00           C  
ATOM   4133  C   TYR D1208     -12.474  53.322  68.190  1.00  0.00           C  
ATOM   4134  O   TYR D1208     -12.653  52.412  68.986  1.00  0.00           O  
ATOM   4135  CB  TYR D1208     -10.718  52.732  66.550  1.00  0.00           C  
ATOM   4136  CG  TYR D1208      -9.870  53.965  66.484  1.00  0.00           C  
ATOM   4137  CD1 TYR D1208      -9.317  54.519  67.634  1.00  0.00           C  
ATOM   4138  CD2 TYR D1208      -9.617  54.587  65.262  1.00  0.00           C  
ATOM   4139  CE1 TYR D1208      -8.523  55.672  67.564  1.00  0.00           C  
ATOM   4140  CE2 TYR D1208      -8.834  55.735  65.182  1.00  0.00           C  
ATOM   4141  CZ  TYR D1208      -8.287  56.275  66.333  1.00  0.00           C  
ATOM   4142  OH  TYR D1208      -7.510  57.412  66.237  1.00  0.00           O  
ATOM   4143  N   LEU D1209     -12.527  54.604  68.537  1.00  0.00           N  
ATOM   4144  CA  LEU D1209     -12.797  55.004  69.918  1.00  0.00           C  
ATOM   4145  C   LEU D1209     -14.282  55.009  70.228  1.00  0.00           C  
ATOM   4146  O   LEU D1209     -14.694  54.636  71.316  1.00  0.00           O  
ATOM   4147  CB  LEU D1209     -12.203  56.382  70.195  1.00  0.00           C  
ATOM   4148  CG  LEU D1209     -10.671  56.416  70.204  1.00  0.00           C  
ATOM   4149  CD1 LEU D1209     -10.201  57.803  69.858  1.00  0.00           C  
ATOM   4150  CD2 LEU D1209     -10.132  55.984  71.560  1.00  0.00           C  
ATOM   4151  N   ARG D1210     -15.091  55.428  69.267  1.00  0.00           N  
ATOM   4152  CA  ARG D1210     -16.531  55.469  69.474  1.00  0.00           C  
ATOM   4153  C   ARG D1210     -17.075  54.074  69.788  1.00  0.00           C  
ATOM   4154  O   ARG D1210     -18.051  53.935  70.531  1.00  0.00           O  
ATOM   4155  CB  ARG D1210     -17.241  56.024  68.232  1.00  0.00           C  
ATOM   4156  CG  ARG D1210     -18.753  56.112  68.375  1.00  0.00           C  
ATOM   4157  CD  ARG D1210     -19.125  57.165  69.389  1.00  0.00           C  
ATOM   4158  NE  ARG D1210     -20.530  57.113  69.776  1.00  0.00           N  
ATOM   4159  CZ  ARG D1210     -21.105  58.010  70.571  1.00  0.00           C  
ATOM   4160  NH1 ARG D1210     -20.394  59.021  71.054  1.00  0.00           N  
ATOM   4161  NH2 ARG D1210     -22.385  57.898  70.892  1.00  0.00           N  
ATOM   4162  N   TYR D1211     -16.451  53.041  69.226  1.00  0.00           N  
ATOM   4163  CA  TYR D1211     -16.911  51.682  69.471  1.00  0.00           C  
ATOM   4164  C   TYR D1211     -16.941  51.303  70.946  1.00  0.00           C  
ATOM   4165  O   TYR D1211     -17.847  50.601  71.389  1.00  0.00           O  
ATOM   4166  CB  TYR D1211     -16.025  50.680  68.752  1.00  0.00           C  
ATOM   4167  CG  TYR D1211     -16.201  50.623  67.261  1.00  0.00           C  
ATOM   4168  CD1 TYR D1211     -17.468  50.597  66.682  1.00  0.00           C  
ATOM   4169  CD2 TYR D1211     -15.095  50.504  66.430  1.00  0.00           C  
ATOM   4170  CE1 TYR D1211     -17.621  50.444  65.307  1.00  0.00           C  
ATOM   4171  CE2 TYR D1211     -15.234  50.350  65.063  1.00  0.00           C  
ATOM   4172  CZ  TYR D1211     -16.493  50.318  64.504  1.00  0.00           C  
ATOM   4173  OH  TYR D1211     -16.602  50.135  63.142  1.00  0.00           O  
ATOM   4174  N   THR D1212     -15.936  51.751  71.695  1.00  0.00           N  
ATOM   4175  CA  THR D1212     -15.821  51.441  73.117  1.00  0.00           C  
ATOM   4176  C   THR D1212     -16.979  51.977  73.937  1.00  0.00           C  
ATOM   4177  O   THR D1212     -17.188  51.533  75.068  1.00  0.00           O  
ATOM   4178  CB  THR D1212     -14.557  52.033  73.709  1.00  0.00           C  
ATOM   4179  OG1 THR D1212     -14.712  53.450  73.799  1.00  0.00           O  
ATOM   4180  CG2 THR D1212     -13.363  51.724  72.832  1.00  0.00           C  
ATOM   4181  N   ASP D1213     -17.715  52.938  73.379  1.00  0.00           N  
ATOM   4182  CA  ASP D1213     -18.863  53.548  74.060  1.00  0.00           C  
ATOM   4183  C   ASP D1213     -19.719  54.268  73.021  1.00  0.00           C  
ATOM   4184  O   ASP D1213     -19.894  55.481  73.072  1.00  0.00           O  
ATOM   4185  CB  ASP D1213     -18.379  54.542  75.121  1.00  0.00           C  
ATOM   4186  CG  ASP D1213     -19.495  55.005  76.032  1.00  0.00           C  
ATOM   4187  OD1 ASP D1213     -20.545  54.324  76.083  1.00  0.00           O  
ATOM   4188  OD2 ASP D1213     -19.314  56.044  76.704  1.00  0.00           O  
ATOM   4189  N   PRO D1227     -20.282  53.511  72.075  1.00  0.00           N  
ATOM   4190  CA  PRO D1227     -21.119  54.005  70.983  1.00  0.00           C  
ATOM   4191  C   PRO D1227     -22.402  54.724  71.355  1.00  0.00           C  
ATOM   4192  O   PRO D1227     -22.956  55.457  70.539  1.00  0.00           O  
ATOM   4193  CB  PRO D1227     -21.391  52.741  70.179  1.00  0.00           C  
ATOM   4194  CG  PRO D1227     -21.541  51.739  71.248  1.00  0.00           C  
ATOM   4195  CD  PRO D1227     -20.353  52.043  72.139  1.00  0.00           C  
ATOM   4196  N   HIS D1228     -22.885  54.526  72.571  1.00  0.00           N  
ATOM   4197  CA  HIS D1228     -24.136  55.167  72.944  1.00  0.00           C  
ATOM   4198  C   HIS D1228     -23.992  56.341  73.892  1.00  0.00           C  
ATOM   4199  O   HIS D1228     -24.959  56.767  74.522  1.00  0.00           O  
ATOM   4200  CB  HIS D1228     -25.085  54.120  73.527  1.00  0.00           C  
ATOM   4201  CG  HIS D1228     -25.398  53.005  72.577  1.00  0.00           C  
ATOM   4202  ND1 HIS D1228     -26.146  51.903  72.938  1.00  0.00           N  
ATOM   4203  CD2 HIS D1228     -25.060  52.819  71.278  1.00  0.00           C  
ATOM   4204  CE1 HIS D1228     -26.253  51.088  71.904  1.00  0.00           C  
ATOM   4205  NE2 HIS D1228     -25.602  51.620  70.884  1.00  0.00           N  
ATOM   4206  N   ASN D1275     -22.783  56.880  73.977  1.00  0.00           N  
ATOM   4207  CA  ASN D1275     -22.536  58.011  74.859  1.00  0.00           C  
ATOM   4208  C   ASN D1275     -23.091  59.276  74.234  1.00  0.00           C  
ATOM   4209  O   ASN D1275     -22.546  59.784  73.253  1.00  0.00           O  
ATOM   4210  CB  ASN D1275     -21.045  58.194  75.101  1.00  0.00           C  
ATOM   4211  CG  ASN D1275     -20.771  59.083  76.278  1.00  0.00           C  
ATOM   4212  OD1 ASN D1275     -21.428  60.108  76.455  1.00  0.00           O  
ATOM   4213  ND2 ASN D1275     -19.798  58.702  77.098  1.00  0.00           N  
ATOM   4214  N   ASP D1276     -24.170  59.787  74.810  1.00  0.00           N  
ATOM   4215  CA  ASP D1276     -24.807  60.988  74.293  1.00  0.00           C  
ATOM   4216  C   ASP D1276     -24.392  62.278  74.996  1.00  0.00           C  
ATOM   4217  O   ASP D1276     -25.065  63.296  74.861  1.00  0.00           O  
ATOM   4218  CB  ASP D1276     -26.320  60.828  74.369  1.00  0.00           C  
ATOM   4219  CG  ASP D1276     -26.766  60.283  75.700  1.00  0.00           C  
ATOM   4220  OD1 ASP D1276     -26.410  59.125  76.016  1.00  0.00           O  
ATOM   4221  OD2 ASP D1276     -27.460  61.015  76.433  1.00  0.00           O  
ATOM   4222  N   ARG D1278     -23.290  62.239  75.742  1.00  0.00           N  
ATOM   4223  CA  ARG D1278     -22.803  63.427  76.441  1.00  0.00           C  
ATOM   4224  C   ARG D1278     -21.283  63.562  76.309  1.00  0.00           C  
ATOM   4225  O   ARG D1278     -20.654  64.396  76.966  1.00  0.00           O  
ATOM   4226  CB  ARG D1278     -23.203  63.382  77.919  1.00  0.00           C  
ATOM   4227  CG  ARG D1278     -24.713  63.370  78.167  1.00  0.00           C  
ATOM   4228  CD  ARG D1278     -25.036  63.855  79.579  1.00  0.00           C  
ATOM   4229  NE  ARG D1278     -24.261  63.141  80.595  1.00  0.00           N  
ATOM   4230  CZ  ARG D1278     -24.080  63.567  81.845  1.00  0.00           C  
ATOM   4231  NH1 ARG D1278     -24.620  64.713  82.241  1.00  0.00           N  
ATOM   4232  NH2 ARG D1278     -23.350  62.855  82.700  1.00  0.00           N  
ATOM   4233  N   LEU D1279     -20.708  62.728  75.447  1.00  0.00           N  
ATOM   4234  CA  LEU D1279     -19.274  62.721  75.182  1.00  0.00           C  
ATOM   4235  C   LEU D1279     -18.963  61.782  74.038  1.00  0.00           C  
ATOM   4236  O   LEU D1279     -19.627  60.761  73.864  1.00  0.00           O  
ATOM   4237  CB  LEU D1279     -18.490  62.262  76.406  1.00  0.00           C  
ATOM   4238  CG  LEU D1279     -18.014  63.360  77.342  1.00  0.00           C  
ATOM   4239  CD1 LEU D1279     -17.115  62.745  78.388  1.00  0.00           C  
ATOM   4240  CD2 LEU D1279     -17.264  64.416  76.551  1.00  0.00           C  
ATOM   4241  N   PRO D1280     -17.942  62.112  73.235  1.00  0.00           N  
ATOM   4242  CA  PRO D1280     -17.598  61.235  72.114  1.00  0.00           C  
ATOM   4243  C   PRO D1280     -17.413  59.815  72.621  1.00  0.00           C  
ATOM   4244  O   PRO D1280     -17.814  58.856  71.973  1.00  0.00           O  
ATOM   4245  CB  PRO D1280     -16.300  61.843  71.591  1.00  0.00           C  
ATOM   4246  CG  PRO D1280     -16.499  63.311  71.865  1.00  0.00           C  
ATOM   4247  CD  PRO D1280     -17.061  63.293  73.270  1.00  0.00           C  
ATOM   4248  N   PHE D1281     -16.820  59.704  73.804  1.00  0.00           N  
ATOM   4249  CA  PHE D1281     -16.572  58.415  74.423  1.00  0.00           C  
ATOM   4250  C   PHE D1281     -16.104  58.598  75.854  1.00  0.00           C  
ATOM   4251  O   PHE D1281     -15.374  59.537  76.156  1.00  0.00           O  
ATOM   4252  CB  PHE D1281     -15.515  57.659  73.626  1.00  0.00           C  
ATOM   4253  CG  PHE D1281     -14.196  58.375  73.517  1.00  0.00           C  
ATOM   4254  CD1 PHE D1281     -13.241  58.273  74.527  1.00  0.00           C  
ATOM   4255  CD2 PHE D1281     -13.886  59.109  72.380  1.00  0.00           C  
ATOM   4256  CE1 PHE D1281     -11.990  58.885  74.402  1.00  0.00           C  
ATOM   4257  CE2 PHE D1281     -12.639  59.725  72.245  1.00  0.00           C  
ATOM   4258  CZ  PHE D1281     -11.689  59.610  73.260  1.00  0.00           C  
ATOM   4259  N   ASP D1282     -16.527  57.703  76.735  1.00  0.00           N  
ATOM   4260  CA  ASP D1282     -16.133  57.773  78.134  1.00  0.00           C  
ATOM   4261  C   ASP D1282     -14.691  57.253  78.280  1.00  0.00           C  
ATOM   4262  O   ASP D1282     -14.430  56.075  78.066  1.00  0.00           O  
ATOM   4263  CB  ASP D1282     -17.107  56.932  78.959  1.00  0.00           C  
ATOM   4264  CG  ASP D1282     -16.716  56.844  80.418  1.00  0.00           C  
ATOM   4265  OD1 ASP D1282     -17.432  56.158  81.188  1.00  0.00           O  
ATOM   4266  OD2 ASP D1282     -15.694  57.460  80.793  1.00  0.00           O  
ATOM   4267  N   PRO D1283     -13.742  58.125  78.661  1.00  0.00           N  
ATOM   4268  CA  PRO D1283     -12.340  57.721  78.818  1.00  0.00           C  
ATOM   4269  C   PRO D1283     -12.165  56.461  79.645  1.00  0.00           C  
ATOM   4270  O   PRO D1283     -11.209  55.719  79.464  1.00  0.00           O  
ATOM   4271  CB  PRO D1283     -11.700  58.928  79.488  1.00  0.00           C  
ATOM   4272  CG  PRO D1283     -12.536  60.057  79.009  1.00  0.00           C  
ATOM   4273  CD  PRO D1283     -13.931  59.504  79.128  1.00  0.00           C  
ATOM   4274  N   GLU D1284     -13.091  56.223  80.565  1.00  0.00           N  
ATOM   4275  CA  GLU D1284     -13.030  55.032  81.407  1.00  0.00           C  
ATOM   4276  C   GLU D1284     -13.126  53.779  80.521  1.00  0.00           C  
ATOM   4277  O   GLU D1284     -12.303  52.858  80.627  1.00  0.00           O  
ATOM   4278  CB  GLU D1284     -14.178  55.046  82.433  1.00  0.00           C  
ATOM   4279  CG  GLU D1284     -14.235  53.817  83.351  1.00  0.00           C  
ATOM   4280  CD  GLU D1284     -15.464  53.795  84.256  1.00  0.00           C  
ATOM   4281  OE1 GLU D1284     -16.602  53.802  83.731  1.00  0.00           O  
ATOM   4282  OE2 GLU D1284     -15.289  53.765  85.495  1.00  0.00           O  
ATOM   4283  N   LYS D1285     -14.128  53.763  79.644  1.00  0.00           N  
ATOM   4284  CA  LYS D1285     -14.352  52.644  78.738  1.00  0.00           C  
ATOM   4285  C   LYS D1285     -13.292  52.548  77.642  1.00  0.00           C  
ATOM   4286  O   LYS D1285     -12.731  51.480  77.401  1.00  0.00           O  
ATOM   4287  CB  LYS D1285     -15.728  52.769  78.094  1.00  0.00           C  
ATOM   4288  CG  LYS D1285     -16.873  52.811  79.086  1.00  0.00           C  
ATOM   4289  CD  LYS D1285     -18.217  52.679  78.382  1.00  0.00           C  
ATOM   4290  CE  LYS D1285     -19.355  52.598  79.384  1.00  0.00           C  
ATOM   4291  NZ  LYS D1285     -20.650  52.275  78.732  1.00  0.00           N  
ATOM   4292  N   ALA D1286     -13.024  53.664  76.975  1.00  0.00           N  
ATOM   4293  CA  ALA D1286     -12.040  53.687  75.902  1.00  0.00           C  
ATOM   4294  C   ALA D1286     -10.669  53.236  76.386  1.00  0.00           C  
ATOM   4295  O   ALA D1286      -9.981  52.465  75.707  1.00  0.00           O  
ATOM   4296  CB  ALA D1286     -11.948  55.085  75.307  1.00  0.00           C  
ATOM   4297  N   ASN D1287     -10.276  53.716  77.563  1.00  0.00           N  
ATOM   4298  CA  ASN D1287      -8.977  53.367  78.128  1.00  0.00           C  
ATOM   4299  C   ASN D1287      -8.890  51.876  78.448  1.00  0.00           C  
ATOM   4300  O   ASN D1287      -7.819  51.266  78.356  1.00  0.00           O  
ATOM   4301  CB  ASN D1287      -8.708  54.212  79.378  1.00  0.00           C  
ATOM   4302  CG  ASN D1287      -8.285  55.642  79.041  1.00  0.00           C  
ATOM   4303  OD1 ASN D1287      -7.249  55.862  78.409  1.00  0.00           O  
ATOM   4304  ND2 ASN D1287      -9.086  56.617  79.463  1.00  0.00           N  
ATOM   4305  N   ALA D1288     -10.032  51.297  78.810  1.00  0.00           N  
ATOM   4306  CA  ALA D1288     -10.121  49.875  79.120  1.00  0.00           C  
ATOM   4307  C   ALA D1288      -9.819  49.051  77.870  1.00  0.00           C  
ATOM   4308  O   ALA D1288      -8.974  48.147  77.897  1.00  0.00           O  
ATOM   4309  CB  ALA D1288     -11.513  49.542  79.618  1.00  0.00           C  
ATOM   4310  N   TRP D1289     -10.514  49.370  76.776  1.00  0.00           N  
ATOM   4311  CA  TRP D1289     -10.340  48.663  75.516  1.00  0.00           C  
ATOM   4312  C   TRP D1289      -9.092  49.017  74.739  1.00  0.00           C  
ATOM   4313  O   TRP D1289      -8.381  48.126  74.300  1.00  0.00           O  
ATOM   4314  CB  TRP D1289     -11.553  48.874  74.637  1.00  0.00           C  
ATOM   4315  CG  TRP D1289     -12.688  48.025  75.051  1.00  0.00           C  
ATOM   4316  CD1 TRP D1289     -13.922  48.440  75.469  1.00  0.00           C  
ATOM   4317  CD2 TRP D1289     -12.714  46.597  75.078  1.00  0.00           C  
ATOM   4318  NE1 TRP D1289     -14.720  47.352  75.751  1.00  0.00           N  
ATOM   4319  CE2 TRP D1289     -14.001  46.209  75.519  1.00  0.00           C  
ATOM   4320  CE3 TRP D1289     -11.775  45.604  74.770  1.00  0.00           C  
ATOM   4321  CZ2 TRP D1289     -14.370  44.869  75.658  1.00  0.00           C  
ATOM   4322  CZ3 TRP D1289     -12.145  44.270  74.910  1.00  0.00           C  
ATOM   4323  CH2 TRP D1289     -13.430  43.917  75.349  1.00  0.00           C  
ATOM   4324  N   MET D1290      -8.820  50.302  74.555  1.00  0.00           N  
ATOM   4325  CA  MET D1290      -7.631  50.706  73.805  1.00  0.00           C  
ATOM   4326  C   MET D1290      -6.358  50.145  74.433  1.00  0.00           C  
ATOM   4327  O   MET D1290      -6.341  49.787  75.609  1.00  0.00           O  
ATOM   4328  CB  MET D1290      -7.535  52.226  73.745  1.00  0.00           C  
ATOM   4329  CG  MET D1290      -8.697  52.895  73.034  1.00  0.00           C  
ATOM   4330  SD  MET D1290      -8.809  52.444  71.299  1.00  0.00           S  
ATOM   4331  CE  MET D1290      -7.186  53.011  70.703  1.00  0.00           C  
ATOM   4332  N   PRO D1291      -5.280  50.030  73.653  1.00  0.00           N  
ATOM   4333  CA  PRO D1291      -5.213  50.377  72.238  1.00  0.00           C  
ATOM   4334  C   PRO D1291      -5.736  49.180  71.441  1.00  0.00           C  
ATOM   4335  O   PRO D1291      -6.109  48.156  72.021  1.00  0.00           O  
ATOM   4336  CB  PRO D1291      -3.727  50.587  72.028  1.00  0.00           C  
ATOM   4337  CG  PRO D1291      -3.151  49.482  72.855  1.00  0.00           C  
ATOM   4338  CD  PRO D1291      -3.967  49.563  74.133  1.00  0.00           C  
ATOM   4339  N   VAL D1292      -5.775  49.303  70.120  1.00  0.00           N  
ATOM   4340  CA  VAL D1292      -6.231  48.196  69.293  1.00  0.00           C  
ATOM   4341  C   VAL D1292      -5.062  47.212  69.246  1.00  0.00           C  
ATOM   4342  O   VAL D1292      -3.922  47.603  68.961  1.00  0.00           O  
ATOM   4343  CB  VAL D1292      -6.626  48.686  67.864  1.00  0.00           C  
ATOM   4344  CG1 VAL D1292      -6.799  47.510  66.924  1.00  0.00           C  
ATOM   4345  CG2 VAL D1292      -7.938  49.471  67.934  1.00  0.00           C  
ATOM   4346  N   ASP D1293      -5.347  45.946  69.555  1.00  0.00           N  
ATOM   4347  CA  ASP D1293      -4.321  44.913  69.576  1.00  0.00           C  
ATOM   4348  C   ASP D1293      -3.935  44.506  68.170  1.00  0.00           C  
ATOM   4349  O   ASP D1293      -2.749  44.400  67.843  1.00  0.00           O  
ATOM   4350  CB  ASP D1293      -4.819  43.692  70.340  1.00  0.00           C  
ATOM   4351  CG  ASP D1293      -5.197  44.011  71.776  1.00  0.00           C  
ATOM   4352  OD1 ASP D1293      -6.325  44.491  72.020  1.00  0.00           O  
ATOM   4353  OD2 ASP D1293      -4.354  43.782  72.666  1.00  0.00           O  
ATOM   4354  N   GLN D1294      -4.948  44.274  67.343  1.00  0.00           N  
ATOM   4355  CA  GLN D1294      -4.720  43.884  65.954  1.00  0.00           C  
ATOM   4356  C   GLN D1294      -5.593  44.702  65.001  1.00  0.00           C  
ATOM   4357  O   GLN D1294      -6.826  44.712  65.117  1.00  0.00           O  
ATOM   4358  CB  GLN D1294      -5.016  42.397  65.766  1.00  0.00           C  
ATOM   4359  CG  GLN D1294      -4.203  41.771  64.661  1.00  0.00           C  
ATOM   4360  CD  GLN D1294      -2.721  41.760  64.982  1.00  0.00           C  
ATOM   4361  OE1 GLN D1294      -2.315  41.258  66.031  1.00  0.00           O  
ATOM   4362  NE2 GLN D1294      -1.905  42.309  64.081  1.00  0.00           N  
ATOM   4363  N   TYR D1295      -4.949  45.395  64.068  1.00  0.00           N  
ATOM   4364  CA  TYR D1295      -5.666  46.208  63.098  1.00  0.00           C  
ATOM   4365  C   TYR D1295      -5.383  45.654  61.713  1.00  0.00           C  
ATOM   4366  O   TYR D1295      -4.243  45.707  61.231  1.00  0.00           O  
ATOM   4367  CB  TYR D1295      -5.195  47.654  63.170  1.00  0.00           C  
ATOM   4368  CG  TYR D1295      -6.139  48.651  62.527  1.00  0.00           C  
ATOM   4369  CD1 TYR D1295      -7.508  48.625  62.802  1.00  0.00           C  
ATOM   4370  CD2 TYR D1295      -5.656  49.665  61.699  1.00  0.00           C  
ATOM   4371  CE1 TYR D1295      -8.369  49.586  62.270  1.00  0.00           C  
ATOM   4372  CE2 TYR D1295      -6.510  50.632  61.163  1.00  0.00           C  
ATOM   4373  CZ  TYR D1295      -7.863  50.584  61.456  1.00  0.00           C  
ATOM   4374  OH  TYR D1295      -8.715  51.537  60.949  1.00  0.00           O  
ATOM   4375  N   ILE D1296      -6.426  45.123  61.079  1.00  0.00           N  
ATOM   4376  CA  ILE D1296      -6.307  44.537  59.746  1.00  0.00           C  
ATOM   4377  C   ILE D1296      -6.794  45.518  58.687  1.00  0.00           C  
ATOM   4378  O   ILE D1296      -7.907  46.052  58.794  1.00  0.00           O  
ATOM   4379  CB  ILE D1296      -7.143  43.263  59.649  1.00  0.00           C  
ATOM   4380  CG1 ILE D1296      -6.814  42.331  60.812  1.00  0.00           C  
ATOM   4381  CG2 ILE D1296      -6.856  42.567  58.348  1.00  0.00           C  
ATOM   4382  CD1 ILE D1296      -7.805  41.228  60.978  1.00  0.00           C  
ATOM   4383  N   GLY D1297      -5.968  45.743  57.666  1.00  0.00           N  
ATOM   4384  CA  GLY D1297      -6.325  46.682  56.617  1.00  0.00           C  
ATOM   4385  C   GLY D1297      -5.295  46.771  55.505  1.00  0.00           C  
ATOM   4386  O   GLY D1297      -4.419  45.915  55.407  1.00  0.00           O  
ATOM   4387  N   GLY D1298      -5.382  47.814  54.679  1.00  0.00           N  
ATOM   4388  CA  GLY D1298      -4.463  47.955  53.557  1.00  0.00           C  
ATOM   4389  C   GLY D1298      -3.444  49.072  53.634  1.00  0.00           C  
ATOM   4390  O   GLY D1298      -3.690  50.115  54.232  1.00  0.00           O  
ATOM   4391  N   VAL D1299      -2.299  48.858  52.994  1.00  0.00           N  
ATOM   4392  CA  VAL D1299      -1.211  49.831  53.000  1.00  0.00           C  
ATOM   4393  C   VAL D1299      -1.547  51.141  52.294  1.00  0.00           C  
ATOM   4394  O   VAL D1299      -0.814  52.119  52.436  1.00  0.00           O  
ATOM   4395  CB  VAL D1299       0.067  49.256  52.337  1.00  0.00           C  
ATOM   4396  CG1 VAL D1299       1.266  50.135  52.664  1.00  0.00           C  
ATOM   4397  CG2 VAL D1299       0.313  47.835  52.805  1.00  0.00           C  
ATOM   4398  N   GLU D1300      -2.641  51.177  51.536  1.00  0.00           N  
ATOM   4399  CA  GLU D1300      -2.999  52.405  50.827  1.00  0.00           C  
ATOM   4400  C   GLU D1300      -3.242  53.592  51.764  1.00  0.00           C  
ATOM   4401  O   GLU D1300      -3.062  54.747  51.370  1.00  0.00           O  
ATOM   4402  CB  GLU D1300      -4.231  52.186  49.930  1.00  0.00           C  
ATOM   4403  CG  GLU D1300      -5.556  51.927  50.648  1.00  0.00           C  
ATOM   4404  CD  GLU D1300      -5.646  50.541  51.277  1.00  0.00           C  
ATOM   4405  OE1 GLU D1300      -5.381  49.539  50.573  1.00  0.00           O  
ATOM   4406  OE2 GLU D1300      -5.995  50.456  52.476  1.00  0.00           O  
ATOM   4407  N   HIS D1301      -3.632  53.309  53.005  1.00  0.00           N  
ATOM   4408  CA  HIS D1301      -3.895  54.364  53.977  1.00  0.00           C  
ATOM   4409  C   HIS D1301      -2.660  54.861  54.742  1.00  0.00           C  
ATOM   4410  O   HIS D1301      -2.778  55.688  55.655  1.00  0.00           O  
ATOM   4411  CB  HIS D1301      -4.965  53.900  54.959  1.00  0.00           C  
ATOM   4412  CG  HIS D1301      -6.315  53.730  54.336  1.00  0.00           C  
ATOM   4413  ND1 HIS D1301      -6.935  54.734  53.627  1.00  0.00           N  
ATOM   4414  CD2 HIS D1301      -7.177  52.685  54.346  1.00  0.00           C  
ATOM   4415  CE1 HIS D1301      -8.125  54.316  53.226  1.00  0.00           C  
ATOM   4416  NE2 HIS D1301      -8.296  53.078  53.649  1.00  0.00           N  
ATOM   4417  N   ALA D1302      -1.483  54.366  54.354  1.00  0.00           N  
ATOM   4418  CA  ALA D1302      -0.221  54.755  54.981  1.00  0.00           C  
ATOM   4419  C   ALA D1302      -0.268  56.204  55.417  1.00  0.00           C  
ATOM   4420  O   ALA D1302      -0.598  56.497  56.555  1.00  0.00           O  
ATOM   4421  CB  ALA D1302       0.941  54.540  54.017  1.00  0.00           C  
ATOM   4422  N   VAL D1303       0.045  57.115  54.509  1.00  0.00           N  
ATOM   4423  CA  VAL D1303       0.018  58.525  54.844  1.00  0.00           C  
ATOM   4424  C   VAL D1303      -1.376  59.140  54.728  1.00  0.00           C  
ATOM   4425  O   VAL D1303      -1.539  60.266  54.279  1.00  0.00           O  
ATOM   4426  CB  VAL D1303       0.996  59.324  53.973  1.00  0.00           C  
ATOM   4427  CG1 VAL D1303       2.403  58.803  54.187  1.00  0.00           C  
ATOM   4428  CG2 VAL D1303       0.604  59.227  52.513  1.00  0.00           C  
ATOM   4429  N   LEU D1304      -2.386  58.394  55.135  1.00  0.00           N  
ATOM   4430  CA  LEU D1304      -3.739  58.911  55.091  1.00  0.00           C  
ATOM   4431  C   LEU D1304      -4.406  58.619  56.417  1.00  0.00           C  
ATOM   4432  O   LEU D1304      -4.107  59.262  57.414  1.00  0.00           O  
ATOM   4433  CB  LEU D1304      -4.532  58.273  53.944  1.00  0.00           C  
ATOM   4434  CG  LEU D1304      -4.692  59.120  52.674  1.00  0.00           C  
ATOM   4435  CD1 LEU D1304      -5.352  58.289  51.577  1.00  0.00           C  
ATOM   4436  CD2 LEU D1304      -5.525  60.361  52.991  1.00  0.00           C  
ATOM   4437  N   HIS D1306      -5.307  57.647  56.424  1.00  0.00           N  
ATOM   4438  CA  HIS D1306      -6.012  57.253  57.631  1.00  0.00           C  
ATOM   4439  C   HIS D1306      -5.028  56.836  58.730  1.00  0.00           C  
ATOM   4440  O   HIS D1306      -5.222  57.138  59.909  1.00  0.00           O  
ATOM   4441  CB  HIS D1306      -6.945  56.096  57.293  1.00  0.00           C  
ATOM   4442  CG  HIS D1306      -7.435  55.338  58.483  1.00  0.00           C  
ATOM   4443  ND1 HIS D1306      -8.304  55.878  59.408  1.00  0.00           N  
ATOM   4444  CD2 HIS D1306      -7.190  54.070  58.892  1.00  0.00           C  
ATOM   4445  CE1 HIS D1306      -8.575  54.975  60.333  1.00  0.00           C  
ATOM   4446  NE2 HIS D1306      -7.911  53.869  60.043  1.00  0.00           N  
ATOM   4447  N   LEU D1310      -3.965  56.138  58.347  1.00  0.00           N  
ATOM   4448  CA  LEU D1310      -2.980  55.696  59.322  1.00  0.00           C  
ATOM   4449  C   LEU D1310      -2.104  56.848  59.775  1.00  0.00           C  
ATOM   4450  O   LEU D1310      -1.062  56.644  60.389  1.00  0.00           O  
ATOM   4451  CB  LEU D1310      -2.110  54.582  58.740  1.00  0.00           C  
ATOM   4452  CG  LEU D1310      -2.836  53.285  58.376  1.00  0.00           C  
ATOM   4453  CD1 LEU D1310      -1.822  52.269  57.869  1.00  0.00           C  
ATOM   4454  CD2 LEU D1310      -3.587  52.737  59.584  1.00  0.00           C  
ATOM   4455  N   LEU D1312      -2.515  58.065  59.454  1.00  0.00           N  
ATOM   4456  CA  LEU D1312      -1.764  59.234  59.879  1.00  0.00           C  
ATOM   4457  C   LEU D1312      -2.719  60.138  60.635  1.00  0.00           C  
ATOM   4458  O   LEU D1312      -2.427  60.570  61.738  1.00  0.00           O  
ATOM   4459  CB  LEU D1312      -1.167  59.969  58.685  1.00  0.00           C  
ATOM   4460  CG  LEU D1312      -0.179  61.086  59.029  1.00  0.00           C  
ATOM   4461  CD1 LEU D1312       0.896  60.545  59.954  1.00  0.00           C  
ATOM   4462  CD2 LEU D1312       0.449  61.635  57.751  1.00  0.00           C  
ATOM   4463  N   TYR D1314      -3.877  60.397  60.048  1.00  0.00           N  
ATOM   4464  CA  TYR D1314      -4.878  61.239  60.683  1.00  0.00           C  
ATOM   4465  C   TYR D1314      -5.340  60.655  62.017  1.00  0.00           C  
ATOM   4466  O   TYR D1314      -5.735  61.391  62.922  1.00  0.00           O  
ATOM   4467  CB  TYR D1314      -6.104  61.415  59.767  1.00  0.00           C  
ATOM   4468  CG  TYR D1314      -5.802  62.050  58.426  1.00  0.00           C  
ATOM   4469  CD1 TYR D1314      -4.901  63.118  58.319  1.00  0.00           C  
ATOM   4470  CD2 TYR D1314      -6.427  61.600  57.266  1.00  0.00           C  
ATOM   4471  CE1 TYR D1314      -4.634  63.718  57.085  1.00  0.00           C  
ATOM   4472  CE2 TYR D1314      -6.168  62.194  56.023  1.00  0.00           C  
ATOM   4473  CZ  TYR D1314      -5.270  63.255  55.939  1.00  0.00           C  
ATOM   4474  OH  TYR D1314      -5.013  63.857  54.720  1.00  0.00           O  
ATOM   4475  N   SER D1315      -5.297  59.333  62.137  1.00  0.00           N  
ATOM   4476  CA  SER D1315      -5.739  58.677  63.363  1.00  0.00           C  
ATOM   4477  C   SER D1315      -4.742  58.887  64.471  1.00  0.00           C  
ATOM   4478  O   SER D1315      -5.120  59.159  65.613  1.00  0.00           O  
ATOM   4479  CB  SER D1315      -5.934  57.187  63.132  1.00  0.00           C  
ATOM   4480  OG  SER D1315      -7.108  56.960  62.382  1.00  0.00           O  
ATOM   4481  N   ARG D1316      -3.465  58.747  64.131  1.00  0.00           N  
ATOM   4482  CA  ARG D1316      -2.414  58.945  65.107  1.00  0.00           C  
ATOM   4483  C   ARG D1316      -2.601  60.344  65.671  1.00  0.00           C  
ATOM   4484  O   ARG D1316      -2.778  60.518  66.877  1.00  0.00           O  
ATOM   4485  CB  ARG D1316      -1.064  58.801  64.440  1.00  0.00           C  
ATOM   4486  CG  ARG D1316      -0.904  57.463  63.776  1.00  0.00           C  
ATOM   4487  CD  ARG D1316       0.482  57.344  63.255  1.00  0.00           C  
ATOM   4488  NE  ARG D1316       1.420  57.390  64.361  1.00  0.00           N  
ATOM   4489  CZ  ARG D1316       2.672  57.812  64.253  1.00  0.00           C  
ATOM   4490  NH1 ARG D1316       3.134  58.228  63.086  1.00  0.00           N  
ATOM   4491  NH2 ARG D1316       3.464  57.812  65.314  1.00  0.00           N  
ATOM   4492  N   PHE D1317      -2.584  61.340  64.796  1.00  0.00           N  
ATOM   4493  CA  PHE D1317      -2.799  62.717  65.209  1.00  0.00           C  
ATOM   4494  C   PHE D1317      -4.039  62.822  66.110  1.00  0.00           C  
ATOM   4495  O   PHE D1317      -3.925  63.130  67.290  1.00  0.00           O  
ATOM   4496  CB  PHE D1317      -2.969  63.590  63.969  1.00  0.00           C  
ATOM   4497  CG  PHE D1317      -3.452  64.973  64.260  1.00  0.00           C  
ATOM   4498  CD1 PHE D1317      -2.706  65.836  65.059  1.00  0.00           C  
ATOM   4499  CD2 PHE D1317      -4.650  65.419  63.717  1.00  0.00           C  
ATOM   4500  CE1 PHE D1317      -3.149  67.125  65.312  1.00  0.00           C  
ATOM   4501  CE2 PHE D1317      -5.106  66.707  63.960  1.00  0.00           C  
ATOM   4502  CZ  PHE D1317      -4.357  67.564  64.759  1.00  0.00           C  
ATOM   4503  N   PHE D1318      -5.219  62.564  65.553  1.00  0.00           N  
ATOM   4504  CA  PHE D1318      -6.461  62.612  66.322  1.00  0.00           C  
ATOM   4505  C   PHE D1318      -6.301  61.959  67.690  1.00  0.00           C  
ATOM   4506  O   PHE D1318      -6.854  62.436  68.676  1.00  0.00           O  
ATOM   4507  CB  PHE D1318      -7.585  61.878  65.593  1.00  0.00           C  
ATOM   4508  CG  PHE D1318      -8.590  62.774  64.935  1.00  0.00           C  
ATOM   4509  CD1 PHE D1318      -8.218  63.609  63.868  1.00  0.00           C  
ATOM   4510  CD2 PHE D1318      -9.930  62.734  65.324  1.00  0.00           C  
ATOM   4511  CE1 PHE D1318      -9.176  64.398  63.186  1.00  0.00           C  
ATOM   4512  CE2 PHE D1318     -10.896  63.512  64.655  1.00  0.00           C  
ATOM   4513  CZ  PHE D1318     -10.514  64.346  63.580  1.00  0.00           C  
ATOM   4514  N   THR D1319      -5.577  60.849  67.764  1.00  0.00           N  
ATOM   4515  CA  THR D1319      -5.425  60.204  69.063  1.00  0.00           C  
ATOM   4516  C   THR D1319      -4.636  61.116  69.991  1.00  0.00           C  
ATOM   4517  O   THR D1319      -5.155  61.510  71.035  1.00  0.00           O  
ATOM   4518  CB  THR D1319      -4.769  58.792  68.950  1.00  0.00           C  
ATOM   4519  OG1 THR D1319      -5.748  57.853  68.474  1.00  0.00           O  
ATOM   4520  CG2 THR D1319      -4.259  58.306  70.304  1.00  0.00           C  
ATOM   4521  N   LYS D1321      -3.410  61.477  69.619  1.00  0.00           N  
ATOM   4522  CA  LYS D1321      -2.618  62.378  70.452  1.00  0.00           C  
ATOM   4523  C   LYS D1321      -3.413  63.631  70.860  1.00  0.00           C  
ATOM   4524  O   LYS D1321      -3.428  64.008  72.035  1.00  0.00           O  
ATOM   4525  CB  LYS D1321      -1.339  62.763  69.726  1.00  0.00           C  
ATOM   4526  CG  LYS D1321      -0.370  61.626  69.698  1.00  0.00           C  
ATOM   4527  CD  LYS D1321       0.600  61.734  68.567  1.00  0.00           C  
ATOM   4528  CE  LYS D1321       1.611  60.609  68.642  1.00  0.00           C  
ATOM   4529  NZ  LYS D1321       0.959  59.290  68.891  1.00  0.00           N  
ATOM   4530  N   PHE D1322      -4.086  64.273  69.913  1.00  0.00           N  
ATOM   4531  CA  PHE D1322      -4.871  65.433  70.276  1.00  0.00           C  
ATOM   4532  C   PHE D1322      -5.854  65.035  71.379  1.00  0.00           C  
ATOM   4533  O   PHE D1322      -6.028  65.757  72.363  1.00  0.00           O  
ATOM   4534  CB  PHE D1322      -5.655  65.974  69.082  1.00  0.00           C  
ATOM   4535  CG  PHE D1322      -6.673  67.012  69.463  1.00  0.00           C  
ATOM   4536  CD1 PHE D1322      -6.289  68.315  69.735  1.00  0.00           C  
ATOM   4537  CD2 PHE D1322      -8.009  66.657  69.649  1.00  0.00           C  
ATOM   4538  CE1 PHE D1322      -7.223  69.248  70.193  1.00  0.00           C  
ATOM   4539  CE2 PHE D1322      -8.952  67.583  70.108  1.00  0.00           C  
ATOM   4540  CZ  PHE D1322      -8.564  68.872  70.384  1.00  0.00           C  
ATOM   4541  N   LEU D1323      -6.507  63.888  71.212  1.00  0.00           N  
ATOM   4542  CA  LEU D1323      -7.460  63.420  72.212  1.00  0.00           C  
ATOM   4543  C   LEU D1323      -6.744  62.971  73.478  1.00  0.00           C  
ATOM   4544  O   LEU D1323      -7.368  62.838  74.533  1.00  0.00           O  
ATOM   4545  CB  LEU D1323      -8.319  62.270  71.675  1.00  0.00           C  
ATOM   4546  CG  LEU D1323      -9.421  62.613  70.669  1.00  0.00           C  
ATOM   4547  CD1 LEU D1323     -10.306  61.396  70.459  1.00  0.00           C  
ATOM   4548  CD2 LEU D1323     -10.262  63.772  71.178  1.00  0.00           C  
ATOM   4549  N   HIS D1324      -5.439  62.732  73.383  1.00  0.00           N  
ATOM   4550  CA  HIS D1324      -4.669  62.321  74.551  1.00  0.00           C  
ATOM   4551  C   HIS D1324      -4.266  63.579  75.314  1.00  0.00           C  
ATOM   4552  O   HIS D1324      -4.244  63.589  76.549  1.00  0.00           O  
ATOM   4553  CB  HIS D1324      -3.449  61.522  74.114  1.00  0.00           C  
ATOM   4554  CG  HIS D1324      -2.382  61.413  75.157  1.00  0.00           C  
ATOM   4555  ND1 HIS D1324      -1.411  62.376  75.325  1.00  0.00           N  
ATOM   4556  CD2 HIS D1324      -2.099  60.432  76.044  1.00  0.00           C  
ATOM   4557  CE1 HIS D1324      -0.566  61.989  76.266  1.00  0.00           C  
ATOM   4558  NE2 HIS D1324      -0.962  60.813  76.717  1.00  0.00           N  
ATOM   4559  N   ASP D1326      -3.976  64.647  74.572  1.00  0.00           N  
ATOM   4560  CA  ASP D1326      -3.594  65.920  75.172  1.00  0.00           C  
ATOM   4561  C   ASP D1326      -4.766  66.599  75.904  1.00  0.00           C  
ATOM   4562  O   ASP D1326      -4.577  67.589  76.618  1.00  0.00           O  
ATOM   4563  CB  ASP D1326      -3.031  66.861  74.104  1.00  0.00           C  
ATOM   4564  CG  ASP D1326      -1.686  66.395  73.554  1.00  0.00           C  
ATOM   4565  OD1 ASP D1326      -0.971  65.636  74.248  1.00  0.00           O  
ATOM   4566  OD2 ASP D1326      -1.331  66.810  72.429  1.00  0.00           O  
ATOM   4567  N   LEU D1327      -5.974  66.080  75.711  1.00  0.00           N  
ATOM   4568  CA  LEU D1327      -7.144  66.619  76.385  1.00  0.00           C  
ATOM   4569  C   LEU D1327      -7.397  65.653  77.521  1.00  0.00           C  
ATOM   4570  O   LEU D1327      -8.403  65.760  78.226  1.00  0.00           O  
ATOM   4571  CB  LEU D1327      -8.375  66.645  75.471  1.00  0.00           C  
ATOM   4572  CG  LEU D1327      -8.328  67.451  74.170  1.00  0.00           C  
ATOM   4573  CD1 LEU D1327      -9.718  67.474  73.550  1.00  0.00           C  
ATOM   4574  CD2 LEU D1327      -7.854  68.876  74.441  1.00  0.00           C  
ATOM   4575  N   GLY D1328      -6.478  64.695  77.670  1.00  0.00           N  
ATOM   4576  CA  GLY D1328      -6.573  63.690  78.723  1.00  0.00           C  
ATOM   4577  C   GLY D1328      -7.779  62.761  78.657  1.00  0.00           C  
ATOM   4578  O   GLY D1328      -8.305  62.335  79.693  1.00  0.00           O  
ATOM   4579  N   MET D1329      -8.226  62.448  77.442  1.00  0.00           N  
ATOM   4580  CA  MET D1329      -9.365  61.561  77.263  1.00  0.00           C  
ATOM   4581  C   MET D1329      -8.936  60.171  76.821  1.00  0.00           C  
ATOM   4582  O   MET D1329      -9.756  59.270  76.731  1.00  0.00           O  
ATOM   4583  CB  MET D1329     -10.307  62.136  76.233  1.00  0.00           C  
ATOM   4584  CG  MET D1329     -10.928  63.417  76.649  1.00  0.00           C  
ATOM   4585  SD  MET D1329     -12.325  63.743  75.592  1.00  0.00           S  
ATOM   4586  CE  MET D1329     -13.543  62.621  76.270  1.00  0.00           C  
ATOM   4587  N   VAL D1330      -7.652  60.008  76.535  1.00  0.00           N  
ATOM   4588  CA  VAL D1330      -7.129  58.725  76.112  1.00  0.00           C  
ATOM   4589  C   VAL D1330      -5.695  58.561  76.603  1.00  0.00           C  
ATOM   4590  O   VAL D1330      -4.821  59.382  76.288  1.00  0.00           O  
ATOM   4591  CB  VAL D1330      -7.160  58.600  74.576  1.00  0.00           C  
ATOM   4592  CG1 VAL D1330      -6.349  57.393  74.137  1.00  0.00           C  
ATOM   4593  CG2 VAL D1330      -8.598  58.490  74.101  1.00  0.00           C  
ATOM   4594  N   LYS D1339      -5.459  57.504  77.377  1.00  0.00           N  
ATOM   4595  CA  LYS D1339      -4.133  57.245  77.913  1.00  0.00           C  
ATOM   4596  C   LYS D1339      -3.104  56.947  76.831  1.00  0.00           C  
ATOM   4597  O   LYS D1339      -2.014  57.509  76.845  1.00  0.00           O  
ATOM   4598  CB  LYS D1339      -4.163  56.079  78.908  1.00  0.00           C  
ATOM   4599  CG  LYS D1339      -2.775  55.738  79.462  1.00  0.00           C  
ATOM   4600  CD  LYS D1339      -2.719  54.345  80.087  1.00  0.00           C  
ATOM   4601  CE  LYS D1339      -1.273  53.887  80.342  1.00  0.00           C  
ATOM   4602  NZ  LYS D1339      -1.175  52.458  80.803  1.00  0.00           N  
ATOM   4603  N   VAL D1340      -3.443  56.064  75.897  1.00  0.00           N  
ATOM   4604  CA  VAL D1340      -2.518  55.697  74.820  1.00  0.00           C  
ATOM   4605  C   VAL D1340      -2.333  56.789  73.780  1.00  0.00           C  
ATOM   4606  O   VAL D1340      -3.260  57.540  73.490  1.00  0.00           O  
ATOM   4607  CB  VAL D1340      -2.988  54.420  74.084  1.00  0.00           C  
ATOM   4608  CG1 VAL D1340      -2.591  53.191  74.871  1.00  0.00           C  
ATOM   4609  CG2 VAL D1340      -4.504  54.456  73.901  1.00  0.00           C  
ATOM   4610  N   GLU D1341      -1.133  56.868  73.217  1.00  0.00           N  
ATOM   4611  CA  GLU D1341      -0.846  57.865  72.195  1.00  0.00           C  
ATOM   4612  C   GLU D1341      -0.898  57.267  70.792  1.00  0.00           C  
ATOM   4613  O   GLU D1341      -1.215  57.959  69.828  1.00  0.00           O  
ATOM   4614  CB  GLU D1341       0.512  58.503  72.451  1.00  0.00           C  
ATOM   4615  CG  GLU D1341       0.485  59.465  73.626  1.00  0.00           C  
ATOM   4616  CD  GLU D1341       1.742  60.294  73.730  1.00  0.00           C  
ATOM   4617  OE1 GLU D1341       2.025  61.086  72.795  1.00  0.00           O  
ATOM   4618  OE2 GLU D1341       2.449  60.149  74.747  1.00  0.00           O  
ATOM   4619  N   GLU D1342      -0.573  55.979  70.697  1.00  0.00           N  
ATOM   4620  CA  GLU D1342      -0.613  55.211  69.450  1.00  0.00           C  
ATOM   4621  C   GLU D1342      -1.839  54.311  69.579  1.00  0.00           C  
ATOM   4622  O   GLU D1342      -1.839  53.368  70.376  1.00  0.00           O  
ATOM   4623  CB  GLU D1342       0.629  54.337  69.313  1.00  0.00           C  
ATOM   4624  CG  GLU D1342       1.903  55.100  69.011  1.00  0.00           C  
ATOM   4625  CD  GLU D1342       1.784  55.977  67.768  1.00  0.00           C  
ATOM   4626  OE1 GLU D1342       1.186  55.528  66.764  1.00  0.00           O  
ATOM   4627  OE2 GLU D1342       2.301  57.114  67.789  1.00  0.00           O  
ATOM   4628  N   PRO D1344      -2.895  54.581  68.788  1.00  0.00           N  
ATOM   4629  CA  PRO D1344      -4.152  53.820  68.797  1.00  0.00           C  
ATOM   4630  C   PRO D1344      -4.060  52.359  68.322  1.00  0.00           C  
ATOM   4631  O   PRO D1344      -4.754  51.480  68.835  1.00  0.00           O  
ATOM   4632  CB  PRO D1344      -5.058  54.670  67.911  1.00  0.00           C  
ATOM   4633  CG  PRO D1344      -4.101  55.157  66.872  1.00  0.00           C  
ATOM   4634  CD  PRO D1344      -2.869  55.535  67.664  1.00  0.00           C  
ATOM   4635  N   PHE D1345      -3.200  52.101  67.348  1.00  0.00           N  
ATOM   4636  CA  PHE D1345      -3.066  50.761  66.818  1.00  0.00           C  
ATOM   4637  C   PHE D1345      -1.746  50.145  67.199  1.00  0.00           C  
ATOM   4638  O   PHE D1345      -0.700  50.496  66.654  1.00  0.00           O  
ATOM   4639  CB  PHE D1345      -3.178  50.807  65.306  1.00  0.00           C  
ATOM   4640  CG  PHE D1345      -4.288  51.667  64.828  1.00  0.00           C  
ATOM   4641  CD1 PHE D1345      -5.601  51.374  65.174  1.00  0.00           C  
ATOM   4642  CD2 PHE D1345      -4.022  52.792  64.059  1.00  0.00           C  
ATOM   4643  CE1 PHE D1345      -6.641  52.191  64.760  1.00  0.00           C  
ATOM   4644  CE2 PHE D1345      -5.050  53.615  63.638  1.00  0.00           C  
ATOM   4645  CZ  PHE D1345      -6.367  53.315  63.990  1.00  0.00           C  
ATOM   4646  N   GLN D1347      -1.804  49.199  68.121  1.00  0.00           N  
ATOM   4647  CA  GLN D1347      -0.605  48.536  68.589  1.00  0.00           C  
ATOM   4648  C   GLN D1347      -0.054  47.632  67.522  1.00  0.00           C  
ATOM   4649  O   GLN D1347       1.142  47.653  67.226  1.00  0.00           O  
ATOM   4650  CB  GLN D1347      -0.926  47.717  69.815  1.00  0.00           C  
ATOM   4651  CG  GLN D1347       0.282  47.340  70.602  1.00  0.00           C  
ATOM   4652  CD  GLN D1347      -0.098  46.513  71.788  1.00  0.00           C  
ATOM   4653  OE1 GLN D1347      -0.467  45.346  71.645  1.00  0.00           O  
ATOM   4654  NE2 GLN D1347      -0.038  47.111  72.974  1.00  0.00           N  
ATOM   4655  N   GLY D1348      -0.948  46.825  66.960  1.00  0.00           N  
ATOM   4656  CA  GLY D1348      -0.579  45.895  65.908  1.00  0.00           C  
ATOM   4657  C   GLY D1348      -1.328  46.218  64.633  1.00  0.00           C  
ATOM   4658  O   GLY D1348      -2.557  46.326  64.609  1.00  0.00           O  
ATOM   4659  N   LEU D1349      -0.576  46.363  63.558  1.00  0.00           N  
ATOM   4660  CA  LEU D1349      -1.159  46.697  62.280  1.00  0.00           C  
ATOM   4661  C   LEU D1349      -0.786  45.654  61.246  1.00  0.00           C  
ATOM   4662  O   LEU D1349       0.388  45.495  60.924  1.00  0.00           O  
ATOM   4663  CB  LEU D1349      -0.630  48.051  61.841  1.00  0.00           C  
ATOM   4664  CG  LEU D1349      -1.109  48.519  60.479  1.00  0.00           C  
ATOM   4665  CD1 LEU D1349      -2.563  48.947  60.580  1.00  0.00           C  
ATOM   4666  CD2 LEU D1349      -0.236  49.661  60.007  1.00  0.00           C  
ATOM   4667  N   PHE D1350      -1.777  44.941  60.723  1.00  0.00           N  
ATOM   4668  CA  PHE D1350      -1.491  43.934  59.710  1.00  0.00           C  
ATOM   4669  C   PHE D1350      -2.176  44.253  58.375  1.00  0.00           C  
ATOM   4670  O   PHE D1350      -3.407  44.207  58.275  1.00  0.00           O  
ATOM   4671  CB  PHE D1350      -1.910  42.551  60.209  1.00  0.00           C  
ATOM   4672  CG  PHE D1350      -1.123  41.434  59.593  1.00  0.00           C  
ATOM   4673  CD1 PHE D1350      -1.281  41.108  58.241  1.00  0.00           C  
ATOM   4674  CD2 PHE D1350      -0.186  40.725  60.353  1.00  0.00           C  
ATOM   4675  CE1 PHE D1350      -0.512  40.087  57.643  1.00  0.00           C  
ATOM   4676  CE2 PHE D1350       0.595  39.697  59.767  1.00  0.00           C  
ATOM   4677  CZ  PHE D1350       0.428  39.381  58.409  1.00  0.00           C  
ATOM   4678  N   THR D1351      -1.371  44.588  57.362  1.00  0.00           N  
ATOM   4679  CA  THR D1351      -1.882  44.914  56.028  1.00  0.00           C  
ATOM   4680  C   THR D1351      -1.939  43.680  55.122  1.00  0.00           C  
ATOM   4681  O   THR D1351      -0.914  43.071  54.821  1.00  0.00           O  
ATOM   4682  CB  THR D1351      -1.015  45.992  55.310  1.00  0.00           C  
ATOM   4683  OG1 THR D1351       0.319  45.502  55.135  1.00  0.00           O  
ATOM   4684  CG2 THR D1351      -0.981  47.288  56.108  1.00  0.00           C  
ATOM   4685  N   GLN D1352      -3.144  43.336  54.677  1.00  0.00           N  
ATOM   4686  CA  GLN D1352      -3.365  42.179  53.824  1.00  0.00           C  
ATOM   4687  C   GLN D1352      -3.152  42.477  52.355  1.00  0.00           C  
ATOM   4688  O   GLN D1352      -3.213  43.624  51.937  1.00  0.00           O  
ATOM   4689  CB  GLN D1352      -4.787  41.680  54.027  1.00  0.00           C  
ATOM   4690  CG  GLN D1352      -5.199  41.683  55.480  1.00  0.00           C  
ATOM   4691  CD  GLN D1352      -4.265  40.859  56.351  1.00  0.00           C  
ATOM   4692  OE1 GLN D1352      -4.376  40.856  57.581  1.00  0.00           O  
ATOM   4693  NE2 GLN D1352      -3.340  40.151  55.717  1.00  0.00           N  
ATOM   4694  N   GLY D1356      -2.909  41.431  51.574  1.00  0.00           N  
ATOM   4695  CA  GLY D1356      -2.723  41.605  50.144  1.00  0.00           C  
ATOM   4696  C   GLY D1356      -4.079  41.599  49.455  1.00  0.00           C  
ATOM   4697  O   GLY D1356      -5.092  41.280  50.091  1.00  0.00           O  
ATOM   4698  N   MET D1360      -4.117  41.942  48.168  1.00  0.00           N  
ATOM   4699  CA  MET D1360      -5.386  41.969  47.441  1.00  0.00           C  
ATOM   4700  C   MET D1360      -5.777  40.586  46.933  1.00  0.00           C  
ATOM   4701  O   MET D1360      -4.915  39.733  46.721  1.00  0.00           O  
ATOM   4702  CB  MET D1360      -5.309  42.947  46.261  1.00  0.00           C  
ATOM   4703  CG  MET D1360      -5.116  44.402  46.672  1.00  0.00           C  
ATOM   4704  SD  MET D1360      -5.239  45.603  45.319  1.00  0.00           S  
ATOM   4705  CE  MET D1360      -6.791  46.456  45.752  1.00  0.00           C  
ATOM   4706  N   VAL D1361      -7.077  40.369  46.748  1.00  0.00           N  
ATOM   4707  CA  VAL D1361      -7.582  39.092  46.247  1.00  0.00           C  
ATOM   4708  C   VAL D1361      -7.761  39.180  44.739  1.00  0.00           C  
ATOM   4709  O   VAL D1361      -8.709  39.783  44.260  1.00  0.00           O  
ATOM   4710  CB  VAL D1361      -8.949  38.737  46.855  1.00  0.00           C  
ATOM   4711  CG1 VAL D1361      -9.372  37.357  46.393  1.00  0.00           C  
ATOM   4712  CG2 VAL D1361      -8.884  38.793  48.365  1.00  0.00           C  
ATOM   4713  N   LEU D1365      -6.850  38.569  43.995  1.00  0.00           N  
ATOM   4714  CA  LEU D1365      -6.905  38.593  42.539  1.00  0.00           C  
ATOM   4715  C   LEU D1365      -7.756  37.473  41.929  1.00  0.00           C  
ATOM   4716  O   LEU D1365      -7.974  36.425  42.545  1.00  0.00           O  
ATOM   4717  CB  LEU D1365      -5.481  38.535  41.967  1.00  0.00           C  
ATOM   4718  CG  LEU D1365      -4.626  39.811  41.971  1.00  0.00           C  
ATOM   4719  CD1 LEU D1365      -4.573  40.424  43.355  1.00  0.00           C  
ATOM   4720  CD2 LEU D1365      -3.227  39.477  41.483  1.00  0.00           C  
ATOM   4721  N   ALA D1366      -8.236  37.720  40.713  1.00  0.00           N  
ATOM   4722  CA  ALA D1366      -9.055  36.776  39.959  1.00  0.00           C  
ATOM   4723  C   ALA D1366      -8.641  36.917  38.502  1.00  0.00           C  
ATOM   4724  O   ALA D1366      -8.264  38.002  38.070  1.00  0.00           O  
ATOM   4725  CB  ALA D1366     -10.518  37.116  40.116  1.00  0.00           C  
ATOM   4726  N   TRP D1368      -8.694  35.831  37.741  1.00  0.00           N  
ATOM   4727  CA  TRP D1368      -8.311  35.909  36.336  1.00  0.00           C  
ATOM   4728  C   TRP D1368      -9.140  36.946  35.581  1.00  0.00           C  
ATOM   4729  O   TRP D1368     -10.266  37.264  35.978  1.00  0.00           O  
ATOM   4730  CB  TRP D1368      -8.464  34.551  35.669  1.00  0.00           C  
ATOM   4731  CG  TRP D1368      -7.394  33.594  36.028  1.00  0.00           C  
ATOM   4732  CD1 TRP D1368      -7.431  32.650  37.014  1.00  0.00           C  
ATOM   4733  CD2 TRP D1368      -6.122  33.460  35.388  1.00  0.00           C  
ATOM   4734  NE1 TRP D1368      -6.259  31.929  37.022  1.00  0.00           N  
ATOM   4735  CE2 TRP D1368      -5.438  32.407  36.033  1.00  0.00           C  
ATOM   4736  CE3 TRP D1368      -5.493  34.129  34.329  1.00  0.00           C  
ATOM   4737  CZ2 TRP D1368      -4.153  32.004  35.653  1.00  0.00           C  
ATOM   4738  CZ3 TRP D1368      -4.213  33.727  33.950  1.00  0.00           C  
ATOM   4739  CH2 TRP D1368      -3.559  32.673  34.613  1.00  0.00           C  
ATOM   4740  N   THR D1369      -8.584  37.466  34.487  1.00  0.00           N  
ATOM   4741  CA  THR D1369      -9.276  38.479  33.695  1.00  0.00           C  
ATOM   4742  C   THR D1369      -8.911  38.472  32.199  1.00  0.00           C  
ATOM   4743  O   THR D1369      -7.748  38.283  31.830  1.00  0.00           O  
ATOM   4744  CB  THR D1369      -8.995  39.885  34.277  1.00  0.00           C  
ATOM   4745  OG1 THR D1369      -9.257  39.877  35.687  1.00  0.00           O  
ATOM   4746  CG2 THR D1369      -9.887  40.927  33.626  1.00  0.00           C  
ATOM   4747  N   ASP D1370      -9.922  38.674  31.351  1.00  0.00           N  
ATOM   4748  CA  ASP D1370      -9.753  38.715  29.894  1.00  0.00           C  
ATOM   4749  C   ASP D1370      -9.257  40.096  29.472  1.00  0.00           C  
ATOM   4750  O   ASP D1370      -9.842  41.106  29.856  1.00  0.00           O  
ATOM   4751  CB  ASP D1370     -11.093  38.421  29.206  1.00  0.00           C  
ATOM   4752  CG  ASP D1370     -11.039  38.615  27.693  1.00  0.00           C  
ATOM   4753  OD1 ASP D1370     -10.861  39.763  27.229  1.00  0.00           O  
ATOM   4754  OD2 ASP D1370     -11.178  37.611  26.963  1.00  0.00           O  
ATOM   4755  N   PHE D1373      -8.193  40.147  28.676  1.00  0.00           N  
ATOM   4756  CA  PHE D1373      -7.658  41.435  28.240  1.00  0.00           C  
ATOM   4757  C   PHE D1373      -7.961  41.832  26.789  1.00  0.00           C  
ATOM   4758  O   PHE D1373      -7.572  42.918  26.347  1.00  0.00           O  
ATOM   4759  CB  PHE D1373      -6.143  41.492  28.501  1.00  0.00           C  
ATOM   4760  CG  PHE D1373      -5.789  41.891  29.911  1.00  0.00           C  
ATOM   4761  CD1 PHE D1373      -6.044  43.184  30.366  1.00  0.00           C  
ATOM   4762  CD2 PHE D1373      -5.231  40.970  30.793  1.00  0.00           C  
ATOM   4763  CE1 PHE D1373      -5.750  43.552  31.681  1.00  0.00           C  
ATOM   4764  CE2 PHE D1373      -4.933  41.329  32.112  1.00  0.00           C  
ATOM   4765  CZ  PHE D1373      -5.194  42.621  32.555  1.00  0.00           C  
ATOM   4766  N   GLY D1374      -8.658  40.966  26.055  1.00  0.00           N  
ATOM   4767  CA  GLY D1374      -8.991  41.279  24.674  1.00  0.00           C  
ATOM   4768  C   GLY D1374      -8.415  40.313  23.650  1.00  0.00           C  
ATOM   4769  O   GLY D1374      -7.764  39.335  24.021  1.00  0.00           O  
ATOM   4770  N   PRO D1375      -8.633  40.569  22.346  1.00  0.00           N  
ATOM   4771  CA  PRO D1375      -8.150  39.738  21.234  1.00  0.00           C  
ATOM   4772  C   PRO D1375      -6.671  39.920  20.895  1.00  0.00           C  
ATOM   4773  O   PRO D1375      -6.107  40.998  21.080  1.00  0.00           O  
ATOM   4774  CB  PRO D1375      -9.044  40.171  20.081  1.00  0.00           C  
ATOM   4775  CG  PRO D1375      -9.177  41.639  20.337  1.00  0.00           C  
ATOM   4776  CD  PRO D1375      -9.456  41.682  21.835  1.00  0.00           C  
ATOM   4777  N   VAL D1376      -6.056  38.855  20.387  1.00  0.00           N  
ATOM   4778  CA  VAL D1376      -4.649  38.879  20.003  1.00  0.00           C  
ATOM   4779  C   VAL D1376      -4.508  38.358  18.584  1.00  0.00           C  
ATOM   4780  O   VAL D1376      -5.447  38.417  17.795  1.00  0.00           O  
ATOM   4781  CB  VAL D1376      -3.781  37.992  20.927  1.00  0.00           C  
ATOM   4782  CG1 VAL D1376      -3.844  38.507  22.353  1.00  0.00           C  
ATOM   4783  CG2 VAL D1376      -4.252  36.547  20.855  1.00  0.00           C  
ATOM   4784  N   GLU D1377      -3.332  37.834  18.270  1.00  0.00           N  
ATOM   4785  CA  GLU D1377      -3.069  37.308  16.943  1.00  0.00           C  
ATOM   4786  C   GLU D1377      -1.776  36.510  17.015  1.00  0.00           C  
ATOM   4787  O   GLU D1377      -0.690  37.060  16.835  1.00  0.00           O  
ATOM   4788  CB  GLU D1377      -2.923  38.468  15.955  1.00  0.00           C  
ATOM   4789  CG  GLU D1377      -3.027  38.082  14.489  1.00  0.00           C  
ATOM   4790  CD  GLU D1377      -2.774  39.258  13.560  1.00  0.00           C  
ATOM   4791  OE1 GLU D1377      -3.407  40.321  13.751  1.00  0.00           O  
ATOM   4792  OE2 GLU D1377      -1.944  39.117  12.636  1.00  0.00           O  
ATOM   4793  N   VAL D1378      -1.892  35.214  17.288  1.00  0.00           N  
ATOM   4794  CA  VAL D1378      -0.714  34.359  17.401  1.00  0.00           C  
ATOM   4795  C   VAL D1378      -0.274  33.756  16.072  1.00  0.00           C  
ATOM   4796  O   VAL D1378      -0.940  32.878  15.525  1.00  0.00           O  
ATOM   4797  CB  VAL D1378      -0.953  33.204  18.398  1.00  0.00           C  
ATOM   4798  CG1 VAL D1378       0.346  32.434  18.622  1.00  0.00           C  
ATOM   4799  CG2 VAL D1378      -1.485  33.752  19.715  1.00  0.00           C  
ATOM   4800  N   GLU D1379       0.858  34.232  15.561  1.00  0.00           N  
ATOM   4801  CA  GLU D1379       1.409  33.737  14.305  1.00  0.00           C  
ATOM   4802  C   GLU D1379       2.641  32.897  14.621  1.00  0.00           C  
ATOM   4803  O   GLU D1379       3.772  33.326  14.388  1.00  0.00           O  
ATOM   4804  CB  GLU D1379       1.800  34.906  13.394  1.00  0.00           C  
ATOM   4805  CG  GLU D1379       2.334  34.478  12.033  1.00  0.00           C  
ATOM   4806  CD  GLU D1379       1.296  33.747  11.195  1.00  0.00           C  
ATOM   4807  OE1 GLU D1379       1.654  33.236  10.110  1.00  0.00           O  
ATOM   4808  OE2 GLU D1379       0.121  33.688  11.616  1.00  0.00           O  
ATOM   4809  N   GLY D1380       2.413  31.699  15.154  1.00  0.00           N  
ATOM   4810  CA  GLY D1380       3.517  30.829  15.511  1.00  0.00           C  
ATOM   4811  C   GLY D1380       4.014  31.203  16.894  1.00  0.00           C  
ATOM   4812  O   GLY D1380       3.385  30.855  17.896  1.00  0.00           O  
ATOM   4813  N   SER D1381       5.137  31.917  16.949  1.00  0.00           N  
ATOM   4814  CA  SER D1381       5.717  32.362  18.215  1.00  0.00           C  
ATOM   4815  C   SER D1381       5.411  33.847  18.428  1.00  0.00           C  
ATOM   4816  O   SER D1381       5.140  34.280  19.550  1.00  0.00           O  
ATOM   4817  CB  SER D1381       7.234  32.137  18.217  1.00  0.00           C  
ATOM   4818  OG  SER D1381       7.876  32.905  17.213  1.00  0.00           O  
ATOM   4819  N   VAL D1382       5.452  34.614  17.340  1.00  0.00           N  
ATOM   4820  CA  VAL D1382       5.174  36.051  17.364  1.00  0.00           C  
ATOM   4821  C   VAL D1382       3.688  36.288  17.676  1.00  0.00           C  
ATOM   4822  O   VAL D1382       2.831  36.055  16.824  1.00  0.00           O  
ATOM   4823  CB  VAL D1382       5.514  36.704  15.983  1.00  0.00           C  
ATOM   4824  CG1 VAL D1382       5.290  38.206  16.040  1.00  0.00           C  
ATOM   4825  CG2 VAL D1382       6.956  36.396  15.589  1.00  0.00           C  
ATOM   4826  N   VAL D1383       3.386  36.744  18.892  1.00  0.00           N  
ATOM   4827  CA  VAL D1383       2.002  37.006  19.297  1.00  0.00           C  
ATOM   4828  C   VAL D1383       1.700  38.510  19.311  1.00  0.00           C  
ATOM   4829  O   VAL D1383       1.640  39.126  20.376  1.00  0.00           O  
ATOM   4830  CB  VAL D1383       1.709  36.431  20.713  1.00  0.00           C  
ATOM   4831  CG1 VAL D1383       0.227  36.565  21.040  1.00  0.00           C  
ATOM   4832  CG2 VAL D1383       2.139  34.976  20.790  1.00  0.00           C  
ATOM   4833  N   ARG D1384       1.509  39.097  18.132  1.00  0.00           N  
ATOM   4834  CA  ARG D1384       1.219  40.524  18.032  1.00  0.00           C  
ATOM   4835  C   ARG D1384      -0.053  40.885  18.785  1.00  0.00           C  
ATOM   4836  O   ARG D1384      -1.004  40.105  18.836  1.00  0.00           O  
ATOM   4837  CB  ARG D1384       1.090  40.949  16.568  1.00  0.00           C  
ATOM   4838  CG  ARG D1384       0.729  42.418  16.381  1.00  0.00           C  
ATOM   4839  CD  ARG D1384       0.816  42.826  14.920  1.00  0.00           C  
ATOM   4840  NE  ARG D1384       0.359  44.196  14.701  1.00  0.00           N  
ATOM   4841  CZ  ARG D1384       0.436  44.833  13.535  1.00  0.00           C  
ATOM   4842  NH1 ARG D1384       0.955  44.224  12.477  1.00  0.00           N  
ATOM   4843  NH2 ARG D1384      -0.011  46.077  13.421  1.00  0.00           N  
ATOM   4844  N   LEU D1385      -0.062  42.081  19.362  1.00  0.00           N  
ATOM   4845  CA  LEU D1385      -1.202  42.553  20.134  1.00  0.00           C  
ATOM   4846  C   LEU D1385      -1.838  43.774  19.503  1.00  0.00           C  
ATOM   4847  O   LEU D1385      -1.140  44.703  19.107  1.00  0.00           O  
ATOM   4848  CB  LEU D1385      -0.759  42.914  21.556  1.00  0.00           C  
ATOM   4849  CG  LEU D1385      -0.044  41.840  22.389  1.00  0.00           C  
ATOM   4850  CD1 LEU D1385       0.493  42.462  23.672  1.00  0.00           C  
ATOM   4851  CD2 LEU D1385      -1.000  40.692  22.703  1.00  0.00           C  
ATOM   4852  N   PRO D1386      -3.178  43.792  19.403  1.00  0.00           N  
ATOM   4853  CA  PRO D1386      -3.884  44.935  18.816  1.00  0.00           C  
ATOM   4854  C   PRO D1386      -3.805  46.142  19.751  1.00  0.00           C  
ATOM   4855  O   PRO D1386      -2.787  46.358  20.412  1.00  0.00           O  
ATOM   4856  CB  PRO D1386      -5.309  44.416  18.660  1.00  0.00           C  
ATOM   4857  CG  PRO D1386      -5.447  43.490  19.821  1.00  0.00           C  
ATOM   4858  CD  PRO D1386      -4.132  42.733  19.780  1.00  0.00           C  
ATOM   4859  N   GLU D1387      -4.878  46.923  19.812  1.00  0.00           N  
ATOM   4860  CA  GLU D1387      -4.905  48.095  20.678  1.00  0.00           C  
ATOM   4861  C   GLU D1387      -5.847  47.918  21.865  1.00  0.00           C  
ATOM   4862  O   GLU D1387      -5.505  48.281  22.992  1.00  0.00           O  
ATOM   4863  CB  GLU D1387      -5.291  49.340  19.877  1.00  0.00           C  
ATOM   4864  CG  GLU D1387      -4.268  49.716  18.816  1.00  0.00           C  
ATOM   4865  CD  GLU D1387      -2.891  49.999  19.399  1.00  0.00           C  
ATOM   4866  OE1 GLU D1387      -1.946  50.209  18.611  1.00  0.00           O  
ATOM   4867  OE2 GLU D1387      -2.751  50.017  20.642  1.00  0.00           O  
ATOM   4868  N   PRO D1388      -7.052  47.366  21.632  1.00  0.00           N  
ATOM   4869  CA  PRO D1388      -7.989  47.169  22.745  1.00  0.00           C  
ATOM   4870  C   PRO D1388      -7.441  46.149  23.750  1.00  0.00           C  
ATOM   4871  O   PRO D1388      -7.969  45.998  24.854  1.00  0.00           O  
ATOM   4872  CB  PRO D1388      -9.252  46.662  22.044  1.00  0.00           C  
ATOM   4873  CG  PRO D1388      -9.178  47.317  20.701  1.00  0.00           C  
ATOM   4874  CD  PRO D1388      -7.723  47.124  20.342  1.00  0.00           C  
ATOM   4875  N   THR D1389      -6.373  45.462  23.351  1.00  0.00           N  
ATOM   4876  CA  THR D1389      -5.742  44.441  24.181  1.00  0.00           C  
ATOM   4877  C   THR D1389      -4.375  44.868  24.712  1.00  0.00           C  
ATOM   4878  O   THR D1389      -3.971  44.453  25.799  1.00  0.00           O  
ATOM   4879  CB  THR D1389      -5.560  43.131  23.386  1.00  0.00           C  
ATOM   4880  OG1 THR D1389      -6.804  42.768  22.775  1.00  0.00           O  
ATOM   4881  CG2 THR D1389      -5.105  42.007  24.305  1.00  0.00           C  
ATOM   4882  N   ARG D1390      -3.665  45.690  23.942  1.00  0.00           N  
ATOM   4883  CA  ARG D1390      -2.342  46.158  24.346  1.00  0.00           C  
ATOM   4884  C   ARG D1390      -2.391  47.270  25.400  1.00  0.00           C  
ATOM   4885  O   ARG D1390      -1.702  47.194  26.421  1.00  0.00           O  
ATOM   4886  CB  ARG D1390      -1.555  46.657  23.131  1.00  0.00           C  
ATOM   4887  CG  ARG D1390      -0.198  47.223  23.508  1.00  0.00           C  
ATOM   4888  CD  ARG D1390       0.464  47.981  22.376  1.00  0.00           C  
ATOM   4889  NE  ARG D1390       1.581  48.771  22.886  1.00  0.00           N  
ATOM   4890  CZ  ARG D1390       1.450  49.755  23.772  1.00  0.00           C  
ATOM   4891  NH1 ARG D1390       0.251  50.075  24.243  1.00  0.00           N  
ATOM   4892  NH2 ARG D1390       2.519  50.412  24.202  1.00  0.00           N  
ATOM   4893  N   ILE D1391      -3.195  48.301  25.149  1.00  0.00           N  
ATOM   4894  CA  ILE D1391      -3.315  49.421  26.081  1.00  0.00           C  
ATOM   4895  C   ILE D1391      -3.954  48.988  27.406  1.00  0.00           C  
ATOM   4896  O   ILE D1391      -3.788  49.658  28.430  1.00  0.00           O  
ATOM   4897  CB  ILE D1391      -4.125  50.590  25.451  1.00  0.00           C  
ATOM   4898  CG1 ILE D1391      -3.448  51.050  24.154  1.00  0.00           C  
ATOM   4899  CG2 ILE D1391      -4.202  51.762  26.425  1.00  0.00           C  
ATOM   4900  CD1 ILE D1391      -4.189  52.141  23.420  1.00  0.00           C  
ATOM   4901  N   ARG D1392      -4.681  47.872  27.390  1.00  0.00           N  
ATOM   4902  CA  ARG D1392      -5.297  47.367  28.612  1.00  0.00           C  
ATOM   4903  C   ARG D1392      -4.212  46.752  29.486  1.00  0.00           C  
ATOM   4904  O   ARG D1392      -4.204  46.946  30.698  1.00  0.00           O  
ATOM   4905  CB  ARG D1392      -6.352  46.307  28.309  1.00  0.00           C  
ATOM   4906  CG  ARG D1392      -7.626  46.836  27.704  1.00  0.00           C  
ATOM   4907  CD  ARG D1392      -8.654  45.730  27.665  1.00  0.00           C  
ATOM   4908  NE  ARG D1392      -9.788  46.055  26.810  1.00  0.00           N  
ATOM   4909  CZ  ARG D1392     -10.755  45.196  26.498  1.00  0.00           C  
ATOM   4910  NH1 ARG D1392     -10.729  43.957  26.971  1.00  0.00           N  
ATOM   4911  NH2 ARG D1392     -11.745  45.572  25.700  1.00  0.00           N  
ATOM   4912  N   LEU D1393      -3.297  46.011  28.863  1.00  0.00           N  
ATOM   4913  CA  LEU D1393      -2.196  45.373  29.584  1.00  0.00           C  
ATOM   4914  C   LEU D1393      -1.162  46.396  30.055  1.00  0.00           C  
ATOM   4915  O   LEU D1393      -0.219  46.052  30.772  1.00  0.00           O  
ATOM   4916  CB  LEU D1393      -1.505  44.320  28.703  1.00  0.00           C  
ATOM   4917  CG  LEU D1393      -2.164  42.948  28.504  1.00  0.00           C  
ATOM   4918  CD1 LEU D1393      -1.394  42.155  27.455  1.00  0.00           C  
ATOM   4919  CD2 LEU D1393      -2.188  42.192  29.824  1.00  0.00           C  
ATOM   4920  N   GLU D1394      -1.340  47.650  29.644  1.00  0.00           N  
ATOM   4921  CA  GLU D1394      -0.435  48.731  30.031  1.00  0.00           C  
ATOM   4922  C   GLU D1394       1.031  48.391  29.748  1.00  0.00           C  
ATOM   4923  O   GLU D1394       1.926  48.822  30.477  1.00  0.00           O  
ATOM   4924  CB  GLU D1394      -0.613  49.044  31.522  1.00  0.00           C  
ATOM   4925  CG  GLU D1394      -2.040  49.395  31.926  1.00  0.00           C  
ATOM   4926  CD  GLU D1394      -2.229  49.432  33.434  1.00  0.00           C  
ATOM   4927  OE1 GLU D1394      -2.089  48.372  34.083  1.00  0.00           O  
ATOM   4928  OE2 GLU D1394      -2.515  50.522  33.973  1.00  0.00           O  
ATOM   4929  N   ILE D1395       1.270  47.621  28.690  1.00  0.00           N  
ATOM   4930  CA  ILE D1395       2.626  47.226  28.317  1.00  0.00           C  
ATOM   4931  C   ILE D1395       3.084  47.910  27.026  1.00  0.00           C  
ATOM   4932  O   ILE D1395       2.283  48.145  26.117  1.00  0.00           O  
ATOM   4933  CB  ILE D1395       2.730  45.691  28.126  1.00  0.00           C  
ATOM   4934  CG1 ILE D1395       1.748  45.228  27.043  1.00  0.00           C  
ATOM   4935  CG2 ILE D1395       2.452  44.984  29.448  1.00  0.00           C  
ATOM   4936  CD1 ILE D1395       1.860  43.752  26.683  1.00  0.00           C  
ATOM   4937  N   PRO D1396       4.386  48.236  26.931  1.00  0.00           N  
ATOM   4938  CA  PRO D1396       4.951  48.897  25.747  1.00  0.00           C
[truncated: 177,642 more chars]
