# Supplementary material for: Backbone Brackets and Arginine Tweezers delineate Class I and Class II aminoacyl tRNA synthetases
Source: PLoS Comput Biol. 2018 Apr 16;14(4):e1006101. doi: 10.1371/journal.pcbi.1006101 (PMC5919687; doi:10.1371/journal.pcbi.1006101)
Supplement: S11 File — All structures of Class I aaRS with residues renumbered according to the MSA. (GZ) [file pcbi.1006101.s023.tar.gz › 2byt_A_renum.pdb]

ATOM      1  N   MET A 209      18.792  47.054 -17.685  1.00  0.00           N  
ATOM      2  CA  MET A 209      19.715  45.896 -17.460  1.00  0.00           C  
ATOM      3  C   MET A 209      18.967  44.561 -17.400  1.00  0.00           C  
ATOM      4  O   MET A 209      17.958  44.414 -16.692  1.00  0.00           O  
ATOM      5  CB  MET A 209      20.510  46.098 -16.164  1.00  0.00           C  
ATOM      6  CG  MET A 209      21.484  44.971 -15.830  1.00  0.00           C  
ATOM      7  SD  MET A 209      22.441  45.288 -14.323  1.00  0.00           S  
ATOM      8  CE  MET A 209      21.267  44.751 -13.037  1.00  0.00           C  
ATOM      9  N   GLU A 210      19.482  43.594 -18.153  1.00  0.00           N  
ATOM     10  CA  GLU A 210      18.908  42.257 -18.227  1.00  0.00           C  
ATOM     11  C   GLU A 210      18.903  41.574 -16.866  1.00  0.00           C  
ATOM     12  O   GLU A 210      19.263  42.180 -15.858  1.00  0.00           O  
ATOM     13  CB  GLU A 210      19.701  41.432 -19.243  1.00  0.00           C  
ATOM     14  CG  GLU A 210      21.173  41.843 -19.340  1.00  0.00           C  
ATOM     15  CD  GLU A 210      21.806  41.479 -20.682  1.00  0.00           C  
ATOM     16  OE1 GLU A 210      21.193  41.791 -21.731  1.00  0.00           O  
ATOM     17  OE2 GLU A 210      22.918  40.895 -20.690  1.00  0.00           O  
ATOM     18  N   LYS A 211      18.483  40.315 -16.831  1.00  0.00           N  
ATOM     19  CA  LYS A 211      18.454  39.591 -15.574  1.00  0.00           C  
ATOM     20  C   LYS A 211      18.874  38.133 -15.752  1.00  0.00           C  
ATOM     21  O   LYS A 211      18.913  37.616 -16.867  1.00  0.00           O  
ATOM     22  CB  LYS A 211      17.062  39.681 -14.955  1.00  0.00           C  
ATOM     23  CG  LYS A 211      17.065  39.554 -13.436  1.00  0.00           C  
ATOM     24  CD  LYS A 211      15.692  39.841 -12.826  1.00  0.00           C  
ATOM     25  CE  LYS A 211      15.710  39.665 -11.307  1.00  0.00           C  
ATOM     26  NZ  LYS A 211      14.368  39.883 -10.691  1.00  0.00           N  
ATOM     27  N   TYR A 212      19.215  37.483 -14.645  1.00  0.00           N  
ATOM     28  CA  TYR A 212      19.640  36.090 -14.664  1.00  0.00           C  
ATOM     29  C   TYR A 212      18.484  35.197 -15.073  1.00  0.00           C  
ATOM     30  O   TYR A 212      17.497  35.065 -14.347  1.00  0.00           O  
ATOM     31  CB  TYR A 212      20.161  35.681 -13.279  1.00  0.00           C  
ATOM     32  CG  TYR A 212      20.398  34.195 -13.098  1.00  0.00           C  
ATOM     33  CD1 TYR A 212      21.184  33.475 -13.990  1.00  0.00           C  
ATOM     34  CD2 TYR A 212      19.822  33.509 -12.039  1.00  0.00           C  
ATOM     35  CE1 TYR A 212      21.381  32.114 -13.834  1.00  0.00           C  
ATOM     36  CE2 TYR A 212      20.017  32.150 -11.875  1.00  0.00           C  
ATOM     37  CZ  TYR A 212      20.790  31.466 -12.778  1.00  0.00           C  
ATOM     38  OH  TYR A 212      20.948  30.118 -12.643  1.00  0.00           O  
ATOM     39  N   ASN A 214      18.603  34.590 -16.247  1.00  0.00           N  
ATOM     40  CA  ASN A 214      17.560  33.707 -16.738  1.00  0.00           C  
ATOM     41  C   ASN A 214      18.128  32.333 -17.027  1.00  0.00           C  
ATOM     42  O   ASN A 214      18.815  32.126 -18.033  1.00  0.00           O  
ATOM     43  CB  ASN A 214      16.939  34.252 -18.018  1.00  0.00           C  
ATOM     44  CG  ASN A 214      15.823  33.371 -18.536  1.00  0.00           C  
ATOM     45  OD1 ASN A 214      15.987  32.154 -18.659  1.00  0.00           O  
ATOM     46  ND2 ASN A 214      14.679  33.979 -18.849  1.00  0.00           N  
ATOM     47  N   PRO A 215      17.854  31.370 -16.143  1.00  0.00           N  
ATOM     48  CA  PRO A 215      18.335  30.006 -16.304  1.00  0.00           C  
ATOM     49  C   PRO A 215      17.913  29.338 -17.610  1.00  0.00           C  
ATOM     50  O   PRO A 215      18.766  29.037 -18.438  1.00  0.00           O  
ATOM     51  CB  PRO A 215      17.768  29.312 -15.078  1.00  0.00           C  
ATOM     52  CG  PRO A 215      17.858  30.364 -14.057  1.00  0.00           C  
ATOM     53  CD  PRO A 215      17.301  31.556 -14.792  1.00  0.00           C  
ATOM     54  N   HIS A 216      16.608  29.132 -17.803  1.00  0.00           N  
ATOM     55  CA  HIS A 216      16.100  28.451 -19.001  1.00  0.00           C  
ATOM     56  C   HIS A 216      16.699  28.993 -20.275  1.00  0.00           C  
ATOM     57  O   HIS A 216      16.713  28.325 -21.305  1.00  0.00           O  
ATOM     58  CB  HIS A 216      14.581  28.549 -19.107  1.00  0.00           C  
ATOM     59  CG  HIS A 216      13.871  28.324 -17.815  1.00  0.00           C  
ATOM     60  ND1 HIS A 216      13.861  29.263 -16.803  1.00  0.00           N  
ATOM     61  CD2 HIS A 216      13.136  27.278 -17.368  1.00  0.00           C  
ATOM     62  CE1 HIS A 216      13.146  28.806 -15.789  1.00  0.00           C  
ATOM     63  NE2 HIS A 216      12.695  27.604 -16.106  1.00  0.00           N  
ATOM     64  N   ALA A 217      17.214  30.203 -20.199  1.00  0.00           N  
ATOM     65  CA  ALA A 217      17.805  30.823 -21.359  1.00  0.00           C  
ATOM     66  C   ALA A 217      19.167  30.245 -21.712  1.00  0.00           C  
ATOM     67  O   ALA A 217      19.468  30.025 -22.887  1.00  0.00           O  
ATOM     68  CB  ALA A 217      17.924  32.326 -21.126  1.00  0.00           C  
ATOM     69  N   ILE A 218      19.989  29.994 -20.696  1.00  0.00           N  
ATOM     70  CA  ILE A 218      21.339  29.499 -20.943  1.00  0.00           C  
ATOM     71  C   ILE A 218      21.694  28.084 -20.560  1.00  0.00           C  
ATOM     72  O   ILE A 218      22.532  27.466 -21.219  1.00  0.00           O  
ATOM     73  CB  ILE A 218      22.372  30.405 -20.274  1.00  0.00           C  
ATOM     74  CG1 ILE A 218      21.951  30.677 -18.836  1.00  0.00           C  
ATOM     75  CG2 ILE A 218      22.506  31.709 -21.046  1.00  0.00           C  
ATOM     76  CD1 ILE A 218      22.936  31.541 -18.091  1.00  0.00           C  
ATOM     77  N   GLU A 219      21.074  27.559 -19.513  1.00  0.00           N  
ATOM     78  CA  GLU A 219      21.438  26.225 -19.081  1.00  0.00           C  
ATOM     79  C   GLU A 219      21.423  25.160 -20.167  1.00  0.00           C  
ATOM     80  O   GLU A 219      22.489  24.813 -20.697  1.00  0.00           O  
ATOM     81  CB  GLU A 219      20.627  25.822 -17.837  1.00  0.00           C  
ATOM     82  CG  GLU A 219      21.319  26.303 -16.521  1.00  0.00           C  
ATOM     83  CD  GLU A 219      20.449  26.199 -15.265  1.00  0.00           C  
ATOM     84  OE1 GLU A 219      19.661  25.231 -15.133  1.00  0.00           O  
ATOM     85  OE2 GLU A 219      20.572  27.091 -14.396  1.00  0.00           O  
ATOM     86  N   ALA A 220      20.251  24.662 -20.540  1.00  0.00           N  
ATOM     87  CA  ALA A 220      20.173  23.612 -21.563  1.00  0.00           C  
ATOM     88  C   ALA A 220      21.066  23.854 -22.792  1.00  0.00           C  
ATOM     89  O   ALA A 220      21.437  22.924 -23.504  1.00  0.00           O  
ATOM     90  CB  ALA A 220      18.739  23.417 -21.975  1.00  0.00           C  
ATOM     91  N   LYS A 221      21.423  25.108 -23.013  1.00  0.00           N  
ATOM     92  CA  LYS A 221      22.265  25.490 -24.131  1.00  0.00           C  
ATOM     93  C   LYS A 221      23.656  24.946 -23.937  1.00  0.00           C  
ATOM     94  O   LYS A 221      24.177  24.223 -24.787  1.00  0.00           O  
ATOM     95  CB  LYS A 221      22.312  27.020 -24.225  1.00  0.00           C  
ATOM     96  CG  LYS A 221      23.603  27.644 -24.799  1.00  0.00           C  
ATOM     97  CD  LYS A 221      23.697  29.144 -24.421  1.00  0.00           C  
ATOM     98  CE  LYS A 221      24.884  29.828 -25.110  1.00  0.00           C  
ATOM     99  NZ  LYS A 221      24.976  31.303 -24.831  1.00  0.00           N  
ATOM    100  N   TRP A 222      24.248  25.320 -22.803  1.00  0.00           N  
ATOM    101  CA  TRP A 222      25.609  24.922 -22.431  1.00  0.00           C  
ATOM    102  C   TRP A 222      25.740  23.420 -22.259  1.00  0.00           C  
ATOM    103  O   TRP A 222      26.754  22.826 -22.657  1.00  0.00           O  
ATOM    104  CB  TRP A 222      26.012  25.600 -21.139  1.00  0.00           C  
ATOM    105  CG  TRP A 222      26.282  27.029 -21.286  1.00  0.00           C  
ATOM    106  CD1 TRP A 222      25.684  28.050 -20.602  1.00  0.00           C  
ATOM    107  CD2 TRP A 222      27.257  27.627 -22.126  1.00  0.00           C  
ATOM    108  NE1 TRP A 222      26.238  29.257 -20.967  1.00  0.00           N  
ATOM    109  CE2 TRP A 222      27.208  29.021 -21.905  1.00  0.00           C  
ATOM    110  CE3 TRP A 222      28.169  27.128 -23.044  1.00  0.00           C  
ATOM    111  CZ2 TRP A 222      28.041  29.917 -22.574  1.00  0.00           C  
ATOM    112  CZ3 TRP A 222      29.016  28.035 -23.724  1.00  0.00           C  
ATOM    113  CH2 TRP A 222      28.937  29.404 -23.480  1.00  0.00           C  
ATOM    114  N   GLN A 223      24.719  22.805 -21.669  1.00  0.00           N  
ATOM    115  CA  GLN A 223      24.759  21.376 -21.484  1.00  0.00           C  
ATOM    116  C   GLN A 223      25.094  20.713 -22.832  1.00  0.00           C  
ATOM    117  O   GLN A 223      26.000  19.866 -22.932  1.00  0.00           O  
ATOM    118  CB  GLN A 223      23.420  20.891 -20.961  1.00  0.00           C  
ATOM    119  CG  GLN A 223      22.924  21.711 -19.808  1.00  0.00           C  
ATOM    120  CD  GLN A 223      21.644  21.161 -19.199  1.00  0.00           C  
ATOM    121  OE1 GLN A 223      20.698  20.825 -19.916  1.00  0.00           O  
ATOM    122  NE2 GLN A 223      21.604  21.074 -17.871  1.00  0.00           N  
ATOM    123  N   ARG A 224      24.384  21.130 -23.878  1.00  0.00           N  
ATOM    124  CA  ARG A 224      24.592  20.567 -25.204  1.00  0.00           C  
ATOM    125  C   ARG A 224      25.980  20.892 -25.688  1.00  0.00           C  
ATOM    126  O   ARG A 224      26.576  20.141 -26.461  1.00  0.00           O  
ATOM    127  CB  ARG A 224      23.583  21.136 -26.194  1.00  0.00           C  
ATOM    128  CG  ARG A 224      22.121  20.796 -25.919  1.00  0.00           C  
ATOM    129  CD  ARG A 224      21.231  21.381 -27.029  1.00  0.00           C  
ATOM    130  NE  ARG A 224      20.320  22.438 -26.564  1.00  0.00           N  
ATOM    131  CZ  ARG A 224      20.290  23.675 -27.066  1.00  0.00           C  
ATOM    132  NH1 ARG A 224      21.135  24.000 -28.051  1.00  0.00           N  
ATOM    133  NH2 ARG A 224      19.419  24.580 -26.592  1.00  0.00           N  
ATOM    134  N   PHE A 225      26.489  22.029 -25.233  1.00  0.00           N  
ATOM    135  CA  PHE A 225      27.817  22.488 -25.625  1.00  0.00           C  
ATOM    136  C   PHE A 225      28.929  21.621 -25.099  1.00  0.00           C  
ATOM    137  O   PHE A 225      29.872  21.312 -25.830  1.00  0.00           O  
ATOM    138  CB  PHE A 225      28.044  23.913 -25.148  1.00  0.00           C  
ATOM    139  CG  PHE A 225      29.438  24.396 -25.352  1.00  0.00           C  
ATOM    140  CD1 PHE A 225      30.037  24.313 -26.588  1.00  0.00           C  
ATOM    141  CD2 PHE A 225      30.138  24.962 -24.307  1.00  0.00           C  
ATOM    142  CE1 PHE A 225      31.325  24.794 -26.788  1.00  0.00           C  
ATOM    143  CE2 PHE A 225      31.405  25.442 -24.485  1.00  0.00           C  
ATOM    144  CZ  PHE A 225      32.010  25.358 -25.741  1.00  0.00           C  
ATOM    145  N   TRP A 226      28.810  21.244 -23.825  1.00  0.00           N  
ATOM    146  CA  TRP A 226      29.806  20.407 -23.172  1.00  0.00           C  
ATOM    147  C   TRP A 226      29.752  19.018 -23.774  1.00  0.00           C  
ATOM    148  O   TRP A 226      30.778  18.421 -24.052  1.00  0.00           O  
ATOM    149  CB  TRP A 226      29.560  20.362 -21.665  1.00  0.00           C  
ATOM    150  CG  TRP A 226      29.660  21.715 -21.026  1.00  0.00           C  
ATOM    151  CD1 TRP A 226      30.559  22.714 -21.341  1.00  0.00           C  
ATOM    152  CD2 TRP A 226      28.843  22.234 -19.973  1.00  0.00           C  
ATOM    153  NE1 TRP A 226      30.337  23.820 -20.542  1.00  0.00           N  
ATOM    154  CE2 TRP A 226      29.291  23.548 -19.699  1.00  0.00           C  
ATOM    155  CE3 TRP A 226      27.785  21.721 -19.236  1.00  0.00           C  
ATOM    156  CZ2 TRP A 226      28.704  24.349 -18.716  1.00  0.00           C  
ATOM    157  CZ3 TRP A 226      27.198  22.518 -18.251  1.00  0.00           C  
ATOM    158  CH2 TRP A 226      27.660  23.819 -18.002  1.00  0.00           C  
ATOM    159  N   GLU A 227      28.550  18.515 -24.002  1.00  0.00           N  
ATOM    160  CA  GLU A 227      28.383  17.195 -24.606  1.00  0.00           C  
ATOM    161  C   GLU A 227      28.974  17.120 -26.011  1.00  0.00           C  
ATOM    162  O   GLU A 227      29.574  16.123 -26.384  1.00  0.00           O  
ATOM    163  CB  GLU A 227      26.903  16.838 -24.680  1.00  0.00           C  
ATOM    164  CG  GLU A 227      26.594  15.634 -25.548  1.00  0.00           C  
ATOM    165  CD  GLU A 227      26.724  14.336 -24.795  1.00  0.00           C  
ATOM    166  OE1 GLU A 227      25.983  14.154 -23.789  1.00  0.00           O  
ATOM    167  OE2 GLU A 227      27.564  13.503 -25.214  1.00  0.00           O  
ATOM    168  N   GLU A 228      28.787  18.172 -26.794  1.00  0.00           N  
ATOM    169  CA  GLU A 228      29.298  18.181 -28.152  1.00  0.00           C  
ATOM    170  C   GLU A 228      30.804  18.161 -28.175  1.00  0.00           C  
ATOM    171  O   GLU A 228      31.401  17.282 -28.801  1.00  0.00           O  
ATOM    172  CB  GLU A 228      28.822  19.422 -28.902  1.00  0.00           C  
ATOM    173  CG  GLU A 228      27.349  19.447 -29.286  1.00  0.00           C  
ATOM    174  CD  GLU A 228      26.967  20.749 -29.981  1.00  0.00           C  
ATOM    175  OE1 GLU A 228      26.960  21.808 -29.309  1.00  0.00           O  
ATOM    176  OE2 GLU A 228      26.690  20.717 -31.201  1.00  0.00           O  
ATOM    177  N   LYS A 229      31.404  19.143 -27.492  1.00  0.00           N  
ATOM    178  CA  LYS A 229      32.861  19.302 -27.427  1.00  0.00           C  
ATOM    179  C   LYS A 229      33.559  18.174 -26.690  1.00  0.00           C  
ATOM    180  O   LYS A 229      34.776  18.031 -26.794  1.00  0.00           O  
ATOM    181  CB  LYS A 229      33.222  20.643 -26.784  1.00  0.00           C  
ATOM    182  CG  LYS A 229      32.889  21.864 -27.639  1.00  0.00           C  
ATOM    183  CD  LYS A 229      33.994  22.195 -28.646  1.00  0.00           C  
ATOM    184  CE  LYS A 229      35.241  22.761 -27.953  1.00  0.00           C  
ATOM    185  NZ  LYS A 229      36.381  23.034 -28.882  1.00  0.00           N  
ATOM    186  N   GLY A 230      32.778  17.379 -25.957  1.00  0.00           N  
ATOM    187  CA  GLY A 230      33.312  16.242 -25.219  1.00  0.00           C  
ATOM    188  C   GLY A 230      34.499  16.570 -24.339  1.00  0.00           C  
ATOM    189  O   GLY A 230      35.628  16.173 -24.614  1.00  0.00           O  
ATOM    190  N   PHE A 232      34.246  17.296 -23.266  1.00  0.00           N  
ATOM    191  CA  PHE A 232      35.311  17.678 -22.365  1.00  0.00           C  
ATOM    192  C   PHE A 232      35.569  16.582 -21.355  1.00  0.00           C  
ATOM    193  O   PHE A 232      36.690  16.403 -20.920  1.00  0.00           O  
ATOM    194  CB  PHE A 232      34.951  18.981 -21.652  1.00  0.00           C  
ATOM    195  CG  PHE A 232      34.913  20.174 -22.558  1.00  0.00           C  
ATOM    196  CD1 PHE A 232      36.041  20.562 -23.248  1.00  0.00           C  
ATOM    197  CD2 PHE A 232      33.757  20.916 -22.706  1.00  0.00           C  
ATOM    198  CE1 PHE A 232      36.031  21.677 -24.074  1.00  0.00           C  
ATOM    199  CE2 PHE A 232      33.736  22.037 -23.534  1.00  0.00           C  
ATOM    200  CZ  PHE A 232      34.879  22.418 -24.218  1.00  0.00           C  
ATOM    201  N   MET A 233      34.539  15.844 -20.975  1.00  0.00           N  
ATOM    202  CA  MET A 233      34.743  14.773 -20.015  1.00  0.00           C  
ATOM    203  C   MET A 233      35.044  13.431 -20.656  1.00  0.00           C  
ATOM    204  O   MET A 233      34.895  12.396 -20.011  1.00  0.00           O  
ATOM    205  CB  MET A 233      33.529  14.629 -19.109  1.00  0.00           C  
ATOM    206  CG  MET A 233      33.387  15.784 -18.170  1.00  0.00           C  
ATOM    207  SD  MET A 233      34.870  16.034 -17.214  1.00  0.00           S  
ATOM    208  CE  MET A 233      34.294  15.445 -15.612  1.00  0.00           C  
ATOM    209  N   LYS A 234      35.453  13.438 -21.918  1.00  0.00           N  
ATOM    210  CA  LYS A 234      35.772  12.196 -22.603  1.00  0.00           C  
ATOM    211  C   LYS A 234      36.967  11.654 -21.853  1.00  0.00           C  
ATOM    212  O   LYS A 234      37.975  12.342 -21.704  1.00  0.00           O  
ATOM    213  CB  LYS A 234      36.136  12.478 -24.061  1.00  0.00           C  
ATOM    214  CG  LYS A 234      36.576  11.264 -24.877  1.00  0.00           C  
ATOM    215  CD  LYS A 234      35.410  10.541 -25.560  1.00  0.00           C  
ATOM    216  CE  LYS A 234      35.923   9.357 -26.409  1.00  0.00           C  
ATOM    217  NZ  LYS A 234      34.889   8.732 -27.299  1.00  0.00           N  
ATOM    218  N   ALA A 235      36.855  10.428 -21.361  1.00  0.00           N  
ATOM    219  CA  ALA A 235      37.940   9.831 -20.597  1.00  0.00           C  
ATOM    220  C   ALA A 235      38.999   9.283 -21.514  1.00  0.00           C  
ATOM    221  O   ALA A 235      38.725   8.373 -22.285  1.00  0.00           O  
ATOM    222  CB  ALA A 235      37.403   8.724 -19.718  1.00  0.00           C  
ATOM    223  N   LYS A 236      40.210   9.826 -21.424  1.00  0.00           N  
ATOM    224  CA  LYS A 236      41.326   9.375 -22.262  1.00  0.00           C  
ATOM    225  C   LYS A 236      41.580   7.881 -22.056  1.00  0.00           C  
ATOM    226  O   LYS A 236      41.495   7.393 -20.936  1.00  0.00           O  
ATOM    227  CB  LYS A 236      42.578  10.177 -21.908  1.00  0.00           C  
ATOM    228  CG  LYS A 236      43.671  10.146 -22.951  1.00  0.00           C  
ATOM    229  CD  LYS A 236      44.766  11.167 -22.624  1.00  0.00           C  
ATOM    230  CE  LYS A 236      45.782  11.324 -23.768  1.00  0.00           C  
ATOM    231  NZ  LYS A 236      45.207  11.954 -25.009  1.00  0.00           N  
ATOM    232  N   ASP A 237      41.885   7.153 -23.125  1.00  0.00           N  
ATOM    233  CA  ASP A 237      42.120   5.719 -23.000  1.00  0.00           C  
ATOM    234  C   ASP A 237      43.239   5.389 -22.033  1.00  0.00           C  
ATOM    235  O   ASP A 237      43.048   4.591 -21.112  1.00  0.00           O  
ATOM    236  CB  ASP A 237      42.424   5.098 -24.356  1.00  0.00           C  
ATOM    237  CG  ASP A 237      41.177   4.920 -25.206  1.00  0.00           C  
ATOM    238  OD1 ASP A 237      40.182   4.356 -24.686  1.00  0.00           O  
ATOM    239  OD2 ASP A 237      41.195   5.335 -26.393  1.00  0.00           O  
ATOM    240  N   LEU A 238      44.402   6.000 -22.244  1.00  0.00           N  
ATOM    241  CA  LEU A 238      45.562   5.790 -21.374  1.00  0.00           C  
ATOM    242  C   LEU A 238      46.119   7.125 -20.889  1.00  0.00           C  
ATOM    243  O   LEU A 238      46.787   7.831 -21.638  1.00  0.00           O  
ATOM    244  CB  LEU A 238      46.659   5.027 -22.118  1.00  0.00           C  
ATOM    245  CG  LEU A 238      46.472   3.515 -22.265  1.00  0.00           C  
ATOM    246  CD1 LEU A 238      47.410   2.963 -23.308  1.00  0.00           C  
ATOM    247  CD2 LEU A 238      46.722   2.846 -20.935  1.00  0.00           C  
ATOM    248  N   PRO A 240      45.848   7.485 -19.628  1.00  0.00           N  
ATOM    249  CA  PRO A 240      46.298   8.728 -19.000  1.00  0.00           C  
ATOM    250  C   PRO A 240      47.749   9.034 -19.260  1.00  0.00           C  
ATOM    251  O   PRO A 240      48.609   8.179 -19.064  1.00  0.00           O  
ATOM    252  CB  PRO A 240      46.049   8.474 -17.536  1.00  0.00           C  
ATOM    253  CG  PRO A 240      44.830   7.666 -17.571  1.00  0.00           C  
ATOM    254  CD  PRO A 240      45.064   6.685 -18.679  1.00  0.00           C  
ATOM    255  N   GLY A 241      48.015  10.264 -19.689  1.00  0.00           N  
ATOM    256  CA  GLY A 241      49.379  10.681 -19.975  1.00  0.00           C  
ATOM    257  C   GLY A 241      50.247  10.880 -18.741  1.00  0.00           C  
ATOM    258  O   GLY A 241      50.162  10.118 -17.763  1.00  0.00           O  
ATOM    259  N   GLY A 243      51.090  11.910 -18.788  1.00  0.00           N  
ATOM    260  CA  GLY A 243      51.972  12.199 -17.669  1.00  0.00           C  
ATOM    261  C   GLY A 243      51.582  13.446 -16.891  1.00  0.00           C  
ATOM    262  O   GLY A 243      52.297  13.860 -15.968  1.00  0.00           O  
ATOM    263  N   ARG A 244      50.453  14.046 -17.263  1.00  0.00           N  
ATOM    264  CA  ARG A 244      49.969  15.243 -16.586  1.00  0.00           C  
ATOM    265  C   ARG A 244      49.317  14.825 -15.262  1.00  0.00           C  
ATOM    266  O   ARG A 244      48.964  15.677 -14.432  1.00  0.00           O  
ATOM    267  CB  ARG A 244      48.952  15.982 -17.470  1.00  0.00           C  
ATOM    268  CG  ARG A 244      48.607  17.399 -16.992  1.00  0.00           C  
ATOM    269  CD  ARG A 244      49.812  18.359 -17.079  1.00  0.00           C  
ATOM    270  NE  ARG A 244      49.486  19.708 -16.596  1.00  0.00           N  
ATOM    271  CZ  ARG A 244      50.333  20.740 -16.580  1.00  0.00           C  
ATOM    272  NH1 ARG A 244      51.582  20.595 -17.023  1.00  0.00           N  
ATOM    273  NH2 ARG A 244      49.930  21.923 -16.119  1.00  0.00           N  
ATOM    274  N   GLY A 245      49.188  13.509 -15.075  1.00  0.00           N  
ATOM    275  CA  GLY A 245      48.584  12.967 -13.870  1.00  0.00           C  
ATOM    276  C   GLY A 245      47.148  12.614 -14.175  1.00  0.00           C  
ATOM    277  O   GLY A 245      46.660  12.973 -15.242  1.00  0.00           O  
ATOM    278  N   LYS A 265      46.466  11.919 -13.272  1.00  0.00           N  
ATOM    279  CA  LYS A 265      45.082  11.564 -13.539  1.00  0.00           C  
ATOM    280  C   LYS A 265      44.230  11.379 -12.299  1.00  0.00           C  
ATOM    281  O   LYS A 265      44.726  10.940 -11.261  1.00  0.00           O  
ATOM    282  CB  LYS A 265      45.010  10.295 -14.385  1.00  0.00           C  
ATOM    283  CG  LYS A 265      45.389   9.027 -13.668  1.00  0.00           C  
ATOM    284  CD  LYS A 265      44.318   8.568 -12.712  1.00  0.00           C  
ATOM    285  CE  LYS A 265      44.771   7.372 -11.906  1.00  0.00           C  
ATOM    286  NZ  LYS A 265      43.910   7.147 -10.707  1.00  0.00           N  
ATOM    287  N   GLN A 266      42.945  11.709 -12.419  1.00  0.00           N  
ATOM    288  CA  GLN A 266      42.011  11.562 -11.323  1.00  0.00           C  
ATOM    289  C   GLN A 266      40.938  10.633 -11.788  1.00  0.00           C  
ATOM    290  O   GLN A 266      40.652  10.607 -12.974  1.00  0.00           O  
ATOM    291  CB  GLN A 266      41.385  12.889 -10.981  1.00  0.00           C  
ATOM    292  CG  GLN A 266      42.320  13.812 -10.271  1.00  0.00           C  
ATOM    293  CD  GLN A 266      42.643  13.320  -8.893  1.00  0.00           C  
ATOM    294  OE1 GLN A 266      41.762  13.194  -8.038  1.00  0.00           O  
ATOM    295  NE2 GLN A 266      43.915  13.028  -8.663  1.00  0.00           N  
ATOM    296  N   TYR A 267      40.359   9.869 -10.866  1.00  0.00           N  
ATOM    297  CA  TYR A 267      39.292   8.935 -11.178  1.00  0.00           C  
ATOM    298  C   TYR A 267      38.187   9.176 -10.160  1.00  0.00           C  
ATOM    299  O   TYR A 267      38.176   8.555  -9.106  1.00  0.00           O  
ATOM    300  CB  TYR A 267      39.802   7.501 -11.068  1.00  0.00           C  
ATOM    301  CG  TYR A 267      38.840   6.402 -11.530  1.00  0.00           C  
ATOM    302  CD1 TYR A 267      37.498   6.430 -11.195  1.00  0.00           C  
ATOM    303  CD2 TYR A 267      39.297   5.301 -12.268  1.00  0.00           C  
ATOM    304  CE1 TYR A 267      36.636   5.402 -11.579  1.00  0.00           C  
ATOM    305  CE2 TYR A 267      38.435   4.267 -12.653  1.00  0.00           C  
ATOM    306  CZ  TYR A 267      37.110   4.331 -12.305  1.00  0.00           C  
ATOM    307  OH  TYR A 267      36.241   3.336 -12.685  1.00  0.00           O  
ATOM    308  N   VAL A 268      37.267  10.093 -10.454  1.00  0.00           N  
ATOM    309  CA  VAL A 268      36.155  10.358  -9.539  1.00  0.00           C  
ATOM    310  C   VAL A 268      35.025   9.381  -9.847  1.00  0.00           C  
ATOM    311  O   VAL A 268      34.601   9.263 -11.001  1.00  0.00           O  
ATOM    312  CB  VAL A 268      35.597  11.758  -9.722  1.00  0.00           C  
ATOM    313  CG1 VAL A 268      34.646  12.074  -8.600  1.00  0.00           C  
ATOM    314  CG2 VAL A 268      36.703  12.747  -9.774  1.00  0.00           C  
ATOM    315  N   LEU A 269      34.498   8.704  -8.839  1.00  0.00           N  
ATOM    316  CA  LEU A 269      33.439   7.756  -9.113  1.00  0.00           C  
ATOM    317  C   LEU A 269      32.315   7.697  -8.093  1.00  0.00           C  
ATOM    318  O   LEU A 269      32.577   7.568  -6.901  1.00  0.00           O  
ATOM    319  CB  LEU A 269      34.044   6.379  -9.223  1.00  0.00           C  
ATOM    320  CG  LEU A 269      33.018   5.319  -9.562  1.00  0.00           C  
ATOM    321  CD1 LEU A 269      33.021   5.125 -11.072  1.00  0.00           C  
ATOM    322  CD2 LEU A 269      33.338   4.024  -8.876  1.00  0.00           C  
ATOM    323  N   VAL A 270      31.064   7.789  -8.554  1.00  0.00           N  
ATOM    324  CA  VAL A 270      29.897   7.661  -7.651  1.00  0.00           C  
ATOM    325  C   VAL A 270      29.261   6.285  -7.893  1.00  0.00           C  
ATOM    326  O   VAL A 270      29.086   5.851  -9.034  1.00  0.00           O  
ATOM    327  CB  VAL A 270      28.833   8.738  -7.891  1.00  0.00           C  
ATOM    328  CG1 VAL A 270      29.218  10.012  -7.221  1.00  0.00           C  
ATOM    329  CG2 VAL A 270      28.705   8.993  -9.350  1.00  0.00           C  
ATOM    330  N   MET A 271      28.935   5.592  -6.815  1.00  0.00           N  
ATOM    331  CA  MET A 271      28.368   4.261  -6.930  1.00  0.00           C  
ATOM    332  C   MET A 271      27.234   4.260  -7.939  1.00  0.00           C  
ATOM    333  O   MET A 271      26.300   5.037  -7.790  1.00  0.00           O  
ATOM    334  CB  MET A 271      27.850   3.815  -5.568  1.00  0.00           C  
ATOM    335  CG  MET A 271      28.908   3.807  -4.483  1.00  0.00           C  
ATOM    336  SD  MET A 271      28.200   3.503  -2.861  1.00  0.00           S  
ATOM    337  CE  MET A 271      29.687   3.305  -1.903  1.00  0.00           C  
ATOM    338  N   PHE A 272      27.298   3.399  -8.957  1.00  0.00           N  
ATOM    339  CA  PHE A 272      26.231   3.380  -9.934  1.00  0.00           C  
ATOM    340  C   PHE A 272      24.903   2.974  -9.286  1.00  0.00           C  
ATOM    341  O   PHE A 272      24.868   2.153  -8.371  1.00  0.00           O  
ATOM    342  CB  PHE A 272      26.611   2.539 -11.162  1.00  0.00           C  
ATOM    343  CG  PHE A 272      26.857   1.085 -10.901  1.00  0.00           C  
ATOM    344  CD1 PHE A 272      26.432   0.461  -9.735  1.00  0.00           C  
ATOM    345  CD2 PHE A 272      27.379   0.291 -11.923  1.00  0.00           C  
ATOM    346  CE1 PHE A 272      26.513  -0.930  -9.597  1.00  0.00           C  
ATOM    347  CE2 PHE A 272      27.462  -1.101 -11.788  1.00  0.00           C  
ATOM    348  CZ  PHE A 272      27.020  -1.708 -10.626  1.00  0.00           C  
ATOM    349  N   PRO A 273      23.787   3.586  -9.739  1.00  0.00           N  
ATOM    350  CA  PRO A 273      22.429   3.362  -9.237  1.00  0.00           C  
ATOM    351  C   PRO A 273      21.664   2.152  -9.722  1.00  0.00           C  
ATOM    352  O   PRO A 273      21.883   1.656 -10.835  1.00  0.00           O  
ATOM    353  CB  PRO A 273      21.734   4.636  -9.626  1.00  0.00           C  
ATOM    354  CG  PRO A 273      22.311   4.883 -11.002  1.00  0.00           C  
ATOM    355  CD  PRO A 273      23.772   4.562 -10.854  1.00  0.00           C  
ATOM    356  N   TYR A 274      20.765   1.677  -8.866  1.00  0.00           N  
ATOM    357  CA  TYR A 274      19.924   0.531  -9.174  1.00  0.00           C  
ATOM    358  C   TYR A 274      18.804   1.151  -9.930  1.00  0.00           C  
ATOM    359  O   TYR A 274      17.992   1.844  -9.340  1.00  0.00           O  
ATOM    360  CB  TYR A 274      19.346  -0.084  -7.903  1.00  0.00           C  
ATOM    361  CG  TYR A 274      20.294  -0.968  -7.136  1.00  0.00           C  
ATOM    362  CD1 TYR A 274      21.043  -1.938  -7.795  1.00  0.00           C  
ATOM    363  CD2 TYR A 274      20.404  -0.873  -5.751  1.00  0.00           C  
ATOM    364  CE1 TYR A 274      21.878  -2.797  -7.103  1.00  0.00           C  
ATOM    365  CE2 TYR A 274      21.238  -1.730  -5.038  1.00  0.00           C  
ATOM    366  CZ  TYR A 274      21.974  -2.698  -5.724  1.00  0.00           C  
ATOM    367  OH  TYR A 274      22.788  -3.589  -5.049  1.00  0.00           O  
ATOM    368  N   PRO A 275      18.739   0.936 -11.243  1.00  0.00           N  
ATOM    369  CA  PRO A 275      17.643   1.540 -12.001  1.00  0.00           C  
ATOM    370  C   PRO A 275      16.300   1.036 -11.456  1.00  0.00           C  
ATOM    371  O   PRO A 275      15.911  -0.100 -11.699  1.00  0.00           O  
ATOM    372  CB  PRO A 275      17.935   1.085 -13.423  1.00  0.00           C  
ATOM    373  CG  PRO A 275      18.509  -0.268 -13.203  1.00  0.00           C  
ATOM    374  CD  PRO A 275      19.467  -0.040 -12.060  1.00  0.00           C  
ATOM    375  N   SER A 276      15.620   1.886 -10.691  1.00  0.00           N  
ATOM    376  CA  SER A 276      14.341   1.535 -10.092  1.00  0.00           C  
ATOM    377  C   SER A 276      13.639   2.783  -9.535  1.00  0.00           C  
ATOM    378  O   SER A 276      13.653   3.049  -8.322  1.00  0.00           O  
ATOM    379  CB  SER A 276      14.540   0.478  -8.983  1.00  0.00           C  
ATOM    380  OG  SER A 276      15.248   0.975  -7.853  1.00  0.00           O  
ATOM    381  N   GLY A 277      13.014   3.540 -10.433  1.00  0.00           N  
ATOM    382  CA  GLY A 277      12.324   4.745 -10.026  1.00  0.00           C  
ATOM    383  C   GLY A 277      12.837   5.953 -10.793  1.00  0.00           C  
ATOM    384  O   GLY A 277      13.669   5.827 -11.707  1.00  0.00           O  
ATOM    385  N   ASP A 279      12.336   7.133 -10.432  1.00  0.00           N  
ATOM    386  CA  ASP A 279      12.761   8.361 -11.095  1.00  0.00           C  
ATOM    387  C   ASP A 279      13.545   9.196 -10.084  1.00  0.00           C  
ATOM    388  O   ASP A 279      13.159   9.292  -8.914  1.00  0.00           O  
ATOM    389  CB  ASP A 279      11.545   9.135 -11.617  1.00  0.00           C  
ATOM    390  CG  ASP A 279      11.867   9.955 -12.867  1.00  0.00           C  
ATOM    391  OD1 ASP A 279      10.955  10.672 -13.348  1.00  0.00           O  
ATOM    392  OD2 ASP A 279      13.023   9.878 -13.365  1.00  0.00           O  
ATOM    393  N   LEU A 280      14.643   9.793 -10.544  1.00  0.00           N  
ATOM    394  CA  LEU A 280      15.521  10.575  -9.688  1.00  0.00           C  
ATOM    395  C   LEU A 280      14.912  11.842  -9.110  1.00  0.00           C  
ATOM    396  O   LEU A 280      14.022  12.430  -9.704  1.00  0.00           O  
ATOM    397  CB  LEU A 280      16.779  10.943 -10.463  1.00  0.00           C  
ATOM    398  CG  LEU A 280      17.556   9.803 -11.104  1.00  0.00           C  
ATOM    399  CD1 LEU A 280      18.673  10.396 -11.932  1.00  0.00           C  
ATOM    400  CD2 LEU A 280      18.092   8.845 -10.050  1.00  0.00           C  
ATOM    401  N   HIS A 281      15.403  12.248  -7.942  1.00  0.00           N  
ATOM    402  CA  HIS A 281      14.970  13.472  -7.286  1.00  0.00           C  
ATOM    403  C   HIS A 281      16.146  14.036  -6.534  1.00  0.00           C  
ATOM    404  O   HIS A 281      17.184  13.406  -6.454  1.00  0.00           O  
ATOM    405  CB  HIS A 281      13.871  13.203  -6.298  1.00  0.00           C  
ATOM    406  CG  HIS A 281      14.147  12.049  -5.398  1.00  0.00           C  
ATOM    407  ND1 HIS A 281      13.783  12.074  -4.080  1.00  0.00           N  
ATOM    408  CD2 HIS A 281      14.647  10.826  -5.700  1.00  0.00           C  
ATOM    409  CE1 HIS A 281      14.047  10.871  -3.607  1.00  0.00           C  
ATOM    410  NE2 HIS A 281      14.569  10.079  -4.548  1.00  0.00           N  
ATOM    411  N   MET A 282      15.981  15.223  -5.970  1.00  0.00           N  
ATOM    412  CA  MET A 282      17.046  15.877  -5.226  1.00  0.00           C  
ATOM    413  C   MET A 282      17.739  14.953  -4.239  1.00  0.00           C  
ATOM    414  O   MET A 282      18.955  15.054  -4.038  1.00  0.00           O  
ATOM    415  CB  MET A 282      16.499  17.094  -4.487  1.00  0.00           C  
ATOM    416  CG  MET A 282      16.086  18.199  -5.409  1.00  0.00           C  
ATOM    417  SD  MET A 282      17.365  18.431  -6.615  1.00  0.00           S  
ATOM    418  CE  MET A 282      16.678  17.716  -8.077  1.00  0.00           C  
ATOM    419  N   GLY A 283      16.974  14.057  -3.620  1.00  0.00           N  
ATOM    420  CA  GLY A 283      17.574  13.127  -2.676  1.00  0.00           C  
ATOM    421  C   GLY A 283      18.714  12.316  -3.294  1.00  0.00           C  
ATOM    422  O   GLY A 283      19.723  12.019  -2.654  1.00  0.00           O  
ATOM    423  N   HIS A 284      18.560  11.962  -4.561  1.00  0.00           N  
ATOM    424  CA  HIS A 284      19.556  11.184  -5.263  1.00  0.00           C  
ATOM    425  C   HIS A 284      20.658  12.035  -5.857  1.00  0.00           C  
ATOM    426  O   HIS A 284      21.821  11.688  -5.736  1.00  0.00           O  
ATOM    427  CB  HIS A 284      18.878  10.385  -6.365  1.00  0.00           C  
ATOM    428  CG  HIS A 284      17.889   9.382  -5.858  1.00  0.00           C  
ATOM    429  ND1 HIS A 284      17.029   8.731  -6.703  1.00  0.00           N  
ATOM    430  CD2 HIS A 284      17.695   8.937  -4.590  1.00  0.00           C  
ATOM    431  CE1 HIS A 284      16.336   7.903  -5.941  1.00  0.00           C  
ATOM    432  NE2 HIS A 284      16.702   7.989  -4.653  1.00  0.00           N  
ATOM    433  N   LEU A 285      20.301  13.153  -6.484  1.00  0.00           N  
ATOM    434  CA  LEU A 285      21.293  14.017  -7.115  1.00  0.00           C  
ATOM    435  C   LEU A 285      22.421  14.526  -6.242  1.00  0.00           C  
ATOM    436  O   LEU A 285      23.451  14.940  -6.787  1.00  0.00           O  
ATOM    437  CB  LEU A 285      20.615  15.195  -7.834  1.00  0.00           C  
ATOM    438  CG  LEU A 285      20.157  14.901  -9.283  1.00  0.00           C  
ATOM    439  CD1 LEU A 285      21.324  14.867 -10.262  1.00  0.00           C  
ATOM    440  CD2 LEU A 285      19.430  13.568  -9.299  1.00  0.00           C  
ATOM    441  N   LYS A 286      22.266  14.486  -4.913  1.00  0.00           N  
ATOM    442  CA  LYS A 286      23.353  14.941  -4.032  1.00  0.00           C  
ATOM    443  C   LYS A 286      24.686  14.336  -4.477  1.00  0.00           C  
ATOM    444  O   LYS A 286      25.604  15.043  -4.882  1.00  0.00           O  
ATOM    445  CB  LYS A 286      23.093  14.544  -2.594  1.00  0.00           C  
ATOM    446  CG  LYS A 286      24.111  15.101  -1.586  1.00  0.00           C  
ATOM    447  CD  LYS A 286      23.715  14.661  -0.169  1.00  0.00           C  
ATOM    448  CE  LYS A 286      24.779  14.894   0.888  1.00  0.00           C  
ATOM    449  NZ  LYS A 286      24.740  16.246   1.502  1.00  0.00           N  
ATOM    450  N   ASN A 288      24.781  13.020  -4.426  1.00  0.00           N  
ATOM    451  CA  ASN A 288      25.995  12.355  -4.850  1.00  0.00           C  
ATOM    452  C   ASN A 288      26.468  12.801  -6.205  1.00  0.00           C  
ATOM    453  O   ASN A 288      27.387  13.587  -6.287  1.00  0.00           O  
ATOM    454  CB  ASN A 288      25.814  10.851  -4.871  1.00  0.00           C  
ATOM    455  CG  ASN A 288      25.610  10.270  -3.481  1.00  0.00           C  
ATOM    456  OD1 ASN A 288      25.642   9.050  -3.293  1.00  0.00           O  
ATOM    457  ND2 ASN A 288      25.391  11.141  -2.496  1.00  0.00           N  
ATOM    458  N   TYR A 289      25.840  12.323  -7.271  1.00  0.00           N  
ATOM    459  CA  TYR A 289      26.270  12.674  -8.625  1.00  0.00           C  
ATOM    460  C   TYR A 289      26.699  14.130  -8.770  1.00  0.00           C  
ATOM    461  O   TYR A 289      27.593  14.426  -9.561  1.00  0.00           O  
ATOM    462  CB  TYR A 289      25.180  12.340  -9.652  1.00  0.00           C  
ATOM    463  CG  TYR A 289      24.454  11.037  -9.403  1.00  0.00           C  
ATOM    464  CD1 TYR A 289      23.469  10.947  -8.422  1.00  0.00           C  
ATOM    465  CD2 TYR A 289      24.783   9.892 -10.109  1.00  0.00           C  
ATOM    466  CE1 TYR A 289      22.841   9.741  -8.148  1.00  0.00           C  
ATOM    467  CE2 TYR A 289      24.160   8.681  -9.844  1.00  0.00           C  
ATOM    468  CZ  TYR A 289      23.193   8.612  -8.861  1.00  0.00           C  
ATOM    469  OH  TYR A 289      22.585   7.415  -8.562  1.00  0.00           O  
ATOM    470  N   THR A 290      26.079  15.042  -8.025  1.00  0.00           N  
ATOM    471  CA  THR A 290      26.500  16.441  -8.115  1.00  0.00           C  
ATOM    472  C   THR A 290      27.958  16.550  -7.673  1.00  0.00           C  
ATOM    473  O   THR A 290      28.817  17.041  -8.438  1.00  0.00           O  
ATOM    474  CB  THR A 290      25.724  17.345  -7.204  1.00  0.00           C  
ATOM    475  OG1 THR A 290      24.328  17.169  -7.439  1.00  0.00           O  
ATOM    476  CG2 THR A 290      26.123  18.786  -7.478  1.00  0.00           C  
ATOM    477  N   MET A 291      28.201  16.111  -6.423  1.00  0.00           N  
ATOM    478  CA  MET A 291      29.519  16.056  -5.797  1.00  0.00           C  
ATOM    479  C   MET A 291      30.474  15.516  -6.836  1.00  0.00           C  
ATOM    480  O   MET A 291      31.325  16.232  -7.342  1.00  0.00           O  
ATOM    481  CB  MET A 291      29.488  15.084  -4.659  1.00  0.00           C  
ATOM    482  CG  MET A 291      28.404  15.359  -3.708  1.00  0.00           C  
ATOM    483  SD  MET A 291      28.966  16.327  -2.363  1.00  0.00           S  
ATOM    484  CE  MET A 291      27.412  16.470  -1.330  1.00  0.00           C  
ATOM    485  N   GLY A 292      30.342  14.240  -7.154  1.00  0.00           N  
ATOM    486  CA  GLY A 292      31.208  13.694  -8.178  1.00  0.00           C  
ATOM    487  C   GLY A 292      31.474  14.693  -9.302  1.00  0.00           C  
ATOM    488  O   GLY A 292      32.606  14.843  -9.755  1.00  0.00           O  
ATOM    489  N   ASP A 293      30.436  15.403  -9.750  1.00  0.00           N  
ATOM    490  CA  ASP A 293      30.606  16.354 -10.832  1.00  0.00           C  
ATOM    491  C   ASP A 293      31.488  17.517 -10.417  1.00  0.00           C  
ATOM    492  O   ASP A 293      32.468  17.824 -11.109  1.00  0.00           O  
ATOM    493  CB  ASP A 293      29.245  16.855 -11.346  1.00  0.00           C  
ATOM    494  CG  ASP A 293      29.384  17.779 -12.587  1.00  0.00           C  
ATOM    495  OD1 ASP A 293      29.215  19.021 -12.456  1.00  0.00           O  
ATOM    496  OD2 ASP A 293      29.681  17.271 -13.699  1.00  0.00           O  
ATOM    497  N   VAL A 294      31.149  18.164  -9.301  1.00  0.00           N  
ATOM    498  CA  VAL A 294      31.944  19.293  -8.829  1.00  0.00           C  
ATOM    499  C   VAL A 294      33.414  18.917  -8.874  1.00  0.00           C  
ATOM    500  O   VAL A 294      34.221  19.533  -9.582  1.00  0.00           O  
ATOM    501  CB  VAL A 294      31.627  19.647  -7.395  1.00  0.00           C  
ATOM    502  CG1 VAL A 294      32.548  20.730  -6.938  1.00  0.00           C  
ATOM    503  CG2 VAL A 294      30.208  20.096  -7.272  1.00  0.00           C  
ATOM    504  N   LEU A 295      33.729  17.881  -8.100  1.00  0.00           N  
ATOM    505  CA  LEU A 295      35.053  17.305  -7.981  1.00  0.00           C  
ATOM    506  C   LEU A 295      35.613  16.963  -9.343  1.00  0.00           C  
ATOM    507  O   LEU A 295      36.759  17.239  -9.612  1.00  0.00           O  
ATOM    508  CB  LEU A 295      34.957  16.052  -7.150  1.00  0.00           C  
ATOM    509  CG  LEU A 295      36.103  15.641  -6.242  1.00  0.00           C  
ATOM    510  CD1 LEU A 295      35.585  14.504  -5.381  1.00  0.00           C  
ATOM    511  CD2 LEU A 295      37.337  15.201  -7.027  1.00  0.00           C  
ATOM    512  N   ALA A 296      34.809  16.369 -10.210  1.00  0.00           N  
ATOM    513  CA  ALA A 296      35.270  16.020 -11.549  1.00  0.00           C  
ATOM    514  C   ALA A 296      35.590  17.227 -12.432  1.00  0.00           C  
ATOM    515  O   ALA A 296      36.551  17.188 -13.195  1.00  0.00           O  
ATOM    516  CB  ALA A 296      34.240  15.176 -12.226  1.00  0.00           C  
ATOM    517  N   ARG A 297      34.780  18.285 -12.342  1.00  0.00           N  
ATOM    518  CA  ARG A 297      35.001  19.465 -13.163  1.00  0.00           C  
ATOM    519  C   ARG A 297      36.246  20.162 -12.701  1.00  0.00           C  
ATOM    520  O   ARG A 297      37.051  20.616 -13.508  1.00  0.00           O  
ATOM    521  CB  ARG A 297      33.819  20.424 -13.053  1.00  0.00           C  
ATOM    522  CG  ARG A 297      32.584  20.015 -13.834  1.00  0.00           C  
ATOM    523  CD  ARG A 297      31.333  20.765 -13.367  1.00  0.00           C  
ATOM    524  NE  ARG A 297      30.165  20.483 -14.203  1.00  0.00           N  
ATOM    525  CZ  ARG A 297      29.974  20.980 -15.422  1.00  0.00           C  
ATOM    526  NH1 ARG A 297      30.861  21.795 -15.982  1.00  0.00           N  
ATOM    527  NH2 ARG A 297      28.882  20.658 -16.078  1.00  0.00           N  
ATOM    528  N   PHE A 298      36.383  20.254 -11.380  1.00  0.00           N  
ATOM    529  CA  PHE A 298      37.540  20.892 -10.734  1.00  0.00           C  
ATOM    530  C   PHE A 298      38.843  20.299 -11.236  1.00  0.00           C  
ATOM    531  O   PHE A 298      39.648  20.975 -11.862  1.00  0.00           O  
ATOM    532  CB  PHE A 298      37.448  20.717  -9.216  1.00  0.00           C  
ATOM    533  CG  PHE A 298      38.663  21.180  -8.478  1.00  0.00           C  
ATOM    534  CD1 PHE A 298      39.181  22.459  -8.684  1.00  0.00           C  
ATOM    535  CD2 PHE A 298      39.286  20.343  -7.559  1.00  0.00           C  
ATOM    536  CE1 PHE A 298      40.307  22.893  -7.981  1.00  0.00           C  
ATOM    537  CE2 PHE A 298      40.410  20.764  -6.852  1.00  0.00           C  
ATOM    538  CZ  PHE A 298      40.922  22.037  -7.061  1.00  0.00           C  
ATOM    539  N   ARG A 299      39.029  19.021 -10.953  1.00  0.00           N  
ATOM    540  CA  ARG A 299      40.213  18.321 -11.381  1.00  0.00           C  
ATOM    541  C   ARG A 299      40.464  18.556 -12.844  1.00  0.00           C  
ATOM    542  O   ARG A 299      41.534  18.972 -13.232  1.00  0.00           O  
ATOM    543  CB  ARG A 299      40.070  16.833 -11.122  1.00  0.00           C  
ATOM    544  CG  ARG A 299      40.011  16.474  -9.659  1.00  0.00           C  
ATOM    545  CD  ARG A 299      41.204  17.031  -8.894  1.00  0.00           C  
ATOM    546  NE  ARG A 299      41.206  16.577  -7.510  1.00  0.00           N  
ATOM    547  CZ  ARG A 299      42.063  16.996  -6.591  1.00  0.00           C  
ATOM    548  NH1 ARG A 299      42.992  17.886  -6.906  1.00  0.00           N  
ATOM    549  NH2 ARG A 299      41.987  16.525  -5.356  1.00  0.00           N  
ATOM    550  N   ARG A 300      39.477  18.293 -13.667  1.00  0.00           N  
ATOM    551  CA  ARG A 300      39.657  18.496 -15.090  1.00  0.00           C  
ATOM    552  C   ARG A 300      40.175  19.913 -15.371  1.00  0.00           C  
ATOM    553  O   ARG A 300      40.997  20.120 -16.273  1.00  0.00           O  
ATOM    554  CB  ARG A 300      38.327  18.263 -15.811  1.00  0.00           C  
ATOM    555  CG  ARG A 300      38.377  18.464 -17.306  1.00  0.00           C  
ATOM    556  CD  ARG A 300      39.249  17.452 -17.961  1.00  0.00           C  
ATOM    557  NE  ARG A 300      39.356  17.693 -19.394  1.00  0.00           N  
ATOM    558  CZ  ARG A 300      39.574  16.738 -20.302  1.00  0.00           C  
ATOM    559  NH1 ARG A 300      39.711  15.461 -19.920  1.00  0.00           N  
ATOM    560  NH2 ARG A 300      39.640  17.054 -21.600  1.00  0.00           N  
ATOM    561  N   MET A 301      39.691  20.881 -14.593  1.00  0.00           N  
ATOM    562  CA  MET A 301      40.098  22.273 -14.754  1.00  0.00           C  
ATOM    563  C   MET A 301      41.578  22.466 -14.437  1.00  0.00           C  
ATOM    564  O   MET A 301      42.263  23.258 -15.084  1.00  0.00           O  
ATOM    565  CB  MET A 301      39.270  23.178 -13.846  1.00  0.00           C  
ATOM    566  CG  MET A 301      38.050  23.769 -14.470  1.00  0.00           C  
ATOM    567  SD  MET A 301      37.325  25.020 -13.388  1.00  0.00           S  
ATOM    568  CE  MET A 301      37.960  26.504 -14.072  1.00  0.00           C  
ATOM    569  N   GLN A 302      42.056  21.751 -13.422  1.00  0.00           N  
ATOM    570  CA  GLN A 302      43.451  21.825 -13.020  1.00  0.00           C  
ATOM    571  C   GLN A 302      44.362  21.273 -14.103  1.00  0.00           C  
ATOM    572  O   GLN A 302      45.452  21.797 -14.327  1.00  0.00           O  
ATOM    573  CB  GLN A 302      43.669  21.059 -11.719  1.00  0.00           C  
ATOM    574  CG  GLN A 302      43.107  21.799 -10.550  1.00  0.00           C  
ATOM    575  CD  GLN A 302      43.443  21.172  -9.229  1.00  0.00           C  
ATOM    576  OE1 GLN A 302      42.970  20.079  -8.903  1.00  0.00           O  
ATOM    577  NE2 GLN A 302      44.269  21.866  -8.444  1.00  0.00           N  
ATOM    578  N   GLY A 303      43.918  20.222 -14.778  1.00  0.00           N  
ATOM    579  CA  GLY A 303      44.728  19.649 -15.827  1.00  0.00           C  
ATOM    580  C   GLY A 303      44.725  18.136 -15.796  1.00  0.00           C  
ATOM    581  O   GLY A 303      44.946  17.488 -16.833  1.00  0.00           O  
ATOM    582  N   TYR A 304      44.472  17.560 -14.620  1.00  0.00           N  
ATOM    583  CA  TYR A 304      44.466  16.106 -14.487  1.00  0.00           C  
ATOM    584  C   TYR A 304      43.622  15.502 -15.582  1.00  0.00           C  
ATOM    585  O   TYR A 304      42.681  16.126 -16.024  1.00  0.00           O  
ATOM    586  CB  TYR A 304      43.863  15.684 -13.155  1.00  0.00           C  
ATOM    587  CG  TYR A 304      44.584  16.186 -11.932  1.00  0.00           C  
ATOM    588  CD1 TYR A 304      45.789  15.617 -11.513  1.00  0.00           C  
ATOM    589  CD2 TYR A 304      44.045  17.218 -11.171  1.00  0.00           C  
ATOM    590  CE1 TYR A 304      46.441  16.069 -10.354  1.00  0.00           C  
ATOM    591  CE2 TYR A 304      44.682  17.674 -10.022  1.00  0.00           C  
ATOM    592  CZ  TYR A 304      45.879  17.098  -9.616  1.00  0.00           C  
ATOM    593  OH  TYR A 304      46.495  17.576  -8.477  1.00  0.00           O  
ATOM    594  N   GLU A 305      43.969  14.303 -16.031  1.00  0.00           N  
ATOM    595  CA  GLU A 305      43.170  13.608 -17.025  1.00  0.00           C  
ATOM    596  C   GLU A 305      42.072  12.957 -16.167  1.00  0.00           C  
ATOM    597  O   GLU A 305      42.344  12.035 -15.401  1.00  0.00           O  
ATOM    598  CB  GLU A 305      44.002  12.536 -17.698  1.00  0.00           C  
ATOM    599  CG  GLU A 305      43.771  12.399 -19.187  1.00  0.00           C  
ATOM    600  CD  GLU A 305      44.597  13.391 -20.012  1.00  0.00           C  
ATOM    601  OE1 GLU A 305      45.820  13.503 -19.760  1.00  0.00           O  
ATOM    602  OE2 GLU A 305      44.028  14.048 -20.921  1.00  0.00           O  
ATOM    603  N   VAL A 306      40.836  13.431 -16.278  1.00  0.00           N  
ATOM    604  CA  VAL A 306      39.746  12.913 -15.454  1.00  0.00           C  
ATOM    605  C   VAL A 306      38.886  11.846 -16.108  1.00  0.00           C  
ATOM    606  O   VAL A 306      38.693  11.841 -17.320  1.00  0.00           O  
ATOM    607  CB  VAL A 306      38.820  14.039 -15.030  1.00  0.00           C  
ATOM    608  CG1 VAL A 306      37.844  13.542 -14.028  1.00  0.00           C  
ATOM    609  CG2 VAL A 306      39.612  15.179 -14.478  1.00  0.00           C  
ATOM    610  N   LEU A 307      38.374  10.941 -15.289  1.00  0.00           N  
ATOM    611  CA  LEU A 307      37.508   9.880 -15.753  1.00  0.00           C  
ATOM    612  C   LEU A 307      36.366   9.834 -14.773  1.00  0.00           C  
ATOM    613  O   LEU A 307      36.504   9.313 -13.666  1.00  0.00           O  
ATOM    614  CB  LEU A 307      38.218   8.524 -15.763  1.00  0.00           C  
ATOM    615  CG  LEU A 307      37.399   7.264 -15.424  1.00  0.00           C  
ATOM    616  CD1 LEU A 307      36.127   7.227 -16.199  1.00  0.00           C  
ATOM    617  CD2 LEU A 307      38.199   6.049 -15.766  1.00  0.00           C  
ATOM    618  N   HIS A 308      35.242  10.399 -15.205  1.00  0.00           N  
ATOM    619  CA  HIS A 308      34.005  10.459 -14.422  1.00  0.00           C  
ATOM    620  C   HIS A 308      33.007   9.596 -15.201  1.00  0.00           C  
ATOM    621  O   HIS A 308      32.281  10.102 -16.033  1.00  0.00           O  
ATOM    622  CB  HIS A 308      33.513  11.903 -14.382  1.00  0.00           C  
ATOM    623  CG  HIS A 308      32.433  12.151 -13.393  1.00  0.00           C  
ATOM    624  ND1 HIS A 308      31.469  13.113 -13.583  1.00  0.00           N  
ATOM    625  CD2 HIS A 308      32.191  11.609 -12.179  1.00  0.00           C  
ATOM    626  CE1 HIS A 308      30.678  13.157 -12.526  1.00  0.00           C  
ATOM    627  NE2 HIS A 308      31.093  12.255 -11.657  1.00  0.00           N  
ATOM    628  N   PRO A 309      32.968   8.290 -14.942  1.00  0.00           N  
ATOM    629  CA  PRO A 309      32.094   7.326 -15.590  1.00  0.00           C  
ATOM    630  C   PRO A 309      30.737   7.191 -14.928  1.00  0.00           C  
ATOM    631  O   PRO A 309      30.538   7.683 -13.813  1.00  0.00           O  
ATOM    632  CB  PRO A 309      32.877   6.056 -15.452  1.00  0.00           C  
ATOM    633  CG  PRO A 309      33.324   6.173 -14.066  1.00  0.00           C  
ATOM    634  CD  PRO A 309      33.833   7.603 -13.983  1.00  0.00           C  
ATOM    635  N   MET A 310      29.822   6.500 -15.613  1.00  0.00           N  
ATOM    636  CA  MET A 310      28.473   6.266 -15.108  1.00  0.00           C  
ATOM    637  C   MET A 310      27.791   5.129 -15.876  1.00  0.00           C  
ATOM    638  O   MET A 310      27.920   5.037 -17.087  1.00  0.00           O  
ATOM    639  CB  MET A 310      27.658   7.544 -15.221  1.00  0.00           C  
ATOM    640  CG  MET A 310      26.237   7.379 -14.791  1.00  0.00           C  
ATOM    641  SD  MET A 310      26.153   6.646 -13.194  1.00  0.00           S  
ATOM    642  CE  MET A 310      26.567   8.002 -12.236  1.00  0.00           C  
ATOM    643  N   GLY A 311      27.070   4.267 -15.170  1.00  0.00           N  
ATOM    644  CA  GLY A 311      26.417   3.137 -15.803  1.00  0.00           C  
ATOM    645  C   GLY A 311      25.256   2.677 -14.949  1.00  0.00           C  
ATOM    646  O   GLY A 311      24.898   3.371 -13.998  1.00  0.00           O  
ATOM    647  N   TRP A 312      24.672   1.514 -15.240  1.00  0.00           N  
ATOM    648  CA  TRP A 312      23.507   1.073 -14.467  1.00  0.00           C  
ATOM    649  C   TRP A 312      23.616  -0.327 -13.852  1.00  0.00           C  
ATOM    650  O   TRP A 312      24.004  -1.290 -14.528  1.00  0.00           O  
ATOM    651  CB  TRP A 312      22.238   1.177 -15.356  1.00  0.00           C  
ATOM    652  CG  TRP A 312      22.286   2.377 -16.245  1.00  0.00           C  
ATOM    653  CD1 TRP A 312      22.915   2.467 -17.469  1.00  0.00           C  
ATOM    654  CD2 TRP A 312      21.987   3.721 -15.856  1.00  0.00           C  
ATOM    655  NE1 TRP A 312      23.052   3.787 -17.838  1.00  0.00           N  
ATOM    656  CE2 TRP A 312      22.495   4.577 -16.865  1.00  0.00           C  
ATOM    657  CE3 TRP A 312      21.354   4.288 -14.743  1.00  0.00           C  
ATOM    658  CZ2 TRP A 312      22.402   5.969 -16.780  1.00  0.00           C  
ATOM    659  CZ3 TRP A 312      21.257   5.664 -14.658  1.00  0.00           C  
ATOM    660  CH2 TRP A 312      21.779   6.492 -15.673  1.00  0.00           C  
ATOM    661  N   ASP A 313      23.268  -0.424 -12.568  1.00  0.00           N  
ATOM    662  CA  ASP A 313      23.285  -1.694 -11.845  1.00  0.00           C  
ATOM    663  C   ASP A 313      21.925  -2.350 -12.084  1.00  0.00           C  
ATOM    664  O   ASP A 313      21.121  -2.465 -11.157  1.00  0.00           O  
ATOM    665  CB  ASP A 313      23.468  -1.438 -10.347  1.00  0.00           C  
ATOM    666  CG  ASP A 313      24.026  -2.646  -9.606  1.00  0.00           C  
ATOM    667  OD1 ASP A 313      24.120  -3.717 -10.249  1.00  0.00           O  
ATOM    668  OD2 ASP A 313      24.366  -2.530  -8.397  1.00  0.00           O  
ATOM    669  N   ALA A 314      21.698  -2.788 -13.325  1.00  0.00           N  
ATOM    670  CA  ALA A 314      20.439  -3.387 -13.779  1.00  0.00           C  
ATOM    671  C   ALA A 314      19.983  -4.727 -13.226  1.00  0.00           C  
ATOM    672  O   ALA A 314      18.861  -4.838 -12.757  1.00  0.00           O  
ATOM    673  CB  ALA A 314      20.448  -3.462 -15.272  1.00  0.00           C  
ATOM    674  N   PHE A 315      20.832  -5.748 -13.302  1.00  0.00           N  
ATOM    675  CA  PHE A 315      20.480  -7.087 -12.815  1.00  0.00           C  
ATOM    676  C   PHE A 315      20.179  -7.166 -11.329  1.00  0.00           C  
ATOM    677  O   PHE A 315      20.329  -6.182 -10.602  1.00  0.00           O  
ATOM    678  CB  PHE A 315      21.599  -8.079 -13.124  1.00  0.00           C  
ATOM    679  CG  PHE A 315      21.306  -8.984 -14.283  1.00  0.00           C  
ATOM    680  CD1 PHE A 315      20.079  -9.627 -14.383  1.00  0.00           C  
ATOM    681  CD2 PHE A 315      22.273  -9.221 -15.258  1.00  0.00           C  
ATOM    682  CE1 PHE A 315      19.826 -10.491 -15.434  1.00  0.00           C  
ATOM    683  CE2 PHE A 315      22.026 -10.088 -16.316  1.00  0.00           C  
ATOM    684  CZ  PHE A 315      20.806 -10.721 -16.406  1.00  0.00           C  
ATOM    685  N   GLY A 316      19.752  -8.348 -10.890  1.00  0.00           N  
ATOM    686  CA  GLY A 316      19.454  -8.564  -9.483  1.00  0.00           C  
ATOM    687  C   GLY A 316      18.046  -8.257  -8.996  1.00  0.00           C  
ATOM    688  O   GLY A 316      17.164  -7.908  -9.776  1.00  0.00           O  
ATOM    689  N   LEU A 317      17.853  -8.390  -7.685  1.00  0.00           N  
ATOM    690  CA  LEU A 317      16.568  -8.145  -7.033  1.00  0.00           C  
ATOM    691  C   LEU A 317      16.062  -6.709  -7.193  1.00  0.00           C  
ATOM    692  O   LEU A 317      14.915  -6.493  -7.603  1.00  0.00           O  
ATOM    693  CB  LEU A 317      16.669  -8.462  -5.536  1.00  0.00           C  
ATOM    694  CG  LEU A 317      17.266  -9.800  -5.078  1.00  0.00           C  
ATOM    695  CD1 LEU A 317      17.322  -9.828  -3.553  1.00  0.00           C  
ATOM    696  CD2 LEU A 317      16.435 -10.964  -5.604  1.00  0.00           C  
ATOM    697  N   PRO A 333      16.911  -5.708  -6.861  1.00  0.00           N  
ATOM    698  CA  PRO A 333      16.548  -4.289  -6.964  1.00  0.00           C  
ATOM    699  C   PRO A 333      15.617  -3.977  -8.134  1.00  0.00           C  
ATOM    700  O   PRO A 333      14.491  -3.535  -7.929  1.00  0.00           O  
ATOM    701  CB  PRO A 333      17.908  -3.602  -7.092  1.00  0.00           C  
ATOM    702  CG  PRO A 333      18.751  -4.408  -6.195  1.00  0.00           C  
ATOM    703  CD  PRO A 333      18.353  -5.836  -6.561  1.00  0.00           C  
ATOM    704  N   ALA A 334      16.090  -4.211  -9.353  1.00  0.00           N  
ATOM    705  CA  ALA A 334      15.281  -3.960 -10.529  1.00  0.00           C  
ATOM    706  C   ALA A 334      14.086  -4.916 -10.568  1.00  0.00           C  
ATOM    707  O   ALA A 334      12.937  -4.485 -10.562  1.00  0.00           O  
ATOM    708  CB  ALA A 334      16.125  -4.120 -11.781  1.00  0.00           C  
ATOM    709  N   GLU A 336      14.357  -6.215 -10.585  1.00  0.00           N  
ATOM    710  CA  GLU A 336      13.287  -7.205 -10.647  1.00  0.00           C  
ATOM    711  C   GLU A 336      12.204  -6.932  -9.619  1.00  0.00           C  
ATOM    712  O   GLU A 336      11.025  -6.935  -9.949  1.00  0.00           O  
ATOM    713  CB  GLU A 336      13.849  -8.629 -10.467  1.00  0.00           C  
ATOM    714  CG  GLU A 336      12.854  -9.767 -10.757  1.00  0.00           C  
ATOM    715  CD  GLU A 336      13.541 -11.111 -10.957  1.00  0.00           C  
ATOM    716  OE1 GLU A 336      14.363 -11.498 -10.107  1.00  0.00           O  
ATOM    717  OE2 GLU A 336      13.260 -11.790 -11.963  1.00  0.00           O  
ATOM    718  N   ASN A 340      12.591  -6.681  -8.378  1.00  0.00           N  
ATOM    719  CA  ASN A 340      11.598  -6.422  -7.351  1.00  0.00           C  
ATOM    720  C   ASN A 340      10.698  -5.246  -7.690  1.00  0.00           C  
ATOM    721  O   ASN A 340       9.555  -5.190  -7.235  1.00  0.00           O  
ATOM    722  CB  ASN A 340      12.273  -6.191  -6.003  1.00  0.00           C  
ATOM    723  CG  ASN A 340      12.550  -7.481  -5.267  1.00  0.00           C  
ATOM    724  OD1 ASN A 340      13.263  -8.351  -5.764  1.00  0.00           O  
ATOM    725  ND2 ASN A 340      11.983  -7.614  -4.074  1.00  0.00           N  
ATOM    726  N   ALA A 341      11.215  -4.311  -8.484  1.00  0.00           N  
ATOM    727  CA  ALA A 341      10.445  -3.135  -8.894  1.00  0.00           C  
ATOM    728  C   ALA A 341       9.545  -3.496 -10.078  1.00  0.00           C  
ATOM    729  O   ALA A 341       8.326  -3.299 -10.032  1.00  0.00           O  
ATOM    730  CB  ALA A 341      11.383  -1.994  -9.280  1.00  0.00           C  
ATOM    731  N   ALA A 342      10.155  -4.036 -11.131  1.00  0.00           N  
ATOM    732  CA  ALA A 342       9.433  -4.441 -12.333  1.00  0.00           C  
ATOM    733  C   ALA A 342       8.321  -5.435 -12.009  1.00  0.00           C  
ATOM    734  O   ALA A 342       7.382  -5.603 -12.781  1.00  0.00           O  
ATOM    735  CB  ALA A 342      10.404  -5.057 -13.340  1.00  0.00           C  
ATOM    736  N   LEU A 343       8.434  -6.095 -10.865  1.00  0.00           N  
ATOM    737  CA  LEU A 343       7.443  -7.072 -10.455  1.00  0.00           C  
ATOM    738  C   LEU A 343       6.315  -6.433  -9.668  1.00  0.00           C  
ATOM    739  O   LEU A 343       5.259  -7.041  -9.482  1.00  0.00           O  
ATOM    740  CB  LEU A 343       8.101  -8.173  -9.623  1.00  0.00           C  
ATOM    741  CG  LEU A 343       8.633  -9.385 -10.393  1.00  0.00           C  
ATOM    742  CD1 LEU A 343       9.502  -8.954 -11.558  1.00  0.00           C  
ATOM    743  CD2 LEU A 343       9.412 -10.266  -9.438  1.00  0.00           C  
ATOM    744  N   LYS A 344       6.535  -5.206  -9.207  1.00  0.00           N  
ATOM    745  CA  LYS A 344       5.513  -4.504  -8.437  1.00  0.00           C  
ATOM    746  C   LYS A 344       4.583  -3.722  -9.371  1.00  0.00           C  
ATOM    747  O   LYS A 344       3.569  -3.160  -8.932  1.00  0.00           O  
ATOM    748  CB  LYS A 344       6.168  -3.568  -7.409  1.00  0.00           C  
ATOM    749  CG  LYS A 344       5.193  -2.984  -6.388  1.00  0.00           C  
ATOM    750  CD  LYS A 344       5.903  -2.358  -5.178  1.00  0.00           C  
ATOM    751  CE  LYS A 344       6.528  -3.422  -4.266  1.00  0.00           C  
ATOM    752  NZ  LYS A 344       7.016  -2.863  -2.964  1.00  0.00           N  
ATOM    753  N   PHE A 345       4.932  -3.703 -10.660  1.00  0.00           N  
ATOM    754  CA  PHE A 345       4.137  -3.014 -11.681  1.00  0.00           C  
ATOM    755  C   PHE A 345       3.782  -3.938 -12.841  1.00  0.00           C  
ATOM    756  O   PHE A 345       3.379  -3.472 -13.902  1.00  0.00           O  
ATOM    757  CB  PHE A 345       4.880  -1.784 -12.232  1.00  0.00           C  
ATOM    758  CG  PHE A 345       4.984  -0.647 -11.252  1.00  0.00           C  
ATOM    759  CD1 PHE A 345       6.166  -0.413 -10.549  1.00  0.00           C  
ATOM    760  CD2 PHE A 345       3.888   0.182 -11.013  1.00  0.00           C  
ATOM    761  CE1 PHE A 345       6.257   0.630  -9.616  1.00  0.00           C  
ATOM    762  CE2 PHE A 345       3.963   1.228 -10.082  1.00  0.00           C  
ATOM    763  CZ  PHE A 345       5.152   1.452  -9.383  1.00  0.00           C  
ATOM    764  N   GLY A 407       3.934  -5.243 -12.637  1.00  0.00           N  
ATOM    765  CA  GLY A 407       3.621  -6.198 -13.687  1.00  0.00           C  
ATOM    766  C   GLY A 407       4.264  -5.874 -15.030  1.00  0.00           C  
ATOM    767  O   GLY A 407       3.621  -5.980 -16.084  1.00  0.00           O  
ATOM    768  N   VAL A 408       5.538  -5.485 -14.997  1.00  0.00           N  
ATOM    769  CA  VAL A 408       6.269  -5.148 -16.214  1.00  0.00           C  
ATOM    770  C   VAL A 408       7.486  -6.066 -16.399  1.00  0.00           C  
ATOM    771  O   VAL A 408       8.025  -6.607 -15.430  1.00  0.00           O  
ATOM    772  CB  VAL A 408       6.749  -3.668 -16.179  1.00  0.00           C  
ATOM    773  CG1 VAL A 408       7.036  -3.175 -17.593  1.00  0.00           C  
ATOM    774  CG2 VAL A 408       5.704  -2.788 -15.504  1.00  0.00           C  
ATOM    775  N   HIS A 418       7.898  -6.250 -17.651  1.00  0.00           N  
ATOM    776  CA  HIS A 418       9.059  -7.081 -17.972  1.00  0.00           C  
ATOM    777  C   HIS A 418      10.332  -6.297 -17.617  1.00  0.00           C  
ATOM    778  O   HIS A 418      10.476  -5.125 -17.988  1.00  0.00           O  
ATOM    779  CB  HIS A 418       9.059  -7.431 -19.467  1.00  0.00           C  
ATOM    780  CG  HIS A 418      10.241  -8.244 -19.905  1.00  0.00           C  
ATOM    781  ND1 HIS A 418      10.572  -9.451 -19.327  1.00  0.00           N  
ATOM    782  CD2 HIS A 418      11.157  -8.033 -20.882  1.00  0.00           C  
ATOM    783  CE1 HIS A 418      11.641  -9.947 -19.928  1.00  0.00           C  
ATOM    784  NE2 HIS A 418      12.015  -9.106 -20.876  1.00  0.00           N  
ATOM    785  N   PRO A 419      11.277  -6.934 -16.900  1.00  0.00           N  
ATOM    786  CA  PRO A 419      12.525  -6.278 -16.506  1.00  0.00           C  
ATOM    787  C   PRO A 419      13.277  -5.611 -17.646  1.00  0.00           C  
ATOM    788  O   PRO A 419      13.639  -4.451 -17.538  1.00  0.00           O  
ATOM    789  CB  PRO A 419      13.320  -7.409 -15.878  1.00  0.00           C  
ATOM    790  CG  PRO A 419      12.861  -8.589 -16.650  1.00  0.00           C  
ATOM    791  CD  PRO A 419      11.369  -8.381 -16.653  1.00  0.00           C  
ATOM    792  N   LYS A 420      13.509  -6.329 -18.737  1.00  0.00           N  
ATOM    793  CA  LYS A 420      14.238  -5.737 -19.850  1.00  0.00           C  
ATOM    794  C   LYS A 420      13.623  -4.429 -20.331  1.00  0.00           C  
ATOM    795  O   LYS A 420      14.326  -3.576 -20.866  1.00  0.00           O  
ATOM    796  CB  LYS A 420      14.334  -6.711 -21.028  1.00  0.00           C  
ATOM    797  CG  LYS A 420      15.069  -6.130 -22.243  1.00  0.00           C  
ATOM    798  CD  LYS A 420      15.296  -7.161 -23.354  1.00  0.00           C  
ATOM    799  CE  LYS A 420      16.068  -6.548 -24.534  1.00  0.00           C  
ATOM    800  NZ  LYS A 420      16.413  -7.534 -25.607  1.00  0.00           N  
ATOM    801  N   ASP A 421      12.317  -4.267 -20.142  1.00  0.00           N  
ATOM    802  CA  ASP A 421      11.629  -3.050 -20.580  1.00  0.00           C  
ATOM    803  C   ASP A 421      11.603  -2.009 -19.478  1.00  0.00           C  
ATOM    804  O   ASP A 421      11.785  -0.822 -19.731  1.00  0.00           O  
ATOM    805  CB  ASP A 421      10.190  -3.360 -21.021  1.00  0.00           C  
ATOM    806  CG  ASP A 421      10.126  -4.213 -22.286  1.00  0.00           C  
ATOM    807  OD1 ASP A 421      10.791  -3.852 -23.288  1.00  0.00           O  
ATOM    808  OD2 ASP A 421       9.400  -5.237 -22.275  1.00  0.00           O  
ATOM    809  N   TRP A 422      11.365  -2.462 -18.255  1.00  0.00           N  
ATOM    810  CA  TRP A 422      11.325  -1.577 -17.097  1.00  0.00           C  
ATOM    811  C   TRP A 422      12.684  -0.924 -16.860  1.00  0.00           C  
ATOM    812  O   TRP A 422      12.776   0.201 -16.370  1.00  0.00           O  
ATOM    813  CB  TRP A 422      10.897  -2.368 -15.857  1.00  0.00           C  
ATOM    814  CG  TRP A 422      11.239  -1.715 -14.558  1.00  0.00           C  
ATOM    815  CD1 TRP A 422      12.323  -1.969 -13.778  1.00  0.00           C  
ATOM    816  CD2 TRP A 422      10.502  -0.687 -13.900  1.00  0.00           C  
ATOM    817  NE1 TRP A 422      12.311  -1.163 -12.666  1.00  0.00           N  
ATOM    818  CE2 TRP A 422      11.205  -0.362 -12.716  1.00  0.00           C  
ATOM    819  CE3 TRP A 422       9.316  -0.001 -14.196  1.00  0.00           C  
ATOM    820  CZ2 TRP A 422      10.762   0.618 -11.822  1.00  0.00           C  
ATOM    821  CZ3 TRP A 422       8.869   0.981 -13.304  1.00  0.00           C  
ATOM    822  CH2 TRP A 422       9.596   1.280 -12.129  1.00  0.00           C  
ATOM    823  N   THR A 423      13.740  -1.640 -17.212  1.00  0.00           N  
ATOM    824  CA  THR A 423      15.079  -1.128 -17.036  1.00  0.00           C  
ATOM    825  C   THR A 423      15.403  -0.090 -18.077  1.00  0.00           C  
ATOM    826  O   THR A 423      15.477   1.080 -17.756  1.00  0.00           O  
ATOM    827  CB  THR A 423      16.114  -2.259 -17.082  1.00  0.00           C  
ATOM    828  OG1 THR A 423      16.145  -2.903 -15.806  1.00  0.00           O  
ATOM    829  CG2 THR A 423      17.485  -1.732 -17.421  1.00  0.00           C  
ATOM    830  N   TYR A 424      15.575  -0.498 -19.326  1.00  0.00           N  
ATOM    831  CA  TYR A 424      15.925   0.461 -20.361  1.00  0.00           C  
ATOM    832  C   TYR A 424      15.118   1.741 -20.285  1.00  0.00           C  
ATOM    833  O   TYR A 424      15.570   2.788 -20.750  1.00  0.00           O  
ATOM    834  CB  TYR A 424      15.785  -0.162 -21.743  1.00  0.00           C  
ATOM    835  CG  TYR A 424      16.898  -1.122 -22.077  1.00  0.00           C  
ATOM    836  CD1 TYR A 424      17.377  -1.238 -23.384  1.00  0.00           C  
ATOM    837  CD2 TYR A 424      17.496  -1.896 -21.087  1.00  0.00           C  
ATOM    838  CE1 TYR A 424      18.436  -2.102 -23.691  1.00  0.00           C  
ATOM    839  CE2 TYR A 424      18.544  -2.755 -21.379  1.00  0.00           C  
ATOM    840  CZ  TYR A 424      19.017  -2.858 -22.678  1.00  0.00           C  
ATOM    841  OH  TYR A 424      20.073  -3.715 -22.949  1.00  0.00           O  
ATOM    842  N   ALA A 425      13.931   1.651 -19.690  1.00  0.00           N  
ATOM    843  CA  ALA A 425      13.049   2.800 -19.541  1.00  0.00           C  
ATOM    844  C   ALA A 425      13.540   3.659 -18.378  1.00  0.00           C  
ATOM    845  O   ALA A 425      13.762   4.856 -18.530  1.00  0.00           O  
ATOM    846  CB  ALA A 425      11.625   2.331 -19.295  1.00  0.00           C  
ATOM    847  N   ASN A 426      13.713   3.036 -17.217  1.00  0.00           N  
ATOM    848  CA  ASN A 426      14.207   3.726 -16.026  1.00  0.00           C  
ATOM    849  C   ASN A 426      15.566   4.411 -16.287  1.00  0.00           C  
ATOM    850  O   ASN A 426      15.875   5.449 -15.703  1.00  0.00           O  
ATOM    851  CB  ASN A 426      14.359   2.728 -14.886  1.00  0.00           C  
ATOM    852  CG  ASN A 426      13.736   3.215 -13.616  1.00  0.00           C  
ATOM    853  OD1 ASN A 426      12.511   3.294 -13.509  1.00  0.00           O  
ATOM    854  ND2 ASN A 426      14.571   3.556 -12.636  1.00  0.00           N  
ATOM    855  N   ILE A 427      16.375   3.811 -17.151  1.00  0.00           N  
ATOM    856  CA  ILE A 427      17.674   4.356 -17.498  1.00  0.00           C  
ATOM    857  C   ILE A 427      17.495   5.637 -18.290  1.00  0.00           C  
ATOM    858  O   ILE A 427      18.188   6.620 -18.053  1.00  0.00           O  
ATOM    859  CB  ILE A 427      18.470   3.373 -18.368  1.00  0.00           C  
ATOM    860  CG1 ILE A 427      18.792   2.118 -17.572  1.00  0.00           C  
ATOM    861  CG2 ILE A 427      19.705   4.038 -18.916  1.00  0.00           C  
ATOM    862  CD1 ILE A 427      19.620   1.119 -18.347  1.00  0.00           C  
ATOM    863  N   ARG A 429      16.572   5.612 -19.246  1.00  0.00           N  
ATOM    864  CA  ARG A 429      16.309   6.773 -20.087  1.00  0.00           C  
ATOM    865  C   ARG A 429      15.936   7.950 -19.193  1.00  0.00           C  
ATOM    866  O   ARG A 429      16.506   9.037 -19.322  1.00  0.00           O  
ATOM    867  CB  ARG A 429      15.174   6.467 -21.084  1.00  0.00           C  
ATOM    868  CG  ARG A 429      14.831   7.626 -22.031  1.00  0.00           C  
ATOM    869  CD  ARG A 429      13.629   7.343 -22.961  1.00  0.00           C  
ATOM    870  NE  ARG A 429      13.133   8.575 -23.600  1.00  0.00           N  
ATOM    871  CZ  ARG A 429      12.157   8.636 -24.511  1.00  0.00           C  
ATOM    872  NH1 ARG A 429      11.545   7.528 -24.919  1.00  0.00           N  
ATOM    873  NH2 ARG A 429      11.785   9.812 -25.013  1.00  0.00           N  
ATOM    874  N   GLN A 431      14.989   7.720 -18.283  1.00  0.00           N  
ATOM    875  CA  GLN A 431      14.528   8.755 -17.357  1.00  0.00           C  
ATOM    876  C   GLN A 431      15.715   9.271 -16.534  1.00  0.00           C  
ATOM    877  O   GLN A 431      15.870  10.474 -16.328  1.00  0.00           O  
ATOM    878  CB  GLN A 431      13.444   8.195 -16.426  1.00  0.00           C  
ATOM    879  CG  GLN A 431      12.275   7.504 -17.153  1.00  0.00           C  
ATOM    880  CD  GLN A 431      11.329   6.702 -16.212  1.00  0.00           C  
ATOM    881  OE1 GLN A 431      10.591   7.279 -15.392  1.00  0.00           O  
ATOM    882  NE2 GLN A 431      11.356   5.367 -16.337  1.00  0.00           N  
ATOM    883  N   ALA A 432      16.562   8.351 -16.082  1.00  0.00           N  
ATOM    884  CA  ALA A 432      17.734   8.703 -15.293  1.00  0.00           C  
ATOM    885  C   ALA A 432      18.672   9.638 -16.045  1.00  0.00           C  
ATOM    886  O   ALA A 432      18.853  10.786 -15.651  1.00  0.00           O  
ATOM    887  CB  ALA A 432      18.470   7.457 -14.888  1.00  0.00           C  
ATOM    888  N   LYS A 433      19.265   9.155 -17.128  1.00  0.00           N  
ATOM    889  CA  LYS A 433      20.187   9.986 -17.894  1.00  0.00           C  
ATOM    890  C   LYS A 433      19.637  11.385 -18.150  1.00  0.00           C  
ATOM    891  O   LYS A 433      20.409  12.350 -18.211  1.00  0.00           O  
ATOM    892  CB  LYS A 433      20.532   9.325 -19.233  1.00  0.00           C  
ATOM    893  CG  LYS A 433      21.197   7.988 -19.086  1.00  0.00           C  
ATOM    894  CD  LYS A 433      21.184   7.144 -20.354  1.00  0.00           C  
ATOM    895  CE  LYS A 433      22.229   7.581 -21.377  1.00  0.00           C  
ATOM    896  NZ  LYS A 433      22.165   6.723 -22.614  1.00  0.00           N  
ATOM    897  N   GLU A 434      18.310  11.495 -18.285  1.00  0.00           N  
ATOM    898  CA  GLU A 434      17.653  12.772 -18.573  1.00  0.00           C  
ATOM    899  C   GLU A 434      17.822  13.714 -17.401  1.00  0.00           C  
ATOM    900  O   GLU A 434      18.153  14.891 -17.575  1.00  0.00           O  
ATOM    901  CB  GLU A 434      16.169  12.557 -18.839  1.00  0.00           C  
ATOM    902  CG  GLU A 434      15.502  13.679 -19.653  1.00  0.00           C  
ATOM    903  CD  GLU A 434      13.974  13.752 -19.441  1.00  0.00           C  
ATOM    904  OE1 GLU A 434      13.276  12.732 -19.687  1.00  0.00           O  
ATOM    905  OE2 GLU A 434      13.478  14.836 -19.026  1.00  0.00           O  
ATOM    906  N   SER A 435      17.584  13.189 -16.206  1.00  0.00           N  
ATOM    907  CA  SER A 435      17.741  13.967 -14.992  1.00  0.00           C  
ATOM    908  C   SER A 435      19.187  14.418 -14.893  1.00  0.00           C  
ATOM    909  O   SER A 435      19.499  15.611 -14.879  1.00  0.00           O  
ATOM    910  CB  SER A 435      17.409  13.117 -13.783  1.00  0.00           C  
ATOM    911  OG  SER A 435      16.108  12.570 -13.905  1.00  0.00           O  
ATOM    912  N   LEU A 436      20.085  13.452 -14.832  1.00  0.00           N  
ATOM    913  CA  LEU A 436      21.492  13.781 -14.732  1.00  0.00           C  
ATOM    914  C   LEU A 436      21.867  14.889 -15.701  1.00  0.00           C  
ATOM    915  O   LEU A 436      22.494  15.870 -15.306  1.00  0.00           O  
ATOM    916  CB  LEU A 436      22.340  12.537 -14.985  1.00  0.00           C  
ATOM    917  CG  LEU A 436      21.957  11.298 -14.161  1.00  0.00           C  
ATOM    918  CD1 LEU A 436      22.994  10.219 -14.407  1.00  0.00           C  
ATOM    919  CD2 LEU A 436      21.871  11.612 -12.678  1.00  0.00           C  
ATOM    920  N   ARG A 437      21.461  14.745 -16.960  1.00  0.00           N  
ATOM    921  CA  ARG A 437      21.771  15.738 -17.987  1.00  0.00           C  
ATOM    922  C   ARG A 437      21.198  17.122 -17.657  1.00  0.00           C  
ATOM    923  O   ARG A 437      21.865  18.147 -17.853  1.00  0.00           O  
ATOM    924  CB  ARG A 437      21.257  15.263 -19.353  1.00  0.00           C  
ATOM    925  CG  ARG A 437      21.617  16.211 -20.539  1.00  0.00           C  
ATOM    926  CD  ARG A 437      21.113  15.717 -21.924  1.00  0.00           C  
ATOM    927  NE  ARG A 437      19.680  15.395 -21.926  1.00  0.00           N  
ATOM    928  CZ  ARG A 437      18.696  16.293 -21.901  1.00  0.00           C  
ATOM    929  NH1 ARG A 437      18.976  17.595 -21.883  1.00  0.00           N  
ATOM    930  NH2 ARG A 437      17.432  15.881 -21.862  1.00  0.00           N  
ATOM    931  N   LEU A 438      19.971  17.156 -17.158  1.00  0.00           N  
ATOM    932  CA  LEU A 438      19.367  18.422 -16.807  1.00  0.00           C  
ATOM    933  C   LEU A 438      20.136  19.125 -15.724  1.00  0.00           C  
ATOM    934  O   LEU A 438      20.232  20.342 -15.734  1.00  0.00           O  
ATOM    935  CB  LEU A 438      17.948  18.225 -16.328  1.00  0.00           C  
ATOM    936  CG  LEU A 438      16.993  17.830 -17.431  1.00  0.00           C  
ATOM    937  CD1 LEU A 438      15.598  17.674 -16.844  1.00  0.00           C  
ATOM    938  CD2 LEU A 438      17.032  18.905 -18.519  1.00  0.00           C  
ATOM    939  N   MET A 439      20.668  18.351 -14.780  1.00  0.00           N  
ATOM    940  CA  MET A 439      21.451  18.888 -13.670  1.00  0.00           C  
ATOM    941  C   MET A 439      22.827  19.405 -14.097  1.00  0.00           C  
ATOM    942  O   MET A 439      23.612  19.856 -13.287  1.00  0.00           O  
ATOM    943  CB  MET A 439      21.595  17.825 -12.602  1.00  0.00           C  
ATOM    944  CG  MET A 439      20.360  17.660 -11.814  1.00  0.00           C  
ATOM    945  SD  MET A 439      20.143  19.165 -10.945  1.00  0.00           S  
ATOM    946  CE  MET A 439      20.154  18.602  -9.240  1.00  0.00           C  
ATOM    947  N   GLY A 444      23.109  19.347 -15.385  1.00  0.00           N  
ATOM    948  CA  GLY A 444      24.374  19.851 -15.863  1.00  0.00           C  
ATOM    949  C   GLY A 444      25.526  18.983 -15.456  1.00  0.00           C  
ATOM    950  O   GLY A 444      26.657  19.455 -15.358  1.00  0.00           O  
ATOM    951  N   ILE A 445      25.244  17.711 -15.223  1.00  0.00           N  
ATOM    952  CA  ILE A 445      26.285  16.777 -14.832  1.00  0.00           C  
ATOM    953  C   ILE A 445      26.873  16.077 -16.046  1.00  0.00           C  
ATOM    954  O   ILE A 445      26.136  15.513 -16.845  1.00  0.00           O  
ATOM    955  CB  ILE A 445      25.711  15.724 -13.876  1.00  0.00           C  
ATOM    956  CG1 ILE A 445      25.515  16.341 -12.505  1.00  0.00           C  
ATOM    957  CG2 ILE A 445      26.612  14.507 -13.813  1.00  0.00           C  
ATOM    958  CD1 ILE A 445      24.683  15.492 -11.600  1.00  0.00           C  
ATOM    959  N   LEU A 457      28.189  16.106 -16.193  1.00  0.00           N  
ATOM    960  CA  LEU A 457      28.810  15.430 -17.320  1.00  0.00           C  
ATOM    961  C   LEU A 457      29.486  14.105 -16.962  1.00  0.00           C  
ATOM    962  O   LEU A 457      29.901  13.896 -15.819  1.00  0.00           O  
ATOM    963  CB  LEU A 457      29.839  16.324 -17.982  1.00  0.00           C  
ATOM    964  CG  LEU A 457      29.360  17.374 -18.970  1.00  0.00           C  
ATOM    965  CD1 LEU A 457      29.075  18.672 -18.265  1.00  0.00           C  
ATOM    966  CD2 LEU A 457      30.455  17.589 -20.000  1.00  0.00           C  
ATOM    967  N   TYR A 461      29.589  13.215 -17.948  1.00  0.00           N  
ATOM    968  CA  TYR A 461      30.222  11.917 -17.778  1.00  0.00           C  
ATOM    969  C   TYR A 461      30.850  11.574 -19.106  1.00  0.00           C  
ATOM    970  O   TYR A 461      30.774  12.370 -20.032  1.00  0.00           O  
ATOM    971  CB  TYR A 461      29.190  10.856 -17.437  1.00  0.00           C  
ATOM    972  CG  TYR A 461      28.594  10.959 -16.053  1.00  0.00           C  
ATOM    973  CD1 TYR A 461      29.391  10.957 -14.924  1.00  0.00           C  
ATOM    974  CD2 TYR A 461      27.227  11.024 -15.876  1.00  0.00           C  
ATOM    975  CE1 TYR A 461      28.832  11.018 -13.660  1.00  0.00           C  
ATOM    976  CE2 TYR A 461      26.662  11.082 -14.616  1.00  0.00           C  
ATOM    977  CZ  TYR A 461      27.466  11.083 -13.515  1.00  0.00           C  
ATOM    978  OH  TYR A 461      26.895  11.184 -12.267  1.00  0.00           O  
ATOM    979  N   ASP A 463      31.483  10.406 -19.194  1.00  0.00           N  
ATOM    980  CA  ASP A 463      32.100   9.911 -20.432  1.00  0.00           C  
ATOM    981  C   ASP A 463      31.249   8.715 -20.782  1.00  0.00           C  
ATOM    982  O   ASP A 463      31.614   7.574 -20.495  1.00  0.00           O  
ATOM    983  CB  ASP A 463      33.528   9.452 -20.197  1.00  0.00           C  
ATOM    984  CG  ASP A 463      34.183   8.926 -21.452  1.00  0.00           C  
ATOM    985  OD1 ASP A 463      34.148   9.619 -22.479  1.00  0.00           O  
ATOM    986  OD2 ASP A 463      34.757   7.825 -21.418  1.00  0.00           O  
ATOM    987  N   TRP A 471      30.094   8.992 -21.377  1.00  0.00           N  
ATOM    988  CA  TRP A 471      29.131   7.970 -21.723  1.00  0.00           C  
ATOM    989  C   TRP A 471      29.615   6.951 -22.723  1.00  0.00           C  
ATOM    990  O   TRP A 471      28.932   5.964 -22.980  1.00  0.00           O  
ATOM    991  CB  TRP A 471      27.848   8.625 -22.204  1.00  0.00           C  
ATOM    992  CG  TRP A 471      27.183   9.447 -21.150  1.00  0.00           C  
ATOM    993  CD1 TRP A 471      27.259  10.785 -21.006  1.00  0.00           C  
ATOM    994  CD2 TRP A 471      26.379   8.968 -20.070  1.00  0.00           C  
ATOM    995  NE1 TRP A 471      26.553  11.178 -19.897  1.00  0.00           N  
ATOM    996  CE2 TRP A 471      26.001  10.073 -19.310  1.00  0.00           C  
ATOM    997  CE3 TRP A 471      25.947   7.705 -19.672  1.00  0.00           C  
ATOM    998  CZ2 TRP A 471      25.210   9.962 -18.169  1.00  0.00           C  
ATOM    999  CZ3 TRP A 471      25.155   7.589 -18.526  1.00  0.00           C  
ATOM   1000  CH2 TRP A 471      24.798   8.713 -17.794  1.00  0.00           C  
ATOM   1001  N   ASP A 472      30.782   7.176 -23.300  1.00  0.00           N  
ATOM   1002  CA  ASP A 472      31.306   6.186 -24.215  1.00  0.00           C  
ATOM   1003  C   ASP A 472      31.755   4.956 -23.415  1.00  0.00           C  
ATOM   1004  O   ASP A 472      32.201   3.966 -23.985  1.00  0.00           O  
ATOM   1005  CB  ASP A 472      32.484   6.765 -24.993  1.00  0.00           C  
ATOM   1006  CG  ASP A 472      32.039   7.577 -26.203  1.00  0.00           C  
ATOM   1007  OD1 ASP A 472      31.559   6.959 -27.189  1.00  0.00           O  
ATOM   1008  OD2 ASP A 472      32.160   8.827 -26.169  1.00  0.00           O  
ATOM   1009  N   ARG A 473      31.624   5.033 -22.092  1.00  0.00           N  
ATOM   1010  CA  ARG A 473      32.019   3.963 -21.185  1.00  0.00           C  
ATOM   1011  C   ARG A 473      30.839   3.388 -20.440  1.00  0.00           C  
ATOM   1012  O   ARG A 473      31.002   2.496 -19.619  1.00  0.00           O  
ATOM   1013  CB  ARG A 473      33.024   4.486 -20.160  1.00  0.00           C  
ATOM   1014  CG  ARG A 473      34.376   4.797 -20.725  1.00  0.00           C  
ATOM   1015  CD  ARG A 473      35.244   5.489 -19.710  1.00  0.00           C  
ATOM   1016  NE  ARG A 473      36.474   5.934 -20.345  1.00  0.00           N  
ATOM   1017  CZ  ARG A 473      37.435   5.110 -20.755  1.00  0.00           C  
ATOM   1018  NH1 ARG A 473      37.302   3.804 -20.580  1.00  0.00           N  
ATOM   1019  NH2 ARG A 473      38.524   5.582 -21.352  1.00  0.00           N  
ATOM   1020  N   GLU A 474      29.653   3.916 -20.699  1.00  0.00           N  
ATOM   1021  CA  GLU A 474      28.443   3.443 -20.037  1.00  0.00           C  
ATOM   1022  C   GLU A 474      28.394   1.924 -20.016  1.00  0.00           C  
ATOM   1023  O   GLU A 474      28.705   1.293 -21.022  1.00  0.00           O  
ATOM   1024  CB  GLU A 474      27.214   3.987 -20.774  1.00  0.00           C  
ATOM   1025  CG  GLU A 474      25.886   3.409 -20.290  1.00  0.00           C  
ATOM   1026  CD  GLU A 474      24.684   4.007 -20.996  1.00  0.00           C  
ATOM   1027  OE1 GLU A 474      24.725   4.084 -22.243  1.00  0.00           O  
ATOM   1028  OE2 GLU A 474      23.707   4.388 -20.310  1.00  0.00           O  
ATOM   1029  N   VAL A 475      28.026   1.336 -18.880  1.00  0.00           N  
ATOM   1030  CA  VAL A 475      27.920  -0.119 -18.791  1.00  0.00           C  
ATOM   1031  C   VAL A 475      26.583  -0.513 -18.194  1.00  0.00           C  
ATOM   1032  O   VAL A 475      26.126   0.083 -17.217  1.00  0.00           O  
ATOM   1033  CB  VAL A 475      29.042  -0.769 -17.926  1.00  0.00           C  
ATOM   1034  CG1 VAL A 475      30.380  -0.192 -18.297  1.00  0.00           C  
ATOM   1035  CG2 VAL A 475      28.774  -0.589 -16.474  1.00  0.00           C  
ATOM   1036  N   THR A 476      25.944  -1.514 -18.793  1.00  0.00           N  
ATOM   1037  CA  THR A 476      24.657  -1.985 -18.294  1.00  0.00           C  
ATOM   1038  C   THR A 476      24.848  -3.429 -17.863  1.00  0.00           C  
ATOM   1039  O   THR A 476      24.990  -4.311 -18.698  1.00  0.00           O  
ATOM   1040  CB  THR A 476      23.601  -1.893 -19.382  1.00  0.00           C  
ATOM   1041  OG1 THR A 476      24.083  -1.028 -20.417  1.00  0.00           O  
ATOM   1042  CG2 THR A 476      22.314  -1.304 -18.817  1.00  0.00           C  
ATOM   1043  N   THR A 477      24.867  -3.657 -16.552  1.00  0.00           N  
ATOM   1044  CA  THR A 477      25.097  -4.986 -16.015  1.00  0.00           C  
ATOM   1045  C   THR A 477      24.264  -6.101 -16.619  1.00  0.00           C  
ATOM   1046  O   THR A 477      24.815  -7.137 -16.949  1.00  0.00           O  
ATOM   1047  CB  THR A 477      24.941  -5.024 -14.456  1.00  0.00           C  
ATOM   1048  OG1 THR A 477      23.632  -4.602 -14.065  1.00  0.00           O  
ATOM   1049  CG2 THR A 477      25.922  -4.107 -13.816  1.00  0.00           C  
ATOM   1050  N   CYS A 478      22.962  -5.896 -16.800  1.00  0.00           N  
ATOM   1051  CA  CYS A 478      22.119  -6.963 -17.317  1.00  0.00           C  
ATOM   1052  C   CYS A 478      22.327  -7.375 -18.774  1.00  0.00           C  
ATOM   1053  O   CYS A 478      21.718  -8.329 -19.236  1.00  0.00           O  
ATOM   1054  CB  CYS A 478      20.629  -6.660 -17.032  1.00  0.00           C  
ATOM   1055  SG  CYS A 478      19.735  -5.444 -18.043  1.00  0.00           S  
ATOM   1056  N   GLU A 479      23.199  -6.688 -19.495  1.00  0.00           N  
ATOM   1057  CA  GLU A 479      23.450  -7.032 -20.888  1.00  0.00           C  
ATOM   1058  C   GLU A 479      24.498  -8.138 -21.033  1.00  0.00           C  
ATOM   1059  O   GLU A 479      25.462  -8.196 -20.288  1.00  0.00           O  
ATOM   1060  CB  GLU A 479      23.935  -5.813 -21.662  1.00  0.00           C  
ATOM   1061  CG  GLU A 479      22.892  -4.764 -21.950  1.00  0.00           C  
ATOM   1062  CD  GLU A 479      23.444  -3.695 -22.893  1.00  0.00           C  
ATOM   1063  OE1 GLU A 479      22.658  -2.798 -23.295  1.00  0.00           O  
ATOM   1064  OE2 GLU A 479      24.662  -3.757 -23.233  1.00  0.00           O  
ATOM   1065  N   PRO A 482      24.330  -9.018 -22.019  1.00  0.00           N  
ATOM   1066  CA  PRO A 482      25.259 -10.120 -22.260  1.00  0.00           C  
ATOM   1067  C   PRO A 482      26.667  -9.624 -22.407  1.00  0.00           C  
ATOM   1068  O   PRO A 482      27.590 -10.202 -21.858  1.00  0.00           O  
ATOM   1069  CB  PRO A 482      24.744 -10.720 -23.552  1.00  0.00           C  
ATOM   1070  CG  PRO A 482      23.264 -10.479 -23.454  1.00  0.00           C  
ATOM   1071  CD  PRO A 482      23.216  -9.057 -22.977  1.00  0.00           C  
ATOM   1072  N   GLU A 485      26.822  -8.542 -23.152  1.00  0.00           N  
ATOM   1073  CA  GLU A 485      28.136  -7.961 -23.389  1.00  0.00           C  
ATOM   1074  C   GLU A 485      28.885  -7.680 -22.095  1.00  0.00           C  
ATOM   1075  O   GLU A 485      30.084  -7.389 -22.118  1.00  0.00           O  
ATOM   1076  CB  GLU A 485      28.017  -6.660 -24.204  1.00  0.00           C  
ATOM   1077  CG  GLU A 485      27.966  -6.842 -25.731  1.00  0.00           C  
ATOM   1078  CD  GLU A 485      26.650  -7.437 -26.237  1.00  0.00           C  
ATOM   1079  OE1 GLU A 485      26.619  -7.865 -27.417  1.00  0.00           O  
ATOM   1080  OE2 GLU A 485      25.653  -7.467 -25.466  1.00  0.00           O  
ATOM   1081  N   TYR A 486      28.175  -7.753 -20.974  1.00  0.00           N  
ATOM   1082  CA  TYR A 486      28.780  -7.512 -19.672  1.00  0.00           C  
ATOM   1083  C   TYR A 486      28.695  -8.723 -18.767  1.00  0.00           C  
ATOM   1084  O   TYR A 486      29.722  -9.286 -18.406  1.00  0.00           O  
ATOM   1085  CB  TYR A 486      28.123  -6.320 -18.974  1.00  0.00           C  
ATOM   1086  CG  TYR A 486      28.618  -6.065 -17.562  1.00  0.00           C  
ATOM   1087  CD1 TYR A 486      28.128  -6.789 -16.498  1.00  0.00           C  
ATOM   1088  CD2 TYR A 486      29.578  -5.087 -17.300  1.00  0.00           C  
ATOM   1089  CE1 TYR A 486      28.575  -6.553 -15.204  1.00  0.00           C  
ATOM   1090  CE2 TYR A 486      30.032  -4.842 -16.005  1.00  0.00           C  
ATOM   1091  CZ  TYR A 486      29.523  -5.581 -14.962  1.00  0.00           C  
ATOM   1092  OH  TYR A 486      29.951  -5.354 -13.675  1.00  0.00           O  
ATOM   1093  N   TYR A 489      27.488  -9.143 -18.397  1.00  0.00           N  
ATOM   1094  CA  TYR A 489      27.385 -10.284 -17.508  1.00  0.00           C  
ATOM   1095  C   TYR A 489      28.106 -11.500 -18.020  1.00  0.00           C  
ATOM   1096  O   TYR A 489      28.263 -12.457 -17.281  1.00  0.00           O  
ATOM   1097  CB  TYR A 489      25.940 -10.644 -17.185  1.00  0.00           C  
ATOM   1098  CG  TYR A 489      25.125 -11.204 -18.324  1.00  0.00           C  
ATOM   1099  CD1 TYR A 489      24.102 -10.460 -18.892  1.00  0.00           C  
ATOM   1100  CD2 TYR A 489      25.316 -12.501 -18.783  1.00  0.00           C  
ATOM   1101  CE1 TYR A 489      23.287 -10.991 -19.880  1.00  0.00           C  
ATOM   1102  CE2 TYR A 489      24.503 -13.043 -19.773  1.00  0.00           C  
ATOM   1103  CZ  TYR A 489      23.490 -12.282 -20.314  1.00  0.00           C  
ATOM   1104  OH  TYR A 489      22.661 -12.800 -21.281  1.00  0.00           O  
ATOM   1105  N   ARG A 490      28.553 -11.476 -19.271  1.00  0.00           N  
ATOM   1106  CA  ARG A 490      29.294 -12.616 -19.796  1.00  0.00           C  
ATOM   1107  C   ARG A 490      30.564 -12.764 -18.952  1.00  0.00           C  
ATOM   1108  O   ARG A 490      30.905 -13.861 -18.488  1.00  0.00           O  
ATOM   1109  CB  ARG A 490      29.675 -12.409 -21.269  1.00  0.00           C  
ATOM   1110  CG  ARG A 490      30.818 -11.451 -21.507  1.00  0.00           C  
ATOM   1111  CD  ARG A 490      31.264 -11.449 -22.969  1.00  0.00           C  
ATOM   1112  NE  ARG A 490      31.904 -12.700 -23.374  1.00  0.00           N  
ATOM   1113  CZ  ARG A 490      32.615 -12.852 -24.491  1.00  0.00           C  
ATOM   1114  NH1 ARG A 490      32.784 -11.838 -25.327  1.00  0.00           N  
ATOM   1115  NH2 ARG A 490      33.167 -14.021 -24.775  1.00  0.00           N  
ATOM   1116  N   TRP A 494      31.246 -11.640 -18.742  1.00  0.00           N  
ATOM   1117  CA  TRP A 494      32.465 -11.603 -17.949  1.00  0.00           C  
ATOM   1118  C   TRP A 494      32.195 -11.918 -16.477  1.00  0.00           C  
ATOM   1119  O   TRP A 494      33.089 -12.334 -15.750  1.00  0.00           O  
ATOM   1120  CB  TRP A 494      33.115 -10.241 -18.085  1.00  0.00           C  
ATOM   1121  CG  TRP A 494      33.387  -9.866 -19.494  1.00  0.00           C  
ATOM   1122  CD1 TRP A 494      32.843  -8.832 -20.172  1.00  0.00           C  
ATOM   1123  CD2 TRP A 494      34.306 -10.493 -20.392  1.00  0.00           C  
ATOM   1124  NE1 TRP A 494      33.363  -8.762 -21.442  1.00  0.00           N  
ATOM   1125  CE2 TRP A 494      34.266  -9.774 -21.601  1.00  0.00           C  
ATOM   1126  CE3 TRP A 494      35.162 -11.591 -20.293  1.00  0.00           C  
ATOM   1127  CZ2 TRP A 494      35.053 -10.115 -22.707  1.00  0.00           C  
ATOM   1128  CZ3 TRP A 494      35.949 -11.932 -21.399  1.00  0.00           C  
ATOM   1129  CH2 TRP A 494      35.885 -11.194 -22.585  1.00  0.00           C  
ATOM   1130  N   ASN A 495      30.969 -11.702 -16.030  1.00  0.00           N  
ATOM   1131  CA  ASN A 495      30.626 -12.046 -14.662  1.00  0.00           C  
ATOM   1132  C   ASN A 495      30.856 -13.545 -14.548  1.00  0.00           C  
ATOM   1133  O   ASN A 495      31.250 -14.053 -13.497  1.00  0.00           O  
ATOM   1134  CB  ASN A 495      29.147 -11.792 -14.376  1.00  0.00           C  
ATOM   1135  CG  ASN A 495      28.884 -10.416 -13.872  1.00  0.00           C  
ATOM   1136  OD1 ASN A 495      27.766 -10.091 -13.466  1.00  0.00           O  
ATOM   1137  ND2 ASN A 495      29.911  -9.584 -13.895  1.00  0.00           N  
ATOM   1138  N   GLN A 496      30.577 -14.245 -15.646  1.00  0.00           N  
ATOM   1139  CA  GLN A 496      30.713 -15.687 -15.696  1.00  0.00           C  
ATOM   1140  C   GLN A 496      32.182 -16.016 -15.813  1.00  0.00           C  
ATOM   1141  O   GLN A 496      32.708 -16.795 -15.026  1.00  0.00           O  
ATOM   1142  CB  GLN A 496      29.891 -16.238 -16.866  1.00  0.00           C  
ATOM   1143  CG  GLN A 496      28.411 -15.845 -16.738  1.00  0.00           C  
ATOM   1144  CD  GLN A 496      27.525 -16.371 -17.848  1.00  0.00           C  
ATOM   1145  OE1 GLN A 496      27.920 -16.393 -19.013  1.00  0.00           O  
ATOM   1146  NE2 GLN A 496      26.301 -16.772 -17.494  1.00  0.00           N  
ATOM   1147  N   TRP A 498      32.855 -15.396 -16.769  1.00  0.00           N  
ATOM   1148  CA  TRP A 498      34.286 -15.624 -16.954  1.00  0.00           C  
ATOM   1149  C   TRP A 498      35.012 -15.580 -15.618  1.00  0.00           C  
ATOM   1150  O   TRP A 498      35.873 -16.407 -15.350  1.00  0.00           O  
ATOM   1151  CB  TRP A 498      34.867 -14.555 -17.851  1.00  0.00           C  
ATOM   1152  CG  TRP A 498      36.306 -14.703 -18.126  1.00  0.00           C  
ATOM   1153  CD1 TRP A 498      36.864 -15.195 -19.266  1.00  0.00           C  
ATOM   1154  CD2 TRP A 498      37.389 -14.207 -17.332  1.00  0.00           C  
ATOM   1155  NE1 TRP A 498      38.227 -15.019 -19.249  1.00  0.00           N  
ATOM   1156  CE2 TRP A 498      38.577 -14.413 -18.072  1.00  0.00           C  
ATOM   1157  CE3 TRP A 498      37.473 -13.596 -16.077  1.00  0.00           C  
ATOM   1158  CZ2 TRP A 498      39.837 -14.030 -17.595  1.00  0.00           C  
ATOM   1159  CZ3 TRP A 498      38.728 -13.213 -15.605  1.00  0.00           C  
ATOM   1160  CH2 TRP A 498      39.891 -13.430 -16.367  1.00  0.00           C  
ATOM   1161  N   ILE A 499      34.677 -14.602 -14.784  1.00  0.00           N  
ATOM   1162  CA  ILE A 499      35.307 -14.489 -13.480  1.00  0.00           C  
ATOM   1163  C   ILE A 499      34.920 -15.695 -12.645  1.00  0.00           C  
ATOM   1164  O   ILE A 499      35.772 -16.364 -12.066  1.00  0.00           O  
ATOM   1165  CB  ILE A 499      34.865 -13.208 -12.752  1.00  0.00           C  
ATOM   1166  CG1 ILE A 499      35.566 -11.996 -13.372  1.00  0.00           C  
ATOM   1167  CG2 ILE A 499      35.167 -13.318 -11.263  1.00  0.00           C  
ATOM   1168  CD1 ILE A 499      35.069 -10.672 -12.844  1.00  0.00           C  
ATOM   1169  N   PHE A 500      33.627 -15.978 -12.590  1.00  0.00           N  
ATOM   1170  CA  PHE A 500      33.142 -17.114 -11.820  1.00  0.00           C  
ATOM   1171  C   PHE A 500      33.933 -18.370 -12.123  1.00  0.00           C  
ATOM   1172  O   PHE A 500      34.157 -19.202 -11.247  1.00  0.00           O  
ATOM   1173  CB  PHE A 500      31.679 -17.376 -12.115  1.00  0.00           C  
ATOM   1174  CG  PHE A 500      31.112 -18.480 -11.303  1.00  0.00           C  
ATOM   1175  CD1 PHE A 500      31.165 -19.782 -11.750  1.00  0.00           C  
ATOM   1176  CD2 PHE A 500      30.543 -18.219 -10.058  1.00  0.00           C  
ATOM   1177  CE1 PHE A 500      30.659 -20.814 -10.966  1.00  0.00           C  
ATOM   1178  CE2 PHE A 500      30.038 -19.236  -9.270  1.00  0.00           C  
ATOM   1179  CZ  PHE A 500      30.095 -20.535  -9.722  1.00  0.00           C  
ATOM   1180  N   LEU A 501      34.345 -18.507 -13.374  1.00  0.00           N  
ATOM   1181  CA  LEU A 501      35.116 -19.663 -13.774  1.00  0.00           C  
ATOM   1182  C   LEU A 501      36.480 -19.576 -13.117  1.00  0.00           C  
ATOM   1183  O   LEU A 501      36.860 -20.449 -12.350  1.00  0.00           O  
ATOM   1184  CB  LEU A 501      35.264 -19.726 -15.302  1.00  0.00           C  
ATOM   1185  CG  LEU A 501      33.978 -19.927 -16.115  1.00  0.00           C  
ATOM   1186  CD1 LEU A 501      34.341 -20.087 -17.576  1.00  0.00           C  
ATOM   1187  CD2 LEU A 501      33.209 -21.148 -15.616  1.00  0.00           C  
ATOM   1188  N   LYS A 502      37.214 -18.513 -13.409  1.00  0.00           N  
ATOM   1189  CA  LYS A 502      38.531 -18.342 -12.832  1.00  0.00           C  
ATOM   1190  C   LYS A 502      38.532 -18.582 -11.332  1.00  0.00           C  
ATOM   1191  O   LYS A 502      39.547 -18.971 -10.773  1.00  0.00           O  
ATOM   1192  CB  LYS A 502      39.052 -16.948 -13.144  1.00  0.00           C  
ATOM   1193  CG  LYS A 502      39.440 -16.792 -14.587  1.00  0.00           C  
ATOM   1194  CD  LYS A 502      40.612 -17.705 -14.886  1.00  0.00           C  
ATOM   1195  CE  LYS A 502      41.064 -17.613 -16.337  1.00  0.00           C  
ATOM   1196  NZ  LYS A 502      42.376 -18.305 -16.526  1.00  0.00           N  
ATOM   1197  N   MET A 503      37.395 -18.365 -10.680  1.00  0.00           N  
ATOM   1198  CA  MET A 503      37.300 -18.578  -9.234  1.00  0.00           C  
ATOM   1199  C   MET A 503      37.064 -20.052  -8.927  1.00  0.00           C  
ATOM   1200  O   MET A 503      37.378 -20.531  -7.844  1.00  0.00           O  
ATOM   1201  CB  MET A 503      36.144 -17.775  -8.637  1.00  0.00           C  
ATOM   1202  CG  MET A 503      36.112 -16.314  -9.005  1.00  0.00           C  
ATOM   1203  SD  MET A 503      35.153 -15.449  -7.788  1.00  0.00           S  
ATOM   1204  CE  MET A 503      36.439 -14.445  -7.107  1.00  0.00           C  
ATOM   1205  N   TRP A 504      36.472 -20.754  -9.883  1.00  0.00           N  
ATOM   1206  CA  TRP A 504      36.190 -22.175  -9.742  1.00  0.00           C  
ATOM   1207  C   TRP A 504      37.486 -22.956  -9.773  1.00  0.00           C  
ATOM   1208  O   TRP A 504      37.780 -23.701  -8.848  1.00  0.00           O  
ATOM   1209  CB  TRP A 504      35.272 -22.644 -10.878  1.00  0.00           C  
ATOM   1210  CG  TRP A 504      35.241 -24.133 -11.093  1.00  0.00           C  
ATOM   1211  CD1 TRP A 504      35.911 -24.848 -12.055  1.00  0.00           C  
ATOM   1212  CD2 TRP A 504      34.502 -25.082 -10.333  1.00  0.00           C  
ATOM   1213  NE1 TRP A 504      35.624 -26.184 -11.935  1.00  0.00           N  
ATOM   1214  CE2 TRP A 504      34.762 -26.354 -10.882  1.00  0.00           C  
ATOM   1215  CE3 TRP A 504      33.645 -24.983  -9.235  1.00  0.00           C  
ATOM   1216  CZ2 TRP A 504      34.192 -27.518 -10.366  1.00  0.00           C  
ATOM   1217  CZ3 TRP A 504      33.078 -26.144  -8.719  1.00  0.00           C  
ATOM   1218  CH2 TRP A 504      33.354 -27.391  -9.284  1.00  0.00           C  
ATOM   1219  N   GLU A 505      38.251 -22.782 -10.844  1.00  0.00           N  
ATOM   1220  CA  GLU A 505      39.513 -23.478 -10.995  1.00  0.00           C  
ATOM   1221  C   GLU A 505      40.389 -23.208  -9.783  1.00  0.00           C  
ATOM   1222  O   GLU A 505      41.143 -24.078  -9.350  1.00  0.00           O  
ATOM   1223  CB  GLU A 505      40.227 -23.019 -12.267  1.00  0.00           C  
ATOM   1224  CG  GLU A 505      39.375 -23.163 -13.529  1.00  0.00           C  
ATOM   1225  CD  GLU A 505      39.997 -22.492 -14.753  1.00  0.00           C  
ATOM   1226  OE1 GLU A 505      40.346 -21.292 -14.661  1.00  0.00           O  
ATOM   1227  OE2 GLU A 505      40.131 -23.157 -15.807  1.00  0.00           O  
ATOM   1228  N   LYS A 506      40.280 -22.012  -9.218  1.00  0.00           N  
ATOM   1229  CA  LYS A 506      41.095 -21.664  -8.063  1.00  0.00           C  
ATOM   1230  C   LYS A 506      40.440 -22.137  -6.771  1.00  0.00           C  
ATOM   1231  O   LYS A 506      40.895 -21.831  -5.676  1.00  0.00           O  
ATOM   1232  CB  LYS A 506      41.336 -20.155  -8.037  1.00  0.00           C  
ATOM   1233  CG  LYS A 506      42.397 -19.717  -7.054  1.00  0.00           C  
ATOM   1234  CD  LYS A 506      43.392 -18.751  -7.694  1.00  0.00           C  
ATOM   1235  CE  LYS A 506      44.430 -18.272  -6.670  1.00  0.00           C  
ATOM   1236  NZ  LYS A 506      45.477 -17.393  -7.276  1.00  0.00           N  
ATOM   1237  N   GLY A 507      39.360 -22.890  -6.915  1.00  0.00           N  
ATOM   1238  CA  GLY A 507      38.667 -23.432  -5.763  1.00  0.00           C  
ATOM   1239  C   GLY A 507      38.088 -22.442  -4.783  1.00  0.00           C  
ATOM   1240  O   GLY A 507      37.886 -22.783  -3.618  1.00  0.00           O  
ATOM   1241  N   LEU A 508      37.813 -21.223  -5.239  1.00  0.00           N  
ATOM   1242  CA  LEU A 508      37.235 -20.195  -4.377  1.00  0.00           C  
ATOM   1243  C   LEU A 508      35.719 -20.200  -4.490  1.00  0.00           C  
ATOM   1244  O   LEU A 508      35.030 -19.569  -3.693  1.00  0.00           O  
ATOM   1245  CB  LEU A 508      37.794 -18.820  -4.745  1.00  0.00           C  
ATOM   1246  CG  LEU A 508      39.232 -18.607  -4.261  1.00  0.00           C  
ATOM   1247  CD1 LEU A 508      39.841 -17.366  -4.856  1.00  0.00           C  
ATOM   1248  CD2 LEU A 508      39.223 -18.512  -2.756  1.00  0.00           C  
ATOM   1249  N   ALA A 509      35.215 -20.921  -5.489  1.00  0.00           N  
ATOM   1250  CA  ALA A 509      33.779 -21.049  -5.736  1.00  0.00           C  
ATOM   1251  C   ALA A 509      33.393 -22.484  -5.438  1.00  0.00           C  
ATOM   1252  O   ALA A 509      34.206 -23.382  -5.610  1.00  0.00           O  
ATOM   1253  CB  ALA A 509      33.469 -20.721  -7.195  1.00  0.00           C  
ATOM   1254  N   TYR A 510      32.160 -22.722  -5.017  1.00  0.00           N  
ATOM   1255  CA  TYR A 510      31.781 -24.090  -4.704  1.00  0.00           C  
ATOM   1256  C   TYR A 510      30.316 -24.264  -4.302  1.00  0.00           C  
ATOM   1257  O   TYR A 510      29.586 -23.282  -4.153  1.00  0.00           O  
ATOM   1258  CB  TYR A 510      32.689 -24.606  -3.581  1.00  0.00           C  
ATOM   1259  CG  TYR A 510      32.415 -24.018  -2.206  1.00  0.00           C  
ATOM   1260  CD1 TYR A 510      31.381 -24.502  -1.413  1.00  0.00           C  
ATOM   1261  CD2 TYR A 510      33.208 -23.007  -1.688  1.00  0.00           C  
ATOM   1262  CE1 TYR A 510      31.149 -24.000  -0.137  1.00  0.00           C  
ATOM   1263  CE2 TYR A 510      32.978 -22.491  -0.402  1.00  0.00           C  
ATOM   1264  CZ  TYR A 510      31.949 -22.999   0.366  1.00  0.00           C  
ATOM   1265  OH  TYR A 510      31.720 -22.546   1.650  1.00  0.00           O  
ATOM   1266  N   ARG A 511      29.904 -25.523  -4.128  1.00  0.00           N  
ATOM   1267  CA  ARG A 511      28.544 -25.862  -3.724  1.00  0.00           C  
ATOM   1268  C   ARG A 511      28.570 -26.571  -2.380  1.00  0.00           C  
ATOM   1269  O   ARG A 511      29.553 -27.209  -2.031  1.00  0.00           O  
ATOM   1270  CB  ARG A 511      27.885 -26.771  -4.760  1.00  0.00           C  
ATOM   1271  CG  ARG A 511      27.336 -26.054  -5.988  1.00  0.00           C  
ATOM   1272  CD  ARG A 511      26.737 -27.037  -6.996  1.00  0.00           C  
ATOM   1273  NE  ARG A 511      25.672 -27.862  -6.425  1.00  0.00           N  
ATOM   1274  CZ  ARG A 511      24.464 -27.410  -6.100  1.00  0.00           C  
ATOM   1275  NH1 ARG A 511      24.153 -26.134  -6.289  1.00  0.00           N  
ATOM   1276  NH2 ARG A 511      23.563 -28.237  -5.589  1.00  0.00           N  
ATOM   1277  N   ALA A 512      27.483 -26.468  -1.630  1.00  0.00           N  
ATOM   1278  CA  ALA A 512      27.414 -27.102  -0.323  1.00  0.00           C  
ATOM   1279  C   ALA A 512      26.044 -26.936   0.339  1.00  0.00           C  
ATOM   1280  O   ALA A 512      25.342 -25.948   0.112  1.00  0.00           O  
ATOM   1281  CB  ALA A 512      28.492 -26.535   0.570  1.00  0.00           C  
ATOM   1282  N   LYS A 513      25.670 -27.908   1.167  1.00  0.00           N  
ATOM   1283  CA  LYS A 513      24.382 -27.865   1.849  1.00  0.00           C  
ATOM   1284  C   LYS A 513      24.403 -26.912   3.048  1.00  0.00           C  
ATOM   1285  O   LYS A 513      25.168 -25.951   3.073  1.00  0.00           O  
ATOM   1286  CB  LYS A 513      23.982 -29.276   2.303  1.00  0.00           C  
ATOM   1287  CG  LYS A 513      23.747 -30.278   1.169  1.00  0.00           C  
ATOM   1288  CD  LYS A 513      23.188 -31.605   1.704  1.00  0.00           C  
ATOM   1289  CE  LYS A 513      22.958 -32.632   0.593  1.00  0.00           C  
ATOM   1290  NZ  LYS A 513      22.378 -33.907   1.122  1.00  0.00           N  
ATOM   1291  N   GLY A 514      23.554 -27.179   4.036  1.00  0.00           N  
ATOM   1292  CA  GLY A 514      23.507 -26.341   5.217  1.00  0.00           C  
ATOM   1293  C   GLY A 514      22.354 -25.361   5.183  1.00  0.00           C  
ATOM   1294  O   GLY A 514      21.794 -25.097   4.121  1.00  0.00           O  
ATOM   1295  N   LEU A 515      22.003 -24.823   6.350  1.00  0.00           N  
ATOM   1296  CA  LEU A 515      20.917 -23.856   6.470  1.00  0.00           C  
ATOM   1297  C   LEU A 515      21.266 -22.484   5.900  1.00  0.00           C  
ATOM   1298  O   LEU A 515      22.260 -21.863   6.286  1.00  0.00           O  
ATOM   1299  CB  LEU A 515      20.504 -23.687   7.931  1.00  0.00           C  
ATOM   1300  CG  LEU A 515      19.871 -24.892   8.617  1.00  0.00           C  
ATOM   1301  CD1 LEU A 515      19.283 -24.473   9.957  1.00  0.00           C  
ATOM   1302  CD2 LEU A 515      18.783 -25.454   7.725  1.00  0.00           C  
ATOM   1303  N   VAL A 516      20.424 -22.020   4.983  1.00  0.00           N  
ATOM   1304  CA  VAL A 516      20.595 -20.728   4.341  1.00  0.00           C  
ATOM   1305  C   VAL A 516      19.431 -19.827   4.750  1.00  0.00           C  
ATOM   1306  O   VAL A 516      18.387 -20.312   5.189  1.00  0.00           O  
ATOM   1307  CB  VAL A 516      20.616 -20.878   2.803  1.00  0.00           C  
ATOM   1308  CG1 VAL A 516      21.847 -21.650   2.371  1.00  0.00           C  
ATOM   1309  CG2 VAL A 516      19.370 -21.603   2.338  1.00  0.00           C  
ATOM   1310  N   ASN A 517      19.617 -18.518   4.625  1.00  0.00           N  
ATOM   1311  CA  ASN A 517      18.560 -17.578   4.979  1.00  0.00           C  
ATOM   1312  C   ASN A 517      17.572 -17.454   3.825  1.00  0.00           C  
ATOM   1313  O   ASN A 517      17.967 -17.263   2.668  1.00  0.00           O  
ATOM   1314  CB  ASN A 517      19.142 -16.196   5.306  1.00  0.00           C  
ATOM   1315  CG  ASN A 517      19.981 -16.200   6.562  1.00  0.00           C  
ATOM   1316  OD1 ASN A 517      21.146 -16.603   6.539  1.00  0.00           O  
ATOM   1317  ND2 ASN A 517      19.390 -15.762   7.675  1.00  0.00           N  
ATOM   1318  N   TRP A 518      16.287 -17.567   4.138  1.00  0.00           N  
ATOM   1319  CA  TRP A 518      15.272 -17.464   3.109  1.00  0.00           C  
ATOM   1320  C   TRP A 518      14.377 -16.249   3.318  1.00  0.00           C  
ATOM   1321  O   TRP A 518      13.893 -15.997   4.424  1.00  0.00           O  
ATOM   1322  CB  TRP A 518      14.428 -18.749   3.061  1.00  0.00           C  
ATOM   1323  CG  TRP A 518      13.423 -18.756   1.944  1.00  0.00           C  
ATOM   1324  CD1 TRP A 518      12.170 -18.213   1.966  1.00  0.00           C  
ATOM   1325  CD2 TRP A 518      13.630 -19.233   0.605  1.00  0.00           C  
ATOM   1326  NE1 TRP A 518      11.589 -18.316   0.726  1.00  0.00           N  
ATOM   1327  CE2 TRP A 518      12.462 -18.938  -0.128  1.00  0.00           C  
ATOM   1328  CE3 TRP A 518      14.691 -19.878  -0.045  1.00  0.00           C  
ATOM   1329  CZ2 TRP A 518      12.324 -19.262  -1.485  1.00  0.00           C  
ATOM   1330  CZ3 TRP A 518      14.554 -20.201  -1.397  1.00  0.00           C  
ATOM   1331  CH2 TRP A 518      13.377 -19.892  -2.099  1.00  0.00           C  
ATOM   1332  N   CYS A 519      14.182 -15.489   2.244  1.00  0.00           N  
ATOM   1333  CA  CYS A 519      13.332 -14.309   2.270  1.00  0.00           C  
ATOM   1334  C   CYS A 519      12.020 -14.676   1.573  1.00  0.00           C  
ATOM   1335  O   CYS A 519      11.973 -14.820   0.348  1.00  0.00           O  
ATOM   1336  CB  CYS A 519      14.008 -13.148   1.533  1.00  0.00           C  
ATOM   1337  SG  CYS A 519      13.167 -11.537   1.715  1.00  0.00           S  
ATOM   1338  N   PRO A 520      10.938 -14.852   2.348  1.00  0.00           N  
ATOM   1339  CA  PRO A 520       9.638 -15.203   1.771  1.00  0.00           C  
ATOM   1340  C   PRO A 520       9.174 -14.217   0.700  1.00  0.00           C  
ATOM   1341  O   PRO A 520       8.545 -14.615  -0.280  1.00  0.00           O  
ATOM   1342  CB  PRO A 520       8.712 -15.232   2.990  1.00  0.00           C  
ATOM   1343  CG  PRO A 520       9.368 -14.283   3.953  1.00  0.00           C  
ATOM   1344  CD  PRO A 520      10.825 -14.642   3.801  1.00  0.00           C  
ATOM   1345  N   LYS A 521       9.483 -12.934   0.882  1.00  0.00           N  
ATOM   1346  CA  LYS A 521       9.090 -11.923  -0.094  1.00  0.00           C  
ATOM   1347  C   LYS A 521       9.899 -12.039  -1.378  1.00  0.00           C  
ATOM   1348  O   LYS A 521       9.339 -12.100  -2.469  1.00  0.00           O  
ATOM   1349  CB  LYS A 521       9.248 -10.517   0.481  1.00  0.00           C  
ATOM   1350  CG  LYS A 521       7.930  -9.874   0.859  1.00  0.00           C  
ATOM   1351  CD  LYS A 521       8.033  -8.363   0.840  1.00  0.00           C  
ATOM   1352  CE  LYS A 521       6.676  -7.714   1.075  1.00  0.00           C  
ATOM   1353  NZ  LYS A 521       6.731  -6.230   0.918  1.00  0.00           N  
ATOM   1354  N   CYS A 744      11.218 -12.061  -1.243  1.00  0.00           N  
ATOM   1355  CA  CYS A 744      12.095 -12.183  -2.397  1.00  0.00           C  
ATOM   1356  C   CYS A 744      12.035 -13.597  -2.973  1.00  0.00           C  
ATOM   1357  O   CYS A 744      12.475 -13.833  -4.098  1.00  0.00           O  
ATOM   1358  CB  CYS A 744      13.545 -11.846  -2.005  1.00  0.00           C  
ATOM   1359  SG  CYS A 744      13.974 -10.071  -1.898  1.00  0.00           S  
ATOM   1360  N   GLN A 745      11.487 -14.530  -2.196  1.00  0.00           N  
ATOM   1361  CA  GLN A 745      11.379 -15.928  -2.616  1.00  0.00           C  
ATOM   1362  C   GLN A 745      12.721 -16.462  -3.109  1.00  0.00           C  
ATOM   1363  O   GLN A 745      12.813 -17.068  -4.181  1.00  0.00           O  
ATOM   1364  CB  GLN A 745      10.319 -16.083  -3.717  1.00  0.00           C  
ATOM   1365  CG  GLN A 745       8.875 -16.187  -3.209  1.00  0.00           C  
ATOM   1366  CD  GLN A 745       8.557 -17.547  -2.600  1.00  0.00           C  
ATOM   1367  OE1 GLN A 745       7.503 -17.738  -1.992  1.00  0.00           O  
ATOM   1368  NE2 GLN A 745       9.467 -18.501  -2.769  1.00  0.00           N  
ATOM   1369  N   THR A 746      13.761 -16.228  -2.311  1.00  0.00           N  
ATOM   1370  CA  THR A 746      15.119 -16.672  -2.630  1.00  0.00           C  
ATOM   1371  C   THR A 746      16.023 -16.535  -1.404  1.00  0.00           C  
ATOM   1372  O   THR A 746      15.652 -15.902  -0.414  1.00  0.00           O  
ATOM   1373  CB  THR A 746      15.730 -15.839  -3.781  1.00  0.00           C  
ATOM   1374  OG1 THR A 746      17.017 -16.367  -4.131  1.00  0.00           O  
ATOM   1375  CG2 THR A 746      15.879 -14.380  -3.358  1.00  0.00           C  
ATOM   1376  N   VAL A 747      17.207 -17.133  -1.480  1.00  0.00           N  
ATOM   1377  CA  VAL A 747      18.172 -17.081  -0.389  1.00  0.00           C  
ATOM   1378  C   VAL A 747      19.035 -15.826  -0.482  1.00  0.00           C  
ATOM   1379  O   VAL A 747      19.265 -15.307  -1.573  1.00  0.00           O  
ATOM   1380  CB  VAL A 747      19.091 -18.312  -0.409  1.00  0.00           C  
ATOM   1381  CG1 VAL A 747      18.273 -19.562  -0.152  1.00  0.00           C  
ATOM   1382  CG2 VAL A 747      19.813 -18.407  -1.750  1.00  0.00           C  
ATOM   1383  N   LEU A 750      19.507 -15.346   0.668  1.00  0.00           N  
ATOM   1384  CA  LEU A 750      20.337 -14.144   0.732  1.00  0.00           C  
ATOM   1385  C   LEU A 750      21.641 -14.401   1.477  1.00  0.00           C  
ATOM   1386  O   LEU A 750      21.722 -15.307   2.300  1.00  0.00           O  
ATOM   1387  CB  LEU A 750      19.573 -13.021   1.438  1.00  0.00           C  
ATOM   1388  CG  LEU A 750      18.341 -12.442   0.741  1.00  0.00           C  
ATOM   1389  CD1 LEU A 750      17.610 -11.522   1.697  1.00  0.00           C  
ATOM   1390  CD2 LEU A 750      18.757 -11.701  -0.532  1.00  0.00           C  
ATOM   1391  N   ALA A 751      22.660 -13.601   1.185  1.00  0.00           N  
ATOM   1392  CA  ALA A 751      23.949 -13.733   1.854  1.00  0.00           C  
ATOM   1393  C   ALA A 751      23.809 -13.146   3.263  1.00  0.00           C  
ATOM   1394  O   ALA A 751      22.940 -12.305   3.494  1.00  0.00           O  
ATOM   1395  CB  ALA A 751      25.010 -12.985   1.069  1.00  0.00           C  
ATOM   1396  N   ASN A 752      24.651 -13.573   4.205  1.00  0.00           N  
ATOM   1397  CA  ASN A 752      24.553 -13.069   5.581  1.00  0.00           C  
ATOM   1398  C   ASN A 752      24.691 -11.560   5.624  1.00  0.00           C  
ATOM   1399  O   ASN A 752      24.145 -10.900   6.507  1.00  0.00           O  
ATOM   1400  CB  ASN A 752      25.632 -13.677   6.469  1.00  0.00           C  
ATOM   1401  CG  ASN A 752      25.943 -15.093   6.103  1.00  0.00           C  
ATOM   1402  OD1 ASN A 752      26.535 -15.354   5.053  1.00  0.00           O  
ATOM   1403  ND2 ASN A 752      25.541 -16.029   6.959  1.00  0.00           N  
ATOM   1404  N   GLU A 753      25.438 -11.024   4.666  1.00  0.00           N  
ATOM   1405  CA  GLU A 753      25.665  -9.591   4.579  1.00  0.00           C  
ATOM   1406  C   GLU A 753      24.369  -8.854   4.216  1.00  0.00           C  
ATOM   1407  O   GLU A 753      24.264  -7.636   4.391  1.00  0.00           O  
ATOM   1408  CB  GLU A 753      26.745  -9.289   3.530  1.00  0.00           C  
ATOM   1409  CG  GLU A 753      28.154  -9.813   3.839  1.00  0.00           C  
ATOM   1410  CD  GLU A 753      28.277 -11.334   3.762  1.00  0.00           C  
ATOM   1411  OE1 GLU A 753      27.615 -11.950   2.900  1.00  0.00           O  
ATOM   1412  OE2 GLU A 753      29.052 -11.918   4.552  1.00  0.00           O  
ATOM   1413  N   GLN A 754      23.388  -9.605   3.719  1.00  0.00           N  
ATOM   1414  CA  GLN A 754      22.101  -9.051   3.311  1.00  0.00           C  
ATOM   1415  C   GLN A 754      21.021  -9.230   4.371  1.00  0.00           C  
ATOM   1416  O   GLN A 754      19.834  -9.144   4.078  1.00  0.00           O  
ATOM   1417  CB  GLN A 754      21.665  -9.686   1.985  1.00  0.00           C  
ATOM   1418  CG  GLN A 754      22.395  -9.120   0.775  1.00  0.00           C  
ATOM   1419  CD  GLN A 754      22.370 -10.034  -0.436  1.00  0.00           C  
ATOM   1420  OE1 GLN A 754      23.120 -11.011  -0.510  1.00  0.00           O  
ATOM   1421  NE2 GLN A 754      21.508  -9.720  -1.395  1.00  0.00           N  
ATOM   1422  N   VAL A 755      21.441  -9.463   5.608  1.00  0.00           N  
ATOM   1423  CA  VAL A 755      20.513  -9.644   6.720  1.00  0.00           C  
ATOM   1424  C   VAL A 755      20.739  -8.566   7.796  1.00  0.00           C  
ATOM   1425  O   VAL A 755      21.494  -8.770   8.757  1.00  0.00           O  
ATOM   1426  CB  VAL A 755      20.685 -11.049   7.347  1.00  0.00           C  
ATOM   1427  CG1 VAL A 755      19.732 -11.233   8.517  1.00  0.00           C  
ATOM   1428  CG2 VAL A 755      20.440 -12.108   6.296  1.00  0.00           C  
ATOM   1429  N   VAL A 762      20.076  -7.424   7.621  1.00  0.00           N  
ATOM   1430  CA  VAL A 762      20.182  -6.293   8.544  1.00  0.00           C  
ATOM   1431  C   VAL A 762      19.124  -6.346   9.644  1.00  0.00           C  
ATOM   1432  O   VAL A 762      17.934  -6.444   9.355  1.00  0.00           O  
ATOM   1433  CB  VAL A 762      20.010  -4.948   7.801  1.00  0.00           C  
ATOM   1434  CG1 VAL A 762      20.287  -3.784   8.759  1.00  0.00           C  
ATOM   1435  CG2 VAL A 762      20.924  -4.895   6.585  1.00  0.00           C  
ATOM   1436  N   GLU A 763      19.563  -6.259  10.898  1.00  0.00           N  
ATOM   1437  CA  GLU A 763      18.658  -6.299  12.051  1.00  0.00           C  
ATOM   1438  C   GLU A 763      17.911  -7.628  12.109  1.00  0.00           C  
ATOM   1439  O   GLU A 763      16.961  -7.779  12.875  1.00  0.00           O  
ATOM   1440  CB  GLU A 763      17.627  -5.163  11.973  1.00  0.00           C  
ATOM   1441  CG  GLU A 763      18.195  -3.754  11.869  1.00  0.00           C  
ATOM   1442  CD  GLU A 763      17.100  -2.697  11.705  1.00  0.00           C  
ATOM   1443  OE1 GLU A 763      17.442  -1.495  11.594  1.00  0.00           O  
ATOM   1444  OE2 GLU A 763      15.901  -3.072  11.688  1.00  0.00           O  
ATOM   1445  N   GLY A 768      18.339  -8.586  11.295  1.00  0.00           N  
ATOM   1446  CA  GLY A 768      17.671  -9.875  11.264  1.00  0.00           C  
ATOM   1447  C   GLY A 768      16.531  -9.892  10.257  1.00  0.00           C  
ATOM   1448  O   GLY A 768      15.678 -10.779  10.280  1.00  0.00           O  
ATOM   1449  N   ARG A 770      16.527  -8.899   9.372  1.00  0.00           N  
ATOM   1450  CA  ARG A 770      15.511  -8.766   8.335  1.00  0.00           C  
ATOM   1451  C   ARG A 770      16.162  -8.631   6.961  1.00  0.00           C  
ATOM   1452  O   ARG A 770      17.385  -8.587   6.847  1.00  0.00           O  
ATOM   1453  CB  ARG A 770      14.641  -7.544   8.622  1.00  0.00           C  
ATOM   1454  CG  ARG A 770      13.812  -7.681   9.893  1.00  0.00           C  
ATOM   1455  CD  ARG A 770      12.934  -6.466  10.112  1.00  0.00           C  
ATOM   1456  NE  ARG A 770      11.845  -6.740  11.046  1.00  0.00           N  
ATOM   1457  CZ  ARG A 770      10.885  -5.869  11.353  1.00  0.00           C  
ATOM   1458  NH1 ARG A 770      10.877  -4.660  10.802  1.00  0.00           N  
ATOM   1459  NH2 ARG A 770       9.924  -6.210  12.204  1.00  0.00           N  
ATOM   1460  N   CYS A 771      15.347  -8.584   5.915  1.00  0.00           N  
ATOM   1461  CA  CYS A 771      15.873  -8.442   4.563  1.00  0.00           C  
ATOM   1462  C   CYS A 771      16.475  -7.041   4.444  1.00  0.00           C  
ATOM   1463  O   CYS A 771      16.042  -6.118   5.133  1.00  0.00           O  
ATOM   1464  CB  CYS A 771      14.747  -8.628   3.542  1.00  0.00           C  
ATOM   1465  SG  CYS A 771      15.274  -8.616   1.794  1.00  0.00           S  
ATOM   1466  N   TRP A 772      17.473  -6.883   3.582  1.00  0.00           N  
ATOM   1467  CA  TRP A 772      18.119  -5.587   3.415  1.00  0.00           C  
ATOM   1468  C   TRP A 772      17.269  -4.608   2.621  1.00  0.00           C  
ATOM   1469  O   TRP A 772      17.495  -3.397   2.684  1.00  0.00           O  
ATOM   1470  CB  TRP A 772      19.484  -5.751   2.740  1.00  0.00           C  
ATOM   1471  CG  TRP A 772      19.431  -6.317   1.355  1.00  0.00           C  
ATOM   1472  CD1 TRP A 772      18.827  -7.476   0.963  1.00  0.00           C  
ATOM   1473  CD2 TRP A 772      20.031  -5.763   0.179  1.00  0.00           C  
ATOM   1474  NE1 TRP A 772      19.014  -7.682  -0.386  1.00  0.00           N  
ATOM   1475  CE2 TRP A 772      19.751  -6.645  -0.891  1.00  0.00           C  
ATOM   1476  CE3 TRP A 772      20.782  -4.609  -0.076  1.00  0.00           C  
ATOM   1477  CZ2 TRP A 772      20.193  -6.408  -2.194  1.00  0.00           C  
ATOM   1478  CZ3 TRP A 772      21.225  -4.372  -1.379  1.00  0.00           C  
ATOM   1479  CH2 TRP A 772      20.927  -5.270  -2.420  1.00  0.00           C  
ATOM   1480  N   ARG A 773      16.290  -5.141   1.884  1.00  0.00           N  
ATOM   1481  CA  ARG A 773      15.375  -4.343   1.056  1.00  0.00           C  
ATOM   1482  C   ARG A 773      13.970  -4.295   1.668  1.00  0.00           C  
ATOM   1483  O   ARG A 773      13.233  -3.321   1.487  1.00  0.00           O  
ATOM   1484  CB  ARG A 773      15.298  -4.933  -0.357  1.00  0.00           C  
ATOM   1485  CG  ARG A 773      16.645  -5.054  -1.041  1.00  0.00           C  
ATOM   1486  CD  ARG A 773      17.155  -3.704  -1.474  1.00  0.00           C  
ATOM   1487  NE  ARG A 773      16.671  -3.368  -2.804  1.00  0.00           N  
ATOM   1488  CZ  ARG A 773      16.728  -2.153  -3.334  1.00  0.00           C  
ATOM   1489  NH1 ARG A 773      17.245  -1.144  -2.643  1.00  0.00           N  
ATOM   1490  NH2 ARG A 773      16.277  -1.948  -4.565  1.00  0.00           N  
ATOM   1491  N   HIS A 791      13.612  -5.359   2.386  1.00  0.00           N  
ATOM   1492  CA  HIS A 791      12.312  -5.469   3.048  1.00  0.00           C  
ATOM   1493  C   HIS A 791      12.550  -5.469   4.561  1.00  0.00           C  
ATOM   1494  O   HIS A 791      12.513  -6.518   5.208  1.00  0.00           O  
ATOM   1495  CB  HIS A 791      11.608  -6.775   2.649  1.00  0.00           C  
ATOM   1496  CG  HIS A 791      11.684  -7.091   1.186  1.00  0.00           C  
ATOM   1497  ND1 HIS A 791      12.605  -7.991   0.682  1.00  0.00           N  
ATOM   1498  CD2 HIS A 791      10.942  -6.588   0.167  1.00  0.00           C  
ATOM   1499  CE1 HIS A 791      12.403  -8.008  -0.622  1.00  0.00           C  
ATOM   1500  NE2 HIS A 791      11.405  -7.175  -0.984  1.00  0.00           N  
ATOM   1501  N   GLU A 792      12.790  -4.287   5.119  1.00  0.00           N  
ATOM   1502  CA  GLU A 792      13.067  -4.154   6.548  1.00  0.00           C  
ATOM   1503  C   GLU A 792      11.819  -4.339   7.413  1.00  0.00           C  
ATOM   1504  O   GLU A 792      11.635  -3.639   8.411  1.00  0.00           O  
ATOM   1505  CB  GLU A 792      13.697  -2.781   6.829  1.00  0.00           C  
ATOM   1506  CG  GLU A 792      14.736  -2.755   7.970  1.00  0.00           C  
ATOM   1507  CD  GLU A 792      16.167  -3.081   7.519  1.00  0.00           C  
ATOM   1508  OE1 GLU A 792      17.092  -2.923   8.345  1.00  0.00           O  
ATOM   1509  OE2 GLU A 792      16.376  -3.489   6.353  1.00  0.00           O  
ATOM   1510  N   ASP A 793      10.967  -5.284   7.026  1.00  0.00           N  
ATOM   1511  CA  ASP A 793       9.739  -5.568   7.765  1.00  0.00           C  
ATOM   1512  C   ASP A 793       9.460  -7.057   7.662  1.00  0.00           C  
ATOM   1513  O   ASP A 793       8.691  -7.614   8.444  1.00  0.00           O  
ATOM   1514  CB  ASP A 793       8.552  -4.800   7.168  1.00  0.00           C  
ATOM   1515  CG  ASP A 793       7.976  -5.480   5.930  1.00  0.00           C  
ATOM   1516  OD1 ASP A 793       8.729  -5.704   4.954  1.00  0.00           O  
ATOM   1517  OD2 ASP A 793       6.766  -5.792   5.936  1.00  0.00           O  
ATOM   1518  N   THR A 794      10.098  -7.687   6.682  1.00  0.00           N  
ATOM   1519  CA  THR A 794       9.937  -9.110   6.432  1.00  0.00           C  
ATOM   1520  C   THR A 794      11.036  -9.930   7.102  1.00  0.00           C  
ATOM   1521  O   THR A 794      12.191  -9.875   6.696  1.00  0.00           O  
ATOM   1522  CB  THR A 794       9.959  -9.389   4.921  1.00  0.00           C  
ATOM   1523  OG1 THR A 794       8.911  -8.641   4.293  1.00  0.00           O  
ATOM   1524  CG2 THR A 794       9.765 -10.876   4.640  1.00  0.00           C  
ATOM   1525  N   PRO A 795      10.683 -10.706   8.140  1.00  0.00           N  
ATOM   1526  CA  PRO A 795      11.657 -11.535   8.854  1.00  0.00           C  
ATOM   1527  C   PRO A 795      12.346 -12.480   7.886  1.00  0.00           C  
ATOM   1528  O   PRO A 795      11.979 -12.549   6.718  1.00  0.00           O  
ATOM   1529  CB  PRO A 795      10.795 -12.292   9.861  1.00  0.00           C  
ATOM   1530  CG  PRO A 795       9.660 -11.358  10.111  1.00  0.00           C  
ATOM   1531  CD  PRO A 795       9.340 -10.867   8.722  1.00  0.00           C  
ATOM   1532  N   VAL A 826      13.339 -13.212   8.371  1.00  0.00           N  
ATOM   1533  CA  VAL A 826      14.055 -14.151   7.523  1.00  0.00           C  
ATOM   1534  C   VAL A 826      14.051 -15.530   8.163  1.00  0.00           C  
ATOM   1535  O   VAL A 826      14.238 -15.660   9.376  1.00  0.00           O  
ATOM   1536  CB  VAL A 826      15.516 -13.710   7.304  1.00  0.00           C  
ATOM   1537  CG1 VAL A 826      16.179 -14.616   6.284  1.00  0.00           C  
ATOM   1538  CG2 VAL A 826      15.562 -12.268   6.840  1.00  0.00           C  
ATOM   1539  N   GLU A 827      13.829 -16.554   7.342  1.00  0.00           N  
ATOM   1540  CA  GLU A 827      13.804 -17.936   7.816  1.00  0.00           C  
ATOM   1541  C   GLU A 827      14.979 -18.738   7.258  1.00  0.00           C  
ATOM   1542  O   GLU A 827      15.752 -18.239   6.435  1.00  0.00           O  
ATOM   1543  CB  GLU A 827      12.485 -18.612   7.424  1.00  0.00           C  
ATOM   1544  CG  GLU A 827      11.253 -18.010   8.091  1.00  0.00           C  
ATOM   1545  CD  GLU A 827       9.966 -18.732   7.720  1.00  0.00           C  
ATOM   1546  OE1 GLU A 827       9.828 -19.932   8.065  1.00  0.00           O  
ATOM   1547  OE2 GLU A 827       9.096 -18.091   7.082  1.00  0.00           O  
ATOM   1548  N   LYS A 829      15.108 -19.983   7.709  1.00  0.00           N  
ATOM   1549  CA  LYS A 829      16.192 -20.845   7.261  1.00  0.00           C  
ATOM   1550  C   LYS A 829      15.633 -22.074   6.556  1.00  0.00           C  
ATOM   1551  O   LYS A 829      14.605 -22.611   6.962  1.00  0.00           O  
ATOM   1552  CB  LYS A 829      17.039 -21.264   8.463  1.00  0.00           C  
ATOM   1553  CG  LYS A 829      17.568 -20.090   9.291  1.00  0.00           C  
ATOM   1554  CD  LYS A 829      18.012 -20.541  10.681  1.00  0.00           C  
ATOM   1555  CE  LYS A 829      18.407 -19.360  11.564  1.00  0.00           C  
ATOM   1556  NZ  LYS A 829      18.697 -19.774  12.975  1.00  0.00           N  
ATOM   1557  N   ARG A 830      16.311 -22.508   5.496  1.00  0.00           N  
ATOM   1558  CA  ARG A 830      15.891 -23.676   4.724  1.00  0.00           C  
ATOM   1559  C   ARG A 830      17.076 -24.531   4.260  1.00  0.00           C  
ATOM   1560  O   ARG A 830      18.063 -24.016   3.735  1.00  0.00           O  
ATOM   1561  CB  ARG A 830      15.060 -23.233   3.513  1.00  0.00           C  
ATOM   1562  CG  ARG A 830      13.606 -22.912   3.839  1.00  0.00           C  
ATOM   1563  CD  ARG A 830      12.876 -22.298   2.648  1.00  0.00           C  
ATOM   1564  NE  ARG A 830      11.430 -22.223   2.860  1.00  0.00           N  
ATOM   1565  CZ  ARG A 830      10.842 -21.609   3.885  1.00  0.00           C  
ATOM   1566  NH1 ARG A 830      11.568 -21.003   4.816  1.00  0.00           N  
ATOM   1567  NH2 ARG A 830       9.518 -21.597   3.980  1.00  0.00           N  
ATOM   1568  N   GLU A 831      16.970 -25.840   4.454  1.00  0.00           N  
ATOM   1569  CA  GLU A 831      18.031 -26.759   4.059  1.00  0.00           C  
ATOM   1570  C   GLU A 831      18.160 -26.772   2.541  1.00  0.00           C  
ATOM   1571  O   GLU A 831      17.321 -27.351   1.850  1.00  0.00           O  
ATOM   1572  CB  GLU A 831      17.706 -28.172   4.553  1.00  0.00           C  
ATOM   1573  CG  GLU A 831      18.845 -29.193   4.412  1.00  0.00           C  
ATOM   1574  CD  GLU A 831      19.849 -29.124   5.557  1.00  0.00           C  
ATOM   1575  OE1 GLU A 831      19.434 -29.313   6.726  1.00  0.00           O  
ATOM   1576  OE2 GLU A 831      21.049 -28.887   5.287  1.00  0.00           O  
ATOM   1577  N   LEU A 832      19.212 -26.142   2.027  1.00  0.00           N  
ATOM   1578  CA  LEU A 832      19.441 -26.081   0.582  1.00  0.00           C  
ATOM   1579  C   LEU A 832      20.924 -26.108   0.196  1.00  0.00           C  
ATOM   1580  O   LEU A 832      21.788 -25.647   0.943  1.00  0.00           O  
ATOM   1581  CB  LEU A 832      18.785 -24.817   0.006  1.00  0.00           C  
ATOM   1582  CG  LEU A 832      17.598 -24.957  -0.958  1.00  0.00           C  
ATOM   1583  CD1 LEU A 832      16.908 -23.611  -1.099  1.00  0.00           C  
ATOM   1584  CD2 LEU A 832      18.070 -25.478  -2.316  1.00  0.00           C  
ATOM   1585  N   GLU A 833      21.211 -26.655  -0.979  1.00  0.00           N  
ATOM   1586  CA  GLU A 833      22.578 -26.726  -1.469  1.00  0.00           C  
ATOM   1587  C   GLU A 833      22.787 -25.607  -2.486  1.00  0.00           C  
ATOM   1588  O   GLU A 833      22.309 -25.693  -3.618  1.00  0.00           O  
ATOM   1589  CB  GLU A 833      22.833 -28.086  -2.124  1.00  0.00           C  
ATOM   1590  CG  GLU A 833      24.271 -28.286  -2.605  1.00  0.00           C  
ATOM   1591  CD  GLU A 833      24.551 -29.708  -3.090  1.00  0.00           C  
ATOM   1592  OE1 GLU A 833      23.934 -30.136  -4.090  1.00  0.00           O  
ATOM   1593  OE2 GLU A 833      25.390 -30.400  -2.469  1.00  0.00           O  
ATOM   1594  N   GLN A 834      23.501 -24.556  -2.083  1.00  0.00           N  
ATOM   1595  CA  GLN A 834      23.748 -23.411  -2.960  1.00  0.00           C  
ATOM   1596  C   GLN A 834      25.218 -23.207  -3.298  1.00  0.00           C  
ATOM   1597  O   GLN A 834      26.083 -23.916  -2.800  1.00  0.00           O  
ATOM   1598  CB  GLN A 834      23.202 -22.133  -2.315  1.00  0.00           C  
ATOM   1599  CG  GLN A 834      21.703 -22.141  -2.046  1.00  0.00           C  
ATOM   1600  CD  GLN A 834      20.898 -22.410  -3.297  1.00  0.00           C  
ATOM   1601  OE1 GLN A 834      20.961 -21.651  -4.261  1.00  0.00           O  
ATOM   1602  NE2 GLN A 834      20.137 -23.500  -3.291  1.00  0.00           N  
ATOM   1603  N   TRP A 835      25.490 -22.236  -4.163  1.00  0.00           N  
ATOM   1604  CA  TRP A 835      26.854 -21.920  -4.561  1.00  0.00           C  
ATOM   1605  C   TRP A 835      27.444 -20.860  -3.640  1.00  0.00           C  
ATOM   1606  O   TRP A 835      26.760 -19.900  -3.274  1.00  0.00           O  
ATOM   1607  CB  TRP A 835      26.892 -21.402  -5.990  1.00  0.00           C  
ATOM   1608  CG  TRP A 835      26.931 -22.466  -6.998  1.00  0.00           C  
ATOM   1609  CD1 TRP A 835      25.872 -23.035  -7.635  1.00  0.00           C  
ATOM   1610  CD2 TRP A 835      28.100 -23.093  -7.523  1.00  0.00           C  
ATOM   1611  NE1 TRP A 835      26.308 -23.979  -8.536  1.00  0.00           N  
ATOM   1612  CE2 TRP A 835      27.676 -24.033  -8.486  1.00  0.00           C  
ATOM   1613  CE3 TRP A 835      29.471 -22.956  -7.271  1.00  0.00           C  
ATOM   1614  CZ2 TRP A 835      28.573 -24.826  -9.205  1.00  0.00           C  
ATOM   1615  CZ3 TRP A 835      30.364 -23.750  -7.984  1.00  0.00           C  
ATOM   1616  CH2 TRP A 835      29.909 -24.672  -8.940  1.00  0.00           C  
ATOM   1617  N   TYR A 836      28.712 -21.027  -3.270  1.00  0.00           N  
ATOM   1618  CA  TYR A 836      29.366 -20.070  -2.397  1.00  0.00           C  
ATOM   1619  C   TYR A 836      30.649 -19.523  -2.990  1.00  0.00           C  
ATOM   1620  O   TYR A 836      31.190 -20.076  -3.956  1.00  0.00           O  
ATOM   1621  CB  TYR A 836      29.699 -20.717  -1.073  1.00  0.00           C  
ATOM   1622  CG  TYR A 836      28.512 -20.993  -0.194  1.00  0.00           C  
ATOM   1623  CD1 TYR A 836      27.641 -22.037  -0.461  1.00  0.00           C  
ATOM   1624  CD2 TYR A 836      28.286 -20.235   0.943  1.00  0.00           C  
ATOM   1625  CE1 TYR A 836      26.580 -22.321   0.396  1.00  0.00           C  
ATOM   1626  CE2 TYR A 836      27.231 -20.509   1.799  1.00  0.00           C  
ATOM   1627  CZ  TYR A 836      26.392 -21.549   1.520  1.00  0.00           C  
ATOM   1628  OH  TYR A 836      25.377 -21.817   2.384  1.00  0.00           O  
ATOM   1629  N   LEU A 837      31.131 -18.423  -2.419  1.00  0.00           N  
ATOM   1630  CA  LEU A 837      32.379 -17.831  -2.861  1.00  0.00           C  
ATOM   1631  C   LEU A 837      33.215 -17.809  -1.612  1.00  0.00           C  
ATOM   1632  O   LEU A 837      32.827 -17.207  -0.620  1.00  0.00           O  
ATOM   1633  CB  LEU A 837      32.154 -16.430  -3.405  1.00  0.00           C  
ATOM   1634  CG  LEU A 837      31.596 -16.393  -4.835  1.00  0.00           C  
ATOM   1635  CD1 LEU A 837      31.537 -14.959  -5.326  1.00  0.00           C  
ATOM   1636  CD2 LEU A 837      32.482 -17.200  -5.757  1.00  0.00           C  
ATOM   1637  N   ARG A 838      34.348 -18.500  -1.665  1.00  0.00           N  
ATOM   1638  CA  ARG A 838      35.248 -18.631  -0.524  1.00  0.00           C  
ATOM   1639  C   ARG A 838      35.957 -17.339  -0.173  1.00  0.00           C  
ATOM   1640  O   ARG A 838      37.180 -17.273  -0.180  1.00  0.00           O  
ATOM   1641  CB  ARG A 838      36.289 -19.723  -0.798  1.00  0.00           C  
ATOM   1642  CG  ARG A 838      37.046 -20.186   0.450  1.00  0.00           C  
ATOM   1643  CD  ARG A 838      38.100 -21.257   0.134  1.00  0.00           C  
ATOM   1644  NE  ARG A 838      37.525 -22.471  -0.437  1.00  0.00           N  
ATOM   1645  CZ  ARG A 838      36.585 -23.208   0.151  1.00  0.00           C  
ATOM   1646  NH1 ARG A 838      36.094 -22.860   1.344  1.00  0.00           N  
ATOM   1647  NH2 ARG A 838      36.138 -24.302  -0.457  1.00  0.00           N  
ATOM   1648  N   ILE A 839      35.186 -16.312   0.150  1.00  0.00           N  
ATOM   1649  CA  ILE A 839      35.771 -15.028   0.487  1.00  0.00           C  
ATOM   1650  C   ILE A 839      36.609 -15.124   1.761  1.00  0.00           C  
ATOM   1651  O   ILE A 839      37.561 -14.363   1.930  1.00  0.00           O  
ATOM   1652  CB  ILE A 839      34.667 -13.938   0.651  1.00  0.00           C  
ATOM   1653  CG1 ILE A 839      35.302 -12.545   0.641  1.00  0.00           C  
ATOM   1654  CG2 ILE A 839      33.884 -14.157   1.941  1.00  0.00           C  
ATOM   1655  CD1 ILE A 839      34.296 -11.425   0.608  1.00  0.00           C  
ATOM   1656  N   THR A 840      36.268 -16.057   2.651  1.00  0.00           N  
ATOM   1657  CA  THR A 840      37.017 -16.214   3.888  1.00  0.00           C  
ATOM   1658  C   THR A 840      38.485 -16.440   3.552  1.00  0.00           C  
ATOM   1659  O   THR A 840      39.380 -16.057   4.302  1.00  0.00           O  
ATOM   1660  CB  THR A 840      36.553 -17.411   4.671  1.00  0.00           C  
ATOM   1661  OG1 THR A 840      36.608 -18.541   3.812  1.00  0.00           O  
ATOM   1662  CG2 THR A 840      35.149 -17.233   5.181  1.00  0.00           C  
ATOM   1663  N   ALA A 841      38.741 -17.069   2.417  1.00  0.00           N  
ATOM   1664  CA  ALA A 841      40.117 -17.328   2.008  1.00  0.00           C  
ATOM   1665  C   ALA A 841      40.936 -16.056   2.036  1.00  0.00           C  
ATOM   1666  O   ALA A 841      42.158 -16.111   2.011  1.00  0.00           O  
ATOM   1667  CB  ALA A 841      40.158 -17.931   0.605  1.00  0.00           C  
ATOM   1668  N   TYR A 844      40.263 -14.912   2.075  1.00  0.00           N  
ATOM   1669  CA  TYR A 844      40.952 -13.627   2.092  1.00  0.00           C  
ATOM   1670  C   TYR A 844      40.715 -12.855   3.376  1.00  0.00           C  
ATOM   1671  O   TYR A 844      41.024 -11.662   3.440  1.00  0.00           O  
ATOM   1672  CB  TYR A 844      40.503 -12.748   0.915  1.00  0.00           C  
ATOM   1673  CG  TYR A 844      40.929 -13.237  -0.442  1.00  0.00           C  
ATOM   1674  CD1 TYR A 844      40.339 -14.342  -1.016  1.00  0.00           C  
ATOM   1675  CD2 TYR A 844      41.924 -12.587  -1.147  1.00  0.00           C  
ATOM   1676  CE1 TYR A 844      40.728 -14.790  -2.263  1.00  0.00           C  
ATOM   1677  CE2 TYR A 844      42.328 -13.023  -2.386  1.00  0.00           C  
ATOM   1678  CZ  TYR A 844      41.728 -14.122  -2.945  1.00  0.00           C  
ATOM   1679  OH  TYR A 844      42.127 -14.548  -4.198  1.00  0.00           O  
ATOM   1680  N   ALA A 845      40.172 -13.520   4.393  1.00  0.00           N  
ATOM   1681  CA  ALA A 845      39.882 -12.844   5.652  1.00  0.00           C  
ATOM   1682  C   ALA A 845      41.091 -12.120   6.188  1.00  0.00           C  
ATOM   1683  O   ALA A 845      40.998 -10.957   6.563  1.00  0.00           O  
ATOM   1684  CB  ALA A 845      39.375 -13.818   6.688  1.00  0.00           C  
ATOM   1685  N   GLU A 846      42.240 -12.777   6.206  1.00  0.00           N  
ATOM   1686  CA  GLU A 846      43.408 -12.108   6.755  1.00  0.00           C  
ATOM   1687  C   GLU A 846      43.791 -10.849   6.008  1.00  0.00           C  
ATOM   1688  O   GLU A 846      43.966  -9.807   6.632  1.00  0.00           O  
ATOM   1689  CB  GLU A 846      44.600 -13.067   6.835  1.00  0.00           C  
ATOM   1690  CG  GLU A 846      45.769 -12.524   7.678  1.00  0.00           C  
ATOM   1691  CD  GLU A 846      45.308 -11.935   9.010  1.00  0.00           C  
ATOM   1692  OE1 GLU A 846      44.517 -12.600   9.725  1.00  0.00           O  
ATOM   1693  OE2 GLU A 846      45.737 -10.806   9.342  1.00  0.00           O  
ATOM   1694  N   ARG A 847      43.909 -10.941   4.684  1.00  0.00           N  
ATOM   1695  CA  ARG A 847      44.263  -9.780   3.860  1.00  0.00           C  
ATOM   1696  C   ARG A 847      43.192  -8.675   3.917  1.00  0.00           C  
ATOM   1697  O   ARG A 847      43.509  -7.501   4.064  1.00  0.00           O  
ATOM   1698  CB  ARG A 847      44.457 -10.190   2.403  1.00  0.00           C  
ATOM   1699  CG  ARG A 847      45.604 -11.108   2.168  1.00  0.00           C  
ATOM   1700  CD  ARG A 847      45.526 -11.763   0.800  1.00  0.00           C  
ATOM   1701  NE  ARG A 847      45.845 -10.859  -0.299  1.00  0.00           N  
ATOM   1702  CZ  ARG A 847      45.752 -11.198  -1.585  1.00  0.00           C  
ATOM   1703  NH1 ARG A 847      45.344 -12.412  -1.939  1.00  0.00           N  
ATOM   1704  NH2 ARG A 847      46.085 -10.330  -2.524  1.00  0.00           N  
ATOM   1705  N   LEU A 848      41.926  -9.047   3.795  1.00  0.00           N  
ATOM   1706  CA  LEU A 848      40.872  -8.057   3.840  1.00  0.00           C  
ATOM   1707  C   LEU A 848      40.958  -7.220   5.092  1.00  0.00           C  
ATOM   1708  O   LEU A 848      40.633  -6.040   5.083  1.00  0.00           O  
ATOM   1709  CB  LEU A 848      39.505  -8.730   3.755  1.00  0.00           C  
ATOM   1710  CG  LEU A 848      39.120  -9.076   2.316  1.00  0.00           C  
ATOM   1711  CD1 LEU A 848      37.763  -9.753   2.289  1.00  0.00           C  
ATOM   1712  CD2 LEU A 848      39.101  -7.801   1.481  1.00  0.00           C  
ATOM   1713  N   LEU A 849      41.411  -7.828   6.171  1.00  0.00           N  
ATOM   1714  CA  LEU A 849      41.530  -7.115   7.425  1.00  0.00           C  
ATOM   1715  C   LEU A 849      42.881  -6.422   7.559  1.00  0.00           C  
ATOM   1716  O   LEU A 849      42.984  -5.317   8.077  1.00  0.00           O  
ATOM   1717  CB  LEU A 849      41.315  -8.090   8.576  1.00  0.00           C  
ATOM   1718  CG  LEU A 849      41.705  -7.612   9.967  1.00  0.00           C  
ATOM   1719  CD1 LEU A 849      41.191  -6.219  10.231  1.00  0.00           C  
ATOM   1720  CD2 LEU A 849      41.137  -8.561  10.980  1.00  0.00           C  
ATOM   1721  N   LYS A 850      43.920  -7.070   7.069  1.00  0.00           N  
ATOM   1722  CA  LYS A 850      45.255  -6.520   7.165  1.00  0.00           C  
ATOM   1723  C   LYS A 850      45.493  -5.324   6.273  1.00  0.00           C  
ATOM   1724  O   LYS A 850      46.207  -4.416   6.659  1.00  0.00           O  
ATOM   1725  CB  LYS A 850      46.284  -7.599   6.842  1.00  0.00           C  
ATOM   1726  CG  LYS A 850      47.505  -7.614   7.761  1.00  0.00           C  
ATOM   1727  CD  LYS A 850      48.611  -6.682   7.287  1.00  0.00           C  
ATOM   1728  CE  LYS A 850      49.841  -6.786   8.193  1.00  0.00           C  
ATOM   1729  NZ  LYS A 850      51.025  -6.058   7.635  1.00  0.00           N  
ATOM   1730  N   ASP A 851      44.909  -5.313   5.080  1.00  0.00           N  
ATOM   1731  CA  ASP A 851      45.110  -4.200   4.149  1.00  0.00           C  
ATOM   1732  C   ASP A 851      44.219  -2.993   4.424  1.00  0.00           C  
ATOM   1733  O   ASP A 851      44.160  -2.073   3.619  1.00  0.00           O  
ATOM   1734  CB  ASP A 851      44.919  -4.668   2.698  1.00  0.00           C  
ATOM   1735  CG  ASP A 851      45.840  -5.825   2.335  1.00  0.00           C  
ATOM   1736  OD1 ASP A 851      46.904  -5.947   2.979  1.00  0.00           O  
ATOM   1737  OD2 ASP A 851      45.516  -6.609   1.410  1.00  0.00           O  
ATOM   1738  N   LEU A 852      43.526  -2.996   5.557  1.00  0.00           N  
ATOM   1739  CA  LEU A 852      42.669  -1.875   5.909  1.00  0.00           C  
ATOM   1740  C   LEU A 852      43.511  -0.789   6.538  1.00  0.00           C  
ATOM   1741  O   LEU A 852      43.285   0.389   6.303  1.00  0.00           O  
ATOM   1742  CB  LEU A 852      41.591  -2.282   6.916  1.00  0.00           C  
ATOM   1743  CG  LEU A 852      40.361  -3.075   6.476  1.00  0.00           C  
ATOM   1744  CD1 LEU A 852      39.452  -3.277   7.659  1.00  0.00           C  
ATOM   1745  CD2 LEU A 852      39.625  -2.330   5.410  1.00  0.00           C  
ATOM   1746  N   GLU A 853      44.488  -1.199   7.337  1.00  0.00           N  
ATOM   1747  CA  GLU A 853      45.362  -0.275   8.054  1.00  0.00           C  
ATOM   1748  C   GLU A 853      45.803   0.984   7.314  1.00  0.00           C  
ATOM   1749  O   GLU A 853      45.495   2.107   7.737  1.00  0.00           O  
ATOM   1750  CB  GLU A 853      46.595  -1.025   8.576  1.00  0.00           C  
ATOM   1751  CG  GLU A 853      46.239  -2.100   9.601  1.00  0.00           C  
ATOM   1752  CD  GLU A 853      47.457  -2.719  10.264  1.00  0.00           C  
ATOM   1753  OE1 GLU A 853      48.354  -3.193   9.530  1.00  0.00           O  
ATOM   1754  OE2 GLU A 853      47.512  -2.736  11.519  1.00  0.00           O  
ATOM   1755  N   GLY A 854      46.525   0.809   6.216  1.00  0.00           N  
ATOM   1756  CA  GLY A 854      46.999   1.971   5.483  1.00  0.00           C  
ATOM   1757  C   GLY A 854      45.926   2.684   4.691  1.00  0.00           C  
ATOM   1758  O   GLY A 854      46.149   3.765   4.144  1.00  0.00           O  
ATOM   1759  N   LEU A 855      44.750   2.076   4.643  1.00  0.00           N  
ATOM   1760  CA  LEU A 855      43.630   2.626   3.895  1.00  0.00           C  
ATOM   1761  C   LEU A 855      43.137   3.921   4.514  1.00  0.00           C  
ATOM   1762  O   LEU A 855      42.965   4.015   5.729  1.00  0.00           O  
ATOM   1763  CB  LEU A 855      42.490   1.601   3.845  1.00  0.00           C  
ATOM   1764  CG  LEU A 855      41.578   1.588   2.625  1.00  0.00           C  
ATOM   1765  CD1 LEU A 855      42.382   1.316   1.380  1.00  0.00           C  
ATOM   1766  CD2 LEU A 855      40.527   0.535   2.806  1.00  0.00           C  
ATOM   1767  N   ASN A 859      42.922   4.922   3.672  1.00  0.00           N  
ATOM   1768  CA  ASN A 859      42.436   6.204   4.144  1.00  0.00           C  
ATOM   1769  C   ASN A 859      40.934   6.289   3.913  1.00  0.00           C  
ATOM   1770  O   ASN A 859      40.465   6.945   2.984  1.00  0.00           O  
ATOM   1771  CB  ASN A 859      43.140   7.342   3.408  1.00  0.00           C  
ATOM   1772  CG  ASN A 859      42.760   8.707   3.964  1.00  0.00           C  
ATOM   1773  OD1 ASN A 859      43.236   9.116   5.036  1.00  0.00           O  
ATOM   1774  ND2 ASN A 859      41.879   9.414   3.249  1.00  0.00           N  
ATOM   1775  N   TRP A 860      40.182   5.613   4.764  1.00  0.00           N  
ATOM   1776  CA  TRP A 860      38.725   5.581   4.661  1.00  0.00           C  
ATOM   1777  C   TRP A 860      38.124   6.219   5.911  1.00  0.00           C  
ATOM   1778  O   TRP A 860      38.844   6.556   6.860  1.00  0.00           O  
ATOM   1779  CB  TRP A 860      38.236   4.125   4.549  1.00  0.00           C  
ATOM   1780  CG  TRP A 860      38.347   3.545   3.191  1.00  0.00           C  
ATOM   1781  CD1 TRP A 860      39.101   4.018   2.171  1.00  0.00           C  
ATOM   1782  CD2 TRP A 860      37.656   2.404   2.683  1.00  0.00           C  
ATOM   1783  NE1 TRP A 860      38.925   3.252   1.045  1.00  0.00           N  
ATOM   1784  CE2 TRP A 860      38.039   2.250   1.332  1.00  0.00           C  
ATOM   1785  CE3 TRP A 860      36.749   1.501   3.230  1.00  0.00           C  
ATOM   1786  CZ2 TRP A 860      37.543   1.225   0.518  1.00  0.00           C  
ATOM   1787  CZ3 TRP A 860      36.253   0.480   2.416  1.00  0.00           C  
ATOM   1788  CH2 TRP A 860      36.655   0.354   1.078  1.00  0.00           C  
ATOM   1789  N   PRO A 861      36.800   6.419   5.924  1.00  0.00           N  
ATOM   1790  CA  PRO A 861      36.196   7.015   7.105  1.00  0.00           C  
ATOM   1791  C   PRO A 861      36.338   6.001   8.212  1.00  0.00           C  
ATOM   1792  O   PRO A 861      35.973   4.835   8.047  1.00  0.00           O  
ATOM   1793  CB  PRO A 861      34.751   7.204   6.686  1.00  0.00           C  
ATOM   1794  CG  PRO A 861      34.872   7.493   5.268  1.00  0.00           C  
ATOM   1795  CD  PRO A 861      35.845   6.430   4.813  1.00  0.00           C  
ATOM   1796  N   GLU A 862      36.889   6.445   9.334  1.00  0.00           N  
ATOM   1797  CA  GLU A 862      37.098   5.578  10.480  1.00  0.00           C  
ATOM   1798  C   GLU A 862      35.857   4.763  10.795  1.00  0.00           C  
ATOM   1799  O   GLU A 862      35.953   3.666  11.320  1.00  0.00           O  
ATOM   1800  CB  GLU A 862      37.494   6.421  11.688  1.00  0.00           C  
ATOM   1801  CG  GLU A 862      37.946   5.617  12.888  1.00  0.00           C  
ATOM   1802  CD  GLU A 862      39.087   4.661  12.563  1.00  0.00           C  
ATOM   1803  OE1 GLU A 862      40.094   5.098  11.941  1.00  0.00           O  
ATOM   1804  OE2 GLU A 862      38.966   3.472  12.947  1.00  0.00           O  
ATOM   1805  N   LYS A 863      34.693   5.306  10.460  1.00  0.00           N  
ATOM   1806  CA  LYS A 863      33.421   4.631  10.709  1.00  0.00           C  
ATOM   1807  C   LYS A 863      33.254   3.352   9.890  1.00  0.00           C  
ATOM   1808  O   LYS A 863      32.739   2.351  10.379  1.00  0.00           O  
ATOM   1809  CB  LYS A 863      32.254   5.575  10.396  1.00  0.00           C  
ATOM   1810  CG  LYS A 863      30.872   4.930  10.532  1.00  0.00           C  
ATOM   1811  CD  LYS A 863      29.773   5.733   9.783  1.00  0.00           C  
ATOM   1812  CE  LYS A 863      28.376   5.052   9.903  1.00  0.00           C  
ATOM   1813  NZ  LYS A 863      27.255   5.699   9.117  1.00  0.00           N  
ATOM   1814  N   VAL A 864      33.689   3.394   8.638  1.00  0.00           N  
ATOM   1815  CA  VAL A 864      33.551   2.252   7.757  1.00  0.00           C  
ATOM   1816  C   VAL A 864      34.518   1.149   8.081  1.00  0.00           C  
ATOM   1817  O   VAL A 864      34.110  -0.001   8.188  1.00  0.00           O  
ATOM   1818  CB  VAL A 864      33.770   2.635   6.293  1.00  0.00           C  
ATOM   1819  CG1 VAL A 864      33.546   1.424   5.408  1.00  0.00           C  
ATOM   1820  CG2 VAL A 864      32.832   3.745   5.904  1.00  0.00           C  
ATOM   1821  N   LYS A 865      35.798   1.497   8.215  1.00  0.00           N  
ATOM   1822  CA  LYS A 865      36.830   0.512   8.511  1.00  0.00           C  
ATOM   1823  C   LYS A 865      36.440  -0.277   9.745  1.00  0.00           C  
ATOM   1824  O   LYS A 865      36.402  -1.503   9.731  1.00  0.00           O  
ATOM   1825  CB  LYS A 865      38.162   1.207   8.759  1.00  0.00           C  
ATOM   1826  CG  LYS A 865      38.624   2.060   7.617  1.00  0.00           C  
ATOM   1827  CD  LYS A 865      39.839   2.893   8.002  1.00  0.00           C  
ATOM   1828  CE  LYS A 865      41.157   2.142   7.865  1.00  0.00           C  
ATOM   1829  NZ  LYS A 865      42.307   3.030   8.244  1.00  0.00           N  
ATOM   1830  N   ALA A 866      36.132   0.445  10.810  1.00  0.00           N  
ATOM   1831  CA  ALA A 866      35.760  -0.175  12.061  1.00  0.00           C  
ATOM   1832  C   ALA A 866      34.654  -1.198  11.886  1.00  0.00           C  
ATOM   1833  O   ALA A 866      34.584  -2.170  12.631  1.00  0.00           O  
ATOM   1834  CB  ALA A 866      35.337   0.877  13.043  1.00  0.00           C  
ATOM   1835  N   MET A 867      33.782  -0.979  10.910  1.00  0.00           N  
ATOM   1836  CA  MET A 867      32.684  -1.907  10.655  1.00  0.00           C  
ATOM   1837  C   MET A 867      33.167  -3.154   9.949  1.00  0.00           C  
ATOM   1838  O   MET A 867      32.621  -4.228  10.160  1.00  0.00           O  
ATOM   1839  CB  MET A 867      31.593  -1.248   9.815  1.00  0.00           C  
ATOM   1840  CG  MET A 867      30.474  -0.622  10.633  1.00  0.00           C  
ATOM   1841  SD  MET A 867      29.305   0.312   9.626  1.00  0.00           S  
ATOM   1842  CE  MET A 867      28.357  -1.088   8.875  1.00  0.00           C  
ATOM   1843  N   GLN A 868      34.176  -3.015   9.100  1.00  0.00           N  
ATOM   1844  CA  GLN A 868      34.698  -4.170   8.396  1.00  0.00           C  
ATOM   1845  C   GLN A 868      35.562  -4.953   9.359  1.00  0.00           C  
ATOM   1846  O   GLN A 868      35.546  -6.187   9.353  1.00  0.00           O  
ATOM   1847  CB  GLN A 868      35.520  -3.758   7.176  1.00  0.00           C  
ATOM   1848  CG  GLN A 868      34.741  -2.997   6.130  1.00  0.00           C  
ATOM   1849  CD  GLN A 868      35.157  -3.372   4.732  1.00  0.00           C  
ATOM   1850  OE1 GLN A 868      36.324  -3.661   4.481  1.00  0.00           O  
ATOM   1851  NE2 GLN A 868      34.206  -3.359   3.804  1.00  0.00           N  
ATOM   1852  N   ARG A 869      36.313  -4.239  10.195  1.00  0.00           N  
ATOM   1853  CA  ARG A 869      37.163  -4.907  11.170  1.00  0.00           C  
ATOM   1854  C   ARG A 869      36.253  -5.812  11.994  1.00  0.00           C  
ATOM   1855  O   ARG A 869      36.516  -7.005  12.177  1.00  0.00           O  
ATOM   1856  CB  ARG A 869      37.846  -3.894  12.097  1.00  0.00           C  
ATOM   1857  CG  ARG A 869      38.946  -3.055  11.454  1.00  0.00           C  
ATOM   1858  CD  ARG A 869      39.582  -2.091  12.474  1.00  0.00           C  
ATOM   1859  NE  ARG A 869      40.511  -1.139  11.858  1.00  0.00           N  
ATOM   1860  CZ  ARG A 869      41.639  -1.473  11.227  1.00  0.00           C  
ATOM   1861  NH1 ARG A 869      42.002  -2.750  11.117  1.00  0.00           N  
ATOM   1862  NH2 ARG A 869      42.416  -0.527  10.704  1.00  0.00           N  
ATOM   1863  N   ALA A 870      35.162  -5.236  12.469  1.00  0.00           N  
ATOM   1864  CA  ALA A 870      34.222  -5.978  13.281  1.00  0.00           C  
ATOM   1865  C   ALA A 870      33.469  -7.073  12.543  1.00  0.00           C  
ATOM   1866  O   ALA A 870      33.123  -8.090  13.137  1.00  0.00           O  
ATOM   1867  CB  ALA A 870      33.234  -5.021  13.922  1.00  0.00           C  
ATOM   1868  N   TRP A 872      33.207  -6.872  11.257  1.00  0.00           N  
ATOM   1869  CA  TRP A 872      32.455  -7.860  10.495  1.00  0.00           C  
ATOM   1870  C   TRP A 872      33.298  -9.058  10.147  1.00  0.00           C  
ATOM   1871  O   TRP A 872      32.778 -10.169  10.052  1.00  0.00           O  
ATOM   1872  CB  TRP A 872      31.876  -7.237   9.223  1.00  0.00           C  
ATOM   1873  CG  TRP A 872      31.104  -8.203   8.381  1.00  0.00           C  
ATOM   1874  CD1 TRP A 872      31.582  -8.961   7.355  1.00  0.00           C  
ATOM   1875  CD2 TRP A 872      29.716  -8.522   8.503  1.00  0.00           C  
ATOM   1876  NE1 TRP A 872      30.578  -9.733   6.830  1.00  0.00           N  
ATOM   1877  CE2 TRP A 872      29.420  -9.484   7.519  1.00  0.00           C  
ATOM   1878  CE3 TRP A 872      28.690  -8.086   9.352  1.00  0.00           C  
ATOM   1879  CZ2 TRP A 872      28.139 -10.019   7.356  1.00  0.00           C  
ATOM   1880  CZ3 TRP A 872      27.415  -8.618   9.190  1.00  0.00           C  
ATOM   1881  CH2 TRP A 872      27.154  -9.575   8.200  1.00  0.00           C  
ATOM   1882  N   ILE A 873      34.591  -8.827   9.955  1.00  0.00           N  
ATOM   1883  CA  ILE A 873      35.515  -9.899   9.631  1.00  0.00           C  
ATOM   1884  C   ILE A 873      35.823 -10.610  10.928  1.00  0.00           C  
ATOM   1885  O   ILE A 873      36.002 -11.825  10.959  1.00  0.00           O  
ATOM   1886  CB  ILE A 873      36.809  -9.345   9.054  1.00  0.00           C  
ATOM   1887  CG1 ILE A 873      36.527  -8.730   7.684  1.00  0.00           C  
ATOM   1888  CG2 ILE A 873      37.858 -10.439   8.988  1.00  0.00           C  
ATOM   1889  CD1 ILE A 873      37.713  -8.027   7.074  1.00  0.00           C  
ATOM   1890  N   GLY A 874      35.886  -9.818  11.995  1.00  0.00           N  
ATOM   1891  CA  GLY A 874      36.133 -10.328  13.334  1.00  0.00           C  
ATOM   1892  C   GLY A 874      37.140 -11.447  13.514  1.00  0.00           C  
ATOM   1893  O   GLY A 874      36.773 -12.614  13.690  1.00  0.00           O  
ATOM   1894  N   ARG A 875      38.416 -11.084  13.482  1.00  0.00           N  
ATOM   1895  CA  ARG A 875      39.497 -12.037  13.670  1.00  0.00           C  
ATOM   1896  C   ARG A 875      39.585 -12.354  15.159  1.00  0.00           C  
ATOM   1897  O   ARG A 875      39.285 -11.497  16.002  1.00  0.00           O  
ATOM   1898  CB  ARG A 875      40.811 -11.417  13.190  1.00  0.00           C  
ATOM   1899  CG  ARG A 875      42.071 -12.154  13.605  1.00  0.00           C  
ATOM   1900  CD  ARG A 875      43.081 -11.193  14.237  1.00  0.00           C  
ATOM   1901  NE  ARG A 875      44.363 -11.836  14.518  1.00  0.00           N  
ATOM   1902  CZ  ARG A 875      45.151 -12.369  13.590  1.00  0.00           C  
ATOM   1903  NH1 ARG A 875      44.790 -12.335  12.315  1.00  0.00           N  
ATOM   1904  NH2 ARG A 875      46.296 -12.939  13.936  1.00  0.00           N  
ATOM   1905  N   SER A 876      39.967 -13.592  15.475  1.00  0.00           N  
ATOM   1906  CA  SER A 876      40.130 -14.033  16.863  1.00  0.00           C  
ATOM   1907  C   SER A 876      41.113 -15.187  16.962  1.00  0.00           C  
ATOM   1908  O   SER A 876      40.913 -16.239  16.350  1.00  0.00           O  
ATOM   1909  CB  SER A 876      38.804 -14.472  17.476  1.00  0.00           C  
ATOM   1910  OG  SER A 876      38.978 -14.757  18.852  1.00  0.00           O  
ATOM   1911  N   GLU A 877      42.176 -14.973  17.736  1.00  0.00           N  
ATOM   1912  CA  GLU A 877      43.218 -15.972  17.944  1.00  0.00           C  
ATOM   1913  C   GLU A 877      42.781 -16.857  19.093  1.00  0.00           C  
ATOM   1914  O   GLU A 877      42.209 -16.374  20.071  1.00  0.00           O  
ATOM   1915  CB  GLU A 877      44.541 -15.293  18.299  1.00  0.00           C  
ATOM   1916  CG  GLU A 877      44.977 -14.234  17.304  1.00  0.00           C  
ATOM   1917  CD  GLU A 877      46.125 -13.380  17.825  1.00  0.00           C  
ATOM   1918  OE1 GLU A 877      47.217 -13.947  18.076  1.00  0.00           O  
ATOM   1919  OE2 GLU A 877      45.933 -12.146  17.984  1.00  0.00           O  
ATOM   1920  N   GLY A 878      43.050 -18.149  18.972  1.00  0.00           N  
ATOM   1921  CA  GLY A 878      42.663 -19.082  20.013  1.00  0.00           C  
ATOM   1922  C   GLY A 878      43.150 -20.487  19.732  1.00  0.00           C  
ATOM   1923  O   GLY A 878      44.139 -20.672  19.027  1.00  0.00           O  
ATOM   1924  N   ALA A 879      42.454 -21.483  20.264  1.00  0.00           N  
ATOM   1925  CA  ALA A 879      42.870 -22.852  20.052  1.00  0.00           C  
ATOM   1926  C   ALA A 879      41.731 -23.781  19.678  1.00  0.00           C  
ATOM   1927  O   ALA A 879      40.608 -23.614  20.151  1.00  0.00           O  
ATOM   1928  CB  ALA A 879      43.550 -23.360  21.294  1.00  0.00           C  
ATOM   1929  N   GLU A 880      42.031 -24.761  18.826  1.00  0.00           N  
ATOM   1930  CA  GLU A 880      41.036 -25.740  18.402  1.00  0.00           C  
ATOM   1931  C   GLU A 880      41.339 -27.055  19.085  1.00  0.00           C  
ATOM   1932  O   GLU A 880      42.205 -27.789  18.633  1.00  0.00           O  
ATOM   1933  CB  GLU A 880      41.084 -25.964  16.890  1.00  0.00           C  
ATOM   1934  CG  GLU A 880      40.124 -27.065  16.421  1.00  0.00           C  
ATOM   1935  CD  GLU A 880      40.316 -27.466  14.964  1.00  0.00           C  
ATOM   1936  OE1 GLU A 880      41.435 -27.895  14.606  1.00  0.00           O  
ATOM   1937  OE2 GLU A 880      39.346 -27.364  14.180  1.00  0.00           O  
ATOM   1938  N   ILE A 881      40.626 -27.362  20.161  1.00  0.00           N  
ATOM   1939  CA  ILE A 881      40.854 -28.601  20.889  1.00  0.00           C  
ATOM   1940  C   ILE A 881      39.914 -29.716  20.436  1.00  0.00           C  
ATOM   1941  O   ILE A 881      38.778 -29.471  20.029  1.00  0.00           O  
ATOM   1942  CB  ILE A 881      40.683 -28.383  22.398  1.00  0.00           C  
ATOM   1943  CG1 ILE A 881      41.527 -27.193  22.840  1.00  0.00           C  
ATOM   1944  CG2 ILE A 881      41.124 -29.614  23.159  1.00  0.00           C  
ATOM   1945  CD1 ILE A 881      41.305 -26.799  24.286  1.00  0.00           C  
ATOM   1946  N   LEU A 882      40.407 -30.946  20.516  1.00  0.00           N  
ATOM   1947  CA  LEU A 882      39.640 -32.117  20.117  1.00  0.00           C  
ATOM   1948  C   LEU A 882      39.223 -32.966  21.306  1.00  0.00           C  
ATOM   1949  O   LEU A 882      40.057 -33.381  22.113  1.00  0.00           O  
ATOM   1950  CB  LEU A 882      40.459 -32.973  19.161  1.00  0.00           C  
ATOM   1951  CG  LEU A 882      40.725 -32.347  17.796  1.00  0.00           C  
ATOM   1952  CD1 LEU A 882      41.712 -33.207  17.026  1.00  0.00           C  
ATOM   1953  CD2 LEU A 882      39.412 -32.199  17.034  1.00  0.00           C  
ATOM   1954  N   PHE A 883      37.926 -33.227  21.404  1.00  0.00           N  
ATOM   1955  CA  PHE A 883      37.386 -34.031  22.489  1.00  0.00           C  
ATOM   1956  C   PHE A 883      36.916 -35.376  21.956  1.00  0.00           C  
ATOM   1957  O   PHE A 883      36.008 -35.441  21.136  1.00  0.00           O  
ATOM   1958  CB  PHE A 883      36.201 -33.316  23.162  1.00  0.00           C  
ATOM   1959  CG  PHE A 883      36.600 -32.213  24.097  1.00  0.00           C  
ATOM   1960  CD1 PHE A 883      37.377 -31.146  23.654  1.00  0.00           C  
ATOM   1961  CD2 PHE A 883      36.203 -32.243  25.425  1.00  0.00           C  
ATOM   1962  CE1 PHE A 883      37.755 -30.122  24.525  1.00  0.00           C  
ATOM   1963  CE2 PHE A 883      36.573 -31.228  26.299  1.00  0.00           C  
ATOM   1964  CZ  PHE A 883      37.353 -30.165  25.848  1.00  0.00           C  
ATOM   1965  N   PRO A 884      37.542 -36.472  22.408  1.00  0.00           N  
ATOM   1966  CA  PRO A 884      37.141 -37.805  21.951  1.00  0.00           C  
ATOM   1967  C   PRO A 884      35.763 -38.160  22.501  1.00  0.00           C  
ATOM   1968  O   PRO A 884      35.420 -37.784  23.616  1.00  0.00           O  
ATOM   1969  CB  PRO A 884      38.229 -38.704  22.529  1.00  0.00           C  
ATOM   1970  CG  PRO A 884      39.426 -37.781  22.660  1.00  0.00           C  
ATOM   1971  CD  PRO A 884      38.798 -36.531  23.182  1.00  0.00           C  
ATOM   1972  N   VAL A 885      34.963 -38.868  21.718  1.00  0.00           N  
ATOM   1973  CA  VAL A 885      33.643 -39.277  22.189  1.00  0.00           C  
ATOM   1974  C   VAL A 885      33.778 -40.648  22.864  1.00  0.00           C  
ATOM   1975  O   VAL A 885      34.492 -41.528  22.366  1.00  0.00           O  
ATOM   1976  CB  VAL A 885      32.625 -39.357  21.035  1.00  0.00           C  
ATOM   1977  CG1 VAL A 885      31.326 -39.960  21.522  1.00  0.00           C  
ATOM   1978  CG2 VAL A 885      32.369 -37.976  20.493  1.00  0.00           C  
ATOM   1979  N   GLU A 886      33.101 -40.823  23.999  1.00  0.00           N  
ATOM   1980  CA  GLU A 886      33.180 -42.072  24.751  1.00  0.00           C  
ATOM   1981  C   GLU A 886      32.746 -43.266  23.934  1.00  0.00           C  
ATOM   1982  O   GLU A 886      31.597 -43.330  23.471  1.00  0.00           O  
ATOM   1983  CB  GLU A 886      32.328 -42.006  26.017  1.00  0.00           C  
ATOM   1984  CG  GLU A 886      32.471 -43.231  26.908  1.00  0.00           C  
ATOM   1985  CD  GLU A 886      31.510 -43.213  28.083  1.00  0.00           C  
ATOM   1986  OE1 GLU A 886      30.287 -43.080  27.847  1.00  0.00           O  
ATOM   1987  OE2 GLU A 886      31.971 -43.334  29.241  1.00  0.00           O  
ATOM   1988  N   GLY A 887      33.676 -44.209  23.768  1.00  0.00           N  
ATOM   1989  CA  GLY A 887      33.397 -45.424  23.018  1.00  0.00           C  
ATOM   1990  C   GLY A 887      33.527 -45.271  21.514  1.00  0.00           C  
ATOM   1991  O   GLY A 887      34.140 -46.106  20.840  1.00  0.00           O  
ATOM   1992  N   LYS A 888      32.936 -44.205  20.986  1.00  0.00           N  
ATOM   1993  CA  LYS A 888      32.992 -43.924  19.557  1.00  0.00           C  
ATOM   1994  C   LYS A 888      34.428 -43.667  19.123  1.00  0.00           C  
ATOM   1995  O   LYS A 888      35.331 -43.494  19.943  1.00  0.00           O  
ATOM   1996  CB  LYS A 888      32.132 -42.706  19.206  1.00  0.00           C  
ATOM   1997  CG  LYS A 888      30.654 -42.880  19.483  1.00  0.00           C  
ATOM   1998  CD  LYS A 888      29.941 -43.591  18.354  1.00  0.00           C  
ATOM   1999  CE  LYS A 888      28.444 -43.664  18.642  1.00  0.00           C  
ATOM   2000  NZ  LYS A 888      27.638 -44.086  17.459  1.00  0.00           N  
ATOM   2001  N   GLU A 889      34.610 -43.636  17.812  1.00  0.00           N  
ATOM   2002  CA  GLU A 889      35.905 -43.429  17.192  1.00  0.00           C  
ATOM   2003  C   GLU A 889      36.137 -41.948  16.852  1.00  0.00           C  
ATOM   2004  O   GLU A 889      37.278 -41.469  16.853  1.00  0.00           O  
ATOM   2005  CB  GLU A 889      35.984 -44.288  15.920  1.00  0.00           C  
ATOM   2006  CG  GLU A 889      34.738 -45.178  15.645  1.00  0.00           C  
ATOM   2007  CD  GLU A 889      33.460 -44.388  15.279  1.00  0.00           C  
ATOM   2008  OE1 GLU A 889      33.524 -43.526  14.379  1.00  0.00           O  
ATOM   2009  OE2 GLU A 889      32.383 -44.635  15.876  1.00  0.00           O  
ATOM   2010  N   VAL A 890      35.045 -41.229  16.584  1.00  0.00           N  
ATOM   2011  CA  VAL A 890      35.093 -39.814  16.211  1.00  0.00           C  
ATOM   2012  C   VAL A 890      35.522 -38.852  17.321  1.00  0.00           C  
ATOM   2013  O   VAL A 890      35.343 -39.127  18.509  1.00  0.00           O  
ATOM   2014  CB  VAL A 890      33.714 -39.348  15.639  1.00  0.00           C  
ATOM   2015  CG1 VAL A 890      32.640 -39.420  16.702  1.00  0.00           C  
ATOM   2016  CG2 VAL A 890      33.825 -37.938  15.092  1.00  0.00           C  
ATOM   2017  N   ARG A 891      36.097 -37.725  16.909  1.00  0.00           N  
ATOM   2018  CA  ARG A 891      36.552 -36.699  17.832  1.00  0.00           C  
ATOM   2019  C   ARG A 891      35.870 -35.373  17.495  1.00  0.00           C  
ATOM   2020  O   ARG A 891      35.685 -35.050  16.322  1.00  0.00           O  
ATOM   2021  CB  ARG A 891      38.070 -36.571  17.741  1.00  0.00           C  
ATOM   2022  CG  ARG A 891      38.792 -37.859  18.091  1.00  0.00           C  
ATOM   2023  CD  ARG A 891      40.279 -37.742  17.843  1.00  0.00           C  
ATOM   2024  NE  ARG A 891      40.565 -37.546  16.424  1.00  0.00           N  
ATOM   2025  CZ  ARG A 891      41.775 -37.297  15.927  1.00  0.00           C  
ATOM   2026  NH1 ARG A 891      42.828 -37.210  16.736  1.00  0.00           N  
ATOM   2027  NH2 ARG A 891      41.929 -37.125  14.617  1.00  0.00           N  
ATOM   2028  N   ILE A 892      35.499 -34.617  18.530  1.00  0.00           N  
ATOM   2029  CA  ILE A 892      34.813 -33.333  18.375  1.00  0.00           C  
ATOM   2030  C   ILE A 892      35.720 -32.101  18.535  1.00  0.00           C  
ATOM   2031  O   ILE A 892      36.302 -31.873  19.591  1.00  0.00           O  
ATOM   2032  CB  ILE A 892      33.646 -33.223  19.382  1.00  0.00           C  
ATOM   2033  CG1 ILE A 892      32.654 -34.351  19.148  1.00  0.00           C  
ATOM   2034  CG2 ILE A 892      32.941 -31.900  19.229  1.00  0.00           C  
ATOM   2035  CD1 ILE A 892      31.404 -34.225  19.965  1.00  0.00           C  
ATOM   2036  N   PRO A 893      35.841 -31.285  17.476  1.00  0.00           N  
ATOM   2037  CA  PRO A 893      36.677 -30.083  17.517  1.00  0.00           C  
ATOM   2038  C   PRO A 893      35.893 -28.906  18.064  1.00  0.00           C  
ATOM   2039  O   PRO A 893      34.761 -28.674  17.639  1.00  0.00           O  
ATOM   2040  CB  PRO A 893      37.037 -29.848  16.047  1.00  0.00           C  
ATOM   2041  CG  PRO A 893      36.562 -31.105  15.316  1.00  0.00           C  
ATOM   2042  CD  PRO A 893      35.373 -31.530  16.105  1.00  0.00           C  
ATOM   2043  N   VAL A 894      36.491 -28.174  19.001  1.00  0.00           N  
ATOM   2044  CA  VAL A 894      35.864 -26.987  19.579  1.00  0.00           C  
ATOM   2045  C   VAL A 894      36.871 -25.850  19.529  1.00  0.00           C  
ATOM   2046  O   VAL A 894      38.069 -26.092  19.620  1.00  0.00           O  
ATOM   2047  CB  VAL A 894      35.452 -27.190  21.058  1.00  0.00           C  
ATOM   2048  CG1 VAL A 894      34.406 -28.256  21.165  1.00  0.00           C  
ATOM   2049  CG2 VAL A 894      36.657 -27.544  21.893  1.00  0.00           C  
ATOM   2050  N   PHE A 895      36.402 -24.618  19.373  1.00  0.00           N  
ATOM   2051  CA  PHE A 895      37.321 -23.491  19.345  1.00  0.00           C  
ATOM   2052  C   PHE A 895      37.267 -22.814  20.699  1.00  0.00           C  
ATOM   2053  O   PHE A 895      36.247 -22.879  21.382  1.00  0.00           O  
ATOM   2054  CB  PHE A 895      36.924 -22.495  18.259  1.00  0.00           C  
ATOM   2055  CG  PHE A 895      37.798 -21.275  18.208  1.00  0.00           C  
ATOM   2056  CD1 PHE A 895      39.102 -21.361  17.771  1.00  0.00           C  
ATOM   2057  CD2 PHE A 895      37.320 -20.044  18.626  1.00  0.00           C  
ATOM   2058  CE1 PHE A 895      39.917 -20.242  17.756  1.00  0.00           C  
ATOM   2059  CE2 PHE A 895      38.131 -18.919  18.616  1.00  0.00           C  
ATOM   2060  CZ  PHE A 895      39.426 -19.017  18.182  1.00  0.00           C  
ATOM   2061  N   THR A 896      38.363 -22.180  21.103  1.00  0.00           N  
ATOM   2062  CA  THR A 896      38.385 -21.484  22.389  1.00  0.00           C  
ATOM   2063  C   THR A 896      39.514 -20.486  22.526  1.00  0.00           C  
ATOM   2064  O   THR A 896      40.672 -20.789  22.235  1.00  0.00           O  
ATOM   2065  CB  THR A 896      38.478 -22.450  23.577  1.00  0.00           C  
ATOM   2066  OG1 THR A 896      38.776 -21.698  24.765  1.00  0.00           O  
ATOM   2067  CG2 THR A 896      39.559 -23.500  23.331  1.00  0.00           C  
ATOM   2068  N   THR A 897      39.159 -19.291  22.979  1.00  0.00           N  
ATOM   2069  CA  THR A 897      40.122 -18.226  23.167  1.00  0.00           C  
ATOM   2070  C   THR A 897      40.613 -18.278  24.585  1.00  0.00           C  
ATOM   2071  O   THR A 897      41.252 -17.335  25.046  1.00  0.00           O  
ATOM   2072  CB  THR A 897      39.499 -16.849  22.944  1.00  0.00           C  
ATOM   2073  OG1 THR A 897      38.561 -16.567  23.994  1.00  0.00           O  
ATOM   2074  CG2 THR A 897      38.792 -16.815  21.603  1.00  0.00           C  
ATOM   2075  N   ARG A 898      40.295 -19.368  25.281  1.00  0.00           N  
ATOM   2076  CA  ARG A 898      40.734 -19.542  26.658  1.00  0.00           C  
ATOM   2077  C   ARG A 898      41.096 -20.977  26.942  1.00  0.00           C  
ATOM   2078  O   ARG A 898      40.557 -21.596  27.853  1.00  0.00           O  
ATOM   2079  CB  ARG A 898      39.662 -19.080  27.649  1.00  0.00           C  
ATOM   2080  CG  ARG A 898      39.715 -17.595  27.963  1.00  0.00           C  
ATOM   2081  CD  ARG A 898      41.041 -17.203  28.612  1.00  0.00           C  
ATOM   2082  NE  ARG A 898      41.075 -17.502  30.040  1.00  0.00           N  
ATOM   2083  CZ  ARG A 898      40.266 -16.937  30.928  1.00  0.00           C  
ATOM   2084  NH1 ARG A 898      39.365 -16.050  30.525  1.00  0.00           N  
ATOM   2085  NH2 ARG A 898      40.359 -17.249  32.213  1.00  0.00           N  
ATOM   2086  N   PRO A 899      42.033 -21.526  26.168  1.00  0.00           N  
ATOM   2087  CA  PRO A 899      42.478 -22.912  26.337  1.00  0.00           C  
ATOM   2088  C   PRO A 899      43.147 -23.155  27.690  1.00  0.00           C  
ATOM   2089  O   PRO A 899      43.288 -24.291  28.138  1.00  0.00           O  
ATOM   2090  CB  PRO A 899      43.441 -23.099  25.176  1.00  0.00           C  
ATOM   2091  CG  PRO A 899      44.016 -21.729  25.021  1.00  0.00           C  
ATOM   2092  CD  PRO A 899      42.820 -20.842  25.132  1.00  0.00           C  
ATOM   2093  N   ASP A 900      43.556 -22.072  28.337  1.00  0.00           N  
ATOM   2094  CA  ASP A 900      44.206 -22.151  29.632  1.00  0.00           C  
ATOM   2095  C   ASP A 900      43.208 -22.546  30.703  1.00  0.00           C  
ATOM   2096  O   ASP A 900      43.478 -22.419  31.889  1.00  0.00           O  
ATOM   2097  CB  ASP A 900      44.805 -20.794  29.989  1.00  0.00           C  
ATOM   2098  CG  ASP A 900      43.743 -19.725  30.197  1.00  0.00           C  
ATOM   2099  OD1 ASP A 900      43.000 -19.419  29.239  1.00  0.00           O  
ATOM   2100  OD2 ASP A 900      43.652 -19.191  31.323  1.00  0.00           O  
ATOM   2101  N   THR A 901      42.047 -23.013  30.289  1.00  0.00           N  
ATOM   2102  CA  THR A 901      41.029 -23.402  31.252  1.00  0.00           C  
ATOM   2103  C   THR A 901      40.492 -24.781  30.917  1.00  0.00           C  
ATOM   2104  O   THR A 901      39.531 -25.245  31.534  1.00  0.00           O  
ATOM   2105  CB  THR A 901      39.829 -22.417  31.253  1.00  0.00           C  
ATOM   2106  OG1 THR A 901      39.272 -22.334  29.933  1.00  0.00           O  
ATOM   2107  CG2 THR A 901      40.267 -21.037  31.711  1.00  0.00           C  
ATOM   2108  N   LEU A 902      41.108 -25.426  29.931  1.00  0.00           N  
ATOM   2109  CA  LEU A 902      40.678 -26.746  29.492  1.00  0.00           C  
ATOM   2110  C   LEU A 902      40.362 -27.667  30.659  1.00  0.00           C  
ATOM   2111  O   LEU A 902      39.393 -28.422  30.622  1.00  0.00           O  
ATOM   2112  CB  LEU A 902      41.755 -27.377  28.616  1.00  0.00           C  
ATOM   2113  CG  LEU A 902      41.490 -28.807  28.140  1.00  0.00           C  
ATOM   2114  CD1 LEU A 902      40.314 -28.844  27.163  1.00  0.00           C  
ATOM   2115  CD2 LEU A 902      42.753 -29.334  27.473  1.00  0.00           C  
ATOM   2116  N   PHE A 903      41.179 -27.602  31.700  1.00  0.00           N  
ATOM   2117  CA  PHE A 903      40.964 -28.444  32.864  1.00  0.00           C  
ATOM   2118  C   PHE A 903      39.696 -28.068  33.612  1.00  0.00           C  
ATOM   2119  O   PHE A 903      39.328 -28.728  34.580  1.00  0.00           O  
ATOM   2120  CB  PHE A 903      42.164 -28.360  33.803  1.00  0.00           C  
ATOM   2121  CG  PHE A 903      43.368 -29.116  33.310  1.00  0.00           C  
ATOM   2122  CD1 PHE A 903      44.160 -28.608  32.279  1.00  0.00           C  
ATOM   2123  CD2 PHE A 903      43.686 -30.358  33.846  1.00  0.00           C  
ATOM   2124  CE1 PHE A 903      45.252 -29.335  31.787  1.00  0.00           C  
ATOM   2125  CE2 PHE A 903      44.770 -31.088  33.363  1.00  0.00           C  
ATOM   2126  CZ  PHE A 903      45.555 -30.577  32.330  1.00  0.00           C  
ATOM   2127  N   GLY A 904      39.026 -27.014  33.152  1.00  0.00           N  
ATOM   2128  CA  GLY A 904      37.803 -26.565  33.793  1.00  0.00           C  
ATOM   2129  C   GLY A 904      36.563 -26.948  33.020  1.00  0.00           C  
ATOM   2130  O   GLY A 904      35.449 -26.775  33.505  1.00  0.00           O  
ATOM   2131  N   ALA A 905      36.757 -27.476  31.816  1.00  0.00           N  
ATOM   2132  CA  ALA A 905      35.637 -27.870  30.968  1.00  0.00           C  
ATOM   2133  C   ALA A 905      34.869 -29.011  31.588  1.00  0.00           C  
ATOM   2134  O   ALA A 905      35.410 -30.095  31.757  1.00  0.00           O  
ATOM   2135  CB  ALA A 905      36.129 -28.273  29.610  1.00  0.00           C  
ATOM   2136  N   THR A 906      33.607 -28.769  31.920  1.00  0.00           N  
ATOM   2137  CA  THR A 906      32.788 -29.796  32.528  1.00  0.00           C  
ATOM   2138  C   THR A 906      31.748 -30.372  31.587  1.00  0.00           C  
ATOM   2139  O   THR A 906      31.017 -31.286  31.961  1.00  0.00           O  
ATOM   2140  CB  THR A 906      32.099 -29.277  33.779  1.00  0.00           C  
ATOM   2141  OG1 THR A 906      31.641 -27.947  33.545  1.00  0.00           O  
ATOM   2142  CG2 THR A 906      33.059 -29.268  34.932  1.00  0.00           C  
ATOM   2143  N   PHE A 907      31.667 -29.835  30.373  1.00  0.00           N  
ATOM   2144  CA  PHE A 907      30.739 -30.357  29.368  1.00  0.00           C  
ATOM   2145  C   PHE A 907      30.914 -29.706  28.011  1.00  0.00           C  
ATOM   2146  O   PHE A 907      31.566 -28.665  27.895  1.00  0.00           O  
ATOM   2147  CB  PHE A 907      29.274 -30.243  29.821  1.00  0.00           C  
ATOM   2148  CG  PHE A 907      28.802 -28.836  30.108  1.00  0.00           C  
ATOM   2149  CD1 PHE A 907      29.117 -28.203  31.305  1.00  0.00           C  
ATOM   2150  CD2 PHE A 907      27.984 -28.164  29.201  1.00  0.00           C  
ATOM   2151  CE1 PHE A 907      28.618 -26.925  31.595  1.00  0.00           C  
ATOM   2152  CE2 PHE A 907      27.483 -26.890  29.483  1.00  0.00           C  
ATOM   2153  CZ  PHE A 907      27.802 -26.275  30.681  1.00  0.00           C  
ATOM   2154  N   LEU A 908      30.364 -30.341  26.978  1.00  0.00           N  
ATOM   2155  CA  LEU A 908      30.449 -29.800  25.623  1.00  0.00           C  
ATOM   2156  C   LEU A 908      29.062 -29.454  25.133  1.00  0.00           C  
ATOM   2157  O   LEU A 908      28.078 -30.020  25.582  1.00  0.00           O  
ATOM   2158  CB  LEU A 908      31.060 -30.808  24.659  1.00  0.00           C  
ATOM   2159  CG  LEU A 908      32.470 -31.304  24.960  1.00  0.00           C  
ATOM   2160  CD1 LEU A 908      32.904 -32.279  23.869  1.00  0.00           C  
ATOM   2161  CD2 LEU A 908      33.429 -30.122  25.061  1.00  0.00           C  
ATOM   2162  N   VAL A 909      28.981 -28.511  24.212  1.00  0.00           N  
ATOM   2163  CA  VAL A 909      27.694 -28.123  23.670  1.00  0.00           C  
ATOM   2164  C   VAL A 909      27.813 -27.978  22.167  1.00  0.00           C  
ATOM   2165  O   VAL A 909      28.613 -27.178  21.673  1.00  0.00           O  
ATOM   2166  CB  VAL A 909      27.207 -26.799  24.247  1.00  0.00           C  
ATOM   2167  CG1 VAL A 909      25.914 -26.400  23.573  1.00  0.00           C  
ATOM   2168  CG2 VAL A 909      27.002 -26.939  25.725  1.00  0.00           C  
ATOM   2169  N   LEU A 910      27.026 -28.765  21.442  1.00  0.00           N  
ATOM   2170  CA  LEU A 910      27.039 -28.716  19.995  1.00  0.00           C  
ATOM   2171  C   LEU A 910      25.894 -27.841  19.519  1.00  0.00           C  
ATOM   2172  O   LEU A 910      24.875 -27.690  20.210  1.00  0.00           O  
ATOM   2173  CB  LEU A 910      26.884 -30.117  19.427  1.00  0.00           C  
ATOM   2174  CG  LEU A 910      27.913 -31.122  19.927  1.00  0.00           C  
ATOM   2175  CD1 LEU A 910      27.686 -32.466  19.260  1.00  0.00           C  
ATOM   2176  CD2 LEU A 910      29.299 -30.615  19.625  1.00  0.00           C  
ATOM   2177  N   ALA A 911      26.071 -27.251  18.343  1.00  0.00           N  
ATOM   2178  CA  ALA A 911      25.039 -26.404  17.774  1.00  0.00           C  
ATOM   2179  C   ALA A 911      23.934 -27.321  17.270  1.00  0.00           C  
ATOM   2180  O   ALA A 911      24.206 -28.372  16.692  1.00  0.00           O  
ATOM   2181  CB  ALA A 911      25.604 -25.580  16.632  1.00  0.00           C  
ATOM   2182  N   PRO A 912      22.671 -26.935  17.490  1.00  0.00           N  
ATOM   2183  CA  PRO A 912      21.528 -27.734  17.056  1.00  0.00           C  
ATOM   2184  C   PRO A 912      21.740 -28.346  15.678  1.00  0.00           C  
ATOM   2185  O   PRO A 912      21.551 -29.548  15.476  1.00  0.00           O  
ATOM   2186  CB  PRO A 912      20.392 -26.724  17.068  1.00  0.00           C  
ATOM   2187  CG  PRO A 912      20.756 -25.852  18.221  1.00  0.00           C  
ATOM   2188  CD  PRO A 912      22.229 -25.631  18.013  1.00  0.00           C  
ATOM   2189  N   GLU A 913      22.153 -27.511  14.736  1.00  0.00           N  
ATOM   2190  CA  GLU A 913      22.363 -27.953  13.370  1.00  0.00           C  
ATOM   2191  C   GLU A 913      23.649 -28.745  13.191  1.00  0.00           C  
ATOM   2192  O   GLU A 913      23.957 -29.198  12.085  1.00  0.00           O  
ATOM   2193  CB  GLU A 913      22.344 -26.744  12.428  1.00  0.00           C  
ATOM   2194  CG  GLU A 913      21.063 -25.897  12.536  1.00  0.00           C  
ATOM   2195  CD  GLU A 913      21.032 -24.987  13.772  1.00  0.00           C  
ATOM   2196  OE1 GLU A 913      19.962 -24.399  14.069  1.00  0.00           O  
ATOM   2197  OE2 GLU A 913      22.081 -24.851  14.442  1.00  0.00           O  
ATOM   2198  N   HIS A 914      24.399 -28.917  14.273  1.00  0.00           N  
ATOM   2199  CA  HIS A 914      25.636 -29.671  14.192  1.00  0.00           C  
ATOM   2200  C   HIS A 914      25.262 -31.103  13.827  1.00  0.00           C  
ATOM   2201  O   HIS A 914      24.269 -31.635  14.322  1.00  0.00           O  
ATOM   2202  CB  HIS A 914      26.372 -29.642  15.534  1.00  0.00           C  
ATOM   2203  CG  HIS A 914      27.774 -30.169  15.470  1.00  0.00           C  
ATOM   2204  ND1 HIS A 914      28.065 -31.372  14.876  1.00  0.00           N  
ATOM   2205  CD2 HIS A 914      28.918 -29.617  15.948  1.00  0.00           C  
ATOM   2206  CE1 HIS A 914      29.369 -31.528  15.002  1.00  0.00           C  
ATOM   2207  NE2 HIS A 914      29.932 -30.493  15.644  1.00  0.00           N  
ATOM   2208  N   PRO A 915      26.036 -31.735  12.931  1.00  0.00           N  
ATOM   2209  CA  PRO A 915      25.789 -33.114  12.497  1.00  0.00           C  
ATOM   2210  C   PRO A 915      25.709 -34.115  13.657  1.00  0.00           C  
ATOM   2211  O   PRO A 915      24.737 -34.868  13.774  1.00  0.00           O  
ATOM   2212  CB  PRO A 915      26.976 -33.398  11.582  1.00  0.00           C  
ATOM   2213  CG  PRO A 915      27.218 -32.074  10.953  1.00  0.00           C  
ATOM   2214  CD  PRO A 915      27.111 -31.125  12.128  1.00  0.00           C  
ATOM   2215  N   LEU A 916      26.732 -34.113  14.510  1.00  0.00           N  
ATOM   2216  CA  LEU A 916      26.811 -35.019  15.651  1.00  0.00           C  
ATOM   2217  C   LEU A 916      25.734 -34.785  16.697  1.00  0.00           C  
ATOM   2218  O   LEU A 916      25.657 -35.508  17.679  1.00  0.00           O  
ATOM   2219  CB  LEU A 916      28.184 -34.901  16.312  1.00  0.00           C  
ATOM   2220  CG  LEU A 916      29.365 -35.140  15.372  1.00  0.00           C  
ATOM   2221  CD1 LEU A 916      30.670 -34.874  16.089  1.00  0.00           C  
ATOM   2222  CD2 LEU A 916      29.318 -36.563  14.863  1.00  0.00           C  
ATOM   2223  N   THR A 917      24.903 -33.776  16.501  1.00  0.00           N  
ATOM   2224  CA  THR A 917      23.854 -33.512  17.464  1.00  0.00           C  
ATOM   2225  C   THR A 917      22.806 -34.611  17.398  1.00  0.00           C  
ATOM   2226  O   THR A 917      22.105 -34.861  18.373  1.00  0.00           O  
ATOM   2227  CB  THR A 917      23.191 -32.157  17.202  1.00  0.00           C  
ATOM   2228  OG1 THR A 917      24.187 -31.131  17.258  1.00  0.00           O  
ATOM   2229  CG2 THR A 917      22.121 -31.865  18.250  1.00  0.00           C  
ATOM   2230  N   LEU A 918      22.701 -35.267  16.245  1.00  0.00           N  
ATOM   2231  CA  LEU A 918      21.735 -36.349  16.073  1.00  0.00           C  
ATOM   2232  C   LEU A 918      22.421 -37.691  15.883  1.00  0.00           C  
ATOM   2233  O   LEU A 918      21.882 -38.733  16.262  1.00  0.00           O  
ATOM   2234  CB  LEU A 918      20.819 -36.084  14.876  1.00  0.00           C  
ATOM   2235  CG  LEU A 918      19.740 -35.011  15.032  1.00  0.00           C  
ATOM   2236  CD1 LEU A 918      18.927 -34.941  13.755  1.00  0.00           C  
ATOM   2237  CD2 LEU A 918      18.835 -35.332  16.215  1.00  0.00           C  
ATOM   2238  N   GLU A 919      23.608 -37.668  15.291  1.00  0.00           N  
ATOM   2239  CA  GLU A 919      24.341 -38.904  15.067  1.00  0.00           C  
ATOM   2240  C   GLU A 919      24.845 -39.469  16.396  1.00  0.00           C  
ATOM   2241  O   GLU A 919      25.299 -40.617  16.459  1.00  0.00           O  
ATOM   2242  CB  GLU A 919      25.521 -38.663  14.118  1.00  0.00           C  
ATOM   2243  CG  GLU A 919      26.240 -39.947  13.678  1.00  0.00           C  
ATOM   2244  CD  GLU A 919      27.396 -39.688  12.708  1.00  0.00           C  
ATOM   2245  OE1 GLU A 919      27.157 -39.073  11.641  1.00  0.00           O  
ATOM   2246  OE2 GLU A 919      28.543 -40.105  13.008  1.00  0.00           O  
ATOM   2247  N   LEU A 920      24.764 -38.661  17.452  1.00  0.00           N  
ATOM   2248  CA  LEU A 920      25.207 -39.079  18.778  1.00  0.00           C  
ATOM   2249  C   LEU A 920      24.042 -39.146  19.754  1.00  0.00           C  
ATOM   2250  O   LEU A 920      24.111 -39.862  20.749  1.00  0.00           O  
ATOM   2251  CB  LEU A 920      26.272 -38.118  19.320  1.00  0.00           C  
ATOM   2252  CG  LEU A 920      27.724 -38.247  18.845  1.00  0.00           C  
ATOM   2253  CD1 LEU A 920      28.545 -37.059  19.314  1.00  0.00           C  
ATOM   2254  CD2 LEU A 920      28.308 -39.522  19.389  1.00  0.00           C  
ATOM   2255  N   ALA A 921      22.974 -38.406  19.466  1.00  0.00           N  
ATOM   2256  CA  ALA A 921      21.796 -38.374  20.333  1.00  0.00           C  
ATOM   2257  C   ALA A 921      21.274 -39.765  20.664  1.00  0.00           C  
ATOM   2258  O   ALA A 921      20.902 -40.532  19.775  1.00  0.00           O  
ATOM   2259  CB  ALA A 921      20.696 -37.551  19.691  1.00  0.00           C  
ATOM   2260  N   ALA A 922      21.249 -40.076  21.956  1.00  0.00           N  
ATOM   2261  CA  ALA A 922      20.788 -41.371  22.435  1.00  0.00           C  
ATOM   2262  C   ALA A 922      19.336 -41.605  22.039  1.00  0.00           C  
ATOM   2263  O   ALA A 922      18.508 -40.692  22.114  1.00  0.00           O  
ATOM   2264  CB  ALA A 922      20.936 -41.450  23.951  1.00  0.00           C  
ATOM   2265  N   PRO A 923      19.013 -42.844  21.616  1.00  0.00           N  
ATOM   2266  CA  PRO A 923      17.669 -43.258  21.192  1.00  0.00           C  
ATOM   2267  C   PRO A 923      16.572 -42.933  22.197  1.00  0.00           C  
ATOM   2268  O   PRO A 923      15.404 -42.836  21.835  1.00  0.00           O  
ATOM   2269  CB  PRO A 923      17.828 -44.760  20.970  1.00  0.00           C  
ATOM   2270  CG  PRO A 923      19.242 -44.869  20.486  1.00  0.00           C  
ATOM   2271  CD  PRO A 923      19.975 -43.952  21.445  1.00  0.00           C  
ATOM   2272  N   GLU A 924      16.949 -42.765  23.459  1.00  0.00           N  
ATOM   2273  CA  GLU A 924      15.979 -42.454  24.501  1.00  0.00           C  
ATOM   2274  C   GLU A 924      15.825 -40.940  24.622  1.00  0.00           C  
ATOM   2275  O   GLU A 924      14.886 -40.448  25.258  1.00  0.00           O  
ATOM   2276  CB  GLU A 924      16.432 -43.038  25.847  1.00  0.00           C  
ATOM   2277  CG  GLU A 924      16.892 -44.501  25.790  1.00  0.00           C  
ATOM   2278  CD  GLU A 924      18.382 -44.646  25.485  1.00  0.00           C  
ATOM   2279  OE1 GLU A 924      19.203 -44.292  26.362  1.00  0.00           O  
ATOM   2280  OE2 GLU A 924      18.731 -45.111  24.374  1.00  0.00           O  
ATOM   2281  N   LYS A 925      16.754 -40.212  24.003  1.00  0.00           N  
ATOM   2282  CA  LYS A 925      16.759 -38.749  24.024  1.00  0.00           C  
ATOM   2283  C   LYS A 925      16.335 -38.193  22.667  1.00  0.00           C  
ATOM   2284  O   LYS A 925      15.841 -37.072  22.577  1.00  0.00           O  
ATOM   2285  CB  LYS A 925      18.163 -38.227  24.360  1.00  0.00           C  
ATOM   2286  CG  LYS A 925      18.743 -38.717  25.691  1.00  0.00           C  
ATOM   2287  CD  LYS A 925      18.072 -38.072  26.909  1.00  0.00           C  
ATOM   2288  CE  LYS A 925      18.631 -38.641  28.215  1.00  0.00           C  
ATOM   2289  NZ  LYS A 925      18.112 -37.918  29.412  1.00  0.00           N  
ATOM   2290  N   ARG A 926      16.536 -38.989  21.621  1.00  0.00           N  
ATOM   2291  CA  ARG A 926      16.201 -38.620  20.245  1.00  0.00           C  
ATOM   2292  C   ARG A 926      14.870 -37.878  20.070  1.00  0.00           C  
ATOM   2293  O   ARG A 926      14.826 -36.804  19.479  1.00  0.00           O  
ATOM   2294  CB  ARG A 926      16.202 -39.881  19.378  1.00  0.00           C  
ATOM   2295  CG  ARG A 926      16.069 -39.641  17.886  1.00  0.00           C  
ATOM   2296  CD  ARG A 926      17.280 -38.910  17.331  1.00  0.00           C  
ATOM   2297  NE  ARG A 926      17.220 -38.746  15.877  1.00  0.00           N  
ATOM   2298  CZ  ARG A 926      17.392 -39.732  15.003  1.00  0.00           C  
ATOM   2299  NH1 ARG A 926      17.641 -40.964  15.435  1.00  0.00           N  
ATOM   2300  NH2 ARG A 926      17.309 -39.483  13.701  1.00  0.00           N  
ATOM   2301  N   GLU A 927      13.786 -38.448  20.583  1.00  0.00           N  
ATOM   2302  CA  GLU A 927      12.466 -37.831  20.458  1.00  0.00           C  
ATOM   2303  C   GLU A 927      12.414 -36.422  21.049  1.00  0.00           C  
ATOM   2304  O   GLU A 927      11.395 -35.742  20.948  1.00  0.00           O  
ATOM   2305  CB  GLU A 927      11.396 -38.713  21.129  1.00  0.00           C  
ATOM   2306  CG  GLU A 927       9.952 -38.191  20.977  1.00  0.00           C  
ATOM   2307  CD  GLU A 927       8.904 -39.067  21.663  1.00  0.00           C  
ATOM   2308  OE1 GLU A 927       8.991 -39.266  22.898  1.00  0.00           O  
ATOM   2309  OE2 GLU A 927       7.985 -39.550  20.963  1.00  0.00           O  
ATOM   2310  N   GLU A 928      13.507 -35.983  21.663  1.00  0.00           N  
ATOM   2311  CA  GLU A 928      13.557 -34.652  22.264  1.00  0.00           C  
ATOM   2312  C   GLU A 928      14.611 -33.795  21.565  1.00  0.00           C  
ATOM   2313  O   GLU A 928      14.415 -32.597  21.360  1.00  0.00           O  
ATOM   2314  CB  GLU A 928      13.865 -34.766  23.765  1.00  0.00           C  
ATOM   2315  CG  GLU A 928      13.776 -33.457  24.545  1.00  0.00           C  
ATOM   2316  CD  GLU A 928      14.043 -33.640  26.036  1.00  0.00           C  
ATOM   2317  OE1 GLU A 928      15.147 -34.106  26.400  1.00  0.00           O  
ATOM   2318  OE2 GLU A 928      13.146 -33.315  26.843  1.00  0.00           O  
ATOM   2319  N   VAL A 929      15.727 -34.419  21.201  1.00  0.00           N  
ATOM   2320  CA  VAL A 929      16.811 -33.728  20.515  1.00  0.00           C  
ATOM   2321  C   VAL A 929      16.325 -33.299  19.143  1.00  0.00           C  
ATOM   2322  O   VAL A 929      16.514 -32.157  18.727  1.00  0.00           O  
ATOM   2323  CB  VAL A 929      18.041 -34.648  20.323  1.00  0.00           C  
ATOM   2324  CG1 VAL A 929      19.029 -34.012  19.370  1.00  0.00           C  
ATOM   2325  CG2 VAL A 929      18.708 -34.904  21.652  1.00  0.00           C  
ATOM   2326  N   LEU A 930      15.692 -34.231  18.444  1.00  0.00           N  
ATOM   2327  CA  LEU A 930      15.184 -33.972  17.107  1.00  0.00           C  
ATOM   2328  C   LEU A 930      14.053 -32.959  17.120  1.00  0.00           C  
ATOM   2329  O   LEU A 930      13.837 -32.261  16.136  1.00  0.00           O  
ATOM   2330  CB  LEU A 930      14.710 -35.277  16.469  1.00  0.00           C  
ATOM   2331  CG  LEU A 930      14.260 -35.229  15.008  1.00  0.00           C  
ATOM   2332  CD1 LEU A 930      14.440 -36.615  14.389  1.00  0.00           C  
ATOM   2333  CD2 LEU A 930      12.807 -34.759  14.913  1.00  0.00           C  
ATOM   2334  N   ALA A 931      13.332 -32.880  18.232  1.00  0.00           N  
ATOM   2335  CA  ALA A 931      12.230 -31.933  18.342  1.00  0.00           C  
ATOM   2336  C   ALA A 931      12.752 -30.541  18.661  1.00  0.00           C  
ATOM   2337  O   ALA A 931      12.068 -29.548  18.405  1.00  0.00           O  
ATOM   2338  CB  ALA A 931      11.255 -32.378  19.419  1.00  0.00           C  
ATOM   2339  N   TYR A 932      13.962 -30.478  19.219  1.00  0.00           N  
ATOM   2340  CA  TYR A 932      14.600 -29.208  19.580  1.00  0.00           C  
ATOM   2341  C   TYR A 932      15.226 -28.557  18.343  1.00  0.00           C  
ATOM   2342  O   TYR A 932      15.219 -27.333  18.203  1.00  0.00           O  
ATOM   2343  CB  TYR A 932      15.665 -29.444  20.656  1.00  0.00           C  
ATOM   2344  CG  TYR A 932      16.185 -28.186  21.321  1.00  0.00           C  
ATOM   2345  CD1 TYR A 932      17.484 -27.730  21.080  1.00  0.00           C  
ATOM   2346  CD2 TYR A 932      15.388 -27.463  22.205  1.00  0.00           C  
ATOM   2347  CE1 TYR A 932      17.979 -26.585  21.708  1.00  0.00           C  
ATOM   2348  CE2 TYR A 932      15.872 -26.318  22.838  1.00  0.00           C  
ATOM   2349  CZ  TYR A 932      17.170 -25.886  22.583  1.00  0.00           C  
ATOM   2350  OH  TYR A 932      17.658 -24.763  23.207  1.00  0.00           O  
ATOM   2351  N   VAL A 933      15.762 -29.380  17.447  1.00  0.00           N  
ATOM   2352  CA  VAL A 933      16.359 -28.880  16.215  1.00  0.00           C  
ATOM   2353  C   VAL A 933      15.269 -28.216  15.370  1.00  0.00           C  
ATOM   2354  O   VAL A 933      15.424 -27.077  14.931  1.00  0.00           O  
ATOM   2355  CB  VAL A 933      17.002 -30.025  15.406  1.00  0.00           C  
ATOM   2356  CG1 VAL A 933      17.613 -29.483  14.129  1.00  0.00           C  
ATOM   2357  CG2 VAL A 933      18.054 -30.725  16.248  1.00  0.00           C  
ATOM   2358  N   GLU A 934      14.167 -28.934  15.154  1.00  0.00           N  
ATOM   2359  CA  GLU A 934      13.041 -28.422  14.375  1.00  0.00           C  
ATOM   2360  C   GLU A 934      12.384 -27.221  15.036  1.00  0.00           C  
ATOM   2361  O   GLU A 934      11.481 -26.620  14.466  1.00  0.00           O  
ATOM   2362  CB  GLU A 934      11.979 -29.506  14.172  1.00  0.00           C  
ATOM   2363  CG  GLU A 934      12.248 -30.485  13.032  1.00  0.00           C  
ATOM   2364  CD  GLU A 934      11.182 -31.588  12.937  1.00  0.00           C  
ATOM   2365  OE1 GLU A 934      11.201 -32.357  11.946  1.00  0.00           O  
ATOM   2366  OE2 GLU A 934      10.328 -31.690  13.854  1.00  0.00           O  
ATOM   2367  N   ALA A 935      12.820 -26.881  16.244  1.00  0.00           N  
ATOM   2368  CA  ALA A 935      12.265 -25.733  16.948  1.00  0.00           C  
ATOM   2369  C   ALA A 935      13.178 -24.542  16.712  1.00  0.00           C  
ATOM   2370  O   ALA A 935      12.713 -23.416  16.540  1.00  0.00           O  
ATOM   2371  CB  ALA A 935      12.157 -26.020  18.433  1.00  0.00           C  
ATOM   2372  N   ALA A 936      14.482 -24.805  16.697  1.00  0.00           N  
ATOM   2373  CA  ALA A 936      15.478 -23.762  16.479  1.00  0.00           C  
ATOM   2374  C   ALA A 936      15.522 -23.365  15.011  1.00  0.00           C  
ATOM   2375  O   ALA A 936      15.649 -22.190  14.676  1.00  0.00           O  
ATOM   2376  CB  ALA A 936      16.847 -24.246  16.923  1.00  0.00           C  
ATOM   2377  N   LYS A 937      15.422 -24.353  14.134  1.00  0.00           N  
ATOM   2378  CA  LYS A 937      15.440 -24.101  12.703  1.00  0.00           C  
ATOM   2379  C   LYS A 937      14.253 -23.236  12.285  1.00  0.00           C  
ATOM   2380  O   LYS A 937      14.371 -22.417  11.376  1.00  0.00           O  
ATOM   2381  CB  LYS A 937      15.408 -25.431  11.948  1.00  0.00           C  
ATOM   2382  CG  LYS A 937      15.255 -25.312  10.440  1.00  0.00           C  
ATOM   2383  CD  LYS A 937      15.165 -26.694   9.793  1.00  0.00           C  
ATOM   2384  CE  LYS A 937      14.921 -26.603   8.291  1.00  0.00           C  
ATOM   2385  NZ  LYS A 937      14.868 -27.948   7.642  1.00  0.00           N  
ATOM   2386  N   ARG A 938      13.114 -23.416  12.954  1.00  0.00           N  
ATOM   2387  CA  ARG A 938      11.904 -22.657  12.637  1.00  0.00           C  
ATOM   2388  C   ARG A 938      11.902 -21.263  13.260  1.00  0.00           C  
ATOM   2389  O   ARG A 938      11.299 -20.332  12.721  1.00  0.00           O  
ATOM   2390  CB  ARG A 938      10.657 -23.437  13.083  1.00  0.00           C  
ATOM   2391  CG  ARG A 938       9.317 -22.766  12.743  1.00  0.00           C  
ATOM   2392  CD  ARG A 938       8.203 -23.792  12.506  1.00  0.00           C  
ATOM   2393  NE  ARG A 938       8.562 -24.741  11.449  1.00  0.00           N  
ATOM   2394  CZ  ARG A 938       9.091 -25.944  11.660  1.00  0.00           C  
ATOM   2395  NH1 ARG A 938       9.319 -26.365  12.896  1.00  0.00           N  
ATOM   2396  NH2 ARG A 938       9.411 -26.720  10.632  1.00  0.00           N  
ATOM   2397  N   LYS A 939      12.578 -21.126  14.395  1.00  0.00           N  
ATOM   2398  CA  LYS A 939      12.670 -19.845  15.083  1.00  0.00           C  
ATOM   2399  C   LYS A 939      13.469 -18.892  14.190  1.00  0.00           C  
ATOM   2400  O   LYS A 939      14.103 -19.329  13.226  1.00  0.00           O  
ATOM   2401  CB  LYS A 939      13.381 -20.037  16.422  1.00  0.00           C  
ATOM   2402  CG  LYS A 939      13.268 -18.872  17.386  1.00  0.00           C  
ATOM   2403  CD  LYS A 939      14.056 -19.149  18.665  1.00  0.00           C  
ATOM   2404  CE  LYS A 939      13.574 -20.414  19.368  1.00  0.00           C  
ATOM   2405  NZ  LYS A 939      14.396 -20.752  20.571  1.00  0.00           N  
ATOM   2406  N   THR A 940      13.441 -17.598  14.494  1.00  0.00           N  
ATOM   2407  CA  THR A 940      14.182 -16.626  13.689  1.00  0.00           C  
ATOM   2408  C   THR A 940      14.987 -15.650  14.550  1.00  0.00           C  
ATOM   2409  O   THR A 940      15.041 -15.785  15.772  1.00  0.00           O  
ATOM   2410  CB  THR A 940      13.233 -15.822  12.750  1.00  0.00           C  
ATOM   2411  OG1 THR A 940      12.223 -15.161  13.525  1.00  0.00           O  
ATOM   2412  CG2 THR A 940      12.571 -16.750  11.733  1.00  0.00           C  
ATOM   2413  N   GLU A 941      15.612 -14.671  13.898  1.00  0.00           N  
ATOM   2414  CA  GLU A 941      16.422 -13.666  14.583  1.00  0.00           C  
ATOM   2415  C   GLU A 941      15.587 -12.747  15.468  1.00  0.00           C  
ATOM   2416  O   GLU A 941      15.938 -12.490  16.618  1.00  0.00           O  
ATOM   2417  CB  GLU A 941      17.188 -12.830  13.556  1.00  0.00           C  
ATOM   2418  CG  GLU A 941      18.127 -13.643  12.682  1.00  0.00           C  
ATOM   2419  CD  GLU A 941      19.210 -14.335  13.483  1.00  0.00           C  
ATOM   2420  OE1 GLU A 941      19.959 -15.134  12.884  1.00  0.00           O  
ATOM   2421  OE2 GLU A 941      19.319 -14.081  14.704  1.00  0.00           O  
ATOM   2422  N   ILE A 942      14.486 -12.247  14.919  1.00  0.00           N  
ATOM   2423  CA  ILE A 942      13.596 -11.363  15.658  1.00  0.00           C  
ATOM   2424  C   ILE A 942      12.953 -12.117  16.819  1.00  0.00           C  
ATOM   2425  O   ILE A 942      12.570 -11.522  17.827  1.00  0.00           O  
ATOM   2426  CB  ILE A 942      12.486 -10.822  14.745  1.00  0.00           C  
ATOM   2427  CG1 ILE A 942      13.110 -10.195  13.495  1.00  0.00           C  
ATOM   2428  CG2 ILE A 942      11.647  -9.797  15.501  1.00  0.00           C  
ATOM   2429  CD1 ILE A 942      12.099  -9.693  12.478  1.00  0.00           C  
ATOM   2430  N   GLU A 943      12.837 -13.431  16.665  1.00  0.00           N  
ATOM   2431  CA  GLU A 943      12.249 -14.280  17.694  1.00  0.00           C  
ATOM   2432  C   GLU A 943      13.271 -14.590  18.788  1.00  0.00           C  
ATOM   2433  O   GLU A 943      12.959 -14.515  19.980  1.00  0.00           O  
ATOM   2434  CB  GLU A 943      11.745 -15.587  17.071  1.00  0.00           C  
ATOM   2435  CG  GLU A 943      10.694 -15.400  15.983  1.00  0.00           C  
ATOM   2436  CD  GLU A 943      10.177 -16.718  15.426  1.00  0.00           C  
ATOM   2437  OE1 GLU A 943       9.366 -16.686  14.471  1.00  0.00           O  
ATOM   2438  OE2 GLU A 943      10.579 -17.784  15.945  1.00  0.00           O  
ATOM   2439  N   ARG A 944      14.488 -14.942  18.374  1.00  0.00           N  
ATOM   2440  CA  ARG A 944      15.563 -15.263  19.314  1.00  0.00           C  
ATOM   2441  C   ARG A 944      15.825 -14.079  20.239  1.00  0.00           C  
ATOM   2442  O   ARG A 944      15.923 -14.237  21.460  1.00  0.00           O  
ATOM   2443  CB  ARG A 944      16.854 -15.621  18.560  1.00  0.00           C  
ATOM   2444  CG  ARG A 944      16.788 -16.915  17.758  1.00  0.00           C  
ATOM   2445  CD  ARG A 944      18.088 -17.181  17.013  1.00  0.00           C  
ATOM   2446  NE  ARG A 944      19.217 -17.356  17.924  1.00  0.00           N  
ATOM   2447  CZ  ARG A 944      20.471 -17.578  17.537  1.00  0.00           C  
ATOM   2448  NH1 ARG A 944      20.770 -17.655  16.246  1.00  0.00           N  
ATOM   2449  NH2 ARG A 944      21.432 -17.724  18.443  1.00  0.00           N  
ATOM   2450  N   GLN A 945      15.933 -12.894  19.641  1.00  0.00           N  
ATOM   2451  CA  GLN A 945      16.184 -11.658  20.381  1.00  0.00           C  
ATOM   2452  C   GLN A 945      14.966 -11.289  21.232  1.00  0.00           C  
ATOM   2453  O   GLN A 945      15.001 -10.332  22.013  1.00  0.00           O  
ATOM   2454  CB  GLN A 945      16.495 -10.511  19.406  1.00  0.00           C  
ATOM   2455  CG  GLN A 945      17.620 -10.791  18.399  1.00  0.00           C  
ATOM   2456  CD  GLN A 945      18.992 -10.936  19.045  1.00  0.00           C  
ATOM   2457  OE1 GLN A 945      19.243 -11.873  19.806  1.00  0.00           O  
ATOM   2458  NE2 GLN A 945      19.890 -10.001  18.738  1.00  0.00           N  
ATOM   2459  N   ALA A 946      13.891 -12.057  21.069  1.00  0.00           N  
ATOM   2460  CA  ALA A 946      12.657 -11.826  21.812  1.00  0.00           C  
ATOM   2461  C   ALA A 946      12.669 -12.591  23.130  1.00  0.00           C  
ATOM   2462  O   ALA A 946      12.016 -12.186  24.095  1.00  0.00           O  
ATOM   2463  CB  ALA A 946      11.446 -12.244  20.968  1.00  0.00           C  
ATOM   2464  N   GLU A 947      13.412 -13.696  23.166  1.00  0.00           N  
ATOM   2465  CA  GLU A 947      13.510 -14.518  24.372  1.00  0.00           C  
ATOM   2466  C   GLU A 947      14.522 -13.924  25.354  1.00  0.00           C  
ATOM   2467  O   GLU A 947      14.458 -14.169  26.565  1.00  0.00           O  
ATOM   2468  CB  GLU A 947      13.938 -15.942  24.011  1.00  0.00           C  
ATOM   2469  CG  GLU A 947      13.120 -16.602  22.912  1.00  0.00           C  
ATOM   2470  CD  GLU A 947      13.557 -18.039  22.650  1.00  0.00           C  
ATOM   2471  OE1 GLU A 947      13.313 -18.911  23.514  1.00  0.00           O  
ATOM   2472  OE2 GLU A 947      14.156 -18.298  21.582  1.00  0.00           O  
ATOM   2473  N   GLY A 948      15.461 -13.150  24.818  1.00  0.00           N  
ATOM   2474  CA  GLY A 948      16.480 -12.530  25.643  1.00  0.00           C  
ATOM   2475  C   GLY A 948      17.724 -13.388  25.743  1.00  0.00           C  
ATOM   2476  O   GLY A 948      18.129 -14.038  24.774  1.00  0.00           O  
ATOM   2477  N   ARG A 949      18.330 -13.393  26.926  1.00  0.00           N  
ATOM   2478  CA  ARG A 949      19.536 -14.174  27.166  1.00  0.00           C  
ATOM   2479  C   ARG A 949      19.225 -15.467  27.935  1.00  0.00           C  
ATOM   2480  O   ARG A 949      20.121 -16.066  28.533  1.00  0.00           O  
ATOM   2481  CB  ARG A 949      20.557 -13.333  27.945  1.00  0.00           C  
ATOM   2482  CG  ARG A 949      20.045 -12.844  29.293  1.00  0.00           C  
ATOM   2483  CD  ARG A 949      21.163 -12.305  30.179  1.00  0.00           C  
ATOM   2484  NE  ARG A 949      20.719 -12.154  31.567  1.00  0.00           N  
ATOM   2485  CZ  ARG A 949      21.516 -11.846  32.587  1.00  0.00           C  
ATOM   2486  NH1 ARG A 949      22.814 -11.651  32.383  1.00  0.00           N  
ATOM   2487  NH2 ARG A 949      21.017 -11.741  33.816  1.00  0.00           N  
ATOM   2488  N   GLU A 950      17.959 -15.889  27.921  1.00  0.00           N  
ATOM   2489  CA  GLU A 950      17.539 -17.114  28.612  1.00  0.00           C  
ATOM   2490  C   GLU A 950      18.173 -18.342  27.969  1.00  0.00           C  
ATOM   2491  O   GLU A 950      17.859 -18.688  26.827  1.00  0.00           O  
ATOM   2492  CB  GLU A 950      16.013 -17.251  28.576  1.00  0.00           C  
ATOM   2493  CG  GLU A 950      15.268 -16.353  29.562  1.00  0.00           C  
ATOM   2494  CD  GLU A 950      15.322 -16.876  30.990  1.00  0.00           C  
ATOM   2495  OE1 GLU A 950      14.773 -17.971  31.244  1.00  0.00           O  
ATOM   2496  OE2 GLU A 950      15.911 -16.196  31.858  1.00  0.00           O  
ATOM   2497  N   LYS A 951      19.068 -18.994  28.704  1.00  0.00           N  
ATOM   2498  CA  LYS A 951      19.751 -20.176  28.193  1.00  0.00           C  
ATOM   2499  C   LYS A 951      18.799 -21.352  28.060  1.00  0.00           C  
ATOM   2500  O   LYS A 951      17.970 -21.587  28.935  1.00  0.00           O  
ATOM   2501  CB  LYS A 951      20.922 -20.544  29.105  1.00  0.00           C  
ATOM   2502  CG  LYS A 951      22.259 -19.922  28.703  1.00  0.00           C  
ATOM   2503  CD  LYS A 951      22.255 -18.405  28.774  1.00  0.00           C  
ATOM   2504  CE  LYS A 951      23.569 -17.840  28.256  1.00  0.00           C  
ATOM   2505  NZ  LYS A 951      23.597 -16.352  28.258  1.00  0.00           N  
ATOM   2506  N   THR A 952      18.921 -22.087  26.958  1.00  0.00           N  
ATOM   2507  CA  THR A 952      18.052 -23.229  26.701  1.00  0.00           C  
ATOM   2508  C   THR A 952      18.744 -24.301  25.876  1.00  0.00           C  
ATOM   2509  O   THR A 952      19.215 -24.036  24.771  1.00  0.00           O  
ATOM   2510  CB  THR A 952      16.794 -22.799  25.944  1.00  0.00           C  
ATOM   2511  OG1 THR A 952      16.052 -21.874  26.745  1.00  0.00           O  
ATOM   2512  CG2 THR A 952      15.929 -23.999  25.632  1.00  0.00           C  
ATOM   2513  N   GLY A 953      18.792 -25.514  26.414  1.00  0.00           N  
ATOM   2514  CA  GLY A 953      19.429 -26.607  25.704  1.00  0.00           C  
ATOM   2515  C   GLY A 953      18.860 -27.966  26.063  1.00  0.00           C  
ATOM   2516  O   GLY A 953      17.868 -28.071  26.784  1.00  0.00           O  
ATOM   2517  N   VAL A 954      19.496 -29.016  25.561  1.00  0.00           N  
ATOM   2518  CA  VAL A 954      19.051 -30.374  25.828  1.00  0.00           C  
ATOM   2519  C   VAL A 954      20.251 -31.296  25.948  1.00  0.00           C  
ATOM   2520  O   VAL A 954      21.282 -31.059  25.321  1.00  0.00           O  
ATOM   2521  CB  VAL A 954      18.140 -30.883  24.691  1.00  0.00           C  
ATOM   2522  CG1 VAL A 954      17.820 -32.355  24.887  1.00  0.00           C  
ATOM   2523  CG2 VAL A 954      16.861 -30.059  24.650  1.00  0.00           C  
ATOM   2524  N   PHE A 955      20.125 -32.339  26.763  1.00  0.00           N  
ATOM   2525  CA  PHE A 955      21.218 -33.282  26.923  1.00  0.00           C  
ATOM   2526  C   PHE A 955      21.160 -34.349  25.835  1.00  0.00           C  
ATOM   2527  O   PHE A 955      20.122 -34.975  25.631  1.00  0.00           O  
ATOM   2528  CB  PHE A 955      21.169 -33.939  28.306  1.00  0.00           C  
ATOM   2529  CG  PHE A 955      22.221 -35.001  28.503  1.00  0.00           C  
ATOM   2530  CD1 PHE A 955      23.507 -34.834  27.980  1.00  0.00           C  
ATOM   2531  CD2 PHE A 955      21.930 -36.172  29.197  1.00  0.00           C  
ATOM   2532  CE1 PHE A 955      24.482 -35.819  28.143  1.00  0.00           C  
ATOM   2533  CE2 PHE A 955      22.899 -37.161  29.365  1.00  0.00           C  
ATOM   2534  CZ  PHE A 955      24.175 -36.983  28.835  1.00  0.00           C  
ATOM   2535  N   LEU A 956      22.280 -34.555  25.145  1.00  0.00           N  
ATOM   2536  CA  LEU A 956      22.362 -35.537  24.064  1.00  0.00           C  
ATOM   2537  C   LEU A 956      22.392 -37.003  24.492  1.00  0.00           C  
ATOM   2538  O   LEU A 956      22.285 -37.898  23.653  1.00  0.00           O  
ATOM   2539  CB  LEU A 956      23.594 -35.275  23.202  1.00  0.00           C  
ATOM   2540  CG  LEU A 956      23.591 -34.073  22.274  1.00  0.00           C  
ATOM   2541  CD1 LEU A 956      24.825 -34.138  21.385  1.00  0.00           C  
ATOM   2542  CD2 LEU A 956      22.334 -34.085  21.438  1.00  0.00           C  
ATOM   2543  N   GLY A 957      22.547 -37.259  25.784  1.00  0.00           N  
ATOM   2544  CA  GLY A 957      22.593 -38.634  26.239  1.00  0.00           C  
ATOM   2545  C   GLY A 957      23.852 -39.335  25.758  1.00  0.00           C  
ATOM   2546  O   GLY A 957      23.851 -40.547  25.531  1.00  0.00           O  
ATOM   2547  N   ALA A 958      24.927 -38.572  25.589  1.00  0.00           N  
ATOM   2548  CA  ALA A 958      26.205 -39.129  25.160  1.00  0.00           C  
ATOM   2549  C   ALA A 958      27.264 -38.437  25.985  1.00  0.00           C  
ATOM   2550  O   ALA A 958      26.992 -37.404  26.579  1.00  0.00           O  
ATOM   2551  CB  ALA A 958      26.431 -38.865  23.694  1.00  0.00           C  
ATOM   2552  N   TYR A 959      28.463 -38.996  26.036  1.00  0.00           N  
ATOM   2553  CA  TYR A 959      29.528 -38.389  26.824  1.00  0.00           C  
ATOM   2554  C   TYR A 959      30.762 -38.157  25.980  1.00  0.00           C  
ATOM   2555  O   TYR A 959      30.864 -38.677  24.884  1.00  0.00           O  
ATOM   2556  CB  TYR A 959      29.898 -39.296  28.002  1.00  0.00           C  
ATOM   2557  CG  TYR A 959      28.841 -39.407  29.089  1.00  0.00           C  
ATOM   2558  CD1 TYR A 959      27.515 -39.721  28.778  1.00  0.00           C  
ATOM   2559  CD2 TYR A 959      29.167 -39.189  30.432  1.00  0.00           C  
ATOM   2560  CE1 TYR A 959      26.538 -39.813  29.774  1.00  0.00           C  
ATOM   2561  CE2 TYR A 959      28.192 -39.279  31.438  1.00  0.00           C  
ATOM   2562  CZ  TYR A 959      26.880 -39.590  31.094  1.00  0.00           C  
ATOM   2563  OH  TYR A 959      25.904 -39.667  32.061  1.00  0.00           O  
ATOM   2564  N   ALA A 960      31.703 -37.378  26.492  1.00  0.00           N  
ATOM   2565  CA  ALA A 960      32.941 -37.113  25.769  1.00  0.00           C  
ATOM   2566  C   ALA A 960      34.062 -37.259  26.773  1.00  0.00           C  
ATOM   2567  O   ALA A 960      33.807 -37.363  27.970  1.00  0.00           O  
ATOM   2568  CB  ALA A 960      32.938 -35.706  25.194  1.00  0.00           C  
ATOM   2569  N   LEU A 961      35.300 -37.256  26.301  1.00  0.00           N  
ATOM   2570  CA  LEU A 961      36.436 -37.406  27.200  1.00  0.00           C  
ATOM   2571  C   LEU A 961      37.273 -36.153  27.262  1.00  0.00           C  
ATOM   2572  O   LEU A 961      37.846 -35.748  26.267  1.00  0.00           O  
ATOM   2573  CB  LEU A 961      37.327 -38.578  26.756  1.00  0.00           C  
ATOM   2574  CG  LEU A 961      36.947 -40.018  27.142  1.00  0.00           C  
ATOM   2575  CD1 LEU A 961      36.766 -40.119  28.663  1.00  0.00           C  
ATOM   2576  CD2 LEU A 961      35.670 -40.430  26.446  1.00  0.00           C  
ATOM   2577  N   ASN A 962      37.362 -35.536  28.427  1.00  0.00           N  
ATOM   2578  CA  ASN A 962      38.178 -34.337  28.532  1.00  0.00           C  
ATOM   2579  C   ASN A 962      39.641 -34.695  28.282  1.00  0.00           C  
ATOM   2580  O   ASN A 962      40.276 -35.331  29.099  1.00  0.00           O  
ATOM   2581  CB  ASN A 962      38.039 -33.715  29.917  1.00  0.00           C  
ATOM   2582  CG  ASN A 962      38.681 -32.351  30.000  1.00  0.00           C  
ATOM   2583  OD1 ASN A 962      39.806 -32.153  29.535  1.00  0.00           O  
ATOM   2584  ND2 ASN A 962      37.968 -31.397  30.593  1.00  0.00           N  
ATOM   2585  N   PRO A 963      40.201 -34.282  27.151  1.00  0.00           N  
ATOM   2586  CA  PRO A 963      41.602 -34.612  26.882  1.00  0.00           C  
ATOM   2587  C   PRO A 963      42.608 -34.032  27.890  1.00  0.00           C  
ATOM   2588  O   PRO A 963      43.816 -34.200  27.752  1.00  0.00           O  
ATOM   2589  CB  PRO A 963      41.804 -34.086  25.463  1.00  0.00           C  
ATOM   2590  CG  PRO A 963      40.883 -32.907  25.411  1.00  0.00           C  
ATOM   2591  CD  PRO A 963      39.642 -33.437  26.085  1.00  0.00           C  
ATOM   2592  N   ALA A 964      42.112 -33.347  28.907  1.00  0.00           N  
ATOM   2593  CA  ALA A 964      42.998 -32.783  29.908  1.00  0.00           C  
ATOM   2594  C   ALA A 964      43.033 -33.693  31.146  1.00  0.00           C  
ATOM   2595  O   ALA A 964      44.057 -34.312  31.444  1.00  0.00           O  
ATOM   2596  CB  ALA A 964      42.530 -31.379  30.285  1.00  0.00           C  
ATOM   2597  N   THR A 965      41.911 -33.776  31.857  1.00  0.00           N  
ATOM   2598  CA  THR A 965      41.817 -34.603  33.055  1.00  0.00           C  
ATOM   2599  C   THR A 965      41.616 -36.054  32.679  1.00  0.00           C  
ATOM   2600  O   THR A 965      41.958 -36.960  33.435  1.00  0.00           O  
ATOM   2601  CB  THR A 965      40.615 -34.224  33.927  1.00  0.00           C  
ATOM   2602  OG1 THR A 965      39.412 -34.423  33.171  1.00  0.00           O  
ATOM   2603  CG2 THR A 965      40.725 -32.771  34.414  1.00  0.00           C  
ATOM   2604  N   GLY A 966      41.028 -36.271  31.515  1.00  0.00           N  
ATOM   2605  CA  GLY A 966      40.785 -37.625  31.064  1.00  0.00           C  
ATOM   2606  C   GLY A 966      39.391 -38.108  31.403  1.00  0.00           C  
ATOM   2607  O   GLY A 966      38.905 -39.057  30.796  1.00  0.00           O  
ATOM   2608  N   GLU A 967      38.735 -37.457  32.358  1.00  0.00           N  
ATOM   2609  CA  GLU A 967      37.389 -37.868  32.744  1.00  0.00           C  
ATOM   2610  C   GLU A 967      36.298 -37.602  31.708  1.00  0.00           C  
ATOM   2611  O   GLU A 967      36.535 -37.002  30.659  1.00  0.00           O  
ATOM   2612  CB  GLU A 967      36.996 -37.220  34.075  1.00  0.00           C  
ATOM   2613  CG  GLU A 967      37.274 -35.734  34.175  1.00  0.00           C  
ATOM   2614  CD  GLU A 967      36.830 -35.153  35.513  1.00  0.00           C  
ATOM   2615  OE1 GLU A 967      37.112 -33.954  35.773  1.00  0.00           O  
ATOM   2616  OE2 GLU A 967      36.195 -35.898  36.301  1.00  0.00           O  
ATOM   2617  N   ARG A 968      35.091 -38.054  32.018  1.00  0.00           N  
ATOM   2618  CA  ARG A 968      33.952 -37.887  31.121  1.00  0.00           C  
ATOM   2619  C   ARG A 968      33.117 -36.656  31.455  1.00  0.00           C  
ATOM   2620  O   ARG A 968      32.997 -36.270  32.619  1.00  0.00           O  
ATOM   2621  CB  ARG A 968      33.069 -39.135  31.180  1.00  0.00           C  
ATOM   2622  CG  ARG A 968      33.836 -40.429  30.904  1.00  0.00           C  
ATOM   2623  CD  ARG A 968      33.529 -41.493  31.943  1.00  0.00           C  
ATOM   2624  NE  ARG A 968      32.136 -41.919  31.895  1.00  0.00           N  
ATOM   2625  CZ  ARG A 968      31.529 -42.569  32.880  1.00  0.00           C  
ATOM   2626  NH1 ARG A 968      32.204 -42.860  33.988  1.00  0.00           N  
ATOM   2627  NH2 ARG A 968      30.252 -42.924  32.756  1.00  0.00           N  
ATOM   2628  N   ILE A 969      32.545 -36.042  30.425  1.00  0.00           N  
ATOM   2629  CA  ILE A 969      31.708 -34.860  30.595  1.00  0.00           C  
ATOM   2630  C   ILE A 969      30.543 -34.950  29.615  1.00  0.00           C  
ATOM   2631  O   ILE A 969      30.733 -35.180  28.419  1.00  0.00           O  
ATOM   2632  CB  ILE A 969      32.507 -33.587  30.331  1.00  0.00           C  
ATOM   2633  CG1 ILE A 969      33.121 -33.639  28.937  1.00  0.00           C  
ATOM   2634  CG2 ILE A 969      33.616 -33.457  31.352  1.00  0.00           C  
ATOM   2635  CD1 ILE A 969      33.958 -32.426  28.586  1.00  0.00           C  
ATOM   2636  N   PRO A 970      29.312 -34.784  30.114  1.00  0.00           N  
ATOM   2637  CA  PRO A 970      28.151 -34.865  29.229  1.00  0.00           C  
ATOM   2638  C   PRO A 970      28.214 -33.925  28.033  1.00  0.00           C  
ATOM   2639  O   PRO A 970      28.904 -32.900  28.047  1.00  0.00           O  
ATOM   2640  CB  PRO A 970      26.979 -34.574  30.166  1.00  0.00           C  
ATOM   2641  CG  PRO A 970      27.582 -33.719  31.222  1.00  0.00           C  
ATOM   2642  CD  PRO A 970      28.918 -34.362  31.468  1.00  0.00           C  
ATOM   2643  N   ILE A 971      27.494 -34.299  26.985  1.00  0.00           N  
ATOM   2644  CA  ILE A 971      27.443 -33.512  25.764  1.00  0.00           C  
ATOM   2645  C   ILE A 971      26.027 -33.027  25.563  1.00  0.00           C  
ATOM   2646  O   ILE A 971      25.110 -33.835  25.437  1.00  0.00           O  
ATOM   2647  CB  ILE A 971      27.826 -34.341  24.539  1.00  0.00           C  
ATOM   2648  CG1 ILE A 971      29.222 -34.927  24.726  1.00  0.00           C  
ATOM   2649  CG2 ILE A 971      27.751 -33.482  23.303  1.00  0.00           C  
ATOM   2650  CD1 ILE A 971      29.669 -35.800  23.585  1.00  0.00           C  
ATOM   2651  N   TRP A 972      25.854 -31.708  25.535  1.00  0.00           N  
ATOM   2652  CA  TRP A 972      24.541 -31.114  25.338  1.00  0.00           C  
ATOM   2653  C   TRP A 972      24.435 -30.413  24.003  1.00  0.00           C  
ATOM   2654  O   TRP A 972      25.386 -30.365  23.230  1.00  0.00           O  
ATOM   2655  CB  TRP A 972      24.237 -30.108  26.434  1.00  0.00           C  
ATOM   2656  CG  TRP A 972      24.008 -30.714  27.763  1.00  0.00           C  
ATOM   2657  CD1 TRP A 972      24.865 -31.504  28.460  1.00  0.00           C  
ATOM   2658  CD2 TRP A 972      22.867 -30.517  28.598  1.00  0.00           C  
ATOM   2659  NE1 TRP A 972      24.332 -31.805  29.683  1.00  0.00           N  
ATOM   2660  CE2 TRP A 972      23.105 -31.209  29.795  1.00  0.00           C  
ATOM   2661  CE3 TRP A 972      21.665 -29.812  28.452  1.00  0.00           C  
ATOM   2662  CZ2 TRP A 972      22.187 -31.221  30.848  1.00  0.00           C  
ATOM   2663  CZ3 TRP A 972      20.751 -29.820  29.498  1.00  0.00           C  
ATOM   2664  CH2 TRP A 972      21.017 -30.518  30.678  1.00  0.00           C  
ATOM   2665  N   THR A 973      23.254 -29.872  23.742  1.00  0.00           N  
ATOM   2666  CA  THR A 973      22.992 -29.151  22.507  1.00  0.00           C  
ATOM   2667  C   THR A 973      22.122 -27.935  22.818  1.00  0.00           C  
ATOM   2668  O   THR A 973      20.957 -28.068  23.197  1.00  0.00           O  
ATOM   2669  CB  THR A 973      22.283 -30.049  21.494  1.00  0.00           C  
ATOM   2670  OG1 THR A 973      22.014 -29.304  20.307  1.00  0.00           O  
ATOM   2671  CG2 THR A 973      20.987 -30.570  22.063  1.00  0.00           C  
ATOM   2672  N   ALA A 974      22.705 -26.749  22.677  1.00  0.00           N  
ATOM   2673  CA  ALA A 974      21.985 -25.515  22.960  1.00  0.00           C  
ATOM   2674  C   ALA A 974      22.003 -24.588  21.747  1.00  0.00           C  
ATOM   2675  O   ALA A 974      22.835 -24.745  20.856  1.00  0.00           O  
ATOM   2676  CB  ALA A 974      22.602 -24.818  24.173  1.00  0.00           C  
ATOM   2677  N   ASP A 975      21.079 -23.630  21.716  1.00  0.00           N  
ATOM   2678  CA  ASP A 975      20.978 -22.682  20.609  1.00  0.00           C  
ATOM   2679  C   ASP A 975      21.910 -21.497  20.810  1.00  0.00           C  
ATOM   2680  O   ASP A 975      22.126 -20.704  19.896  1.00  0.00           O  
ATOM   2681  CB  ASP A 975      19.539 -22.163  20.482  1.00  0.00           C  
ATOM   2682  CG  ASP A 975      19.007 -21.564  21.791  1.00  0.00           C  
ATOM   2683  OD1 ASP A 975      19.823 -21.077  22.612  1.00  0.00           O  
ATOM   2684  OD2 ASP A 975      17.766 -21.572  21.994  1.00  0.00           O  
ATOM   2685  N   TYR A 976      22.463 -21.380  22.012  1.00  0.00           N  
ATOM   2686  CA  TYR A 976      23.346 -20.267  22.314  1.00  0.00           C  
ATOM   2687  C   TYR A 976      24.696 -20.447  21.664  1.00  0.00           C  
ATOM   2688  O   TYR A 976      25.550 -19.570  21.712  1.00  0.00           O  
ATOM   2689  CB  TYR A 976      23.467 -20.074  23.835  1.00  0.00           C  
ATOM   2690  CG  TYR A 976      24.530 -20.869  24.567  1.00  0.00           C  
ATOM   2691  CD1 TYR A 976      25.879 -20.549  24.442  1.00  0.00           C  
ATOM   2692  CD2 TYR A 976      24.178 -21.867  25.471  1.00  0.00           C  
ATOM   2693  CE1 TYR A 976      26.846 -21.191  25.205  1.00  0.00           C  
ATOM   2694  CE2 TYR A 976      25.144 -22.516  26.239  1.00  0.00           C  
ATOM   2695  CZ  TYR A 976      26.473 -22.167  26.101  1.00  0.00           C  
ATOM   2696  OH  TYR A 976      27.431 -22.772  26.874  1.00  0.00           O  
ATOM   2697  N   VAL A 977      24.875 -21.593  21.037  1.00  0.00           N  
ATOM   2698  CA  VAL A 977      26.108 -21.881  20.339  1.00  0.00           C  
ATOM   2699  C   VAL A 977      25.751 -21.867  18.862  1.00  0.00           C  
ATOM   2700  O   VAL A 977      24.773 -22.495  18.458  1.00  0.00           O  
ATOM   2701  CB  VAL A 977      26.636 -23.250  20.741  1.00  0.00           C  
ATOM   2702  CG1 VAL A 977      27.807 -23.646  19.860  1.00  0.00           C  
ATOM   2703  CG2 VAL A 977      27.037 -23.213  22.208  1.00  0.00           C  
ATOM   2704  N   LEU A 978      26.532 -21.152  18.058  1.00  0.00           N  
ATOM   2705  CA  LEU A 978      26.257 -21.040  16.625  1.00  0.00           C  
ATOM   2706  C   LEU A 978      27.085 -22.014  15.795  1.00  0.00           C  
ATOM   2707  O   LEU A 978      28.283 -22.160  16.021  1.00  0.00           O  
ATOM   2708  CB  LEU A 978      26.547 -19.611  16.166  1.00  0.00           C  
ATOM   2709  CG  LEU A 978      26.079 -18.473  17.086  1.00  0.00           C  
ATOM   2710  CD1 LEU A 978      26.578 -17.143  16.552  1.00  0.00           C  
ATOM   2711  CD2 LEU A 978      24.559 -18.467  17.188  1.00  0.00           C  
ATOM   2712  N   PHE A 979      26.455 -22.678  14.833  1.00  0.00           N  
ATOM   2713  CA  PHE A 979      27.183 -23.626  13.995  1.00  0.00           C  
ATOM   2714  C   PHE A 979      28.030 -22.921  12.942  1.00  0.00           C  
ATOM   2715  O   PHE A 979      29.125 -23.381  12.583  1.00  0.00           O  
ATOM   2716  CB  PHE A 979      26.220 -24.597  13.301  1.00  0.00           C  
ATOM   2717  CG  PHE A 979      26.902 -25.528  12.337  1.00  0.00           C  
ATOM   2718  CD1 PHE A 979      28.092 -26.169  12.689  1.00  0.00           C  
ATOM   2719  CD2 PHE A 979      26.381 -25.744  11.072  1.00  0.00           C  
ATOM   2720  CE1 PHE A 979      28.758 -27.012  11.791  1.00  0.00           C  
ATOM   2721  CE2 PHE A 979      27.036 -26.586  10.164  1.00  0.00           C  
ATOM   2722  CZ  PHE A 979      28.231 -27.220  10.527  1.00  0.00           C  
ATOM   2723  N   GLY A 980      27.511 -21.804  12.442  1.00  0.00           N  
ATOM   2724  CA  GLY A 980      28.221 -21.038  11.429  1.00  0.00           C  
ATOM   2725  C   GLY A 980      29.447 -20.308  11.963  1.00  0.00           C  
ATOM   2726  O   GLY A 980      29.925 -19.326  11.372  1.00  0.00           O  
ATOM   2727  N   TYR A 981      29.961 -20.780  13.091  1.00  0.00           N  
ATOM   2728  CA  TYR A 981      31.127 -20.152  13.662  1.00  0.00           C  
ATOM   2729  C   TYR A 981      32.043 -21.125  14.384  1.00  0.00           C  
ATOM   2730  O   TYR A 981      31.607 -21.948  15.187  1.00  0.00           O  
ATOM   2731  CB  TYR A 981      30.721 -19.013  14.605  1.00  0.00           C  
ATOM   2732  CG  TYR A 981      31.920 -18.326  15.205  1.00  0.00           C  
ATOM   2733  CD1 TYR A 981      32.257 -18.508  16.534  1.00  0.00           C  
ATOM   2734  CD2 TYR A 981      32.781 -17.577  14.409  1.00  0.00           C  
ATOM   2735  CE1 TYR A 981      33.418 -17.973  17.055  1.00  0.00           C  
ATOM   2736  CE2 TYR A 981      33.949 -17.038  14.919  1.00  0.00           C  
ATOM   2737  CZ  TYR A 981      34.262 -17.239  16.243  1.00  0.00           C  
ATOM   2738  OH  TYR A 981      35.419 -16.700  16.763  1.00  0.00           O  
ATOM   2739  N   GLY A 982      33.327 -21.019  14.075  1.00  0.00           N  
ATOM   2740  CA  GLY A 982      34.319 -21.862  14.702  1.00  0.00           C  
ATOM   2741  C   GLY A 982      34.196 -23.319  14.341  1.00  0.00           C  
ATOM   2742  O   GLY A 982      34.608 -23.740  13.261  1.00  0.00           O  
ATOM   2743  N   THR A 983      33.622 -24.089  15.254  1.00  0.00           N  
ATOM   2744  CA  THR A 983      33.454 -25.513  15.046  1.00  0.00           C  
ATOM   2745  C   THR A 983      32.023 -25.887  15.342  1.00  0.00           C  
ATOM   2746  O   THR A 983      31.633 -27.040  15.208  1.00  0.00           O  
ATOM   2747  CB  THR A 983      34.345 -26.291  15.989  1.00  0.00           C  
ATOM   2748  OG1 THR A 983      33.990 -25.956  17.337  1.00  0.00           O  
ATOM   2749  CG2 THR A 983      35.802 -25.937  15.754  1.00  0.00           C  
ATOM   2750  N   GLY A 984      31.239 -24.901  15.750  1.00  0.00           N  
ATOM   2751  CA  GLY A 984      29.856 -25.172  16.075  1.00  0.00           C  
ATOM   2752  C   GLY A 984      29.783 -25.948  17.378  1.00  0.00           C  
ATOM   2753  O   GLY A 984      28.703 -26.391  17.791  1.00  0.00           O  
ATOM   2754  N   ALA A 985      30.934 -26.110  18.029  1.00  0.00           N  
ATOM   2755  CA  ALA A 985      31.001 -26.831  19.287  1.00  0.00           C  
ATOM   2756  C   ALA A 985      31.893 -26.074  20.235  1.00  0.00           C  
ATOM   2757  O   ALA A 985      32.782 -25.356  19.795  1.00  0.00           O  
ATOM   2758  CB  ALA A 985      31.548 -28.206  19.052  1.00  0.00           C  
ATOM   2759  N   ILE A 986      31.659 -26.237  21.533  1.00  0.00           N  
ATOM   2760  CA  ILE A 986      32.452 -25.550  22.548  1.00  0.00           C  
ATOM   2761  C   ILE A 986      32.669 -26.384  23.793  1.00  0.00           C  
ATOM   2762  O   ILE A 986      31.897 -27.302  24.079  1.00  0.00           O  
ATOM   2763  CB  ILE A 986      31.767 -24.270  23.007  1.00  0.00           C  
ATOM   2764  CG1 ILE A 986      30.474 -24.610  23.754  1.00  0.00           C  
ATOM   2765  CG2 ILE A 986      31.431 -23.424  21.818  1.00  0.00           C  
ATOM   2766  CD1 ILE A 986      29.789 -23.408  24.394  1.00  0.00           C  
ATOM   2767  N   MET A 987      33.717 -26.049  24.541  1.00  0.00           N  
ATOM   2768  CA  MET A 987      34.020 -26.749  25.788  1.00  0.00           C  
ATOM   2769  C   MET A 987      33.590 -25.845  26.925  1.00  0.00           C  
ATOM   2770  O   MET A 987      34.329 -24.966  27.337  1.00  0.00           O  
ATOM   2771  CB  MET A 987      35.516 -27.054  25.911  1.00  0.00           C  
ATOM   2772  CG  MET A 987      36.412 -25.891  25.593  1.00  0.00           C  
ATOM   2773  SD  MET A 987      38.037 -26.065  26.322  1.00  0.00           S  
ATOM   2774  CE  MET A 987      38.028 -24.731  27.516  1.00  0.00           C  
ATOM   2775  N   ALA A 988      32.383 -26.065  27.425  1.00  0.00           N  
ATOM   2776  CA  ALA A 988      31.843 -25.254  28.508  1.00  0.00           C  
ATOM   2777  C   ALA A 988      32.743 -25.236  29.741  1.00  0.00           C  
ATOM   2778  O   ALA A 988      33.182 -26.281  30.204  1.00  0.00           O  
ATOM   2779  CB  ALA A 988      30.455 -25.762  28.883  1.00  0.00           C  
ATOM   2780  N   VAL A 989      33.013 -24.041  30.264  1.00  0.00           N  
ATOM   2781  CA  VAL A 989      33.842 -23.877  31.453  1.00  0.00           C  
ATOM   2782  C   VAL A 989      33.119 -22.897  32.367  1.00  0.00           C  
ATOM   2783  O   VAL A 989      33.622 -21.818  32.654  1.00  0.00           O  
ATOM   2784  CB  VAL A 989      35.218 -23.277  31.102  1.00  0.00           C  
ATOM   2785  CG1 VAL A 989      36.134 -23.362  32.299  1.00  0.00           C  
ATOM   2786  CG2 VAL A 989      35.827 -23.995  29.915  1.00  0.00           C  
ATOM   2787  N   PRO A 990      31.937 -23.277  32.861  1.00  0.00           N  
ATOM   2788  CA  PRO A 990      31.107 -22.446  33.741  1.00  0.00           C  
ATOM   2789  C   PRO A 990      31.874 -21.553  34.714  1.00  0.00           C  
ATOM   2790  O   PRO A 990      31.430 -20.458  35.046  1.00  0.00           O  
ATOM   2791  CB  PRO A 990      30.243 -23.471  34.468  1.00  0.00           C  
ATOM   2792  CG  PRO A 990      30.111 -24.556  33.477  1.00  0.00           C  
ATOM   2793  CD  PRO A 990      31.513 -24.683  32.943  1.00  0.00           C  
ATOM   2794  N   ALA A 991      33.031 -22.019  35.162  1.00  0.00           N  
ATOM   2795  CA  ALA A 991      33.829 -21.263  36.120  1.00  0.00           C  
ATOM   2796  C   ALA A 991      34.449 -19.984  35.590  1.00  0.00           C  
ATOM   2797  O   ALA A 991      34.792 -19.100  36.373  1.00  0.00           O  
ATOM   2798  CB  ALA A 991      34.928 -22.144  36.691  1.00  0.00           C  
ATOM   2799  N   HIS A 992      34.604 -19.873  34.276  1.00  0.00           N  
ATOM   2800  CA  HIS A 992      35.226 -18.682  33.720  1.00  0.00           C  
ATOM   2801  C   HIS A 992      34.560 -18.179  32.442  1.00  0.00           C  
ATOM   2802  O   HIS A 992      35.225 -17.877  31.448  1.00  0.00           O  
ATOM   2803  CB  HIS A 992      36.707 -18.971  33.486  1.00  0.00           C  
ATOM   2804  CG  HIS A 992      37.351 -19.707  34.621  1.00  0.00           C  
ATOM   2805  ND1 HIS A 992      37.374 -19.214  35.909  1.00  0.00           N  
ATOM   2806  CD2 HIS A 992      37.944 -20.922  34.674  1.00  0.00           C  
ATOM   2807  CE1 HIS A 992      37.950 -20.096  36.706  1.00  0.00           C  
ATOM   2808  NE2 HIS A 992      38.304 -21.142  35.983  1.00  0.00           N  
ATOM   2809  N   ASP A 993      33.236 -18.104  32.475  1.00  0.00           N  
ATOM   2810  CA  ASP A 993      32.470 -17.620  31.345  1.00  0.00           C  
ATOM   2811  C   ASP A 993      31.005 -17.628  31.696  1.00  0.00           C  
ATOM   2812  O   ASP A 993      30.347 -18.660  31.606  1.00  0.00           O  
ATOM   2813  CB  ASP A 993      32.678 -18.479  30.110  1.00  0.00           C  
ATOM   2814  CG  ASP A 993      31.990 -17.892  28.891  1.00  0.00           C  
ATOM   2815  OD1 ASP A 993      30.790 -17.554  29.006  1.00  0.00           O  
ATOM   2816  OD2 ASP A 993      32.642 -17.756  27.826  1.00  0.00           O  
ATOM   2817  N   GLN A 994      30.508 -16.458  32.080  1.00  0.00           N  
ATOM   2818  CA  GLN A 994      29.125 -16.269  32.478  1.00  0.00           C  
ATOM   2819  C   GLN A 994      28.147 -17.112  31.669  1.00  0.00           C  
ATOM   2820  O   GLN A 994      27.402 -17.902  32.237  1.00  0.00           O  
ATOM   2821  CB  GLN A 994      28.765 -14.797  32.354  1.00  0.00           C  
ATOM   2822  CG  GLN A 994      27.581 -14.393  33.189  1.00  0.00           C  
ATOM   2823  CD  GLN A 994      27.802 -14.699  34.646  1.00  0.00           C  
ATOM   2824  OE1 GLN A 994      28.943 -14.755  35.108  1.00  0.00           O  
ATOM   2825  NE2 GLN A 994      26.712 -14.885  35.388  1.00  0.00           N  
ATOM   2826  N   ARG A 995      28.154 -16.943  30.348  1.00  0.00           N  
ATOM   2827  CA  ARG A 995      27.261 -17.686  29.467  1.00  0.00           C  
ATOM   2828  C   ARG A 995      27.247 -19.123  29.933  1.00  0.00           C  
ATOM   2829  O   ARG A 995      26.222 -19.613  30.393  1.00  0.00           O  
ATOM   2830  CB  ARG A 995      27.759 -17.612  28.032  1.00  0.00           C  
ATOM   2831  CG  ARG A 995      28.146 -16.210  27.593  1.00  0.00           C  
ATOM   2832  CD  ARG A 995      28.866 -16.255  26.260  1.00  0.00           C  
ATOM   2833  NE  ARG A 995      29.964 -17.216  26.262  1.00  0.00           N  
ATOM   2834  CZ  ARG A 995      30.344 -17.927  25.202  1.00  0.00           C  
ATOM   2835  NH1 ARG A 995      29.715 -17.783  24.041  1.00  0.00           N  
ATOM   2836  NH2 ARG A 995      31.336 -18.804  25.312  1.00  0.00           N  
ATOM   2837  N   ASP A 996      28.390 -19.793  29.831  1.00  0.00           N  
ATOM   2838  CA  ASP A 996      28.493 -21.179  30.274  1.00  0.00           C  
ATOM   2839  C   ASP A 996      28.003 -21.279  31.721  1.00  0.00           C  
ATOM   2840  O   ASP A 996      27.093 -22.049  32.027  1.00  0.00           O  
ATOM   2841  CB  ASP A 996      29.936 -21.659  30.176  1.00  0.00           C  
ATOM   2842  CG  ASP A 996      30.482 -21.569  28.766  1.00  0.00           C  
ATOM   2843  OD1 ASP A 996      29.674 -21.404  27.831  1.00  0.00           O  
ATOM   2844  OD2 ASP A 996      31.716 -21.674  28.583  1.00  0.00           O  
ATOM   2845  N   TYR A 997      28.598 -20.487  32.607  1.00  0.00           N  
ATOM   2846  CA  TYR A 997      28.203 -20.481  34.007  1.00  0.00           C  
ATOM   2847  C   TYR A 997      26.694 -20.513  34.147  1.00  0.00           C  
ATOM   2848  O   TYR A 997      26.129 -21.431  34.722  1.00  0.00           O  
ATOM   2849  CB  TYR A 997      28.722 -19.228  34.706  1.00  0.00           C  
ATOM   2850  CG  TYR A 997      28.271 -19.125  36.138  1.00  0.00           C  
ATOM   2851  CD1 TYR A 997      26.965 -18.799  36.452  1.00  0.00           C  
ATOM   2852  CD2 TYR A 997      29.136 -19.431  37.178  1.00  0.00           C  
ATOM   2853  CE1 TYR A 997      26.525 -18.793  37.763  1.00  0.00           C  
ATOM   2854  CE2 TYR A 997      28.710 -19.427  38.494  1.00  0.00           C  
ATOM   2855  CZ  TYR A 997      27.401 -19.112  38.783  1.00  0.00           C  
ATOM   2856  OH  TYR A 997      26.953 -19.155  40.085  1.00  0.00           O  
ATOM   2857  N   GLU A 998      26.043 -19.482  33.633  1.00  0.00           N  
ATOM   2858  CA  GLU A 998      24.599 -19.398  33.719  1.00  0.00           C  
ATOM   2859  C   GLU A 998      23.963 -20.678  33.197  1.00  0.00           C  
ATOM   2860  O   GLU A 998      23.087 -21.242  33.851  1.00  0.00           O  
ATOM   2861  CB  GLU A 998      24.091 -18.173  32.942  1.00  0.00           C  
ATOM   2862  CG  GLU A 998      24.642 -16.845  33.492  1.00  0.00           C  
ATOM   2863  CD  GLU A 998      24.122 -15.600  32.774  1.00  0.00           C  
ATOM   2864  OE1 GLU A 998      24.355 -15.461  31.547  1.00  0.00           O  
ATOM   2865  OE2 GLU A 998      23.488 -14.758  33.450  1.00  0.00           O  
ATOM   2866  N   PHE A 999      24.416 -21.153  32.037  1.00  0.00           N  
ATOM   2867  CA  PHE A 999      23.861 -22.374  31.450  1.00  0.00           C  
ATOM   2868  C   PHE A 999      24.022 -23.536  32.394  1.00  0.00           C  
ATOM   2869  O   PHE A 999      23.182 -24.425  32.453  1.00  0.00           O  
ATOM   2870  CB  PHE A 999      24.544 -22.716  30.132  1.00  0.00           C  
ATOM   2871  CG  PHE A 999      23.990 -23.939  29.472  1.00  0.00           C  
ATOM   2872  CD1 PHE A 999      24.524 -25.181  29.737  1.00  0.00           C  
ATOM   2873  CD2 PHE A 999      22.915 -23.846  28.591  1.00  0.00           C  
ATOM   2874  CE1 PHE A 999      23.998 -26.315  29.134  1.00  0.00           C  
ATOM   2875  CE2 PHE A 999      22.378 -24.975  27.981  1.00  0.00           C  
ATOM   2876  CZ  PHE A 999      22.919 -26.208  28.252  1.00  0.00           C  
ATOM   2877  N   ALA A1000      25.119 -23.519  33.131  1.00  0.00           N  
ATOM   2878  CA  ALA A1000      25.403 -24.565  34.088  1.00  0.00           C  
ATOM   2879  C   ALA A1000      24.473 -24.480  35.293  1.00  0.00           C  
ATOM   2880  O   ALA A1000      23.846 -25.464  35.660  1.00  0.00           O  
ATOM   2881  CB  ALA A1000      26.849 -24.467  34.535  1.00  0.00           C  
ATOM   2882  N   ARG A1001      24.378 -23.306  35.911  1.00  0.00           N  
ATOM   2883  CA  ARG A1001      23.529 -23.159  37.082  1.00  0.00           C  
ATOM   2884  C   ARG A1001      22.057 -23.460  36.758  1.00  0.00           C  
ATOM   2885  O   ARG A1001      21.270 -23.804  37.635  1.00  0.00           O  
ATOM   2886  CB  ARG A1001      23.692 -21.749  37.665  1.00  0.00           C  
ATOM   2887  CG  ARG A1001      24.123 -21.694  39.149  1.00  0.00           C  
ATOM   2888  CD  ARG A1001      23.020 -21.075  40.054  1.00  0.00           C  
ATOM   2889  NE  ARG A1001      22.640 -19.705  39.655  1.00  0.00           N  
ATOM   2890  CZ  ARG A1001      21.516 -19.077  40.018  1.00  0.00           C  
ATOM   2891  NH1 ARG A1001      20.618 -19.669  40.801  1.00  0.00           N  
ATOM   2892  NH2 ARG A1001      21.285 -17.845  39.586  1.00  0.00           N  
ATOM   2893  N   LYS A1002      21.682 -23.361  35.493  1.00  0.00           N  
ATOM   2894  CA  LYS A1002      20.298 -23.630  35.128  1.00  0.00           C  
ATOM   2895  C   LYS A1002      19.980 -25.113  34.951  1.00  0.00           C  
ATOM   2896  O   LYS A1002      19.001 -25.612  35.500  1.00  0.00           O  
ATOM   2897  CB  LYS A1002      19.928 -22.892  33.843  1.00  0.00           C  
ATOM   2898  CG  LYS A1002      18.443 -22.997  33.510  1.00  0.00           C  
ATOM   2899  CD  LYS A1002      18.055 -22.129  32.334  1.00  0.00           C  
ATOM   2900  CE  LYS A1002      16.545 -21.963  32.249  1.00  0.00           C  
ATOM   2901  NZ  LYS A1002      16.159 -21.098  31.096  1.00  0.00           N  
ATOM   2902  N   PHE A1003      20.804 -25.809  34.172  1.00  0.00           N  
ATOM   2903  CA  PHE A1003      20.609 -27.232  33.909  1.00  0.00           C  
ATOM   2904  C   PHE A1003      21.450 -28.118  34.814  1.00  0.00           C  
ATOM   2905  O   PHE A1003      22.057 -29.082  34.359  1.00  0.00           O  
ATOM   2906  CB  PHE A1003      20.936 -27.530  32.447  1.00  0.00           C  
ATOM   2907  CG  PHE A1003      20.034 -26.834  31.488  1.00  0.00           C  
ATOM   2908  CD1 PHE A1003      18.820 -27.401  31.121  1.00  0.00           C  
ATOM   2909  CD2 PHE A1003      20.363 -25.578  30.995  1.00  0.00           C  
ATOM   2910  CE1 PHE A1003      17.940 -26.723  30.275  1.00  0.00           C  
ATOM   2911  CE2 PHE A1003      19.495 -24.893  30.153  1.00  0.00           C  
ATOM   2912  CZ  PHE A1003      18.280 -25.466  29.792  1.00  0.00           C  
ATOM   2913  N   GLY A1004      21.489 -27.779  36.096  1.00  0.00           N  
ATOM   2914  CA  GLY A1004      22.251 -28.550  37.065  1.00  0.00           C  
ATOM   2915  C   GLY A1004      23.579 -29.170  36.652  1.00  0.00           C  
ATOM   2916  O   GLY A1004      23.828 -30.326  36.979  1.00  0.00           O  
ATOM   2917  N   LEU A1005      24.432 -28.423  35.957  1.00  0.00           N  
ATOM   2918  CA  LEU A1005      25.731 -28.942  35.540  1.00  0.00           C  
ATOM   2919  C   LEU A1005      26.807 -28.438  36.497  1.00  0.00           C  
ATOM   2920  O   LEU A1005      26.640 -27.411  37.140  1.00  0.00           O  
ATOM   2921  CB  LEU A1005      26.044 -28.521  34.104  1.00  0.00           C  
ATOM   2922  CG  LEU A1005      25.058 -29.029  33.036  1.00  0.00           C  
ATOM   2923  CD1 LEU A1005      25.435 -28.498  31.651  1.00  0.00           C  
ATOM   2924  CD2 LEU A1005      25.055 -30.534  33.025  1.00  0.00           C  
ATOM   2925  N   PRO A1006      27.924 -29.170  36.611  1.00  0.00           N  
ATOM   2926  CA  PRO A1006      29.065 -28.861  37.485  1.00  0.00           C  
ATOM   2927  C   PRO A1006      29.928 -27.717  37.051  1.00  0.00           C  
ATOM   2928  O   PRO A1006      30.150 -27.537  35.864  1.00  0.00           O  
ATOM   2929  CB  PRO A1006      29.857 -30.161  37.496  1.00  0.00           C  
ATOM   2930  CG  PRO A1006      28.814 -31.206  37.173  1.00  0.00           C  
ATOM   2931  CD  PRO A1006      28.057 -30.529  36.070  1.00  0.00           C  
ATOM   2932  N   ILE A1007      30.444 -26.978  38.028  1.00  0.00           N  
ATOM   2933  CA  ILE A1007      31.295 -25.820  37.773  1.00  0.00           C  
ATOM   2934  C   ILE A1007      32.637 -26.074  38.427  1.00  0.00           C  
ATOM   2935  O   ILE A1007      32.710 -26.177  39.638  1.00  0.00           O  
ATOM   2936  CB  ILE A1007      30.676 -24.556  38.390  1.00  0.00           C  
ATOM   2937  CG1 ILE A1007      29.243 -24.392  37.891  1.00  0.00           C  
ATOM   2938  CG2 ILE A1007      31.497 -23.340  38.024  1.00  0.00           C  
ATOM   2939  CD1 ILE A1007      28.426 -23.465  38.716  1.00  0.00           C  
ATOM   2940  N   LYS A1008      33.701 -26.172  37.643  1.00  0.00           N  
ATOM   2941  CA  LYS A1008      35.018 -26.437  38.213  1.00  0.00           C  
ATOM   2942  C   LYS A1008      35.945 -25.236  38.101  1.00  0.00           C  
ATOM   2943  O   LYS A1008      36.108 -24.667  37.025  1.00  0.00           O  
ATOM   2944  CB  LYS A1008      35.651 -27.645  37.513  1.00  0.00           C  
ATOM   2945  CG  LYS A1008      36.999 -28.113  38.081  1.00  0.00           C  
ATOM   2946  CD  LYS A1008      37.486 -29.391  37.379  1.00  0.00           C  
ATOM   2947  CE  LYS A1008      38.853 -29.856  37.889  1.00  0.00           C  
ATOM   2948  NZ  LYS A1008      39.391 -31.051  37.142  1.00  0.00           N  
ATOM   2949  N   LYS A1009      36.562 -24.857  39.215  1.00  0.00           N  
ATOM   2950  CA  LYS A1009      37.481 -23.722  39.225  1.00  0.00           C  
ATOM   2951  C   LYS A1009      38.897 -24.128  38.836  1.00  0.00           C  
ATOM   2952  O   LYS A1009      39.430 -25.105  39.361  1.00  0.00           O  
ATOM   2953  CB  LYS A1009      37.512 -23.080  40.612  1.00  0.00           C  
ATOM   2954  CG  LYS A1009      38.566 -21.998  40.751  1.00  0.00           C  
ATOM   2955  CD  LYS A1009      38.421 -21.219  42.052  1.00  0.00           C  
ATOM   2956  CE  LYS A1009      38.809 -22.041  43.274  1.00  0.00           C  
ATOM   2957  NZ  LYS A1009      38.664 -21.254  44.543  1.00  0.00           N  
ATOM   2958  N   VAL A1010      39.505 -23.380  37.918  1.00  0.00           N  
ATOM   2959  CA  VAL A1010      40.866 -23.676  37.498  1.00  0.00           C  
ATOM   2960  C   VAL A1010      41.697 -22.412  37.327  1.00  0.00           C  
ATOM   2961  O   VAL A1010      42.862 -22.480  36.953  1.00  0.00           O  
ATOM   2962  CB  VAL A1010      40.893 -24.483  36.185  1.00  0.00           C  
ATOM   2963  CG1 VAL A1010      40.215 -25.824  36.388  1.00  0.00           C  
ATOM   2964  CG2 VAL A1010      40.205 -23.713  35.087  1.00  0.00           C  
ATOM   2965  N   ILE A1011      41.096 -21.260  37.601  1.00  0.00           N  
ATOM   2966  CA  ILE A1011      41.802 -19.991  37.496  1.00  0.00           C  
ATOM   2967  C   ILE A1011      41.533 -19.208  38.767  1.00  0.00           C  
ATOM   2968  O   ILE A1011      40.428 -18.713  38.965  1.00  0.00           O  
ATOM   2969  CB  ILE A1011      41.304 -19.148  36.305  1.00  0.00           C  
ATOM   2970  CG1 ILE A1011      41.595 -19.860  34.988  1.00  0.00           C  
ATOM   2971  CG2 ILE A1011      41.996 -17.804  36.298  1.00  0.00           C  
ATOM   2972  CD1 ILE A1011      43.068 -20.041  34.689  1.00  0.00           C  
ATOM   2973  N   GLU A1012      42.537 -19.101  39.632  1.00  0.00           N  
ATOM   2974  CA  GLU A1012      42.382 -18.366  40.885  1.00  0.00           C  
ATOM   2975  C   GLU A1012      42.685 -16.878  40.700  1.00  0.00           C  
ATOM   2976  O   GLU A1012      43.554 -16.498  39.915  1.00  0.00           O  
ATOM   2977  CB  GLU A1012      43.301 -18.956  41.960  1.00  0.00           C  
ATOM   2978  CG  GLU A1012      43.145 -18.339  43.352  1.00  0.00           C  
ATOM   2979  CD  GLU A1012      41.798 -18.642  43.993  1.00  0.00           C  
ATOM   2980  OE1 GLU A1012      40.767 -18.158  43.485  1.00  0.00           O  
ATOM   2981  OE2 GLU A1012      41.770 -19.369  45.008  1.00  0.00           O  
ATOM   2982  N   ARG A1013      41.954 -16.045  41.431  1.00  0.00           N  
ATOM   2983  CA  ARG A1013      42.122 -14.600  41.366  1.00  0.00           C  
ATOM   2984  C   ARG A1013      43.321 -14.168  42.202  1.00  0.00           C  
ATOM   2985  O   ARG A1013      43.457 -14.564  43.356  1.00  0.00           O  
ATOM   2986  CB  ARG A1013      40.849 -13.908  41.871  1.00  0.00           C  
ATOM   2987  CG  ARG A1013      40.884 -12.389  41.827  1.00  0.00           C  
ATOM   2988  CD  ARG A1013      39.508 -11.797  42.114  1.00  0.00           C  
ATOM   2989  NE  ARG A1013      39.000 -12.153  43.439  1.00  0.00           N  
ATOM   2990  CZ  ARG A1013      37.843 -11.723  43.941  1.00  0.00           C  
ATOM   2991  NH1 ARG A1013      37.062 -10.917  43.231  1.00  0.00           N  
ATOM   2992  NH2 ARG A1013      37.467 -12.094  45.159  1.00  0.00           N  
ATOM   2993  N   PRO A1014      44.215 -13.358  41.618  1.00  0.00           N  
ATOM   2994  CA  PRO A1014      45.417 -12.857  42.293  1.00  0.00           C  
ATOM   2995  C   PRO A1014      45.119 -12.061  43.565  1.00  0.00           C  
ATOM   2996  O   PRO A1014      44.382 -11.063  43.533  1.00  0.00           O  
ATOM   2997  CB  PRO A1014      46.080 -11.999  41.218  1.00  0.00           C  
ATOM   2998  CG  PRO A1014      45.717 -12.719  39.963  1.00  0.00           C  
ATOM   2999  CD  PRO A1014      44.246 -13.008  40.189  1.00  0.00           C  
ATOM   3000  N   GLY A1015      45.710 -12.513  44.675  1.00  0.00           N  
ATOM   3001  CA  GLY A1015      45.519 -11.861  45.958  1.00  0.00           C  
ATOM   3002  C   GLY A1015      44.217 -12.272  46.618  1.00  0.00           C  
ATOM   3003  O   GLY A1015      44.152 -13.305  47.287  1.00  0.00           O  
ATOM   3004  N   GLU A1016      43.185 -11.453  46.419  1.00  0.00           N  
ATOM   3005  CA  GLU A1016      41.854 -11.689  46.974  1.00  0.00           C  
ATOM   3006  C   GLU A1016      41.297 -13.030  46.477  1.00  0.00           C  
ATOM   3007  O   GLU A1016      40.857 -13.138  45.329  1.00  0.00           O  
ATOM   3008  CB  GLU A1016      40.912 -10.551  46.547  1.00  0.00           C  
ATOM   3009  CG  GLU A1016      40.162  -9.858  47.686  1.00  0.00           C  
ATOM   3010  CD  GLU A1016      39.279 -10.807  48.489  1.00  0.00           C  
ATOM   3011  OE1 GLU A1016      38.463 -11.532  47.878  1.00  0.00           O  
ATOM   3012  OE2 GLU A1016      39.396 -10.821  49.736  1.00  0.00           O  
ATOM   3013  N   PRO A1017      41.306 -14.069  47.338  1.00  0.00           N  
ATOM   3014  CA  PRO A1017      40.798 -15.398  46.966  1.00  0.00           C  
ATOM   3015  C   PRO A1017      39.378 -15.353  46.397  1.00  0.00           C  
ATOM   3016  O   PRO A1017      38.638 -14.391  46.626  1.00  0.00           O  
ATOM   3017  CB  PRO A1017      40.864 -16.173  48.282  1.00  0.00           C  
ATOM   3018  CG  PRO A1017      42.024 -15.545  48.978  1.00  0.00           C  
ATOM   3019  CD  PRO A1017      41.790 -14.072  48.729  1.00  0.00           C  
ATOM   3020  N   LEU A1018      39.002 -16.394  45.658  1.00  0.00           N  
ATOM   3021  CA  LEU A1018      37.667 -16.466  45.069  1.00  0.00           C  
ATOM   3022  C   LEU A1018      36.660 -17.090  46.025  1.00  0.00           C  
ATOM   3023  O   LEU A1018      36.869 -18.192  46.533  1.00  0.00           O  
ATOM   3024  CB  LEU A1018      37.700 -17.257  43.762  1.00  0.00           C  
ATOM   3025  CG  LEU A1018      38.173 -16.464  42.542  1.00  0.00           C  
ATOM   3026  CD1 LEU A1018      38.330 -17.395  41.360  1.00  0.00           C  
ATOM   3027  CD2 LEU A1018      37.176 -15.362  42.226  1.00  0.00           C  
ATOM   3028  N   PRO A1019      35.536 -16.392  46.264  1.00  0.00           N  
ATOM   3029  CA  PRO A1019      34.476 -16.848  47.162  1.00  0.00           C  
ATOM   3030  C   PRO A1019      33.922 -18.206  46.798  1.00  0.00           C  
ATOM   3031  O   PRO A1019      33.282 -18.361  45.765  1.00  0.00           O  
ATOM   3032  CB  PRO A1019      33.425 -15.749  47.038  1.00  0.00           C  
ATOM   3033  CG  PRO A1019      33.571 -15.323  45.615  1.00  0.00           C  
ATOM   3034  CD  PRO A1019      35.078 -15.226  45.485  1.00  0.00           C  
ATOM   3035  N   GLU A1020      34.178 -19.186  47.654  1.00  0.00           N  
ATOM   3036  CA  GLU A1020      33.681 -20.534  47.436  1.00  0.00           C  
ATOM   3037  C   GLU A1020      32.403 -20.701  48.264  1.00  0.00           C  
ATOM   3038  O   GLU A1020      32.382 -20.403  49.461  1.00  0.00           O  
ATOM   3039  CB  GLU A1020      34.722 -21.566  47.879  1.00  0.00           C  
ATOM   3040  CG  GLU A1020      34.417 -23.001  47.449  1.00  0.00           C  
ATOM   3041  CD  GLU A1020      34.695 -23.252  45.970  1.00  0.00           C  
ATOM   3042  OE1 GLU A1020      35.846 -23.028  45.534  1.00  0.00           O  
ATOM   3043  OE2 GLU A1020      33.768 -23.678  45.243  1.00  0.00           O  
ATOM   3044  N   PRO A1021      31.316 -21.160  47.631  1.00  0.00           N  
ATOM   3045  CA  PRO A1021      31.243 -21.517  46.212  1.00  0.00           C  
ATOM   3046  C   PRO A1021      31.013 -20.286  45.330  1.00  0.00           C  
ATOM   3047  O   PRO A1021      30.518 -19.262  45.811  1.00  0.00           O  
ATOM   3048  CB  PRO A1021      30.070 -22.484  46.175  1.00  0.00           C  
ATOM   3049  CG  PRO A1021      29.139 -21.874  47.186  1.00  0.00           C  
ATOM   3050  CD  PRO A1021      30.073 -21.535  48.331  1.00  0.00           C  
ATOM   3051  N   LEU A1022      31.375 -20.395  44.049  1.00  0.00           N  
ATOM   3052  CA  LEU A1022      31.208 -19.297  43.097  1.00  0.00           C  
ATOM   3053  C   LEU A1022      29.745 -19.012  42.808  1.00  0.00           C  
ATOM   3054  O   LEU A1022      28.932 -19.932  42.722  1.00  0.00           O  
ATOM   3055  CB  LEU A1022      31.913 -19.612  41.778  1.00  0.00           C  
ATOM   3056  CG  LEU A1022      33.352 -19.128  41.630  1.00  0.00           C  
ATOM   3057  CD1 LEU A1022      34.255 -19.887  42.580  1.00  0.00           C  
ATOM   3058  CD2 LEU A1022      33.802 -19.331  40.201  1.00  0.00           C  
ATOM   3059  N   GLU A1023      29.413 -17.734  42.653  1.00  0.00           N  
ATOM   3060  CA  GLU A1023      28.043 -17.345  42.359  1.00  0.00           C  
ATOM   3061  C   GLU A1023      28.001 -16.424  41.142  1.00  0.00           C  
ATOM   3062  O   GLU A1023      26.993 -15.784  40.861  1.00  0.00           O  
ATOM   3063  CB  GLU A1023      27.415 -16.687  43.590  1.00  0.00           C  
ATOM   3064  CG  GLU A1023      27.395 -17.627  44.806  1.00  0.00           C  
ATOM   3065  CD  GLU A1023      26.678 -17.050  46.021  1.00  0.00           C  
ATOM   3066  OE1 GLU A1023      27.043 -15.939  46.479  1.00  0.00           O  
ATOM   3067  OE2 GLU A1023      25.751 -17.719  46.526  1.00  0.00           O  
ATOM   3068  N   ARG A1024      29.116 -16.394  40.417  1.00  0.00           N  
ATOM   3069  CA  ARG A1024      29.280 -15.603  39.200  1.00  0.00           C  
ATOM   3070  C   ARG A1024      30.619 -16.017  38.600  1.00  0.00           C  
ATOM   3071  O   ARG A1024      31.559 -16.314  39.324  1.00  0.00           O  
ATOM   3072  CB  ARG A1024      29.282 -14.093  39.504  1.00  0.00           C  
ATOM   3073  CG  ARG A1024      30.483 -13.576  40.318  1.00  0.00           C  
ATOM   3074  CD  ARG A1024      30.473 -12.041  40.490  1.00  0.00           C  
ATOM   3075  NE  ARG A1024      29.349 -11.553  41.291  1.00  0.00           N  
ATOM   3076  CZ  ARG A1024      29.201 -11.761  42.599  1.00  0.00           C  
ATOM   3077  NH1 ARG A1024      30.112 -12.455  43.276  1.00  0.00           N  
ATOM   3078  NH2 ARG A1024      28.137 -11.279  43.233  1.00  0.00           N  
ATOM   3079  N   ALA A1025      30.713 -16.046  37.281  1.00  0.00           N  
ATOM   3080  CA  ALA A1025      31.956 -16.450  36.642  1.00  0.00           C  
ATOM   3081  C   ALA A1025      33.125 -15.526  36.990  1.00  0.00           C  
ATOM   3082  O   ALA A1025      32.958 -14.533  37.698  1.00  0.00           O  
ATOM   3083  CB  ALA A1025      31.759 -16.498  35.140  1.00  0.00           C  
ATOM   3084  N   TYR A1026      34.311 -15.878  36.499  1.00  0.00           N  
ATOM   3085  CA  TYR A1026      35.518 -15.085  36.705  1.00  0.00           C  
ATOM   3086  C   TYR A1026      36.300 -15.147  35.405  1.00  0.00           C  
ATOM   3087  O   TYR A1026      37.090 -16.064  35.191  1.00  0.00           O  
ATOM   3088  CB  TYR A1026      36.368 -15.653  37.837  1.00  0.00           C  
ATOM   3089  CG  TYR A1026      37.647 -14.880  38.058  1.00  0.00           C  
ATOM   3090  CD1 TYR A1026      37.622 -13.507  38.305  1.00  0.00           C  
ATOM   3091  CD2 TYR A1026      38.883 -15.508  37.999  1.00  0.00           C  
ATOM   3092  CE1 TYR A1026      38.807 -12.777  38.487  1.00  0.00           C  
ATOM   3093  CE2 TYR A1026      40.069 -14.789  38.178  1.00  0.00           C  
ATOM   3094  CZ  TYR A1026      40.019 -13.429  38.419  1.00  0.00           C  
ATOM   3095  OH  TYR A1026      41.178 -12.719  38.582  1.00  0.00           O  
ATOM   3096  N   GLU A1027      36.080 -14.159  34.545  1.00  0.00           N  
ATOM   3097  CA  GLU A1027      36.725 -14.113  33.238  1.00  0.00           C  
ATOM   3098  C   GLU A1027      38.069 -13.379  33.161  1.00  0.00           C  
ATOM   3099  O   GLU A1027      38.680 -13.335  32.094  1.00  0.00           O  
ATOM   3100  CB  GLU A1027      35.743 -13.513  32.217  1.00  0.00           C  
ATOM   3101  CG  GLU A1027      34.389 -14.237  32.171  1.00  0.00           C  
ATOM   3102  CD  GLU A1027      33.291 -13.435  31.476  1.00  0.00           C  
ATOM   3103  OE1 GLU A1027      33.044 -12.273  31.875  1.00  0.00           O  
ATOM   3104  OE2 GLU A1027      32.664 -13.970  30.537  1.00  0.00           O  
ATOM   3105  N   GLU A1028      38.537 -12.813  34.273  1.00  0.00           N  
ATOM   3106  CA  GLU A1028      39.814 -12.097  34.276  1.00  0.00           C  
ATOM   3107  C   GLU A1028      40.993 -13.055  34.473  1.00  0.00           C  
ATOM   3108  O   GLU A1028      40.822 -14.160  34.972  1.00  0.00           O  
ATOM   3109  CB  GLU A1028      39.824 -11.020  35.367  1.00  0.00           C  
ATOM   3110  CG  GLU A1028      38.834  -9.878  35.143  1.00  0.00           C  
ATOM   3111  CD  GLU A1028      37.469 -10.117  35.791  1.00  0.00           C  
ATOM   3112  OE1 GLU A1028      37.396 -10.178  37.041  1.00  0.00           O  
ATOM   3113  OE2 GLU A1028      36.466 -10.239  35.052  1.00  0.00           O  
ATOM   3114  N   PRO A1029      42.205 -12.641  34.065  1.00  0.00           N  
ATOM   3115  CA  PRO A1029      43.413 -13.465  34.199  1.00  0.00           C  
ATOM   3116  C   PRO A1029      43.766 -13.721  35.662  1.00  0.00           C  
ATOM   3117  O   PRO A1029      43.526 -12.874  36.529  1.00  0.00           O  
ATOM   3118  CB  PRO A1029      44.488 -12.629  33.503  1.00  0.00           C  
ATOM   3119  CG  PRO A1029      43.719 -11.821  32.518  1.00  0.00           C  
ATOM   3120  CD  PRO A1029      42.508 -11.406  33.323  1.00  0.00           C  
ATOM   3121  N   GLY A1030      44.346 -14.889  35.926  1.00  0.00           N  
ATOM   3122  CA  GLY A1030      44.730 -15.241  37.279  1.00  0.00           C  
ATOM   3123  C   GLY A1030      45.767 -16.342  37.288  1.00  0.00           C  
ATOM   3124  O   GLY A1030      46.467 -16.554  36.300  1.00  0.00           O  
ATOM   3125  N   ILE A1031      45.864 -17.047  38.408  1.00  0.00           N  
ATOM   3126  CA  ILE A1031      46.820 -18.138  38.547  1.00  0.00           C  
ATOM   3127  C   ILE A1031      46.106 -19.457  38.311  1.00  0.00           C  
ATOM   3128  O   ILE A1031      44.969 -19.639  38.737  1.00  0.00           O  
ATOM   3129  CB  ILE A1031      47.420 -18.181  39.953  1.00  0.00           C  
ATOM   3130  CG1 ILE A1031      47.815 -16.768  40.412  1.00  0.00           C  
ATOM   3131  CG2 ILE A1031      48.589 -19.148  39.968  1.00  0.00           C  
ATOM   3132  CD1 ILE A1031      48.795 -16.039  39.496  1.00  0.00           C  
ATOM   3133  N   MET A1032      46.771 -20.384  37.639  1.00  0.00           N  
ATOM   3134  CA  MET A1032      46.154 -21.675  37.364  1.00  0.00           C  
ATOM   3135  C   MET A1032      46.226 -22.618  38.552  1.00  0.00           C  
ATOM   3136  O   MET A1032      47.193 -22.608  39.311  1.00  0.00           O  
ATOM   3137  CB  MET A1032      46.807 -22.332  36.144  1.00  0.00           C  
ATOM   3138  CG  MET A1032      46.362 -21.747  34.810  1.00  0.00           C  
ATOM   3139  SD  MET A1032      47.251 -22.408  33.392  1.00  0.00           S  
ATOM   3140  CE  MET A1032      46.347 -23.887  33.085  1.00  0.00           C  
ATOM   3141  N   VAL A1033      45.190 -23.434  38.703  1.00  0.00           N  
ATOM   3142  CA  VAL A1033      45.113 -24.404  39.784  1.00  0.00           C  
ATOM   3143  C   VAL A1033      44.186 -25.531  39.344  1.00  0.00           C  
ATOM   3144  O   VAL A1033      43.314 -25.327  38.508  1.00  0.00           O  
ATOM   3145  CB  VAL A1033      44.552 -23.766  41.062  1.00  0.00           C  
ATOM   3146  CG1 VAL A1033      43.106 -23.386  40.853  1.00  0.00           C  
ATOM   3147  CG2 VAL A1033      44.701 -24.722  42.236  1.00  0.00           C  
ATOM   3148  N   ASN A1034      44.378 -26.718  39.909  1.00  0.00           N  
ATOM   3149  CA  ASN A1034      43.567 -27.885  39.567  1.00  0.00           C  
ATOM   3150  C   ASN A1034      43.683 -28.189  38.092  1.00  0.00           C  
ATOM   3151  O   ASN A1034      42.798 -28.812  37.514  1.00  0.00           O  
ATOM   3152  CB  ASN A1034      42.099 -27.648  39.911  1.00  0.00           C  
ATOM   3153  CG  ASN A1034      41.887 -27.379  41.383  1.00  0.00           C  
ATOM   3154  OD1 ASN A1034      42.314 -28.162  42.239  1.00  0.00           O  
ATOM   3155  ND2 ASN A1034      41.221 -26.269  41.691  1.00  0.00           N  
ATOM   3156  N   SER A1035      44.782 -27.746  37.493  1.00  0.00           N  
ATOM   3157  CA  SER A1035      45.019 -27.955  36.073  1.00  0.00           C  
ATOM   3158  C   SER A1035      46.245 -28.807  35.778  1.00  0.00           C  
ATOM   3159  O   SER A1035      47.028 -28.479  34.889  1.00  0.00           O  
ATOM   3160  CB  SER A1035      45.154 -26.606  35.356  1.00  0.00           C  
ATOM   3161  OG  SER A1035      43.912 -25.916  35.296  1.00  0.00           O  
ATOM   3162  N   GLY A1036      46.408 -29.898  36.518  1.00  0.00           N  
ATOM   3163  CA  GLY A1036      47.544 -30.777  36.294  1.00  0.00           C  
ATOM   3164  C   GLY A1036      48.887 -30.124  36.562  1.00  0.00           C  
ATOM   3165  O   GLY A1036      49.016 -29.331  37.489  1.00  0.00           O  
ATOM   3166  N   PRO A1037      49.913 -30.437  35.763  1.00  0.00           N  
ATOM   3167  CA  PRO A1037      51.253 -29.871  35.929  1.00  0.00           C  
ATOM   3168  C   PRO A1037      51.333 -28.369  35.688  1.00  0.00           C  
ATOM   3169  O   PRO A1037      52.345 -27.736  35.998  1.00  0.00           O  
ATOM   3170  CB  PRO A1037      52.076 -30.649  34.915  1.00  0.00           C  
ATOM   3171  CG  PRO A1037      51.090 -30.900  33.828  1.00  0.00           C  
ATOM   3172  CD  PRO A1037      49.867 -31.331  34.598  1.00  0.00           C  
ATOM   3173  N   PHE A1038      50.262 -27.805  35.139  1.00  0.00           N  
ATOM   3174  CA  PHE A1038      50.209 -26.378  34.826  1.00  0.00           C  
ATOM   3175  C   PHE A1038      49.932 -25.487  36.037  1.00  0.00           C  
ATOM   3176  O   PHE A1038      49.965 -24.261  35.924  1.00  0.00           O  
ATOM   3177  CB  PHE A1038      49.137 -26.112  33.757  1.00  0.00           C  
ATOM   3178  CG  PHE A1038      49.379 -26.823  32.449  1.00  0.00           C  
ATOM   3179  CD1 PHE A1038      50.345 -26.363  31.555  1.00  0.00           C  
ATOM   3180  CD2 PHE A1038      48.636 -27.954  32.113  1.00  0.00           C  
ATOM   3181  CE1 PHE A1038      50.566 -27.020  30.344  1.00  0.00           C  
ATOM   3182  CE2 PHE A1038      48.847 -28.622  30.907  1.00  0.00           C  
ATOM   3183  CZ  PHE A1038      49.814 -28.154  30.020  1.00  0.00           C  
ATOM   3184  N   ASP A1039      49.666 -26.087  37.190  1.00  0.00           N  
ATOM   3185  CA  ASP A1039      49.370 -25.306  38.382  1.00  0.00           C  
ATOM   3186  C   ASP A1039      50.390 -24.220  38.650  1.00  0.00           C  
ATOM   3187  O   ASP A1039      51.559 -24.355  38.299  1.00  0.00           O  
ATOM   3188  CB  ASP A1039      49.258 -26.215  39.600  1.00  0.00           C  
ATOM   3189  CG  ASP A1039      48.096 -27.188  39.489  1.00  0.00           C  
ATOM   3190  OD1 ASP A1039      47.016 -26.767  39.013  1.00  0.00           O  
ATOM   3191  OD2 ASP A1039      48.253 -28.367  39.885  1.00  0.00           O  
ATOM   3192  N   GLY A1040      49.932 -23.137  39.268  1.00  0.00           N  
ATOM   3193  CA  GLY A1040      50.809 -22.025  39.583  1.00  0.00           C  
ATOM   3194  C   GLY A1040      51.148 -21.167  38.379  1.00  0.00           C  
ATOM   3195  O   GLY A1040      51.442 -19.977  38.519  1.00  0.00           O  
ATOM   3196  N   THR A1041      51.106 -21.766  37.193  1.00  0.00           N  
ATOM   3197  CA  THR A1041      51.418 -21.052  35.959  1.00  0.00           C  
ATOM   3198  C   THR A1041      50.453 -19.902  35.707  1.00  0.00           C  
ATOM   3199  O   THR A1041      49.254 -20.024  35.950  1.00  0.00           O  
ATOM   3200  CB  THR A1041      51.367 -21.990  34.742  1.00  0.00           C  
ATOM   3201  OG1 THR A1041      52.213 -23.122  34.975  1.00  0.00           O  
ATOM   3202  CG2 THR A1041      51.845 -21.264  33.495  1.00  0.00           C  
ATOM   3203  N   GLU A1058      50.982 -18.784  35.216  1.00  0.00           N  
ATOM   3204  CA  GLU A1058      50.160 -17.614  34.918  1.00  0.00           C  
ATOM   3205  C   GLU A1058      49.081 -17.941  33.887  1.00  0.00           C  
ATOM   3206  O   GLU A1058      49.182 -18.926  33.158  1.00  0.00           O  
ATOM   3207  CB  GLU A1058      51.040 -16.473  34.400  1.00  0.00           C  
ATOM   3208  CG  GLU A1058      51.590 -15.570  35.488  1.00  0.00           C  
ATOM   3209  CD  GLU A1058      50.490 -14.809  36.203  1.00  0.00           C  
ATOM   3210  OE1 GLU A1058      49.624 -14.234  35.507  1.00  0.00           O  
ATOM   3211  OE2 GLU A1058      50.491 -14.780  37.454  1.00  0.00           O  
ATOM   3212  N   SER A1059      48.046 -17.110  33.832  1.00  0.00           N  
ATOM   3213  CA  SER A1059      46.955 -17.318  32.889  1.00  0.00           C  
ATOM   3214  C   SER A1059      47.429 -17.106  31.458  1.00  0.00           C  
ATOM   3215  O   SER A1059      47.275 -17.983  30.610  1.00  0.00           O  
ATOM   3216  CB  SER A1059      45.799 -16.359  33.196  1.00  0.00           C  
ATOM   3217  OG  SER A1059      44.782 -16.442  32.212  1.00  0.00           O  
ATOM   3218  N   GLU A1060      48.020 -15.941  31.205  1.00  0.00           N  
ATOM   3219  CA  GLU A1060      48.507 -15.584  29.876  1.00  0.00           C  
ATOM   3220  C   GLU A1060      49.537 -16.557  29.328  1.00  0.00           C  
ATOM   3221  O   GLU A1060      49.412 -17.055  28.211  1.00  0.00           O  
ATOM   3222  CB  GLU A1060      49.106 -14.175  29.892  1.00  0.00           C  
ATOM   3223  CG  GLU A1060      48.108 -13.072  30.228  1.00  0.00           C  
ATOM   3224  CD  GLU A1060      46.832 -13.148  29.390  1.00  0.00           C  
ATOM   3225  OE1 GLU A1060      46.927 -13.407  28.167  1.00  0.00           O  
ATOM   3226  OE2 GLU A1060      45.733 -12.939  29.956  1.00  0.00           O  
ATOM   3227  N   GLU A1061      50.564 -16.817  30.121  1.00  0.00           N  
ATOM   3228  CA  GLU A1061      51.623 -17.725  29.715  1.00  0.00           C  
ATOM   3229  C   GLU A1061      51.059 -19.131  29.610  1.00  0.00           C  
ATOM   3230  O   GLU A1061      51.594 -19.980  28.901  1.00  0.00           O  
ATOM   3231  CB  GLU A1061      52.753 -17.685  30.743  1.00  0.00           C  
ATOM   3232  CG  GLU A1061      54.110 -18.089  30.201  1.00  0.00           C  
ATOM   3233  CD  GLU A1061      55.230 -17.786  31.180  1.00  0.00           C  
ATOM   3234  OE1 GLU A1061      55.333 -18.502  32.204  1.00  0.00           O  
ATOM   3235  OE2 GLU A1061      55.998 -16.826  30.929  1.00  0.00           O  
ATOM   3236  N   GLY A1062      49.965 -19.363  30.323  1.00  0.00           N  
ATOM   3237  CA  GLY A1062      49.340 -20.667  30.304  1.00  0.00           C  
ATOM   3238  C   GLY A1062      48.865 -21.036  28.919  1.00  0.00           C  
ATOM   3239  O   GLY A1062      49.254 -22.070  28.371  1.00  0.00           O  
ATOM   3240  N   LYS A1063      48.025 -20.177  28.350  1.00  0.00           N  
ATOM   3241  CA  LYS A1063      47.471 -20.403  27.019  1.00  0.00           C  
ATOM   3242  C   LYS A1063      48.475 -21.022  26.053  1.00  0.00           C  
ATOM   3243  O   LYS A1063      48.350 -22.187  25.679  1.00  0.00           O  
ATOM   3244  CB  LYS A1063      46.942 -19.094  26.430  1.00  0.00           C  
ATOM   3245  CG  LYS A1063      45.731 -18.507  27.142  1.00  0.00           C  
ATOM   3246  CD  LYS A1063      45.313 -17.203  26.474  1.00  0.00           C  
ATOM   3247  CE  LYS A1063      44.271 -16.441  27.278  1.00  0.00           C  
ATOM   3248  NZ  LYS A1063      43.955 -15.112  26.659  1.00  0.00           N  
ATOM   3249  N   ARG A1064      49.474 -20.245  25.654  1.00  0.00           N  
ATOM   3250  CA  ARG A1064      50.480 -20.732  24.718  1.00  0.00           C  
ATOM   3251  C   ARG A1064      51.135 -22.053  25.128  1.00  0.00           C  
ATOM   3252  O   ARG A1064      51.532 -22.841  24.263  1.00  0.00           O  
ATOM   3253  CB  ARG A1064      51.536 -19.642  24.477  1.00  0.00           C  
ATOM   3254  CG  ARG A1064      51.851 -18.778  25.690  1.00  0.00           C  
ATOM   3255  CD  ARG A1064      52.629 -17.537  25.285  1.00  0.00           C  
ATOM   3256  NE  ARG A1064      52.924 -16.673  26.426  1.00  0.00           N  
ATOM   3257  CZ  ARG A1064      53.550 -15.500  26.344  1.00  0.00           C  
ATOM   3258  NH1 ARG A1064      53.957 -15.035  25.165  1.00  0.00           N  
ATOM   3259  NH2 ARG A1064      53.771 -14.788  27.446  1.00  0.00           N  
ATOM   3260  N   LYS A1065      51.238 -22.301  26.434  1.00  0.00           N  
ATOM   3261  CA  LYS A1065      51.835 -23.539  26.924  1.00  0.00           C  
ATOM   3262  C   LYS A1065      50.883 -24.700  26.727  1.00  0.00           C  
ATOM   3263  O   LYS A1065      51.270 -25.742  26.201  1.00  0.00           O  
ATOM   3264  CB  LYS A1065      52.192 -23.431  28.403  1.00  0.00           C  
ATOM   3265  CG  LYS A1065      53.434 -22.608  28.673  1.00  0.00           C  
ATOM   3266  CD  LYS A1065      53.879 -22.730  30.126  1.00  0.00           C  
ATOM   3267  CE  LYS A1065      55.156 -21.930  30.392  1.00  0.00           C  
ATOM   3268  NZ  LYS A1065      55.578 -21.989  31.824  1.00  0.00           N  
ATOM   3269  N   VAL A1066      49.638 -24.523  27.153  1.00  0.00           N  
ATOM   3270  CA  VAL A1066      48.636 -25.566  27.004  1.00  0.00           C  
ATOM   3271  C   VAL A1066      48.448 -25.903  25.527  1.00  0.00           C  
ATOM   3272  O   VAL A1066      48.231 -27.053  25.165  1.00  0.00           O  
ATOM   3273  CB  VAL A1066      47.289 -25.122  27.586  1.00  0.00           C  
ATOM   3274  CG1 VAL A1066      46.271 -26.239  27.454  1.00  0.00           C  
ATOM   3275  CG2 VAL A1066      47.458 -24.738  29.031  1.00  0.00           C  
ATOM   3276  N   ILE A1067      48.526 -24.895  24.670  1.00  0.00           N  
ATOM   3277  CA  ILE A1067      48.377 -25.126  23.243  1.00  0.00           C  
ATOM   3278  C   ILE A1067      49.572 -25.941  22.777  1.00  0.00           C  
ATOM   3279  O   ILE A1067      49.411 -26.961  22.112  1.00  0.00           O  
ATOM   3280  CB  ILE A1067      48.345 -23.804  22.444  1.00  0.00           C  
ATOM   3281  CG1 ILE A1067      47.112 -22.987  22.812  1.00  0.00           C  
ATOM   3282  CG2 ILE A1067      48.313 -24.098  20.958  1.00  0.00           C  
ATOM   3283  CD1 ILE A1067      46.969 -21.722  22.003  1.00  0.00           C  
ATOM   3284  N   ALA A1068      50.770 -25.479  23.133  1.00  0.00           N  
ATOM   3285  CA  ALA A1068      52.017 -26.151  22.764  1.00  0.00           C  
ATOM   3286  C   ALA A1068      52.008 -27.578  23.292  1.00  0.00           C  
ATOM   3287  O   ALA A1068      52.669 -28.465  22.742  1.00  0.00           O  
ATOM   3288  CB  ALA A1068      53.213 -25.390  23.331  1.00  0.00           C  
ATOM   3289  N   TRP A1069      51.258 -27.782  24.367  1.00  0.00           N  
ATOM   3290  CA  TRP A1069      51.122 -29.091  24.982  1.00  0.00           C  
ATOM   3291  C   TRP A1069      50.195 -29.939  24.100  1.00  0.00           C  
ATOM   3292  O   TRP A1069      50.461 -31.118  23.841  1.00  0.00           O  
ATOM   3293  CB  TRP A1069      50.527 -28.936  26.387  1.00  0.00           C  
ATOM   3294  CG  TRP A1069      50.386 -30.221  27.144  1.00  0.00           C  
ATOM   3295  CD1 TRP A1069      51.389 -30.956  27.704  1.00  0.00           C  
ATOM   3296  CD2 TRP A1069      49.173 -30.940  27.393  1.00  0.00           C  
ATOM   3297  NE1 TRP A1069      50.875 -32.090  28.284  1.00  0.00           N  
ATOM   3298  CE2 TRP A1069      49.517 -32.104  28.108  1.00  0.00           C  
ATOM   3299  CE3 TRP A1069      47.827 -30.713  27.081  1.00  0.00           C  
ATOM   3300  CZ2 TRP A1069      48.565 -33.043  28.513  1.00  0.00           C  
ATOM   3301  CZ3 TRP A1069      46.879 -31.646  27.484  1.00  0.00           C  
ATOM   3302  CH2 TRP A1069      47.254 -32.796  28.193  1.00  0.00           C  
ATOM   3303  N   LEU A1070      49.111 -29.324  23.634  1.00  0.00           N  
ATOM   3304  CA  LEU A1070      48.138 -30.005  22.784  1.00  0.00           C  
ATOM   3305  C   LEU A1070      48.776 -30.413  21.463  1.00  0.00           C  
ATOM   3306  O   LEU A1070      48.689 -31.569  21.050  1.00  0.00           O  
ATOM   3307  CB  LEU A1070      46.941 -29.087  22.524  1.00  0.00           C  
ATOM   3308  CG  LEU A1070      46.100 -28.715  23.744  1.00  0.00           C  
ATOM   3309  CD1 LEU A1070      45.177 -27.572  23.403  1.00  0.00           C  
ATOM   3310  CD2 LEU A1070      45.311 -29.919  24.204  1.00  0.00           C  
ATOM   3311  N   GLU A1071      49.425 -29.457  20.809  1.00  0.00           N  
ATOM   3312  CA  GLU A1071      50.083 -29.711  19.534  1.00  0.00           C  
ATOM   3313  C   GLU A1071      51.230 -30.693  19.683  1.00  0.00           C  
ATOM   3314  O   GLU A1071      51.995 -30.908  18.743  1.00  0.00           O  
ATOM   3315  CB  GLU A1071      50.601 -28.402  18.922  1.00  0.00           C  
ATOM   3316  CG  GLU A1071      49.669 -27.788  17.881  1.00  0.00           C  
ATOM   3317  CD  GLU A1071      50.165 -26.450  17.342  1.00  0.00           C  
ATOM   3318  OE1 GLU A1071      50.070 -25.435  18.071  1.00  0.00           O  
ATOM   3319  OE2 GLU A1071      50.652 -26.421  16.188  1.00  0.00           O  
ATOM   3320  N   GLU A1072      51.349 -31.281  20.869  1.00  0.00           N  
ATOM   3321  CA  GLU A1072      52.399 -32.254  21.126  1.00  0.00           C  
ATOM   3322  C   GLU A1072      51.795 -33.654  21.166  1.00  0.00           C  
ATOM   3323  O   GLU A1072      52.375 -34.608  20.642  1.00  0.00           O  
ATOM   3324  CB  GLU A1072      53.099 -31.961  22.452  1.00  0.00           C  
ATOM   3325  CG  GLU A1072      54.409 -32.731  22.641  1.00  0.00           C  
ATOM   3326  CD  GLU A1072      54.983 -32.599  24.048  1.00  0.00           C  
ATOM   3327  OE1 GLU A1072      54.458 -33.258  24.976  1.00  0.00           O  
ATOM   3328  OE2 GLU A1072      55.955 -31.830  24.225  1.00  0.00           O  
ATOM   3329  N   LYS A1073      50.628 -33.780  21.783  1.00  0.00           N  
ATOM   3330  CA  LYS A1073      49.969 -35.074  21.867  1.00  0.00           C  
ATOM   3331  C   LYS A1073      48.972 -35.259  20.726  1.00  0.00           C  
ATOM   3332  O   LYS A1073      48.326 -36.305  20.625  1.00  0.00           O  
ATOM   3333  CB  LYS A1073      49.248 -35.209  23.206  1.00  0.00           C  
ATOM   3334  CG  LYS A1073      50.159 -35.208  24.434  1.00  0.00           C  
ATOM   3335  CD  LYS A1073      50.956 -36.512  24.576  1.00  0.00           C  
ATOM   3336  CE  LYS A1073      51.778 -36.528  25.879  1.00  0.00           C  
ATOM   3337  NZ  LYS A1073      52.601 -37.768  26.067  1.00  0.00           N  
ATOM   3338  N   GLY A1074      48.856 -34.241  19.872  1.00  0.00           N  
ATOM   3339  CA  GLY A1074      47.928 -34.301  18.752  1.00  0.00           C  
ATOM   3340  C   GLY A1074      46.487 -34.234  19.221  1.00  0.00           C  
ATOM   3341  O   GLY A1074      45.590 -34.853  18.645  1.00  0.00           O  
ATOM   3342  N   LEU A1075      46.274 -33.464  20.280  1.00  0.00           N  
ATOM   3343  CA  LEU A1075      44.961 -33.296  20.884  1.00  0.00           C  
ATOM   3344  C   LEU A1075      44.257 -32.059  20.344  1.00  0.00           C  
ATOM   3345  O   LEU A1075      43.026 -31.988  20.309  1.00  0.00           O  
ATOM   3346  CB  LEU A1075      45.123 -33.164  22.396  1.00  0.00           C  
ATOM   3347  CG  LEU A1075      45.750 -34.354  23.119  1.00  0.00           C  
ATOM   3348  CD1 LEU A1075      46.208 -33.926  24.506  1.00  0.00           C  
ATOM   3349  CD2 LEU A1075      44.736 -35.493  23.194  1.00  0.00           C  
ATOM   3350  N   GLY A1076      45.055 -31.082  19.939  1.00  0.00           N  
ATOM   3351  CA  GLY A1076      44.507 -29.856  19.410  1.00  0.00           C  
ATOM   3352  C   GLY A1076      45.571 -29.048  18.706  1.00  0.00           C  
ATOM   3353  O   GLY A1076      46.606 -29.578  18.316  1.00  0.00           O  
ATOM   3354  N   LYS A1077      45.316 -27.756  18.550  1.00  0.00           N  
ATOM   3355  CA  LYS A1077      46.251 -26.873  17.883  1.00  0.00           C  
ATOM   3356  C   LYS A1077      45.804 -25.438  18.054  1.00  0.00           C  
ATOM   3357  O   LYS A1077      44.653 -25.176  18.414  1.00  0.00           O  
ATOM   3358  CB  LYS A1077      46.327 -27.231  16.394  1.00  0.00           C  
ATOM   3359  CG  LYS A1077      44.980 -27.246  15.647  1.00  0.00           C  
ATOM   3360  CD  LYS A1077      44.975 -28.262  14.489  1.00  0.00           C  
ATOM   3361  CE  LYS A1077      44.987 -29.710  15.025  1.00  0.00           C  
ATOM   3362  NZ  LYS A1077      45.231 -30.770  13.999  1.00  0.00           N  
ATOM   3363  N   GLY A1078      46.726 -24.511  17.816  1.00  0.00           N  
ATOM   3364  CA  GLY A1078      46.388 -23.106  17.920  1.00  0.00           C  
ATOM   3365  C   GLY A1078      45.786 -22.684  16.593  1.00  0.00           C  
ATOM   3366  O   GLY A1078      46.383 -22.932  15.544  1.00  0.00           O  
ATOM   3367  N   ARG A1079      44.604 -22.074  16.617  1.00  0.00           N  
ATOM   3368  CA  ARG A1079      43.978 -21.650  15.375  1.00  0.00           C  
ATOM   3369  C   ARG A1079      43.422 -20.241  15.478  1.00  0.00           C  
ATOM   3370  O   ARG A1079      43.358 -19.667  16.560  1.00  0.00           O  
ATOM   3371  CB  ARG A1079      42.862 -22.624  14.970  1.00  0.00           C  
ATOM   3372  CG  ARG A1079      42.623 -22.659  13.458  1.00  0.00           C  
ATOM   3373  CD  ARG A1079      41.805 -23.860  13.019  1.00  0.00           C  
ATOM   3374  NE  ARG A1079      40.385 -23.702  13.309  1.00  0.00           N  
ATOM   3375  CZ  ARG A1079      39.445 -24.555  12.910  1.00  0.00           C  
ATOM   3376  NH1 ARG A1079      39.780 -25.631  12.204  1.00  0.00           N  
ATOM   3377  NH2 ARG A1079      38.167 -24.325  13.200  1.00  0.00           N  
ATOM   3378  N   VAL A1080      43.032 -19.687  14.338  1.00  0.00           N  
ATOM   3379  CA  VAL A1080      42.470 -18.349  14.280  1.00  0.00           C  
ATOM   3380  C   VAL A1080      41.236 -18.384  13.400  1.00  0.00           C  
ATOM   3381  O   VAL A1080      41.360 -18.470  12.186  1.00  0.00           O  
ATOM   3382  CB  VAL A1080      43.458 -17.372  13.653  1.00  0.00           C  
ATOM   3383  CG1 VAL A1080      42.896 -15.968  13.691  1.00  0.00           C  
ATOM   3384  CG2 VAL A1080      44.769 -17.449  14.376  1.00  0.00           C  
ATOM   3385  N   THR A1081      40.048 -18.343  13.992  1.00  0.00           N  
ATOM   3386  CA  THR A1081      38.849 -18.357  13.174  1.00  0.00           C  
ATOM   3387  C   THR A1081      38.444 -16.933  12.902  1.00  0.00           C  
ATOM   3388  O   THR A1081      39.000 -15.999  13.484  1.00  0.00           O  
ATOM   3389  CB  THR A1081      37.667 -19.068  13.838  1.00  0.00           C  
ATOM   3390  OG1 THR A1081      37.545 -18.649  15.199  1.00  0.00           O  
ATOM   3391  CG2 THR A1081      37.845 -20.563  13.753  1.00  0.00           C  
ATOM   3392  N   TYR A1082      37.476 -16.771  12.007  1.00  0.00           N  
ATOM   3393  CA  TYR A1082      36.982 -15.458  11.643  1.00  0.00           C  
ATOM   3394  C   TYR A1082      35.458 -15.463  11.667  1.00  0.00           C  
ATOM   3395  O   TYR A1082      34.832 -16.489  11.405  1.00  0.00           O  
ATOM   3396  CB  TYR A1082      37.486 -15.106  10.250  1.00  0.00           C  
ATOM   3397  CG  TYR A1082      38.993 -15.018  10.133  1.00  0.00           C  
ATOM   3398  CD1 TYR A1082      39.694 -13.943  10.664  1.00  0.00           C  
ATOM   3399  CD2 TYR A1082      39.711 -15.981   9.440  1.00  0.00           C  
ATOM   3400  CE1 TYR A1082      41.081 -13.825  10.495  1.00  0.00           C  
ATOM   3401  CE2 TYR A1082      41.096 -15.874   9.267  1.00  0.00           C  
ATOM   3402  CZ  TYR A1082      41.773 -14.794   9.792  1.00  0.00           C  
ATOM   3403  OH  TYR A1082      43.132 -14.680   9.587  1.00  0.00           O  
ATOM   3404  N   ARG A1083      34.863 -14.328  12.005  1.00  0.00           N  
ATOM   3405  CA  ARG A1083      33.418 -14.235  12.017  1.00  0.00           C  
ATOM   3406  C   ARG A1083      32.939 -14.227  10.581  1.00  0.00           C  
ATOM   3407  O   ARG A1083      31.898 -14.806  10.271  1.00  0.00           O  
ATOM   3408  CB  ARG A1083      32.962 -12.961  12.707  1.00  0.00           C  
ATOM   3409  CG  ARG A1083      32.931 -13.068  14.208  1.00  0.00           C  
ATOM   3410  CD  ARG A1083      32.279 -11.849  14.852  1.00  0.00           C  
ATOM   3411  NE  ARG A1083      31.098 -11.408  14.116  1.00  0.00           N  
ATOM   3412  CZ  ARG A1083      30.105 -10.708  14.653  1.00  0.00           C  
ATOM   3413  NH1 ARG A1083      30.152 -10.379  15.937  1.00  0.00           N  
ATOM   3414  NH2 ARG A1083      29.075 -10.326  13.905  1.00  0.00           N  
ATOM   3415  N   LEU A1084      33.705 -13.570   9.709  1.00  0.00           N  
ATOM   3416  CA  LEU A1084      33.361 -13.488   8.298  1.00  0.00           C  
ATOM   3417  C   LEU A1084      32.955 -14.870   7.801  1.00  0.00           C  
ATOM   3418  O   LEU A1084      33.710 -15.832   7.940  1.00  0.00           O  
ATOM   3419  CB  LEU A1084      34.550 -12.985   7.491  1.00  0.00           C  
ATOM   3420  CG  LEU A1084      34.291 -12.807   5.997  1.00  0.00           C  
ATOM   3421  CD1 LEU A1084      33.479 -11.551   5.788  1.00  0.00           C  
ATOM   3422  CD2 LEU A1084      35.594 -12.697   5.235  1.00  0.00           C  
ATOM   3423  N   ARG A1085      31.749 -14.966   7.244  1.00  0.00           N  
ATOM   3424  CA  ARG A1085      31.233 -16.230   6.720  1.00  0.00           C  
ATOM   3425  C   ARG A1085      31.290 -16.197   5.201  1.00  0.00           C  
ATOM   3426  O   ARG A1085      31.105 -15.145   4.594  1.00  0.00           O  
ATOM   3427  CB  ARG A1085      29.796 -16.443   7.190  1.00  0.00           C  
ATOM   3428  CG  ARG A1085      29.626 -16.283   8.695  1.00  0.00           C  
ATOM   3429  CD  ARG A1085      28.454 -17.106   9.221  1.00  0.00           C  
ATOM   3430  NE  ARG A1085      28.109 -16.756  10.595  1.00  0.00           N  
ATOM   3431  CZ  ARG A1085      27.154 -17.357  11.297  1.00  0.00           C  
ATOM   3432  NH1 ARG A1085      26.452 -18.347  10.756  1.00  0.00           N  
ATOM   3433  NH2 ARG A1085      26.887 -16.952  12.535  1.00  0.00           N  
ATOM   3434  N   ASP A1087      31.541 -17.335   4.576  1.00  0.00           N  
ATOM   3435  CA  ASP A1087      31.635 -17.323   3.141  1.00  0.00           C  
ATOM   3436  C   ASP A1087      30.441 -16.716   2.438  1.00  0.00           C  
ATOM   3437  O   ASP A1087      29.318 -16.727   2.935  1.00  0.00           O  
ATOM   3438  CB  ASP A1087      31.918 -18.714   2.614  1.00  0.00           C  
ATOM   3439  CG  ASP A1087      33.400 -19.017   2.572  1.00  0.00           C  
ATOM   3440  OD1 ASP A1087      34.159 -18.156   2.069  1.00  0.00           O  
ATOM   3441  OD2 ASP A1087      33.805 -20.111   3.030  1.00  0.00           O  
ATOM   3442  N   TRP A1088      30.723 -16.178   1.260  1.00  0.00           N  
ATOM   3443  CA  TRP A1088      29.746 -15.500   0.423  1.00  0.00           C  
ATOM   3444  C   TRP A1088      28.835 -16.450  -0.344  1.00  0.00           C  
ATOM   3445  O   TRP A1088      29.311 -17.254  -1.151  1.00  0.00           O  
ATOM   3446  CB  TRP A1088      30.507 -14.603  -0.557  1.00  0.00           C  
ATOM   3447  CG  TRP A1088      29.677 -13.620  -1.281  1.00  0.00           C  
ATOM   3448  CD1 TRP A1088      28.353 -13.415  -1.135  1.00  0.00           C  
ATOM   3449  CD2 TRP A1088      30.124 -12.703  -2.277  1.00  0.00           C  
ATOM   3450  NE1 TRP A1088      27.934 -12.425  -1.979  1.00  0.00           N  
ATOM   3451  CE2 TRP A1088      29.006 -11.969  -2.694  1.00  0.00           C  
ATOM   3452  CE3 TRP A1088      31.365 -12.432  -2.858  1.00  0.00           C  
ATOM   3453  CZ2 TRP A1088      29.081 -10.974  -3.665  1.00  0.00           C  
ATOM   3454  CZ3 TRP A1088      31.445 -11.441  -3.827  1.00  0.00           C  
ATOM   3455  CH2 TRP A1088      30.307 -10.723  -4.220  1.00  0.00           C  
ATOM   3456  N   LEU A1089      27.532 -16.352  -0.091  1.00  0.00           N  
ATOM   3457  CA  LEU A1089      26.546 -17.193  -0.779  1.00  0.00           C  
ATOM   3458  C   LEU A1089      26.015 -16.424  -1.988  1.00  0.00           C  
ATOM   3459  O   LEU A1089      25.163 -15.553  -1.838  1.00  0.00           O  
ATOM   3460  CB  LEU A1089      25.389 -17.528   0.166  1.00  0.00           C  
ATOM   3461  CG  LEU A1089      24.305 -18.488  -0.326  1.00  0.00           C  
ATOM   3462  CD1 LEU A1089      23.348 -18.781   0.813  1.00  0.00           C  
ATOM   3463  CD2 LEU A1089      23.567 -17.886  -1.502  1.00  0.00           C  
ATOM   3464  N   ILE A1090      26.476 -16.769  -3.185  1.00  0.00           N  
ATOM   3465  CA  ILE A1090      26.070 -16.029  -4.367  1.00  0.00           C  
ATOM   3466  C   ILE A1090      25.042 -16.586  -5.320  1.00  0.00           C  
ATOM   3467  O   ILE A1090      24.945 -16.087  -6.433  1.00  0.00           O  
ATOM   3468  CB  ILE A1090      27.279 -15.681  -5.235  1.00  0.00           C  
ATOM   3469  CG1 ILE A1090      27.857 -16.956  -5.838  1.00  0.00           C  
ATOM   3470  CG2 ILE A1090      28.318 -14.956  -4.412  1.00  0.00           C  
ATOM   3471  CD1 ILE A1090      28.869 -16.699  -6.936  1.00  0.00           C  
ATOM   3472  N   SER A1091      24.273 -17.593  -4.939  1.00  0.00           N  
ATOM   3473  CA  SER A1091      23.302 -18.103  -5.896  1.00  0.00           C  
ATOM   3474  C   SER A1091      21.889 -17.710  -5.518  1.00  0.00           C  
ATOM   3475  O   SER A1091      21.483 -17.832  -4.366  1.00  0.00           O  
ATOM   3476  CB  SER A1091      23.419 -19.623  -6.040  1.00  0.00           C  
ATOM   3477  OG  SER A1091      23.188 -20.280  -4.812  1.00  0.00           O  
ATOM   3478  N   ARG A1093      21.140 -17.233  -6.504  1.00  0.00           N  
ATOM   3479  CA  ARG A1093      19.764 -16.808  -6.282  1.00  0.00           C  
ATOM   3480  C   ARG A1093      18.765 -17.546  -7.195  1.00  0.00           C  
ATOM   3481  O   ARG A1093      19.066 -17.844  -8.363  1.00  0.00           O  
ATOM   3482  CB  ARG A1093      19.667 -15.297  -6.514  1.00  0.00           C  
ATOM   3483  CG  ARG A1093      20.533 -14.461  -5.581  1.00  0.00           C  
ATOM   3484  CD  ARG A1093      19.951 -14.452  -4.181  1.00  0.00           C  
ATOM   3485  NE  ARG A1093      20.755 -13.690  -3.229  1.00  0.00           N  
ATOM   3486  CZ  ARG A1093      22.034 -13.938  -2.967  1.00  0.00           C  
ATOM   3487  NH1 ARG A1093      22.660 -14.925  -3.595  1.00  0.00           N  
ATOM   3488  NH2 ARG A1093      22.681 -13.221  -2.057  1.00  0.00           N  
ATOM   3489  N   GLN A1094      17.583 -17.839  -6.654  1.00  0.00           N  
ATOM   3490  CA  GLN A1094      16.531 -18.512  -7.410  1.00  0.00           C  
ATOM   3491  C   GLN A1094      15.600 -17.463  -7.995  1.00  0.00           C  
ATOM   3492  O   GLN A1094      14.406 -17.416  -7.690  1.00  0.00           O  
ATOM   3493  CB  GLN A1094      15.730 -19.444  -6.507  1.00  0.00           C  
ATOM   3494  CG  GLN A1094      16.536 -20.594  -5.955  1.00  0.00           C  
ATOM   3495  CD  GLN A1094      17.513 -20.146  -4.908  1.00  0.00           C  
ATOM   3496  OE1 GLN A1094      17.115 -19.627  -3.857  1.00  0.00           O  
ATOM   3497  NE2 GLN A1094      18.803 -20.337  -5.181  1.00  0.00           N  
ATOM   3498  N   ARG A1099      16.162 -16.614  -8.834  1.00  0.00           N  
ATOM   3499  CA  ARG A1099      15.403 -15.556  -9.453  1.00  0.00           C  
ATOM   3500  C   ARG A1099      15.768 -15.585 -10.920  1.00  0.00           C  
ATOM   3501  O   ARG A1099      16.799 -16.149 -11.299  1.00  0.00           O  
ATOM   3502  CB  ARG A1099      15.792 -14.218  -8.838  1.00  0.00           C  
ATOM   3503  CG  ARG A1099      15.578 -14.144  -7.349  1.00  0.00           C  
ATOM   3504  CD  ARG A1099      14.170 -13.701  -7.005  1.00  0.00           C  
ATOM   3505  NE  ARG A1099      13.895 -12.379  -7.558  1.00  0.00           N  
ATOM   3506  CZ  ARG A1099      12.990 -11.532  -7.079  1.00  0.00           C  
ATOM   3507  NH1 ARG A1099      12.260 -11.868  -6.020  1.00  0.00           N  
ATOM   3508  NH2 ARG A1099      12.824 -10.344  -7.657  1.00  0.00           N  
ATOM   3509  N   TYR A1101      14.930 -14.977 -11.748  1.00  0.00           N  
ATOM   3510  CA  TYR A1101      15.186 -14.977 -13.175  1.00  0.00           C  
ATOM   3511  C   TYR A1101      16.202 -13.920 -13.577  1.00  0.00           C  
ATOM   3512  O   TYR A1101      17.241 -14.225 -14.155  1.00  0.00           O  
ATOM   3513  CB  TYR A1101      13.872 -14.762 -13.942  1.00  0.00           C  
ATOM   3514  CG  TYR A1101      14.061 -14.478 -15.419  1.00  0.00           C  
ATOM   3515  CD1 TYR A1101      14.581 -15.439 -16.271  1.00  0.00           C  
ATOM   3516  CD2 TYR A1101      13.755 -13.223 -15.949  1.00  0.00           C  
ATOM   3517  CE1 TYR A1101      14.797 -15.159 -17.615  1.00  0.00           C  
ATOM   3518  CE2 TYR A1101      13.968 -12.933 -17.291  1.00  0.00           C  
ATOM   3519  CZ  TYR A1101      14.490 -13.903 -18.118  1.00  0.00           C  
ATOM   3520  OH  TYR A1101      14.722 -13.608 -19.445  1.00  0.00           O  
ATOM   3521  N   TRP A1102      15.879 -12.671 -13.267  1.00  0.00           N  
ATOM   3522  CA  TRP A1102      16.727 -11.546 -13.620  1.00  0.00           C  
ATOM   3523  C   TRP A1102      18.040 -11.686 -12.855  1.00  0.00           C  
ATOM   3524  O   TRP A1102      18.154 -11.258 -11.700  1.00  0.00           O  
ATOM   3525  CB  TRP A1102      16.001 -10.236 -13.268  1.00  0.00           C  
ATOM   3526  CG  TRP A1102      16.352  -9.065 -14.147  1.00  0.00           C  
ATOM   3527  CD1 TRP A1102      16.561  -7.789 -13.741  1.00  0.00           C  
ATOM   3528  CD2 TRP A1102      16.548  -9.067 -15.565  1.00  0.00           C  
ATOM   3529  NE1 TRP A1102      16.885  -6.992 -14.809  1.00  0.00           N  
ATOM   3530  CE2 TRP A1102      16.884  -7.750 -15.944  1.00  0.00           C  
ATOM   3531  CE3 TRP A1102      16.479 -10.052 -16.553  1.00  0.00           C  
ATOM   3532  CZ2 TRP A1102      17.153  -7.385 -17.272  1.00  0.00           C  
ATOM   3533  CZ3 TRP A1102      16.749  -9.692 -17.883  1.00  0.00           C  
ATOM   3534  CH2 TRP A1102      17.084  -8.364 -18.225  1.00  0.00           C  
ATOM   3535  N   GLY A1103      19.021 -12.312 -13.500  1.00  0.00           N  
ATOM   3536  CA  GLY A1103      20.318 -12.520 -12.878  1.00  0.00           C  
ATOM   3537  C   GLY A1103      21.324 -13.184 -13.807  1.00  0.00           C  
ATOM   3538  O   GLY A1103      20.951 -13.773 -14.811  1.00  0.00           O  
ATOM   3539  N   THR A1104      22.605 -13.098 -13.478  1.00  0.00           N  
ATOM   3540  CA  THR A1104      23.630 -13.701 -14.311  1.00  0.00           C  
ATOM   3541  C   THR A1104      23.639 -15.212 -14.128  1.00  0.00           C  
ATOM   3542  O   THR A1104      23.796 -15.704 -13.007  1.00  0.00           O  
ATOM   3543  CB  THR A1104      24.980 -13.157 -13.941  1.00  0.00           C  
ATOM   3544  OG1 THR A1104      24.857 -11.750 -13.713  1.00  0.00           O  
ATOM   3545  CG2 THR A1104      25.977 -13.410 -15.054  1.00  0.00           C  
ATOM   3546  N   PRO A1105      23.464 -15.972 -15.231  1.00  0.00           N  
ATOM   3547  CA  PRO A1105      23.439 -17.440 -15.248  1.00  0.00           C  
ATOM   3548  C   PRO A1105      24.769 -18.036 -14.827  1.00  0.00           C  
ATOM   3549  O   PRO A1105      25.808 -17.670 -15.378  1.00  0.00           O  
ATOM   3550  CB  PRO A1105      23.126 -17.759 -16.704  1.00  0.00           C  
ATOM   3551  CG  PRO A1105      22.347 -16.591 -17.149  1.00  0.00           C  
ATOM   3552  CD  PRO A1105      23.152 -15.458 -16.573  1.00  0.00           C  
ATOM   3553  N   ILE A1106      24.738 -18.953 -13.862  1.00  0.00           N  
ATOM   3554  CA  ILE A1106      25.961 -19.589 -13.393  1.00  0.00           C  
ATOM   3555  C   ILE A1106      26.488 -20.524 -14.473  1.00  0.00           C  
ATOM   3556  O   ILE A1106      25.787 -21.433 -14.887  1.00  0.00           O  
ATOM   3557  CB  ILE A1106      25.706 -20.390 -12.119  1.00  0.00           C  
ATOM   3558  CG1 ILE A1106      25.251 -19.453 -11.005  1.00  0.00           C  
ATOM   3559  CG2 ILE A1106      26.969 -21.103 -11.704  1.00  0.00           C  
ATOM   3560  CD1 ILE A1106      25.105 -20.104  -9.662  1.00  0.00           C  
ATOM   3561  N   PRO A1107      27.728 -20.311 -14.942  1.00  0.00           N  
ATOM   3562  CA  PRO A1107      28.350 -21.131 -15.984  1.00  0.00           C  
ATOM   3563  C   PRO A1107      28.752 -22.538 -15.581  1.00  0.00           C  
ATOM   3564  O   PRO A1107      29.851 -22.987 -15.883  1.00  0.00           O  
ATOM   3565  CB  PRO A1107      29.547 -20.289 -16.411  1.00  0.00           C  
ATOM   3566  CG  PRO A1107      29.948 -19.632 -15.146  1.00  0.00           C  
ATOM   3567  CD  PRO A1107      28.617 -19.198 -14.569  1.00  0.00           C  
ATOM   3568  N   MET A1108      27.854 -23.234 -14.902  1.00  0.00           N  
ATOM   3569  CA  MET A1108      28.107 -24.604 -14.475  1.00  0.00           C  
ATOM   3570  C   MET A1108      26.998 -25.543 -14.976  1.00  0.00           C  
ATOM   3571  O   MET A1108      25.860 -25.118 -15.206  1.00  0.00           O  
ATOM   3572  CB  MET A1108      28.208 -24.675 -12.948  1.00  0.00           C  
ATOM   3573  CG  MET A1108      29.390 -23.919 -12.372  1.00  0.00           C  
ATOM   3574  SD  MET A1108      30.969 -24.472 -13.057  1.00  0.00           S  
ATOM   3575  CE  MET A1108      31.551 -25.483 -11.742  1.00  0.00           C  
ATOM   3576  N   VAL A1109      27.339 -26.818 -15.152  1.00  0.00           N  
ATOM   3577  CA  VAL A1109      26.386 -27.814 -15.628  1.00  0.00           C  
ATOM   3578  C   VAL A1109      26.426 -29.023 -14.705  1.00  0.00           C  
ATOM   3579  O   VAL A1109      27.393 -29.220 -13.972  1.00  0.00           O  
ATOM   3580  CB  VAL A1109      26.722 -28.265 -17.062  1.00  0.00           C  
ATOM   3581  CG1 VAL A1109      25.570 -29.032 -17.639  1.00  0.00           C  
ATOM   3582  CG2 VAL A1109      27.022 -27.064 -17.928  1.00  0.00           C  
ATOM   3583  N   HIS A1110      25.380 -29.838 -14.752  1.00  0.00           N  
ATOM   3584  CA  HIS A1110      25.298 -31.014 -13.898  1.00  0.00           C  
ATOM   3585  C   HIS A1110      25.147 -32.345 -14.629  1.00  0.00           C  
ATOM   3586  O   HIS A1110      24.043 -32.723 -15.028  1.00  0.00           O  
ATOM   3587  CB  HIS A1110      24.136 -30.856 -12.929  1.00  0.00           C  
ATOM   3588  CG  HIS A1110      24.209 -29.615 -12.098  1.00  0.00           C  
ATOM   3589  ND1 HIS A1110      25.246 -29.366 -11.225  1.00  0.00           N  
ATOM   3590  CD2 HIS A1110      23.364 -28.561 -11.993  1.00  0.00           C  
ATOM   3591  CE1 HIS A1110      25.036 -28.212 -10.617  1.00  0.00           C  
ATOM   3592  NE2 HIS A1110      23.901 -27.704 -11.065  1.00  0.00           N  
ATOM   3593  N   CYS A1111      26.266 -33.051 -14.788  1.00  0.00           N  
ATOM   3594  CA  CYS A1111      26.294 -34.364 -15.438  1.00  0.00           C  
ATOM   3595  C   CYS A1111      26.060 -35.429 -14.358  1.00  0.00           C  
ATOM   3596  O   CYS A1111      26.285 -35.175 -13.170  1.00  0.00           O  
ATOM   3597  CB  CYS A1111      27.652 -34.596 -16.121  1.00  0.00           C  
ATOM   3598  SG  CYS A1111      27.837 -36.230 -16.910  1.00  0.00           S  
ATOM   3599  N   GLU A1112      25.605 -36.614 -14.759  1.00  0.00           N  
ATOM   3600  CA  GLU A1112      25.352 -37.671 -13.785  1.00  0.00           C  
ATOM   3601  C   GLU A1112      26.569 -38.587 -13.586  1.00  0.00           C  
ATOM   3602  O   GLU A1112      26.731 -39.206 -12.529  1.00  0.00           O  
ATOM   3603  CB  GLU A1112      24.126 -38.491 -14.206  1.00  0.00           C  
ATOM   3604  CG  GLU A1112      23.634 -39.452 -13.127  1.00  0.00           C  
ATOM   3605  CD  GLU A1112      22.356 -40.185 -13.516  1.00  0.00           C  
ATOM   3606  OE1 GLU A1112      21.336 -39.509 -13.776  1.00  0.00           O  
ATOM   3607  OE2 GLU A1112      22.372 -41.437 -13.558  1.00  0.00           O  
ATOM   3608  N   ALA A1113      27.428 -38.660 -14.598  1.00  0.00           N  
ATOM   3609  CA  ALA A1113      28.623 -39.496 -14.524  1.00  0.00           C  
ATOM   3610  C   ALA A1113      29.864 -38.674 -14.182  1.00  0.00           C  
ATOM   3611  O   ALA A1113      30.764 -39.157 -13.491  1.00  0.00           O  
ATOM   3612  CB  ALA A1113      28.831 -40.238 -15.847  1.00  0.00           C  
ATOM   3613  N   CYS A1114      29.912 -37.435 -14.669  1.00  0.00           N  
ATOM   3614  CA  CYS A1114      31.048 -36.557 -14.403  1.00  0.00           C  
ATOM   3615  C   CYS A1114      30.787 -35.674 -13.179  1.00  0.00           C  
ATOM   3616  O   CYS A1114      31.731 -35.235 -12.514  1.00  0.00           O  
ATOM   3617  CB  CYS A1114      31.340 -35.668 -15.617  1.00  0.00           C  
ATOM   3618  SG  CYS A1114      31.648 -36.535 -17.191  1.00  0.00           S  
ATOM   3619  N   GLY A1122      29.507 -35.417 -12.891  1.00  0.00           N  
ATOM   3620  CA  GLY A1122      29.135 -34.587 -11.747  1.00  0.00           C  
ATOM   3621  C   GLY A1122      28.970 -33.112 -12.093  1.00  0.00           C  
ATOM   3622  O   GLY A1122      28.326 -32.775 -13.089  1.00  0.00           O  
ATOM   3623  N   VAL A1123      29.536 -32.226 -11.273  1.00  0.00           N  
ATOM   3624  CA  VAL A1123      29.460 -30.788 -11.534  1.00  0.00           C  
ATOM   3625  C   VAL A1123      30.635 -30.377 -12.420  1.00  0.00           C  
ATOM   3626  O   VAL A1123      31.792 -30.407 -11.996  1.00  0.00           O  
ATOM   3627  CB  VAL A1123      29.500 -29.983 -10.232  1.00  0.00           C  
ATOM   3628  CG1 VAL A1123      29.492 -28.508 -10.546  1.00  0.00           C  
ATOM   3629  CG2 VAL A1123      28.302 -30.347  -9.364  1.00  0.00           C  
ATOM   3630  N   VAL A1124      30.324 -30.003 -13.656  1.00  0.00           N  
ATOM   3631  CA  VAL A1124      31.346 -29.618 -14.618  1.00  0.00           C  
ATOM   3632  C   VAL A1124      31.200 -28.174 -15.080  1.00  0.00           C  
ATOM   3633  O   VAL A1124      30.102 -27.723 -15.401  1.00  0.00           O  
ATOM   3634  CB  VAL A1124      31.289 -30.505 -15.863  1.00  0.00           C  
ATOM   3635  CG1 VAL A1124      32.575 -30.367 -16.661  1.00  0.00           C  
ATOM   3636  CG2 VAL A1124      31.041 -31.938 -15.463  1.00  0.00           C  
ATOM   3637  N   PRO A1125      32.318 -27.436 -15.136  1.00  0.00           N  
ATOM   3638  CA  PRO A1125      32.353 -26.038 -15.557  1.00  0.00           C  
ATOM   3639  C   PRO A1125      32.286 -25.878 -17.072  1.00  0.00           C  
ATOM   3640  O   PRO A1125      32.989 -26.570 -17.803  1.00  0.00           O  
ATOM   3641  CB  PRO A1125      33.680 -25.563 -14.996  1.00  0.00           C  
ATOM   3642  CG  PRO A1125      34.544 -26.751 -15.212  1.00  0.00           C  
ATOM   3643  CD  PRO A1125      33.659 -27.874 -14.709  1.00  0.00           C  
ATOM   3644  N   VAL A1126      31.441 -24.958 -17.530  1.00  0.00           N  
ATOM   3645  CA  VAL A1126      31.278 -24.676 -18.955  1.00  0.00           C  
ATOM   3646  C   VAL A1126      32.583 -24.126 -19.527  1.00  0.00           C  
ATOM   3647  O   VAL A1126      33.332 -23.444 -18.835  1.00  0.00           O  
ATOM   3648  CB  VAL A1126      30.155 -23.641 -19.190  1.00  0.00           C  
ATOM   3649  CG1 VAL A1126      30.056 -23.310 -20.659  1.00  0.00           C  
ATOM   3650  CG2 VAL A1126      28.827 -24.178 -18.682  1.00  0.00           C  
ATOM   3651  N   PRO A1127      32.876 -24.426 -20.797  1.00  0.00           N  
ATOM   3652  CA  PRO A1127      34.107 -23.943 -21.421  1.00  0.00           C  
ATOM   3653  C   PRO A1127      34.170 -22.430 -21.459  1.00  0.00           C  
ATOM   3654  O   PRO A1127      33.156 -21.766 -21.619  1.00  0.00           O  
ATOM   3655  CB  PRO A1127      34.049 -24.555 -22.814  1.00  0.00           C  
ATOM   3656  CG  PRO A1127      33.319 -25.829 -22.584  1.00  0.00           C  
ATOM   3657  CD  PRO A1127      32.198 -25.393 -21.674  1.00  0.00           C  
ATOM   3658  N   GLU A1128      35.375 -21.897 -21.312  1.00  0.00           N  
ATOM   3659  CA  GLU A1128      35.609 -20.457 -21.319  1.00  0.00           C  
ATOM   3660  C   GLU A1128      35.234 -19.809 -22.653  1.00  0.00           C  
ATOM   3661  O   GLU A1128      34.732 -18.683 -22.685  1.00  0.00           O  
ATOM   3662  CB  GLU A1128      37.089 -20.186 -21.002  1.00  0.00           C  
ATOM   3663  CG  GLU A1128      37.530 -18.727 -21.075  1.00  0.00           C  
ATOM   3664  CD  GLU A1128      39.015 -18.554 -20.764  1.00  0.00           C  
ATOM   3665  OE1 GLU A1128      39.443 -18.994 -19.672  1.00  0.00           O  
ATOM   3666  OE2 GLU A1128      39.750 -17.980 -21.604  1.00  0.00           O  
ATOM   3667  N   GLU A1129      35.470 -20.532 -23.745  1.00  0.00           N  
ATOM   3668  CA  GLU A1129      35.188 -20.039 -25.090  1.00  0.00           C  
ATOM   3669  C   GLU A1129      33.754 -20.276 -25.561  1.00  0.00           C  
ATOM   3670  O   GLU A1129      33.374 -19.858 -26.646  1.00  0.00           O  
ATOM   3671  CB  GLU A1129      36.186 -20.663 -26.076  1.00  0.00           C  
ATOM   3672  CG  GLU A1129      36.258 -22.195 -26.024  1.00  0.00           C  
ATOM   3673  CD  GLU A1129      37.587 -22.756 -26.544  1.00  0.00           C  
ATOM   3674  OE1 GLU A1129      37.925 -22.526 -27.731  1.00  0.00           O  
ATOM   3675  OE2 GLU A1129      38.297 -23.428 -25.757  1.00  0.00           O  
ATOM   3676  N   GLU A1130      32.955 -20.939 -24.740  1.00  0.00           N  
ATOM   3677  CA  GLU A1130      31.570 -21.208 -25.098  1.00  0.00           C  
ATOM   3678  C   GLU A1130      30.698 -20.101 -24.502  1.00  0.00           C  
ATOM   3679  O   GLU A1130      29.489 -20.039 -24.761  1.00  0.00           O  
ATOM   3680  CB  GLU A1130      31.134 -22.575 -24.549  1.00  0.00           C  
ATOM   3681  CG  GLU A1130      30.006 -23.259 -25.322  1.00  0.00           C  
ATOM   3682  CD  GLU A1130      29.567 -24.585 -24.697  1.00  0.00           C  
ATOM   3683  OE1 GLU A1130      28.745 -24.571 -23.755  1.00  0.00           O  
ATOM   3684  OE2 GLU A1130      30.048 -25.648 -25.141  1.00  0.00           O  
ATOM   3685  N   LEU A1131      31.320 -19.232 -23.701  1.00  0.00           N  
ATOM   3686  CA  LEU A1131      30.625 -18.110 -23.062  1.00  0.00           C  
ATOM   3687  C   LEU A1131      30.202 -17.064 -24.095  1.00  0.00           C  
ATOM   3688  O   LEU A1131      30.816 -16.943 -25.162  1.00  0.00           O  
ATOM   3689  CB  LEU A1131      31.538 -17.446 -22.033  1.00  0.00           C  
ATOM   3690  CG  LEU A1131      31.824 -18.248 -20.773  1.00  0.00           C  
ATOM   3691  CD1 LEU A1131      32.845 -17.515 -19.935  1.00  0.00           C  
ATOM   3692  CD2 LEU A1131      30.547 -18.453 -19.999  1.00  0.00           C  
ATOM   3693  N   PRO A1132      29.154 -16.283 -23.789  1.00  0.00           N  
ATOM   3694  CA  PRO A1132      28.362 -16.296 -22.558  1.00  0.00           C  
ATOM   3695  C   PRO A1132      27.332 -17.402 -22.514  1.00  0.00           C  
ATOM   3696  O   PRO A1132      27.280 -18.253 -23.399  1.00  0.00           O  
ATOM   3697  CB  PRO A1132      27.693 -14.942 -22.581  1.00  0.00           C  
ATOM   3698  CG  PRO A1132      27.401 -14.773 -24.021  1.00  0.00           C  
ATOM   3699  CD  PRO A1132      28.706 -15.186 -24.667  1.00  0.00           C  
ATOM   3700  N   VAL A1133      26.508 -17.364 -21.473  1.00  0.00           N  
ATOM   3701  CA  VAL A1133      25.441 -18.328 -21.275  1.00  0.00           C  
ATOM   3702  C   VAL A1133      24.180 -17.499 -21.106  1.00  0.00           C  
ATOM   3703  O   VAL A1133      23.663 -17.339 -20.005  1.00  0.00           O  
ATOM   3704  CB  VAL A1133      25.685 -19.175 -20.011  1.00  0.00           C  
ATOM   3705  CG1 VAL A1133      24.541 -20.141 -19.799  1.00  0.00           C  
ATOM   3706  CG2 VAL A1133      26.972 -19.939 -20.144  1.00  0.00           C  
ATOM   3707  N   LEU A1134      23.700 -16.957 -22.216  1.00  0.00           N  
ATOM   3708  CA  LEU A1134      22.514 -16.113 -22.212  1.00  0.00           C  
ATOM   3709  C   LEU A1134      21.384 -16.632 -21.340  1.00  0.00           C  
ATOM   3710  O   LEU A1134      21.320 -17.809 -21.007  1.00  0.00           O  
ATOM   3711  CB  LEU A1134      22.006 -15.895 -23.644  1.00  0.00           C  
ATOM   3712  CG  LEU A1134      22.983 -15.176 -24.583  1.00  0.00           C  
ATOM   3713  CD1 LEU A1134      23.968 -16.178 -25.161  1.00  0.00           C  
ATOM   3714  CD2 LEU A1134      22.223 -14.483 -25.703  1.00  0.00           C  
ATOM   3715  N   LEU A1135      20.498 -15.726 -20.957  1.00  0.00           N  
ATOM   3716  CA  LEU A1135      19.353 -16.067 -20.135  1.00  0.00           C  
ATOM   3717  C   LEU A1135      18.192 -16.439 -21.062  1.00  0.00           C  
ATOM   3718  O   LEU A1135      17.970 -15.792 -22.087  1.00  0.00           O  
ATOM   3719  CB  LEU A1135      18.959 -14.863 -19.286  1.00  0.00           C  
ATOM   3720  CG  LEU A1135      18.940 -15.003 -17.774  1.00  0.00           C  
ATOM   3721  CD1 LEU A1135      18.384 -13.733 -17.156  1.00  0.00           C  
ATOM   3722  CD2 LEU A1135      18.077 -16.169 -17.390  1.00  0.00           C  
ATOM   3723  N   PRO A1136      17.446 -17.500 -20.727  1.00  0.00           N  
ATOM   3724  CA  PRO A1136      16.317 -17.909 -21.561  1.00  0.00           C  
ATOM   3725  C   PRO A1136      15.416 -16.711 -21.807  1.00  0.00           C  
ATOM   3726  O   PRO A1136      15.074 -15.997 -20.868  1.00  0.00           O  
ATOM   3727  CB  PRO A1136      15.635 -18.969 -20.704  1.00  0.00           C  
ATOM   3728  CG  PRO A1136      16.783 -19.625 -20.041  1.00  0.00           C  
ATOM   3729  CD  PRO A1136      17.651 -18.455 -19.626  1.00  0.00           C  
ATOM   3730  N   ASP A1137      15.038 -16.480 -23.061  1.00  0.00           N  
ATOM   3731  CA  ASP A1137      14.169 -15.350 -23.364  1.00  0.00           C  
ATOM   3732  C   ASP A1137      12.738 -15.675 -22.936  1.00  0.00           C  
ATOM   3733  O   ASP A1137      12.091 -16.540 -23.525  1.00  0.00           O  
ATOM   3734  CB  ASP A1137      14.216 -15.030 -24.859  1.00  0.00           C  
ATOM   3735  CG  ASP A1137      13.868 -13.574 -25.152  1.00  0.00           C  
ATOM   3736  OD1 ASP A1137      12.772 -13.129 -24.729  1.00  0.00           O  
ATOM   3737  OD2 ASP A1137      14.692 -12.878 -25.796  1.00  0.00           O  
ATOM   3738  N   LEU A1138      12.255 -14.989 -21.903  1.00  0.00           N  
ATOM   3739  CA  LEU A1138      10.909 -15.220 -21.388  1.00  0.00           C  
ATOM   3740  C   LEU A1138      10.082 -13.956 -21.399  1.00  0.00           C  
ATOM   3741  O   LEU A1138      10.474 -12.963 -20.798  1.00  0.00           O  
ATOM   3742  CB  LEU A1138      10.970 -15.753 -19.957  1.00  0.00           C  
ATOM   3743  CG  LEU A1138      10.988 -17.273 -19.764  1.00  0.00           C  
ATOM   3744  CD1 LEU A1138      12.191 -17.882 -20.466  1.00  0.00           C  
ATOM   3745  CD2 LEU A1138      11.011 -17.594 -18.275  1.00  0.00           C  
ATOM   3746  N   LYS A1139       8.929 -14.002 -22.061  1.00  0.00           N  
ATOM   3747  CA  LYS A1139       8.051 -12.836 -22.143  1.00  0.00           C  
ATOM   3748  C   LYS A1139       6.901 -12.872 -21.127  1.00  0.00           C  
ATOM   3749  O   LYS A1139       6.499 -11.832 -20.599  1.00  0.00           O  
ATOM   3750  CB  LYS A1139       7.491 -12.698 -23.570  1.00  0.00           C  
ATOM   3751  CG  LYS A1139       8.510 -12.237 -24.618  1.00  0.00           C  
ATOM   3752  CD  LYS A1139       8.992 -10.817 -24.325  1.00  0.00           C  
ATOM   3753  CE  LYS A1139      10.037 -10.334 -25.335  1.00  0.00           C  
ATOM   3754  NZ  LYS A1139      10.558  -8.963 -25.007  1.00  0.00           N  
ATOM   3755  N   ASP A1140       6.382 -14.066 -20.853  1.00  0.00           N  
ATOM   3756  CA  ASP A1140       5.274 -14.226 -19.911  1.00  0.00           C  
ATOM   3757  C   ASP A1140       5.666 -13.705 -18.530  1.00  0.00           C  
ATOM   3758  O   ASP A1140       6.411 -14.353 -17.800  1.00  0.00           O  
ATOM   3759  CB  ASP A1140       4.870 -15.708 -19.824  1.00  0.00           C  
ATOM   3760  CG  ASP A1140       3.538 -15.927 -19.093  1.00  0.00           C  
ATOM   3761  OD1 ASP A1140       3.127 -17.103 -18.947  1.00  0.00           O  
ATOM   3762  OD2 ASP A1140       2.902 -14.935 -18.668  1.00  0.00           O  
ATOM   3763  N   VAL A1141       5.156 -12.531 -18.175  1.00  0.00           N  
ATOM   3764  CA  VAL A1141       5.462 -11.924 -16.885  1.00  0.00           C  
ATOM   3765  C   VAL A1141       5.125 -12.827 -15.697  1.00  0.00           C  
ATOM   3766  O   VAL A1141       5.885 -12.888 -14.740  1.00  0.00           O  
ATOM   3767  CB  VAL A1141       4.726 -10.569 -16.709  1.00  0.00           C  
ATOM   3768  CG1 VAL A1141       5.104  -9.934 -15.375  1.00  0.00           C  
ATOM   3769  CG2 VAL A1141       5.072  -9.632 -17.864  1.00  0.00           C  
ATOM   3770  N   GLU A1142       3.991 -13.521 -15.750  1.00  0.00           N  
ATOM   3771  CA  GLU A1142       3.605 -14.406 -14.649  1.00  0.00           C  
ATOM   3772  C   GLU A1142       4.465 -15.663 -14.630  1.00  0.00           C  
ATOM   3773  O   GLU A1142       4.329 -16.509 -13.744  1.00  0.00           O  
ATOM   3774  CB  GLU A1142       2.125 -14.803 -14.753  1.00  0.00           C  
ATOM   3775  CG  GLU A1142       1.136 -13.722 -14.306  1.00  0.00           C  
ATOM   3776  CD  GLU A1142      -0.323 -14.180 -14.366  1.00  0.00           C  
ATOM   3777  OE1 GLU A1142      -1.220 -13.378 -14.009  1.00  0.00           O  
ATOM   3778  OE2 GLU A1142      -0.573 -15.340 -14.770  1.00  0.00           O  
ATOM   3779  N   ASP A1143       5.356 -15.767 -15.610  1.00  0.00           N  
ATOM   3780  CA  ASP A1143       6.241 -16.916 -15.738  1.00  0.00           C  
ATOM   3781  C   ASP A1143       7.555 -16.700 -14.997  1.00  0.00           C  
ATOM   3782  O   ASP A1143       7.981 -17.542 -14.202  1.00  0.00           O  
ATOM   3783  CB  ASP A1143       6.516 -17.181 -17.220  1.00  0.00           C  
ATOM   3784  CG  ASP A1143       7.356 -18.424 -17.451  1.00  0.00           C  
ATOM   3785  OD1 ASP A1143       7.562 -18.783 -18.634  1.00  0.00           O  
ATOM   3786  OD2 ASP A1143       7.809 -19.041 -16.460  1.00  0.00           O  
ATOM   3787  N   ILE A1146       8.188 -15.564 -15.267  1.00  0.00           N  
ATOM   3788  CA  ILE A1146       9.456 -15.208 -14.648  1.00  0.00           C  
ATOM   3789  C   ILE A1146       9.253 -14.661 -13.240  1.00  0.00           C  
ATOM   3790  O   ILE A1146       9.882 -13.684 -12.855  1.00  0.00           O  
ATOM   3791  CB  ILE A1146      10.180 -14.142 -15.475  1.00  0.00           C  
ATOM   3792  CG1 ILE A1146       9.366 -12.850 -15.481  1.00  0.00           C  
ATOM   3793  CG2 ILE A1146      10.371 -14.636 -16.898  1.00  0.00           C  
ATOM   3794  CD1 ILE A1146      10.024 -11.709 -16.229  1.00  0.00           C  
ATOM   3795  N   ARG A1147       8.375 -15.298 -12.475  1.00  0.00           N  
ATOM   3796  CA  ARG A1147       8.080 -14.873 -11.110  1.00  0.00           C  
ATOM   3797  C   ARG A1147       8.493 -15.969 -10.128  1.00  0.00           C  
ATOM   3798  O   ARG A1147       8.214 -17.148 -10.348  1.00  0.00           O  
ATOM   3799  CB  ARG A1147       6.582 -14.575 -10.984  1.00  0.00           C  
ATOM   3800  CG  ARG A1147       6.064 -14.326  -9.580  1.00  0.00           C  
ATOM   3801  CD  ARG A1147       4.539 -14.299  -9.605  1.00  0.00           C  
ATOM   3802  NE  ARG A1147       3.936 -14.495  -8.288  1.00  0.00           N  
ATOM   3803  CZ  ARG A1147       2.646 -14.761  -8.093  1.00  0.00           C  
ATOM   3804  NH1 ARG A1147       1.825 -14.863  -9.133  1.00  0.00           N  
ATOM   3805  NH2 ARG A1147       2.177 -14.929  -6.860  1.00  0.00           N  
ATOM   3806  N   PRO A1148       9.182 -15.592  -9.038  1.00  0.00           N  
ATOM   3807  CA  PRO A1148       9.640 -16.543  -8.016  1.00  0.00           C  
ATOM   3808  C   PRO A1148       8.498 -17.122  -7.182  1.00  0.00           C  
ATOM   3809  O   PRO A1148       7.657 -16.382  -6.667  1.00  0.00           O  
ATOM   3810  CB  PRO A1148      10.607 -15.708  -7.184  1.00  0.00           C  
ATOM   3811  CG  PRO A1148      10.008 -14.335  -7.271  1.00  0.00           C  
ATOM   3812  CD  PRO A1148       9.658 -14.231  -8.734  1.00  0.00           C  
ATOM   3813  N   LYS A1149       8.483 -18.446  -7.049  1.00  0.00           N  
ATOM   3814  CA  LYS A1149       7.438 -19.134  -6.296  1.00  0.00           C  
ATOM   3815  C   LYS A1149       8.040 -20.151  -5.322  1.00  0.00           C  
ATOM   3816  O   LYS A1149       7.337 -21.024  -4.812  1.00  0.00           O  
ATOM   3817  CB  LYS A1149       6.496 -19.856  -7.267  1.00  0.00           C  
ATOM   3818  CG  LYS A1149       6.082 -19.028  -8.477  1.00  0.00           C  
ATOM   3819  CD  LYS A1149       5.547 -19.915  -9.595  1.00  0.00           C  
ATOM   3820  CE  LYS A1149       5.381 -19.139 -10.894  1.00  0.00           C  
ATOM   3821  NZ  LYS A1149       4.973 -20.019 -12.028  1.00  0.00           N  
ATOM   3822  N   GLY A1150       9.341 -20.038  -5.072  1.00  0.00           N  
ATOM   3823  CA  GLY A1150      10.002 -20.966  -4.171  1.00  0.00           C  
ATOM   3824  C   GLY A1150      11.182 -21.643  -4.843  1.00  0.00           C  
ATOM   3825  O   GLY A1150      12.144 -22.033  -4.177  1.00  0.00           O  
ATOM   3826  N   LYS A1151      11.098 -21.786  -6.166  1.00  0.00           N  
ATOM   3827  CA  LYS A1151      12.153 -22.407  -6.969  1.00  0.00           C  
ATOM   3828  C   LYS A1151      12.620 -21.467  -8.081  1.00  0.00           C  
ATOM   3829  O   LYS A1151      12.011 -20.421  -8.326  1.00  0.00           O  
ATOM   3830  CB  LYS A1151      11.661 -23.715  -7.593  1.00  0.00           C  
ATOM   3831  CG  LYS A1151      11.322 -24.811  -6.591  1.00  0.00           C  
ATOM   3832  CD  LYS A1151      10.969 -26.124  -7.295  1.00  0.00           C  
ATOM   3833  CE  LYS A1151      10.643 -27.233  -6.293  1.00  0.00           C  
ATOM   3834  NZ  LYS A1151      10.318 -28.522  -6.963  1.00  0.00           N  
ATOM   3835  N   SER A1152      13.699 -21.846  -8.755  1.00  0.00           N  
ATOM   3836  CA  SER A1152      14.243 -21.023  -9.825  1.00  0.00           C  
ATOM   3837  C   SER A1152      13.331 -21.000 -11.032  1.00  0.00           C  
ATOM   3838  O   SER A1152      12.979 -22.043 -11.575  1.00  0.00           O  
ATOM   3839  CB  SER A1152      15.622 -21.530 -10.252  1.00  0.00           C  
ATOM   3840  OG  SER A1152      16.093 -20.804 -11.378  1.00  0.00           O  
ATOM   3841  N   PRO A1153      12.925 -19.802 -11.465  1.00  0.00           N  
ATOM   3842  CA  PRO A1153      12.046 -19.690 -12.629  1.00  0.00           C  
ATOM   3843  C   PRO A1153      12.634 -20.363 -13.865  1.00  0.00           C  
ATOM   3844  O   PRO A1153      11.929 -20.615 -14.834  1.00  0.00           O  
ATOM   3845  CB  PRO A1153      11.887 -18.183 -12.788  1.00  0.00           C  
ATOM   3846  CG  PRO A1153      11.874 -17.722 -11.360  1.00  0.00           C  
ATOM   3847  CD  PRO A1153      13.029 -18.511 -10.764  1.00  0.00           C  
ATOM   3848  N   LEU A1154      13.928 -20.654 -13.829  1.00  0.00           N  
ATOM   3849  CA  LEU A1154      14.565 -21.319 -14.953  1.00  0.00           C  
ATOM   3850  C   LEU A1154      14.322 -22.821 -14.845  1.00  0.00           C  
ATOM   3851  O   LEU A1154      14.492 -23.561 -15.814  1.00  0.00           O  
ATOM   3852  CB  LEU A1154      16.068 -21.032 -14.963  1.00  0.00           C  
ATOM   3853  CG  LEU A1154      16.507 -19.613 -15.323  1.00  0.00           C  
ATOM   3854  CD1 LEU A1154      18.019 -19.521 -15.263  1.00  0.00           C  
ATOM   3855  CD2 LEU A1154      16.007 -19.258 -16.717  1.00  0.00           C  
ATOM   3856  N   GLU A1155      13.919 -23.262 -13.656  1.00  0.00           N  
ATOM   3857  CA  GLU A1155      13.638 -24.675 -13.398  1.00  0.00           C  
ATOM   3858  C   GLU A1155      12.325 -25.089 -14.049  1.00  0.00           C  
ATOM   3859  O   GLU A1155      11.639 -25.992 -13.558  1.00  0.00           O  
ATOM   3860  CB  GLU A1155      13.551 -24.947 -11.888  1.00  0.00           C  
ATOM   3861  CG  GLU A1155      14.811 -25.541 -11.254  1.00  0.00           C  
ATOM   3862  CD  GLU A1155      15.079 -26.975 -11.687  1.00  0.00           C  
ATOM   3863  OE1 GLU A1155      16.076 -27.562 -11.213  1.00  0.00           O  
ATOM   3864  OE2 GLU A1155      14.296 -27.517 -12.496  1.00  0.00           O  
ATOM   3865  N   ALA A1156      11.979 -24.427 -15.151  1.00  0.00           N  
ATOM   3866  CA  ALA A1156      10.743 -24.728 -15.864  1.00  0.00           C  
ATOM   3867  C   ALA A1156      10.892 -24.564 -17.374  1.00  0.00           C  
ATOM   3868  O   ALA A1156       9.897 -24.495 -18.096  1.00  0.00           O  
ATOM   3869  CB  ALA A1156       9.610 -23.837 -15.344  1.00  0.00           C  
ATOM   3870  N   HIS A1157      12.131 -24.507 -17.850  1.00  0.00           N  
ATOM   3871  CA  HIS A1157      12.374 -24.357 -19.274  1.00  0.00           C  
ATOM   3872  C   HIS A1157      13.467 -25.289 -19.780  1.00  0.00           C  
ATOM   3873  O   HIS A1157      14.622 -24.893 -19.935  1.00  0.00           O  
ATOM   3874  CB  HIS A1157      12.719 -22.904 -19.596  1.00  0.00           C  
ATOM   3875  CG  HIS A1157      11.556 -21.970 -19.460  1.00  0.00           C  
ATOM   3876  ND1 HIS A1157      10.439 -22.051 -20.265  1.00  0.00           N  
ATOM   3877  CD2 HIS A1157      11.320 -20.958 -18.594  1.00  0.00           C  
ATOM   3878  CE1 HIS A1157       9.565 -21.130 -19.899  1.00  0.00           C  
ATOM   3879  NE2 HIS A1157      10.075 -20.453 -18.887  1.00  0.00           N  
ATOM   3880  N   PRO A1158      13.103 -26.554 -20.048  1.00  0.00           N  
ATOM   3881  CA  PRO A1158      14.016 -27.590 -20.542  1.00  0.00           C  
ATOM   3882  C   PRO A1158      14.814 -27.134 -21.750  1.00  0.00           C  
ATOM   3883  O   PRO A1158      15.975 -27.505 -21.915  1.00  0.00           O  
ATOM   3884  CB  PRO A1158      13.073 -28.741 -20.874  1.00  0.00           C  
ATOM   3885  CG  PRO A1158      12.009 -28.600 -19.825  1.00  0.00           C  
ATOM   3886  CD  PRO A1158      11.751 -27.106 -19.842  1.00  0.00           C  
ATOM   3887  N   GLU A1159      14.178 -26.326 -22.590  1.00  0.00           N  
ATOM   3888  CA  GLU A1159      14.814 -25.811 -23.796  1.00  0.00           C  
ATOM   3889  C   GLU A1159      16.149 -25.154 -23.458  1.00  0.00           C  
ATOM   3890  O   GLU A1159      16.991 -24.944 -24.336  1.00  0.00           O  
ATOM   3891  CB  GLU A1159      13.897 -24.787 -24.480  1.00  0.00           C  
ATOM   3892  CG  GLU A1159      13.687 -23.495 -23.685  1.00  0.00           C  
ATOM   3893  CD  GLU A1159      12.287 -23.359 -23.117  1.00  0.00           C  
ATOM   3894  OE1 GLU A1159      11.819 -24.306 -22.451  1.00  0.00           O  
ATOM   3895  OE2 GLU A1159      11.657 -22.299 -23.330  1.00  0.00           O  
ATOM   3896  N   PHE A1160      16.332 -24.839 -22.175  1.00  0.00           N  
ATOM   3897  CA  PHE A1160      17.543 -24.180 -21.688  1.00  0.00           C  
ATOM   3898  C   PHE A1160      18.560 -25.134 -21.085  1.00  0.00           C  
ATOM   3899  O   PHE A1160      19.689 -25.234 -21.578  1.00  0.00           O  
ATOM   3900  CB  PHE A1160      17.169 -23.102 -20.650  1.00  0.00           C  
ATOM   3901  CG  PHE A1160      18.351 -22.524 -19.895  1.00  0.00           C  
ATOM   3902  CD1 PHE A1160      19.450 -21.993 -20.574  1.00  0.00           C  
ATOM   3903  CD2 PHE A1160      18.354 -22.499 -18.497  1.00  0.00           C  
ATOM   3904  CE1 PHE A1160      20.532 -21.448 -19.872  1.00  0.00           C  
ATOM   3905  CE2 PHE A1160      19.429 -21.959 -17.789  1.00  0.00           C  
ATOM   3906  CZ  PHE A1160      20.519 -21.433 -18.477  1.00  0.00           C  
ATOM   3907  N   TYR A1161      18.152 -25.836 -20.030  1.00  0.00           N  
ATOM   3908  CA  TYR A1161      19.051 -26.743 -19.341  1.00  0.00           C  
ATOM   3909  C   TYR A1161      19.268 -28.112 -19.953  1.00  0.00           C  
ATOM   3910  O   TYR A1161      20.256 -28.774 -19.640  1.00  0.00           O  
ATOM   3911  CB  TYR A1161      18.622 -26.890 -17.885  1.00  0.00           C  
ATOM   3912  CG  TYR A1161      17.188 -27.302 -17.654  1.00  0.00           C  
ATOM   3913  CD1 TYR A1161      16.792 -28.627 -17.788  1.00  0.00           C  
ATOM   3914  CD2 TYR A1161      16.243 -26.378 -17.214  1.00  0.00           C  
ATOM   3915  CE1 TYR A1161      15.488 -29.031 -17.476  1.00  0.00           C  
ATOM   3916  CE2 TYR A1161      14.938 -26.766 -16.900  1.00  0.00           C  
ATOM   3917  CZ  TYR A1161      14.568 -28.097 -17.030  1.00  0.00           C  
ATOM   3918  OH  TYR A1161      13.290 -28.502 -16.696  1.00  0.00           O  
ATOM   3919  N   GLU A1162      18.368 -28.545 -20.828  1.00  0.00           N  
ATOM   3920  CA  GLU A1162      18.532 -29.851 -21.447  1.00  0.00           C  
ATOM   3921  C   GLU A1162      19.681 -29.821 -22.437  1.00  0.00           C  
ATOM   3922  O   GLU A1162      19.495 -30.050 -23.628  1.00  0.00           O  
ATOM   3923  CB  GLU A1162      17.250 -30.287 -22.160  1.00  0.00           C  
ATOM   3924  CG  GLU A1162      16.061 -30.481 -21.239  1.00  0.00           C  
ATOM   3925  CD  GLU A1162      14.994 -31.382 -21.838  1.00  0.00           C  
ATOM   3926  OE1 GLU A1162      14.567 -31.130 -22.989  1.00  0.00           O  
ATOM   3927  OE2 GLU A1162      14.581 -32.343 -21.150  1.00  0.00           O  
ATOM   3928  N   THR A1163      20.875 -29.534 -21.943  1.00  0.00           N  
ATOM   3929  CA  THR A1163      22.038 -29.486 -22.805  1.00  0.00           C  
ATOM   3930  C   THR A1163      22.923 -30.692 -22.513  1.00  0.00           C  
ATOM   3931  O   THR A1163      22.579 -31.540 -21.693  1.00  0.00           O  
ATOM   3932  CB  THR A1163      22.836 -28.198 -22.580  1.00  0.00           C  
ATOM   3933  OG1 THR A1163      23.803 -28.040 -23.626  1.00  0.00           O  
ATOM   3934  CG2 THR A1163      23.543 -28.249 -21.236  1.00  0.00           C  
ATOM   3935  N   THR A1164      24.063 -30.761 -23.186  1.00  0.00           N  
ATOM   3936  CA  THR A1164      24.986 -31.871 -23.008  1.00  0.00           C  
ATOM   3937  C   THR A1164      26.209 -31.489 -22.185  1.00  0.00           C  
ATOM   3938  O   THR A1164      26.547 -30.313 -22.052  1.00  0.00           O  
ATOM   3939  CB  THR A1164      25.467 -32.411 -24.372  1.00  0.00           C  
ATOM   3940  OG1 THR A1164      26.306 -31.439 -25.013  1.00  0.00           O  
ATOM   3941  CG2 THR A1164      24.272 -32.723 -25.267  1.00  0.00           C  
ATOM   3942  N   CYS A1165      26.864 -32.500 -21.628  1.00  0.00           N  
ATOM   3943  CA  CYS A1165      28.067 -32.311 -20.829  1.00  0.00           C  
ATOM   3944  C   CYS A1165      29.251 -32.149 -21.792  1.00  0.00           C  
ATOM   3945  O   CYS A1165      29.424 -32.944 -22.718  1.00  0.00           O  
ATOM   3946  CB  CYS A1165      28.260 -33.533 -19.916  1.00  0.00           C  
ATOM   3947  SG  CYS A1165      29.776 -33.607 -18.904  1.00  0.00           S  
ATOM   3948  N   PRO A1166      30.061 -31.095 -21.605  1.00  0.00           N  
ATOM   3949  CA  PRO A1166      31.225 -30.838 -22.461  1.00  0.00           C  
ATOM   3950  C   PRO A1166      32.450 -31.656 -22.045  1.00  0.00           C  
ATOM   3951  O   PRO A1166      33.550 -31.462 -22.572  1.00  0.00           O  
ATOM   3952  CB  PRO A1166      31.443 -29.343 -22.288  1.00  0.00           C  
ATOM   3953  CG  PRO A1166      31.095 -29.153 -20.847  1.00  0.00           C  
ATOM   3954  CD  PRO A1166      29.820 -29.958 -20.700  1.00  0.00           C  
ATOM   3955  N   LYS A1168      32.248 -32.561 -21.088  1.00  0.00           N  
ATOM   3956  CA  LYS A1168      33.314 -33.432 -20.589  1.00  0.00           C  
ATOM   3957  C   LYS A1168      33.239 -34.783 -21.286  1.00  0.00           C  
ATOM   3958  O   LYS A1168      34.132 -35.155 -22.059  1.00  0.00           O  
ATOM   3959  CB  LYS A1168      33.174 -33.637 -19.076  1.00  0.00           C  
ATOM   3960  CG  LYS A1168      34.124 -34.674 -18.497  1.00  0.00           C  
ATOM   3961  CD  LYS A1168      34.123 -34.627 -16.979  1.00  0.00           C  
ATOM   3962  CE  LYS A1168      35.062 -35.664 -16.371  1.00  0.00           C  
ATOM   3963  NZ  LYS A1168      35.076 -35.588 -14.874  1.00  0.00           N  
ATOM   3964  N   CYS A1169      32.162 -35.509 -20.998  1.00  0.00           N  
ATOM   3965  CA  CYS A1169      31.931 -36.819 -21.585  1.00  0.00           C  
ATOM   3966  C   CYS A1169      31.199 -36.689 -22.929  1.00  0.00           C  
ATOM   3967  O   CYS A1169      31.705 -37.113 -23.971  1.00  0.00           O  
ATOM   3968  CB  CYS A1169      31.126 -37.685 -20.610  1.00  0.00           C  
ATOM   3969  SG  CYS A1169      29.430 -37.105 -20.284  1.00  0.00           S  
ATOM   3970  N   GLY A1170      30.017 -36.085 -22.903  1.00  0.00           N  
ATOM   3971  CA  GLY A1170      29.252 -35.912 -24.122  1.00  0.00           C  
ATOM   3972  C   GLY A1170      27.830 -36.396 -23.942  1.00  0.00           C  
ATOM   3973  O   GLY A1170      27.030 -36.354 -24.876  1.00  0.00           O  
ATOM   3974  N   GLY A1171      27.514 -36.852 -22.732  1.00  0.00           N  
ATOM   3975  CA  GLY A1171      26.183 -37.356 -22.439  1.00  0.00           C  
ATOM   3976  C   GLY A1171      25.200 -36.288 -22.006  1.00  0.00           C  
ATOM   3977  O   GLY A1171      25.506 -35.108 -22.081  1.00  0.00           O  
ATOM   3978  N   PRO A1177      24.003 -36.672 -21.542  1.00  0.00           N  
ATOM   3979  CA  PRO A1177      23.002 -35.694 -21.108  1.00  0.00           C  
ATOM   3980  C   PRO A1177      23.372 -35.008 -19.798  1.00  0.00           C  
ATOM   3981  O   PRO A1177      23.670 -35.663 -18.796  1.00  0.00           O  
ATOM   3982  CB  PRO A1177      21.731 -36.533 -20.993  1.00  0.00           C  
ATOM   3983  CG  PRO A1177      22.265 -37.851 -20.517  1.00  0.00           C  
ATOM   3984  CD  PRO A1177      23.493 -38.047 -21.394  1.00  0.00           C  
ATOM   3985  N   ALA A1178      23.351 -33.681 -19.820  1.00  0.00           N  
ATOM   3986  CA  ALA A1178      23.685 -32.887 -18.649  1.00  0.00           C  
ATOM   3987  C   ALA A1178      22.560 -31.897 -18.348  1.00  0.00           C  
ATOM   3988  O   ALA A1178      21.487 -31.977 -18.938  1.00  0.00           O  
ATOM   3989  CB  ALA A1178      24.998 -32.149 -18.891  1.00  0.00           C  
ATOM   3990  N   LYS A1191      22.809 -30.967 -17.432  1.00  0.00           N  
ATOM   3991  CA  LYS A1191      21.811 -29.970 -17.065  1.00  0.00           C  
ATOM   3992  C   LYS A1191      22.478 -28.696 -16.526  1.00  0.00           C  
ATOM   3993  O   LYS A1191      23.254 -28.752 -15.565  1.00  0.00           O  
ATOM   3994  CB  LYS A1191      20.869 -30.558 -16.015  1.00  0.00           C  
ATOM   3995  CG  LYS A1191      19.661 -29.699 -15.699  1.00  0.00           C  
ATOM   3996  CD  LYS A1191      18.783 -30.375 -14.652  1.00  0.00           C  
ATOM   3997  CE  LYS A1191      17.554 -29.543 -14.305  1.00  0.00           C  
ATOM   3998  NZ  LYS A1191      16.706 -30.211 -13.270  1.00  0.00           N  
ATOM   3999  N   ARG A1192      22.187 -27.555 -17.151  1.00  0.00           N  
ATOM   4000  CA  ARG A1192      22.758 -26.274 -16.725  1.00  0.00           C  
ATOM   4001  C   ARG A1192      22.204 -25.876 -15.352  1.00  0.00           C  
ATOM   4002  O   ARG A1192      21.043 -26.143 -15.042  1.00  0.00           O  
ATOM   4003  CB  ARG A1192      22.427 -25.176 -17.740  1.00  0.00           C  
ATOM   4004  CG  ARG A1192      23.022 -25.368 -19.124  1.00  0.00           C  
ATOM   4005  CD  ARG A1192      22.578 -24.233 -20.040  1.00  0.00           C  
ATOM   4006  NE  ARG A1192      23.148 -24.286 -21.384  1.00  0.00           N  
ATOM   4007  CZ  ARG A1192      24.452 -24.268 -21.648  1.00  0.00           C  
ATOM   4008  NH1 ARG A1192      25.335 -24.205 -20.660  1.00  0.00           N  
ATOM   4009  NH2 ARG A1192      24.878 -24.292 -22.903  1.00  0.00           N  
ATOM   4010  N   ASP A1193      23.029 -25.241 -14.523  1.00  0.00           N  
ATOM   4011  CA  ASP A1193      22.555 -24.835 -13.209  1.00  0.00           C  
ATOM   4012  C   ASP A1193      21.487 -23.768 -13.424  1.00  0.00           C  
ATOM   4013  O   ASP A1193      21.717 -22.779 -14.121  1.00  0.00           O  
ATOM   4014  CB  ASP A1193      23.711 -24.292 -12.358  1.00  0.00           C  
ATOM   4015  CG  ASP A1193      23.365 -24.233 -10.874  1.00  0.00           C  
ATOM   4016  OD1 ASP A1193      22.934 -25.265 -10.313  1.00  0.00           O  
ATOM   4017  OD2 ASP A1193      23.524 -23.160 -10.262  1.00  0.00           O  
ATOM   4018  N   THR A1194      20.319 -23.988 -12.832  1.00  0.00           N  
ATOM   4019  CA  THR A1194      19.196 -23.067 -12.961  1.00  0.00           C  
ATOM   4020  C   THR A1194      19.320 -21.801 -12.126  1.00  0.00           C  
ATOM   4021  O   THR A1194      18.588 -20.839 -12.353  1.00  0.00           O  
ATOM   4022  CB  THR A1194      17.884 -23.736 -12.549  1.00  0.00           C  
ATOM   4023  OG1 THR A1194      17.857 -23.886 -11.117  1.00  0.00           O  
ATOM   4024  CG2 THR A1194      17.742 -25.097 -13.240  1.00  0.00           C  
ATOM   4025  N   ASP A1195      20.229 -21.810 -11.154  1.00  0.00           N  
ATOM   4026  CA  ASP A1195      20.434 -20.658 -10.276  1.00  0.00           C  
ATOM   4027  C   ASP A1195      21.166 -19.503 -10.967  1.00  0.00           C  
ATOM   4028  O   ASP A1195      21.801 -19.680 -12.016  1.00  0.00           O  
ATOM   4029  CB  ASP A1195      21.208 -21.084  -9.019  1.00  0.00           C  
ATOM   4030  CG  ASP A1195      20.358 -21.897  -8.044  1.00  0.00           C  
ATOM   4031  OD1 ASP A1195      19.291 -21.396  -7.612  1.00  0.00           O  
ATOM   4032  OD2 ASP A1195      20.765 -23.034  -7.702  1.00  0.00           O  
ATOM   4033  N   THR A1196      21.074 -18.316 -10.372  1.00  0.00           N  
ATOM   4034  CA  THR A1196      21.722 -17.137 -10.931  1.00  0.00           C  
ATOM   4035  C   THR A1196      22.566 -16.399  -9.906  1.00  0.00           C  
ATOM   4036  O   THR A1196      22.312 -16.485  -8.703  1.00  0.00           O  
ATOM   4037  CB  THR A1196      20.679 -16.172 -11.495  1.00  0.00           C  
ATOM   4038  OG1 THR A1196      19.569 -16.099 -10.597  1.00  0.00           O  
ATOM   4039  CG2 THR A1196      20.198 -16.649 -12.844  1.00  0.00           C  
ATOM   4040  N   MET A1198      23.570 -15.676 -10.400  1.00  0.00           N  
ATOM   4041  CA  MET A1198      24.480 -14.896  -9.563  1.00  0.00           C  
ATOM   4042  C   MET A1198      23.801 -13.691  -8.932  1.00  0.00           C  
ATOM   4043  O   MET A1198      23.108 -12.938  -9.609  1.00  0.00           O  
ATOM   4044  CB  MET A1198      25.663 -14.406 -10.386  1.00  0.00           C  
ATOM   4045  CG  MET A1198      26.655 -15.479 -10.738  1.00  0.00           C  
ATOM   4046  SD  MET A1198      28.035 -14.824 -11.704  1.00  0.00           S  
ATOM   4047  CE  MET A1198      28.118 -15.977 -13.061  1.00  0.00           C  
ATOM   4048  N   ASP A1199      24.007 -13.507  -7.633  1.00  0.00           N  
ATOM   4049  CA  ASP A1199      23.413 -12.378  -6.934  1.00  0.00           C  
ATOM   4050  C   ASP A1199      23.885 -11.055  -7.527  1.00  0.00           C  
ATOM   4051  O   ASP A1199      24.994 -10.953  -8.050  1.00  0.00           O  
ATOM   4052  CB  ASP A1199      23.746 -12.425  -5.445  1.00  0.00           C  
ATOM   4053  CG  ASP A1199      23.403 -11.128  -4.742  1.00  0.00           C  
ATOM   4054  OD1 ASP A1199      24.166 -10.155  -4.911  1.00  0.00           O  
ATOM   4055  OD2 ASP A1199      22.369 -11.068  -4.040  1.00  0.00           O  
ATOM   4056  N   THR A1200      23.028 -10.046  -7.444  1.00  0.00           N  
ATOM   4057  CA  THR A1200      23.352  -8.741  -7.991  1.00  0.00           C  
ATOM   4058  C   THR A1200      24.742  -8.236  -7.628  1.00  0.00           C  
ATOM   4059  O   THR A1200      25.510  -7.862  -8.518  1.00  0.00           O  
ATOM   4060  CB  THR A1200      22.340  -7.694  -7.542  1.00  0.00           C  
ATOM   4061  OG1 THR A1200      22.921  -6.390  -7.675  1.00  0.00           O  
ATOM   4062  CG2 THR A1200      21.933  -7.940  -6.098  1.00  0.00           C  
ATOM   4063  N   PHE A1201      25.059  -8.225  -6.330  1.00  0.00           N  
ATOM   4064  CA  PHE A1201      26.347  -7.740  -5.839  1.00  0.00           C  
ATOM   4065  C   PHE A1201      27.553  -8.239  -6.596  1.00  0.00           C  
ATOM   4066  O   PHE A1201      28.572  -7.565  -6.665  1.00  0.00           O  
ATOM   4067  CB  PHE A1201      26.517  -8.062  -4.370  1.00  0.00           C  
ATOM   4068  CG  PHE A1201      25.874  -7.058  -3.459  1.00  0.00           C  
ATOM   4069  CD1 PHE A1201      26.186  -5.710  -3.565  1.00  0.00           C  
ATOM   4070  CD2 PHE A1201      24.956  -7.452  -2.489  1.00  0.00           C  
ATOM   4071  CE1 PHE A1201      25.599  -4.779  -2.719  1.00  0.00           C  
ATOM   4072  CE2 PHE A1201      24.367  -6.520  -1.641  1.00  0.00           C  
ATOM   4073  CZ  PHE A1201      24.689  -5.193  -1.760  1.00  0.00           C  
ATOM   4074  N   PHE A1202      27.434  -9.416  -7.185  1.00  0.00           N  
ATOM   4075  CA  PHE A1202      28.539  -9.966  -7.937  1.00  0.00           C  
ATOM   4076  C   PHE A1202      28.984  -9.004  -9.022  1.00  0.00           C  
ATOM   4077  O   PHE A1202      30.147  -8.617  -9.095  1.00  0.00           O  
ATOM   4078  CB  PHE A1202      28.141 -11.291  -8.565  1.00  0.00           C  
ATOM   4079  CG  PHE A1202      29.280 -12.011  -9.217  1.00  0.00           C  
ATOM   4080  CD1 PHE A1202      29.848 -11.526 -10.401  1.00  0.00           C  
ATOM   4081  CD2 PHE A1202      29.794 -13.174  -8.649  1.00  0.00           C  
ATOM   4082  CE1 PHE A1202      30.907 -12.187 -11.007  1.00  0.00           C  
ATOM   4083  CE2 PHE A1202      30.854 -13.846  -9.245  1.00  0.00           C  
ATOM   4084  CZ  PHE A1202      31.412 -13.352 -10.428  1.00  0.00           C  
ATOM   4085  N   ASP A1203      28.051  -8.611  -9.874  1.00  0.00           N  
ATOM   4086  CA  ASP A1203      28.388  -7.715 -10.974  1.00  0.00           C  
ATOM   4087  C   ASP A1203      28.717  -6.318 -10.509  1.00  0.00           C  
ATOM   4088  O   ASP A1203      29.356  -5.555 -11.231  1.00  0.00           O  
ATOM   4089  CB  ASP A1203      27.254  -7.698 -12.024  1.00  0.00           C  
ATOM   4090  CG  ASP A1203      25.900  -8.114 -11.449  1.00  0.00           C  
ATOM   4091  OD1 ASP A1203      25.203  -7.251 -10.856  1.00  0.00           O  
ATOM   4092  OD2 ASP A1203      25.537  -9.310 -11.588  1.00  0.00           O  
ATOM   4093  N   SER A1204      28.305  -5.994  -9.294  1.00  0.00           N  
ATOM   4094  CA  SER A1204      28.570  -4.675  -8.781  1.00  0.00           C  
ATOM   4095  C   SER A1204      29.855  -4.648  -7.983  1.00  0.00           C  
ATOM   4096  O   SER A1204      30.126  -3.696  -7.279  1.00  0.00           O  
ATOM   4097  CB  SER A1204      27.397  -4.209  -7.914  1.00  0.00           C  
ATOM   4098  OG  SER A1204      27.258  -4.993  -6.751  1.00  0.00           O  
ATOM   4099  N   SER A1205      30.661  -5.693  -8.110  1.00  0.00           N  
ATOM   4100  CA  SER A1205      31.905  -5.780  -7.359  1.00  0.00           C  
ATOM   4101  C   SER A1205      33.140  -5.529  -8.165  1.00  0.00           C  
ATOM   4102  O   SER A1205      34.217  -5.527  -7.616  1.00  0.00           O  
ATOM   4103  CB  SER A1205      32.040  -7.145  -6.693  1.00  0.00           C  
ATOM   4104  OG  SER A1205      31.036  -7.321  -5.714  1.00  0.00           O  
ATOM   4105  N   TRP A1206      33.013  -5.325  -9.463  1.00  0.00           N  
ATOM   4106  CA  TRP A1206      34.209  -5.079 -10.257  1.00  0.00           C  
ATOM   4107  C   TRP A1206      33.953  -4.147 -11.403  1.00  0.00           C  
ATOM   4108  O   TRP A1206      34.811  -3.998 -12.296  1.00  0.00           O  
ATOM   4109  CB  TRP A1206      34.735  -6.365 -10.840  1.00  0.00           C  
ATOM   4110  CG  TRP A1206      33.802  -6.961 -11.804  1.00  0.00           C  
ATOM   4111  CD1 TRP A1206      32.700  -7.709 -11.522  1.00  0.00           C  
ATOM   4112  CD2 TRP A1206      33.887  -6.884 -13.220  1.00  0.00           C  
ATOM   4113  NE1 TRP A1206      32.100  -8.108 -12.683  1.00  0.00           N  
ATOM   4114  CE2 TRP A1206      32.811  -7.611 -13.741  1.00  0.00           C  
ATOM   4115  CE3 TRP A1206      34.771  -6.268 -14.100  1.00  0.00           C  
ATOM   4116  CZ2 TRP A1206      32.590  -7.740 -15.102  1.00  0.00           C  
ATOM   4117  CZ3 TRP A1206      34.552  -6.395 -15.463  1.00  0.00           C  
ATOM   4118  CH2 TRP A1206      33.471  -7.124 -15.948  1.00  0.00           C  
ATOM   4119  N   TYR A1207      32.779  -3.516 -11.370  1.00  0.00           N  
ATOM   4120  CA  TYR A1207      32.392  -2.631 -12.440  1.00  0.00           C  
ATOM   4121  C   TYR A1207      33.364  -1.484 -12.564  1.00  0.00           C  
ATOM   4122  O   TYR A1207      33.795  -1.157 -13.682  1.00  0.00           O  
ATOM   4123  CB  TYR A1207      30.964  -2.141 -12.245  1.00  0.00           C  
ATOM   4124  CG  TYR A1207      30.780  -1.095 -11.188  1.00  0.00           C  
ATOM   4125  CD1 TYR A1207      30.546  -1.445  -9.874  1.00  0.00           C  
ATOM   4126  CD2 TYR A1207      30.764   0.262 -11.523  1.00  0.00           C  
ATOM   4127  CE1 TYR A1207      30.290  -0.464  -8.921  1.00  0.00           C  
ATOM   4128  CE2 TYR A1207      30.518   1.236 -10.582  1.00  0.00           C  
ATOM   4129  CZ  TYR A1207      30.279   0.868  -9.289  1.00  0.00           C  
ATOM   4130  OH  TYR A1207      30.048   1.838  -8.357  1.00  0.00           O  
ATOM   4131  N   TYR A1208      33.748  -0.898 -11.432  1.00  0.00           N  
ATOM   4132  CA  TYR A1208      34.690   0.211 -11.466  1.00  0.00           C  
ATOM   4133  C   TYR A1208      35.850  -0.117 -12.384  1.00  0.00           C  
ATOM   4134  O   TYR A1208      36.455   0.774 -12.965  1.00  0.00           O  
ATOM   4135  CB  TYR A1208      35.194   0.524 -10.064  1.00  0.00           C  
ATOM   4136  CG  TYR A1208      35.592  -0.681  -9.292  1.00  0.00           C  
ATOM   4137  CD1 TYR A1208      36.774  -1.347  -9.560  1.00  0.00           C  
ATOM   4138  CD2 TYR A1208      34.756  -1.199  -8.331  1.00  0.00           C  
ATOM   4139  CE1 TYR A1208      37.106  -2.509  -8.886  1.00  0.00           C  
ATOM   4140  CE2 TYR A1208      35.073  -2.358  -7.647  1.00  0.00           C  
ATOM   4141  CZ  TYR A1208      36.242  -3.004  -7.933  1.00  0.00           C  
ATOM   4142  OH  TYR A1208      36.530  -4.154  -7.257  1.00  0.00           O  
ATOM   4143  N   LEU A1209      36.136  -1.406 -12.536  1.00  0.00           N  
ATOM   4144  CA  LEU A1209      37.228  -1.844 -13.387  1.00  0.00           C  
ATOM   4145  C   LEU A1209      36.850  -1.881 -14.851  1.00  0.00           C  
ATOM   4146  O   LEU A1209      37.684  -1.603 -15.725  1.00  0.00           O  
ATOM   4147  CB  LEU A1209      37.705  -3.228 -12.962  1.00  0.00           C  
ATOM   4148  CG  LEU A1209      38.725  -3.267 -11.828  1.00  0.00           C  
ATOM   4149  CD1 LEU A1209      39.056  -4.707 -11.501  1.00  0.00           C  
ATOM   4150  CD2 LEU A1209      39.978  -2.497 -12.239  1.00  0.00           C  
ATOM   4151  N   ARG A1210      35.594  -2.234 -15.118  1.00  0.00           N  
ATOM   4152  CA  ARG A1210      35.122  -2.310 -16.494  1.00  0.00           C  
ATOM   4153  C   ARG A1210      35.149  -0.945 -17.177  1.00  0.00           C  
ATOM   4154  O   ARG A1210      35.514  -0.845 -18.353  1.00  0.00           O  
ATOM   4155  CB  ARG A1210      33.711  -2.895 -16.553  1.00  0.00           C  
ATOM   4156  CG  ARG A1210      33.213  -3.140 -17.978  1.00  0.00           C  
ATOM   4157  CD  ARG A1210      34.001  -4.214 -18.741  1.00  0.00           C  
ATOM   4158  NE  ARG A1210      33.399  -4.501 -20.047  1.00  0.00           N  
ATOM   4159  CZ  ARG A1210      33.886  -5.363 -20.938  1.00  0.00           C  
ATOM   4160  NH1 ARG A1210      34.991  -6.038 -20.672  1.00  0.00           N  
ATOM   4161  NH2 ARG A1210      33.279  -5.544 -22.106  1.00  0.00           N  
ATOM   4162  N   TYR A1211      34.778   0.100 -16.443  1.00  0.00           N  
ATOM   4163  CA  TYR A1211      34.785   1.436 -17.013  1.00  0.00           C  
ATOM   4164  C   TYR A1211      36.120   1.795 -17.659  1.00  0.00           C  
ATOM   4165  O   TYR A1211      36.180   2.661 -18.526  1.00  0.00           O  
ATOM   4166  CB  TYR A1211      34.499   2.502 -15.954  1.00  0.00           C  
ATOM   4167  CG  TYR A1211      33.089   2.559 -15.395  1.00  0.00           C  
ATOM   4168  CD1 TYR A1211      31.968   2.388 -16.213  1.00  0.00           C  
ATOM   4169  CD2 TYR A1211      32.878   2.840 -14.040  1.00  0.00           C  
ATOM   4170  CE1 TYR A1211      30.685   2.494 -15.693  1.00  0.00           C  
ATOM   4171  CE2 TYR A1211      31.608   2.945 -13.519  1.00  0.00           C  
ATOM   4172  CZ  TYR A1211      30.517   2.772 -14.344  1.00  0.00           C  
ATOM   4173  OH  TYR A1211      29.259   2.871 -13.798  1.00  0.00           O  
ATOM   4174  N   THR A1212      37.197   1.152 -17.235  1.00  0.00           N  
ATOM   4175  CA  THR A1212      38.502   1.500 -17.780  1.00  0.00           C  
ATOM   4176  C   THR A1212      38.661   0.983 -19.190  1.00  0.00           C  
ATOM   4177  O   THR A1212      39.479   1.495 -19.960  1.00  0.00           O  
ATOM   4178  CB  THR A1212      39.626   0.945 -16.917  1.00  0.00           C  
ATOM   4179  OG1 THR A1212      39.795  -0.437 -17.214  1.00  0.00           O  
ATOM   4180  CG2 THR A1212      39.276   1.097 -15.441  1.00  0.00           C  
ATOM   4181  N   ASP A1213      37.861  -0.029 -19.519  1.00  0.00           N  
ATOM   4182  CA  ASP A1213      37.870  -0.653 -20.837  1.00  0.00           C  
ATOM   4183  C   ASP A1213      36.537  -1.377 -20.969  1.00  0.00           C  
ATOM   4184  O   ASP A1213      36.470  -2.592 -20.849  1.00  0.00           O  
ATOM   4185  CB  ASP A1213      39.015  -1.633 -20.901  1.00  0.00           C  
ATOM   4186  CG  ASP A1213      39.281  -2.091 -22.278  1.00  0.00           C  
ATOM   4187  OD1 ASP A1213      39.280  -1.231 -23.183  1.00  0.00           O  
ATOM   4188  OD2 ASP A1213      39.502  -3.303 -22.460  1.00  0.00           O  
ATOM   4189  N   PRO A1227      35.456  -0.625 -21.239  1.00  0.00           N  
ATOM   4190  CA  PRO A1227      34.069  -1.080 -21.389  1.00  0.00           C  
ATOM   4191  C   PRO A1227      33.697  -1.840 -22.651  1.00  0.00           C  
ATOM   4192  O   PRO A1227      32.602  -2.395 -22.732  1.00  0.00           O  
ATOM   4193  CB  PRO A1227      33.290   0.213 -21.279  1.00  0.00           C  
ATOM   4194  CG  PRO A1227      34.151   1.123 -22.078  1.00  0.00           C  
ATOM   4195  CD  PRO A1227      35.569   0.785 -21.652  1.00  0.00           C  
ATOM   4196  N   HIS A1228      34.591  -1.870 -23.628  1.00  0.00           N  
ATOM   4197  CA  HIS A1228      34.290  -2.557 -24.873  1.00  0.00           C  
ATOM   4198  C   HIS A1228      35.263  -3.667 -25.209  1.00  0.00           C  
ATOM   4199  O   HIS A1228      35.639  -3.840 -26.374  1.00  0.00           O  
ATOM   4200  CB  HIS A1228      34.258  -1.535 -26.004  1.00  0.00           C  
ATOM   4201  CG  HIS A1228      33.237  -0.466 -25.802  1.00  0.00           C  
ATOM   4202  ND1 HIS A1228      33.407   0.821 -26.265  1.00  0.00           N  
ATOM   4203  CD2 HIS A1228      32.046  -0.489 -25.161  1.00  0.00           C  
ATOM   4204  CE1 HIS A1228      32.362   1.548 -25.911  1.00  0.00           C  
ATOM   4205  NE2 HIS A1228      31.521   0.778 -25.240  1.00  0.00           N  
ATOM   4206  N   ASN A1275      35.675  -4.422 -24.196  1.00  0.00           N  
ATOM   4207  CA  ASN A1275      36.613  -5.501 -24.443  1.00  0.00           C  
ATOM   4208  C   ASN A1275      35.838  -6.794 -24.595  1.00  0.00           C  
ATOM   4209  O   ASN A1275      34.929  -7.070 -23.807  1.00  0.00           O  
ATOM   4210  CB  ASN A1275      37.632  -5.621 -23.313  1.00  0.00           C  
ATOM   4211  CG  ASN A1275      38.924  -6.242 -23.783  1.00  0.00           C  
ATOM   4212  OD1 ASN A1275      38.941  -7.381 -24.226  1.00  0.00           O  
ATOM   4213  ND2 ASN A1275      40.013  -5.489 -23.707  1.00  0.00           N  
ATOM   4214  N   ASP A1276      36.191  -7.563 -25.625  1.00  0.00           N  
ATOM   4215  CA  ASP A1276      35.534  -8.826 -25.917  1.00  0.00           C  
ATOM   4216  C   ASP A1276      36.509  -9.988 -25.785  1.00  0.00           C  
ATOM   4217  O   ASP A1276      36.243 -11.093 -26.250  1.00  0.00           O  
ATOM   4218  CB  ASP A1276      34.909  -8.787 -27.328  1.00  0.00           C  
ATOM   4219  CG  ASP A1276      35.943  -8.582 -28.446  1.00  0.00           C  
ATOM   4220  OD1 ASP A1276      36.715  -7.594 -28.407  1.00  0.00           O  
ATOM   4221  OD2 ASP A1276      35.972  -9.416 -29.384  1.00  0.00           O  
ATOM   4222  N   ARG A1278      37.633  -9.731 -25.128  1.00  0.00           N  
ATOM   4223  CA  ARG A1278      38.652 -10.747 -24.922  1.00  0.00           C  
ATOM   4224  C   ARG A1278      38.819 -11.005 -23.427  1.00  0.00           C  
ATOM   4225  O   ARG A1278      39.061 -12.137 -23.018  1.00  0.00           O  
ATOM   4226  CB  ARG A1278      39.986 -10.277 -25.501  1.00  0.00           C  
ATOM   4227  CG  ARG A1278      39.876  -9.606 -26.859  1.00  0.00           C  
ATOM   4228  CD  ARG A1278      39.705 -10.606 -27.996  1.00  0.00           C  
ATOM   4229  NE  ARG A1278      40.945 -11.324 -28.284  1.00  0.00           N  
ATOM   4230  CZ  ARG A1278      41.142 -12.088 -29.357  1.00  0.00           C  
ATOM   4231  NH1 ARG A1278      40.176 -12.239 -30.259  1.00  0.00           N  
ATOM   4232  NH2 ARG A1278      42.312 -12.702 -29.530  1.00  0.00           N  
ATOM   4233  N   LEU A1279      38.683  -9.953 -22.621  1.00  0.00           N  
ATOM   4234  CA  LEU A1279      38.831 -10.048 -21.169  1.00  0.00           C  
ATOM   4235  C   LEU A1279      37.897  -9.077 -20.496  1.00  0.00           C  
ATOM   4236  O   LEU A1279      37.421  -8.138 -21.119  1.00  0.00           O  
ATOM   4237  CB  LEU A1279      40.247  -9.668 -20.743  1.00  0.00           C  
ATOM   4238  CG  LEU A1279      41.419 -10.506 -21.220  1.00  0.00           C  
ATOM   4239  CD1 LEU A1279      42.708  -9.799 -20.871  1.00  0.00           C  
ATOM   4240  CD2 LEU A1279      41.357 -11.870 -20.569  1.00  0.00           C  
ATOM   4241  N   PRO A1280      37.629  -9.279 -19.206  1.00  0.00           N  
ATOM   4242  CA  PRO A1280      36.746  -8.379 -18.469  1.00  0.00           C  
ATOM   4243  C   PRO A1280      37.282  -6.964 -18.577  1.00  0.00           C  
ATOM   4244  O   PRO A1280      36.555  -6.011 -18.364  1.00  0.00           O  
ATOM   4245  CB  PRO A1280      36.833  -8.906 -17.052  1.00  0.00           C  
ATOM   4246  CG  PRO A1280      36.928 -10.360 -17.280  1.00  0.00           C  
ATOM   4247  CD  PRO A1280      37.954 -10.457 -18.395  1.00  0.00           C  
ATOM   4248  N   PHE A1281      38.564  -6.850 -18.908  1.00  0.00           N  
ATOM   4249  CA  PHE A1281      39.242  -5.568 -19.066  1.00  0.00           C  
ATOM   4250  C   PHE A1281      40.719  -5.777 -19.357  1.00  0.00           C  
ATOM   4251  O   PHE A1281      41.301  -6.773 -18.961  1.00  0.00           O  
ATOM   4252  CB  PHE A1281      39.082  -4.721 -17.808  1.00  0.00           C  
ATOM   4253  CG  PHE A1281      39.682  -5.330 -16.568  1.00  0.00           C  
ATOM   4254  CD1 PHE A1281      41.042  -5.215 -16.304  1.00  0.00           C  
ATOM   4255  CD2 PHE A1281      38.874  -5.986 -15.639  1.00  0.00           C  
ATOM   4256  CE1 PHE A1281      41.572  -5.738 -15.136  1.00  0.00           C  
ATOM   4257  CE2 PHE A1281      39.405  -6.507 -14.475  1.00  0.00           C  
ATOM   4258  CZ  PHE A1281      40.745  -6.384 -14.222  1.00  0.00           C  
ATOM   4259  N   ASP A1282      41.332  -4.852 -20.067  1.00  0.00           N  
ATOM   4260  CA  ASP A1282      42.740  -5.001 -20.374  1.00  0.00           C  
ATOM   4261  C   ASP A1282      43.510  -4.455 -19.177  1.00  0.00           C  
ATOM   4262  O   ASP A1282      43.331  -3.312 -18.778  1.00  0.00           O  
ATOM   4263  CB  ASP A1282      43.078  -4.233 -21.660  1.00  0.00           C  
ATOM   4264  CG  ASP A1282      44.522  -4.435 -22.108  1.00  0.00           C  
ATOM   4265  OD1 ASP A1282      44.829  -4.156 -23.300  1.00  0.00           O  
ATOM   4266  OD2 ASP A1282      45.348  -4.864 -21.264  1.00  0.00           O  
ATOM   4267  N   PRO A1283      44.368  -5.276 -18.576  1.00  0.00           N  
ATOM   4268  CA  PRO A1283      45.145  -4.844 -17.421  1.00  0.00           C  
ATOM   4269  C   PRO A1283      45.851  -3.533 -17.670  1.00  0.00           C  
ATOM   4270  O   PRO A1283      45.842  -2.654 -16.826  1.00  0.00           O  
ATOM   4271  CB  PRO A1283      46.116  -5.986 -17.225  1.00  0.00           C  
ATOM   4272  CG  PRO A1283      45.324  -7.165 -17.683  1.00  0.00           C  
ATOM   4273  CD  PRO A1283      44.705  -6.656 -18.944  1.00  0.00           C  
ATOM   4274  N   GLU A1284      46.455  -3.394 -18.841  1.00  0.00           N  
ATOM   4275  CA  GLU A1284      47.187  -2.173 -19.164  1.00  0.00           C  
ATOM   4276  C   GLU A1284      46.351  -0.933 -18.883  1.00  0.00           C  
ATOM   4277  O   GLU A1284      46.850   0.066 -18.358  1.00  0.00           O  
ATOM   4278  CB  GLU A1284      47.620  -2.186 -20.637  1.00  0.00           C  
ATOM   4279  CG  GLU A1284      48.324  -0.903 -21.107  1.00  0.00           C  
ATOM   4280  CD  GLU A1284      48.763  -0.968 -22.573  1.00  0.00           C  
ATOM   4281  OE1 GLU A1284      48.180  -1.800 -23.321  1.00  0.00           O  
ATOM   4282  OE2 GLU A1284      49.674  -0.184 -22.970  1.00  0.00           O  
ATOM   4283  N   LYS A1285      45.074  -1.017 -19.242  1.00  0.00           N  
ATOM   4284  CA  LYS A1285      44.128   0.070 -19.068  1.00  0.00           C  
ATOM   4285  C   LYS A1285      43.858   0.237 -17.588  1.00  0.00           C  
ATOM   4286  O   LYS A1285      44.324   1.185 -16.973  1.00  0.00           O  
ATOM   4287  CB  LYS A1285      42.822  -0.255 -19.787  1.00  0.00           C  
ATOM   4288  CG  LYS A1285      42.965  -0.691 -21.237  1.00  0.00           C  
ATOM   4289  CD  LYS A1285      43.427   0.445 -22.139  1.00  0.00           C  
ATOM   4290  CE  LYS A1285      43.215   0.135 -23.641  1.00  0.00           C  
ATOM   4291  NZ  LYS A1285      41.767  -0.008 -24.075  1.00  0.00           N  
ATOM   4292  N   ALA A1286      43.108  -0.696 -17.019  1.00  0.00           N  
ATOM   4293  CA  ALA A1286      42.767  -0.657 -15.601  1.00  0.00           C  
ATOM   4294  C   ALA A1286      43.876  -0.118 -14.706  1.00  0.00           C  
ATOM   4295  O   ALA A1286      43.620   0.623 -13.758  1.00  0.00           O  
ATOM   4296  CB  ALA A1286      42.374  -2.036 -15.133  1.00  0.00           C  
ATOM   4297  N   ASN A1287      45.114  -0.495 -15.000  1.00  0.00           N  
ATOM   4298  CA  ASN A1287      46.247  -0.043 -14.195  1.00  0.00           C  
ATOM   4299  C   ASN A1287      46.537   1.436 -14.340  1.00  0.00           C  
ATOM   4300  O   ASN A1287      47.053   2.058 -13.412  1.00  0.00           O  
ATOM   4301  CB  ASN A1287      47.511  -0.834 -14.541  1.00  0.00           C  
ATOM   4302  CG  ASN A1287      47.449  -2.254 -14.048  1.00  0.00           C  
ATOM   4303  OD1 ASN A1287      46.826  -2.537 -13.014  1.00  0.00           O  
ATOM   4304  ND2 ASN A1287      48.104  -3.159 -14.769  1.00  0.00           N  
ATOM   4305  N   ALA A1288      46.207   1.986 -15.506  1.00  0.00           N  
ATOM   4306  CA  ALA A1288      46.434   3.394 -15.800  1.00  0.00           C  
ATOM   4307  C   ALA A1288      45.445   4.296 -15.076  1.00  0.00           C  
ATOM   4308  O   ALA A1288      45.755   5.455 -14.789  1.00  0.00           O  
ATOM   4309  CB  ALA A1288      46.347   3.631 -17.300  1.00  0.00           C  
ATOM   4310  N   TRP A1289      44.266   3.767 -14.769  1.00  0.00           N  
ATOM   4311  CA  TRP A1289      43.247   4.566 -14.093  1.00  0.00           C  
ATOM   4312  C   TRP A1289      43.091   4.229 -12.629  1.00  0.00           C  
ATOM   4313  O   TRP A1289      42.951   5.128 -11.799  1.00  0.00           O  
ATOM   4314  CB  TRP A1289      41.887   4.426 -14.792  1.00  0.00           C  
ATOM   4315  CG  TRP A1289      41.822   5.182 -16.081  1.00  0.00           C  
ATOM   4316  CD1 TRP A1289      41.931   4.682 -17.349  1.00  0.00           C  
ATOM   4317  CD2 TRP A1289      41.777   6.597 -16.215  1.00  0.00           C  
ATOM   4318  NE1 TRP A1289      41.980   5.708 -18.256  1.00  0.00           N  
ATOM   4319  CE2 TRP A1289      41.896   6.893 -17.580  1.00  0.00           C  
ATOM   4320  CE3 TRP A1289      41.681   7.650 -15.301  1.00  0.00           C  
ATOM   4321  CZ2 TRP A1289      41.891   8.188 -18.053  1.00  0.00           C  
ATOM   4322  CZ3 TRP A1289      41.679   8.936 -15.771  1.00  0.00           C  
ATOM   4323  CH2 TRP A1289      41.794   9.198 -17.130  1.00  0.00           C  
ATOM   4324  N   MET A1290      43.103   2.934 -12.312  1.00  0.00           N  
ATOM   4325  CA  MET A1290      42.967   2.488 -10.933  1.00  0.00           C  
ATOM   4326  C   MET A1290      44.134   3.067 -10.141  1.00  0.00           C  
ATOM   4327  O   MET A1290      45.209   3.334 -10.683  1.00  0.00           O  
ATOM   4328  CB  MET A1290      42.989   0.963 -10.856  1.00  0.00           C  
ATOM   4329  CG  MET A1290      41.732   0.280 -11.323  1.00  0.00           C  
ATOM   4330  SD  MET A1290      40.333   0.780 -10.311  1.00  0.00           S  
ATOM   4331  CE  MET A1290      40.252  -0.471  -9.121  1.00  0.00           C  
ATOM   4332  N   PRO A1291      43.956   3.236  -8.838  1.00  0.00           N  
ATOM   4333  CA  PRO A1291      42.734   2.908  -8.120  1.00  0.00           C  
ATOM   4334  C   PRO A1291      41.753   4.065  -8.248  1.00  0.00           C  
ATOM   4335  O   PRO A1291      42.084   5.101  -8.840  1.00  0.00           O  
ATOM   4336  CB  PRO A1291      43.235   2.755  -6.704  1.00  0.00           C  
ATOM   4337  CG  PRO A1291      44.206   3.910  -6.606  1.00  0.00           C  
ATOM   4338  CD  PRO A1291      44.953   3.844  -7.939  1.00  0.00           C  
ATOM   4339  N   VAL A1292      40.553   3.891  -7.700  1.00  0.00           N  
ATOM   4340  CA  VAL A1292      39.563   4.949  -7.735  1.00  0.00           C  
ATOM   4341  C   VAL A1292      40.135   5.976  -6.788  1.00  0.00           C  
ATOM   4342  O   VAL A1292      40.464   5.643  -5.668  1.00  0.00           O  
ATOM   4343  CB  VAL A1292      38.206   4.450  -7.212  1.00  0.00           C  
ATOM   4344  CG1 VAL A1292      37.387   5.609  -6.690  1.00  0.00           C  
ATOM   4345  CG2 VAL A1292      37.460   3.738  -8.323  1.00  0.00           C  
ATOM   4346  N   ASP A1293      40.283   7.212  -7.236  1.00  0.00           N  
ATOM   4347  CA  ASP A1293      40.834   8.247  -6.380  1.00  0.00           C  
ATOM   4348  C   ASP A1293      39.837   8.721  -5.352  1.00  0.00           C  
ATOM   4349  O   ASP A1293      40.196   8.988  -4.207  1.00  0.00           O  
ATOM   4350  CB  ASP A1293      41.313   9.440  -7.201  1.00  0.00           C  
ATOM   4351  CG  ASP A1293      42.591   9.144  -7.978  1.00  0.00           C  
ATOM   4352  OD1 ASP A1293      42.527   8.406  -8.981  1.00  0.00           O  
ATOM   4353  OD2 ASP A1293      43.668   9.640  -7.583  1.00  0.00           O  
ATOM   4354  N   GLN A1294      38.581   8.825  -5.751  1.00  0.00           N  
ATOM   4355  CA  GLN A1294      37.547   9.283  -4.830  1.00  0.00           C  
ATOM   4356  C   GLN A1294      36.255   8.542  -5.121  1.00  0.00           C  
ATOM   4357  O   GLN A1294      35.786   8.560  -6.242  1.00  0.00           O  
ATOM   4358  CB  GLN A1294      37.340  10.775  -5.003  1.00  0.00           C  
ATOM   4359  CG  GLN A1294      37.003  11.463  -3.728  1.00  0.00           C  
ATOM   4360  CD  GLN A1294      38.169  11.482  -2.785  1.00  0.00           C  
ATOM   4361  OE1 GLN A1294      39.250  11.975  -3.134  1.00  0.00           O  
ATOM   4362  NE2 GLN A1294      37.968  10.952  -1.574  1.00  0.00           N  
ATOM   4363  N   TYR A1295      35.674   7.905  -4.120  1.00  0.00           N  
ATOM   4364  CA  TYR A1295      34.467   7.133  -4.325  1.00  0.00           C  
ATOM   4365  C   TYR A1295      33.337   7.712  -3.505  1.00  0.00           C  
ATOM   4366  O   TYR A1295      33.242   7.455  -2.308  1.00  0.00           O  
ATOM   4367  CB  TYR A1295      34.734   5.702  -3.905  1.00  0.00           C  
ATOM   4368  CG  TYR A1295      33.725   4.669  -4.353  1.00  0.00           C  
ATOM   4369  CD1 TYR A1295      33.327   4.585  -5.683  1.00  0.00           C  
ATOM   4370  CD2 TYR A1295      33.254   3.692  -3.466  1.00  0.00           C  
ATOM   4371  CE1 TYR A1295      32.502   3.552  -6.114  1.00  0.00           C  
ATOM   4372  CE2 TYR A1295      32.429   2.665  -3.897  1.00  0.00           C  
ATOM   4373  CZ  TYR A1295      32.066   2.608  -5.217  1.00  0.00           C  
ATOM   4374  OH  TYR A1295      31.270   1.599  -5.652  1.00  0.00           O  
ATOM   4375  N   ILE A1296      32.467   8.488  -4.146  1.00  0.00           N  
ATOM   4376  CA  ILE A1296      31.361   9.102  -3.436  1.00  0.00           C  
ATOM   4377  C   ILE A1296      30.214   8.133  -3.308  1.00  0.00           C  
ATOM   4378  O   ILE A1296      29.761   7.585  -4.319  1.00  0.00           O  
ATOM   4379  CB  ILE A1296      30.828  10.309  -4.154  1.00  0.00           C  
ATOM   4380  CG1 ILE A1296      31.911  11.362  -4.333  1.00  0.00           C  
ATOM   4381  CG2 ILE A1296      29.679  10.862  -3.372  1.00  0.00           C  
ATOM   4382  CD1 ILE A1296      32.835  11.057  -5.488  1.00  0.00           C  
ATOM   4383  N   GLY A1297      29.719   7.934  -2.086  1.00  0.00           N  
ATOM   4384  CA  GLY A1297      28.633   6.988  -1.900  1.00  0.00           C  
ATOM   4385  C   GLY A1297      28.074   6.943  -0.500  1.00  0.00           C  
ATOM   4386  O   GLY A1297      28.128   7.940   0.208  1.00  0.00           O  
ATOM   4387  N   GLY A1298      27.540   5.791  -0.099  1.00  0.00           N  
ATOM   4388  CA  GLY A1298      26.953   5.678   1.230  1.00  0.00           C  
ATOM   4389  C   GLY A1298      27.631   4.729   2.207  1.00  0.00           C  
ATOM   4390  O   GLY A1298      28.622   4.085   1.877  1.00  0.00           O  
ATOM   4391  N   VAL A1299      27.092   4.647   3.419  1.00  0.00           N  
ATOM   4392  CA  VAL A1299      27.646   3.780   4.446  1.00  0.00           C  
ATOM   4393  C   VAL A1299      26.905   2.461   4.500  1.00  0.00           C  
ATOM   4394  O   VAL A1299      27.462   1.452   4.904  1.00  0.00           O  
ATOM   4395  CB  VAL A1299      27.545   4.413   5.833  1.00  0.00           C  
ATOM   4396  CG1 VAL A1299      28.336   3.595   6.834  1.00  0.00           C  
ATOM   4397  CG2 VAL A1299      28.060   5.831   5.785  1.00  0.00           C  
ATOM   4398  N   GLU A1300      25.642   2.463   4.106  1.00  0.00           N  
ATOM   4399  CA  GLU A1300      24.863   1.234   4.129  1.00  0.00           C  
ATOM   4400  C   GLU A1300      25.562   0.101   3.369  1.00  0.00           C  
ATOM   4401  O   GLU A1300      25.205  -1.063   3.517  1.00  0.00           O  
ATOM   4402  CB  GLU A1300      23.457   1.474   3.547  1.00  0.00           C  
ATOM   4403  CG  GLU A1300      23.384   1.849   2.052  1.00  0.00           C  
ATOM   4404  CD  GLU A1300      23.654   3.331   1.765  1.00  0.00           C  
ATOM   4405  OE1 GLU A1300      22.987   4.200   2.377  1.00  0.00           O  
ATOM   4406  OE2 GLU A1300      24.525   3.625   0.910  1.00  0.00           O  
ATOM   4407  N   HIS A1301      26.560   0.437   2.562  1.00  0.00           N  
ATOM   4408  CA  HIS A1301      27.268  -0.578   1.808  1.00  0.00           C  
ATOM   4409  C   HIS A1301      28.592  -0.928   2.448  1.00  0.00           C  
ATOM   4410  O   HIS A1301      29.534  -1.355   1.774  1.00  0.00           O  
ATOM   4411  CB  HIS A1301      27.498  -0.116   0.370  1.00  0.00           C  
ATOM   4412  CG  HIS A1301      26.306  -0.294  -0.521  1.00  0.00           C  
ATOM   4413  ND1 HIS A1301      25.592  -1.473  -0.586  1.00  0.00           N  
ATOM   4414  CD2 HIS A1301      25.716   0.553  -1.396  1.00  0.00           C  
ATOM   4415  CE1 HIS A1301      24.613  -1.342  -1.461  1.00  0.00           C  
ATOM   4416  NE2 HIS A1301      24.666  -0.123  -1.968  1.00  0.00           N  
ATOM   4417  N   ALA A1302      28.654  -0.764   3.761  1.00  0.00           N  
ATOM   4418  CA  ALA A1302      29.866  -1.050   4.510  1.00  0.00           C  
ATOM   4419  C   ALA A1302      30.243  -2.509   4.426  1.00  0.00           C  
ATOM   4420  O   ALA A1302      31.265  -2.858   3.845  1.00  0.00           O  
ATOM   4421  CB  ALA A1302      29.690  -0.656   5.954  1.00  0.00           C  
ATOM   4422  N   VAL A1303      29.413  -3.369   4.990  1.00  0.00           N  
ATOM   4423  CA  VAL A1303      29.722  -4.786   4.981  1.00  0.00           C  
ATOM   4424  C   VAL A1303      29.215  -5.537   3.755  1.00  0.00           C  
ATOM   4425  O   VAL A1303      28.969  -6.745   3.804  1.00  0.00           O  
ATOM   4426  CB  VAL A1303      29.166  -5.467   6.241  1.00  0.00           C  
ATOM   4427  CG1 VAL A1303      29.822  -4.875   7.492  1.00  0.00           C  
ATOM   4428  CG2 VAL A1303      27.653  -5.304   6.289  1.00  0.00           C  
ATOM   4429  N   LEU A1304      29.075  -4.831   2.645  1.00  0.00           N  
ATOM   4430  CA  LEU A1304      28.588  -5.468   1.434  1.00  0.00           C  
ATOM   4431  C   LEU A1304      29.494  -5.161   0.265  1.00  0.00           C  
ATOM   4432  O   LEU A1304      30.517  -5.810   0.054  1.00  0.00           O  
ATOM   4433  CB  LEU A1304      27.154  -4.996   1.111  1.00  0.00           C  
ATOM   4434  CG  LEU A1304      26.005  -5.397   2.060  1.00  0.00           C  
ATOM   4435  CD1 LEU A1304      24.892  -4.366   1.997  1.00  0.00           C  
ATOM   4436  CD2 LEU A1304      25.476  -6.784   1.709  1.00  0.00           C  
ATOM   4437  N   HIS A1306      29.102  -4.159  -0.497  1.00  0.00           N  
ATOM   4438  CA  HIS A1306      29.837  -3.761  -1.673  1.00  0.00           C  
ATOM   4439  C   HIS A1306      31.269  -3.402  -1.332  1.00  0.00           C  
ATOM   4440  O   HIS A1306      32.216  -3.884  -1.971  1.00  0.00           O  
ATOM   4441  CB  HIS A1306      29.131  -2.582  -2.299  1.00  0.00           C  
ATOM   4442  CG  HIS A1306      29.898  -1.949  -3.396  1.00  0.00           C  
ATOM   4443  ND1 HIS A1306      30.282  -2.640  -4.518  1.00  0.00           N  
ATOM   4444  CD2 HIS A1306      30.361  -0.688  -3.545  1.00  0.00           C  
ATOM   4445  CE1 HIS A1306      30.954  -1.826  -5.319  1.00  0.00           C  
ATOM   4446  NE2 HIS A1306      31.016  -0.638  -4.750  1.00  0.00           N  
ATOM   4447  N   LEU A1310      31.425  -2.569  -0.303  1.00  0.00           N  
ATOM   4448  CA  LEU A1310      32.751  -2.109   0.131  1.00  0.00           C  
ATOM   4449  C   LEU A1310      33.642  -3.231   0.664  1.00  0.00           C  
ATOM   4450  O   LEU A1310      34.805  -3.024   0.985  1.00  0.00           O  
ATOM   4451  CB  LEU A1310      32.598  -1.010   1.186  1.00  0.00           C  
ATOM   4452  CG  LEU A1310      31.882   0.241   0.686  1.00  0.00           C  
ATOM   4453  CD1 LEU A1310      31.690   1.217   1.819  1.00  0.00           C  
ATOM   4454  CD2 LEU A1310      32.695   0.856  -0.434  1.00  0.00           C  
ATOM   4455  N   LEU A1312      33.080  -4.422   0.771  1.00  0.00           N  
ATOM   4456  CA  LEU A1312      33.835  -5.565   1.223  1.00  0.00           C  
ATOM   4457  C   LEU A1312      33.988  -6.453  -0.005  1.00  0.00           C  
ATOM   4458  O   LEU A1312      35.098  -6.646  -0.511  1.00  0.00           O  
ATOM   4459  CB  LEU A1312      33.071  -6.279   2.319  1.00  0.00           C  
ATOM   4460  CG  LEU A1312      33.766  -7.467   2.943  1.00  0.00           C  
ATOM   4461  CD1 LEU A1312      35.134  -7.046   3.384  1.00  0.00           C  
ATOM   4462  CD2 LEU A1312      32.938  -7.981   4.112  1.00  0.00           C  
ATOM   4463  N   TYR A1314      32.866  -6.957  -0.511  1.00  0.00           N  
ATOM   4464  CA  TYR A1314      32.888  -7.803  -1.691  1.00  0.00           C  
ATOM   4465  C   TYR A1314      33.817  -7.243  -2.788  1.00  0.00           C  
ATOM   4466  O   TYR A1314      34.503  -7.995  -3.492  1.00  0.00           O  
ATOM   4467  CB  TYR A1314      31.477  -7.940  -2.271  1.00  0.00           C  
ATOM   4468  CG  TYR A1314      30.454  -8.642  -1.403  1.00  0.00           C  
ATOM   4469  CD1 TYR A1314      30.768  -9.818  -0.721  1.00  0.00           C  
ATOM   4470  CD2 TYR A1314      29.143  -8.163  -1.319  1.00  0.00           C  
ATOM   4471  CE1 TYR A1314      29.806 -10.500   0.017  1.00  0.00           C  
ATOM   4472  CE2 TYR A1314      28.174  -8.833  -0.588  1.00  0.00           C  
ATOM   4473  CZ  TYR A1314      28.512  -9.999   0.074  1.00  0.00           C  
ATOM   4474  OH  TYR A1314      27.539 -10.659   0.783  1.00  0.00           O  
ATOM   4475  N   SER A1315      33.827  -5.918  -2.926  1.00  0.00           N  
ATOM   4476  CA  SER A1315      34.624  -5.259  -3.953  1.00  0.00           C  
ATOM   4477  C   SER A1315      36.098  -5.461  -3.774  1.00  0.00           C  
ATOM   4478  O   SER A1315      36.821  -5.640  -4.761  1.00  0.00           O  
ATOM   4479  CB  SER A1315      34.346  -3.768  -3.968  1.00  0.00           C  
ATOM   4480  OG  SER A1315      32.974  -3.527  -4.133  1.00  0.00           O  
ATOM   4481  N   ARG A1316      36.543  -5.410  -2.512  1.00  0.00           N  
ATOM   4482  CA  ARG A1316      37.958  -5.586  -2.165  1.00  0.00           C  
ATOM   4483  C   ARG A1316      38.371  -7.031  -2.440  1.00  0.00           C  
ATOM   4484  O   ARG A1316      39.325  -7.289  -3.197  1.00  0.00           O  
ATOM   4485  CB  ARG A1316      38.148  -5.210  -0.721  1.00  0.00           C  
ATOM   4486  CG  ARG A1316      37.558  -3.859  -0.455  1.00  0.00           C  
ATOM   4487  CD  ARG A1316      37.766  -3.467   0.986  1.00  0.00           C  
ATOM   4488  NE  ARG A1316      39.168  -3.606   1.372  1.00  0.00           N  
ATOM   4489  CZ  ARG A1316      39.570  -4.101   2.537  1.00  0.00           C  
ATOM   4490  NH1 ARG A1316      38.673  -4.499   3.436  1.00  0.00           N  
ATOM   4491  NH2 ARG A1316      40.866  -4.221   2.786  1.00  0.00           N  
ATOM   4492  N   PHE A1317      37.637  -7.970  -1.858  1.00  0.00           N  
ATOM   4493  CA  PHE A1317      37.926  -9.355  -2.119  1.00  0.00           C  
ATOM   4494  C   PHE A1317      38.062  -9.539  -3.640  1.00  0.00           C  
ATOM   4495  O   PHE A1317      39.051 -10.062  -4.130  1.00  0.00           O  
ATOM   4496  CB  PHE A1317      36.804 -10.215  -1.560  1.00  0.00           C  
ATOM   4497  CG  PHE A1317      36.650 -11.543  -2.245  1.00  0.00           C  
ATOM   4498  CD1 PHE A1317      37.739 -12.390  -2.429  1.00  0.00           C  
ATOM   4499  CD2 PHE A1317      35.402 -11.958  -2.692  1.00  0.00           C  
ATOM   4500  CE1 PHE A1317      37.585 -13.631  -3.047  1.00  0.00           C  
ATOM   4501  CE2 PHE A1317      35.240 -13.208  -3.314  1.00  0.00           C  
ATOM   4502  CZ  PHE A1317      36.329 -14.040  -3.490  1.00  0.00           C  
ATOM   4503  N   PHE A1318      37.065  -9.095  -4.389  1.00  0.00           N  
ATOM   4504  CA  PHE A1318      37.109  -9.198  -5.838  1.00  0.00           C  
ATOM   4505  C   PHE A1318      38.406  -8.625  -6.453  1.00  0.00           C  
ATOM   4506  O   PHE A1318      38.980  -9.217  -7.371  1.00  0.00           O  
ATOM   4507  CB  PHE A1318      35.917  -8.458  -6.439  1.00  0.00           C  
ATOM   4508  CG  PHE A1318      34.876  -9.355  -7.031  1.00  0.00           C  
ATOM   4509  CD1 PHE A1318      33.949 -10.017  -6.213  1.00  0.00           C  
ATOM   4510  CD2 PHE A1318      34.821  -9.555  -8.402  1.00  0.00           C  
ATOM   4511  CE1 PHE A1318      32.971 -10.869  -6.757  1.00  0.00           C  
ATOM   4512  CE2 PHE A1318      33.855 -10.401  -8.947  1.00  0.00           C  
ATOM   4513  CZ  PHE A1318      32.929 -11.060  -8.115  1.00  0.00           C  
ATOM   4514  N   THR A1319      38.857  -7.468  -5.968  1.00  0.00           N  
ATOM   4515  CA  THR A1319      40.057  -6.864  -6.532  1.00  0.00           C  
ATOM   4516  C   THR A1319      41.269  -7.702  -6.200  1.00  0.00           C  
ATOM   4517  O   THR A1319      42.120  -7.949  -7.065  1.00  0.00           O  
ATOM   4518  CB  THR A1319      40.312  -5.432  -6.012  1.00  0.00           C  
ATOM   4519  OG1 THR A1319      39.286  -4.562  -6.488  1.00  0.00           O  
ATOM   4520  CG2 THR A1319      41.668  -4.906  -6.512  1.00  0.00           C  
ATOM   4521  N   LYS A1321      41.356  -8.132  -4.943  1.00  0.00           N  
ATOM   4522  CA  LYS A1321      42.478  -8.948  -4.499  1.00  0.00           C  
ATOM   4523  C   LYS A1321      42.592 -10.202  -5.342  1.00  0.00           C  
ATOM   4524  O   LYS A1321      43.655 -10.525  -5.860  1.00  0.00           O  
ATOM   4525  CB  LYS A1321      42.298  -9.296  -3.027  1.00  0.00           C  
ATOM   4526  CG  LYS A1321      42.288  -8.057  -2.170  1.00  0.00           C  
ATOM   4527  CD  LYS A1321      42.101  -8.371  -0.703  1.00  0.00           C  
ATOM   4528  CE  LYS A1321      42.168  -7.075   0.079  1.00  0.00           C  
ATOM   4529  NZ  LYS A1321      43.286  -6.242  -0.473  1.00  0.00           N  
ATOM   4530  N   PHE A1322      41.483 -10.902  -5.486  1.00  0.00           N  
ATOM   4531  CA  PHE A1322      41.459 -12.096  -6.300  1.00  0.00           C  
ATOM   4532  C   PHE A1322      41.874 -11.735  -7.732  1.00  0.00           C  
ATOM   4533  O   PHE A1322      42.608 -12.460  -8.388  1.00  0.00           O  
ATOM   4534  CB  PHE A1322      40.054 -12.686  -6.303  1.00  0.00           C  
ATOM   4535  CG  PHE A1322      39.787 -13.590  -7.462  1.00  0.00           C  
ATOM   4536  CD1 PHE A1322      40.287 -14.877  -7.484  1.00  0.00           C  
ATOM   4537  CD2 PHE A1322      39.079 -13.128  -8.561  1.00  0.00           C  
ATOM   4538  CE1 PHE A1322      40.092 -15.684  -8.585  1.00  0.00           C  
ATOM   4539  CE2 PHE A1322      38.880 -13.924  -9.664  1.00  0.00           C  
ATOM   4540  CZ  PHE A1322      39.388 -15.207  -9.678  1.00  0.00           C  
ATOM   4541  N   LEU A1323      41.388 -10.612  -8.233  1.00  0.00           N  
ATOM   4542  CA  LEU A1323      41.759 -10.218  -9.577  1.00  0.00           C  
ATOM   4543  C   LEU A1323      43.232  -9.882  -9.601  1.00  0.00           C  
ATOM   4544  O   LEU A1323      43.879  -9.998 -10.643  1.00  0.00           O  
ATOM   4545  CB  LEU A1323      40.928  -9.020 -10.041  1.00  0.00           C  
ATOM   4546  CG  LEU A1323      39.556  -9.363 -10.620  1.00  0.00           C  
ATOM   4547  CD1 LEU A1323      38.877  -8.107 -11.080  1.00  0.00           C  
ATOM   4548  CD2 LEU A1323      39.713 -10.326 -11.788  1.00  0.00           C  
ATOM   4549  N   HIS A1324      43.751  -9.459  -8.448  1.00  0.00           N  
ATOM   4550  CA  HIS A1324      45.172  -9.118  -8.299  1.00  0.00           C  
ATOM   4551  C   HIS A1324      45.990 -10.402  -8.375  1.00  0.00           C  
ATOM   4552  O   HIS A1324      47.018 -10.481  -9.059  1.00  0.00           O  
ATOM   4553  CB  HIS A1324      45.442  -8.482  -6.943  1.00  0.00           C  
ATOM   4554  CG  HIS A1324      46.878  -8.150  -6.724  1.00  0.00           C  
ATOM   4555  ND1 HIS A1324      47.438  -8.057  -5.472  1.00  0.00           N  
ATOM   4556  CD2 HIS A1324      47.865  -7.852  -7.601  1.00  0.00           C  
ATOM   4557  CE1 HIS A1324      48.710  -7.714  -5.584  1.00  0.00           C  
ATOM   4558  NE2 HIS A1324      48.994  -7.583  -6.866  1.00  0.00           N  
ATOM   4559  N   ASP A1326      45.504 -11.400  -7.647  1.00  0.00           N  
ATOM   4560  CA  ASP A1326      46.134 -12.689  -7.607  1.00  0.00           C  
ATOM   4561  C   ASP A1326      46.125 -13.398  -8.967  1.00  0.00           C  
ATOM   4562  O   ASP A1326      46.701 -14.474  -9.110  1.00  0.00           O  
ATOM   4563  CB  ASP A1326      45.466 -13.550  -6.533  1.00  0.00           C  
ATOM   4564  CG  ASP A1326      45.595 -12.944  -5.118  1.00  0.00           C  
ATOM   4565  OD1 ASP A1326      46.667 -12.377  -4.779  1.00  0.00           O  
ATOM   4566  OD2 ASP A1326      44.629 -13.054  -4.329  1.00  0.00           O  
ATOM   4567  N   LEU A1327      45.471 -12.815  -9.967  1.00  0.00           N  
ATOM   4568  CA  LEU A1327      45.456 -13.415 -11.299  1.00  0.00           C  
ATOM   4569  C   LEU A1327      46.350 -12.545 -12.136  1.00  0.00           C  
ATOM   4570  O   LEU A1327      46.482 -12.743 -13.341  1.00  0.00           O  
ATOM   4571  CB  LEU A1327      44.062 -13.425 -11.915  1.00  0.00           C  
ATOM   4572  CG  LEU A1327      42.998 -14.247 -11.199  1.00  0.00           C  
ATOM   4573  CD1 LEU A1327      41.771 -14.373 -12.068  1.00  0.00           C  
ATOM   4574  CD2 LEU A1327      43.549 -15.613 -10.892  1.00  0.00           C  
ATOM   4575  N   GLY A1328      46.945 -11.555 -11.481  1.00  0.00           N  
ATOM   4576  CA  GLY A1328      47.855 -10.648 -12.156  1.00  0.00           C  
ATOM   4577  C   GLY A1328      47.242  -9.735 -13.197  1.00  0.00           C  
ATOM   4578  O   GLY A1328      47.913  -9.362 -14.169  1.00  0.00           O  
ATOM   4579  N   MET A1329      45.978  -9.368 -12.989  1.00  0.00           N  
ATOM   4580  CA  MET A1329      45.284  -8.488 -13.911  1.00  0.00           C  
ATOM   4581  C   MET A1329      45.200  -7.061 -13.395  1.00  0.00           C  
ATOM   4582  O   MET A1329      44.991  -6.122 -14.165  1.00  0.00           O  
ATOM   4583  CB  MET A1329      43.889  -9.020 -14.188  1.00  0.00           C  
ATOM   4584  CG  MET A1329      43.890 -10.272 -15.011  1.00  0.00           C  
ATOM   4585  SD  MET A1329      42.225 -10.724 -15.494  1.00  0.00           S  
ATOM   4586  CE  MET A1329      42.154  -9.973 -17.141  1.00  0.00           C  
ATOM   4587  N   VAL A1330      45.371  -6.892 -12.093  1.00  0.00           N  
ATOM   4588  CA  VAL A1330      45.302  -5.565 -11.519  1.00  0.00           C  
ATOM   4589  C   VAL A1330      46.392  -5.337 -10.489  1.00  0.00           C  
ATOM   4590  O   VAL A1330      46.404  -5.963  -9.435  1.00  0.00           O  
ATOM   4591  CB  VAL A1330      43.940  -5.336 -10.877  1.00  0.00           C  
ATOM   4592  CG1 VAL A1330      43.869  -3.945 -10.257  1.00  0.00           C  
ATOM   4593  CG2 VAL A1330      42.875  -5.497 -11.920  1.00  0.00           C  
ATOM   4594  N   LYS A1339      47.296  -4.422 -10.799  1.00  0.00           N  
ATOM   4595  CA  LYS A1339      48.402  -4.098  -9.919  1.00  0.00           C  
ATOM   4596  C   LYS A1339      48.010  -3.730  -8.490  1.00  0.00           C  
ATOM   4597  O   LYS A1339      48.578  -4.256  -7.551  1.00  0.00           O  
ATOM   4598  CB  LYS A1339      49.230  -2.974 -10.543  1.00  0.00           C  
ATOM   4599  CG  LYS A1339      50.417  -2.509  -9.713  1.00  0.00           C  
ATOM   4600  CD  LYS A1339      51.189  -1.398 -10.444  1.00  0.00           C  
ATOM   4601  CE  LYS A1339      52.224  -0.705  -9.531  1.00  0.00           C  
ATOM   4602  NZ  LYS A1339      52.857   0.507 -10.169  1.00  0.00           N  
ATOM   4603  N   VAL A1340      47.046  -2.840  -8.314  1.00  0.00           N  
ATOM   4604  CA  VAL A1340      46.639  -2.431  -6.970  1.00  0.00           C  
ATOM   4605  C   VAL A1340      46.014  -3.581  -6.192  1.00  0.00           C  
ATOM   4606  O   VAL A1340      45.873  -4.667  -6.737  1.00  0.00           O  
ATOM   4607  CB  VAL A1340      45.635  -1.281  -7.040  1.00  0.00           C  
ATOM   4608  CG1 VAL A1340      46.176  -0.212  -7.946  1.00  0.00           C  
ATOM   4609  CG2 VAL A1340      44.307  -1.771  -7.558  1.00  0.00           C  
ATOM   4610  N   GLU A1341      45.645  -3.344  -4.928  1.00  0.00           N  
ATOM   4611  CA  GLU A1341      45.013  -4.373  -4.083  1.00  0.00           C  
ATOM   4612  C   GLU A1341      43.772  -3.888  -3.341  1.00  0.00           C  
ATOM   4613  O   GLU A1341      43.052  -4.688  -2.742  1.00  0.00           O  
ATOM   4614  CB  GLU A1341      45.997  -4.926  -3.060  1.00  0.00           C  
ATOM   4615  CG  GLU A1341      46.985  -5.907  -3.629  1.00  0.00           C  
ATOM   4616  CD  GLU A1341      47.771  -6.627  -2.559  1.00  0.00           C  
ATOM   4617  OE1 GLU A1341      47.136  -7.261  -1.678  1.00  0.00           O  
ATOM   4618  OE2 GLU A1341      49.021  -6.554  -2.606  1.00  0.00           O  
ATOM   4619  N   GLU A1342      43.568  -2.573  -3.362  1.00  0.00           N  
ATOM   4620  CA  GLU A1342      42.427  -1.899  -2.749  1.00  0.00           C  
ATOM   4621  C   GLU A1342      41.953  -1.007  -3.881  1.00  0.00           C  
ATOM   4622  O   GLU A1342      42.695  -0.116  -4.315  1.00  0.00           O  
ATOM   4623  CB  GLU A1342      42.867  -1.032  -1.574  1.00  0.00           C  
ATOM   4624  CG  GLU A1342      43.280  -1.810  -0.349  1.00  0.00           C  
ATOM   4625  CD  GLU A1342      42.115  -2.544   0.303  1.00  0.00           C  
ATOM   4626  OE1 GLU A1342      41.083  -1.891   0.579  1.00  0.00           O  
ATOM   4627  OE2 GLU A1342      42.227  -3.767   0.554  1.00  0.00           O  
ATOM   4628  N   PRO A1344      40.716  -1.220  -4.363  1.00  0.00           N  
ATOM   4629  CA  PRO A1344      40.117  -0.468  -5.459  1.00  0.00           C  
ATOM   4630  C   PRO A1344      39.811   0.994  -5.173  1.00  0.00           C  
ATOM   4631  O   PRO A1344      39.971   1.855  -6.041  1.00  0.00           O  
ATOM   4632  CB  PRO A1344      38.861  -1.261  -5.732  1.00  0.00           C  
ATOM   4633  CG  PRO A1344      38.412  -1.559  -4.345  1.00  0.00           C  
ATOM   4634  CD  PRO A1344      39.689  -2.038  -3.697  1.00  0.00           C  
ATOM   4635  N   PHE A1345      39.379   1.285  -3.958  1.00  0.00           N  
ATOM   4636  CA  PHE A1345      39.024   2.657  -3.649  1.00  0.00           C  
ATOM   4637  C   PHE A1345      39.995   3.320  -2.701  1.00  0.00           C  
ATOM   4638  O   PHE A1345      39.982   3.052  -1.506  1.00  0.00           O  
ATOM   4639  CB  PHE A1345      37.631   2.696  -3.038  1.00  0.00           C  
ATOM   4640  CG  PHE A1345      36.653   1.767  -3.695  1.00  0.00           C  
ATOM   4641  CD1 PHE A1345      36.419   1.837  -5.053  1.00  0.00           C  
ATOM   4642  CD2 PHE A1345      35.961   0.830  -2.947  1.00  0.00           C  
ATOM   4643  CE1 PHE A1345      35.519   0.993  -5.644  1.00  0.00           C  
ATOM   4644  CE2 PHE A1345      35.063  -0.010  -3.537  1.00  0.00           C  
ATOM   4645  CZ  PHE A1345      34.840   0.068  -4.881  1.00  0.00           C  
ATOM   4646  N   GLN A1347      40.825   4.206  -3.229  1.00  0.00           N  
ATOM   4647  CA  GLN A1347      41.798   4.883  -2.406  1.00  0.00           C  
ATOM   4648  C   GLN A1347      41.030   5.813  -1.511  1.00  0.00           C  
ATOM   4649  O   GLN A1347      41.121   5.733  -0.299  1.00  0.00           O  
ATOM   4650  CB  GLN A1347      42.767   5.657  -3.273  1.00  0.00           C  
ATOM   4651  CG  GLN A1347      43.958   6.215  -2.533  1.00  0.00           C  
ATOM   4652  CD  GLN A1347      44.850   7.089  -3.435  1.00  0.00           C  
ATOM   4653  OE1 GLN A1347      44.395   8.103  -3.994  1.00  0.00           O  
ATOM   4654  NE2 GLN A1347      46.124   6.699  -3.578  1.00  0.00           N  
ATOM   4655  N   GLY A1348      40.248   6.694  -2.109  1.00  0.00           N  
ATOM   4656  CA  GLY A1348      39.468   7.625  -1.311  1.00  0.00           C  
ATOM   4657  C   GLY A1348      38.016   7.210  -1.173  1.00  0.00           C  
ATOM   4658  O   GLY A1348      37.398   6.792  -2.133  1.00  0.00           O  
ATOM   4659  N   LEU A1349      37.443   7.335   0.006  1.00  0.00           N  
ATOM   4660  CA  LEU A1349      36.077   6.923   0.157  1.00  0.00           C  
ATOM   4661  C   LEU A1349      35.259   8.012   0.801  1.00  0.00           C  
ATOM   4662  O   LEU A1349      35.121   8.037   2.012  1.00  0.00           O  
ATOM   4663  CB  LEU A1349      36.026   5.672   1.010  1.00  0.00           C  
ATOM   4664  CG  LEU A1349      34.640   5.119   1.235  1.00  0.00           C  
ATOM   4665  CD1 LEU A1349      34.076   4.708  -0.097  1.00  0.00           C  
ATOM   4666  CD2 LEU A1349      34.691   3.948   2.172  1.00  0.00           C  
ATOM   4667  N   PHE A1350      34.702   8.915   0.005  1.00  0.00           N  
ATOM   4668  CA  PHE A1350      33.893   9.981   0.580  1.00  0.00           C  
ATOM   4669  C   PHE A1350      32.410   9.635   0.710  1.00  0.00           C  
ATOM   4670  O   PHE A1350      31.756   9.356  -0.298  1.00  0.00           O  
ATOM   4671  CB  PHE A1350      34.019  11.258  -0.249  1.00  0.00           C  
ATOM   4672  CG  PHE A1350      33.372  12.448   0.405  1.00  0.00           C  
ATOM   4673  CD1 PHE A1350      32.059  12.804   0.112  1.00  0.00           C  
ATOM   4674  CD2 PHE A1350      34.062  13.170   1.396  1.00  0.00           C  
ATOM   4675  CE1 PHE A1350      31.438  13.860   0.800  1.00  0.00           C  
ATOM   4676  CE2 PHE A1350      33.452  14.229   2.095  1.00  0.00           C  
ATOM   4677  CZ  PHE A1350      32.139  14.572   1.798  1.00  0.00           C  
ATOM   4678  N   THR A1351      31.871   9.653   1.932  1.00  0.00           N  
ATOM   4679  CA  THR A1351      30.440   9.357   2.093  1.00  0.00           C  
ATOM   4680  C   THR A1351      29.610  10.646   2.036  1.00  0.00           C  
ATOM   4681  O   THR A1351      30.167  11.753   2.061  1.00  0.00           O  
ATOM   4682  CB  THR A1351      30.115   8.618   3.419  1.00  0.00           C  
ATOM   4683  OG1 THR A1351      30.652   9.354   4.518  1.00  0.00           O  
ATOM   4684  CG2 THR A1351      30.677   7.204   3.405  1.00  0.00           C  
ATOM   4685  N   GLN A1352      28.288  10.491   1.952  1.00  0.00           N  
ATOM   4686  CA  GLN A1352      27.369  11.612   1.877  1.00  0.00           C  
ATOM   4687  C   GLN A1352      26.285  11.379   2.878  1.00  0.00           C  
ATOM   4688  O   GLN A1352      26.143  10.278   3.369  1.00  0.00           O  
ATOM   4689  CB  GLN A1352      26.738  11.680   0.494  1.00  0.00           C  
ATOM   4690  CG  GLN A1352      27.726  11.869  -0.644  1.00  0.00           C  
ATOM   4691  CD  GLN A1352      28.417  13.233  -0.619  1.00  0.00           C  
ATOM   4692  OE1 GLN A1352      29.180  13.580  -1.527  1.00  0.00           O  
ATOM   4693  NE2 GLN A1352      28.152  14.009   0.422  1.00  0.00           N  
ATOM   4694  N   GLY A1356      25.507  12.407   3.176  1.00  0.00           N  
ATOM   4695  CA  GLY A1356      24.419  12.255   4.129  1.00  0.00           C  
ATOM   4696  C   GLY A1356      23.097  12.216   3.388  1.00  0.00           C  
ATOM   4697  O   GLY A1356      23.031  12.640   2.234  1.00  0.00           O  
ATOM   4698  N   MET A1360      22.041  11.727   4.030  1.00  0.00           N  
ATOM   4699  CA  MET A1360      20.738  11.636   3.375  1.00  0.00           C  
ATOM   4700  C   MET A1360      20.057  12.983   3.238  1.00  0.00           C  
ATOM   4701  O   MET A1360      20.127  13.794   4.142  1.00  0.00           O  
ATOM   4702  CB  MET A1360      19.810  10.724   4.161  1.00  0.00           C  
ATOM   4703  CG  MET A1360      20.442   9.438   4.634  1.00  0.00           C  
ATOM   4704  SD  MET A1360      19.190   8.168   4.831  1.00  0.00           S  
ATOM   4705  CE  MET A1360      19.252   7.482   3.054  1.00  0.00           C  
ATOM   4706  N   VAL A1361      19.380  13.211   2.112  1.00  0.00           N  
ATOM   4707  CA  VAL A1361      18.678  14.472   1.889  1.00  0.00           C  
ATOM   4708  C   VAL A1361      17.349  14.358   2.575  1.00  0.00           C  
ATOM   4709  O   VAL A1361      16.788  13.291   2.617  1.00  0.00           O  
ATOM   4710  CB  VAL A1361      18.407  14.723   0.412  1.00  0.00           C  
ATOM   4711  CG1 VAL A1361      17.921  16.129   0.233  1.00  0.00           C  
ATOM   4712  CG2 VAL A1361      19.654  14.488  -0.398  1.00  0.00           C  
ATOM   4713  N   LEU A1365      16.834  15.442   3.108  1.00  0.00           N  
ATOM   4714  CA  LEU A1365      15.554  15.390   3.794  1.00  0.00           C  
ATOM   4715  C   LEU A1365      14.634  16.511   3.372  1.00  0.00           C  
ATOM   4716  O   LEU A1365      15.076  17.510   2.818  1.00  0.00           O  
ATOM   4717  CB  LEU A1365      15.748  15.476   5.303  1.00  0.00           C  
ATOM   4718  CG  LEU A1365      15.941  14.180   6.057  1.00  0.00           C  
ATOM   4719  CD1 LEU A1365      17.182  13.486   5.554  1.00  0.00           C  
ATOM   4720  CD2 LEU A1365      15.981  14.480   7.532  1.00  0.00           C  
ATOM   4721  N   ALA A1366      13.352  16.358   3.662  1.00  0.00           N  
ATOM   4722  CA  ALA A1366      12.394  17.379   3.288  1.00  0.00           C  
ATOM   4723  C   ALA A1366      11.299  17.424   4.307  1.00  0.00           C  
ATOM   4724  O   ALA A1366      10.979  16.404   4.929  1.00  0.00           O  
ATOM   4725  CB  ALA A1366      11.819  17.061   1.955  1.00  0.00           C  
ATOM   4726  N   TRP A1368      10.736  18.610   4.503  1.00  0.00           N  
ATOM   4727  CA  TRP A1368       9.672  18.733   5.479  1.00  0.00           C  
ATOM   4728  C   TRP A1368       8.499  17.905   4.993  1.00  0.00           C  
ATOM   4729  O   TRP A1368       8.091  18.040   3.843  1.00  0.00           O  
ATOM   4730  CB  TRP A1368       9.274  20.193   5.635  1.00  0.00           C  
ATOM   4731  CG  TRP A1368      10.228  20.931   6.455  1.00  0.00           C  
ATOM   4732  CD1 TRP A1368      11.433  21.408   6.063  1.00  0.00           C  
ATOM   4733  CD2 TRP A1368      10.115  21.213   7.851  1.00  0.00           C  
ATOM   4734  NE1 TRP A1368      12.092  21.968   7.126  1.00  0.00           N  
ATOM   4735  CE2 TRP A1368      11.301  21.864   8.239  1.00  0.00           C  
ATOM   4736  CE3 TRP A1368       9.128  20.976   8.813  1.00  0.00           C  
ATOM   4737  CZ2 TRP A1368      11.532  22.286   9.547  1.00  0.00           C  
ATOM   4738  CZ3 TRP A1368       9.356  21.391  10.107  1.00  0.00           C  
ATOM   4739  CH2 TRP A1368      10.553  22.042  10.463  1.00  0.00           C  
ATOM   4740  N   THR A1369       7.935  17.070   5.849  1.00  0.00           N  
ATOM   4741  CA  THR A1369       6.835  16.230   5.423  1.00  0.00           C  
ATOM   4742  C   THR A1369       5.470  16.477   6.082  1.00  0.00           C  
ATOM   4743  O   THR A1369       5.377  16.913   7.242  1.00  0.00           O  
ATOM   4744  CB  THR A1369       7.241  14.785   5.609  1.00  0.00           C  
ATOM   4745  OG1 THR A1369       8.359  14.520   4.757  1.00  0.00           O  
ATOM   4746  CG2 THR A1369       6.101  13.849   5.252  1.00  0.00           C  
ATOM   4747  N   ASP A1370       4.408  16.193   5.327  1.00  0.00           N  
ATOM   4748  CA  ASP A1370       3.042  16.363   5.820  1.00  0.00           C  
ATOM   4749  C   ASP A1370       2.701  15.117   6.605  1.00  0.00           C  
ATOM   4750  O   ASP A1370       2.677  14.030   6.048  1.00  0.00           O  
ATOM   4751  CB  ASP A1370       2.081  16.487   4.649  1.00  0.00           C  
ATOM   4752  CG  ASP A1370       0.815  17.240   5.003  1.00  0.00           C  
ATOM   4753  OD1 ASP A1370       0.207  16.976   6.073  1.00  0.00           O  
ATOM   4754  OD2 ASP A1370       0.431  18.097   4.181  1.00  0.00           O  
ATOM   4755  N   PHE A1373       2.439  15.255   7.891  1.00  0.00           N  
ATOM   4756  CA  PHE A1373       2.145  14.076   8.678  1.00  0.00           C  
ATOM   4757  C   PHE A1373       0.695  13.950   9.026  1.00  0.00           C  
ATOM   4758  O   PHE A1373       0.334  13.187   9.923  1.00  0.00           O  
ATOM   4759  CB  PHE A1373       3.012  14.042   9.946  1.00  0.00           C  
ATOM   4760  CG  PHE A1373       4.358  13.410   9.729  1.00  0.00           C  
ATOM   4761  CD1 PHE A1373       4.606  12.112  10.159  1.00  0.00           C  
ATOM   4762  CD2 PHE A1373       5.338  14.069   8.978  1.00  0.00           C  
ATOM   4763  CE1 PHE A1373       5.794  11.475   9.841  1.00  0.00           C  
ATOM   4764  CE2 PHE A1373       6.540  13.436   8.650  1.00  0.00           C  
ATOM   4765  CZ  PHE A1373       6.765  12.138   9.079  1.00  0.00           C  
ATOM   4766  N   GLY A1374      -0.145  14.708   8.331  1.00  0.00           N  
ATOM   4767  CA  GLY A1374      -1.572  14.599   8.586  1.00  0.00           C  
ATOM   4768  C   GLY A1374      -2.203  15.722   9.368  1.00  0.00           C  
ATOM   4769  O   GLY A1374      -1.512  16.642   9.771  1.00  0.00           O  
ATOM   4770  N   PRO A1375      -3.529  15.679   9.576  1.00  0.00           N  
ATOM   4771  CA  PRO A1375      -4.268  16.704  10.319  1.00  0.00           C  
ATOM   4772  C   PRO A1375      -4.150  16.577  11.829  1.00  0.00           C  
ATOM   4773  O   PRO A1375      -3.786  15.523  12.350  1.00  0.00           O  
ATOM   4774  CB  PRO A1375      -5.707  16.504   9.840  1.00  0.00           C  
ATOM   4775  CG  PRO A1375      -5.767  15.028   9.605  1.00  0.00           C  
ATOM   4776  CD  PRO A1375      -4.461  14.774   8.873  1.00  0.00           C  
ATOM   4777  N   VAL A1376      -4.471  17.662  12.522  1.00  0.00           N  
ATOM   4778  CA  VAL A1376      -4.421  17.705  13.972  1.00  0.00           C  
ATOM   4779  C   VAL A1376      -5.505  18.657  14.451  1.00  0.00           C  
ATOM   4780  O   VAL A1376      -5.908  19.555  13.719  1.00  0.00           O  
ATOM   4781  CB  VAL A1376      -3.064  18.222  14.447  1.00  0.00           C  
ATOM   4782  CG1 VAL A1376      -1.951  17.374  13.871  1.00  0.00           C  
ATOM   4783  CG2 VAL A1376      -2.881  19.649  14.019  1.00  0.00           C  
ATOM   4784  N   GLU A1377      -5.988  18.462  15.670  1.00  0.00           N  
ATOM   4785  CA  GLU A1377      -7.029  19.330  16.219  1.00  0.00           C  
ATOM   4786  C   GLU A1377      -6.443  20.191  17.336  1.00  0.00           C  
ATOM   4787  O   GLU A1377      -6.382  19.773  18.494  1.00  0.00           O  
ATOM   4788  CB  GLU A1377      -8.185  18.506  16.796  1.00  0.00           C  
ATOM   4789  CG  GLU A1377      -8.648  17.340  15.949  1.00  0.00           C  
ATOM   4790  CD  GLU A1377      -9.700  16.499  16.663  1.00  0.00           C  
ATOM   4791  OE1 GLU A1377      -9.986  15.379  16.184  1.00  0.00           O  
ATOM   4792  OE2 GLU A1377     -10.242  16.956  17.700  1.00  0.00           O  
ATOM   4793  N   VAL A1378      -6.025  21.402  16.996  1.00  0.00           N  
ATOM   4794  CA  VAL A1378      -5.441  22.286  17.990  1.00  0.00           C  
ATOM   4795  C   VAL A1378      -6.492  23.020  18.804  1.00  0.00           C  
ATOM   4796  O   VAL A1378      -7.399  23.643  18.253  1.00  0.00           O  
ATOM   4797  CB  VAL A1378      -4.528  23.326  17.336  1.00  0.00           C  
ATOM   4798  CG1 VAL A1378      -3.949  24.246  18.384  1.00  0.00           C  
ATOM   4799  CG2 VAL A1378      -3.423  22.627  16.572  1.00  0.00           C  
ATOM   4800  N   GLU A1379      -6.363  22.935  20.123  1.00  0.00           N  
ATOM   4801  CA  GLU A1379      -7.272  23.614  21.038  1.00  0.00           C  
ATOM   4802  C   GLU A1379      -6.457  24.281  22.147  1.00  0.00           C  
ATOM   4803  O   GLU A1379      -6.045  23.625  23.115  1.00  0.00           O  
ATOM   4804  CB  GLU A1379      -8.276  22.627  21.639  1.00  0.00           C  
ATOM   4805  CG  GLU A1379      -9.255  23.268  22.634  1.00  0.00           C  
ATOM   4806  CD  GLU A1379     -10.066  24.429  22.039  1.00  0.00           C  
ATOM   4807  OE1 GLU A1379     -10.785  25.114  22.805  1.00  0.00           O  
ATOM   4808  OE2 GLU A1379      -9.991  24.658  20.810  1.00  0.00           O  
ATOM   4809  N   GLY A1380      -6.227  25.586  21.988  1.00  0.00           N  
ATOM   4810  CA  GLY A1380      -5.445  26.332  22.958  1.00  0.00           C  
ATOM   4811  C   GLY A1380      -3.977  25.966  22.855  1.00  0.00           C  
ATOM   4812  O   GLY A1380      -3.336  26.221  21.830  1.00  0.00           O  
ATOM   4813  N   SER A1381      -3.446  25.371  23.919  1.00  0.00           N  
ATOM   4814  CA  SER A1381      -2.047  24.958  23.948  1.00  0.00           C  
ATOM   4815  C   SER A1381      -1.977  23.434  23.906  1.00  0.00           C  
ATOM   4816  O   SER A1381      -0.927  22.842  24.179  1.00  0.00           O  
ATOM   4817  CB  SER A1381      -1.346  25.480  25.216  1.00  0.00           C  
ATOM   4818  OG  SER A1381      -1.868  24.878  26.395  1.00  0.00           O  
ATOM   4819  N   VAL A1382      -3.107  22.811  23.565  1.00  0.00           N  
ATOM   4820  CA  VAL A1382      -3.201  21.353  23.472  1.00  0.00           C  
ATOM   4821  C   VAL A1382      -3.346  20.949  22.012  1.00  0.00           C  
ATOM   4822  O   VAL A1382      -4.128  21.539  21.277  1.00  0.00           O  
ATOM   4823  CB  VAL A1382      -4.421  20.816  24.242  1.00  0.00           C  
ATOM   4824  CG1 VAL A1382      -4.391  19.299  24.263  1.00  0.00           C  
ATOM   4825  CG2 VAL A1382      -4.436  21.368  25.654  1.00  0.00           C  
ATOM   4826  N   VAL A1383      -2.598  19.937  21.598  1.00  0.00           N  
ATOM   4827  CA  VAL A1383      -2.635  19.470  20.223  1.00  0.00           C  
ATOM   4828  C   VAL A1383      -3.036  18.008  20.170  1.00  0.00           C  
ATOM   4829  O   VAL A1383      -2.182  17.138  20.188  1.00  0.00           O  
ATOM   4830  CB  VAL A1383      -1.254  19.611  19.570  1.00  0.00           C  
ATOM   4831  CG1 VAL A1383      -1.279  19.068  18.170  1.00  0.00           C  
ATOM   4832  CG2 VAL A1383      -0.835  21.054  19.556  1.00  0.00           C  
ATOM   4833  N   ARG A1384      -4.330  17.730  20.091  1.00  0.00           N  
ATOM   4834  CA  ARG A1384      -4.786  16.347  20.040  1.00  0.00           C  
ATOM   4835  C   ARG A1384      -4.348  15.702  18.729  1.00  0.00           C  
ATOM   4836  O   ARG A1384      -4.286  16.348  17.704  1.00  0.00           O  
ATOM   4837  CB  ARG A1384      -6.312  16.286  20.215  1.00  0.00           C  
ATOM   4838  CG  ARG A1384      -6.763  15.254  21.262  1.00  0.00           C  
ATOM   4839  CD  ARG A1384      -8.103  15.597  21.924  1.00  0.00           C  
ATOM   4840  NE  ARG A1384      -8.378  14.730  23.083  1.00  0.00           N  
ATOM   4841  CZ  ARG A1384      -9.411  14.873  23.920  1.00  0.00           C  
ATOM   4842  NH1 ARG A1384     -10.293  15.855  23.747  1.00  0.00           N  
ATOM   4843  NH2 ARG A1384      -9.567  14.027  24.936  1.00  0.00           N  
ATOM   4844  N   LEU A1385      -4.018  14.426  18.771  1.00  0.00           N  
ATOM   4845  CA  LEU A1385      -3.573  13.733  17.578  1.00  0.00           C  
ATOM   4846  C   LEU A1385      -4.482  12.587  17.134  1.00  0.00           C  
ATOM   4847  O   LEU A1385      -4.604  11.566  17.814  1.00  0.00           O  
ATOM   4848  CB  LEU A1385      -2.157  13.191  17.786  1.00  0.00           C  
ATOM   4849  CG  LEU A1385      -0.986  14.140  17.551  1.00  0.00           C  
ATOM   4850  CD1 LEU A1385       0.312  13.473  17.939  1.00  0.00           C  
ATOM   4851  CD2 LEU A1385      -0.938  14.509  16.094  1.00  0.00           C  
ATOM   4852  N   PRO A1386      -5.134  12.742  15.974  1.00  0.00           N  
ATOM   4853  CA  PRO A1386      -6.016  11.690  15.473  1.00  0.00           C  
ATOM   4854  C   PRO A1386      -5.146  10.488  15.135  1.00  0.00           C  
ATOM   4855  O   PRO A1386      -4.011  10.658  14.705  1.00  0.00           O  
ATOM   4856  CB  PRO A1386      -6.634  12.335  14.238  1.00  0.00           C  
ATOM   4857  CG  PRO A1386      -5.532  13.224  13.746  1.00  0.00           C  
ATOM   4858  CD  PRO A1386      -5.067  13.864  15.021  1.00  0.00           C  
ATOM   4859  N   GLU A1387      -5.670   9.284  15.322  1.00  0.00           N  
ATOM   4860  CA  GLU A1387      -4.901   8.075  15.048  1.00  0.00           C  
ATOM   4861  C   GLU A1387      -4.219   7.956  13.686  1.00  0.00           C  
ATOM   4862  O   GLU A1387      -3.137   7.396  13.591  1.00  0.00           O  
ATOM   4863  CB  GLU A1387      -5.763   6.841  15.289  1.00  0.00           C  
ATOM   4864  CG  GLU A1387      -6.167   6.671  16.747  1.00  0.00           C  
ATOM   4865  CD  GLU A1387      -4.971   6.483  17.664  1.00  0.00           C  
ATOM   4866  OE1 GLU A1387      -4.992   7.058  18.777  1.00  0.00           O  
ATOM   4867  OE2 GLU A1387      -4.020   5.757  17.272  1.00  0.00           O  
ATOM   4868  N   PRO A1388      -4.833   8.467  12.617  1.00  0.00           N  
ATOM   4869  CA  PRO A1388      -4.187   8.363  11.306  1.00  0.00           C  
ATOM   4870  C   PRO A1388      -2.793   8.998  11.318  1.00  0.00           C  
ATOM   4871  O   PRO A1388      -1.841   8.456  10.739  1.00  0.00           O  
ATOM   4872  CB  PRO A1388      -5.138   9.124  10.399  1.00  0.00           C  
ATOM   4873  CG  PRO A1388      -6.455   8.908  11.051  1.00  0.00           C  
ATOM   4874  CD  PRO A1388      -6.149   9.107  12.503  1.00  0.00           C  
ATOM   4875  N   THR A1389      -2.696  10.155  11.979  1.00  0.00           N  
ATOM   4876  CA  THR A1389      -1.458  10.920  12.114  1.00  0.00           C  
ATOM   4877  C   THR A1389      -0.525  10.281  13.134  1.00  0.00           C  
ATOM   4878  O   THR A1389       0.552   9.819  12.775  1.00  0.00           O  
ATOM   4879  CB  THR A1389      -1.761  12.353  12.562  1.00  0.00           C  
ATOM   4880  OG1 THR A1389      -2.379  13.065  11.486  1.00  0.00           O  
ATOM   4881  CG2 THR A1389      -0.495  13.061  12.977  1.00  0.00           C  
ATOM   4882  N   ARG A1390      -0.943  10.257  14.400  1.00  0.00           N  
ATOM   4883  CA  ARG A1390      -0.152   9.664  15.481  1.00  0.00           C  
ATOM   4884  C   ARG A1390       0.568   8.400  15.028  1.00  0.00           C  
ATOM   4885  O   ARG A1390       1.684   8.131  15.442  1.00  0.00           O  
ATOM   4886  CB  ARG A1390      -1.042   9.331  16.683  1.00  0.00           C  
ATOM   4887  CG  ARG A1390      -0.332   8.544  17.768  1.00  0.00           C  
ATOM   4888  CD  ARG A1390      -1.315   7.768  18.632  1.00  0.00           C  
ATOM   4889  NE  ARG A1390      -0.784   6.456  18.994  1.00  0.00           N  
ATOM   4890  CZ  ARG A1390      -0.480   5.505  18.115  1.00  0.00           C  
ATOM   4891  NH1 ARG A1390      -0.667   5.724  16.822  1.00  0.00           N  
ATOM   4892  NH2 ARG A1390       0.036   4.344  18.516  1.00  0.00           N  
ATOM   4893  N   ILE A1391      -0.076   7.622  14.175  1.00  0.00           N  
ATOM   4894  CA  ILE A1391       0.530   6.407  13.683  1.00  0.00           C  
ATOM   4895  C   ILE A1391       1.695   6.712  12.767  1.00  0.00           C  
ATOM   4896  O   ILE A1391       2.746   6.108  12.896  1.00  0.00           O  
ATOM   4897  CB  ILE A1391      -0.500   5.549  12.945  1.00  0.00           C  
ATOM   4898  CG1 ILE A1391      -1.411   4.880  13.971  1.00  0.00           C  
ATOM   4899  CG2 ILE A1391       0.188   4.535  12.053  1.00  0.00           C  
ATOM   4900  CD1 ILE A1391      -2.500   4.005  13.380  1.00  0.00           C  
ATOM   4901  N   ARG A1392       1.520   7.644  11.840  1.00  0.00           N  
ATOM   4902  CA  ARG A1392       2.602   7.984  10.925  1.00  0.00           C  
ATOM   4903  C   ARG A1392       3.762   8.650  11.655  1.00  0.00           C  
ATOM   4904  O   ARG A1392       4.906   8.570  11.209  1.00  0.00           O  
ATOM   4905  CB  ARG A1392       2.091   8.886   9.796  1.00  0.00           C  
ATOM   4906  CG  ARG A1392       1.385   8.116   8.683  1.00  0.00           C  
ATOM   4907  CD  ARG A1392       0.784   9.021   7.596  1.00  0.00           C  
ATOM   4908  NE  ARG A1392      -0.383   9.766   8.065  1.00  0.00           N  
ATOM   4909  CZ  ARG A1392      -1.176  10.486   7.279  1.00  0.00           C  
ATOM   4910  NH1 ARG A1392      -0.933  10.557   5.978  1.00  0.00           N  
ATOM   4911  NH2 ARG A1392      -2.207  11.143   7.794  1.00  0.00           N  
ATOM   4912  N   LEU A1393       3.471   9.304  12.776  1.00  0.00           N  
ATOM   4913  CA  LEU A1393       4.513   9.952  13.557  1.00  0.00           C  
ATOM   4914  C   LEU A1393       5.270   8.906  14.364  1.00  0.00           C  
ATOM   4915  O   LEU A1393       6.303   9.202  14.949  1.00  0.00           O  
ATOM   4916  CB  LEU A1393       3.921  10.982  14.515  1.00  0.00           C  
ATOM   4917  CG  LEU A1393       3.538  12.360  13.990  1.00  0.00           C  
ATOM   4918  CD1 LEU A1393       3.215  13.278  15.149  1.00  0.00           C  
ATOM   4919  CD2 LEU A1393       4.681  12.931  13.203  1.00  0.00           C  
ATOM   4920  N   GLU A1394       4.749   7.684  14.391  1.00  0.00           N  
ATOM   4921  CA  GLU A1394       5.369   6.582  15.124  1.00  0.00           C  
ATOM   4922  C   GLU A1394       5.709   6.948  16.550  1.00  0.00           C  
ATOM   4923  O   GLU A1394       6.869   6.877  16.952  1.00  0.00           O  
ATOM   4924  CB  GLU A1394       6.638   6.101  14.421  1.00  0.00           C  
ATOM   4925  CG  GLU A1394       6.388   5.365  13.131  1.00  0.00           C  
ATOM   4926  CD  GLU A1394       7.666   4.833  12.518  1.00  0.00           C  
ATOM   4927  OE1 GLU A1394       8.522   5.642  12.101  1.00  0.00           O  
ATOM   4928  OE2 GLU A1394       7.814   3.595  12.460  1.00  0.00           O  
ATOM   4929  N   ILE A1395       4.700   7.350  17.309  1.00  0.00           N  
ATOM   4930  CA  ILE A1395       4.891   7.707  18.704  1.00  0.00           C  
ATOM   4931  C   ILE A1395       3.723   7.140  19.506  1.00  0.00           C  
ATOM   4932  O   ILE A1395       2.722   6.724  18.933  1.00  0.00           O  
ATOM   4933  CB  ILE A1395       4.980   9.244  18.891  1.00  0.00           C  
ATOM   4934  CG1 ILE A1395       3.679   9.918  18.488  1.00  0.00           C  
ATOM   4935  CG2 ILE A1395       6.082   9.802  18.029  1.00  0.00           C  
ATOM   4936  CD1 ILE A1395       3.687  11.422  18.705  1.00  0.00           C  
ATOM   4937  N   PRO A1396       3.843   7.091  20.840  1.00  0.00           N  
ATOM   4938  CA  PRO A1396       2.765   6.560  21.682  1.00  0.00           C
[truncated: 177,642 more chars]
