# Supplementary material for: Backbone Brackets and Arginine Tweezers delineate Class I and Class II aminoacyl tRNA synthetases
Source: PLoS Comput Biol. 2018 Apr 16;14(4):e1006101. doi: 10.1371/journal.pcbi.1006101 (PMC5919687; doi:10.1371/journal.pcbi.1006101)
Supplement: S11 File — All structures of Class I aaRS with residues renumbered according to the MSA. (GZ) [file pcbi.1006101.s023.tar.gz › 2byt_D_renum.pdb]

ATOM      1  N   MET D 209     -23.442  12.785  58.419  1.00  0.00           N  
ATOM      2  CA  MET D 209     -22.721  13.913  59.088  1.00  0.00           C  
ATOM      3  C   MET D 209     -23.087  15.268  58.479  1.00  0.00           C  
ATOM      4  O   MET D 209     -23.072  15.449  57.255  1.00  0.00           O  
ATOM      5  CB  MET D 209     -21.199  13.699  59.001  1.00  0.00           C  
ATOM      6  CG  MET D 209     -20.354  14.803  59.644  1.00  0.00           C  
ATOM      7  SD  MET D 209     -18.568  14.473  59.579  1.00  0.00           S  
ATOM      8  CE  MET D 209     -18.171  15.052  57.917  1.00  0.00           C  
ATOM      9  N   GLU D 210     -23.419  16.213  59.352  1.00  0.00           N  
ATOM     10  CA  GLU D 210     -23.788  17.565  58.950  1.00  0.00           C  
ATOM     11  C   GLU D 210     -22.648  18.259  58.199  1.00  0.00           C  
ATOM     12  O   GLU D 210     -21.614  17.647  57.910  1.00  0.00           O  
ATOM     13  CB  GLU D 210     -24.186  18.364  60.198  1.00  0.00           C  
ATOM     14  CG  GLU D 210     -23.441  17.925  61.466  1.00  0.00           C  
ATOM     15  CD  GLU D 210     -24.190  18.265  62.747  1.00  0.00           C  
ATOM     16  OE1 GLU D 210     -25.403  17.962  62.821  1.00  0.00           O  
ATOM     17  OE2 GLU D 210     -23.567  18.819  63.682  1.00  0.00           O  
ATOM     18  N   LYS D 211     -22.838  19.532  57.872  1.00  0.00           N  
ATOM     19  CA  LYS D 211     -21.803  20.263  57.163  1.00  0.00           C  
ATOM     20  C   LYS D 211     -21.711  21.708  57.642  1.00  0.00           C  
ATOM     21  O   LYS D 211     -22.626  22.220  58.290  1.00  0.00           O  
ATOM     22  CB  LYS D 211     -22.067  20.208  55.656  1.00  0.00           C  
ATOM     23  CG  LYS D 211     -20.808  20.349  54.811  1.00  0.00           C  
ATOM     24  CD  LYS D 211     -21.082  20.098  53.330  1.00  0.00           C  
ATOM     25  CE  LYS D 211     -19.814  20.285  52.490  1.00  0.00           C  
ATOM     26  NZ  LYS D 211     -20.052  20.113  51.026  1.00  0.00           N  
ATOM     27  N   TYR D 212     -20.588  22.351  57.337  1.00  0.00           N  
ATOM     28  CA  TYR D 212     -20.360  23.735  57.732  1.00  0.00           C  
ATOM     29  C   TYR D 212     -21.349  24.655  57.029  1.00  0.00           C  
ATOM     30  O   TYR D 212     -21.303  24.821  55.806  1.00  0.00           O  
ATOM     31  CB  TYR D 212     -18.916  24.142  57.399  1.00  0.00           C  
ATOM     32  CG  TYR D 212     -18.630  25.627  57.519  1.00  0.00           C  
ATOM     33  CD1 TYR D 212     -18.933  26.326  58.685  1.00  0.00           C  
ATOM     34  CD2 TYR D 212     -18.064  26.334  56.458  1.00  0.00           C  
ATOM     35  CE1 TYR D 212     -18.681  27.694  58.787  1.00  0.00           C  
ATOM     36  CE2 TYR D 212     -17.810  27.699  56.551  1.00  0.00           C  
ATOM     37  CZ  TYR D 212     -18.122  28.372  57.714  1.00  0.00           C  
ATOM     38  OH  TYR D 212     -17.889  29.727  57.791  1.00  0.00           O  
ATOM     39  N   ASN D 214     -22.254  25.242  57.806  1.00  0.00           N  
ATOM     40  CA  ASN D 214     -23.246  26.154  57.247  1.00  0.00           C  
ATOM     41  C   ASN D 214     -23.154  27.526  57.902  1.00  0.00           C  
ATOM     42  O   ASN D 214     -23.607  27.721  59.036  1.00  0.00           O  
ATOM     43  CB  ASN D 214     -24.664  25.615  57.435  1.00  0.00           C  
ATOM     44  CG  ASN D 214     -25.718  26.527  56.817  1.00  0.00           C  
ATOM     45  OD1 ASN D 214     -25.716  27.742  57.040  1.00  0.00           O  
ATOM     46  ND2 ASN D 214     -26.625  25.945  56.040  1.00  0.00           N  
ATOM     47  N   PRO D 215     -22.566  28.496  57.188  1.00  0.00           N  
ATOM     48  CA  PRO D 215     -22.424  29.850  57.717  1.00  0.00           C  
ATOM     49  C   PRO D 215     -23.730  30.525  58.134  1.00  0.00           C  
ATOM     50  O   PRO D 215     -23.938  30.793  59.320  1.00  0.00           O  
ATOM     51  CB  PRO D 215     -21.715  30.578  56.579  1.00  0.00           C  
ATOM     52  CG  PRO D 215     -20.814  29.515  56.040  1.00  0.00           C  
ATOM     53  CD  PRO D 215     -21.761  28.334  55.962  1.00  0.00           C  
ATOM     54  N   HIS D 216     -24.609  30.786  57.169  1.00  0.00           N  
ATOM     55  CA  HIS D 216     -25.879  31.467  57.443  1.00  0.00           C  
ATOM     56  C   HIS D 216     -26.601  30.904  58.648  1.00  0.00           C  
ATOM     57  O   HIS D 216     -27.443  31.573  59.246  1.00  0.00           O  
ATOM     58  CB  HIS D 216     -26.823  31.383  56.242  1.00  0.00           C  
ATOM     59  CG  HIS D 216     -26.156  31.625  54.926  1.00  0.00           C  
ATOM     60  ND1 HIS D 216     -25.332  30.694  54.329  1.00  0.00           N  
ATOM     61  CD2 HIS D 216     -26.192  32.690  54.090  1.00  0.00           C  
ATOM     62  CE1 HIS D 216     -24.890  31.174  53.180  1.00  0.00           C  
ATOM     63  NE2 HIS D 216     -25.397  32.384  53.012  1.00  0.00           N  
ATOM     64  N   ALA D 217     -26.267  29.668  59.000  1.00  0.00           N  
ATOM     65  CA  ALA D 217     -26.900  29.001  60.126  1.00  0.00           C  
ATOM     66  C   ALA D 217     -26.433  29.535  61.468  1.00  0.00           C  
ATOM     67  O   ALA D 217     -27.243  29.744  62.379  1.00  0.00           O  
ATOM     68  CB  ALA D 217     -26.639  27.495  60.053  1.00  0.00           C  
ATOM     69  N   ILE D 218     -25.130  29.776  61.582  1.00  0.00           N  
ATOM     70  CA  ILE D 218     -24.566  30.230  62.846  1.00  0.00           C  
ATOM     71  C   ILE D 218     -24.039  31.649  62.958  1.00  0.00           C  
ATOM     72  O   ILE D 218     -24.142  32.259  64.021  1.00  0.00           O  
ATOM     73  CB  ILE D 218     -23.432  29.284  63.294  1.00  0.00           C  
ATOM     74  CG1 ILE D 218     -22.457  29.055  62.139  1.00  0.00           C  
ATOM     75  CG2 ILE D 218     -24.012  27.962  63.772  1.00  0.00           C  
ATOM     76  CD1 ILE D 218     -21.306  28.159  62.517  1.00  0.00           C  
ATOM     77  N   GLU D 219     -23.473  32.180  61.882  1.00  0.00           N  
ATOM     78  CA  GLU D 219     -22.908  33.517  61.961  1.00  0.00           C  
ATOM     79  C   GLU D 219     -23.817  34.587  62.584  1.00  0.00           C  
ATOM     80  O   GLU D 219     -23.653  34.909  63.764  1.00  0.00           O  
ATOM     81  CB  GLU D 219     -22.354  33.931  60.587  1.00  0.00           C  
ATOM     82  CG  GLU D 219     -20.910  33.414  60.404  1.00  0.00           C  
ATOM     83  CD  GLU D 219     -20.342  33.580  59.002  1.00  0.00           C  
ATOM     84  OE1 GLU D 219     -20.680  34.578  58.330  1.00  0.00           O  
ATOM     85  OE2 GLU D 219     -19.535  32.714  58.582  1.00  0.00           O  
ATOM     86  N   ALA D 220     -24.776  35.120  61.834  1.00  0.00           N  
ATOM     87  CA  ALA D 220     -25.669  36.157  62.368  1.00  0.00           C  
ATOM     88  C   ALA D 220     -26.196  35.866  63.786  1.00  0.00           C  
ATOM     89  O   ALA D 220     -26.607  36.780  64.506  1.00  0.00           O  
ATOM     90  CB  ALA D 220     -26.838  36.379  61.409  1.00  0.00           C  
ATOM     91  N   LYS D 221     -26.183  34.594  64.172  1.00  0.00           N  
ATOM     92  CA  LYS D 221     -26.638  34.162  65.493  1.00  0.00           C  
ATOM     93  C   LYS D 221     -25.681  34.676  66.560  1.00  0.00           C  
ATOM     94  O   LYS D 221     -26.082  35.389  67.483  1.00  0.00           O  
ATOM     95  CB  LYS D 221     -26.688  32.627  65.535  1.00  0.00           C  
ATOM     96  CG  LYS D 221     -26.466  31.977  66.911  1.00  0.00           C  
ATOM     97  CD  LYS D 221     -26.107  30.488  66.739  1.00  0.00           C  
ATOM     98  CE  LYS D 221     -25.999  29.762  68.079  1.00  0.00           C  
ATOM     99  NZ  LYS D 221     -25.703  28.299  67.942  1.00  0.00           N  
ATOM    100  N   TRP D 222     -24.415  34.295  66.412  1.00  0.00           N  
ATOM    101  CA  TRP D 222     -23.351  34.672  67.325  1.00  0.00           C  
ATOM    102  C   TRP D 222     -23.128  36.171  67.393  1.00  0.00           C  
ATOM    103  O   TRP D 222     -22.888  36.721  68.464  1.00  0.00           O  
ATOM    104  CB  TRP D 222     -22.063  33.999  66.896  1.00  0.00           C  
ATOM    105  CG  TRP D 222     -22.043  32.541  67.161  1.00  0.00           C  
ATOM    106  CD1 TRP D 222     -21.794  31.546  66.261  1.00  0.00           C  
ATOM    107  CD2 TRP D 222     -22.190  31.904  68.432  1.00  0.00           C  
ATOM    108  NE1 TRP D 222     -21.768  30.329  66.896  1.00  0.00           N  
ATOM    109  CE2 TRP D 222     -22.009  30.519  68.229  1.00  0.00           C  
ATOM    110  CE3 TRP D 222     -22.452  32.371  69.724  1.00  0.00           C  
ATOM    111  CZ2 TRP D 222     -22.080  29.595  69.270  1.00  0.00           C  
ATOM    112  CZ3 TRP D 222     -22.522  31.450  70.763  1.00  0.00           C  
ATOM    113  CH2 TRP D 222     -22.337  30.076  70.527  1.00  0.00           C  
ATOM    114  N   GLN D 223     -23.188  36.829  66.244  1.00  0.00           N  
ATOM    115  CA  GLN D 223     -22.997  38.268  66.200  1.00  0.00           C  
ATOM    116  C   GLN D 223     -23.921  38.907  67.234  1.00  0.00           C  
ATOM    117  O   GLN D 223     -23.489  39.725  68.046  1.00  0.00           O  
ATOM    118  CB  GLN D 223     -23.318  38.791  64.801  1.00  0.00           C  
ATOM    119  CG  GLN D 223     -22.659  37.973  63.700  1.00  0.00           C  
ATOM    120  CD  GLN D 223     -22.877  38.554  62.319  1.00  0.00           C  
ATOM    121  OE1 GLN D 223     -24.000  38.903  61.946  1.00  0.00           O  
ATOM    122  NE2 GLN D 223     -21.801  38.652  61.544  1.00  0.00           N  
ATOM    123  N   ARG D 224     -25.191  38.511  67.211  1.00  0.00           N  
ATOM    124  CA  ARG D 224     -26.175  39.041  68.147  1.00  0.00           C  
ATOM    125  C   ARG D 224     -25.788  38.667  69.569  1.00  0.00           C  
ATOM    126  O   ARG D 224     -26.055  39.411  70.513  1.00  0.00           O  
ATOM    127  CB  ARG D 224     -27.565  38.474  67.852  1.00  0.00           C  
ATOM    128  CG  ARG D 224     -28.152  38.862  66.507  1.00  0.00           C  
ATOM    129  CD  ARG D 224     -29.563  38.308  66.372  1.00  0.00           C  
ATOM    130  NE  ARG D 224     -29.676  37.272  65.346  1.00  0.00           N  
ATOM    131  CZ  ARG D 224     -30.128  36.038  65.571  1.00  0.00           C  
ATOM    132  NH1 ARG D 224     -30.506  35.680  66.797  1.00  0.00           N  
ATOM    133  NH2 ARG D 224     -30.223  35.166  64.568  1.00  0.00           N  
ATOM    134  N   PHE D 225     -25.157  37.508  69.712  1.00  0.00           N  
ATOM    135  CA  PHE D 225     -24.738  37.015  71.016  1.00  0.00           C  
ATOM    136  C   PHE D 225     -23.649  37.868  71.652  1.00  0.00           C  
ATOM    137  O   PHE D 225     -23.693  38.160  72.849  1.00  0.00           O  
ATOM    138  CB  PHE D 225     -24.236  35.585  70.893  1.00  0.00           C  
ATOM    139  CG  PHE D 225     -23.615  35.063  72.141  1.00  0.00           C  
ATOM    140  CD1 PHE D 225     -24.308  35.111  73.344  1.00  0.00           C  
ATOM    141  CD2 PHE D 225     -22.343  34.503  72.114  1.00  0.00           C  
ATOM    142  CE1 PHE D 225     -23.743  34.603  74.507  1.00  0.00           C  
ATOM    143  CE2 PHE D 225     -21.764  33.990  73.265  1.00  0.00           C  
ATOM    144  CZ  PHE D 225     -22.464  34.037  74.467  1.00  0.00           C  
ATOM    145  N   TRP D 226     -22.666  38.251  70.847  1.00  0.00           N  
ATOM    146  CA  TRP D 226     -21.573  39.065  71.335  1.00  0.00           C  
ATOM    147  C   TRP D 226     -22.087  40.454  71.667  1.00  0.00           C  
ATOM    148  O   TRP D 226     -21.706  41.032  72.678  1.00  0.00           O  
ATOM    149  CB  TRP D 226     -20.460  39.126  70.291  1.00  0.00           C  
ATOM    150  CG  TRP D 226     -19.897  37.770  69.975  1.00  0.00           C  
ATOM    151  CD1 TRP D 226     -19.672  36.753  70.857  1.00  0.00           C  
ATOM    152  CD2 TRP D 226     -19.478  37.285  68.693  1.00  0.00           C  
ATOM    153  NE1 TRP D 226     -19.140  35.663  70.205  1.00  0.00           N  
ATOM    154  CE2 TRP D 226     -19.010  35.963  68.876  1.00  0.00           C  
ATOM    155  CE3 TRP D 226     -19.452  37.836  67.407  1.00  0.00           C  
ATOM    156  CZ2 TRP D 226     -18.523  35.186  67.819  1.00  0.00           C  
ATOM    157  CZ3 TRP D 226     -18.966  37.060  66.354  1.00  0.00           C  
ATOM    158  CH2 TRP D 226     -18.508  35.750  66.571  1.00  0.00           C  
ATOM    159  N   GLU D 227     -22.971  40.978  70.827  1.00  0.00           N  
ATOM    160  CA  GLU D 227     -23.543  42.302  71.047  1.00  0.00           C  
ATOM    161  C   GLU D 227     -24.360  42.359  72.336  1.00  0.00           C  
ATOM    162  O   GLU D 227     -24.306  43.340  73.080  1.00  0.00           O  
ATOM    163  CB  GLU D 227     -24.445  42.682  69.872  1.00  0.00           C  
ATOM    164  CG  GLU D 227     -25.326  43.912  70.111  1.00  0.00           C  
ATOM    165  CD  GLU D 227     -24.597  45.220  69.857  1.00  0.00           C  
ATOM    166  OE1 GLU D 227     -24.156  45.438  68.702  1.00  0.00           O  
ATOM    167  OE2 GLU D 227     -24.470  46.027  70.809  1.00  0.00           O  
ATOM    168  N   GLU D 228     -25.128  41.309  72.591  1.00  0.00           N  
ATOM    169  CA  GLU D 228     -25.958  41.261  73.787  1.00  0.00           C  
ATOM    170  C   GLU D 228     -25.118  41.239  75.051  1.00  0.00           C  
ATOM    171  O   GLU D 228     -25.279  42.097  75.920  1.00  0.00           O  
ATOM    172  CB  GLU D 228     -26.847  40.019  73.781  1.00  0.00           C  
ATOM    173  CG  GLU D 228     -28.001  40.036  72.788  1.00  0.00           C  
ATOM    174  CD  GLU D 228     -28.799  38.735  72.816  1.00  0.00           C  
ATOM    175  OE1 GLU D 228     -28.252  37.685  72.399  1.00  0.00           O  
ATOM    176  OE2 GLU D 228     -29.969  38.763  73.263  1.00  0.00           O  
ATOM    177  N   LYS D 229     -24.238  40.243  75.145  1.00  0.00           N  
ATOM    178  CA  LYS D 229     -23.360  40.054  76.301  1.00  0.00           C  
ATOM    179  C   LYS D 229     -22.348  41.178  76.489  1.00  0.00           C  
ATOM    180  O   LYS D 229     -21.729  41.288  77.547  1.00  0.00           O  
ATOM    181  CB  LYS D 229     -22.627  38.715  76.184  1.00  0.00           C  
ATOM    182  CG  LYS D 229     -23.530  37.484  76.352  1.00  0.00           C  
ATOM    183  CD  LYS D 229     -23.745  37.103  77.824  1.00  0.00           C  
ATOM    184  CE  LYS D 229     -22.468  36.532  78.455  1.00  0.00           C  
ATOM    185  NZ  LYS D 229     -22.609  36.230  79.913  1.00  0.00           N  
ATOM    186  N   GLY D 230     -22.187  42.004  75.458  1.00  0.00           N  
ATOM    187  CA  GLY D 230     -21.266  43.128  75.517  1.00  0.00           C  
ATOM    188  C   GLY D 230     -19.870  42.776  75.982  1.00  0.00           C  
ATOM    189  O   GLY D 230     -19.454  43.145  77.081  1.00  0.00           O  
ATOM    190  N   PHE D 232     -19.135  42.067  75.138  1.00  0.00           N  
ATOM    191  CA  PHE D 232     -17.786  41.665  75.491  1.00  0.00           C  
ATOM    192  C   PHE D 232     -16.784  42.763  75.178  1.00  0.00           C  
ATOM    193  O   PHE D 232     -15.783  42.918  75.877  1.00  0.00           O  
ATOM    194  CB  PHE D 232     -17.411  40.374  74.753  1.00  0.00           C  
ATOM    195  CG  PHE D 232     -18.188  39.166  75.206  1.00  0.00           C  
ATOM    196  CD1 PHE D 232     -18.117  38.739  76.527  1.00  0.00           C  
ATOM    197  CD2 PHE D 232     -18.988  38.461  74.317  1.00  0.00           C  
ATOM    198  CE1 PHE D 232     -18.831  37.623  76.957  1.00  0.00           C  
ATOM    199  CE2 PHE D 232     -19.706  37.343  74.736  1.00  0.00           C  
ATOM    200  CZ  PHE D 232     -19.628  36.923  76.059  1.00  0.00           C  
ATOM    201  N   MET D 233     -17.050  43.531  74.131  1.00  0.00           N  
ATOM    202  CA  MET D 233     -16.138  44.603  73.775  1.00  0.00           C  
ATOM    203  C   MET D 233     -16.479  45.934  74.430  1.00  0.00           C  
ATOM    204  O   MET D 233     -15.997  46.980  73.998  1.00  0.00           O  
ATOM    205  CB  MET D 233     -16.085  44.769  72.262  1.00  0.00           C  
ATOM    206  CG  MET D 233     -15.393  43.623  71.587  1.00  0.00           C  
ATOM    207  SD  MET D 233     -13.751  43.374  72.282  1.00  0.00           S  
ATOM    208  CE  MET D 233     -12.727  43.983  70.937  1.00  0.00           C  
ATOM    209  N   LYS D 234     -17.312  45.897  75.467  1.00  0.00           N  
ATOM    210  CA  LYS D 234     -17.677  47.113  76.179  1.00  0.00           C  
ATOM    211  C   LYS D 234     -16.374  47.630  76.771  1.00  0.00           C  
ATOM    212  O   LYS D 234     -15.700  46.923  77.525  1.00  0.00           O  
ATOM    213  CB  LYS D 234     -18.676  46.800  77.298  1.00  0.00           C  
ATOM    214  CG  LYS D 234     -19.098  48.002  78.158  1.00  0.00           C  
ATOM    215  CD  LYS D 234     -20.309  48.763  77.596  1.00  0.00           C  
ATOM    216  CE  LYS D 234     -20.722  49.912  78.532  1.00  0.00           C  
ATOM    217  NZ  LYS D 234     -22.044  50.534  78.197  1.00  0.00           N  
ATOM    218  N   ALA D 235     -16.011  48.857  76.418  1.00  0.00           N  
ATOM    219  CA  ALA D 235     -14.776  49.448  76.907  1.00  0.00           C  
ATOM    220  C   ALA D 235     -14.943  49.969  78.319  1.00  0.00           C  
ATOM    221  O   ALA D 235     -15.736  50.874  78.566  1.00  0.00           O  
ATOM    222  CB  ALA D 235     -14.338  50.567  75.985  1.00  0.00           C  
ATOM    223  N   LYS D 236     -14.189  49.390  79.245  1.00  0.00           N  
ATOM    224  CA  LYS D 236     -14.249  49.795  80.645  1.00  0.00           C  
ATOM    225  C   LYS D 236     -13.916  51.289  80.767  1.00  0.00           C  
ATOM    226  O   LYS D 236     -13.015  51.781  80.084  1.00  0.00           O  
ATOM    227  CB  LYS D 236     -13.257  48.955  81.456  1.00  0.00           C  
ATOM    228  CG  LYS D 236     -13.508  48.942  82.951  1.00  0.00           C  
ATOM    229  CD  LYS D 236     -12.622  47.919  83.646  1.00  0.00           C  
ATOM    230  CE  LYS D 236     -13.003  47.740  85.118  1.00  0.00           C  
ATOM    231  NZ  LYS D 236     -14.370  47.145  85.319  1.00  0.00           N  
ATOM    232  N   ASP D 237     -14.636  52.011  81.626  1.00  0.00           N  
ATOM    233  CA  ASP D 237     -14.385  53.443  81.801  1.00  0.00           C  
ATOM    234  C   ASP D 237     -12.951  53.739  82.193  1.00  0.00           C  
ATOM    235  O   ASP D 237     -12.290  54.541  81.541  1.00  0.00           O  
ATOM    236  CB  ASP D 237     -15.330  54.039  82.839  1.00  0.00           C  
ATOM    237  CG  ASP D 237     -16.733  54.238  82.296  1.00  0.00           C  
ATOM    238  OD1 ASP D 237     -16.863  54.823  81.199  1.00  0.00           O  
ATOM    239  OD2 ASP D 237     -17.705  53.821  82.963  1.00  0.00           O  
ATOM    240  N   LEU D 238     -12.478  53.092  83.255  1.00  0.00           N  
ATOM    241  CA  LEU D 238     -11.109  53.270  83.730  1.00  0.00           C  
ATOM    242  C   LEU D 238     -10.416  51.925  83.878  1.00  0.00           C  
ATOM    243  O   LEU D 238     -10.690  51.183  84.814  1.00  0.00           O  
ATOM    244  CB  LEU D 238     -11.095  53.991  85.081  1.00  0.00           C  
ATOM    245  CG  LEU D 238     -11.282  55.507  85.076  1.00  0.00           C  
ATOM    246  CD1 LEU D 238     -11.621  56.008  86.455  1.00  0.00           C  
ATOM    247  CD2 LEU D 238     -10.011  56.158  84.586  1.00  0.00           C  
ATOM    248  N   PRO D 240      -9.511  51.594  82.950  1.00  0.00           N  
ATOM    249  CA  PRO D 240      -8.747  50.343  82.936  1.00  0.00           C  
ATOM    250  C   PRO D 240      -8.135  49.983  84.283  1.00  0.00           C  
ATOM    251  O   PRO D 240      -7.458  50.802  84.910  1.00  0.00           O  
ATOM    252  CB  PRO D 240      -7.672  50.614  81.903  1.00  0.00           C  
ATOM    253  CG  PRO D 240      -8.369  51.466  80.944  1.00  0.00           C  
ATOM    254  CD  PRO D 240      -9.149  52.430  81.797  1.00  0.00           C  
ATOM    255  N   GLY D 241      -8.366  48.744  84.707  1.00  0.00           N  
ATOM    256  CA  GLY D 241      -7.836  48.278  85.975  1.00  0.00           C  
ATOM    257  C   GLY D 241      -6.329  48.077  85.982  1.00  0.00           C  
ATOM    258  O   GLY D 241      -5.572  48.848  85.372  1.00  0.00           O  
ATOM    259  N   GLY D 243      -5.894  47.030  86.679  1.00  0.00           N  
ATOM    260  CA  GLY D 243      -4.474  46.736  86.772  1.00  0.00           C  
ATOM    261  C   GLY D 243      -4.059  45.506  85.985  1.00  0.00           C  
ATOM    262  O   GLY D 243      -2.895  45.081  86.048  1.00  0.00           O  
ATOM    263  N   ARG D 244      -5.010  44.931  85.247  1.00  0.00           N  
ATOM    264  CA  ARG D 244      -4.734  43.747  84.435  1.00  0.00           C  
ATOM    265  C   ARG D 244      -3.994  44.188  83.157  1.00  0.00           C  
ATOM    266  O   ARG D 244      -3.493  43.358  82.383  1.00  0.00           O  
ATOM    267  CB  ARG D 244      -6.049  43.027  84.082  1.00  0.00           C  
ATOM    268  CG  ARG D 244      -5.871  41.620  83.492  1.00  0.00           C  
ATOM    269  CD  ARG D 244      -5.262  40.632  84.499  1.00  0.00           C  
ATOM    270  NE  ARG D 244      -5.052  39.304  83.915  1.00  0.00           N  
ATOM    271  CZ  ARG D 244      -4.576  38.250  84.578  1.00  0.00           C  
ATOM    272  NH1 ARG D 244      -4.252  38.354  85.863  1.00  0.00           N  
ATOM    273  NH2 ARG D 244      -4.430  37.085  83.953  1.00  0.00           N  
ATOM    274  N   GLY D 245      -3.909  45.504  82.968  1.00  0.00           N  
ATOM    275  CA  GLY D 245      -3.253  46.056  81.799  1.00  0.00           C  
ATOM    276  C   GLY D 245      -4.338  46.453  80.819  1.00  0.00           C  
ATOM    277  O   GLY D 245      -5.504  46.124  81.030  1.00  0.00           O  
ATOM    278  N   LYS D 265      -3.978  47.163  79.756  1.00  0.00           N  
ATOM    279  CA  LYS D 265      -4.973  47.570  78.775  1.00  0.00           C  
ATOM    280  C   LYS D 265      -4.393  47.795  77.392  1.00  0.00           C  
ATOM    281  O   LYS D 265      -3.243  48.211  77.240  1.00  0.00           O  
ATOM    282  CB  LYS D 265      -5.693  48.843  79.231  1.00  0.00           C  
ATOM    283  CG  LYS D 265      -4.861  50.110  79.179  1.00  0.00           C  
ATOM    284  CD  LYS D 265      -4.665  50.605  77.766  1.00  0.00           C  
ATOM    285  CE  LYS D 265      -3.696  51.771  77.706  1.00  0.00           C  
ATOM    286  NZ  LYS D 265      -3.198  52.042  76.319  1.00  0.00           N  
ATOM    287  N   GLN D 266      -5.214  47.519  76.386  1.00  0.00           N  
ATOM    288  CA  GLN D 266      -4.836  47.702  74.998  1.00  0.00           C  
ATOM    289  C   GLN D 266      -5.836  48.642  74.390  1.00  0.00           C  
ATOM    290  O   GLN D 266      -7.002  48.639  74.774  1.00  0.00           O  
ATOM    291  CB  GLN D 266      -4.896  46.386  74.251  1.00  0.00           C  
ATOM    292  CG  GLN D 266      -3.785  45.450  74.606  1.00  0.00           C  
ATOM    293  CD  GLN D 266      -2.458  45.962  74.133  1.00  0.00           C  
ATOM    294  OE1 GLN D 266      -2.235  46.132  72.933  1.00  0.00           O  
ATOM    295  NE2 GLN D 266      -1.562  46.216  75.071  1.00  0.00           N  
ATOM    296  N   TYR D 267      -5.374  49.447  73.443  1.00  0.00           N  
ATOM    297  CA  TYR D 267      -6.223  50.406  72.749  1.00  0.00           C  
ATOM    298  C   TYR D 267      -5.999  50.192  71.249  1.00  0.00           C  
ATOM    299  O   TYR D 267      -5.092  50.791  70.669  1.00  0.00           O  
ATOM    300  CB  TYR D 267      -5.818  51.835  73.139  1.00  0.00           C  
ATOM    301  CG  TYR D 267      -6.728  52.950  72.636  1.00  0.00           C  
ATOM    302  CD1 TYR D 267      -7.205  52.958  71.329  1.00  0.00           C  
ATOM    303  CD2 TYR D 267      -7.086  54.017  73.463  1.00  0.00           C  
ATOM    304  CE1 TYR D 267      -8.015  53.997  70.858  1.00  0.00           C  
ATOM    305  CE2 TYR D 267      -7.898  55.062  72.996  1.00  0.00           C  
ATOM    306  CZ  TYR D 267      -8.358  55.038  71.693  1.00  0.00           C  
ATOM    307  OH  TYR D 267      -9.171  56.034  71.210  1.00  0.00           O  
ATOM    308  N   VAL D 268      -6.799  49.324  70.631  1.00  0.00           N  
ATOM    309  CA  VAL D 268      -6.668  49.073  69.198  1.00  0.00           C  
ATOM    310  C   VAL D 268      -7.544  50.077  68.471  1.00  0.00           C  
ATOM    311  O   VAL D 268      -8.711  50.227  68.808  1.00  0.00           O  
ATOM    312  CB  VAL D 268      -7.149  47.673  68.817  1.00  0.00           C  
ATOM    313  CG1 VAL D 268      -6.755  47.374  67.384  1.00  0.00           C  
ATOM    314  CG2 VAL D 268      -6.562  46.657  69.747  1.00  0.00           C  
ATOM    315  N   LEU D 269      -7.007  50.756  67.469  1.00  0.00           N  
ATOM    316  CA  LEU D 269      -7.816  51.739  66.776  1.00  0.00           C  
ATOM    317  C   LEU D 269      -7.582  51.837  65.281  1.00  0.00           C  
ATOM    318  O   LEU D 269      -6.432  51.928  64.836  1.00  0.00           O  
ATOM    319  CB  LEU D 269      -7.566  53.107  67.377  1.00  0.00           C  
ATOM    320  CG  LEU D 269      -8.409  54.193  66.725  1.00  0.00           C  
ATOM    321  CD1 LEU D 269      -9.675  54.360  67.514  1.00  0.00           C  
ATOM    322  CD2 LEU D 269      -7.663  55.494  66.696  1.00  0.00           C  
ATOM    323  N   VAL D 270      -8.670  51.826  64.505  1.00  0.00           N  
ATOM    324  CA  VAL D 270      -8.579  51.972  63.043  1.00  0.00           C  
ATOM    325  C   VAL D 270      -9.136  53.340  62.688  1.00  0.00           C  
ATOM    326  O   VAL D 270     -10.190  53.720  63.176  1.00  0.00           O  
ATOM    327  CB  VAL D 270      -9.381  50.902  62.275  1.00  0.00           C  
ATOM    328  CG1 VAL D 270      -8.584  49.603  62.201  1.00  0.00           C  
ATOM    329  CG2 VAL D 270     -10.709  50.670  62.946  1.00  0.00           C  
ATOM    330  N   MET D 271      -8.409  54.081  61.858  1.00  0.00           N  
ATOM    331  CA  MET D 271      -8.821  55.423  61.463  1.00  0.00           C  
ATOM    332  C   MET D 271     -10.298  55.424  61.085  1.00  0.00           C  
ATOM    333  O   MET D 271     -10.707  54.653  60.211  1.00  0.00           O  
ATOM    334  CB  MET D 271      -7.986  55.894  60.277  1.00  0.00           C  
ATOM    335  CG  MET D 271      -6.501  55.877  60.538  1.00  0.00           C  
ATOM    336  SD  MET D 271      -5.544  56.245  59.067  1.00  0.00           S  
ATOM    337  CE  MET D 271      -3.891  56.338  59.724  1.00  0.00           C  
ATOM    338  N   PHE D 272     -11.102  56.273  61.730  1.00  0.00           N  
ATOM    339  CA  PHE D 272     -12.514  56.294  61.403  1.00  0.00           C  
ATOM    340  C   PHE D 272     -12.705  56.740  59.962  1.00  0.00           C  
ATOM    341  O   PHE D 272     -11.941  57.555  59.441  1.00  0.00           O  
ATOM    342  CB  PHE D 272     -13.333  57.121  62.411  1.00  0.00           C  
ATOM    343  CG  PHE D 272     -12.968  58.583  62.510  1.00  0.00           C  
ATOM    344  CD1 PHE D 272     -12.176  59.214  61.557  1.00  0.00           C  
ATOM    345  CD2 PHE D 272     -13.535  59.362  63.522  1.00  0.00           C  
ATOM    346  CE1 PHE D 272     -11.974  60.601  61.603  1.00  0.00           C  
ATOM    347  CE2 PHE D 272     -13.341  60.737  63.573  1.00  0.00           C  
ATOM    348  CZ  PHE D 272     -12.561  61.360  62.614  1.00  0.00           C  
ATOM    349  N   PRO D 273     -13.715  56.171  59.283  1.00  0.00           N  
ATOM    350  CA  PRO D 273     -14.054  56.442  57.883  1.00  0.00           C  
ATOM    351  C   PRO D 273     -14.866  57.678  57.563  1.00  0.00           C  
ATOM    352  O   PRO D 273     -15.656  58.148  58.382  1.00  0.00           O  
ATOM    353  CB  PRO D 273     -14.790  55.172  57.475  1.00  0.00           C  
ATOM    354  CG  PRO D 273     -15.613  54.901  58.710  1.00  0.00           C  
ATOM    355  CD  PRO D 273     -14.642  55.172  59.857  1.00  0.00           C  
ATOM    356  N   TYR D 274     -14.650  58.191  56.353  1.00  0.00           N  
ATOM    357  CA  TYR D 274     -15.382  59.343  55.840  1.00  0.00           C  
ATOM    358  C   TYR D 274     -16.657  58.733  55.316  1.00  0.00           C  
ATOM    359  O   TYR D 274     -16.638  58.048  54.295  1.00  0.00           O  
ATOM    360  CB  TYR D 274     -14.658  59.982  54.662  1.00  0.00           C  
ATOM    361  CG  TYR D 274     -13.493  60.844  55.037  1.00  0.00           C  
ATOM    362  CD1 TYR D 274     -13.614  61.795  56.044  1.00  0.00           C  
ATOM    363  CD2 TYR D 274     -12.284  60.759  54.348  1.00  0.00           C  
ATOM    364  CE1 TYR D 274     -12.565  62.648  56.359  1.00  0.00           C  
ATOM    365  CE2 TYR D 274     -11.222  61.610  54.653  1.00  0.00           C  
ATOM    366  CZ  TYR D 274     -11.373  62.557  55.662  1.00  0.00           C  
ATOM    367  OH  TYR D 274     -10.349  63.430  55.970  1.00  0.00           O  
ATOM    368  N   PRO D 275     -17.779  58.949  56.005  1.00  0.00           N  
ATOM    369  CA  PRO D 275     -19.025  58.363  55.511  1.00  0.00           C  
ATOM    370  C   PRO D 275     -19.325  58.908  54.111  1.00  0.00           C  
ATOM    371  O   PRO D 275     -19.749  60.058  53.958  1.00  0.00           O  
ATOM    372  CB  PRO D 275     -20.041  58.808  56.556  1.00  0.00           C  
ATOM    373  CG  PRO D 275     -19.521  60.155  56.948  1.00  0.00           C  
ATOM    374  CD  PRO D 275     -18.037  59.908  57.089  1.00  0.00           C  
ATOM    375  N   SER D 276     -19.073  58.085  53.093  1.00  0.00           N  
ATOM    376  CA  SER D 276     -19.301  58.479  51.703  1.00  0.00           C  
ATOM    377  C   SER D 276     -19.249  57.264  50.775  1.00  0.00           C  
ATOM    378  O   SER D 276     -18.251  57.025  50.091  1.00  0.00           O  
ATOM    379  CB  SER D 276     -18.259  59.530  51.263  1.00  0.00           C  
ATOM    380  OG  SER D 276     -16.933  59.013  51.219  1.00  0.00           O  
ATOM    381  N   GLY D 277     -20.339  56.503  50.754  1.00  0.00           N  
ATOM    382  CA  GLY D 277     -20.406  55.321  49.916  1.00  0.00           C  
ATOM    383  C   GLY D 277     -20.747  54.090  50.733  1.00  0.00           C  
ATOM    384  O   GLY D 277     -21.008  54.186  51.936  1.00  0.00           O  
ATOM    385  N   ASP D 279     -20.754  52.930  50.086  1.00  0.00           N  
ATOM    386  CA  ASP D 279     -21.059  51.686  50.783  1.00  0.00           C  
ATOM    387  C   ASP D 279     -19.783  50.846  50.839  1.00  0.00           C  
ATOM    388  O   ASP D 279     -19.020  50.781  49.867  1.00  0.00           O  
ATOM    389  CB  ASP D 279     -22.180  50.927  50.060  1.00  0.00           C  
ATOM    390  CG  ASP D 279     -23.041  50.100  51.014  1.00  0.00           C  
ATOM    391  OD1 ASP D 279     -23.960  49.400  50.525  1.00  0.00           O  
ATOM    392  OD2 ASP D 279     -22.801  50.153  52.245  1.00  0.00           O  
ATOM    393  N   LEU D 280     -19.557  50.212  51.986  1.00  0.00           N  
ATOM    394  CA  LEU D 280     -18.364  49.403  52.216  1.00  0.00           C  
ATOM    395  C   LEU D 280     -18.251  48.147  51.363  1.00  0.00           C  
ATOM    396  O   LEU D 280     -19.251  47.560  50.954  1.00  0.00           O  
ATOM    397  CB  LEU D 280     -18.298  49.001  53.689  1.00  0.00           C  
ATOM    398  CG  LEU D 280     -18.398  50.122  54.722  1.00  0.00           C  
ATOM    399  CD1 LEU D 280     -18.475  49.502  56.104  1.00  0.00           C  
ATOM    400  CD2 LEU D 280     -17.204  51.065  54.600  1.00  0.00           C  
ATOM    401  N   HIS D 281     -17.011  47.744  51.112  1.00  0.00           N  
ATOM    402  CA  HIS D 281     -16.712  46.545  50.343  1.00  0.00           C  
ATOM    403  C   HIS D 281     -15.417  45.959  50.876  1.00  0.00           C  
ATOM    404  O   HIS D 281     -14.741  46.578  51.692  1.00  0.00           O  
ATOM    405  CB  HIS D 281     -16.548  46.864  48.858  1.00  0.00           C  
ATOM    406  CG  HIS D 281     -15.644  48.023  48.583  1.00  0.00           C  
ATOM    407  ND1 HIS D 281     -14.731  47.991  47.558  1.00  0.00           N  
ATOM    408  CD2 HIS D 281     -15.604  49.237  49.184  1.00  0.00           C  
ATOM    409  CE1 HIS D 281     -14.162  49.181  47.550  1.00  0.00           C  
ATOM    410  NE2 HIS D 281     -14.657  49.971  48.515  1.00  0.00           N  
ATOM    411  N   MET D 282     -15.071  44.768  50.408  1.00  0.00           N  
ATOM    412  CA  MET D 282     -13.856  44.100  50.849  1.00  0.00           C  
ATOM    413  C   MET D 282     -12.647  45.019  50.885  1.00  0.00           C  
ATOM    414  O   MET D 282     -11.786  44.880  51.751  1.00  0.00           O  
ATOM    415  CB  MET D 282     -13.555  42.901  49.950  1.00  0.00           C  
ATOM    416  CG  MET D 282     -14.573  41.793  50.076  1.00  0.00           C  
ATOM    417  SD  MET D 282     -14.890  41.418  51.805  1.00  0.00           S  
ATOM    418  CE  MET D 282     -16.458  42.251  52.091  1.00  0.00           C  
ATOM    419  N   GLY D 283     -12.580  45.955  49.943  1.00  0.00           N  
ATOM    420  CA  GLY D 283     -11.453  46.870  49.902  1.00  0.00           C  
ATOM    421  C   GLY D 283     -11.312  47.628  51.204  1.00  0.00           C  
ATOM    422  O   GLY D 283     -10.203  47.892  51.675  1.00  0.00           O  
ATOM    423  N   HIS D 284     -12.450  47.964  51.798  1.00  0.00           N  
ATOM    424  CA  HIS D 284     -12.467  48.705  53.047  1.00  0.00           C  
ATOM    425  C   HIS D 284     -12.332  47.823  54.279  1.00  0.00           C  
ATOM    426  O   HIS D 284     -11.559  48.131  55.183  1.00  0.00           O  
ATOM    427  CB  HIS D 284     -13.754  49.522  53.136  1.00  0.00           C  
ATOM    428  CG  HIS D 284     -13.871  50.574  52.078  1.00  0.00           C  
ATOM    429  ND1 HIS D 284     -15.049  51.254  51.865  1.00  0.00           N  
ATOM    430  CD2 HIS D 284     -12.925  51.033  51.218  1.00  0.00           C  
ATOM    431  CE1 HIS D 284     -14.799  52.106  50.888  1.00  0.00           C  
ATOM    432  NE2 HIS D 284     -13.525  52.012  50.461  1.00  0.00           N  
ATOM    433  N   LEU D 285     -13.071  46.723  54.312  1.00  0.00           N  
ATOM    434  CA  LEU D 285     -13.030  45.832  55.463  1.00  0.00           C  
ATOM    435  C   LEU D 285     -11.670  45.288  55.883  1.00  0.00           C  
ATOM    436  O   LEU D 285     -11.535  44.812  57.009  1.00  0.00           O  
ATOM    437  CB  LEU D 285     -14.010  44.672  55.272  1.00  0.00           C  
ATOM    438  CG  LEU D 285     -15.459  44.973  55.686  1.00  0.00           C  
ATOM    439  CD1 LEU D 285     -15.605  44.940  57.202  1.00  0.00           C  
ATOM    440  CD2 LEU D 285     -15.870  46.330  55.145  1.00  0.00           C  
ATOM    441  N   LYS D 286     -10.663  45.351  55.011  1.00  0.00           N  
ATOM    442  CA  LYS D 286      -9.337  44.850  55.388  1.00  0.00           C  
ATOM    443  C   LYS D 286      -8.955  45.418  56.762  1.00  0.00           C  
ATOM    444  O   LYS D 286      -8.758  44.668  57.726  1.00  0.00           O  
ATOM    445  CB  LYS D 286      -8.285  45.253  54.351  1.00  0.00           C  
ATOM    446  CG  LYS D 286      -6.876  44.713  54.618  1.00  0.00           C  
ATOM    447  CD  LYS D 286      -5.922  45.205  53.539  1.00  0.00           C  
ATOM    448  CE  LYS D 286      -4.450  44.932  53.823  1.00  0.00           C  
ATOM    449  NZ  LYS D 286      -3.971  43.582  53.405  1.00  0.00           N  
ATOM    450  N   ASN D 288      -8.880  46.744  56.853  1.00  0.00           N  
ATOM    451  CA  ASN D 288      -8.529  47.399  58.101  1.00  0.00           C  
ATOM    452  C   ASN D 288      -9.378  46.910  59.254  1.00  0.00           C  
ATOM    453  O   ASN D 288      -8.935  46.084  60.048  1.00  0.00           O  
ATOM    454  CB  ASN D 288      -8.665  48.912  57.968  1.00  0.00           C  
ATOM    455  CG  ASN D 288      -7.589  49.512  57.080  1.00  0.00           C  
ATOM    456  OD1 ASN D 288      -7.405  50.732  57.042  1.00  0.00           O  
ATOM    457  ND2 ASN D 288      -6.870  48.655  56.356  1.00  0.00           N  
ATOM    458  N   TYR D 289     -10.605  47.401  59.336  1.00  0.00           N  
ATOM    459  CA  TYR D 289     -11.490  47.020  60.431  1.00  0.00           C  
ATOM    460  C   TYR D 289     -11.372  45.552  60.842  1.00  0.00           C  
ATOM    461  O   TYR D 289     -11.544  45.221  62.010  1.00  0.00           O  
ATOM    462  CB  TYR D 289     -12.949  47.348  60.090  1.00  0.00           C  
ATOM    463  CG  TYR D 289     -13.131  48.679  59.404  1.00  0.00           C  
ATOM    464  CD1 TYR D 289     -12.843  48.822  58.052  1.00  0.00           C  
ATOM    465  CD2 TYR D 289     -13.543  49.806  60.111  1.00  0.00           C  
ATOM    466  CE1 TYR D 289     -12.956  50.059  57.414  1.00  0.00           C  
ATOM    467  CE2 TYR D 289     -13.659  51.054  59.483  1.00  0.00           C  
ATOM    468  CZ  TYR D 289     -13.362  51.171  58.134  1.00  0.00           C  
ATOM    469  OH  TYR D 289     -13.459  52.393  57.502  1.00  0.00           O  
ATOM    470  N   THR D 290     -11.081  44.670  59.897  1.00  0.00           N  
ATOM    471  CA  THR D 290     -10.943  43.268  60.251  1.00  0.00           C  
ATOM    472  C   THR D 290      -9.760  43.147  61.187  1.00  0.00           C  
ATOM    473  O   THR D 290      -9.883  42.627  62.305  1.00  0.00           O  
ATOM    474  CB  THR D 290     -10.635  42.400  59.043  1.00  0.00           C  
ATOM    475  OG1 THR D 290     -11.615  42.633  58.028  1.00  0.00           O  
ATOM    476  CG2 THR D 290     -10.638  40.921  59.442  1.00  0.00           C  
ATOM    477  N   MET D 291      -8.611  43.612  60.695  1.00  0.00           N  
ATOM    478  CA  MET D 291      -7.352  43.610  61.435  1.00  0.00           C  
ATOM    479  C   MET D 291      -7.649  44.090  62.840  1.00  0.00           C  
ATOM    480  O   MET D 291      -7.537  43.334  63.810  1.00  0.00           O  
ATOM    481  CB  MET D 291      -6.388  44.579  60.792  1.00  0.00           C  
ATOM    482  CG  MET D 291      -6.214  44.359  59.318  1.00  0.00           C  
ATOM    483  SD  MET D 291      -4.769  43.379  58.984  1.00  0.00           S  
ATOM    484  CE  MET D 291      -4.795  43.279  57.191  1.00  0.00           C  
ATOM    485  N   GLY D 292      -8.032  45.357  62.943  1.00  0.00           N  
ATOM    486  CA  GLY D 292      -8.372  45.896  64.241  1.00  0.00           C  
ATOM    487  C   GLY D 292      -9.130  44.874  65.071  1.00  0.00           C  
ATOM    488  O   GLY D 292      -8.826  44.671  66.244  1.00  0.00           O  
ATOM    489  N   ASP D 293     -10.102  44.204  64.460  1.00  0.00           N  
ATOM    490  CA  ASP D 293     -10.895  43.211  65.172  1.00  0.00           C  
ATOM    491  C   ASP D 293     -10.066  42.024  65.616  1.00  0.00           C  
ATOM    492  O   ASP D 293     -10.071  41.670  66.794  1.00  0.00           O  
ATOM    493  CB  ASP D 293     -12.068  42.732  64.319  1.00  0.00           C  
ATOM    494  CG  ASP D 293     -13.017  41.824  65.093  1.00  0.00           C  
ATOM    495  OD1 ASP D 293     -12.980  40.592  64.891  1.00  0.00           O  
ATOM    496  OD2 ASP D 293     -13.799  42.341  65.920  1.00  0.00           O  
ATOM    497  N   VAL D 294      -9.360  41.398  64.686  1.00  0.00           N  
ATOM    498  CA  VAL D 294      -8.527  40.265  65.058  1.00  0.00           C  
ATOM    499  C   VAL D 294      -7.750  40.618  66.328  1.00  0.00           C  
ATOM    500  O   VAL D 294      -7.917  39.985  67.388  1.00  0.00           O  
ATOM    501  CB  VAL D 294      -7.509  39.936  63.961  1.00  0.00           C  
ATOM    502  CG1 VAL D 294      -6.592  38.808  64.423  1.00  0.00           C  
ATOM    503  CG2 VAL D 294      -8.231  39.557  62.704  1.00  0.00           C  
ATOM    504  N   LEU D 295      -6.909  41.645  66.182  1.00  0.00           N  
ATOM    505  CA  LEU D 295      -6.046  42.173  67.229  1.00  0.00           C  
ATOM    506  C   LEU D 295      -6.855  42.475  68.474  1.00  0.00           C  
ATOM    507  O   LEU D 295      -6.444  42.163  69.578  1.00  0.00           O  
ATOM    508  CB  LEU D 295      -5.392  43.444  66.723  1.00  0.00           C  
ATOM    509  CG  LEU D 295      -3.981  43.807  67.162  1.00  0.00           C  
ATOM    510  CD1 LEU D 295      -3.515  44.970  66.297  1.00  0.00           C  
ATOM    511  CD2 LEU D 295      -3.941  44.187  68.633  1.00  0.00           C  
ATOM    512  N   ALA D 296      -8.019  43.073  68.296  1.00  0.00           N  
ATOM    513  CA  ALA D 296      -8.866  43.400  69.432  1.00  0.00           C  
ATOM    514  C   ALA D 296      -9.401  42.171  70.162  1.00  0.00           C  
ATOM    515  O   ALA D 296      -9.448  42.141  71.391  1.00  0.00           O  
ATOM    516  CB  ALA D 296     -10.023  44.261  68.973  1.00  0.00           C  
ATOM    517  N   ARG D 297      -9.823  41.161  69.411  1.00  0.00           N  
ATOM    518  CA  ARG D 297     -10.364  39.956  70.028  1.00  0.00           C  
ATOM    519  C   ARG D 297      -9.265  39.233  70.778  1.00  0.00           C  
ATOM    520  O   ARG D 297      -9.463  38.774  71.901  1.00  0.00           O  
ATOM    521  CB  ARG D 297     -10.953  39.027  68.970  1.00  0.00           C  
ATOM    522  CG  ARG D 297     -12.296  39.470  68.410  1.00  0.00           C  
ATOM    523  CD  ARG D 297     -12.615  38.748  67.095  1.00  0.00           C  
ATOM    524  NE  ARG D 297     -13.946  39.072  66.596  1.00  0.00           N  
ATOM    525  CZ  ARG D 297     -15.063  38.556  67.088  1.00  0.00           C  
ATOM    526  NH1 ARG D 297     -15.010  37.683  68.087  1.00  0.00           N  
ATOM    527  NH2 ARG D 297     -16.232  38.921  66.587  1.00  0.00           N  
ATOM    528  N   PHE D 298      -8.105  39.135  70.136  1.00  0.00           N  
ATOM    529  CA  PHE D 298      -6.941  38.476  70.718  1.00  0.00           C  
ATOM    530  C   PHE D 298      -6.621  39.035  72.096  1.00  0.00           C  
ATOM    531  O   PHE D 298      -6.726  38.332  73.097  1.00  0.00           O  
ATOM    532  CB  PHE D 298      -5.738  38.664  69.805  1.00  0.00           C  
ATOM    533  CG  PHE D 298      -4.449  38.191  70.395  1.00  0.00           C  
ATOM    534  CD1 PHE D 298      -4.330  36.901  70.893  1.00  0.00           C  
ATOM    535  CD2 PHE D 298      -3.331  39.019  70.404  1.00  0.00           C  
ATOM    536  CE1 PHE D 298      -3.113  36.441  71.383  1.00  0.00           C  
ATOM    537  CE2 PHE D 298      -2.103  38.568  70.892  1.00  0.00           C  
ATOM    538  CZ  PHE D 298      -1.994  37.281  71.380  1.00  0.00           C  
ATOM    539  N   ARG D 299      -6.228  40.306  72.137  1.00  0.00           N  
ATOM    540  CA  ARG D 299      -5.902  40.973  73.390  1.00  0.00           C  
ATOM    541  C   ARG D 299      -6.977  40.717  74.415  1.00  0.00           C  
ATOM    542  O   ARG D 299      -6.685  40.251  75.505  1.00  0.00           O  
ATOM    543  CB  ARG D 299      -5.763  42.473  73.178  1.00  0.00           C  
ATOM    544  CG  ARG D 299      -4.605  42.849  72.295  1.00  0.00           C  
ATOM    545  CD  ARG D 299      -3.321  42.257  72.806  1.00  0.00           C  
ATOM    546  NE  ARG D 299      -2.167  42.749  72.063  1.00  0.00           N  
ATOM    547  CZ  ARG D 299      -0.920  42.321  72.250  1.00  0.00           C  
ATOM    548  NH1 ARG D 299      -0.657  41.387  73.159  1.00  0.00           N  
ATOM    549  NH2 ARG D 299       0.067  42.820  71.522  1.00  0.00           N  
ATOM    550  N   ARG D 300      -8.221  41.019  74.065  1.00  0.00           N  
ATOM    551  CA  ARG D 300      -9.325  40.795  74.985  1.00  0.00           C  
ATOM    552  C   ARG D 300      -9.284  39.365  75.541  1.00  0.00           C  
ATOM    553  O   ARG D 300      -9.579  39.139  76.721  1.00  0.00           O  
ATOM    554  CB  ARG D 300     -10.656  41.044  74.276  1.00  0.00           C  
ATOM    555  CG  ARG D 300     -11.872  40.822  75.163  1.00  0.00           C  
ATOM    556  CD  ARG D 300     -11.930  41.817  76.293  1.00  0.00           C  
ATOM    557  NE  ARG D 300     -13.057  41.556  77.177  1.00  0.00           N  
ATOM    558  CZ  ARG D 300     -13.681  42.496  77.880  1.00  0.00           C  
ATOM    559  NH1 ARG D 300     -13.284  43.765  77.792  1.00  0.00           N  
ATOM    560  NH2 ARG D 300     -14.698  42.169  78.677  1.00  0.00           N  
ATOM    561  N   MET D 301      -8.914  38.411  74.682  1.00  0.00           N  
ATOM    562  CA  MET D 301      -8.820  37.002  75.064  1.00  0.00           C  
ATOM    563  C   MET D 301      -7.733  36.778  76.100  1.00  0.00           C  
ATOM    564  O   MET D 301      -7.890  35.971  77.012  1.00  0.00           O  
ATOM    565  CB  MET D 301      -8.515  36.125  73.848  1.00  0.00           C  
ATOM    566  CG  MET D 301      -9.734  35.572  73.128  1.00  0.00           C  
ATOM    567  SD  MET D 301      -9.267  34.330  71.882  1.00  0.00           S  
ATOM    568  CE  MET D 301      -9.493  32.842  72.815  1.00  0.00           C  
ATOM    569  N   GLN D 302      -6.624  37.490  75.945  1.00  0.00           N  
ATOM    570  CA  GLN D 302      -5.515  37.366  76.870  1.00  0.00           C  
ATOM    571  C   GLN D 302      -5.884  37.885  78.242  1.00  0.00           C  
ATOM    572  O   GLN D 302      -5.445  37.343  79.248  1.00  0.00           O  
ATOM    573  CB  GLN D 302      -4.304  38.124  76.346  1.00  0.00           C  
ATOM    574  CG  GLN D 302      -3.621  37.410  75.211  1.00  0.00           C  
ATOM    575  CD  GLN D 302      -2.329  38.074  74.790  1.00  0.00           C  
ATOM    576  OE1 GLN D 302      -2.332  39.201  74.280  1.00  0.00           O  
ATOM    577  NE2 GLN D 302      -1.207  37.376  75.000  1.00  0.00           N  
ATOM    578  N   GLY D 303      -6.693  38.934  78.285  1.00  0.00           N  
ATOM    579  CA  GLY D 303      -7.088  39.493  79.565  1.00  0.00           C  
ATOM    580  C   GLY D 303      -7.054  41.010  79.590  1.00  0.00           C  
ATOM    581  O   GLY D 303      -7.792  41.636  80.350  1.00  0.00           O  
ATOM    582  N   TYR D 304      -6.200  41.605  78.763  1.00  0.00           N  
ATOM    583  CA  TYR D 304      -6.095  43.055  78.706  1.00  0.00           C  
ATOM    584  C   TYR D 304      -7.480  43.662  78.625  1.00  0.00           C  
ATOM    585  O   TYR D 304      -8.392  43.049  78.095  1.00  0.00           O  
ATOM    586  CB  TYR D 304      -5.329  43.493  77.466  1.00  0.00           C  
ATOM    587  CG  TYR D 304      -3.919  42.978  77.354  1.00  0.00           C  
ATOM    588  CD1 TYR D 304      -2.894  43.528  78.106  1.00  0.00           C  
ATOM    589  CD2 TYR D 304      -3.607  41.964  76.461  1.00  0.00           C  
ATOM    590  CE1 TYR D 304      -1.591  43.084  77.968  1.00  0.00           C  
ATOM    591  CE2 TYR D 304      -2.312  41.512  76.315  1.00  0.00           C  
ATOM    592  CZ  TYR D 304      -1.308  42.075  77.071  1.00  0.00           C  
ATOM    593  OH  TYR D 304      -0.020  41.615  76.927  1.00  0.00           O  
ATOM    594  N   GLU D 305      -7.638  44.865  79.162  1.00  0.00           N  
ATOM    595  CA  GLU D 305      -8.914  45.567  79.094  1.00  0.00           C  
ATOM    596  C   GLU D 305      -8.810  46.252  77.732  1.00  0.00           C  
ATOM    597  O   GLU D 305      -7.987  47.153  77.546  1.00  0.00           O  
ATOM    598  CB  GLU D 305      -8.999  46.610  80.200  1.00  0.00           C  
ATOM    599  CG  GLU D 305     -10.361  46.728  80.858  1.00  0.00           C  
ATOM    600  CD  GLU D 305     -10.575  45.701  81.963  1.00  0.00           C  
ATOM    601  OE1 GLU D 305      -9.687  45.581  82.841  1.00  0.00           O  
ATOM    602  OE2 GLU D 305     -11.633  45.026  81.964  1.00  0.00           O  
ATOM    603  N   VAL D 306      -9.633  45.824  76.780  1.00  0.00           N  
ATOM    604  CA  VAL D 306      -9.560  46.371  75.432  1.00  0.00           C  
ATOM    605  C   VAL D 306     -10.576  47.445  75.111  1.00  0.00           C  
ATOM    606  O   VAL D 306     -11.685  47.436  75.619  1.00  0.00           O  
ATOM    607  CB  VAL D 306      -9.718  45.259  74.381  1.00  0.00           C  
ATOM    608  CG1 VAL D 306      -9.438  45.809  73.014  1.00  0.00           C  
ATOM    609  CG2 VAL D 306      -8.784  44.101  74.686  1.00  0.00           C  
ATOM    610  N   LEU D 307     -10.166  48.374  74.261  1.00  0.00           N  
ATOM    611  CA  LEU D 307     -11.015  49.456  73.812  1.00  0.00           C  
ATOM    612  C   LEU D 307     -10.854  49.531  72.304  1.00  0.00           C  
ATOM    613  O   LEU D 307      -9.856  50.037  71.788  1.00  0.00           O  
ATOM    614  CB  LEU D 307     -10.608  50.789  74.455  1.00  0.00           C  
ATOM    615  CG  LEU D 307     -10.804  52.082  73.637  1.00  0.00           C  
ATOM    616  CD1 LEU D 307     -12.190  52.140  73.049  1.00  0.00           C  
ATOM    617  CD2 LEU D 307     -10.591  53.287  74.506  1.00  0.00           C  
ATOM    618  N   HIS D 308     -11.854  49.003  71.611  1.00  0.00           N  
ATOM    619  CA  HIS D 308     -11.896  48.981  70.152  1.00  0.00           C  
ATOM    620  C   HIS D 308     -13.087  49.859  69.793  1.00  0.00           C  
ATOM    621  O   HIS D 308     -14.205  49.370  69.647  1.00  0.00           O  
ATOM    622  CB  HIS D 308     -12.161  47.557  69.675  1.00  0.00           C  
ATOM    623  CG  HIS D 308     -11.948  47.350  68.210  1.00  0.00           C  
ATOM    624  ND1 HIS D 308     -12.629  46.388  67.495  1.00  0.00           N  
ATOM    625  CD2 HIS D 308     -11.081  47.921  67.340  1.00  0.00           C  
ATOM    626  CE1 HIS D 308     -12.189  46.373  66.250  1.00  0.00           C  
ATOM    627  NE2 HIS D 308     -11.249  47.293  66.128  1.00  0.00           N  
ATOM    628  N   PRO D 309     -12.864  51.165  69.654  1.00  0.00           N  
ATOM    629  CA  PRO D 309     -13.893  52.150  69.322  1.00  0.00           C  
ATOM    630  C   PRO D 309     -14.112  52.335  67.829  1.00  0.00           C  
ATOM    631  O   PRO D 309     -13.305  51.875  67.015  1.00  0.00           O  
ATOM    632  CB  PRO D 309     -13.336  53.405  69.940  1.00  0.00           C  
ATOM    633  CG  PRO D 309     -11.903  53.281  69.559  1.00  0.00           C  
ATOM    634  CD  PRO D 309     -11.572  51.830  69.869  1.00  0.00           C  
ATOM    635  N   MET D 310     -15.192  53.039  67.488  1.00  0.00           N  
ATOM    636  CA  MET D 310     -15.545  53.322  66.100  1.00  0.00           C  
ATOM    637  C   MET D 310     -16.548  54.475  66.012  1.00  0.00           C  
ATOM    638  O   MET D 310     -17.480  54.559  66.809  1.00  0.00           O  
ATOM    639  CB  MET D 310     -16.128  52.069  65.440  1.00  0.00           C  
ATOM    640  CG  MET D 310     -16.563  52.280  64.004  1.00  0.00           C  
ATOM    641  SD  MET D 310     -15.253  53.058  63.069  1.00  0.00           S  
ATOM    642  CE  MET D 310     -14.205  51.674  62.819  1.00  0.00           C  
ATOM    643  N   GLY D 311     -16.342  55.357  65.038  1.00  0.00           N  
ATOM    644  CA  GLY D 311     -17.211  56.507  64.855  1.00  0.00           C  
ATOM    645  C   GLY D 311     -17.173  56.986  63.413  1.00  0.00           C  
ATOM    646  O   GLY D 311     -16.603  56.299  62.561  1.00  0.00           O  
ATOM    647  N   TRP D 312     -17.744  58.158  63.126  1.00  0.00           N  
ATOM    648  CA  TRP D 312     -17.774  58.650  61.748  1.00  0.00           C  
ATOM    649  C   TRP D 312     -17.204  60.050  61.522  1.00  0.00           C  
ATOM    650  O   TRP D 312     -17.551  60.996  62.232  1.00  0.00           O  
ATOM    651  CB  TRP D 312     -19.215  58.578  61.230  1.00  0.00           C  
ATOM    652  CG  TRP D 312     -19.897  57.356  61.740  1.00  0.00           C  
ATOM    653  CD1 TRP D 312     -20.584  57.237  62.919  1.00  0.00           C  
ATOM    654  CD2 TRP D 312     -19.746  56.021  61.232  1.00  0.00           C  
ATOM    655  NE1 TRP D 312     -20.850  55.911  63.185  1.00  0.00           N  
ATOM    656  CE2 TRP D 312     -20.347  55.143  62.167  1.00  0.00           C  
ATOM    657  CE3 TRP D 312     -19.153  55.479  60.080  1.00  0.00           C  
ATOM    658  CZ2 TRP D 312     -20.360  53.754  61.991  1.00  0.00           C  
ATOM    659  CZ3 TRP D 312     -19.169  54.096  59.907  1.00  0.00           C  
ATOM    660  CH2 TRP D 312     -19.769  53.253  60.858  1.00  0.00           C  
ATOM    661  N   ASP D 313     -16.327  60.170  60.524  1.00  0.00           N  
ATOM    662  CA  ASP D 313     -15.701  61.448  60.169  1.00  0.00           C  
ATOM    663  C   ASP D 313     -16.653  62.146  59.206  1.00  0.00           C  
ATOM    664  O   ASP D 313     -16.346  62.305  58.025  1.00  0.00           O  
ATOM    665  CB  ASP D 313     -14.360  61.202  59.470  1.00  0.00           C  
ATOM    666  CG  ASP D 313     -13.431  62.401  59.545  1.00  0.00           C  
ATOM    667  OD1 ASP D 313     -13.892  63.475  59.991  1.00  0.00           O  
ATOM    668  OD2 ASP D 313     -12.246  62.270  59.159  1.00  0.00           O  
ATOM    669  N   ALA D 314     -17.802  62.563  59.734  1.00  0.00           N  
ATOM    670  CA  ALA D 314     -18.873  63.195  58.967  1.00  0.00           C  
ATOM    671  C   ALA D 314     -18.641  64.554  58.309  1.00  0.00           C  
ATOM    672  O   ALA D 314     -18.851  64.701  57.105  1.00  0.00           O  
ATOM    673  CB  ALA D 314     -20.120  63.267  59.829  1.00  0.00           C  
ATOM    674  N   PHE D 315     -18.243  65.552  59.091  1.00  0.00           N  
ATOM    675  CA  PHE D 315     -18.023  66.897  58.556  1.00  0.00           C  
ATOM    676  C   PHE D 315     -16.964  66.992  57.464  1.00  0.00           C  
ATOM    677  O   PHE D 315     -16.291  66.014  57.144  1.00  0.00           O  
ATOM    678  CB  PHE D 315     -17.642  67.860  59.682  1.00  0.00           C  
ATOM    679  CG  PHE D 315     -18.758  68.762  60.118  1.00  0.00           C  
ATOM    680  CD1 PHE D 315     -19.541  69.422  59.182  1.00  0.00           C  
ATOM    681  CD2 PHE D 315     -19.007  68.978  61.467  1.00  0.00           C  
ATOM    682  CE1 PHE D 315     -20.557  70.284  59.584  1.00  0.00           C  
ATOM    683  CE2 PHE D 315     -20.021  69.838  61.876  1.00  0.00           C  
ATOM    684  CZ  PHE D 315     -20.797  70.491  60.933  1.00  0.00           C  
ATOM    685  N   GLY D 316     -16.830  68.186  56.895  1.00  0.00           N  
ATOM    686  CA  GLY D 316     -15.831  68.416  55.867  1.00  0.00           C  
ATOM    687  C   GLY D 316     -16.234  68.151  54.426  1.00  0.00           C  
ATOM    688  O   GLY D 316     -17.379  67.803  54.133  1.00  0.00           O  
ATOM    689  N   LEU D 317     -15.264  68.321  53.528  1.00  0.00           N  
ATOM    690  CA  LEU D 317     -15.446  68.117  52.093  1.00  0.00           C  
ATOM    691  C   LEU D 317     -15.865  66.692  51.741  1.00  0.00           C  
ATOM    692  O   LEU D 317     -16.850  66.501  51.033  1.00  0.00           O  
ATOM    693  CB  LEU D 317     -14.149  68.441  51.336  1.00  0.00           C  
ATOM    694  CG  LEU D 317     -13.422  69.763  51.610  1.00  0.00           C  
ATOM    695  CD1 LEU D 317     -12.132  69.803  50.802  1.00  0.00           C  
ATOM    696  CD2 LEU D 317     -14.315  70.940  51.261  1.00  0.00           C  
ATOM    697  N   PRO D 333     -15.121  65.672  52.229  1.00  0.00           N  
ATOM    698  CA  PRO D 333     -15.427  64.262  51.947  1.00  0.00           C  
ATOM    699  C   PRO D 333     -16.914  63.952  51.815  1.00  0.00           C  
ATOM    700  O   PRO D 333     -17.379  63.517  50.755  1.00  0.00           O  
ATOM    701  CB  PRO D 333     -14.775  63.536  53.120  1.00  0.00           C  
ATOM    702  CG  PRO D 333     -13.537  64.332  53.324  1.00  0.00           C  
ATOM    703  CD  PRO D 333     -14.054  65.764  53.245  1.00  0.00           C  
ATOM    704  N   ALA D 334     -17.655  64.180  52.895  1.00  0.00           N  
ATOM    705  CA  ALA D 334     -19.089  63.935  52.890  1.00  0.00           C  
ATOM    706  C   ALA D 334     -19.796  64.918  51.950  1.00  0.00           C  
ATOM    707  O   ALA D 334     -20.455  64.504  50.992  1.00  0.00           O  
ATOM    708  CB  ALA D 334     -19.647  64.061  54.307  1.00  0.00           C  
ATOM    709  N   GLU D 336     -19.645  66.216  52.217  1.00  0.00           N  
ATOM    710  CA  GLU D 336     -20.286  67.245  51.397  1.00  0.00           C  
ATOM    711  C   GLU D 336     -20.051  67.020  49.907  1.00  0.00           C  
ATOM    712  O   GLU D 336     -20.994  67.074  49.122  1.00  0.00           O  
ATOM    713  CB  GLU D 336     -19.800  68.646  51.805  1.00  0.00           C  
ATOM    714  CG  GLU D 336     -20.588  69.805  51.177  1.00  0.00           C  
ATOM    715  CD  GLU D 336     -20.355  71.141  51.887  1.00  0.00           C  
ATOM    716  OE1 GLU D 336     -19.184  71.518  52.094  1.00  0.00           O  
ATOM    717  OE2 GLU D 336     -21.342  71.822  52.237  1.00  0.00           O  
ATOM    718  N   ASN D 340     -18.807  66.758  49.514  1.00  0.00           N  
ATOM    719  CA  ASN D 340     -18.502  66.524  48.103  1.00  0.00           C  
ATOM    720  C   ASN D 340     -19.301  65.361  47.520  1.00  0.00           C  
ATOM    721  O   ASN D 340     -19.570  65.330  46.313  1.00  0.00           O  
ATOM    722  CB  ASN D 340     -17.005  66.271  47.905  1.00  0.00           C  
ATOM    723  CG  ASN D 340     -16.213  67.556  47.764  1.00  0.00           C  
ATOM    724  OD1 ASN D 340     -16.216  68.404  48.656  1.00  0.00           O  
ATOM    725  ND2 ASN D 340     -15.530  67.708  46.635  1.00  0.00           N  
ATOM    726  N   ALA D 341     -19.674  64.408  48.376  1.00  0.00           N  
ATOM    727  CA  ALA D 341     -20.462  63.249  47.952  1.00  0.00           C  
ATOM    728  C   ALA D 341     -21.947  63.619  47.896  1.00  0.00           C  
ATOM    729  O   ALA D 341     -22.605  63.435  46.870  1.00  0.00           O  
ATOM    730  CB  ALA D 341     -20.250  62.084  48.916  1.00  0.00           C  
ATOM    731  N   ALA D 342     -22.461  64.146  49.005  1.00  0.00           N  
ATOM    732  CA  ALA D 342     -23.858  64.555  49.099  1.00  0.00           C  
ATOM    733  C   ALA D 342     -24.208  65.582  48.025  1.00  0.00           C  
ATOM    734  O   ALA D 342     -25.375  65.764  47.687  1.00  0.00           O  
ATOM    735  CB  ALA D 342     -24.138  65.130  50.482  1.00  0.00           C  
ATOM    736  N   LEU D 343     -23.193  66.254  47.493  1.00  0.00           N  
ATOM    737  CA  LEU D 343     -23.398  67.259  46.454  1.00  0.00           C  
ATOM    738  C   LEU D 343     -23.390  66.661  45.051  1.00  0.00           C  
ATOM    739  O   LEU D 343     -23.831  67.302  44.094  1.00  0.00           O  
ATOM    740  CB  LEU D 343     -22.327  68.348  46.553  1.00  0.00           C  
ATOM    741  CG  LEU D 343     -22.654  69.534  47.468  1.00  0.00           C  
ATOM    742  CD1 LEU D 343     -23.129  69.057  48.839  1.00  0.00           C  
ATOM    743  CD2 LEU D 343     -21.416  70.410  47.588  1.00  0.00           C  
ATOM    744  N   LYS D 344     -22.890  65.434  44.933  1.00  0.00           N  
ATOM    745  CA  LYS D 344     -22.839  64.762  43.642  1.00  0.00           C  
ATOM    746  C   LYS D 344     -24.144  63.998  43.390  1.00  0.00           C  
ATOM    747  O   LYS D 344     -24.362  63.462  42.299  1.00  0.00           O  
ATOM    748  CB  LYS D 344     -21.629  63.817  43.580  1.00  0.00           C  
ATOM    749  CG  LYS D 344     -21.338  63.267  42.184  1.00  0.00           C  
ATOM    750  CD  LYS D 344     -19.944  62.643  42.070  1.00  0.00           C  
ATOM    751  CE  LYS D 344     -18.836  63.700  42.111  1.00  0.00           C  
ATOM    752  NZ  LYS D 344     -17.486  63.150  41.777  1.00  0.00           N  
ATOM    753  N   PHE D 345     -25.013  63.963  44.400  1.00  0.00           N  
ATOM    754  CA  PHE D 345     -26.304  63.283  44.290  1.00  0.00           C  
ATOM    755  C   PHE D 345     -27.461  64.202  44.670  1.00  0.00           C  
ATOM    756  O   PHE D 345     -28.575  63.732  44.903  1.00  0.00           O  
ATOM    757  CB  PHE D 345     -26.348  62.029  45.180  1.00  0.00           C  
ATOM    758  CG  PHE D 345     -25.489  60.893  44.684  1.00  0.00           C  
ATOM    759  CD1 PHE D 345     -24.241  60.639  45.254  1.00  0.00           C  
ATOM    760  CD2 PHE D 345     -25.917  60.091  43.626  1.00  0.00           C  
ATOM    761  CE1 PHE D 345     -23.432  59.599  44.779  1.00  0.00           C  
ATOM    762  CE2 PHE D 345     -25.119  59.050  43.143  1.00  0.00           C  
ATOM    763  CZ  PHE D 345     -23.872  58.806  43.721  1.00  0.00           C  
ATOM    764  N   GLY D 407     -27.193  65.505  44.733  1.00  0.00           N  
ATOM    765  CA  GLY D 407     -28.226  66.467  45.093  1.00  0.00           C  
ATOM    766  C   GLY D 407     -28.986  66.122  46.370  1.00  0.00           C  
ATOM    767  O   GLY D 407     -30.215  66.240  46.431  1.00  0.00           O  
ATOM    768  N   VAL D 408     -28.252  65.703  47.397  1.00  0.00           N  
ATOM    769  CA  VAL D 408     -28.860  65.328  48.668  1.00  0.00           C  
ATOM    770  C   VAL D 408     -28.323  66.211  49.794  1.00  0.00           C  
ATOM    771  O   VAL D 408     -27.223  66.755  49.697  1.00  0.00           O  
ATOM    772  CB  VAL D 408     -28.563  63.833  49.014  1.00  0.00           C  
ATOM    773  CG1 VAL D 408     -29.578  63.321  50.032  1.00  0.00           C  
ATOM    774  CG2 VAL D 408     -28.589  62.973  47.748  1.00  0.00           C  
ATOM    775  N   HIS D 418     -29.114  66.358  50.854  1.00  0.00           N  
ATOM    776  CA  HIS D 418     -28.721  67.153  52.017  1.00  0.00           C  
ATOM    777  C   HIS D 418     -27.720  66.341  52.844  1.00  0.00           C  
ATOM    778  O   HIS D 418     -27.955  65.169  53.140  1.00  0.00           O  
ATOM    779  CB  HIS D 418     -29.953  67.487  52.868  1.00  0.00           C  
ATOM    780  CG  HIS D 418     -29.640  68.261  54.112  1.00  0.00           C  
ATOM    781  ND1 HIS D 418     -28.965  69.464  54.092  1.00  0.00           N  
ATOM    782  CD2 HIS D 418     -29.928  68.013  55.412  1.00  0.00           C  
ATOM    783  CE1 HIS D 418     -28.852  69.922  55.326  1.00  0.00           C  
ATOM    784  NE2 HIS D 418     -29.428  69.062  56.147  1.00  0.00           N  
ATOM    785  N   PRO D 419     -26.595  66.961  53.240  1.00  0.00           N  
ATOM    786  CA  PRO D 419     -25.569  66.273  54.028  1.00  0.00           C  
ATOM    787  C   PRO D 419     -26.083  65.564  55.278  1.00  0.00           C  
ATOM    788  O   PRO D 419     -25.777  64.391  55.493  1.00  0.00           O  
ATOM    789  CB  PRO D 419     -24.586  67.392  54.359  1.00  0.00           C  
ATOM    790  CG  PRO D 419     -25.474  68.585  54.443  1.00  0.00           C  
ATOM    791  CD  PRO D 419     -26.334  68.409  53.217  1.00  0.00           C  
ATOM    792  N   LYS D 420     -26.863  66.262  56.100  1.00  0.00           N  
ATOM    793  CA  LYS D 420     -27.377  65.650  57.320  1.00  0.00           C  
ATOM    794  C   LYS D 420     -28.134  64.355  57.048  1.00  0.00           C  
ATOM    795  O   LYS D 420     -28.185  63.473  57.902  1.00  0.00           O  
ATOM    796  CB  LYS D 420     -28.288  66.617  58.082  1.00  0.00           C  
ATOM    797  CG  LYS D 420     -28.873  66.005  59.361  1.00  0.00           C  
ATOM    798  CD  LYS D 420     -29.653  67.016  60.206  1.00  0.00           C  
ATOM    799  CE  LYS D 420     -30.191  66.372  61.491  1.00  0.00           C  
ATOM    800  NZ  LYS D 420     -30.890  67.339  62.396  1.00  0.00           N  
ATOM    801  N   ASP D 421     -28.718  64.238  55.860  1.00  0.00           N  
ATOM    802  CA  ASP D 421     -29.468  63.035  55.502  1.00  0.00           C  
ATOM    803  C   ASP D 421     -28.571  61.995  54.832  1.00  0.00           C  
ATOM    804  O   ASP D 421     -28.684  60.800  55.096  1.00  0.00           O  
ATOM    805  CB  ASP D 421     -30.635  63.386  54.565  1.00  0.00           C  
ATOM    806  CG  ASP D 421     -31.700  64.240  55.242  1.00  0.00           C  
ATOM    807  OD1 ASP D 421     -32.158  63.857  56.346  1.00  0.00           O  
ATOM    808  OD2 ASP D 421     -32.083  65.285  54.663  1.00  0.00           O  
ATOM    809  N   TRP D 422     -27.688  62.463  53.956  1.00  0.00           N  
ATOM    810  CA  TRP D 422     -26.763  61.590  53.239  1.00  0.00           C  
ATOM    811  C   TRP D 422     -25.805  60.902  54.207  1.00  0.00           C  
ATOM    812  O   TRP D 422     -25.356  59.774  53.971  1.00  0.00           O  
ATOM    813  CB  TRP D 422     -25.976  62.411  52.209  1.00  0.00           C  
ATOM    814  CG  TRP D 422     -24.716  61.761  51.749  1.00  0.00           C  
ATOM    815  CD1 TRP D 422     -23.459  61.992  52.219  1.00  0.00           C  
ATOM    816  CD2 TRP D 422     -24.591  60.751  50.744  1.00  0.00           C  
ATOM    817  NE1 TRP D 422     -22.554  61.188  51.568  1.00  0.00           N  
ATOM    818  CE2 TRP D 422     -23.222  60.415  50.657  1.00  0.00           C  
ATOM    819  CE3 TRP D 422     -25.504  60.094  49.907  1.00  0.00           C  
ATOM    820  CZ2 TRP D 422     -22.739  59.449  49.764  1.00  0.00           C  
ATOM    821  CZ3 TRP D 422     -25.025  59.131  49.017  1.00  0.00           C  
ATOM    822  CH2 TRP D 422     -23.654  58.819  48.955  1.00  0.00           C  
ATOM    823  N   THR D 423     -25.496  61.594  55.299  1.00  0.00           N  
ATOM    824  CA  THR D 423     -24.597  61.057  56.295  1.00  0.00           C  
ATOM    825  C   THR D 423     -25.280  59.995  57.128  1.00  0.00           C  
ATOM    826  O   THR D 423     -24.971  58.820  56.980  1.00  0.00           O  
ATOM    827  CB  THR D 423     -24.050  62.172  57.197  1.00  0.00           C  
ATOM    828  OG1 THR D 423     -22.970  62.831  56.523  1.00  0.00           O  
ATOM    829  CG2 THR D 423     -23.558  61.608  58.517  1.00  0.00           C  
ATOM    830  N   TYR D 424     -26.219  60.388  57.980  1.00  0.00           N  
ATOM    831  CA  TYR D 424     -26.895  59.410  58.826  1.00  0.00           C  
ATOM    832  C   TYR D 424     -27.305  58.156  58.074  1.00  0.00           C  
ATOM    833  O   TYR D 424     -27.468  57.093  58.672  1.00  0.00           O  
ATOM    834  CB  TYR D 424     -28.118  60.024  59.506  1.00  0.00           C  
ATOM    835  CG  TYR D 424     -27.762  60.952  60.643  1.00  0.00           C  
ATOM    836  CD1 TYR D 424     -28.582  61.058  61.769  1.00  0.00           C  
ATOM    837  CD2 TYR D 424     -26.591  61.714  60.605  1.00  0.00           C  
ATOM    838  CE1 TYR D 424     -28.241  61.899  62.834  1.00  0.00           C  
ATOM    839  CE2 TYR D 424     -26.239  62.557  61.658  1.00  0.00           C  
ATOM    840  CZ  TYR D 424     -27.065  62.646  62.771  1.00  0.00           C  
ATOM    841  OH  TYR D 424     -26.708  63.479  63.816  1.00  0.00           O  
ATOM    842  N   ALA D 425     -27.460  58.285  56.761  1.00  0.00           N  
ATOM    843  CA  ALA D 425     -27.840  57.161  55.912  1.00  0.00           C  
ATOM    844  C   ALA D 425     -26.614  56.299  55.651  1.00  0.00           C  
ATOM    845  O   ALA D 425     -26.640  55.091  55.879  1.00  0.00           O  
ATOM    846  CB  ALA D 425     -28.417  57.669  54.590  1.00  0.00           C  
ATOM    847  N   ASN D 426     -25.545  56.931  55.173  1.00  0.00           N  
ATOM    848  CA  ASN D 426     -24.289  56.241  54.882  1.00  0.00           C  
ATOM    849  C   ASN D 426     -23.745  55.499  56.115  1.00  0.00           C  
ATOM    850  O   ASN D 426     -23.099  54.446  55.995  1.00  0.00           O  
ATOM    851  CB  ASN D 426     -23.253  57.253  54.398  1.00  0.00           C  
ATOM    852  CG  ASN D 426     -22.545  56.796  53.155  1.00  0.00           C  
ATOM    853  OD1 ASN D 426     -23.142  56.733  52.082  1.00  0.00           O  
ATOM    854  ND2 ASN D 426     -21.268  56.458  53.288  1.00  0.00           N  
ATOM    855  N   ILE D 427     -24.002  56.069  57.294  1.00  0.00           N  
ATOM    856  CA  ILE D 427     -23.571  55.493  58.566  1.00  0.00           C  
ATOM    857  C   ILE D 427     -24.337  54.205  58.831  1.00  0.00           C  
ATOM    858  O   ILE D 427     -23.752  53.194  59.222  1.00  0.00           O  
ATOM    859  CB  ILE D 427     -23.839  56.452  59.737  1.00  0.00           C  
ATOM    860  CG1 ILE D 427     -22.960  57.692  59.603  1.00  0.00           C  
ATOM    861  CG2 ILE D 427     -23.597  55.745  61.059  1.00  0.00           C  
ATOM    862  CD1 ILE D 427     -23.137  58.682  60.733  1.00  0.00           C  
ATOM    863  N   ARG D 429     -25.653  54.251  58.624  1.00  0.00           N  
ATOM    864  CA  ARG D 429     -26.506  53.081  58.829  1.00  0.00           C  
ATOM    865  C   ARG D 429     -25.980  51.918  57.976  1.00  0.00           C  
ATOM    866  O   ARG D 429     -25.765  50.809  58.482  1.00  0.00           O  
ATOM    867  CB  ARG D 429     -27.963  53.408  58.451  1.00  0.00           C  
ATOM    868  CG  ARG D 429     -28.939  52.249  58.666  1.00  0.00           C  
ATOM    869  CD  ARG D 429     -30.376  52.562  58.212  1.00  0.00           C  
ATOM    870  NE  ARG D 429     -31.191  51.339  58.130  1.00  0.00           N  
ATOM    871  CZ  ARG D 429     -32.493  51.299  57.832  1.00  0.00           C  
ATOM    872  NH1 ARG D 429     -33.164  52.420  57.582  1.00  0.00           N  
ATOM    873  NH2 ARG D 429     -33.129  50.129  57.779  1.00  0.00           N  
ATOM    874  N   GLN D 431     -25.761  52.187  56.688  1.00  0.00           N  
ATOM    875  CA  GLN D 431     -25.256  51.184  55.751  1.00  0.00           C  
ATOM    876  C   GLN D 431     -23.915  50.647  56.247  1.00  0.00           C  
ATOM    877  O   GLN D 431     -23.658  49.443  56.200  1.00  0.00           O  
ATOM    878  CB  GLN D 431     -25.083  51.802  54.353  1.00  0.00           C  
ATOM    879  CG  GLN D 431     -26.344  52.512  53.811  1.00  0.00           C  
ATOM    880  CD  GLN D 431     -26.095  53.326  52.529  1.00  0.00           C  
ATOM    881  OE1 GLN D 431     -25.823  52.765  51.461  1.00  0.00           O  
ATOM    882  NE2 GLN D 431     -26.189  54.656  52.638  1.00  0.00           N  
ATOM    883  N   ALA D 432     -23.068  51.550  56.731  1.00  0.00           N  
ATOM    884  CA  ALA D 432     -21.758  51.173  57.238  1.00  0.00           C  
ATOM    885  C   ALA D 432     -21.841  50.202  58.413  1.00  0.00           C  
ATOM    886  O   ALA D 432     -21.371  49.072  58.323  1.00  0.00           O  
ATOM    887  CB  ALA D 432     -20.996  52.409  57.648  1.00  0.00           C  
ATOM    888  N   LYS D 433     -22.438  50.643  59.515  1.00  0.00           N  
ATOM    889  CA  LYS D 433     -22.555  49.796  60.698  1.00  0.00           C  
ATOM    890  C   LYS D 433     -23.079  48.407  60.362  1.00  0.00           C  
ATOM    891  O   LYS D 433     -22.698  47.423  61.000  1.00  0.00           O  
ATOM    892  CB  LYS D 433     -23.471  50.457  61.734  1.00  0.00           C  
ATOM    893  CG  LYS D 433     -22.948  51.790  62.239  1.00  0.00           C  
ATOM    894  CD  LYS D 433     -24.003  52.612  62.962  1.00  0.00           C  
ATOM    895  CE  LYS D 433     -24.299  52.098  64.370  1.00  0.00           C  
ATOM    896  NZ  LYS D 433     -25.345  52.932  65.056  1.00  0.00           N  
ATOM    897  N   GLU D 434     -23.945  48.337  59.353  1.00  0.00           N  
ATOM    898  CA  GLU D 434     -24.543  47.072  58.922  1.00  0.00           C  
ATOM    899  C   GLU D 434     -23.476  46.130  58.380  1.00  0.00           C  
ATOM    900  O   GLU D 434     -23.431  44.955  58.737  1.00  0.00           O  
ATOM    901  CB  GLU D 434     -25.594  47.325  57.837  1.00  0.00           C  
ATOM    902  CG  GLU D 434     -26.636  46.209  57.699  1.00  0.00           C  
ATOM    903  CD  GLU D 434     -27.308  46.185  56.324  1.00  0.00           C  
ATOM    904  OE1 GLU D 434     -27.899  47.216  55.913  1.00  0.00           O  
ATOM    905  OE2 GLU D 434     -27.241  45.124  55.658  1.00  0.00           O  
ATOM    906  N   SER D 435     -22.633  46.658  57.502  1.00  0.00           N  
ATOM    907  CA  SER D 435     -21.549  45.888  56.920  1.00  0.00           C  
ATOM    908  C   SER D 435     -20.658  45.384  58.048  1.00  0.00           C  
ATOM    909  O   SER D 435     -20.494  44.182  58.243  1.00  0.00           O  
ATOM    910  CB  SER D 435     -20.717  46.769  55.992  1.00  0.00           C  
ATOM    911  OG  SER D 435     -21.535  47.413  55.037  1.00  0.00           O  
ATOM    912  N   LEU D 436     -20.085  46.321  58.794  1.00  0.00           N  
ATOM    913  CA  LEU D 436     -19.203  45.972  59.892  1.00  0.00           C  
ATOM    914  C   LEU D 436     -19.813  44.856  60.732  1.00  0.00           C  
ATOM    915  O   LEU D 436     -19.150  43.868  61.032  1.00  0.00           O  
ATOM    916  CB  LEU D 436     -18.936  47.207  60.753  1.00  0.00           C  
ATOM    917  CG  LEU D 436     -18.443  48.457  60.014  1.00  0.00           C  
ATOM    918  CD1 LEU D 436     -18.058  49.516  61.034  1.00  0.00           C  
ATOM    919  CD2 LEU D 436     -17.248  48.122  59.141  1.00  0.00           C  
ATOM    920  N   ARG D 437     -21.083  45.005  61.091  1.00  0.00           N  
ATOM    921  CA  ARG D 437     -21.760  44.002  61.909  1.00  0.00           C  
ATOM    922  C   ARG D 437     -21.796  42.637  61.226  1.00  0.00           C  
ATOM    923  O   ARG D 437     -21.563  41.606  61.862  1.00  0.00           O  
ATOM    924  CB  ARG D 437     -23.186  44.465  62.248  1.00  0.00           C  
ATOM    925  CG  ARG D 437     -23.962  43.502  63.167  1.00  0.00           C  
ATOM    926  CD  ARG D 437     -25.363  44.026  63.550  1.00  0.00           C  
ATOM    927  NE  ARG D 437     -26.174  44.376  62.383  1.00  0.00           N  
ATOM    928  CZ  ARG D 437     -26.721  43.498  61.546  1.00  0.00           C  
ATOM    929  NH1 ARG D 437     -26.562  42.191  61.739  1.00  0.00           N  
ATOM    930  NH2 ARG D 437     -27.409  43.936  60.497  1.00  0.00           N  
ATOM    931  N   LEU D 438     -22.084  42.629  59.929  1.00  0.00           N  
ATOM    932  CA  LEU D 438     -22.142  41.374  59.185  1.00  0.00           C  
ATOM    933  C   LEU D 438     -20.810  40.655  59.191  1.00  0.00           C  
ATOM    934  O   LEU D 438     -20.759  39.427  59.238  1.00  0.00           O  
ATOM    935  CB  LEU D 438     -22.562  41.619  57.738  1.00  0.00           C  
ATOM    936  CG  LEU D 438     -24.023  42.032  57.577  1.00  0.00           C  
ATOM    937  CD1 LEU D 438     -24.326  42.231  56.099  1.00  0.00           C  
ATOM    938  CD2 LEU D 438     -24.930  40.967  58.193  1.00  0.00           C  
ATOM    939  N   MET D 439     -19.734  41.429  59.131  1.00  0.00           N  
ATOM    940  CA  MET D 439     -18.390  40.879  59.125  1.00  0.00           C  
ATOM    941  C   MET D 439     -17.972  40.325  60.478  1.00  0.00           C  
ATOM    942  O   MET D 439     -16.835  39.876  60.649  1.00  0.00           O  
ATOM    943  CB  MET D 439     -17.414  41.954  58.679  1.00  0.00           C  
ATOM    944  CG  MET D 439     -17.450  42.156  57.207  1.00  0.00           C  
ATOM    945  SD  MET D 439     -16.861  40.641  56.511  1.00  0.00           S  
ATOM    946  CE  MET D 439     -15.417  41.232  55.608  1.00  0.00           C  
ATOM    947  N   GLY D 444     -18.897  40.359  61.435  1.00  0.00           N  
ATOM    948  CA  GLY D 444     -18.611  39.849  62.765  1.00  0.00           C  
ATOM    949  C   GLY D 444     -17.582  40.676  63.510  1.00  0.00           C  
ATOM    950  O   GLY D 444     -16.824  40.167  64.341  1.00  0.00           O  
ATOM    951  N   ILE D 445     -17.557  41.966  63.203  1.00  0.00           N  
ATOM    952  CA  ILE D 445     -16.631  42.878  63.837  1.00  0.00           C  
ATOM    953  C   ILE D 445     -17.321  43.559  65.006  1.00  0.00           C  
ATOM    954  O   ILE D 445     -18.415  44.108  64.857  1.00  0.00           O  
ATOM    955  CB  ILE D 445     -16.163  43.939  62.844  1.00  0.00           C  
ATOM    956  CG1 ILE D 445     -15.137  43.333  61.889  1.00  0.00           C  
ATOM    957  CG2 ILE D 445     -15.588  45.121  63.584  1.00  0.00           C  
ATOM    958  CD1 ILE D 445     -14.798  44.231  60.728  1.00  0.00           C  
ATOM    959  N   LEU D 457     -16.686  43.511  66.174  1.00  0.00           N  
ATOM    960  CA  LEU D 457     -17.251  44.145  67.358  1.00  0.00           C  
ATOM    961  C   LEU D 457     -16.546  45.442  67.753  1.00  0.00           C  
ATOM    962  O   LEU D 457     -15.360  45.640  67.475  1.00  0.00           O  
ATOM    963  CB  LEU D 457     -17.223  43.190  68.549  1.00  0.00           C  
ATOM    964  CG  LEU D 457     -18.321  42.140  68.672  1.00  0.00           C  
ATOM    965  CD1 LEU D 457     -17.889  40.854  68.001  1.00  0.00           C  
ATOM    966  CD2 LEU D 457     -18.586  41.894  70.150  1.00  0.00           C  
ATOM    967  N   TYR D 461     -17.298  46.318  68.409  1.00  0.00           N  
ATOM    968  CA  TYR D 461     -16.788  47.595  68.877  1.00  0.00           C  
ATOM    969  C   TYR D 461     -17.543  47.919  70.152  1.00  0.00           C  
ATOM    970  O   TYR D 461     -18.388  47.140  70.584  1.00  0.00           O  
ATOM    971  CB  TYR D 461     -17.075  48.694  67.861  1.00  0.00           C  
ATOM    972  CG  TYR D 461     -16.275  48.625  66.588  1.00  0.00           C  
ATOM    973  CD1 TYR D 461     -14.888  48.616  66.616  1.00  0.00           C  
ATOM    974  CD2 TYR D 461     -16.907  48.597  65.353  1.00  0.00           C  
ATOM    975  CE1 TYR D 461     -14.152  48.579  65.446  1.00  0.00           C  
ATOM    976  CE2 TYR D 461     -16.179  48.559  64.178  1.00  0.00           C  
ATOM    977  CZ  TYR D 461     -14.800  48.546  64.231  1.00  0.00           C  
ATOM    978  OH  TYR D 461     -14.067  48.457  63.070  1.00  0.00           O  
ATOM    979  N   ASP D 463     -17.229  49.065  70.752  1.00  0.00           N  
ATOM    980  CA  ASP D 463     -17.910  49.540  71.960  1.00  0.00           C  
ATOM    981  C   ASP D 463     -18.684  50.759  71.481  1.00  0.00           C  
ATOM    982  O   ASP D 463     -18.256  51.900  71.654  1.00  0.00           O  
ATOM    983  CB  ASP D 463     -16.905  49.948  73.043  1.00  0.00           C  
ATOM    984  CG  ASP D 463     -17.584  50.456  74.310  1.00  0.00           C  
ATOM    985  OD1 ASP D 463     -18.467  49.746  74.840  1.00  0.00           O  
ATOM    986  OD2 ASP D 463     -17.233  51.562  74.778  1.00  0.00           O  
ATOM    987  N   TRP D 471     -19.824  50.494  70.858  1.00  0.00           N  
ATOM    988  CA  TRP D 471     -20.658  51.538  70.292  1.00  0.00           C  
ATOM    989  C   TRP D 471     -21.202  52.555  71.286  1.00  0.00           C  
ATOM    990  O   TRP D 471     -21.793  53.568  70.897  1.00  0.00           O  
ATOM    991  CB  TRP D 471     -21.801  50.906  69.495  1.00  0.00           C  
ATOM    992  CG  TRP D 471     -21.318  50.106  68.322  1.00  0.00           C  
ATOM    993  CD1 TRP D 471     -21.163  48.754  68.259  1.00  0.00           C  
ATOM    994  CD2 TRP D 471     -20.870  50.621  67.065  1.00  0.00           C  
ATOM    995  NE1 TRP D 471     -20.644  48.394  67.041  1.00  0.00           N  
ATOM    996  CE2 TRP D 471     -20.454  49.522  66.289  1.00  0.00           C  
ATOM    997  CE3 TRP D 471     -20.775  51.906  66.522  1.00  0.00           C  
ATOM    998  CZ2 TRP D 471     -19.951  49.666  64.997  1.00  0.00           C  
ATOM    999  CZ3 TRP D 471     -20.273  52.051  65.237  1.00  0.00           C  
ATOM   1000  CH2 TRP D 471     -19.866  50.933  64.488  1.00  0.00           C  
ATOM   1001  N   ASP D 472     -21.015  52.296  72.570  1.00  0.00           N  
ATOM   1002  CA  ASP D 472     -21.473  53.253  73.562  1.00  0.00           C  
ATOM   1003  C   ASP D 472     -20.548  54.471  73.512  1.00  0.00           C  
ATOM   1004  O   ASP D 472     -20.769  55.455  74.216  1.00  0.00           O  
ATOM   1005  CB  ASP D 472     -21.445  52.627  74.954  1.00  0.00           C  
ATOM   1006  CG  ASP D 472     -22.688  51.818  75.247  1.00  0.00           C  
ATOM   1007  OD1 ASP D 472     -23.763  52.437  75.441  1.00  0.00           O  
ATOM   1008  OD2 ASP D 472     -22.590  50.570  75.277  1.00  0.00           O  
ATOM   1009  N   ARG D 473     -19.519  54.393  72.665  1.00  0.00           N  
ATOM   1010  CA  ARG D 473     -18.538  55.465  72.501  1.00  0.00           C  
ATOM   1011  C   ARG D 473     -18.576  56.081  71.111  1.00  0.00           C  
ATOM   1012  O   ARG D 473     -17.788  56.974  70.806  1.00  0.00           O  
ATOM   1013  CB  ARG D 473     -17.131  54.932  72.749  1.00  0.00           C  
ATOM   1014  CG  ARG D 473     -16.871  54.537  74.166  1.00  0.00           C  
ATOM   1015  CD  ARG D 473     -15.540  53.849  74.305  1.00  0.00           C  
ATOM   1016  NE  ARG D 473     -15.366  53.382  75.673  1.00  0.00           N  
ATOM   1017  CZ  ARG D 473     -15.161  54.182  76.717  1.00  0.00           C  
ATOM   1018  NH1 ARG D 473     -15.095  55.494  76.541  1.00  0.00           N  
ATOM   1019  NH2 ARG D 473     -15.041  53.678  77.941  1.00  0.00           N  
ATOM   1020  N   GLU D 474     -19.474  55.588  70.266  1.00  0.00           N  
ATOM   1021  CA  GLU D 474     -19.605  56.101  68.908  1.00  0.00           C  
ATOM   1022  C   GLU D 474     -19.620  57.626  68.905  1.00  0.00           C  
ATOM   1023  O   GLU D 474     -20.287  58.242  69.733  1.00  0.00           O  
ATOM   1024  CB  GLU D 474     -20.900  55.577  68.281  1.00  0.00           C  
ATOM   1025  CG  GLU D 474     -21.261  56.216  66.943  1.00  0.00           C  
ATOM   1026  CD  GLU D 474     -22.530  55.639  66.335  1.00  0.00           C  
ATOM   1027  OE1 GLU D 474     -23.544  55.547  67.060  1.00  0.00           O  
ATOM   1028  OE2 GLU D 474     -22.515  55.287  65.134  1.00  0.00           O  
ATOM   1029  N   VAL D 475     -18.876  58.235  67.986  1.00  0.00           N  
ATOM   1030  CA  VAL D 475     -18.850  59.692  67.890  1.00  0.00           C  
ATOM   1031  C   VAL D 475     -19.103  60.115  66.451  1.00  0.00           C  
ATOM   1032  O   VAL D 475     -18.562  59.519  65.515  1.00  0.00           O  
ATOM   1033  CB  VAL D 475     -17.489  60.299  68.346  1.00  0.00           C  
ATOM   1034  CG1 VAL D 475     -17.058  59.687  69.660  1.00  0.00           C  
ATOM   1035  CG2 VAL D 475     -16.428  60.093  67.289  1.00  0.00           C  
ATOM   1036  N   THR D 476     -19.935  61.135  66.276  1.00  0.00           N  
ATOM   1037  CA  THR D 476     -20.248  61.638  64.946  1.00  0.00           C  
ATOM   1038  C   THR D 476     -19.778  63.079  64.893  1.00  0.00           C  
ATOM   1039  O   THR D 476     -20.395  63.958  65.481  1.00  0.00           O  
ATOM   1040  CB  THR D 476     -21.753  61.570  64.679  1.00  0.00           C  
ATOM   1041  OG1 THR D 476     -22.367  60.701  65.639  1.00  0.00           O  
ATOM   1042  CG2 THR D 476     -22.012  61.016  63.283  1.00  0.00           C  
ATOM   1043  N   THR D 477     -18.679  63.312  64.187  1.00  0.00           N  
ATOM   1044  CA  THR D 477     -18.100  64.644  64.097  1.00  0.00           C  
ATOM   1045  C   THR D 477     -19.057  65.785  63.771  1.00  0.00           C  
ATOM   1046  O   THR D 477     -19.001  66.837  64.412  1.00  0.00           O  
ATOM   1047  CB  THR D 477     -16.916  64.696  63.082  1.00  0.00           C  
ATOM   1048  OG1 THR D 477     -17.365  64.328  61.773  1.00  0.00           O  
ATOM   1049  CG2 THR D 477     -15.817  63.752  63.506  1.00  0.00           C  
ATOM   1050  N   CYS D 478     -19.945  65.593  62.801  1.00  0.00           N  
ATOM   1051  CA  CYS D 478     -20.844  66.675  62.422  1.00  0.00           C  
ATOM   1052  C   CYS D 478     -21.933  67.071  63.424  1.00  0.00           C  
ATOM   1053  O   CYS D 478     -22.665  68.035  63.197  1.00  0.00           O  
ATOM   1054  CB  CYS D 478     -21.461  66.397  61.038  1.00  0.00           C  
ATOM   1055  SG  CYS D 478     -22.815  65.175  60.938  1.00  0.00           S  
ATOM   1056  N   GLU D 479     -22.029  66.357  64.541  1.00  0.00           N  
ATOM   1057  CA  GLU D 479     -23.033  66.684  65.557  1.00  0.00           C  
ATOM   1058  C   GLU D 479     -22.556  67.766  66.521  1.00  0.00           C  
ATOM   1059  O   GLU D 479     -21.386  67.820  66.884  1.00  0.00           O  
ATOM   1060  CB  GLU D 479     -23.403  65.449  66.374  1.00  0.00           C  
ATOM   1061  CG  GLU D 479     -24.267  64.435  65.656  1.00  0.00           C  
ATOM   1062  CD  GLU D 479     -24.749  63.337  66.595  1.00  0.00           C  
ATOM   1063  OE1 GLU D 479     -25.530  62.467  66.149  1.00  0.00           O  
ATOM   1064  OE2 GLU D 479     -24.348  63.346  67.782  1.00  0.00           O  
ATOM   1065  N   PRO D 482     -23.468  68.635  66.961  1.00  0.00           N  
ATOM   1066  CA  PRO D 482     -23.136  69.718  67.889  1.00  0.00           C  
ATOM   1067  C   PRO D 482     -22.455  69.188  69.136  1.00  0.00           C  
ATOM   1068  O   PRO D 482     -21.467  69.755  69.605  1.00  0.00           O  
ATOM   1069  CB  PRO D 482     -24.497  70.327  68.202  1.00  0.00           C  
ATOM   1070  CG  PRO D 482     -25.256  70.110  66.930  1.00  0.00           C  
ATOM   1071  CD  PRO D 482     -24.890  68.687  66.583  1.00  0.00           C  
ATOM   1072  N   GLU D 485     -22.999  68.096  69.666  1.00  0.00           N  
ATOM   1073  CA  GLU D 485     -22.464  67.469  70.868  1.00  0.00           C  
ATOM   1074  C   GLU D 485     -20.973  67.179  70.754  1.00  0.00           C  
ATOM   1075  O   GLU D 485     -20.316  66.870  71.751  1.00  0.00           O  
ATOM   1076  CB  GLU D 485     -23.213  66.165  71.171  1.00  0.00           C  
ATOM   1077  CG  GLU D 485     -24.502  66.340  71.980  1.00  0.00           C  
ATOM   1078  CD  GLU D 485     -25.648  66.972  71.192  1.00  0.00           C  
ATOM   1079  OE1 GLU D 485     -26.640  67.395  71.835  1.00  0.00           O  
ATOM   1080  OE2 GLU D 485     -25.561  67.033  69.941  1.00  0.00           O  
ATOM   1081  N   TYR D 486     -20.447  67.273  69.534  1.00  0.00           N  
ATOM   1082  CA  TYR D 486     -19.030  67.028  69.288  1.00  0.00           C  
ATOM   1083  C   TYR D 486     -18.301  68.259  68.747  1.00  0.00           C  
ATOM   1084  O   TYR D 486     -17.412  68.793  69.412  1.00  0.00           O  
ATOM   1085  CB  TYR D 486     -18.844  65.841  68.323  1.00  0.00           C  
ATOM   1086  CG  TYR D 486     -17.402  65.576  67.919  1.00  0.00           C  
ATOM   1087  CD1 TYR D 486     -16.783  66.341  66.931  1.00  0.00           C  
ATOM   1088  CD2 TYR D 486     -16.654  64.568  68.532  1.00  0.00           C  
ATOM   1089  CE1 TYR D 486     -15.462  66.114  66.562  1.00  0.00           C  
ATOM   1090  CE2 TYR D 486     -15.330  64.333  68.170  1.00  0.00           C  
ATOM   1091  CZ  TYR D 486     -14.742  65.113  67.182  1.00  0.00           C  
ATOM   1092  OH  TYR D 486     -13.437  64.905  66.804  1.00  0.00           O  
ATOM   1093  N   TYR D 489     -18.674  68.724  67.556  1.00  0.00           N  
ATOM   1094  CA  TYR D 489     -17.981  69.871  66.990  1.00  0.00           C  
ATOM   1095  C   TYR D 489     -17.983  71.074  67.908  1.00  0.00           C  
ATOM   1096  O   TYR D 489     -17.261  72.029  67.656  1.00  0.00           O  
ATOM   1097  CB  TYR D 489     -18.542  70.253  65.617  1.00  0.00           C  
ATOM   1098  CG  TYR D 489     -19.942  70.817  65.604  1.00  0.00           C  
ATOM   1099  CD1 TYR D 489     -20.996  70.085  65.070  1.00  0.00           C  
ATOM   1100  CD2 TYR D 489     -20.202  72.111  66.053  1.00  0.00           C  
ATOM   1101  CE1 TYR D 489     -22.271  70.627  64.968  1.00  0.00           C  
ATOM   1102  CE2 TYR D 489     -21.479  72.664  65.961  1.00  0.00           C  
ATOM   1103  CZ  TYR D 489     -22.506  71.916  65.413  1.00  0.00           C  
ATOM   1104  OH  TYR D 489     -23.767  72.456  65.285  1.00  0.00           O  
ATOM   1105  N   ARG D 490     -18.785  71.038  68.972  1.00  0.00           N  
ATOM   1106  CA  ARG D 490     -18.803  72.154  69.916  1.00  0.00           C  
ATOM   1107  C   ARG D 490     -17.392  72.270  70.495  1.00  0.00           C  
ATOM   1108  O   ARG D 490     -16.814  73.355  70.555  1.00  0.00           O  
ATOM   1109  CB  ARG D 490     -19.805  71.913  71.053  1.00  0.00           C  
ATOM   1110  CG  ARG D 490     -19.360  70.907  72.098  1.00  0.00           C  
ATOM   1111  CD  ARG D 490     -20.306  70.868  73.300  1.00  0.00           C  
ATOM   1112  NE  ARG D 490     -20.271  72.099  74.095  1.00  0.00           N  
ATOM   1113  CZ  ARG D 490     -20.817  72.233  75.307  1.00  0.00           C  
ATOM   1114  NH1 ARG D 490     -21.444  71.211  75.881  1.00  0.00           N  
ATOM   1115  NH2 ARG D 490     -20.734  73.394  75.951  1.00  0.00           N  
ATOM   1116  N   TRP D 494     -16.842  71.129  70.900  1.00  0.00           N  
ATOM   1117  CA  TRP D 494     -15.505  71.066  71.469  1.00  0.00           C  
ATOM   1118  C   TRP D 494     -14.432  71.404  70.437  1.00  0.00           C  
ATOM   1119  O   TRP D 494     -13.318  71.782  70.794  1.00  0.00           O  
ATOM   1120  CB  TRP D 494     -15.256  69.677  72.042  1.00  0.00           C  
ATOM   1121  CG  TRP D 494     -16.273  69.266  73.055  1.00  0.00           C  
ATOM   1122  CD1 TRP D 494     -17.155  68.233  72.955  1.00  0.00           C  
ATOM   1123  CD2 TRP D 494     -16.491  69.857  74.338  1.00  0.00           C  
ATOM   1124  NE1 TRP D 494     -17.909  68.137  74.100  1.00  0.00           N  
ATOM   1125  CE2 TRP D 494     -17.520  69.124  74.966  1.00  0.00           C  
ATOM   1126  CE3 TRP D 494     -15.915  70.933  75.019  1.00  0.00           C  
ATOM   1127  CZ2 TRP D 494     -17.987  69.432  76.246  1.00  0.00           C  
ATOM   1128  CZ3 TRP D 494     -16.379  71.240  76.291  1.00  0.00           C  
ATOM   1129  CH2 TRP D 494     -17.406  70.490  76.891  1.00  0.00           C  
ATOM   1130  N   ASN D 495     -14.760  71.246  69.159  1.00  0.00           N  
ATOM   1131  CA  ASN D 495     -13.815  71.590  68.103  1.00  0.00           C  
ATOM   1132  C   ASN D 495     -13.562  73.069  68.258  1.00  0.00           C  
ATOM   1133  O   ASN D 495     -12.462  73.566  68.015  1.00  0.00           O  
ATOM   1134  CB  ASN D 495     -14.423  71.366  66.727  1.00  0.00           C  
ATOM   1135  CG  ASN D 495     -14.152  70.000  66.197  1.00  0.00           C  
ATOM   1136  OD1 ASN D 495     -14.462  69.705  65.049  1.00  0.00           O  
ATOM   1137  ND2 ASN D 495     -13.568  69.145  67.027  1.00  0.00           N  
ATOM   1138  N   GLN D 496     -14.620  73.766  68.652  1.00  0.00           N  
ATOM   1139  CA  GLN D 496     -14.569  75.201  68.847  1.00  0.00           C  
ATOM   1140  C   GLN D 496     -13.835  75.485  70.153  1.00  0.00           C  
ATOM   1141  O   GLN D 496     -12.867  76.251  70.173  1.00  0.00           O  
ATOM   1142  CB  GLN D 496     -15.999  75.763  68.844  1.00  0.00           C  
ATOM   1143  CG  GLN D 496     -16.754  75.391  67.553  1.00  0.00           C  
ATOM   1144  CD  GLN D 496     -18.169  75.946  67.465  1.00  0.00           C  
ATOM   1145  OE1 GLN D 496     -18.911  75.951  68.446  1.00  0.00           O  
ATOM   1146  NE2 GLN D 496     -18.556  76.390  66.274  1.00  0.00           N  
ATOM   1147  N   TRP D 498     -14.271  74.842  71.232  1.00  0.00           N  
ATOM   1148  CA  TRP D 498     -13.632  75.019  72.525  1.00  0.00           C  
ATOM   1149  C   TRP D 498     -12.118  74.983  72.363  1.00  0.00           C  
ATOM   1150  O   TRP D 498     -11.401  75.814  72.920  1.00  0.00           O  
ATOM   1151  CB  TRP D 498     -14.056  73.904  73.458  1.00  0.00           C  
ATOM   1152  CG  TRP D 498     -13.490  73.988  74.834  1.00  0.00           C  
ATOM   1153  CD1 TRP D 498     -14.119  74.465  75.951  1.00  0.00           C  
ATOM   1154  CD2 TRP D 498     -12.215  73.492  75.274  1.00  0.00           C  
ATOM   1155  NE1 TRP D 498     -13.323  74.282  77.061  1.00  0.00           N  
ATOM   1156  CE2 TRP D 498     -12.151  73.685  76.676  1.00  0.00           C  
ATOM   1157  CE3 TRP D 498     -11.126  72.893  74.623  1.00  0.00           C  
ATOM   1158  CZ2 TRP D 498     -11.036  73.304  77.439  1.00  0.00           C  
ATOM   1159  CZ3 TRP D 498     -10.019  72.516  75.382  1.00  0.00           C  
ATOM   1160  CH2 TRP D 498      -9.988  72.721  76.778  1.00  0.00           C  
ATOM   1161  N   ILE D 499     -11.627  74.012  71.601  1.00  0.00           N  
ATOM   1162  CA  ILE D 499     -10.190  73.898  71.382  1.00  0.00           C  
ATOM   1163  C   ILE D 499      -9.700  75.121  70.626  1.00  0.00           C  
ATOM   1164  O   ILE D 499      -8.720  75.761  71.012  1.00  0.00           O  
ATOM   1165  CB  ILE D 499      -9.832  72.625  70.574  1.00  0.00           C  
ATOM   1166  CG1 ILE D 499      -9.974  71.386  71.464  1.00  0.00           C  
ATOM   1167  CG2 ILE D 499      -8.413  72.736  70.020  1.00  0.00           C  
ATOM   1168  CD1 ILE D 499      -9.822  70.080  70.722  1.00  0.00           C  
ATOM   1169  N   PHE D 500     -10.400  75.448  69.550  1.00  0.00           N  
ATOM   1170  CA  PHE D 500     -10.022  76.591  68.740  1.00  0.00           C  
ATOM   1171  C   PHE D 500      -9.814  77.821  69.596  1.00  0.00           C  
ATOM   1172  O   PHE D 500      -8.947  78.651  69.313  1.00  0.00           O  
ATOM   1173  CB  PHE D 500     -11.083  76.879  67.686  1.00  0.00           C  
ATOM   1174  CG  PHE D 500     -10.722  78.009  66.780  1.00  0.00           C  
ATOM   1175  CD1 PHE D 500     -11.027  79.317  67.124  1.00  0.00           C  
ATOM   1176  CD2 PHE D 500     -10.026  77.769  65.605  1.00  0.00           C  
ATOM   1177  CE1 PHE D 500     -10.642  80.372  66.307  1.00  0.00           C  
ATOM   1178  CE2 PHE D 500      -9.635  78.815  64.782  1.00  0.00           C  
ATOM   1179  CZ  PHE D 500      -9.944  80.120  65.134  1.00  0.00           C  
ATOM   1180  N   LEU D 501     -10.624  77.939  70.640  1.00  0.00           N  
ATOM   1181  CA  LEU D 501     -10.504  79.070  71.539  1.00  0.00           C  
ATOM   1182  C   LEU D 501      -9.186  78.957  72.289  1.00  0.00           C  
ATOM   1183  O   LEU D 501      -8.324  79.827  72.187  1.00  0.00           O  
ATOM   1184  CB  LEU D 501     -11.672  79.108  72.527  1.00  0.00           C  
ATOM   1185  CG  LEU D 501     -13.062  79.326  71.919  1.00  0.00           C  
ATOM   1186  CD1 LEU D 501     -14.072  79.467  73.041  1.00  0.00           C  
ATOM   1187  CD2 LEU D 501     -13.081  80.566  71.038  1.00  0.00           C  
ATOM   1188  N   LYS D 502      -9.023  77.870  73.029  1.00  0.00           N  
ATOM   1189  CA  LYS D 502      -7.803  77.665  73.785  1.00  0.00           C  
ATOM   1190  C   LYS D 502      -6.555  77.928  72.955  1.00  0.00           C  
ATOM   1191  O   LYS D 502      -5.519  78.305  73.497  1.00  0.00           O  
ATOM   1192  CB  LYS D 502      -7.788  76.249  74.347  1.00  0.00           C  
ATOM   1193  CG  LYS D 502      -8.765  76.076  75.485  1.00  0.00           C  
ATOM   1194  CD  LYS D 502      -8.341  76.961  76.646  1.00  0.00           C  
ATOM   1195  CE  LYS D 502      -9.287  76.861  77.829  1.00  0.00           C  
ATOM   1196  NZ  LYS D 502      -8.700  77.533  79.029  1.00  0.00           N  
ATOM   1197  N   MET D 503      -6.658  77.742  71.641  1.00  0.00           N  
ATOM   1198  CA  MET D 503      -5.518  77.969  70.749  1.00  0.00           C  
ATOM   1199  C   MET D 503      -5.382  79.450  70.429  1.00  0.00           C  
ATOM   1200  O   MET D 503      -4.294  79.931  70.104  1.00  0.00           O  
ATOM   1201  CB  MET D 503      -5.685  77.208  69.431  1.00  0.00           C  
ATOM   1202  CG  MET D 503      -6.035  75.750  69.572  1.00  0.00           C  
ATOM   1203  SD  MET D 503      -5.594  74.888  68.075  1.00  0.00           S  
ATOM   1204  CE  MET D 503      -4.240  73.890  68.675  1.00  0.00           C  
ATOM   1205  N   TRP D 504      -6.506  80.158  70.498  1.00  0.00           N  
ATOM   1206  CA  TRP D 504      -6.545  81.587  70.227  1.00  0.00           C  
ATOM   1207  C   TRP D 504      -5.828  82.338  71.332  1.00  0.00           C  
ATOM   1208  O   TRP D 504      -4.884  83.084  71.075  1.00  0.00           O  
ATOM   1209  CB  TRP D 504      -7.997  82.061  70.131  1.00  0.00           C  
ATOM   1210  CG  TRP D 504      -8.177  83.549  70.259  1.00  0.00           C  
ATOM   1211  CD1 TRP D 504      -8.595  84.237  71.364  1.00  0.00           C  
ATOM   1212  CD2 TRP D 504      -7.938  84.529  69.245  1.00  0.00           C  
ATOM   1213  NE1 TRP D 504      -8.632  85.583  71.099  1.00  0.00           N  
ATOM   1214  CE2 TRP D 504      -8.231  85.791  69.806  1.00  0.00           C  
ATOM   1215  CE3 TRP D 504      -7.499  84.464  67.914  1.00  0.00           C  
ATOM   1216  CZ2 TRP D 504      -8.102  86.981  69.082  1.00  0.00           C  
ATOM   1217  CZ3 TRP D 504      -7.371  85.650  67.191  1.00  0.00           C  
ATOM   1218  CH2 TRP D 504      -7.670  86.891  67.779  1.00  0.00           C  
ATOM   1219  N   GLU D 505      -6.282  82.135  72.564  1.00  0.00           N  
ATOM   1220  CA  GLU D 505      -5.686  82.792  73.716  1.00  0.00           C  
ATOM   1221  C   GLU D 505      -4.190  82.510  73.740  1.00  0.00           C  
ATOM   1222  O   GLU D 505      -3.397  83.366  74.119  1.00  0.00           O  
ATOM   1223  CB  GLU D 505      -6.337  82.287  75.006  1.00  0.00           C  
ATOM   1224  CG  GLU D 505      -7.852  82.454  75.029  1.00  0.00           C  
ATOM   1225  CD  GLU D 505      -8.515  81.754  76.208  1.00  0.00           C  
ATOM   1226  OE1 GLU D 505      -8.240  80.554  76.418  1.00  0.00           O  
ATOM   1227  OE2 GLU D 505      -9.321  82.394  76.921  1.00  0.00           O  
ATOM   1228  N   LYS D 506      -3.800  81.313  73.319  1.00  0.00           N  
ATOM   1229  CA  LYS D 506      -2.390  80.951  73.319  1.00  0.00           C  
ATOM   1230  C   LYS D 506      -1.680  81.474  72.070  1.00  0.00           C  
ATOM   1231  O   LYS D 506      -0.505  81.193  71.843  1.00  0.00           O  
ATOM   1232  CB  LYS D 506      -2.244  79.430  73.434  1.00  0.00           C  
ATOM   1233  CG  LYS D 506      -0.824  78.965  73.737  1.00  0.00           C  
ATOM   1234  CD  LYS D 506      -0.791  77.968  74.892  1.00  0.00           C  
ATOM   1235  CE  LYS D 506       0.636  77.507  75.193  1.00  0.00           C  
ATOM   1236  NZ  LYS D 506       0.714  76.613  76.388  1.00  0.00           N  
ATOM   1237  N   GLY D 507      -2.409  82.241  71.265  1.00  0.00           N  
ATOM   1238  CA  GLY D 507      -1.848  82.821  70.055  1.00  0.00           C  
ATOM   1239  C   GLY D 507      -1.367  81.852  68.991  1.00  0.00           C  
ATOM   1240  O   GLY D 507      -0.508  82.198  68.176  1.00  0.00           O  
ATOM   1241  N   LEU D 508      -1.916  80.641  68.989  1.00  0.00           N  
ATOM   1242  CA  LEU D 508      -1.531  79.632  68.010  1.00  0.00           C  
ATOM   1243  C   LEU D 508      -2.472  79.670  66.820  1.00  0.00           C  
ATOM   1244  O   LEU D 508      -2.201  79.081  65.778  1.00  0.00           O  
ATOM   1245  CB  LEU D 508      -1.531  78.246  68.657  1.00  0.00           C  
ATOM   1246  CG  LEU D 508      -0.321  78.009  69.571  1.00  0.00           C  
ATOM   1247  CD1 LEU D 508      -0.479  76.731  70.381  1.00  0.00           C  
ATOM   1248  CD2 LEU D 508       0.926  77.955  68.709  1.00  0.00           C  
ATOM   1249  N   ALA D 509      -3.580  80.380  66.995  1.00  0.00           N  
ATOM   1250  CA  ALA D 509      -4.588  80.554  65.951  1.00  0.00           C  
ATOM   1251  C   ALA D 509      -4.544  82.021  65.513  1.00  0.00           C  
ATOM   1252  O   ALA D 509      -4.220  82.897  66.316  1.00  0.00           O  
ATOM   1253  CB  ALA D 509      -5.976  80.204  66.495  1.00  0.00           C  
ATOM   1254  N   TYR D 510      -4.870  82.303  64.256  1.00  0.00           N  
ATOM   1255  CA  TYR D 510      -4.821  83.683  63.798  1.00  0.00           C  
ATOM   1256  C   TYR D 510      -5.316  83.885  62.371  1.00  0.00           C  
ATOM   1257  O   TYR D 510      -5.611  82.925  61.658  1.00  0.00           O  
ATOM   1258  CB  TYR D 510      -3.383  84.202  63.925  1.00  0.00           C  
ATOM   1259  CG  TYR D 510      -2.402  83.626  62.917  1.00  0.00           C  
ATOM   1260  CD1 TYR D 510      -2.322  84.138  61.625  1.00  0.00           C  
ATOM   1261  CD2 TYR D 510      -1.532  82.590  63.261  1.00  0.00           C  
ATOM   1262  CE1 TYR D 510      -1.397  83.640  60.697  1.00  0.00           C  
ATOM   1263  CE2 TYR D 510      -0.599  82.081  62.332  1.00  0.00           C  
ATOM   1264  CZ  TYR D 510      -0.539  82.617  61.055  1.00  0.00           C  
ATOM   1265  OH  TYR D 510       0.383  82.158  60.140  1.00  0.00           O  
ATOM   1266  N   ARG D 511      -5.402  85.151  61.968  1.00  0.00           N  
ATOM   1267  CA  ARG D 511      -5.836  85.528  60.620  1.00  0.00           C  
ATOM   1268  C   ARG D 511      -4.706  86.257  59.897  1.00  0.00           C  
ATOM   1269  O   ARG D 511      -3.858  86.881  60.532  1.00  0.00           O  
ATOM   1270  CB  ARG D 511      -7.063  86.443  60.680  1.00  0.00           C  
ATOM   1271  CG  ARG D 511      -8.388  85.726  60.901  1.00  0.00           C  
ATOM   1272  CD  ARG D 511      -9.555  86.717  60.998  1.00  0.00           C  
ATOM   1273  NE  ARG D 511      -9.678  87.576  59.819  1.00  0.00           N  
ATOM   1274  CZ  ARG D 511     -10.091  87.162  58.623  1.00  0.00           C  
ATOM   1275  NH1 ARG D 511     -10.434  85.894  58.431  1.00  0.00           N  
ATOM   1276  NH2 ARG D 511     -10.158  88.020  57.614  1.00  0.00           N  
ATOM   1277  N   ALA D 512      -4.698  86.182  58.572  1.00  0.00           N  
ATOM   1278  CA  ALA D 512      -3.655  86.840  57.800  1.00  0.00           C  
ATOM   1279  C   ALA D 512      -3.891  86.718  56.296  1.00  0.00           C  
ATOM   1280  O   ALA D 512      -4.516  85.763  55.831  1.00  0.00           O  
ATOM   1281  CB  ALA D 512      -2.298  86.253  58.168  1.00  0.00           C  
ATOM   1282  N   LYS D 513      -3.388  87.692  55.541  1.00  0.00           N  
ATOM   1283  CA  LYS D 513      -3.541  87.696  54.089  1.00  0.00           C  
ATOM   1284  C   LYS D 513      -2.537  86.760  53.412  1.00  0.00           C  
ATOM   1285  O   LYS D 513      -2.082  85.783  54.007  1.00  0.00           O  
ATOM   1286  CB  LYS D 513      -3.370  89.119  53.543  1.00  0.00           C  
ATOM   1287  CG  LYS D 513      -4.425  90.123  54.021  1.00  0.00           C  
ATOM   1288  CD  LYS D 513      -4.275  91.477  53.307  1.00  0.00           C  
ATOM   1289  CE  LYS D 513      -5.331  92.493  53.753  1.00  0.00           C  
ATOM   1290  NZ  LYS D 513      -5.218  93.789  53.014  1.00  0.00           N  
ATOM   1291  N   GLY D 514      -2.196  87.057  52.163  1.00  0.00           N  
ATOM   1292  CA  GLY D 514      -1.251  86.224  51.440  1.00  0.00           C  
ATOM   1293  C   GLY D 514      -1.934  85.258  50.491  1.00  0.00           C  
ATOM   1294  O   GLY D 514      -3.125  84.969  50.632  1.00  0.00           O  
ATOM   1295  N   LEU D 515      -1.177  84.755  49.521  1.00  0.00           N  
ATOM   1296  CA  LEU D 515      -1.706  83.814  48.537  1.00  0.00           C  
ATOM   1297  C   LEU D 515      -1.994  82.425  49.104  1.00  0.00           C  
ATOM   1298  O   LEU D 515      -1.120  81.769  49.682  1.00  0.00           O  
ATOM   1299  CB  LEU D 515      -0.740  83.674  47.357  1.00  0.00           C  
ATOM   1300  CG  LEU D 515      -0.509  84.913  46.494  1.00  0.00           C  
ATOM   1301  CD1 LEU D 515       0.285  84.519  45.246  1.00  0.00           C  
ATOM   1302  CD2 LEU D 515      -1.855  85.514  46.109  1.00  0.00           C  
ATOM   1303  N   VAL D 516      -3.230  81.979  48.915  1.00  0.00           N  
ATOM   1304  CA  VAL D 516      -3.663  80.672  49.384  1.00  0.00           C  
ATOM   1305  C   VAL D 516      -3.989  79.811  48.170  1.00  0.00           C  
ATOM   1306  O   VAL D 516      -4.223  80.336  47.080  1.00  0.00           O  
ATOM   1307  CB  VAL D 516      -4.920  80.800  50.261  1.00  0.00           C  
ATOM   1308  CG1 VAL D 516      -4.583  81.539  51.543  1.00  0.00           C  
ATOM   1309  CG2 VAL D 516      -6.002  81.552  49.504  1.00  0.00           C  
ATOM   1310  N   ASN D 517      -3.992  78.493  48.353  1.00  0.00           N  
ATOM   1311  CA  ASN D 517      -4.305  77.583  47.254  1.00  0.00           C  
ATOM   1312  C   ASN D 517      -5.813  77.470  47.088  1.00  0.00           C  
ATOM   1313  O   ASN D 517      -6.541  77.252  48.058  1.00  0.00           O  
ATOM   1314  CB  ASN D 517      -3.716  76.191  47.503  1.00  0.00           C  
ATOM   1315  CG  ASN D 517      -2.199  76.187  47.484  1.00  0.00           C  
ATOM   1316  OD1 ASN D 517      -1.556  76.569  48.461  1.00  0.00           O  
ATOM   1317  ND2 ASN D 517      -1.620  75.762  46.364  1.00  0.00           N  
ATOM   1318  N   TRP D 518      -6.280  77.625  45.855  1.00  0.00           N  
ATOM   1319  CA  TRP D 518      -7.704  77.543  45.585  1.00  0.00           C  
ATOM   1320  C   TRP D 518      -8.044  76.357  44.690  1.00  0.00           C  
ATOM   1321  O   TRP D 518      -7.402  76.131  43.660  1.00  0.00           O  
ATOM   1322  CB  TRP D 518      -8.207  78.852  44.950  1.00  0.00           C  
ATOM   1323  CG  TRP D 518      -9.699  78.874  44.749  1.00  0.00           C  
ATOM   1324  CD1 TRP D 518     -10.394  78.360  43.687  1.00  0.00           C  
ATOM   1325  CD2 TRP D 518     -10.686  79.345  45.682  1.00  0.00           C  
ATOM   1326  NE1 TRP D 518     -11.749  78.478  43.904  1.00  0.00           N  
ATOM   1327  CE2 TRP D 518     -11.957  79.079  45.118  1.00  0.00           C  
ATOM   1328  CE3 TRP D 518     -10.620  79.966  46.940  1.00  0.00           C  
ATOM   1329  CZ2 TRP D 518     -13.154  79.409  45.773  1.00  0.00           C  
ATOM   1330  CZ3 TRP D 518     -11.816  80.294  47.592  1.00  0.00           C  
ATOM   1331  CH2 TRP D 518     -13.063  80.015  47.003  1.00  0.00           C  
ATOM   1332  N   CYS D 519      -9.048  75.593  45.111  1.00  0.00           N  
ATOM   1333  CA  CYS D 519      -9.514  74.438  44.360  1.00  0.00           C  
ATOM   1334  C   CYS D 519     -10.824  74.830  43.679  1.00  0.00           C  
ATOM   1335  O   CYS D 519     -11.860  74.964  44.338  1.00  0.00           O  
ATOM   1336  CB  CYS D 519      -9.751  73.254  45.297  1.00  0.00           C  
ATOM   1337  SG  CYS D 519     -10.121  71.679  44.441  1.00  0.00           S  
ATOM   1338  N   PRO D 520     -10.788  75.040  42.350  1.00  0.00           N  
ATOM   1339  CA  PRO D 520     -11.994  75.422  41.608  1.00  0.00           C  
ATOM   1340  C   PRO D 520     -13.155  74.446  41.799  1.00  0.00           C  
ATOM   1341  O   PRO D 520     -14.316  74.853  41.836  1.00  0.00           O  
ATOM   1342  CB  PRO D 520     -11.502  75.493  40.156  1.00  0.00           C  
ATOM   1343  CG  PRO D 520     -10.342  74.536  40.129  1.00  0.00           C  
ATOM   1344  CD  PRO D 520      -9.649  74.848  41.433  1.00  0.00           C  
ATOM   1345  N   LYS D 521     -12.844  73.159  41.923  1.00  0.00           N  
ATOM   1346  CA  LYS D 521     -13.886  72.156  42.113  1.00  0.00           C  
ATOM   1347  C   LYS D 521     -14.494  72.239  43.510  1.00  0.00           C  
ATOM   1348  O   LYS D 521     -15.713  72.307  43.659  1.00  0.00           O  
ATOM   1349  CB  LYS D 521     -13.333  70.747  41.879  1.00  0.00           C  
ATOM   1350  CG  LYS D 521     -13.744  70.141  40.548  1.00  0.00           C  
ATOM   1351  CD  LYS D 521     -13.695  68.627  40.605  1.00  0.00           C  
ATOM   1352  CE  LYS D 521     -14.289  68.015  39.351  1.00  0.00           C  
ATOM   1353  NZ  LYS D 521     -14.404  66.532  39.461  1.00  0.00           N  
ATOM   1354  N   CYS D 744     -13.638  72.226  44.529  1.00  0.00           N  
ATOM   1355  CA  CYS D 744     -14.096  72.307  45.911  1.00  0.00           C  
ATOM   1356  C   CYS D 744     -14.590  73.717  46.222  1.00  0.00           C  
ATOM   1357  O   CYS D 744     -15.271  73.934  47.223  1.00  0.00           O  
ATOM   1358  CB  CYS D 744     -12.962  71.931  46.881  1.00  0.00           C  
ATOM   1359  SG  CYS D 744     -12.656  70.149  47.106  1.00  0.00           S  
ATOM   1360  N   GLN D 745     -14.247  74.669  45.356  1.00  0.00           N  
ATOM   1361  CA  GLN D 745     -14.644  76.063  45.539  1.00  0.00           C  
ATOM   1362  C   GLN D 745     -14.284  76.551  46.940  1.00  0.00           C  
ATOM   1363  O   GLN D 745     -15.117  77.132  47.644  1.00  0.00           O  
ATOM   1364  CB  GLN D 745     -16.153  76.237  45.293  1.00  0.00           C  
ATOM   1365  CG  GLN D 745     -16.551  76.398  43.818  1.00  0.00           C  
ATOM   1366  CD  GLN D 745     -16.211  77.775  43.247  1.00  0.00           C  
ATOM   1367  OE1 GLN D 745     -16.302  78.001  42.038  1.00  0.00           O  
ATOM   1368  NE2 GLN D 745     -15.825  78.700  44.119  1.00  0.00           N  
ATOM   1369  N   THR D 746     -13.037  76.305  47.335  1.00  0.00           N  
ATOM   1370  CA  THR D 746     -12.541  76.718  48.644  1.00  0.00           C  
ATOM   1371  C   THR D 746     -11.025  76.563  48.700  1.00  0.00           C  
ATOM   1372  O   THR D 746     -10.422  75.951  47.816  1.00  0.00           O  
ATOM   1373  CB  THR D 746     -13.170  75.874  49.777  1.00  0.00           C  
ATOM   1374  OG1 THR D 746     -12.730  76.370  51.050  1.00  0.00           O  
ATOM   1375  CG2 THR D 746     -12.769  74.408  49.633  1.00  0.00           C  
ATOM   1376  N   VAL D 747     -10.419  77.126  49.743  1.00  0.00           N  
ATOM   1377  CA  VAL D 747      -8.972  77.056  49.933  1.00  0.00           C  
ATOM   1378  C   VAL D 747      -8.572  75.772  50.663  1.00  0.00           C  
ATOM   1379  O   VAL D 747      -9.345  75.229  51.454  1.00  0.00           O  
ATOM   1380  CB  VAL D 747      -8.458  78.268  50.742  1.00  0.00           C  
ATOM   1381  CG1 VAL D 747      -8.692  79.543  49.962  1.00  0.00           C  
ATOM   1382  CG2 VAL D 747      -9.168  78.339  52.090  1.00  0.00           C  
ATOM   1383  N   LEU D 750      -7.361  75.294  50.393  1.00  0.00           N  
ATOM   1384  CA  LEU D 750      -6.852  74.073  51.013  1.00  0.00           C  
ATOM   1385  C   LEU D 750      -5.495  74.305  51.680  1.00  0.00           C  
ATOM   1386  O   LEU D 750      -4.765  75.231  51.314  1.00  0.00           O  
ATOM   1387  CB  LEU D 750      -6.712  72.971  49.957  1.00  0.00           C  
ATOM   1388  CG  LEU D 750      -7.989  72.433  49.311  1.00  0.00           C  
ATOM   1389  CD1 LEU D 750      -7.614  71.524  48.154  1.00  0.00           C  
ATOM   1390  CD2 LEU D 750      -8.824  71.686  50.344  1.00  0.00           C  
ATOM   1391  N   ALA D 751      -5.165  73.466  52.660  1.00  0.00           N  
ATOM   1392  CA  ALA D 751      -3.883  73.564  53.356  1.00  0.00           C  
ATOM   1393  C   ALA D 751      -2.807  72.990  52.426  1.00  0.00           C  
ATOM   1394  O   ALA D 751      -3.113  72.172  51.555  1.00  0.00           O  
ATOM   1395  CB  ALA D 751      -3.937  72.780  54.658  1.00  0.00           C  
ATOM   1396  N   ASN D 752      -1.555  73.411  52.601  1.00  0.00           N  
ATOM   1397  CA  ASN D 752      -0.472  72.929  51.740  1.00  0.00           C  
ATOM   1398  C   ASN D 752      -0.375  71.415  51.785  1.00  0.00           C  
ATOM   1399  O   ASN D 752       0.040  70.775  50.813  1.00  0.00           O  
ATOM   1400  CB  ASN D 752       0.872  73.513  52.173  1.00  0.00           C  
ATOM   1401  CG  ASN D 752       0.755  74.928  52.661  1.00  0.00           C  
ATOM   1402  OD1 ASN D 752       0.215  75.179  53.741  1.00  0.00           O  
ATOM   1403  ND2 ASN D 752       1.249  75.871  51.867  1.00  0.00           N  
ATOM   1404  N   GLU D 753      -0.752  70.850  52.927  1.00  0.00           N  
ATOM   1405  CA  GLU D 753      -0.708  69.408  53.128  1.00  0.00           C  
ATOM   1406  C   GLU D 753      -1.736  68.706  52.243  1.00  0.00           C  
ATOM   1407  O   GLU D 753      -1.655  67.495  52.022  1.00  0.00           O  
ATOM   1408  CB  GLU D 753      -0.981  69.070  54.601  1.00  0.00           C  
ATOM   1409  CG  GLU D 753       0.065  69.565  55.615  1.00  0.00           C  
ATOM   1410  CD  GLU D 753       0.079  71.077  55.800  1.00  0.00           C  
ATOM   1411  OE1 GLU D 753      -1.006  71.694  55.767  1.00  0.00           O  
ATOM   1412  OE2 GLU D 753       1.176  71.646  55.996  1.00  0.00           O  
ATOM   1413  N   GLN D 754      -2.695  69.479  51.737  1.00  0.00           N  
ATOM   1414  CA  GLN D 754      -3.761  68.958  50.883  1.00  0.00           C  
ATOM   1415  C   GLN D 754      -3.498  69.182  49.390  1.00  0.00           C  
ATOM   1416  O   GLN D 754      -4.417  69.139  48.568  1.00  0.00           O  
ATOM   1417  CB  GLN D 754      -5.098  69.590  51.295  1.00  0.00           C  
ATOM   1418  CG  GLN D 754      -5.683  68.993  52.575  1.00  0.00           C  
ATOM   1419  CD  GLN D 754      -6.692  69.899  53.262  1.00  0.00           C  
ATOM   1420  OE1 GLN D 754      -6.322  70.856  53.947  1.00  0.00           O  
ATOM   1421  NE2 GLN D 754      -7.976  69.602  53.079  1.00  0.00           N  
ATOM   1422  N   VAL D 755      -2.231  69.401  49.051  1.00  0.00           N  
ATOM   1423  CA  VAL D 755      -1.822  69.622  47.669  1.00  0.00           C  
ATOM   1424  C   VAL D 755      -0.816  68.553  47.228  1.00  0.00           C  
ATOM   1425  O   VAL D 755       0.402  68.746  47.328  1.00  0.00           O  
ATOM   1426  CB  VAL D 755      -1.191  71.024  47.505  1.00  0.00           C  
ATOM   1427  CG1 VAL D 755      -0.749  71.245  46.063  1.00  0.00           C  
ATOM   1428  CG2 VAL D 755      -2.197  72.085  47.921  1.00  0.00           C  
ATOM   1429  N   VAL D 762      -1.344  67.429  46.741  1.00  0.00           N  
ATOM   1430  CA  VAL D 762      -0.533  66.298  46.275  1.00  0.00           C  
ATOM   1431  C   VAL D 762      -0.222  66.393  44.777  1.00  0.00           C  
ATOM   1432  O   VAL D 762      -1.135  66.527  43.955  1.00  0.00           O  
ATOM   1433  CB  VAL D 762      -1.258  64.944  46.518  1.00  0.00           C  
ATOM   1434  CG1 VAL D 762      -0.324  63.781  46.186  1.00  0.00           C  
ATOM   1435  CG2 VAL D 762      -1.741  64.854  47.955  1.00  0.00           C  
ATOM   1436  N   GLU D 763       1.063  66.306  44.430  1.00  0.00           N  
ATOM   1437  CA  GLU D 763       1.502  66.380  43.034  1.00  0.00           C  
ATOM   1438  C   GLU D 763       1.135  67.731  42.417  1.00  0.00           C  
ATOM   1439  O   GLU D 763       1.222  67.913  41.200  1.00  0.00           O  
ATOM   1440  CB  GLU D 763       0.849  65.268  42.197  1.00  0.00           C  
ATOM   1441  CG  GLU D 763       1.080  63.847  42.687  1.00  0.00           C  
ATOM   1442  CD  GLU D 763       0.323  62.822  41.859  1.00  0.00           C  
ATOM   1443  OE1 GLU D 763       0.402  61.615  42.178  1.00  0.00           O  
ATOM   1444  OE2 GLU D 763      -0.352  63.225  40.886  1.00  0.00           O  
ATOM   1445  N   GLY D 768       0.719  68.673  43.256  1.00  0.00           N  
ATOM   1446  CA  GLY D 768       0.331  69.981  42.759  1.00  0.00           C  
ATOM   1447  C   GLY D 768      -1.143  70.018  42.393  1.00  0.00           C  
ATOM   1448  O   GLY D 768      -1.605  70.934  41.704  1.00  0.00           O  
ATOM   1449  N   ARG D 770      -1.879  69.014  42.862  1.00  0.00           N  
ATOM   1450  CA  ARG D 770      -3.310  68.897  42.604  1.00  0.00           C  
ATOM   1451  C   ARG D 770      -4.078  68.731  43.914  1.00  0.00           C  
ATOM   1452  O   ARG D 770      -3.480  68.643  44.983  1.00  0.00           O  
ATOM   1453  CB  ARG D 770      -3.576  67.697  41.688  1.00  0.00           C  
ATOM   1454  CG  ARG D 770      -2.997  67.857  40.291  1.00  0.00           C  
ATOM   1455  CD  ARG D 770      -3.321  66.669  39.411  1.00  0.00           C  
ATOM   1456  NE  ARG D 770      -3.146  66.980  37.994  1.00  0.00           N  
ATOM   1457  CZ  ARG D 770      -3.439  66.143  37.002  1.00  0.00           C  
ATOM   1458  NH1 ARG D 770      -3.920  64.935  37.269  1.00  0.00           N  
ATOM   1459  NH2 ARG D 770      -3.264  66.517  35.739  1.00  0.00           N  
ATOM   1460  N   CYS D 771      -5.402  68.703  43.827  1.00  0.00           N  
ATOM   1461  CA  CYS D 771      -6.234  68.532  45.009  1.00  0.00           C  
ATOM   1462  C   CYS D 771      -6.002  67.117  45.540  1.00  0.00           C  
ATOM   1463  O   CYS D 771      -5.669  66.210  44.775  1.00  0.00           O  
ATOM   1464  CB  CYS D 771      -7.706  68.729  44.642  1.00  0.00           C  
ATOM   1465  SG  CYS D 771      -8.854  68.674  46.061  1.00  0.00           S  
ATOM   1466  N   TRP D 772      -6.162  66.924  46.845  1.00  0.00           N  
ATOM   1467  CA  TRP D 772      -5.947  65.607  47.434  1.00  0.00           C  
ATOM   1468  C   TRP D 772      -7.096  64.645  47.144  1.00  0.00           C  
ATOM   1469  O   TRP D 772      -6.935  63.428  47.247  1.00  0.00           O  
ATOM   1470  CB  TRP D 772      -5.733  65.733  48.946  1.00  0.00           C  
ATOM   1471  CG  TRP D 772      -6.905  66.288  49.695  1.00  0.00           C  
ATOM   1472  CD1 TRP D 772      -7.558  67.463  49.448  1.00  0.00           C  
ATOM   1473  CD2 TRP D 772      -7.547  65.704  50.835  1.00  0.00           C  
ATOM   1474  NE1 TRP D 772      -8.568  67.648  50.364  1.00  0.00           N  
ATOM   1475  CE2 TRP D 772      -8.582  66.585  51.228  1.00  0.00           C  
ATOM   1476  CE3 TRP D 772      -7.346  64.523  51.566  1.00  0.00           C  
ATOM   1477  CZ2 TRP D 772      -9.419  66.320  52.320  1.00  0.00           C  
ATOM   1478  CZ3 TRP D 772      -8.179  64.258  52.654  1.00  0.00           C  
ATOM   1479  CH2 TRP D 772      -9.202  65.156  53.020  1.00  0.00           C  
ATOM   1480  N   ARG D 773      -8.248  65.199  46.771  1.00  0.00           N  
ATOM   1481  CA  ARG D 773      -9.446  64.413  46.460  1.00  0.00           C  
ATOM   1482  C   ARG D 773      -9.725  64.403  44.955  1.00  0.00           C  
ATOM   1483  O   ARG D 773     -10.291  63.446  44.421  1.00  0.00           O  
ATOM   1484  CB  ARG D 773     -10.655  64.997  47.199  1.00  0.00           C  
ATOM   1485  CG  ARG D 773     -10.472  65.081  48.703  1.00  0.00           C  
ATOM   1486  CD  ARG D 773     -10.559  63.709  49.341  1.00  0.00           C  
ATOM   1487  NE  ARG D 773     -11.935  63.364  49.674  1.00  0.00           N  
ATOM   1488  CZ  ARG D 773     -12.342  62.141  49.995  1.00  0.00           C  
ATOM   1489  NH1 ARG D 773     -11.477  61.135  50.022  1.00  0.00           N  
ATOM   1490  NH2 ARG D 773     -13.616  61.927  50.301  1.00  0.00           N  
ATOM   1491  N   HIS D 791      -9.334  65.487  44.286  1.00  0.00           N  
ATOM   1492  CA  HIS D 791      -9.515  65.636  42.841  1.00  0.00           C  
ATOM   1493  C   HIS D 791      -8.130  65.643  42.188  1.00  0.00           C  
ATOM   1494  O   HIS D 791      -7.610  66.699  41.820  1.00  0.00           O  
ATOM   1495  CB  HIS D 791     -10.234  66.956  42.522  1.00  0.00           C  
ATOM   1496  CG  HIS D 791     -11.395  67.251  43.422  1.00  0.00           C  
ATOM   1497  ND1 HIS D 791     -11.283  68.103  44.501  1.00  0.00           N  
ATOM   1498  CD2 HIS D 791     -12.663  66.770  43.361  1.00  0.00           C  
ATOM   1499  CE1 HIS D 791     -12.475  68.121  45.068  1.00  0.00           C  
ATOM   1500  NE2 HIS D 791     -13.346  67.330  44.414  1.00  0.00           N  
ATOM   1501  N   GLU D 792      -7.538  64.462  42.042  1.00  0.00           N  
ATOM   1502  CA  GLU D 792      -6.202  64.335  41.463  1.00  0.00           C  
ATOM   1503  C   GLU D 792      -6.189  64.559  39.947  1.00  0.00           C  
ATOM   1504  O   GLU D 792      -5.471  63.875  39.214  1.00  0.00           O  
ATOM   1505  CB  GLU D 792      -5.624  62.951  41.794  1.00  0.00           C  
ATOM   1506  CG  GLU D 792      -4.102  62.904  42.004  1.00  0.00           C  
ATOM   1507  CD  GLU D 792      -3.666  63.187  43.447  1.00  0.00           C  
ATOM   1508  OE1 GLU D 792      -2.464  63.010  43.744  1.00  0.00           O  
ATOM   1509  OE2 GLU D 792      -4.512  63.582  44.282  1.00  0.00           O  
ATOM   1510  N   ASP D 793      -6.986  65.518  39.483  1.00  0.00           N  
ATOM   1511  CA  ASP D 793      -7.061  65.843  38.059  1.00  0.00           C  
ATOM   1512  C   ASP D 793      -7.293  67.340  37.923  1.00  0.00           C  
ATOM   1513  O   ASP D 793      -7.076  67.922  36.859  1.00  0.00           O  
ATOM   1514  CB  ASP D 793      -8.223  65.103  37.397  1.00  0.00           C  
ATOM   1515  CG  ASP D 793      -9.559  65.784  37.638  1.00  0.00           C  
ATOM   1516  OD1 ASP D 793      -9.934  65.978  38.814  1.00  0.00           O  
ATOM   1517  OD2 ASP D 793     -10.234  66.129  36.646  1.00  0.00           O  
ATOM   1518  N   THR D 794      -7.745  67.945  39.018  1.00  0.00           N  
ATOM   1519  CA  THR D 794      -8.036  69.374  39.071  1.00  0.00           C  
ATOM   1520  C   THR D 794      -6.857  70.172  39.622  1.00  0.00           C  
ATOM   1521  O   THR D 794      -6.540  70.082  40.809  1.00  0.00           O  
ATOM   1522  CB  THR D 794      -9.267  69.650  39.965  1.00  0.00           C  
ATOM   1523  OG1 THR D 794     -10.395  68.921  39.465  1.00  0.00           O  
ATOM   1524  CG2 THR D 794      -9.592  71.138  39.985  1.00  0.00           C  
ATOM   1525  N   PRO D 795      -6.195  70.970  38.764  1.00  0.00           N  
ATOM   1526  CA  PRO D 795      -5.049  71.780  39.193  1.00  0.00           C  
ATOM   1527  C   PRO D 795      -5.449  72.701  40.342  1.00  0.00           C  
ATOM   1528  O   PRO D 795      -6.626  72.781  40.703  1.00  0.00           O  
ATOM   1529  CB  PRO D 795      -4.690  72.568  37.932  1.00  0.00           C  
ATOM   1530  CG  PRO D 795      -5.126  71.659  36.825  1.00  0.00           C  
ATOM   1531  CD  PRO D 795      -6.461  71.167  37.329  1.00  0.00           C  
ATOM   1532  N   VAL D 826      -4.473  73.398  40.911  1.00  0.00           N  
ATOM   1533  CA  VAL D 826      -4.758  74.313  42.005  1.00  0.00           C  
ATOM   1534  C   VAL D 826      -4.218  75.698  41.677  1.00  0.00           C  
ATOM   1535  O   VAL D 826      -3.112  75.835  41.151  1.00  0.00           O  
ATOM   1536  CB  VAL D 826      -4.126  73.827  43.327  1.00  0.00           C  
ATOM   1537  CG1 VAL D 826      -4.591  74.709  44.476  1.00  0.00           C  
ATOM   1538  CG2 VAL D 826      -4.500  72.375  43.582  1.00  0.00           C  
ATOM   1539  N   GLU D 827      -5.010  76.721  41.982  1.00  0.00           N  
ATOM   1540  CA  GLU D 827      -4.615  78.104  41.726  1.00  0.00           C  
ATOM   1541  C   GLU D 827      -4.412  78.864  43.036  1.00  0.00           C  
ATOM   1542  O   GLU D 827      -4.653  78.333  44.121  1.00  0.00           O  
ATOM   1543  CB  GLU D 827      -5.675  78.815  40.871  1.00  0.00           C  
ATOM   1544  CG  GLU D 827      -5.823  78.257  39.456  1.00  0.00           C  
ATOM   1545  CD  GLU D 827      -6.856  79.008  38.626  1.00  0.00           C  
ATOM   1546  OE1 GLU D 827      -6.642  80.210  38.346  1.00  0.00           O  
ATOM   1547  OE2 GLU D 827      -7.883  78.392  38.255  1.00  0.00           O  
ATOM   1548  N   LYS D 829      -3.966  80.110  42.927  1.00  0.00           N  
ATOM   1549  CA  LYS D 829      -3.725  80.942  44.098  1.00  0.00           C  
ATOM   1550  C   LYS D 829      -4.619  82.190  44.062  1.00  0.00           C  
ATOM   1551  O   LYS D 829      -4.861  82.767  42.995  1.00  0.00           O  
ATOM   1552  CB  LYS D 829      -2.246  81.347  44.142  1.00  0.00           C  
ATOM   1553  CG  LYS D 829      -1.275  80.172  44.076  1.00  0.00           C  
ATOM   1554  CD  LYS D 829       0.126  80.629  43.678  1.00  0.00           C  
ATOM   1555  CE  LYS D 829       1.071  79.447  43.470  1.00  0.00           C  
ATOM   1556  NZ  LYS D 829       2.411  79.858  42.938  1.00  0.00           N  
ATOM   1557  N   ARG D 830      -5.112  82.595  45.232  1.00  0.00           N  
ATOM   1558  CA  ARG D 830      -5.975  83.770  45.347  1.00  0.00           C  
ATOM   1559  C   ARG D 830      -5.683  84.580  46.613  1.00  0.00           C  
ATOM   1560  O   ARG D 830      -5.552  84.022  47.705  1.00  0.00           O  
ATOM   1561  CB  ARG D 830      -7.449  83.344  45.328  1.00  0.00           C  
ATOM   1562  CG  ARG D 830      -7.994  83.061  43.935  1.00  0.00           C  
ATOM   1563  CD  ARG D 830      -9.384  82.441  43.988  1.00  0.00           C  
ATOM   1564  NE  ARG D 830     -10.024  82.396  42.672  1.00  0.00           N  
ATOM   1565  CZ  ARG D 830      -9.514  81.796  41.596  1.00  0.00           C  
ATOM   1566  NH1 ARG D 830      -8.343  81.177  41.665  1.00  0.00           N  
ATOM   1567  NH2 ARG D 830     -10.176  81.816  40.443  1.00  0.00           N  
ATOM   1568  N   GLU D 831      -5.580  85.897  46.454  1.00  0.00           N  
ATOM   1569  CA  GLU D 831      -5.305  86.791  47.575  1.00  0.00           C  
ATOM   1570  C   GLU D 831      -6.490  86.791  48.537  1.00  0.00           C  
ATOM   1571  O   GLU D 831      -7.524  87.392  48.252  1.00  0.00           O  
ATOM   1572  CB  GLU D 831      -5.067  88.215  47.065  1.00  0.00           C  
ATOM   1573  CG  GLU D 831      -4.537  89.196  48.115  1.00  0.00           C  
ATOM   1574  CD  GLU D 831      -3.027  89.104  48.310  1.00  0.00           C  
ATOM   1575  OE1 GLU D 831      -2.288  89.284  47.316  1.00  0.00           O  
ATOM   1576  OE2 GLU D 831      -2.579  88.860  49.454  1.00  0.00           O  
ATOM   1577  N   LEU D 832      -6.330  86.123  49.677  1.00  0.00           N  
ATOM   1578  CA  LEU D 832      -7.393  86.038  50.676  1.00  0.00           C  
ATOM   1579  C   LEU D 832      -6.866  86.017  52.114  1.00  0.00           C  
ATOM   1580  O   LEU D 832      -5.761  85.535  52.380  1.00  0.00           O  
ATOM   1581  CB  LEU D 832      -8.240  84.783  50.425  1.00  0.00           C  
ATOM   1582  CG  LEU D 832      -9.700  84.949  49.982  1.00  0.00           C  
ATOM   1583  CD1 LEU D 832     -10.223  83.615  49.456  1.00  0.00           C  
ATOM   1584  CD2 LEU D 832     -10.553  85.456  51.146  1.00  0.00           C  
ATOM   1585  N   GLU D 833      -7.667  86.544  53.037  1.00  0.00           N  
ATOM   1586  CA  GLU D 833      -7.301  86.575  54.449  1.00  0.00           C  
ATOM   1587  C   GLU D 833      -8.040  85.446  55.164  1.00  0.00           C  
ATOM   1588  O   GLU D 833      -9.242  85.539  55.411  1.00  0.00           O  
ATOM   1589  CB  GLU D 833      -7.680  87.925  55.062  1.00  0.00           C  
ATOM   1590  CG  GLU D 833      -7.259  88.080  56.512  1.00  0.00           C  
ATOM   1591  CD  GLU D 833      -7.497  89.482  57.045  1.00  0.00           C  
ATOM   1592  OE1 GLU D 833      -8.673  89.905  57.111  1.00  0.00           O  
ATOM   1593  OE2 GLU D 833      -6.504  90.160  57.397  1.00  0.00           O  
ATOM   1594  N   GLN D 834      -7.318  84.381  55.493  1.00  0.00           N  
ATOM   1595  CA  GLN D 834      -7.918  83.228  56.159  1.00  0.00           C  
ATOM   1596  C   GLN D 834      -7.370  82.982  57.568  1.00  0.00           C  
ATOM   1597  O   GLN D 834      -6.463  83.679  58.027  1.00  0.00           O  
ATOM   1598  CB  GLN D 834      -7.703  81.967  55.308  1.00  0.00           C  
ATOM   1599  CG  GLN D 834      -8.324  82.029  53.925  1.00  0.00           C  
ATOM   1600  CD  GLN D 834      -9.808  82.306  53.983  1.00  0.00           C  
ATOM   1601  OE1 GLN D 834     -10.574  81.537  54.561  1.00  0.00           O  
ATOM   1602  NE2 GLN D 834     -10.224  83.417  53.389  1.00  0.00           N  
ATOM   1603  N   TRP D 835      -7.941  81.988  58.247  1.00  0.00           N  
ATOM   1604  CA  TRP D 835      -7.509  81.615  59.589  1.00  0.00           C  
ATOM   1605  C   TRP D 835      -6.432  80.541  59.533  1.00  0.00           C  
ATOM   1606  O   TRP D 835      -6.532  79.584  58.758  1.00  0.00           O  
ATOM   1607  CB  TRP D 835      -8.678  81.079  60.405  1.00  0.00           C  
ATOM   1608  CG  TRP D 835      -9.488  82.131  61.044  1.00  0.00           C  
ATOM   1609  CD1 TRP D 835     -10.614  82.712  60.548  1.00  0.00           C  
ATOM   1610  CD2 TRP D 835      -9.249  82.734  62.321  1.00  0.00           C  
ATOM   1611  NE1 TRP D 835     -11.099  83.642  61.441  1.00  0.00           N  
ATOM   1612  CE2 TRP D 835     -10.279  83.674  62.538  1.00  0.00           C  
ATOM   1613  CE3 TRP D 835      -8.262  82.573  63.303  1.00  0.00           C  
ATOM   1614  CZ2 TRP D 835     -10.354  84.448  63.701  1.00  0.00           C  
ATOM   1615  CZ3 TRP D 835      -8.336  83.345  64.460  1.00  0.00           C  
ATOM   1616  CH2 TRP D 835      -9.376  84.270  64.647  1.00  0.00           C  
ATOM   1617  N   TYR D 836      -5.409  80.690  60.367  1.00  0.00           N  
ATOM   1618  CA  TYR D 836      -4.322  79.725  60.398  1.00  0.00           C  
ATOM   1619  C   TYR D 836      -4.112  79.123  61.780  1.00  0.00           C  
ATOM   1620  O   TYR D 836      -4.628  79.626  62.774  1.00  0.00           O  
ATOM   1621  CB  TYR D 836      -3.020  80.389  59.951  1.00  0.00           C  
ATOM   1622  CG  TYR D 836      -2.952  80.711  58.482  1.00  0.00           C  
ATOM   1623  CD1 TYR D 836      -3.668  81.770  57.937  1.00  0.00           C  
ATOM   1624  CD2 TYR D 836      -2.134  79.971  57.636  1.00  0.00           C  
ATOM   1625  CE1 TYR D 836      -3.561  82.086  56.583  1.00  0.00           C  
ATOM   1626  CE2 TYR D 836      -2.021  80.279  56.284  1.00  0.00           C  
ATOM   1627  CZ  TYR D 836      -2.731  81.334  55.769  1.00  0.00           C  
ATOM   1628  OH  TYR D 836      -2.581  81.636  54.443  1.00  0.00           O  
ATOM   1629  N   LEU D 837      -3.365  78.027  61.829  1.00  0.00           N  
ATOM   1630  CA  LEU D 837      -3.027  77.389  63.084  1.00  0.00           C  
ATOM   1631  C   LEU D 837      -1.512  77.365  63.079  1.00  0.00           C  
ATOM   1632  O   LEU D 837      -0.903  76.780  62.187  1.00  0.00           O  
ATOM   1633  CB  LEU D 837      -3.607  75.987  63.150  1.00  0.00           C  
ATOM   1634  CG  LEU D 837      -5.103  75.968  63.486  1.00  0.00           C  
ATOM   1635  CD1 LEU D 837      -5.577  74.544  63.688  1.00  0.00           C  
ATOM   1636  CD2 LEU D 837      -5.350  76.752  64.756  1.00  0.00           C  
ATOM   1637  N   ARG D 838      -0.917  78.038  64.059  1.00  0.00           N  
ATOM   1638  CA  ARG D 838       0.532  78.156  64.161  1.00  0.00           C  
ATOM   1639  C   ARG D 838       1.219  76.853  64.512  1.00  0.00           C  
ATOM   1640  O   ARG D 838       1.918  76.765  65.518  1.00  0.00           O  
ATOM   1641  CB  ARG D 838       0.900  79.222  65.197  1.00  0.00           C  
ATOM   1642  CG  ARG D 838       2.371  79.652  65.153  1.00  0.00           C  
ATOM   1643  CD  ARG D 838       2.710  80.699  66.221  1.00  0.00           C  
ATOM   1644  NE  ARG D 838       1.907  81.918  66.108  1.00  0.00           N  
ATOM   1645  CZ  ARG D 838       1.871  82.699  65.032  1.00  0.00           C  
ATOM   1646  NH1 ARG D 838       2.591  82.395  63.957  1.00  0.00           N  
ATOM   1647  NH2 ARG D 838       1.119  83.792  65.033  1.00  0.00           N  
ATOM   1648  N   ILE D 839       1.036  75.845  63.669  1.00  0.00           N  
ATOM   1649  CA  ILE D 839       1.636  74.544  63.919  1.00  0.00           C  
ATOM   1650  C   ILE D 839       3.159  74.627  63.893  1.00  0.00           C  
ATOM   1651  O   ILE D 839       3.837  73.842  64.549  1.00  0.00           O  
ATOM   1652  CB  ILE D 839       1.143  73.489  62.890  1.00  0.00           C  
ATOM   1653  CG1 ILE D 839       1.474  72.083  63.381  1.00  0.00           C  
ATOM   1654  CG2 ILE D 839       1.793  73.725  61.536  1.00  0.00           C  
ATOM   1655  CD1 ILE D 839       0.848  70.997  62.551  1.00  0.00           C  
ATOM   1656  N   THR D 840       3.700  75.584  63.151  1.00  0.00           N  
ATOM   1657  CA  THR D 840       5.150  75.735  63.080  1.00  0.00           C  
ATOM   1658  C   THR D 840       5.710  75.906  64.482  1.00  0.00           C  
ATOM   1659  O   THR D 840       6.839  75.520  64.766  1.00  0.00           O  
ATOM   1660  CB  THR D 840       5.552  76.975  62.275  1.00  0.00           C  
ATOM   1661  OG1 THR D 840       4.877  78.114  62.814  1.00  0.00           O  
ATOM   1662  CG2 THR D 840       5.182  76.825  60.813  1.00  0.00           C  
ATOM   1663  N   ALA D 841       4.911  76.498  65.358  1.00  0.00           N  
ATOM   1664  CA  ALA D 841       5.334  76.726  66.727  1.00  0.00           C  
ATOM   1665  C   ALA D 841       5.823  75.442  67.370  1.00  0.00           C  
ATOM   1666  O   ALA D 841       6.516  75.477  68.387  1.00  0.00           O  
ATOM   1667  CB  ALA D 841       4.192  77.299  67.528  1.00  0.00           C  
ATOM   1668  N   TYR D 844       5.456  74.310  66.776  1.00  0.00           N  
ATOM   1669  CA  TYR D 844       5.859  73.002  67.288  1.00  0.00           C  
ATOM   1670  C   TYR D 844       6.781  72.251  66.338  1.00  0.00           C  
ATOM   1671  O   TYR D 844       7.015  71.060  66.511  1.00  0.00           O  
ATOM   1672  CB  TYR D 844       4.635  72.135  67.536  1.00  0.00           C  
ATOM   1673  CG  TYR D 844       3.751  72.607  68.648  1.00  0.00           C  
ATOM   1674  CD1 TYR D 844       2.940  73.717  68.496  1.00  0.00           C  
ATOM   1675  CD2 TYR D 844       3.714  71.922  69.862  1.00  0.00           C  
ATOM   1676  CE1 TYR D 844       2.101  74.137  69.527  1.00  0.00           C  
ATOM   1677  CE2 TYR D 844       2.887  72.331  70.901  1.00  0.00           C  
ATOM   1678  CZ  TYR D 844       2.079  73.442  70.725  1.00  0.00           C  
ATOM   1679  OH  TYR D 844       1.251  73.863  71.743  1.00  0.00           O  
ATOM   1680  N   ALA D 845       7.295  72.938  65.329  1.00  0.00           N  
ATOM   1681  CA  ALA D 845       8.163  72.287  64.370  1.00  0.00           C  
ATOM   1682  C   ALA D 845       9.282  71.518  65.053  1.00  0.00           C  
ATOM   1683  O   ALA D 845       9.488  70.346  64.751  1.00  0.00           O  
ATOM   1684  CB  ALA D 845       8.752  73.307  63.405  1.00  0.00           C  
ATOM   1685  N   GLU D 846       9.995  72.151  65.983  1.00  0.00           N  
ATOM   1686  CA  GLU D 846      11.106  71.464  66.634  1.00  0.00           C  
ATOM   1687  C   GLU D 846      10.693  70.185  67.362  1.00  0.00           C  
ATOM   1688  O   GLU D 846      11.317  69.140  67.180  1.00  0.00           O  
ATOM   1689  CB  GLU D 846      11.838  72.408  67.588  1.00  0.00           C  
ATOM   1690  CG  GLU D 846      13.163  71.839  68.081  1.00  0.00           C  
ATOM   1691  CD  GLU D 846      14.015  71.278  66.952  1.00  0.00           C  
ATOM   1692  OE1 GLU D 846      14.207  71.993  65.944  1.00  0.00           O  
ATOM   1693  OE2 GLU D 846      14.498  70.126  67.078  1.00  0.00           O  
ATOM   1694  N   ARG D 847       9.644  70.263  68.175  1.00  0.00           N  
ATOM   1695  CA  ARG D 847       9.162  69.094  68.906  1.00  0.00           C  
ATOM   1696  C   ARG D 847       8.616  68.020  67.968  1.00  0.00           C  
ATOM   1697  O   ARG D 847       8.940  66.843  68.117  1.00  0.00           O  
ATOM   1698  CB  ARG D 847       8.063  69.493  69.894  1.00  0.00           C  
ATOM   1699  CG  ARG D 847       8.535  70.390  71.022  1.00  0.00           C  
ATOM   1700  CD  ARG D 847       7.371  71.040  71.751  1.00  0.00           C  
ATOM   1701  NE  ARG D 847       6.632  70.113  72.595  1.00  0.00           N  
ATOM   1702  CZ  ARG D 847       5.512  70.437  73.234  1.00  0.00           C  
ATOM   1703  NH1 ARG D 847       5.004  71.661  73.120  1.00  0.00           N  
ATOM   1704  NH2 ARG D 847       4.896  69.538  73.987  1.00  0.00           N  
ATOM   1705  N   LEU D 848       7.781  68.421  67.012  1.00  0.00           N  
ATOM   1706  CA  LEU D 848       7.210  67.472  66.070  1.00  0.00           C  
ATOM   1707  C   LEU D 848       8.286  66.648  65.403  1.00  0.00           C  
ATOM   1708  O   LEU D 848       8.087  65.481  65.101  1.00  0.00           O  
ATOM   1709  CB  LEU D 848       6.389  68.196  65.016  1.00  0.00           C  
ATOM   1710  CG  LEU D 848       4.989  68.529  65.523  1.00  0.00           C  
ATOM   1711  CD1 LEU D 848       4.199  69.240  64.447  1.00  0.00           C  
ATOM   1712  CD2 LEU D 848       4.283  67.250  65.930  1.00  0.00           C  
ATOM   1713  N   LEU D 849       9.441  67.249  65.187  1.00  0.00           N  
ATOM   1714  CA  LEU D 849      10.528  66.540  64.553  1.00  0.00           C  
ATOM   1715  C   LEU D 849      11.391  65.809  65.566  1.00  0.00           C  
ATOM   1716  O   LEU D 849      11.872  64.709  65.293  1.00  0.00           O  
ATOM   1717  CB  LEU D 849      11.373  67.524  63.753  1.00  0.00           C  
ATOM   1718  CG  LEU D 849      12.747  67.060  63.299  1.00  0.00           C  
ATOM   1719  CD1 LEU D 849      12.668  65.674  62.698  1.00  0.00           C  
ATOM   1720  CD2 LEU D 849      13.283  68.055  62.299  1.00  0.00           C  
ATOM   1721  N   LYS D 850      11.571  66.415  66.738  1.00  0.00           N  
ATOM   1722  CA  LYS D 850      12.411  65.837  67.787  1.00  0.00           C  
ATOM   1723  C   LYS D 850      11.795  64.628  68.470  1.00  0.00           C  
ATOM   1724  O   LYS D 850      12.504  63.701  68.840  1.00  0.00           O  
ATOM   1725  CB  LYS D 850      12.747  66.902  68.834  1.00  0.00           C  
ATOM   1726  CG  LYS D 850      14.198  66.883  69.310  1.00  0.00           C  
ATOM   1727  CD  LYS D 850      14.424  65.920  70.471  1.00  0.00           C  
ATOM   1728  CE  LYS D 850      15.865  66.006  70.988  1.00  0.00           C  
ATOM   1729  NZ  LYS D 850      16.068  65.240  72.257  1.00  0.00           N  
ATOM   1730  N   ASP D 851      10.480  64.632  68.629  1.00  0.00           N  
ATOM   1731  CA  ASP D 851       9.812  63.518  69.281  1.00  0.00           C  
ATOM   1732  C   ASP D 851       9.526  62.331  68.364  1.00  0.00           C  
ATOM   1733  O   ASP D 851       8.795  61.415  68.740  1.00  0.00           O  
ATOM   1734  CB  ASP D 851       8.509  63.989  69.934  1.00  0.00           C  
ATOM   1735  CG  ASP D 851       8.735  65.109  70.938  1.00  0.00           C  
ATOM   1736  OD1 ASP D 851       9.875  65.220  71.450  1.00  0.00           O  
ATOM   1737  OD2 ASP D 851       7.778  65.867  71.223  1.00  0.00           O  
ATOM   1738  N   LEU D 852      10.096  62.345  67.164  1.00  0.00           N  
ATOM   1739  CA  LEU D 852       9.901  61.250  66.224  1.00  0.00           C  
ATOM   1740  C   LEU D 852      10.881  60.150  66.543  1.00  0.00           C  
ATOM   1741  O   LEU D 852      10.542  58.982  66.469  1.00  0.00           O  
ATOM   1742  CB  LEU D 852      10.142  61.699  64.777  1.00  0.00           C  
ATOM   1743  CG  LEU D 852       9.090  62.521  64.045  1.00  0.00           C  
ATOM   1744  CD1 LEU D 852       9.557  62.748  62.642  1.00  0.00           C  
ATOM   1745  CD2 LEU D 852       7.776  61.795  64.028  1.00  0.00           C  
ATOM   1746  N   GLU D 853      12.097  60.538  66.905  1.00  0.00           N  
ATOM   1747  CA  GLU D 853      13.173  59.595  67.200  1.00  0.00           C  
ATOM   1748  C   GLU D 853      12.809  58.315  67.949  1.00  0.00           C  
ATOM   1749  O   GLU D 853      12.979  57.207  67.427  1.00  0.00           O  
ATOM   1750  CB  GLU D 853      14.304  60.314  67.939  1.00  0.00           C  
ATOM   1751  CG  GLU D 853      14.952  61.419  67.107  1.00  0.00           C  
ATOM   1752  CD  GLU D 853      16.194  62.009  67.759  1.00  0.00           C  
ATOM   1753  OE1 GLU D 853      16.098  62.442  68.929  1.00  0.00           O  
ATOM   1754  OE2 GLU D 853      17.263  62.045  67.099  1.00  0.00           O  
ATOM   1755  N   GLY D 854      12.312  58.456  69.171  1.00  0.00           N  
ATOM   1756  CA  GLY D 854      11.969  57.275  69.940  1.00  0.00           C  
ATOM   1757  C   GLY D 854      10.702  56.587  69.477  1.00  0.00           C  
ATOM   1758  O   GLY D 854      10.372  55.493  69.945  1.00  0.00           O  
ATOM   1759  N   LEU D 855       9.995  57.232  68.552  1.00  0.00           N  
ATOM   1760  CA  LEU D 855       8.734  56.710  68.027  1.00  0.00           C  
ATOM   1761  C   LEU D 855       8.961  55.429  67.233  1.00  0.00           C  
ATOM   1762  O   LEU D 855       9.878  55.336  66.410  1.00  0.00           O  
ATOM   1763  CB  LEU D 855       8.061  57.771  67.145  1.00  0.00           C  
ATOM   1764  CG  LEU D 855       6.538  57.790  67.056  1.00  0.00           C  
ATOM   1765  CD1 LEU D 855       5.964  57.990  68.428  1.00  0.00           C  
ATOM   1766  CD2 LEU D 855       6.092  58.902  66.131  1.00  0.00           C  
ATOM   1767  N   ASN D 859       8.126  54.434  67.500  1.00  0.00           N  
ATOM   1768  CA  ASN D 859       8.235  53.170  66.803  1.00  0.00           C  
ATOM   1769  C   ASN D 859       7.183  53.133  65.702  1.00  0.00           C  
ATOM   1770  O   ASN D 859       6.126  52.506  65.843  1.00  0.00           O  
ATOM   1771  CB  ASN D 859       8.022  52.006  67.766  1.00  0.00           C  
ATOM   1772  CG  ASN D 859       8.249  50.664  67.099  1.00  0.00           C  
ATOM   1773  OD1 ASN D 859       9.393  50.259  66.865  1.00  0.00           O  
ATOM   1774  ND2 ASN D 859       7.159  49.973  66.765  1.00  0.00           N  
ATOM   1775  N   TRP D 860       7.481  53.823  64.607  1.00  0.00           N  
ATOM   1776  CA  TRP D 860       6.585  53.902  63.458  1.00  0.00           C  
ATOM   1777  C   TRP D 860       7.278  53.297  62.248  1.00  0.00           C  
ATOM   1778  O   TRP D 860       8.463  52.970  62.298  1.00  0.00           O  
ATOM   1779  CB  TRP D 860       6.241  55.372  63.165  1.00  0.00           C  
ATOM   1780  CG  TRP D 860       5.169  55.935  64.032  1.00  0.00           C  
ATOM   1781  CD1 TRP D 860       4.722  55.415  65.197  1.00  0.00           C  
ATOM   1782  CD2 TRP D 860       4.372  57.096  63.777  1.00  0.00           C  
ATOM   1783  NE1 TRP D 860       3.685  56.169  65.689  1.00  0.00           N  
ATOM   1784  CE2 TRP D 860       3.448  57.208  64.835  1.00  0.00           C  
ATOM   1785  CE3 TRP D 860       4.345  58.050  62.758  1.00  0.00           C  
ATOM   1786  CZ2 TRP D 860       2.499  58.235  64.904  1.00  0.00           C  
ATOM   1787  CZ3 TRP D 860       3.398  59.076  62.826  1.00  0.00           C  
ATOM   1788  CH2 TRP D 860       2.490  59.157  63.892  1.00  0.00           C  
ATOM   1789  N   PRO D 861       6.542  53.115  61.148  1.00  0.00           N  
ATOM   1790  CA  PRO D 861       7.177  52.549  59.965  1.00  0.00           C  
ATOM   1791  C   PRO D 861       8.179  53.573  59.477  1.00  0.00           C  
ATOM   1792  O   PRO D 861       7.839  54.740  59.265  1.00  0.00           O  
ATOM   1793  CB  PRO D 861       6.015  52.384  59.001  1.00  0.00           C  
ATOM   1794  CG  PRO D 861       4.885  52.082  59.902  1.00  0.00           C  
ATOM   1795  CD  PRO D 861       5.079  53.110  60.997  1.00  0.00           C  
ATOM   1796  N   GLU D 862       9.417  53.129  59.315  1.00  0.00           N  
ATOM   1797  CA  GLU D 862      10.490  53.995  58.864  1.00  0.00           C  
ATOM   1798  C   GLU D 862      10.049  54.841  57.673  1.00  0.00           C  
ATOM   1799  O   GLU D 862      10.546  55.946  57.477  1.00  0.00           O  
ATOM   1800  CB  GLU D 862      11.705  53.147  58.494  1.00  0.00           C  
ATOM   1801  CG  GLU D 862      12.953  53.942  58.204  1.00  0.00           C  
ATOM   1802  CD  GLU D 862      13.325  54.873  59.335  1.00  0.00           C  
ATOM   1803  OE1 GLU D 862      13.371  54.412  60.503  1.00  0.00           O  
ATOM   1804  OE2 GLU D 862      13.580  56.065  59.048  1.00  0.00           O  
ATOM   1805  N   LYS D 863       9.105  54.319  56.891  1.00  0.00           N  
ATOM   1806  CA  LYS D 863       8.595  55.017  55.714  1.00  0.00           C  
ATOM   1807  C   LYS D 863       7.837  56.303  56.071  1.00  0.00           C  
ATOM   1808  O   LYS D 863       7.972  57.325  55.393  1.00  0.00           O  
ATOM   1809  CB  LYS D 863       7.666  54.090  54.915  1.00  0.00           C  
ATOM   1810  CG  LYS D 863       7.007  54.773  53.709  1.00  0.00           C  
ATOM   1811  CD  LYS D 863       5.767  54.018  53.192  1.00  0.00           C  
ATOM   1812  CE  LYS D 863       5.101  54.763  52.003  1.00  0.00           C  
ATOM   1813  NZ  LYS D 863       3.831  54.142  51.489  1.00  0.00           N  
ATOM   1814  N   VAL D 864       7.041  56.245  57.133  1.00  0.00           N  
ATOM   1815  CA  VAL D 864       6.254  57.393  57.544  1.00  0.00           C  
ATOM   1816  C   VAL D 864       7.076  58.468  58.200  1.00  0.00           C  
ATOM   1817  O   VAL D 864       6.958  59.630  57.848  1.00  0.00           O  
ATOM   1818  CB  VAL D 864       5.173  57.005  58.526  1.00  0.00           C  
ATOM   1819  CG1 VAL D 864       4.350  58.218  58.862  1.00  0.00           C  
ATOM   1820  CG2 VAL D 864       4.305  55.921  57.939  1.00  0.00           C  
ATOM   1821  N   LYS D 865       7.896  58.080  59.166  1.00  0.00           N  
ATOM   1822  CA  LYS D 865       8.731  59.039  59.872  1.00  0.00           C  
ATOM   1823  C   LYS D 865       9.540  59.846  58.889  1.00  0.00           C  
ATOM   1824  O   LYS D 865       9.527  61.075  58.926  1.00  0.00           O  
ATOM   1825  CB  LYS D 865       9.690  58.328  60.822  1.00  0.00           C  
ATOM   1826  CG  LYS D 865       8.998  57.465  61.849  1.00  0.00           C  
ATOM   1827  CD  LYS D 865       9.987  56.595  62.604  1.00  0.00           C  
ATOM   1828  CE  LYS D 865      10.640  57.314  63.766  1.00  0.00           C  
ATOM   1829  NZ  LYS D 865      11.577  56.402  64.498  1.00  0.00           N  
ATOM   1830  N   ALA D 866      10.241  59.144  58.008  1.00  0.00           N  
ATOM   1831  CA  ALA D 866      11.082  59.789  57.014  1.00  0.00           C  
ATOM   1832  C   ALA D 866      10.331  60.838  56.204  1.00  0.00           C  
ATOM   1833  O   ALA D 866      10.934  61.801  55.721  1.00  0.00           O  
ATOM   1834  CB  ALA D 866      11.663  58.756  56.098  1.00  0.00           C  
ATOM   1835  N   MET D 867       9.021  60.648  56.050  1.00  0.00           N  
ATOM   1836  CA  MET D 867       8.200  61.597  55.304  1.00  0.00           C  
ATOM   1837  C   MET D 867       7.906  62.829  56.124  1.00  0.00           C  
ATOM   1838  O   MET D 867       7.818  63.924  55.574  1.00  0.00           O  
ATOM   1839  CB  MET D 867       6.882  60.961  54.859  1.00  0.00           C  
ATOM   1840  CG  MET D 867       6.927  60.359  53.452  1.00  0.00           C  
ATOM   1841  SD  MET D 867       5.416  59.480  53.036  1.00  0.00           S  
ATOM   1842  CE  MET D 867       4.295  60.878  52.704  1.00  0.00           C  
ATOM   1843  N   GLN D 868       7.745  62.656  57.434  1.00  0.00           N  
ATOM   1844  CA  GLN D 868       7.484  63.787  58.304  1.00  0.00           C  
ATOM   1845  C   GLN D 868       8.789  64.544  58.487  1.00  0.00           C  
ATOM   1846  O   GLN D 868       8.809  65.767  58.480  1.00  0.00           O  
ATOM   1847  CB  GLN D 868       6.943  63.328  59.654  1.00  0.00           C  
ATOM   1848  CG  GLN D 868       5.615  62.609  59.570  1.00  0.00           C  
ATOM   1849  CD  GLN D 868       4.683  62.982  60.711  1.00  0.00           C  
ATOM   1850  OE1 GLN D 868       5.132  63.242  61.826  1.00  0.00           O  
ATOM   1851  NE2 GLN D 868       3.377  62.999  60.441  1.00  0.00           N  
ATOM   1852  N   ARG D 869       9.885  63.819  58.639  1.00  0.00           N  
ATOM   1853  CA  ARG D 869      11.164  64.476  58.801  1.00  0.00           C  
ATOM   1854  C   ARG D 869      11.339  65.414  57.617  1.00  0.00           C  
ATOM   1855  O   ARG D 869      11.666  66.592  57.765  1.00  0.00           O  
ATOM   1856  CB  ARG D 869      12.309  63.458  58.810  1.00  0.00           C  
ATOM   1857  CG  ARG D 869      12.372  62.555  60.034  1.00  0.00           C  
ATOM   1858  CD  ARG D 869      13.584  61.615  59.976  1.00  0.00           C  
ATOM   1859  NE  ARG D 869      13.594  60.644  61.072  1.00  0.00           N  
ATOM   1860  CZ  ARG D 869      13.720  60.950  62.365  1.00  0.00           C  
ATOM   1861  NH1 ARG D 869      13.853  62.213  62.759  1.00  0.00           N  
ATOM   1862  NH2 ARG D 869      13.711  59.984  63.277  1.00  0.00           N  
ATOM   1863  N   ALA D 870      11.096  64.879  56.433  1.00  0.00           N  
ATOM   1864  CA  ALA D 870      11.253  65.648  55.214  1.00  0.00           C  
ATOM   1865  C   ALA D 870      10.227  66.755  55.040  1.00  0.00           C  
ATOM   1866  O   ALA D 870      10.533  67.797  54.460  1.00  0.00           O  
ATOM   1867  CB  ALA D 870      11.216  64.715  54.008  1.00  0.00           C  
ATOM   1868  N   TRP D 872       9.016  66.540  55.534  1.00  0.00           N  
ATOM   1869  CA  TRP D 872       7.979  67.544  55.373  1.00  0.00           C  
ATOM   1870  C   TRP D 872       8.166  68.721  56.297  1.00  0.00           C  
ATOM   1871  O   TRP D 872       7.777  69.838  55.967  1.00  0.00           O  
ATOM   1872  CB  TRP D 872       6.603  66.932  55.590  1.00  0.00           C  
ATOM   1873  CG  TRP D 872       5.490  67.918  55.446  1.00  0.00           C  
ATOM   1874  CD1 TRP D 872       4.916  68.658  56.437  1.00  0.00           C  
ATOM   1875  CD2 TRP D 872       4.819  68.276  54.237  1.00  0.00           C  
ATOM   1876  NE1 TRP D 872       3.924  69.456  55.920  1.00  0.00           N  
ATOM   1877  CE2 TRP D 872       3.845  69.242  54.570  1.00  0.00           C  
ATOM   1878  CE3 TRP D 872       4.947  67.877  52.900  1.00  0.00           C  
ATOM   1879  CZ2 TRP D 872       2.998  69.812  53.615  1.00  0.00           C  
ATOM   1880  CZ3 TRP D 872       4.103  68.446  51.947  1.00  0.00           C  
ATOM   1881  CH2 TRP D 872       3.142  69.403  52.312  1.00  0.00           C  
ATOM   1882  N   ILE D 873       8.753  68.465  57.458  1.00  0.00           N  
ATOM   1883  CA  ILE D 873       9.013  69.514  58.434  1.00  0.00           C  
ATOM   1884  C   ILE D 873      10.271  70.219  57.972  1.00  0.00           C  
ATOM   1885  O   ILE D 873      10.418  71.424  58.124  1.00  0.00           O  
ATOM   1886  CB  ILE D 873       9.256  68.919  59.815  1.00  0.00           C  
ATOM   1887  CG1 ILE D 873       7.961  68.306  60.343  1.00  0.00           C  
ATOM   1888  CG2 ILE D 873       9.789  69.980  60.741  1.00  0.00           C  
ATOM   1889  CD1 ILE D 873       8.126  67.536  61.623  1.00  0.00           C  
ATOM   1890  N   GLY D 874      11.178  69.432  57.412  1.00  0.00           N  
ATOM   1891  CA  GLY D 874      12.421  69.951  56.878  1.00  0.00           C  
ATOM   1892  C   GLY D 874      13.148  71.040  57.638  1.00  0.00           C  
ATOM   1893  O   GLY D 874      13.105  72.213  57.264  1.00  0.00           O  
ATOM   1894  N   ARG D 875      13.835  70.641  58.701  1.00  0.00           N  
ATOM   1895  CA  ARG D 875      14.606  71.566  59.518  1.00  0.00           C  
ATOM   1896  C   ARG D 875      15.890  71.899  58.766  1.00  0.00           C  
ATOM   1897  O   ARG D 875      16.414  71.065  58.022  1.00  0.00           O  
ATOM   1898  CB  ARG D 875      14.937  70.905  60.859  1.00  0.00           C  
ATOM   1899  CG  ARG D 875      15.986  71.611  61.691  1.00  0.00           C  
ATOM   1900  CD  ARG D 875      17.070  70.627  62.146  1.00  0.00           C  
ATOM   1901  NE  ARG D 875      18.039  71.240  63.054  1.00  0.00           N  
ATOM   1902  CZ  ARG D 875      17.733  71.750  64.244  1.00  0.00           C  
ATOM   1903  NH1 ARG D 875      16.478  71.722  64.680  1.00  0.00           N  
ATOM   1904  NH2 ARG D 875      18.682  72.290  64.996  1.00  0.00           N  
ATOM   1905  N   SER D 876      16.375  73.125  58.945  1.00  0.00           N  
ATOM   1906  CA  SER D 876      17.618  73.563  58.310  1.00  0.00           C  
ATOM   1907  C   SER D 876      18.265  74.693  59.097  1.00  0.00           C  
ATOM   1908  O   SER D 876      17.658  75.745  59.321  1.00  0.00           O  
ATOM   1909  CB  SER D 876      17.381  74.022  56.870  1.00  0.00           C  
ATOM   1910  OG  SER D 876      18.615  74.304  56.233  1.00  0.00           O  
ATOM   1911  N   GLU D 877      19.503  74.455  59.517  1.00  0.00           N  
ATOM   1912  CA  GLU D 877      20.262  75.424  60.282  1.00  0.00           C  
ATOM   1913  C   GLU D 877      20.972  76.334  59.302  1.00  0.00           C  
ATOM   1914  O   GLU D 877      21.464  75.878  58.273  1.00  0.00           O  
ATOM   1915  CB  GLU D 877      21.292  74.709  61.151  1.00  0.00           C  
ATOM   1916  CG  GLU D 877      20.708  73.637  62.049  1.00  0.00           C  
ATOM   1917  CD  GLU D 877      21.780  72.756  62.688  1.00  0.00           C  
ATOM   1918  OE1 GLU D 877      22.616  73.284  63.461  1.00  0.00           O  
ATOM   1919  OE2 GLU D 877      21.786  71.533  62.414  1.00  0.00           O  
ATOM   1920  N   GLY D 878      21.026  77.620  59.627  1.00  0.00           N  
ATOM   1921  CA  GLY D 878      21.685  78.571  58.754  1.00  0.00           C  
ATOM   1922  C   GLY D 878      21.736  79.954  59.367  1.00  0.00           C  
ATOM   1923  O   GLY D 878      21.711  80.095  60.591  1.00  0.00           O  
ATOM   1924  N   ALA D 879      21.784  80.976  58.519  1.00  0.00           N  
ATOM   1925  CA  ALA D 879      21.860  82.345  59.002  1.00  0.00           C  
ATOM   1926  C   ALA D 879      20.909  83.306  58.296  1.00  0.00           C  
ATOM   1927  O   ALA D 879      20.653  83.181  57.101  1.00  0.00           O  
ATOM   1928  CB  ALA D 879      23.295  82.840  58.874  1.00  0.00           C  
ATOM   1929  N   GLU D 880      20.387  84.265  59.050  1.00  0.00           N  
ATOM   1930  CA  GLU D 880      19.489  85.264  58.495  1.00  0.00           C  
ATOM   1931  C   GLU D 880      20.242  86.584  58.400  1.00  0.00           C  
ATOM   1932  O   GLU D 880      20.372  87.297  59.390  1.00  0.00           O  
ATOM   1933  CB  GLU D 880      18.256  85.460  59.385  1.00  0.00           C  
ATOM   1934  CG  GLU D 880      17.349  86.595  58.899  1.00  0.00           C  
ATOM   1935  CD  GLU D 880      16.254  86.982  59.893  1.00  0.00           C  
ATOM   1936  OE1 GLU D 880      16.585  87.381  61.030  1.00  0.00           O  
ATOM   1937  OE2 GLU D 880      15.056  86.901  59.535  1.00  0.00           O  
ATOM   1938  N   ILE D 881      20.733  86.912  57.211  1.00  0.00           N  
ATOM   1939  CA  ILE D 881      21.469  88.151  57.017  1.00  0.00           C  
ATOM   1940  C   ILE D 881      20.575  89.286  56.531  1.00  0.00           C  
ATOM   1941  O   ILE D 881      19.585  89.071  55.834  1.00  0.00           O  
ATOM   1942  CB  ILE D 881      22.609  87.947  56.025  1.00  0.00           C  
ATOM   1943  CG1 ILE D 881      23.430  86.729  56.441  1.00  0.00           C  
ATOM   1944  CG2 ILE D 881      23.494  89.176  55.999  1.00  0.00           C  
ATOM   1945  CD1 ILE D 881      24.509  86.357  55.449  1.00  0.00           C  
ATOM   1946  N   LEU D 882      20.935  90.502  56.922  1.00  0.00           N  
ATOM   1947  CA  LEU D 882      20.179  91.685  56.547  1.00  0.00           C  
ATOM   1948  C   LEU D 882      20.944  92.553  55.565  1.00  0.00           C  
ATOM   1949  O   LEU D 882      22.085  92.944  55.819  1.00  0.00           O  
ATOM   1950  CB  LEU D 882      19.846  92.512  57.785  1.00  0.00           C  
ATOM   1951  CG  LEU D 882      18.856  91.880  58.757  1.00  0.00           C  
ATOM   1952  CD1 LEU D 882      18.780  92.699  60.028  1.00  0.00           C  
ATOM   1953  CD2 LEU D 882      17.495  91.792  58.097  1.00  0.00           C  
ATOM   1954  N   PHE D 883      20.303  92.853  54.440  1.00  0.00           N  
ATOM   1955  CA  PHE D 883      20.901  93.686  53.404  1.00  0.00           C  
ATOM   1956  C   PHE D 883      20.197  95.036  53.350  1.00  0.00           C  
ATOM   1957  O   PHE D 883      18.992  95.114  53.072  1.00  0.00           O  
ATOM   1958  CB  PHE D 883      20.793  93.010  52.033  1.00  0.00           C  
ATOM   1959  CG  PHE D 883      21.792  91.908  51.811  1.00  0.00           C  
ATOM   1960  CD1 PHE D 883      21.842  90.807  52.658  1.00  0.00           C  
ATOM   1961  CD2 PHE D 883      22.679  91.969  50.751  1.00  0.00           C  
ATOM   1962  CE1 PHE D 883      22.764  89.784  52.451  1.00  0.00           C  
ATOM   1963  CE2 PHE D 883      23.600  90.954  50.540  1.00  0.00           C  
ATOM   1964  CZ  PHE D 883      23.641  89.862  51.392  1.00  0.00           C  
ATOM   1965  N   PRO D 884      20.940  96.120  53.635  1.00  0.00           N  
ATOM   1966  CA  PRO D 884      20.351  97.461  53.601  1.00  0.00           C  
ATOM   1967  C   PRO D 884      20.029  97.859  52.156  1.00  0.00           C  
ATOM   1968  O   PRO D 884      20.769  97.520  51.234  1.00  0.00           O  
ATOM   1969  CB  PRO D 884      21.457  98.336  54.197  1.00  0.00           C  
ATOM   1970  CG  PRO D 884      22.245  97.384  55.069  1.00  0.00           C  
ATOM   1971  CD  PRO D 884      22.298  96.154  54.218  1.00  0.00           C  
ATOM   1972  N   VAL D 885      18.921  98.559  51.953  1.00  0.00           N  
ATOM   1973  CA  VAL D 885      18.577  99.011  50.611  1.00  0.00           C  
ATOM   1974  C   VAL D 885      19.216 100.392  50.382  1.00  0.00           C  
ATOM   1975  O   VAL D 885      19.190 101.257  51.269  1.00  0.00           O  
ATOM   1976  CB  VAL D 885      17.059  99.105  50.429  1.00  0.00           C  
ATOM   1977  CG1 VAL D 885      16.731  99.749  49.089  1.00  0.00           C  
ATOM   1978  CG2 VAL D 885      16.463  97.726  50.500  1.00  0.00           C  
ATOM   1979  N   GLU D 886      19.791 100.596  49.197  1.00  0.00           N  
ATOM   1980  CA  GLU D 886      20.463 101.854  48.880  1.00  0.00           C  
ATOM   1981  C   GLU D 886      19.547 103.057  49.019  1.00  0.00           C  
ATOM   1982  O   GLU D 886      18.501 103.139  48.359  1.00  0.00           O  
ATOM   1983  CB  GLU D 886      21.034 101.814  47.463  1.00  0.00           C  
ATOM   1984  CG  GLU D 886      21.857 103.036  47.114  1.00  0.00           C  
ATOM   1985  CD  GLU D 886      22.276 103.058  45.658  1.00  0.00           C  
ATOM   1986  OE1 GLU D 886      21.388 102.943  44.780  1.00  0.00           O  
ATOM   1987  OE2 GLU D 886      23.493 103.196  45.393  1.00  0.00           O  
ATOM   1988  N   GLY D 887      19.950 103.986  49.887  1.00  0.00           N  
ATOM   1989  CA  GLY D 887      19.174 105.196  50.110  1.00  0.00           C  
ATOM   1990  C   GLY D 887      17.997 105.015  51.051  1.00  0.00           C  
ATOM   1991  O   GLY D 887      17.774 105.836  51.949  1.00  0.00           O  
ATOM   1992  N   LYS D 888      17.238 103.943  50.841  1.00  0.00           N  
ATOM   1993  CA  LYS D 888      16.087 103.654  51.680  1.00  0.00           C  
ATOM   1994  C   LYS D 888      16.524 103.366  53.111  1.00  0.00           C  
ATOM   1995  O   LYS D 888      17.711 103.189  53.401  1.00  0.00           O  
ATOM   1996  CB  LYS D 888      15.312 102.459  51.130  1.00  0.00           C  
ATOM   1997  CG  LYS D 888      14.705 102.680  49.757  1.00  0.00           C  
ATOM   1998  CD  LYS D 888      13.367 103.394  49.827  1.00  0.00           C  
ATOM   1999  CE  LYS D 888      12.760 103.518  48.431  1.00  0.00           C  
ATOM   2000  NZ  LYS D 888      11.337 103.978  48.443  1.00  0.00           N  
ATOM   2001  N   GLU D 889      15.536 103.315  53.994  1.00  0.00           N  
ATOM   2002  CA  GLU D 889      15.749 103.071  55.410  1.00  0.00           C  
ATOM   2003  C   GLU D 889      15.585 101.589  55.754  1.00  0.00           C  
ATOM   2004  O   GLU D 889      16.215 101.089  56.685  1.00  0.00           O  
ATOM   2005  CB  GLU D 889      14.749 103.913  56.213  1.00  0.00           C  
ATOM   2006  CG  GLU D 889      13.828 104.834  55.357  1.00  0.00           C  
ATOM   2007  CD  GLU D 889      12.802 104.073  54.488  1.00  0.00           C  
ATOM   2008  OE1 GLU D 889      12.086 103.200  55.030  1.00  0.00           O  
ATOM   2009  OE2 GLU D 889      12.698 104.355  53.269  1.00  0.00           O  
ATOM   2010  N   VAL D 890      14.749 100.894  54.982  1.00  0.00           N  
ATOM   2011  CA  VAL D 890      14.458  99.470  55.196  1.00  0.00           C  
ATOM   2012  C   VAL D 890      15.620  98.513  54.902  1.00  0.00           C  
ATOM   2013  O   VAL D 890      16.517  98.810  54.109  1.00  0.00           O  
ATOM   2014  CB  VAL D 890      13.197  99.024  54.366  1.00  0.00           C  
ATOM   2015  CG1 VAL D 890      13.474  99.133  52.884  1.00  0.00           C  
ATOM   2016  CG2 VAL D 890      12.791  97.603  54.733  1.00  0.00           C  
ATOM   2017  N   ARG D 891      15.591  97.363  55.568  1.00  0.00           N  
ATOM   2018  CA  ARG D 891      16.609  96.336  55.399  1.00  0.00           C  
ATOM   2019  C   ARG D 891      15.940  95.021  54.990  1.00  0.00           C  
ATOM   2020  O   ARG D 891      14.859  94.688  55.481  1.00  0.00           O  
ATOM   2021  CB  ARG D 891      17.386  96.166  56.702  1.00  0.00           C  
ATOM   2022  CG  ARG D 891      18.091  97.437  57.146  1.00  0.00           C  
ATOM   2023  CD  ARG D 891      18.708  97.274  58.521  1.00  0.00           C  
ATOM   2024  NE  ARG D 891      17.686  97.052  59.540  1.00  0.00           N  
ATOM   2025  CZ  ARG D 891      17.947  96.768  60.812  1.00  0.00           C  
ATOM   2026  NH1 ARG D 891      19.206  96.668  61.226  1.00  0.00           N  
ATOM   2027  NH2 ARG D 891      16.949  96.576  61.669  1.00  0.00           N  
ATOM   2028  N   ILE D 892      16.588  94.284  54.089  1.00  0.00           N  
ATOM   2029  CA  ILE D 892      16.055  93.022  53.580  1.00  0.00           C  
ATOM   2030  C   ILE D 892      16.674  91.765  54.201  1.00  0.00           C  
ATOM   2031  O   ILE D 892      17.870  91.524  54.082  1.00  0.00           O  
ATOM   2032  CB  ILE D 892      16.224  92.946  52.049  1.00  0.00           C  
ATOM   2033  CG1 ILE D 892      15.478  94.101  51.385  1.00  0.00           C  
ATOM   2034  CG2 ILE D 892      15.677  91.636  51.527  1.00  0.00           C  
ATOM   2035  CD1 ILE D 892      15.445  94.015  49.876  1.00  0.00           C  
ATOM   2036  N   PRO D 893      15.852  90.940  54.868  1.00  0.00           N  
ATOM   2037  CA  PRO D 893      16.336  89.712  55.501  1.00  0.00           C  
ATOM   2038  C   PRO D 893      16.341  88.559  54.514  1.00  0.00           C  
ATOM   2039  O   PRO D 893      15.357  88.350  53.802  1.00  0.00           O  
ATOM   2040  CB  PRO D 893      15.315  89.457  56.617  1.00  0.00           C  
ATOM   2041  CG  PRO D 893      14.458  90.715  56.671  1.00  0.00           C  
ATOM   2042  CD  PRO D 893      14.456  91.190  55.255  1.00  0.00           C  
ATOM   2043  N   VAL D 894      17.443  87.815  54.476  1.00  0.00           N  
ATOM   2044  CA  VAL D 894      17.561  86.649  53.600  1.00  0.00           C  
ATOM   2045  C   VAL D 894      18.096  85.493  54.426  1.00  0.00           C  
ATOM   2046  O   VAL D 894      18.866  85.703  55.359  1.00  0.00           O  
ATOM   2047  CB  VAL D 894      18.545  86.876  52.427  1.00  0.00           C  
ATOM   2048  CG1 VAL D 894      18.036  87.980  51.532  1.00  0.00           C  
ATOM   2049  CG2 VAL D 894      19.939  87.200  52.955  1.00  0.00           C  
ATOM   2050  N   PHE D 895      17.685  84.273  54.096  1.00  0.00           N  
ATOM   2051  CA  PHE D 895      18.170  83.111  54.825  1.00  0.00           C  
ATOM   2052  C   PHE D 895      19.254  82.446  54.000  1.00  0.00           C  
ATOM   2053  O   PHE D 895      19.238  82.524  52.776  1.00  0.00           O  
ATOM   2054  CB  PHE D 895      17.035  82.116  55.080  1.00  0.00           C  
ATOM   2055  CG  PHE D 895      17.475  80.870  55.809  1.00  0.00           C  
ATOM   2056  CD1 PHE D 895      17.858  80.919  57.135  1.00  0.00           C  
ATOM   2057  CD2 PHE D 895      17.539  79.649  55.154  1.00  0.00           C  
ATOM   2058  CE1 PHE D 895      18.297  79.775  57.788  1.00  0.00           C  
ATOM   2059  CE2 PHE D 895      17.979  78.504  55.806  1.00  0.00           C  
ATOM   2060  CZ  PHE D 895      18.356  78.571  57.119  1.00  0.00           C  
ATOM   2061  N   THR D 896      20.203  81.802  54.668  1.00  0.00           N  
ATOM   2062  CA  THR D 896      21.278  81.122  53.957  1.00  0.00           C  
ATOM   2063  C   THR D 896      22.019  80.084  54.772  1.00  0.00           C  
ATOM   2064  O   THR D 896      22.474  80.351  55.877  1.00  0.00           O  
ATOM   2065  CB  THR D 896      22.333  82.106  53.406  1.00  0.00           C  
ATOM   2066  OG1 THR D 896      23.491  81.373  52.978  1.00  0.00           O  
ATOM   2067  CG2 THR D 896      22.743  83.103  54.470  1.00  0.00           C  
ATOM   2068  N   THR D 897      22.149  78.897  54.202  1.00  0.00           N  
ATOM   2069  CA  THR D 897      22.845  77.814  54.857  1.00  0.00           C  
ATOM   2070  C   THR D 897      24.316  77.864  54.474  1.00  0.00           C  
ATOM   2071  O   THR D 897      25.058  76.908  54.711  1.00  0.00           O  
ATOM   2072  CB  THR D 897      22.275  76.456  54.435  1.00  0.00           C  
ATOM   2073  OG1 THR D 897      22.595  76.197  53.064  1.00  0.00           O  
ATOM   2074  CG2 THR D 897      20.784  76.453  54.600  1.00  0.00           C  
ATOM   2075  N   ARG D 898      24.733  78.971  53.868  1.00  0.00           N  
ATOM   2076  CA  ARG D 898      26.126  79.123  53.461  1.00  0.00           C  
ATOM   2077  C   ARG D 898      26.583  80.547  53.635  1.00  0.00           C  
ATOM   2078  O   ARG D 898      27.070  81.175  52.700  1.00  0.00           O  
ATOM   2079  CB  ARG D 898      26.322  78.695  52.003  1.00  0.00           C  
ATOM   2080  CG  ARG D 898      26.589  77.216  51.827  1.00  0.00           C  
ATOM   2081  CD  ARG D 898      27.866  76.814  52.553  1.00  0.00           C  
ATOM   2082  NE  ARG D 898      29.072  77.118  51.793  1.00  0.00           N  
ATOM   2083  CZ  ARG D 898      29.350  76.587  50.604  1.00  0.00           C  
ATOM   2084  NH1 ARG D 898      28.498  75.731  50.049  1.00  0.00           N  
ATOM   2085  NH2 ARG D 898      30.480  76.897  49.973  1.00  0.00           N  
ATOM   2086  N   PRO D 899      26.441  81.077  54.848  1.00  0.00           N  
ATOM   2087  CA  PRO D 899      26.841  82.451  55.156  1.00  0.00           C  
ATOM   2088  C   PRO D 899      28.338  82.680  54.970  1.00  0.00           C  
ATOM   2089  O   PRO D 899      28.797  83.821  54.886  1.00  0.00           O  
ATOM   2090  CB  PRO D 899      26.395  82.613  56.600  1.00  0.00           C  
ATOM   2091  CG  PRO D 899      26.584  81.222  57.143  1.00  0.00           C  
ATOM   2092  CD  PRO D 899      25.990  80.377  56.060  1.00  0.00           C  
ATOM   2093  N   ASP D 900      29.091  81.589  54.899  1.00  0.00           N  
ATOM   2094  CA  ASP D 900      30.531  81.671  54.711  1.00  0.00           C  
ATOM   2095  C   ASP D 900      30.877  82.104  53.293  1.00  0.00           C  
ATOM   2096  O   ASP D 900      32.021  81.983  52.864  1.00  0.00           O  
ATOM   2097  CB  ASP D 900      31.155  80.313  54.959  1.00  0.00           C  
ATOM   2098  CG  ASP D 900      30.710  79.281  53.941  1.00  0.00           C  
ATOM   2099  OD1 ASP D 900      29.487  79.017  53.837  1.00  0.00           O  
ATOM   2100  OD2 ASP D 900      31.593  78.739  53.243  1.00  0.00           O  
ATOM   2101  N   THR D 901      29.885  82.594  52.559  1.00  0.00           N  
ATOM   2102  CA  THR D 901      30.102  83.030  51.190  1.00  0.00           C  
ATOM   2103  C   THR D 901      29.525  84.410  50.979  1.00  0.00           C  
ATOM   2104  O   THR D 901      29.507  84.901  49.856  1.00  0.00           O  
ATOM   2105  CB  THR D 901      29.424  82.090  50.189  1.00  0.00           C  
ATOM   2106  OG1 THR D 901      28.029  82.005  50.493  1.00  0.00           O  
ATOM   2107  CG2 THR D 901      30.036  80.708  50.245  1.00  0.00           C  
ATOM   2108  N   LEU D 902      29.045  85.028  52.054  1.00  0.00           N  
ATOM   2109  CA  LEU D 902      28.459  86.366  51.983  1.00  0.00           C  
ATOM   2110  C   LEU D 902      29.268  87.312  51.089  1.00  0.00           C  
ATOM   2111  O   LEU D 902      28.710  88.100  50.329  1.00  0.00           O  
ATOM   2112  CB  LEU D 902      28.355  86.963  53.384  1.00  0.00           C  
ATOM   2113  CG  LEU D 902      27.831  88.395  53.480  1.00  0.00           C  
ATOM   2114  CD1 LEU D 902      26.370  88.451  53.047  1.00  0.00           C  
ATOM   2115  CD2 LEU D 902      27.985  88.878  54.912  1.00  0.00           C  
ATOM   2116  N   PHE D 903      30.590  87.234  51.181  1.00  0.00           N  
ATOM   2117  CA  PHE D 903      31.444  88.089  50.369  1.00  0.00           C  
ATOM   2118  C   PHE D 903      31.338  87.747  48.884  1.00  0.00           C  
ATOM   2119  O   PHE D 903      31.940  88.409  48.043  1.00  0.00           O  
ATOM   2120  CB  PHE D 903      32.902  87.974  50.839  1.00  0.00           C  
ATOM   2121  CG  PHE D 903      33.177  88.693  52.129  1.00  0.00           C  
ATOM   2122  CD1 PHE D 903      32.749  88.165  53.344  1.00  0.00           C  
ATOM   2123  CD2 PHE D 903      33.813  89.933  52.124  1.00  0.00           C  
ATOM   2124  CE1 PHE D 903      32.951  88.870  54.541  1.00  0.00           C  
ATOM   2125  CE2 PHE D 903      34.018  90.642  53.310  1.00  0.00           C  
ATOM   2126  CZ  PHE D 903      33.586  90.111  54.521  1.00  0.00           C  
ATOM   2127  N   GLY D 904      30.565  86.713  48.569  1.00  0.00           N  
ATOM   2128  CA  GLY D 904      30.400  86.299  47.188  1.00  0.00           C  
ATOM   2129  C   GLY D 904      29.051  86.685  46.612  1.00  0.00           C  
ATOM   2130  O   GLY D 904      28.803  86.527  45.419  1.00  0.00           O  
ATOM   2131  N   ALA D 905      28.170  87.189  47.463  1.00  0.00           N  
ATOM   2132  CA  ALA D 905      26.855  87.599  47.008  1.00  0.00           C  
ATOM   2133  C   ALA D 905      26.976  88.786  46.067  1.00  0.00           C  
ATOM   2134  O   ALA D 905      27.469  89.857  46.444  1.00  0.00           O  
ATOM   2135  CB  ALA D 905      25.983  87.959  48.180  1.00  0.00           C  
ATOM   2136  N   THR D 906      26.522  88.590  44.834  1.00  0.00           N  
ATOM   2137  CA  THR D 906      26.574  89.644  43.842  1.00  0.00           C  
ATOM   2138  C   THR D 906      25.208  90.230  43.526  1.00  0.00           C  
ATOM   2139  O   THR D 906      25.105  91.161  42.735  1.00  0.00           O  
ATOM   2140  CB  THR D 906      27.222  89.158  42.566  1.00  0.00           C  
ATOM   2141  OG1 THR D 906      26.740  87.846  42.274  1.00  0.00           O  
ATOM   2142  CG2 THR D 906      28.729  89.131  42.722  1.00  0.00           C  
ATOM   2143  N   PHE D 907      24.162  89.688  44.139  1.00  0.00           N  
ATOM   2144  CA  PHE D 907      22.818  90.228  43.955  1.00  0.00           C  
ATOM   2145  C   PHE D 907      21.783  89.558  44.841  1.00  0.00           C  
ATOM   2146  O   PHE D 907      22.037  88.503  45.403  1.00  0.00           O  
ATOM   2147  CB  PHE D 907      22.368  90.162  42.483  1.00  0.00           C  
ATOM   2148  CG  PHE D 907      22.326  88.778  41.903  1.00  0.00           C  
ATOM   2149  CD1 PHE D 907      23.486  88.156  41.465  1.00  0.00           C  
ATOM   2150  CD2 PHE D 907      21.108  88.118  41.730  1.00  0.00           C  
ATOM   2151  CE1 PHE D 907      23.426  86.892  40.849  1.00  0.00           C  
ATOM   2152  CE2 PHE D 907      21.043  86.857  41.116  1.00  0.00           C  
ATOM   2153  CZ  PHE D 907      22.200  86.248  40.675  1.00  0.00           C  
ATOM   2154  N   LEU D 908      20.622  90.185  44.984  1.00  0.00           N  
ATOM   2155  CA  LEU D 908      19.561  89.625  45.804  1.00  0.00           C  
ATOM   2156  C   LEU D 908      18.381  89.329  44.917  1.00  0.00           C  
ATOM   2157  O   LEU D 908      18.230  89.930  43.861  1.00  0.00           O  
ATOM   2158  CB  LEU D 908      19.125  90.612  46.882  1.00  0.00           C  
ATOM   2159  CG  LEU D 908      20.168  91.090  47.890  1.00  0.00           C  
ATOM   2160  CD1 LEU D 908      19.510  92.042  48.890  1.00  0.00           C  
ATOM   2161  CD2 LEU D 908      20.773  89.896  48.596  1.00  0.00           C  
ATOM   2162  N   VAL D 909      17.542  88.400  45.347  1.00  0.00           N  
ATOM   2163  CA  VAL D 909      16.361  88.050  44.580  1.00  0.00           C  
ATOM   2164  C   VAL D 909      15.182  87.884  45.515  1.00  0.00           C  
ATOM   2165  O   VAL D 909      15.209  87.062  46.427  1.00  0.00           O  
ATOM   2166  CB  VAL D 909      16.545  86.750  43.801  1.00  0.00           C  
ATOM   2167  CG1 VAL D 909      15.264  86.395  43.109  1.00  0.00           C  
ATOM   2168  CG2 VAL D 909      17.655  86.903  42.795  1.00  0.00           C  
ATOM   2169  N   LEU D 910      14.151  88.685  45.290  1.00  0.00           N  
ATOM   2170  CA  LEU D 910      12.957  88.627  46.106  1.00  0.00           C  
ATOM   2171  C   LEU D 910      11.919  87.780  45.400  1.00  0.00           C  
ATOM   2172  O   LEU D 910      11.913  87.670  44.170  1.00  0.00           O  
ATOM   2173  CB  LEU D 910      12.398  90.027  46.331  1.00  0.00           C  
ATOM   2174  CG  LEU D 910      13.399  91.008  46.921  1.00  0.00           C  
ATOM   2175  CD1 LEU D 910      12.723  92.345  47.149  1.00  0.00           C  
ATOM   2176  CD2 LEU D 910      13.940  90.458  48.224  1.00  0.00           C  
ATOM   2177  N   ALA D 911      11.041  87.171  46.184  1.00  0.00           N  
ATOM   2178  CA  ALA D 911       9.987  86.349  45.625  1.00  0.00           C  
ATOM   2179  C   ALA D 911       8.963  87.297  45.029  1.00  0.00           C  
ATOM   2180  O   ALA D 911       8.656  88.336  45.603  1.00  0.00           O  
ATOM   2181  CB  ALA D 911       9.350  85.503  46.711  1.00  0.00           C  
ATOM   2182  N   PRO D 912       8.427  86.952  43.861  1.00  0.00           N  
ATOM   2183  CA  PRO D 912       7.429  87.775  43.181  1.00  0.00           C  
ATOM   2184  C   PRO D 912       6.408  88.364  44.148  1.00  0.00           C  
ATOM   2185  O   PRO D 912       6.137  89.564  44.135  1.00  0.00           O  
ATOM   2186  CB  PRO D 912       6.789  86.794  42.209  1.00  0.00           C  
ATOM   2187  CG  PRO D 912       7.945  85.925  41.833  1.00  0.00           C  
ATOM   2188  CD  PRO D 912       8.620  85.672  43.162  1.00  0.00           C  
ATOM   2189  N   GLU D 913       5.852  87.510  44.995  1.00  0.00           N  
ATOM   2190  CA  GLU D 913       4.845  87.941  45.948  1.00  0.00           C  
ATOM   2191  C   GLU D 913       5.424  88.697  47.139  1.00  0.00           C  
ATOM   2192  O   GLU D 913       4.686  89.136  48.023  1.00  0.00           O  
ATOM   2193  CB  GLU D 913       4.044  86.730  46.429  1.00  0.00           C  
ATOM   2194  CG  GLU D 913       3.418  85.910  45.292  1.00  0.00           C  
ATOM   2195  CD  GLU D 913       4.426  85.025  44.542  1.00  0.00           C  
ATOM   2196  OE1 GLU D 913       4.067  84.467  43.474  1.00  0.00           O  
ATOM   2197  OE2 GLU D 913       5.572  84.877  45.026  1.00  0.00           O  
ATOM   2198  N   HIS D 914       6.743  88.850  47.165  1.00  0.00           N  
ATOM   2199  CA  HIS D 914       7.386  89.568  48.254  1.00  0.00           C  
ATOM   2200  C   HIS D 914       6.896  91.006  48.188  1.00  0.00           C  
ATOM   2201  O   HIS D 914       6.773  91.579  47.104  1.00  0.00           O  
ATOM   2202  CB  HIS D 914       8.909  89.535  48.101  1.00  0.00           C  
ATOM   2203  CG  HIS D 914       9.649  90.026  49.306  1.00  0.00           C  
ATOM   2204  ND1 HIS D 914       9.330  91.216  49.911  1.00  0.00           N  
ATOM   2205  CD2 HIS D 914      10.684  89.449  49.968  1.00  0.00           C  
ATOM   2206  CE1 HIS D 914      10.170  91.341  50.922  1.00  0.00           C  
ATOM   2207  NE2 HIS D 914      11.012  90.297  50.999  1.00  0.00           N  
ATOM   2208  N   PRO D 915       6.586  91.604  49.347  1.00  0.00           N  
ATOM   2209  CA  PRO D 915       6.104  92.987  49.423  1.00  0.00           C  
ATOM   2210  C   PRO D 915       7.019  94.011  48.729  1.00  0.00           C  
ATOM   2211  O   PRO D 915       6.565  94.792  47.887  1.00  0.00           O  
ATOM   2212  CB  PRO D 915       6.009  93.224  50.927  1.00  0.00           C  
ATOM   2213  CG  PRO D 915       5.607  91.890  51.433  1.00  0.00           C  
ATOM   2214  CD  PRO D 915       6.513  90.956  50.668  1.00  0.00           C  
ATOM   2215  N   LEU D 916       8.303  93.992  49.089  1.00  0.00           N  
ATOM   2216  CA  LEU D 916       9.297  94.911  48.541  1.00  0.00           C  
ATOM   2217  C   LEU D 916       9.559  94.719  47.061  1.00  0.00           C  
ATOM   2218  O   LEU D 916      10.338  95.460  46.472  1.00  0.00           O  
ATOM   2219  CB  LEU D 916      10.612  94.762  49.297  1.00  0.00           C  
ATOM   2220  CG  LEU D 916      10.492  94.954  50.808  1.00  0.00           C  
ATOM   2221  CD1 LEU D 916      11.821  94.645  51.488  1.00  0.00           C  
ATOM   2222  CD2 LEU D 916      10.048  96.379  51.091  1.00  0.00           C  
ATOM   2223  N   THR D 917       8.921  93.727  46.454  1.00  0.00           N  
ATOM   2224  CA  THR D 917       9.120  93.489  45.032  1.00  0.00           C  
ATOM   2225  C   THR D 917       8.486  94.614  44.219  1.00  0.00           C  
ATOM   2226  O   THR D 917       8.902  94.887  43.097  1.00  0.00           O  
ATOM   2227  CB  THR D 917       8.517  92.147  44.606  1.00  0.00           C  
ATOM   2228  OG1 THR D 917       9.124  91.097  45.371  1.00  0.00           O  
ATOM   2229  CG2 THR D 917       8.766  91.890  43.125  1.00  0.00           C  
ATOM   2230  N   LEU D 918       7.480  95.269  44.792  1.00  0.00           N  
ATOM   2231  CA  LEU D 918       6.809  96.375  44.118  1.00  0.00           C  
ATOM   2232  C   LEU D 918       7.055  97.696  44.836  1.00  0.00           C  
ATOM   2233  O   LEU D 918       7.091  98.749  44.206  1.00  0.00           O  
ATOM   2234  CB  LEU D 918       5.300  96.122  44.026  1.00  0.00           C  
ATOM   2235  CG  LEU D 918       4.811  95.070  43.028  1.00  0.00           C  
ATOM   2236  CD1 LEU D 918       3.303  95.007  43.078  1.00  0.00           C  
ATOM   2237  CD2 LEU D 918       5.274  95.417  41.626  1.00  0.00           C  
ATOM   2238  N   GLU D 919       7.219  97.642  46.154  1.00  0.00           N  
ATOM   2239  CA  GLU D 919       7.458  98.850  46.930  1.00  0.00           C  
ATOM   2240  C   GLU D 919       8.846  99.400  46.621  1.00  0.00           C  
ATOM   2241  O   GLU D 919       9.171 100.523  47.005  1.00  0.00           O  
ATOM   2242  CB  GLU D 919       7.332  98.558  48.430  1.00  0.00           C  
ATOM   2243  CG  GLU D 919       7.382  99.807  49.311  1.00  0.00           C  
ATOM   2244  CD  GLU D 919       7.225  99.503  50.801  1.00  0.00           C  
ATOM   2245  OE1 GLU D 919       6.203  98.889  51.185  1.00  0.00           O  
ATOM   2246  OE2 GLU D 919       8.122  99.887  51.589  1.00  0.00           O  
ATOM   2247  N   LEU D 920       9.659  98.605  45.930  1.00  0.00           N  
ATOM   2248  CA  LEU D 920      11.013  99.016  45.560  1.00  0.00           C  
ATOM   2249  C   LEU D 920      11.173  99.130  44.044  1.00  0.00           C  
ATOM   2250  O   LEU D 920      12.037  99.860  43.558  1.00  0.00           O  
ATOM   2251  CB  LEU D 920      12.052  98.022  46.105  1.00  0.00           C  
ATOM   2252  CG  LEU D 920      12.494  98.117  47.572  1.00  0.00           C  
ATOM   2253  CD1 LEU D 920      13.326  96.907  47.956  1.00  0.00           C  
ATOM   2254  CD2 LEU D 920      13.294  99.389  47.776  1.00  0.00           C  
ATOM   2255  N   ALA D 921      10.335  98.411  43.305  1.00  0.00           N  
ATOM   2256  CA  ALA D 921      10.389  98.419  41.847  1.00  0.00           C  
ATOM   2257  C   ALA D 921      10.379  99.827  41.272  1.00  0.00           C  
ATOM   2258  O   ALA D 921       9.430 100.586  41.475  1.00  0.00           O  
ATOM   2259  CB  ALA D 921       9.226  97.626  41.284  1.00  0.00           C  
ATOM   2260  N   ALA D 922      11.439 100.162  40.543  1.00  0.00           N  
ATOM   2261  CA  ALA D 922      11.581 101.475  39.926  1.00  0.00           C  
ATOM   2262  C   ALA D 922      10.438 101.743  38.959  1.00  0.00           C  
ATOM   2263  O   ALA D 922      10.026 100.849  38.215  1.00  0.00           O  
ATOM   2264  CB  ALA D 922      12.902 101.560  39.194  1.00  0.00           C  
ATOM   2265  N   PRO D 923       9.916 102.987  38.957  1.00  0.00           N  
ATOM   2266  CA  PRO D 923       8.808 103.430  38.097  1.00  0.00           C  
ATOM   2267  C   PRO D 923       9.018 103.147  36.610  1.00  0.00           C  
ATOM   2268  O   PRO D 923       8.059 103.072  35.842  1.00  0.00           O  
ATOM   2269  CB  PRO D 923       8.716 104.923  38.397  1.00  0.00           C  
ATOM   2270  CG  PRO D 923       9.117 104.989  39.839  1.00  0.00           C  
ATOM   2271  CD  PRO D 923      10.328 104.073  39.867  1.00  0.00           C  
ATOM   2272  N   GLU D 924      10.273 102.987  36.209  1.00  0.00           N  
ATOM   2273  CA  GLU D 924      10.583 102.709  34.815  1.00  0.00           C  
ATOM   2274  C   GLU D 924      10.582 101.205  34.579  1.00  0.00           C  
ATOM   2275  O   GLU D 924      10.577 100.753  33.434  1.00  0.00           O  
ATOM   2276  CB  GLU D 924      11.953 103.292  34.445  1.00  0.00           C  
ATOM   2277  CG  GLU D 924      12.175 104.741  34.897  1.00  0.00           C  
ATOM   2278  CD  GLU D 924      12.759 104.843  36.302  1.00  0.00           C  
ATOM   2279  OE1 GLU D 924      13.949 104.493  36.474  1.00  0.00           O  
ATOM   2280  OE2 GLU D 924      12.033 105.268  37.232  1.00  0.00           O  
ATOM   2281  N   LYS D 925      10.587 100.442  35.673  1.00  0.00           N  
ATOM   2282  CA  LYS D 925      10.596  98.980  35.623  1.00  0.00           C  
ATOM   2283  C   LYS D 925       9.234  98.419  36.018  1.00  0.00           C  
ATOM   2284  O   LYS D 925       8.874  97.312  35.629  1.00  0.00           O  
ATOM   2285  CB  LYS D 925      11.662  98.428  36.576  1.00  0.00           C  
ATOM   2286  CG  LYS D 925      13.089  98.925  36.322  1.00  0.00           C  
ATOM   2287  CD  LYS D 925      13.723  98.302  35.074  1.00  0.00           C  
ATOM   2288  CE  LYS D 925      15.127  98.857  34.821  1.00  0.00           C  
ATOM   2289  NZ  LYS D 925      15.831  98.139  33.725  1.00  0.00           N  
ATOM   2290  N   ARG D 926       8.487  99.201  36.790  1.00  0.00           N  
ATOM   2291  CA  ARG D 926       7.161  98.828  37.278  1.00  0.00           C  
ATOM   2292  C   ARG D 926       6.267  98.121  36.254  1.00  0.00           C  
ATOM   2293  O   ARG D 926       5.749  97.042  36.523  1.00  0.00           O  
ATOM   2294  CB  ARG D 926       6.449 100.080  37.805  1.00  0.00           C  
ATOM   2295  CG  ARG D 926       5.137  99.827  38.534  1.00  0.00           C  
ATOM   2296  CD  ARG D 926       5.362  99.060  39.828  1.00  0.00           C  
ATOM   2297  NE  ARG D 926       4.129  98.887  40.592  1.00  0.00           N  
ATOM   2298  CZ  ARG D 926       3.507  99.862  41.247  1.00  0.00           C  
ATOM   2299  NH1 ARG D 926       4.003 101.093  41.236  1.00  0.00           N  
ATOM   2300  NH2 ARG D 926       2.389  99.602  41.916  1.00  0.00           N  
ATOM   2301  N   GLU D 927       6.086  98.725  35.085  1.00  0.00           N  
ATOM   2302  CA  GLU D 927       5.237  98.142  34.047  1.00  0.00           C  
ATOM   2303  C   GLU D 927       5.673  96.737  33.633  1.00  0.00           C  
ATOM   2304  O   GLU D 927       5.003  96.081  32.836  1.00  0.00           O  
ATOM   2305  CB  GLU D 927       5.208  99.055  32.812  1.00  0.00           C  
ATOM   2306  CG  GLU D 927       4.271  98.577  31.684  1.00  0.00           C  
ATOM   2307  CD  GLU D 927       4.254  99.502  30.453  1.00  0.00           C  
ATOM   2308  OE1 GLU D 927       5.325  99.720  29.834  1.00  0.00           O  
ATOM   2309  OE2 GLU D 927       3.161 100.005  30.099  1.00  0.00           O  
ATOM   2310  N   GLU D 928       6.795  96.278  34.177  1.00  0.00           N  
ATOM   2311  CA  GLU D 928       7.314  94.948  33.856  1.00  0.00           C  
ATOM   2312  C   GLU D 928       7.323  94.050  35.101  1.00  0.00           C  
ATOM   2313  O   GLU D 928       7.036  92.855  35.020  1.00  0.00           O  
ATOM   2314  CB  GLU D 928       8.731  95.070  33.273  1.00  0.00           C  
ATOM   2315  CG  GLU D 928       9.321  93.770  32.725  1.00  0.00           C  
ATOM   2316  CD  GLU D 928      10.708  93.963  32.105  1.00  0.00           C  
ATOM   2317  OE1 GLU D 928      11.638  94.415  32.815  1.00  0.00           O  
ATOM   2318  OE2 GLU D 928      10.866  93.659  30.902  1.00  0.00           O  
ATOM   2319  N   VAL D 929       7.650  94.640  36.248  1.00  0.00           N  
ATOM   2320  CA  VAL D 929       7.687  93.911  37.506  1.00  0.00           C  
ATOM   2321  C   VAL D 929       6.277  93.494  37.858  1.00  0.00           C  
ATOM   2322  O   VAL D 929       6.027  92.346  38.206  1.00  0.00           O  
ATOM   2323  CB  VAL D 929       8.228  94.791  38.651  1.00  0.00           C  
ATOM   2324  CG1 VAL D 929       7.988  94.118  39.982  1.00  0.00           C  
ATOM   2325  CG2 VAL D 929       9.711  95.041  38.462  1.00  0.00           C  
ATOM   2326  N   LEU D 930       5.353  94.440  37.760  1.00  0.00           N  
ATOM   2327  CA  LEU D 930       3.957  94.183  38.077  1.00  0.00           C  
ATOM   2328  C   LEU D 930       3.325  93.195  37.106  1.00  0.00           C  
ATOM   2329  O   LEU D 930       2.384  92.489  37.455  1.00  0.00           O  
ATOM   2330  CB  LEU D 930       3.172  95.497  38.071  1.00  0.00           C  
ATOM   2331  CG  LEU D 930       1.711  95.456  38.524  1.00  0.00           C  
ATOM   2332  CD1 LEU D 930       1.300  96.833  39.053  1.00  0.00           C  
ATOM   2333  CD2 LEU D 930       0.818  95.016  37.369  1.00  0.00           C  
ATOM   2334  N   ALA D 931       3.842  93.141  35.887  1.00  0.00           N  
ATOM   2335  CA  ALA D 931       3.307  92.228  34.891  1.00  0.00           C  
ATOM   2336  C   ALA D 931       3.849  90.825  35.110  1.00  0.00           C  
ATOM   2337  O   ALA D 931       3.252  89.844  34.669  1.00  0.00           O  
ATOM   2338  CB  ALA D 931       3.663  92.711  33.498  1.00  0.00           C  
ATOM   2339  N   TYR D 932       4.984  90.741  35.797  1.00  0.00           N  
ATOM   2340  CA  TYR D 932       5.628  89.459  36.084  1.00  0.00           C  
ATOM   2341  C   TYR D 932       4.951  88.777  37.277  1.00  0.00           C  
ATOM   2342  O   TYR D 932       4.826  87.550  37.317  1.00  0.00           O  
ATOM   2343  CB  TYR D 932       7.124  89.677  36.365  1.00  0.00           C  
ATOM   2344  CG  TYR D 932       7.962  88.413  36.385  1.00  0.00           C  
ATOM   2345  CD1 TYR D 932       8.483  87.914  37.582  1.00  0.00           C  
ATOM   2346  CD2 TYR D 932       8.244  87.719  35.203  1.00  0.00           C  
ATOM   2347  CE1 TYR D 932       9.266  86.753  37.602  1.00  0.00           C  
ATOM   2348  CE2 TYR D 932       9.023  86.559  35.211  1.00  0.00           C  
ATOM   2349  CZ  TYR D 932       9.531  86.083  36.413  1.00  0.00           C  
ATOM   2350  OH  TYR D 932      10.299  84.940  36.421  1.00  0.00           O  
ATOM   2351  N   VAL D 933       4.516  89.579  38.246  1.00  0.00           N  
ATOM   2352  CA  VAL D 933       3.834  89.053  39.418  1.00  0.00           C  
ATOM   2353  C   VAL D 933       2.517  88.417  38.976  1.00  0.00           C  
ATOM   2354  O   VAL D 933       2.224  87.277  39.328  1.00  0.00           O  
ATOM   2355  CB  VAL D 933       3.537  90.169  40.427  1.00  0.00           C  
ATOM   2356  CG1 VAL D 933       2.818  89.601  41.635  1.00  0.00           C  
ATOM   2357  CG2 VAL D 933       4.829  90.840  40.842  1.00  0.00           C  
ATOM   2358  N   GLU D 934       1.730  89.159  38.200  1.00  0.00           N  
ATOM   2359  CA  GLU D 934       0.445  88.668  37.695  1.00  0.00           C  
ATOM   2360  C   GLU D 934       0.607  87.483  36.747  1.00  0.00           C  
ATOM   2361  O   GLU D 934      -0.379  86.894  36.307  1.00  0.00           O  
ATOM   2362  CB  GLU D 934      -0.313  89.782  36.962  1.00  0.00           C  
ATOM   2363  CG  GLU D 934      -1.092  90.745  37.859  1.00  0.00           C  
ATOM   2364  CD  GLU D 934      -1.767  91.865  37.071  1.00  0.00           C  
ATOM   2365  OE1 GLU D 934      -2.573  92.613  37.668  1.00  0.00           O  
ATOM   2366  OE2 GLU D 934      -1.488  92.001  35.856  1.00  0.00           O  
ATOM   2367  N   ALA D 935       1.849  87.148  36.418  1.00  0.00           N  
ATOM   2368  CA  ALA D 935       2.114  86.022  35.535  1.00  0.00           C  
ATOM   2369  C   ALA D 935       2.414  84.801  36.390  1.00  0.00           C  
ATOM   2370  O   ALA D 935       1.986  83.690  36.076  1.00  0.00           O  
ATOM   2371  CB  ALA D 935       3.295  86.328  34.626  1.00  0.00           C  
ATOM   2372  N   ALA D 936       3.152  85.023  37.477  1.00  0.00           N  
ATOM   2373  CA  ALA D 936       3.521  83.954  38.397  1.00  0.00           C  
ATOM   2374  C   ALA D 936       2.320  83.545  39.247  1.00  0.00           C  
ATOM   2375  O   ALA D 936       2.103  82.361  39.507  1.00  0.00           O  
ATOM   2376  CB  ALA D 936       4.667  84.408  39.293  1.00  0.00           C  
ATOM   2377  N   LYS D 937       1.543  84.530  39.677  1.00  0.00           N  
ATOM   2378  CA  LYS D 937       0.366  84.275  40.492  1.00  0.00           C  
ATOM   2379  C   LYS D 937      -0.649  83.438  39.725  1.00  0.00           C  
ATOM   2380  O   LYS D 937      -1.340  82.608  40.308  1.00  0.00           O  
ATOM   2381  CB  LYS D 937      -0.269  85.601  40.915  1.00  0.00           C  
ATOM   2382  CG  LYS D 937      -1.603  85.465  41.627  1.00  0.00           C  
ATOM   2383  CD  LYS D 937      -2.177  86.836  41.963  1.00  0.00           C  
ATOM   2384  CE  LYS D 937      -3.557  86.730  42.611  1.00  0.00           C  
ATOM   2385  NZ  LYS D 937      -4.124  88.067  42.965  1.00  0.00           N  
ATOM   2386  N   ARG D 938      -0.728  83.651  38.415  1.00  0.00           N  
ATOM   2387  CA  ARG D 938      -1.679  82.920  37.577  1.00  0.00           C  
ATOM   2388  C   ARG D 938      -1.180  81.529  37.193  1.00  0.00           C  
ATOM   2389  O   ARG D 938      -1.976  80.611  36.971  1.00  0.00           O  
ATOM   2390  CB  ARG D 938      -2.001  83.735  36.314  1.00  0.00           C  
ATOM   2391  CG  ARG D 938      -3.046  83.099  35.393  1.00  0.00           C  
ATOM   2392  CD  ARG D 938      -3.853  84.150  34.627  1.00  0.00           C  
ATOM   2393  NE  ARG D 938      -4.517  85.079  35.540  1.00  0.00           N  
ATOM   2394  CZ  ARG D 938      -4.028  86.264  35.897  1.00  0.00           C  
ATOM   2395  NH1 ARG D 938      -2.866  86.678  35.408  1.00  0.00           N  
ATOM   2396  NH2 ARG D 938      -4.694  87.029  36.757  1.00  0.00           N  
ATOM   2397  N   LYS D 939       0.138  81.383  37.115  1.00  0.00           N  
ATOM   2398  CA  LYS D 939       0.754  80.106  36.770  1.00  0.00           C  
ATOM   2399  C   LYS D 939       0.454  79.129  37.905  1.00  0.00           C  
ATOM   2400  O   LYS D 939       0.016  79.542  38.981  1.00  0.00           O  
ATOM   2401  CB  LYS D 939       2.266  80.290  36.611  1.00  0.00           C  
ATOM   2402  CG  LYS D 939       2.993  79.137  35.941  1.00  0.00           C  
ATOM   2403  CD  LYS D 939       4.494  79.410  35.871  1.00  0.00           C  
ATOM   2404  CE  LYS D 939       4.807  80.698  35.110  1.00  0.00           C  
ATOM   2405  NZ  LYS D 939       6.262  81.027  35.125  1.00  0.00           N  
ATOM   2406  N   THR D 940       0.676  77.838  37.670  1.00  0.00           N  
ATOM   2407  CA  THR D 940       0.419  76.833  38.701  1.00  0.00           C  
ATOM   2408  C   THR D 940       1.577  75.840  38.859  1.00  0.00           C  
ATOM   2409  O   THR D 940       2.624  75.984  38.221  1.00  0.00           O  
ATOM   2410  CB  THR D 940      -0.900  76.048  38.418  1.00  0.00           C  
ATOM   2411  OG1 THR D 940      -0.831  75.428  37.128  1.00  0.00           O  
ATOM   2412  CG2 THR D 940      -2.106  76.988  38.471  1.00  0.00           C  
ATOM   2413  N   GLU D 941       1.381  74.841  39.717  1.00  0.00           N  
ATOM   2414  CA  GLU D 941       2.395  73.822  39.979  1.00  0.00           C  
ATOM   2415  C   GLU D 941       2.654  72.938  38.767  1.00  0.00           C  
ATOM   2416  O   GLU D 941       3.805  72.689  38.405  1.00  0.00           O  
ATOM   2417  CB  GLU D 941       1.966  72.954  41.163  1.00  0.00           C  
ATOM   2418  CG  GLU D 941       1.786  73.733  42.451  1.00  0.00           C  
ATOM   2419  CD  GLU D 941       3.066  74.414  42.903  1.00  0.00           C  
ATOM   2420  OE1 GLU D 941       3.007  75.195  43.876  1.00  0.00           O  
ATOM   2421  OE2 GLU D 941       4.130  74.170  42.292  1.00  0.00           O  
ATOM   2422  N   ILE D 942       1.578  72.462  38.148  1.00  0.00           N  
ATOM   2423  CA  ILE D 942       1.683  71.607  36.970  1.00  0.00           C  
ATOM   2424  C   ILE D 942       2.291  72.385  35.806  1.00  0.00           C  
ATOM   2425  O   ILE D 942       2.911  71.805  34.911  1.00  0.00           O  
ATOM   2426  CB  ILE D 942       0.300  71.085  36.546  1.00  0.00           C  
ATOM   2427  CG1 ILE D 942      -0.393  70.433  37.747  1.00  0.00           C  
ATOM   2428  CG2 ILE D 942       0.449  70.089  35.401  1.00  0.00           C  
ATOM   2429  CD1 ILE D 942      -1.805  69.953  37.463  1.00  0.00           C  
ATOM   2430  N   GLU D 943       2.107  73.702  35.831  1.00  0.00           N  
ATOM   2431  CA  GLU D 943       2.632  74.580  34.792  1.00  0.00           C  
ATOM   2432  C   GLU D 943       4.114  74.876  35.034  1.00  0.00           C  
ATOM   2433  O   GLU D 943       4.925  74.822  34.106  1.00  0.00           O  
ATOM   2434  CB  GLU D 943       1.838  75.894  34.759  1.00  0.00           C  
ATOM   2435  CG  GLU D 943       0.344  75.723  34.492  1.00  0.00           C  
ATOM   2436  CD  GLU D 943      -0.400  77.049  34.416  1.00  0.00           C  
ATOM   2437  OE1 GLU D 943      -1.645  77.031  34.289  1.00  0.00           O  
ATOM   2438  OE2 GLU D 943       0.262  78.108  34.479  1.00  0.00           O  
ATOM   2439  N   ARG D 944       4.460  75.188  36.283  1.00  0.00           N  
ATOM   2440  CA  ARG D 944       5.844  75.487  36.649  1.00  0.00           C  
ATOM   2441  C   ARG D 944       6.746  74.304  36.315  1.00  0.00           C  
ATOM   2442  O   ARG D 944       7.816  74.468  35.718  1.00  0.00           O  
ATOM   2443  CB  ARG D 944       5.946  75.800  38.147  1.00  0.00           C  
ATOM   2444  CG  ARG D 944       5.255  77.090  38.577  1.00  0.00           C  
ATOM   2445  CD  ARG D 944       5.378  77.321  40.080  1.00  0.00           C  
ATOM   2446  NE  ARG D 944       6.769  77.475  40.500  1.00  0.00           N  
ATOM   2447  CZ  ARG D 944       7.157  77.654  41.759  1.00  0.00           C  
ATOM   2448  NH1 ARG D 944       6.257  77.704  42.735  1.00  0.00           N  
ATOM   2449  NH2 ARG D 944       8.446  77.783  42.042  1.00  0.00           N  
ATOM   2450  N   GLN D 945       6.301  73.113  36.707  1.00  0.00           N  
ATOM   2451  CA  GLN D 945       7.044  71.877  36.464  1.00  0.00           C  
ATOM   2452  C   GLN D 945       7.060  71.548  34.967  1.00  0.00           C  
ATOM   2453  O   GLN D 945       7.725  70.604  34.530  1.00  0.00           O  
ATOM   2454  CB  GLN D 945       6.405  70.714  37.240  1.00  0.00           C  
ATOM   2455  CG  GLN D 945       6.209  70.952  38.744  1.00  0.00           C  
ATOM   2456  CD  GLN D 945       7.516  71.057  39.516  1.00  0.00           C  
ATOM   2457  OE1 GLN D 945       8.297  71.990  39.319  1.00  0.00           O  
ATOM   2458  NE2 GLN D 945       7.757  70.095  40.403  1.00  0.00           N  
ATOM   2459  N   ALA D 946       6.319  72.333  34.192  1.00  0.00           N  
ATOM   2460  CA  ALA D 946       6.243  72.140  32.749  1.00  0.00           C  
ATOM   2461  C   ALA D 946       7.349  72.924  32.037  1.00  0.00           C  
ATOM   2462  O   ALA D 946       7.777  72.550  30.940  1.00  0.00           O  
ATOM   2463  CB  ALA D 946       4.869  72.577  32.234  1.00  0.00           C  
ATOM   2464  N   GLU D 947       7.809  74.006  32.665  1.00  0.00           N  
ATOM   2465  CA  GLU D 947       8.866  74.840  32.091  1.00  0.00           C  
ATOM   2466  C   GLU D 947      10.240  74.227  32.360  1.00  0.00           C  
ATOM   2467  O   GLU D 947      11.205  74.476  31.627  1.00  0.00           O  
ATOM   2468  CB  GLU D 947       8.818  76.250  32.687  1.00  0.00           C  
ATOM   2469  CG  GLU D 947       7.452  76.923  32.642  1.00  0.00           C  
ATOM   2470  CD  GLU D 947       7.489  78.345  33.187  1.00  0.00           C  
ATOM   2471  OE1 GLU D 947       8.073  79.226  32.519  1.00  0.00           O  
ATOM   2472  OE2 GLU D 947       6.941  78.578  34.288  1.00  0.00           O  
ATOM   2473  N   GLY D 948      10.315  73.430  33.423  1.00  0.00           N  
ATOM   2474  CA  GLY D 948      11.562  72.784  33.782  1.00  0.00           C  
ATOM   2475  C   GLY D 948      12.352  73.609  34.772  1.00  0.00           C  
ATOM   2476  O   GLY D 948      11.780  74.240  35.662  1.00  0.00           O  
ATOM   2477  N   ARG D 949      13.672  73.603  34.611  1.00  0.00           N  
ATOM   2478  CA  ARG D 949      14.557  74.355  35.489  1.00  0.00           C  
ATOM   2479  C   ARG D 949      15.028  75.661  34.835  1.00  0.00           C  
ATOM   2480  O   ARG D 949      16.034  76.237  35.257  1.00  0.00           O  
ATOM   2481  CB  ARG D 949      15.771  73.496  35.867  1.00  0.00           C  
ATOM   2482  CG  ARG D 949      16.596  73.046  34.668  1.00  0.00           C  
ATOM   2483  CD  ARG D 949      17.953  72.483  35.077  1.00  0.00           C  
ATOM   2484  NE  ARG D 949      18.851  72.366  33.926  1.00  0.00           N  
ATOM   2485  CZ  ARG D 949      20.140  72.044  34.001  1.00  0.00           C  
ATOM   2486  NH1 ARG D 949      20.700  71.800  35.182  1.00  0.00           N  
ATOM   2487  NH2 ARG D 949      20.869  71.970  32.893  1.00  0.00           N  
ATOM   2488  N   GLU D 950      14.305  76.121  33.810  1.00  0.00           N  
ATOM   2489  CA  GLU D 950      14.644  77.364  33.104  1.00  0.00           C  
ATOM   2490  C   GLU D 950      14.480  78.571  34.025  1.00  0.00           C  
ATOM   2491  O   GLU D 950      13.362  78.919  34.411  1.00  0.00           O  
ATOM   2492  CB  GLU D 950      13.754  77.545  31.863  1.00  0.00           C  
ATOM   2493  CG  GLU D 950      14.148  76.684  30.660  1.00  0.00           C  
ATOM   2494  CD  GLU D 950      15.371  77.217  29.914  1.00  0.00           C  
ATOM   2495  OE1 GLU D 950      15.285  78.327  29.343  1.00  0.00           O  
ATOM   2496  OE2 GLU D 950      16.416  76.527  29.893  1.00  0.00           O  
ATOM   2497  N   LYS D 951      15.598  79.203  34.375  1.00  0.00           N  
ATOM   2498  CA  LYS D 951      15.571  80.360  35.257  1.00  0.00           C  
ATOM   2499  C   LYS D 951      14.932  81.557  34.571  1.00  0.00           C  
ATOM   2500  O   LYS D 951      15.189  81.818  33.399  1.00  0.00           O  
ATOM   2501  CB  LYS D 951      16.988  80.704  35.717  1.00  0.00           C  
ATOM   2502  CG  LYS D 951      17.402  80.041  37.033  1.00  0.00           C  
ATOM   2503  CD  LYS D 951      17.429  78.526  36.954  1.00  0.00           C  
ATOM   2504  CE  LYS D 951      17.737  77.922  38.314  1.00  0.00           C  
ATOM   2505  NZ  LYS D 951      17.751  76.434  38.283  1.00  0.00           N  
ATOM   2506  N   THR D 952      14.094  82.278  35.309  1.00  0.00           N  
ATOM   2507  CA  THR D 952      13.400  83.439  34.769  1.00  0.00           C  
ATOM   2508  C   THR D 952      13.122  84.491  35.830  1.00  0.00           C  
ATOM   2509  O   THR D 952      12.469  84.210  36.832  1.00  0.00           O  
ATOM   2510  CB  THR D 952      12.062  83.035  34.156  1.00  0.00           C  
ATOM   2511  OG1 THR D 952      12.291  82.128  33.075  1.00  0.00           O  
ATOM   2512  CG2 THR D 952      11.330  84.254  33.641  1.00  0.00           C  
ATOM   2513  N   GLY D 953      13.604  85.707  35.597  1.00  0.00           N  
ATOM   2514  CA  GLY D 953      13.388  86.780  36.549  1.00  0.00           C  
ATOM   2515  C   GLY D 953      13.384  88.158  35.912  1.00  0.00           C  
ATOM   2516  O   GLY D 953      13.433  88.295  34.692  1.00  0.00           O  
ATOM   2517  N   VAL D 954      13.331  89.185  36.749  1.00  0.00           N  
ATOM   2518  CA  VAL D 954      13.312  90.556  36.273  1.00  0.00           C  
ATOM   2519  C   VAL D 954      14.088  91.442  37.230  1.00  0.00           C  
ATOM   2520  O   VAL D 954      14.139  91.166  38.430  1.00  0.00           O  
ATOM   2521  CB  VAL D 954      11.872  91.074  36.187  1.00  0.00           C  
ATOM   2522  CG1 VAL D 954      11.868  92.549  35.849  1.00  0.00           C  
ATOM   2523  CG2 VAL D 954      11.107  90.286  35.143  1.00  0.00           C  
ATOM   2524  N   PHE D 955      14.698  92.498  36.702  1.00  0.00           N  
ATOM   2525  CA  PHE D 955      15.451  93.417  37.541  1.00  0.00           C  
ATOM   2526  C   PHE D 955      14.524  94.470  38.128  1.00  0.00           C  
ATOM   2527  O   PHE D 955      13.756  95.100  37.411  1.00  0.00           O  
ATOM   2528  CB  PHE D 955      16.569  94.088  36.744  1.00  0.00           C  
ATOM   2529  CG  PHE D 955      17.335  95.117  37.535  1.00  0.00           C  
ATOM   2530  CD1 PHE D 955      17.619  94.912  38.882  1.00  0.00           C  
ATOM   2531  CD2 PHE D 955      17.773  96.291  36.936  1.00  0.00           C  
ATOM   2532  CE1 PHE D 955      18.323  95.861  39.614  1.00  0.00           C  
ATOM   2533  CE2 PHE D 955      18.478  97.243  37.663  1.00  0.00           C  
ATOM   2534  CZ  PHE D 955      18.751  97.026  39.003  1.00  0.00           C  
ATOM   2535  N   LEU D 956      14.601  94.653  39.440  1.00  0.00           N  
ATOM   2536  CA  LEU D 956      13.756  95.615  40.143  1.00  0.00           C  
ATOM   2537  C   LEU D 956      14.136  97.079  39.960  1.00  0.00           C  
ATOM   2538  O   LEU D 956      13.384  97.969  40.361  1.00  0.00           O  
ATOM   2539  CB  LEU D 956      13.738  95.309  41.645  1.00  0.00           C  
ATOM   2540  CG  LEU D 956      12.956  94.092  42.133  1.00  0.00           C  
ATOM   2541  CD1 LEU D 956      12.923  94.099  43.654  1.00  0.00           C  
ATOM   2542  CD2 LEU D 956      11.541  94.138  41.577  1.00  0.00           C  
ATOM   2543  N   GLY D 957      15.296  97.336  39.370  1.00  0.00           N  
ATOM   2544  CA  GLY D 957      15.710  98.713  39.183  1.00  0.00           C  
ATOM   2545  C   GLY D 957      16.047  99.379  40.506  1.00  0.00           C  
ATOM   2546  O   GLY D 957      15.905 100.597  40.650  1.00  0.00           O  
ATOM   2547  N   ALA D 958      16.480  98.577  41.477  1.00  0.00           N  
ATOM   2548  CA  ALA D 958      16.856  99.083  42.790  1.00  0.00           C  
ATOM   2549  C   ALA D 958      18.133  98.367  43.187  1.00  0.00           C  
ATOM   2550  O   ALA D 958      18.463  97.341  42.614  1.00  0.00           O  
ATOM   2551  CB  ALA D 958      15.760  98.805  43.794  1.00  0.00           C  
ATOM   2552  N   TYR D 959      18.859  98.903  44.156  1.00  0.00           N  
ATOM   2553  CA  TYR D 959      20.100  98.277  44.584  1.00  0.00           C  
ATOM   2554  C   TYR D 959      20.073  98.004  46.073  1.00  0.00           C  
ATOM   2555  O   TYR D 959      19.206  98.503  46.781  1.00  0.00           O  
ATOM   2556  CB  TYR D 959      21.286  99.189  44.263  1.00  0.00           C  
ATOM   2557  CG  TYR D 959      21.593  99.327  42.792  1.00  0.00           C  
ATOM   2558  CD1 TYR D 959      20.594  99.654  41.879  1.00  0.00           C  
ATOM   2559  CD2 TYR D 959      22.888  99.122  42.309  1.00  0.00           C  
ATOM   2560  CE1 TYR D 959      20.869  99.771  40.514  1.00  0.00           C  
ATOM   2561  CE2 TYR D 959      23.181  99.238  40.943  1.00  0.00           C  
ATOM   2562  CZ  TYR D 959      22.165  99.561  40.049  1.00  0.00           C  
ATOM   2563  OH  TYR D 959      22.444  99.664  38.698  1.00  0.00           O  
ATOM   2564  N   ALA D 960      21.021  97.203  46.544  1.00  0.00           N  
ATOM   2565  CA  ALA D 960      21.135  96.883  47.965  1.00  0.00           C  
ATOM   2566  C   ALA D 960      22.609  97.008  48.333  1.00  0.00           C  
ATOM   2567  O   ALA D 960      23.464  97.128  47.458  1.00  0.00           O  
ATOM   2568  CB  ALA D 960      20.636  95.479  48.243  1.00  0.00           C  
ATOM   2569  N   LEU D 961      22.910  96.992  49.622  1.00  0.00           N  
ATOM   2570  CA  LEU D 961      24.290  97.126  50.054  1.00  0.00           C  
ATOM   2571  C   LEU D 961      24.790  95.851  50.685  1.00  0.00           C  
ATOM   2572  O   LEU D 961      24.264  95.416  51.700  1.00  0.00           O  
ATOM   2573  CB  LEU D 961      24.426  98.267  51.069  1.00  0.00           C  
ATOM   2574  CG  LEU D 961      24.551  99.715  50.580  1.00  0.00           C  
ATOM   2575  CD1 LEU D 961      25.715  99.814  49.598  1.00  0.00           C  
ATOM   2576  CD2 LEU D 961      23.259 100.174  49.923  1.00  0.00           C  
ATOM   2577  N   ASN D 962      25.814  95.251  50.103  1.00  0.00           N  
ATOM   2578  CA  ASN D 962      26.344  94.025  50.675  1.00  0.00           C  
ATOM   2579  C   ASN D 962      26.970  94.341  52.013  1.00  0.00           C  
ATOM   2580  O   ASN D 962      28.012  94.980  52.070  1.00  0.00           O  
ATOM   2581  CB  ASN D 962      27.407  93.418  49.773  1.00  0.00           C  
ATOM   2582  CG  ASN D 962      27.807  92.029  50.218  1.00  0.00           C  
ATOM   2583  OD1 ASN D 962      28.034  91.790  51.403  1.00  0.00           O  
ATOM   2584  ND2 ASN D 962      27.896  91.102  49.267  1.00  0.00           N  
ATOM   2585  N   PRO D 963      26.355  93.882  53.111  1.00  0.00           N  
ATOM   2586  CA  PRO D 963      26.912  94.161  54.436  1.00  0.00           C  
ATOM   2587  C   PRO D 963      28.299  93.570  54.687  1.00  0.00           C  
ATOM   2588  O   PRO D 963      28.858  93.720  55.767  1.00  0.00           O  
ATOM   2589  CB  PRO D 963      25.846  93.610  55.378  1.00  0.00           C  
ATOM   2590  CG  PRO D 963      25.298  92.466  54.615  1.00  0.00           C  
ATOM   2591  CD  PRO D 963      25.160  93.030  53.218  1.00  0.00           C  
ATOM   2592  N   ALA D 964      28.865  92.907  53.691  1.00  0.00           N  
ATOM   2593  CA  ALA D 964      30.194  92.331  53.853  1.00  0.00           C  
ATOM   2594  C   ALA D 964      31.244  93.241  53.211  1.00  0.00           C  
ATOM   2595  O   ALA D 964      32.080  93.810  53.905  1.00  0.00           O  
ATOM   2596  CB  ALA D 964      30.241  90.949  53.232  1.00  0.00           C  
ATOM   2597  N   THR D 965      31.194  93.373  51.886  1.00  0.00           N  
ATOM   2598  CA  THR D 965      32.134  94.224  51.145  1.00  0.00           C  
ATOM   2599  C   THR D 965      31.712  95.686  51.217  1.00  0.00           C  
ATOM   2600  O   THR D 965      32.533  96.596  51.066  1.00  0.00           O  
ATOM   2601  CB  THR D 965      32.183  93.877  49.646  1.00  0.00           C  
ATOM   2602  OG1 THR D 965      30.889  94.106  49.071  1.00  0.00           O  
ATOM   2603  CG2 THR D 965      32.611  92.429  49.432  1.00  0.00           C  
ATOM   2604  N   GLY D 966      30.416  95.901  51.417  1.00  0.00           N  
ATOM   2605  CA  GLY D 966      29.899  97.251  51.504  1.00  0.00           C  
ATOM   2606  C   GLY D 966      29.392  97.771  50.175  1.00  0.00           C  
ATOM   2607  O   GLY D 966      28.605  98.722  50.152  1.00  0.00           O  
ATOM   2608  N   GLU D 967      29.824  97.151  49.074  1.00  0.00           N  
ATOM   2609  CA  GLU D 967      29.401  97.589  47.747  1.00  0.00           C  
ATOM   2610  C   GLU D 967      27.936  97.340  47.424  1.00  0.00           C  
ATOM   2611  O   GLU D 967      27.202  96.732  48.203  1.00  0.00           O  
ATOM   2612  CB  GLU D 967      30.276  96.961  46.667  1.00  0.00           C  
ATOM   2613  CG  GLU D 967      30.502  95.477  46.805  1.00  0.00           C  
ATOM   2614  CD  GLU D 967      31.353  94.913  45.671  1.00  0.00           C  
ATOM   2615  OE1 GLU D 967      31.718  93.716  45.722  1.00  0.00           O  
ATOM   2616  OE2 GLU D 967      31.656  95.668  44.718  1.00  0.00           O  
ATOM   2617  N   ARG D 968      27.518  97.827  46.262  1.00  0.00           N  
ATOM   2618  CA  ARG D 968      26.133  97.691  45.822  1.00  0.00           C  
ATOM   2619  C   ARG D 968      25.940  96.477  44.912  1.00  0.00           C  
ATOM   2620  O   ARG D 968      26.847  96.082  44.176  1.00  0.00           O  
ATOM   2621  CB  ARG D 968      25.696  98.973  45.093  1.00  0.00           C  
ATOM   2622  CG  ARG D 968      25.904 100.250  45.910  1.00  0.00           C  
ATOM   2623  CD  ARG D 968      26.621 101.311  45.098  1.00  0.00           C  
ATOM   2624  NE  ARG D 968      25.803 101.789  43.992  1.00  0.00           N  
ATOM   2625  CZ  ARG D 968      26.280 102.469  42.955  1.00  0.00           C  
ATOM   2626  NH1 ARG D 968      27.579 102.746  42.886  1.00  0.00           N  
ATOM   2627  NH2 ARG D 968      25.455 102.873  41.991  1.00  0.00           N  
ATOM   2628  N   ILE D 969      24.751  95.887  44.977  1.00  0.00           N  
ATOM   2629  CA  ILE D 969      24.419  94.724  44.167  1.00  0.00           C  
ATOM   2630  C   ILE D 969      22.959  94.827  43.772  1.00  0.00           C  
ATOM   2631  O   ILE D 969      22.091  95.033  44.611  1.00  0.00           O  
ATOM   2632  CB  ILE D 969      24.653  93.433  44.948  1.00  0.00           C  
ATOM   2633  CG1 ILE D 969      23.811  93.437  46.223  1.00  0.00           C  
ATOM   2634  CG2 ILE D 969      26.132  93.306  45.302  1.00  0.00           C  
ATOM   2635  CD1 ILE D 969      23.986  92.202  47.085  1.00  0.00           C  
ATOM   2636  N   PRO D 970      22.668  94.684  42.478  1.00  0.00           N  
ATOM   2637  CA  PRO D 970      21.283  94.782  42.014  1.00  0.00           C  
ATOM   2638  C   PRO D 970      20.313  93.846  42.704  1.00  0.00           C  
ATOM   2639  O   PRO D 970      20.693  92.807  43.215  1.00  0.00           O  
ATOM   2640  CB  PRO D 970      21.398  94.525  40.511  1.00  0.00           C  
ATOM   2641  CG  PRO D 970      22.596  93.667  40.408  1.00  0.00           C  
ATOM   2642  CD  PRO D 970      23.562  94.285  41.384  1.00  0.00           C  
ATOM   2643  N   ILE D 971      19.050  94.239  42.722  1.00  0.00           N  
ATOM   2644  CA  ILE D 971      18.009  93.440  43.345  1.00  0.00           C  
ATOM   2645  C   ILE D 971      17.032  92.993  42.275  1.00  0.00           C  
ATOM   2646  O   ILE D 971      16.402  93.819  41.619  1.00  0.00           O  
ATOM   2647  CB  ILE D 971      17.232  94.253  44.376  1.00  0.00           C  
ATOM   2648  CG1 ILE D 971      18.190  94.790  45.444  1.00  0.00           C  
ATOM   2649  CG2 ILE D 971      16.129  93.402  44.962  1.00  0.00           C  
ATOM   2650  CD1 ILE D 971      17.531  95.675  46.480  1.00  0.00           C  
ATOM   2651  N   TRP D 972      16.905  91.685  42.100  1.00  0.00           N  
ATOM   2652  CA  TRP D 972      16.000  91.144  41.098  1.00  0.00           C  
ATOM   2653  C   TRP D 972      14.829  90.443  41.731  1.00  0.00           C  
ATOM   2654  O   TRP D 972      14.721  90.375  42.950  1.00  0.00           O  
ATOM   2655  CB  TRP D 972      16.722  90.150  40.202  1.00  0.00           C  
ATOM   2656  CG  TRP D 972      17.703  90.762  39.286  1.00  0.00           C  
ATOM   2657  CD1 TRP D 972      18.766  91.548  39.621  1.00  0.00           C  
ATOM   2658  CD2 TRP D 972      17.764  90.589  37.873  1.00  0.00           C  
ATOM   2659  NE1 TRP D 972      19.495  91.869  38.499  1.00  0.00           N  
ATOM   2660  CE2 TRP D 972      18.898  91.292  37.412  1.00  0.00           C  
ATOM   2661  CE3 TRP D 972      16.972  89.902  36.948  1.00  0.00           C  
ATOM   2662  CZ2 TRP D 972      19.258  91.328  36.068  1.00  0.00           C  
ATOM   2663  CZ3 TRP D 972      17.332  89.936  35.608  1.00  0.00           C  
ATOM   2664  CH2 TRP D 972      18.465  90.644  35.182  1.00  0.00           C  
ATOM   2665  N   THR D 973      13.955  89.918  40.886  1.00  0.00           N  
ATOM   2666  CA  THR D 973      12.791  89.200  41.355  1.00  0.00           C  
ATOM   2667  C   THR D 973      12.559  88.018  40.425  1.00  0.00           C  
ATOM   2668  O   THR D 973      12.252  88.195  39.248  1.00  0.00           O  
ATOM   2669  CB  THR D 973      11.555  90.111  41.367  1.00  0.00           C  
ATOM   2670  OG1 THR D 973      10.408  89.370  41.805  1.00  0.00           O  
ATOM   2671  CG2 THR D 973      11.305  90.667  39.986  1.00  0.00           C  
ATOM   2672  N   ALA D 974      12.727  86.810  40.954  1.00  0.00           N  
ATOM   2673  CA  ALA D 974      12.538  85.598  40.165  1.00  0.00           C  
ATOM   2674  C   ALA D 974      11.538  84.664  40.842  1.00  0.00           C  
ATOM   2675  O   ALA D 974      11.259  84.798  42.032  1.00  0.00           O  
ATOM   2676  CB  ALA D 974      13.875  84.894  39.967  1.00  0.00           C  
ATOM   2677  N   ASP D 975      10.993  83.727  40.073  1.00  0.00           N  
ATOM   2678  CA  ASP D 975      10.016  82.769  40.586  1.00  0.00           C  
ATOM   2679  C   ASP D 975      10.694  81.553  41.201  1.00  0.00           C  
ATOM   2680  O   ASP D 975      10.041  80.734  41.850  1.00  0.00           O  
ATOM   2681  CB  ASP D 975       9.099  82.292  39.457  1.00  0.00           C  
ATOM   2682  CG  ASP D 975       9.880  81.715  38.267  1.00  0.00           C  
ATOM   2683  OD1 ASP D 975      11.005  81.196  38.476  1.00  0.00           O  
ATOM   2684  OD2 ASP D 975       9.359  81.770  37.123  1.00  0.00           O  
ATOM   2685  N   TYR D 976      12.001  81.431  40.984  1.00  0.00           N  
ATOM   2686  CA  TYR D 976      12.738  80.299  41.513  1.00  0.00           C  
ATOM   2687  C   TYR D 976      12.957  80.437  43.002  1.00  0.00           C  
ATOM   2688  O   TYR D 976      13.458  79.523  43.653  1.00  0.00           O  
ATOM   2689  CB  TYR D 976      14.062  80.120  40.761  1.00  0.00           C  
ATOM   2690  CG  TYR D 976      15.268  80.892  41.259  1.00  0.00           C  
ATOM   2691  CD1 TYR D 976      15.918  80.534  42.434  1.00  0.00           C  
ATOM   2692  CD2 TYR D 976      15.830  81.909  40.487  1.00  0.00           C  
ATOM   2693  CE1 TYR D 976      17.101  81.160  42.820  1.00  0.00           C  
ATOM   2694  CE2 TYR D 976      17.014  82.540  40.870  1.00  0.00           C  
ATOM   2695  CZ  TYR D 976      17.640  82.156  42.032  1.00  0.00           C  
ATOM   2696  OH  TYR D 976      18.821  82.748  42.392  1.00  0.00           O  
ATOM   2697  N   VAL D 977      12.565  81.584  43.537  1.00  0.00           N  
ATOM   2698  CA  VAL D 977      12.672  81.836  44.959  1.00  0.00           C  
ATOM   2699  C   VAL D 977      11.246  81.825  45.497  1.00  0.00           C  
ATOM   2700  O   VAL D 977      10.373  82.482  44.938  1.00  0.00           O  
ATOM   2701  CB  VAL D 977      13.327  83.180  45.207  1.00  0.00           C  
ATOM   2702  CG1 VAL D 977      13.258  83.536  46.680  1.00  0.00           C  
ATOM   2703  CG2 VAL D 977      14.766  83.121  44.724  1.00  0.00           C  
ATOM   2704  N   LEU D 978      11.006  81.072  46.569  1.00  0.00           N  
ATOM   2705  CA  LEU D 978       9.664  80.956  47.145  1.00  0.00           C  
ATOM   2706  C   LEU D 978       9.456  81.895  48.321  1.00  0.00           C  
ATOM   2707  O   LEU D 978      10.320  82.007  49.181  1.00  0.00           O  
ATOM   2708  CB  LEU D 978       9.430  79.517  47.604  1.00  0.00           C  
ATOM   2709  CG  LEU D 978       9.935  78.406  46.676  1.00  0.00           C  
ATOM   2710  CD1 LEU D 978       9.743  77.070  47.346  1.00  0.00           C  
ATOM   2711  CD2 LEU D 978       9.203  78.443  45.355  1.00  0.00           C  
ATOM   2712  N   PHE D 979       8.310  82.565  48.368  1.00  0.00           N  
ATOM   2713  CA  PHE D 979       8.039  83.487  49.465  1.00  0.00           C  
ATOM   2714  C   PHE D 979       7.636  82.749  50.731  1.00  0.00           C  
ATOM   2715  O   PHE D 979       7.974  83.173  51.844  1.00  0.00           O  
ATOM   2716  CB  PHE D 979       6.936  84.477  49.091  1.00  0.00           C  
ATOM   2717  CG  PHE D 979       6.531  85.374  50.222  1.00  0.00           C  
ATOM   2718  CD1 PHE D 979       7.496  86.006  51.006  1.00  0.00           C  
ATOM   2719  CD2 PHE D 979       5.192  85.580  50.520  1.00  0.00           C  
ATOM   2720  CE1 PHE D 979       7.130  86.832  52.081  1.00  0.00           C  
ATOM   2721  CE2 PHE D 979       4.813  86.404  51.591  1.00  0.00           C  
ATOM   2722  CZ  PHE D 979       5.786  87.030  52.371  1.00  0.00           C  
ATOM   2723  N   GLY D 980       6.914  81.644  50.555  1.00  0.00           N  
ATOM   2724  CA  GLY D 980       6.472  80.851  51.694  1.00  0.00           C  
ATOM   2725  C   GLY D 980       7.598  80.096  52.391  1.00  0.00           C  
ATOM   2726  O   GLY D 980       7.364  79.104  53.098  1.00  0.00           O  
ATOM   2727  N   TYR D 981       8.828  80.555  52.196  1.00  0.00           N  
ATOM   2728  CA  TYR D 981       9.950  79.899  52.827  1.00  0.00           C  
ATOM   2729  C   TYR D 981      11.070  80.852  53.197  1.00  0.00           C  
ATOM   2730  O   TYR D 981      11.488  81.694  52.401  1.00  0.00           O  
ATOM   2731  CB  TYR D 981      10.492  78.783  51.933  1.00  0.00           C  
ATOM   2732  CG  TYR D 981      11.657  78.083  52.569  1.00  0.00           C  
ATOM   2733  CD1 TYR D 981      12.951  78.292  52.115  1.00  0.00           C  
ATOM   2734  CD2 TYR D 981      11.475  77.298  53.701  1.00  0.00           C  
ATOM   2735  CE1 TYR D 981      14.038  77.747  52.780  1.00  0.00           C  
ATOM   2736  CE2 TYR D 981      12.554  76.747  54.377  1.00  0.00           C  
ATOM   2737  CZ  TYR D 981      13.835  76.975  53.915  1.00  0.00           C  
ATOM   2738  OH  TYR D 981      14.913  76.412  54.580  1.00  0.00           O  
ATOM   2739  N   GLY D 982      11.546  80.706  54.427  1.00  0.00           N  
ATOM   2740  CA  GLY D 982      12.629  81.536  54.914  1.00  0.00           C  
ATOM   2741  C   GLY D 982      12.262  82.997  55.055  1.00  0.00           C  
ATOM   2742  O   GLY D 982      11.577  83.402  55.999  1.00  0.00           O  
ATOM   2743  N   THR D 983      12.719  83.792  54.098  1.00  0.00           N  
ATOM   2744  CA  THR D 983      12.462  85.216  54.112  1.00  0.00           C  
ATOM   2745  C   THR D 983      11.907  85.631  52.769  1.00  0.00           C  
ATOM   2746  O   THR D 983      11.596  86.799  52.550  1.00  0.00           O  
ATOM   2747  CB  THR D 983      13.754  85.983  54.347  1.00  0.00           C  
ATOM   2748  OG1 THR D 983      14.677  85.679  53.293  1.00  0.00           O  
ATOM   2749  CG2 THR D 983      14.370  85.577  55.668  1.00  0.00           C  
ATOM   2750  N   GLY D 984      11.789  84.668  51.866  1.00  0.00           N  
ATOM   2751  CA  GLY D 984      11.292  84.980  50.542  1.00  0.00           C  
ATOM   2752  C   GLY D 984      12.341  85.767  49.771  1.00  0.00           C  
ATOM   2753  O   GLY D 984      12.097  86.239  48.661  1.00  0.00           O  
ATOM   2754  N   ALA D 985      13.521  85.905  50.360  1.00  0.00           N  
ATOM   2755  CA  ALA D 985      14.597  86.641  49.722  1.00  0.00           C  
ATOM   2756  C   ALA D 985      15.881  85.876  49.916  1.00  0.00           C  
ATOM   2757  O   ALA D 985      16.019  85.149  50.894  1.00  0.00           O  
ATOM   2758  CB  ALA D 985      14.715  88.000  50.340  1.00  0.00           C  
ATOM   2759  N   ILE D 986      16.821  86.045  48.993  1.00  0.00           N  
ATOM   2760  CA  ILE D 986      18.098  85.345  49.068  1.00  0.00           C  
ATOM   2761  C   ILE D 986      19.262  86.178  48.571  1.00  0.00           C  
ATOM   2762  O   ILE D 986      19.085  87.110  47.793  1.00  0.00           O  
ATOM   2763  CB  ILE D 986      18.085  84.079  48.213  1.00  0.00           C  
ATOM   2764  CG1 ILE D 986      17.978  84.453  46.734  1.00  0.00           C  
ATOM   2765  CG2 ILE D 986      16.908  83.227  48.578  1.00  0.00           C  
ATOM   2766  CD1 ILE D 986      18.097  83.277  45.780  1.00  0.00           C  
ATOM   2767  N   MET D 987      20.461  85.825  49.012  1.00  0.00           N  
ATOM   2768  CA  MET D 987      21.660  86.528  48.576  1.00  0.00           C  
ATOM   2769  C   MET D 987      22.349  85.636  47.555  1.00  0.00           C  
ATOM   2770  O   MET D 987      23.091  84.730  47.912  1.00  0.00           O  
ATOM   2771  CB  MET D 987      22.598  86.791  49.756  1.00  0.00           C  
ATOM   2772  CG  MET D 987      22.827  85.584  50.651  1.00  0.00           C  
ATOM   2773  SD  MET D 987      24.344  85.677  51.601  1.00  0.00           S  
ATOM   2774  CE  MET D 987      25.302  84.392  50.876  1.00  0.00           C  
ATOM   2775  N   ALA D 988      22.089  85.886  46.280  1.00  0.00           N  
ATOM   2776  CA  ALA D 988      22.671  85.093  45.204  1.00  0.00           C  
ATOM   2777  C   ALA D 988      24.188  85.061  45.255  1.00  0.00           C  
ATOM   2778  O   ALA D 988      24.832  86.099  45.393  1.00  0.00           O  
ATOM   2779  CB  ALA D 988      22.213  85.637  43.871  1.00  0.00           C  
ATOM   2780  N   VAL D 989      24.749  83.862  45.148  1.00  0.00           N  
ATOM   2781  CA  VAL D 989      26.197  83.678  45.161  1.00  0.00           C  
ATOM   2782  C   VAL D 989      26.539  82.721  44.022  1.00  0.00           C  
ATOM   2783  O   VAL D 989      27.044  81.626  44.253  1.00  0.00           O  
ATOM   2784  CB  VAL D 989      26.681  83.036  46.474  1.00  0.00           C  
ATOM   2785  CG1 VAL D 989      28.196  83.115  46.556  1.00  0.00           C  
ATOM   2786  CG2 VAL D 989      26.040  83.716  47.656  1.00  0.00           C  
ATOM   2787  N   PRO D 990      26.292  83.138  42.775  1.00  0.00           N  
ATOM   2788  CA  PRO D 990      26.545  82.344  41.571  1.00  0.00           C  
ATOM   2789  C   PRO D 990      27.774  81.451  41.632  1.00  0.00           C  
ATOM   2790  O   PRO D 990      27.788  80.381  41.039  1.00  0.00           O  
ATOM   2791  CB  PRO D 990      26.678  83.405  40.480  1.00  0.00           C  
ATOM   2792  CG  PRO D 990      25.804  84.484  40.950  1.00  0.00           C  
ATOM   2793  CD  PRO D 990      26.146  84.559  42.421  1.00  0.00           C  
ATOM   2794  N   ALA D 991      28.802  81.893  42.349  1.00  0.00           N  
ATOM   2795  CA  ALA D 991      30.046  81.138  42.441  1.00  0.00           C  
ATOM   2796  C   ALA D 991      29.953  79.831  43.212  1.00  0.00           C  
ATOM   2797  O   ALA D 991      30.771  78.943  43.004  1.00  0.00           O  
ATOM   2798  CB  ALA D 991      31.141  82.017  43.048  1.00  0.00           C  
ATOM   2799  N   HIS D 992      28.967  79.703  44.095  1.00  0.00           N  
ATOM   2800  CA  HIS D 992      28.845  78.490  44.897  1.00  0.00           C  
ATOM   2801  C   HIS D 992      27.410  77.993  45.050  1.00  0.00           C  
ATOM   2802  O   HIS D 992      26.964  77.652  46.145  1.00  0.00           O  
ATOM   2803  CB  HIS D 992      29.477  78.730  46.272  1.00  0.00           C  
ATOM   2804  CG  HIS D 992      30.789  79.444  46.205  1.00  0.00           C  
ATOM   2805  ND1 HIS D 992      31.870  78.950  45.501  1.00  0.00           N  
ATOM   2806  CD2 HIS D 992      31.178  80.643  46.696  1.00  0.00           C  
ATOM   2807  CE1 HIS D 992      32.865  79.817  45.559  1.00  0.00           C  
ATOM   2808  NE2 HIS D 992      32.473  80.855  46.277  1.00  0.00           N  
ATOM   2809  N   ASP D 993      26.693  77.957  43.935  1.00  0.00           N  
ATOM   2810  CA  ASP D 993      25.322  77.479  43.921  1.00  0.00           C  
ATOM   2811  C   ASP D 993      24.784  77.529  42.515  1.00  0.00           C  
ATOM   2812  O   ASP D 993      24.357  78.582  42.044  1.00  0.00           O  
ATOM   2813  CB  ASP D 993      24.418  78.313  44.809  1.00  0.00           C  
ATOM   2814  CG  ASP D 993      23.022  77.728  44.900  1.00  0.00           C  
ATOM   2815  OD1 ASP D 993      22.464  77.406  43.835  1.00  0.00           O  
ATOM   2816  OD2 ASP D 993      22.484  77.582  46.020  1.00  0.00           O  
ATOM   2817  N   GLN D 994      24.795  76.370  41.866  1.00  0.00           N  
ATOM   2818  CA  GLN D 994      24.338  76.215  40.491  1.00  0.00           C  
ATOM   2819  C   GLN D 994      23.130  77.086  40.167  1.00  0.00           C  
ATOM   2820  O   GLN D 994      23.194  77.933  39.270  1.00  0.00           O  
ATOM   2821  CB  GLN D 994      24.010  74.750  40.218  1.00  0.00           C  
ATOM   2822  CG  GLN D 994      24.053  74.367  38.759  1.00  0.00           C  
ATOM   2823  CD  GLN D 994      25.387  74.671  38.133  1.00  0.00           C  
ATOM   2824  OE1 GLN D 994      26.420  74.691  38.815  1.00  0.00           O  
ATOM   2825  NE2 GLN D 994      25.384  74.898  36.820  1.00  0.00           N  
ATOM   2826  N   ARG D 995      22.038  76.890  40.896  1.00  0.00           N  
ATOM   2827  CA  ARG D 995      20.836  77.675  40.661  1.00  0.00           C  
ATOM   2828  C   ARG D 995      21.239  79.126  40.425  1.00  0.00           C  
ATOM   2829  O   ARG D 995      21.072  79.656  39.329  1.00  0.00           O  
ATOM   2830  CB  ARG D 995      19.905  77.584  41.865  1.00  0.00           C  
ATOM   2831  CG  ARG D 995      19.739  76.167  42.410  1.00  0.00           C  
ATOM   2832  CD  ARG D 995      19.044  76.186  43.773  1.00  0.00           C  
ATOM   2833  NE  ARG D 995      19.686  77.112  44.701  1.00  0.00           N  
ATOM   2834  CZ  ARG D 995      19.038  77.818  45.618  1.00  0.00           C  
ATOM   2835  NH1 ARG D 995      17.724  77.706  45.740  1.00  0.00           N  
ATOM   2836  NH2 ARG D 995      19.705  78.661  46.393  1.00  0.00           N  
ATOM   2837  N   ASP D 996      21.789  79.759  41.450  1.00  0.00           N  
ATOM   2838  CA  ASP D 996      22.226  81.136  41.324  1.00  0.00           C  
ATOM   2839  C   ASP D 996      23.149  81.247  40.117  1.00  0.00           C  
ATOM   2840  O   ASP D 996      22.900  82.041  39.208  1.00  0.00           O  
ATOM   2841  CB  ASP D 996      22.962  81.581  42.586  1.00  0.00           C  
ATOM   2842  CG  ASP D 996      22.100  81.477  43.826  1.00  0.00           C  
ATOM   2843  OD1 ASP D 996      20.869  81.305  43.684  1.00  0.00           O  
ATOM   2844  OD2 ASP D 996      22.650  81.576  44.942  1.00  0.00           O  
ATOM   2845  N   TYR D 997      24.209  80.447  40.104  1.00  0.00           N  
ATOM   2846  CA  TYR D 997      25.145  80.464  38.993  1.00  0.00           C  
ATOM   2847  C   TYR D 997      24.419  80.544  37.663  1.00  0.00           C  
ATOM   2848  O   TYR D 997      24.607  81.487  36.897  1.00  0.00           O  
ATOM   2849  CB  TYR D 997      25.999  79.212  38.992  1.00  0.00           C  
ATOM   2850  CG  TYR D 997      26.920  79.141  37.801  1.00  0.00           C  
ATOM   2851  CD1 TYR D 997      26.440  78.831  36.535  1.00  0.00           C  
ATOM   2852  CD2 TYR D 997      28.272  79.433  37.936  1.00  0.00           C  
ATOM   2853  CE1 TYR D 997      27.289  78.820  35.431  1.00  0.00           C  
ATOM   2854  CE2 TYR D 997      29.130  79.425  36.841  1.00  0.00           C  
ATOM   2855  CZ  TYR D 997      28.638  79.124  35.591  1.00  0.00           C  
ATOM   2856  OH  TYR D 997      29.491  79.170  34.503  1.00  0.00           O  
ATOM   2857  N   GLU D 998      23.606  79.534  37.384  1.00  0.00           N  
ATOM   2858  CA  GLU D 998      22.851  79.488  36.145  1.00  0.00           C  
ATOM   2859  C   GLU D 998      22.060  80.773  35.937  1.00  0.00           C  
ATOM   2860  O   GLU D 998      22.105  81.358  34.853  1.00  0.00           O  
ATOM   2861  CB  GLU D 998      21.920  78.276  36.144  1.00  0.00           C  
ATOM   2862  CG  GLU D 998      22.678  76.942  36.236  1.00  0.00           C  
ATOM   2863  CD  GLU D 998      21.774  75.713  36.161  1.00  0.00           C  
ATOM   2864  OE1 GLU D 998      20.876  75.564  37.025  1.00  0.00           O  
ATOM   2865  OE2 GLU D 998      21.970  74.892  35.235  1.00  0.00           O  
ATOM   2866  N   PHE D 999      21.355  81.224  36.971  1.00  0.00           N  
ATOM   2867  CA  PHE D 999      20.578  82.453  36.863  1.00  0.00           C  
ATOM   2868  C   PHE D 999      21.480  83.612  36.500  1.00  0.00           C  
ATOM   2869  O   PHE D 999      21.081  84.516  35.778  1.00  0.00           O  
ATOM   2870  CB  PHE D 999      19.873  82.765  38.174  1.00  0.00           C  
ATOM   2871  CG  PHE D 999      19.036  84.003  38.125  1.00  0.00           C  
ATOM   2872  CD1 PHE D 999      19.577  85.242  38.451  1.00  0.00           C  
ATOM   2873  CD2 PHE D 999      17.698  83.935  37.746  1.00  0.00           C  
ATOM   2874  CE1 PHE D 999      18.789  86.393  38.403  1.00  0.00           C  
ATOM   2875  CE2 PHE D 999      16.901  85.079  37.693  1.00  0.00           C  
ATOM   2876  CZ  PHE D 999      17.445  86.306  38.020  1.00  0.00           C  
ATOM   2877  N   ALA D1000      22.701  83.576  37.007  1.00  0.00           N  
ATOM   2878  CA  ALA D1000      23.663  84.619  36.732  1.00  0.00           C  
ATOM   2879  C   ALA D1000      24.141  84.577  35.279  1.00  0.00           C  
ATOM   2880  O   ALA D1000      24.114  85.585  34.584  1.00  0.00           O  
ATOM   2881  CB  ALA D1000      24.844  84.488  37.679  1.00  0.00           C  
ATOM   2882  N   ARG D1001      24.574  83.414  34.812  1.00  0.00           N  
ATOM   2883  CA  ARG D1001      25.071  83.303  33.447  1.00  0.00           C  
ATOM   2884  C   ARG D1001      23.997  83.651  32.412  1.00  0.00           C  
ATOM   2885  O   ARG D1001      24.307  84.038  31.277  1.00  0.00           O  
ATOM   2886  CB  ARG D1001      25.627  81.890  33.206  1.00  0.00           C  
ATOM   2887  CG  ARG D1001      27.104  81.839  32.745  1.00  0.00           C  
ATOM   2888  CD  ARG D1001      27.246  81.255  31.315  1.00  0.00           C  
ATOM   2889  NE  ARG D1001      26.680  79.899  31.186  1.00  0.00           N  
ATOM   2890  CZ  ARG D1001      26.353  79.304  30.034  1.00  0.00           C  
ATOM   2891  NH1 ARG D1001      26.523  79.926  28.869  1.00  0.00           N  
ATOM   2892  NH2 ARG D1001      25.840  78.081  30.050  1.00  0.00           N  
ATOM   2893  N   LYS D1002      22.731  83.540  32.809  1.00  0.00           N  
ATOM   2894  CA  LYS D1002      21.637  83.847  31.888  1.00  0.00           C  
ATOM   2895  C   LYS D1002      21.325  85.339  31.778  1.00  0.00           C  
ATOM   2896  O   LYS D1002      21.244  85.878  30.673  1.00  0.00           O  
ATOM   2897  CB  LYS D1002      20.368  83.105  32.290  1.00  0.00           C  
ATOM   2898  CG  LYS D1002      19.275  83.233  31.253  1.00  0.00           C  
ATOM   2899  CD  LYS D1002      18.079  82.359  31.568  1.00  0.00           C  
ATOM   2900  CE  LYS D1002      17.155  82.245  30.366  1.00  0.00           C  
ATOM   2901  NZ  LYS D1002      15.984  81.390  30.683  1.00  0.00           N  
ATOM   2902  N   PHE D1003      21.146  86.000  32.918  1.00  0.00           N  
ATOM   2903  CA  PHE D1003      20.847  87.427  32.937  1.00  0.00           C  
ATOM   2904  C   PHE D1003      22.079  88.294  33.149  1.00  0.00           C  
ATOM   2905  O   PHE D1003      22.049  89.241  33.918  1.00  0.00           O  
ATOM   2906  CB  PHE D1003      19.817  87.714  34.022  1.00  0.00           C  
ATOM   2907  CG  PHE D1003      18.514  87.027  33.791  1.00  0.00           C  
ATOM   2908  CD1 PHE D1003      17.525  87.635  33.032  1.00  0.00           C  
ATOM   2909  CD2 PHE D1003      18.294  85.750  34.287  1.00  0.00           C  
ATOM   2910  CE1 PHE D1003      16.336  86.976  32.768  1.00  0.00           C  
ATOM   2911  CE2 PHE D1003      17.113  85.088  34.029  1.00  0.00           C  
ATOM   2912  CZ  PHE D1003      16.130  85.698  33.269  1.00  0.00           C  
ATOM   2913  N   GLY D1004      23.159  87.957  32.459  1.00  0.00           N  
ATOM   2914  CA  GLY D1004      24.393  88.713  32.561  1.00  0.00           C  
ATOM   2915  C   GLY D1004      24.811  89.293  33.902  1.00  0.00           C  
ATOM   2916  O   GLY D1004      25.261  90.443  33.946  1.00  0.00           O  
ATOM   2917  N   LEU D1005      24.678  88.522  34.984  1.00  0.00           N  
ATOM   2918  CA  LEU D1005      25.070  88.985  36.315  1.00  0.00           C  
ATOM   2919  C   LEU D1005      26.467  88.465  36.657  1.00  0.00           C  
ATOM   2920  O   LEU D1005      26.896  87.435  36.142  1.00  0.00           O  
ATOM   2921  CB  LEU D1005      24.060  88.528  37.355  1.00  0.00           C  
ATOM   2922  CG  LEU D1005      22.648  89.068  37.131  1.00  0.00           C  
ATOM   2923  CD1 LEU D1005      21.700  88.500  38.158  1.00  0.00           C  
ATOM   2924  CD2 LEU D1005      22.665  90.585  37.230  1.00  0.00           C  
ATOM   2925  N   PRO D1006      27.199  89.187  37.522  1.00  0.00           N  
ATOM   2926  CA  PRO D1006      28.559  88.849  37.953  1.00  0.00           C  
ATOM   2927  C   PRO D1006      28.653  87.659  38.880  1.00  0.00           C  
ATOM   2928  O   PRO D1006      27.771  87.427  39.695  1.00  0.00           O  
ATOM   2929  CB  PRO D1006      29.037  90.126  38.635  1.00  0.00           C  
ATOM   2930  CG  PRO D1006      28.191  91.197  38.007  1.00  0.00           C  
ATOM   2931  CD  PRO D1006      26.843  90.536  37.982  1.00  0.00           C  
ATOM   2932  N   ILE D1007      29.750  86.921  38.751  1.00  0.00           N  
ATOM   2933  CA  ILE D1007      30.023  85.737  39.562  1.00  0.00           C  
ATOM   2934  C   ILE D1007      31.344  85.967  40.299  1.00  0.00           C  
ATOM   2935  O   ILE D1007      32.395  86.059  39.666  1.00  0.00           O  
ATOM   2936  CB  ILE D1007      30.184  84.515  38.670  1.00  0.00           C  
ATOM   2937  CG1 ILE D1007      28.956  84.377  37.780  1.00  0.00           C  
ATOM   2938  CG2 ILE D1007      30.361  83.285  39.500  1.00  0.00           C  
ATOM   2939  CD1 ILE D1007      29.170  83.478  36.586  1.00  0.00           C  
ATOM   2940  N   LYS D1008      31.298  86.059  41.627  1.00  0.00           N  
ATOM   2941  CA  LYS D1008      32.510  86.302  42.411  1.00  0.00           C  
ATOM   2942  C   LYS D1008      32.912  85.070  43.196  1.00  0.00           C  
ATOM   2943  O   LYS D1008      32.084  84.472  43.887  1.00  0.00           O  
ATOM   2944  CB  LYS D1008      32.286  87.477  43.370  1.00  0.00           C  
ATOM   2945  CG  LYS D1008      33.524  87.924  44.148  1.00  0.00           C  
ATOM   2946  CD  LYS D1008      33.233  89.180  44.988  1.00  0.00           C  
ATOM   2947  CE  LYS D1008      34.446  89.631  45.819  1.00  0.00           C  
ATOM   2948  NZ  LYS D1008      34.146  90.791  46.727  1.00  0.00           N  
ATOM   2949  N   LYS D1009      34.182  84.691  43.088  1.00  0.00           N  
ATOM   2950  CA  LYS D1009      34.688  83.521  43.800  1.00  0.00           C  
ATOM   2951  C   LYS D1009      35.175  83.879  45.195  1.00  0.00           C  
ATOM   2952  O   LYS D1009      35.922  84.848  45.369  1.00  0.00           O  
ATOM   2953  CB  LYS D1009      35.837  82.876  43.025  1.00  0.00           C  
ATOM   2954  CG  LYS D1009      36.540  81.759  43.791  1.00  0.00           C  
ATOM   2955  CD  LYS D1009      37.544  81.000  42.920  1.00  0.00           C  
ATOM   2956  CE  LYS D1009      38.783  81.826  42.591  1.00  0.00           C  
ATOM   2957  NZ  LYS D1009      39.744  81.069  41.727  1.00  0.00           N  
ATOM   2958  N   VAL D1010      34.751  83.097  46.186  1.00  0.00           N  
ATOM   2959  CA  VAL D1010      35.162  83.347  47.559  1.00  0.00           C  
ATOM   2960  C   VAL D1010      35.465  82.063  48.317  1.00  0.00           C  
ATOM   2961  O   VAL D1010      35.789  82.096  49.500  1.00  0.00           O  
ATOM   2962  CB  VAL D1010      34.100  84.153  48.346  1.00  0.00           C  
ATOM   2963  CG1 VAL D1010      33.911  85.531  47.715  1.00  0.00           C  
ATOM   2964  CG2 VAL D1010      32.794  83.394  48.387  1.00  0.00           C  
ATOM   2965  N   ILE D1011      35.357  80.932  47.635  1.00  0.00           N  
ATOM   2966  CA  ILE D1011      35.654  79.644  48.250  1.00  0.00           C  
ATOM   2967  C   ILE D1011      36.548  78.867  47.301  1.00  0.00           C  
ATOM   2968  O   ILE D1011      36.074  78.365  46.284  1.00  0.00           O  
ATOM   2969  CB  ILE D1011      34.384  78.814  48.479  1.00  0.00           C  
ATOM   2970  CG1 ILE D1011      33.470  79.512  49.483  1.00  0.00           C  
ATOM   2971  CG2 ILE D1011      34.745  77.446  48.988  1.00  0.00           C  
ATOM   2972  CD1 ILE D1011      34.055  79.664  50.858  1.00  0.00           C  
ATOM   2973  N   GLU D1012      37.835  78.769  47.626  1.00  0.00           N  
ATOM   2974  CA  GLU D1012      38.779  78.051  46.774  1.00  0.00           C  
ATOM   2975  C   GLU D1012      38.779  76.559  47.082  1.00  0.00           C  
ATOM   2976  O   GLU D1012      38.607  76.151  48.228  1.00  0.00           O  
ATOM   2977  CB  GLU D1012      40.190  78.622  46.951  1.00  0.00           C  
ATOM   2978  CG  GLU D1012      41.248  78.019  46.023  1.00  0.00           C  
ATOM   2979  CD  GLU D1012      41.030  78.356  44.551  1.00  0.00           C  
ATOM   2980  OE1 GLU D1012      40.024  77.889  43.973  1.00  0.00           O  
ATOM   2981  OE2 GLU D1012      41.869  79.087  43.972  1.00  0.00           O  
ATOM   2982  N   ARG D1013      38.969  75.751  46.045  1.00  0.00           N  
ATOM   2983  CA  ARG D1013      38.998  74.298  46.183  1.00  0.00           C  
ATOM   2984  C   ARG D1013      40.368  73.839  46.684  1.00  0.00           C  
ATOM   2985  O   ARG D1013      41.407  74.241  46.152  1.00  0.00           O  
ATOM   2986  CB  ARG D1013      38.680  73.642  44.836  1.00  0.00           C  
ATOM   2987  CG  ARG D1013      38.659  72.125  44.848  1.00  0.00           C  
ATOM   2988  CD  ARG D1013      38.129  71.566  43.523  1.00  0.00           C  
ATOM   2989  NE  ARG D1013      38.952  71.935  42.369  1.00  0.00           N  
ATOM   2990  CZ  ARG D1013      38.712  71.538  41.121  1.00  0.00           C  
ATOM   2991  NH1 ARG D1013      37.672  70.756  40.856  1.00  0.00           N  
ATOM   2992  NH2 ARG D1013      39.511  71.924  40.135  1.00  0.00           N  
ATOM   2993  N   PRO D1014      40.382  72.996  47.727  1.00  0.00           N  
ATOM   2994  CA  PRO D1014      41.610  72.467  48.325  1.00  0.00           C  
ATOM   2995  C   PRO D1014      42.483  71.694  47.348  1.00  0.00           C  
ATOM   2996  O   PRO D1014      42.032  70.721  46.730  1.00  0.00           O  
ATOM   2997  CB  PRO D1014      41.085  71.585  49.450  1.00  0.00           C  
ATOM   2998  CG  PRO D1014      39.842  72.305  49.875  1.00  0.00           C  
ATOM   2999  CD  PRO D1014      39.211  72.628  48.539  1.00  0.00           C  
ATOM   3000  N   GLY D1015      43.735  72.136  47.228  1.00  0.00           N  
ATOM   3001  CA  GLY D1015      44.684  71.497  46.333  1.00  0.00           C  
ATOM   3002  C   GLY D1015      44.508  71.958  44.900  1.00  0.00           C  
ATOM   3003  O   GLY D1015      45.041  73.003  44.508  1.00  0.00           O  
ATOM   3004  N   GLU D1016      43.753  71.171  44.130  1.00  0.00           N  
ATOM   3005  CA  GLU D1016      43.463  71.451  42.723  1.00  0.00           C  
ATOM   3006  C   GLU D1016      42.751  72.796  42.578  1.00  0.00           C  
ATOM   3007  O   GLU D1016      41.556  72.904  42.857  1.00  0.00           O  
ATOM   3008  CB  GLU D1016      42.571  70.341  42.151  1.00  0.00           C  
ATOM   3009  CG  GLU D1016      43.096  69.673  40.878  1.00  0.00           C  
ATOM   3010  CD  GLU D1016      43.274  70.647  39.725  1.00  0.00           C  
ATOM   3011  OE1 GLU D1016      42.321  71.399  39.427  1.00  0.00           O  
ATOM   3012  OE2 GLU D1016      44.365  70.654  39.113  1.00  0.00           O  
ATOM   3013  N   PRO D1017      43.475  73.839  42.130  1.00  0.00           N  
ATOM   3014  CA  PRO D1017      42.893  75.175  41.956  1.00  0.00           C  
ATOM   3015  C   PRO D1017      41.625  75.158  41.098  1.00  0.00           C  
ATOM   3016  O   PRO D1017      41.401  74.224  40.327  1.00  0.00           O  
ATOM   3017  CB  PRO D1017      44.028  75.960  41.295  1.00  0.00           C  
ATOM   3018  CG  PRO D1017      45.253  75.308  41.846  1.00  0.00           C  
ATOM   3019  CD  PRO D1017      44.897  73.841  41.741  1.00  0.00           C  
ATOM   3020  N   LEU D1018      40.800  76.193  41.239  1.00  0.00           N  
ATOM   3021  CA  LEU D1018      39.568  76.293  40.468  1.00  0.00           C  
ATOM   3022  C   LEU D1018      39.807  76.958  39.116  1.00  0.00           C  
ATOM   3023  O   LEU D1018      40.357  78.057  39.041  1.00  0.00           O  
ATOM   3024  CB  LEU D1018      38.517  77.073  41.253  1.00  0.00           C  
ATOM   3025  CG  LEU D1018      37.775  76.261  42.313  1.00  0.00           C  
ATOM   3026  CD1 LEU D1018      36.898  77.175  43.137  1.00  0.00           C  
ATOM   3027  CD2 LEU D1018      36.943  75.189  41.639  1.00  0.00           C  
ATOM   3028  N   PRO D1019      39.373  76.300  38.029  1.00  0.00           N  
ATOM   3029  CA  PRO D1019      39.526  76.790  36.659  1.00  0.00           C  
ATOM   3030  C   PRO D1019      38.921  78.166  36.437  1.00  0.00           C  
ATOM   3031  O   PRO D1019      37.706  78.335  36.491  1.00  0.00           O  
ATOM   3032  CB  PRO D1019      38.824  75.719  35.838  1.00  0.00           C  
ATOM   3033  CG  PRO D1019      37.727  75.290  36.745  1.00  0.00           C  
ATOM   3034  CD  PRO D1019      38.456  75.148  38.057  1.00  0.00           C  
ATOM   3035  N   GLU D1020      39.777  79.149  36.191  1.00  0.00           N  
ATOM   3036  CA  GLU D1020      39.322  80.510  35.950  1.00  0.00           C  
ATOM   3037  C   GLU D1020      39.281  80.695  34.437  1.00  0.00           C  
ATOM   3038  O   GLU D1020      40.248  80.392  33.740  1.00  0.00           O  
ATOM   3039  CB  GLU D1020      40.288  81.521  36.586  1.00  0.00           C  
ATOM   3040  CG  GLU D1020      39.780  82.965  36.620  1.00  0.00           C  
ATOM   3041  CD  GLU D1020      38.723  83.201  37.689  1.00  0.00           C  
ATOM   3042  OE1 GLU D1020      39.027  82.961  38.877  1.00  0.00           O  
ATOM   3043  OE2 GLU D1020      37.596  83.630  37.348  1.00  0.00           O  
ATOM   3044  N   PRO D1021      38.151  81.178  33.909  1.00  0.00           N  
ATOM   3045  CA  PRO D1021      36.944  81.535  34.662  1.00  0.00           C  
ATOM   3046  C   PRO D1021      36.082  80.309  34.933  1.00  0.00           C  
ATOM   3047  O   PRO D1021      36.196  79.303  34.227  1.00  0.00           O  
ATOM   3048  CB  PRO D1021      36.255  82.531  33.740  1.00  0.00           C  
ATOM   3049  CG  PRO D1021      36.560  81.957  32.381  1.00  0.00           C  
ATOM   3050  CD  PRO D1021      38.033  81.593  32.499  1.00  0.00           C  
ATOM   3051  N   LEU D1022      35.229  80.397  35.954  1.00  0.00           N  
ATOM   3052  CA  LEU D1022      34.341  79.292  36.319  1.00  0.00           C  
ATOM   3053  C   LEU D1022      33.278  79.042  35.268  1.00  0.00           C  
ATOM   3054  O   LEU D1022      32.752  79.981  34.675  1.00  0.00           O  
ATOM   3055  CB  LEU D1022      33.648  79.565  37.651  1.00  0.00           C  
ATOM   3056  CG  LEU D1022      34.337  79.046  38.907  1.00  0.00           C  
ATOM   3057  CD1 LEU D1022      35.629  79.802  39.147  1.00  0.00           C  
ATOM   3058  CD2 LEU D1022      33.406  79.210  40.079  1.00  0.00           C  
ATOM   3059  N   GLU D1023      32.956  77.772  35.045  1.00  0.00           N  
ATOM   3060  CA  GLU D1023      31.942  77.418  34.066  1.00  0.00           C  
ATOM   3061  C   GLU D1023      30.895  76.497  34.684  1.00  0.00           C  
ATOM   3062  O   GLU D1023      30.086  75.894  33.984  1.00  0.00           O  
ATOM   3063  CB  GLU D1023      32.604  76.781  32.840  1.00  0.00           C  
ATOM   3064  CG  GLU D1023      33.605  77.731  32.165  1.00  0.00           C  
ATOM   3065  CD  GLU D1023      34.195  77.196  30.868  1.00  0.00           C  
ATOM   3066  OE1 GLU D1023      34.768  76.083  30.875  1.00  0.00           O  
ATOM   3067  OE2 GLU D1023      34.095  77.903  29.842  1.00  0.00           O  
ATOM   3068  N   ARG D1024      30.922  76.422  36.013  1.00  0.00           N  
ATOM   3069  CA  ARG D1024      29.995  75.617  36.815  1.00  0.00           C  
ATOM   3070  C   ARG D1024      30.253  75.984  38.271  1.00  0.00           C  
ATOM   3071  O   ARG D1024      31.388  76.263  38.652  1.00  0.00           O  
ATOM   3072  CB  ARG D1024      30.233  74.114  36.612  1.00  0.00           C  
ATOM   3073  CG  ARG D1024      31.586  73.584  37.127  1.00  0.00           C  
ATOM   3074  CD  ARG D1024      31.722  72.055  36.977  1.00  0.00           C  
ATOM   3075  NE  ARG D1024      31.752  71.604  35.582  1.00  0.00           N  
ATOM   3076  CZ  ARG D1024      32.753  71.826  34.728  1.00  0.00           C  
ATOM   3077  NH1 ARG D1024      33.831  72.499  35.117  1.00  0.00           N  
ATOM   3078  NH2 ARG D1024      32.676  71.376  33.478  1.00  0.00           N  
ATOM   3079  N   ALA D1025      29.213  75.986  39.089  1.00  0.00           N  
ATOM   3080  CA  ALA D1025      29.382  76.353  40.489  1.00  0.00           C  
ATOM   3081  C   ALA D1025      30.323  75.409  41.232  1.00  0.00           C  
ATOM   3082  O   ALA D1025      30.816  74.435  40.663  1.00  0.00           O  
ATOM   3083  CB  ALA D1025      28.029  76.394  41.181  1.00  0.00           C  
ATOM   3084  N   TYR D1026      30.582  75.721  42.499  1.00  0.00           N  
ATOM   3085  CA  TYR D1026      31.434  74.901  43.356  1.00  0.00           C  
ATOM   3086  C   TYR D1026      30.806  74.930  44.735  1.00  0.00           C  
ATOM   3087  O   TYR D1026      31.089  75.819  45.535  1.00  0.00           O  
ATOM   3088  CB  TYR D1026      32.853  75.459  43.432  1.00  0.00           C  
ATOM   3089  CG  TYR D1026      33.750  74.659  44.349  1.00  0.00           C  
ATOM   3090  CD1 TYR D1026      33.941  73.290  44.151  1.00  0.00           C  
ATOM   3091  CD2 TYR D1026      34.400  75.260  45.425  1.00  0.00           C  
ATOM   3092  CE1 TYR D1026      34.754  72.538  45.003  1.00  0.00           C  
ATOM   3093  CE2 TYR D1026      35.219  74.513  46.283  1.00  0.00           C  
ATOM   3094  CZ  TYR D1026      35.386  73.157  46.062  1.00  0.00           C  
ATOM   3095  OH  TYR D1026      36.178  72.420  46.899  1.00  0.00           O  
ATOM   3096  N   GLU D1027      29.954  73.947  45.005  1.00  0.00           N  
ATOM   3097  CA  GLU D1027      29.237  73.869  46.275  1.00  0.00           C  
ATOM   3098  C   GLU D1027      29.918  73.098  47.420  1.00  0.00           C  
ATOM   3099  O   GLU D1027      29.369  73.017  48.520  1.00  0.00           O  
ATOM   3100  CB  GLU D1027      27.842  73.289  46.017  1.00  0.00           C  
ATOM   3101  CG  GLU D1027      27.063  74.046  44.949  1.00  0.00           C  
ATOM   3102  CD  GLU D1027      25.861  73.276  44.419  1.00  0.00           C  
ATOM   3103  OE1 GLU D1027      26.049  72.134  43.948  1.00  0.00           O  
ATOM   3104  OE2 GLU D1027      24.732  73.817  44.462  1.00  0.00           O  
ATOM   3105  N   GLU D1028      31.101  72.534  47.172  1.00  0.00           N  
ATOM   3106  CA  GLU D1028      31.826  71.782  48.203  1.00  0.00           C  
ATOM   3107  C   GLU D1028      32.664  72.710  49.085  1.00  0.00           C  
ATOM   3108  O   GLU D1028      32.999  73.822  48.680  1.00  0.00           O  
ATOM   3109  CB  GLU D1028      32.733  70.726  47.562  1.00  0.00           C  
ATOM   3110  CG  GLU D1028      31.981  69.608  46.836  1.00  0.00           C  
ATOM   3111  CD  GLU D1028      31.757  69.884  45.347  1.00  0.00           C  
ATOM   3112  OE1 GLU D1028      32.750  69.952  44.584  1.00  0.00           O  
ATOM   3113  OE2 GLU D1028      30.583  70.026  44.937  1.00  0.00           O  
ATOM   3114  N   PRO D1029      33.007  72.263  50.308  1.00  0.00           N  
ATOM   3115  CA  PRO D1029      33.805  73.054  51.253  1.00  0.00           C  
ATOM   3116  C   PRO D1029      35.211  73.316  50.737  1.00  0.00           C  
ATOM   3117  O   PRO D1029      35.778  72.496  50.022  1.00  0.00           O  
ATOM   3118  CB  PRO D1029      33.821  72.189  52.509  1.00  0.00           C  
ATOM   3119  CG  PRO D1029      32.560  71.398  52.404  1.00  0.00           C  
ATOM   3120  CD  PRO D1029      32.549  71.017  50.943  1.00  0.00           C  
ATOM   3121  N   GLY D1030      35.768  74.462  51.111  1.00  0.00           N  
ATOM   3122  CA  GLY D1030      37.106  74.813  50.676  1.00  0.00           C  
ATOM   3123  C   GLY D1030      37.697  75.900  51.548  1.00  0.00           C  
ATOM   3124  O   GLY D1030      37.262  76.107  52.678  1.00  0.00           O  
ATOM   3125  N   ILE D1031      38.689  76.603  51.020  1.00  0.00           N  
ATOM   3126  CA  ILE D1031      39.343  77.678  51.756  1.00  0.00           C  
ATOM   3127  C   ILE D1031      38.749  79.014  51.330  1.00  0.00           C  
ATOM   3128  O   ILE D1031      38.464  79.225  50.150  1.00  0.00           O  
ATOM   3129  CB  ILE D1031      40.859  77.718  51.459  1.00  0.00           C  
ATOM   3130  CG1 ILE D1031      41.446  76.299  51.489  1.00  0.00           C  
ATOM   3131  CG2 ILE D1031      41.550  78.659  52.440  1.00  0.00           C  
ATOM   3132  CD1 ILE D1031      41.230  75.545  52.789  1.00  0.00           C  
ATOM   3133  N   MET D1032      38.567  79.919  52.283  1.00  0.00           N  
ATOM   3134  CA  MET D1032      38.011  81.224  51.964  1.00  0.00           C  
ATOM   3135  C   MET D1032      39.058  82.176  51.385  1.00  0.00           C  
ATOM   3136  O   MET D1032      40.238  82.127  51.749  1.00  0.00           O  
ATOM   3137  CB  MET D1032      37.373  81.848  53.203  1.00  0.00           C  
ATOM   3138  CG  MET D1032      36.034  81.252  53.574  1.00  0.00           C  
ATOM   3139  SD  MET D1032      35.405  81.920  55.126  1.00  0.00           S  
ATOM   3140  CE  MET D1032      34.602  83.382  54.595  1.00  0.00           C  
ATOM   3141  N   VAL D1033      38.608  83.032  50.471  1.00  0.00           N  
ATOM   3142  CA  VAL D1033      39.465  84.012  49.822  1.00  0.00           C  
ATOM   3143  C   VAL D1033      38.587  85.158  49.336  1.00  0.00           C  
ATOM   3144  O   VAL D1033      37.397  84.976  49.104  1.00  0.00           O  
ATOM   3145  CB  VAL D1033      40.208  83.396  48.622  1.00  0.00           C  
ATOM   3146  CG1 VAL D1033      39.214  83.032  47.533  1.00  0.00           C  
ATOM   3147  CG2 VAL D1033      41.272  84.370  48.107  1.00  0.00           C  
ATOM   3148  N   ASN D1034      39.178  86.338  49.186  1.00  0.00           N  
ATOM   3149  CA  ASN D1034      38.439  87.514  48.742  1.00  0.00           C  
ATOM   3150  C   ASN D1034      37.277  87.794  49.677  1.00  0.00           C  
ATOM   3151  O   ASN D1034      36.292  88.423  49.281  1.00  0.00           O  
ATOM   3152  CB  ASN D1034      37.902  87.311  47.328  1.00  0.00           C  
ATOM   3153  CG  ASN D1034      39.000  87.060  46.327  1.00  0.00           C  
ATOM   3154  OD1 ASN D1034      39.950  87.838  46.216  1.00  0.00           O  
ATOM   3155  ND2 ASN D1034      38.876  85.968  45.584  1.00  0.00           N  
ATOM   3156  N   SER D1035      37.397  87.321  50.918  1.00  0.00           N  
ATOM   3157  CA  SER D1035      36.354  87.516  51.922  1.00  0.00           C  
ATOM   3158  C   SER D1035      36.806  88.341  53.129  1.00  0.00           C  
ATOM   3159  O   SER D1035      36.498  88.002  54.270  1.00  0.00           O  
ATOM   3160  CB  SER D1035      35.824  86.162  52.397  1.00  0.00           C  
ATOM   3161  OG  SER D1035      35.073  85.519  51.381  1.00  0.00           O  
ATOM   3162  N   GLY D1036      37.530  89.427  52.872  1.00  0.00           N  
ATOM   3163  CA  GLY D1036      37.997  90.275  53.952  1.00  0.00           C  
ATOM   3164  C   GLY D1036      38.979  89.590  54.887  1.00  0.00           C  
ATOM   3165  O   GLY D1036      39.826  88.809  54.447  1.00  0.00           O  
ATOM   3166  N   PRO D1037      38.885  89.860  56.197  1.00  0.00           N  
ATOM   3167  CA  PRO D1037      39.775  89.266  57.199  1.00  0.00           C  
ATOM   3168  C   PRO D1037      39.614  87.758  57.356  1.00  0.00           C  
ATOM   3169  O   PRO D1037      40.451  87.101  57.975  1.00  0.00           O  
ATOM   3170  CB  PRO D1037      39.397  90.017  58.474  1.00  0.00           C  
ATOM   3171  CG  PRO D1037      37.935  90.271  58.282  1.00  0.00           C  
ATOM   3172  CD  PRO D1037      37.882  90.731  56.840  1.00  0.00           C  
ATOM   3173  N   PHE D1038      38.540  87.220  56.788  1.00  0.00           N  
ATOM   3174  CA  PHE D1038      38.242  85.792  56.878  1.00  0.00           C  
ATOM   3175  C   PHE D1038      39.074  84.920  55.943  1.00  0.00           C  
ATOM   3176  O   PHE D1038      38.983  83.697  56.000  1.00  0.00           O  
ATOM   3177  CB  PHE D1038      36.758  85.551  56.584  1.00  0.00           C  
ATOM   3178  CG  PHE D1038      35.823  86.249  57.533  1.00  0.00           C  
ATOM   3179  CD1 PHE D1038      35.605  85.749  58.812  1.00  0.00           C  
ATOM   3180  CD2 PHE D1038      35.141  87.397  57.138  1.00  0.00           C  
ATOM   3181  CE1 PHE D1038      34.718  86.380  59.686  1.00  0.00           C  
ATOM   3182  CE2 PHE D1038      34.251  88.037  58.005  1.00  0.00           C  
ATOM   3183  CZ  PHE D1038      34.039  87.526  59.280  1.00  0.00           C  
ATOM   3184  N   ASP D1039      39.882  85.539  55.088  1.00  0.00           N  
ATOM   3185  CA  ASP D1039      40.694  84.779  54.143  1.00  0.00           C  
ATOM   3186  C   ASP D1039      41.484  83.660  54.807  1.00  0.00           C  
ATOM   3187  O   ASP D1039      41.852  83.756  55.978  1.00  0.00           O  
ATOM   3188  CB  ASP D1039      41.651  85.709  53.390  1.00  0.00           C  
ATOM   3189  CG  ASP D1039      40.920  86.712  52.524  1.00  0.00           C  
ATOM   3190  OD1 ASP D1039      39.921  86.317  51.881  1.00  0.00           O  
ATOM   3191  OD2 ASP D1039      41.346  87.887  52.480  1.00  0.00           O  
ATOM   3192  N   GLY D1040      41.735  82.597  54.046  1.00  0.00           N  
ATOM   3193  CA  GLY D1040      42.482  81.468  54.565  1.00  0.00           C  
ATOM   3194  C   GLY D1040      41.669  80.590  55.498  1.00  0.00           C  
ATOM   3195  O   GLY D1040      41.938  79.394  55.626  1.00  0.00           O  
ATOM   3196  N   THR D1041      40.671  81.180  56.151  1.00  0.00           N  
ATOM   3197  CA  THR D1041      39.815  80.446  57.082  1.00  0.00           C  
ATOM   3198  C   THR D1041      39.057  79.314  56.397  1.00  0.00           C  
ATOM   3199  O   THR D1041      38.589  79.461  55.272  1.00  0.00           O  
ATOM   3200  CB  THR D1041      38.782  81.381  57.742  1.00  0.00           C  
ATOM   3201  OG1 THR D1041      39.455  82.500  58.336  1.00  0.00           O  
ATOM   3202  CG2 THR D1041      38.001  80.633  58.814  1.00  0.00           C  
ATOM   3203  N   GLU D1058      38.934  78.184  57.080  1.00  0.00           N  
ATOM   3204  CA  GLU D1058      38.218  77.040  56.531  1.00  0.00           C  
ATOM   3205  C   GLU D1058      36.766  77.389  56.232  1.00  0.00           C  
ATOM   3206  O   GLU D1058      36.235  78.367  56.758  1.00  0.00           O  
ATOM   3207  CB  GLU D1058      38.267  75.868  57.510  1.00  0.00           C  
ATOM   3208  CG  GLU D1058      39.465  74.958  57.328  1.00  0.00           C  
ATOM   3209  CD  GLU D1058      39.431  74.239  55.995  1.00  0.00           C  
ATOM   3210  OE1 GLU D1058      38.361  73.688  55.654  1.00  0.00           O  
ATOM   3211  OE2 GLU D1058      40.467  74.220  55.293  1.00  0.00           O  
ATOM   3212  N   SER D1059      36.130  76.583  55.386  1.00  0.00           N  
ATOM   3213  CA  SER D1059      34.739  76.810  55.016  1.00  0.00           C  
ATOM   3214  C   SER D1059      33.814  76.568  56.200  1.00  0.00           C  
ATOM   3215  O   SER D1059      33.017  77.437  56.560  1.00  0.00           O  
ATOM   3216  CB  SER D1059      34.339  75.890  53.859  1.00  0.00           C  
ATOM   3217  OG  SER D1059      32.950  75.987  53.590  1.00  0.00           O  
ATOM   3218  N   GLU D1060      33.933  75.387  56.807  1.00  0.00           N  
ATOM   3219  CA  GLU D1060      33.098  75.004  57.946  1.00  0.00           C  
ATOM   3220  C   GLU D1060      33.227  75.943  59.137  1.00  0.00           C  
ATOM   3221  O   GLU D1060      32.228  76.430  59.677  1.00  0.00           O  
ATOM   3222  CB  GLU D1060      33.439  73.580  58.391  1.00  0.00           C  
ATOM   3223  CG  GLU D1060      33.153  72.508  57.347  1.00  0.00           C  
ATOM   3224  CD  GLU D1060      31.743  72.604  56.770  1.00  0.00           C  
ATOM   3225  OE1 GLU D1060      30.794  72.846  57.552  1.00  0.00           O  
ATOM   3226  OE2 GLU D1060      31.583  72.428  55.538  1.00  0.00           O  
ATOM   3227  N   GLU D1061      34.465  76.184  59.548  1.00  0.00           N  
ATOM   3228  CA  GLU D1061      34.735  77.063  60.674  1.00  0.00           C  
ATOM   3229  C   GLU D1061      34.338  78.489  60.299  1.00  0.00           C  
ATOM   3230  O   GLU D1061      34.035  79.318  61.157  1.00  0.00           O  
ATOM   3231  CB  GLU D1061      36.223  76.999  61.026  1.00  0.00           C  
ATOM   3232  CG  GLU D1061      36.546  77.363  62.463  1.00  0.00           C  
ATOM   3233  CD  GLU D1061      37.985  77.043  62.826  1.00  0.00           C  
ATOM   3234  OE1 GLU D1061      38.896  77.764  62.357  1.00  0.00           O  
ATOM   3235  OE2 GLU D1061      38.204  76.060  63.572  1.00  0.00           O  
ATOM   3236  N   GLY D1062      34.332  78.762  59.002  1.00  0.00           N  
ATOM   3237  CA  GLY D1062      33.972  80.082  58.541  1.00  0.00           C  
ATOM   3238  C   GLY D1062      32.562  80.438  58.944  1.00  0.00           C  
ATOM   3239  O   GLY D1062      32.343  81.446  59.615  1.00  0.00           O  
ATOM   3240  N   LYS D1063      31.609  79.600  58.543  1.00  0.00           N  
ATOM   3241  CA  LYS D1063      30.195  79.825  58.835  1.00  0.00           C  
ATOM   3242  C   LYS D1063      29.955  80.409  60.215  1.00  0.00           C  
ATOM   3243  O   LYS D1063      29.565  81.569  60.347  1.00  0.00           O  
ATOM   3244  CB  LYS D1063      29.404  78.522  58.704  1.00  0.00           C  
ATOM   3245  CG  LYS D1063      29.311  77.962  57.296  1.00  0.00           C  
ATOM   3246  CD  LYS D1063      28.500  76.670  57.286  1.00  0.00           C  
ATOM   3247  CE  LYS D1063      28.575  75.951  55.943  1.00  0.00           C  
ATOM   3248  NZ  LYS D1063      27.857  74.641  55.967  1.00  0.00           N  
ATOM   3249  N   ARG D1064      30.187  79.605  61.245  1.00  0.00           N  
ATOM   3250  CA  ARG D1064      29.978  80.057  62.615  1.00  0.00           C  
ATOM   3251  C   ARG D1064      30.704  81.366  62.958  1.00  0.00           C  
ATOM   3252  O   ARG D1064      30.222  82.142  63.789  1.00  0.00           O  
ATOM   3253  CB  ARG D1064      30.363  78.940  63.595  1.00  0.00           C  
ATOM   3254  CG  ARG D1064      31.540  78.079  63.154  1.00  0.00           C  
ATOM   3255  CD  ARG D1064      31.641  76.809  63.998  1.00  0.00           C  
ATOM   3256  NE  ARG D1064      32.743  75.945  63.571  1.00  0.00           N  
ATOM   3257  CZ  ARG D1064      33.017  74.753  64.100  1.00  0.00           C  
ATOM   3258  NH1 ARG D1064      32.269  74.267  65.085  1.00  0.00           N  
ATOM   3259  NH2 ARG D1064      34.045  74.044  63.644  1.00  0.00           N  
ATOM   3260  N   LYS D1065      31.846  81.617  62.317  1.00  0.00           N  
ATOM   3261  CA  LYS D1065      32.597  82.840  62.571  1.00  0.00           C  
ATOM   3262  C   LYS D1065      31.910  84.028  61.937  1.00  0.00           C  
ATOM   3263  O   LYS D1065      31.696  85.045  62.591  1.00  0.00           O  
ATOM   3264  CB  LYS D1065      34.019  82.730  62.031  1.00  0.00           C  
ATOM   3265  CG  LYS D1065      34.936  81.888  62.894  1.00  0.00           C  
ATOM   3266  CD  LYS D1065      36.387  82.006  62.437  1.00  0.00           C  
ATOM   3267  CE  LYS D1065      37.323  81.180  63.316  1.00  0.00           C  
ATOM   3268  NZ  LYS D1065      38.744  81.235  62.854  1.00  0.00           N  
ATOM   3269  N   VAL D1066      31.567  83.897  60.660  1.00  0.00           N  
ATOM   3270  CA  VAL D1066      30.887  84.965  59.939  1.00  0.00           C  
ATOM   3271  C   VAL D1066      29.558  85.294  60.620  1.00  0.00           C  
ATOM   3272  O   VAL D1066      29.147  86.452  60.666  1.00  0.00           O  
ATOM   3273  CB  VAL D1066      30.612  84.566  58.480  1.00  0.00           C  
ATOM   3274  CG1 VAL D1066      29.919  85.696  57.749  1.00  0.00           C  
ATOM   3275  CG2 VAL D1066      31.909  84.214  57.797  1.00  0.00           C  
ATOM   3276  N   ILE D1067      28.882  84.273  61.141  1.00  0.00           N  
ATOM   3277  CA  ILE D1067      27.617  84.492  61.831  1.00  0.00           C  
ATOM   3278  C   ILE D1067      27.909  85.272  63.110  1.00  0.00           C  
ATOM   3279  O   ILE D1067      27.265  86.286  63.390  1.00  0.00           O  
ATOM   3280  CB  ILE D1067      26.929  83.164  62.217  1.00  0.00           C  
ATOM   3281  CG1 ILE D1067      26.539  82.383  60.966  1.00  0.00           C  
ATOM   3282  CG2 ILE D1067      25.683  83.447  63.040  1.00  0.00           C  
ATOM   3283  CD1 ILE D1067      25.775  81.113  61.264  1.00  0.00           C  
ATOM   3284  N   ALA D1068      28.888  84.789  63.878  1.00  0.00           N  
ATOM   3285  CA  ALA D1068      29.295  85.422  65.136  1.00  0.00           C  
ATOM   3286  C   ALA D1068      29.730  86.858  64.872  1.00  0.00           C  
ATOM   3287  O   ALA D1068      29.646  87.723  65.745  1.00  0.00           O  
ATOM   3288  CB  ALA D1068      30.441  84.635  65.773  1.00  0.00           C  
ATOM   3289  N   TRP D1069      30.201  87.091  63.654  1.00  0.00           N  
ATOM   3290  CA  TRP D1069      30.639  88.408  63.224  1.00  0.00           C  
ATOM   3291  C   TRP D1069      29.398  89.270  62.970  1.00  0.00           C  
ATOM   3292  O   TRP D1069      29.347  90.437  63.359  1.00  0.00           O  
ATOM   3293  CB  TRP D1069      31.462  88.276  61.941  1.00  0.00           C  
ATOM   3294  CG  TRP D1069      32.020  89.568  61.436  1.00  0.00           C  
ATOM   3295  CD1 TRP D1069      33.053  90.285  61.973  1.00  0.00           C  
ATOM   3296  CD2 TRP D1069      31.549  90.321  60.312  1.00  0.00           C  
ATOM   3297  NE1 TRP D1069      33.252  91.442  61.253  1.00  0.00           N  
ATOM   3298  CE2 TRP D1069      32.342  91.489  60.229  1.00  0.00           C  
ATOM   3299  CE3 TRP D1069      30.532  90.124  59.368  1.00  0.00           C  
ATOM   3300  CZ2 TRP D1069      32.148  92.457  59.240  1.00  0.00           C  
ATOM   3301  CZ3 TRP D1069      30.339  91.086  58.384  1.00  0.00           C  
ATOM   3302  CH2 TRP D1069      31.145  92.238  58.328  1.00  0.00           C  
ATOM   3303  N   LEU D1070      28.397  88.684  62.319  1.00  0.00           N  
ATOM   3304  CA  LEU D1070      27.148  89.382  62.014  1.00  0.00           C  
ATOM   3305  C   LEU D1070      26.405  89.756  63.295  1.00  0.00           C  
ATOM   3306  O   LEU D1070      25.998  90.906  63.478  1.00  0.00           O  
ATOM   3307  CB  LEU D1070      26.250  88.496  61.145  1.00  0.00           C  
ATOM   3308  CG  LEU D1070      26.784  88.150  59.755  1.00  0.00           C  
ATOM   3309  CD1 LEU D1070      25.968  87.027  59.153  1.00  0.00           C  
ATOM   3310  CD2 LEU D1070      26.735  89.381  58.874  1.00  0.00           C  
ATOM   3311  N   GLU D1071      26.230  88.774  64.177  1.00  0.00           N  
ATOM   3312  CA  GLU D1071      25.546  88.993  65.447  1.00  0.00           C  
ATOM   3313  C   GLU D1071      26.324  89.947  66.344  1.00  0.00           C  
ATOM   3314  O   GLU D1071      25.981  90.129  67.514  1.00  0.00           O  
ATOM   3315  CB  GLU D1071      25.327  87.661  66.177  1.00  0.00           C  
ATOM   3316  CG  GLU D1071      23.931  87.084  65.989  1.00  0.00           C  
ATOM   3317  CD  GLU D1071      23.747  85.736  66.660  1.00  0.00           C  
ATOM   3318  OE1 GLU D1071      24.299  84.730  66.151  1.00  0.00           O  
ATOM   3319  OE2 GLU D1071      23.049  85.690  67.700  1.00  0.00           O  
ATOM   3320  N   GLU D1072      27.375  90.549  65.794  1.00  0.00           N  
ATOM   3321  CA  GLU D1072      28.187  91.495  66.546  1.00  0.00           C  
ATOM   3322  C   GLU D1072      27.891  92.915  66.063  1.00  0.00           C  
ATOM   3323  O   GLU D1072      27.794  93.847  66.865  1.00  0.00           O  
ATOM   3324  CB  GLU D1072      29.676  91.189  66.370  1.00  0.00           C  
ATOM   3325  CG  GLU D1072      30.570  91.922  67.363  1.00  0.00           C  
ATOM   3326  CD  GLU D1072      32.050  91.793  67.040  1.00  0.00           C  
ATOM   3327  OE1 GLU D1072      32.519  92.479  66.101  1.00  0.00           O  
ATOM   3328  OE2 GLU D1072      32.739  91.000  67.724  1.00  0.00           O  
ATOM   3329  N   LYS D1073      27.741  93.074  64.752  1.00  0.00           N  
ATOM   3330  CA  LYS D1073      27.450  94.380  64.179  1.00  0.00           C  
ATOM   3331  C   LYS D1073      25.951  94.573  63.994  1.00  0.00           C  
ATOM   3332  O   LYS D1073      25.506  95.622  63.530  1.00  0.00           O  
ATOM   3333  CB  LYS D1073      28.157  94.537  62.833  1.00  0.00           C  
ATOM   3334  CG  LYS D1073      29.686  94.534  62.902  1.00  0.00           C  
ATOM   3335  CD  LYS D1073      30.258  95.821  63.526  1.00  0.00           C  
ATOM   3336  CE  LYS D1073      31.798  95.835  63.480  1.00  0.00           C  
ATOM   3337  NZ  LYS D1073      32.413  97.059  64.087  1.00  0.00           N  
ATOM   3338  N   GLY D1074      25.178  93.554  64.363  1.00  0.00           N  
ATOM   3339  CA  GLY D1074      23.731  93.626  64.228  1.00  0.00           C  
ATOM   3340  C   GLY D1074      23.305  93.611  62.772  1.00  0.00           C  
ATOM   3341  O   GLY D1074      22.325  94.254  62.380  1.00  0.00           O  
ATOM   3342  N   LEU D1075      24.058  92.857  61.975  1.00  0.00           N  
ATOM   3343  CA  LEU D1075      23.824  92.721  60.537  1.00  0.00           C  
ATOM   3344  C   LEU D1075      22.973  91.499  60.216  1.00  0.00           C  
ATOM   3345  O   LEU D1075      22.256  91.460  59.213  1.00  0.00           O  
ATOM   3346  CB  LEU D1075      25.165  92.595  59.818  1.00  0.00           C  
ATOM   3347  CG  LEU D1075      26.119  93.780  59.972  1.00  0.00           C  
ATOM   3348  CD1 LEU D1075      27.532  93.359  59.577  1.00  0.00           C  
ATOM   3349  CD2 LEU D1075      25.615  94.953  59.121  1.00  0.00           C  
ATOM   3350  N   GLY D1076      23.077  90.493  61.075  1.00  0.00           N  
ATOM   3351  CA  GLY D1076      22.317  89.277  60.886  1.00  0.00           C  
ATOM   3352  C   GLY D1076      22.319  88.447  62.150  1.00  0.00           C  
ATOM   3353  O   GLY D1076      22.574  88.959  63.242  1.00  0.00           O  
ATOM   3354  N   LYS D1077      22.040  87.159  61.998  1.00  0.00           N  
ATOM   3355  CA  LYS D1077      22.002  86.246  63.128  1.00  0.00           C  
ATOM   3356  C   LYS D1077      21.875  84.820  62.630  1.00  0.00           C  
ATOM   3357  O   LYS D1077      21.521  84.588  61.476  1.00  0.00           O  
ATOM   3358  CB  LYS D1077      20.820  86.596  64.044  1.00  0.00           C  
ATOM   3359  CG  LYS D1077      19.454  86.647  63.357  1.00  0.00           C  
ATOM   3360  CD  LYS D1077      18.521  87.665  64.032  1.00  0.00           C  
ATOM   3361  CE  LYS D1077      18.993  89.110  63.778  1.00  0.00           C  
ATOM   3362  NZ  LYS D1077      18.273  90.149  64.579  1.00  0.00           N  
ATOM   3363  N   GLY D1078      22.190  83.866  63.495  1.00  0.00           N  
ATOM   3364  CA  GLY D1078      22.074  82.476  63.110  1.00  0.00           C  
ATOM   3365  C   GLY D1078      20.639  82.067  63.357  1.00  0.00           C  
ATOM   3366  O   GLY D1078      20.111  82.292  64.445  1.00  0.00           O  
ATOM   3367  N   ARG D1079      19.988  81.487  62.357  1.00  0.00           N  
ATOM   3368  CA  ARG D1079      18.605  81.074  62.529  1.00  0.00           C  
ATOM   3369  C   ARG D1079      18.368  79.687  61.959  1.00  0.00           C  
ATOM   3370  O   ARG D1079      19.223  79.128  61.272  1.00  0.00           O  
ATOM   3371  CB  ARG D1079      17.655  82.081  61.874  1.00  0.00           C  
ATOM   3372  CG  ARG D1079      16.280  82.104  62.518  1.00  0.00           C  
ATOM   3373  CD  ARG D1079      15.465  83.321  62.112  1.00  0.00           C  
ATOM   3374  NE  ARG D1079      14.899  83.201  60.767  1.00  0.00           N  
ATOM   3375  CZ  ARG D1079      14.042  84.071  60.230  1.00  0.00           C  
ATOM   3376  NH1 ARG D1079      13.645  85.137  60.921  1.00  0.00           N  
ATOM   3377  NH2 ARG D1079      13.570  83.872  59.005  1.00  0.00           N  
ATOM   3378  N   VAL D1080      17.199  79.137  62.264  1.00  0.00           N  
ATOM   3379  CA  VAL D1080      16.817  77.811  61.802  1.00  0.00           C  
ATOM   3380  C   VAL D1080      15.392  77.870  61.294  1.00  0.00           C  
ATOM   3381  O   VAL D1080      14.458  77.950  62.083  1.00  0.00           O  
ATOM   3382  CB  VAL D1080      16.864  76.792  62.949  1.00  0.00           C  
ATOM   3383  CG1 VAL D1080      16.541  75.411  62.426  1.00  0.00           C  
ATOM   3384  CG2 VAL D1080      18.227  76.823  63.616  1.00  0.00           C  
ATOM   3385  N   THR D1081      15.217  77.853  59.980  1.00  0.00           N  
ATOM   3386  CA  THR D1081      13.868  77.891  59.434  1.00  0.00           C  
ATOM   3387  C   THR D1081      13.400  76.477  59.205  1.00  0.00           C  
ATOM   3388  O   THR D1081      14.186  75.532  59.286  1.00  0.00           O  
ATOM   3389  CB  THR D1081      13.779  78.656  58.094  1.00  0.00           C  
ATOM   3390  OG1 THR D1081      14.857  78.261  57.232  1.00  0.00           O  
ATOM   3391  CG2 THR D1081      13.821  80.161  58.338  1.00  0.00           C  
ATOM   3392  N   TYR D1082      12.113  76.342  58.920  1.00  0.00           N  
ATOM   3393  CA  TYR D1082      11.521  75.043  58.684  1.00  0.00           C  
ATOM   3394  C   TYR D1082      10.680  75.091  57.419  1.00  0.00           C  
ATOM   3395  O   TYR D1082      10.102  76.130  57.096  1.00  0.00           O  
ATOM   3396  CB  TYR D1082      10.640  74.661  59.867  1.00  0.00           C  
ATOM   3397  CG  TYR D1082      11.375  74.512  61.176  1.00  0.00           C  
ATOM   3398  CD1 TYR D1082      12.215  73.426  61.414  1.00  0.00           C  
ATOM   3399  CD2 TYR D1082      11.210  75.443  62.189  1.00  0.00           C  
ATOM   3400  CE1 TYR D1082      12.870  73.272  62.642  1.00  0.00           C  
ATOM   3401  CE2 TYR D1082      11.855  75.304  63.418  1.00  0.00           C  
ATOM   3402  CZ  TYR D1082      12.683  74.218  63.643  1.00  0.00           C  
ATOM   3403  OH  TYR D1082      13.310  74.083  64.869  1.00  0.00           O  
ATOM   3404  N   ARG D1083      10.626  73.975  56.695  1.00  0.00           N  
ATOM   3405  CA  ARG D1083       9.823  73.904  55.481  1.00  0.00           C  
ATOM   3406  C   ARG D1083       8.355  73.890  55.882  1.00  0.00           C  
ATOM   3407  O   ARG D1083       7.504  74.469  55.207  1.00  0.00           O  
ATOM   3408  CB  ARG D1083      10.145  72.646  54.678  1.00  0.00           C  
ATOM   3409  CG  ARG D1083      11.374  72.781  53.811  1.00  0.00           C  
ATOM   3410  CD  ARG D1083      11.531  71.600  52.868  1.00  0.00           C  
ATOM   3411  NE  ARG D1083      10.251  71.186  52.300  1.00  0.00           N  
ATOM   3412  CZ  ARG D1083      10.127  70.515  51.161  1.00  0.00           C  
ATOM   3413  NH1 ARG D1083      11.211  70.193  50.466  1.00  0.00           N  
ATOM   3414  NH2 ARG D1083       8.924  70.148  50.731  1.00  0.00           N  
ATOM   3415  N   LEU D1084       8.067  73.224  56.994  1.00  0.00           N  
ATOM   3416  CA  LEU D1084       6.707  73.139  57.496  1.00  0.00           C  
ATOM   3417  C   LEU D1084       6.091  74.527  57.473  1.00  0.00           C  
ATOM   3418  O   LEU D1084       6.645  75.478  58.023  1.00  0.00           O  
ATOM   3419  CB  LEU D1084       6.704  72.591  58.922  1.00  0.00           C  
ATOM   3420  CG  LEU D1084       5.320  72.410  59.537  1.00  0.00           C  
ATOM   3421  CD1 LEU D1084       4.667  71.189  58.947  1.00  0.00           C  
ATOM   3422  CD2 LEU D1084       5.432  72.251  61.031  1.00  0.00           C  
ATOM   3423  N   ARG D1085       4.950  74.638  56.806  1.00  0.00           N  
ATOM   3424  CA  ARG D1085       4.243  75.909  56.711  1.00  0.00           C  
ATOM   3425  C   ARG D1085       3.016  75.851  57.605  1.00  0.00           C  
ATOM   3426  O   ARG D1085       2.396  74.800  57.742  1.00  0.00           O  
ATOM   3427  CB  ARG D1085       3.826  76.176  55.265  1.00  0.00           C  
ATOM   3428  CG  ARG D1085       4.975  76.037  54.267  1.00  0.00           C  
ATOM   3429  CD  ARG D1085       4.756  76.885  53.014  1.00  0.00           C  
ATOM   3430  NE  ARG D1085       5.708  76.556  51.954  1.00  0.00           N  
ATOM   3431  CZ  ARG D1085       5.766  77.187  50.787  1.00  0.00           C  
ATOM   3432  NH1 ARG D1085       4.928  78.189  50.533  1.00  0.00           N  
ATOM   3433  NH2 ARG D1085       6.649  76.805  49.871  1.00  0.00           N  
ATOM   3434  N   ASP D1087       2.656  76.972  58.214  1.00  0.00           N  
ATOM   3435  CA  ASP D1087       1.511  76.953  59.098  1.00  0.00           C  
ATOM   3436  C   ASP D1087       0.253  76.376  58.489  1.00  0.00           C  
ATOM   3437  O   ASP D1087       0.037  76.401  57.279  1.00  0.00           O  
ATOM   3438  CB  ASP D1087       1.244  78.334  59.676  1.00  0.00           C  
ATOM   3439  CG  ASP D1087       2.070  78.600  60.918  1.00  0.00           C  
ATOM   3440  OD1 ASP D1087       2.077  77.721  61.810  1.00  0.00           O  
ATOM   3441  OD2 ASP D1087       2.704  79.676  61.008  1.00  0.00           O  
ATOM   3442  N   TRP D1088      -0.573  75.847  59.373  1.00  0.00           N  
ATOM   3443  CA  TRP D1088      -1.811  75.187  59.014  1.00  0.00           C  
ATOM   3444  C   TRP D1088      -2.939  76.151  58.714  1.00  0.00           C  
ATOM   3445  O   TRP D1088      -3.321  76.929  59.580  1.00  0.00           O  
ATOM   3446  CB  TRP D1088      -2.215  74.271  60.166  1.00  0.00           C  
ATOM   3447  CG  TRP D1088      -3.292  73.305  59.855  1.00  0.00           C  
ATOM   3448  CD1 TRP D1088      -3.929  73.143  58.668  1.00  0.00           C  
ATOM   3449  CD2 TRP D1088      -3.867  72.357  60.753  1.00  0.00           C  
ATOM   3450  NE1 TRP D1088      -4.872  72.150  58.766  1.00  0.00           N  
ATOM   3451  CE2 TRP D1088      -4.853  71.651  60.040  1.00  0.00           C  
ATOM   3452  CE3 TRP D1088      -3.644  72.034  62.093  1.00  0.00           C  
ATOM   3453  CZ2 TRP D1088      -5.617  70.645  60.620  1.00  0.00           C  
ATOM   3454  CZ3 TRP D1088      -4.404  71.033  62.671  1.00  0.00           C  
ATOM   3455  CH2 TRP D1088      -5.379  70.350  61.934  1.00  0.00           C  
ATOM   3456  N   LEU D1089      -3.472  76.089  57.493  1.00  0.00           N  
ATOM   3457  CA  LEU D1089      -4.588  76.949  57.081  1.00  0.00           C  
ATOM   3458  C   LEU D1089      -5.876  76.172  57.311  1.00  0.00           C  
ATOM   3459  O   LEU D1089      -6.207  75.291  56.522  1.00  0.00           O  
ATOM   3460  CB  LEU D1089      -4.469  77.301  55.593  1.00  0.00           C  
ATOM   3461  CG  LEU D1089      -5.474  78.299  54.998  1.00  0.00           C  
ATOM   3462  CD1 LEU D1089      -5.063  78.639  53.579  1.00  0.00           C  
ATOM   3463  CD2 LEU D1089      -6.876  77.721  55.017  1.00  0.00           C  
ATOM   3464  N   ILE D1090      -6.622  76.514  58.358  1.00  0.00           N  
ATOM   3465  CA  ILE D1090      -7.832  75.765  58.671  1.00  0.00           C  
ATOM   3466  C   ILE D1090      -9.198  76.339  58.376  1.00  0.00           C  
ATOM   3467  O   ILE D1090     -10.181  75.830  58.909  1.00  0.00           O  
ATOM   3468  CB  ILE D1090      -7.874  75.376  60.144  1.00  0.00           C  
ATOM   3469  CG1 ILE D1090      -8.032  76.631  61.003  1.00  0.00           C  
ATOM   3470  CG2 ILE D1090      -6.618  74.614  60.510  1.00  0.00           C  
ATOM   3471  CD1 ILE D1090      -8.364  76.335  62.449  1.00  0.00           C  
ATOM   3472  N   SER D1091      -9.303  77.378  57.559  1.00  0.00           N  
ATOM   3473  CA  SER D1091     -10.634  77.910  57.289  1.00  0.00           C  
ATOM   3474  C   SER D1091     -11.111  77.540  55.892  1.00  0.00           C  
ATOM   3475  O   SER D1091     -10.368  77.648  54.917  1.00  0.00           O  
ATOM   3476  CB  SER D1091     -10.670  79.428  57.498  1.00  0.00           C  
ATOM   3477  OG  SER D1091      -9.756  80.092  56.651  1.00  0.00           O  
ATOM   3478  N   ARG D1093     -12.357  77.085  55.811  1.00  0.00           N  
ATOM   3479  CA  ARG D1093     -12.954  76.676  54.544  1.00  0.00           C  
ATOM   3480  C   ARG D1093     -14.261  77.430  54.257  1.00  0.00           C  
ATOM   3481  O   ARG D1093     -15.051  77.693  55.173  1.00  0.00           O  
ATOM   3482  CB  ARG D1093     -13.229  75.166  54.568  1.00  0.00           C  
ATOM   3483  CG  ARG D1093     -11.991  74.297  54.712  1.00  0.00           C  
ATOM   3484  CD  ARG D1093     -11.142  74.348  53.454  1.00  0.00           C  
ATOM   3485  NE  ARG D1093      -9.899  73.583  53.561  1.00  0.00           N  
ATOM   3486  CZ  ARG D1093      -8.946  73.819  54.459  1.00  0.00           C  
ATOM   3487  NH1 ARG D1093      -9.092  74.802  55.339  1.00  0.00           N  
ATOM   3488  NH2 ARG D1093      -7.840  73.079  54.471  1.00  0.00           N  
ATOM   3489  N   GLN D1094     -14.477  77.775  52.986  1.00  0.00           N  
ATOM   3490  CA  GLN D1094     -15.690  78.480  52.565  1.00  0.00           C  
ATOM   3491  C   GLN D1094     -16.703  77.457  52.092  1.00  0.00           C  
ATOM   3492  O   GLN D1094     -17.123  77.460  50.936  1.00  0.00           O  
ATOM   3493  CB  GLN D1094     -15.393  79.453  51.422  1.00  0.00           C  
ATOM   3494  CG  GLN D1094     -14.450  80.580  51.787  1.00  0.00           C  
ATOM   3495  CD  GLN D1094     -13.029  80.099  51.999  1.00  0.00           C  
ATOM   3496  OE1 GLN D1094     -12.385  79.599  51.072  1.00  0.00           O  
ATOM   3497  NE2 GLN D1094     -12.533  80.243  53.222  1.00  0.00           N  
ATOM   3498  N   ARG D1099     -17.084  76.572  52.997  1.00  0.00           N  
ATOM   3499  CA  ARG D1099     -18.040  75.529  52.685  1.00  0.00           C  
ATOM   3500  C   ARG D1099     -19.054  75.534  53.803  1.00  0.00           C  
ATOM   3501  O   ARG D1099     -18.787  76.073  54.879  1.00  0.00           O  
ATOM   3502  CB  ARG D1099     -17.330  74.185  52.624  1.00  0.00           C  
ATOM   3503  CG  ARG D1099     -16.204  74.143  51.606  1.00  0.00           C  
ATOM   3504  CD  ARG D1099     -16.711  73.731  50.234  1.00  0.00           C  
ATOM   3505  NE  ARG D1099     -17.339  72.407  50.284  1.00  0.00           N  
ATOM   3506  CZ  ARG D1099     -17.462  71.585  49.242  1.00  0.00           C  
ATOM   3507  NH1 ARG D1099     -16.999  71.938  48.046  1.00  0.00           N  
ATOM   3508  NH2 ARG D1099     -18.047  70.401  49.401  1.00  0.00           N  
ATOM   3509  N   TYR D1101     -20.215  74.940  53.556  1.00  0.00           N  
ATOM   3510  CA  TYR D1101     -21.256  74.918  54.570  1.00  0.00           C  
ATOM   3511  C   TYR D1101     -21.024  73.837  55.613  1.00  0.00           C  
ATOM   3512  O   TYR D1101     -20.910  74.121  56.811  1.00  0.00           O  
ATOM   3513  CB  TYR D1101     -22.620  74.711  53.918  1.00  0.00           C  
ATOM   3514  CG  TYR D1101     -23.723  74.407  54.907  1.00  0.00           C  
ATOM   3515  CD1 TYR D1101     -24.134  75.358  55.845  1.00  0.00           C  
ATOM   3516  CD2 TYR D1101     -24.340  73.155  54.923  1.00  0.00           C  
ATOM   3517  CE1 TYR D1101     -25.135  75.065  56.776  1.00  0.00           C  
ATOM   3518  CE2 TYR D1101     -25.337  72.853  55.848  1.00  0.00           C  
ATOM   3519  CZ  TYR D1101     -25.729  73.807  56.770  1.00  0.00           C  
ATOM   3520  OH  TYR D1101     -26.703  73.497  57.691  1.00  0.00           O  
ATOM   3521  N   TRP D1102     -20.963  72.596  55.144  1.00  0.00           N  
ATOM   3522  CA  TRP D1102     -20.762  71.448  56.022  1.00  0.00           C  
ATOM   3523  C   TRP D1102     -19.381  71.562  56.678  1.00  0.00           C  
ATOM   3524  O   TRP D1102     -18.373  71.124  56.118  1.00  0.00           O  
ATOM   3525  CB  TRP D1102     -20.873  70.154  55.202  1.00  0.00           C  
ATOM   3526  CG  TRP D1102     -21.407  68.969  55.954  1.00  0.00           C  
ATOM   3527  CD1 TRP D1102     -20.970  67.684  55.853  1.00  0.00           C  
ATOM   3528  CD2 TRP D1102     -22.485  68.954  56.908  1.00  0.00           C  
ATOM   3529  NE1 TRP D1102     -21.701  66.867  56.685  1.00  0.00           N  
ATOM   3530  CE2 TRP D1102     -22.638  67.618  57.343  1.00  0.00           C  
ATOM   3531  CE3 TRP D1102     -23.333  69.937  57.439  1.00  0.00           C  
ATOM   3532  CZ2 TRP D1102     -23.608  67.236  58.288  1.00  0.00           C  
ATOM   3533  CZ3 TRP D1102     -24.302  69.554  58.384  1.00  0.00           C  
ATOM   3534  CH2 TRP D1102     -24.426  68.214  58.794  1.00  0.00           C  
ATOM   3535  N   GLY D1103     -19.348  72.175  57.859  1.00  0.00           N  
ATOM   3536  CA  GLY D1103     -18.101  72.354  58.585  1.00  0.00           C  
ATOM   3537  C   GLY D1103     -18.317  72.969  59.958  1.00  0.00           C  
ATOM   3538  O   GLY D1103     -19.367  73.547  60.234  1.00  0.00           O  
ATOM   3539  N   THR D1104     -17.326  72.852  60.830  1.00  0.00           N  
ATOM   3540  CA  THR D1104     -17.449  73.409  62.169  1.00  0.00           C  
ATOM   3541  C   THR D1104     -17.285  74.928  62.125  1.00  0.00           C  
ATOM   3542  O   THR D1104     -16.270  75.435  61.642  1.00  0.00           O  
ATOM   3543  CB  THR D1104     -16.392  72.815  63.081  1.00  0.00           C  
ATOM   3544  OG1 THR D1104     -16.299  71.407  62.827  1.00  0.00           O  
ATOM   3545  CG2 THR D1104     -16.764  73.045  64.535  1.00  0.00           C  
ATOM   3546  N   PRO D1105     -18.291  75.673  62.622  1.00  0.00           N  
ATOM   3547  CA  PRO D1105     -18.302  77.140  62.656  1.00  0.00           C  
ATOM   3548  C   PRO D1105     -17.201  77.714  63.531  1.00  0.00           C  
ATOM   3549  O   PRO D1105     -17.071  77.330  64.689  1.00  0.00           O  
ATOM   3550  CB  PRO D1105     -19.686  77.460  63.218  1.00  0.00           C  
ATOM   3551  CG  PRO D1105     -20.509  76.296  62.794  1.00  0.00           C  
ATOM   3552  CD  PRO D1105     -19.581  75.146  63.093  1.00  0.00           C  
ATOM   3553  N   ILE D1106     -16.412  78.633  62.982  1.00  0.00           N  
ATOM   3554  CA  ILE D1106     -15.332  79.247  63.746  1.00  0.00           C  
ATOM   3555  C   ILE D1106     -15.926  80.161  64.816  1.00  0.00           C  
ATOM   3556  O   ILE D1106     -16.663  81.095  64.497  1.00  0.00           O  
ATOM   3557  CB  ILE D1106     -14.404  80.069  62.835  1.00  0.00           C  
ATOM   3558  CG1 ILE D1106     -13.744  79.150  61.807  1.00  0.00           C  
ATOM   3559  CG2 ILE D1106     -13.349  80.769  63.668  1.00  0.00           C  
ATOM   3560  CD1 ILE D1106     -12.705  79.831  60.941  1.00  0.00           C  
ATOM   3561  N   PRO D1107     -15.614  79.901  66.102  1.00  0.00           N  
ATOM   3562  CA  PRO D1107     -16.118  80.693  67.230  1.00  0.00           C  
ATOM   3563  C   PRO D1107     -15.539  82.095  67.370  1.00  0.00           C  
ATOM   3564  O   PRO D1107     -15.157  82.512  68.459  1.00  0.00           O  
ATOM   3565  CB  PRO D1107     -15.803  79.812  68.436  1.00  0.00           C  
ATOM   3566  CG  PRO D1107     -14.532  79.169  68.033  1.00  0.00           C  
ATOM   3567  CD  PRO D1107     -14.801  78.773  66.591  1.00  0.00           C  
ATOM   3568  N   MET D1108     -15.489  82.825  66.266  1.00  0.00           N  
ATOM   3569  CA  MET D1108     -14.978  84.185  66.284  1.00  0.00           C  
ATOM   3570  C   MET D1108     -16.012  85.140  65.682  1.00  0.00           C  
ATOM   3571  O   MET D1108     -16.853  84.734  64.871  1.00  0.00           O  
ATOM   3572  CB  MET D1108     -13.658  84.270  65.504  1.00  0.00           C  
ATOM   3573  CG  MET D1108     -12.509  83.479  66.125  1.00  0.00           C  
ATOM   3574  SD  MET D1108     -12.133  83.966  67.822  1.00  0.00           S  
ATOM   3575  CE  MET D1108     -10.766  84.996  67.586  1.00  0.00           C  
ATOM   3576  N   VAL D1109     -15.949  86.405  66.094  1.00  0.00           N  
ATOM   3577  CA  VAL D1109     -16.864  87.431  65.602  1.00  0.00           C  
ATOM   3578  C   VAL D1109     -16.069  88.651  65.134  1.00  0.00           C  
ATOM   3579  O   VAL D1109     -14.909  88.829  65.511  1.00  0.00           O  
ATOM   3580  CB  VAL D1109     -17.855  87.864  66.700  1.00  0.00           C  
ATOM   3581  CG1 VAL D1109     -18.978  88.672  66.088  1.00  0.00           C  
ATOM   3582  CG2 VAL D1109     -18.413  86.643  67.407  1.00  0.00           C  
ATOM   3583  N   HIS D1110     -16.697  89.491  64.318  1.00  0.00           N  
ATOM   3584  CA  HIS D1110     -16.031  90.677  63.793  1.00  0.00           C  
ATOM   3585  C   HIS D1110     -16.718  92.004  64.121  1.00  0.00           C  
ATOM   3586  O   HIS D1110     -17.682  92.402  63.459  1.00  0.00           O  
ATOM   3587  CB  HIS D1110     -15.884  90.556  62.279  1.00  0.00           C  
ATOM   3588  CG  HIS D1110     -15.164  89.321  61.841  1.00  0.00           C  
ATOM   3589  ND1 HIS D1110     -13.864  89.050  62.204  1.00  0.00           N  
ATOM   3590  CD2 HIS D1110     -15.559  88.292  61.054  1.00  0.00           C  
ATOM   3591  CE1 HIS D1110     -13.487  87.907  61.659  1.00  0.00           C  
ATOM   3592  NE2 HIS D1110     -14.497  87.427  60.956  1.00  0.00           N  
ATOM   3593  N   CYS D1111     -16.203  92.684  65.144  1.00  0.00           N  
ATOM   3594  CA  CYS D1111     -16.720  93.984  65.569  1.00  0.00           C  
ATOM   3595  C   CYS D1111     -15.947  95.064  64.796  1.00  0.00           C  
ATOM   3596  O   CYS D1111     -14.843  94.813  64.302  1.00  0.00           O  
ATOM   3597  CB  CYS D1111     -16.518  94.169  67.084  1.00  0.00           C  
ATOM   3598  SG  CYS D1111     -17.101  95.767  67.741  1.00  0.00           S  
ATOM   3599  N   GLU D1112     -16.521  96.258  64.679  1.00  0.00           N  
ATOM   3600  CA  GLU D1112     -15.849  97.333  63.955  1.00  0.00           C  
ATOM   3601  C   GLU D1112     -14.995  98.214  64.875  1.00  0.00           C  
ATOM   3602  O   GLU D1112     -14.023  98.830  64.429  1.00  0.00           O  
ATOM   3603  CB  GLU D1112     -16.874  98.190  63.209  1.00  0.00           C  
ATOM   3604  CG  GLU D1112     -16.249  99.169  62.221  1.00  0.00           C  
ATOM   3605  CD  GLU D1112     -17.284  99.928  61.404  1.00  0.00           C  
ATOM   3606  OE1 GLU D1112     -18.081  99.274  60.692  1.00  0.00           O  
ATOM   3607  OE2 GLU D1112     -17.299 101.177  61.471  1.00  0.00           O  
ATOM   3608  N   ALA D1113     -15.352  98.262  66.157  1.00  0.00           N  
ATOM   3609  CA  ALA D1113     -14.611  99.061  67.132  1.00  0.00           C  
ATOM   3610  C   ALA D1113     -13.631  98.209  67.947  1.00  0.00           C  
ATOM   3611  O   ALA D1113     -12.553  98.677  68.321  1.00  0.00           O  
ATOM   3612  CB  ALA D1113     -15.586  99.781  68.068  1.00  0.00           C  
ATOM   3613  N   CYS D1114     -14.011  96.963  68.222  1.00  0.00           N  
ATOM   3614  CA  CYS D1114     -13.162  96.053  68.985  1.00  0.00           C  
ATOM   3615  C   CYS D1114     -12.306  95.191  68.053  1.00  0.00           C  
ATOM   3616  O   CYS D1114     -11.229  94.736  68.437  1.00  0.00           O  
ATOM   3617  CB  CYS D1114     -14.012  95.145  69.878  1.00  0.00           C  
ATOM   3618  SG  CYS D1114     -15.129  96.001  71.031  1.00  0.00           S  
ATOM   3619  N   GLY D1122     -12.790  94.967  66.832  1.00  0.00           N  
ATOM   3620  CA  GLY D1122     -12.054  94.161  65.868  1.00  0.00           C  
ATOM   3621  C   GLY D1122     -12.448  92.692  65.892  1.00  0.00           C  
ATOM   3622  O   GLY D1122     -13.636  92.366  65.924  1.00  0.00           O  
ATOM   3623  N   VAL D1123     -11.458  91.801  65.867  1.00  0.00           N  
ATOM   3624  CA  VAL D1123     -11.726  90.366  65.903  1.00  0.00           C  
ATOM   3625  C   VAL D1123     -11.809  89.921  67.356  1.00  0.00           C  
ATOM   3626  O   VAL D1123     -10.810  89.934  68.076  1.00  0.00           O  
ATOM   3627  CB  VAL D1123     -10.619  89.571  65.193  1.00  0.00           C  
ATOM   3628  CG1 VAL D1123     -10.895  88.083  65.313  1.00  0.00           C  
ATOM   3629  CG2 VAL D1123     -10.549  89.984  63.726  1.00  0.00           C  
ATOM   3630  N   VAL D1124     -13.006  89.529  67.780  1.00  0.00           N  
ATOM   3631  CA  VAL D1124     -13.226  89.108  69.157  1.00  0.00           C  
ATOM   3632  C   VAL D1124     -13.694  87.665  69.260  1.00  0.00           C  
ATOM   3633  O   VAL D1124     -14.571  87.232  68.510  1.00  0.00           O  
ATOM   3634  CB  VAL D1124     -14.286  89.986  69.840  1.00  0.00           C  
ATOM   3635  CG1 VAL D1124     -14.218  89.808  71.349  1.00  0.00           C  
ATOM   3636  CG2 VAL D1124     -14.085  91.437  69.451  1.00  0.00           C  
ATOM   3637  N   PRO D1125     -13.123  86.906  70.208  1.00  0.00           N  
ATOM   3638  CA  PRO D1125     -13.461  85.501  70.438  1.00  0.00           C  
ATOM   3639  C   PRO D1125     -14.756  85.321  71.225  1.00  0.00           C  
ATOM   3640  O   PRO D1125     -14.965  85.979  72.241  1.00  0.00           O  
ATOM   3641  CB  PRO D1125     -12.253  84.996  71.209  1.00  0.00           C  
ATOM   3642  CG  PRO D1125     -11.935  86.168  72.072  1.00  0.00           C  
ATOM   3643  CD  PRO D1125     -12.016  87.318  71.090  1.00  0.00           C  
ATOM   3644  N   VAL D1126     -15.617  84.425  70.751  1.00  0.00           N  
ATOM   3645  CA  VAL D1126     -16.890  84.141  71.408  1.00  0.00           C  
ATOM   3646  C   VAL D1126     -16.634  83.554  72.790  1.00  0.00           C  
ATOM   3647  O   VAL D1126     -15.639  82.863  73.000  1.00  0.00           O  
ATOM   3648  CB  VAL D1126     -17.718  83.126  70.588  1.00  0.00           C  
ATOM   3649  CG1 VAL D1126     -18.999  82.774  71.321  1.00  0.00           C  
ATOM   3650  CG2 VAL D1126     -18.032  83.704  69.221  1.00  0.00           C  
ATOM   3651  N   PRO D1127     -17.523  83.833  73.758  1.00  0.00           N  
ATOM   3652  CA  PRO D1127     -17.362  83.310  75.119  1.00  0.00           C  
ATOM   3653  C   PRO D1127     -17.370  81.782  75.153  1.00  0.00           C  
ATOM   3654  O   PRO D1127     -18.089  81.136  74.387  1.00  0.00           O  
ATOM   3655  CB  PRO D1127     -18.554  83.907  75.859  1.00  0.00           C  
ATOM   3656  CG  PRO D1127     -18.752  85.206  75.162  1.00  0.00           C  
ATOM   3657  CD  PRO D1127     -18.618  84.815  73.712  1.00  0.00           C  
ATOM   3658  N   GLU D1128     -16.569  81.220  76.052  1.00  0.00           N  
ATOM   3659  CA  GLU D1128     -16.450  79.772  76.212  1.00  0.00           C  
ATOM   3660  C   GLU D1128     -17.767  79.123  76.635  1.00  0.00           C  
ATOM   3661  O   GLU D1128     -18.089  78.009  76.214  1.00  0.00           O  
ATOM   3662  CB  GLU D1128     -15.358  79.467  77.248  1.00  0.00           C  
ATOM   3663  CG  GLU D1128     -15.171  77.995  77.604  1.00  0.00           C  
ATOM   3664  CD  GLU D1128     -14.076  77.785  78.653  1.00  0.00           C  
ATOM   3665  OE1 GLU D1128     -12.925  78.219  78.404  1.00  0.00           O  
ATOM   3666  OE2 GLU D1128     -14.366  77.188  79.720  1.00  0.00           O  
ATOM   3667  N   GLU D1129     -18.528  79.834  77.461  1.00  0.00           N  
ATOM   3668  CA  GLU D1129     -19.799  79.336  77.970  1.00  0.00           C  
ATOM   3669  C   GLU D1129     -20.987  79.608  77.051  1.00  0.00           C  
ATOM   3670  O   GLU D1129     -22.105  79.183  77.336  1.00  0.00           O  
ATOM   3671  CB  GLU D1129     -20.057  79.928  79.365  1.00  0.00           C  
ATOM   3672  CG  GLU D1129     -19.963  81.460  79.440  1.00  0.00           C  
ATOM   3673  CD  GLU D1129     -19.637  81.979  80.845  1.00  0.00           C  
ATOM   3674  OE1 GLU D1129     -20.434  81.738  81.783  1.00  0.00           O  
ATOM   3675  OE2 GLU D1129     -18.576  82.631  81.005  1.00  0.00           O  
ATOM   3676  N   GLU D1130     -20.749  80.308  75.948  1.00  0.00           N  
ATOM   3677  CA  GLU D1130     -21.825  80.607  75.007  1.00  0.00           C  
ATOM   3678  C   GLU D1130     -21.847  79.526  73.924  1.00  0.00           C  
ATOM   3679  O   GLU D1130     -22.745  79.492  73.077  1.00  0.00           O  
ATOM   3680  CB  GLU D1130     -21.607  81.989  74.373  1.00  0.00           C  
ATOM   3681  CG  GLU D1130     -22.887  82.688  73.894  1.00  0.00           C  
ATOM   3682  CD  GLU D1130     -22.616  84.031  73.219  1.00  0.00           C  
ATOM   3683  OE1 GLU D1130     -22.303  84.048  72.007  1.00  0.00           O  
ATOM   3684  OE2 GLU D1130     -22.707  85.073  73.907  1.00  0.00           O  
ATOM   3685  N   LEU D1131     -20.844  78.649  73.965  1.00  0.00           N  
ATOM   3686  CA  LEU D1131     -20.711  77.550  73.010  1.00  0.00           C  
ATOM   3687  C   LEU D1131     -21.814  76.516  73.212  1.00  0.00           C  
ATOM   3688  O   LEU D1131     -22.344  76.371  74.318  1.00  0.00           O  
ATOM   3689  CB  LEU D1131     -19.347  76.877  73.170  1.00  0.00           C  
ATOM   3690  CG  LEU D1131     -18.132  77.688  72.722  1.00  0.00           C  
ATOM   3691  CD1 LEU D1131     -16.865  76.928  73.062  1.00  0.00           C  
ATOM   3692  CD2 LEU D1131     -18.212  77.952  71.229  1.00  0.00           C  
ATOM   3693  N   PRO D1132     -22.158  75.761  72.152  1.00  0.00           N  
ATOM   3694  CA  PRO D1132     -21.587  75.818  70.803  1.00  0.00           C  
ATOM   3695  C   PRO D1132     -22.121  76.955  69.950  1.00  0.00           C  
ATOM   3696  O   PRO D1132     -22.877  77.807  70.415  1.00  0.00           O  
ATOM   3697  CB  PRO D1132     -21.974  74.467  70.221  1.00  0.00           C  
ATOM   3698  CG  PRO D1132     -23.337  74.276  70.789  1.00  0.00           C  
ATOM   3699  CD  PRO D1132     -23.141  74.664  72.244  1.00  0.00           C  
ATOM   3700  N   VAL D1133     -21.712  76.946  68.688  1.00  0.00           N  
ATOM   3701  CA  VAL D1133     -22.139  77.937  67.715  1.00  0.00           C  
ATOM   3702  C   VAL D1133     -22.714  77.143  66.549  1.00  0.00           C  
ATOM   3703  O   VAL D1133     -22.094  77.021  65.490  1.00  0.00           O  
ATOM   3704  CB  VAL D1133     -20.952  78.782  67.229  1.00  0.00           C  
ATOM   3705  CG1 VAL D1133     -21.415  79.777  66.186  1.00  0.00           C  
ATOM   3706  CG2 VAL D1133     -20.323  79.506  68.403  1.00  0.00           C  
ATOM   3707  N   LEU D1134     -23.905  76.593  66.766  1.00  0.00           N  
ATOM   3708  CA  LEU D1134     -24.578  75.775  65.765  1.00  0.00           C  
ATOM   3709  C   LEU D1134     -24.502  76.336  64.357  1.00  0.00           C  
ATOM   3710  O   LEU D1134     -24.271  77.523  64.152  1.00  0.00           O  
ATOM   3711  CB  LEU D1134     -26.047  75.548  66.151  1.00  0.00           C  
ATOM   3712  CG  LEU D1134     -26.286  74.797  67.469  1.00  0.00           C  
ATOM   3713  CD1 LEU D1134     -26.190  75.766  68.638  1.00  0.00           C  
ATOM   3714  CD2 LEU D1134     -27.656  74.139  67.451  1.00  0.00           C  
ATOM   3715  N   LEU D1135     -24.683  75.453  63.388  1.00  0.00           N  
ATOM   3716  CA  LEU D1135     -24.653  75.833  61.989  1.00  0.00           C  
ATOM   3717  C   LEU D1135     -26.066  76.234  61.566  1.00  0.00           C  
ATOM   3718  O   LEU D1135     -27.047  75.593  61.955  1.00  0.00           O  
ATOM   3719  CB  LEU D1135     -24.184  74.647  61.142  1.00  0.00           C  
ATOM   3720  CG  LEU D1135     -22.931  74.809  60.282  1.00  0.00           C  
ATOM   3721  CD1 LEU D1135     -22.739  73.553  59.449  1.00  0.00           C  
ATOM   3722  CD2 LEU D1135     -23.071  76.012  59.376  1.00  0.00           C  
ATOM   3723  N   PRO D1136     -26.193  77.319  60.784  1.00  0.00           N  
ATOM   3724  CA  PRO D1136     -27.518  77.753  60.333  1.00  0.00           C  
ATOM   3725  C   PRO D1136     -28.241  76.577  59.678  1.00  0.00           C  
ATOM   3726  O   PRO D1136     -27.672  75.890  58.828  1.00  0.00           O  
ATOM   3727  CB  PRO D1136     -27.190  78.851  59.326  1.00  0.00           C  
ATOM   3728  CG  PRO D1136     -25.969  79.474  59.917  1.00  0.00           C  
ATOM   3729  CD  PRO D1136     -25.154  78.274  60.356  1.00  0.00           C  
ATOM   3730  N   ASP D1137     -29.486  76.337  60.071  1.00  0.00           N  
ATOM   3731  CA  ASP D1137     -30.235  75.232  59.488  1.00  0.00           C  
ATOM   3732  C   ASP D1137     -30.690  75.607  58.075  1.00  0.00           C  
ATOM   3733  O   ASP D1137     -31.550  76.472  57.898  1.00  0.00           O  
ATOM   3734  CB  ASP D1137     -31.444  74.892  60.365  1.00  0.00           C  
ATOM   3735  CG  ASP D1137     -31.892  73.449  60.204  1.00  0.00           C  
ATOM   3736  OD1 ASP D1137     -32.163  73.029  59.057  1.00  0.00           O  
ATOM   3737  OD2 ASP D1137     -31.969  72.736  61.228  1.00  0.00           O  
ATOM   3738  N   LEU D1138     -30.100  74.959  57.073  1.00  0.00           N  
ATOM   3739  CA  LEU D1138     -30.436  75.223  55.673  1.00  0.00           C  
ATOM   3740  C   LEU D1138     -30.922  73.974  54.958  1.00  0.00           C  
ATOM   3741  O   LEU D1138     -30.209  72.972  54.906  1.00  0.00           O  
ATOM   3742  CB  LEU D1138     -29.218  75.768  54.925  1.00  0.00           C  
ATOM   3743  CG  LEU D1138     -29.029  77.285  54.886  1.00  0.00           C  
ATOM   3744  CD1 LEU D1138     -28.925  77.846  56.298  1.00  0.00           C  
ATOM   3745  CD2 LEU D1138     -27.778  77.608  54.084  1.00  0.00           C  
ATOM   3746  N   LYS D1139     -32.126  74.043  54.393  1.00  0.00           N  
ATOM   3747  CA  LYS D1139     -32.701  72.903  53.680  1.00  0.00           C  
ATOM   3748  C   LYS D1139     -32.507  72.977  52.162  1.00  0.00           C  
ATOM   3749  O   LYS D1139     -32.309  71.952  51.506  1.00  0.00           O  
ATOM   3750  CB  LYS D1139     -34.195  72.774  54.014  1.00  0.00           C  
ATOM   3751  CG  LYS D1139     -34.481  72.276  55.433  1.00  0.00           C  
ATOM   3752  CD  LYS D1139     -33.973  70.843  55.630  1.00  0.00           C  
ATOM   3753  CE  LYS D1139     -34.222  70.321  57.048  1.00  0.00           C  
ATOM   3754  NZ  LYS D1139     -33.670  68.941  57.254  1.00  0.00           N  
ATOM   3755  N   ASP D1140     -32.553  74.187  51.612  1.00  0.00           N  
ATOM   3756  CA  ASP D1140     -32.388  74.389  50.171  1.00  0.00           C  
ATOM   3757  C   ASP D1140     -31.026  73.864  49.706  1.00  0.00           C  
ATOM   3758  O   ASP D1140     -29.995  74.491  49.946  1.00  0.00           O  
ATOM   3759  CB  ASP D1140     -32.526  75.887  49.837  1.00  0.00           C  
ATOM   3760  CG  ASP D1140     -32.668  76.157  48.335  1.00  0.00           C  
ATOM   3761  OD1 ASP D1140     -32.778  77.348  47.953  1.00  0.00           O  
ATOM   3762  OD2 ASP D1140     -32.672  75.185  47.542  1.00  0.00           O  
ATOM   3763  N   VAL D1141     -31.034  72.712  49.039  1.00  0.00           N  
ATOM   3764  CA  VAL D1141     -29.801  72.098  48.551  1.00  0.00           C  
ATOM   3765  C   VAL D1141     -29.000  73.013  47.625  1.00  0.00           C  
ATOM   3766  O   VAL D1141     -27.773  73.047  47.705  1.00  0.00           O  
ATOM   3767  CB  VAL D1141     -30.082  70.765  47.810  1.00  0.00           C  
ATOM   3768  CG1 VAL D1141     -28.771  70.129  47.362  1.00  0.00           C  
ATOM   3769  CG2 VAL D1141     -30.836  69.811  48.725  1.00  0.00           C  
ATOM   3770  N   GLU D1142     -29.677  73.749  46.745  1.00  0.00           N  
ATOM   3771  CA  GLU D1142     -28.975  74.657  45.830  1.00  0.00           C  
ATOM   3772  C   GLU D1142     -28.463  75.892  46.567  1.00  0.00           C  
ATOM   3773  O   GLU D1142     -27.786  76.741  45.985  1.00  0.00           O  
ATOM   3774  CB  GLU D1142     -29.891  75.097  44.679  1.00  0.00           C  
ATOM   3775  CG  GLU D1142     -30.078  74.053  43.577  1.00  0.00           C  
ATOM   3776  CD  GLU D1142     -30.951  74.551  42.429  1.00  0.00           C  
ATOM   3777  OE1 GLU D1142     -31.164  73.782  41.462  1.00  0.00           O  
ATOM   3778  OE2 GLU D1142     -31.424  75.710  42.494  1.00  0.00           O  
ATOM   3779  N   ASP D1143     -28.786  75.973  47.854  1.00  0.00           N  
ATOM   3780  CA  ASP D1143     -28.381  77.093  48.692  1.00  0.00           C  
ATOM   3781  C   ASP D1143     -27.024  76.845  49.350  1.00  0.00           C  
ATOM   3782  O   ASP D1143     -26.115  77.677  49.264  1.00  0.00           O  
ATOM   3783  CB  ASP D1143     -29.447  77.329  49.763  1.00  0.00           C  
ATOM   3784  CG  ASP D1143     -29.162  78.544  50.617  1.00  0.00           C  
ATOM   3785  OD1 ASP D1143     -30.019  78.874  51.465  1.00  0.00           O  
ATOM   3786  OD2 ASP D1143     -28.090  79.168  50.443  1.00  0.00           O  
ATOM   3787  N   ILE D1146     -26.901  75.694  50.006  1.00  0.00           N  
ATOM   3788  CA  ILE D1146     -25.676  75.303  50.694  1.00  0.00           C  
ATOM   3789  C   ILE D1146     -24.624  74.773  49.715  1.00  0.00           C  
ATOM   3790  O   ILE D1146     -23.950  73.778  49.989  1.00  0.00           O  
ATOM   3791  CB  ILE D1146     -25.969  74.203  51.737  1.00  0.00           C  
ATOM   3792  CG1 ILE D1146     -26.452  72.930  51.033  1.00  0.00           C  
ATOM   3793  CG2 ILE D1146     -27.033  74.683  52.709  1.00  0.00           C  
ATOM   3794  CD1 ILE D1146     -26.703  71.763  51.959  1.00  0.00           C  
ATOM   3795  N   ARG D1147     -24.487  75.443  48.576  1.00  0.00           N  
ATOM   3796  CA  ARG D1147     -23.530  75.039  47.553  1.00  0.00           C  
ATOM   3797  C   ARG D1147     -22.475  76.130  47.377  1.00  0.00           C  
ATOM   3798  O   ARG D1147     -22.802  77.315  47.309  1.00  0.00           O  
ATOM   3799  CB  ARG D1147     -24.275  74.784  46.235  1.00  0.00           C  
ATOM   3800  CG  ARG D1147     -23.407  74.551  45.010  1.00  0.00           C  
ATOM   3801  CD  ARG D1147     -24.282  74.557  43.765  1.00  0.00           C  
ATOM   3802  NE  ARG D1147     -23.528  74.785  42.534  1.00  0.00           N  
ATOM   3803  CZ  ARG D1147     -24.087  75.092  41.363  1.00  0.00           C  
ATOM   3804  NH1 ARG D1147     -25.408  75.207  41.269  1.00  0.00           N  
ATOM   3805  NH2 ARG D1147     -23.329  75.289  40.288  1.00  0.00           N  
ATOM   3806  N   PRO D1148     -21.189  75.742  47.323  1.00  0.00           N  
ATOM   3807  CA  PRO D1148     -20.079  76.689  47.154  1.00  0.00           C  
ATOM   3808  C   PRO D1148     -20.027  77.312  45.753  1.00  0.00           C  
ATOM   3809  O   PRO D1148     -20.083  76.606  44.745  1.00  0.00           O  
ATOM   3810  CB  PRO D1148     -18.852  75.834  47.464  1.00  0.00           C  
ATOM   3811  CG  PRO D1148     -19.270  74.471  46.987  1.00  0.00           C  
ATOM   3812  CD  PRO D1148     -20.683  74.369  47.513  1.00  0.00           C  
ATOM   3813  N   LYS D1149     -19.913  78.636  45.703  1.00  0.00           N  
ATOM   3814  CA  LYS D1149     -19.874  79.360  44.435  1.00  0.00           C  
ATOM   3815  C   LYS D1149     -18.732  80.370  44.416  1.00  0.00           C  
ATOM   3816  O   LYS D1149     -18.714  81.278  43.586  1.00  0.00           O  
ATOM   3817  CB  LYS D1149     -21.199  80.101  44.221  1.00  0.00           C  
ATOM   3818  CG  LYS D1149     -22.438  79.270  44.537  1.00  0.00           C  
ATOM   3819  CD  LYS D1149     -23.665  80.154  44.746  1.00  0.00           C  
ATOM   3820  CE  LYS D1149     -24.840  79.366  45.321  1.00  0.00           C  
ATOM   3821  NZ  LYS D1149     -25.997  80.245  45.660  1.00  0.00           N  
ATOM   3822  N   GLY D1150     -17.785  80.215  45.337  1.00  0.00           N  
ATOM   3823  CA  GLY D1150     -16.661  81.132  45.404  1.00  0.00           C  
ATOM   3824  C   GLY D1150     -16.545  81.770  46.772  1.00  0.00           C  
ATOM   3825  O   GLY D1150     -15.449  82.140  47.203  1.00  0.00           O  
ATOM   3826  N   LYS D1151     -17.685  81.899  47.450  1.00  0.00           N  
ATOM   3827  CA  LYS D1151     -17.748  82.484  48.791  1.00  0.00           C  
ATOM   3828  C   LYS D1151     -18.405  81.516  49.780  1.00  0.00           C  
ATOM   3829  O   LYS D1151     -18.947  80.477  49.385  1.00  0.00           O  
ATOM   3830  CB  LYS D1151     -18.538  83.804  48.774  1.00  0.00           C  
ATOM   3831  CG  LYS D1151     -17.893  84.928  47.972  1.00  0.00           C  
ATOM   3832  CD  LYS D1151     -18.675  86.232  48.117  1.00  0.00           C  
ATOM   3833  CE  LYS D1151     -18.030  87.359  47.320  1.00  0.00           C  
ATOM   3834  NZ  LYS D1151     -18.771  88.644  47.465  1.00  0.00           N  
ATOM   3835  N   SER D1152     -18.354  81.863  51.065  1.00  0.00           N  
ATOM   3836  CA  SER D1152     -18.943  81.023  52.101  1.00  0.00           C  
ATOM   3837  C   SER D1152     -20.464  81.019  52.023  1.00  0.00           C  
ATOM   3838  O   SER D1152     -21.103  82.072  52.068  1.00  0.00           O  
ATOM   3839  CB  SER D1152     -18.513  81.495  53.494  1.00  0.00           C  
ATOM   3840  OG  SER D1152     -19.169  80.739  54.500  1.00  0.00           O  
ATOM   3841  N   PRO D1153     -21.063  79.827  51.885  1.00  0.00           N  
ATOM   3842  CA  PRO D1153     -22.522  79.729  51.808  1.00  0.00           C  
ATOM   3843  C   PRO D1153     -23.211  80.379  53.010  1.00  0.00           C  
ATOM   3844  O   PRO D1153     -24.410  80.647  52.975  1.00  0.00           O  
ATOM   3845  CB  PRO D1153     -22.754  78.224  51.724  1.00  0.00           C  
ATOM   3846  CG  PRO D1153     -21.577  77.776  50.899  1.00  0.00           C  
ATOM   3847  CD  PRO D1153     -20.432  78.538  51.542  1.00  0.00           C  
ATOM   3848  N   LEU D1154     -22.451  80.631  54.071  1.00  0.00           N  
ATOM   3849  CA  LEU D1154     -23.010  81.268  55.254  1.00  0.00           C  
ATOM   3850  C   LEU D1154     -23.040  82.776  55.041  1.00  0.00           C  
ATOM   3851  O   LEU D1154     -23.736  83.501  55.757  1.00  0.00           O  
ATOM   3852  CB  LEU D1154     -22.177  80.936  56.495  1.00  0.00           C  
ATOM   3853  CG  LEU D1154     -22.245  79.500  57.019  1.00  0.00           C  
ATOM   3854  CD1 LEU D1154     -21.338  79.365  58.234  1.00  0.00           C  
ATOM   3855  CD2 LEU D1154     -23.684  79.148  57.379  1.00  0.00           C  
ATOM   3856  N   GLU D1155     -22.278  83.240  54.052  1.00  0.00           N  
ATOM   3857  CA  GLU D1155     -22.210  84.664  53.713  1.00  0.00           C  
ATOM   3858  C   GLU D1155     -23.489  85.111  53.004  1.00  0.00           C  
ATOM   3859  O   GLU D1155     -23.464  86.041  52.194  1.00  0.00           O  
ATOM   3860  CB  GLU D1155     -21.008  84.943  52.797  1.00  0.00           C  
ATOM   3861  CG  GLU D1155     -19.774  85.507  53.495  1.00  0.00           C  
ATOM   3862  CD  GLU D1155     -19.974  86.926  54.008  1.00  0.00           C  
ATOM   3863  OE1 GLU D1155     -19.017  87.487  54.584  1.00  0.00           O  
ATOM   3864  OE2 GLU D1155     -21.083  87.480  53.836  1.00  0.00           O  
ATOM   3865  N   ALA D1156     -24.601  84.446  53.311  1.00  0.00           N  
ATOM   3866  CA  ALA D1156     -25.885  84.770  52.693  1.00  0.00           C  
ATOM   3867  C   ALA D1156     -27.056  84.593  53.659  1.00  0.00           C  
ATOM   3868  O   ALA D1156     -28.213  84.539  53.238  1.00  0.00           O  
ATOM   3869  CB  ALA D1156     -26.094  83.904  51.446  1.00  0.00           C  
ATOM   3870  N   HIS D1157     -26.757  84.508  54.950  1.00  0.00           N  
ATOM   3871  CA  HIS D1157     -27.800  84.337  55.951  1.00  0.00           C  
ATOM   3872  C   HIS D1157     -27.599  85.230  57.166  1.00  0.00           C  
ATOM   3873  O   HIS D1157     -27.087  84.797  58.200  1.00  0.00           O  
ATOM   3874  CB  HIS D1157     -27.880  82.870  56.373  1.00  0.00           C  
ATOM   3875  CG  HIS D1157     -28.427  81.972  55.308  1.00  0.00           C  
ATOM   3876  ND1 HIS D1157     -29.720  82.080  54.837  1.00  0.00           N  
ATOM   3877  CD2 HIS D1157     -27.851  80.973  54.599  1.00  0.00           C  
ATOM   3878  CE1 HIS D1157     -29.915  81.186  53.884  1.00  0.00           C  
ATOM   3879  NE2 HIS D1157     -28.796  80.502  53.720  1.00  0.00           N  
ATOM   3880  N   PRO D1158     -28.006  86.502  57.049  1.00  0.00           N  
ATOM   3881  CA  PRO D1158     -27.897  87.508  58.109  1.00  0.00           C  
ATOM   3882  C   PRO D1158     -28.453  87.018  59.439  1.00  0.00           C  
ATOM   3883  O   PRO D1158     -27.940  87.359  60.502  1.00  0.00           O  
ATOM   3884  CB  PRO D1158     -28.694  88.678  57.546  1.00  0.00           C  
ATOM   3885  CG  PRO D1158     -28.423  88.574  56.078  1.00  0.00           C  
ATOM   3886  CD  PRO D1158     -28.582  87.093  55.827  1.00  0.00           C  
ATOM   3887  N   GLU D1159     -29.506  86.213  59.367  1.00  0.00           N  
ATOM   3888  CA  GLU D1159     -30.144  85.668  60.559  1.00  0.00           C  
ATOM   3889  C   GLU D1159     -29.121  84.969  61.452  1.00  0.00           C  
ATOM   3890  O   GLU D1159     -29.383  84.708  62.627  1.00  0.00           O  
ATOM   3891  CB  GLU D1159     -31.238  84.667  60.161  1.00  0.00           C  
ATOM   3892  CG  GLU D1159     -30.714  83.386  59.499  1.00  0.00           C  
ATOM   3893  CD  GLU D1159     -31.039  83.296  58.011  1.00  0.00           C  
ATOM   3894  OE1 GLU D1159     -30.734  84.259  57.271  1.00  0.00           O  
ATOM   3895  OE2 GLU D1159     -31.592  82.255  57.583  1.00  0.00           O  
ATOM   3896  N   PHE D1160     -27.959  84.668  60.879  1.00  0.00           N  
ATOM   3897  CA  PHE D1160     -26.884  83.982  61.593  1.00  0.00           C  
ATOM   3898  C   PHE D1160     -25.799  84.920  62.120  1.00  0.00           C  
ATOM   3899  O   PHE D1160     -25.565  84.994  63.331  1.00  0.00           O  
ATOM   3900  CB  PHE D1160     -26.249  82.921  60.670  1.00  0.00           C  
ATOM   3901  CG  PHE D1160     -24.959  82.323  61.200  1.00  0.00           C  
ATOM   3902  CD1 PHE D1160     -24.899  81.768  62.479  1.00  0.00           C  
ATOM   3903  CD2 PHE D1160     -23.805  82.303  60.407  1.00  0.00           C  
ATOM   3904  CE1 PHE D1160     -23.713  81.205  62.960  1.00  0.00           C  
ATOM   3905  CE2 PHE D1160     -22.613  81.741  60.881  1.00  0.00           C  
ATOM   3906  CZ  PHE D1160     -22.568  81.192  62.159  1.00  0.00           C  
ATOM   3907  N   TYR D1161     -25.151  85.640  61.207  1.00  0.00           N  
ATOM   3908  CA  TYR D1161     -24.066  86.530  61.580  1.00  0.00           C  
ATOM   3909  C   TYR D1161     -24.437  87.887  62.137  1.00  0.00           C  
ATOM   3910  O   TYR D1161     -23.620  88.528  62.796  1.00  0.00           O  
ATOM   3911  CB  TYR D1161     -23.103  86.695  60.406  1.00  0.00           C  
ATOM   3912  CG  TYR D1161     -23.715  87.148  59.105  1.00  0.00           C  
ATOM   3913  CD1 TYR D1161     -24.041  88.486  58.892  1.00  0.00           C  
ATOM   3914  CD2 TYR D1161     -23.883  86.251  58.049  1.00  0.00           C  
ATOM   3915  CE1 TYR D1161     -24.511  88.924  57.649  1.00  0.00           C  
ATOM   3916  CE2 TYR D1161     -24.351  86.672  56.805  1.00  0.00           C  
ATOM   3917  CZ  TYR D1161     -24.660  88.008  56.608  1.00  0.00           C  
ATOM   3918  OH  TYR D1161     -25.102  88.422  55.370  1.00  0.00           O  
ATOM   3919  N   GLU D1162     -25.660  88.336  61.889  1.00  0.00           N  
ATOM   3920  CA  GLU D1162     -26.074  89.633  62.410  1.00  0.00           C  
ATOM   3921  C   GLU D1162     -26.250  89.564  63.922  1.00  0.00           C  
ATOM   3922  O   GLU D1162     -27.346  89.788  64.443  1.00  0.00           O  
ATOM   3923  CB  GLU D1162     -27.384  90.097  61.762  1.00  0.00           C  
ATOM   3924  CG  GLU D1162     -27.291  90.329  60.262  1.00  0.00           C  
ATOM   3925  CD  GLU D1162     -28.380  91.254  59.747  1.00  0.00           C  
ATOM   3926  OE1 GLU D1162     -29.574  91.000  60.037  1.00  0.00           O  
ATOM   3927  OE2 GLU D1162     -28.035  92.235  59.048  1.00  0.00           O  
ATOM   3928  N   THR D1163     -25.168  89.246  64.622  1.00  0.00           N  
ATOM   3929  CA  THR D1163     -25.218  89.159  66.070  1.00  0.00           C  
ATOM   3930  C   THR D1163     -24.475  90.345  66.674  1.00  0.00           C  
ATOM   3931  O   THR D1163     -23.977  91.215  65.955  1.00  0.00           O  
ATOM   3932  CB  THR D1163     -24.591  87.848  66.571  1.00  0.00           C  
ATOM   3933  OG1 THR D1163     -24.896  87.675  67.960  1.00  0.00           O  
ATOM   3934  CG2 THR D1163     -23.086  87.878  66.385  1.00  0.00           C  
ATOM   3935  N   THR D1164     -24.401  90.376  67.997  1.00  0.00           N  
ATOM   3936  CA  THR D1164     -23.733  91.466  68.687  1.00  0.00           C  
ATOM   3937  C   THR D1164     -22.368  91.060  69.227  1.00  0.00           C  
ATOM   3938  O   THR D1164     -22.077  89.874  69.399  1.00  0.00           O  
ATOM   3939  CB  THR D1164     -24.586  91.970  69.864  1.00  0.00           C  
ATOM   3940  OG1 THR D1164     -24.657  90.958  70.880  1.00  0.00           O  
ATOM   3941  CG2 THR D1164     -25.998  92.301  69.384  1.00  0.00           C  
ATOM   3942  N   CYS D1165     -21.533  92.060  69.488  1.00  0.00           N  
ATOM   3943  CA  CYS D1165     -20.196  91.843  70.026  1.00  0.00           C  
ATOM   3944  C   CYS D1165     -20.327  91.639  71.540  1.00  0.00           C  
ATOM   3945  O   CYS D1165     -20.991  92.420  72.222  1.00  0.00           O  
ATOM   3946  CB  CYS D1165     -19.318  93.066  69.701  1.00  0.00           C  
ATOM   3947  SG  CYS D1165     -17.622  93.087  70.375  1.00  0.00           S  
ATOM   3948  N   PRO D1166     -19.722  90.564  72.076  1.00  0.00           N  
ATOM   3949  CA  PRO D1166     -19.774  90.265  73.511  1.00  0.00           C  
ATOM   3950  C   PRO D1166     -18.733  91.050  74.306  1.00  0.00           C  
ATOM   3951  O   PRO D1166     -18.554  90.821  75.504  1.00  0.00           O  
ATOM   3952  CB  PRO D1166     -19.519  88.769  73.551  1.00  0.00           C  
ATOM   3953  CG  PRO D1166     -18.521  88.602  72.452  1.00  0.00           C  
ATOM   3954  CD  PRO D1166     -19.113  89.444  71.335  1.00  0.00           C  
ATOM   3955  N   LYS D1168     -18.047  91.966  73.625  1.00  0.00           N  
ATOM   3956  CA  LYS D1168     -17.031  92.812  74.249  1.00  0.00           C  
ATOM   3957  C   LYS D1168     -17.636  94.161  74.616  1.00  0.00           C  
ATOM   3958  O   LYS D1168     -17.769  94.504  75.798  1.00  0.00           O  
ATOM   3959  CB  LYS D1168     -15.857  93.030  73.291  1.00  0.00           C  
ATOM   3960  CG  LYS D1168     -14.832  94.049  73.782  1.00  0.00           C  
ATOM   3961  CD  LYS D1168     -13.577  94.026  72.919  1.00  0.00           C  
ATOM   3962  CE  LYS D1168     -12.540  95.043  73.382  1.00  0.00           C  
ATOM   3963  NZ  LYS D1168     -11.297  94.982  72.554  1.00  0.00           N  
ATOM   3964  N   CYS D1169     -17.998  94.921  73.586  1.00  0.00           N  
ATOM   3965  CA  CYS D1169     -18.599  96.237  73.765  1.00  0.00           C  
ATOM   3966  C   CYS D1169     -20.126  96.129  73.910  1.00  0.00           C  
ATOM   3967  O   CYS D1169     -20.695  96.554  74.918  1.00  0.00           O  
ATOM   3968  CB  CYS D1169     -18.236  97.137  72.573  1.00  0.00           C  
ATOM   3969  SG  CYS D1169     -18.932  96.610  70.961  1.00  0.00           S  
ATOM   3970  N   GLY D1170     -20.778  95.541  72.910  1.00  0.00           N  
ATOM   3971  CA  GLY D1170     -22.221  95.381  72.949  1.00  0.00           C  
ATOM   3972  C   GLY D1170     -22.872  95.901  71.683  1.00  0.00           C  
ATOM   3973  O   GLY D1170     -24.095  95.857  71.544  1.00  0.00           O  
ATOM   3974  N   GLY D1171     -22.047  96.391  70.758  1.00  0.00           N  
ATOM   3975  CA  GLY D1171     -22.548  96.928  69.504  1.00  0.00           C  
ATOM   3976  C   GLY D1171     -22.752  95.881  68.424  1.00  0.00           C  
ATOM   3977  O   GLY D1171     -22.662  94.683  68.700  1.00  0.00           O  
ATOM   3978  N   PRO D1177     -23.032  96.300  67.176  1.00  0.00           N  
ATOM   3979  CA  PRO D1177     -23.244  95.354  66.074  1.00  0.00           C  
ATOM   3980  C   PRO D1177     -21.953  94.669  65.624  1.00  0.00           C  
ATOM   3981  O   PRO D1177     -20.947  95.327  65.319  1.00  0.00           O  
ATOM   3982  CB  PRO D1177     -23.855  96.232  64.983  1.00  0.00           C  
ATOM   3983  CG  PRO D1177     -23.145  97.536  65.193  1.00  0.00           C  
ATOM   3984  CD  PRO D1177     -23.180  97.692  66.709  1.00  0.00           C  
ATOM   3985  N   ALA D1178     -21.995  93.340  65.590  1.00  0.00           N  
ATOM   3986  CA  ALA D1178     -20.846  92.541  65.184  1.00  0.00           C  
ATOM   3987  C   ALA D1178     -21.238  91.583  64.067  1.00  0.00           C  
ATOM   3988  O   ALA D1178     -22.337  91.674  63.516  1.00  0.00           O  
ATOM   3989  CB  ALA D1178     -20.309  91.765  66.377  1.00  0.00           C  
ATOM   3990  N   LYS D1191     -20.336  90.664  63.734  1.00  0.00           N  
ATOM   3991  CA  LYS D1191     -20.595  89.695  62.676  1.00  0.00           C  
ATOM   3992  C   LYS D1191     -19.777  88.410  62.885  1.00  0.00           C  
ATOM   3993  O   LYS D1191     -18.549  88.455  62.974  1.00  0.00           O  
ATOM   3994  CB  LYS D1191     -20.261  90.325  61.318  1.00  0.00           C  
ATOM   3995  CG  LYS D1191     -20.692  89.510  60.108  1.00  0.00           C  
ATOM   3996  CD  LYS D1191     -20.309  90.218  58.813  1.00  0.00           C  
ATOM   3997  CE  LYS D1191     -20.727  89.420  57.587  1.00  0.00           C  
ATOM   3998  NZ  LYS D1191     -20.338  90.113  56.328  1.00  0.00           N  
ATOM   3999  N   ARG D1192     -20.465  87.271  62.971  1.00  0.00           N  
ATOM   4000  CA  ARG D1192     -19.808  85.977  63.164  1.00  0.00           C  
ATOM   4001  C   ARG D1192     -19.006  85.603  61.921  1.00  0.00           C  
ATOM   4002  O   ARG D1192     -19.423  85.889  60.798  1.00  0.00           O  
ATOM   4003  CB  ARG D1192     -20.846  84.881  63.431  1.00  0.00           C  
ATOM   4004  CG  ARG D1192     -21.669  85.050  64.703  1.00  0.00           C  
ATOM   4005  CD  ARG D1192     -22.690  83.921  64.819  1.00  0.00           C  
ATOM   4006  NE  ARG D1192     -23.480  83.958  66.052  1.00  0.00           N  
ATOM   4007  CZ  ARG D1192     -22.968  83.906  67.280  1.00  0.00           C  
ATOM   4008  NH1 ARG D1192     -21.654  83.824  67.454  1.00  0.00           N  
ATOM   4009  NH2 ARG D1192     -23.774  83.910  68.338  1.00  0.00           N  
ATOM   4010  N   ASP D1193     -17.860  84.960  62.113  1.00  0.00           N  
ATOM   4011  CA  ASP D1193     -17.049  84.574  60.969  1.00  0.00           C  
ATOM   4012  C   ASP D1193     -17.836  83.538  60.184  1.00  0.00           C  
ATOM   4013  O   ASP D1193     -18.302  82.547  60.740  1.00  0.00           O  
ATOM   4014  CB  ASP D1193     -15.703  84.002  61.422  1.00  0.00           C  
ATOM   4015  CG  ASP D1193     -14.674  83.971  60.297  1.00  0.00           C  
ATOM   4016  OD1 ASP D1193     -14.445  85.023  59.658  1.00  0.00           O  
ATOM   4017  OD2 ASP D1193     -14.089  82.897  60.052  1.00  0.00           O  
ATOM   4018  N   THR D1194     -17.993  83.790  58.890  1.00  0.00           N  
ATOM   4019  CA  THR D1194     -18.745  82.905  58.009  1.00  0.00           C  
ATOM   4020  C   THR D1194     -17.989  81.641  57.612  1.00  0.00           C  
ATOM   4021  O   THR D1194     -18.593  80.683  57.121  1.00  0.00           O  
ATOM   4022  CB  THR D1194     -19.139  83.630  56.716  1.00  0.00           C  
ATOM   4023  OG1 THR D1194     -17.975  83.808  55.893  1.00  0.00           O  
ATOM   4024  CG2 THR D1194     -19.744  84.992  57.038  1.00  0.00           C  
ATOM   4025  N   ASP D1195     -16.672  81.643  57.812  1.00  0.00           N  
ATOM   4026  CA  ASP D1195     -15.838  80.494  57.462  1.00  0.00           C  
ATOM   4027  C   ASP D1195     -16.011  79.308  58.419  1.00  0.00           C  
ATOM   4028  O   ASP D1195     -16.534  79.450  59.527  1.00  0.00           O  
ATOM   4029  CB  ASP D1195     -14.361  80.910  57.410  1.00  0.00           C  
ATOM   4030  CG  ASP D1195     -14.028  81.757  56.187  1.00  0.00           C  
ATOM   4031  OD1 ASP D1195     -14.281  81.284  55.056  1.00  0.00           O  
ATOM   4032  OD2 ASP D1195     -13.508  82.887  56.351  1.00  0.00           O  
ATOM   4033  N   THR D1196     -15.569  78.133  57.982  1.00  0.00           N  
ATOM   4034  CA  THR D1196     -15.687  76.935  58.798  1.00  0.00           C  
ATOM   4035  C   THR D1196     -14.369  76.183  58.897  1.00  0.00           C  
ATOM   4036  O   THR D1196     -13.511  76.297  58.020  1.00  0.00           O  
ATOM   4037  CB  THR D1196     -16.753  75.992  58.226  1.00  0.00           C  
ATOM   4038  OG1 THR D1196     -16.614  75.932  56.801  1.00  0.00           O  
ATOM   4039  CG2 THR D1196     -18.146  76.482  58.589  1.00  0.00           C  
ATOM   4040  N   MET D1198     -14.226  75.412  59.974  1.00  0.00           N  
ATOM   4041  CA  MET D1198     -13.026  74.617  60.231  1.00  0.00           C  
ATOM   4042  C   MET D1198     -12.904  73.435  59.284  1.00  0.00           C  
ATOM   4043  O   MET D1198     -13.859  72.691  59.079  1.00  0.00           O  
ATOM   4044  CB  MET D1198     -13.037  74.093  61.668  1.00  0.00           C  
ATOM   4045  CG  MET D1198     -12.751  75.136  62.722  1.00  0.00           C  
ATOM   4046  SD  MET D1198     -12.825  74.412  64.355  1.00  0.00           S  
ATOM   4047  CE  MET D1198     -13.871  75.578  65.229  1.00  0.00           C  
ATOM   4048  N   ASP D1199     -11.721  73.261  58.715  1.00  0.00           N  
ATOM   4049  CA  ASP D1199     -11.490  72.158  57.803  1.00  0.00           C  
ATOM   4050  C   ASP D1199     -11.736  70.833  58.504  1.00  0.00           C  
ATOM   4051  O   ASP D1199     -11.563  70.713  59.718  1.00  0.00           O  
ATOM   4052  CB  ASP D1199     -10.059  72.207  57.265  1.00  0.00           C  
ATOM   4053  CG  ASP D1199      -9.664  70.934  56.544  1.00  0.00           C  
ATOM   4054  OD1 ASP D1199      -9.367  69.942  57.238  1.00  0.00           O  
ATOM   4055  OD2 ASP D1199      -9.659  70.916  55.292  1.00  0.00           O  
ATOM   4056  N   THR D1200     -12.153  69.839  57.731  1.00  0.00           N  
ATOM   4057  CA  THR D1200     -12.424  68.511  58.268  1.00  0.00           C  
ATOM   4058  C   THR D1200     -11.331  67.966  59.199  1.00  0.00           C  
ATOM   4059  O   THR D1200     -11.617  67.575  60.330  1.00  0.00           O  
ATOM   4060  CB  THR D1200     -12.626  67.494  57.138  1.00  0.00           C  
ATOM   4061  OG1 THR D1200     -12.435  66.171  57.656  1.00  0.00           O  
ATOM   4062  CG2 THR D1200     -11.632  67.745  56.005  1.00  0.00           C  
ATOM   4063  N   PHE D1201     -10.088  67.935  58.719  1.00  0.00           N  
ATOM   4064  CA  PHE D1201      -8.966  67.424  59.502  1.00  0.00           C  
ATOM   4065  C   PHE D1201      -8.915  67.893  60.946  1.00  0.00           C  
ATOM   4066  O   PHE D1201      -8.404  67.190  61.818  1.00  0.00           O  
ATOM   4067  CB  PHE D1201      -7.646  67.763  58.817  1.00  0.00           C  
ATOM   4068  CG  PHE D1201      -7.269  66.793  57.747  1.00  0.00           C  
ATOM   4069  CD1 PHE D1201      -7.214  65.431  58.023  1.00  0.00           C  
ATOM   4070  CD2 PHE D1201      -6.956  67.229  56.467  1.00  0.00           C  
ATOM   4071  CE1 PHE D1201      -6.853  64.517  57.037  1.00  0.00           C  
ATOM   4072  CE2 PHE D1201      -6.593  66.318  55.471  1.00  0.00           C  
ATOM   4073  CZ  PHE D1201      -6.540  64.961  55.759  1.00  0.00           C  
ATOM   4074  N   PHE D1202      -9.444  69.078  61.206  1.00  0.00           N  
ATOM   4075  CA  PHE D1202      -9.432  69.600  62.558  1.00  0.00           C  
ATOM   4076  C   PHE D1202     -10.086  68.615  63.505  1.00  0.00           C  
ATOM   4077  O   PHE D1202      -9.471  68.167  64.465  1.00  0.00           O  
ATOM   4078  CB  PHE D1202     -10.166  70.933  62.620  1.00  0.00           C  
ATOM   4079  CG  PHE D1202     -10.053  71.617  63.944  1.00  0.00           C  
ATOM   4080  CD1 PHE D1202     -10.724  71.117  65.059  1.00  0.00           C  
ATOM   4081  CD2 PHE D1202      -9.269  72.760  64.083  1.00  0.00           C  
ATOM   4082  CE1 PHE D1202     -10.619  71.745  66.294  1.00  0.00           C  
ATOM   4083  CE2 PHE D1202      -9.152  73.399  65.315  1.00  0.00           C  
ATOM   4084  CZ  PHE D1202      -9.829  72.891  66.423  1.00  0.00           C  
ATOM   4085  N   ASP D1203     -11.337  68.272  63.229  1.00  0.00           N  
ATOM   4086  CA  ASP D1203     -12.063  67.342  64.087  1.00  0.00           C  
ATOM   4087  C   ASP D1203     -11.495  65.927  64.060  1.00  0.00           C  
ATOM   4088  O   ASP D1203     -11.719  65.138  64.977  1.00  0.00           O  
ATOM   4089  CB  ASP D1203     -13.565  67.330  63.726  1.00  0.00           C  
ATOM   4090  CG  ASP D1203     -13.845  67.791  62.290  1.00  0.00           C  
ATOM   4091  OD1 ASP D1203     -13.769  66.953  61.364  1.00  0.00           O  
ATOM   4092  OD2 ASP D1203     -14.140  68.996  62.087  1.00  0.00           O  
ATOM   4093  N   SER D1204     -10.739  65.615  63.020  1.00  0.00           N  
ATOM   4094  CA  SER D1204     -10.166  64.288  62.904  1.00  0.00           C  
ATOM   4095  C   SER D1204      -8.776  64.257  63.511  1.00  0.00           C  
ATOM   4096  O   SER D1204      -8.023  63.313  63.291  1.00  0.00           O  
ATOM   4097  CB  SER D1204     -10.100  63.872  61.430  1.00  0.00           C  
ATOM   4098  OG  SER D1204      -9.185  64.675  60.698  1.00  0.00           O  
ATOM   4099  N   SER D1205      -8.439  65.284  64.283  1.00  0.00           N  
ATOM   4100  CA  SER D1205      -7.118  65.356  64.888  1.00  0.00           C  
ATOM   4101  C   SER D1205      -7.068  65.066  66.367  1.00  0.00           C  
ATOM   4102  O   SER D1205      -5.994  65.055  66.953  1.00  0.00           O  
ATOM   4103  CB  SER D1205      -6.491  66.722  64.641  1.00  0.00           C  
ATOM   4104  OG  SER D1205      -6.230  66.911  63.266  1.00  0.00           O  
ATOM   4105  N   TRP D1206      -8.211  64.826  66.985  1.00  0.00           N  
ATOM   4106  CA  TRP D1206      -8.195  64.538  68.408  1.00  0.00           C  
ATOM   4107  C   TRP D1206      -9.316  63.599  68.782  1.00  0.00           C  
ATOM   4108  O   TRP D1206      -9.603  63.404  69.962  1.00  0.00           O  
ATOM   4109  CB  TRP D1206      -8.358  65.821  69.202  1.00  0.00           C  
ATOM   4110  CG  TRP D1206      -9.697  66.453  68.999  1.00  0.00           C  
ATOM   4111  CD1 TRP D1206     -10.082  67.246  67.958  1.00  0.00           C  
ATOM   4112  CD2 TRP D1206     -10.835  66.341  69.858  1.00  0.00           C  
ATOM   4113  NE1 TRP D1206     -11.389  67.640  68.120  1.00  0.00           N  
ATOM   4114  CE2 TRP D1206     -11.873  67.096  69.279  1.00  0.00           C  
ATOM   4115  CE3 TRP D1206     -11.077  65.675  71.064  1.00  0.00           C  
ATOM   4116  CZ2 TRP D1206     -13.131  67.204  69.863  1.00  0.00           C  
ATOM   4117  CZ3 TRP D1206     -12.330  65.784  71.645  1.00  0.00           C  
ATOM   4118  CH2 TRP D1206     -13.340  66.542  71.044  1.00  0.00           C  
ATOM   4119  N   TYR D1207      -9.957  63.016  67.779  1.00  0.00           N  
ATOM   4120  CA  TYR D1207     -11.062  62.129  68.060  1.00  0.00           C  
ATOM   4121  C   TYR D1207     -10.638  60.944  68.897  1.00  0.00           C  
ATOM   4122  O   TYR D1207     -11.347  60.561  69.830  1.00  0.00           O  
ATOM   4123  CB  TYR D1207     -11.729  61.663  66.766  1.00  0.00           C  
ATOM   4124  CG  TYR D1207     -10.983  60.631  65.964  1.00  0.00           C  
ATOM   4125  CD1 TYR D1207     -10.009  61.002  65.046  1.00  0.00           C  
ATOM   4126  CD2 TYR D1207     -11.290  59.277  66.094  1.00  0.00           C  
ATOM   4127  CE1 TYR D1207      -9.360  60.043  64.268  1.00  0.00           C  
ATOM   4128  CE2 TYR D1207     -10.649  58.313  65.331  1.00  0.00           C  
ATOM   4129  CZ  TYR D1207      -9.683  58.699  64.423  1.00  0.00           C  
ATOM   4130  OH  TYR D1207      -9.006  57.738  63.711  1.00  0.00           O  
ATOM   4131  N   TYR D1208      -9.480  60.374  68.578  1.00  0.00           N  
ATOM   4132  CA  TYR D1208      -8.989  59.237  69.339  1.00  0.00           C  
ATOM   4133  C   TYR D1208      -9.074  59.528  70.836  1.00  0.00           C  
ATOM   4134  O   TYR D1208      -9.196  58.609  71.645  1.00  0.00           O  
ATOM   4135  CB  TYR D1208      -7.553  58.921  68.941  1.00  0.00           C  
ATOM   4136  CG  TYR D1208      -6.688  60.132  68.869  1.00  0.00           C  
ATOM   4137  CD1 TYR D1208      -6.252  60.772  70.021  1.00  0.00           C  
ATOM   4138  CD2 TYR D1208      -6.334  60.668  67.646  1.00  0.00           C  
ATOM   4139  CE1 TYR D1208      -5.487  61.926  69.948  1.00  0.00           C  
ATOM   4140  CE2 TYR D1208      -5.572  61.818  67.563  1.00  0.00           C  
ATOM   4141  CZ  TYR D1208      -5.154  62.442  68.714  1.00  0.00           C  
ATOM   4142  OH  TYR D1208      -4.416  63.587  68.612  1.00  0.00           O  
ATOM   4143  N   LEU D1209      -9.026  60.805  71.201  1.00  0.00           N  
ATOM   4144  CA  LEU D1209      -9.118  61.196  72.599  1.00  0.00           C  
ATOM   4145  C   LEU D1209     -10.550  61.230  73.092  1.00  0.00           C  
ATOM   4146  O   LEU D1209     -10.824  60.898  74.242  1.00  0.00           O  
ATOM   4147  CB  LEU D1209      -8.501  62.568  72.813  1.00  0.00           C  
ATOM   4148  CG  LEU D1209      -6.989  62.592  72.981  1.00  0.00           C  
ATOM   4149  CD1 LEU D1209      -6.518  64.018  73.150  1.00  0.00           C  
ATOM   4150  CD2 LEU D1209      -6.611  61.765  74.182  1.00  0.00           C  
ATOM   4151  N   ARG D1210     -11.470  61.632  72.226  1.00  0.00           N  
ATOM   4152  CA  ARG D1210     -12.867  61.707  72.621  1.00  0.00           C  
ATOM   4153  C   ARG D1210     -13.420  60.342  72.985  1.00  0.00           C  
ATOM   4154  O   ARG D1210     -14.180  60.223  73.932  1.00  0.00           O  
ATOM   4155  CB  ARG D1210     -13.711  62.320  71.504  1.00  0.00           C  
ATOM   4156  CG  ARG D1210     -15.175  62.561  71.880  1.00  0.00           C  
ATOM   4157  CD  ARG D1210     -15.349  63.598  72.995  1.00  0.00           C  
ATOM   4158  NE  ARG D1210     -16.764  63.890  73.239  1.00  0.00           N  
ATOM   4159  CZ  ARG D1210     -17.212  64.736  74.166  1.00  0.00           C  
ATOM   4160  NH1 ARG D1210     -16.355  65.382  74.951  1.00  0.00           N  
ATOM   4161  NH2 ARG D1210     -18.520  64.944  74.312  1.00  0.00           N  
ATOM   4162  N   TYR D1211     -13.035  59.314  72.236  1.00  0.00           N  
ATOM   4163  CA  TYR D1211     -13.514  57.962  72.512  1.00  0.00           C  
ATOM   4164  C   TYR D1211     -13.310  57.544  73.968  1.00  0.00           C  
ATOM   4165  O   TYR D1211     -14.010  56.667  74.472  1.00  0.00           O  
ATOM   4166  CB  TYR D1211     -12.796  56.924  71.639  1.00  0.00           C  
ATOM   4167  CG  TYR D1211     -13.136  56.905  70.160  1.00  0.00           C  
ATOM   4168  CD1 TYR D1211     -14.451  57.083  69.703  1.00  0.00           C  
ATOM   4169  CD2 TYR D1211     -12.142  56.649  69.217  1.00  0.00           C  
ATOM   4170  CE1 TYR D1211     -14.757  57.005  68.342  1.00  0.00           C  
ATOM   4171  CE2 TYR D1211     -12.439  56.567  67.863  1.00  0.00           C  
ATOM   4172  CZ  TYR D1211     -13.741  56.747  67.433  1.00  0.00           C  
ATOM   4173  OH  TYR D1211     -14.004  56.672  66.089  1.00  0.00           O  
ATOM   4174  N   THR D1212     -12.342  58.152  74.643  1.00  0.00           N  
ATOM   4175  CA  THR D1212     -12.059  57.776  76.023  1.00  0.00           C  
ATOM   4176  C   THR D1212     -13.139  58.285  76.952  1.00  0.00           C  
ATOM   4177  O   THR D1212     -13.323  57.760  78.052  1.00  0.00           O  
ATOM   4178  CB  THR D1212     -10.714  58.330  76.485  1.00  0.00           C  
ATOM   4179  OG1 THR D1212     -10.861  59.713  76.813  1.00  0.00           O  
ATOM   4180  CG2 THR D1212      -9.678  58.184  75.380  1.00  0.00           C  
ATOM   4181  N   ASP D1213     -13.855  59.306  76.492  1.00  0.00           N  
ATOM   4182  CA  ASP D1213     -14.936  59.919  77.256  1.00  0.00           C  
ATOM   4183  C   ASP D1213     -15.796  60.678  76.250  1.00  0.00           C  
ATOM   4184  O   ASP D1213     -15.732  61.901  76.160  1.00  0.00           O  
ATOM   4185  CB  ASP D1213     -14.338  60.870  78.276  1.00  0.00           C  
ATOM   4186  CG  ASP D1213     -15.338  61.314  79.286  1.00  0.00           C  
ATOM   4187  OD1 ASP D1213     -16.106  60.451  79.773  1.00  0.00           O  
ATOM   4188  OD2 ASP D1213     -15.349  62.520  79.596  1.00  0.00           O  
ATOM   4189  N   PRO D1227     -16.631  59.949  75.495  1.00  0.00           N  
ATOM   4190  CA  PRO D1227     -17.533  60.440  74.451  1.00  0.00           C  
ATOM   4191  C   PRO D1227     -18.774  61.209  74.870  1.00  0.00           C  
ATOM   4192  O   PRO D1227     -19.454  61.804  74.028  1.00  0.00           O  
ATOM   4193  CB  PRO D1227     -17.896  59.166  73.722  1.00  0.00           C  
ATOM   4194  CG  PRO D1227     -18.090  58.229  74.873  1.00  0.00           C  
ATOM   4195  CD  PRO D1227     -16.914  58.530  75.783  1.00  0.00           C  
ATOM   4196  N   HIS D1228     -19.080  61.196  76.158  1.00  0.00           N  
ATOM   4197  CA  HIS D1228     -20.269  61.887  76.630  1.00  0.00           C  
ATOM   4198  C   HIS D1228     -19.992  62.975  77.658  1.00  0.00           C  
ATOM   4199  O   HIS D1228     -20.748  63.139  78.620  1.00  0.00           O  
ATOM   4200  CB  HIS D1228     -21.239  60.862  77.201  1.00  0.00           C  
ATOM   4201  CG  HIS D1228     -21.645  59.822  76.211  1.00  0.00           C  
ATOM   4202  ND1 HIS D1228     -21.950  58.528  76.574  1.00  0.00           N  
ATOM   4203  CD2 HIS D1228     -21.781  59.881  74.865  1.00  0.00           C  
ATOM   4204  CE1 HIS D1228     -22.253  57.833  75.491  1.00  0.00           C  
ATOM   4205  NE2 HIS D1228     -22.159  58.631  74.441  1.00  0.00           N  
ATOM   4206  N   ASN D1275     -18.916  63.726  77.458  1.00  0.00           N  
ATOM   4207  CA  ASN D1275     -18.589  64.782  78.395  1.00  0.00           C  
ATOM   4208  C   ASN D1275     -19.135  66.087  77.859  1.00  0.00           C  
ATOM   4209  O   ASN D1275     -18.988  66.398  76.674  1.00  0.00           O  
ATOM   4210  CB  ASN D1275     -17.078  64.880  78.604  1.00  0.00           C  
ATOM   4211  CG  ASN D1275     -16.721  65.465  79.957  1.00  0.00           C  
ATOM   4212  OD1 ASN D1275     -17.049  66.605  80.249  1.00  0.00           O  
ATOM   4213  ND2 ASN D1275     -16.055  64.681  80.792  1.00  0.00           N  
ATOM   4214  N   ASP D1276     -19.783  66.835  78.747  1.00  0.00           N  
ATOM   4215  CA  ASP D1276     -20.382  68.123  78.408  1.00  0.00           C  
ATOM   4216  C   ASP D1276     -19.718  69.271  79.174  1.00  0.00           C  
ATOM   4217  O   ASP D1276     -20.252  70.376  79.257  1.00  0.00           O  
ATOM   4218  CB  ASP D1276     -21.896  68.089  78.694  1.00  0.00           C  
ATOM   4219  CG  ASP D1276     -22.223  67.858  80.170  1.00  0.00           C  
ATOM   4220  OD1 ASP D1276     -21.759  66.849  80.752  1.00  0.00           O  
ATOM   4221  OD2 ASP D1276     -22.963  68.689  80.742  1.00  0.00           O  
ATOM   4222  N   ARG D1278     -18.539  68.995  79.718  1.00  0.00           N  
ATOM   4223  CA  ARG D1278     -17.787  69.980  80.483  1.00  0.00           C  
ATOM   4224  C   ARG D1278     -16.458  70.246  79.786  1.00  0.00           C  
ATOM   4225  O   ARG D1278     -15.971  71.375  79.779  1.00  0.00           O  
ATOM   4226  CB  ARG D1278     -17.514  69.453  81.896  1.00  0.00           C  
ATOM   4227  CG  ARG D1278     -18.703  68.766  82.559  1.00  0.00           C  
ATOM   4228  CD  ARG D1278     -19.735  69.758  83.086  1.00  0.00           C  
ATOM   4229  NE  ARG D1278     -19.264  70.463  84.277  1.00  0.00           N  
ATOM   4230  CZ  ARG D1278     -20.036  71.208  85.065  1.00  0.00           C  
ATOM   4231  NH1 ARG D1278     -21.332  71.350  84.793  1.00  0.00           N  
ATOM   4232  NH2 ARG D1278     -19.511  71.809  86.130  1.00  0.00           N  
ATOM   4233  N   LEU D1279     -15.883  69.196  79.203  1.00  0.00           N  
ATOM   4234  CA  LEU D1279     -14.600  69.278  78.507  1.00  0.00           C  
ATOM   4235  C   LEU D1279     -14.573  68.335  77.320  1.00  0.00           C  
ATOM   4236  O   LEU D1279     -15.365  67.397  77.239  1.00  0.00           O  
ATOM   4237  CB  LEU D1279     -13.460  68.871  79.438  1.00  0.00           C  
ATOM   4238  CG  LEU D1279     -13.179  69.675  80.698  1.00  0.00           C  
ATOM   4239  CD1 LEU D1279     -12.165  68.934  81.545  1.00  0.00           C  
ATOM   4240  CD2 LEU D1279     -12.664  71.046  80.312  1.00  0.00           C  
ATOM   4241  N   PRO D1280     -13.650  68.569  76.382  1.00  0.00           N  
ATOM   4242  CA  PRO D1280     -13.552  67.698  75.213  1.00  0.00           C  
ATOM   4243  C   PRO D1280     -13.365  66.258  75.682  1.00  0.00           C  
ATOM   4244  O   PRO D1280     -13.633  65.313  74.947  1.00  0.00           O  
ATOM   4245  CB  PRO D1280     -12.325  68.243  74.495  1.00  0.00           C  
ATOM   4246  CG  PRO D1280     -12.429  69.698  74.757  1.00  0.00           C  
ATOM   4247  CD  PRO D1280     -12.766  69.738  76.236  1.00  0.00           C  
ATOM   4248  N   PHE D1281     -12.902  66.117  76.919  1.00  0.00           N  
ATOM   4249  CA  PHE D1281     -12.663  64.818  77.534  1.00  0.00           C  
ATOM   4250  C   PHE D1281     -12.066  64.990  78.922  1.00  0.00           C  
ATOM   4251  O   PHE D1281     -11.385  65.972  79.195  1.00  0.00           O  
ATOM   4252  CB  PHE D1281     -11.715  63.985  76.672  1.00  0.00           C  
ATOM   4253  CG  PHE D1281     -10.350  64.590  76.488  1.00  0.00           C  
ATOM   4254  CD1 PHE D1281      -9.370  64.448  77.465  1.00  0.00           C  
ATOM   4255  CD2 PHE D1281     -10.035  65.274  75.315  1.00  0.00           C  
ATOM   4256  CE1 PHE D1281      -8.093  64.974  77.276  1.00  0.00           C  
ATOM   4257  CE2 PHE D1281      -8.765  65.804  75.114  1.00  0.00           C  
ATOM   4258  CZ  PHE D1281      -7.791  65.654  76.095  1.00  0.00           C  
ATOM   4259  N   ASP D1282     -12.329  64.043  79.811  1.00  0.00           N  
ATOM   4260  CA  ASP D1282     -11.786  64.138  81.156  1.00  0.00           C  
ATOM   4261  C   ASP D1282     -10.366  63.580  81.116  1.00  0.00           C  
ATOM   4262  O   ASP D1282     -10.152  62.431  80.749  1.00  0.00           O  
ATOM   4263  CB  ASP D1282     -12.665  63.354  82.133  1.00  0.00           C  
ATOM   4264  CG  ASP D1282     -12.235  63.537  83.579  1.00  0.00           C  
ATOM   4265  OD1 ASP D1282     -13.052  63.248  84.486  1.00  0.00           O  
ATOM   4266  OD2 ASP D1282     -11.079  63.966  83.807  1.00  0.00           O  
ATOM   4267  N   PRO D1283      -9.374  64.394  81.484  1.00  0.00           N  
ATOM   4268  CA  PRO D1283      -7.979  63.955  81.474  1.00  0.00           C  
ATOM   4269  C   PRO D1283      -7.780  62.621  82.157  1.00  0.00           C  
ATOM   4270  O   PRO D1283      -7.067  61.763  81.646  1.00  0.00           O  
ATOM   4271  CB  PRO D1283      -7.263  65.075  82.202  1.00  0.00           C  
ATOM   4272  CG  PRO D1283      -8.080  66.263  81.834  1.00  0.00           C  
ATOM   4273  CD  PRO D1283      -9.485  65.760  82.010  1.00  0.00           C  
ATOM   4274  N   GLU D1284      -8.414  62.447  83.313  1.00  0.00           N  
ATOM   4275  CA  GLU D1284      -8.294  61.206  84.078  1.00  0.00           C  
ATOM   4276  C   GLU D1284      -8.554  59.992  83.191  1.00  0.00           C  
ATOM   4277  O   GLU D1284      -7.832  58.992  83.254  1.00  0.00           O  
ATOM   4278  CB  GLU D1284      -9.273  61.211  85.262  1.00  0.00           C  
ATOM   4279  CG  GLU D1284      -9.273  59.912  86.082  1.00  0.00           C  
ATOM   4280  CD  GLU D1284     -10.256  59.938  87.254  1.00  0.00           C  
ATOM   4281  OE1 GLU D1284     -11.191  60.777  87.227  1.00  0.00           O  
ATOM   4282  OE2 GLU D1284     -10.099  59.111  88.189  1.00  0.00           O  
ATOM   4283  N   LYS D1285      -9.587  60.100  82.363  1.00  0.00           N  
ATOM   4284  CA  LYS D1285      -9.965  59.040  81.440  1.00  0.00           C  
ATOM   4285  C   LYS D1285      -8.881  58.891  80.361  1.00  0.00           C  
ATOM   4286  O   LYS D1285      -8.115  57.928  80.359  1.00  0.00           O  
ATOM   4287  CB  LYS D1285     -11.298  59.385  80.772  1.00  0.00           C  
ATOM   4288  CG  LYS D1285     -12.409  59.824  81.715  1.00  0.00           C  
ATOM   4289  CD  LYS D1285     -12.907  58.677  82.565  1.00  0.00           C  
ATOM   4290  CE  LYS D1285     -14.249  58.997  83.253  1.00  0.00           C  
ATOM   4291  NZ  LYS D1285     -15.414  59.144  82.297  1.00  0.00           N  
ATOM   4292  N   ALA D1286      -8.829  59.857  79.452  1.00  0.00           N  
ATOM   4293  CA  ALA D1286      -7.864  59.852  78.372  1.00  0.00           C  
ATOM   4294  C   ALA D1286      -6.498  59.306  78.770  1.00  0.00           C  
ATOM   4295  O   ALA D1286      -5.858  58.598  77.995  1.00  0.00           O  
ATOM   4296  CB  ALA D1286      -7.715  61.245  77.827  1.00  0.00           C  
ATOM   4297  N   ASN D1287      -6.044  59.635  79.973  1.00  0.00           N  
ATOM   4298  CA  ASN D1287      -4.743  59.165  80.436  1.00  0.00           C  
ATOM   4299  C   ASN D1287      -4.717  57.679  80.724  1.00  0.00           C  
ATOM   4300  O   ASN D1287      -3.666  57.046  80.613  1.00  0.00           O  
ATOM   4301  CB  ASN D1287      -4.310  59.919  81.690  1.00  0.00           C  
ATOM   4302  CG  ASN D1287      -3.914  61.353  81.398  1.00  0.00           C  
ATOM   4303  OD1 ASN D1287      -3.343  61.646  80.344  1.00  0.00           O  
ATOM   4304  ND2 ASN D1287      -4.196  62.254  82.339  1.00  0.00           N  
ATOM   4305  N   ALA D1288      -5.871  57.131  81.097  1.00  0.00           N  
ATOM   4306  CA  ALA D1288      -6.000  55.709  81.406  1.00  0.00           C  
ATOM   4307  C   ALA D1288      -5.938  54.828  80.165  1.00  0.00           C  
ATOM   4308  O   ALA D1288      -5.498  53.679  80.231  1.00  0.00           O  
ATOM   4309  CB  ALA D1288      -7.298  55.461  82.136  1.00  0.00           C  
ATOM   4310  N   TRP D1289      -6.377  55.371  79.034  1.00  0.00           N  
ATOM   4311  CA  TRP D1289      -6.380  54.628  77.780  1.00  0.00           C  
ATOM   4312  C   TRP D1289      -5.244  54.987  76.842  1.00  0.00           C  
ATOM   4313  O   TRP D1289      -4.621  54.103  76.258  1.00  0.00           O  
ATOM   4314  CB  TRP D1289      -7.717  54.815  77.071  1.00  0.00           C  
ATOM   4315  CG  TRP D1289      -8.790  54.045  77.738  1.00  0.00           C  
ATOM   4316  CD1 TRP D1289      -9.797  54.534  78.514  1.00  0.00           C  
ATOM   4317  CD2 TRP D1289      -8.935  52.621  77.740  1.00  0.00           C  
ATOM   4318  NE1 TRP D1289     -10.568  53.498  79.002  1.00  0.00           N  
ATOM   4319  CE2 TRP D1289     -10.062  52.314  78.535  1.00  0.00           C  
ATOM   4320  CE3 TRP D1289      -8.227  51.576  77.138  1.00  0.00           C  
ATOM   4321  CZ2 TRP D1289     -10.488  51.006  78.749  1.00  0.00           C  
ATOM   4322  CZ3 TRP D1289      -8.646  50.286  77.347  1.00  0.00           C  
ATOM   4323  CH2 TRP D1289      -9.772  50.008  78.144  1.00  0.00           C  
ATOM   4324  N   MET D1290      -4.980  56.282  76.690  1.00  0.00           N  
ATOM   4325  CA  MET D1290      -3.903  56.740  75.819  1.00  0.00           C  
ATOM   4326  C   MET D1290      -2.615  56.119  76.315  1.00  0.00           C  
ATOM   4327  O   MET D1290      -2.488  55.799  77.493  1.00  0.00           O  
ATOM   4328  CB  MET D1290      -3.797  58.264  75.841  1.00  0.00           C  
ATOM   4329  CG  MET D1290      -4.925  58.975  75.116  1.00  0.00           C  
ATOM   4330  SD  MET D1290      -4.984  58.531  73.387  1.00  0.00           S  
ATOM   4331  CE  MET D1290      -3.921  59.778  72.649  1.00  0.00           C  
ATOM   4332  N   PRO D1291      -1.627  55.971  75.435  1.00  0.00           N  
ATOM   4333  CA  PRO D1291      -1.722  56.351  74.036  1.00  0.00           C  
ATOM   4334  C   PRO D1291      -2.402  55.227  73.279  1.00  0.00           C  
ATOM   4335  O   PRO D1291      -2.740  54.200  73.869  1.00  0.00           O  
ATOM   4336  CB  PRO D1291      -0.259  56.502  73.652  1.00  0.00           C  
ATOM   4337  CG  PRO D1291       0.353  55.324  74.348  1.00  0.00           C  
ATOM   4338  CD  PRO D1291      -0.332  55.321  75.713  1.00  0.00           C  
ATOM   4339  N   VAL D1292      -2.622  55.433  71.984  1.00  0.00           N  
ATOM   4340  CA  VAL D1292      -3.200  54.408  71.133  1.00  0.00           C  
ATOM   4341  C   VAL D1292      -2.080  53.369  71.035  1.00  0.00           C  
ATOM   4342  O   VAL D1292      -0.937  53.707  70.679  1.00  0.00           O  
ATOM   4343  CB  VAL D1292      -3.517  54.972  69.735  1.00  0.00           C  
ATOM   4344  CG1 VAL D1292      -3.583  53.853  68.717  1.00  0.00           C  
ATOM   4345  CG2 VAL D1292      -4.830  55.698  69.773  1.00  0.00           C  
ATOM   4346  N   ASP D1293      -2.393  52.120  71.372  1.00  0.00           N  
ATOM   4347  CA  ASP D1293      -1.386  51.075  71.337  1.00  0.00           C  
ATOM   4348  C   ASP D1293      -1.082  50.633  69.933  1.00  0.00           C  
ATOM   4349  O   ASP D1293       0.071  50.354  69.600  1.00  0.00           O  
ATOM   4350  CB  ASP D1293      -1.824  49.869  72.164  1.00  0.00           C  
ATOM   4351  CG  ASP D1293      -1.751  50.126  73.652  1.00  0.00           C  
ATOM   4352  OD1 ASP D1293      -2.645  50.822  74.184  1.00  0.00           O  
ATOM   4353  OD2 ASP D1293      -0.788  49.636  74.283  1.00  0.00           O  
ATOM   4354  N   GLN D1294      -2.121  50.570  69.108  1.00  0.00           N  
ATOM   4355  CA  GLN D1294      -1.957  50.154  67.721  1.00  0.00           C  
ATOM   4356  C   GLN D1294      -2.923  50.928  66.844  1.00  0.00           C  
ATOM   4357  O   GLN D1294      -4.128  50.904  67.067  1.00  0.00           O  
ATOM   4358  CB  GLN D1294      -2.229  48.663  67.592  1.00  0.00           C  
ATOM   4359  CG  GLN D1294      -1.354  47.994  66.571  1.00  0.00           C  
ATOM   4360  CD  GLN D1294       0.090  47.948  66.999  1.00  0.00           C  
ATOM   4361  OE1 GLN D1294       0.414  47.411  68.062  1.00  0.00           O  
ATOM   4362  NE2 GLN D1294       0.973  48.504  66.174  1.00  0.00           N  
ATOM   4363  N   TYR D1295      -2.397  51.603  65.837  1.00  0.00           N  
ATOM   4364  CA  TYR D1295      -3.237  52.395  64.959  1.00  0.00           C  
ATOM   4365  C   TYR D1295      -3.191  51.834  63.541  1.00  0.00           C  
ATOM   4366  O   TYR D1295      -2.230  52.063  62.803  1.00  0.00           O  
ATOM   4367  CB  TYR D1295      -2.731  53.830  64.985  1.00  0.00           C  
ATOM   4368  CG  TYR D1295      -3.666  54.876  64.433  1.00  0.00           C  
ATOM   4369  CD1 TYR D1295      -4.986  54.947  64.850  1.00  0.00           C  
ATOM   4370  CD2 TYR D1295      -3.196  55.868  63.567  1.00  0.00           C  
ATOM   4371  CE1 TYR D1295      -5.812  55.982  64.429  1.00  0.00           C  
ATOM   4372  CE2 TYR D1295      -4.013  56.906  63.144  1.00  0.00           C  
ATOM   4373  CZ  TYR D1295      -5.319  56.954  63.585  1.00  0.00           C  
ATOM   4374  OH  TYR D1295      -6.140  57.983  63.214  1.00  0.00           O  
ATOM   4375  N   ILE D1296      -4.226  51.092  63.162  1.00  0.00           N  
ATOM   4376  CA  ILE D1296      -4.276  50.516  61.831  1.00  0.00           C  
ATOM   4377  C   ILE D1296      -4.819  51.519  60.840  1.00  0.00           C  
ATOM   4378  O   ILE D1296      -5.912  52.047  61.037  1.00  0.00           O  
ATOM   4379  CB  ILE D1296      -5.194  49.313  61.763  1.00  0.00           C  
ATOM   4380  CG1 ILE D1296      -4.743  48.240  62.753  1.00  0.00           C  
ATOM   4381  CG2 ILE D1296      -5.200  48.780  60.345  1.00  0.00           C  
ATOM   4382  CD1 ILE D1296      -5.175  48.513  64.170  1.00  0.00           C  
ATOM   4383  N   GLY D1297      -4.075  51.761  59.763  1.00  0.00           N  
ATOM   4384  CA  GLY D1297      -4.528  52.720  58.770  1.00  0.00           C  
ATOM   4385  C   GLY D1297      -3.681  52.783  57.515  1.00  0.00           C  
ATOM   4386  O   GLY D1297      -3.065  51.797  57.128  1.00  0.00           O  
ATOM   4387  N   GLY D1298      -3.640  53.947  56.877  1.00  0.00           N  
ATOM   4388  CA  GLY D1298      -2.866  54.086  55.656  1.00  0.00           C  
ATOM   4389  C   GLY D1298      -1.683  55.038  55.705  1.00  0.00           C  
ATOM   4390  O   GLY D1298      -1.420  55.675  56.726  1.00  0.00           O  
ATOM   4391  N   VAL D1299      -0.969  55.133  54.586  1.00  0.00           N  
ATOM   4392  CA  VAL D1299       0.198  55.995  54.481  1.00  0.00           C  
ATOM   4393  C   VAL D1299      -0.166  57.334  53.872  1.00  0.00           C  
ATOM   4394  O   VAL D1299       0.490  58.337  54.133  1.00  0.00           O  
ATOM   4395  CB  VAL D1299       1.286  55.367  53.597  1.00  0.00           C  
ATOM   4396  CG1 VAL D1299       2.571  56.172  53.708  1.00  0.00           C  
ATOM   4397  CG2 VAL D1299       1.511  53.921  53.998  1.00  0.00           C  
ATOM   4398  N   GLU D1300      -1.206  57.355  53.050  1.00  0.00           N  
ATOM   4399  CA  GLU D1300      -1.622  58.602  52.423  1.00  0.00           C  
ATOM   4400  C   GLU D1300      -1.855  59.718  53.454  1.00  0.00           C  
ATOM   4401  O   GLU D1300      -1.934  60.898  53.102  1.00  0.00           O  
ATOM   4402  CB  GLU D1300      -2.892  58.387  51.578  1.00  0.00           C  
ATOM   4403  CG  GLU D1300      -4.179  58.011  52.350  1.00  0.00           C  
ATOM   4404  CD  GLU D1300      -4.284  56.521  52.705  1.00  0.00           C  
ATOM   4405  OE1 GLU D1300      -4.148  55.666  51.794  1.00  0.00           O  
ATOM   4406  OE2 GLU D1300      -4.521  56.209  53.896  1.00  0.00           O  
ATOM   4407  N   HIS D1301      -1.961  59.351  54.727  1.00  0.00           N  
ATOM   4408  CA  HIS D1301      -2.180  60.349  55.760  1.00  0.00           C  
ATOM   4409  C   HIS D1301      -0.900  60.683  56.495  1.00  0.00           C  
ATOM   4410  O   HIS D1301      -0.927  61.122  57.637  1.00  0.00           O  
ATOM   4411  CB  HIS D1301      -3.233  59.856  56.742  1.00  0.00           C  
ATOM   4412  CG  HIS D1301      -4.636  60.036  56.255  1.00  0.00           C  
ATOM   4413  ND1 HIS D1301      -5.089  61.228  55.733  1.00  0.00           N  
ATOM   4414  CD2 HIS D1301      -5.694  59.192  56.244  1.00  0.00           C  
ATOM   4415  CE1 HIS D1301      -6.369  61.111  55.424  1.00  0.00           C  
ATOM   4416  NE2 HIS D1301      -6.761  59.886  55.724  1.00  0.00           N  
ATOM   4417  N   ALA D1302       0.225  60.487  55.824  1.00  0.00           N  
ATOM   4418  CA  ALA D1302       1.524  60.755  56.420  1.00  0.00           C  
ATOM   4419  C   ALA D1302       1.689  62.209  56.830  1.00  0.00           C  
ATOM   4420  O   ALA D1302       1.804  62.517  58.013  1.00  0.00           O  
ATOM   4421  CB  ALA D1302       2.634  60.361  55.453  1.00  0.00           C  
ATOM   4422  N   VAL D1303       1.697  63.105  55.852  1.00  0.00           N  
ATOM   4423  CA  VAL D1303       1.880  64.521  56.139  1.00  0.00           C  
ATOM   4424  C   VAL D1303       0.584  65.272  56.431  1.00  0.00           C  
ATOM   4425  O   VAL D1303       0.502  66.484  56.237  1.00  0.00           O  
ATOM   4426  CB  VAL D1303       2.618  65.226  54.970  1.00  0.00           C  
ATOM   4427  CG1 VAL D1303       4.011  64.627  54.793  1.00  0.00           C  
ATOM   4428  CG2 VAL D1303       1.821  65.073  53.681  1.00  0.00           C  
ATOM   4429  N   LEU D1304      -0.426  64.561  56.907  1.00  0.00           N  
ATOM   4430  CA  LEU D1304      -1.698  65.205  57.199  1.00  0.00           C  
ATOM   4431  C   LEU D1304      -2.171  64.872  58.601  1.00  0.00           C  
ATOM   4432  O   LEU D1304      -1.768  65.496  59.580  1.00  0.00           O  
ATOM   4433  CB  LEU D1304      -2.761  64.761  56.184  1.00  0.00           C  
ATOM   4434  CG  LEU D1304      -2.607  65.202  54.721  1.00  0.00           C  
ATOM   4435  CD1 LEU D1304      -3.295  64.191  53.780  1.00  0.00           C  
ATOM   4436  CD2 LEU D1304      -3.177  66.612  54.558  1.00  0.00           C  
ATOM   4437  N   HIS D1306      -3.040  63.878  58.684  1.00  0.00           N  
ATOM   4438  CA  HIS D1306      -3.593  63.439  59.950  1.00  0.00           C  
ATOM   4439  C   HIS D1306      -2.494  63.031  60.932  1.00  0.00           C  
ATOM   4440  O   HIS D1306      -2.468  63.483  62.071  1.00  0.00           O  
ATOM   4441  CB  HIS D1306      -4.528  62.274  59.681  1.00  0.00           C  
ATOM   4442  CG  HIS D1306      -5.017  61.606  60.914  1.00  0.00           C  
ATOM   4443  ND1 HIS D1306      -5.748  62.269  61.875  1.00  0.00           N  
ATOM   4444  CD2 HIS D1306      -4.887  60.332  61.349  1.00  0.00           C  
ATOM   4445  CE1 HIS D1306      -6.049  61.430  62.848  1.00  0.00           C  
ATOM   4446  NE2 HIS D1306      -5.538  60.247  62.553  1.00  0.00           N  
ATOM   4447  N   LEU D1310      -1.576  62.187  60.472  1.00  0.00           N  
ATOM   4448  CA  LEU D1310      -0.469  61.706  61.299  1.00  0.00           C  
ATOM   4449  C   LEU D1310       0.485  62.814  61.741  1.00  0.00           C  
ATOM   4450  O   LEU D1310       1.428  62.582  62.483  1.00  0.00           O  
ATOM   4451  CB  LEU D1310       0.310  60.615  60.555  1.00  0.00           C  
ATOM   4452  CG  LEU D1310      -0.509  59.369  60.208  1.00  0.00           C  
ATOM   4453  CD1 LEU D1310       0.321  58.399  59.400  1.00  0.00           C  
ATOM   4454  CD2 LEU D1310      -0.995  58.720  61.474  1.00  0.00           C  
ATOM   4455  N   LEU D1312       0.248  64.022  61.269  1.00  0.00           N  
ATOM   4456  CA  LEU D1312       1.076  65.140  61.663  1.00  0.00           C  
ATOM   4457  C   LEU D1312       0.168  66.020  62.510  1.00  0.00           C  
ATOM   4458  O   LEU D1312       0.403  66.210  63.700  1.00  0.00           O  
ATOM   4459  CB  LEU D1312       1.558  65.895  60.435  1.00  0.00           C  
ATOM   4460  CG  LEU D1312       2.477  67.073  60.711  1.00  0.00           C  
ATOM   4461  CD1 LEU D1312       3.626  66.612  61.568  1.00  0.00           C  
ATOM   4462  CD2 LEU D1312       2.986  67.635  59.402  1.00  0.00           C  
ATOM   4463  N   TYR D1314      -0.893  66.527  61.892  1.00  0.00           N  
ATOM   4464  CA  TYR D1314      -1.861  67.374  62.583  1.00  0.00           C  
ATOM   4465  C   TYR D1314      -2.264  66.797  63.942  1.00  0.00           C  
ATOM   4466  O   TYR D1314      -2.472  67.534  64.906  1.00  0.00           O  
ATOM   4467  CB  TYR D1314      -3.132  67.538  61.738  1.00  0.00           C  
ATOM   4468  CG  TYR D1314      -2.977  68.287  60.424  1.00  0.00           C  
ATOM   4469  CD1 TYR D1314      -2.202  69.452  60.334  1.00  0.00           C  
ATOM   4470  CD2 TYR D1314      -3.659  67.860  59.286  1.00  0.00           C  
ATOM   4471  CE1 TYR D1314      -2.114  70.171  59.144  1.00  0.00           C  
ATOM   4472  CE2 TYR D1314      -3.583  68.572  58.091  1.00  0.00           C  
ATOM   4473  CZ  TYR D1314      -2.810  69.727  58.025  1.00  0.00           C  
ATOM   4474  OH  TYR D1314      -2.749  70.435  56.840  1.00  0.00           O  
ATOM   4475  N   SER D1315      -2.380  65.475  64.003  1.00  0.00           N  
ATOM   4476  CA  SER D1315      -2.777  64.788  65.226  1.00  0.00           C  
ATOM   4477  C   SER D1315      -1.766  64.955  66.337  1.00  0.00           C  
ATOM   4478  O   SER D1315      -2.134  65.141  67.492  1.00  0.00           O  
ATOM   4479  CB  SER D1315      -2.969  63.302  64.952  1.00  0.00           C  
ATOM   4480  OG  SER D1315      -3.890  63.109  63.898  1.00  0.00           O  
ATOM   4481  N   ARG D1316      -0.489  64.875  65.982  1.00  0.00           N  
ATOM   4482  CA  ARG D1316       0.576  65.017  66.955  1.00  0.00           C  
ATOM   4483  C   ARG D1316       0.580  66.435  67.506  1.00  0.00           C  
ATOM   4484  O   ARG D1316       0.477  66.642  68.717  1.00  0.00           O  
ATOM   4485  CB  ARG D1316       1.886  64.666  66.290  1.00  0.00           C  
ATOM   4486  CG  ARG D1316       1.796  63.335  65.617  1.00  0.00           C  
ATOM   4487  CD  ARG D1316       3.080  63.011  64.951  1.00  0.00           C  
ATOM   4488  NE  ARG D1316       4.163  63.101  65.908  1.00  0.00           N  
ATOM   4489  CZ  ARG D1316       5.366  63.567  65.608  1.00  0.00           C  
ATOM   4490  NH1 ARG D1316       5.614  63.984  64.372  1.00  0.00           N  
ATOM   4491  NH2 ARG D1316       6.314  63.617  66.542  1.00  0.00           N  
ATOM   4492  N   PHE D1317       0.694  67.412  66.621  1.00  0.00           N  
ATOM   4493  CA  PHE D1317       0.649  68.798  67.046  1.00  0.00           C  
ATOM   4494  C   PHE D1317      -0.541  68.968  68.000  1.00  0.00           C  
ATOM   4495  O   PHE D1317      -0.401  69.491  69.093  1.00  0.00           O  
ATOM   4496  CB  PHE D1317       0.494  69.697  65.821  1.00  0.00           C  
ATOM   4497  CG  PHE D1317      -0.157  71.019  66.110  1.00  0.00           C  
ATOM   4498  CD1 PHE D1317       0.332  71.854  67.113  1.00  0.00           C  
ATOM   4499  CD2 PHE D1317      -1.253  71.442  65.361  1.00  0.00           C  
ATOM   4500  CE1 PHE D1317      -0.263  73.099  67.369  1.00  0.00           C  
ATOM   4501  CE2 PHE D1317      -1.853  72.684  65.609  1.00  0.00           C  
ATOM   4502  CZ  PHE D1317      -1.355  73.513  66.616  1.00  0.00           C  
ATOM   4503  N   PHE D1318      -1.711  68.509  67.591  1.00  0.00           N  
ATOM   4504  CA  PHE D1318      -2.893  68.612  68.433  1.00  0.00           C  
ATOM   4505  C   PHE D1318      -2.694  68.012  69.823  1.00  0.00           C  
ATOM   4506  O   PHE D1318      -3.151  68.571  70.816  1.00  0.00           O  
ATOM   4507  CB  PHE D1318      -4.069  67.901  67.773  1.00  0.00           C  
ATOM   4508  CG  PHE D1318      -5.133  68.826  67.256  1.00  0.00           C  
ATOM   4509  CD1 PHE D1318      -4.954  69.531  66.063  1.00  0.00           C  
ATOM   4510  CD2 PHE D1318      -6.319  68.996  67.967  1.00  0.00           C  
ATOM   4511  CE1 PHE D1318      -5.943  70.393  65.592  1.00  0.00           C  
ATOM   4512  CE2 PHE D1318      -7.312  69.856  67.505  1.00  0.00           C  
ATOM   4513  CZ  PHE D1318      -7.126  70.554  66.315  1.00  0.00           C  
ATOM   4514  N   THR D1319      -2.038  66.857  69.897  1.00  0.00           N  
ATOM   4515  CA  THR D1319      -1.822  66.211  71.196  1.00  0.00           C  
ATOM   4516  C   THR D1319      -0.871  67.047  72.033  1.00  0.00           C  
ATOM   4517  O   THR D1319      -1.154  67.341  73.196  1.00  0.00           O  
ATOM   4518  CB  THR D1319      -1.236  64.748  71.065  1.00  0.00           C  
ATOM   4519  OG1 THR D1319      -2.214  63.880  70.489  1.00  0.00           O  
ATOM   4520  CG2 THR D1319      -0.879  64.179  72.426  1.00  0.00           C  
ATOM   4521  N   LYS D1321       0.250  67.429  71.434  1.00  0.00           N  
ATOM   4522  CA  LYS D1321       1.244  68.218  72.132  1.00  0.00           C  
ATOM   4523  C   LYS D1321       0.620  69.465  72.716  1.00  0.00           C  
ATOM   4524  O   LYS D1321       0.816  69.776  73.884  1.00  0.00           O  
ATOM   4525  CB  LYS D1321       2.365  68.579  71.177  1.00  0.00           C  
ATOM   4526  CG  LYS D1321       3.011  67.347  70.588  1.00  0.00           C  
ATOM   4527  CD  LYS D1321       4.149  67.682  69.648  1.00  0.00           C  
ATOM   4528  CE  LYS D1321       4.847  66.412  69.242  1.00  0.00           C  
ATOM   4529  NZ  LYS D1321       5.043  65.551  70.450  1.00  0.00           N  
ATOM   4530  N   PHE D1322      -0.142  70.178  71.904  1.00  0.00           N  
ATOM   4531  CA  PHE D1322      -0.804  71.385  72.369  1.00  0.00           C  
ATOM   4532  C   PHE D1322      -1.747  71.019  73.507  1.00  0.00           C  
ATOM   4533  O   PHE D1322      -1.850  71.739  74.491  1.00  0.00           O  
ATOM   4534  CB  PHE D1322      -1.588  72.031  71.220  1.00  0.00           C  
ATOM   4535  CG  PHE D1322      -2.694  72.932  71.676  1.00  0.00           C  
ATOM   4536  CD1 PHE D1322      -2.428  74.216  72.105  1.00  0.00           C  
ATOM   4537  CD2 PHE D1322      -4.003  72.469  71.722  1.00  0.00           C  
ATOM   4538  CE1 PHE D1322      -3.449  75.023  72.579  1.00  0.00           C  
ATOM   4539  CE2 PHE D1322      -5.027  73.269  72.196  1.00  0.00           C  
ATOM   4540  CZ  PHE D1322      -4.751  74.546  72.623  1.00  0.00           C  
ATOM   4541  N   LEU D1323      -2.450  69.903  73.366  1.00  0.00           N  
ATOM   4542  CA  LEU D1323      -3.358  69.483  74.415  1.00  0.00           C  
ATOM   4543  C   LEU D1323      -2.544  69.107  75.639  1.00  0.00           C  
ATOM   4544  O   LEU D1323      -3.014  69.218  76.765  1.00  0.00           O  
ATOM   4545  CB  LEU D1323      -4.203  68.303  73.948  1.00  0.00           C  
ATOM   4546  CG  LEU D1323      -5.448  68.702  73.154  1.00  0.00           C  
ATOM   4547  CD1 LEU D1323      -6.253  67.470  72.809  1.00  0.00           C  
ATOM   4548  CD2 LEU D1323      -6.300  69.643  73.982  1.00  0.00           C  
ATOM   4549  N   HIS D1324      -1.314  68.667  75.405  1.00  0.00           N  
ATOM   4550  CA  HIS D1324      -0.408  68.295  76.484  1.00  0.00           C  
ATOM   4551  C   HIS D1324      -0.009  69.559  77.222  1.00  0.00           C  
ATOM   4552  O   HIS D1324      -0.012  69.614  78.454  1.00  0.00           O  
ATOM   4553  CB  HIS D1324       0.861  67.652  75.933  1.00  0.00           C  
ATOM   4554  CG  HIS D1324       1.849  67.274  76.992  1.00  0.00           C  
ATOM   4555  ND1 HIS D1324       3.207  67.215  76.760  1.00  0.00           N  
ATOM   4556  CD2 HIS D1324       1.676  66.918  78.287  1.00  0.00           C  
ATOM   4557  CE1 HIS D1324       3.827  66.843  77.864  1.00  0.00           C  
ATOM   4558  NE2 HIS D1324       2.919  66.656  78.805  1.00  0.00           N  
ATOM   4559  N   ASP D1326       0.348  70.574  76.445  1.00  0.00           N  
ATOM   4560  CA  ASP D1326       0.763  71.851  76.992  1.00  0.00           C  
ATOM   4561  C   ASP D1326      -0.358  72.547  77.776  1.00  0.00           C  
ATOM   4562  O   ASP D1326      -0.133  73.587  78.379  1.00  0.00           O  
ATOM   4563  CB  ASP D1326       1.282  72.748  75.861  1.00  0.00           C  
ATOM   4564  CG  ASP D1326       2.511  72.163  75.165  1.00  0.00           C  
ATOM   4565  OD1 ASP D1326       3.391  71.615  75.868  1.00  0.00           O  
ATOM   4566  OD2 ASP D1326       2.609  72.261  73.921  1.00  0.00           O  
ATOM   4567  N   LEU D1327      -1.564  71.984  77.762  1.00  0.00           N  
ATOM   4568  CA  LEU D1327      -2.672  72.563  78.515  1.00  0.00           C  
ATOM   4569  C   LEU D1327      -2.881  71.656  79.696  1.00  0.00           C  
ATOM   4570  O   LEU D1327      -3.828  71.832  80.465  1.00  0.00           O  
ATOM   4571  CB  LEU D1327      -3.962  72.599  77.706  1.00  0.00           C  
ATOM   4572  CG  LEU D1327      -3.976  73.469  76.454  1.00  0.00           C  
ATOM   4573  CD1 LEU D1327      -5.404  73.615  75.960  1.00  0.00           C  
ATOM   4574  CD2 LEU D1327      -3.407  74.829  76.769  1.00  0.00           C  
ATOM   4575  N   GLY D1328      -1.999  70.660  79.807  1.00  0.00           N  
ATOM   4576  CA  GLY D1328      -2.047  69.703  80.904  1.00  0.00           C  
ATOM   4577  C   GLY D1328      -3.271  68.807  80.955  1.00  0.00           C  
ATOM   4578  O   GLY D1328      -3.718  68.416  82.038  1.00  0.00           O  
ATOM   4579  N   MET D1329      -3.816  68.485  79.786  1.00  0.00           N  
ATOM   4580  CA  MET D1329      -4.978  67.624  79.713  1.00  0.00           C  
ATOM   4581  C   MET D1329      -4.612  66.213  79.297  1.00  0.00           C  
ATOM   4582  O   MET D1329      -5.391  65.290  79.507  1.00  0.00           O  
ATOM   4583  CB  MET D1329      -5.993  68.186  78.740  1.00  0.00           C  
ATOM   4584  CG  MET D1329      -6.650  69.430  79.239  1.00  0.00           C  
ATOM   4585  SD  MET D1329      -8.008  69.887  78.163  1.00  0.00           S  
ATOM   4586  CE  MET D1329      -9.406  69.159  78.989  1.00  0.00           C  
ATOM   4587  N   VAL D1330      -3.432  66.040  78.715  1.00  0.00           N  
ATOM   4588  CA  VAL D1330      -3.002  64.720  78.285  1.00  0.00           C  
ATOM   4589  C   VAL D1330      -1.541  64.465  78.595  1.00  0.00           C  
ATOM   4590  O   VAL D1330      -0.649  65.094  78.029  1.00  0.00           O  
ATOM   4591  CB  VAL D1330      -3.235  64.529  76.787  1.00  0.00           C  
ATOM   4592  CG1 VAL D1330      -2.759  63.148  76.354  1.00  0.00           C  
ATOM   4593  CG2 VAL D1330      -4.711  64.702  76.480  1.00  0.00           C  
ATOM   4594  N   LYS D1339      -1.308  63.518  79.492  1.00  0.00           N  
ATOM   4595  CA  LYS D1339       0.038  63.177  79.917  1.00  0.00           C  
ATOM   4596  C   LYS D1339       1.010  62.853  78.786  1.00  0.00           C  
ATOM   4597  O   LYS D1339       2.114  63.389  78.759  1.00  0.00           O  
ATOM   4598  CB  LYS D1339      -0.020  62.020  80.917  1.00  0.00           C  
ATOM   4599  CG  LYS D1339       1.340  61.536  81.413  1.00  0.00           C  
ATOM   4600  CD  LYS D1339       1.169  60.393  82.432  1.00  0.00           C  
ATOM   4601  CE  LYS D1339       2.498  59.690  82.760  1.00  0.00           C  
ATOM   4602  NZ  LYS D1339       2.310  58.488  83.629  1.00  0.00           N  
ATOM   4603  N   VAL D1340       0.607  61.991  77.853  1.00  0.00           N  
ATOM   4604  CA  VAL D1340       1.480  61.595  76.734  1.00  0.00           C  
ATOM   4605  C   VAL D1340       1.767  62.764  75.797  1.00  0.00           C  
ATOM   4606  O   VAL D1340       1.218  63.847  75.980  1.00  0.00           O  
ATOM   4607  CB  VAL D1340       0.843  60.466  75.923  1.00  0.00           C  
ATOM   4608  CG1 VAL D1340       0.396  59.362  76.853  1.00  0.00           C  
ATOM   4609  CG2 VAL D1340      -0.333  60.989  75.153  1.00  0.00           C  
ATOM   4610  N   GLU D1341       2.630  62.554  74.806  1.00  0.00           N  
ATOM   4611  CA  GLU D1341       2.965  63.611  73.844  1.00  0.00           C  
ATOM   4612  C   GLU D1341       2.874  63.159  72.386  1.00  0.00           C  
ATOM   4613  O   GLU D1341       2.969  63.975  71.473  1.00  0.00           O  
ATOM   4614  CB  GLU D1341       4.368  64.147  74.095  1.00  0.00           C  
ATOM   4615  CG  GLU D1341       4.469  65.080  75.270  1.00  0.00           C  
ATOM   4616  CD  GLU D1341       5.813  65.791  75.337  1.00  0.00           C  
ATOM   4617  OE1 GLU D1341       6.180  66.473  74.348  1.00  0.00           O  
ATOM   4618  OE2 GLU D1341       6.501  65.666  76.375  1.00  0.00           O  
ATOM   4619  N   GLU D1342       2.728  61.848  72.192  1.00  0.00           N  
ATOM   4620  CA  GLU D1342       2.586  61.196  70.887  1.00  0.00           C  
ATOM   4621  C   GLU D1342       1.366  60.305  71.106  1.00  0.00           C  
ATOM   4622  O   GLU D1342       1.397  59.388  71.924  1.00  0.00           O  
ATOM   4623  CB  GLU D1342       3.802  60.333  70.578  1.00  0.00           C  
ATOM   4624  CG  GLU D1342       5.054  61.116  70.253  1.00  0.00           C  
ATOM   4625  CD  GLU D1342       4.921  61.888  68.959  1.00  0.00           C  
ATOM   4626  OE1 GLU D1342       4.523  61.272  67.949  1.00  0.00           O  
ATOM   4627  OE2 GLU D1342       5.219  63.100  68.945  1.00  0.00           O  
ATOM   4628  N   PRO D1344       0.278  60.561  70.375  1.00  0.00           N  
ATOM   4629  CA  PRO D1344      -0.975  59.818  70.475  1.00  0.00           C  
ATOM   4630  C   PRO D1344      -0.920  58.387  70.003  1.00  0.00           C  
ATOM   4631  O   PRO D1344      -1.581  57.524  70.554  1.00  0.00           O  
ATOM   4632  CB  PRO D1344      -1.909  60.640  69.621  1.00  0.00           C  
ATOM   4633  CG  PRO D1344      -1.019  60.987  68.494  1.00  0.00           C  
ATOM   4634  CD  PRO D1344       0.261  61.423  69.183  1.00  0.00           C  
ATOM   4635  N   PHE D1345      -0.135  58.121  68.977  1.00  0.00           N  
ATOM   4636  CA  PHE D1345      -0.088  56.768  68.469  1.00  0.00           C  
ATOM   4637  C   PHE D1345       1.237  56.091  68.734  1.00  0.00           C  
ATOM   4638  O   PHE D1345       2.238  56.413  68.098  1.00  0.00           O  
ATOM   4639  CB  PHE D1345      -0.352  56.788  66.973  1.00  0.00           C  
ATOM   4640  CG  PHE D1345      -1.448  57.716  66.565  1.00  0.00           C  
ATOM   4641  CD1 PHE D1345      -2.720  57.599  67.110  1.00  0.00           C  
ATOM   4642  CD2 PHE D1345      -1.204  58.703  65.621  1.00  0.00           C  
ATOM   4643  CE1 PHE D1345      -3.732  58.458  66.714  1.00  0.00           C  
ATOM   4644  CE2 PHE D1345      -2.205  59.558  65.224  1.00  0.00           C  
ATOM   4645  CZ  PHE D1345      -3.473  59.440  65.769  1.00  0.00           C  
ATOM   4646  N   GLN D1347       1.241  55.140  69.658  1.00  0.00           N  
ATOM   4647  CA  GLN D1347       2.470  54.450  69.982  1.00  0.00           C  
ATOM   4648  C   GLN D1347       2.801  53.544  68.824  1.00  0.00           C  
ATOM   4649  O   GLN D1347       3.885  53.612  68.251  1.00  0.00           O  
ATOM   4650  CB  GLN D1347       2.291  53.633  71.255  1.00  0.00           C  
ATOM   4651  CG  GLN D1347       3.585  53.036  71.813  1.00  0.00           C  
ATOM   4652  CD  GLN D1347       3.338  52.141  73.034  1.00  0.00           C  
ATOM   4653  OE1 GLN D1347       2.598  51.149  72.959  1.00  0.00           O  
ATOM   4654  NE2 GLN D1347       3.957  52.490  74.163  1.00  0.00           N  
ATOM   4655  N   GLY D1348       1.849  52.692  68.478  1.00  0.00           N  
ATOM   4656  CA  GLY D1348       2.053  51.775  67.371  1.00  0.00           C  
ATOM   4657  C   GLY D1348       1.323  52.230  66.122  1.00  0.00           C  
ATOM   4658  O   GLY D1348       0.162  52.637  66.172  1.00  0.00           O  
ATOM   4659  N   LEU D1349       1.995  52.153  64.984  1.00  0.00           N  
ATOM   4660  CA  LEU D1349       1.364  52.591  63.754  1.00  0.00           C  
ATOM   4661  C   LEU D1349       1.431  51.528  62.683  1.00  0.00           C  
ATOM   4662  O   LEU D1349       2.367  51.510  61.897  1.00  0.00           O  
ATOM   4663  CB  LEU D1349       2.046  53.856  63.250  1.00  0.00           C  
ATOM   4664  CG  LEU D1349       1.427  54.455  62.001  1.00  0.00           C  
ATOM   4665  CD1 LEU D1349       0.018  54.868  62.294  1.00  0.00           C  
ATOM   4666  CD2 LEU D1349       2.234  55.627  61.558  1.00  0.00           C  
ATOM   4667  N   PHE D1350       0.440  50.645  62.640  1.00  0.00           N  
ATOM   4668  CA  PHE D1350       0.451  49.598  61.632  1.00  0.00           C  
ATOM   4669  C   PHE D1350      -0.289  49.985  60.354  1.00  0.00           C  
ATOM   4670  O   PHE D1350      -1.490  50.269  60.398  1.00  0.00           O  
ATOM   4671  CB  PHE D1350      -0.156  48.307  62.181  1.00  0.00           C  
ATOM   4672  CG  PHE D1350       0.014  47.137  61.254  1.00  0.00           C  
ATOM   4673  CD1 PHE D1350      -0.983  46.797  60.337  1.00  0.00           C  
ATOM   4674  CD2 PHE D1350       1.221  46.424  61.235  1.00  0.00           C  
ATOM   4675  CE1 PHE D1350      -0.778  45.762  59.409  1.00  0.00           C  
ATOM   4676  CE2 PHE D1350       1.442  45.387  60.314  1.00  0.00           C  
ATOM   4677  CZ  PHE D1350       0.442  45.057  59.398  1.00  0.00           C  
ATOM   4678  N   THR D1351       0.418  49.996  59.220  1.00  0.00           N  
ATOM   4679  CA  THR D1351      -0.228  50.330  57.954  1.00  0.00           C  
ATOM   4680  C   THR D1351      -0.736  49.074  57.255  1.00  0.00           C  
ATOM   4681  O   THR D1351      -0.373  47.957  57.625  1.00  0.00           O  
ATOM   4682  CB  THR D1351       0.706  51.082  56.980  1.00  0.00           C  
ATOM   4683  OG1 THR D1351       1.912  50.337  56.788  1.00  0.00           O  
ATOM   4684  CG2 THR D1351       1.023  52.462  57.511  1.00  0.00           C  
ATOM   4685  N   GLN D1352      -1.585  49.277  56.250  1.00  0.00           N  
ATOM   4686  CA  GLN D1352      -2.174  48.194  55.481  1.00  0.00           C  
ATOM   4687  C   GLN D1352      -1.945  48.464  54.007  1.00  0.00           C  
ATOM   4688  O   GLN D1352      -1.594  49.576  53.625  1.00  0.00           O  
ATOM   4689  CB  GLN D1352      -3.675  48.120  55.745  1.00  0.00           C  
ATOM   4690  CG  GLN D1352      -4.046  47.886  57.198  1.00  0.00           C  
ATOM   4691  CD  GLN D1352      -3.641  46.511  57.711  1.00  0.00           C  
ATOM   4692  OE1 GLN D1352      -3.956  46.143  58.839  1.00  0.00           O  
ATOM   4693  NE2 GLN D1352      -2.940  45.747  56.885  1.00  0.00           N  
ATOM   4694  N   GLY D1356      -2.139  47.443  53.181  1.00  0.00           N  
ATOM   4695  CA  GLY D1356      -1.963  47.608  51.753  1.00  0.00           C  
ATOM   4696  C   GLY D1356      -3.329  47.691  51.100  1.00  0.00           C  
ATOM   4697  O   GLY D1356      -4.323  47.281  51.697  1.00  0.00           O  
ATOM   4698  N   MET D1360      -3.390  48.216  49.882  1.00  0.00           N  
ATOM   4699  CA  MET D1360      -4.661  48.337  49.183  1.00  0.00           C  
ATOM   4700  C   MET D1360      -5.150  46.986  48.668  1.00  0.00           C  
ATOM   4701  O   MET D1360      -4.351  46.148  48.234  1.00  0.00           O  
ATOM   4702  CB  MET D1360      -4.519  49.290  48.003  1.00  0.00           C  
ATOM   4703  CG  MET D1360      -3.737  50.542  48.310  1.00  0.00           C  
ATOM   4704  SD  MET D1360      -4.253  51.905  47.260  1.00  0.00           S  
ATOM   4705  CE  MET D1360      -5.710  52.509  48.234  1.00  0.00           C  
ATOM   4706  N   VAL D1361      -6.463  46.781  48.720  1.00  0.00           N  
ATOM   4707  CA  VAL D1361      -7.054  45.543  48.229  1.00  0.00           C  
ATOM   4708  C   VAL D1361      -7.250  45.702  46.729  1.00  0.00           C  
ATOM   4709  O   VAL D1361      -7.578  46.787  46.259  1.00  0.00           O  
ATOM   4710  CB  VAL D1361      -8.433  45.281  48.842  1.00  0.00           C  
ATOM   4711  CG1 VAL D1361      -8.873  43.865  48.524  1.00  0.00           C  
ATOM   4712  CG2 VAL D1361      -8.394  45.503  50.322  1.00  0.00           C  
ATOM   4713  N   LEU D1365      -7.052  44.625  45.977  1.00  0.00           N  
ATOM   4714  CA  LEU D1365      -7.220  44.685  44.531  1.00  0.00           C  
ATOM   4715  C   LEU D1365      -8.101  43.569  44.004  1.00  0.00           C  
ATOM   4716  O   LEU D1365      -8.296  42.546  44.658  1.00  0.00           O  
ATOM   4717  CB  LEU D1365      -5.866  44.623  43.827  1.00  0.00           C  
ATOM   4718  CG  LEU D1365      -5.133  45.941  43.587  1.00  0.00           C  
ATOM   4719  CD1 LEU D1365      -4.833  46.621  44.889  1.00  0.00           C  
ATOM   4720  CD2 LEU D1365      -3.855  45.657  42.840  1.00  0.00           C  
ATOM   4721  N   ALA D1366      -8.625  43.781  42.804  1.00  0.00           N  
ATOM   4722  CA  ALA D1366      -9.491  42.808  42.163  1.00  0.00           C  
ATOM   4723  C   ALA D1366      -9.276  42.860  40.665  1.00  0.00           C  
ATOM   4724  O   ALA D1366      -8.819  43.868  40.121  1.00  0.00           O  
ATOM   4725  CB  ALA D1366     -10.934  43.122  42.475  1.00  0.00           C  
ATOM   4726  N   TRP D1368      -9.622  41.786  39.978  1.00  0.00           N  
ATOM   4727  CA  TRP D1368      -9.456  41.830  38.549  1.00  0.00           C  
ATOM   4728  C   TRP D1368     -10.570  42.690  38.000  1.00  0.00           C  
ATOM   4729  O   TRP D1368     -11.738  42.476  38.317  1.00  0.00           O  
ATOM   4730  CB  TRP D1368      -9.507  40.433  37.963  1.00  0.00           C  
ATOM   4731  CG  TRP D1368      -8.261  39.714  38.217  1.00  0.00           C  
ATOM   4732  CD1 TRP D1368      -7.895  39.094  39.372  1.00  0.00           C  
ATOM   4733  CD2 TRP D1368      -7.158  39.592  37.323  1.00  0.00           C  
ATOM   4734  NE1 TRP D1368      -6.620  38.591  39.255  1.00  0.00           N  
ATOM   4735  CE2 TRP D1368      -6.145  38.885  38.004  1.00  0.00           C  
ATOM   4736  CE3 TRP D1368      -6.924  40.014  36.011  1.00  0.00           C  
ATOM   4737  CZ2 TRP D1368      -4.913  38.589  37.417  1.00  0.00           C  
ATOM   4738  CZ3 TRP D1368      -5.700  39.721  35.424  1.00  0.00           C  
ATOM   4739  CH2 TRP D1368      -4.708  39.014  36.129  1.00  0.00           C  
ATOM   4740  N   THR D1369     -10.210  43.668  37.177  1.00  0.00           N  
ATOM   4741  CA  THR D1369     -11.206  44.567  36.619  1.00  0.00           C  
ATOM   4742  C   THR D1369     -11.402  44.504  35.104  1.00  0.00           C  
ATOM   4743  O   THR D1369     -10.476  44.202  34.340  1.00  0.00           O  
ATOM   4744  CB  THR D1369     -10.893  46.009  37.040  1.00  0.00           C  
ATOM   4745  OG1 THR D1369     -10.918  46.085  38.465  1.00  0.00           O  
ATOM   4746  CG2 THR D1369     -11.908  46.983  36.472  1.00  0.00           C  
ATOM   4747  N   ASP D1370     -12.637  44.784  34.688  1.00  0.00           N  
ATOM   4748  CA  ASP D1370     -13.018  44.795  33.274  1.00  0.00           C  
ATOM   4749  C   ASP D1370     -12.606  46.153  32.733  1.00  0.00           C  
ATOM   4750  O   ASP D1370     -13.133  47.179  33.158  1.00  0.00           O  
ATOM   4751  CB  ASP D1370     -14.540  44.645  33.123  1.00  0.00           C  
ATOM   4752  CG  ASP D1370     -14.943  44.051  31.787  1.00  0.00           C  
ATOM   4753  OD1 ASP D1370     -14.433  44.502  30.736  1.00  0.00           O  
ATOM   4754  OD2 ASP D1370     -15.785  43.126  31.801  1.00  0.00           O  
ATOM   4755  N   PHE D1373     -11.667  46.171  31.800  1.00  0.00           N  
ATOM   4756  CA  PHE D1373     -11.234  47.449  31.259  1.00  0.00           C  
ATOM   4757  C   PHE D1373     -11.770  47.770  29.877  1.00  0.00           C  
ATOM   4758  O   PHE D1373     -11.256  48.653  29.192  1.00  0.00           O  
ATOM   4759  CB  PHE D1373      -9.708  47.541  31.294  1.00  0.00           C  
ATOM   4760  CG  PHE D1373      -9.186  48.039  32.608  1.00  0.00           C  
ATOM   4761  CD1 PHE D1373      -8.749  49.354  32.744  1.00  0.00           C  
ATOM   4762  CD2 PHE D1373      -9.220  47.220  33.734  1.00  0.00           C  
ATOM   4763  CE1 PHE D1373      -8.360  49.848  33.980  1.00  0.00           C  
ATOM   4764  CE2 PHE D1373      -8.835  47.702  34.978  1.00  0.00           C  
ATOM   4765  CZ  PHE D1373      -8.404  49.021  35.104  1.00  0.00           C  
ATOM   4766  N   GLY D1374     -12.821  47.057  29.479  1.00  0.00           N  
ATOM   4767  CA  GLY D1374     -13.437  47.292  28.185  1.00  0.00           C  
ATOM   4768  C   GLY D1374     -13.076  46.306  27.089  1.00  0.00           C  
ATOM   4769  O   GLY D1374     -12.292  45.372  27.304  1.00  0.00           O  
ATOM   4770  N   PRO D1375     -13.657  46.491  25.892  1.00  0.00           N  
ATOM   4771  CA  PRO D1375     -13.411  45.626  24.732  1.00  0.00           C  
ATOM   4772  C   PRO D1375     -12.090  45.892  24.014  1.00  0.00           C  
ATOM   4773  O   PRO D1375     -11.467  46.938  24.185  1.00  0.00           O  
ATOM   4774  CB  PRO D1375     -14.618  45.898  23.841  1.00  0.00           C  
ATOM   4775  CG  PRO D1375     -14.918  47.340  24.131  1.00  0.00           C  
ATOM   4776  CD  PRO D1375     -14.785  47.408  25.635  1.00  0.00           C  
ATOM   4777  N   VAL D1376     -11.671  44.921  23.214  1.00  0.00           N  
ATOM   4778  CA  VAL D1376     -10.434  45.023  22.456  1.00  0.00           C  
ATOM   4779  C   VAL D1376     -10.611  44.224  21.168  1.00  0.00           C  
ATOM   4780  O   VAL D1376     -11.408  43.289  21.126  1.00  0.00           O  
ATOM   4781  CB  VAL D1376      -9.236  44.438  23.251  1.00  0.00           C  
ATOM   4782  CG1 VAL D1376      -9.095  45.147  24.587  1.00  0.00           C  
ATOM   4783  CG2 VAL D1376      -9.431  42.946  23.462  1.00  0.00           C  
ATOM   4784  N   GLU D1377      -9.878  44.594  20.121  1.00  0.00           N  
ATOM   4785  CA  GLU D1377      -9.963  43.887  18.843  1.00  0.00           C  
ATOM   4786  C   GLU D1377      -8.681  43.096  18.597  1.00  0.00           C  
ATOM   4787  O   GLU D1377      -7.700  43.628  18.075  1.00  0.00           O  
ATOM   4788  CB  GLU D1377     -10.155  44.874  17.691  1.00  0.00           C  
ATOM   4789  CG  GLU D1377     -11.167  45.982  17.939  1.00  0.00           C  
ATOM   4790  CD  GLU D1377     -11.202  46.996  16.795  1.00  0.00           C  
ATOM   4791  OE1 GLU D1377     -11.814  48.076  16.977  1.00  0.00           O  
ATOM   4792  OE2 GLU D1377     -10.620  46.708  15.717  1.00  0.00           O  
ATOM   4793  N   VAL D1378      -8.690  41.823  18.965  1.00  0.00           N  
ATOM   4794  CA  VAL D1378      -7.509  40.997  18.775  1.00  0.00           C  
ATOM   4795  C   VAL D1378      -7.396  40.452  17.353  1.00  0.00           C  
ATOM   4796  O   VAL D1378      -8.343  39.878  16.808  1.00  0.00           O  
ATOM   4797  CB  VAL D1378      -7.492  39.810  19.760  1.00  0.00           C  
ATOM   4798  CG1 VAL D1378      -6.239  38.962  19.534  1.00  0.00           C  
ATOM   4799  CG2 VAL D1378      -7.540  40.323  21.188  1.00  0.00           C  
ATOM   4800  N   GLU D1379      -6.228  40.652  16.752  1.00  0.00           N  
ATOM   4801  CA  GLU D1379      -5.967  40.163  15.408  1.00  0.00           C  
ATOM   4802  C   GLU D1379      -4.569  39.547  15.381  1.00  0.00           C  
ATOM   4803  O   GLU D1379      -3.567  40.260  15.269  1.00  0.00           O  
ATOM   4804  CB  GLU D1379      -6.072  41.303  14.386  1.00  0.00           C  
ATOM   4805  CG  GLU D1379      -5.765  40.872  12.945  1.00  0.00           C  
ATOM   4806  CD  GLU D1379      -6.659  39.735  12.450  1.00  0.00           C  
ATOM   4807  OE1 GLU D1379      -6.391  39.206  11.343  1.00  0.00           O  
ATOM   4808  OE2 GLU D1379      -7.625  39.375  13.166  1.00  0.00           O  
ATOM   4809  N   GLY D1380      -4.515  38.219  15.498  1.00  0.00           N  
ATOM   4810  CA  GLY D1380      -3.243  37.514  15.498  1.00  0.00           C  
ATOM   4811  C   GLY D1380      -2.512  37.730  16.810  1.00  0.00           C  
ATOM   4812  O   GLY D1380      -2.995  37.318  17.869  1.00  0.00           O  
ATOM   4813  N   SER D1381      -1.347  38.375  16.737  1.00  0.00           N  
ATOM   4814  CA  SER D1381      -0.544  38.679  17.923  1.00  0.00           C  
ATOM   4815  C   SER D1381      -0.598  40.186  18.205  1.00  0.00           C  
ATOM   4816  O   SER D1381       0.197  40.713  18.987  1.00  0.00           O  
ATOM   4817  CB  SER D1381       0.916  38.233  17.724  1.00  0.00           C  
ATOM   4818  OG  SER D1381       1.569  38.998  16.724  1.00  0.00           O  
ATOM   4819  N   VAL D1382      -1.545  40.865  17.555  1.00  0.00           N  
ATOM   4820  CA  VAL D1382      -1.738  42.304  17.716  1.00  0.00           C  
ATOM   4821  C   VAL D1382      -3.049  42.566  18.450  1.00  0.00           C  
ATOM   4822  O   VAL D1382      -4.084  41.983  18.129  1.00  0.00           O  
ATOM   4823  CB  VAL D1382      -1.794  43.035  16.350  1.00  0.00           C  
ATOM   4824  CG1 VAL D1382      -1.832  44.547  16.575  1.00  0.00           C  
ATOM   4825  CG2 VAL D1382      -0.592  42.642  15.485  1.00  0.00           C  
ATOM   4826  N   VAL D1383      -2.996  43.455  19.432  1.00  0.00           N  
ATOM   4827  CA  VAL D1383      -4.166  43.785  20.228  1.00  0.00           C  
ATOM   4828  C   VAL D1383      -4.482  45.268  20.118  1.00  0.00           C  
ATOM   4829  O   VAL D1383      -3.988  46.067  20.912  1.00  0.00           O  
ATOM   4830  CB  VAL D1383      -3.928  43.445  21.722  1.00  0.00           C  
ATOM   4831  CG1 VAL D1383      -5.153  43.818  22.546  1.00  0.00           C  
ATOM   4832  CG2 VAL D1383      -3.609  41.966  21.879  1.00  0.00           C  
ATOM   4833  N   ARG D1384      -5.304  45.642  19.141  1.00  0.00           N  
ATOM   4834  CA  ARG D1384      -5.664  47.049  18.971  1.00  0.00           C  
ATOM   4835  C   ARG D1384      -6.542  47.510  20.136  1.00  0.00           C  
ATOM   4836  O   ARG D1384      -7.367  46.756  20.649  1.00  0.00           O  
ATOM   4837  CB  ARG D1384      -6.375  47.263  17.622  1.00  0.00           C  
ATOM   4838  CG  ARG D1384      -5.821  48.447  16.819  1.00  0.00           C  
ATOM   4839  CD  ARG D1384      -6.015  48.302  15.304  1.00  0.00           C  
ATOM   4840  NE  ARG D1384      -5.249  49.308  14.556  1.00  0.00           N  
ATOM   4841  CZ  ARG D1384      -5.125  49.344  13.226  1.00  0.00           C  
ATOM   4842  NH1 ARG D1384      -5.717  48.428  12.466  1.00  0.00           N  
ATOM   4843  NH2 ARG D1384      -4.401  50.299  12.647  1.00  0.00           N  
ATOM   4844  N   LEU D1385      -6.347  48.750  20.564  1.00  0.00           N  
ATOM   4845  CA  LEU D1385      -7.112  49.280  21.683  1.00  0.00           C  
ATOM   4846  C   LEU D1385      -8.034  50.442  21.341  1.00  0.00           C  
ATOM   4847  O   LEU D1385      -7.571  51.539  21.003  1.00  0.00           O  
ATOM   4848  CB  LEU D1385      -6.166  49.714  22.807  1.00  0.00           C  
ATOM   4849  CG  LEU D1385      -5.684  48.633  23.772  1.00  0.00           C  
ATOM   4850  CD1 LEU D1385      -4.634  49.217  24.701  1.00  0.00           C  
ATOM   4851  CD2 LEU D1385      -6.871  48.105  24.570  1.00  0.00           C  
ATOM   4852  N   PRO D1386      -9.359  50.216  21.424  1.00  0.00           N  
ATOM   4853  CA  PRO D1386     -10.320  51.280  21.124  1.00  0.00           C  
ATOM   4854  C   PRO D1386     -10.153  52.349  22.195  1.00  0.00           C  
ATOM   4855  O   PRO D1386      -9.855  52.034  23.348  1.00  0.00           O  
ATOM   4856  CB  PRO D1386     -11.666  50.568  21.212  1.00  0.00           C  
ATOM   4857  CG  PRO D1386     -11.417  49.542  22.269  1.00  0.00           C  
ATOM   4858  CD  PRO D1386     -10.058  48.997  21.868  1.00  0.00           C  
ATOM   4859  N   GLU D1387     -10.341  53.608  21.815  1.00  0.00           N  
ATOM   4860  CA  GLU D1387     -10.177  54.720  22.748  1.00  0.00           C  
ATOM   4861  C   GLU D1387     -10.916  54.611  24.084  1.00  0.00           C  
ATOM   4862  O   GLU D1387     -10.386  55.031  25.116  1.00  0.00           O  
ATOM   4863  CB  GLU D1387     -10.536  56.045  22.059  1.00  0.00           C  
ATOM   4864  CG  GLU D1387      -9.554  56.421  20.952  1.00  0.00           C  
ATOM   4865  CD  GLU D1387      -8.125  56.568  21.463  1.00  0.00           C  
ATOM   4866  OE1 GLU D1387      -7.192  56.104  20.766  1.00  0.00           O  
ATOM   4867  OE2 GLU D1387      -7.940  57.154  22.557  1.00  0.00           O  
ATOM   4868  N   PRO D1388     -12.140  54.051  24.093  1.00  0.00           N  
ATOM   4869  CA  PRO D1388     -12.864  53.939  25.368  1.00  0.00           C  
ATOM   4870  C   PRO D1388     -12.040  53.186  26.417  1.00  0.00           C  
ATOM   4871  O   PRO D1388     -11.997  53.563  27.592  1.00  0.00           O  
ATOM   4872  CB  PRO D1388     -14.129  53.179  24.977  1.00  0.00           C  
ATOM   4873  CG  PRO D1388     -14.348  53.600  23.552  1.00  0.00           C  
ATOM   4874  CD  PRO D1388     -12.954  53.532  22.980  1.00  0.00           C  
ATOM   4875  N   THR D1389     -11.390  52.120  25.962  1.00  0.00           N  
ATOM   4876  CA  THR D1389     -10.551  51.276  26.802  1.00  0.00           C  
ATOM   4877  C   THR D1389      -9.216  51.942  27.100  1.00  0.00           C  
ATOM   4878  O   THR D1389      -8.927  52.260  28.254  1.00  0.00           O  
ATOM   4879  CB  THR D1389     -10.285  49.915  26.119  1.00  0.00           C  
ATOM   4880  OG1 THR D1389     -11.496  49.148  26.104  1.00  0.00           O  
ATOM   4881  CG2 THR D1389      -9.193  49.139  26.849  1.00  0.00           C  
ATOM   4882  N   ARG D1390      -8.407  52.137  26.056  1.00  0.00           N  
ATOM   4883  CA  ARG D1390      -7.088  52.763  26.180  1.00  0.00           C  
ATOM   4884  C   ARG D1390      -7.089  53.904  27.193  1.00  0.00           C  
ATOM   4885  O   ARG D1390      -6.102  54.121  27.898  1.00  0.00           O  
ATOM   4886  CB  ARG D1390      -6.618  53.302  24.826  1.00  0.00           C  
ATOM   4887  CG  ARG D1390      -5.338  54.117  24.915  1.00  0.00           C  
ATOM   4888  CD  ARG D1390      -5.199  55.077  23.743  1.00  0.00           C  
ATOM   4889  NE  ARG D1390      -4.652  56.364  24.173  1.00  0.00           N  
ATOM   4890  CZ  ARG D1390      -5.248  57.181  25.043  1.00  0.00           C  
ATOM   4891  NH1 ARG D1390      -6.417  56.848  25.578  1.00  0.00           N  
ATOM   4892  NH2 ARG D1390      -4.675  58.330  25.387  1.00  0.00           N  
ATOM   4893  N   ILE D1391      -8.198  54.635  27.252  1.00  0.00           N  
ATOM   4894  CA  ILE D1391      -8.325  55.742  28.189  1.00  0.00           C  
ATOM   4895  C   ILE D1391      -8.408  55.250  29.638  1.00  0.00           C  
ATOM   4896  O   ILE D1391      -7.715  55.775  30.520  1.00  0.00           O  
ATOM   4897  CB  ILE D1391      -9.561  56.600  27.857  1.00  0.00           C  
ATOM   4898  CG1 ILE D1391      -9.251  57.469  26.632  1.00  0.00           C  
ATOM   4899  CG2 ILE D1391      -9.967  57.444  29.065  1.00  0.00           C  
ATOM   4900  CD1 ILE D1391     -10.395  58.360  26.184  1.00  0.00           C  
ATOM   4901  N   ARG D1392      -9.249  54.248  29.885  1.00  0.00           N  
ATOM   4902  CA  ARG D1392      -9.380  53.700  31.231  1.00  0.00           C  
ATOM   4903  C   ARG D1392      -8.087  53.008  31.687  1.00  0.00           C  
ATOM   4904  O   ARG D1392      -7.801  52.940  32.884  1.00  0.00           O  
ATOM   4905  CB  ARG D1392     -10.570  52.735  31.299  1.00  0.00           C  
ATOM   4906  CG  ARG D1392     -11.913  53.453  31.434  1.00  0.00           C  
ATOM   4907  CD  ARG D1392     -13.108  52.493  31.430  1.00  0.00           C  
ATOM   4908  NE  ARG D1392     -13.341  51.891  30.117  1.00  0.00           N  
ATOM   4909  CZ  ARG D1392     -14.398  51.145  29.809  1.00  0.00           C  
ATOM   4910  NH1 ARG D1392     -15.333  50.902  30.720  1.00  0.00           N  
ATOM   4911  NH2 ARG D1392     -14.524  50.641  28.587  1.00  0.00           N  
ATOM   4912  N   LEU D1393      -7.305  52.503  30.736  1.00  0.00           N  
ATOM   4913  CA  LEU D1393      -6.041  51.859  31.066  1.00  0.00           C  
ATOM   4914  C   LEU D1393      -4.987  52.915  31.375  1.00  0.00           C  
ATOM   4915  O   LEU D1393      -3.893  52.589  31.830  1.00  0.00           O  
ATOM   4916  CB  LEU D1393      -5.543  50.992  29.906  1.00  0.00           C  
ATOM   4917  CG  LEU D1393      -6.137  49.595  29.706  1.00  0.00           C  
ATOM   4918  CD1 LEU D1393      -5.305  48.833  28.678  1.00  0.00           C  
ATOM   4919  CD2 LEU D1393      -6.127  48.839  31.017  1.00  0.00           C  
ATOM   4920  N   GLU D1394      -5.318  54.178  31.120  1.00  0.00           N  
ATOM   4921  CA  GLU D1394      -4.400  55.290  31.363  1.00  0.00           C  
ATOM   4922  C   GLU D1394      -3.004  55.049  30.807  1.00  0.00           C  
ATOM   4923  O   GLU D1394      -2.013  55.065  31.547  1.00  0.00           O  
ATOM   4924  CB  GLU D1394      -4.290  55.581  32.855  1.00  0.00           C  
ATOM   4925  CG  GLU D1394      -5.531  56.193  33.451  1.00  0.00           C  
ATOM   4926  CD  GLU D1394      -5.344  56.536  34.910  1.00  0.00           C  
ATOM   4927  OE1 GLU D1394      -5.182  55.599  35.725  1.00  0.00           O  
ATOM   4928  OE2 GLU D1394      -5.353  57.743  35.237  1.00  0.00           O  
ATOM   4929  N   ILE D1395      -2.933  54.820  29.501  1.00  0.00           N  
ATOM   4930  CA  ILE D1395      -1.661  54.595  28.829  1.00  0.00           C  
ATOM   4931  C   ILE D1395      -1.679  55.351  27.493  1.00  0.00           C  
ATOM   4932  O   ILE D1395      -2.739  55.786  27.032  1.00  0.00           O  
ATOM   4933  CB  ILE D1395      -1.407  53.077  28.595  1.00  0.00           C  
ATOM   4934  CG1 ILE D1395      -2.466  52.492  27.658  1.00  0.00           C  
ATOM   4935  CG2 ILE D1395      -1.449  52.333  29.926  1.00  0.00           C  
ATOM   4936  CD1 ILE D1395      -2.231  51.034  27.330  1.00  0.00           C  
ATOM   4937  N   PRO D1396      -0.501  55.547  26.873  1.00  0.00           N  
ATOM   4938  CA  PRO D1396      -0.429  56.260  25.592  1.00  0.00           C
[truncated: 177,642 more chars]
