# Supplementary material for: Backbone Brackets and Arginine Tweezers delineate Class I and Class II aminoacyl tRNA synthetases
Source: PLoS Comput Biol. 2018 Apr 16;14(4):e1006101. doi: 10.1371/journal.pcbi.1006101 (PMC5919687; doi:10.1371/journal.pcbi.1006101)
Supplement: S11 File — All structures of Class I aaRS with residues renumbered according to the MSA. (GZ) [file pcbi.1006101.s023.tar.gz › 2cfo_A_renum.pdb]

ATOM      1  N   THR A 264       1.414 -29.317  25.145  1.00  0.00           N  
ATOM      2  CA  THR A 264       1.851 -29.086  26.551  1.00  0.00           C  
ATOM      3  C   THR A 264       1.408 -27.697  27.004  1.00  0.00           C  
ATOM      4  O   THR A 264       1.734 -26.683  26.357  1.00  0.00           O  
ATOM      5  CB  THR A 264       3.403 -29.245  26.721  1.00  0.00           C  
ATOM      6  OG1 THR A 264       3.809 -30.516  26.206  1.00  0.00           O  
ATOM      7  CG2 THR A 264       3.837 -29.132  28.191  1.00  0.00           C  
ATOM      8  N   VAL A 266       0.665 -27.679  28.108  1.00  0.00           N  
ATOM      9  CA  VAL A 266       0.186 -26.445  28.736  1.00  0.00           C  
ATOM     10  C   VAL A 266       1.365 -25.662  29.311  1.00  0.00           C  
ATOM     11  O   VAL A 266       2.226 -26.231  29.994  1.00  0.00           O  
ATOM     12  CB  VAL A 266      -0.904 -26.752  29.834  1.00  0.00           C  
ATOM     13  CG1 VAL A 266      -1.047 -25.640  30.830  1.00  0.00           C  
ATOM     14  CG2 VAL A 266      -2.239 -27.031  29.182  1.00  0.00           C  
ATOM     15  N   ARG A 267       1.424 -24.371  28.981  1.00  0.00           N  
ATOM     16  CA  ARG A 267       2.425 -23.484  29.543  1.00  0.00           C  
ATOM     17  C   ARG A 267       1.735 -22.279  30.155  1.00  0.00           C  
ATOM     18  O   ARG A 267       0.933 -21.611  29.482  1.00  0.00           O  
ATOM     19  CB  ARG A 267       3.461 -23.098  28.498  1.00  0.00           C  
ATOM     20  CG  ARG A 267       4.267 -24.299  28.010  1.00  0.00           C  
ATOM     21  CD  ARG A 267       5.155 -23.984  26.811  1.00  0.00           C  
ATOM     22  NE  ARG A 267       6.159 -22.967  27.134  1.00  0.00           N  
ATOM     23  CZ  ARG A 267       7.295 -23.181  27.811  1.00  0.00           C  
ATOM     24  NH1 ARG A 267       7.617 -24.384  28.272  1.00  0.00           N  
ATOM     25  NH2 ARG A 267       8.115 -22.165  28.033  1.00  0.00           N  
ATOM     26  N   VAL A 268       2.023 -22.048  31.446  1.00  0.00           N  
ATOM     27  CA  VAL A 268       1.464 -20.924  32.238  1.00  0.00           C  
ATOM     28  C   VAL A 268       2.592 -20.183  32.898  1.00  0.00           C  
ATOM     29  O   VAL A 268       3.668 -20.742  33.060  1.00  0.00           O  
ATOM     30  CB  VAL A 268       0.478 -21.377  33.375  1.00  0.00           C  
ATOM     31  CG1 VAL A 268      -0.802 -21.936  32.805  1.00  0.00           C  
ATOM     32  CG2 VAL A 268       1.160 -22.375  34.356  1.00  0.00           C  
ATOM     33  N   ARG A 269       2.318 -18.971  33.381  1.00  0.00           N  
ATOM     34  CA  ARG A 269       3.373 -18.139  33.950  1.00  0.00           C  
ATOM     35  C   ARG A 269       2.903 -17.211  35.056  1.00  0.00           C  
ATOM     36  O   ARG A 269       1.772 -16.755  35.049  1.00  0.00           O  
ATOM     37  CB  ARG A 269       4.062 -17.322  32.818  1.00  0.00           C  
ATOM     38  CG  ARG A 269       3.382 -16.007  32.304  1.00  0.00           C  
ATOM     39  CD  ARG A 269       1.972 -16.189  31.723  1.00  0.00           C  
ATOM     40  NE  ARG A 269       1.496 -14.951  31.100  1.00  0.00           N  
ATOM     41  CZ  ARG A 269       0.794 -13.997  31.729  1.00  0.00           C  
ATOM     42  NH1 ARG A 269       0.429 -14.125  33.001  1.00  0.00           N  
ATOM     43  NH2 ARG A 269       0.436 -12.913  31.073  1.00  0.00           N  
ATOM     44  N   LEU A 270       3.772 -16.944  36.015  1.00  0.00           N  
ATOM     45  CA  LEU A 270       3.503 -15.882  36.954  1.00  0.00           C  
ATOM     46  C   LEU A 270       4.318 -14.691  36.483  1.00  0.00           C  
ATOM     47  O   LEU A 270       5.491 -14.856  36.082  1.00  0.00           O  
ATOM     48  CB  LEU A 270       3.852 -16.283  38.383  1.00  0.00           C  
ATOM     49  CG  LEU A 270       3.304 -15.309  39.445  1.00  0.00           C  
ATOM     50  CD1 LEU A 270       1.791 -15.481  39.716  1.00  0.00           C  
ATOM     51  CD2 LEU A 270       4.073 -15.465  40.714  1.00  0.00           C  
ATOM     52  N   ALA A 272       3.701 -13.508  36.471  1.00  0.00           N  
ATOM     53  CA  ALA A 272       4.415 -12.310  36.011  1.00  0.00           C  
ATOM     54  C   ALA A 272       4.354 -11.163  37.039  1.00  0.00           C  
ATOM     55  O   ALA A 272       3.809 -10.066  36.759  1.00  0.00           O  
ATOM     56  CB  ALA A 272       3.943 -11.867  34.622  1.00  0.00           C  
ATOM     57  N   PRO A 273       4.966 -11.389  38.216  1.00  0.00           N  
ATOM     58  CA  PRO A 273       4.867 -10.325  39.192  1.00  0.00           C  
ATOM     59  C   PRO A 273       5.853  -9.201  38.896  1.00  0.00           C  
ATOM     60  O   PRO A 273       6.893  -9.432  38.260  1.00  0.00           O  
ATOM     61  CB  PRO A 273       5.196 -11.024  40.515  1.00  0.00           C  
ATOM     62  CG  PRO A 273       5.993 -12.168  40.156  1.00  0.00           C  
ATOM     63  CD  PRO A 273       5.779 -12.510  38.715  1.00  0.00           C  
ATOM     64  N   SER A 274       5.441  -7.989  39.239  1.00  0.00           N  
ATOM     65  CA  SER A 274       6.336  -6.859  39.255  1.00  0.00           C  
ATOM     66  C   SER A 274       6.901  -6.803  40.675  1.00  0.00           C  
ATOM     67  O   SER A 274       6.118  -6.856  41.635  1.00  0.00           O  
ATOM     68  CB  SER A 274       5.590  -5.577  38.937  1.00  0.00           C  
ATOM     69  OG  SER A 274       4.589  -5.361  39.913  1.00  0.00           O  
ATOM     70  N   PRO A 275       8.257  -6.737  40.831  1.00  0.00           N  
ATOM     71  CA  PRO A 275       8.833  -6.570  42.183  1.00  0.00           C  
ATOM     72  C   PRO A 275       8.756  -5.096  42.680  1.00  0.00           C  
ATOM     73  O   PRO A 275       9.777  -4.497  43.049  1.00  0.00           O  
ATOM     74  CB  PRO A 275      10.269  -7.079  42.012  1.00  0.00           C  
ATOM     75  CG  PRO A 275      10.611  -6.722  40.623  1.00  0.00           C  
ATOM     76  CD  PRO A 275       9.326  -6.830  39.807  1.00  0.00           C  
ATOM     77  N   THR A 276       7.534  -4.543  42.656  1.00  0.00           N  
ATOM     78  CA  THR A 276       7.213  -3.181  43.127  1.00  0.00           C  
ATOM     79  C   THR A 276       6.773  -3.147  44.589  1.00  0.00           C  
ATOM     80  O   THR A 276       6.626  -2.063  45.177  1.00  0.00           O  
ATOM     81  CB  THR A 276       6.123  -2.520  42.252  1.00  0.00           C  
ATOM     82  OG1 THR A 276       5.097  -3.473  41.951  1.00  0.00           O  
ATOM     83  CG2 THR A 276       6.727  -1.981  40.943  1.00  0.00           C  
ATOM     84  N   GLY A 277       6.571  -4.343  45.149  1.00  0.00           N  
ATOM     85  CA  GLY A 277       6.198  -4.591  46.549  1.00  0.00           C  
ATOM     86  C   GLY A 277       6.359  -6.084  46.855  1.00  0.00           C  
ATOM     87  O   GLY A 277       6.604  -6.886  45.954  1.00  0.00           O  
ATOM     88  N   ASN A 279       6.241  -6.457  48.128  1.00  0.00           N  
ATOM     89  CA  ASN A 279       6.375  -7.857  48.555  1.00  0.00           C  
ATOM     90  C   ASN A 279       5.316  -8.780  47.945  1.00  0.00           C  
ATOM     91  O   ASN A 279       4.292  -8.307  47.449  1.00  0.00           O  
ATOM     92  CB  ASN A 279       6.340  -7.946  50.077  1.00  0.00           C  
ATOM     93  CG  ASN A 279       7.710  -7.709  50.731  1.00  0.00           C  
ATOM     94  OD1 ASN A 279       8.733  -7.523  50.076  1.00  0.00           O  
ATOM     95  ND2 ASN A 279       7.724  -7.789  52.045  1.00  0.00           N  
ATOM     96  N   LEU A 280       5.587 -10.082  47.933  1.00  0.00           N  
ATOM     97  CA  LEU A 280       4.592 -11.065  47.464  1.00  0.00           C  
ATOM     98  C   LEU A 280       3.334 -10.969  48.318  1.00  0.00           C  
ATOM     99  O   LEU A 280       3.371 -11.281  49.504  1.00  0.00           O  
ATOM    100  CB  LEU A 280       5.134 -12.510  47.488  1.00  0.00           C  
ATOM    101  CG  LEU A 280       4.245 -13.608  46.826  1.00  0.00           C  
ATOM    102  CD1 LEU A 280       4.076 -13.389  45.346  1.00  0.00           C  
ATOM    103  CD2 LEU A 280       4.779 -15.025  47.052  1.00  0.00           C  
ATOM    104  N   HIS A 281       2.252 -10.475  47.713  1.00  0.00           N  
ATOM    105  CA  HIS A 281       0.954 -10.406  48.392  1.00  0.00           C  
ATOM    106  C   HIS A 281       0.092 -11.599  48.082  1.00  0.00           C  
ATOM    107  O   HIS A 281       0.346 -12.305  47.132  1.00  0.00           O  
ATOM    108  CB  HIS A 281       0.253  -9.072  48.127  1.00  0.00           C  
ATOM    109  CG  HIS A 281       0.908  -7.935  48.841  1.00  0.00           C  
ATOM    110  ND1 HIS A 281       1.928  -7.198  48.286  1.00  0.00           N  
ATOM    111  CD2 HIS A 281       0.787  -7.500  50.113  1.00  0.00           C  
ATOM    112  CE1 HIS A 281       2.363  -6.317  49.163  1.00  0.00           C  
ATOM    113  NE2 HIS A 281       1.685  -6.477  50.282  1.00  0.00           N  
ATOM    114  N   ILE A 282      -0.890 -11.833  48.942  1.00  0.00           N  
ATOM    115  CA  ILE A 282      -1.800 -12.987  48.907  1.00  0.00           C  
ATOM    116  C   ILE A 282      -2.475 -13.157  47.551  1.00  0.00           C  
ATOM    117  O   ILE A 282      -2.532 -14.284  47.044  1.00  0.00           O  
ATOM    118  CB  ILE A 282      -2.838 -12.974  50.113  1.00  0.00           C  
ATOM    119  CG1 ILE A 282      -3.580 -14.327  50.233  1.00  0.00           C  
ATOM    120  CG2 ILE A 282      -3.773 -11.719  50.073  1.00  0.00           C  
ATOM    121  CD1 ILE A 282      -4.398 -14.509  51.554  1.00  0.00           C  
ATOM    122  N   GLY A 283      -2.876 -12.031  46.936  1.00  0.00           N  
ATOM    123  CA  GLY A 283      -3.533 -12.024  45.629  1.00  0.00           C  
ATOM    124  C   GLY A 283      -2.670 -12.664  44.562  1.00  0.00           C  
ATOM    125  O   GLY A 283      -3.133 -13.553  43.814  1.00  0.00           O  
ATOM    126  N   THR A 284      -1.403 -12.249  44.527  1.00  0.00           N  
ATOM    127  CA  THR A 284      -0.455 -12.731  43.542  1.00  0.00           C  
ATOM    128  C   THR A 284      -0.178 -14.186  43.774  1.00  0.00           C  
ATOM    129  O   THR A 284      -0.295 -14.982  42.850  1.00  0.00           O  
ATOM    130  CB  THR A 284       0.838 -11.950  43.594  1.00  0.00           C  
ATOM    131  OG1 THR A 284       0.538 -10.556  43.461  1.00  0.00           O  
ATOM    132  CG2 THR A 284       1.786 -12.386  42.483  1.00  0.00           C  
ATOM    133  N   ALA A 285       0.134 -14.537  45.016  1.00  0.00           N  
ATOM    134  CA  ALA A 285       0.398 -15.913  45.380  1.00  0.00           C  
ATOM    135  C   ALA A 285      -0.802 -16.845  45.043  1.00  0.00           C  
ATOM    136  O   ALA A 285      -0.598 -17.958  44.591  1.00  0.00           O  
ATOM    137  CB  ALA A 285       0.754 -15.979  46.814  1.00  0.00           C  
ATOM    138  N   ARG A 286      -2.027 -16.336  45.212  1.00  0.00           N  
ATOM    139  CA  ARG A 286      -3.273 -17.033  44.888  1.00  0.00           C  
ATOM    140  C   ARG A 286      -3.286 -17.377  43.387  1.00  0.00           C  
ATOM    141  O   ARG A 286      -3.493 -18.531  42.996  1.00  0.00           O  
ATOM    142  CB  ARG A 286      -4.446 -16.122  45.282  1.00  0.00           C  
ATOM    143  CG  ARG A 286      -5.791 -16.759  45.577  1.00  0.00           C  
ATOM    144  CD  ARG A 286      -6.641 -16.754  44.337  1.00  0.00           C  
ATOM    145  NE  ARG A 286      -8.071 -16.618  44.607  1.00  0.00           N  
ATOM    146  CZ  ARG A 286      -8.816 -15.582  44.233  1.00  0.00           C  
ATOM    147  NH1 ARG A 286      -8.293 -14.571  43.551  1.00  0.00           N  
ATOM    148  NH2 ARG A 286     -10.106 -15.563  44.537  1.00  0.00           N  
ATOM    149  N   THR A 288      -2.984 -16.382  42.561  1.00  0.00           N  
ATOM    150  CA  THR A 288      -2.865 -16.560  41.141  1.00  0.00           C  
ATOM    151  C   THR A 288      -1.783 -17.613  40.838  1.00  0.00           C  
ATOM    152  O   THR A 288      -2.018 -18.531  40.025  1.00  0.00           O  
ATOM    153  CB  THR A 288      -2.581 -15.214  40.475  1.00  0.00           C  
ATOM    154  OG1 THR A 288      -3.742 -14.400  40.616  1.00  0.00           O  
ATOM    155  CG2 THR A 288      -2.242 -15.355  38.995  1.00  0.00           C  
ATOM    156  N   ALA A 289      -0.649 -17.528  41.540  1.00  0.00           N  
ATOM    157  CA  ALA A 289       0.432 -18.498  41.376  1.00  0.00           C  
ATOM    158  C   ALA A 289      -0.019 -19.897  41.711  1.00  0.00           C  
ATOM    159  O   ALA A 289       0.375 -20.853  41.009  1.00  0.00           O  
ATOM    160  CB  ALA A 289       1.662 -18.111  42.190  1.00  0.00           C  
ATOM    161  N   VAL A 290      -0.874 -20.016  42.741  1.00  0.00           N  
ATOM    162  CA  VAL A 290      -1.433 -21.300  43.163  1.00  0.00           C  
ATOM    163  C   VAL A 290      -2.306 -21.857  42.027  1.00  0.00           C  
ATOM    164  O   VAL A 290      -2.125 -23.015  41.615  1.00  0.00           O  
ATOM    165  CB  VAL A 290      -2.231 -21.228  44.493  1.00  0.00           C  
ATOM    166  CG1 VAL A 290      -2.711 -22.607  44.909  1.00  0.00           C  
ATOM    167  CG2 VAL A 290      -1.376 -20.690  45.610  1.00  0.00           C  
ATOM    168  N   PHE A 291      -3.173 -21.018  41.458  1.00  0.00           N  
ATOM    169  CA  PHE A 291      -4.026 -21.499  40.388  1.00  0.00           C  
ATOM    170  C   PHE A 291      -3.223 -21.938  39.147  1.00  0.00           C  
ATOM    171  O   PHE A 291      -3.591 -22.938  38.478  1.00  0.00           O  
ATOM    172  CB  PHE A 291      -5.120 -20.493  40.036  1.00  0.00           C  
ATOM    173  CG  PHE A 291      -6.132 -20.287  41.114  1.00  0.00           C  
ATOM    174  CD1 PHE A 291      -6.479 -21.333  42.006  1.00  0.00           C  
ATOM    175  CD2 PHE A 291      -6.819 -19.068  41.199  1.00  0.00           C  
ATOM    176  CE1 PHE A 291      -7.483 -21.153  43.007  1.00  0.00           C  
ATOM    177  CE2 PHE A 291      -7.813 -18.867  42.179  1.00  0.00           C  
ATOM    178  CZ  PHE A 291      -8.138 -19.916  43.103  1.00  0.00           C  
ATOM    179  N   ASN A 292      -2.127 -21.211  38.870  1.00  0.00           N  
ATOM    180  CA  ASN A 292      -1.234 -21.543  37.772  1.00  0.00           C  
ATOM    181  C   ASN A 292      -0.510 -22.870  37.985  1.00  0.00           C  
ATOM    182  O   ASN A 292      -0.517 -23.706  37.122  1.00  0.00           O  
ATOM    183  CB  ASN A 292      -0.234 -20.419  37.534  1.00  0.00           C  
ATOM    184  CG  ASN A 292      -0.830 -19.262  36.779  1.00  0.00           C  
ATOM    185  OD1 ASN A 292      -0.988 -19.301  35.551  1.00  0.00           O  
ATOM    186  ND2 ASN A 292      -1.140 -18.196  37.506  1.00  0.00           N  
ATOM    187  N   TRP A 293       0.096 -23.036  39.160  1.00  0.00           N  
ATOM    188  CA  TRP A 293       0.797 -24.239  39.544  1.00  0.00           C  
ATOM    189  C   TRP A 293      -0.173 -25.389  39.509  1.00  0.00           C  
ATOM    190  O   TRP A 293       0.109 -26.419  38.874  1.00  0.00           O  
ATOM    191  CB  TRP A 293       1.356 -24.049  40.943  1.00  0.00           C  
ATOM    192  CG  TRP A 293       2.358 -25.002  41.326  1.00  0.00           C  
ATOM    193  CD1 TRP A 293       3.676 -24.853  41.209  1.00  0.00           C  
ATOM    194  CD2 TRP A 293       2.133 -26.293  41.912  1.00  0.00           C  
ATOM    195  NE1 TRP A 293       4.319 -25.981  41.668  1.00  0.00           N  
ATOM    196  CE2 TRP A 293       3.386 -26.883  42.095  1.00  0.00           C  
ATOM    197  CE3 TRP A 293       0.984 -27.016  42.272  1.00  0.00           C  
ATOM    198  CZ2 TRP A 293       3.544 -28.161  42.673  1.00  0.00           C  
ATOM    199  CZ3 TRP A 293       1.132 -28.302  42.809  1.00  0.00           C  
ATOM    200  CH2 TRP A 293       2.405 -28.854  43.017  1.00  0.00           C  
ATOM    201  N   LEU A 294      -1.361 -25.171  40.084  1.00  0.00           N  
ATOM    202  CA  LEU A 294      -2.427 -26.179  40.099  1.00  0.00           C  
ATOM    203  C   LEU A 294      -2.930 -26.582  38.717  1.00  0.00           C  
ATOM    204  O   LEU A 294      -3.167 -27.776  38.486  1.00  0.00           O  
ATOM    205  CB  LEU A 294      -3.605 -25.766  40.994  1.00  0.00           C  
ATOM    206  CG  LEU A 294      -3.449 -25.747  42.521  1.00  0.00           C  
ATOM    207  CD1 LEU A 294      -4.816 -25.620  43.136  1.00  0.00           C  
ATOM    208  CD2 LEU A 294      -2.742 -26.985  43.084  1.00  0.00           C  
ATOM    209  N   TYR A 295      -3.064 -25.606  37.806  1.00  0.00           N  
ATOM    210  CA  TYR A 295      -3.555 -25.899  36.464  1.00  0.00           C  
ATOM    211  C   TYR A 295      -2.501 -26.600  35.596  1.00  0.00           C  
ATOM    212  O   TYR A 295      -2.841 -27.497  34.818  1.00  0.00           O  
ATOM    213  CB  TYR A 295      -4.108 -24.648  35.753  1.00  0.00           C  
ATOM    214  CG  TYR A 295      -4.787 -24.977  34.417  1.00  0.00           C  
ATOM    215  CD1 TYR A 295      -6.028 -25.655  34.384  1.00  0.00           C  
ATOM    216  CD2 TYR A 295      -4.160 -24.664  33.184  1.00  0.00           C  
ATOM    217  CE1 TYR A 295      -6.669 -25.981  33.141  1.00  0.00           C  
ATOM    218  CE2 TYR A 295      -4.776 -24.994  31.943  1.00  0.00           C  
ATOM    219  CZ  TYR A 295      -6.041 -25.642  31.928  1.00  0.00           C  
ATOM    220  OH  TYR A 295      -6.662 -25.939  30.724  1.00  0.00           O  
ATOM    221  N   ALA A 296      -1.254 -26.127  35.693  1.00  0.00           N  
ATOM    222  CA  ALA A 296      -0.095 -26.713  34.994  1.00  0.00           C  
ATOM    223  C   ALA A 296       0.120 -28.132  35.447  1.00  0.00           C  
ATOM    224  O   ALA A 296       0.240 -29.019  34.613  1.00  0.00           O  
ATOM    225  CB  ALA A 296       1.177 -25.894  35.231  1.00  0.00           C  
ATOM    226  N   ARG A 297       0.137 -28.349  36.768  1.00  0.00           N  
ATOM    227  CA  ARG A 297       0.357 -29.687  37.317  1.00  0.00           C  
ATOM    228  C   ARG A 297      -0.733 -30.669  36.877  1.00  0.00           C  
ATOM    229  O   ARG A 297      -0.418 -31.802  36.493  1.00  0.00           O  
ATOM    230  CB  ARG A 297       0.491 -29.647  38.847  1.00  0.00           C  
ATOM    231  CG  ARG A 297       1.127 -30.920  39.494  1.00  0.00           C  
ATOM    232  CD  ARG A 297       2.496 -31.302  38.880  1.00  0.00           C  
ATOM    233  NE  ARG A 297       3.460 -30.195  38.948  1.00  0.00           N  
ATOM    234  CZ  ARG A 297       4.310 -29.968  39.956  1.00  0.00           C  
ATOM    235  NH1 ARG A 297       4.351 -30.776  41.017  1.00  0.00           N  
ATOM    236  NH2 ARG A 297       5.132 -28.923  39.897  1.00  0.00           N  
ATOM    237  N   HIS A 298      -1.992 -30.199  36.902  1.00  0.00           N  
ATOM    238  CA  HIS A 298      -3.182 -30.978  36.488  1.00  0.00           C  
ATOM    239  C   HIS A 298      -3.049 -31.454  35.075  1.00  0.00           C  
ATOM    240  O   HIS A 298      -3.317 -32.602  34.791  1.00  0.00           O  
ATOM    241  CB  HIS A 298      -4.473 -30.138  36.625  1.00  0.00           C  
ATOM    242  CG  HIS A 298      -5.732 -30.887  36.297  1.00  0.00           C  
ATOM    243  ND1 HIS A 298      -6.197 -31.936  37.062  1.00  0.00           N  
ATOM    244  CD2 HIS A 298      -6.650 -30.703  35.317  1.00  0.00           C  
ATOM    245  CE1 HIS A 298      -7.325 -32.394  36.544  1.00  0.00           C  
ATOM    246  NE2 HIS A 298      -7.625 -31.660  35.487  1.00  0.00           N  
ATOM    247  N   ARG A 299      -2.607 -30.552  34.204  1.00  0.00           N  
ATOM    248  CA  ARG A 299      -2.492 -30.816  32.771  1.00  0.00           C  
ATOM    249  C   ARG A 299      -1.098 -31.321  32.386  1.00  0.00           C  
ATOM    250  O   ARG A 299      -0.817 -31.554  31.207  1.00  0.00           O  
ATOM    251  CB  ARG A 299      -2.905 -29.559  31.974  1.00  0.00           C  
ATOM    252  CG  ARG A 299      -4.364 -29.094  32.268  1.00  0.00           C  
ATOM    253  CD  ARG A 299      -5.429 -29.721  31.360  1.00  0.00           C  
ATOM    254  NE  ARG A 299      -5.916 -28.712  30.416  1.00  0.00           N  
ATOM    255  CZ  ARG A 299      -5.510 -28.561  29.152  1.00  0.00           C  
ATOM    256  NH1 ARG A 299      -4.622 -29.397  28.601  1.00  0.00           N  
ATOM    257  NH2 ARG A 299      -6.017 -27.572  28.421  1.00  0.00           N  
ATOM    258  N   GLY A 305      -0.258 -31.537  33.403  1.00  0.00           N  
ATOM    259  CA  GLY A 305       1.135 -31.984  33.235  1.00  0.00           C  
ATOM    260  C   GLY A 305       1.966 -31.018  32.404  1.00  0.00           C  
ATOM    261  O   GLY A 305       2.697 -31.443  31.500  1.00  0.00           O  
ATOM    262  N   GLY A 306       1.811 -29.721  32.692  1.00  0.00           N  
ATOM    263  CA  GLY A 306       2.502 -28.652  31.994  1.00  0.00           C  
ATOM    264  C   GLY A 306       3.606 -27.960  32.782  1.00  0.00           C  
ATOM    265  O   GLY A 306       4.054 -28.445  33.835  1.00  0.00           O  
ATOM    266  N   LYS A 307       4.051 -26.825  32.253  1.00  0.00           N  
ATOM    267  CA  LYS A 307       5.151 -26.074  32.823  1.00  0.00           C  
ATOM    268  C   LYS A 307       4.643 -24.802  33.436  1.00  0.00           C  
ATOM    269  O   LYS A 307       3.661 -24.231  32.960  1.00  0.00           O  
ATOM    270  CB  LYS A 307       6.222 -25.754  31.760  1.00  0.00           C  
ATOM    271  CG  LYS A 307       6.972 -26.971  31.118  1.00  0.00           C  
ATOM    272  CD  LYS A 307       7.660 -27.829  32.127  1.00  0.00           C  
ATOM    273  CE  LYS A 307       8.026 -29.174  31.543  1.00  0.00           C  
ATOM    274  NZ  LYS A 307       8.145 -30.210  32.630  1.00  0.00           N  
ATOM    275  N   PHE A 308       5.295 -24.408  34.533  1.00  0.00           N  
ATOM    276  CA  PHE A 308       5.031 -23.170  35.240  1.00  0.00           C  
ATOM    277  C   PHE A 308       6.254 -22.289  35.078  1.00  0.00           C  
ATOM    278  O   PHE A 308       7.348 -22.623  35.536  1.00  0.00           O  
ATOM    279  CB  PHE A 308       4.722 -23.438  36.721  1.00  0.00           C  
ATOM    280  CG  PHE A 308       4.362 -22.189  37.521  1.00  0.00           C  
ATOM    281  CD1 PHE A 308       3.235 -21.442  37.225  1.00  0.00           C  
ATOM    282  CD2 PHE A 308       5.122 -21.808  38.603  1.00  0.00           C  
ATOM    283  CE1 PHE A 308       2.911 -20.277  37.977  1.00  0.00           C  
ATOM    284  CE2 PHE A 308       4.796 -20.667  39.369  1.00  0.00           C  
ATOM    285  CZ  PHE A 308       3.684 -19.915  39.055  1.00  0.00           C  
ATOM    286  N   ILE A 309       6.051 -21.184  34.388  1.00  0.00           N  
ATOM    287  CA  ILE A 309       7.083 -20.240  34.035  1.00  0.00           C  
ATOM    288  C   ILE A 309       7.006 -19.069  34.979  1.00  0.00           C  
ATOM    289  O   ILE A 309       5.901 -18.586  35.277  1.00  0.00           O  
ATOM    290  CB  ILE A 309       6.865 -19.763  32.545  1.00  0.00           C  
ATOM    291  CG1 ILE A 309       7.310 -20.841  31.521  1.00  0.00           C  
ATOM    292  CG2 ILE A 309       7.582 -18.396  32.229  1.00  0.00           C  
ATOM    293  CD1 ILE A 309       6.281 -21.911  31.200  1.00  0.00           C  
ATOM    294  N   LEU A 310       8.163 -18.601  35.464  1.00  0.00           N  
ATOM    295  CA  LEU A 310       8.194 -17.374  36.295  1.00  0.00           C  
ATOM    296  C   LEU A 310       8.921 -16.256  35.579  1.00  0.00           C  
ATOM    297  O   LEU A 310      10.060 -16.423  35.144  1.00  0.00           O  
ATOM    298  CB  LEU A 310       8.795 -17.630  37.684  1.00  0.00           C  
ATOM    299  CG  LEU A 310       8.919 -16.476  38.710  1.00  0.00           C  
ATOM    300  CD1 LEU A 310       7.601 -15.928  39.112  1.00  0.00           C  
ATOM    301  CD2 LEU A 310       9.625 -16.954  39.916  1.00  0.00           C  
ATOM    302  N   ARG A 311       8.246 -15.125  35.441  1.00  0.00           N  
ATOM    303  CA  ARG A 311       8.780 -13.982  34.725  1.00  0.00           C  
ATOM    304  C   ARG A 311       8.761 -12.812  35.692  1.00  0.00           C  
ATOM    305  O   ARG A 311       7.741 -12.568  36.330  1.00  0.00           O  
ATOM    306  CB  ARG A 311       7.909 -13.720  33.494  1.00  0.00           C  
ATOM    307  CG  ARG A 311       8.445 -12.697  32.522  1.00  0.00           C  
ATOM    308  CD  ARG A 311       7.780 -12.815  31.186  1.00  0.00           C  
ATOM    309  NE  ARG A 311       6.388 -12.351  31.194  1.00  0.00           N  
ATOM    310  CZ  ARG A 311       5.391 -12.864  30.458  1.00  0.00           C  
ATOM    311  NH1 ARG A 311       5.595 -13.898  29.651  1.00  0.00           N  
ATOM    312  NH2 ARG A 311       4.180 -12.352  30.550  1.00  0.00           N  
ATOM    313  N   ILE A 312       9.886 -12.137  35.870  1.00  0.00           N  
ATOM    314  CA  ILE A 312       9.929 -10.977  36.754  1.00  0.00           C  
ATOM    315  C   ILE A 312       9.892  -9.727  35.888  1.00  0.00           C  
ATOM    316  O   ILE A 312      10.731  -9.537  35.004  1.00  0.00           O  
ATOM    317  CB  ILE A 312      11.175 -10.981  37.711  1.00  0.00           C  
ATOM    318  CG1 ILE A 312      11.307 -12.311  38.470  1.00  0.00           C  
ATOM    319  CG2 ILE A 312      11.136  -9.808  38.715  1.00  0.00           C  
ATOM    320  CD1 ILE A 312      10.243 -12.600  39.493  1.00  0.00           C  
ATOM    321  N   GLU A 313       8.903  -8.886  36.142  1.00  0.00           N  
ATOM    322  CA  GLU A 313       8.699  -7.676  35.376  1.00  0.00           C  
ATOM    323  C   GLU A 313       9.435  -6.526  36.026  1.00  0.00           C  
ATOM    324  O   GLU A 313       8.824  -5.550  36.495  1.00  0.00           O  
ATOM    325  CB  GLU A 313       7.201  -7.401  35.211  1.00  0.00           C  
ATOM    326  CG  GLU A 313       6.480  -8.507  34.452  1.00  0.00           C  
ATOM    327  CD  GLU A 313       5.062  -8.141  34.024  1.00  0.00           C  
ATOM    328  OE1 GLU A 313       4.258  -7.673  34.874  1.00  0.00           O  
ATOM    329  OE2 GLU A 313       4.746  -8.385  32.816  1.00  0.00           O  
ATOM    330  N   ASP A 314      10.764  -6.648  36.057  1.00  0.00           N  
ATOM    331  CA  ASP A 314      11.605  -5.653  36.692  1.00  0.00           C  
ATOM    332  C   ASP A 314      11.753  -4.471  35.764  1.00  0.00           C  
ATOM    333  O   ASP A 314      12.203  -4.580  34.626  1.00  0.00           O  
ATOM    334  CB  ASP A 314      12.939  -6.245  37.195  1.00  0.00           C  
ATOM    335  CG  ASP A 314      13.768  -6.891  36.101  1.00  0.00           C  
ATOM    336  OD1 ASP A 314      13.242  -7.735  35.339  1.00  0.00           O  
ATOM    337  OD2 ASP A 314      14.980  -6.575  36.043  1.00  0.00           O  
ATOM    338  N   THR A 315      11.252  -3.355  36.262  1.00  0.00           N  
ATOM    339  CA  THR A 315      11.149  -2.095  35.530  1.00  0.00           C  
ATOM    340  C   THR A 315      12.113  -1.031  36.048  1.00  0.00           C  
ATOM    341  O   THR A 315      12.569  -1.091  37.191  1.00  0.00           O  
ATOM    342  CB  THR A 315       9.657  -1.562  35.532  1.00  0.00           C  
ATOM    343  OG1 THR A 315       9.637  -0.147  35.319  1.00  0.00           O  
ATOM    344  CG2 THR A 315       8.918  -1.879  36.862  1.00  0.00           C  
ATOM    345  N   ASP A 316      12.394  -0.048  35.187  1.00  0.00           N  
ATOM    346  CA  ASP A 316      13.249   1.118  35.509  1.00  0.00           C  
ATOM    347  C   ASP A 316      12.710   1.967  36.680  1.00  0.00           C  
ATOM    348  O   ASP A 316      13.413   2.848  37.192  1.00  0.00           O  
ATOM    349  CB  ASP A 316      13.477   1.986  34.246  1.00  0.00           C  
ATOM    350  CG  ASP A 316      12.187   2.650  33.711  1.00  0.00           C  
ATOM    351  OD1 ASP A 316      11.073   2.095  33.862  1.00  0.00           O  
ATOM    352  OD2 ASP A 316      12.314   3.734  33.097  1.00  0.00           O  
ATOM    353  N   ARG A 317      11.477   1.646  37.102  1.00  0.00           N  
ATOM    354  CA  ARG A 317      10.741   2.295  38.195  1.00  0.00           C  
ATOM    355  C   ARG A 317      11.523   2.480  39.486  1.00  0.00           C  
ATOM    356  O   ARG A 317      12.422   1.686  39.806  1.00  0.00           O  
ATOM    357  CB  ARG A 317       9.458   1.497  38.511  1.00  0.00           C  
ATOM    358  CG  ARG A 317       8.229   1.841  37.656  1.00  0.00           C  
ATOM    359  CD  ARG A 317       7.479   3.102  38.156  1.00  0.00           C  
ATOM    360  NE  ARG A 317       6.680   2.854  39.370  1.00  0.00           N  
ATOM    361  CZ  ARG A 317       6.032   3.791  40.074  1.00  0.00           C  
ATOM    362  NH1 ARG A 317       6.074   5.080  39.719  1.00  0.00           N  
ATOM    363  NH2 ARG A 317       5.340   3.437  41.153  1.00  0.00           N  
ATOM    364  N   GLU A 333      11.167   3.549  40.209  1.00  0.00           N  
ATOM    365  CA  GLU A 333      11.639   3.799  41.578  1.00  0.00           C  
ATOM    366  C   GLU A 333      11.203   2.648  42.509  1.00  0.00           C  
ATOM    367  O   GLU A 333      11.955   2.238  43.405  1.00  0.00           O  
ATOM    368  CB  GLU A 333      11.159   5.179  42.113  1.00  0.00           C  
ATOM    369  CG  GLU A 333       9.651   5.537  41.892  1.00  0.00           C  
ATOM    370  CD  GLU A 333       9.407   6.437  40.672  1.00  0.00           C  
ATOM    371  OE1 GLU A 333       9.659   7.662  40.776  1.00  0.00           O  
ATOM    372  OE2 GLU A 333       8.916   5.936  39.634  1.00  0.00           O  
ATOM    373  N   ARG A 421      10.011   2.108  42.236  1.00  0.00           N  
ATOM    374  CA  ARG A 421       9.422   1.014  43.001  1.00  0.00           C  
ATOM    375  C   ARG A 421      10.112  -0.346  42.850  1.00  0.00           C  
ATOM    376  O   ARG A 421      10.206  -1.095  43.826  1.00  0.00           O  
ATOM    377  CB  ARG A 421       7.936   0.884  42.674  1.00  0.00           C  
ATOM    378  CG  ARG A 421       7.036   1.669  43.587  1.00  0.00           C  
ATOM    379  CD  ARG A 421       5.686   1.010  43.654  1.00  0.00           C  
ATOM    380  NE  ARG A 421       5.071   1.229  44.958  1.00  0.00           N  
ATOM    381  CZ  ARG A 421       4.120   0.466  45.497  1.00  0.00           C  
ATOM    382  NH1 ARG A 421       3.647  -0.600  44.849  1.00  0.00           N  
ATOM    383  NH2 ARG A 421       3.644   0.772  46.700  1.00  0.00           N  
ATOM    384  N   SER A 422      10.576  -0.664  41.643  1.00  0.00           N  
ATOM    385  CA  SER A 422      11.208  -1.960  41.368  1.00  0.00           C  
ATOM    386  C   SER A 422      12.626  -2.039  41.945  1.00  0.00           C  
ATOM    387  O   SER A 422      13.528  -1.314  41.507  1.00  0.00           O  
ATOM    388  CB  SER A 422      11.194  -2.248  39.863  1.00  0.00           C  
ATOM    389  OG  SER A 422      11.872  -3.445  39.541  1.00  0.00           O  
ATOM    390  N   ARG A 423      12.788  -2.898  42.957  1.00  0.00           N  
ATOM    391  CA  ARG A 423      14.080  -3.127  43.646  1.00  0.00           C  
ATOM    392  C   ARG A 423      14.302  -4.615  43.973  1.00  0.00           C  
ATOM    393  O   ARG A 423      13.320  -5.342  44.169  1.00  0.00           O  
ATOM    394  CB  ARG A 423      14.224  -2.240  44.906  1.00  0.00           C  
ATOM    395  CG  ARG A 423      14.702  -0.782  44.601  1.00  0.00           C  
ATOM    396  CD  ARG A 423      15.507  -0.129  45.752  1.00  0.00           C  
ATOM    397  NE  ARG A 423      14.767  -0.026  47.022  1.00  0.00           N  
ATOM    398  CZ  ARG A 423      15.180   0.637  48.109  1.00  0.00           C  
ATOM    399  NH1 ARG A 423      16.334   1.307  48.118  1.00  0.00           N  
ATOM    400  NH2 ARG A 423      14.421   0.647  49.198  1.00  0.00           N  
ATOM    401  N   PRO A 424      15.588  -5.066  44.078  1.00  0.00           N  
ATOM    402  CA  PRO A 424      15.883  -6.504  44.218  1.00  0.00           C  
ATOM    403  C   PRO A 424      15.382  -7.160  45.505  1.00  0.00           C  
ATOM    404  O   PRO A 424      15.335  -8.387  45.570  1.00  0.00           O  
ATOM    405  CB  PRO A 424      17.421  -6.556  44.186  1.00  0.00           C  
ATOM    406  CG  PRO A 424      17.850  -5.252  43.659  1.00  0.00           C  
ATOM    407  CD  PRO A 424      16.836  -4.281  44.121  1.00  0.00           C  
ATOM    408  N   GLU A 425      15.044  -6.355  46.519  1.00  0.00           N  
ATOM    409  CA  GLU A 425      14.509  -6.880  47.779  1.00  0.00           C  
ATOM    410  C   GLU A 425      13.080  -7.423  47.619  1.00  0.00           C  
ATOM    411  O   GLU A 425      12.692  -8.348  48.334  1.00  0.00           O  
ATOM    412  CB  GLU A 425      14.610  -5.865  48.943  1.00  0.00           C  
ATOM    413  CG  GLU A 425      13.730  -4.587  48.852  1.00  0.00           C  
ATOM    414  CD  GLU A 425      14.499  -3.297  48.484  1.00  0.00           C  
ATOM    415  OE1 GLU A 425      15.751  -3.307  48.417  1.00  0.00           O  
ATOM    416  OE2 GLU A 425      13.832  -2.252  48.301  1.00  0.00           O  
ATOM    417  N   TYR A 426      12.307  -6.859  46.688  1.00  0.00           N  
ATOM    418  CA  TYR A 426      10.970  -7.395  46.413  1.00  0.00           C  
ATOM    419  C   TYR A 426      11.067  -8.665  45.534  1.00  0.00           C  
ATOM    420  O   TYR A 426      10.325  -9.622  45.765  1.00  0.00           O  
ATOM    421  CB  TYR A 426       9.990  -6.332  45.862  1.00  0.00           C  
ATOM    422  CG  TYR A 426       9.777  -5.075  46.749  1.00  0.00           C  
ATOM    423  CD1 TYR A 426       9.472  -5.182  48.137  1.00  0.00           C  
ATOM    424  CD2 TYR A 426       9.818  -3.786  46.191  1.00  0.00           C  
ATOM    425  CE1 TYR A 426       9.255  -4.041  48.938  1.00  0.00           C  
ATOM    426  CE2 TYR A 426       9.597  -2.623  46.994  1.00  0.00           C  
ATOM    427  CZ  TYR A 426       9.325  -2.764  48.354  1.00  0.00           C  
ATOM    428  OH  TYR A 426       9.118  -1.636  49.123  1.00  0.00           O  
ATOM    429  N   THR A 427      12.017  -8.698  44.583  1.00  0.00           N  
ATOM    430  CA  THR A 427      12.271  -9.917  43.773  1.00  0.00           C  
ATOM    431  C   THR A 427      12.639 -11.066  44.725  1.00  0.00           C  
ATOM    432  O   THR A 427      12.053 -12.147  44.646  1.00  0.00           O  
ATOM    433  CB  THR A 427      13.390  -9.738  42.698  1.00  0.00           C  
ATOM    434  OG1 THR A 427      13.107  -8.617  41.850  1.00  0.00           O  
ATOM    435  CG2 THR A 427      13.539 -10.990  41.828  1.00  0.00           C  
ATOM    436  N   GLU A 429      13.565 -10.785  45.649  1.00  0.00           N  
ATOM    437  CA  GLU A 429      14.009 -11.728  46.688  1.00  0.00           C  
ATOM    438  C   GLU A 429      12.810 -12.273  47.457  1.00  0.00           C  
ATOM    439  O   GLU A 429      12.604 -13.491  47.505  1.00  0.00           O  
ATOM    440  CB  GLU A 429      15.043 -11.054  47.622  1.00  0.00           C  
ATOM    441  CG  GLU A 429      15.489 -11.865  48.866  1.00  0.00           C  
ATOM    442  CD  GLU A 429      16.543 -12.959  48.586  1.00  0.00           C  
ATOM    443  OE1 GLU A 429      16.365 -13.751  47.623  1.00  0.00           O  
ATOM    444  OE2 GLU A 429      17.522 -13.055  49.378  1.00  0.00           O  
ATOM    445  N   ASN A 431      11.984 -11.358  47.974  1.00  0.00           N  
ATOM    446  CA  ASN A 431      10.773 -11.699  48.723  1.00  0.00           C  
ATOM    447  C   ASN A 431       9.767 -12.496  47.895  1.00  0.00           C  
ATOM    448  O   ASN A 431       9.015 -13.273  48.450  1.00  0.00           O  
ATOM    449  CB  ASN A 431      10.128 -10.423  49.280  1.00  0.00           C  
ATOM    450  CG  ASN A 431       8.997 -10.705  50.279  1.00  0.00           C  
ATOM    451  OD1 ASN A 431       7.869 -11.004  49.894  1.00  0.00           O  
ATOM    452  ND2 ASN A 431       9.280 -10.499  51.561  1.00  0.00           N  
ATOM    453  N   ILE A 432       9.757 -12.290  46.574  1.00  0.00           N  
ATOM    454  CA  ILE A 432       8.810 -12.984  45.681  1.00  0.00           C  
ATOM    455  C   ILE A 432       9.204 -14.449  45.526  1.00  0.00           C  
ATOM    456  O   ILE A 432       8.388 -15.318  45.759  1.00  0.00           O  
ATOM    457  CB  ILE A 432       8.636 -12.275  44.297  1.00  0.00           C  
ATOM    458  CG1 ILE A 432       7.830 -10.996  44.463  1.00  0.00           C  
ATOM    459  CG2 ILE A 432       7.960 -13.225  43.252  1.00  0.00           C  
ATOM    460  CD1 ILE A 432       8.098  -9.976  43.417  1.00  0.00           C  
ATOM    461  N   LEU A 433      10.459 -14.686  45.170  1.00  0.00           N  
ATOM    462  CA  LEU A 433      11.003 -16.024  44.988  1.00  0.00           C  
ATOM    463  C   LEU A 433      10.935 -16.856  46.288  1.00  0.00           C  
ATOM    464  O   LEU A 433      10.436 -17.993  46.268  1.00  0.00           O  
ATOM    465  CB  LEU A 433      12.448 -15.925  44.484  1.00  0.00           C  
ATOM    466  CG  LEU A 433      12.667 -14.971  43.308  1.00  0.00           C  
ATOM    467  CD1 LEU A 433      14.077 -14.527  43.293  1.00  0.00           C  
ATOM    468  CD2 LEU A 433      12.282 -15.593  41.991  1.00  0.00           C  
ATOM    469  N   GLU A 434      11.408 -16.251  47.393  1.00  0.00           N  
ATOM    470  CA  GLU A 434      11.388 -16.809  48.764  1.00  0.00           C  
ATOM    471  C   GLU A 434       9.989 -17.326  49.105  1.00  0.00           C  
ATOM    472  O   GLU A 434       9.822 -18.510  49.390  1.00  0.00           O  
ATOM    473  CB  GLU A 434      11.920 -15.743  49.782  1.00  0.00           C  
ATOM    474  CG  GLU A 434      11.605 -15.930  51.295  1.00  0.00           C  
ATOM    475  CD  GLU A 434      12.527 -16.936  52.030  1.00  0.00           C  
ATOM    476  OE1 GLU A 434      12.461 -18.152  51.726  1.00  0.00           O  
ATOM    477  OE2 GLU A 434      13.267 -16.518  52.970  1.00  0.00           O  
ATOM    478  N   GLY A 435       8.993 -16.450  48.966  1.00  0.00           N  
ATOM    479  CA  GLY A 435       7.585 -16.761  49.239  1.00  0.00           C  
ATOM    480  C   GLY A 435       6.994 -17.828  48.342  1.00  0.00           C  
ATOM    481  O   GLY A 435       6.183 -18.647  48.783  1.00  0.00           O  
ATOM    482  N   LEU A 436       7.400 -17.843  47.086  1.00  0.00           N  
ATOM    483  CA  LEU A 436       6.894 -18.856  46.164  1.00  0.00           C  
ATOM    484  C   LEU A 436       7.437 -20.229  46.523  1.00  0.00           C  
ATOM    485  O   LEU A 436       6.676 -21.200  46.562  1.00  0.00           O  
ATOM    486  CB  LEU A 436       7.201 -18.494  44.723  1.00  0.00           C  
ATOM    487  CG  LEU A 436       6.372 -17.307  44.210  1.00  0.00           C  
ATOM    488  CD1 LEU A 436       6.897 -16.806  42.874  1.00  0.00           C  
ATOM    489  CD2 LEU A 436       4.873 -17.641  44.119  1.00  0.00           C  
ATOM    490  N   GLN A 437       8.736 -20.268  46.852  1.00  0.00           N  
ATOM    491  CA  GLN A 437       9.452 -21.498  47.174  1.00  0.00           C  
ATOM    492  C   GLN A 437       8.899 -22.081  48.455  1.00  0.00           C  
ATOM    493  O   GLN A 437       8.571 -23.276  48.535  1.00  0.00           O  
ATOM    494  CB  GLN A 437      10.972 -21.239  47.306  1.00  0.00           C  
ATOM    495  CG  GLN A 437      11.730 -21.012  45.976  1.00  0.00           C  
ATOM    496  CD  GLN A 437      11.708 -22.236  45.044  1.00  0.00           C  
ATOM    497  OE1 GLN A 437      11.254 -22.152  43.891  1.00  0.00           O  
ATOM    498  NE2 GLN A 437      12.162 -23.377  45.548  1.00  0.00           N  
ATOM    499  N   TRP A 438       8.752 -21.189  49.429  1.00  0.00           N  
ATOM    500  CA  TRP A 438       8.239 -21.498  50.722  1.00  0.00           C  
ATOM    501  C   TRP A 438       6.804 -22.043  50.642  1.00  0.00           C  
ATOM    502  O   TRP A 438       6.495 -23.012  51.325  1.00  0.00           O  
ATOM    503  CB  TRP A 438       8.343 -20.264  51.617  1.00  0.00           C  
ATOM    504  CG  TRP A 438       7.847 -20.499  53.004  1.00  0.00           C  
ATOM    505  CD1 TRP A 438       8.442 -21.254  53.977  1.00  0.00           C  
ATOM    506  CD2 TRP A 438       6.661 -19.962  53.574  1.00  0.00           C  
ATOM    507  NE1 TRP A 438       7.686 -21.226  55.120  1.00  0.00           N  
ATOM    508  CE2 TRP A 438       6.588 -20.436  54.907  1.00  0.00           C  
ATOM    509  CE3 TRP A 438       5.644 -19.123  53.090  1.00  0.00           C  
ATOM    510  CZ2 TRP A 438       5.517 -20.129  55.758  1.00  0.00           C  
ATOM    511  CZ3 TRP A 438       4.587 -18.805  53.949  1.00  0.00           C  
ATOM    512  CH2 TRP A 438       4.540 -19.312  55.276  1.00  0.00           C  
ATOM    513  N   LEU A 439       5.970 -21.461  49.778  1.00  0.00           N  
ATOM    514  CA  LEU A 439       4.594 -21.954  49.550  1.00  0.00           C  
ATOM    515  C   LEU A 439       4.551 -23.271  48.747  1.00  0.00           C  
ATOM    516  O   LEU A 439       3.476 -23.856  48.587  1.00  0.00           O  
ATOM    517  CB  LEU A 439       3.708 -20.888  48.869  1.00  0.00           C  
ATOM    518  CG  LEU A 439       3.378 -19.601  49.639  1.00  0.00           C  
ATOM    519  CD1 LEU A 439       2.722 -18.575  48.756  1.00  0.00           C  
ATOM    520  CD2 LEU A 439       2.533 -19.841  50.866  1.00  0.00           C  
ATOM    521  N   GLY A 444       5.707 -23.721  48.238  1.00  0.00           N  
ATOM    522  CA  GLY A 444       5.789 -24.959  47.457  1.00  0.00           C  
ATOM    523  C   GLY A 444       5.325 -24.774  46.034  1.00  0.00           C  
ATOM    524  O   GLY A 444       4.963 -25.749  45.359  1.00  0.00           O  
ATOM    525  N   LEU A 445       5.364 -23.517  45.575  1.00  0.00           N  
ATOM    526  CA  LEU A 445       4.938 -23.136  44.235  1.00  0.00           C  
ATOM    527  C   LEU A 445       6.129 -23.094  43.259  1.00  0.00           C  
ATOM    528  O   LEU A 445       6.442 -22.056  42.627  1.00  0.00           O  
ATOM    529  CB  LEU A 445       4.150 -21.820  44.269  1.00  0.00           C  
ATOM    530  CG  LEU A 445       2.802 -21.817  45.016  1.00  0.00           C  
ATOM    531  CD1 LEU A 445       2.249 -20.425  44.946  1.00  0.00           C  
ATOM    532  CD2 LEU A 445       1.760 -22.855  44.495  1.00  0.00           C  
ATOM    533  N   THR A 457       6.748 -24.265  43.132  1.00  0.00           N  
ATOM    534  CA  THR A 457       7.905 -24.542  42.281  1.00  0.00           C  
ATOM    535  C   THR A 457       7.662 -24.258  40.800  1.00  0.00           C  
ATOM    536  O   THR A 457       6.772 -24.874  40.170  1.00  0.00           O  
ATOM    537  CB  THR A 457       8.297 -26.040  42.389  1.00  0.00           C  
ATOM    538  OG1 THR A 457       7.248 -26.847  41.822  1.00  0.00           O  
ATOM    539  CG2 THR A 457       8.542 -26.448  43.856  1.00  0.00           C  
ATOM    540  N   TRP A 461       8.449 -23.333  40.248  1.00  0.00           N  
ATOM    541  CA  TRP A 461       8.400 -23.066  38.820  1.00  0.00           C  
ATOM    542  C   TRP A 461       9.356 -24.013  38.092  1.00  0.00           C  
ATOM    543  O   TRP A 461      10.342 -24.456  38.654  1.00  0.00           O  
ATOM    544  CB  TRP A 461       8.721 -21.608  38.509  1.00  0.00           C  
ATOM    545  CG  TRP A 461      10.052 -21.169  39.029  1.00  0.00           C  
ATOM    546  CD1 TRP A 461      11.248 -21.292  38.395  1.00  0.00           C  
ATOM    547  CD2 TRP A 461      10.327 -20.547  40.285  1.00  0.00           C  
ATOM    548  NE1 TRP A 461      12.260 -20.789  39.169  1.00  0.00           N  
ATOM    549  CE2 TRP A 461      11.736 -20.334  40.344  1.00  0.00           C  
ATOM    550  CE3 TRP A 461       9.537 -20.187  41.392  1.00  0.00           C  
ATOM    551  CZ2 TRP A 461      12.376 -19.746  41.453  1.00  0.00           C  
ATOM    552  CZ3 TRP A 461      10.178 -19.605  42.512  1.00  0.00           C  
ATOM    553  CH2 TRP A 461      11.587 -19.389  42.521  1.00  0.00           C  
ATOM    554  N   ASP A 463       9.052 -24.282  36.827  1.00  0.00           N  
ATOM    555  CA  ASP A 463       9.863 -25.142  35.986  1.00  0.00           C  
ATOM    556  C   ASP A 463      10.817 -24.333  35.095  1.00  0.00           C  
ATOM    557  O   ASP A 463      11.833 -24.857  34.628  1.00  0.00           O  
ATOM    558  CB  ASP A 463       8.962 -26.032  35.142  1.00  0.00           C  
ATOM    559  CG  ASP A 463       8.059 -26.901  35.978  1.00  0.00           C  
ATOM    560  OD1 ASP A 463       8.541 -27.881  36.595  1.00  0.00           O  
ATOM    561  OD2 ASP A 463       6.853 -26.615  36.001  1.00  0.00           O  
ATOM    562  N   GLU A 472      10.489 -23.067  34.869  1.00  0.00           N  
ATOM    563  CA  GLU A 472      11.300 -22.188  34.037  1.00  0.00           C  
ATOM    564  C   GLU A 472      11.448 -20.809  34.700  1.00  0.00           C  
ATOM    565  O   GLU A 472      10.475 -20.244  35.245  1.00  0.00           O  
ATOM    566  CB  GLU A 472      10.710 -22.043  32.608  1.00  0.00           C  
ATOM    567  CG  GLU A 472      10.582 -23.373  31.777  1.00  0.00           C  
ATOM    568  CD  GLU A 472      10.271 -23.162  30.295  1.00  0.00           C  
ATOM    569  OE1 GLU A 472      10.387 -21.999  29.817  1.00  0.00           O  
ATOM    570  OE2 GLU A 472       9.942 -24.168  29.590  1.00  0.00           O  
ATOM    571  N   GLY A 473      12.677 -20.291  34.678  1.00  0.00           N  
ATOM    572  CA  GLY A 473      12.960 -18.965  35.193  1.00  0.00           C  
ATOM    573  C   GLY A 473      13.545 -18.949  36.591  1.00  0.00           C  
ATOM    574  O   GLY A 473      14.030 -19.968  37.067  1.00  0.00           O  
ATOM    575  N   PRO A 474      13.510 -17.791  37.260  1.00  0.00           N  
ATOM    576  CA  PRO A 474      12.940 -16.509  36.812  1.00  0.00           C  
ATOM    577  C   PRO A 474      13.613 -15.916  35.588  1.00  0.00           C  
ATOM    578  O   PRO A 474      14.833 -15.856  35.531  1.00  0.00           O  
ATOM    579  CB  PRO A 474      13.162 -15.577  38.022  1.00  0.00           C  
ATOM    580  CG  PRO A 474      14.224 -16.221  38.827  1.00  0.00           C  
ATOM    581  CD  PRO A 474      14.070 -17.695  38.620  1.00  0.00           C  
ATOM    582  N   TYR A 475      12.800 -15.550  34.597  1.00  0.00           N  
ATOM    583  CA  TYR A 475      13.240 -14.788  33.426  1.00  0.00           C  
ATOM    584  C   TYR A 475      12.992 -13.316  33.715  1.00  0.00           C  
ATOM    585  O   TYR A 475      11.868 -12.930  34.012  1.00  0.00           O  
ATOM    586  CB  TYR A 475      12.492 -15.220  32.153  1.00  0.00           C  
ATOM    587  CG  TYR A 475      12.758 -16.667  31.724  1.00  0.00           C  
ATOM    588  CD1 TYR A 475      14.078 -17.154  31.594  1.00  0.00           C  
ATOM    589  CD2 TYR A 475      11.696 -17.533  31.400  1.00  0.00           C  
ATOM    590  CE1 TYR A 475      14.331 -18.466  31.197  1.00  0.00           C  
ATOM    591  CE2 TYR A 475      11.937 -18.856  30.989  1.00  0.00           C  
ATOM    592  CZ  TYR A 475      13.262 -19.311  30.900  1.00  0.00           C  
ATOM    593  OH  TYR A 475      13.533 -20.596  30.505  1.00  0.00           O  
ATOM    594  N   PHE A 476      14.045 -12.512  33.661  1.00  0.00           N  
ATOM    595  CA  PHE A 476      13.952 -11.095  34.005  1.00  0.00           C  
ATOM    596  C   PHE A 476      13.656 -10.230  32.800  1.00  0.00           C  
ATOM    597  O   PHE A 476      14.306 -10.362  31.767  1.00  0.00           O  
ATOM    598  CB  PHE A 476      15.241 -10.632  34.720  1.00  0.00           C  
ATOM    599  CG  PHE A 476      15.413 -11.224  36.079  1.00  0.00           C  
ATOM    600  CD1 PHE A 476      14.831 -10.608  37.194  1.00  0.00           C  
ATOM    601  CD2 PHE A 476      16.085 -12.444  36.248  1.00  0.00           C  
ATOM    602  CE1 PHE A 476      14.949 -11.172  38.461  1.00  0.00           C  
ATOM    603  CE2 PHE A 476      16.223 -13.016  37.518  1.00  0.00           C  
ATOM    604  CZ  PHE A 476      15.650 -12.383  38.624  1.00  0.00           C  
ATOM    605  N   GLN A 477      12.641  -9.375  32.939  1.00  0.00           N  
ATOM    606  CA  GLN A 477      12.207  -8.405  31.899  1.00  0.00           C  
ATOM    607  C   GLN A 477      13.369  -7.547  31.354  1.00  0.00           C  
ATOM    608  O   GLN A 477      13.454  -7.349  30.149  1.00  0.00           O  
ATOM    609  CB  GLN A 477      11.069  -7.498  32.447  1.00  0.00           C  
ATOM    610  CG  GLN A 477      10.365  -6.596  31.394  1.00  0.00           C  
ATOM    611  CD  GLN A 477       9.117  -5.850  31.922  1.00  0.00           C  
ATOM    612  OE1 GLN A 477       8.072  -6.467  32.247  1.00  0.00           O  
ATOM    613  NE2 GLN A 477       9.206  -4.518  31.955  1.00  0.00           N  
ATOM    614  N   SER A 478      14.299  -7.149  32.244  1.00  0.00           N  
ATOM    615  CA  SER A 478      15.413  -6.226  31.944  1.00  0.00           C  
ATOM    616  C   SER A 478      16.471  -6.793  31.024  1.00  0.00           C  
ATOM    617  O   SER A 478      17.277  -6.032  30.457  1.00  0.00           O  
ATOM    618  CB  SER A 478      16.078  -5.753  33.231  1.00  0.00           C  
ATOM    619  OG  SER A 478      16.598  -6.855  33.958  1.00  0.00           O  
ATOM    620  N   ASP A 479      16.495  -8.121  30.921  1.00  0.00           N  
ATOM    621  CA  ASP A 479      17.349  -8.820  29.988  1.00  0.00           C  
ATOM    622  C   ASP A 479      16.760  -8.879  28.595  1.00  0.00           C  
ATOM    623  O   ASP A 479      17.464  -9.237  27.641  1.00  0.00           O  
ATOM    624  CB  ASP A 479      17.574 -10.260  30.462  1.00  0.00           C  
ATOM    625  CG  ASP A 479      18.543 -10.352  31.620  1.00  0.00           C  
ATOM    626  OD1 ASP A 479      19.601  -9.664  31.614  1.00  0.00           O  
ATOM    627  OD2 ASP A 479      18.271 -11.156  32.523  1.00  0.00           O  
ATOM    628  N   ARG A 482      15.473  -8.532  28.474  1.00  0.00           N  
ATOM    629  CA  ARG A 482      14.695  -8.757  27.256  1.00  0.00           C  
ATOM    630  C   ARG A 482      14.315  -7.448  26.550  1.00  0.00           C  
ATOM    631  O   ARG A 482      13.630  -7.455  25.518  1.00  0.00           O  
ATOM    632  CB  ARG A 482      13.453  -9.581  27.610  1.00  0.00           C  
ATOM    633  CG  ARG A 482      13.781 -10.842  28.410  1.00  0.00           C  
ATOM    634  CD  ARG A 482      12.558 -11.654  28.880  1.00  0.00           C  
ATOM    635  NE  ARG A 482      11.854 -12.267  27.758  1.00  0.00           N  
ATOM    636  CZ  ARG A 482      12.193 -13.402  27.147  1.00  0.00           C  
ATOM    637  NH1 ARG A 482      13.222 -14.131  27.532  1.00  0.00           N  
ATOM    638  NH2 ARG A 482      11.458 -13.833  26.145  1.00  0.00           N  
ATOM    639  N   LEU A 485      14.781  -6.335  27.092  1.00  0.00           N  
ATOM    640  CA  LEU A 485      14.461  -5.003  26.575  1.00  0.00           C  
ATOM    641  C   LEU A 485      14.390  -4.833  25.051  1.00  0.00           C  
ATOM    642  O   LEU A 485      13.431  -4.233  24.543  1.00  0.00           O  
ATOM    643  CB  LEU A 485      15.385  -3.953  27.231  1.00  0.00           C  
ATOM    644  CG  LEU A 485      14.798  -3.091  28.385  1.00  0.00           C  
ATOM    645  CD1 LEU A 485      13.478  -3.664  29.076  1.00  0.00           C  
ATOM    646  CD2 LEU A 485      15.876  -2.698  29.397  1.00  0.00           C  
ATOM    647  N   ASP A 490      15.345  -5.449  24.339  1.00  0.00           N  
ATOM    648  CA  ASP A 490      15.442  -5.380  22.875  1.00  0.00           C  
ATOM    649  C   ASP A 490      14.312  -6.075  22.117  1.00  0.00           C  
ATOM    650  O   ASP A 490      13.933  -5.647  21.012  1.00  0.00           O  
ATOM    651  CB  ASP A 490      16.793  -5.898  22.387  1.00  0.00           C  
ATOM    652  CG  ASP A 490      17.080  -5.498  20.952  1.00  0.00           C  
ATOM    653  OD1 ASP A 490      16.829  -4.307  20.599  1.00  0.00           O  
ATOM    654  OD2 ASP A 490      17.538  -6.386  20.177  1.00  0.00           O  
ATOM    655  N   LEU A 494      13.811  -7.164  22.676  1.00  0.00           N  
ATOM    656  CA  LEU A 494      12.617  -7.851  22.125  1.00  0.00           C  
ATOM    657  C   LEU A 494      11.397  -6.924  22.069  1.00  0.00           C  
ATOM    658  O   LEU A 494      10.665  -6.936  21.092  1.00  0.00           O  
ATOM    659  CB  LEU A 494      12.289  -9.084  22.964  1.00  0.00           C  
ATOM    660  CG  LEU A 494      12.927 -10.458  22.750  1.00  0.00           C  
ATOM    661  CD1 LEU A 494      14.240 -10.469  22.049  1.00  0.00           C  
ATOM    662  CD2 LEU A 494      13.037 -11.150  24.081  1.00  0.00           C  
ATOM    663  N   TYR A 495      11.221  -6.083  23.102  1.00  0.00           N  
ATOM    664  CA  TYR A 495      10.099  -5.120  23.141  1.00  0.00           C  
ATOM    665  C   TYR A 495      10.330  -4.033  22.109  1.00  0.00           C  
ATOM    666  O   TYR A 495       9.411  -3.716  21.347  1.00  0.00           O  
ATOM    667  CB  TYR A 495       9.893  -4.518  24.535  1.00  0.00           C  
ATOM    668  CG  TYR A 495       9.979  -5.517  25.632  1.00  0.00           C  
ATOM    669  CD1 TYR A 495       9.340  -6.754  25.533  1.00  0.00           C  
ATOM    670  CD2 TYR A 495      10.715  -5.247  26.780  1.00  0.00           C  
ATOM    671  CE1 TYR A 495       9.445  -7.722  26.539  1.00  0.00           C  
ATOM    672  CE2 TYR A 495      10.831  -6.224  27.809  1.00  0.00           C  
ATOM    673  CZ  TYR A 495      10.163  -7.448  27.664  1.00  0.00           C  
ATOM    674  OH  TYR A 495      10.227  -8.390  28.654  1.00  0.00           O  
ATOM    675  N   ARG A 496      11.586  -3.580  22.020  1.00  0.00           N  
ATOM    676  CA  ARG A 496      12.084  -2.605  21.042  1.00  0.00           C  
ATOM    677  C   ARG A 496      11.851  -3.105  19.634  1.00  0.00           C  
ATOM    678  O   ARG A 496      11.437  -2.332  18.794  1.00  0.00           O  
ATOM    679  CB  ARG A 496      13.592  -2.371  21.262  1.00  0.00           C  
ATOM    680  CG  ARG A 496      14.171  -1.095  20.651  1.00  0.00           C  
ATOM    681  CD  ARG A 496      14.512  -1.163  19.164  1.00  0.00           C  
ATOM    682  NE  ARG A 496      15.443  -2.249  18.817  1.00  0.00           N  
ATOM    683  CZ  ARG A 496      15.582  -2.789  17.601  1.00  0.00           C  
ATOM    684  NH1 ARG A 496      14.850  -2.375  16.559  1.00  0.00           N  
ATOM    685  NH2 ARG A 496      16.453  -3.767  17.433  1.00  0.00           N  
ATOM    686  N   GLN A 498      12.107  -4.403  19.393  1.00  0.00           N  
ATOM    687  CA  GLN A 498      11.951  -5.022  18.066  1.00  0.00           C  
ATOM    688  C   GLN A 498      10.478  -5.083  17.695  1.00  0.00           C  
ATOM    689  O   GLN A 498      10.093  -4.688  16.568  1.00  0.00           O  
ATOM    690  CB  GLN A 498      12.524  -6.434  18.031  1.00  0.00           C  
ATOM    691  CG  GLN A 498      14.030  -6.542  17.928  1.00  0.00           C  
ATOM    692  CD  GLN A 498      14.525  -7.975  18.166  1.00  0.00           C  
ATOM    693  OE1 GLN A 498      13.888  -8.939  17.746  1.00  0.00           O  
ATOM    694  NE2 GLN A 498      15.672  -8.112  18.814  1.00  0.00           N  
ATOM    695  N   ALA A 499       9.649  -5.511  18.655  1.00  0.00           N  
ATOM    696  CA  ALA A 499       8.254  -5.691  18.400  1.00  0.00           C  
ATOM    697  C   ALA A 499       7.596  -4.379  17.996  1.00  0.00           C  
ATOM    698  O   ALA A 499       6.820  -4.344  17.020  1.00  0.00           O  
ATOM    699  CB  ALA A 499       7.581  -6.281  19.602  1.00  0.00           C  
ATOM    700  N   ILE A 500       7.914  -3.323  18.751  1.00  0.00           N  
ATOM    701  CA  ILE A 500       7.390  -1.972  18.533  1.00  0.00           C  
ATOM    702  C   ILE A 500       7.874  -1.355  17.207  1.00  0.00           C  
ATOM    703  O   ILE A 500       7.129  -0.645  16.533  1.00  0.00           O  
ATOM    704  CB  ILE A 500       7.791  -1.039  19.707  1.00  0.00           C  
ATOM    705  CG1 ILE A 500       7.129  -1.522  21.005  1.00  0.00           C  
ATOM    706  CG2 ILE A 500       7.451   0.435  19.364  1.00  0.00           C  
ATOM    707  CD1 ILE A 500       7.748  -0.941  22.268  1.00  0.00           C  
ATOM    708  N   GLN A 501       9.134  -1.610  16.864  1.00  0.00           N  
ATOM    709  CA  GLN A 501       9.693  -1.139  15.612  1.00  0.00           C  
ATOM    710  C   GLN A 501       8.999  -1.823  14.436  1.00  0.00           C  
ATOM    711  O   GLN A 501       8.725  -1.184  13.415  1.00  0.00           O  
ATOM    712  CB  GLN A 501      11.200  -1.370  15.582  1.00  0.00           C  
ATOM    713  CG  GLN A 501      11.930  -0.730  14.378  1.00  0.00           C  
ATOM    714  CD  GLN A 501      11.810   0.777  14.347  1.00  0.00           C  
ATOM    715  OE1 GLN A 501      12.248   1.481  15.281  1.00  0.00           O  
ATOM    716  NE2 GLN A 501      11.233   1.295  13.262  1.00  0.00           N  
ATOM    717  N   THR A 502       8.705  -3.107  14.591  1.00  0.00           N  
ATOM    718  CA  THR A 502       7.945  -3.844  13.599  1.00  0.00           C  
ATOM    719  C   THR A 502       6.547  -3.234  13.446  1.00  0.00           C  
ATOM    720  O   THR A 502       5.998  -3.201  12.339  1.00  0.00           O  
ATOM    721  CB  THR A 502       7.808  -5.326  13.966  1.00  0.00           C  
ATOM    722  OG1 THR A 502       9.105  -5.878  14.047  1.00  0.00           O  
ATOM    723  CG2 THR A 502       7.024  -6.118  12.875  1.00  0.00           C  
ATOM    724  N   LEU A 503       5.989  -2.732  14.537  1.00  0.00           N  
ATOM    725  CA  LEU A 503       4.643  -2.167  14.457  1.00  0.00           C  
ATOM    726  C   LEU A 503       4.664  -0.798  13.737  1.00  0.00           C  
ATOM    727  O   LEU A 503       3.798  -0.523  12.886  1.00  0.00           O  
ATOM    728  CB  LEU A 503       3.983  -2.132  15.833  1.00  0.00           C  
ATOM    729  CG  LEU A 503       3.671  -3.492  16.486  1.00  0.00           C  
ATOM    730  CD1 LEU A 503       3.090  -3.284  17.880  1.00  0.00           C  
ATOM    731  CD2 LEU A 503       2.732  -4.393  15.619  1.00  0.00           C  
ATOM    732  N   LEU A 504       5.699  -0.007  14.013  1.00  0.00           N  
ATOM    733  CA  LEU A 504       5.875   1.290  13.362  1.00  0.00           C  
ATOM    734  C   LEU A 504       6.106   1.123  11.888  1.00  0.00           C  
ATOM    735  O   LEU A 504       5.451   1.790  11.089  1.00  0.00           O  
ATOM    736  CB  LEU A 504       7.032   2.091  13.967  1.00  0.00           C  
ATOM    737  CG  LEU A 504       6.873   2.696  15.352  1.00  0.00           C  
ATOM    738  CD1 LEU A 504       8.257   3.091  15.886  1.00  0.00           C  
ATOM    739  CD2 LEU A 504       5.996   3.887  15.324  1.00  0.00           C  
ATOM    740  N   ASP A 505       7.001   0.194  11.536  1.00  0.00           N  
ATOM    741  CA  ASP A 505       7.328  -0.102  10.135  1.00  0.00           C  
ATOM    742  C   ASP A 505       6.104  -0.551   9.384  1.00  0.00           C  
ATOM    743  O   ASP A 505       5.874  -0.117   8.263  1.00  0.00           O  
ATOM    744  CB  ASP A 505       8.459  -1.127  10.024  1.00  0.00           C  
ATOM    745  CG  ASP A 505       9.823  -0.545  10.438  1.00  0.00           C  
ATOM    746  OD1 ASP A 505       9.908   0.690  10.597  1.00  0.00           O  
ATOM    747  OD2 ASP A 505      10.812  -1.319  10.595  1.00  0.00           O  
ATOM    748  N   LYS A 506       5.274  -1.353  10.026  1.00  0.00           N  
ATOM    749  CA  LYS A 506       4.058  -1.823   9.372  1.00  0.00           C  
ATOM    750  C   LYS A 506       2.952  -0.744   9.306  1.00  0.00           C  
ATOM    751  O   LYS A 506       1.930  -0.941   8.669  1.00  0.00           O  
ATOM    752  CB  LYS A 506       3.577  -3.101  10.054  1.00  0.00           C  
ATOM    753  CG  LYS A 506       4.384  -4.299   9.638  1.00  0.00           C  
ATOM    754  CD  LYS A 506       3.927  -5.552  10.314  1.00  0.00           C  
ATOM    755  CE  LYS A 506       4.453  -6.743   9.538  1.00  0.00           C  
ATOM    756  NZ  LYS A 506       4.202  -8.001  10.287  1.00  0.00           N  
ATOM    757  N   GLY A 507       3.197   0.412   9.938  1.00  0.00           N  
ATOM    758  CA  GLY A 507       2.197   1.484  10.090  1.00  0.00           C  
ATOM    759  C   GLY A 507       1.037   1.073  10.997  1.00  0.00           C  
ATOM    760  O   GLY A 507      -0.021   1.618  10.877  1.00  0.00           O  
ATOM    761  N   LEU A 508       1.238   0.078  11.870  1.00  0.00           N  
ATOM    762  CA  LEU A 508       0.222  -0.368  12.848  1.00  0.00           C  
ATOM    763  C   LEU A 508       0.391   0.373  14.201  1.00  0.00           C  
ATOM    764  O   LEU A 508      -0.440   0.230  15.144  1.00  0.00           O  
ATOM    765  CB  LEU A 508       0.290  -1.883  13.063  1.00  0.00           C  
ATOM    766  CG  LEU A 508       0.246  -2.817  11.839  1.00  0.00           C  
ATOM    767  CD1 LEU A 508       0.455  -4.283  12.308  1.00  0.00           C  
ATOM    768  CD2 LEU A 508      -1.047  -2.661  11.022  1.00  0.00           C  
ATOM    769  N   ALA A 509       1.465   1.159  14.286  1.00  0.00           N  
ATOM    770  CA  ALA A 509       1.737   2.022  15.420  1.00  0.00           C  
ATOM    771  C   ALA A 509       2.256   3.341  14.871  1.00  0.00           C  
ATOM    772  O   ALA A 509       2.724   3.386  13.733  1.00  0.00           O  
ATOM    773  CB  ALA A 509       2.735   1.394  16.332  1.00  0.00           C  
ATOM    774  N   TYR A 510       2.148   4.413  15.662  1.00  0.00           N  
ATOM    775  CA  TYR A 510       2.561   5.754  15.213  1.00  0.00           C  
ATOM    776  C   TYR A 510       2.988   6.698  16.375  1.00  0.00           C  
ATOM    777  O   TYR A 510       2.774   6.402  17.565  1.00  0.00           O  
ATOM    778  CB  TYR A 510       1.411   6.388  14.451  1.00  0.00           C  
ATOM    779  CG  TYR A 510       0.182   6.616  15.331  1.00  0.00           C  
ATOM    780  CD1 TYR A 510      -0.787   5.604  15.520  1.00  0.00           C  
ATOM    781  CD2 TYR A 510      -0.018   7.844  15.965  1.00  0.00           C  
ATOM    782  CE1 TYR A 510      -1.951   5.840  16.275  1.00  0.00           C  
ATOM    783  CE2 TYR A 510      -1.177   8.082  16.763  1.00  0.00           C  
ATOM    784  CZ  TYR A 510      -2.122   7.090  16.910  1.00  0.00           C  
ATOM    785  OH  TYR A 510      -3.224   7.350  17.692  1.00  0.00           O  
ATOM    786  N   TYR A 511       3.464   7.877  16.016  1.00  0.00           N  
ATOM    787  CA  TYR A 511       3.943   8.821  17.000  1.00  0.00           C  
ATOM    788  C   TYR A 511       2.851   9.762  17.442  1.00  0.00           C  
ATOM    789  O   TYR A 511       2.245  10.437  16.620  1.00  0.00           O  
ATOM    790  CB  TYR A 511       5.158   9.590  16.451  1.00  0.00           C  
ATOM    791  CG  TYR A 511       6.348   8.717  16.180  1.00  0.00           C  
ATOM    792  CD1 TYR A 511       7.081   8.151  17.251  1.00  0.00           C  
ATOM    793  CD2 TYR A 511       6.739   8.428  14.859  1.00  0.00           C  
ATOM    794  CE1 TYR A 511       8.205   7.332  17.021  1.00  0.00           C  
ATOM    795  CE2 TYR A 511       7.880   7.591  14.593  1.00  0.00           C  
ATOM    796  CZ  TYR A 511       8.601   7.052  15.701  1.00  0.00           C  
ATOM    797  OH  TYR A 511       9.698   6.235  15.489  1.00  0.00           O  
ATOM    798  N   CYS A 512       2.574   9.761  18.744  1.00  0.00           N  
ATOM    799  CA  CYS A 512       1.603  10.662  19.312  1.00  0.00           C  
ATOM    800  C   CYS A 512       2.314  11.749  20.108  1.00  0.00           C  
ATOM    801  O   CYS A 512       3.143  11.454  21.001  1.00  0.00           O  
ATOM    802  CB  CYS A 512       0.603   9.910  20.159  1.00  0.00           C  
ATOM    803  SG  CYS A 512      -0.643  10.961  20.940  1.00  0.00           S  
ATOM    804  N   TYR A 513       2.010  12.997  19.757  1.00  0.00           N  
ATOM    805  CA  TYR A 513       2.628  14.177  20.357  1.00  0.00           C  
ATOM    806  C   TYR A 513       1.682  14.894  21.310  1.00  0.00           C  
ATOM    807  O   TYR A 513       1.973  15.994  21.786  1.00  0.00           O  
ATOM    808  CB  TYR A 513       3.079  15.143  19.272  1.00  0.00           C  
ATOM    809  CG  TYR A 513       4.216  14.634  18.405  1.00  0.00           C  
ATOM    810  CD1 TYR A 513       3.953  13.864  17.233  1.00  0.00           C  
ATOM    811  CD2 TYR A 513       5.558  14.946  18.720  1.00  0.00           C  
ATOM    812  CE1 TYR A 513       4.986  13.401  16.439  1.00  0.00           C  
ATOM    813  CE2 TYR A 513       6.598  14.495  17.917  1.00  0.00           C  
ATOM    814  CZ  TYR A 513       6.301  13.697  16.790  1.00  0.00           C  
ATOM    815  OH  TYR A 513       7.315  13.258  15.982  1.00  0.00           O  
ATOM    816  N   CYS A 514       0.583  14.237  21.637  1.00  0.00           N  
ATOM    817  CA  CYS A 514      -0.439  14.808  22.486  1.00  0.00           C  
ATOM    818  C   CYS A 514       0.033  14.828  23.950  1.00  0.00           C  
ATOM    819  O   CYS A 514       0.381  13.761  24.538  1.00  0.00           O  
ATOM    820  CB  CYS A 514      -1.720  14.026  22.302  1.00  0.00           C  
ATOM    821  SG  CYS A 514      -3.138  14.794  22.966  1.00  0.00           S  
ATOM    822  N   THR A 515       0.111  16.046  24.506  1.00  0.00           N  
ATOM    823  CA  THR A 515       0.546  16.250  25.897  1.00  0.00           C  
ATOM    824  C   THR A 515      -0.497  15.748  26.947  1.00  0.00           C  
ATOM    825  O   THR A 515      -1.674  15.555  26.604  1.00  0.00           O  
ATOM    826  CB  THR A 515       0.889  17.725  26.193  1.00  0.00           C  
ATOM    827  OG1 THR A 515      -0.319  18.486  26.252  1.00  0.00           O  
ATOM    828  CG2 THR A 515       1.816  18.284  25.166  1.00  0.00           C  
ATOM    829  N   PRO A 516      -0.053  15.488  28.205  1.00  0.00           N  
ATOM    830  CA  PRO A 516      -1.055  15.104  29.241  1.00  0.00           C  
ATOM    831  C   PRO A 516      -2.101  16.204  29.511  1.00  0.00           C  
ATOM    832  O   PRO A 516      -3.278  15.898  29.777  1.00  0.00           O  
ATOM    833  CB  PRO A 516      -0.193  14.802  30.511  1.00  0.00           C  
ATOM    834  CG  PRO A 516       1.224  14.638  30.010  1.00  0.00           C  
ATOM    835  CD  PRO A 516       1.341  15.449  28.728  1.00  0.00           C  
ATOM    836  N   GLU A 517      -1.683  17.458  29.407  1.00  0.00           N  
ATOM    837  CA  GLU A 517      -2.583  18.599  29.607  1.00  0.00           C  
ATOM    838  C   GLU A 517      -3.614  18.636  28.447  1.00  0.00           C  
ATOM    839  O   GLU A 517      -4.813  18.983  28.649  1.00  0.00           O  
ATOM    840  CB  GLU A 517      -1.748  19.882  29.764  1.00  0.00           C  
ATOM    841  CG  GLU A 517      -2.485  21.204  29.781  1.00  0.00           C  
ATOM    842  CD  GLU A 517      -1.572  22.424  30.112  1.00  0.00           C  
ATOM    843  OE1 GLU A 517      -0.485  22.581  29.479  1.00  0.00           O  
ATOM    844  OE2 GLU A 517      -1.970  23.249  30.982  1.00  0.00           O  
ATOM    845  N   GLU A 518      -3.156  18.224  27.253  1.00  0.00           N  
ATOM    846  CA  GLU A 518      -4.040  18.098  26.076  1.00  0.00           C  
ATOM    847  C   GLU A 518      -5.036  16.948  26.194  1.00  0.00           C  
ATOM    848  O   GLU A 518      -6.204  17.097  25.786  1.00  0.00           O  
ATOM    849  CB  GLU A 518      -3.239  18.034  24.785  1.00  0.00           C  
ATOM    850  CG  GLU A 518      -2.834  19.429  24.341  1.00  0.00           C  
ATOM    851  CD  GLU A 518      -1.726  19.480  23.312  1.00  0.00           C  
ATOM    852  OE1 GLU A 518      -1.325  18.429  22.760  1.00  0.00           O  
ATOM    853  OE2 GLU A 518      -1.246  20.604  23.055  1.00  0.00           O  
ATOM    854  N   LEU A 519      -4.587  15.840  26.790  1.00  0.00           N  
ATOM    855  CA  LEU A 519      -5.433  14.661  27.064  1.00  0.00           C  
ATOM    856  C   LEU A 519      -6.525  14.915  28.102  1.00  0.00           C  
ATOM    857  O   LEU A 519      -7.641  14.441  27.956  1.00  0.00           O  
ATOM    858  CB  LEU A 519      -4.570  13.471  27.516  1.00  0.00           C  
ATOM    859  CG  LEU A 519      -3.711  12.877  26.403  1.00  0.00           C  
ATOM    860  CD1 LEU A 519      -2.824  11.725  26.947  1.00  0.00           C  
ATOM    861  CD2 LEU A 519      -4.560  12.435  25.177  1.00  0.00           C  
ATOM    862  N   GLU A 520      -6.149  15.613  29.176  1.00  0.00           N  
ATOM    863  CA  GLU A 520      -7.034  16.052  30.236  1.00  0.00           C  
ATOM    864  C   GLU A 520      -8.154  16.973  29.679  1.00  0.00           C  
ATOM    865  O   GLU A 520      -9.331  16.795  30.027  1.00  0.00           O  
ATOM    866  CB  GLU A 520      -6.215  16.760  31.302  1.00  0.00           C  
ATOM    867  CG  GLU A 520      -7.023  17.157  32.546  1.00  0.00           C  
ATOM    868  CD  GLU A 520      -6.322  18.166  33.450  1.00  0.00           C  
ATOM    869  OE1 GLU A 520      -5.444  18.919  32.988  1.00  0.00           O  
ATOM    870  OE2 GLU A 520      -6.698  18.244  34.628  1.00  0.00           O  
ATOM    871  N   ALA A 743      -7.793  17.925  28.799  1.00  0.00           N  
ATOM    872  CA  ALA A 743      -8.784  18.849  28.183  1.00  0.00           C  
ATOM    873  C   ALA A 743      -9.721  18.070  27.270  1.00  0.00           C  
ATOM    874  O   ALA A 743     -10.931  18.299  27.288  1.00  0.00           O  
ATOM    875  CB  ALA A 743      -8.109  19.980  27.437  1.00  0.00           C  
ATOM    876  N   LEU A 744      -9.165  17.090  26.546  1.00  0.00           N  
ATOM    877  CA  LEU A 744      -9.975  16.178  25.726  1.00  0.00           C  
ATOM    878  C   LEU A 744     -10.998  15.445  26.582  1.00  0.00           C  
ATOM    879  O   LEU A 744     -12.203  15.470  26.271  1.00  0.00           O  
ATOM    880  CB  LEU A 744      -9.089  15.165  24.959  1.00  0.00           C  
ATOM    881  CG  LEU A 744      -9.747  13.946  24.253  1.00  0.00           C  
ATOM    882  CD1 LEU A 744     -10.818  14.333  23.208  1.00  0.00           C  
ATOM    883  CD2 LEU A 744      -8.700  13.032  23.628  1.00  0.00           C  
ATOM    884  N   ARG A 745     -10.492  14.848  27.673  1.00  0.00           N  
ATOM    885  C   ARG A 745     -12.406  14.798  29.272  1.00  0.00           C  
ATOM    886  O   ARG A 745     -13.495  14.271  29.458  1.00  0.00           O  
ATOM    887  CA  ARG A 745     -11.275  14.019  28.589  1.00  0.00           C  
ATOM    888  CB  ARG A 745     -10.314  13.401  29.605  1.00  0.00           C  
ATOM    889  CG  ARG A 745     -10.872  12.288  30.452  1.00  0.00           C  
ATOM    890  CD  ARG A 745     -10.133  11.606  31.479  1.00  0.00           C  
ATOM    891  NE  ARG A 745     -10.491  11.457  32.894  1.00  0.00           N  
ATOM    892  CZ  ARG A 745      -9.725  11.858  33.912  1.00  0.00           C  
ATOM    893  NH1 ARG A 745     -10.145  11.666  35.159  1.00  0.00           N  
ATOM    894  NH2 ARG A 745      -8.527  12.424  33.693  1.00  0.00           N  
ATOM    895  N   ALA A 746     -12.131  16.067  29.620  1.00  0.00           N  
ATOM    896  CA  ALA A 746     -13.113  16.999  30.207  1.00  0.00           C  
ATOM    897  C   ALA A 746     -14.194  17.420  29.214  1.00  0.00           C  
ATOM    898  O   ALA A 746     -15.391  17.603  29.562  1.00  0.00           O  
ATOM    899  CB  ALA A 746     -12.416  18.216  30.734  1.00  0.00           C  
ATOM    900  N   GLU A 747     -13.757  17.641  27.981  1.00  0.00           N  
ATOM    901  CA  GLU A 747     -14.645  18.023  26.917  1.00  0.00           C  
ATOM    902  C   GLU A 747     -15.518  16.781  26.590  1.00  0.00           C  
ATOM    903  O   GLU A 747     -16.741  16.929  26.337  1.00  0.00           O  
ATOM    904  CB  GLU A 747     -13.856  18.565  25.729  1.00  0.00           C  
ATOM    905  CG  GLU A 747     -14.613  19.534  24.882  1.00  0.00           C  
ATOM    906  CD  GLU A 747     -14.848  20.899  25.549  1.00  0.00           C  
ATOM    907  OE1 GLU A 747     -13.935  21.485  26.181  1.00  0.00           O  
ATOM    908  OE2 GLU A 747     -15.964  21.408  25.393  1.00  0.00           O  
ATOM    909  N   GLN A 750     -14.941  15.576  26.750  1.00  0.00           N  
ATOM    910  CA  GLN A 750     -15.731  14.331  26.582  1.00  0.00           C  
ATOM    911  C   GLN A 750     -16.849  14.167  27.617  1.00  0.00           C  
ATOM    912  O   GLN A 750     -18.014  13.918  27.237  1.00  0.00           O  
ATOM    913  CB  GLN A 750     -14.856  13.094  26.506  1.00  0.00           C  
ATOM    914  CG  GLN A 750     -14.251  12.899  25.121  1.00  0.00           C  
ATOM    915  CD  GLN A 750     -13.110  11.945  25.098  1.00  0.00           C  
ATOM    916  OE1 GLN A 750     -12.636  11.481  26.130  1.00  0.00           O  
ATOM    917  NE2 GLN A 750     -12.652  11.628  23.910  1.00  0.00           N  
ATOM    918  N   LYS A 751     -16.524  14.378  28.894  1.00  0.00           N  
ATOM    919  CA  LYS A 751     -17.536  14.312  29.957  1.00  0.00           C  
ATOM    920  C   LYS A 751     -18.655  15.332  29.788  1.00  0.00           C  
ATOM    921  O   LYS A 751     -19.834  14.996  29.985  1.00  0.00           O  
ATOM    922  CB  LYS A 751     -16.905  14.442  31.359  1.00  0.00           C  
ATOM    923  CG  LYS A 751     -16.373  13.146  31.939  1.00  0.00           C  
ATOM    924  CD  LYS A 751     -15.470  13.371  33.190  1.00  0.00           C  
ATOM    925  CE  LYS A 751     -14.042  13.723  32.774  1.00  0.00           C  
ATOM    926  NZ  LYS A 751     -13.037  13.698  33.886  1.00  0.00           N  
ATOM    927  N   ALA A 752     -18.295  16.561  29.406  1.00  0.00           N  
ATOM    928  CA  ALA A 752     -19.283  17.645  29.222  1.00  0.00           C  
ATOM    929  C   ALA A 752     -20.297  17.334  28.135  1.00  0.00           C  
ATOM    930  O   ALA A 752     -21.482  17.671  28.264  1.00  0.00           O  
ATOM    931  CB  ALA A 752     -18.602  18.952  28.924  1.00  0.00           C  
ATOM    932  N   LYS A 753     -19.821  16.631  27.105  1.00  0.00           N  
ATOM    933  CA  LYS A 753     -20.592  16.325  25.912  1.00  0.00           C  
ATOM    934  C   LYS A 753     -21.324  14.968  25.974  1.00  0.00           C  
ATOM    935  O   LYS A 753     -22.122  14.657  25.081  1.00  0.00           O  
ATOM    936  CB  LYS A 753     -19.668  16.431  24.668  1.00  0.00           C  
ATOM    937  CG  LYS A 753     -19.341  17.893  24.274  1.00  0.00           C  
ATOM    938  CD  LYS A 753     -18.391  18.020  23.090  1.00  0.00           C  
ATOM    939  CE  LYS A 753     -18.306  19.496  22.613  1.00  0.00           C  
ATOM    940  NZ  LYS A 753     -17.313  19.741  21.478  1.00  0.00           N  
ATOM    941  N   GLY A 754     -21.075  14.193  27.033  1.00  0.00           N  
ATOM    942  CA  GLY A 754     -21.601  12.830  27.167  1.00  0.00           C  
ATOM    943  C   GLY A 754     -21.009  11.890  26.120  1.00  0.00           C  
ATOM    944  O   GLY A 754     -21.705  11.039  25.568  1.00  0.00           O  
ATOM    945  N   GLN A 755     -19.737  12.102  25.796  1.00  0.00           N  
ATOM    946  CA  GLN A 755     -18.997  11.249  24.878  1.00  0.00           C  
ATOM    947  C   GLN A 755     -18.205  10.220  25.692  1.00  0.00           C  
ATOM    948  O   GLN A 755     -17.775  10.494  26.840  1.00  0.00           O  
ATOM    949  CB  GLN A 755     -18.026  12.069  24.033  1.00  0.00           C  
ATOM    950  CG  GLN A 755     -18.623  13.175  23.146  1.00  0.00           C  
ATOM    951  CD  GLN A 755     -17.542  13.962  22.375  1.00  0.00           C  
ATOM    952  OE1 GLN A 755     -16.351  13.837  22.658  1.00  0.00           O  
ATOM    953  NE2 GLN A 755     -17.965  14.784  21.409  1.00  0.00           N  
ATOM    954  N   ALA A 756     -18.028   9.032  25.108  1.00  0.00           N  
ATOM    955  CA  ALA A 756     -17.174   7.993  25.691  1.00  0.00           C  
ATOM    956  C   ALA A 756     -15.790   8.566  26.031  1.00  0.00           C  
ATOM    957  O   ALA A 756     -15.190   9.277  25.209  1.00  0.00           O  
ATOM    958  CB  ALA A 756     -17.034   6.786  24.735  1.00  0.00           C  
ATOM    959  N   PRO A 757     -15.324   8.330  27.267  1.00  0.00           N  
ATOM    960  CA  PRO A 757     -13.948   8.767  27.704  1.00  0.00           C  
ATOM    961  C   PRO A 757     -12.801   7.983  26.995  1.00  0.00           C  
ATOM    962  O   PRO A 757     -12.635   6.780  27.212  1.00  0.00           O  
ATOM    963  CB  PRO A 757     -13.969   8.531  29.224  1.00  0.00           C  
ATOM    964  CG  PRO A 757     -15.062   7.442  29.435  1.00  0.00           C  
ATOM    965  CD  PRO A 757     -16.093   7.657  28.346  1.00  0.00           C  
ATOM    966  N   ARG A 758     -12.063   8.666  26.118  1.00  0.00           N  
ATOM    967  CA  ARG A 758     -11.045   8.025  25.237  1.00  0.00           C  
ATOM    968  C   ARG A 758     -10.078   9.002  24.537  1.00  0.00           C  
ATOM    969  O   ARG A 758     -10.354  10.223  24.402  1.00  0.00           O  
ATOM    970  CB  ARG A 758     -11.740   7.200  24.150  1.00  0.00           C  
ATOM    971  CG  ARG A 758     -12.580   8.019  23.149  1.00  0.00           C  
ATOM    972  CD  ARG A 758     -13.360   7.143  22.257  1.00  0.00           C  
ATOM    973  NE  ARG A 758     -12.543   6.144  21.537  1.00  0.00           N  
ATOM    974  CZ  ARG A 758     -12.019   6.298  20.315  1.00  0.00           C  
ATOM    975  NH1 ARG A 758     -12.176   7.429  19.625  1.00  0.00           N  
ATOM    976  NH2 ARG A 758     -11.318   5.317  19.786  1.00  0.00           N  
ATOM    977  N   TYR A 759      -8.968   8.450  24.045  1.00  0.00           N  
ATOM    978  CA  TYR A 759      -8.071   9.219  23.200  1.00  0.00           C  
ATOM    979  C   TYR A 759      -8.698   9.219  21.817  1.00  0.00           C  
ATOM    980  O   TYR A 759      -9.173   8.189  21.361  1.00  0.00           O  
ATOM    981  CB  TYR A 759      -6.643   8.652  23.234  1.00  0.00           C  
ATOM    982  CG  TYR A 759      -5.725   9.208  22.173  1.00  0.00           C  
ATOM    983  CD1 TYR A 759      -5.283  10.530  22.221  1.00  0.00           C  
ATOM    984  CD2 TYR A 759      -5.324   8.412  21.085  1.00  0.00           C  
ATOM    985  CE1 TYR A 759      -4.444  11.050  21.211  1.00  0.00           C  
ATOM    986  CE2 TYR A 759      -4.460   8.918  20.089  1.00  0.00           C  
ATOM    987  CZ  TYR A 759      -4.021  10.232  20.167  1.00  0.00           C  
ATOM    988  OH  TYR A 759      -3.169  10.724  19.203  1.00  0.00           O  
ATOM    989  N   ASP A 760      -8.736  10.385  21.171  1.00  0.00           N  
ATOM    990  CA  ASP A 760      -9.504  10.544  19.919  1.00  0.00           C  
ATOM    991  C   ASP A 760      -8.770  10.148  18.629  1.00  0.00           C  
ATOM    992  O   ASP A 760      -9.228  10.480  17.544  1.00  0.00           O  
ATOM    993  CB  ASP A 760     -10.066  11.991  19.807  1.00  0.00           C  
ATOM    994  CG  ASP A 760      -8.957  13.062  19.672  1.00  0.00           C  
ATOM    995  OD1 ASP A 760      -7.761  12.723  19.743  1.00  0.00           O  
ATOM    996  OD2 ASP A 760      -9.287  14.250  19.499  1.00  0.00           O  
ATOM    997  N   ASN A 761      -7.619   9.482  18.751  1.00  0.00           N  
ATOM    998  CA  ASN A 761      -6.802   9.037  17.605  1.00  0.00           C  
ATOM    999  C   ASN A 761      -6.304  10.179  16.689  1.00  0.00           C  
ATOM   1000  O   ASN A 761      -5.949   9.947  15.520  1.00  0.00           O  
ATOM   1001  CB  ASN A 761      -7.553   7.926  16.838  1.00  0.00           C  
ATOM   1002  CG  ASN A 761      -7.809   6.702  17.702  1.00  0.00           C  
ATOM   1003  OD1 ASN A 761      -7.261   6.576  18.822  1.00  0.00           O  
ATOM   1004  ND2 ASN A 761      -8.587   5.796  17.205  1.00  0.00           N  
ATOM   1005  N   ARG A 762      -6.215  11.388  17.250  1.00  0.00           N  
ATOM   1006  CA  ARG A 762      -5.853  12.613  16.498  1.00  0.00           C  
ATOM   1007  C   ARG A 762      -4.500  12.598  15.762  1.00  0.00           C  
ATOM   1008  O   ARG A 762      -4.303  13.365  14.803  1.00  0.00           O  
ATOM   1009  CB  ARG A 762      -5.918  13.839  17.420  1.00  0.00           C  
ATOM   1010  CG  ARG A 762      -5.049  13.733  18.700  1.00  0.00           C  
ATOM   1011  CD  ARG A 762      -5.150  14.983  19.573  1.00  0.00           C  
ATOM   1012  NE  ARG A 762      -6.463  15.099  20.197  1.00  0.00           N  
ATOM   1013  CZ  ARG A 762      -6.830  16.075  21.026  1.00  0.00           C  
ATOM   1014  NH1 ARG A 762      -5.959  17.042  21.355  1.00  0.00           N  
ATOM   1015  NH2 ARG A 762      -8.084  16.082  21.519  1.00  0.00           N  
ATOM   1016  N   HIS A 766      -3.569  11.765  16.210  1.00  0.00           N  
ATOM   1017  CA  HIS A 766      -2.234  11.778  15.590  1.00  0.00           C  
ATOM   1018  C   HIS A 766      -1.922  10.586  14.701  1.00  0.00           C  
ATOM   1019  O   HIS A 766      -0.814  10.388  14.366  1.00  0.00           O  
ATOM   1020  CB  HIS A 766      -1.148  12.001  16.650  1.00  0.00           C  
ATOM   1021  CG  HIS A 766      -1.178  13.380  17.248  1.00  0.00           C  
ATOM   1022  ND1 HIS A 766      -0.374  13.756  18.305  1.00  0.00           N  
ATOM   1023  CD2 HIS A 766      -1.924  14.478  16.932  1.00  0.00           C  
ATOM   1024  CE1 HIS A 766      -0.613  15.023  18.604  1.00  0.00           C  
ATOM   1025  NE2 HIS A 766      -1.549  15.482  17.789  1.00  0.00           N  
ATOM   1026  N   ARG A 767      -2.936   9.860  14.248  1.00  0.00           N  
ATOM   1027  CA  ARG A 767      -2.755   8.683  13.379  1.00  0.00           C  
ATOM   1028  C   ARG A 767      -2.005   8.978  12.089  1.00  0.00           C  
ATOM   1029  O   ARG A 767      -1.132   8.179  11.678  1.00  0.00           O  
ATOM   1030  CB  ARG A 767      -4.118   8.080  12.993  1.00  0.00           C  
ATOM   1031  CG  ARG A 767      -4.746   7.210  14.003  1.00  0.00           C  
ATOM   1032  CD  ARG A 767      -5.932   6.457  13.440  1.00  0.00           C  
ATOM   1033  NE  ARG A 767      -6.321   5.411  14.406  1.00  0.00           N  
ATOM   1034  CZ  ARG A 767      -7.107   4.370  14.146  1.00  0.00           C  
ATOM   1035  NH1 ARG A 767      -7.613   4.205  12.936  1.00  0.00           N  
ATOM   1036  NH2 ARG A 767      -7.386   3.486  15.118  1.00  0.00           N  
ATOM   1037  N   HIS A 768      -2.362  10.109  11.454  1.00  0.00           N  
ATOM   1038  CA  HIS A 768      -1.935  10.459  10.088  1.00  0.00           C  
ATOM   1039  C   HIS A 768      -1.323  11.855   9.994  1.00  0.00           C  
ATOM   1040  O   HIS A 768      -1.783  12.702   9.213  1.00  0.00           O  
ATOM   1041  CB  HIS A 768      -3.138  10.371   9.123  1.00  0.00           C  
ATOM   1042  CG  HIS A 768      -3.897   9.087   9.206  1.00  0.00           C  
ATOM   1043  ND1 HIS A 768      -5.182   9.014   9.715  1.00  0.00           N  
ATOM   1044  CD2 HIS A 768      -3.546   7.820   8.872  1.00  0.00           C  
ATOM   1045  CE1 HIS A 768      -5.609   7.766   9.645  1.00  0.00           C  
ATOM   1046  NE2 HIS A 768      -4.631   7.018   9.155  1.00  0.00           N  
ATOM   1047  N   LEU A 769      -0.295  12.092  10.801  1.00  0.00           N  
ATOM   1048  CA  LEU A 769       0.389  13.368  10.823  1.00  0.00           C  
ATOM   1049  C   LEU A 769       1.346  13.492   9.634  1.00  0.00           C  
ATOM   1050  O   LEU A 769       1.876  12.487   9.152  1.00  0.00           O  
ATOM   1051  CB  LEU A 769       1.104  13.570  12.176  1.00  0.00           C  
ATOM   1052  CG  LEU A 769       0.293  13.838  13.468  1.00  0.00           C  
ATOM   1053  CD1 LEU A 769       1.244  14.209  14.564  1.00  0.00           C  
ATOM   1054  CD2 LEU A 769      -0.707  14.963  13.300  1.00  0.00           C  
ATOM   1055  N   THR A 770       1.473  14.707   9.103  1.00  0.00           N  
ATOM   1056  CA  THR A 770       2.388  14.971   7.995  1.00  0.00           C  
ATOM   1057  C   THR A 770       3.750  15.286   8.570  1.00  0.00           C  
ATOM   1058  O   THR A 770       3.816  15.870   9.675  1.00  0.00           O  
ATOM   1059  CB  THR A 770       1.980  16.182   7.121  1.00  0.00           C  
ATOM   1060  OG1 THR A 770       1.951  17.357   7.924  1.00  0.00           O  
ATOM   1061  CG2 THR A 770       0.639  15.984   6.459  1.00  0.00           C  
ATOM   1062  N   PRO A 771       4.848  14.934   7.825  1.00  0.00           N  
ATOM   1063  CA  PRO A 771       6.214  15.248   8.238  1.00  0.00           C  
ATOM   1064  C   PRO A 771       6.361  16.670   8.774  1.00  0.00           C  
ATOM   1065  O   PRO A 771       7.047  16.867   9.773  1.00  0.00           O  
ATOM   1066  CB  PRO A 771       7.003  15.058   6.942  1.00  0.00           C  
ATOM   1067  CG  PRO A 771       6.285  13.931   6.270  1.00  0.00           C  
ATOM   1068  CD  PRO A 771       4.846  14.197   6.533  1.00  0.00           C  
ATOM   1069  N   GLU A 772       5.640  17.604   8.154  1.00  0.00           N  
ATOM   1070  CA  GLU A 772       5.548  19.030   8.555  1.00  0.00           C  
ATOM   1071  C   GLU A 772       4.942  19.222   9.948  1.00  0.00           C  
ATOM   1072  O   GLU A 772       5.500  19.959  10.769  1.00  0.00           O  
ATOM   1073  CB  GLU A 772       4.735  19.842   7.519  1.00  0.00           C  
ATOM   1074  CG  GLU A 772       5.345  19.881   6.059  1.00  0.00           C  
ATOM   1075  CD  GLU A 772       5.124  18.582   5.227  1.00  0.00           C  
ATOM   1076  OE1 GLU A 772       4.010  18.004   5.255  1.00  0.00           O  
ATOM   1077  OE2 GLU A 772       6.067  18.165   4.508  1.00  0.00           O  
ATOM   1078  N   GLU A 773       3.803  18.553  10.198  1.00  0.00           N  
ATOM   1079  CA  GLU A 773       3.123  18.564  11.510  1.00  0.00           C  
ATOM   1080  C   GLU A 773       4.011  17.971  12.627  1.00  0.00           C  
ATOM   1081  O   GLU A 773       4.180  18.602  13.678  1.00  0.00           O  
ATOM   1082  CB  GLU A 773       1.751  17.868  11.449  1.00  0.00           C  
ATOM   1083  CG  GLU A 773       0.697  18.633  10.638  1.00  0.00           C  
ATOM   1084  CD  GLU A 773      -0.586  17.821  10.365  1.00  0.00           C  
ATOM   1085  OE1 GLU A 773      -0.498  16.629   9.957  1.00  0.00           O  
ATOM   1086  OE2 GLU A 773      -1.687  18.395  10.540  1.00  0.00           O  
ATOM   1087  N   GLN A 791       4.620  16.817  12.374  1.00  0.00           N  
ATOM   1088  CA  GLN A 791       5.572  16.220  13.346  1.00  0.00           C  
ATOM   1089  C   GLN A 791       6.698  17.205  13.685  1.00  0.00           C  
ATOM   1090  O   GLN A 791       6.958  17.462  14.874  1.00  0.00           O  
ATOM   1091  CB  GLN A 791       6.166  14.910  12.823  1.00  0.00           C  
ATOM   1092  CG  GLN A 791       5.125  13.922  12.396  1.00  0.00           C  
ATOM   1093  CD  GLN A 791       5.701  12.677  11.790  1.00  0.00           C  
ATOM   1094  OE1 GLN A 791       6.517  12.738  10.870  1.00  0.00           O  
ATOM   1095  NE2 GLN A 791       5.265  11.531  12.278  1.00  0.00           N  
ATOM   1096  N   ALA A 792       7.277  17.825  12.637  1.00  0.00           N  
ATOM   1097  CA  ALA A 792       8.409  18.720  12.771  1.00  0.00           C  
ATOM   1098  C   ALA A 792       8.049  20.007  13.545  1.00  0.00           C  
ATOM   1099  O   ALA A 792       8.851  20.512  14.336  1.00  0.00           O  
ATOM   1100  CB  ALA A 792       9.020  19.024  11.403  1.00  0.00           C  
ATOM   1101  N   ALA A 794       6.813  20.453  13.398  1.00  0.00           N  
ATOM   1102  CA  ALA A 794       6.296  21.589  14.148  1.00  0.00           C  
ATOM   1103  C   ALA A 794       6.227  21.265  15.626  1.00  0.00           C  
ATOM   1104  O   ALA A 794       6.685  22.064  16.451  1.00  0.00           O  
ATOM   1105  CB  ALA A 794       4.927  22.015  13.612  1.00  0.00           C  
ATOM   1106  N   PHE A 795       5.677  20.090  15.969  1.00  0.00           N  
ATOM   1107  CA  PHE A 795       5.647  19.643  17.354  1.00  0.00           C  
ATOM   1108  C   PHE A 795       7.088  19.552  17.915  1.00  0.00           C  
ATOM   1109  O   PHE A 795       7.403  20.132  18.974  1.00  0.00           O  
ATOM   1110  CB  PHE A 795       4.929  18.286  17.505  1.00  0.00           C  
ATOM   1111  CG  PHE A 795       3.418  18.322  17.291  1.00  0.00           C  
ATOM   1112  CD1 PHE A 795       2.599  19.266  17.962  1.00  0.00           C  
ATOM   1113  CD2 PHE A 795       2.814  17.359  16.487  1.00  0.00           C  
ATOM   1114  CE1 PHE A 795       1.216  19.268  17.794  1.00  0.00           C  
ATOM   1115  CE2 PHE A 795       1.461  17.344  16.303  1.00  0.00           C  
ATOM   1116  CZ  PHE A 795       0.633  18.295  16.968  1.00  0.00           C  
ATOM   1117  N   GLU A 826       7.970  18.880  17.168  1.00  0.00           N  
ATOM   1118  CA  GLU A 826       9.399  18.710  17.577  1.00  0.00           C  
ATOM   1119  C   GLU A 826      10.148  20.021  17.826  1.00  0.00           C  
ATOM   1120  O   GLU A 826      10.876  20.122  18.805  1.00  0.00           O  
ATOM   1121  CB  GLU A 826      10.143  17.793  16.598  1.00  0.00           C  
ATOM   1122  CG  GLU A 826       9.605  16.333  16.728  1.00  0.00           C  
ATOM   1123  CD  GLU A 826      10.045  15.358  15.654  1.00  0.00           C  
ATOM   1124  OE1 GLU A 826      10.548  15.781  14.590  1.00  0.00           O  
ATOM   1125  OE2 GLU A 826       9.866  14.134  15.892  1.00  0.00           O  
ATOM   1126  N   ALA A 827       9.898  21.034  16.992  1.00  0.00           N  
ATOM   1127  CA  ALA A 827      10.544  22.347  17.127  1.00  0.00           C  
ATOM   1128  C   ALA A 827      10.050  23.116  18.360  1.00  0.00           C  
ATOM   1129  O   ALA A 827      10.776  23.969  18.904  1.00  0.00           O  
ATOM   1130  CB  ALA A 827      10.360  23.179  15.858  1.00  0.00           C  
ATOM   1131  N   ALA A 829       8.815  22.824  18.789  1.00  0.00           N  
ATOM   1132  CA  ALA A 829       8.288  23.361  20.051  1.00  0.00           C  
ATOM   1133  C   ALA A 829       8.767  22.505  21.261  1.00  0.00           C  
ATOM   1134  O   ALA A 829       8.337  22.715  22.390  1.00  0.00           O  
ATOM   1135  CB  ALA A 829       6.792  23.447  19.993  1.00  0.00           C  
ATOM   1136  N   GLY A 830       9.657  21.538  21.004  1.00  0.00           N  
ATOM   1137  CA  GLY A 830      10.259  20.721  22.058  1.00  0.00           C  
ATOM   1138  C   GLY A 830       9.451  19.522  22.531  1.00  0.00           C  
ATOM   1139  O   GLY A 830       9.748  18.965  23.591  1.00  0.00           O  
ATOM   1140  N   ARG A 831       8.437  19.126  21.756  1.00  0.00           N  
ATOM   1141  CA  ARG A 831       7.653  17.944  22.077  1.00  0.00           C  
ATOM   1142  C   ARG A 831       8.402  16.718  21.592  1.00  0.00           C  
ATOM   1143  O   ARG A 831       9.116  16.782  20.590  1.00  0.00           O  
ATOM   1144  CB  ARG A 831       6.284  17.964  21.413  1.00  0.00           C  
ATOM   1145  CG  ARG A 831       5.304  18.987  21.974  1.00  0.00           C  
ATOM   1146  CD  ARG A 831       3.920  18.762  21.403  1.00  0.00           C  
ATOM   1147  NE  ARG A 831       3.069  19.932  21.568  1.00  0.00           N  
ATOM   1148  CZ  ARG A 831       1.739  19.894  21.657  1.00  0.00           C  
ATOM   1149  NH1 ARG A 831       1.114  18.726  21.625  1.00  0.00           N  
ATOM   1150  NH2 ARG A 831       1.039  21.028  21.826  1.00  0.00           N  
ATOM   1151  N   THR A 832       8.255  15.619  22.331  1.00  0.00           N  
ATOM   1152  CA  THR A 832       8.753  14.326  21.916  1.00  0.00           C  
ATOM   1153  C   THR A 832       7.607  13.311  22.102  1.00  0.00           C  
ATOM   1154  O   THR A 832       6.995  13.273  23.173  1.00  0.00           O  
ATOM   1155  CB  THR A 832      10.038  13.873  22.690  1.00  0.00           C  
ATOM   1156  OG1 THR A 832       9.906  14.198  24.070  1.00  0.00           O  
ATOM   1157  CG2 THR A 832      11.276  14.554  22.132  1.00  0.00           C  
ATOM   1158  N   PRO A 833       7.413  12.410  21.106  1.00  0.00           N  
ATOM   1159  CA  PRO A 833       6.183  11.612  21.040  1.00  0.00           C  
ATOM   1160  C   PRO A 833       6.217  10.293  21.800  1.00  0.00           C  
ATOM   1161  O   PRO A 833       7.282   9.808  22.118  1.00  0.00           O  
ATOM   1162  CB  PRO A 833       6.058  11.331  19.550  1.00  0.00           C  
ATOM   1163  CG  PRO A 833       7.557  11.205  19.087  1.00  0.00           C  
ATOM   1164  CD  PRO A 833       8.364  12.069  20.014  1.00  0.00           C  
ATOM   1165  N   VAL A 834       5.034   9.782  22.149  1.00  0.00           N  
ATOM   1166  CA  VAL A 834       4.888   8.420  22.654  1.00  0.00           C  
ATOM   1167  C   VAL A 834       4.530   7.601  21.394  1.00  0.00           C  
ATOM   1168  O   VAL A 834       4.318   8.194  20.327  1.00  0.00           O  
ATOM   1169  CB  VAL A 834       3.797   8.302  23.793  1.00  0.00           C  
ATOM   1170  CG1 VAL A 834       4.082   9.286  24.971  1.00  0.00           C  
ATOM   1171  CG2 VAL A 834       2.396   8.516  23.264  1.00  0.00           C  
ATOM   1172  N   ILE A 835       4.443   6.278  21.509  1.00  0.00           N  
ATOM   1173  CA  ILE A 835       4.089   5.450  20.382  1.00  0.00           C  
ATOM   1174  C   ILE A 835       2.774   4.768  20.659  1.00  0.00           C  
ATOM   1175  O   ILE A 835       2.653   4.030  21.663  1.00  0.00           O  
ATOM   1176  CB  ILE A 835       5.194   4.396  20.045  1.00  0.00           C  
ATOM   1177  CG1 ILE A 835       6.476   5.100  19.554  1.00  0.00           C  
ATOM   1178  CG2 ILE A 835       4.649   3.357  18.994  1.00  0.00           C  
ATOM   1179  CD1 ILE A 835       7.782   4.199  19.545  1.00  0.00           C  
ATOM   1180  N   ARG A 836       1.790   4.971  19.770  1.00  0.00           N  
ATOM   1181  CA  ARG A 836       0.471   4.364  19.969  1.00  0.00           C  
ATOM   1182  C   ARG A 836       0.179   3.314  18.956  1.00  0.00           C  
ATOM   1183  O   ARG A 836       0.597   3.422  17.844  1.00  0.00           O  
ATOM   1184  CB  ARG A 836      -0.626   5.389  19.989  1.00  0.00           C  
ATOM   1185  CG  ARG A 836      -0.677   6.201  21.281  1.00  0.00           C  
ATOM   1186  CD  ARG A 836      -1.857   7.206  21.247  1.00  0.00           C  
ATOM   1187  NE  ARG A 836      -1.838   8.205  22.335  1.00  0.00           N  
ATOM   1188  CZ  ARG A 836      -2.590   8.133  23.433  1.00  0.00           C  
ATOM   1189  NH1 ARG A 836      -3.445   7.137  23.606  1.00  0.00           N  
ATOM   1190  NH2 ARG A 836      -2.498   9.060  24.359  1.00  0.00           N  
ATOM   1191  N   PHE A 837      -0.517   2.273  19.387  1.00  0.00           N  
ATOM   1192  CA  PHE A 837      -0.934   1.162  18.567  1.00  0.00           C  
ATOM   1193  C   PHE A 837      -2.374   1.365  18.130  1.00  0.00           C  
ATOM   1194  O   PHE A 837      -3.248   1.638  18.950  1.00  0.00           O  
ATOM   1195  CB  PHE A 837      -0.777  -0.092  19.405  1.00  0.00           C  
ATOM   1196  CG  PHE A 837      -1.377  -1.311  18.817  1.00  0.00           C  
ATOM   1197  CD1 PHE A 837      -0.805  -1.928  17.708  1.00  0.00           C  
ATOM   1198  CD2 PHE A 837      -2.478  -1.909  19.423  1.00  0.00           C  
ATOM   1199  CE1 PHE A 837      -1.315  -3.105  17.221  1.00  0.00           C  
ATOM   1200  CE2 PHE A 837      -3.005  -3.093  18.915  1.00  0.00           C  
ATOM   1201  CZ  PHE A 837      -2.401  -3.687  17.820  1.00  0.00           C  
ATOM   1202  N   LYS A 838      -2.627   1.236  16.840  1.00  0.00           N  
ATOM   1203  CA  LYS A 838      -3.946   1.544  16.273  1.00  0.00           C  
ATOM   1204  C   LYS A 838      -4.920   0.463  16.621  1.00  0.00           C  
ATOM   1205  O   LYS A 838      -4.620  -0.732  16.483  1.00  0.00           O  
ATOM   1206  CB  LYS A 838      -3.898   1.708  14.748  1.00  0.00           C  
ATOM   1207  CG  LYS A 838      -3.129   2.895  14.253  1.00  0.00           C  
ATOM   1208  CD  LYS A 838      -3.086   2.913  12.718  1.00  0.00           C  
ATOM   1209  CE  LYS A 838      -2.119   3.987  12.215  1.00  0.00           C  
ATOM   1210  NZ  LYS A 838      -1.961   3.979  10.748  1.00  0.00           N  
ATOM   1211  N   ILE A 839      -6.087   0.888  17.083  1.00  0.00           N  
ATOM   1212  CA  ILE A 839      -7.186  -0.025  17.374  1.00  0.00           C  
ATOM   1213  C   ILE A 839      -8.356   0.388  16.525  1.00  0.00           C  
ATOM   1214  O   ILE A 839      -8.671   1.576  16.426  1.00  0.00           O  
ATOM   1215  CB  ILE A 839      -7.581  -0.008  18.867  1.00  0.00           C  
ATOM   1216  CG1 ILE A 839      -6.464  -0.617  19.735  1.00  0.00           C  
ATOM   1217  CG2 ILE A 839      -8.884  -0.769  19.076  1.00  0.00           C  
ATOM   1218  CD1 ILE A 839      -6.560  -0.225  21.186  1.00  0.00           C  
ATOM   1219  N   GLU A 840      -8.965  -0.583  15.863  1.00  0.00           N  
ATOM   1220  CA  GLU A 840     -10.144  -0.281  15.067  1.00  0.00           C  
ATOM   1221  C   GLU A 840     -11.380  -0.102  15.959  1.00  0.00           C  
ATOM   1222  O   GLU A 840     -11.737  -1.021  16.697  1.00  0.00           O  
ATOM   1223  CB  GLU A 840     -10.382  -1.327  13.973  1.00  0.00           C  
ATOM   1224  CG  GLU A 840     -11.686  -1.104  13.182  1.00  0.00           C  
ATOM   1225  CD  GLU A 840     -11.821   0.315  12.607  1.00  0.00           C  
ATOM   1226  OE1 GLU A 840     -10.831   0.851  12.025  1.00  0.00           O  
ATOM   1227  OE2 GLU A 840     -12.919   0.891  12.772  1.00  0.00           O  
ATOM   1228  N   ASP A 841     -11.985   1.096  15.885  1.00  0.00           N  
ATOM   1229  CA  ASP A 841     -13.239   1.431  16.562  1.00  0.00           C  
ATOM   1230  C   ASP A 841     -14.325   0.374  16.465  1.00  0.00           C  
ATOM   1231  O   ASP A 841     -14.841  -0.057  17.487  1.00  0.00           O  
ATOM   1232  CB  ASP A 841     -13.798   2.769  16.058  1.00  0.00           C  
ATOM   1233  CG  ASP A 841     -13.317   3.962  16.887  1.00  0.00           C  
ATOM   1234  OD1 ASP A 841     -12.461   3.801  17.805  1.00  0.00           O  
ATOM   1235  OD2 ASP A 841     -13.817   5.078  16.619  1.00  0.00           O  
ATOM   1236  N   ASP A 844     -14.576  -0.105  15.246  1.00  0.00           N  
ATOM   1237  CA  ASP A 844     -15.677  -1.032  14.938  1.00  0.00           C  
ATOM   1238  C   ASP A 844     -15.290  -2.532  15.026  1.00  0.00           C  
ATOM   1239  O   ASP A 844     -15.995  -3.401  14.518  1.00  0.00           O  
ATOM   1240  CB  ASP A 844     -16.261  -0.684  13.546  1.00  0.00           C  
ATOM   1241  CG  ASP A 844     -16.725   0.802  13.428  1.00  0.00           C  
ATOM   1242  OD1 ASP A 844     -17.300   1.372  14.396  1.00  0.00           O  
ATOM   1243  OD2 ASP A 844     -16.545   1.396  12.342  1.00  0.00           O  
ATOM   1244  N   ARG A 869     -14.184  -2.834  15.680  1.00  0.00           N  
ATOM   1245  CA  ARG A 869     -13.731  -4.220  15.750  1.00  0.00           C  
ATOM   1246  C   ARG A 869     -14.408  -4.975  16.882  1.00  0.00           C  
ATOM   1247  O   ARG A 869     -14.412  -4.525  18.032  1.00  0.00           O  
ATOM   1248  CB  ARG A 869     -12.197  -4.296  15.820  1.00  0.00           C  
ATOM   1249  CG  ARG A 869     -11.606  -5.637  16.256  1.00  0.00           C  
ATOM   1250  CD  ARG A 869     -11.815  -6.807  15.246  1.00  0.00           C  
ATOM   1251  NE  ARG A 869     -11.572  -8.088  15.922  1.00  0.00           N  
ATOM   1252  CZ  ARG A 869     -10.370  -8.659  16.085  1.00  0.00           C  
ATOM   1253  NH1 ARG A 869      -9.254  -8.083  15.605  1.00  0.00           N  
ATOM   1254  NH2 ARG A 869     -10.281  -9.819  16.735  1.00  0.00           N  
ATOM   1255  N   GLN A 870     -14.998  -6.114  16.534  1.00  0.00           N  
ATOM   1256  CA  GLN A 870     -15.598  -7.030  17.515  1.00  0.00           C  
ATOM   1257  C   GLN A 870     -14.524  -7.951  18.097  1.00  0.00           C  
ATOM   1258  O   GLN A 870     -14.041  -8.876  17.408  1.00  0.00           O  
ATOM   1259  CB  GLN A 870     -16.743  -7.839  16.868  1.00  0.00           C  
ATOM   1260  CG  GLN A 870     -17.884  -6.947  16.536  1.00  0.00           C  
ATOM   1261  CD  GLN A 870     -18.911  -7.539  15.654  1.00  0.00           C  
ATOM   1262  OE1 GLN A 870     -19.004  -8.764  15.487  1.00  0.00           O  
ATOM   1263  NE2 GLN A 870     -19.732  -6.663  15.068  1.00  0.00           N  
ATOM   1264  N   ILE A 872     -14.122  -7.671  19.335  1.00  0.00           N  
ATOM   1265  CA  ILE A 872     -13.141  -8.488  20.051  1.00  0.00           C  
ATOM   1266  C   ILE A 872     -13.869  -9.408  21.035  1.00  0.00           C  
ATOM   1267  O   ILE A 872     -14.661  -8.938  21.897  1.00  0.00           O  
ATOM   1268  CB  ILE A 872     -12.096  -7.636  20.817  1.00  0.00           C  
ATOM   1269  CG1 ILE A 872     -11.323  -6.734  19.868  1.00  0.00           C  
ATOM   1270  CG2 ILE A 872     -11.071  -8.553  21.518  1.00  0.00           C  
ATOM   1271  CD1 ILE A 872     -11.205  -5.356  20.334  1.00  0.00           C  
ATOM   1272  N   GLU A 873     -13.555 -10.699  20.946  1.00  0.00           N  
ATOM   1273  CA  GLU A 873     -14.230 -11.703  21.737  1.00  0.00           C  
ATOM   1274  C   GLU A 873     -13.313 -12.834  22.138  1.00  0.00           C  
ATOM   1275  O   GLU A 873     -12.396 -13.181  21.401  1.00  0.00           O  
ATOM   1276  CB  GLU A 873     -15.386 -12.268  20.925  1.00  0.00           C  
ATOM   1277  CG  GLU A 873     -16.605 -12.671  21.758  1.00  0.00           C  
ATOM   1278  CD  GLU A 873     -17.719 -13.281  20.922  1.00  0.00           C  
ATOM   1279  OE1 GLU A 873     -17.413 -14.261  20.186  1.00  0.00           O  
ATOM   1280  OE2 GLU A 873     -18.900 -12.806  21.030  1.00  0.00           O  
ATOM   1281  N   TRP A 874     -13.547 -13.411  23.314  1.00  0.00           N  
ATOM   1282  CA  TRP A 874     -12.823 -14.648  23.713  1.00  0.00           C  
ATOM   1283  C   TRP A 874     -13.628 -15.499  24.659  1.00  0.00           C  
ATOM   1284  O   TRP A 874     -14.482 -14.983  25.403  1.00  0.00           O  
ATOM   1285  CB  TRP A 874     -11.404 -14.364  24.265  1.00  0.00           C  
ATOM   1286  CG  TRP A 874     -11.328 -13.899  25.707  1.00  0.00           C  
ATOM   1287  CD1 TRP A 874     -11.053 -14.663  26.777  1.00  0.00           C  
ATOM   1288  CD2 TRP A 874     -11.512 -12.562  26.203  1.00  0.00           C  
ATOM   1289  NE1 TRP A 874     -11.084 -13.914  27.906  1.00  0.00           N  
ATOM   1290  CE2 TRP A 874     -11.347 -12.615  27.587  1.00  0.00           C  
ATOM   1291  CE3 TRP A 874     -11.816 -11.341  25.610  1.00  0.00           C  
ATOM   1292  CZ2 TRP A 874     -11.479 -11.486  28.410  1.00  0.00           C  
ATOM   1293  CZ3 TRP A 874     -11.921 -10.207  26.429  1.00  0.00           C  
ATOM   1294  CH2 TRP A 874     -11.751 -10.294  27.809  1.00  0.00           C  
ATOM   1295  N   GLN A1082     -13.406 -16.808  24.561  1.00  0.00           N  
ATOM   1296  CA  GLN A1082     -13.993 -17.780  25.465  1.00  0.00           C  
ATOM   1297  C   GLN A1082     -13.138 -17.888  26.739  1.00  0.00           C  
ATOM   1298  O   GLN A1082     -12.181 -18.696  26.806  1.00  0.00           O  
ATOM   1299  CB  GLN A1082     -14.142 -19.142  24.783  1.00  0.00           C  
ATOM   1300  CG  GLN A1082     -15.504 -19.398  24.123  1.00  0.00           C  
ATOM   1301  CD  GLN A1082     -16.710 -19.220  25.078  1.00  0.00           C  
ATOM   1302  OE1 GLN A1082     -17.663 -18.534  24.737  1.00  0.00           O  
ATOM   1303  NE2 GLN A1082     -16.646 -19.827  26.275  1.00  0.00           N  
ATOM   1304  N   ASP A1083     -13.475 -17.060  27.737  1.00  0.00           N  
ATOM   1305  CA  ASP A1083     -12.755 -17.052  29.013  1.00  0.00           C  
ATOM   1306  C   ASP A1083     -13.061 -18.324  29.775  1.00  0.00           C  
ATOM   1307  O   ASP A1083     -14.221 -18.798  29.792  1.00  0.00           O  
ATOM   1308  CB  ASP A1083     -13.105 -15.836  29.844  1.00  0.00           C  
ATOM   1309  CG  ASP A1083     -12.143 -15.628  30.992  1.00  0.00           C  
ATOM   1310  OD1 ASP A1083     -12.310 -16.260  32.065  1.00  0.00           O  
ATOM   1311  OD2 ASP A1083     -11.209 -14.824  30.823  1.00  0.00           O  
ATOM   1312  N   LEU A1084     -12.023 -18.880  30.406  1.00  0.00           N  
ATOM   1313  CA  LEU A1084     -12.128 -20.211  31.060  1.00  0.00           C  
ATOM   1314  C   LEU A1084     -12.966 -20.211  32.335  1.00  0.00           C  
ATOM   1315  O   LEU A1084     -13.486 -21.253  32.742  1.00  0.00           O  
ATOM   1316  CB  LEU A1084     -10.735 -20.831  31.290  1.00  0.00           C  
ATOM   1317  CG  LEU A1084      -9.870 -21.157  30.053  1.00  0.00           C  
ATOM   1318  CD1 LEU A1084      -8.454 -21.483  30.506  1.00  0.00           C  
ATOM   1319  CD2 LEU A1084     -10.460 -22.302  29.144  1.00  0.00           C  
ATOM   1320  N   VAL A1085     -13.082 -19.027  32.933  1.00  0.00           N  
ATOM   1321  CA  VAL A1085     -13.879 -18.781  34.122  1.00  0.00           C  
ATOM   1322  C   VAL A1085     -15.172 -18.006  33.770  1.00  0.00           C  
ATOM   1323  O   VAL A1085     -16.267 -18.432  34.165  1.00  0.00           O  
ATOM   1324  CB  VAL A1085     -13.046 -18.024  35.224  1.00  0.00           C  
ATOM   1325  CG1 VAL A1085     -13.893 -17.694  36.487  1.00  0.00           C  
ATOM   1326  CG2 VAL A1085     -11.838 -18.827  35.623  1.00  0.00           C  
ATOM   1327  N   ARG A1087     -15.034 -16.904  33.012  1.00  0.00           N  
ATOM   1328  CA  ARG A1087     -16.141 -15.973  32.736  1.00  0.00           C  
ATOM   1329  C   ARG A1087     -17.122 -16.407  31.668  1.00  0.00           C  
ATOM   1330  O   ARG A1087     -18.304 -16.049  31.739  1.00  0.00           O  
ATOM   1331  CB  ARG A1087     -15.623 -14.578  32.340  1.00  0.00           C  
ATOM   1332  CG  ARG A1087     -14.524 -13.971  33.190  1.00  0.00           C  
ATOM   1333  CD  ARG A1087     -14.984 -13.361  34.451  1.00  0.00           C  
ATOM   1334  NE  ARG A1087     -15.881 -12.214  34.283  1.00  0.00           N  
ATOM   1335  CZ  ARG A1087     -16.322 -11.466  35.298  1.00  0.00           C  
ATOM   1336  NH1 ARG A1087     -15.922 -11.714  36.536  1.00  0.00           N  
ATOM   1337  NH2 ARG A1087     -17.167 -10.465  35.078  1.00  0.00           N  
ATOM   1338  N   GLY A1088     -16.635 -17.151  30.675  1.00  0.00           N  
ATOM   1339  CA  GLY A1088     -17.418 -17.532  29.485  1.00  0.00           C  
ATOM   1340  C   GLY A1088     -17.104 -16.534  28.375  1.00  0.00           C  
ATOM   1341  O   GLY A1088     -16.094 -15.831  28.435  1.00  0.00           O  
ATOM   1342  N   ARG A1089     -17.953 -16.480  27.355  1.00  0.00           N  
ATOM   1343  CA  ARG A1089     -17.811 -15.516  26.271  1.00  0.00           C  
ATOM   1344  C   ARG A1089     -17.749 -14.100  26.854  1.00  0.00           C  
ATOM   1345  O   ARG A1089     -18.613 -13.720  27.660  1.00  0.00           O  
ATOM   1346  CB  ARG A1089     -18.987 -15.650  25.320  1.00  0.00           C  
ATOM   1347  CG  ARG A1089     -18.792 -15.092  23.947  1.00  0.00           C  
ATOM   1348  CD  ARG A1089     -19.764 -15.777  22.949  1.00  0.00           C  
ATOM   1349  NE  ARG A1089     -21.188 -15.439  23.155  1.00  0.00           N  
ATOM   1350  CZ  ARG A1089     -21.923 -14.635  22.362  1.00  0.00           C  
ATOM   1351  NH1 ARG A1089     -21.402 -14.054  21.270  1.00  0.00           N  
ATOM   1352  NH2 ARG A1089     -23.201 -14.417  22.650  1.00  0.00           N  
ATOM   1353  N   VAL A1090     -16.686 -13.373  26.499  1.00  0.00           N  
ATOM   1354  CA  VAL A1090     -16.485 -11.983  26.888  1.00  0.00           C  
ATOM   1355  C   VAL A1090     -16.295 -11.161  25.612  1.00  0.00           C  
ATOM   1356  O   VAL A1090     -15.392 -11.436  24.845  1.00  0.00           O  
ATOM   1357  CB  VAL A1090     -15.243 -11.810  27.811  1.00  0.00           C  
ATOM   1358  CG1 VAL A1090     -15.086 -10.355  28.217  1.00  0.00           C  
ATOM   1359  CG2 VAL A1090     -15.374 -12.682  29.051  1.00  0.00           C  
ATOM   1360  N   SER A1091     -17.104 -10.122  25.427  1.00  0.00           N  
ATOM   1361  CA  SER A1091     -17.136  -9.388  24.160  1.00  0.00           C  
ATOM   1362  C   SER A1091     -16.946  -7.923  24.326  1.00  0.00           C  
ATOM   1363  O   SER A1091     -17.715  -7.267  25.036  1.00  0.00           O  
ATOM   1364  CB  SER A1091     -18.474  -9.585  23.461  1.00  0.00           C  
ATOM   1365  OG  SER A1091     -18.870 -10.906  23.557  1.00  0.00           O  
ATOM   1366  N   TRP A1092     -16.018  -7.401  23.545  1.00  0.00           N  
ATOM   1367  CA  TRP A1092     -15.669  -6.000  23.552  1.00  0.00           C  
ATOM   1368  C   TRP A1092     -15.672  -5.432  22.158  1.00  0.00           C  
ATOM   1369  O   TRP A1092     -15.380  -6.149  21.194  1.00  0.00           O  
ATOM   1370  CB  TRP A1092     -14.260  -5.838  24.153  1.00  0.00           C  
ATOM   1371  CG  TRP A1092     -14.212  -6.006  25.656  1.00  0.00           C  
ATOM   1372  CD1 TRP A1092     -14.391  -7.175  26.380  1.00  0.00           C  
ATOM   1373  CD2 TRP A1092     -13.919  -4.978  26.618  1.00  0.00           C  
ATOM   1374  NE1 TRP A1092     -14.233  -6.918  27.732  1.00  0.00           N  
ATOM   1375  CE2 TRP A1092     -13.948  -5.585  27.906  1.00  0.00           C  
ATOM   1376  CE3 TRP A1092     -13.700  -3.589  26.523  1.00  0.00           C  
ATOM   1377  CZ2 TRP A1092     -13.765  -4.850  29.084  1.00  0.00           C  
ATOM   1378  CZ3 TRP A1092     -13.454  -2.865  27.687  1.00  0.00           C  
ATOM   1379  CH2 TRP A1092     -13.490  -3.501  28.961  1.00  0.00           C  
ATOM   1380  N   GLN A1093     -16.025  -4.153  22.050  1.00  0.00           N  
ATOM   1381  CA  GLN A1093     -15.858  -3.413  20.820  1.00  0.00           C  
ATOM   1382  C   GLN A1093     -14.481  -2.799  20.901  1.00  0.00           C  
ATOM   1383  O   GLN A1093     -13.954  -2.606  21.985  1.00  0.00           O  
ATOM   1384  CB  GLN A1093     -16.884  -2.291  20.697  1.00  0.00           C  
ATOM   1385  CG  GLN A1093     -16.916  -1.578  19.296  1.00  0.00           C  
ATOM   1386  CD  GLN A1093     -17.969  -0.464  19.193  1.00  0.00           C  
ATOM   1387  OE1 GLN A1093     -18.567  -0.065  20.218  1.00  0.00           O  
ATOM   1388  NE2 GLN A1093     -18.235   0.020  17.951  1.00  0.00           N  
ATOM   1389  N   GLY A1094     -13.919  -2.451  19.755  1.00  0.00           N  
ATOM   1390  CA  GLY A1094     -12.643  -1.781  19.719  1.00  0.00           C  
ATOM   1391  C   GLY A1094     -12.717  -0.388  20.306  1.00  0.00           C  
ATOM   1392  O   GLY A1094     -11.739   0.106  20.874  1.00  0.00           O  
ATOM   1393  N   ALA A1099     -13.890   0.218  20.201  1.00  0.00           N  
ATOM   1394  CA  ALA A1099     -14.115   1.590  20.658  1.00  0.00           C  
ATOM   1395  C   ALA A1099     -14.121   1.680  22.153  1.00  0.00           C  
ATOM   1396  O   ALA A1099     -13.868   2.752  22.698  1.00  0.00           O  
ATOM   1397  CB  ALA A1099     -15.415   2.157  20.079  1.00  0.00           C  
ATOM   1398  N   ASP A1165     -14.341   0.533  22.815  1.00  0.00           N  
ATOM   1399  CA  ASP A1165     -14.340   0.429  24.303  1.00  0.00           C  
ATOM   1400  C   ASP A1165     -12.960   0.369  24.973  1.00  0.00           C  
ATOM   1401  O   ASP A1165     -12.861   0.315  26.204  1.00  0.00           O  
ATOM   1402  CB  ASP A1165     -15.150  -0.779  24.731  1.00  0.00           C  
ATOM   1403  CG  ASP A1165     -16.620  -0.631  24.433  1.00  0.00           C  
ATOM   1404  OD1 ASP A1165     -17.101   0.521  24.215  1.00  0.00           O  
ATOM   1405  OD2 ASP A1165     -17.307  -1.684  24.440  1.00  0.00           O  
ATOM   1406  N   LEU A1166     -11.897   0.404  24.171  1.00  0.00           N  
ATOM   1407  CA  LEU A1166     -10.539   0.236  24.685  1.00  0.00           C  
ATOM   1408  C   LEU A1166      -9.816   1.562  24.997  1.00  0.00           C  
ATOM   1409  O   LEU A1166      -8.685   1.561  25.432  1.00  0.00           O  
ATOM   1410  CB  LEU A1166      -9.729  -0.704  23.760  1.00  0.00           C  
ATOM   1411  CG  LEU A1166     -10.379  -2.086  23.443  1.00  0.00           C  
ATOM   1412  CD1 LEU A1166      -9.402  -3.016  22.774  1.00  0.00           C  
ATOM   1413  CD2 LEU A1166     -10.961  -2.771  24.662  1.00  0.00           C  
ATOM   1414  N   GLY A1168     -10.507   2.674  24.819  1.00  0.00           N  
ATOM   1415  CA  GLY A1168      -9.979   3.959  25.152  1.00  0.00           C  
ATOM   1416  C   GLY A1168      -9.113   4.567  24.071  1.00  0.00           C  
ATOM   1417  O   GLY A1168      -8.308   5.463  24.372  1.00  0.00           O  
ATOM   1418  N   GLY A1169      -9.280   4.116  22.818  1.00  0.00           N  
ATOM   1419  CA  GLY A1169      -8.535   4.693  21.693  1.00  0.00           C  
ATOM   1420  C   GLY A1169      -7.207   4.019  21.513  1.00  0.00           C  
ATOM   1421  O   GLY A1169      -6.842   3.103  22.263  1.00  0.00           O  
ATOM   1422  N   ASP A1170      -6.470   4.469  20.513  1.00  0.00           N  
ATOM   1423  CA  ASP A1170      -5.125   3.936  20.229  1.00  0.00           C  
ATOM   1424  C   ASP A1170      -4.286   3.988  21.494  1.00  0.00           C  
ATOM   1425  O   ASP A1170      -4.137   5.055  22.128  1.00  0.00           O  
ATOM   1426  CB  ASP A1170      -4.474   4.717  19.096  1.00  0.00           C  
ATOM   1427  CG  ASP A1170      -5.290   4.680  17.800  1.00  0.00           C  
ATOM   1428  OD1 ASP A1170      -6.053   3.709  17.550  1.00  0.00           O  
ATOM   1429  OD2 ASP A1170      -5.159   5.634  17.021  1.00  0.00           O  
ATOM   1430  N   MET A1171      -3.800   2.837  21.912  1.00  0.00           N  
ATOM   1431  CA  MET A1171      -3.083   2.795  23.176  1.00  0.00           C  
ATOM   1432  C   MET A1171      -1.602   2.982  23.080  1.00  0.00           C  
ATOM   1433  O   MET A1171      -0.959   2.445  22.170  1.00  0.00           O  
ATOM   1434  CB  MET A1171      -3.367   1.516  23.928  1.00  0.00           C  
ATOM   1435  CG  MET A1171      -3.262   0.286  23.130  1.00  0.00           C  
ATOM   1436  SD  MET A1171      -2.896  -0.971  24.313  1.00  0.00           S  
ATOM   1437  CE  MET A1171      -2.687  -2.307  23.123  1.00  0.00           C  
ATOM   1438  N   VAL A1172      -1.061   3.699  24.067  1.00  0.00           N  
ATOM   1439  CA  VAL A1172       0.360   3.908  24.178  1.00  0.00           C  
ATOM   1440  C   VAL A1172       1.007   2.556  24.402  1.00  0.00           C  
ATOM   1441  O   VAL A1172       0.575   1.773  25.269  1.00  0.00           O  
ATOM   1442  CB  VAL A1172       0.712   4.815  25.352  1.00  0.00           C  
ATOM   1443  CG1 VAL A1172       2.254   5.002  25.433  1.00  0.00           C  
ATOM   1444  CG2 VAL A1172      -0.015   6.183  25.247  1.00  0.00           C  
ATOM   1445  N   ILE A1173       2.015   2.268  23.603  1.00  0.00           N  
ATOM   1446  CA  ILE A1173       2.793   1.047  23.763  1.00  0.00           C  
ATOM   1447  C   ILE A1173       4.246   1.368  24.150  1.00  0.00           C  
ATOM   1448  O   ILE A1173       4.934   0.513  24.685  1.00  0.00           O  
ATOM   1449  CB  ILE A1173       2.692   0.092  22.549  1.00  0.00           C  
ATOM   1450  CG1 ILE A1173       3.162   0.772  21.248  1.00  0.00           C  
ATOM   1451  CG2 ILE A1173       1.294  -0.365  22.399  1.00  0.00           C  
ATOM   1452  CD1 ILE A1173       3.213  -0.146  19.990  1.00  0.00           C  
ATOM   1453  N   ALA A1174       4.691   2.603  23.906  1.00  0.00           N  
ATOM   1454  CA  ALA A1174       6.002   3.049  24.402  1.00  0.00           C  
ATOM   1455  C   ALA A1174       5.951   4.486  24.912  1.00  0.00           C  
ATOM   1456  O   ALA A1174       5.287   5.355  24.293  1.00  0.00           O  
ATOM   1457  CB  ALA A1174       7.056   2.885  23.359  1.00  0.00           C  
ATOM   1458  N   ARG A1175       6.655   4.722  26.033  1.00  0.00           N  
ATOM   1459  CA  ARG A1175       6.728   6.035  26.723  1.00  0.00           C  
ATOM   1460  C   ARG A1175       7.413   7.033  25.807  1.00  0.00           C  
ATOM   1461  O   ARG A1175       7.987   6.626  24.794  1.00  0.00           O  
ATOM   1462  CB  ARG A1175       7.531   5.949  28.031  1.00  0.00           C  
ATOM   1463  CG  ARG A1175       7.087   4.972  29.115  1.00  0.00           C  
ATOM   1464  CD  ARG A1175       5.958   5.530  29.967  1.00  0.00           C  
ATOM   1465  NE  ARG A1175       5.766   4.776  31.223  1.00  0.00           N  
ATOM   1466  CZ  ARG A1175       4.574   4.548  31.792  1.00  0.00           C  
ATOM   1467  NH1 ARG A1175       3.433   4.956  31.194  1.00  0.00           N  
ATOM   1468  NH2 ARG A1175       4.511   3.860  32.935  1.00  0.00           N  
ATOM   1469  N   ALA A1176       7.382   8.326  26.157  1.00  0.00           N  
ATOM   1470  CA  ALA A1176       8.036   9.355  25.325  1.00  0.00           C  
ATOM   1471  C   ALA A1176       9.526   9.055  25.049  1.00  0.00           C  
ATOM   1472  O   ALA A1176      10.278   8.594  25.940  1.00  0.00           O  
ATOM   1473  CB  ALA A1176       7.875  10.755  25.937  1.00  0.00           C  
ATOM   1474  N   ALA A1177       9.897   9.265  23.786  1.00  0.00           N  
ATOM   1475  CA  ALA A1177      11.271   9.174  23.262  1.00  0.00           C  
ATOM   1476  C   ALA A1177      11.328   9.942  21.919  1.00  0.00           C  
ATOM   1477  O   ALA A1177      10.334   9.991  21.222  1.00  0.00           O  
ATOM   1478  CB  ALA A1177      11.661   7.725  23.055  1.00  0.00           C  
ATOM   1479  N   PRO A1178      12.494  10.494  21.525  1.00  0.00           N  
ATOM   1480  CA  PRO A1178      12.500  11.175  20.197  1.00  0.00           C  
ATOM   1481  C   PRO A1178      12.322  10.170  19.068  1.00  0.00           C  
ATOM   1482  O   PRO A1178      12.676   9.008  19.259  1.00  0.00           O  
ATOM   1483  CB  PRO A1178      13.907  11.784  20.115  1.00  0.00           C  
ATOM   1484  CG  PRO A1178      14.438  11.747  21.527  1.00  0.00           C  
ATOM   1485  CD  PRO A1178      13.815  10.561  22.174  1.00  0.00           C  
ATOM   1486  N   ARG A1191      11.777  10.600  17.920  1.00  0.00           N  
ATOM   1487  CA  ARG A1191      11.660   9.724  16.725  1.00  0.00           C  
ATOM   1488  C   ARG A1191      13.031   9.128  16.367  1.00  0.00           C  
ATOM   1489  O   ARG A1191      14.055   9.853  16.371  1.00  0.00           O  
ATOM   1490  CB  ARG A1191      11.120  10.495  15.532  1.00  0.00           C  
ATOM   1491  CG  ARG A1191       9.627  10.654  15.478  1.00  0.00           C  
ATOM   1492  CD  ARG A1191       9.242  11.081  14.110  1.00  0.00           C  
ATOM   1493  NE  ARG A1191       9.822  12.388  13.758  1.00  0.00           N  
ATOM   1494  CZ  ARG A1191       9.660  13.027  12.594  1.00  0.00           C  
ATOM   1495  NH1 ARG A1191       8.922  12.517  11.614  1.00  0.00           N  
ATOM   1496  NH2 ARG A1191      10.209  14.211  12.425  1.00  0.00           N  
ATOM   1497  N   GLY A1192      13.066   7.817  16.086  1.00  0.00           N  
ATOM   1498  CA  GLY A1192      14.366   7.102  15.915  1.00  0.00           C  
ATOM   1499  C   GLY A1192      14.830   6.426  17.211  1.00  0.00           C  
ATOM   1500  O   GLY A1192      15.783   5.623  17.225  1.00  0.00           O  
ATOM   1501  N   GLU A1193      14.171   6.796  18.303  1.00  0.00           N  
ATOM   1502  CA  GLU A1193      14.317   6.155  19.583  1.00  0.00           C  
ATOM   1503  C   GLU A1193      12.925   5.666  19.944  1.00  0.00           C  
ATOM   1504  O   GLU A1193      11.919   6.220  19.517  1.00  0.00           O  
ATOM   1505  CB  GLU A1193      14.846   7.132  20.660  1.00  0.00           C  
ATOM   1506  CG  GLU A1193      16.384   7.345  20.712  1.00  0.00           C  
ATOM   1507  CD  GLU A1193      16.808   8.410  21.750  1.00  0.00           C  
ATOM   1508  OE1 GLU A1193      16.320   8.367  22.911  1.00  0.00           O  
ATOM   1509  OE2 GLU A1193      17.621   9.296  21.400  1.00  0.00           O  
ATOM   1510  N   ILE A1194      12.901   4.600  20.719  1.00  0.00           N  
ATOM   1511  CA  ILE A1194      11.716   3.985  21.245  1.00  0.00           C  
ATOM   1512  C   ILE A1194      11.789   4.094  22.798  1.00  0.00           C  
ATOM   1513  O   ILE A1194      12.810   3.759  23.401  1.00  0.00           O  
ATOM   1514  CB  ILE A1194      11.648   2.532  20.757  1.00  0.00           C  
ATOM   1515  CG1 ILE A1194      11.509   2.527  19.212  1.00  0.00           C  
ATOM   1516  CG2 ILE A1194      10.529   1.751  21.496  1.00  0.00           C  
ATOM   1517  CD1 ILE A1194      11.372   1.139  18.536  1.00  0.00           C  
ATOM   1518  N   GLY A1195      10.711   4.574  23.422  1.00  0.00           N  
ATOM   1519  CA  GLY A1195      10.658   4.750  24.861  1.00  0.00           C  
ATOM   1520  C   GLY A1195      10.426   3.460  25.612  1.00  0.00           C  
ATOM   1521  O   GLY A1195      10.387   2.369  25.024  1.00  0.00           O  
ATOM   1522  N   TYR A1196      10.281   3.595  26.926  1.00  0.00           N  
ATOM   1523  CA  TYR A1196      10.079   2.453  27.789  1.00  0.00           C  
ATOM   1524  C   TYR A1196       8.756   1.752  27.409  1.00  0.00           C  
ATOM   1525  O   TYR A1196       7.713   2.396  27.319  1.00  0.00           O  
ATOM   1526  CB  TYR A1196      10.195   2.781  29.308  1.00  0.00           C  
ATOM   1527  CG  TYR A1196      10.474   1.501  30.053  1.00  0.00           C  
ATOM   1528  CD1 TYR A1196      11.793   0.961  30.086  1.00  0.00           C  
ATOM   1529  CD2 TYR A1196       9.413   0.721  30.588  1.00  0.00           C  
ATOM   1530  CE1 TYR A1196      12.060  -0.304  30.688  1.00  0.00           C  
ATOM   1531  CE2 TYR A1196       9.661  -0.560  31.175  1.00  0.00           C  
ATOM   1532  CZ  TYR A1196      10.988  -1.062  31.221  1.00  0.00           C  
ATOM   1533  OH  TYR A1196      11.249  -2.282  31.826  1.00  0.00           O  
ATOM   1534  N   PRO A1198       8.838   0.448  27.083  1.00  0.00           N  
ATOM   1535  CA  PRO A1198       7.675  -0.275  26.634  1.00  0.00           C  
ATOM   1536  C   PRO A1198       6.642  -0.437  27.771  1.00  0.00           C  
ATOM   1537  O   PRO A1198       7.005  -0.763  28.909  1.00  0.00           O  
ATOM   1538  CB  PRO A1198       8.270  -1.634  26.201  1.00  0.00           C  
ATOM   1539  CG  PRO A1198       9.501  -1.795  27.073  1.00  0.00           C  
ATOM   1540  CD  PRO A1198      10.042  -0.428  27.153  1.00  0.00           C  
ATOM   1541  N   LEU A1199       5.375  -0.171  27.459  1.00  0.00           N  
ATOM   1542  CA  LEU A1199       4.282  -0.300  28.425  1.00  0.00           C  
ATOM   1543  C   LEU A1199       3.875  -1.736  28.583  1.00  0.00           C  
ATOM   1544  O   LEU A1199       4.181  -2.563  27.697  1.00  0.00           O  
ATOM   1545  CB  LEU A1199       3.094   0.591  28.043  1.00  0.00           C  
ATOM   1546  CG  LEU A1199       3.237   2.001  28.623  1.00  0.00           C  
ATOM   1547  CD1 LEU A1199       4.258   2.869  27.870  1.00  0.00           C  
ATOM   1548  CD2 LEU A1199       1.928   2.677  28.643  1.00  0.00           C  
ATOM   1549  N   TYR A1200       3.169  -2.012  29.697  1.00  0.00           N  
ATOM   1550  CA  TYR A1200       2.793  -3.373  30.160  1.00  0.00           C  
ATOM   1551  C   TYR A1200       2.198  -4.294  29.092  1.00  0.00           C  
ATOM   1552  O   TYR A1200       2.677  -5.424  28.920  1.00  0.00           O  
ATOM   1553  CB  TYR A1200       1.869  -3.323  31.431  1.00  0.00           C  
ATOM   1554  CG  TYR A1200       1.068  -4.608  31.628  1.00  0.00           C  
ATOM   1555  CD1 TYR A1200       1.700  -5.815  32.074  1.00  0.00           C  
ATOM   1556  CD2 TYR A1200      -0.298  -4.664  31.285  1.00  0.00           C  
ATOM   1557  CE1 TYR A1200       0.968  -7.037  32.179  1.00  0.00           C  
ATOM   1558  CE2 TYR A1200      -1.031  -5.876  31.393  1.00  0.00           C  
ATOM   1559  CZ  TYR A1200      -0.396  -7.046  31.834  1.00  0.00           C  
ATOM   1560  OH  TYR A1200      -1.123  -8.208  31.924  1.00  0.00           O  
ATOM   1561  N   ASN A1201       1.143  -3.825  28.412  1.00  0.00           N  
ATOM   1562  CA  ASN A1201       0.403  -4.641  27.425  1.00  0.00           C  
ATOM   1563  C   ASN A1201       1.242  -5.120  26.241  1.00  0.00           C  
ATOM   1564  O   ASN A1201       1.008  -6.215  25.684  1.00  0.00           O  
ATOM   1565  CB  ASN A1201      -0.809  -3.892  26.915  1.00  0.00           C  
ATOM   1566  CG  ASN A1201      -1.969  -3.933  27.876  1.00  0.00           C  
ATOM   1567  OD1 ASN A1201      -2.259  -4.962  28.480  1.00  0.00           O  
ATOM   1568  ND2 ASN A1201      -2.667  -2.830  27.985  1.00  0.00           N  
ATOM   1569  N   LEU A1202       2.203  -4.287  25.857  1.00  0.00           N  
ATOM   1570  CA  LEU A1202       3.172  -4.640  24.849  1.00  0.00           C  
ATOM   1571  C   LEU A1202       4.089  -5.780  25.360  1.00  0.00           C  
ATOM   1572  O   LEU A1202       4.124  -6.895  24.780  1.00  0.00           O  
ATOM   1573  CB  LEU A1202       3.976  -3.389  24.482  1.00  0.00           C  
ATOM   1574  CG  LEU A1202       4.908  -3.383  23.287  1.00  0.00           C  
ATOM   1575  CD1 LEU A1202       6.286  -4.046  23.595  1.00  0.00           C  
ATOM   1576  CD2 LEU A1202       4.210  -3.961  22.040  1.00  0.00           C  
ATOM   1577  N   VAL A1203       4.757  -5.503  26.470  1.00  0.00           N  
ATOM   1578  CA  VAL A1203       5.687  -6.405  27.111  1.00  0.00           C  
ATOM   1579  C   VAL A1203       5.135  -7.838  27.393  1.00  0.00           C  
ATOM   1580  O   VAL A1203       5.816  -8.849  27.135  1.00  0.00           O  
ATOM   1581  CB  VAL A1203       6.185  -5.766  28.413  1.00  0.00           C  
ATOM   1582  CG1 VAL A1203       6.926  -6.781  29.267  1.00  0.00           C  
ATOM   1583  CG2 VAL A1203       7.107  -4.575  28.104  1.00  0.00           C  
ATOM   1584  N   VAL A1204       3.902  -7.899  27.877  1.00  0.00           N  
ATOM   1585  CA  VAL A1204       3.280  -9.145  28.265  1.00  0.00           C  
ATOM   1586  C   VAL A1204       2.954 -10.058  27.041  1.00  0.00           C  
ATOM   1587  O   VAL A1204       3.179 -11.270  27.117  1.00  0.00           O  
ATOM   1588  CB  VAL A1204       2.056  -8.876  29.150  1.00  0.00           C  
ATOM   1589  CG1 VAL A1204       0.944  -8.282  28.330  1.00  0.00           C  
ATOM   1590  CG2 VAL A1204       1.596 -10.119  29.815  1.00  0.00           C  
ATOM   1591  N   VAL A1205       2.465  -9.463  25.943  1.00  0.00           N  
ATOM   1592  CA  VAL A1205       2.193 -10.168  24.693  1.00  0.00           C  
ATOM   1593  C   VAL A1205       3.499 -10.613  24.061  1.00  0.00           C  
ATOM   1594  O   VAL A1205       3.643 -11.797  23.753  1.00  0.00           O  
ATOM   1595  CB  VAL A1205       1.394  -9.285  23.679  1.00  0.00           C  
ATOM   1596  CG1 VAL A1205       1.217 -10.003  22.337  1.00  0.00           C  
ATOM   1597  CG2 VAL A1205       0.064  -8.914  24.237  1.00  0.00           C  
ATOM   1598  N   VAL A1206       4.469  -9.682  23.901  1.00  0.00           N  
ATOM   1599  CA  VAL A1206       5.806 -10.051  23.370  1.00  0.00           C  
ATOM   1600  C   VAL A1206       6.399 -11.237  24.175  1.00  0.00           C  
ATOM   1601  O   VAL A1206       6.915 -12.198  23.593  1.00  0.00           O  
ATOM   1602  CB  VAL A1206       6.803  -8.833  23.302  1.00  0.00           C  
ATOM   1603  CG1 VAL A1206       8.163  -9.238  22.717  1.00  0.00           C  
ATOM   1604  CG2 VAL A1206       6.221  -7.687  22.473  1.00  0.00           C  
ATOM   1605  N   ASP A1207       6.273 -11.202  25.485  1.00  0.00           N  
ATOM   1606  CA  ASP A1207       6.828 -12.253  26.294  1.00  0.00           C  
ATOM   1607  C   ASP A1207       5.996 -13.521  26.321  1.00  0.00           C  
ATOM   1608  O   ASP A1207       6.566 -14.615  26.357  1.00  0.00           O  
ATOM   1609  CB  ASP A1207       7.150 -11.755  27.686  1.00  0.00           C  
ATOM   1610  CG  ASP A1207       8.542 -11.120  27.775  1.00  0.00           C  
ATOM   1611  OD1 ASP A1207       9.409 -11.388  26.900  1.00  0.00           O  
ATOM   1612  OD2 ASP A1207       8.775 -10.367  28.742  1.00  0.00           O  
ATOM   1613  N   ASP A1208       4.665 -13.378  26.263  1.00  0.00           N  
ATOM   1614  CA  ASP A1208       3.776 -14.535  26.206  1.00  0.00           C  
ATOM   1615  C   ASP A1208       3.887 -15.289  24.906  1.00  0.00           C  
ATOM   1616  O   ASP A1208       3.794 -16.522  24.913  1.00  0.00           O  
ATOM   1617  CB  ASP A1208       2.332 -14.169  26.499  1.00  0.00           C  
ATOM   1618  CG  ASP A1208       2.086 -13.905  27.995  1.00  0.00           C  
ATOM   1619  OD1 ASP A1208       2.997 -14.186  28.836  1.00  0.00           O  
ATOM   1620  OD2 ASP A1208       0.987 -13.386  28.315  1.00  0.00           O  
ATOM   1621  N   ILE A1209       4.098 -14.557  23.807  1.00  0.00           N  
ATOM   1622  CA  ILE A1209       4.344 -15.148  22.495  1.00  0.00           C  
ATOM   1623  C   ILE A1209       5.679 -15.884  22.543  1.00  0.00           C  
ATOM   1624  O   ILE A1209       5.731 -17.053  22.222  1.00  0.00           O  
ATOM   1625  CB  ILE A1209       4.360 -14.090  21.317  1.00  0.00           C  
ATOM   1626  CG1 ILE A1209       3.030 -13.341  21.198  1.00  0.00           C  
ATOM   1627  CG2 ILE A1209       4.707 -14.792  19.974  1.00  0.00           C  
ATOM   1628  CD1 ILE A1209       3.072 -12.125  20.243  1.00  0.00           C  
ATOM   1629  N   ALA A1210       6.742 -15.189  22.964  1.00  0.00           N  
ATOM   1630  CA  ALA A1210       8.102 -15.782  23.070  1.00  0.00           C  
ATOM   1631  C   ALA A1210       8.212 -16.972  24.031  1.00  0.00           C  
ATOM   1632  O   ALA A1210       8.961 -17.915  23.752  1.00  0.00           O  
ATOM   1633  CB  ALA A1210       9.122 -14.725  23.435  1.00  0.00           C  
ATOM   1634  N   MET A1211       7.460 -16.937  25.138  1.00  0.00           N  
ATOM   1635  CA  MET A1211       7.486 -18.030  26.153  1.00  0.00           C  
ATOM   1636  C   MET A1211       6.504 -19.162  25.876  1.00  0.00           C  
ATOM   1637  O   MET A1211       6.444 -20.161  26.628  1.00  0.00           O  
ATOM   1638  CB  MET A1211       7.323 -17.475  27.571  1.00  0.00           C  
ATOM   1639  CG  MET A1211       8.581 -16.816  28.047  1.00  0.00           C  
ATOM   1640  SD  MET A1211       8.420 -15.692  29.434  1.00  0.00           S  
ATOM   1641  CE  MET A1211      10.060 -14.975  29.347  1.00  0.00           C  
ATOM   1642  N   GLY A1291       5.763 -19.017  24.778  1.00  0.00           N  
ATOM   1643  CA  GLY A1291       4.828 -20.032  24.298  1.00  0.00           C  
ATOM   1644  C   GLY A1291       3.672 -20.342  25.234  1.00  0.00           C  
ATOM   1645  O   GLY A1291       3.190 -21.487  25.256  1.00  0.00           O  
ATOM   1646  N   ILE A1292       3.242 -19.332  26.002  1.00  0.00           N  
ATOM   1647  CA  ILE A1292       2.123 -19.432  26.943  1.00  0.00           C  
ATOM   1648  C   ILE A1292       0.832 -19.831  26.237  1.00  0.00           C  
ATOM   1649  O   ILE A1292       0.449 -19.227  25.216  1.00  0.00           O  
ATOM   1650  CB  ILE A1292       1.915 -18.103  27.747  1.00  0.00           C  
ATOM   1651  CG1 ILE A1292       3.249 -17.589  28.356  1.00  0.00           C  
ATOM   1652  CG2 ILE A1292       0.819 -18.254  28.792  1.00  0.00           C  
ATOM   1653  CD1 ILE A1292       4.053 -18.613  29.261  1.00  0.00           C  
ATOM   1654  N   THR A1293       0.203 -20.870  26.794  1.00  0.00           N  
ATOM   1655  CA  THR A1293      -1.012 -21.472  26.276  1.00  0.00           C  
ATOM   1656  C   THR A1293      -2.230 -20.986  27.016  1.00  0.00           C  
ATOM   1657  O   THR A1293      -3.349 -21.062  26.484  1.00  0.00           O  
ATOM   1658  CB  THR A1293      -0.984 -23.003  26.458  1.00  0.00           C  
ATOM   1659  OG1 THR A1293      -0.766 -23.313  27.848  1.00  0.00           O  
ATOM   1660  CG2 THR A1293       0.115 -23.642  25.623  1.00  0.00           C  
ATOM   1661  N   ASP A1294      -2.033 -20.517  28.255  1.00  0.00           N  
ATOM   1662  CA  ASP A1294      -3.136 -20.131  29.152  1.00  0.00           C  
ATOM   1663  C   ASP A1294      -2.706 -19.032  30.132  1.00  0.00           C  
ATOM   1664  O   ASP A1294      -1.781 -19.222  30.926  1.00  0.00           O  
ATOM   1665  CB  ASP A1294      -3.660 -21.346  29.966  1.00  0.00           C  
ATOM   1666  CG  ASP A1294      -4.165 -22.480  29.094  1.00  0.00           C  
ATOM   1667  OD1 ASP A1294      -3.333 -23.335  28.723  1.00  0.00           O  
ATOM   1668  OD2 ASP A1294      -5.399 -22.559  28.835  1.00  0.00           O  
ATOM   1669  N   VAL A1295      -3.409 -17.908  30.119  1.00  0.00           N  
ATOM   1670  CA  VAL A1295      -3.065 -16.780  31.011  1.00  0.00           C  
ATOM   1671  C   VAL A1295      -4.090 -16.739  32.129  1.00  0.00           C  
ATOM   1672  O   VAL A1295      -5.303 -16.722  31.866  1.00  0.00           O  
ATOM   1673  CB  VAL A1295      -2.988 -15.442  30.217  1.00  0.00           C  
ATOM   1674  CG1 VAL A1295      -2.764 -14.234  31.137  1.00  0.00           C  
ATOM   1675  CG2 VAL A1295      -1.901 -15.520  29.172  1.00  0.00           C  
ATOM   1676  N   ILE A1296      -3.613 -16.802  33.372  1.00  0.00           N  
ATOM   1677  CA  ILE A1296      -4.523 -16.710  34.538  1.00  0.00           C  
ATOM   1678  C   ILE A1296      -4.377 -15.352  35.155  1.00  0.00           C  
ATOM   1679  O   ILE A1296      -3.302 -14.924  35.517  1.00  0.00           O  
ATOM   1680  CB  ILE A1296      -4.336 -17.859  35.573  1.00  0.00           C  
ATOM   1681  CG1 ILE A1296      -4.598 -19.211  34.906  1.00  0.00           C  
ATOM   1682  CG2 ILE A1296      -5.276 -17.701  36.778  1.00  0.00           C  
ATOM   1683  CD1 ILE A1296      -4.125 -20.372  35.773  1.00  0.00           C  
ATOM   1684  N   ARG A1297      -5.486 -14.666  35.254  1.00  0.00           N  
ATOM   1685  CA  ARG A1297      -5.478 -13.270  35.670  1.00  0.00           C  
ATOM   1686  C   ARG A1297      -6.625 -12.948  36.592  1.00  0.00           C  
ATOM   1687  O   ARG A1297      -7.639 -13.640  36.584  1.00  0.00           O  
ATOM   1688  CB  ARG A1297      -5.595 -12.381  34.436  1.00  0.00           C  
ATOM   1689  CG  ARG A1297      -4.347 -12.214  33.696  1.00  0.00           C  
ATOM   1690  CD  ARG A1297      -4.298 -10.830  33.171  1.00  0.00           C  
ATOM   1691  NE  ARG A1297      -4.951 -10.693  31.896  1.00  0.00           N  
ATOM   1692  CZ  ARG A1297      -4.297 -10.546  30.757  1.00  0.00           C  
ATOM   1693  NH1 ARG A1297      -2.972 -10.503  30.773  1.00  0.00           N  
ATOM   1694  NH2 ARG A1297      -4.975 -10.436  29.601  1.00  0.00           N  
ATOM   1695  N   GLY A1298      -6.438 -11.898  37.397  1.00  0.00           N  
ATOM   1696  CA  GLY A1298      -7.494 -11.338  38.207  1.00  0.00           C  
ATOM   1697  C   GLY A1298      -8.443 -10.617  37.273  1.00  0.00           C  
ATOM   1698  O   GLY A1298      -8.008 -10.052  36.221  1.00  0.00           O  
ATOM   1699  N   GLU A1299      -9.730 -10.637  37.650  1.00  0.00           N  
ATOM   1700  CA  GLU A1299     -10.803 -10.030  36.862  1.00  0.00           C  
ATOM   1701  C   GLU A1299     -10.690  -8.502  36.857  1.00  0.00           C  
ATOM   1702  O   GLU A1299     -11.320  -7.830  36.031  1.00  0.00           O  
ATOM   1703  CB  GLU A1299     -12.216 -10.514  37.333  1.00  0.00           C  
ATOM   1704  CG  GLU A1299     -12.863  -9.718  38.524  1.00  0.00           C  
ATOM   1705  CD  GLU A1299     -14.039 -10.448  39.195  1.00  0.00           C  
ATOM   1706  OE1 GLU A1299     -14.339 -11.581  38.765  1.00  0.00           O  
ATOM   1707  OE2 GLU A1299     -14.634  -9.916  40.188  1.00  0.00           O  
ATOM   1708  N   ASP A1300      -9.915  -7.946  37.777  1.00  0.00           N  
ATOM   1709  CA  ASP A1300      -9.712  -6.510  37.784  1.00  0.00           C  
ATOM   1710  C   ASP A1300      -8.872  -6.021  36.578  1.00  0.00           C  
ATOM   1711  O   ASP A1300      -8.904  -4.830  36.258  1.00  0.00           O  
ATOM   1712  CB  ASP A1300      -9.167  -6.014  39.143  1.00  0.00           C  
ATOM   1713  CG  ASP A1300      -7.781  -6.540  39.469  1.00  0.00           C  
ATOM   1714  OD1 ASP A1300      -7.394  -7.675  39.039  1.00  0.00           O  
ATOM   1715  OD2 ASP A1300      -7.080  -5.805  40.206  1.00  0.00           O  
ATOM   1716  N   HIS A1301      -8.176  -6.947  35.892  1.00  0.00           N  
ATOM   1717  CA  HIS A1301      -7.396  -6.615  34.668  1.00  0.00           C  
ATOM   1718  C   HIS A1301      -8.000  -7.203  33.380  1.00  0.00           C  
ATOM   1719  O   HIS A1301      -7.325  -7.267  32.333  1.00  0.00           O  
ATOM   1720  CB  HIS A1301      -5.904  -6.992  34.826  1.00  0.00           C  
ATOM   1721  CG  HIS A1301      -5.266  -6.407  36.052  1.00  0.00           C  
ATOM   1722  ND1 HIS A1301      -4.450  -7.143  36.889  1.00  0.00           N  
ATOM   1723  CD2 HIS A1301      -5.387  -5.177  36.622  1.00  0.00           C  
ATOM   1724  CE1 HIS A1301      -4.075  -6.383  37.906  1.00  0.00           C  
ATOM   1725  NE2 HIS A1301      -4.627  -5.186  37.766  1.00  0.00           N  
ATOM   1726  N   ILE A1302      -9.277  -7.608  33.458  1.00  0.00           N  
ATOM   1727  CA  ILE A1302     -10.010  -8.144  32.296  1.00  0.00           C  
ATOM   1728  C   ILE A1302     -10.001  -7.214  31.046  1.00  0.00           C  
ATOM   1729  O   ILE A1302      -9.934  -7.711  29.931  1.00  0.00           O  
ATOM   1730  CB  ILE A1302     -11.471  -8.664  32.686  1.00  0.00           C  
ATOM   1731  CG1 ILE A1302     -11.992  -9.678  31.647  1.00  0.00           C  
ATOM   1732  CG2 ILE A1302     -12.436  -7.501  33.002  1.00  0.00           C  
ATOM   1733  CD1 ILE A1302     -13.274 -10.405  32.065  1.00  0.00           C  
ATOM   1734  N   GLY A1303      -9.991  -5.888  31.257  1.00  0.00           N  
ATOM   1735  CA  GLY A1303      -9.954  -4.899  30.163  1.00  0.00           C  
ATOM   1736  C   GLY A1303      -8.667  -4.820  29.337  1.00  0.00           C  
ATOM   1737  O   GLY A1303      -8.655  -4.184  28.281  1.00  0.00           O  
ATOM   1738  N   ASN A1304      -7.571  -5.407  29.837  1.00  0.00           N  
ATOM   1739  CA  ASN A1304      -6.293  -5.470  29.120  1.00  0.00           C  
ATOM   1740  C   ASN A1304      -6.358  -6.602  28.138  1.00  0.00           C  
ATOM   1741  O   ASN A1304      -5.629  -6.623  27.144  1.00  0.00           O  
ATOM   1742  CB  ASN A1304      -5.116  -5.726  30.085  1.00  0.00           C  
ATOM   1743  CG  ASN A1304      -4.765  -4.496  30.980  1.00  0.00           C  
ATOM   1744  OD1 ASN A1304      -5.084  -3.345  30.644  1.00  0.00           O  
ATOM   1745  ND2 ASN A1304      -4.059  -4.751  32.099  1.00  0.00           N  
ATOM   1746  N   THR A1306      -7.250  -7.547  28.407  1.00  0.00           N  
ATOM   1747  CA  THR A1306      -7.367  -8.759  27.596  1.00  0.00           C  
ATOM   1748  C   THR A1306      -7.724  -8.441  26.131  1.00  0.00           C  
ATOM   1749  O   THR A1306      -6.967  -8.853  25.267  1.00  0.00           O  
ATOM   1750  CB  THR A1306      -8.268  -9.833  28.249  1.00  0.00           C  
ATOM   1751  OG1 THR A1306      -7.863 -10.012  29.614  1.00  0.00           O  
ATOM   1752  CG2 THR A1306      -8.127 -11.139  27.525  1.00  0.00           C  
ATOM   1753  N   PRO A1310      -8.820  -7.661  25.858  1.00  0.00           N  
ATOM   1754  CA  PRO A1310      -9.045  -7.292  24.456  1.00  0.00           C  
ATOM   1755  C   PRO A1310      -7.910  -6.497  23.812  1.00  0.00           C  
ATOM   1756  O   PRO A1310      -7.682  -6.668  22.620  1.00  0.00           O  
ATOM   1757  CB  PRO A1310     -10.361  -6.477  24.499  1.00  0.00           C  
ATOM   1758  CG  PRO A1310     -10.549  -6.093  25.856  1.00  0.00           C  
ATOM   1759  CD  PRO A1310      -9.942  -7.169  26.693  1.00  0.00           C  
ATOM   1760  N   LYS A1312      -7.212  -5.661  24.590  1.00  0.00           N  
ATOM   1761  CA  LYS A1312      -6.049  -4.888  24.092  1.00  0.00           C  
ATOM   1762  C   LYS A1312      -4.878  -5.786  23.709  1.00  0.00           C  
ATOM   1763  O   LYS A1312      -4.194  -5.558  22.725  1.00  0.00           O  
ATOM   1764  CB  LYS A1312      -5.563  -3.864  25.120  1.00  0.00           C  
ATOM   1765  CG  LYS A1312      -6.608  -2.809  25.593  1.00  0.00           C  
ATOM   1766  CD  LYS A1312      -5.876  -1.731  26.446  1.00  0.00           C  
ATOM   1767  CE  LYS A1312      -6.860  -0.792  27.155  1.00  0.00           C  
ATOM   1768  NZ  LYS A1312      -6.187   0.362  27.829  1.00  0.00           N  
ATOM   1769  N   GLN A1314      -4.608  -6.771  24.538  1.00  0.00           N  
ATOM   1770  CA  GLN A1314      -3.533  -7.686  24.293  1.00  0.00           C  
ATOM   1771  C   GLN A1314      -3.873  -8.556  23.083  1.00  0.00           C  
ATOM   1772  O   GLN A1314      -3.054  -8.723  22.197  1.00  0.00           O  
ATOM   1773  CB  GLN A1314      -3.288  -8.505  25.532  1.00  0.00           C  
ATOM   1774  CG  GLN A1314      -2.648  -7.693  26.635  1.00  0.00           C  
ATOM   1775  CD  GLN A1314      -2.510  -8.446  27.928  1.00  0.00           C  
ATOM   1776  OE1 GLN A1314      -2.616  -9.666  27.962  1.00  0.00           O  
ATOM   1777  NE2 GLN A1314      -2.233  -7.710  29.022  1.00  0.00           N  
ATOM   1778  N   ILE A1316      -5.128  -8.979  22.971  1.00  0.00           N  
ATOM   1779  CA  ILE A1316      -5.544  -9.860  21.874  1.00  0.00           C  
ATOM   1780  C   ILE A1316      -5.208  -9.209  20.537  1.00  0.00           C  
ATOM   1781  O   ILE A1316      -4.740  -9.905  19.597  1.00  0.00           O  
ATOM   1782  CB  ILE A1316      -7.038 -10.258  22.010  1.00  0.00           C  
ATOM   1783  CG1 ILE A1316      -7.192 -11.361  23.090  1.00  0.00           C  
ATOM   1784  CG2 ILE A1316      -7.657 -10.698  20.644  1.00  0.00           C  
ATOM   1785  CD1 ILE A1316      -8.640 -11.696  23.492  1.00  0.00           C  
ATOM   1786  N   LEU A1317      -5.343  -7.870  20.484  1.00  0.00           N  
ATOM   1787  CA  LEU A1317      -5.090  -7.129  19.271  1.00  0.00           C  
ATOM   1788  C   LEU A1317      -3.597  -7.083  18.954  1.00  0.00           C  
ATOM   1789  O   LEU A1317      -3.226  -7.242  17.766  1.00  0.00           O  
ATOM   1790  CB  LEU A1317      -5.724  -5.753  19.323  1.00  0.00           C  
ATOM   1791  CG  LEU A1317      -7.251  -5.705  19.244  1.00  0.00           C  
ATOM   1792  CD1 LEU A1317      -7.696  -4.339  19.584  1.00  0.00           C  
ATOM   1793  CD2 LEU A1317      -7.757  -6.060  17.902  1.00  0.00           C  
ATOM   1794  N   LEU A1318      -2.753  -6.936  20.006  1.00  0.00           N  
ATOM   1795  CA  LEU A1318      -1.287  -7.038  19.867  1.00  0.00           C  
ATOM   1796  C   LEU A1318      -0.826  -8.378  19.341  1.00  0.00           C  
ATOM   1797  O   LEU A1318      -0.038  -8.404  18.393  1.00  0.00           O  
ATOM   1798  CB  LEU A1318      -0.567  -6.721  21.169  1.00  0.00           C  
ATOM   1799  CG  LEU A1318      -0.633  -5.206  21.504  1.00  0.00           C  
ATOM   1800  CD1 LEU A1318      -0.153  -4.997  22.885  1.00  0.00           C  
ATOM   1801  CD2 LEU A1318       0.199  -4.340  20.503  1.00  0.00           C  
ATOM   1802  N   TYR A1319      -1.340  -9.484  19.900  1.00  0.00           N  
ATOM   1803  CA  TYR A1319      -1.016 -10.821  19.355  1.00  0.00           C  
ATOM   1804  C   TYR A1319      -1.255 -10.915  17.857  1.00  0.00           C  
ATOM   1805  O   TYR A1319      -0.370 -11.381  17.126  1.00  0.00           O  
ATOM   1806  CB  TYR A1319      -1.821 -11.935  20.013  1.00  0.00           C  
ATOM   1807  CG  TYR A1319      -1.443 -12.289  21.427  1.00  0.00           C  
ATOM   1808  CD1 TYR A1319      -0.462 -13.267  21.686  1.00  0.00           C  
ATOM   1809  CD2 TYR A1319      -2.145 -11.741  22.518  1.00  0.00           C  
ATOM   1810  CE1 TYR A1319      -0.132 -13.645  23.024  1.00  0.00           C  
ATOM   1811  CE2 TYR A1319      -1.853 -12.137  23.831  1.00  0.00           C  
ATOM   1812  CZ  TYR A1319      -0.847 -13.075  24.067  1.00  0.00           C  
ATOM   1813  OH  TYR A1319      -0.577 -13.457  25.342  1.00  0.00           O  
ATOM   1814  N   GLU A1321      -2.437 -10.443  17.412  1.00  0.00           N  
ATOM   1815  CA  GLU A1321      -2.835 -10.467  15.996  1.00  0.00           C  
ATOM   1816  C   GLU A1321      -1.882  -9.646  15.177  1.00  0.00           C  
ATOM   1817  O   GLU A1321      -1.358 -10.138  14.182  1.00  0.00           O  
ATOM   1818  CB  GLU A1321      -4.245  -9.928  15.802  1.00  0.00           C  
ATOM   1819  CG  GLU A1321      -5.362 -10.864  16.265  1.00  0.00           C  
ATOM   1820  CD  GLU A1321      -6.722 -10.183  16.315  1.00  0.00           C  
ATOM   1821  OE1 GLU A1321      -6.851  -9.054  15.779  1.00  0.00           O  
ATOM   1822  OE2 GLU A1321      -7.654 -10.769  16.926  1.00  0.00           O  
ATOM   1823  N   ALA A1322      -1.637  -8.409  15.621  1.00  0.00           N  
ATOM   1824  CA  ALA A1322      -0.700  -7.498  14.959  1.00  0.00           C  
ATOM   1825  C   ALA A1322       0.735  -8.059  14.875  1.00  0.00           C  
ATOM   1826  O   ALA A1322       1.455  -7.736  13.938  1.00  0.00           O  
ATOM   1827  CB  ALA A1322      -0.701  -6.128  15.649  1.00  0.00           C  
ATOM   1828  N   LEU A1323       1.142  -8.860  15.879  1.00  0.00           N  
ATOM   1829  CA  LEU A1323       2.445  -9.530  15.882  1.00  0.00           C  
ATOM   1830  C   LEU A1323       2.394 -10.936  15.256  1.00  0.00           C  
ATOM   1831  O   LEU A1323       3.377 -11.661  15.281  1.00  0.00           O  
ATOM   1832  CB  LEU A1323       3.067  -9.569  17.291  1.00  0.00           C  
ATOM   1833  CG  LEU A1323       3.851  -8.425  17.985  1.00  0.00           C  
ATOM   1834  CD1 LEU A1323       4.408  -7.344  17.030  1.00  0.00           C  
ATOM   1835  CD2 LEU A1323       3.043  -7.774  19.031  1.00  0.00           C  
ATOM   1836  N   GLY A1324       1.242 -11.300  14.690  1.00  0.00           N  
ATOM   1837  CA  GLY A1324       1.064 -12.574  13.942  1.00  0.00           C  
ATOM   1838  C   GLY A1324       0.978 -13.817  14.805  1.00  0.00           C  
ATOM   1839  O   GLY A1324       1.301 -14.918  14.359  1.00  0.00           O  
ATOM   1840  N   ALA A1342       0.528 -13.652  16.052  1.00  0.00           N  
ATOM   1841  CA  ALA A1342       0.393 -14.779  16.967  1.00  0.00           C  
ATOM   1842  C   ALA A1342      -1.043 -14.983  17.344  1.00  0.00           C  
ATOM   1843  O   ALA A1342      -1.813 -14.037  17.327  1.00  0.00           O  
ATOM   1844  CB  ALA A1342       1.227 -14.554  18.207  1.00  0.00           C  
ATOM   1845  N   THR A1344      -1.384 -16.237  17.663  1.00  0.00           N  
ATOM   1846  CA  THR A1344      -2.696 -16.640  18.188  1.00  0.00           C  
ATOM   1847  C   THR A1344      -2.664 -16.463  19.695  1.00  0.00           C  
ATOM   1848  O   THR A1344      -1.813 -17.069  20.349  1.00  0.00           O  
ATOM   1849  CB  THR A1344      -3.004 -18.122  17.857  1.00  0.00           C  
ATOM   1850  OG1 THR A1344      -3.014 -18.292  16.439  1.00  0.00           O  
ATOM   1851  CG2 THR A1344      -4.361 -18.574  18.439  1.00  0.00           C  
ATOM   1852  N   PRO A1345      -3.625 -15.695  20.269  1.00  0.00           N  
ATOM   1853  CA  PRO A1345      -3.585 -15.521  21.708  1.00  0.00           C  
ATOM   1854  C   PRO A1345      -3.793 -16.863  22.426  1.00  0.00           C  
ATOM   1855  O   PRO A1345      -4.249 -17.822  21.795  1.00  0.00           O  
ATOM   1856  CB  PRO A1345      -4.746 -14.573  21.985  1.00  0.00           C  
ATOM   1857  CG  PRO A1345      -5.023 -13.917  20.678  1.00  0.00           C  
ATOM   1858  CD  PRO A1345      -4.767 -14.982  19.680  1.00  0.00           C  
ATOM   1859  N   PRO A1347      -3.361 -16.971  23.707  1.00  0.00           N  
ATOM   1860  CA  PRO A1347      -3.669 -18.167  24.500  1.00  0.00           C  
ATOM   1861  C   PRO A1347      -5.077 -18.053  25.037  1.00  0.00           C  
ATOM   1862  O   PRO A1347      -5.744 -17.027  24.814  1.00  0.00           O  
ATOM   1863  CB  PRO A1347      -2.694 -18.047  25.672  1.00  0.00           C  
ATOM   1864  CG  PRO A1347      -2.431 -16.604  25.820  1.00  0.00           C  
ATOM   1865  CD  PRO A1347      -2.534 -16.005  24.471  1.00  0.00           C  
ATOM   1866  N   ASN A1348      -5.504 -19.067  25.785  1.00  0.00           N  
ATOM   1867  CA  ASN A1348      -6.750 -19.004  26.564  1.00  0.00           C  
ATOM   1868  C   ASN A1348      -6.558 -18.036  27.745  1.00  0.00           C  
ATOM   1869  O   ASN A1348      -5.430 -17.844  28.199  1.00  0.00           O  
ATOM   1870  CB  ASN A1348      -7.096 -20.386  27.083  1.00  0.00           C  
ATOM   1871  CG  ASN A1348      -7.183 -21.435  25.963  1.00  0.00           C  
ATOM   1872  OD1 ASN A1348      -7.960 -21.286  25.001  1.00  0.00           O  
ATOM   1873  ND2 ASN A1348      -6.374 -22.494  26.081  1.00  0.00           N  
ATOM   1874  N   PHE A1349      -7.631 -17.391  28.193  1.00  0.00           N  
ATOM   1875  CA  PHE A1349      -7.576 -16.540  29.398  1.00  0.00           C  
ATOM   1876  C   PHE A1349      -8.521 -17.058  30.429  1.00  0.00           C  
ATOM   1877  O   PHE A1349      -9.598 -17.602  30.095  1.00  0.00           O  
ATOM   1878  CB  PHE A1349      -7.887 -15.071  29.105  1.00  0.00           C  
ATOM   1879  CG  PHE A1349      -6.968 -14.457  28.108  1.00  0.00           C  
ATOM   1880  CD1 PHE A1349      -5.729 -13.975  28.497  1.00  0.00           C  
ATOM   1881  CD2 PHE A1349      -7.319 -14.408  26.756  1.00  0.00           C  
ATOM   1882  CE1 PHE A1349      -4.847 -13.422  27.569  1.00  0.00           C  
ATOM   1883  CE2 PHE A1349      -6.460 -13.857  25.811  1.00  0.00           C  
ATOM   1884  CZ  PHE A1349      -5.195 -13.375  26.222  1.00  0.00           C  
ATOM   1885  N   ALA A1350      -8.097 -16.934  31.686  1.00  0.00           N  
ATOM   1886  CA  ALA A1350      -8.890 -17.342  32.826  1.00  0.00           C  
ATOM   1887  C   ALA A1350      -8.803 -16.204  33.792  1.00  0.00           C  
ATOM   1888  O   ALA A1350      -7.739 -15.926  34.322  1.00  0.00           O  
ATOM   1889  CB  ALA A1350      -8.350 -18.623  33.440  1.00  0.00           C  
ATOM   1890  N   HIS A1351      -9.923 -15.525  33.985  1.00  0.00           N  
ATOM   1891  CA  HIS A1351     -10.004 -14.386  34.887  1.00  0.00           C  
ATOM   1892  C   HIS A1351     -10.714 -14.771  36.167  1.00  0.00           C  
ATOM   1893  O   HIS A1351     -11.913 -15.109  36.164  1.00  0.00           O  
ATOM   1894  CB  HIS A1351     -10.649 -13.190  34.194  1.00  0.00           C  
ATOM   1895  CG  HIS A1351      -9.788 -12.593  33.121  1.00  0.00           C  
ATOM   1896  ND1 HIS A1351      -9.480 -13.259  31.951  1.00  0.00           N  
ATOM   1897  CD2 HIS A1351      -9.131 -11.411  33.060  1.00  0.00           C  
ATOM   1898  CE1 HIS A1351      -8.685 -12.511  31.213  1.00  0.00           C  
ATOM   1899  NE2 HIS A1351      -8.472 -11.377  31.853  1.00  0.00           N  
ATOM   1900  N   THR A1352      -9.961 -14.743  37.262  1.00  0.00           N  
ATOM   1901  CA  THR A1352     -10.483 -15.166  38.549  1.00  0.00           C  
ATOM   1902  C   THR A1352     -11.003 -13.942  39.322  1.00  0.00           C  
ATOM   1903  O   THR A1352     -10.513 -12.811  39.105  1.00  0.00           O  
ATOM   1904  CB  THR A1352      -9.430 -15.993  39.382  1.00  0.00           C  
ATOM   1905  OG1 THR A1352      -8.395 -15.136  39.864  1.00  0.00           O  
ATOM   1906  CG2 THR A1352      -8.801 -17.101  38.539  1.00  0.00           C  
ATOM   1907  N   PRO A1356     -12.022 -14.142  40.186  1.00  0.00           N  
ATOM   1908  CA  PRO A1356     -12.431 -13.008  41.017  1.00  0.00           C  
ATOM   1909  C   PRO A1356     -11.400 -12.744  42.107  1.00  0.00           C  
ATOM   1910  O   PRO A1356     -10.725 -13.673  42.542  1.00  0.00           O  
ATOM   1911  CB  PRO A1356     -13.764 -13.466  41.627  1.00  0.00           C  
ATOM   1912  CG  PRO A1356     -14.112 -14.776  40.924  1.00  0.00           C  
ATOM   1913  CD  PRO A1356     -12.839 -15.345  40.454  1.00  0.00           C  
ATOM   1914  N   LEU A1360     -11.273 -11.489  42.537  1.00  0.00           N  
ATOM   1915  CA  LEU A1360     -10.279 -11.139  43.545  1.00  0.00           C  
ATOM   1916  C   LEU A1360     -10.665 -11.702  44.897  1.00  0.00           C  
ATOM   1917  O   LEU A1360     -11.790 -12.197  45.080  1.00  0.00           O  
ATOM   1918  CB  LEU A1360     -10.096  -9.614  43.662  1.00  0.00           C  
ATOM   1919  CG  LEU A1360      -9.564  -8.679  42.558  1.00  0.00           C  
ATOM   1920  CD1 LEU A1360      -8.241  -9.150  41.938  1.00  0.00           C  
ATOM   1921  CD2 LEU A1360     -10.635  -8.436  41.467  1.00  0.00           C  
ATOM   1922  N   ILE A1361      -9.714 -11.693  45.828  1.00  0.00           N  
ATOM   1923  CA  ILE A1361     -10.042 -11.983  47.207  1.00  0.00           C  
ATOM   1924  C   ILE A1361     -10.695 -10.706  47.775  1.00  0.00           C  
ATOM   1925  O   ILE A1361     -10.223  -9.576  47.529  1.00  0.00           O  
ATOM   1926  CB  ILE A1361      -8.821 -12.413  48.066  1.00  0.00           C  
ATOM   1927  CG1 ILE A1361      -8.006 -13.501  47.361  1.00  0.00           C  
ATOM   1928  CG2 ILE A1361      -9.300 -12.930  49.431  1.00  0.00           C  
ATOM   1929  CD1 ILE A1361      -6.564 -13.624  47.854  1.00  0.00           C  
ATOM   1930  N   LEU A1365     -11.812 -10.914  48.473  1.00  0.00           N  
ATOM   1931  CA  LEU A1365     -12.553  -9.869  49.157  1.00  0.00           C  
ATOM   1932  C   LEU A1365     -12.187  -9.741  50.634  1.00  0.00           C  
ATOM   1933  O   LEU A1365     -11.513 -10.595  51.191  1.00  0.00           O  
ATOM   1934  CB  LEU A1365     -14.053 -10.124  49.001  1.00  0.00           C  
ATOM   1935  CG  LEU A1365     -14.867  -9.350  47.957  1.00  0.00           C  
ATOM   1936  CD1 LEU A1365     -14.175  -9.160  46.605  1.00  0.00           C  
ATOM   1937  CD2 LEU A1365     -16.234 -10.015  47.796  1.00  0.00           C  
ATOM   1938  N   ASN A1366     -12.673  -8.663  51.248  1.00  0.00           N  
ATOM   1939  CA  ASN A1366     -12.495  -8.331  52.663  1.00  0.00           C  
ATOM   1940  C   ASN A1366     -13.123  -9.370  53.604  1.00  0.00           C  
ATOM   1941  O   ASN A1366     -13.702 -10.360  53.155  1.00  0.00           O  
ATOM   1942  CB  ASN A1366     -13.172  -6.987  52.919  1.00  0.00           C  
ATOM   1943  CG  ASN A1366     -12.234  -5.952  53.467  1.00  0.00           C  
ATOM   1944  OD1 ASN A1366     -12.650  -4.829  53.727  1.00  0.00           O  
ATOM   1945  ND2 ASN A1366     -10.947  -6.294  53.596  1.00  0.00           N  
ATOM   1946  N   SER A1368     -13.025  -9.127  54.913  1.00  0.00           N  
ATOM   1947  CA  SER A1368     -13.757  -9.925  55.893  1.00  0.00           C  
ATOM   1948  C   SER A1368     -15.283  -9.707  55.726  1.00  0.00           C  
ATOM   1949  O   SER A1368     -16.074 -10.611  56.016  1.00  0.00           O  
ATOM   1950  CB  SER A1368     -13.287  -9.614  57.324  1.00  0.00           C  
ATOM   1951  OG  SER A1368     -11.905  -9.940  57.507  1.00  0.00           O  
ATOM   1952  N   THR A1369     -15.664  -8.542  55.179  1.00  0.00           N  
ATOM   1953  CA  THR A1369     -17.080  -8.165  54.972  1.00  0.00           C  
ATOM   1954  C   THR A1369     -17.564  -8.127  53.503  1.00  0.00           C  
ATOM   1955  O   THR A1369     -18.766  -8.260  53.268  1.00  0.00           O  
ATOM   1956  CB  THR A1369     -17.443  -6.818  55.673  1.00  0.00           C  
ATOM   1957  OG1 THR A1369     -16.538  -5.799  55.250  1.00  0.00           O  
ATOM   1958  CG2 THR A1369     -17.390  -6.954  57.204  1.00  0.00           C  
ATOM   1959  N   GLY A1370     -16.659  -7.907  52.537  1.00  0.00           N  
ATOM   1960  CA  GLY A1370     -17.034  -7.970  51.104  1.00  0.00           C  
ATOM   1961  C   GLY A1370     -16.564  -6.914  50.100  1.00  0.00           C  
ATOM   1962  O   GLY A1370     -17.098  -6.854  48.973  1.00  0.00           O  
ATOM   1963  N   GLN A1373     -15.595  -6.080  50.502  1.00  0.00           N  
ATOM   1964  CA  GLN A1373     -14.946  -5.080  49.604  1.00  0.00           C  
ATOM   1965  C   GLN A1373     -13.524  -5.533  49.277  1.00  0.00           C  
ATOM   1966  O   GLN A1373     -13.130  -6.622  49.692  1.00  0.00           O  
ATOM   1967  CB  GLN A1373     -14.985  -3.631  50.160  1.00  0.00           C  
ATOM   1968  CG  GLN A1373     -15.222  -3.476  51.674  1.00  0.00           C  
ATOM   1969  CD  GLN A1373     -16.675  -3.744  52.055  1.00  0.00           C  
ATOM   1970  OE1 GLN A1373     -16.957  -4.491  52.998  1.00  0.00           O  
ATOM   1971  NE2 GLN A1373     -17.603  -3.191  51.274  1.00  0.00           N  
ATOM   1972  N   LYS A1412     -12.768  -4.728  48.519  1.00  0.00           N  
ATOM   1973  CA  LYS A1412     -11.412  -5.119  48.104  1.00  0.00           C  
ATOM   1974  C   LYS A1412     -10.452  -5.321  49.272  1.00  0.00           C  
ATOM   1975  O   LYS A1412     -10.514  -4.575  50.281  1.00  0.00           O  
ATOM   1976  CB  LYS A1412     -10.813  -4.143  47.071  1.00  0.00           C  
ATOM   1977  CG  LYS A1412     -10.556  -2.682  47.525  1.00  0.00           C  
ATOM   1978  CD  LYS A1412      -9.694  -1.968  46.459  1.00  0.00           C  
ATOM   1979  CE  LYS A1412      -9.983  -0.456  46.374  1.00  0.00           C  
ATOM   1980  NZ  LYS A1412      -9.480   0.146  45.084  1.00  0.00           N  
ATOM   1981  N   LEU A1415      -9.632  -6.379  49.157  1.00  0.00           N  
ATOM   1982  CA  LEU A1415      -8.538  -6.621  50.103  1.00  0.00           C  
ATOM   1983  C   LEU A1415      -7.461  -5.617  49.804  1.00  0.00           C  
ATOM   1984  O   LEU A1415      -6.832  -5.664  48.746  1.00  0.00           O  
ATOM   1985  CB  LEU A1415      -7.982  -8.054  50.052  1.00  0.00           C  
ATOM   1986  CG  LEU A1415      -8.130  -8.979  51.268  1.00  0.00           C  
ATOM   1987  CD1 LEU A1415      -7.262 -10.210  51.089  1.00  0.00           C  
ATOM   1988  CD2 LEU A1415      -7.747  -8.277  52.581  1.00  0.00           C  
ATOM   1989  N   SER A1416      -7.293  -4.683  50.733  1.00  0.00           N  
ATOM   1990  CA  SER A1416      -6.418  -3.550  50.537  1.00  0.00           C  
ATOM   1991  C   SER A1416      -5.052  -3.811  51.121  1.00  0.00           C  
ATOM   1992  O   SER A1416      -4.929  -4.182  52.290  1.00  0.00           O  
ATOM   1993  CB  SER A1416      -7.034  -2.295  51.168  1.00  0.00           C  
ATOM   1994  OG  SER A1416      -6.339  -1.118  50.783  1.00  0.00           O  
ATOM   1995  N   LYS A1441      -4.034  -3.607  50.284  1.00  0.00           N  
ATOM   1996  CA  LYS A1441      -2.619  -3.674  50.670  1.00  0.00           C  
ATOM   1997  C   LYS A1441      -2.284  -2.717  51.846  1.00  0.00           C  
ATOM   1998  O   LYS A1441      -1.486  -3.055  52.716  1.00  0.00           O  
ATOM   1999  CB  LYS A1441      -1.754  -3.365  49.437  1.00  0.00           C  
ATOM   2000  CG  LYS A1441      -0.260  -3.656  49.584  1.00  0.00           C  
ATOM   2001  CD  LYS A1441       0.521  -3.306  48.311  1.00  0.00           C  
ATOM   2002  CE  LYS A1441       0.916  -1.831  48.257  1.00  0.00           C  
ATOM   2003  NZ  LYS A1441       1.784  -1.591  47.092  1.00  0.00           N  
ATOM   2004  N   ARG A1442      -2.918  -1.543  51.862  1.00  0.00           N  
ATOM   2005  CA  ARG A1442      -2.732  -0.538  52.924  1.00  0.00           C  
ATOM   2006  C   ARG A1442      -3.651  -0.734  54.158  1.00  0.00           C  
ATOM   2007  O   ARG A1442      -3.599   0.072  55.102  1.00  0.00           O  
ATOM   2008  CB  ARG A1442      -2.866   0.886  52.345  1.00  0.00           C  
ATOM   2009  CG  ARG A1442      -1.564   1.438  51.751  1.00  0.00           C  
ATOM   2010  CD  ARG A1442      -1.728   2.827  51.105  1.00  0.00           C  
ATOM   2011  NE  ARG A1442      -0.472   3.605  51.142  1.00  0.00           N  
ATOM   2012  CZ  ARG A1442      -0.220   4.731  50.456  1.00  0.00           C  
ATOM   2013  NH1 ARG A1442      -1.116   5.247  49.603  1.00  0.00           N  
ATOM   2014  NH2 ARG A1442       0.961   5.334  50.605  1.00  0.00           N  
ATOM   2015  N   ASP A1450      -4.455  -1.815  54.149  1.00  0.00           N  
ATOM   2016  CA  ASP A1450      -5.393  -2.164  55.247  1.00  0.00           C  
ATOM   2017  C   ASP A1450      -5.343  -3.630  55.658  1.00  0.00           C  
ATOM   2018  O   ASP A1450      -6.020  -4.485  55.070  1.00  0.00           O  
ATOM   2019  CB  ASP A1450      -6.841  -1.778  54.891  1.00  0.00           C  
ATOM   2020  CG  ASP A1450      -7.125  -0.288  55.069  1.00  0.00           C  
ATOM   2021  OD1 ASP A1450      -6.490   0.366  55.930  1.00  0.00           O  
ATOM   2022  OD2 ASP A1450      -8.020   0.225  54.367  1.00  0.00           O  
ATOM   2023  N   GLY A1452      -4.561  -3.909  56.690  1.00  0.00           N  
ATOM   2024  CA  GLY A1452      -4.419  -5.268  57.209  1.00  0.00           C  
ATOM   2025  C   GLY A1452      -3.260  -6.014  56.591  1.00  0.00           C  
ATOM   2026  O   GLY A1452      -2.394  -5.412  55.946  1.00  0.00           O  
ATOM   2027  N   VAL A1455      -3.270  -7.334  56.783  1.00  0.00           N  
ATOM   2028  CA  VAL A1455      -2.192  -8.229  56.374  1.00  0.00           C  
ATOM   2029  C   VAL A1455      -2.544  -8.918  55.074  1.00  0.00           C  
ATOM   2030  O   VAL A1455      -3.578  -9.601  54.980  1.00  0.00           O  
ATOM   2031  CB  VAL A1455      -1.929  -9.308  57.439  1.00  0.00           C  
ATOM   2032  CG1 VAL A1455      -0.871 -10.344  56.968  1.00  0.00           C  
ATOM   2033  CG2 VAL A1455      -1.498  -8.678  58.712  1.00  0.00           C  
ATOM   2034  N   THR A1456      -1.648  -8.773  54.097  1.00  0.00           N  
ATOM   2035  CA  THR A1456      -1.809  -9.361  52.780  1.00  0.00           C  
ATOM   2036  C   THR A1456      -0.533 -10.042  52.242  1.00  0.00           C  
ATOM   2037  O   THR A1456      -0.623 -10.898  51.379  1.00  0.00           O  
ATOM   2038  CB  THR A1456      -2.299  -8.312  51.758  1.00  0.00           C  
ATOM   2039  OG1 THR A1456      -1.537  -7.109  51.918  1.00  0.00           O  
ATOM   2040  CG2 THR A1456      -3.802  -8.002  51.950  1.00  0.00           C  
ATOM   2041  N   SER A1457       0.642  -9.650  52.729  1.00  0.00           N  
ATOM   2042  CA  SER A1457       1.870 -10.230  52.216  1.00  0.00           C  
ATOM   2043  C   SER A1457       2.224 -11.583  52.851  1.00  0.00           C  
ATOM   2044  O   SER A1457       2.158 -11.747  54.075  1.00  0.00           O  
ATOM   2045  CB  SER A1457       3.013  -9.266  52.367  1.00  0.00           C  
ATOM   2046  OG  SER A1457       3.127  -8.872  53.707  1.00  0.00           O  
ATOM   2047  N   ILE A1458       2.656 -12.519  52.006  1.00  0.00           N  
ATOM   2048  CA  ILE A1458       3.025 -13.889  52.426  1.00  0.00           C  
ATOM   2049  C   ILE A1458       4.078 -13.923  53.547  1.00  0.00           C  
ATOM   2050  O   ILE A1458       3.939 -14.696  54.504  1.00  0.00           O  
ATOM   2051  CB  ILE A1458       3.411 -14.769  51.202  1.00  0.00           C  
ATOM   2052  CG1 ILE A1458       2.281 -14.770  50.156  1.00  0.00           C  
ATOM   2053  CG2 ILE A1458       3.722 -16.187  51.612  1.00  0.00           C  
ATOM   2054  CD1 ILE A1458       0.850 -15.140  50.688  1.00  0.00           C  
ATOM   2055  N   SER A1459       5.062 -13.020  53.467  1.00  0.00           N  
ATOM   2056  CA  SER A1459       6.080 -12.853  54.522  1.00  0.00           C  
ATOM   2057  C   SER A1459       5.473 -12.410  55.869  1.00  0.00           C  
ATOM   2058  O   SER A1459       5.889 -12.905  56.918  1.00  0.00           O  
ATOM   2059  CB  SER A1459       7.244 -11.961  54.071  1.00  0.00           C  
ATOM   2060  OG  SER A1459       6.802 -10.913  53.232  1.00  0.00           O  
ATOM   2061  N   ASP A1460       4.442 -11.568  55.838  1.00  0.00           N  
ATOM   2062  CA  ASP A1460       3.755 -11.170  57.084  1.00  0.00           C  
ATOM   2063  C   ASP A1460       2.948 -12.299  57.746  1.00  0.00           C  
ATOM   2064  O   ASP A1460       3.020 -12.465  58.974  1.00  0.00           O  
ATOM   2065  CB  ASP A1460       2.895  -9.912  56.870  1.00  0.00           C  
ATOM   2066  CG  ASP A1460       3.731  -8.632  56.802  1.00  0.00           C  
ATOM   2067  OD1 ASP A1460       4.975  -8.693  57.029  1.00  0.00           O  
ATOM   2068  OD2 ASP A1460       3.148  -7.562  56.495  1.00  0.00           O  
ATOM   2069  N   PHE A1461       2.209 -13.081  56.941  1.00  0.00           N  
ATOM   2070  CA  PHE A1461       1.487 -14.277  57.425  1.00  0.00           C  
ATOM   2071  C   PHE A1461       2.454 -15.308  58.036  1.00  0.00           C  
ATOM   2072  O   PHE A1461       2.134 -15.974  59.037  1.00  0.00           O  
ATOM   2073  CB  PHE A1461       0.678 -14.953  56.288  1.00  0.00           C  
ATOM   2074  CG  PHE A1461      -0.568 -14.202  55.874  1.00  0.00           C  
ATOM   2075  CD1 PHE A1461      -1.756 -14.338  56.606  1.00  0.00           C  
ATOM   2076  CD2 PHE A1461      -0.567 -13.400  54.722  1.00  0.00           C  
ATOM   2077  CE1 PHE A1461      -2.922 -13.646  56.238  1.00  0.00           C  
ATOM   2078  CE2 PHE A1461      -1.732 -12.704  54.312  1.00  0.00           C  
ATOM   2079  CZ  PHE A1461      -2.917 -12.820  55.078  1.00  0.00           C  
ATOM   2080  N   ARG A1462       3.619 -15.443  57.399  1.00  0.00           N  
ATOM   2081  CA  ARG A1462       4.679 -16.362  57.808  1.00  0.00           C  
ATOM   2082  C   ARG A1462       5.218 -15.915  59.149  1.00  0.00           C  
ATOM   2083  O   ARG A1462       5.340 -16.725  60.068  1.00  0.00           O  
ATOM   2084  CB  ARG A1462       5.792 -16.379  56.745  1.00  0.00           C  
ATOM   2085  CG  ARG A1462       7.045 -17.180  57.118  1.00  0.00           C  
ATOM   2086  CD  ARG A1462       8.103 -17.058  56.070  1.00  0.00           C  
ATOM   2087  NE  ARG A1462       9.089 -18.107  56.248  1.00  0.00           N  
ATOM   2088  CZ  ARG A1462      10.046 -18.412  55.371  1.00  0.00           C  
ATOM   2089  NH1 ARG A1462      10.150 -17.747  54.223  1.00  0.00           N  
ATOM   2090  NH2 ARG A1462      10.896 -19.398  55.641  1.00  0.00           N  
ATOM   2091  N   ALA A1463       5.530 -14.623  59.245  1.00  0.00           N  
ATOM   2092  CA  ALA A1463       5.973 -13.963  60.483  1.00  0.00           C  
ATOM   2093  C   ALA A1463       5.000 -14.154  61.621  1.00  0.00           C  
ATOM   2094  O   ALA A1463       5.431 -14.243  62.776  1.00  0.00           O  
ATOM   2095  CB  ALA A1463       6.171 -12.451  60.232  1.00  0.00           C  
ATOM   2096  N   MET A1464       3.699 -14.190  61.295  1.00  0.00           N  
ATOM   2097  CA  MET A1464       2.601 -14.347  62.281  1.00  0.00           C  
ATOM   2098  C   MET A1464       2.387 -15.765  62.830  1.00  0.00           C  
ATOM   2099  O   MET A1464       1.578 -15.950  63.734  1.00  0.00           O  
ATOM   2100  CB  MET A1464       1.285 -13.860  61.678  1.00  0.00           C  
ATOM   2101  CG  MET A1464       1.097 -12.348  61.698  1.00  0.00           C  
ATOM   2102  SD  MET A1464      -0.356 -11.912  60.744  1.00  0.00           S  
ATOM   2103  CE  MET A1464      -1.633 -12.518  61.856  1.00  0.00           C  
ATOM   2104  N   GLY A1465       3.057 -16.764  62.246  1.00  0.00           N  
ATOM   2105  CA  GLY A1465       2.953 -18.148  62.700  1.00  0.00           C  
ATOM   2106  C   GLY A1465       2.061 -19.056  61.872  1.00  0.00           C  
ATOM   2107  O   GLY A1465       1.712 -20.159  62.331  1.00  0.00           O  
ATOM   2108  N   TYR A1467       1.694 -18.610  60.655  1.00  0.00           N  
ATOM   2109  CA  TYR A1467       0.961 -19.462  59.698  1.00  0.00           C  
ATOM   2110  C   TYR A1467       1.924 -20.259  58.858  1.00  0.00           C  
ATOM   2111  O   TYR A1467       2.952 -19.729  58.404  1.00  0.00           O  
ATOM   2112  CB  TYR A1467       0.031 -18.641  58.813  1.00  0.00           C  
ATOM   2113  CG  TYR A1467      -1.002 -17.941  59.613  1.00  0.00           C  
ATOM   2114  CD1 TYR A1467      -2.069 -18.648  60.167  1.00  0.00           C  
ATOM   2115  CD2 TYR A1467      -0.901 -16.572  59.870  1.00  0.00           C  
ATOM   2116  CE1 TYR A1467      -3.015 -18.015  60.947  1.00  0.00           C  
ATOM   2117  CE2 TYR A1467      -1.860 -15.910  60.655  1.00  0.00           C  
ATOM   2118  CZ  TYR A1467      -2.915 -16.642  61.188  1.00  0.00           C  
ATOM   2119  OH  TYR A1467      -3.865 -16.013  61.974  1.00  0.00           O  
ATOM   2120  N   LEU A1506       1.600 -21.532  58.687  1.00  0.00           N  
ATOM   2121  CA  LEU A1506       2.422 -22.471  57.942  1.00  0.00           C  
ATOM   2122  C   LEU A1506       2.145 -22.384  56.457  1.00  0.00           C  
ATOM   2123  O   LEU A1506       1.034 -22.029  56.035  1.00  0.00           O  
ATOM   2124  CB  LEU A1506       2.222 -23.918  58.460  1.00  0.00           C  
ATOM   2125  CG  LEU A1506       2.414 -24.158  59.965  1.00  0.00           C  
ATOM   2126  CD1 LEU A1506       2.235 -25.609  60.294  1.00  0.00           C  
ATOM   2127  CD2 LEU A1506       3.769 -23.710  60.440  1.00  0.00           C  
ATOM   2128  N   ALA A1507       3.181 -22.679  55.674  1.00  0.00           N  
ATOM   2129  CA  ALA A1507       3.133 -22.609  54.206  1.00  0.00           C  
ATOM   2130  C   ALA A1507       2.047 -23.486  53.613  1.00  0.00           C  
ATOM   2131  O   ALA A1507       1.241 -22.964  52.841  1.00  0.00           O  
ATOM   2132  CB  ALA A1507       4.479 -22.929  53.600  1.00  0.00           C  
ATOM   2133  N   PRO A1508       2.003 -24.812  53.977  1.00  0.00           N  
ATOM   2134  CA  PRO A1508       0.938 -25.652  53.451  1.00  0.00           C  
ATOM   2135  C   PRO A1508      -0.484 -25.173  53.817  1.00  0.00           C  
ATOM   2136  O   PRO A1508      -1.439 -25.338  53.007  1.00  0.00           O  
ATOM   2137  CB  PRO A1508       1.245 -27.024  54.058  1.00  0.00           C  
ATOM   2138  CG  PRO A1508       2.097 -26.747  55.226  1.00  0.00           C  
ATOM   2139  CD  PRO A1508       2.933 -25.614  54.802  1.00  0.00           C  
ATOM   2140  N   ALA A1509      -0.607 -24.541  54.982  1.00  0.00           N  
ATOM   2141  CA  ALA A1509      -1.885 -23.984  55.416  1.00  0.00           C  
ATOM   2142  C   ALA A1509      -2.250 -22.765  54.571  1.00  0.00           C  
ATOM   2143  O   ALA A1509      -3.411 -22.605  54.188  1.00  0.00           O  
ATOM   2144  CB  ALA A1509      -1.856 -23.646  56.860  1.00  0.00           C  
ATOM   2145  N   LEU A1510      -1.255 -21.952  54.223  1.00  0.00           N  
ATOM   2146  CA  LEU A1510      -1.490 -20.789  53.354  1.00  0.00           C  
ATOM   2147  C   LEU A1510      -1.908 -21.213  51.974  1.00  0.00           C  
ATOM   2148  O   LEU A1510      -2.881 -20.681  51.431  1.00  0.00           O  
ATOM   2149  CB  LEU A1510      -0.258 -19.908  53.294  1.00  0.00           C  
ATOM   2150  CG  LEU A1510      -0.274 -18.905  54.441  1.00  0.00           C  
ATOM   2151  CD1 LEU A1510       1.109 -18.328  54.664  1.00  0.00           C  
ATOM   2152  CD2 LEU A1510      -1.342 -17.793  54.231  1.00  0.00           C  
ATOM   2153  N   ALA A1511      -1.183 -22.200  51.428  1.00  0.00           N  
ATOM   2154  CA  ALA A1511      -1.482 -22.786  50.149  1.00  0.00           C  
ATOM   2155  C   ALA A1511      -2.930 -23.355  50.122  1.00  0.00           C  
ATOM   2156  O   ALA A1511      -3.773 -22.884  49.342  1.00  0.00           O  
ATOM   2157  CB  ALA A1511      -0.445 -23.848  49.793  1.00  0.00           C  
ATOM   2158  N   ASN A1516      -3.232 -24.269  51.051  1.00  0.00           N  
ATOM   2159  CA  ASN A1516      -4.553 -24.888  51.156  1.00  0.00           C  
ATOM   2160  C   ASN A1516      -5.634 -23.794  51.197  1.00  0.00           C  
ATOM   2161  O   ASN A1516      -6.641 -23.884  50.494  1.00  0.00           O  
ATOM   2162  CB  ASN A1516      -4.583 -25.769  52.404  1.00  0.00           C  
ATOM   2163  CG  ASN A1516      -5.817 -26.642  52.509  1.00  0.00           C  
ATOM   2164  OD1 ASN A1516      -5.750 -27.728  53.082  1.00  0.00           O  
ATOM   2165  ND2 ASN A1516      -6.948 -26.177  51.996  1.00  0.00           N  
ATOM   2166  N   TYR A1517      -5.358 -22.732  51.956  1.00  0.00           N  
ATOM   2167  CA  TYR A1517      -6.271 -21.627  52.141  1.00  0.00           C  
ATOM   2168  C   TYR A1517      -6.541 -20.807  50.899  1.00  0.00           C  
ATOM   2169  O   TYR A1517      -7.706 -20.624  50.529  1.00  0.00           O  
ATOM   2170  CB  TYR A1517      -5.802 -20.711  53.275  1.00  0.00           C  
ATOM   2171  CG  TYR A1517      -6.772 -19.586  53.541  1.00  0.00           C  
ATOM   2172  CD1 TYR A1517      -8.099 -19.849  53.958  1.00  0.00           C  
ATOM   2173  CD2 TYR A1517      -6.395 -18.268  53.344  1.00  0.00           C  
ATOM   2174  CE1 TYR A1517      -9.001 -18.823  54.181  1.00  0.00           C  
ATOM   2175  CE2 TYR A1517      -7.287 -17.231  53.578  1.00  0.00           C  
ATOM   2176  CZ  TYR A1517      -8.581 -17.507  53.999  1.00  0.00           C  
ATOM   2177  OH  TYR A1517      -9.464 -16.471  54.212  1.00  0.00           O  
ATOM   2178  N   MET A1518      -5.487 -20.271  50.289  1.00  0.00           N  
ATOM   2179  CA  MET A1518      -5.610 -19.452  49.069  1.00  0.00           C  
ATOM   2180  C   MET A1518      -6.384 -20.189  47.998  1.00  0.00           C  
ATOM   2181  O   MET A1518      -7.155 -19.571  47.241  1.00  0.00           O  
ATOM   2182  CB  MET A1518      -4.238 -19.104  48.525  1.00  0.00           C  
ATOM   2183  CG  MET A1518      -3.487 -18.146  49.394  1.00  0.00           C  
ATOM   2184  SD  MET A1518      -1.947 -17.723  48.654  1.00  0.00           S  
ATOM   2185  CE  MET A1518      -0.926 -18.936  49.441  1.00  0.00           C  
ATOM   2186  N   THR A1527      -6.166 -21.507  47.925  1.00  0.00           N  
ATOM   2187  CA  THR A1527      -6.901 -22.351  47.028  1.00  0.00           C  
ATOM   2188  C   THR A1527      -8.401 -22.253  47.361  1.00  0.00           C  
ATOM   2189  O   THR A1527      -9.201 -21.894  46.491  1.00  0.00           O  
ATOM   2190  CB  THR A1527      -6.406 -23.804  47.095  1.00  0.00           C  
ATOM   2191  OG1 THR A1527      -4.987 -23.828  46.922  1.00  0.00           O  
ATOM   2192  CG2 THR A1527      -7.040 -24.630  46.009  1.00  0.00           C  
ATOM   2193  N   LEU A1528      -8.746 -22.475  48.633  1.00  0.00           N  
ATOM   2194  CA  LEU A1528     -10.134 -22.398  49.110  1.00  0.00           C  
ATOM   2195  C   LEU A1528     -10.786 -21.036  48.894  1.00  0.00           C  
ATOM   2196  O   LEU A1528     -12.006 -20.920  48.937  1.00  0.00           O  
ATOM   2197  CB  LEU A1528     -10.233 -22.823  50.585  1.00  0.00           C  
ATOM   2198  CG  LEU A1528     -10.121 -24.333  50.858  1.00  0.00           C  
ATOM   2199  CD1 LEU A1528     -10.058 -24.623  52.338  1.00  0.00           C  
ATOM   2200  CD2 LEU A1528     -11.281 -25.108  50.211  1.00  0.00           C  
ATOM   2201  N   LEU A1549      -9.961 -20.017  48.643  1.00  0.00           N  
ATOM   2202  CA  LEU A1549     -10.452 -18.680  48.307  1.00  0.00           C  
ATOM   2203  C   LEU A1549     -10.764 -18.573  46.815  1.00  0.00           C  
ATOM   2204  O   LEU A1549      -9.985 -17.987  46.031  1.00  0.00           O  
ATOM   2205  CB  LEU A1549      -9.431 -17.622  48.698  1.00  0.00           C  
ATOM   2206  CG  LEU A1549      -9.159 -17.304  50.147  1.00  0.00           C  
ATOM   2207  CD1 LEU A1549      -7.933 -16.448  50.104  1.00  0.00           C  
ATOM   2208  CD2 LEU A1549     -10.349 -16.583  50.835  1.00  0.00           C  
ATOM   2209  N   GLY A1563     -11.895 -19.142  46.415  1.00  0.00           N  
ATOM   2210  CA  GLY A1563     -12.245 -19.166  45.005  1.00  0.00           C  
ATOM   2211  C   GLY A1563     -12.460 -20.551  44.439  1.00  0.00           C  
ATOM   2212  O   GLY A1563     -13.311 -20.720  43.586  1.00  0.00           O  
ATOM   2213  N   TRP A1569     -11.701 -21.541  44.905  1.00  0.00           N  
ATOM   2214  CA  TRP A1569     -11.884 -22.925  44.451  1.00  0.00           C  
ATOM   2215  C   TRP A1569     -12.585 -23.795  45.493  1.00  0.00           C  
ATOM   2216  O   TRP A1569     -12.099 -23.954  46.616  1.00  0.00           O  
ATOM   2217  CB  TRP A1569     -10.546 -23.540  44.070  1.00  0.00           C  
ATOM   2218  CG  TRP A1569     -10.645 -24.858  43.385  1.00  0.00           C  
ATOM   2219  CD1 TRP A1569     -11.056 -25.076  42.111  1.00  0.00           C  
ATOM   2220  CD2 TRP A1569     -10.274 -26.146  43.915  1.00  0.00           C  
ATOM   2221  NE1 TRP A1569     -10.986 -26.414  41.810  1.00  0.00           N  
ATOM   2222  CE2 TRP A1569     -10.502 -27.096  42.891  1.00  0.00           C  
ATOM   2223  CE3 TRP A1569      -9.774 -26.587  45.153  1.00  0.00           C  
ATOM   2224  CZ2 TRP A1569     -10.263 -28.484  43.063  1.00  0.00           C  
ATOM   2225  CZ3 TRP A1569      -9.518 -27.971  45.330  1.00  0.00           C  
ATOM   2226  CH2 TRP A1569      -9.768 -28.900  44.278  1.00  0.00           C  
ATOM   2227  N   SER A1570     -13.757 -24.310  45.133  1.00  0.00           N  
ATOM   2228  CA  SER A1570     -14.451 -25.276  45.988  1.00  0.00           C  
ATOM   2229  C   SER A1570     -14.108 -26.680  45.502  1.00  0.00           C  
ATOM   2230  O   SER A1570     -14.281 -26.981  44.320  1.00  0.00           O  
ATOM   2231  CB  SER A1570     -15.971 -25.039  46.083  1.00  0.00           C  
ATOM   2232  OG  SER A1570     -16.529 -24.757  44.828  1.00  0.00           O  
ATOM   2233  N   PRO A1571     -13.545 -27.518  46.404  1.00  0.00           N  
ATOM   2234  CA  PRO A1571     -13.121 -28.876  46.074  1.00  0.00           C  
ATOM   2235  C   PRO A1571     -14.296 -29.795  45.756  1.00  0.00           C  
ATOM   2236  O   PRO A1571     -15.388 -29.586  46.314  1.00  0.00           O  
ATOM   2237  CB  PRO A1571     -12.424 -29.348  47.362  1.00  0.00           C  
ATOM   2238  CG  PRO A1571     -12.176 -28.124  48.139  1.00  0.00           C  
ATOM   2239  CD  PRO A1571     -13.267 -27.206  47.818  1.00  0.00           C  
ATOM   2240  N   PRO A1572     -14.092 -30.781  44.830  1.00  0.00           N  
ATOM   2241  CA  PRO A1572     -15.094 -31.815  44.518  1.00  0.00           C  
ATOM   2242  C   PRO A1572     -15.506 -32.692  45.721  1.00  0.00           C  
ATOM   2243  O   PRO A1572     -14.829 -32.713  46.762  1.00  0.00           O  
ATOM   2244  CB  PRO A1572     -14.390 -32.662  43.446  1.00  0.00           C  
ATOM   2245  CG  PRO A1572     -13.441 -31.714  42.804  1.00  0.00           C  
ATOM   2246  CD  PRO A1572     -12.911 -30.931  43.955  1.00  0.00           C  
ATOM   2247  N   GLU A1573     -16.624 -33.399  45.560  1.00  0.00           N  
ATOM   2248  CA  GLU A1573     -17.179 -34.258  46.612  1.00  0.00           C  
ATOM   2249  C   GLU A1573     -16.214 -35.406  46.917  1.00  0.00           C  
ATOM   2250  O   GLU A1573     -15.876 -36.194  46.026  1.00  0.00           O  
ATOM   2251  CB  GLU A1573     -18.574 -34.780  46.208  1.00  0.00           C  
ATOM   2252  CG  GLU A1573     -19.518 -33.692  45.624  1.00  0.00           C  
ATOM   2253  CD  GLU A1573     -20.996 -34.011  45.805  1.00  0.00           C  
ATOM   2254  OE1 GLU A1573     -21.418 -34.286  46.956  1.00  0.00           O  
ATOM   2255  OE2 GLU A1573     -21.745 -33.940  44.801  1.00  0.00           O  
ATOM   2256  N   GLY A1574     -15.712 -35.435  48.150  1.00  0.00           N  
ATOM   2257  CA  GLY A1574     -14.783 -36.482  48.586  1.00  0.00           C  
ATOM   2258  C   GLY A1574     -13.367 -35.993  48.838  1.00  0.00           C  
ATOM   2259  O   GLY A1574     -12.597 -36.654  49.550  1.00  0.00           O  
ATOM   2260  N   VAL A1575     -13.022 -34.844  48.261  1.00  0.00           N  
ATOM   2261  CA  VAL A1575     -11.696 -34.255  48.443  1.00  0.00           C  
ATOM   2262  C   VAL A1575     -11.584 -33.601  49.829  1.00  0.00           C  
ATOM   2263  O   VAL A1575     -10.604 -33.849  50.554  1.00  0.00           O  
ATOM   2264  CB  VAL A1575     -11.340 -33.251  47.316  1.00  0.00           C  
ATOM   2265  CG1 VAL A1575      -9.916 -32.740  47.468  1.00  0.00           C  
ATOM   2266  CG2 VAL A1575     -11.492 -33.905  45.953  1.00  0.00           C  
ATOM   2267  N   GLY A1576     -12.596 -32.798  50.192  1.00  0.00           N  
ATOM   2268  CA  GLY A1576     -12.636 -32.082  51.494  1.00  0.00           C  
ATOM   2269  C   GLY A1576     -11.878 -30.769  51.454  1.00  0.00           C  
ATOM   2270  O   GLY A1576     -11.328 -30.421  50.424  1.00  0.00           O  
ATOM   2271  N   GLU A1577     -11.851 -30.044  52.573  1.00  0.00           N  
ATOM   2272  CA  GLU A1577     -11.155 -28.740  52.658  1.00  0.00           C  
ATOM   2273  C   GLU A1577      -9.677 -28.824  53.067  1.00  0.00           C  
ATOM   2274  O   GLU A1577      -8.946 -27.824  52.979  1.00  0.00           O  
ATOM   2275  CB  GLU A1577     -11.891 -27.777  53.599  1.00  0.00           C  
ATOM   2276  CG  GLU A1577     -13.115 -27.101  52.985  1.00  0.00           C  
ATOM   2277  CD  GLU A1577     -13.852 -26.158  53.954  1.00  0.00           C  
ATOM   2278  OE1 GLU A1577     -14.176 -26.575  55.103  1.00  0.00           O  
ATOM   2279  OE2 GLU A1577     -14.142 -25.008  53.540  1.00  0.00           O  
ATOM   2280  N   LEU A1578      -9.240 -29.995  53.516  1.00  0.00           N  
ATOM   2281  CA  LEU A1578      -7.857 -30.172  53.931  1.00  0.00           C  
ATOM   2282  C   LEU A1578      -7.162 -31.033  52.896  1.00  0.00           C  
ATOM   2283  O   LEU A1578      -7.369 -32.261  52.830  1.00  0.00           O  
ATOM   2284  CB  LEU A1578      -7.789 -30.771  55.355  1.00  0.00           C  
ATOM   2285  CG  LEU A1578      -6.543 -30.814  56.288  1.00  0.00           C  
ATOM   2286  CD1 LEU A1578      -5.522 -31.927  55.933  1.00  0.00           C  
ATOM   2287  CD2 LEU A1578      -5.854 -29.484  56.423  1.00  0.00           C  
ATOM   2288  N   PHE A1579      -6.364 -30.370  52.061  1.00  0.00           N  
ATOM   2289  CA  PHE A1579      -5.652 -31.015  50.954  1.00  0.00           C  
ATOM   2290  C   PHE A1579      -4.281 -30.392  50.731  1.00  0.00           C  
ATOM   2291  O   PHE A1579      -4.086 -29.208  51.018  1.00  0.00           O  
ATOM   2292  CB  PHE A1579      -6.492 -30.939  49.659  1.00  0.00           C  
ATOM   2293  CG  PHE A1579      -7.134 -29.590  49.424  1.00  0.00           C  
ATOM   2294  CD1 PHE A1579      -6.425 -28.547  48.793  1.00  0.00           C  
ATOM   2295  CD2 PHE A1579      -8.430 -29.344  49.856  1.00  0.00           C  
ATOM   2296  CE1 PHE A1579      -7.013 -27.270  48.600  1.00  0.00           C  
ATOM   2297  CE2 PHE A1579      -9.022 -28.081  49.665  1.00  0.00           C  
ATOM   2298  CZ  PHE A1579      -8.307 -27.043  49.024  1.00  0.00           C  
ATOM   2299  N   THR A1580      -3.338 -31.191  50.225  1.00  0.00           N  
ATOM   2300  CA  THR A1580      -2.006 -30.704  49.843  1.00  0.00           C  
ATOM   2301  C   THR A1580      -2.158 -29.999  48.480  1.00  0.00           C  
ATOM   2302  O   THR A1580      -3.267 -29.975  47.920  1.00  0.00           O  
ATOM   2303  CB  THR A1580      -1.017 -31.878  49.682  1.00  0.00           C  
ATOM   2304  OG1 THR A1580      -1.468 -32.734  48.626  1.00  0.00           O  
ATOM   2305  CG2 THR A1580      -0.880 -32.706  50.988  1.00  0.00           C  
ATOM   2306  N   LEU A1581      -1.086 -29.423  47.931  1.00  0.00           N  
ATOM   2307  CA  LEU A1581      -1.160 -28.908  46.550  1.00  0.00           C  
ATOM   2308  C   LEU A1581      -1.165 -30.068  45.552  1.00  0.00           C  
ATOM   2309  O   LEU A1581      -1.799 -29.975  44.503  1.00  0.00           O  
ATOM   2310  CB  LEU A1581      -0.020 -27.955  46.218  1.00  0.00           C  
ATOM   2311  CG  LEU A1581       0.101 -26.590  46.898  1.00  0.00           C  
ATOM   2312  CD1 LEU A1581       1.459 -26.019  46.574  1.00  0.00           C  
ATOM   2313  CD2 LEU A1581      -0.968 -25.652  46.446  1.00  0.00           C  
ATOM   2314  N   ASP A1582      -0.471 -31.156  45.888  1.00  0.00           N  
ATOM   2315  CA  ASP A1582      -0.425 -32.340  45.046  1.00  0.00           C  
ATOM   2316  C   ASP A1582      -1.814 -32.975  44.836  1.00  0.00           C  
ATOM   2317  O   ASP A1582      -2.087 -33.488  43.743  1.00  0.00           O  
ATOM   2318  CB  ASP A1582       0.570 -33.377  45.594  1.00  0.00           C  
ATOM   2319  CG  ASP A1582       2.043 -32.964  45.411  1.00  0.00           C  
ATOM   2320  OD1 ASP A1582       2.350 -32.023  44.642  1.00  0.00           O  
ATOM   2321  OD2 ASP A1582       2.909 -33.616  46.040  1.00  0.00           O  
ATOM   2322  N   LEU A1583      -2.677 -32.911  45.862  1.00  0.00           N  
ATOM   2323  CA  LEU A1583      -4.050 -33.440  45.781  1.00  0.00           C  
ATOM   2324  C   LEU A1583      -4.973 -32.464  45.028  1.00  0.00           C  
ATOM   2325  O   LEU A1583      -5.813 -32.884  44.204  1.00  0.00           O  
ATOM   2326  CB  LEU A1583      -4.616 -33.725  47.176  1.00  0.00           C  
ATOM   2327  CG  LEU A1583      -5.451 -34.987  47.464  1.00  0.00           C  
ATOM   2328  CD1 LEU A1583      -5.995 -34.941  48.916  1.00  0.00           C  
ATOM   2329  CD2 LEU A1583      -6.598 -35.281  46.466  1.00  0.00           C  
ATOM   2330  N   ALA A1584      -4.812 -31.169  45.318  1.00  0.00           N  
ATOM   2331  CA  ALA A1584      -5.589 -30.097  44.663  1.00  0.00           C  
ATOM   2332  C   ALA A1584      -5.353 -30.109  43.160  1.00  0.00           C  
ATOM   2333  O   ALA A1584      -6.254 -29.780  42.381  1.00  0.00           O  
ATOM   2334  CB  ALA A1584      -5.251 -28.747  45.252  1.00  0.00           C  
ATOM   2335  N   ALA A1585      -4.158 -30.552  42.768  1.00  0.00           N  
ATOM   2336  CA  ALA A1585      -3.767 -30.648  41.377  1.00  0.00           C  
ATOM   2337  C   ALA A1585      -4.511 -31.762  40.649  1.00  0.00           C  
ATOM   2338  O   ALA A1585      -4.934 -31.567  39.512  1.00  0.00           O  
ATOM   2339  CB  ALA A1585      -2.266 -30.837  41.266  1.00  0.00           C  
ATOM   2340  N   LYS A1586      -4.690 -32.915  41.314  1.00  0.00           N  
ATOM   2341  CA  LYS A1586      -5.413 -34.056  40.745  1.00  0.00           C  
ATOM   2342  C   LYS A1586      -6.809 -33.685  40.287  1.00  0.00           C  
ATOM   2343  O   LYS A1586      -7.309 -34.235  39.301  1.00  0.00           O  
ATOM   2344  CB  LYS A1586      -5.517 -35.198  41.759  1.00  0.00           C  
ATOM   2345  CG  LYS A1586      -4.394 -36.211  41.690  1.00  0.00           C  
ATOM   2346  CD  LYS A1586      -4.652 -37.479  42.566  1.00  0.00           C  
ATOM   2347  CE  LYS A1586      -5.870 -38.379  42.099  1.00  0.00           C  
ATOM   2348  NZ  LYS A1586      -5.840 -38.878  40.681  1.00  0.00           N  
ATOM   2349  N   HIS A1587      -7.399 -32.709  40.971  1.00  0.00           N  
ATOM   2350  CA  HIS A1587      -8.801 -32.361  40.790  1.00  0.00           C  
ATOM   2351  C   HIS A1587      -9.127 -30.932  40.311  1.00  0.00           C  
ATOM   2352  O   HIS A1587     -10.296 -30.619  40.045  1.00  0.00           O  
ATOM   2353  CB  HIS A1587      -9.553 -32.674  42.091  1.00  0.00           C  
ATOM   2354  CG  HIS A1587      -9.713 -34.139  42.355  1.00  0.00           C  
ATOM   2355  ND1 HIS A1587      -9.233 -34.747  43.497  1.00  0.00           N  
ATOM   2356  CD2 HIS A1587     -10.273 -35.123  41.607  1.00  0.00           C  
ATOM   2357  CE1 HIS A1587      -9.510 -36.037  43.454  1.00  0.00           C  
ATOM   2358  NE2 HIS A1587     -10.133 -36.293  42.314  1.00  0.00           N  
ATOM   2359  N   PHE A1588      -8.109 -30.092  40.156  1.00  0.00           N  
ATOM   2360  CA  PHE A1588      -8.330 -28.686  39.797  1.00  0.00           C  
ATOM   2361  C   PHE A1588      -8.941 -28.493  38.396  1.00  0.00           C  
ATOM   2362  O   PHE A1588      -8.584 -29.187  37.456  1.00  0.00           O  
ATOM   2363  CB  PHE A1588      -7.044 -27.871  39.952  1.00  0.00           C  
ATOM   2364  CG  PHE A1588      -7.245 -26.402  39.781  1.00  0.00           C  
ATOM   2365  CD1 PHE A1588      -7.772 -25.631  40.828  1.00  0.00           C  
ATOM   2366  CD2 PHE A1588      -6.942 -25.778  38.557  1.00  0.00           C  
ATOM   2367  CE1 PHE A1588      -7.984 -24.266  40.679  1.00  0.00           C  
ATOM   2368  CE2 PHE A1588      -7.170 -24.423  38.382  1.00  0.00           C  
ATOM   2369  CZ  PHE A1588      -7.690 -23.651  39.465  1.00  0.00           C  
ATOM   2370  N   SER A1589      -9.877 -27.547  38.307  1.00  0.00           N  
ATOM   2371  CA  SER A1589     -10.552 -27.139  37.073  1.00  0.00           C  
ATOM   2372  C   SER A1589     -11.115 -25.729  37.258  1.00  0.00           C  
ATOM   2373  O   SER A1589     -11.519 -25.368  38.366  1.00  0.00           O  
ATOM   2374  CB  SER A1589     -11.696 -28.111  36.717  1.00  0.00           C  
ATOM   2375  OG  SER A1589     -12.813 -27.947  37.584  1.00  0.00           O  
ATOM   2376  N   PHE A1590     -11.185 -24.960  36.168  1.00  0.00           N  
ATOM   2377  CA  PHE A1590     -11.701 -23.581  36.212  1.00  0.00           C  
ATOM   2378  C   PHE A1590     -13.211 -23.491  36.359  1.00  0.00           C  
ATOM   2379  O   PHE A1590     -13.724 -22.466  36.834  1.00  0.00           O  
ATOM   2380  CB  PHE A1590     -11.247 -22.777  34.993  1.00  0.00           C  
ATOM   2381  CG  PHE A1590      -9.789 -22.479  34.981  1.00  0.00           C  
ATOM   2382  CD1 PHE A1590      -9.228 -21.605  35.930  1.00  0.00           C  
ATOM   2383  CD2 PHE A1590      -8.960 -23.068  34.021  1.00  0.00           C  
ATOM   2384  CE1 PHE A1590      -7.851 -21.335  35.926  1.00  0.00           C  
ATOM   2385  CE2 PHE A1590      -7.569 -22.786  33.994  1.00  0.00           C  
ATOM   2386  CZ  PHE A1590      -7.024 -21.938  34.942  1.00  0.00           C  
ATOM   2387  N   GLU A1591     -13.912 -24.551  35.936  1.00  0.00           N  
ATOM   2388  CA  GLU A1591     -15.366 -24.708  36.113  1.00  0.00           C  
ATOM   2389  C   GLU A1591     -15.771 -24.499  37.586  1.00  0.00           C  
ATOM   2390  O   GLU A1591     -16.727 -23.759  37.888  1.00  0.00           O  
ATOM   2391  CB  GLU A1591     -15.812 -26.103  35.640  1.00  0.00           C  
ATOM   2392  CG  GLU A1591     -15.545 -26.440  34.133  1.00  0.00           C  
ATOM   2393  CD  GLU A1591     -14.122 -26.990  33.831  1.00  0.00           C  
ATOM   2394  OE1 GLU A1591     -13.108 -26.359  34.213  1.00  0.00           O  
ATOM   2395  OE2 GLU A1591     -14.032 -28.046  33.162  1.00  0.00           O  
ATOM   2396  N   ARG A1592     -14.970 -25.083  38.489  1.00  0.00           N  
ATOM   2397  CA  ARG A1592     -15.230 -25.066  39.922  1.00  0.00           C  
ATOM   2398  C   ARG A1592     -14.712 -23.832  40.689  1.00  0.00           C  
ATOM   2399  O   ARG A1592     -14.739 -23.806  41.925  1.00  0.00           O  
ATOM   2400  CB  ARG A1592     -14.722 -26.376  40.556  1.00  0.00           C  
ATOM   2401  CG  ARG A1592     -15.500 -27.643  40.143  1.00  0.00           C  
ATOM   2402  CD  ARG A1592     -16.994 -27.579  40.527  1.00  0.00           C  
ATOM   2403  NE  ARG A1592     -17.194 -27.447  41.976  1.00  0.00           N  
ATOM   2404  CZ  ARG A1592     -17.539 -28.438  42.797  1.00  0.00           C  
ATOM   2405  NH1 ARG A1592     -17.764 -29.663  42.335  1.00  0.00           N  
ATOM   2406  NH2 ARG A1592     -17.676 -28.194  44.087  1.00  0.00           N  
ATOM   2407  N   ILE A1593     -14.272 -22.810  39.957  1.00  0.00           N  
ATOM   2408  CA  ILE A1593     -13.898 -21.524  40.545  1.00  0.00           C  
ATOM   2409  C   ILE A1593     -15.171 -20.740  40.878  1.00  0.00           C  
ATOM   2410  O   ILE A1593     -16.025 -20.540  40.003  1.00  0.00           O  
ATOM   2411  CB  ILE A1593     -12.916 -20.700  39.608  1.00  0.00           C  
ATOM   2412  CG1 ILE A1593     -11.487 -21.316  39.589  1.00  0.00           C  
ATOM   2413  CG2 ILE A1593     -12.906 -19.169  39.942  1.00  0.00           C  
ATOM   2414  CD1 ILE A1593     -10.717 -21.307  40.925  1.00  0.00           C  
ATOM   2415  N   ASN A1594     -15.322 -20.386  42.165  1.00  0.00           N  
ATOM   2416  CA  ASN A1594     -16.408 -19.527  42.666  1.00  0.00           C  
ATOM   2417  C   ASN A1594     -16.322 -18.235  41.868  1.00  0.00           C  
ATOM   2418  O   ASN A1594     -15.271 -17.586  41.844  1.00  0.00           O  
ATOM   2419  CB  ASN A1594     -16.250 -19.296  44.185  1.00  0.00           C  
ATOM   2420  CG  ASN A1594     -17.293 -18.306  44.775  1.00  0.00           C  
ATOM   2421  OD1 ASN A1594     -18.453 -18.246  44.339  1.00  0.00           O  
ATOM   2422  ND2 ASN A1594     -16.876 -17.559  45.801  1.00  0.00           N  
ATOM   2423  N   LYS A1596     -17.393 -17.911  41.150  1.00  0.00           N  
ATOM   2424  CA  LYS A1596     -17.339 -16.814  40.167  1.00  0.00           C  
ATOM   2425  C   LYS A1596     -17.485 -15.396  40.758  1.00  0.00           C  
ATOM   2426  O   LYS A1596     -17.487 -14.400  40.023  1.00  0.00           O  
ATOM   2427  CB  LYS A1596     -18.287 -17.079  38.981  1.00  0.00           C  
ATOM   2428  CG  LYS A1596     -17.937 -18.324  38.149  1.00  0.00           C  
ATOM   2429  CD  LYS A1596     -18.476 -18.211  36.728  1.00  0.00           C  
ATOM   2430  CE  LYS A1596     -18.696 -19.580  36.092  1.00  0.00           C  
ATOM   2431  NZ  LYS A1596     -17.432 -20.304  35.815  1.00  0.00           N  
ATOM   2432  N   ALA A1601     -17.553 -15.304  42.083  1.00  0.00           N  
ATOM   2433  CA  ALA A1601     -17.464 -14.006  42.752  1.00  0.00           C  
ATOM   2434  C   ALA A1601     -16.418 -14.041  43.852  1.00  0.00           C  
ATOM   2435  O   ALA A1601     -15.813 -15.092  44.115  1.00  0.00           O  
ATOM   2436  CB  ALA A1601     -18.797 -13.570  43.287  1.00  0.00           C  
ATOM   2437  N   GLY A1602     -16.207 -12.883  44.478  1.00  0.00           N  
ATOM   2438  CA  GLY A1602     -15.221 -12.715  45.524  1.00  0.00           C  
ATOM   2439  C   GLY A1602     -15.324 -13.669  46.707  1.00  0.00           C  
ATOM   2440  O   GLY A1602     -16.406 -13.939  47.221  1.00  0.00           O  
ATOM   2441  N   ALA A1603     -14.184 -14.209  47.100  1.00  0.00           N  
ATOM   2442  CA  ALA A1603     -14.095 -15.032  48.266  1.00  0.00           C  
ATOM   2443  C   ALA A1603     -13.704 -14.091  49.371  1.00  0.00           C  
ATOM   2444  O   ALA A1603     -12.678 -13.392  49.269  1.00  0.00           O  
ATOM   2445  CB  ALA A1603     -13.052 -16.087  48.080  1.00  0.00           C  
ATOM   2446  N   ARG A1604     -14.558 -14.018  50.393  1.00  0.00           N  
ATOM   2447  CA  ARG A1604     -14.265 -13.219  51.577  1.00  0.00           C  
ATOM   2448  C   ARG A1604     -13.132 -13.888  52.356  1.00  0.00           C  
ATOM   2449  O   ARG A1604     -13.115 -15.111  52.508  1.00  0.00           O  
ATOM   2450  CB  ARG A1604     -15.512 -13.035  52.433  1.00  0.00           C  
ATOM   2451  CG  ARG A1604     -16.377 -11.926  51.959  1.00  0.00           C  
ATOM   2452  CD  ARG A1604     -17.693 -11.896  52.664  1.00  0.00           C  
ATOM   2453  NE  ARG A1604     -18.630 -11.022  51.958  1.00  0.00           N  
ATOM   2454  CZ  ARG A1604     -19.904 -10.827  52.296  1.00  0.00           C  
ATOM   2455  NH1 ARG A1604     -20.426 -11.431  53.361  1.00  0.00           N  
ATOM   2456  NH2 ARG A1604     -20.657  -9.999  51.576  1.00  0.00           N  
ATOM   2457  N   PHE A1613     -12.150 -13.095  52.771  1.00  0.00           N  
ATOM   2458  CA  PHE A1613     -11.016 -13.604  53.512  1.00  0.00           C  
ATOM   2459  C   PHE A1613     -11.470 -13.843  54.952  1.00  0.00           C  
ATOM   2460  O   PHE A1613     -11.932 -12.903  55.605  1.00  0.00           O  
ATOM   2461  CB  PHE A1613      -9.848 -12.613  53.435  1.00  0.00           C  
ATOM   2462  CG  PHE A1613      -8.688 -12.985  54.292  1.00  0.00           C  
ATOM   2463  CD1 PHE A1613      -7.691 -13.822  53.807  1.00  0.00           C  
ATOM   2464  CD2 PHE A1613      -8.592 -12.511  55.603  1.00  0.00           C  
ATOM   2465  CE1 PHE A1613      -6.609 -14.202  54.617  1.00  0.00           C  
ATOM   2466  CE2 PHE A1613      -7.516 -12.886  56.422  1.00  0.00           C  
ATOM   2467  CZ  PHE A1613      -6.525 -13.741  55.921  1.00  0.00           C  
ATOM   2468  N   ASP A1614     -11.336 -15.087  55.437  1.00  0.00           N  
ATOM   2469  CA  ASP A1614     -11.802 -15.469  56.784  1.00  0.00           C  
ATOM   2470  C   ASP A1614     -10.671 -15.971  57.655  1.00  0.00           C  
ATOM   2471  O   ASP A1614     -10.120 -17.052  57.402  1.00  0.00           O  
ATOM   2472  CB  ASP A1614     -12.928 -16.529  56.701  1.00  0.00           C  
ATOM   2473  CG  ASP A1614     -13.735 -16.669  58.013  1.00  0.00           C  
ATOM   2474  OD1 ASP A1614     -13.391 -16.049  59.050  1.00  0.00           O  
ATOM   2475  OD2 ASP A1614     -14.754 -17.396  57.992  1.00  0.00           O  
ATOM   2476  N   TRP A1615     -10.341 -15.182  58.684  1.00  0.00           N  
ATOM   2477  CA  TRP A1615      -9.293 -15.526  59.656  1.00  0.00           C  
ATOM   2478  C   TRP A1615      -9.618 -16.829  60.358  1.00  0.00           C  
ATOM   2479  O   TRP A1615      -8.729 -17.644  60.620  1.00  0.00           O  
ATOM   2480  CB  TRP A1615      -9.123 -14.424  60.707  1.00  0.00           C  
ATOM   2481  CG  TRP A1615      -8.454 -13.246  60.192  1.00  0.00           C  
ATOM   2482  CD1 TRP A1615      -9.043 -12.095  59.783  1.00  0.00           C  
ATOM   2483  CD2 TRP A1615      -7.044 -13.081  59.987  1.00  0.00           C  
ATOM   2484  NE1 TRP A1615      -8.094 -11.215  59.321  1.00  0.00           N  
ATOM   2485  CE2 TRP A1615      -6.853 -11.789  59.443  1.00  0.00           C  
ATOM   2486  CE3 TRP A1615      -5.917 -13.891  60.232  1.00  0.00           C  
ATOM   2487  CZ2 TRP A1615      -5.573 -11.288  59.105  1.00  0.00           C  
ATOM   2488  CZ3 TRP A1615      -4.645 -13.399  59.899  1.00  0.00           C  
ATOM   2489  CH2 TRP A1615      -4.486 -12.110  59.343  1.00  0.00           C  
ATOM   2490  N   ASP A1616     -10.903 -17.031  60.641  1.00  0.00           N  
ATOM   2491  CA  ASP A1616     -11.351 -18.213  61.340  1.00  0.00           C  
ATOM   2492  C   ASP A1616     -11.090 -19.498  60.570  1.00  0.00           C  
ATOM   2493  O   ASP A1616     -10.754 -20.517  61.193  1.00  0.00           O  
ATOM   2494  CB  ASP A1616     -12.812 -18.053  61.771  1.00  0.00           C  
ATOM   2495  CG  ASP A1616     -12.963 -17.076  62.935  1.00  0.00           C  
ATOM   2496  OD1 ASP A1616     -12.087 -17.095  63.856  1.00  0.00           O  
ATOM   2497  OD2 ASP A1616     -13.939 -16.290  62.935  1.00  0.00           O  
ATOM   2498  N   LYS A1617     -11.175 -19.432  59.237  1.00  0.00           N  
ATOM   2499  CA  LYS A1617     -10.917 -20.583  58.388  1.00  0.00           C  
ATOM   2500  C   LYS A1617      -9.436 -20.781  58.176  1.00  0.00           C  
ATOM   2501  O   LYS A1617      -8.994 -21.920  58.080  1.00  0.00           O  
ATOM   2502  CB  LYS A1617     -11.656 -20.500  57.033  1.00  0.00           C  
ATOM   2503  CG  LYS A1617     -11.568 -21.814  56.178  1.00  0.00           C  
ATOM   2504  CD  LYS A1617     -12.479 -21.847  54.912  1.00  0.00           C  
ATOM   2505  CE  LYS A1617     -13.961 -22.152  55.227  1.00  0.00           C  
ATOM   2506  NZ  LYS A1617     -14.150 -23.341  56.139  1.00  0.00           N  
ATOM   2507  N   LEU A1619      -8.671 -19.692  58.049  1.00  0.00           N  
ATOM   2508  CA  LEU A1619      -7.206 -19.812  57.951  1.00  0.00           C  
ATOM   2509  C   LEU A1619      -6.623 -20.448  59.221  1.00  0.00           C  
ATOM   2510  O   LEU A1619      -5.763 -21.327  59.135  1.00  0.00           O  
ATOM   2511  CB  LEU A1619      -6.521 -18.462  57.641  1.00  0.00           C  
ATOM   2512  CG  LEU A1619      -4.984 -18.402  57.753  1.00  0.00           C  
ATOM   2513  CD1 LEU A1619      -4.267 -19.341  56.791  1.00  0.00           C  
ATOM   2514  CD2 LEU A1619      -4.511 -16.980  57.580  1.00  0.00           C  
ATOM   2515  N   ASN A1620      -7.082 -19.961  60.373  1.00  0.00           N  
ATOM   2516  CA  ASN A1620      -6.773 -20.527  61.682  1.00  0.00           C  
ATOM   2517  C   ASN A1620      -7.173 -22.006  61.795  1.00  0.00           C  
ATOM   2518  O   ASN A1620      -6.396 -22.811  62.302  1.00  0.00           O  
ATOM   2519  CB  ASN A1620      -7.462 -19.729  62.796  1.00  0.00           C  
ATOM   2520  CG  ASN A1620      -6.839 -18.339  63.031  1.00  0.00           C  
ATOM   2521  OD1 ASN A1620      -7.382 -17.548  63.809  1.00  0.00           O  
ATOM   2522  ND2 ASN A1620      -5.706 -18.051  62.394  1.00  0.00           N  
ATOM   2523  N   TRP A1621      -8.362 -22.356  61.287  1.00  0.00           N  
ATOM   2524  CA  TRP A1621      -8.860 -23.744  61.345  1.00  0.00           C  
ATOM   2525  C   TRP A1621      -7.921 -24.690  60.595  1.00  0.00           C  
ATOM   2526  O   TRP A1621      -7.665 -25.815  61.040  1.00  0.00           O  
ATOM   2527  CB  TRP A1621     -10.292 -23.852  60.831  1.00  0.00           C  
ATOM   2528  CG  TRP A1621     -10.823 -25.233  60.880  1.00  0.00           C  
ATOM   2529  CD1 TRP A1621     -11.409 -25.844  61.953  1.00  0.00           C  
ATOM   2530  CD2 TRP A1621     -10.807 -26.206  59.823  1.00  0.00           C  
ATOM   2531  NE1 TRP A1621     -11.770 -27.129  61.630  1.00  0.00           N  
ATOM   2532  CE2 TRP A1621     -11.418 -27.381  60.330  1.00  0.00           C  
ATOM   2533  CE3 TRP A1621     -10.340 -26.198  58.487  1.00  0.00           C  
ATOM   2534  CZ2 TRP A1621     -11.591 -28.556  59.544  1.00  0.00           C  
ATOM   2535  CZ3 TRP A1621     -10.495 -27.375  57.700  1.00  0.00           C  
ATOM   2536  CH2 TRP A1621     -11.122 -28.537  58.244  1.00  0.00           C  
ATOM   2537  N   LEU A1622      -7.388 -24.200  59.486  1.00  0.00           N  
ATOM   2538  CA  LEU A1622      -6.475 -24.955  58.668  1.00  0.00           C  
ATOM   2539  C   LEU A1622      -5.127 -25.020  59.307  1.00  0.00           C  
ATOM   2540  O   LEU A1622      -4.535 -26.092  59.361  1.00  0.00           O  
ATOM   2541  CB  LEU A1622      -6.337 -24.314  57.297  1.00  0.00           C  
ATOM   2542  CG  LEU A1622      -7.371 -24.594  56.225  1.00  0.00           C  
ATOM   2543  CD1 LEU A1622      -7.049 -23.668  55.081  1.00  0.00           C  
ATOM   2544  CD2 LEU A1622      -7.347 -26.047  55.768  1.00  0.00           C  
ATOM   2545  N   ASN A1632      -4.647 -23.864  59.799  1.00  0.00           N  
ATOM   2546  CA  ASN A1632      -3.313 -23.767  60.347  1.00  0.00           C  
ATOM   2547  C   ASN A1632      -3.117 -24.687  61.551  1.00  0.00           C  
ATOM   2548  O   ASN A1632      -2.080 -25.362  61.667  1.00  0.00           O  
ATOM   2549  CB  ASN A1632      -2.963 -22.332  60.687  1.00  0.00           C  
ATOM   2550  CG  ASN A1632      -1.472 -22.095  60.677  1.00  0.00           C  
ATOM   2551  OD1 ASN A1632      -0.759 -22.555  59.779  1.00  0.00           O  
ATOM   2552  ND2 ASN A1632      -0.983 -21.397  61.687  1.00  0.00           N  
ATOM   2553  N   ARG A1635      -4.156 -24.738  62.392  1.00  0.00           N  
ATOM   2554  CA  ARG A1635      -4.273 -25.646  63.534  1.00  0.00           C  
ATOM   2555  C   ARG A1635      -4.049 -27.078  63.058  1.00  0.00           C  
ATOM   2556  O   ARG A1635      -3.224 -27.785  63.636  1.00  0.00           O  
ATOM   2557  CB  ARG A1635      -5.657 -25.487  64.138  1.00  0.00           C  
ATOM   2558  CG  ARG A1635      -5.870 -25.976  65.514  1.00  0.00           C  
ATOM   2559  CD  ARG A1635      -6.875 -25.049  66.141  1.00  0.00           C  
ATOM   2560  NE  ARG A1635      -7.364 -25.500  67.439  1.00  0.00           N  
ATOM   2561  CZ  ARG A1635      -7.854 -24.708  68.397  1.00  0.00           C  
ATOM   2562  NH1 ARG A1635      -7.913 -23.382  68.247  1.00  0.00           N  
ATOM   2563  NH2 ARG A1635      -8.248 -25.246  69.535  1.00  0.00           N  
ATOM   2564  N   GLN A1636      -4.722 -27.455  61.953  1.00  0.00           N  
ATOM   2565  CA  GLN A1636      -4.595 -28.783  61.347  1.00  0.00           C  
ATOM   2566  C   GLN A1636      -3.181 -29.087  60.839  1.00  0.00           C  
ATOM   2567  O   GLN A1636      -2.730 -30.229  60.963  1.00  0.00           O  
ATOM   2568  CB  GLN A1636      -5.627 -29.005  60.233  1.00  0.00           C  
ATOM   2569  CG  GLN A1636      -7.043 -29.306  60.695  1.00  0.00           C  
ATOM   2570  CD  GLN A1636      -7.198 -30.734  61.211  1.00  0.00           C  
ATOM   2571  OE1 GLN A1636      -7.585 -31.643  60.458  1.00  0.00           O  
ATOM   2572  NE2 GLN A1636      -6.876 -30.947  62.493  1.00  0.00           N  
ATOM   2573  N   TYR A1637      -2.482 -28.084  60.298  1.00  0.00           N  
ATOM   2574  CA  TYR A1637      -1.112 -28.298  59.817  1.00  0.00           C  
ATOM   2575  C   TYR A1637      -0.097 -28.349  60.966  1.00  0.00           C  
ATOM   2576  O   TYR A1637       0.831 -29.207  60.967  1.00  0.00           O  
ATOM   2577  CB  TYR A1637      -0.714 -27.286  58.720  1.00  0.00           C  
ATOM   2578  CG  TYR A1637      -1.381 -27.609  57.403  1.00  0.00           C  
ATOM   2579  CD1 TYR A1637      -0.856 -28.617  56.542  1.00  0.00           C  
ATOM   2580  CD2 TYR A1637      -2.592 -26.988  57.038  1.00  0.00           C  
ATOM   2581  CE1 TYR A1637      -1.512 -28.958  55.329  1.00  0.00           C  
ATOM   2582  CE2 TYR A1637      -3.239 -27.299  55.823  1.00  0.00           C  
ATOM   2583  CZ  TYR A1637      -2.702 -28.293  54.984  1.00  0.00           C  
ATOM   2584  OH  TYR A1637      -3.343 -28.590  53.809  1.00  0.00           O  
ATOM   2585  N   ILE A1638      -0.280 -27.445  61.939  1.00  0.00           N  
ATOM   2586  CA  ILE A1638       0.512 -27.441  63.155  1.00  0.00           C  
ATOM   2587  C   ILE A1638       0.443 -28.831  63.795  1.00  0.00           C  
ATOM   2588  O   ILE A1638       1.455 -29.336  64.260  1.00  0.00           O  
ATOM   2589  CB  ILE A1638       0.053 -26.345  64.145  1.00  0.00           C  
ATOM   2590  CG1 ILE A1638       0.548 -24.971  63.668  1.00  0.00           C  
ATOM   2591  CG2 ILE A1638       0.532 -26.665  65.614  1.00  0.00           C  
ATOM   2592  CD1 ILE A1638       0.013 -23.771  64.454  1.00  0.00           C  
ATOM   2593  N   GLN A1639      -0.726 -29.467  63.752  1.00  0.00           N  
ATOM   2594  CA  GLN A1639      -0.889 -30.800  64.331  1.00  0.00           C  
ATOM   2595  C   GLN A1639      -0.202 -31.877  63.482  1.00  0.00           C  
ATOM   2596  O   GLN A1639       0.065 -32.976  63.980  1.00  0.00           O  
ATOM   2597  CB  GLN A1639      -2.365 -31.121  64.556  1.00  0.00           C  
ATOM   2598  CG  GLN A1639      -3.046 -30.246  65.620  1.00  0.00           C  
ATOM   2599  CD  GLN A1639      -4.602 -30.305  65.575  1.00  0.00           C  
ATOM   2600  OE1 GLN A1639      -5.212 -30.807  64.609  1.00  0.00           O  
ATOM   2601  NE2 GLN A1639      -5.241 -29.787  66.636  1.00  0.00           N  
ATOM   2602  N   GLN A1640       0.095 -31.551  62.216  1.00  0.00           N  
ATOM   2603  CA  GLN A1640       0.789 -32.471  61.284  1.00  0.00           C  
ATOM   2604  C   GLN A1640       2.297 -32.413  61.478  1.00  0.00           C  
ATOM   2605  O   GLN A1640       3.003 -33.347  61.075  1.00  0.00           O  
ATOM   2606  CB  GLN A1640       0.451 -32.169  59.817  1.00  0.00           C  
ATOM   2607  CG  GLN A1640      -0.922 -32.640  59.306  1.00  0.00           C  
ATOM   2608  CD  GLN A1640      -1.224 -32.148  57.861  1.00  0.00           C  
ATOM   2609  OE1 GLN A1640      -2.390 -31.925  57.493  1.00  0.00           O  
ATOM   2610  NE2 GLN A1640      -0.166 -31.949  57.058  1.00  0.00           N  
ATOM   2611  N   LEU A1641       2.778 -31.301  62.053  1.00  0.00           N  
ATOM   2612  CA  LEU A1641       4.187 -31.114  62.412  1.00  0.00           C  
ATOM   2613  C   LEU A1641       4.698 -32.179  63.382  1.00  0.00           C  
ATOM   2614  O   LEU A1641       3.992 -32.570  64.331  1.00  0.00           O  
ATOM   2615  CB  LEU A1641       4.374 -29.736  63.044  1.00  0.00           C  
ATOM   2616  CG  LEU A1641       4.924 -28.498  62.314  1.00  0.00           C  
ATOM   2617  CD1 LEU A1641       4.686 -28.495  60.801  1.00  0.00           C  
ATOM   2618  CD2 LEU A1641       4.402 -27.213  62.981  1.00  0.00           C  
ATOM   2619  N   GLU A1642       5.901 -32.680  63.124  1.00  0.00           N  
ATOM   2620  CA  GLU A1642       6.542 -33.617  64.043  1.00  0.00           C  
ATOM   2621  C   GLU A1642       6.908 -32.873  65.330  1.00  0.00           C  
ATOM   2622  O   GLU A1642       7.307 -31.705  65.255  1.00  0.00           O  
ATOM   2623  CB  GLU A1642       7.767 -34.278  63.404  1.00  0.00           C  
ATOM   2624  CG  GLU A1642       7.426 -35.468  62.476  1.00  0.00           C  
ATOM   2625  CD  GLU A1642       6.752 -36.646  63.213  1.00  0.00           C  
ATOM   2626  OE1 GLU A1642       7.272 -37.093  64.269  1.00  0.00           O  
ATOM   2627  OE2 GLU A1642       5.708 -37.132  62.724  1.00  0.00           O  
ATOM   2628  N   PRO A1662       6.751 -33.536  66.515  1.00  0.00           N  
ATOM   2629  CA  PRO A1662       6.985 -32.887  67.817  1.00  0.00           C  
ATOM   2630  C   PRO A1662       8.344 -32.210  67.914  1.00  0.00           C  
ATOM   2631  O   PRO A1662       8.442 -31.140  68.498  1.00  0.00           O  
ATOM   2632  CB  PRO A1662       6.913 -34.054  68.810  1.00  0.00           C  
ATOM   2633  CG  PRO A1662       6.066 -35.067  68.157  1.00  0.00           C  
ATOM   2634  CD  PRO A1662       6.378 -34.960  66.694  1.00  0.00           C  
ATOM   2635  N   GLU A1663       9.360 -32.814  67.299  1.00  0.00           N  
ATOM   2636  CA  GLU A1663      10.712 -32.268  67.296  1.00  0.00           C  
ATOM   2637  C   GLU A1663      10.835 -30.997  66.420  1.00  0.00           C  
ATOM   2638  O   GLU A1663      11.428 -29.997  66.854  1.00  0.00           O  
ATOM   2639  CB  GLU A1663      11.724 -33.371  66.918  1.00  0.00           C  
ATOM   2640  CG  GLU A1663      13.212 -33.007  67.078  1.00  0.00           C  
ATOM   2641  CD  GLU A1663      13.550 -32.345  68.419  1.00  0.00           C  
ATOM   2642  OE1 GLU A1663      13.512 -33.036  69.471  1.00  0.00           O  
ATOM   2643  OE2 GLU A1663      13.869 -31.127  68.404  1.00  0.00           O  
ATOM   2644  N   GLU A1664      10.244 -31.028  65.221  1.00  0.00           N  
ATOM   2645  CA  GLU A1664      10.206 -29.848  64.326  1.00  0.00           C  
ATOM   2646  C   GLU A1664       9.394 -28.755  64.977  1.00  0.00           C  
ATOM   2647  O   GLU A1664       9.794 -27.595  64.964  1.00  0.00           O  
ATOM   2648  CB  GLU A1664       9.564 -30.151  62.960  1.00  0.00           C  
ATOM   2649  CG  GLU A1664      10.206 -31.259  62.128  1.00  0.00           C  
ATOM   2650  CD  GLU A1664       9.393 -31.625  60.864  1.00  0.00           C  
ATOM   2651  OE1 GLU A1664       8.222 -31.180  60.724  1.00  0.00           O  
ATOM   2652  OE2 GLU A1664       9.935 -32.385  60.019  1.00  0.00           O  
ATOM   2653  N   PHE A1665       8.241 -29.144  65.537  1.00  0.00           N  
ATOM   2654  CA  PHE A1665       7.318 -28.214  66.161  1.00  0.00           C  
ATOM   2655  C   PHE A1665       7.971 -27.411  67.291  1.00  0.00           C  
ATOM   2656  O   PHE A1665       7.832 -26.176  67.330  1.00  0.00           O  
ATOM   2657  CB  PHE A1665       6.058 -28.923  66.661  1.00  0.00           C  
ATOM   2658  CG  PHE A1665       5.122 -28.018  67.377  1.00  0.00           C  
ATOM   2659  CD1 PHE A1665       4.639 -26.840  66.751  1.00  0.00           C  
ATOM   2660  CD2 PHE A1665       4.725 -28.310  68.680  1.00  0.00           C  
ATOM   2661  CE1 PHE A1665       3.771 -25.974  67.427  1.00  0.00           C  
ATOM   2662  CE2 PHE A1665       3.851 -27.442  69.385  1.00  0.00           C  
ATOM   2663  CZ  PHE A1665       3.364 -26.279  68.755  1.00  0.00           C  
ATOM   2664  N   LEU A1666       8.688 -28.123  68.179  1.00  0.00           N  
ATOM   2665  CA  LEU A1666       9.439 -27.518  69.275  1.00  0.00           C  
ATOM   2666  C   LEU A1666      10.491 -26.516  68.761  1.00  0.00           C  
ATOM   2667  O   LEU A1666      10.623 -25.404  69.313  1.00  0.00           O  
ATOM   2668  CB  LEU A1666      10.091 -28.594  70.120  1.00  0.00           C  
ATOM   2669  CG  LEU A1666      11.105 -28.201  71.192  1.00  0.00           C  
ATOM   2670  CD1 LEU A1666      10.455 -27.418  72.342  1.00  0.00           C  
ATOM   2671  CD2 LEU A1666      11.795 -29.436  71.717  1.00  0.00           C  
ATOM   2672  N   ALA A1667      11.207 -26.905  67.699  1.00  0.00           N  
ATOM   2673  CA  ALA A1667      12.207 -26.046  67.074  1.00  0.00           C  
ATOM   2674  C   ALA A1667      11.624 -24.696  66.629  1.00  0.00           C  
ATOM   2675  O   ALA A1667      12.284 -23.682  66.787  1.00  0.00           O  
ATOM   2676  CB  ALA A1667      12.864 -26.756  65.924  1.00  0.00           C  
ATOM   2677  N   GLU A1668      10.365 -24.700  66.152  1.00  0.00           N  
ATOM   2678  CA  GLU A1668       9.629 -23.486  65.694  1.00  0.00           C  
ATOM   2679  C   GLU A1668       9.290 -22.553  66.851  1.00  0.00           C  
ATOM   2680  O   GLU A1668       9.152 -21.310  66.677  1.00  0.00           O  
ATOM   2681  CB  GLU A1668       8.317 -23.869  65.013  1.00  0.00           C  
ATOM   2682  CG  GLU A1668       8.435 -24.770  63.784  1.00  0.00           C  
ATOM   2683  CD  GLU A1668       8.582 -24.013  62.464  1.00  0.00           C  
ATOM   2684  OE1 GLU A1668       8.654 -22.747  62.456  1.00  0.00           O  
ATOM   2685  OE2 GLU A1668       8.612 -24.704  61.420  1.00  0.00           O  
ATOM   2686  N   LEU A1669       9.153 -23.166  68.022  1.00  0.00           N  
ATOM   2687  CA  LEU A1669       8.724 -22.491  69.230  1.00  0.00           C  
ATOM   2688  C   LEU A1669       9.843 -21.855  70.007  1.00  0.00           C  
ATOM   2689  O   LEU A1669       9.676 -20.759  70.521  1.00  0.00           O  
ATOM   2690  CB  LEU A1669       7.927 -23.462  70.117  1.00  0.00           C  
ATOM   2691  CG  LEU A1669       6.389 -23.397  70.024  1.00  0.00           C  
ATOM   2692  CD1 LEU A1669       5.808 -23.199  68.597  1.00  0.00           C  
ATOM   2693  CD2 LEU A1669       5.730 -24.599  70.737  1.00  0.00           C  
ATOM   2694  N   ILE A1670      10.974 -22.538  70.092  1.00  0.00           N  
ATOM   2695  CA  ILE A1670      12.131 -22.054  70.844  1.00  0.00           C  
ATOM   2696  C   ILE A1670      12.512 -20.567  70.560  1.00  0.00           C  
ATOM   2697  O   ILE A1670      12.572 -19.790  71.517  1.00  0.00           O  
ATOM   2698  CB  ILE A1670      13.310 -23.064  70.729  1.00  0.00           C  
ATOM   2699  CG1 ILE A1670      13.124 -24.169  71.762  1.00  0.00           C  
ATOM   2700  CG2 ILE A1670      14.641 -22.393  70.886  1.00  0.00           C  
ATOM   2701  CD1 ILE A1670      13.618 -25.495  71.318  1.00  0.00           C  
ATOM   2702  N   PRO A1671      12.693 -20.152  69.270  1.00  0.00           N  
ATOM   2703  CA  PRO A1671      13.081 -18.722  69.093  1.00  0.00           C  
ATOM   2704  C   PRO A1671      11.959 -17.772  69.448  1.00  0.00           C  
ATOM   2705  O   PRO A1671      12.222 -16.632  69.826  1.00  0.00           O  
ATOM   2706  CB  PRO A1671      13.432 -18.613  67.608  1.00  0.00           C  
ATOM   2707  CG  PRO A1671      12.673 -19.728  66.957  1.00  0.00           C  
ATOM   2708  CD  PRO A1671      12.621 -20.848  67.965  1.00  0.00           C  
ATOM   2709  N   LEU A1672      10.728 -18.274  69.385  1.00  0.00           N  
ATOM   2710  CA  LEU A1672       9.550 -17.503  69.754  1.00  0.00           C  
ATOM   2711  C   LEU A1672       9.599 -17.197  71.231  1.00  0.00           C  
ATOM   2712  O   LEU A1672       9.636 -16.028  71.618  1.00  0.00           O  
ATOM   2713  CB  LEU A1672       8.258 -18.222  69.327  1.00  0.00           C  
ATOM   2714  CG  LEU A1672       7.976 -18.281  67.815  1.00  0.00           C  
ATOM   2715  CD1 LEU A1672       6.540 -18.638  67.624  1.00  0.00           C  
ATOM   2716  CD2 LEU A1672       8.267 -16.930  67.068  1.00  0.00           C  
ATOM   2717  N   TRP A1673       9.701 -18.244  72.034  1.00  0.00           N  
ATOM   2718  CA  TRP A1673       9.920 -18.122  73.452  1.00  0.00           C  
ATOM   2719  C   TRP A1673      11.200 -17.297  73.798  1.00  0.00           C  
ATOM   2720  O   TRP A1673      11.152 -16.394  74.644  1.00  0.00           O  
ATOM   2721  CB  TRP A1673       9.994 -19.513  74.081  1.00  0.00           C  
ATOM   2722  CG  TRP A1673       8.713 -20.302  74.035  1.00  0.00           C  
ATOM   2723  CD1 TRP A1673       7.432 -19.815  74.122  1.00  0.00           C  
ATOM   2724  CD2 TRP A1673       8.596 -21.723  74.010  1.00  0.00           C  
ATOM   2725  NE1 TRP A1673       6.525 -20.849  74.075  1.00  0.00           N  
ATOM   2726  CE2 TRP A1673       7.212 -22.033  74.018  1.00  0.00           C  
ATOM   2727  CE3 TRP A1673       9.523 -22.776  73.947  1.00  0.00           C  
ATOM   2728  CZ2 TRP A1673       6.735 -23.364  74.012  1.00  0.00           C  
ATOM   2729  CZ3 TRP A1673       9.040 -24.103  73.902  1.00  0.00           C  
ATOM   2730  CH2 TRP A1673       7.660 -24.375  73.940  1.00  0.00           C  
ATOM   2731  N   GLN A1684      12.323 -17.604  73.143  1.00  0.00           N  
ATOM   2732  CA  GLN A1684      13.544 -16.788  73.263  1.00  0.00           C  
ATOM   2733  C   GLN A1684      13.276 -15.307  73.010  1.00  0.00           C  
ATOM   2734  O   GLN A1684      13.685 -14.481  73.816  1.00  0.00           O  
ATOM   2735  CB  GLN A1684      14.623 -17.251  72.293  1.00  0.00           C  
ATOM   2736  CG  GLN A1684      15.357 -18.446  72.781  1.00  0.00           C  
ATOM   2737  CD  GLN A1684      16.385 -18.944  71.817  1.00  0.00           C  
ATOM   2738  OE1 GLN A1684      16.338 -18.658  70.606  1.00  0.00           O  
ATOM   2739  NE2 GLN A1684      17.330 -19.723  72.341  1.00  0.00           N  
ATOM   2740  N   GLY A1685      12.554 -14.998  71.921  1.00  0.00           N  
ATOM   2741  CA  GLY A1685      12.183 -13.620  71.569  1.00  0.00           C  
ATOM   2742  C   GLY A1685      11.320 -12.872  72.588  1.00  0.00           C  
ATOM   2743  O   GLY A1685      11.347 -11.614  72.630  1.00  0.00           O  
ATOM   2744  N   ALA A1688      10.564 -13.633  73.401  1.00  0.00           N  
ATOM   2745  CA  ALA A1688       9.701 -13.057  74.437  1.00  0.00           C  
ATOM   2746  C   ALA A1688      10.504 -12.704  75.683  1.00  0.00           C  
ATOM   2747  O   ALA A1688      10.002 -11.991  76.570  1.00  0.00           O  
ATOM   2748  CB  ALA A1688       8.596 -13.993  74.785  1.00  0.00           C  
ATOM   2749  N   GLY A1689      11.746 -13.192  75.741  1.00  0.00           N  
ATOM   2750  CA  GLY A1689      12.629 -12.937  76.856  1.00  0.00           C  
ATOM   2751  C   GLY A1689      12.533 -14.000  77.918  1.00  0.00           C  
ATOM   2752  O   GLY A1689      13.105 -13.834  79.022  1.00  0.00           O  
ATOM   2753  N   TYR A1690      11.788 -15.077  77.608  1.00  0.00           N  
ATOM   2754  CA  TYR A1690      11.626 -16.211  78.528  1.00  0.00           C  
ATOM   2755  C   TYR A1690      12.986 -16.889  78.782  1.00  0.00           C  
ATOM   2756  O   TYR A1690      13.719 -17.227  77.834  1.00  0.00           O  
ATOM   2757  CB  TYR A1690      10.615 -17.243  78.005  1.00  0.00           C  
ATOM   2758  CG  TYR A1690       9.165 -16.777  77.802  1.00  0.00           C  
ATOM   2759  CD1 TYR A1690       8.604 -15.749  78.597  1.00  0.00           C  
ATOM   2760  CD2 TYR A1690       8.317 -17.431  76.858  1.00  0.00           C  
ATOM   2761  CE1 TYR A1690       7.236 -15.336  78.430  1.00  0.00           C  
ATOM   2762  CE2 TYR A1690       6.925 -17.041  76.699  1.00  0.00           C  
ATOM   2763  CZ  TYR A1690       6.409 -15.979  77.484  1.00  0.00           C  
ATOM   2764  OH  TYR A1690       5.087 -15.542  77.355  1.00  0.00           O  
ATOM   2765  N   ALA A1691      13.322 -17.047  80.055  1.00  0.00           N  
ATOM   2766  CA  ALA A1691      14.580 -17.670  80.444  1.00  0.00           C  
ATOM   2767  C   ALA A1691      14.480 -19.195  80.458  1.00  0.00           C  
ATOM   2768  O   ALA A1691      13.666 -19.779  81.210  1.00  0.00           O  
ATOM   2769  CB  ALA A1691      15.061 -17.130  81.833  1.00  0.00           C  
ATOM   2770  N   PHE A1694      15.303 -19.826  79.621  1.00  0.00           N  
ATOM   2771  CA  PHE A1694      15.449 -21.288  79.566  1.00  0.00           C  
ATOM   2772  C   PHE A1694      16.705 -21.664  78.797  1.00  0.00           C  
ATOM   2773  O   PHE A1694      17.296 -20.837  78.088  1.00  0.00           O  
ATOM   2774  CB  PHE A1694      14.228 -21.952  78.913  1.00  0.00           C  
ATOM   2775  CG  PHE A1694      14.105 -21.682  77.442  1.00  0.00           C  
ATOM   2776  CD1 PHE A1694      13.508 -20.493  76.977  1.00  0.00           C  
ATOM   2777  CD2 PHE A1694      14.562 -22.630  76.505  1.00  0.00           C  
ATOM   2778  CE1 PHE A1694      13.383 -20.250  75.615  1.00  0.00           C  
ATOM   2779  CE2 PHE A1694      14.457 -22.393  75.131  1.00  0.00           C  
ATOM   2780  CZ  PHE A1694      13.867 -21.205  74.681  1.00  0.00           C  
ATOM   2781  N   ASP A1695      17.093 -22.925  78.906  1.00  0.00           N  
ATOM   2782  CA  ASP A1695      18.218 -23.395  78.141  1.00  0.00           C  
ATOM   2783  C   ASP A1695      17.790 -24.537  77.267  1.00  0.00           C  
ATOM   2784  O   ASP A1695      17.411 -25.595  77.772  1.00  0.00           O  
ATOM   2785  CB  ASP A1695      19.383 -23.803  79.041  1.00  0.00           C  
ATOM   2786  CG  ASP A1695      20.625 -24.064  78.255  1.00  0.00           C  
ATOM   2787  OD1 ASP A1695      21.231 -23.088  77.747  1.00  0.00           O  
ATOM   2788  OD2 ASP A1695      20.963 -25.248  78.086  1.00  0.00           O  
ATOM   2789  N   GLU A1698      17.897 -24.323  75.953  1.00  0.00           N  
ATOM   2790  CA  GLU A1698      17.479 -25.296  74.928  1.00  0.00           C  
ATOM   2791  C   GLU A1698      17.901 -26.718  75.214  1.00  0.00           C  
ATOM   2792  O   GLU A1698      17.140 -27.642  74.948  1.00  0.00           O  
ATOM   2793  CB  GLU A1698      18.061 -24.945  73.572  1.00  0.00           C  
ATOM   2794  CG  GLU A1698      17.479 -23.786  72.876  1.00  0.00           C  
ATOM   2795  CD  GLU A1698      17.897 -23.775  71.413  1.00  0.00           C  
ATOM   2796  OE1 GLU A1698      17.360 -24.596  70.618  1.00  0.00           O  
ATOM   2797  OE2 GLU A1698      18.763 -22.945  71.060  1.00  0.00           O  
ATOM   2798  N   GLU A1708      19.129 -26.870  75.721  1.00  0.00           N  
ATOM   2799  CA  GLU A1708      19.762 -28.163  75.950  1.00  0.00           C  
ATOM   2800  C   GLU A1708      19.358 -28.717  77.307  1.00  0.00           C  
ATOM   2801  O   GLU A1708      18.821 -29.821  77.390  1.00  0.00           O  
ATOM   2802  CB  GLU A1708      21.300 -28.028  75.817  1.00  0.00           C  
ATOM   2803  CG  GLU A1708      22.115 -29.351  75.849  1.00  0.00           C  
ATOM   2804  CD  GLU A1708      23.650 -29.152  75.658  1.00  0.00           C  
ATOM   2805  OE1 GLU A1708      24.077 -28.708  74.565  1.00  0.00           O  
ATOM   2806  OE2 GLU A1708      24.424 -29.483  76.588  1.00  0.00           O  
ATOM   2807  N   ARG A1716      19.572 -27.915  78.353  1.00  0.00           N  
ATOM   2808  CA  ARG A1716      19.377 -28.320  79.751  1.00  0.00           C  
ATOM   2809  C   ARG A1716      17.903 -28.596  80.044  1.00  0.00           C  
ATOM   2810  O   ARG A1716      17.559 -29.655  80.595  1.00  0.00           O  
ATOM   2811  CB  ARG A1716      19.879 -27.210  80.676  1.00  0.00           C  
ATOM   2812  CG  ARG A1716      20.823 -27.646  81.771  1.00  0.00           C  
ATOM   2813  CD  ARG A1716      20.806 -26.724  83.047  1.00  0.00           C  
ATOM   2814  NE  ARG A1716      20.499 -25.285  82.846  1.00  0.00           N  
ATOM   2815  CZ  ARG A1716      21.292 -24.376  82.261  1.00  0.00           C  
ATOM   2816  NH1 ARG A1716      22.447 -24.722  81.707  1.00  0.00           N  
ATOM   2817  NH2 ARG A1716      20.896 -23.109  82.191  1.00  0.00           N  
ATOM   2818  N   ASP A1717      17.048 -27.654  79.614  1.00  0.00           N  
ATOM   2819  CA  ASP A1717      15.608 -27.662  79.880  1.00  0.00           C  
ATOM   2820  C   ASP A1717      14.769 -28.441  78.863  1.00  0.00           C  
ATOM   2821  O   ASP A1717      13.538 -28.407  78.944  1.00  0.00           O  
ATOM   2822  CB  ASP A1717      15.091 -26.215  79.959  1.00  0.00           C  
ATOM   2823  CG  ASP A1717      15.502 -25.494  81.244  1.00  0.00           C  
ATOM   2824  OD1 ASP A1717      15.386 -26.083  82.336  1.00  0.00           O  
ATOM   2825  OD2 ASP A1717      15.889 -24.302  81.156  1.00  0.00           O  
ATOM   2826  N   ARG A1718      15.423 -29.162  77.944  1.00  0.00           N  
ATOM   2827  CA  ARG A1718      14.732 -29.899  76.859  1.00  0.00           C  
ATOM   2828  C   ARG A1718      13.520 -30.774  77.262  1.00  0.00           C  
ATOM   2829  O   ARG A1718      12.438 -30.557  76.691  1.00  0.00           O  
ATOM   2830  CB  ARG A1718      15.708 -30.698  75.959  1.00  0.00           C  
ATOM   2831  CG  ARG A1718      15.173 -30.884  74.523  1.00  0.00           C  
ATOM   2832  CD  ARG A1718      15.978 -31.891  73.713  1.00  0.00           C  
ATOM   2833  NE  ARG A1718      15.700 -33.281  74.113  1.00  0.00           N  
ATOM   2834  CZ  ARG A1718      14.717 -34.053  73.623  1.00  0.00           C  
ATOM   2835  NH1 ARG A1718      13.866 -33.597  72.691  1.00  0.00           N  
ATOM   2836  NH2 ARG A1718      14.581 -35.301  74.083  1.00  0.00           N  
ATOM   2837  N   PRO A1719      13.682 -31.733  78.235  1.00  0.00           N  
ATOM   2838  CA  PRO A1719      12.576 -32.675  78.532  1.00  0.00           C  
ATOM   2839  C   PRO A1719      11.211 -32.031  78.816  1.00  0.00           C  
ATOM   2840  O   PRO A1719      10.198 -32.498  78.267  1.00  0.00           O  
ATOM   2841  CB  PRO A1719      13.078 -33.448  79.766  1.00  0.00           C  
ATOM   2842  CG  PRO A1719      14.560 -33.348  79.705  1.00  0.00           C  
ATOM   2843  CD  PRO A1719      14.838 -31.991  79.127  1.00  0.00           C  
ATOM   2844  N   TRP A1720      11.180 -30.967  79.623  1.00  0.00           N  
ATOM   2845  CA  TRP A1720       9.908 -30.268  79.893  1.00  0.00           C  
ATOM   2846  C   TRP A1720       9.514 -29.294  78.780  1.00  0.00           C  
ATOM   2847  O   TRP A1720       8.320 -29.020  78.588  1.00  0.00           O  
ATOM   2848  CB  TRP A1720       9.867 -29.597  81.283  1.00  0.00           C  
ATOM   2849  CG  TRP A1720      10.814 -28.469  81.466  1.00  0.00           C  
ATOM   2850  CD1 TRP A1720      12.030 -28.520  82.080  1.00  0.00           C  
ATOM   2851  CD2 TRP A1720      10.629 -27.121  81.040  1.00  0.00           C  
ATOM   2852  NE1 TRP A1720      12.626 -27.292  82.047  1.00  0.00           N  
ATOM   2853  CE2 TRP A1720      11.797 -26.409  81.407  1.00  0.00           C  
ATOM   2854  CE3 TRP A1720       9.609 -26.451  80.356  1.00  0.00           C  
ATOM   2855  CZ2 TRP A1720      11.976 -25.036  81.122  1.00  0.00           C  
ATOM   2856  CZ3 TRP A1720       9.773 -25.086  80.080  1.00  0.00           C  
ATOM   2857  CH2 TRP A1720      10.948 -24.389  80.488  1.00  0.00           C  
ATOM   2858  N   LEU A1721      10.509 -28.772  78.061  1.00  0.00           N  
ATOM   2859  CA  LEU A1721      10.278 -27.899  76.900  1.00  0.00           C  
ATOM   2860  C   LEU A1721       9.492 -28.653  75.858  1.00  0.00           C  
ATOM   2861  O   LEU A1721       8.539 -28.128  75.295  1.00  0.00           O  
ATOM   2862  CB  LEU A1721      11.598 -27.421  76.282  1.00  0.00           C  
ATOM   2863  CG  LEU A1721      12.391 -26.301  76.937  1.00  0.00           C  
ATOM   2864  CD1 LEU A1721      13.800 -26.206  76.271  1.00  0.00           C  
ATOM   2865  CD2 LEU A1721      11.625 -24.942  76.871  1.00  0.00           C  
ATOM   2866  N   PHE A1722       9.907 -29.899  75.637  1.00  0.00           N  
ATOM   2867  CA  PHE A1722       9.257 -30.827  74.743  1.00  0.00           C  
ATOM   2868  C   PHE A1722       7.843 -31.072  75.268  1.00  0.00           C  
ATOM   2869  O   PHE A1722       6.868 -30.792  74.553  1.00  0.00           O  
ATOM   2870  CB  PHE A1722      10.078 -32.114  74.702  1.00  0.00           C  
ATOM   2871  CG  PHE A1722       9.631 -33.115  73.677  1.00  0.00           C  
ATOM   2872  CD1 PHE A1722       9.840 -32.880  72.293  1.00  0.00           C  
ATOM   2873  CD2 PHE A1722       9.118 -34.377  74.095  1.00  0.00           C  
ATOM   2874  CE1 PHE A1722       9.475 -33.854  71.318  1.00  0.00           C  
ATOM   2875  CE2 PHE A1722       8.748 -35.381  73.139  1.00  0.00           C  
ATOM   2876  CZ  PHE A1722       8.925 -35.117  71.737  1.00  0.00           C  
ATOM   2877  N   ASP A1723       7.731 -31.508  76.537  1.00  0.00           N  
ATOM   2878  CA  ASP A1723       6.426 -31.698  77.205  1.00  0.00           C  
ATOM   2879  C   ASP A1723       5.520 -30.474  77.012  1.00  0.00           C  
ATOM   2880  O   ASP A1723       4.347 -30.624  76.681  1.00  0.00           O  
ATOM   2881  CB  ASP A1723       6.603 -32.032  78.705  1.00  0.00           C  
ATOM   2882  CG  ASP A1723       7.204 -33.430  78.947  1.00  0.00           C  
ATOM   2883  OD1 ASP A1723       7.365 -34.213  77.977  1.00  0.00           O  
ATOM   2884  OD2 ASP A1723       7.496 -33.756  80.128  1.00  0.00           O  
ATOM   2885  N   LEU A1724       6.102 -29.272  77.127  1.00  0.00           N  
ATOM   2886  CA  LEU A1724       5.364 -28.029  76.852  1.00  0.00           C  
ATOM   2887  C   LEU A1724       4.870 -27.937  75.400  1.00  0.00           C  
ATOM   2888  O   LEU A1724       3.696 -27.627  75.180  1.00  0.00           O  
ATOM   2889  CB  LEU A1724       6.136 -26.776  77.280  1.00  0.00           C  
ATOM   2890  CG  LEU A1724       5.410 -25.436  77.116  1.00  0.00           C  
ATOM   2891  CD1 LEU A1724       4.004 -25.441  77.737  1.00  0.00           C  
ATOM   2892  CD2 LEU A1724       6.230 -24.388  77.741  1.00  0.00           C  
ATOM   2893  N   ALA A1725       5.730 -28.281  74.444  1.00  0.00           N  
ATOM   2894  CA  ALA A1725       5.326 -28.378  73.042  1.00  0.00           C  
ATOM   2895  C   ALA A1725       4.176 -29.370  72.854  1.00  0.00           C  
ATOM   2896  O   ALA A1725       3.149 -29.007  72.275  1.00  0.00           O  
ATOM   2897  CB  ALA A1725       6.520 -28.735  72.143  1.00  0.00           C  
ATOM   2898  N   GLN A1726       4.348 -30.591  73.375  1.00  0.00           N  
ATOM   2899  CA  GLN A1726       3.321 -31.660  73.360  1.00  0.00           C  
ATOM   2900  C   GLN A1726       1.978 -31.119  73.851  1.00  0.00           C  
ATOM   2901  O   GLN A1726       0.959 -31.286  73.168  1.00  0.00           O  
ATOM   2902  CB  GLN A1726       3.797 -32.879  74.191  1.00  0.00           C  
ATOM   2903  CG  GLN A1726       2.701 -33.840  74.776  1.00  0.00           C  
ATOM   2904  CD  GLN A1726       2.335 -35.074  73.886  1.00  0.00           C  
ATOM   2905  OE1 GLN A1726       2.428 -35.042  72.644  1.00  0.00           O  
ATOM   2906  NE2 GLN A1726       1.887 -36.155  74.542  1.00  0.00           N  
ATOM   2907  N   LEU A1727       2.017 -30.402  74.980  1.00  0.00           N  
ATOM   2908  CA  LEU A1727       0.840 -29.777  75.591  1.00  0.00           C  
ATOM   2909  C   LEU A1727       0.219 -28.651  74.742  1.00  0.00           C  
ATOM   2910  O   LEU A1727      -0.993 -28.650  74.498  1.00  0.00           O  
ATOM   2911  CB  LEU A1727       1.167 -29.246  77.008  1.00  0.00           C  
ATOM   2912  CG  LEU A1727       0.022 -28.570  77.799  1.00  0.00           C  
ATOM   2913  CD1 LEU A1727      -0.956 -29.593  78.340  1.00  0.00           C  
ATOM   2914  CD2 LEU A1727       0.527 -27.667  78.931  1.00  0.00           C  
ATOM   2915  N   LEU A1728       1.036 -27.694  74.326  1.00  0.00           N  
ATOM   2916  CA  LEU A1728       0.523 -26.559  73.592  1.00  0.00           C  
ATOM   2917  C   LEU A1728       0.062 -26.836  72.141  1.00  0.00           C  
ATOM   2918  O   LEU A1728      -0.851 -26.156  71.645  1.00  0.00           O  
ATOM   2919  CB  LEU A1728       1.511 -25.396  73.663  1.00  0.00           C  
ATOM   2920  CG  LEU A1728       1.174 -24.216  74.601  1.00  0.00           C  
ATOM   2921  CD1 LEU A1728       0.427 -24.549  75.914  1.00  0.00           C  
ATOM   2922  CD2 LEU A1728       2.452 -23.437  74.885  1.00  0.00           C  
ATOM   2923  N   GLN A1729       0.641 -27.850  71.497  1.00  0.00           N  
ATOM   2924  CA  GLN A1729       0.325 -28.181  70.077  1.00  0.00           C  
ATOM   2925  C   GLN A1729      -1.189 -28.214  69.665  1.00  0.00           C  
ATOM   2926  O   GLN A1729      -1.578 -27.434  68.802  1.00  0.00           O  
ATOM   2927  CB  GLN A1729       1.058 -29.461  69.637  1.00  0.00           C  
ATOM   2928  CG  GLN A1729       1.211 -29.599  68.139  1.00  0.00           C  
ATOM   2929  CD  GLN A1729       2.070 -30.777  67.737  1.00  0.00           C  
ATOM   2930  OE1 GLN A1729       2.442 -31.625  68.573  1.00  0.00           O  
ATOM   2931  NE2 GLN A1729       2.398 -30.846  66.442  1.00  0.00           N  
ATOM   2932  N   PRO A1730      -2.030 -29.094  70.291  1.00  0.00           N  
ATOM   2933  CA  PRO A1730      -3.446 -29.296  69.853  1.00  0.00           C  
ATOM   2934  C   PRO A1730      -4.372 -28.065  69.718  1.00  0.00           C  
ATOM   2935  O   PRO A1730      -5.414 -28.157  69.025  1.00  0.00           O  
ATOM   2936  CB  PRO A1730      -4.015 -30.216  70.947  1.00  0.00           C  
ATOM   2937  CG  PRO A1730      -2.867 -30.956  71.429  1.00  0.00           C  
ATOM   2938  CD  PRO A1730      -1.736 -29.976  71.446  1.00  0.00           C  
ATOM   2939  N   GLY A1731      -4.009 -26.947  70.360  1.00  0.00           N  
ATOM   2940  CA  GLY A1731      -4.874 -25.761  70.399  1.00  0.00           C  
ATOM   2941  C   GLY A1731      -4.243 -24.431  70.039  1.00  0.00           C  
ATOM   2942  O   GLY A1731      -4.655 -23.382  70.559  1.00  0.00           O  
ATOM   2943  N   LEU A1732      -3.237 -24.470  69.171  1.00  0.00           N  
ATOM   2944  CA  LEU A1732      -2.638 -23.260  68.651  1.00  0.00           C  
ATOM   2945  C   LEU A1732      -3.185 -22.986  67.246  1.00  0.00           C  
ATOM   2946  O   LEU A1732      -3.193 -23.897  66.385  1.00  0.00           O  
ATOM   2947  CB  LEU A1732      -1.093 -23.362  68.622  1.00  0.00           C  
ATOM   2948  CG  LEU A1732      -0.246 -23.605  69.895  1.00  0.00           C  
ATOM   2949  CD1 LEU A1732       1.189 -23.426  69.534  1.00  0.00           C  
ATOM   2950  CD2 LEU A1732      -0.578 -22.677  71.083  1.00  0.00           C  
ATOM   2951  N   ASN A1733      -3.692 -21.762  67.038  1.00  0.00           N  
ATOM   2952  CA  ASN A1733      -4.084 -21.261  65.706  1.00  0.00           C  
ATOM   2953  C   ASN A1733      -2.907 -20.676  64.896  1.00  0.00           C  
ATOM   2954  O   ASN A1733      -2.952 -20.626  63.667  1.00  0.00           O  
ATOM   2955  CB  ASN A1733      -5.152 -20.185  65.838  1.00  0.00           C  
ATOM   2956  CG  ASN A1733      -6.486 -20.729  66.267  1.00  0.00           C  
ATOM   2957  OD1 ASN A1733      -6.908 -21.817  65.854  1.00  0.00           O  
ATOM   2958  ND2 ASN A1733      -7.193 -19.943  67.063  1.00  0.00           N  
ATOM   2959  N   THR A1734      -1.937 -20.110  65.600  1.00  0.00           N  
ATOM   2960  CA  THR A1734      -0.723 -19.640  65.015  1.00  0.00           C  
ATOM   2961  C   THR A1734       0.385 -20.143  65.924  1.00  0.00           C  
ATOM   2962  O   THR A1734       0.138 -20.455  67.128  1.00  0.00           O  
ATOM   2963  CB  THR A1734      -0.638 -18.038  64.856  1.00  0.00           C  
ATOM   2964  OG1 THR A1734      -0.303 -17.392  66.100  1.00  0.00           O  
ATOM   2965  CG2 THR A1734      -1.924 -17.431  64.317  1.00  0.00           C  
ATOM   2966  N   LEU A1735       1.599 -20.247  65.357  1.00  0.00           N  
ATOM   2967  CA  LEU A1735       2.797 -20.563  66.123  1.00  0.00           C  
ATOM   2968  C   LEU A1735       3.044 -19.495  67.199  1.00  0.00           C  
ATOM   2969  O   LEU A1735       3.389 -19.851  68.298  1.00  0.00           O  
ATOM   2970  CB  LEU A1735       4.027 -20.759  65.213  1.00  0.00           C  
ATOM   2971  CG  LEU A1735       4.116 -21.990  64.274  1.00  0.00           C  
ATOM   2972  CD1 LEU A1735       5.319 -21.865  63.385  1.00  0.00           C  
ATOM   2973  CD2 LEU A1735       4.207 -23.313  65.029  1.00  0.00           C  
ATOM   2974  N   ARG A1736       2.785 -18.210  66.901  1.00  0.00           N  
ATOM   2975  CA  ARG A1736       2.934 -17.109  67.882  1.00  0.00           C  
ATOM   2976  C   ARG A1736       2.146 -17.298  69.155  1.00  0.00           C  
ATOM   2977  O   ARG A1736       2.522 -16.771  70.199  1.00  0.00           O  
ATOM   2978  CB  ARG A1736       2.531 -15.735  67.315  1.00  0.00           C  
ATOM   2979  CG  ARG A1736       3.256 -15.244  66.051  1.00  0.00           C  
ATOM   2980  CD  ARG A1736       4.597 -14.629  66.208  1.00  0.00           C  
ATOM   2981  NE  ARG A1736       4.701 -13.598  67.239  1.00  0.00           N  
ATOM   2982  CZ  ARG A1736       5.853 -13.037  67.589  1.00  0.00           C  
ATOM   2983  NH1 ARG A1736       6.994 -13.385  66.974  1.00  0.00           N  
ATOM   2984  NH2 ARG A1736       5.881 -12.158  68.563  1.00  0.00           N  
ATOM   2985  N   GLU A1737       1.046 -18.045  69.092  1.00  0.00           N  
ATOM   2986  CA  GLU A1737       0.214 -18.297  70.301  1.00  0.00           C  
ATOM   2987  C   GLU A1737       0.968 -19.022  71.437  1.00  0.00           C  
ATOM   2988  O   GLU A1737       0.536 -18.991  72.593  1.00  0.00           O  
ATOM   2989  CB  GLU A1737      -1.133 -18.966  69.950  1.00  0.00           C  
ATOM   2990  CG  GLU A1737      -2.048 -18.017  69.175  1.00  0.00           C  
ATOM   2991  CD  GLU A1737      -3.448 -18.541  68.882  1.00  0.00           C  
ATOM   2992  OE1 GLU A1737      -3.698 -19.765  68.996  1.00  0.00           O  
ATOM   2993  OE2 GLU A1737      -4.316 -17.702  68.533  1.00  0.00           O  
ATOM   2994  N   ALA A1738       2.112 -19.617  71.130  1.00  0.00           N  
ATOM   2995  CA  ALA A1738       2.895 -20.305  72.155  1.00  0.00           C  
ATOM   2996  C   ALA A1738       3.574 -19.342  73.160  1.00  0.00           C  
ATOM   2997  O   ALA A1738       4.039 -19.765  74.222  1.00  0.00           O  
ATOM   2998  CB  ALA A1738       3.914 -21.200  71.505  1.00  0.00           C  
ATOM   2999  N   ILE A1739       3.606 -18.056  72.819  1.00  0.00           N  
ATOM   3000  CA  ILE A1739       4.190 -17.039  73.666  1.00  0.00           C  
ATOM   3001  C   ILE A1739       3.296 -16.832  74.896  1.00  0.00           C  
ATOM   3002  O   ILE A1739       3.670 -17.223  76.002  1.00  0.00           O  
ATOM   3003  CB  ILE A1739       4.480 -15.747  72.868  1.00  0.00           C  
ATOM   3004  CG1 ILE A1739       5.554 -16.045  71.800  1.00  0.00           C  
ATOM   3005  CG2 ILE A1739       4.921 -14.574  73.812  1.00  0.00           C  
ATOM   3006  CD1 ILE A1739       5.641 -15.008  70.646  1.00  0.00           C  
ATOM   3007  N   ASP A1740       2.090 -16.324  74.683  1.00  0.00           N  
ATOM   3008  CA  ASP A1740       1.149 -16.079  75.762  1.00  0.00           C  
ATOM   3009  C   ASP A1740       0.725 -17.370  76.422  1.00  0.00           C  
ATOM   3010  O   ASP A1740       0.609 -17.413  77.619  1.00  0.00           O  
ATOM   3011  CB  ASP A1740      -0.041 -15.297  75.244  1.00  0.00           C  
ATOM   3012  CG  ASP A1740       0.380 -14.199  74.286  1.00  0.00           C  
ATOM   3013  OD1 ASP A1740       0.663 -14.529  73.091  1.00  0.00           O  
ATOM   3014  OD2 ASP A1740       0.507 -13.038  74.728  1.00  0.00           O  
ATOM   3015  N   GLN A1741       0.600 -18.442  75.646  1.00  0.00           N  
ATOM   3016  CA  GLN A1741       0.192 -19.746  76.183  1.00  0.00           C  
ATOM   3017  C   GLN A1741       1.292 -20.450  76.945  1.00  0.00           C  
ATOM   3018  O   GLN A1741       1.012 -21.404  77.726  1.00  0.00           O  
ATOM   3019  CB  GLN A1741      -0.381 -20.653  75.106  1.00  0.00           C  
ATOM   3020  CG  GLN A1741      -1.784 -20.267  74.742  1.00  0.00           C  
ATOM   3021  CD  GLN A1741      -2.486 -21.300  73.920  1.00  0.00           C  
ATOM   3022  OE1 GLN A1741      -2.462 -22.501  74.230  1.00  0.00           O  
ATOM   3023  NE2 GLN A1741      -3.164 -20.840  72.875  1.00  0.00           N  
ATOM   3024  N   GLY A1742       2.524 -19.959  76.764  1.00  0.00           N  
ATOM   3025  CA  GLY A1742       3.676 -20.485  77.499  1.00  0.00           C  
ATOM   3026  C   GLY A1742       4.032 -19.674  78.722  1.00  0.00           C  
ATOM   3027  O   GLY A1742       4.746 -20.168  79.584  1.00  0.00           O  
ATOM   3028  N   ALA A1743       3.493 -18.445  78.814  1.00  0.00           N  
ATOM   3029  CA  ALA A1743       3.822 -17.472  79.891  1.00  0.00           C  
ATOM   3030  C   ALA A1743       3.850 -18.082  81.275  1.00  0.00           C  
ATOM   3031  O   ALA A1743       4.822 -17.905  82.008  1.00  0.00           O  
ATOM   3032  CB  ALA A1743       2.869 -16.263  79.859  1.00  0.00           C  
ATOM   3033  N   VAL A1744       2.817 -18.865  81.589  1.00  0.00           N  
ATOM   3034  CA  VAL A1744       2.667 -19.517  82.907  1.00  0.00           C  
ATOM   3035  C   VAL A1744       3.798 -20.548  83.217  1.00  0.00           C  
ATOM   3036  O   VAL A1744       4.049 -20.869  84.379  1.00  0.00           O  
ATOM   3037  CB  VAL A1744       1.169 -20.082  83.110  1.00  0.00           C  
ATOM   3038  CG1 VAL A1744       0.792 -21.106  82.053  1.00  0.00           C  
ATOM   3039  CG2 VAL A1744       0.940 -20.644  84.487  1.00  0.00           C  
ATOM   3040  N   PHE A1745       4.512 -20.998  82.180  1.00  0.00           N  
ATOM   3041  CA  PHE A1745       5.588 -21.998  82.339  1.00  0.00           C  
ATOM   3042  C   PHE A1745       6.985 -21.370  82.299  1.00  0.00           C  
ATOM   3043  O   PHE A1745       7.972 -22.019  82.658  1.00  0.00           O  
ATOM   3044  CB  PHE A1745       5.443 -23.114  81.289  1.00  0.00           C  
ATOM   3045  CG  PHE A1745       4.103 -23.801  81.323  1.00  0.00           C  
ATOM   3046  CD1 PHE A1745       3.849 -24.825  82.250  1.00  0.00           C  
ATOM   3047  CD2 PHE A1745       3.073 -23.400  80.461  1.00  0.00           C  
ATOM   3048  CE1 PHE A1745       2.626 -25.454  82.310  1.00  0.00           C  
ATOM   3049  CE2 PHE A1745       1.808 -24.041  80.501  1.00  0.00           C  
ATOM   3050  CZ  PHE A1745       1.587 -25.078  81.435  1.00  0.00           C  
ATOM   3051  N   PHE A1746       7.053 -20.101  81.895  1.00  0.00           N  
ATOM   3052  CA  PHE A1746       8.325 -19.390  81.805  1.00  0.00           C  
ATOM   3053  C   PHE A1746       8.471 -18.231  82.760  1.00  0.00           C  
ATOM   3054  O   PHE A1746       9.597 -17.899  83.138  1.00  0.00           O  
ATOM   3055  CB  PHE A1746       8.548 -18.907  80.398  1.00  0.00           C  
ATOM   3056  CG  PHE A1746       8.795 -20.004  79.414  1.00  0.00           C  
ATOM   3057  CD1 PHE A1746      10.084 -20.521  79.231  1.00  0.00           C  
ATOM   3058  CD2 PHE A1746       7.732 -20.539  78.669  1.00  0.00           C  
ATOM   3059  CE1 PHE A1746      10.310 -21.546  78.313  1.00  0.00           C  
ATOM   3060  CE2 PHE A1746       7.945 -21.574  77.772  1.00  0.00           C  
ATOM   3061  CZ  PHE A1746       9.228 -22.082  77.582  1.00  0.00           C  
ATOM   3062  N   ILE A1747       7.361 -17.562  83.076  1.00  0.00           N  
ATOM   3063  CA  ILE A1747       7.358 -16.511  84.096  1.00  0.00           C  
ATOM   3064  C   ILE A1747       7.213 -17.208  85.465  1.00  0.00           C  
ATOM   3065  O   ILE A1747       6.203 -17.905  85.687  1.00  0.00           O  
ATOM   3066  CB  ILE A1747       6.299 -15.417  83.826  1.00  0.00           C  
ATOM   3067  CG1 ILE A1747       6.798 -14.524  82.675  1.00  0.00           C  
ATOM   3068  CG2 ILE A1747       6.042 -14.567  85.092  1.00  0.00           C  
ATOM   3069  CD1 ILE A1747       5.751 -13.555  82.049  1.00  0.00           C  
ATOM   3070  N   PRO A1748       8.223 -17.033  86.375  1.00  0.00           N  
ATOM   3071  CA  PRO A1748       8.276 -17.770  87.669  1.00  0.00           C  
ATOM   3072  C   PRO A1748       7.078 -17.530  88.551  1.00  0.00           C  
ATOM   3073  O   PRO A1748       6.397 -18.505  88.973  1.00  0.00           O  
ATOM   3074  CB  PRO A1748       9.553 -17.240  88.326  1.00  0.00           C  
ATOM   3075  CG  PRO A1748      10.394 -16.680  87.147  1.00  0.00           C  
ATOM   3076  CD  PRO A1748       9.375 -16.107  86.228  1.00  0.00           C  
ATOM   3077  N   SER A1749       6.785 -16.249  88.788  1.00  0.00           N  
ATOM   3078  CA  SER A1749       5.673 -15.848  89.672  1.00  0.00           C  
ATOM   3079  C   SER A1749       4.335 -15.842  88.934  1.00  0.00           C  
ATOM   3080  O   SER A1749       4.260 -15.526  87.752  1.00  0.00           O  
ATOM   3081  CB  SER A1749       5.950 -14.484  90.338  1.00  0.00           C  
ATOM   3082  OG  SER A1749       6.394 -13.519  89.381  1.00  0.00           O  
ATOM   3083  N   VAL A1750       3.298 -16.257  89.639  1.00  0.00           N  
ATOM   3084  CA  VAL A1750       1.938 -16.203  89.131  1.00  0.00           C  
ATOM   3085  C   VAL A1750       1.163 -15.176  89.924  1.00  0.00           C  
ATOM   3086  O   VAL A1750       1.243 -15.133  91.154  1.00  0.00           O  
ATOM   3087  CB  VAL A1750       1.192 -17.592  89.179  1.00  0.00           C  
ATOM   3088  CG1 VAL A1750       1.508 -18.402  87.964  1.00  0.00           C  
ATOM   3089  CG2 VAL A1750       1.555 -18.360  90.379  1.00  0.00           C  
ATOM   3090  N   THR A1751       0.471 -14.302  89.210  1.00  0.00           N  
ATOM   3091  CA  THR A1751      -0.459 -13.386  89.842  1.00  0.00           C  
ATOM   3092  C   THR A1751      -1.827 -14.033  89.701  1.00  0.00           C  
ATOM   3093  O   THR A1751      -2.151 -14.587  88.641  1.00  0.00           O  
ATOM   3094  CB  THR A1751      -0.452 -11.979  89.205  1.00  0.00           C  
ATOM   3095  OG1 THR A1751      -1.002 -12.047  87.886  1.00  0.00           O  
ATOM   3096  CG2 THR A1751       0.981 -11.376  89.173  1.00  0.00           C  
ATOM   3097  N   PHE A1752      -2.619 -13.977  90.766  1.00  0.00           N  
ATOM   3098  CA  PHE A1752      -3.932 -14.618  90.765  1.00  0.00           C  
ATOM   3099  C   PHE A1752      -5.021 -13.680  90.255  1.00  0.00           C  
ATOM   3100  O   PHE A1752      -5.115 -12.520  90.687  1.00  0.00           O  
ATOM   3101  CB  PHE A1752      -4.292 -15.133  92.160  1.00  0.00           C  
ATOM   3102  CG  PHE A1752      -3.193 -15.909  92.832  1.00  0.00           C  
ATOM   3103  CD1 PHE A1752      -2.939 -17.252  92.491  1.00  0.00           C  
ATOM   3104  CD2 PHE A1752      -2.425 -15.313  93.852  1.00  0.00           C  
ATOM   3105  CE1 PHE A1752      -1.907 -18.000  93.152  1.00  0.00           C  
ATOM   3106  CE2 PHE A1752      -1.395 -16.041  94.525  1.00  0.00           C  
ATOM   3107  CZ  PHE A1752      -1.134 -17.382  94.162  1.00  0.00           C  
ATOM   3108  N   ASP A1753      -5.838 -14.189  89.334  1.00  0.00           N  
ATOM   3109  CA  ASP A1753      -6.993 -13.439  88.841  1.00  0.00           C  
ATOM   3110  C   ASP A1753      -8.144 -13.438  89.861  1.00  0.00           C  
ATOM   3111  O   ASP A1753      -8.145 -14.231  90.795  1.00  0.00           O  
ATOM   3112  CB  ASP A1753      -7.444 -13.933  87.440  1.00  0.00           C  
ATOM   3113  CG  ASP A1753      -7.958 -15.393  87.421  1.00  0.00           C  
ATOM   3114  OD1 ASP A1753      -8.464 -15.927  88.428  1.00  0.00           O  
ATOM   3115  OD2 ASP A1753      -7.904 -15.990  86.331  1.00  0.00           O  
ATOM   3116  N   SER A1754      -9.117 -12.559  89.645  1.00  0.00           N  
ATOM   3117  CA  SER A1754     -10.297 -12.386  90.508  1.00  0.00           C  
ATOM   3118  C   SER A1754     -10.991 -13.678  90.982  1.00  0.00           C  
ATOM   3119  O   SER A1754     -11.572 -13.702  92.077  1.00  0.00           O  
ATOM   3120  CB  SER A1754     -11.308 -11.460  89.821  1.00  0.00           C  
ATOM   3121  OG  SER A1754     -11.411 -11.746  88.430  1.00  0.00           O  
ATOM   3122  N   GLU A1755     -10.909 -14.733  90.161  1.00  0.00           N  
ATOM   3123  CA  GLU A1755     -11.491 -16.052  90.462  1.00  0.00           C  
ATOM   3124  C   GLU A1755     -10.569 -16.939  91.249  1.00  0.00           C  
ATOM   3125  O   GLU A1755     -11.032 -17.746  92.069  1.00  0.00           O  
ATOM   3126  CB  GLU A1755     -11.878 -16.779  89.186  1.00  0.00           C  
ATOM   3127  CG  GLU A1755     -13.243 -16.415  88.655  1.00  0.00           C  
ATOM   3128  CD  GLU A1755     -13.601 -17.183  87.395  1.00  0.00           C  
ATOM   3129  OE1 GLU A1755     -13.030 -16.869  86.306  1.00  0.00           O  
ATOM   3130  OE2 GLU A1755     -14.463 -18.102  87.510  1.00  0.00           O  
ATOM   3131  N   ALA A1756      -9.272 -16.839  90.953  1.00  0.00           N  
ATOM   3132  CA  ALA A1756      -8.238 -17.589  91.657  1.00  0.00           C  
ATOM   3133  C   ALA A1756      -8.131 -17.096  93.087  1.00  0.00           C  
ATOM   3134  O   ALA A1756      -8.062 -17.905  94.029  1.00  0.00           O  
ATOM   3135  CB  ALA A1756      -6.921 -17.451  90.951  1.00  0.00           C  
ATOM   3136  N   MET A1757      -8.191 -15.768  93.237  1.00  0.00           N  
ATOM   3137  CA  MET A1757      -8.115 -15.098  94.518  1.00  0.00           C  
ATOM   3138  C   MET A1757      -9.297 -15.477  95.413  1.00  0.00           C  
ATOM   3139  O   MET A1757      -9.139 -15.631  96.629  1.00  0.00           O  
ATOM   3140  CB  MET A1757      -8.063 -13.587  94.307  1.00  0.00           C  
ATOM   3141  CG  MET A1757      -7.293 -12.851  95.399  1.00  0.00           C  
ATOM   3142  SD  MET A1757      -5.490 -13.033  95.269  1.00  0.00           S  
ATOM   3143  CE  MET A1757      -5.088 -11.626  94.212  1.00  0.00           C  
ATOM   3144  N   ALA A1759     -10.471 -15.637  94.805  1.00  0.00           N  
ATOM   3145  CA  ALA A1759     -11.686 -16.022  95.537  1.00  0.00           C  
ATOM   3146  C   ALA A1759     -11.707 -17.518  95.825  1.00  0.00           C  
ATOM   3147  O   ALA A1759     -12.309 -17.942  96.819  1.00  0.00           O  
ATOM   3148  CB  ALA A1759     -12.942 -15.592  94.774  1.00  0.00           C  
ATOM   3149  N   GLN A1760     -11.065 -18.307  94.948  1.00  0.00           N  
ATOM   3150  CA  GLN A1760     -10.903 -19.761  95.146  1.00  0.00           C  
ATOM   3151  C   GLN A1760     -10.012 -20.028  96.353  1.00  0.00           C  
ATOM   3152  O   GLN A1760     -10.384 -20.780  97.231  1.00  0.00           O  
ATOM   3153  CB  GLN A1760     -10.329 -20.461  93.899  1.00  0.00           C  
ATOM   3154  CG  GLN A1760     -10.177 -22.005  94.021  1.00  0.00           C  
ATOM   3155  CD  GLN A1760     -11.510 -22.723  94.235  1.00  0.00           C  
ATOM   3156  OE1 GLN A1760     -12.532 -22.388  93.617  1.00  0.00           O  
ATOM   3157  NE2 GLN A1760     -11.502 -23.713  95.106  1.00  0.00           N  
ATOM   3158  N   LEU A1761      -8.838 -19.396  96.385  1.00  0.00           N  
ATOM   3159  CA  LEU A1761      -7.930 -19.498  97.528  1.00  0.00           C  
ATOM   3160  C   LEU A1761      -8.525 -18.887  98.791  1.00  0.00           C  
ATOM   3161  O   LEU A1761      -8.127 -19.239  99.894  1.00  0.00           O  
ATOM   3162  CB  LEU A1761      -6.575 -18.863  97.206  1.00  0.00           C  
ATOM   3163  CG  LEU A1761      -5.760 -19.440  96.050  1.00  0.00           C  
ATOM   3164  CD1 LEU A1761      -4.606 -18.488  95.656  1.00  0.00           C  
ATOM   3165  CD2 LEU A1761      -5.255 -20.812  96.388  1.00  0.00           C  
ATOM   3166  N   GLY A1762      -9.499 -17.993  98.622  1.00  0.00           N  
ATOM   3167  CA  GLY A1762     -10.246 -17.432  99.741  1.00  0.00           C  
ATOM   3168  C   GLY A1762     -11.265 -18.392 100.334  1.00  0.00           C  
ATOM   3169  O   GLY A1762     -11.896 -18.074 101.352  1.00  0.00           O  
ATOM   3170  N   GLN A1763     -11.460 -19.549  99.694  1.00  0.00           N  
ATOM   3171  CA  GLN A1763     -12.377 -20.569 100.202  1.00  0.00           C  
ATOM   3172  C   GLN A1763     -11.834 -21.127 101.521  1.00  0.00           C  
ATOM   3173  O   GLN A1763     -10.617 -21.279 101.666  1.00  0.00           O  
ATOM   3174  CB  GLN A1763     -12.605 -21.692  99.174  1.00  0.00           C  
ATOM   3175  CG  GLN A1763     -13.558 -21.352  97.996  1.00  0.00           C  
ATOM   3176  CD  GLN A1763     -15.048 -21.321  98.375  1.00  0.00           C  
ATOM   3177  OE1 GLN A1763     -15.472 -21.859  99.419  1.00  0.00           O  
ATOM   3178  NE2 GLN A1763     -15.853 -20.706  97.515  1.00  0.00           N  
ATOM   3179  N   PRO A1764     -12.725 -21.382 102.508  1.00  0.00           N  
ATOM   3180  CA  PRO A1764     -12.318 -21.901 103.844  1.00  0.00           C  
ATOM   3181  C   PRO A1764     -11.316 -23.078 103.895  1.00  0.00           C  
ATOM   3182  O   PRO A1764     -10.489 -23.115 104.799  1.00  0.00           O  
ATOM   3183  CB  PRO A1764     -13.659 -22.302 104.496  1.00  0.00           C  
ATOM   3184  CG  PRO A1764     -14.719 -22.139 103.407  1.00  0.00           C  
ATOM   3185  CD  PRO A1764     -14.180 -21.121 102.467  1.00  0.00           C  
ATOM   3186  N   GLN A1765     -11.393 -24.025 102.963  1.00  0.00           N  
ATOM   3187  CA  GLN A1765     -10.519 -25.209 103.038  1.00  0.00           C  
ATOM   3188  C   GLN A1765      -9.298 -25.155 102.136  1.00  0.00           C  
ATOM   3189  O   GLN A1765      -8.480 -26.092 102.109  1.00  0.00           O  
ATOM   3190  CB  GLN A1765     -11.315 -26.499 102.813  1.00  0.00           C  
ATOM   3191  CG  GLN A1765     -12.324 -26.842 103.947  1.00  0.00           C  
ATOM   3192  CD  GLN A1765     -11.674 -27.103 105.306  1.00  0.00           C  
ATOM   3193  OE1 GLN A1765     -11.926 -26.389 106.252  1.00  0.00           O  
ATOM   3194  NE2 GLN A1765     -10.833 -28.114 105.387  1.00  0.00           N  
ATOM   3195  N   SER A1795      -9.117 -24.024 101.471  1.00  0.00           N  
ATOM   3196  CA  SER A1795      -8.005 -23.878 100.554  1.00  0.00           C  
ATOM   3197  C   SER A1795      -6.641 -24.097 101.225  1.00  0.00           C  
ATOM   3198  O   SER A1795      -5.825 -24.895 100.710  1.00  0.00           O  
ATOM   3199  CB  SER A1795      -8.094 -22.565  99.807  1.00  0.00           C  
ATOM   3200  OG  SER A1795      -9.226 -22.601  98.948  1.00  0.00           O  
ATOM   3201  N   ALA A1796      -6.434 -23.480 102.398  1.00  0.00           N  
ATOM   3202  CA  ALA A1796      -5.166 -23.622 103.124  1.00  0.00           C  
ATOM   3203  C   ALA A1796      -4.874 -25.083 103.420  1.00  0.00           C  
ATOM   3204  O   ALA A1796      -3.770 -25.531 103.226  1.00  0.00           O  
ATOM   3205  CB  ALA A1796      -5.155 -22.787 104.418  1.00  0.00           C  
ATOM   3206  N   THR A1797      -5.896 -25.835 103.822  1.00  0.00           N  
ATOM   3207  CA  THR A1797      -5.733 -27.242 104.180  1.00  0.00           C  
ATOM   3208  C   THR A1797      -5.305 -28.052 102.960  1.00  0.00           C  
ATOM   3209  O   THR A1797      -4.422 -28.902 103.067  1.00  0.00           O  
ATOM   3210  CB  THR A1797      -7.020 -27.809 104.789  1.00  0.00           C  
ATOM   3211  OG1 THR A1797      -7.457 -26.941 105.846  1.00  0.00           O  
ATOM   3212  CG2 THR A1797      -6.822 -29.245 105.319  1.00  0.00           C  
ATOM   3213  N   ILE A1805      -5.895 -27.740 101.805  1.00  0.00           N  
ATOM   3214  CA  ILE A1805      -5.621 -28.466 100.559  1.00  0.00           C  
ATOM   3215  C   ILE A1805      -4.169 -28.272 100.164  1.00  0.00           C  
ATOM   3216  O   ILE A1805      -3.406 -29.245 100.083  1.00  0.00           O  
ATOM   3217  CB  ILE A1805      -6.570 -28.036  99.414  1.00  0.00           C  
ATOM   3218  CG1 ILE A1805      -8.027 -28.378  99.781  1.00  0.00           C  
ATOM   3219  CG2 ILE A1805      -6.165 -28.719  98.095  1.00  0.00           C  
ATOM   3220  CD1 ILE A1805      -9.091 -27.673  98.945  1.00  0.00           C  
ATOM   3221  N   LEU A1810      -3.799 -27.011  99.962  1.00  0.00           N  
ATOM   3222  CA  LEU A1810      -2.455 -26.609  99.584  1.00  0.00           C  
ATOM   3223  C   LEU A1810      -1.319 -27.150 100.500  1.00  0.00           C  
ATOM   3224  O   LEU A1810      -0.323 -27.695  99.993  1.00  0.00           O  
ATOM   3225  CB  LEU A1810      -2.409 -25.089  99.518  1.00  0.00           C  
ATOM   3226  CG  LEU A1810      -3.355 -24.499  98.480  1.00  0.00           C  
ATOM   3227  CD1 LEU A1810      -3.720 -23.092  98.870  1.00  0.00           C  
ATOM   3228  CD2 LEU A1810      -2.743 -24.565  97.089  1.00  0.00           C  
ATOM   3229  N   ALA A1811      -1.494 -27.013 101.825  1.00  0.00           N  
ATOM   3230  CA  ALA A1811      -0.523 -27.509 102.814  1.00  0.00           C  
ATOM   3231  C   ALA A1811      -0.348 -29.014 102.710  1.00  0.00           C  
ATOM   3232  O   ALA A1811       0.760 -29.517 102.911  1.00  0.00           O  
ATOM   3233  CB  ALA A1811      -0.915 -27.124 104.224  1.00  0.00           C  
ATOM   3234  N   TYR A1989      -1.421 -29.732 102.368  1.00  0.00           N  
ATOM   3235  CA  TYR A1989      -1.302 -31.171 102.164  1.00  0.00           C  
ATOM   3236  C   TYR A1989      -0.450 -31.459 100.929  1.00  0.00           C  
ATOM   3237  O   TYR A1989       0.463 -32.293 100.978  1.00  0.00           O  
ATOM   3238  CB  TYR A1989      -2.664 -31.885 102.055  1.00  0.00           C  
ATOM   3239  CG  TYR A1989      -2.487 -33.389 102.023  1.00  0.00           C  
ATOM   3240  CD1 TYR A1989      -2.213 -34.069 100.807  1.00  0.00           C  
ATOM   3241  CD2 TYR A1989      -2.486 -34.122 103.199  1.00  0.00           C  
ATOM   3242  CE1 TYR A1989      -1.987 -35.434 100.783  1.00  0.00           C  
ATOM   3243  CE2 TYR A1989      -2.289 -35.498 103.179  1.00  0.00           C  
ATOM   3244  CZ  TYR A1989      -2.034 -36.139 101.970  1.00  0.00           C  
ATOM   3245  OH  TYR A1989      -1.813 -37.485 101.972  1.00  0.00           O  
ATOM   3246  N   LEU A1990      -0.738 -30.739  99.849  1.00  0.00           N  
ATOM   3247  CA  LEU A1990      -0.076 -30.931  98.581  1.00  0.00           C  
ATOM   3248  C   LEU A1990       1.416 -30.668  98.715  1.00  0.00           C  
ATOM   3249  O   LEU A1990       2.241 -31.534  98.374  1.00  0.00           O  
ATOM   3250  CB  LEU A1990      -0.741 -30.065  97.504  1.00  0.00           C  
ATOM   3251  CG  LEU A1990      -2.131 -30.540  96.994  1.00  0.00           C  
ATOM   3252  CD1 LEU A1990      -2.822 -29.489  96.154  1.00  0.00           C  
ATOM   3253  CD2 LEU A1990      -2.074 -31.850  96.202  1.00  0.00           C  
ATOM   3254  N   LEU A1991       1.739 -29.538  99.340  1.00  0.00           N  
ATOM   3255  CA  LEU A1991       3.100 -29.062  99.542  1.00  0.00           C  
ATOM   3256  C   LEU A1991       3.963 -30.024 100.370  1.00  0.00           C  
ATOM   3257  O   LEU A1991       5.156 -30.213 100.084  1.00  0.00           O  
ATOM   3258  CB  LEU A1991       3.013 -27.705 100.221  1.00  0.00           C  
ATOM   3259  CG  LEU A1991       4.192 -26.785 100.413  1.00  0.00           C  
ATOM   3260  CD1 LEU A1991       5.006 -26.585  99.147  1.00  0.00           C  
ATOM   3261  CD2 LEU A1991       3.633 -25.465 100.895  1.00  0.00           C  
ATOM   3262  N   GLU A1992       3.341 -30.622 101.385  1.00  0.00           N  
ATOM   3263  CA  GLU A1992       3.990 -31.561 102.289  1.00  0.00           C  
ATOM   3264  C   GLU A1992       4.217 -32.929 101.662  1.00  0.00           C  
ATOM   3265  O   GLU A1992       5.089 -33.699 102.134  1.00  0.00           O  
ATOM   3266  CB  GLU A1992       3.161 -31.738 103.570  1.00  0.00           C  
ATOM   3267  CG  GLU A1992       3.179 -30.545 104.510  1.00  0.00           C  
ATOM   3268  CD  GLU A1992       2.116 -30.636 105.620  1.00  0.00           C  
ATOM   3269  OE1 GLU A1992       1.479 -31.716 105.797  1.00  0.00           O  
ATOM   3270  OE2 GLU A1992       1.917 -29.614 106.329  1.00  0.00           O  
ATOM   3271  N   HIS A1993       3.423 -33.255 100.634  1.00  0.00           N  
ATOM   3272  CA  HIS A1993       3.503 -34.581 100.036  1.00  0.00           C  
ATOM   3273  C   HIS A1993       4.009 -34.655  98.592  1.00  0.00           C  
ATOM   3274  O   HIS A1993       3.916 -35.723  97.957  1.00  0.00           O  
ATOM   3275  CB  HIS A1993       2.171 -35.289 100.185  1.00  0.00           C  
ATOM   3276  CG  HIS A1993       1.835 -35.630 101.588  1.00  0.00           C  
ATOM   3277  ND1 HIS A1993       1.119 -34.782 102.405  1.00  0.00           N  
ATOM   3278  CD2 HIS A1993       2.124 -36.722 102.333  1.00  0.00           C  
ATOM   3279  CE1 HIS A1993       0.980 -35.339 103.598  1.00  0.00           C  
ATOM   3280  NE2 HIS A1993       1.558 -36.528 103.573  1.00  0.00           N  
ATOM   3281  N   LEU A1994       4.563 -33.546  98.087  1.00  0.00           N  
ATOM   3282  CA  LEU A1994       5.159 -33.524  96.754  1.00  0.00           C  
ATOM   3283  C   LEU A1994       6.386 -34.387  96.754  1.00  0.00           C  
ATOM   3284  O   LEU A1994       7.197 -34.267  97.671  1.00  0.00           O  
ATOM   3285  CB  LEU A1994       5.598 -32.120  96.346  1.00  0.00           C  
ATOM   3286  CG  LEU A1994       4.623 -31.020  96.017  1.00  0.00           C  
ATOM   3287  CD1 LEU A1994       5.431 -29.723  95.855  1.00  0.00           C  
ATOM   3288  CD2 LEU A1994       3.810 -31.377  94.766  1.00  0.00           C  
ATOM   3289  N   PRO A1995       6.504 -35.297  95.762  1.00  0.00           N  
ATOM   3290  CA  PRO A1995       7.700 -36.127  95.594  1.00  0.00           C  
ATOM   3291  C   PRO A1995       8.921 -35.299  95.223  1.00  0.00           C  
ATOM   3292  O   PRO A1995       8.796 -34.270  94.529  1.00  0.00           O  
ATOM   3293  CB  PRO A1995       7.328 -37.055  94.442  1.00  0.00           C  
ATOM   3294  CG  PRO A1995       5.850 -37.007  94.369  1.00  0.00           C  
ATOM   3295  CD  PRO A1995       5.451 -35.664  94.802  1.00  0.00           C  
ATOM   3296  N   ALA A2012      10.082 -35.729  95.722  1.00  0.00           N  
ATOM   3297  CA  ALA A2012      11.353 -35.085  95.436  1.00  0.00           C  
ATOM   3298  C   ALA A2012      11.782 -35.386  94.006  1.00  0.00           C  
ATOM   3299  O   ALA A2012      12.303 -34.496  93.331  1.00  0.00           O  
ATOM   3300  CB  ALA A2012      12.433 -35.531  96.448  1.00  0.00           C  
ATOM   3301  N   GLU A2013      11.518 -36.628  93.550  1.00  0.00           N  
ATOM   3302  CA  GLU A2013      11.899 -37.144  92.197  1.00  0.00           C  
ATOM   3303  C   GLU A2013      11.336 -36.276  91.062  1.00  0.00           C  
ATOM   3304  O   GLU A2013      10.180 -35.853  91.144  1.00  0.00           O  
ATOM   3305  CB  GLU A2013      11.522 -38.637  92.029  1.00  0.00           C  
ATOM   3306  CG  GLU A2013      10.021 -39.003  92.295  1.00  0.00           C  
ATOM   3307  CD  GLU A2013       9.829 -40.371  92.988  1.00  0.00           C  
ATOM   3308  OE1 GLU A2013      10.736 -41.243  92.899  1.00  0.00           O  
ATOM   3309  OE2 GLU A2013       8.760 -40.567  93.627  1.00  0.00           O  
ATOM   3310  N   PRO A2014      12.165 -35.986  90.021  1.00  0.00           N  
ATOM   3311  CA  PRO A2014      11.795 -35.009  88.966  1.00  0.00           C  
ATOM   3312  C   PRO A2014      10.525 -35.309  88.158  1.00  0.00           C  
ATOM   3313  O   PRO A2014       9.811 -34.366  87.786  1.00  0.00           O  
ATOM   3314  CB  PRO A2014      13.029 -34.994  88.047  1.00  0.00           C  
ATOM   3315  CG  PRO A2014      13.738 -36.294  88.328  1.00  0.00           C  
ATOM   3316  CD  PRO A2014      13.516 -36.548  89.779  1.00  0.00           C  
ATOM   3317  N   ALA A2015      10.244 -36.588  87.888  1.00  0.00           N  
ATOM   3318  CA  ALA A2015       9.062 -36.965  87.086  1.00  0.00           C  
ATOM   3319  C   ALA A2015       7.841 -37.245  87.955  1.00  0.00           C  
ATOM   3320  O   ALA A2015       7.876 -38.126  88.824  1.00  0.00           O  
ATOM   3321  CB  ALA A2015       9.374 -38.174  86.165  1.00  0.00           C  
ATOM   3322  N   LEU A2016       6.768 -36.491  87.723  1.00  0.00           N  
ATOM   3323  CA  LEU A2016       5.490 -36.717  88.416  1.00  0.00           C  
ATOM   3324  C   LEU A2016       4.554 -37.520  87.529  1.00  0.00           C  
ATOM   3325  O   LEU A2016       4.079 -37.014  86.514  1.00  0.00           O  
ATOM   3326  CB  LEU A2016       4.845 -35.387  88.822  1.00  0.00           C  
ATOM   3327  CG  LEU A2016       3.419 -35.347  89.389  1.00  0.00           C  
ATOM   3328  CD1 LEU A2016       3.269 -35.945  90.847  1.00  0.00           C  
ATOM   3329  CD2 LEU A2016       2.931 -33.936  89.329  1.00  0.00           C  
ATOM   3330  N   THR A2017       4.303 -38.775  87.912  1.00  0.00           N  
ATOM   3331  CA  THR A2017       3.359 -39.655  87.179  1.00  0.00           C  
ATOM   3332  C   THR A2017       1.927 -39.123  87.284  1.00  0.00           C  
ATOM   3333  O   THR A2017       1.609 -38.354  88.210  1.00  0.00           O  
ATOM   3334  CB  THR A2017       3.384 -41.139  87.705  1.00  0.00           C  
ATOM   3335  OG1 THR A2017       3.294 -41.166  89.137  1.00  0.00           O  
ATOM   3336  CG2 THR A2017       4.654 -41.863  87.273  1.00  0.00           C  
ATOM   3337  N   VAL A2018       1.067 -39.496  86.339  1.00  0.00           N  
ATOM   3338  CA  VAL A2018      -0.354 -39.149  86.464  1.00  0.00           C  
ATOM   3339  C   VAL A2018      -0.953 -39.900  87.694  1.00  0.00           C  
ATOM   3340  O   VAL A2018      -1.778 -39.344  88.407  1.00  0.00           O  
ATOM   3341  CB  VAL A2018      -1.150 -39.363  85.124  1.00  0.00           C  
ATOM   3342  CG1 VAL A2018      -2.675 -39.206  85.320  1.00  0.00           C  
ATOM   3343  CG2 VAL A2018      -0.663 -38.385  84.049  1.00  0.00           C  
ATOM   3344  N   ALA A2019      -0.474 -41.124  87.962  1.00  0.00           N  
ATOM   3345  CA  ALA A2019      -0.876 -41.890  89.160  1.00  0.00           C  
ATOM   3346  C   ALA A2019      -0.555 -41.105  90.444  1.00  0.00           C  
ATOM   3347  O   ALA A2019      -1.467 -40.758  91.179  1.00  0.00           O  
ATOM   3348  CB  ALA A2019      -0.244 -43.317  89.178  1.00  0.00           C  
ATOM   3349  N   MET A2020       0.721 -40.753  90.648  1.00  0.00           N  
ATOM   3350  CA  MET A2020       1.163 -39.970  91.815  1.00  0.00           C  
ATOM   3351  C   MET A2020       0.372 -38.661  91.979  1.00  0.00           C  
ATOM   3352  O   MET A2020       0.010 -38.313  93.094  1.00  0.00           O  
ATOM   3353  CB  MET A2020       2.667 -39.686  91.733  1.00  0.00           C  
ATOM   3354  CG  MET A2020       3.320 -39.078  93.001  1.00  0.00           C  
ATOM   3355  SD  MET A2020       3.593 -40.157  94.459  1.00  0.00           S  
ATOM   3356  CE  MET A2020       4.865 -41.320  93.895  1.00  0.00           C  
ATOM   3357  N   GLY A2021       0.095 -37.982  90.857  1.00  0.00           N  
ATOM   3358  CA  GLY A2021      -0.717 -36.757  90.812  1.00  0.00           C  
ATOM   3359  C   GLY A2021      -2.173 -36.925  91.236  1.00  0.00           C  
ATOM   3360  O   GLY A2021      -2.687 -36.107  92.001  1.00  0.00           O  
ATOM   3361  N   GLN A2022      -2.842 -37.973  90.737  1.00  0.00           N  
ATOM   3362  CA  GLN A2022      -4.238 -38.274  91.137  1.00  0.00           C  
ATOM   3363  C   GLN A2022      -4.320 -38.687  92.620  1.00  0.00           C  
ATOM   3364  O   GLN A2022      -5.314 -38.368  93.297  1.00  0.00           O  
ATOM   3365  CB  GLN A2022      -4.903 -39.368  90.259  1.00  0.00           C  
ATOM   3366  CG  GLN A2022      -4.929 -39.145  88.700  1.00  0.00           C  
ATOM   3367  CD  GLN A2022      -5.895 -38.045  88.185  1.00  0.00           C  
ATOM   3368  OE1 GLN A2022      -6.196 -37.052  88.870  1.00  0.00           O  
ATOM   3369  NE2 GLN A2022      -6.346 -38.216  86.942  1.00  0.00           N  
ATOM   3370  N   GLN A2023      -3.292 -39.427  93.092  1.00  0.00           N  
ATOM   3371  CA  GLN A2023      -3.168 -39.847  94.493  1.00  0.00           C  
ATOM   3372  C   GLN A2023      -3.154 -38.620  95.367  1.00  0.00           C  
ATOM   3373  O   GLN A2023      -3.884 -38.556  96.369  1.00  0.00           O  
ATOM   3374  CB  GLN A2023      -1.891 -40.649  94.739  1.00  0.00           C  
ATOM   3375  CG  GLN A2023      -2.041 -42.156  94.703  1.00  0.00           C  
ATOM   3376  CD  GLN A2023      -0.691 -42.889  94.939  1.00  0.00           C  
ATOM   3377  OE1 GLN A2023       0.191 -42.918  94.056  1.00  0.00           O  
ATOM   3378  NE2 GLN A2023      -0.542 -43.497  96.125  1.00  0.00           N  
ATOM   3379  N   LEU A2024      -2.364 -37.627  94.958  1.00  0.00           N  
ATOM   3380  CA  LEU A2024      -2.239 -36.403  95.720  1.00  0.00           C  
ATOM   3381  C   LEU A2024      -3.515 -35.618  95.787  1.00  0.00           C  
ATOM   3382  O   LEU A2024      -3.906 -35.205  96.874  1.00  0.00           O  
ATOM   3383  CB  LEU A2024      -1.102 -35.523  95.206  1.00  0.00           C  
ATOM   3384  CG  LEU A2024       0.278 -36.124  95.373  1.00  0.00           C  
ATOM   3385  CD1 LEU A2024       1.299 -35.412  94.451  1.00  0.00           C  
ATOM   3386  CD2 LEU A2024       0.706 -36.110  96.839  1.00  0.00           C  
ATOM   3387  N   ILE A2025      -4.171 -35.398  94.649  1.00  0.00           N  
ATOM   3388  CA  ILE A2025      -5.412 -34.624  94.687  1.00  0.00           C  
ATOM   3389  C   ILE A2025      -6.430 -35.352  95.574  1.00  0.00           C  
ATOM   3390  O   ILE A2025      -6.950 -34.754  96.511  1.00  0.00           O  
ATOM   3391  CB  ILE A2025      -5.963 -34.139  93.270  1.00  0.00           C  
ATOM   3392  CG1 ILE A2025      -6.418 -35.289  92.371  1.00  0.00           C  
ATOM   3393  CG2 ILE A2025      -4.917 -33.241  92.536  1.00  0.00           C  
ATOM   3394  CD1 ILE A2025      -7.871 -35.721  92.510  1.00  0.00           C  
ATOM   3395  N   GLN A2026      -6.560 -36.663  95.373  1.00  0.00           N  
ATOM   3396  CA  GLN A2026      -7.514 -37.506  96.121  1.00  0.00           C  
ATOM   3397  C   GLN A2026      -7.256 -37.382  97.617  1.00  0.00           C  
ATOM   3398  O   GLN A2026      -8.195 -37.098  98.369  1.00  0.00           O  
ATOM   3399  CB  GLN A2026      -7.481 -38.961  95.590  1.00  0.00           C  
ATOM   3400  CG  GLN A2026      -8.058 -40.065  96.462  1.00  0.00           C  
ATOM   3401  CD  GLN A2026      -8.448 -41.334  95.648  1.00  0.00           C  
ATOM   3402  OE1 GLN A2026      -9.236 -41.263  94.679  1.00  0.00           O  
ATOM   3403  NE2 GLN A2026      -7.942 -42.503  96.082  1.00  0.00           N  
ATOM   3404  N   GLN A2027      -5.975 -37.475  98.016  1.00  0.00           N  
ATOM   3405  CA  GLN A2027      -5.574 -37.370  99.426  1.00  0.00           C  
ATOM   3406  C   GLN A2027      -5.676 -35.956 100.031  1.00  0.00           C  
ATOM   3407  O   GLN A2027      -5.962 -35.831 101.216  1.00  0.00           O  
ATOM   3408  CB  GLN A2027      -4.193 -37.984  99.674  1.00  0.00           C  
ATOM   3409  CG  GLN A2027      -4.079 -39.531  99.505  1.00  0.00           C  
ATOM   3410  CD  GLN A2027      -5.024 -40.360 100.395  1.00  0.00           C  
ATOM   3411  OE1 GLN A2027      -5.644 -41.318  99.928  1.00  0.00           O  
ATOM   3412  NE2 GLN A2027      -5.126 -39.996 101.672  1.00  0.00           N  
ATOM   3413  N   ALA A2039      -5.457 -34.906  99.226  1.00  0.00           N  
ATOM   3414  CA  ALA A2039      -5.621 -33.499  99.671  1.00  0.00           C  
ATOM   3415  C   ALA A2039      -7.086 -33.163  99.869  1.00  0.00           C  
ATOM   3416  O   ALA A2039      -7.442 -32.338 100.710  1.00  0.00           O  
ATOM   3417  CB  ALA A2039      -4.996 -32.536  98.678  1.00  0.00           C  
ATOM   3418  N   ALA A2040      -7.930 -33.833  99.101  1.00  0.00           N  
ATOM   3419  CA  ALA A2040      -9.340 -33.665  99.159  1.00  0.00           C  
ATOM   3420  C   ALA A2040      -9.832 -34.311 100.411  1.00  0.00           C  
ATOM   3421  O   ALA A2040     -10.561 -33.670 101.174  1.00  0.00           O  
ATOM   3422  CB  ALA A2040     -10.004 -34.300  97.918  1.00  0.00           C  
ATOM   3423  N   LYS A2041      -9.427 -35.575 100.639  1.00  0.00           N  
ATOM   3424  CA  LYS A2041      -9.791 -36.328 101.858  1.00  0.00           C  
ATOM   3425  C   LYS A2041      -9.375 -35.546 103.125  1.00  0.00           C  
ATOM   3426  O   LYS A2041     -10.116 -35.495 104.090  1.00  0.00           O  
ATOM   3427  CB  LYS A2041      -9.145 -37.707 101.880  1.00  0.00           C  
ATOM   3428  CG  LYS A2041      -9.681 -38.739 100.930  1.00  0.00           C  
ATOM   3429  CD  LYS A2041      -8.934 -40.037 101.226  1.00  0.00           C  
ATOM   3430  CE  LYS A2041      -9.140 -41.134 100.188  1.00  0.00           C  
ATOM   3431  NZ  LYS A2041     -10.445 -41.852 100.266  1.00  0.00           N  
ATOM   3432  N   ALA A2042      -8.198 -34.927 103.106  1.00  0.00           N  
ATOM   3433  CA  ALA A2042      -7.724 -34.139 104.265  1.00  0.00           C  
ATOM   3434  C   ALA A2042      -8.614 -32.930 104.559  1.00  0.00           C  
ATOM   3435  O   ALA A2042      -8.838 -32.603 105.737  1.00  0.00           O  
ATOM   3436  CB  ALA A2042      -6.305 -33.713 104.087  1.00  0.00           C  
ATOM   3437  N   ALA A2043      -9.158 -32.309 103.498  1.00  0.00           N  
ATOM   3438  CA  ALA A2043      -9.910 -31.069 103.649  1.00  0.00           C  
ATOM   3439  C   ALA A2043     -11.405 -31.304 103.824  1.00  0.00           C  
ATOM   3440  O   ALA A2043     -12.105 -30.439 104.348  1.00  0.00           O  
ATOM   3441  CB  ALA A2043      -9.643 -30.151 102.495  1.00  0.00           C  
ATOM   3442  N   GLY A2044     -11.867 -32.482 103.394  1.00  0.00           N  
ATOM   3443  CA  GLY A2044     -13.262 -32.887 103.470  1.00  0.00           C  
ATOM   3444  C   GLY A2044     -14.026 -32.409 102.262  1.00  0.00           C  
ATOM   3445  O   GLY A2044     -15.229 -32.189 102.332  1.00  0.00           O  
ATOM   3446  N   VAL A2045     -13.320 -32.265 101.153  1.00  0.00           N  
ATOM   3447  CA  VAL A2045     -13.888 -31.704  99.936  1.00  0.00           C  
ATOM   3448  C   VAL A2045     -13.860 -32.718  98.762  1.00  0.00           C  
ATOM   3449  O   VAL A2045     -13.298 -33.820  98.886  1.00  0.00           O  
ATOM   3450  CB  VAL A2045     -13.236 -30.302  99.568  1.00  0.00           C  
ATOM   3451  CG1 VAL A2045     -13.535 -29.252 100.643  1.00  0.00           C  
ATOM   3452  CG2 VAL A2045     -11.709 -30.400  99.327  1.00  0.00           C  
ATOM   3453  N   LYS A2046     -14.525 -32.347  97.664  1.00  0.00           N  
ATOM   3454  CA  LYS A2046     -14.596 -33.139  96.424  1.00  0.00           C  
ATOM   3455  C   LYS A2046     -13.341 -32.841  95.584  1.00  0.00           C  
ATOM   3456  O   LYS A2046     -12.702 -31.781  95.764  1.00  0.00           O  
ATOM   3457  CB  LYS A2046     -15.891 -32.794  95.656  1.00  0.00           C  
ATOM   3458  CG  LYS A2046     -17.230 -33.100  96.431  1.00  0.00           C  
ATOM   3459  CD  LYS A2046     -18.453 -32.257  95.956  1.00  0.00           C  
ATOM   3460  CE  LYS A2046     -19.049 -32.710  94.600  1.00  0.00           C  
ATOM   3461  NZ  LYS A2046     -19.853 -33.973  94.680  1.00  0.00           N  
ATOM   3462  N   LYS A2047     -12.983 -33.778  94.687  1.00  0.00           N  
ATOM   3463  CA  LYS A2047     -11.782 -33.664  93.822  1.00  0.00           C  
ATOM   3464  C   LYS A2047     -11.795 -32.401  92.968  1.00  0.00           C  
ATOM   3465  O   LYS A2047     -10.766 -31.784  92.780  1.00  0.00           O  
ATOM   3466  CB  LYS A2047     -11.601 -34.890  92.909  1.00  0.00           C  
ATOM   3467  CG  LYS A2047     -11.974 -36.247  93.532  1.00  0.00           C  
ATOM   3468  CD  LYS A2047     -10.878 -36.890  94.404  1.00  0.00           C  
ATOM   3469  CE  LYS A2047     -11.502 -37.888  95.423  1.00  0.00           C  
ATOM   3470  NZ  LYS A2047     -12.324 -38.998  94.826  1.00  0.00           N  
ATOM   3471  N   GLY A2048     -12.967 -32.008  92.484  1.00  0.00           N  
ATOM   3472  CA  GLY A2048     -13.123 -30.804  91.657  1.00  0.00           C  
ATOM   3473  C   GLY A2048     -12.623 -29.525  92.308  1.00  0.00           C  
ATOM   3474  O   GLY A2048     -11.866 -28.772  91.702  1.00  0.00           O  
ATOM   3475  N   ALA A2049     -13.058 -29.277  93.533  1.00  0.00           N  
ATOM   3476  CA  ALA A2049     -12.609 -28.121  94.315  1.00  0.00           C  
ATOM   3477  C   ALA A2049     -11.102 -28.174  94.603  1.00  0.00           C  
ATOM   3478  O   ALA A2049     -10.454 -27.128  94.723  1.00  0.00           O  
ATOM   3479  CB  ALA A2049     -13.396 -28.025  95.627  1.00  0.00           C  
ATOM   3480  N   THR A2050     -10.575 -29.399  94.730  1.00  0.00           N  
ATOM   3481  CA  THR A2050      -9.153 -29.649  95.006  1.00  0.00           C  
ATOM   3482  C   THR A2050      -8.323 -29.257  93.805  1.00  0.00           C  
ATOM   3483  O   THR A2050      -7.394 -28.478  93.959  1.00  0.00           O  
ATOM   3484  CB  THR A2050      -8.874 -31.137  95.461  1.00  0.00           C  
ATOM   3485  OG1 THR A2050      -9.637 -31.424  96.633  1.00  0.00           O  
ATOM   3486  CG2 THR A2050      -7.402 -31.377  95.768  1.00  0.00           C  
ATOM   3487  N   MET A2074      -8.688 -29.791  92.636  1.00  0.00           N  
ATOM   3488  CA  MET A2074      -8.068 -29.492  91.347  1.00  0.00           C  
ATOM   3489  C   MET A2074      -8.108 -28.017  91.048  1.00  0.00           C  
ATOM   3490  O   MET A2074      -7.136 -27.467  90.551  1.00  0.00           O  
ATOM   3491  CB  MET A2074      -8.826 -30.169  90.232  1.00  0.00           C  
ATOM   3492  CG  MET A2074      -8.937 -31.647  90.299  1.00  0.00           C  
ATOM   3493  SD  MET A2074      -7.763 -32.455  89.263  1.00  0.00           S  
ATOM   3494  CE  MET A2074      -8.668 -34.009  88.990  1.00  0.00           C  
ATOM   3495  N   ARG A2083      -9.250 -27.401  91.362  1.00  0.00           N  
ATOM   3496  C   ARG A2083      -8.567 -25.126  91.990  1.00  0.00           C  
ATOM   3497  O   ARG A2083      -8.053 -24.115  91.529  1.00  0.00           O  
ATOM   3498  CA  ARG A2083      -9.495 -25.972  91.128  1.00  0.00           C  
ATOM   3499  CB  ARG A2083     -10.961 -25.625  91.393  1.00  0.00           C  
ATOM   3500  CG  ARG A2083     -11.475 -24.396  90.684  1.00  0.00           C  
ATOM   3501  CD  ARG A2083     -12.985 -24.268  90.887  1.00  0.00           C  
ATOM   3502  NE  ARG A2083     -13.627 -23.503  89.805  1.00  0.00           N  
ATOM   3503  CZ  ARG A2083     -14.165 -26.494  89.719  1.00  0.00           C  
ATOM   3504  NH1 ARG A2083     -14.513 -27.121  88.602  1.00  0.00           N  
ATOM   3505  NH2 ARG A2083     -14.455 -27.048  90.896  1.00  0.00           N  
ATOM   3506  N   THR A2086      -8.315 -25.575  93.219  1.00  0.00           N  
ATOM   3507  CA  THR A2086      -7.360 -24.927  94.149  1.00  0.00           C  
ATOM   3508  C   THR A2086      -5.894 -25.111  93.650  1.00  0.00           C  
ATOM   3509  O   THR A2086      -5.060 -24.187  93.734  1.00  0.00           O  
ATOM   3510  CB  THR A2086      -7.537 -25.489  95.580  1.00  0.00           C  
ATOM   3511  OG1 THR A2086      -8.924 -25.428  95.944  1.00  0.00           O  
ATOM   3512  CG2 THR A2086      -6.745 -24.696  96.582  1.00  0.00           C  
ATOM   3513  N   LEU A2087      -5.601 -26.303  93.123  1.00  0.00           N  
ATOM   3514  CA  LEU A2087      -4.290 -26.622  92.564  1.00  0.00           C  
ATOM   3515  C   LEU A2087      -4.026 -25.772  91.316  1.00  0.00           C  
ATOM   3516  O   LEU A2087      -2.956 -25.199  91.175  1.00  0.00           O  
ATOM   3517  CB  LEU A2087      -4.199 -28.102  92.239  1.00  0.00           C  
ATOM   3518  CG  LEU A2087      -2.909 -28.575  91.593  1.00  0.00           C  
ATOM   3519  CD1 LEU A2087      -1.666 -28.428  92.524  1.00  0.00           C  
ATOM   3520  CD2 LEU A2087      -3.123 -29.986  91.176  1.00  0.00           C  
ATOM   3521  N   ARG A2088      -5.030 -25.689  90.450  1.00  0.00           N  
ATOM   3522  CA  ARG A2088      -5.024 -24.831  89.287  1.00  0.00           C  
ATOM   3523  C   ARG A2088      -4.722 -23.390  89.677  1.00  0.00           C  
ATOM   3524  O   ARG A2088      -3.807 -22.788  89.116  1.00  0.00           O  
ATOM   3525  CB  ARG A2088      -6.377 -24.959  88.591  1.00  0.00           C  
ATOM   3526  CG  ARG A2088      -6.731 -23.950  87.531  1.00  0.00           C  
ATOM   3527  CD  ARG A2088      -6.463 -24.427  86.147  1.00  0.00           C  
ATOM   3528  NE  ARG A2088      -7.217 -25.630  85.785  1.00  0.00           N  
ATOM   3529  CZ  ARG A2088      -6.910 -26.397  84.743  1.00  0.00           C  
ATOM   3530  NH1 ARG A2088      -5.868 -26.083  83.977  1.00  0.00           N  
ATOM   3531  NH2 ARG A2088      -7.624 -27.489  84.486  1.00  0.00           N  
ATOM   3532  N   ALA A2089      -5.447 -22.867  90.674  1.00  0.00           N  
ATOM   3533  CA  ALA A2089      -5.246 -21.497  91.134  1.00  0.00           C  
ATOM   3534  C   ALA A2089      -3.794 -21.282  91.547  1.00  0.00           C  
ATOM   3535  O   ALA A2089      -3.181 -20.315  91.140  1.00  0.00           O  
ATOM   3536  CB  ALA A2089      -6.180 -21.166  92.253  1.00  0.00           C  
ATOM   3537  N   ALA A2090      -3.248 -22.254  92.281  1.00  0.00           N  
ATOM   3538  CA  ALA A2090      -1.871 -22.226  92.777  1.00  0.00           C  
ATOM   3539  C   ALA A2090      -0.814 -22.252  91.677  1.00  0.00           C  
ATOM   3540  O   ALA A2090       0.188 -21.505  91.742  1.00  0.00           O  
ATOM   3541  CB  ALA A2090      -1.640 -23.407  93.730  1.00  0.00           C  
ATOM   3542  N   LEU A2091      -1.028 -23.136  90.703  1.00  0.00           N  
ATOM   3543  CA  LEU A2091      -0.072 -23.366  89.666  1.00  0.00           C  
ATOM   3544  C   LEU A2091      -0.149 -22.395  88.493  1.00  0.00           C  
ATOM   3545  O   LEU A2091       0.863 -22.203  87.794  1.00  0.00           O  
ATOM   3546  CB  LEU A2091      -0.208 -24.789  89.148  1.00  0.00           C  
ATOM   3547  CG  LEU A2091       0.060 -25.990  90.046  1.00  0.00           C  
ATOM   3548  CD1 LEU A2091       0.124 -27.161  89.138  1.00  0.00           C  
ATOM   3549  CD2 LEU A2091       1.375 -25.872  90.850  1.00  0.00           C  
ATOM   3550  N   THR A2092      -1.331 -21.811  88.245  1.00  0.00           N  
ATOM   3551  CA  THR A2092      -1.540 -20.979  87.043  1.00  0.00           C  
ATOM   3552  C   THR A2092      -2.019 -19.537  87.264  1.00  0.00           C  
ATOM   3553  O   THR A2092      -1.848 -18.672  86.387  1.00  0.00           O  
ATOM   3554  CB  THR A2092      -2.512 -21.651  86.047  1.00  0.00           C  
ATOM   3555  OG1 THR A2092      -3.843 -21.612  86.572  1.00  0.00           O  
ATOM   3556  CG2 THR A2092      -2.099 -23.105  85.710  1.00  0.00           C  
ATOM   3557  N   GLY A2093      -2.654 -19.291  88.406  1.00  0.00           N  
ATOM   3558  CA  GLY A2093      -3.212 -17.975  88.720  1.00  0.00           C  
ATOM   3559  C   GLY A2093      -4.605 -17.792  88.155  1.00  0.00           C  
ATOM   3560  O   GLY A2093      -5.189 -16.716  88.291  1.00  0.00           O  
ATOM   3561  N   ALA A2094      -5.117 -18.843  87.507  1.00  0.00           N  
ATOM   3562  CA  ALA A2094      -6.462 -18.871  86.920  1.00  0.00           C  
ATOM   3563  C   ALA A2094      -7.242 -20.067  87.437  1.00  0.00           C  
ATOM   3564  O   ALA A2094      -6.656 -20.960  88.016  1.00  0.00           O  
ATOM   3565  CB  ALA A2094      -6.378 -18.918  85.400  1.00  0.00           C  
ATOM   3566  N   VAL A2095      -8.566 -20.068  87.268  1.00  0.00           N  
ATOM   3567  CA  VAL A2095      -9.365 -21.266  87.624  1.00  0.00           C  
ATOM   3568  C   VAL A2095      -9.548 -22.215  86.415  1.00  0.00           C  
ATOM   3569  O   VAL A2095      -9.957 -23.379  86.593  1.00  0.00           O  
ATOM   3570  CB  VAL A2095     -10.742 -20.951  88.346  1.00  0.00           C  
ATOM   3571  CG1 VAL A2095     -10.514 -20.353  89.738  1.00  0.00           C  
ATOM   3572  CG2 VAL A2095     -11.645 -20.074  87.487  1.00  0.00           C  
ATOM   3573  N   HIS A2096      -9.235 -21.719  85.206  1.00  0.00           N  
ATOM   3574  CA  HIS A2096      -9.281 -22.540  83.988  1.00  0.00           C  
ATOM   3575  C   HIS A2096      -8.066 -22.330  83.059  1.00  0.00           C  
ATOM   3576  O   HIS A2096      -7.470 -21.237  83.001  1.00  0.00           O  
ATOM   3577  CB  HIS A2096     -10.617 -22.356  83.225  1.00  0.00           C  
ATOM   3578  CG  HIS A2096     -11.839 -22.685  84.044  1.00  0.00           C  
ATOM   3579  ND1 HIS A2096     -12.068 -23.938  84.582  1.00  0.00           N  
ATOM   3580  CD2 HIS A2096     -12.896 -21.920  84.417  1.00  0.00           C  
ATOM   3581  CE1 HIS A2096     -13.204 -23.927  85.257  1.00  0.00           C  
ATOM   3582  NE2 HIS A2096     -13.730 -22.717  85.168  1.00  0.00           N  
ATOM   3583  N   GLY A2097      -7.699 -23.390  82.349  1.00  0.00           N  
ATOM   3584  CA  GLY A2097      -6.602 -23.329  81.405  1.00  0.00           C  
ATOM   3585  C   GLY A2097      -6.256 -24.684  80.827  1.00  0.00           C  
ATOM   3586  O   GLY A2097      -7.141 -25.548  80.707  1.00  0.00           O  
ATOM   3587  N   PRO A2098      -4.954 -24.899  80.505  1.00  0.00           N  
ATOM   3588  CA  PRO A2098      -4.484 -26.148  79.882  1.00  0.00           C  
ATOM   3589  C   PRO A2098      -4.602 -27.325  80.860  1.00  0.00           C  
ATOM   3590  O   PRO A2098      -4.676 -27.104  82.074  1.00  0.00           O  
ATOM   3591  CB  PRO A2098      -3.010 -25.860  79.597  1.00  0.00           C  
ATOM   3592  CG  PRO A2098      -2.604 -24.846  80.643  1.00  0.00           C  
ATOM   3593  CD  PRO A2098      -3.829 -23.980  80.812  1.00  0.00           C  
ATOM   3594  N   ASP A2099      -4.624 -28.550  80.324  1.00  0.00           N  
ATOM   3595  CA  ASP A2099      -4.691 -29.773  81.114  1.00  0.00           C  
ATOM   3596  C   ASP A2099      -3.789 -29.653  82.345  1.00  0.00           C  
ATOM   3597  O   ASP A2099      -2.576 -29.427  82.235  1.00  0.00           O  
ATOM   3598  CB  ASP A2099      -4.322 -30.975  80.242  1.00  0.00           C  
ATOM   3599  CG  ASP A2099      -4.220 -32.275  81.027  1.00  0.00           C  
ATOM   3600  OD1 ASP A2099      -5.014 -32.508  81.971  1.00  0.00           O  
ATOM   3601  OD2 ASP A2099      -3.347 -33.086  80.667  1.00  0.00           O  
ATOM   3602  N   LEU A2100      -4.431 -29.727  83.501  1.00  0.00           N  
ATOM   3603  CA  LEU A2100      -3.827 -29.465  84.791  1.00  0.00           C  
ATOM   3604  C   LEU A2100      -2.687 -30.410  85.170  1.00  0.00           C  
ATOM   3605  O   LEU A2100      -1.606 -29.940  85.554  1.00  0.00           O  
ATOM   3606  CB  LEU A2100      -4.911 -29.452  85.873  1.00  0.00           C  
ATOM   3607  CG  LEU A2100      -4.439 -29.194  87.301  1.00  0.00           C  
ATOM   3608  CD1 LEU A2100      -3.753 -27.813  87.454  1.00  0.00           C  
ATOM   3609  CD2 LEU A2100      -5.613 -29.361  88.232  1.00  0.00           C  
ATOM   3610  N   MET A2101      -2.947 -31.722  85.089  1.00  0.00           N  
ATOM   3611  CA  MET A2101      -1.935 -32.763  85.351  1.00  0.00           C  
ATOM   3612  C   MET A2101      -0.660 -32.581  84.494  1.00  0.00           C  
ATOM   3613  O   MET A2101       0.452 -32.736  84.980  1.00  0.00           O  
ATOM   3614  CB  MET A2101      -2.537 -34.156  85.140  1.00  0.00           C  
ATOM   3615  CG  MET A2101      -1.799 -35.270  85.871  1.00  0.00           C  
ATOM   3616  SD  MET A2101      -1.528 -34.881  87.629  1.00  0.00           S  
ATOM   3617  CE  MET A2101      -3.233 -34.805  88.251  1.00  0.00           C  
ATOM   3618  N   ALA A2102      -0.839 -32.182  83.254  1.00  0.00           N  
ATOM   3619  CA  ALA A2102       0.283 -31.972  82.348  1.00  0.00           C  
ATOM   3620  C   ALA A2102       1.030 -30.682  82.660  1.00  0.00           C  
ATOM   3621  O   ALA A2102       2.257 -30.644  82.579  1.00  0.00           O  
ATOM   3622  CB  ALA A2102      -0.186 -32.010  80.897  1.00  0.00           C  
ATOM   3623  N   ALA A2103       0.285 -29.638  83.010  1.00  0.00           N  
ATOM   3624  CA  ALA A2103       0.842 -28.360  83.429  1.00  0.00           C  
ATOM   3625  C   ALA A2103       1.667 -28.553  84.700  1.00  0.00           C  
ATOM   3626  O   ALA A2103       2.741 -27.996  84.836  1.00  0.00           O  
ATOM   3627  CB  ALA A2103      -0.269 -27.368  83.669  1.00  0.00           C  
ATOM   3628  N   TRP A2104       1.159 -29.394  85.598  1.00  0.00           N  
ATOM   3629  CA  TRP A2104       1.796 -29.702  86.860  1.00  0.00           C  
ATOM   3630  C   TRP A2104       3.055 -30.556  86.620  1.00  0.00           C  
ATOM   3631  O   TRP A2104       4.116 -30.248  87.163  1.00  0.00           O  
ATOM   3632  CB  TRP A2104       0.762 -30.378  87.776  1.00  0.00           C  
ATOM   3633  CG  TRP A2104       1.178 -30.677  89.242  1.00  0.00           C  
ATOM   3634  CD1 TRP A2104       2.219 -30.129  89.952  1.00  0.00           C  
ATOM   3635  CD2 TRP A2104       0.469 -31.514  90.166  1.00  0.00           C  
ATOM   3636  NE1 TRP A2104       2.253 -30.650  91.213  1.00  0.00           N  
ATOM   3637  CE2 TRP A2104       1.187 -31.492  91.382  1.00  0.00           C  
ATOM   3638  CE3 TRP A2104      -0.673 -32.336  90.061  1.00  0.00           C  
ATOM   3639  CZ2 TRP A2104       0.785 -32.238  92.509  1.00  0.00           C  
ATOM   3640  CZ3 TRP A2104      -1.091 -33.071  91.186  1.00  0.00           C  
ATOM   3641  CH2 TRP A2104      -0.355 -33.015  92.394  1.00  0.00           C  
ATOM   3642  N   GLN A2105       2.930 -31.587  85.772  1.00  0.00           N  
ATOM   3643  CA  GLN A2105       4.065 -32.399  85.306  1.00  0.00           C  
ATOM   3644  C   GLN A2105       5.204 -31.526  84.784  1.00  0.00           C  
ATOM   3645  O   GLN A2105       6.340 -31.731  85.169  1.00  0.00           O  
ATOM   3646  CB  GLN A2105       3.626 -33.426  84.238  1.00  0.00           C  
ATOM   3647  CG  GLN A2105       2.937 -34.637  84.849  1.00  0.00           C  
ATOM   3648  CD  GLN A2105       2.259 -35.574  83.850  1.00  0.00           C  
ATOM   3649  OE1 GLN A2105       1.507 -35.150  82.965  1.00  0.00           O  
ATOM   3650  NE2 GLN A2105       2.471 -36.869  84.041  1.00  0.00           N  
ATOM   3651  N   ILE A2107       4.879 -30.539  83.942  1.00  0.00           N  
ATOM   3652  CA  ILE A2107       5.873 -29.608  83.385  1.00  0.00           C  
ATOM   3653  C   ILE A2107       6.500 -28.823  84.507  1.00  0.00           C  
ATOM   3654  O   ILE A2107       7.734 -28.863  84.674  1.00  0.00           O  
ATOM   3655  CB  ILE A2107       5.260 -28.617  82.372  1.00  0.00           C  
ATOM   3656  CG1 ILE A2107       4.921 -29.327  81.079  1.00  0.00           C  
ATOM   3657  CG2 ILE A2107       6.234 -27.441  82.058  1.00  0.00           C  
ATOM   3658  CD1 ILE A2107       3.833 -28.619  80.255  1.00  0.00           C  
ATOM   3659  N   LEU A2108       5.655 -28.138  85.299  1.00  0.00           N  
ATOM   3660  CA  LEU A2108       6.133 -27.287  86.402  1.00  0.00           C  
ATOM   3661  C   LEU A2108       6.903 -28.081  87.480  1.00  0.00           C  
ATOM   3662  O   LEU A2108       7.778 -27.519  88.158  1.00  0.00           O  
ATOM   3663  CB  LEU A2108       4.980 -26.530  87.043  1.00  0.00           C  
ATOM   3664  CG  LEU A2108       4.112 -25.585  86.216  1.00  0.00           C  
ATOM   3665  CD1 LEU A2108       2.809 -25.450  86.939  1.00  0.00           C  
ATOM   3666  CD2 LEU A2108       4.776 -24.201  85.930  1.00  0.00           C  
ATOM   3667  N   HIS A2109       6.585 -29.377  87.629  1.00  0.00           N  
ATOM   3668  CA  HIS A2109       7.309 -30.228  88.570  1.00  0.00           C  
ATOM   3669  C   HIS A2109       8.734 -30.469  88.106  1.00  0.00           C  
ATOM   3670  O   HIS A2109       9.650 -30.411  88.926  1.00  0.00           O  
ATOM   3671  CB  HIS A2109       6.604 -31.543  88.842  1.00  0.00           C  
ATOM   3672  CG  HIS A2109       7.130 -32.254  90.047  1.00  0.00           C  
ATOM   3673  ND1 HIS A2109       6.905 -31.804  91.335  1.00  0.00           N  
ATOM   3674  CD2 HIS A2109       7.895 -33.367  90.164  1.00  0.00           C  
ATOM   3675  CE1 HIS A2109       7.509 -32.608  92.184  1.00  0.00           C  
ATOM   3676  NE2 HIS A2109       8.095 -33.578  91.501  1.00  0.00           N  
ATOM   3677  N   GLN A2110       8.916 -30.708  86.800  1.00  0.00           N  
ATOM   3678  CA  GLN A2110      10.261 -30.901  86.188  1.00  0.00           C  
ATOM   3679  C   GLN A2110      11.119 -29.664  86.352  1.00  0.00           C  
ATOM   3680  O   GLN A2110      12.329 -29.781  86.477  1.00  0.00           O  
ATOM   3681  CB  GLN A2110      10.179 -31.278  84.707  1.00  0.00           C  
ATOM   3682  CG  GLN A2110      10.020 -32.762  84.456  1.00  0.00           C  
ATOM   3683  CD  GLN A2110       9.470 -33.083  83.070  1.00  0.00           C  
ATOM   3684  OE1 GLN A2110      10.115 -33.785  82.291  1.00  0.00           O  
ATOM   3685  NE2 GLN A2110       8.266 -32.570  82.756  1.00  0.00           N  
ATOM   3686  N   ARG A2111      10.484 -28.489  86.357  1.00  0.00           N  
ATOM   3687  CA  ARG A2111      11.177 -27.227  86.637  1.00  0.00           C  
ATOM   3688  C   ARG A2111      11.461 -27.041  88.148  1.00  0.00           C  
ATOM   3689  O   ARG A2111      12.352 -26.278  88.536  1.00  0.00           O  
ATOM   3690  CB  ARG A2111      10.368 -26.039  86.135  1.00  0.00           C  
ATOM   3691  CG  ARG A2111      10.197 -25.964  84.649  1.00  0.00           C  
ATOM   3692  CD  ARG A2111      10.059 -24.518  84.212  1.00  0.00           C  
ATOM   3693  NE  ARG A2111      11.375 -23.880  84.189  1.00  0.00           N  
ATOM   3694  CZ  ARG A2111      11.653 -22.747  83.558  1.00  0.00           C  
ATOM   3695  NH1 ARG A2111      10.696 -22.084  82.910  1.00  0.00           N  
ATOM   3696  NH2 ARG A2111      12.899 -22.290  83.551  1.00  0.00           N  
ATOM   3697  N   GLY A2112      10.681 -27.735  88.977  1.00  0.00           N  
ATOM   3698  CA  GLY A2112      10.724 -27.595  90.439  1.00  0.00           C  
ATOM   3699  C   GLY A2112       9.897 -26.401  90.896  1.00  0.00           C  
ATOM   3700  O   GLY A2112      10.072 -25.927  92.006  1.00  0.00           O  
ATOM   3701  N   TRP A2113       8.951 -25.968  90.054  1.00  0.00           N  
ATOM   3702  CA  TRP A2113       8.203 -24.710  90.244  1.00  0.00           C  
ATOM   3703  C   TRP A2113       6.878 -24.861  90.951  1.00  0.00           C  
ATOM   3704  O   TRP A2113       6.372 -23.870  91.519  1.00  0.00           O  
ATOM   3705  CB  TRP A2113       8.005 -23.979  88.909  1.00  0.00           C  
ATOM   3706  CG  TRP A2113       9.225 -23.197  88.411  1.00  0.00           C  
ATOM   3707  CD1 TRP A2113      10.538 -23.406  88.757  1.00  0.00           C  
ATOM   3708  CD2 TRP A2113       9.242 -22.194  87.384  1.00  0.00           C  
ATOM   3709  NE1 TRP A2113      11.350 -22.554  88.064  1.00  0.00           N  
ATOM   3710  CE2 TRP A2113      10.591 -21.790  87.218  1.00  0.00           C  
ATOM   3711  CE3 TRP A2113       8.246 -21.561  86.621  1.00  0.00           C  
ATOM   3712  CZ2 TRP A2113      10.981 -20.791  86.304  1.00  0.00           C  
ATOM   3713  CZ3 TRP A2113       8.638 -20.543  85.702  1.00  0.00           C  
ATOM   3714  CH2 TRP A2113       9.994 -20.184  85.561  1.00  0.00           C  
ATOM   3715  N   ASP A2121       6.303 -26.070  90.908  1.00  0.00           N  
ATOM   3716  CA  ASP A2121       5.056 -26.358  91.665  1.00  0.00           C  
ATOM   3717  C   ASP A2121       5.212 -26.067  93.178  1.00  0.00           C  
ATOM   3718  O   ASP A2121       4.301 -25.503  93.805  1.00  0.00           O  
ATOM   3719  CB  ASP A2121       4.543 -27.803  91.435  1.00  0.00           C  
ATOM   3720  CG  ASP A2121       5.568 -28.868  91.760  1.00  0.00           C  
ATOM   3721  OD1 ASP A2121       6.770 -28.581  91.898  1.00  0.00           O  
ATOM   3722  OD2 ASP A2121       5.165 -30.035  91.827  1.00  0.00           O  
ATOM   3723  N   GLU A2122       6.402 -26.371  93.708  1.00  0.00           N  
ATOM   3724  CA  GLU A2122       6.725 -26.214  95.126  1.00  0.00           C  
ATOM   3725  C   GLU A2122       6.664 -24.762  95.624  1.00  0.00           C  
ATOM   3726  O   GLU A2122       5.981 -24.524  96.600  1.00  0.00           O  
ATOM   3727  CB  GLU A2122       8.047 -26.929  95.459  1.00  0.00           C  
ATOM   3728  CG  GLU A2122       8.247 -27.260  96.942  1.00  0.00           C  
ATOM   3729  CD  GLU A2122       9.023 -26.194  97.700  1.00  0.00           C  
ATOM   3730  OE1 GLU A2122      10.250 -26.084  97.482  1.00  0.00           O  
ATOM   3731  OE2 GLU A2122       8.422 -25.499  98.550  1.00  0.00           O  
ATOM   3732  N   PRO A2123       7.388 -23.793  94.980  1.00  0.00           N  
ATOM   3733  CA  PRO A2123       7.218 -22.376  95.394  1.00  0.00           C  
ATOM   3734  C   PRO A2123       5.841 -21.747  95.081  1.00  0.00           C  
ATOM   3735  O   PRO A2123       5.413 -20.820  95.804  1.00  0.00           O  
ATOM   3736  CB  PRO A2123       8.320 -21.643  94.616  1.00  0.00           C  
ATOM   3737  CG  PRO A2123       8.618 -22.494  93.499  1.00  0.00           C  
ATOM   3738  CD  PRO A2123       8.465 -23.902  93.978  1.00  0.00           C  
ATOM   3739  N   ARG A2124       5.173 -22.231  94.023  1.00  0.00           N  
ATOM   3740  CA  ARG A2124       3.808 -21.766  93.660  1.00  0.00           C  
ATOM   3741  C   ARG A2124       2.744 -22.202  94.665  1.00  0.00           C  
ATOM   3742  O   ARG A2124       1.899 -21.396  95.091  1.00  0.00           O  
ATOM   3743  CB  ARG A2124       3.441 -22.165  92.231  1.00  0.00           C  
ATOM   3744  CG  ARG A2124       4.076 -21.211  91.209  1.00  0.00           C  
ATOM   3745  CD  ARG A2124       3.809 -21.607  89.780  1.00  0.00           C  
ATOM   3746  NE  ARG A2124       4.608 -20.789  88.861  1.00  0.00           N  
ATOM   3747  CZ  ARG A2124       4.353 -20.643  87.569  1.00  0.00           C  
ATOM   3748  NH1 ARG A2124       3.317 -21.250  87.020  1.00  0.00           N  
ATOM   3749  NH2 ARG A2124       5.134 -19.897  86.824  1.00  0.00           N  
ATOM   3750  N   LEU A2126       2.829 -23.464  95.082  1.00  0.00           N  
ATOM   3751  CA  LEU A2126       1.960 -23.982  96.117  1.00  0.00           C  
ATOM   3752  C   LEU A2126       2.256 -23.258  97.407  1.00  0.00           C  
ATOM   3753  O   LEU A2126       1.340 -22.983  98.175  1.00  0.00           O  
ATOM   3754  CB  LEU A2126       2.149 -25.475  96.306  1.00  0.00           C  
ATOM   3755  CG  LEU A2126       1.593 -26.456  95.285  1.00  0.00           C  
ATOM   3756  CD1 LEU A2126       2.133 -27.810  95.638  1.00  0.00           C  
ATOM   3757  CD2 LEU A2126       0.091 -26.486  95.291  1.00  0.00           C  
ATOM   3758  N   ALA A2127       3.521 -22.914  97.637  1.00  0.00           N  
ATOM   3759  CA  ALA A2127       3.840 -22.165  98.833  1.00  0.00           C  
ATOM   3760  C   ALA A2127       3.246 -20.751  98.769  1.00  0.00           C  
ATOM   3761  O   ALA A2127       2.654 -20.299  99.743  1.00  0.00           O  
ATOM   3762  CB  ALA A2127       5.305 -22.155  99.090  1.00  0.00           C  
ATOM   3763  N   ALA A2128       3.318 -20.102  97.599  1.00  0.00           N  
ATOM   3764  CA  ALA A2128       2.785 -18.722  97.409  1.00  0.00           C  
ATOM   3765  C   ALA A2128       1.260 -18.675  97.526  1.00  0.00           C  
ATOM   3766  O   ALA A2128       0.694 -17.670  97.968  1.00  0.00           O  
ATOM   3767  CB  ALA A2128       3.224 -18.148  96.081  1.00  0.00           C  
ATOM   3768  N   ALA A2129       0.612 -19.767  97.133  1.00  0.00           N  
ATOM   3769  CA  ALA A2129      -0.837 -19.866  97.161  1.00  0.00           C  
ATOM   3770  C   ALA A2129      -1.326 -20.148  98.570  1.00  0.00           C  
ATOM   3771  O   ALA A2129      -2.361 -19.617  98.983  1.00  0.00           O  
ATOM   3772  CB  ALA A2129      -1.294 -20.942  96.225  1.00  0.00           C  
ATOM   3773  N   LEU A2130      -0.585 -21.003  99.288  1.00  0.00           N  
ATOM   3774  CA  LEU A2130      -0.838 -21.295 100.703  1.00  0.00           C  
ATOM   3775  C   LEU A2130      -0.717 -20.027 101.553  1.00  0.00           C  
ATOM   3776  O   LEU A2130      -1.548 -19.787 102.408  1.00  0.00           O  
ATOM   3777  CB  LEU A2130       0.105 -22.391 101.218  1.00  0.00           C  
ATOM   3778  CG  LEU A2130       0.084 -22.719 102.722  1.00  0.00           C  
ATOM   3779  CD1 LEU A2130      -1.150 -23.539 103.101  1.00  0.00           C  
ATOM   3780  CD2 LEU A2130       1.359 -23.415 103.168  1.00  0.00           C  
ATOM   3781  N   LYS A2131       0.295 -19.212 101.280  1.00  0.00           N  
ATOM   3782  CA  LYS A2131       0.505 -17.965 102.004  1.00  0.00           C  
ATOM   3783  C   LYS A2131      -0.617 -16.979 101.678  1.00  0.00           C  
ATOM   3784  O   LYS A2131      -1.042 -16.220 102.546  1.00  0.00           O  
ATOM   3785  CB  LYS A2131       1.904 -17.376 101.698  1.00  0.00           C  
ATOM   3786  CG  LYS A2131       2.475 -16.420 102.805  1.00  0.00           C  
ATOM   3787  CD  LYS A2131       2.838 -17.179 104.131  1.00  0.00           C  
ATOM   3788  CE  LYS A2131       3.082 -16.231 105.330  1.00  0.00           C  
ATOM   3789  NZ  LYS A2131       4.237 -15.289 105.112  1.00  0.00           N  
ATOM   3790  N   GLN A2150      -1.120 -17.055 100.442  1.00  0.00           N  
ATOM   3791  CA  GLN A2150      -2.227 -16.219  99.959  1.00  0.00           C  
ATOM   3792  C   GLN A2150      -3.556 -16.622 100.597  1.00  0.00           C  
ATOM   3793  O   GLN A2150      -4.347 -15.759 100.994  1.00  0.00           O  
ATOM   3794  CB  GLN A2150      -2.312 -16.255  98.414  1.00  0.00           C  
ATOM   3795  CG  GLN A2150      -3.458 -15.418  97.770  1.00  0.00           C  
ATOM   3796  CD  GLN A2150      -3.499 -13.945  98.230  1.00  0.00           C  
ATOM   3797  OE1 GLN A2150      -2.468 -13.269  98.322  1.00  0.00           O  
ATOM   3798  NE2 GLN A2150      -4.700 -13.454  98.511  1.00  0.00           N  
ATOM   3799  N   ALA A2151      -3.788 -17.937 100.677  1.00  0.00           N  
ATOM   3800  CA  ALA A2151      -4.959 -18.517 101.345  1.00  0.00           C  
ATOM   3801  C   ALA A2151      -5.029 -18.079 102.810  1.00  0.00           C  
ATOM   3802  O   ALA A2151      -6.098 -17.719 103.310  1.00  0.00           O  
ATOM   3803  CB  ALA A2151      -4.926 -20.051 101.236  1.00  0.00           C  
ATOM   3804  N   GLN A2152      -3.862 -18.062 103.453  1.00  0.00           N  
ATOM   3805  CA  GLN A2152      -3.703 -17.738 104.869  1.00  0.00           C  
ATOM   3806  C   GLN A2152      -3.899 -16.260 105.222  1.00  0.00           C  
ATOM   3807  O   GLN A2152      -4.311 -15.958 106.330  1.00  0.00           O  
ATOM   3808  CB  GLN A2152      -2.345 -18.261 105.376  1.00  0.00           C  
ATOM   3809  CG  GLN A2152      -2.301 -19.797 105.565  1.00  0.00           C  
ATOM   3810  CD  GLN A2152      -0.906 -20.373 105.853  1.00  0.00           C  
ATOM   3811  OE1 GLN A2152       0.127 -19.735 105.617  1.00  0.00           O  
ATOM   3812  NE2 GLN A2152      -0.884 -21.607 106.340  1.00  0.00           N  
ATOM   3813  N   THR A2154      -3.602 -15.354 104.285  1.00  0.00           N  
ATOM   3814  CA  THR A2154      -3.798 -13.896 104.480  1.00  0.00           C  
ATOM   3815  C   THR A2154      -5.274 -13.494 104.534  1.00  0.00           C  
ATOM   3816  O   THR A2154      -5.617 -12.442 105.084  1.00  0.00           O  
ATOM   3817  CB  THR A2154      -3.082 -13.038 103.401  1.00  0.00           C  
ATOM   3818  OG1 THR A2154      -3.457 -13.489 102.097  1.00  0.00           O  
ATOM   3819  CG2 THR A2154      -1.554 -13.091 103.564  1.00  0.00           C  
ATOM   3820  N   THR A2155      -6.128 -14.319 103.932  1.00  0.00           N  
ATOM   3821  CA  THR A2155      -7.576 -14.169 104.014  1.00  0.00           C  
ATOM   3822  C   THR A2155      -8.027 -14.656 105.403  1.00  0.00           C  
ATOM   3823  O   THR A2155      -8.950 -14.082 106.012  1.00  0.00           O  
ATOM   3824  CB  THR A2155      -8.292 -14.978 102.911  1.00  0.00           C  
ATOM   3825  OG1 THR A2155      -7.508 -14.967 101.714  1.00  0.00           O  
ATOM   3826  CG2 THR A2155      -9.677 -14.400 102.614  1.00  0.00           C  
ATOM   3827  N   SER A2156      -7.347 -15.696 105.899  1.00  0.00           N  
ATOM   3828  CA  SER A2156      -7.611 -16.289 107.212  1.00  0.00           C  
ATOM   3829  C   SER A2156      -6.864 -15.530 108.317  1.00  0.00           C  
ATOM   3830  O   SER A2156      -7.236 -14.413 108.685  1.00  0.00           O  
ATOM   3831  CB  SER A2156      -7.200 -17.763 107.214  1.00  0.00           C  
ATOM   3832  OG  SER A2156      -7.622 -18.415 106.025  1.00  0.00           O  
HETATM 3833  N   GLU A1486      -0.184  -8.709  37.428  1.00  0.00           N  
HETATM 3834  CA  GLU A1486      -1.486  -8.894  36.750  1.00  0.00           C  
HETATM 3835  C   GLU A1486      -2.283 -10.133  37.238  1.00  0.00           C  
HETATM 3836  O   GLU A1486      -3.482 -10.051  37.566  1.00  0.00           O  
HETATM 3837  CB  GLU A1486      -1.312  -8.953  35.235  1.00  0.00           C  
HETATM 3838  CG  GLU A1486      -0.075  -9.724  34.780  1.00  0.00           C  
HETATM 3839  CD  GLU A1486      -0.417 -10.842  33.826  1.00  0.00           C  
HETATM 3840  OE1 GLU A1486      -0.753 -11.935  34.306  1.00  0.00           O  
HETATM 3841  OE2 GLU A1486      -0.323 -10.640  32.606  1.00  0.00           O  
HETATM 3842  OXT GLU A1486      -1.755 -11.252  37.310  1.00  0.00           O  
TER
END
