# Supplementary material for: Backbone Brackets and Arginine Tweezers delineate Class I and Class II aminoacyl tRNA synthetases
Source: PLoS Comput Biol. 2018 Apr 16;14(4):e1006101. doi: 10.1371/journal.pcbi.1006101 (PMC5919687; doi:10.1371/journal.pcbi.1006101)
Supplement: S11 File — All structures of Class I aaRS with residues renumbered according to the MSA. (GZ) [file pcbi.1006101.s023.tar.gz › 2cfo_B_renum.pdb]

ATOM      1  N   THR B 264     -12.191  36.528  66.928  1.00  0.00           N  
ATOM      2  CA  THR B 264     -11.541  36.044  65.661  1.00  0.00           C  
ATOM      3  C   THR B 264     -12.168  34.741  65.136  1.00  0.00           C  
ATOM      4  O   THR B 264     -12.240  33.718  65.844  1.00  0.00           O  
ATOM      5  CB  THR B 264      -9.954  35.956  65.763  1.00  0.00           C  
ATOM      6  OG1 THR B 264      -9.411  35.309  64.594  1.00  0.00           O  
ATOM      7  CG2 THR B 264      -9.482  35.213  67.052  1.00  0.00           C  
ATOM      8  N   VAL B 266     -12.599  34.809  63.878  1.00  0.00           N  
ATOM      9  CA  VAL B 266     -13.285  33.715  63.184  1.00  0.00           C  
ATOM     10  C   VAL B 266     -12.300  32.693  62.604  1.00  0.00           C  
ATOM     11  O   VAL B 266     -11.364  33.040  61.867  1.00  0.00           O  
ATOM     12  CB  VAL B 266     -14.265  34.283  62.098  1.00  0.00           C  
ATOM     13  CG1 VAL B 266     -14.728  33.241  61.157  1.00  0.00           C  
ATOM     14  CG2 VAL B 266     -15.463  34.925  62.778  1.00  0.00           C  
ATOM     15  N   ARG B 267     -12.523  31.427  62.946  1.00  0.00           N  
ATOM     16  CA  ARG B 267     -11.692  30.350  62.441  1.00  0.00           C  
ATOM     17  C   ARG B 267     -12.538  29.305  61.720  1.00  0.00           C  
ATOM     18  O   ARG B 267     -13.365  28.648  62.323  1.00  0.00           O  
ATOM     19  CB  ARG B 267     -10.865  29.742  63.584  1.00  0.00           C  
ATOM     20  CG  ARG B 267      -9.836  30.697  64.162  1.00  0.00           C  
ATOM     21  CD  ARG B 267      -8.992  30.049  65.283  1.00  0.00           C  
ATOM     22  NE  ARG B 267      -8.243  28.866  64.841  1.00  0.00           N  
ATOM     23  CZ  ARG B 267      -7.115  28.889  64.139  1.00  0.00           C  
ATOM     24  NH1 ARG B 267      -6.561  30.042  63.755  1.00  0.00           N  
ATOM     25  NH2 ARG B 267      -6.560  27.747  63.779  1.00  0.00           N  
ATOM     26  N   VAL B 268     -12.339  29.187  60.418  1.00  0.00           N  
ATOM     27  CA  VAL B 268     -13.069  28.212  59.599  1.00  0.00           C  
ATOM     28  C   VAL B 268     -12.117  27.209  58.925  1.00  0.00           C  
ATOM     29  O   VAL B 268     -10.894  27.435  58.845  1.00  0.00           O  
ATOM     30  CB  VAL B 268     -13.976  28.892  58.512  1.00  0.00           C  
ATOM     31  CG1 VAL B 268     -14.882  29.982  59.106  1.00  0.00           C  
ATOM     32  CG2 VAL B 268     -13.159  29.436  57.374  1.00  0.00           C  
ATOM     33  N   ARG B 269     -12.682  26.123  58.406  1.00  0.00           N  
ATOM     34  CA  ARG B 269     -11.879  25.132  57.709  1.00  0.00           C  
ATOM     35  C   ARG B 269     -12.601  24.454  56.627  1.00  0.00           C  
ATOM     36  O   ARG B 269     -13.830  24.335  56.662  1.00  0.00           O  
ATOM     37  CB  ARG B 269     -11.307  24.061  58.664  1.00  0.00           C  
ATOM     38  CG  ARG B 269     -12.216  22.867  59.050  1.00  0.00           C  
ATOM     39  CD  ARG B 269     -13.405  23.278  59.941  1.00  0.00           C  
ATOM     40  NE  ARG B 269     -14.158  22.111  60.413  1.00  0.00           N  
ATOM     41  CZ  ARG B 269     -14.954  21.362  59.662  1.00  0.00           C  
ATOM     42  NH1 ARG B 269     -15.110  21.653  58.394  1.00  0.00           N  
ATOM     43  NH2 ARG B 269     -15.593  20.316  60.194  1.00  0.00           N  
ATOM     44  N   LEU B 270     -11.808  24.038  55.643  1.00  0.00           N  
ATOM     45  CA  LEU B 270     -12.204  23.068  54.686  1.00  0.00           C  
ATOM     46  C   LEU B 270     -11.538  21.774  55.120  1.00  0.00           C  
ATOM     47  O   LEU B 270     -10.318  21.729  55.387  1.00  0.00           O  
ATOM     48  CB  LEU B 270     -11.766  23.461  53.281  1.00  0.00           C  
ATOM     49  CG  LEU B 270     -12.373  22.574  52.187  1.00  0.00           C  
ATOM     50  CD1 LEU B 270     -13.803  22.992  51.819  1.00  0.00           C  
ATOM     51  CD2 LEU B 270     -11.501  22.552  50.981  1.00  0.00           C  
ATOM     52  N   ALA B 272     -12.325  20.716  55.182  1.00  0.00           N  
ATOM     53  CA  ALA B 272     -11.805  19.414  55.565  1.00  0.00           C  
ATOM     54  C   ALA B 272     -12.088  18.340  54.473  1.00  0.00           C  
ATOM     55  O   ALA B 272     -12.955  17.460  54.651  1.00  0.00           O  
ATOM     56  CB  ALA B 272     -12.347  19.025  56.884  1.00  0.00           C  
ATOM     57  N   PRO B 273     -11.388  18.438  53.321  1.00  0.00           N  
ATOM     58  CA  PRO B 273     -11.639  17.435  52.300  1.00  0.00           C  
ATOM     59  C   PRO B 273     -10.852  16.172  52.529  1.00  0.00           C  
ATOM     60  O   PRO B 273      -9.795  16.203  53.124  1.00  0.00           O  
ATOM     61  CB  PRO B 273     -11.161  18.122  51.007  1.00  0.00           C  
ATOM     62  CG  PRO B 273     -10.154  19.094  51.413  1.00  0.00           C  
ATOM     63  CD  PRO B 273     -10.397  19.439  52.867  1.00  0.00           C  
ATOM     64  N   SER B 274     -11.392  15.069  52.071  1.00  0.00           N  
ATOM     65  CA  SER B 274     -10.682  13.820  52.105  1.00  0.00           C  
ATOM     66  C   SER B 274     -10.172  13.574  50.696  1.00  0.00           C  
ATOM     67  O   SER B 274     -10.962  13.540  49.741  1.00  0.00           O  
ATOM     68  CB  SER B 274     -11.547  12.655  52.656  1.00  0.00           C  
ATOM     69  OG  SER B 274     -12.886  12.680  52.211  1.00  0.00           O  
ATOM     70  N   PRO B 275      -8.840  13.398  50.551  1.00  0.00           N  
ATOM     71  CA  PRO B 275      -8.172  13.237  49.255  1.00  0.00           C  
ATOM     72  C   PRO B 275      -8.412  11.840  48.692  1.00  0.00           C  
ATOM     73  O   PRO B 275      -7.452  11.058  48.472  1.00  0.00           O  
ATOM     74  CB  PRO B 275      -6.715  13.445  49.607  1.00  0.00           C  
ATOM     75  CG  PRO B 275      -6.605  12.889  50.959  1.00  0.00           C  
ATOM     76  CD  PRO B 275      -7.891  13.234  51.659  1.00  0.00           C  
ATOM     77  N   THR B 276      -9.693  11.572  48.407  1.00  0.00           N  
ATOM     78  CA  THR B 276     -10.167  10.263  47.976  1.00  0.00           C  
ATOM     79  C   THR B 276     -10.666  10.304  46.545  1.00  0.00           C  
ATOM     80  O   THR B 276     -10.970   9.254  45.943  1.00  0.00           O  
ATOM     81  CB  THR B 276     -11.264   9.727  48.951  1.00  0.00           C  
ATOM     82  OG1 THR B 276     -12.429  10.568  48.889  1.00  0.00           O  
ATOM     83  CG2 THR B 276     -10.715   9.686  50.395  1.00  0.00           C  
ATOM     84  N   GLY B 277     -10.734  11.528  46.021  1.00  0.00           N  
ATOM     85  CA  GLY B 277     -11.113  11.845  44.654  1.00  0.00           C  
ATOM     86  C   GLY B 277     -10.645  13.267  44.395  1.00  0.00           C  
ATOM     87  O   GLY B 277     -10.037  13.878  45.278  1.00  0.00           O  
ATOM     88  N   ASN B 279     -10.868  13.778  43.176  1.00  0.00           N  
ATOM     89  CA  ASN B 279     -10.400  15.129  42.820  1.00  0.00           C  
ATOM     90  C   ASN B 279     -11.290  16.185  43.416  1.00  0.00           C  
ATOM     91  O   ASN B 279     -12.417  15.890  43.822  1.00  0.00           O  
ATOM     92  CB  ASN B 279     -10.341  15.342  41.310  1.00  0.00           C  
ATOM     93  CG  ASN B 279      -9.185  14.616  40.640  1.00  0.00           C  
ATOM     94  OD1 ASN B 279      -8.043  14.558  41.148  1.00  0.00           O  
ATOM     95  ND2 ASN B 279      -9.464  14.100  39.453  1.00  0.00           N  
ATOM     96  N   LEU B 280     -10.792  17.424  43.423  1.00  0.00           N  
ATOM     97  CA  LEU B 280     -11.519  18.559  43.962  1.00  0.00           C  
ATOM     98  C   LEU B 280     -12.736  18.832  43.106  1.00  0.00           C  
ATOM     99  O   LEU B 280     -12.635  19.262  41.990  1.00  0.00           O  
ATOM    100  CB  LEU B 280     -10.607  19.804  44.073  1.00  0.00           C  
ATOM    101  CG  LEU B 280     -11.340  21.060  44.608  1.00  0.00           C  
ATOM    102  CD1 LEU B 280     -11.722  20.963  46.055  1.00  0.00           C  
ATOM    103  CD2 LEU B 280     -10.539  22.317  44.384  1.00  0.00           C  
ATOM    104  N   HIS B 281     -13.893  18.561  43.654  1.00  0.00           N  
ATOM    105  CA  HIS B 281     -15.116  18.788  42.939  1.00  0.00           C  
ATOM    106  C   HIS B 281     -15.778  20.118  43.305  1.00  0.00           C  
ATOM    107  O   HIS B 281     -15.419  20.778  44.321  1.00  0.00           O  
ATOM    108  CB  HIS B 281     -16.067  17.614  43.128  1.00  0.00           C  
ATOM    109  CG  HIS B 281     -15.629  16.376  42.434  1.00  0.00           C  
ATOM    110  ND1 HIS B 281     -15.154  15.275  43.109  1.00  0.00           N  
ATOM    111  CD2 HIS B 281     -15.599  16.056  41.121  1.00  0.00           C  
ATOM    112  CE1 HIS B 281     -14.851  14.329  42.238  1.00  0.00           C  
ATOM    113  NE2 HIS B 281     -15.107  14.781  41.024  1.00  0.00           N  
ATOM    114  N   ILE B 282     -16.738  20.479  42.451  1.00  0.00           N  
ATOM    115  CA  ILE B 282     -17.520  21.716  42.520  1.00  0.00           C  
ATOM    116  C   ILE B 282     -18.193  21.913  43.899  1.00  0.00           C  
ATOM    117  O   ILE B 282     -18.095  23.002  44.487  1.00  0.00           O  
ATOM    118  CB  ILE B 282     -18.542  21.789  41.307  1.00  0.00           C  
ATOM    119  CG1 ILE B 282     -19.212  23.146  41.193  1.00  0.00           C  
ATOM    120  CG2 ILE B 282     -19.590  20.707  41.364  1.00  0.00           C  
ATOM    121  CD1 ILE B 282     -18.563  24.038  40.220  1.00  0.00           C  
ATOM    122  N   GLY B 283     -18.779  20.830  44.441  1.00  0.00           N  
ATOM    123  CA  GLY B 283     -19.468  20.864  45.735  1.00  0.00           C  
ATOM    124  C   GLY B 283     -18.549  21.280  46.853  1.00  0.00           C  
ATOM    125  O   GLY B 283     -18.878  22.167  47.653  1.00  0.00           O  
ATOM    126  N   THR B 284     -17.370  20.679  46.867  1.00  0.00           N  
ATOM    127  CA  THR B 284     -16.360  20.967  47.865  1.00  0.00           C  
ATOM    128  C   THR B 284     -15.715  22.350  47.685  1.00  0.00           C  
ATOM    129  O   THR B 284     -15.400  23.005  48.681  1.00  0.00           O  
ATOM    130  CB  THR B 284     -15.282  19.850  47.884  1.00  0.00           C  
ATOM    131  OG1 THR B 284     -15.936  18.590  47.980  1.00  0.00           O  
ATOM    132  CG2 THR B 284     -14.282  20.026  49.053  1.00  0.00           C  
ATOM    133  N   ALA B 285     -15.478  22.762  46.436  1.00  0.00           N  
ATOM    134  CA  ALA B 285     -14.879  24.066  46.166  1.00  0.00           C  
ATOM    135  C   ALA B 285     -15.856  25.200  46.516  1.00  0.00           C  
ATOM    136  O   ALA B 285     -15.443  26.265  46.988  1.00  0.00           O  
ATOM    137  CB  ALA B 285     -14.432  24.147  44.744  1.00  0.00           C  
ATOM    138  N   ARG B 286     -17.153  24.959  46.337  1.00  0.00           N  
ATOM    139  CA  ARG B 286     -18.144  25.951  46.763  1.00  0.00           C  
ATOM    140  C   ARG B 286     -18.130  26.154  48.307  1.00  0.00           C  
ATOM    141  O   ARG B 286     -18.137  27.304  48.793  1.00  0.00           O  
ATOM    142  CB  ARG B 286     -19.542  25.614  46.251  1.00  0.00           C  
ATOM    143  CG  ARG B 286     -20.527  26.740  46.513  1.00  0.00           C  
ATOM    144  CD  ARG B 286     -21.922  26.343  46.222  1.00  0.00           C  
ATOM    145  NE  ARG B 286     -22.418  25.309  47.136  1.00  0.00           N  
ATOM    146  CZ  ARG B 286     -23.696  25.182  47.492  1.00  0.00           C  
ATOM    147  NH1 ARG B 286     -24.612  26.033  47.047  1.00  0.00           N  
ATOM    148  NH2 ARG B 286     -24.055  24.218  48.315  1.00  0.00           N  
ATOM    149  N   THR B 288     -18.130  25.035  49.046  1.00  0.00           N  
ATOM    150  CA  THR B 288     -17.944  25.029  50.498  1.00  0.00           C  
ATOM    151  C   THR B 288     -16.683  25.862  50.855  1.00  0.00           C  
ATOM    152  O   THR B 288     -16.744  26.818  51.656  1.00  0.00           O  
ATOM    153  CB  THR B 288     -17.830  23.574  51.026  1.00  0.00           C  
ATOM    154  OG1 THR B 288     -19.035  22.864  50.727  1.00  0.00           O  
ATOM    155  CG2 THR B 288     -17.578  23.540  52.525  1.00  0.00           C  
ATOM    156  N   ALA B 289     -15.571  25.527  50.207  1.00  0.00           N  
ATOM    157  CA  ALA B 289     -14.337  26.291  50.328  1.00  0.00           C  
ATOM    158  C   ALA B 289     -14.534  27.803  50.059  1.00  0.00           C  
ATOM    159  O   ALA B 289     -13.990  28.621  50.816  1.00  0.00           O  
ATOM    160  CB  ALA B 289     -13.249  25.715  49.407  1.00  0.00           C  
ATOM    161  N   VAL B 290     -15.306  28.144  49.006  1.00  0.00           N  
ATOM    162  CA  VAL B 290     -15.594  29.529  48.639  1.00  0.00           C  
ATOM    163  C   VAL B 290     -16.288  30.269  49.825  1.00  0.00           C  
ATOM    164  O   VAL B 290     -15.779  31.291  50.287  1.00  0.00           O  
ATOM    165  CB  VAL B 290     -16.414  29.637  47.289  1.00  0.00           C  
ATOM    166  CG1 VAL B 290     -17.026  30.995  47.133  1.00  0.00           C  
ATOM    167  CG2 VAL B 290     -15.545  29.348  46.053  1.00  0.00           C  
ATOM    168  N   PHE B 291     -17.378  29.689  50.355  1.00  0.00           N  
ATOM    169  CA  PHE B 291     -18.129  30.264  51.491  1.00  0.00           C  
ATOM    170  C   PHE B 291     -17.274  30.385  52.712  1.00  0.00           C  
ATOM    171  O   PHE B 291     -17.362  31.397  53.441  1.00  0.00           O  
ATOM    172  CB  PHE B 291     -19.391  29.451  51.826  1.00  0.00           C  
ATOM    173  CG  PHE B 291     -20.419  29.403  50.714  1.00  0.00           C  
ATOM    174  CD1 PHE B 291     -20.638  30.509  49.869  1.00  0.00           C  
ATOM    175  CD2 PHE B 291     -21.183  28.272  50.535  1.00  0.00           C  
ATOM    176  CE1 PHE B 291     -21.572  30.468  48.804  1.00  0.00           C  
ATOM    177  CE2 PHE B 291     -22.139  28.203  49.471  1.00  0.00           C  
ATOM    178  CZ  PHE B 291     -22.339  29.325  48.609  1.00  0.00           C  
ATOM    179  N   ASN B 292     -16.438  29.369  52.950  1.00  0.00           N  
ATOM    180  CA  ASN B 292     -15.475  29.431  54.041  1.00  0.00           C  
ATOM    181  C   ASN B 292     -14.523  30.595  53.878  1.00  0.00           C  
ATOM    182  O   ASN B 292     -14.449  31.449  54.762  1.00  0.00           O  
ATOM    183  CB  ASN B 292     -14.700  28.109  54.202  1.00  0.00           C  
ATOM    184  CG  ASN B 292     -15.405  27.126  55.131  1.00  0.00           C  
ATOM    185  OD1 ASN B 292     -15.752  26.017  54.727  1.00  0.00           O  
ATOM    186  ND2 ASN B 292     -15.674  27.559  56.357  1.00  0.00           N  
ATOM    187  N   TRP B 293     -13.884  30.679  52.704  1.00  0.00           N  
ATOM    188  CA  TRP B 293     -12.943  31.758  52.392  1.00  0.00           C  
ATOM    189  C   TRP B 293     -13.622  33.121  52.544  1.00  0.00           C  
ATOM    190  O   TRP B 293     -13.048  34.045  53.164  1.00  0.00           O  
ATOM    191  CB  TRP B 293     -12.365  31.597  50.989  1.00  0.00           C  
ATOM    192  CG  TRP B 293     -11.239  32.530  50.682  1.00  0.00           C  
ATOM    193  CD1 TRP B 293      -9.918  32.315  50.932  1.00  0.00           C  
ATOM    194  CD2 TRP B 293     -11.326  33.828  50.084  1.00  0.00           C  
ATOM    195  NE1 TRP B 293      -9.168  33.384  50.510  1.00  0.00           N  
ATOM    196  CE2 TRP B 293     -10.005  34.337  49.999  1.00  0.00           C  
ATOM    197  CE3 TRP B 293     -12.393  34.629  49.631  1.00  0.00           C  
ATOM    198  CZ2 TRP B 293      -9.712  35.617  49.463  1.00  0.00           C  
ATOM    199  CZ3 TRP B 293     -12.104  35.909  49.100  1.00  0.00           C  
ATOM    200  CH2 TRP B 293     -10.770  36.377  49.010  1.00  0.00           C  
ATOM    201  N   LEU B 294     -14.861  33.202  52.049  1.00  0.00           N  
ATOM    202  CA  LEU B 294     -15.648  34.430  52.104  1.00  0.00           C  
ATOM    203  C   LEU B 294     -15.995  34.864  53.530  1.00  0.00           C  
ATOM    204  O   LEU B 294     -15.816  36.050  53.889  1.00  0.00           O  
ATOM    205  CB  LEU B 294     -16.911  34.330  51.229  1.00  0.00           C  
ATOM    206  CG  LEU B 294     -16.784  34.348  49.691  1.00  0.00           C  
ATOM    207  CD1 LEU B 294     -18.128  34.061  49.073  1.00  0.00           C  
ATOM    208  CD2 LEU B 294     -16.221  35.666  49.139  1.00  0.00           C  
ATOM    209  N   TYR B 295     -16.427  33.911  54.353  1.00  0.00           N  
ATOM    210  CA  TYR B 295     -16.832  34.244  55.701  1.00  0.00           C  
ATOM    211  C   TYR B 295     -15.636  34.632  56.580  1.00  0.00           C  
ATOM    212  O   TYR B 295     -15.762  35.521  57.437  1.00  0.00           O  
ATOM    213  CB  TYR B 295     -17.683  33.127  56.349  1.00  0.00           C  
ATOM    214  CG  TYR B 295     -18.322  33.542  57.667  1.00  0.00           C  
ATOM    215  CD1 TYR B 295     -19.235  34.630  57.713  1.00  0.00           C  
ATOM    216  CD2 TYR B 295     -18.019  32.877  58.870  1.00  0.00           C  
ATOM    217  CE1 TYR B 295     -19.833  35.039  58.904  1.00  0.00           C  
ATOM    218  CE2 TYR B 295     -18.628  33.289  60.090  1.00  0.00           C  
ATOM    219  CZ  TYR B 295     -19.537  34.376  60.080  1.00  0.00           C  
ATOM    220  OH  TYR B 295     -20.149  34.821  61.233  1.00  0.00           O  
ATOM    221  N   ALA B 296     -14.483  34.005  56.342  1.00  0.00           N  
ATOM    222  CA  ALA B 296     -13.297  34.308  57.130  1.00  0.00           C  
ATOM    223  C   ALA B 296     -12.775  35.700  56.796  1.00  0.00           C  
ATOM    224  O   ALA B 296     -12.453  36.479  57.719  1.00  0.00           O  
ATOM    225  CB  ALA B 296     -12.244  33.267  56.941  1.00  0.00           C  
ATOM    226  N   ARG B 297     -12.805  36.037  55.497  1.00  0.00           N  
ATOM    227  CA  ARG B 297     -12.302  37.308  54.971  1.00  0.00           C  
ATOM    228  C   ARG B 297     -13.224  38.469  55.346  1.00  0.00           C  
ATOM    229  O   ARG B 297     -12.761  39.589  55.582  1.00  0.00           O  
ATOM    230  CB  ARG B 297     -12.043  37.225  53.442  1.00  0.00           C  
ATOM    231  CG  ARG B 297     -10.994  38.246  52.852  1.00  0.00           C  
ATOM    232  CD  ARG B 297      -9.479  38.066  53.348  1.00  0.00           C  
ATOM    233  NE  ARG B 297      -9.247  38.546  54.736  1.00  0.00           N  
ATOM    234  CZ  ARG B 297      -8.943  39.812  55.116  1.00  0.00           C  
ATOM    235  NH1 ARG B 297      -8.772  40.811  54.220  1.00  0.00           N  
ATOM    236  NH2 ARG B 297      -8.804  40.084  56.416  1.00  0.00           N  
ATOM    237  N   HIS B 298     -14.521  38.174  55.452  1.00  0.00           N  
ATOM    238  CA  HIS B 298     -15.507  39.151  55.898  1.00  0.00           C  
ATOM    239  C   HIS B 298     -15.210  39.527  57.339  1.00  0.00           C  
ATOM    240  O   HIS B 298     -15.086  40.714  57.668  1.00  0.00           O  
ATOM    241  CB  HIS B 298     -16.923  38.563  55.771  1.00  0.00           C  
ATOM    242  CG  HIS B 298     -18.021  39.570  55.934  1.00  0.00           C  
ATOM    243  ND1 HIS B 298     -18.535  39.923  57.164  1.00  0.00           N  
ATOM    244  CD2 HIS B 298     -18.711  40.293  55.018  1.00  0.00           C  
ATOM    245  CE1 HIS B 298     -19.487  40.826  57.002  1.00  0.00           C  
ATOM    246  NE2 HIS B 298     -19.617  41.065  55.708  1.00  0.00           N  
ATOM    247  N   ARG B 299     -15.004  38.492  58.160  1.00  0.00           N  
ATOM    248  CA  ARG B 299     -14.846  38.611  59.598  1.00  0.00           C  
ATOM    249  C   ARG B 299     -13.397  38.749  60.066  1.00  0.00           C  
ATOM    250  O   ARG B 299     -13.124  38.604  61.252  1.00  0.00           O  
ATOM    251  CB  ARG B 299     -15.511  37.404  60.288  1.00  0.00           C  
ATOM    252  CG  ARG B 299     -17.050  37.346  60.221  1.00  0.00           C  
ATOM    253  CD  ARG B 299     -17.698  38.352  61.185  1.00  0.00           C  
ATOM    254  NE  ARG B 299     -19.069  37.984  61.537  1.00  0.00           N  
ATOM    255  CZ  ARG B 299     -20.180  38.460  60.960  1.00  0.00           C  
ATOM    256  NH1 ARG B 299     -20.130  39.352  59.978  1.00  0.00           N  
ATOM    257  NH2 ARG B 299     -21.364  38.040  61.381  1.00  0.00           N  
ATOM    258  N   GLY B 305     -12.480  39.009  59.139  1.00  0.00           N  
ATOM    259  CA  GLY B 305     -11.050  39.209  59.450  1.00  0.00           C  
ATOM    260  C   GLY B 305     -10.381  38.047  60.173  1.00  0.00           C  
ATOM    261  O   GLY B 305      -9.451  38.253  60.988  1.00  0.00           O  
ATOM    262  N   GLY B 306     -10.870  36.837  59.895  1.00  0.00           N  
ATOM    263  CA  GLY B 306     -10.375  35.623  60.532  1.00  0.00           C  
ATOM    264  C   GLY B 306      -9.526  34.729  59.646  1.00  0.00           C  
ATOM    265  O   GLY B 306      -9.026  35.173  58.617  1.00  0.00           O  
ATOM    266  N   LYS B 307      -9.357  33.469  60.054  1.00  0.00           N  
ATOM    267  CA  LYS B 307      -8.477  32.525  59.330  1.00  0.00           C  
ATOM    268  C   LYS B 307      -9.252  31.453  58.610  1.00  0.00           C  
ATOM    269  O   LYS B 307     -10.313  31.054  59.045  1.00  0.00           O  
ATOM    270  CB  LYS B 307      -7.453  31.860  60.284  1.00  0.00           C  
ATOM    271  CG  LYS B 307      -6.690  32.778  61.268  1.00  0.00           C  
ATOM    272  CD  LYS B 307      -5.356  33.332  60.744  1.00  0.00           C  
ATOM    273  CE  LYS B 307      -5.428  34.830  60.402  1.00  0.00           C  
ATOM    274  NZ  LYS B 307      -6.293  35.191  59.219  1.00  0.00           N  
ATOM    275  N   PHE B 308      -8.687  30.959  57.525  1.00  0.00           N  
ATOM    276  CA  PHE B 308      -9.231  29.836  56.780  1.00  0.00           C  
ATOM    277  C   PHE B 308      -8.194  28.729  56.875  1.00  0.00           C  
ATOM    278  O   PHE B 308      -7.030  28.902  56.455  1.00  0.00           O  
ATOM    279  CB  PHE B 308      -9.567  30.269  55.323  1.00  0.00           C  
ATOM    280  CG  PHE B 308      -9.941  29.129  54.358  1.00  0.00           C  
ATOM    281  CD1 PHE B 308     -10.678  28.026  54.761  1.00  0.00           C  
ATOM    282  CD2 PHE B 308      -9.651  29.257  53.003  1.00  0.00           C  
ATOM    283  CE1 PHE B 308     -11.037  26.999  53.831  1.00  0.00           C  
ATOM    284  CE2 PHE B 308     -10.011  28.261  52.064  1.00  0.00           C  
ATOM    285  CZ  PHE B 308     -10.710  27.140  52.477  1.00  0.00           C  
ATOM    286  N   ILE B 309      -8.611  27.627  57.510  1.00  0.00           N  
ATOM    287  CA  ILE B 309      -7.774  26.433  57.745  1.00  0.00           C  
ATOM    288  C   ILE B 309      -8.083  25.307  56.701  1.00  0.00           C  
ATOM    289  O   ILE B 309      -9.238  25.063  56.350  1.00  0.00           O  
ATOM    290  CB  ILE B 309      -7.940  25.907  59.210  1.00  0.00           C  
ATOM    291  CG1 ILE B 309      -7.284  26.839  60.239  1.00  0.00           C  
ATOM    292  CG2 ILE B 309      -7.338  24.522  59.414  1.00  0.00           C  
ATOM    293  CD1 ILE B 309      -8.054  28.093  60.604  1.00  0.00           C  
ATOM    294  N   LEU B 310      -7.027  24.691  56.182  1.00  0.00           N  
ATOM    295  CA  LEU B 310      -7.140  23.538  55.324  1.00  0.00           C  
ATOM    296  C   LEU B 310      -6.693  22.265  56.062  1.00  0.00           C  
ATOM    297  O   LEU B 310      -5.539  22.132  56.419  1.00  0.00           O  
ATOM    298  CB  LEU B 310      -6.309  23.753  54.059  1.00  0.00           C  
ATOM    299  CG  LEU B 310      -6.475  22.720  52.960  1.00  0.00           C  
ATOM    300  CD1 LEU B 310      -7.953  22.530  52.570  1.00  0.00           C  
ATOM    301  CD2 LEU B 310      -5.643  23.175  51.788  1.00  0.00           C  
ATOM    302  N   ARG B 311      -7.638  21.378  56.333  1.00  0.00           N  
ATOM    303  CA  ARG B 311      -7.359  20.107  56.985  1.00  0.00           C  
ATOM    304  C   ARG B 311      -7.644  18.993  56.001  1.00  0.00           C  
ATOM    305  O   ARG B 311      -8.750  18.871  55.512  1.00  0.00           O  
ATOM    306  CB  ARG B 311      -8.194  19.956  58.261  1.00  0.00           C  
ATOM    307  CG  ARG B 311      -7.933  18.637  59.021  1.00  0.00           C  
ATOM    308  CD  ARG B 311      -8.662  18.519  60.371  1.00  0.00           C  
ATOM    309  NE  ARG B 311     -10.133  18.376  60.321  1.00  0.00           N  
ATOM    310  CZ  ARG B 311     -11.006  19.237  60.860  1.00  0.00           C  
ATOM    311  NH1 ARG B 311     -10.572  20.308  61.519  1.00  0.00           N  
ATOM    312  NH2 ARG B 311     -12.329  19.001  60.779  1.00  0.00           N  
ATOM    313  N   ILE B 312      -6.627  18.209  55.682  1.00  0.00           N  
ATOM    314  CA  ILE B 312      -6.750  17.102  54.743  1.00  0.00           C  
ATOM    315  C   ILE B 312      -7.089  15.851  55.538  1.00  0.00           C  
ATOM    316  O   ILE B 312      -6.273  15.368  56.329  1.00  0.00           O  
ATOM    317  CB  ILE B 312      -5.438  16.940  53.909  1.00  0.00           C  
ATOM    318  CG1 ILE B 312      -5.091  18.228  53.130  1.00  0.00           C  
ATOM    319  CG2 ILE B 312      -5.522  15.733  52.977  1.00  0.00           C  
ATOM    320  CD1 ILE B 312      -6.205  18.781  52.162  1.00  0.00           C  
ATOM    321  N   GLU B 313      -8.298  15.348  55.345  1.00  0.00           N  
ATOM    322  CA  GLU B 313      -8.836  14.229  56.156  1.00  0.00           C  
ATOM    323  C   GLU B 313      -8.492  12.884  55.542  1.00  0.00           C  
ATOM    324  O   GLU B 313      -9.343  12.185  54.982  1.00  0.00           O  
ATOM    325  CB  GLU B 313     -10.336  14.416  56.447  1.00  0.00           C  
ATOM    326  CG  GLU B 313     -10.602  15.788  57.159  1.00  0.00           C  
ATOM    327  CD  GLU B 313     -11.869  15.861  58.082  1.00  0.00           C  
ATOM    328  OE1 GLU B 313     -13.023  15.560  57.611  1.00  0.00           O  
ATOM    329  OE2 GLU B 313     -11.703  16.354  59.234  1.00  0.00           O  
ATOM    330  N   ASP B 314      -7.237  12.505  55.725  1.00  0.00           N  
ATOM    331  CA  ASP B 314      -6.662  11.341  55.079  1.00  0.00           C  
ATOM    332  C   ASP B 314      -6.489  10.104  56.008  1.00  0.00           C  
ATOM    333  O   ASP B 314      -5.503   9.340  55.875  1.00  0.00           O  
ATOM    334  CB  ASP B 314      -5.323  11.743  54.439  1.00  0.00           C  
ATOM    335  CG  ASP B 314      -4.272  12.201  55.476  1.00  0.00           C  
ATOM    336  OD1 ASP B 314      -4.640  12.593  56.608  1.00  0.00           O  
ATOM    337  OD2 ASP B 314      -3.071  12.190  55.143  1.00  0.00           O  
ATOM    338  N   THR B 315      -7.426   9.897  56.936  1.00  0.00           N  
ATOM    339  CA  THR B 315      -7.327   8.702  57.805  1.00  0.00           C  
ATOM    340  C   THR B 315      -7.743   7.434  57.041  1.00  0.00           C  
ATOM    341  O   THR B 315      -7.225   6.364  57.332  1.00  0.00           O  
ATOM    342  CB  THR B 315      -8.069   8.817  59.192  1.00  0.00           C  
ATOM    343  OG1 THR B 315      -9.490   8.853  58.992  1.00  0.00           O  
ATOM    344  CG2 THR B 315      -7.619  10.046  59.976  1.00  0.00           C  
ATOM    345  N   ASP B 316      -8.647   7.563  56.051  1.00  0.00           N  
ATOM    346  CA  ASP B 316      -9.019   6.421  55.174  1.00  0.00           C  
ATOM    347  C   ASP B 316      -7.837   6.060  54.289  1.00  0.00           C  
ATOM    348  O   ASP B 316      -7.570   6.724  53.287  1.00  0.00           O  
ATOM    349  CB  ASP B 316     -10.264   6.716  54.321  1.00  0.00           C  
ATOM    350  CG  ASP B 316     -10.817   5.461  53.617  1.00  0.00           C  
ATOM    351  OD1 ASP B 316     -10.421   4.307  53.953  1.00  0.00           O  
ATOM    352  OD2 ASP B 316     -11.684   5.631  52.744  1.00  0.00           O  
ATOM    353  N   ARG B 317      -7.129   5.012  54.688  1.00  0.00           N  
ATOM    354  CA  ARG B 317      -5.885   4.598  54.045  1.00  0.00           C  
ATOM    355  C   ARG B 317      -6.128   3.966  52.687  1.00  0.00           C  
ATOM    356  O   ARG B 317      -5.346   4.163  51.760  1.00  0.00           O  
ATOM    357  CB  ARG B 317      -5.146   3.613  54.952  1.00  0.00           C  
ATOM    358  CG  ARG B 317      -4.696   4.188  56.297  1.00  0.00           C  
ATOM    359  CD  ARG B 317      -4.568   3.087  57.353  1.00  0.00           C  
ATOM    360  NE  ARG B 317      -5.883   2.665  57.876  1.00  0.00           N  
ATOM    361  CZ  ARG B 317      -6.084   1.754  58.835  1.00  0.00           C  
ATOM    362  NH1 ARG B 317      -5.068   1.135  59.427  1.00  0.00           N  
ATOM    363  NH2 ARG B 317      -7.321   1.476  59.216  1.00  0.00           N  
ATOM    364  N   GLU B 333      -7.234   3.224  52.595  1.00  0.00           N  
ATOM    365  CA  GLU B 333      -7.640   2.457  51.408  1.00  0.00           C  
ATOM    366  C   GLU B 333      -7.864   3.324  50.171  1.00  0.00           C  
ATOM    367  O   GLU B 333      -7.531   2.902  49.060  1.00  0.00           O  
ATOM    368  CB  GLU B 333      -8.940   1.701  51.723  1.00  0.00           C  
ATOM    369  CG  GLU B 333      -9.363   0.606  50.733  1.00  0.00           C  
ATOM    370  CD  GLU B 333     -10.875   0.300  50.798  1.00  0.00           C  
ATOM    371  OE1 GLU B 333     -11.687   1.211  50.473  1.00  0.00           O  
ATOM    372  OE2 GLU B 333     -11.243  -0.856  51.143  1.00  0.00           O  
ATOM    373  N   ARG B 421      -8.422   4.526  50.375  1.00  0.00           N  
ATOM    374  CA  ARG B 421      -8.868   5.384  49.267  1.00  0.00           C  
ATOM    375  C   ARG B 421      -8.115   6.717  49.152  1.00  0.00           C  
ATOM    376  O   ARG B 421      -8.242   7.422  48.133  1.00  0.00           O  
ATOM    377  CB  ARG B 421     -10.399   5.611  49.336  1.00  0.00           C  
ATOM    378  CG  ARG B 421     -11.238   4.308  49.500  1.00  0.00           C  
ATOM    379  CD  ARG B 421     -12.761   4.489  49.536  1.00  0.00           C  
ATOM    380  NE  ARG B 421     -13.187   5.674  50.281  1.00  0.00           N  
ATOM    381  CZ  ARG B 421     -13.761   6.758  49.738  1.00  0.00           C  
ATOM    382  NH1 ARG B 421     -14.044   6.814  48.430  1.00  0.00           N  
ATOM    383  NH2 ARG B 421     -14.077   7.792  50.514  1.00  0.00           N  
ATOM    384  N   SER B 422      -7.349   7.080  50.187  1.00  0.00           N  
ATOM    385  CA  SER B 422      -6.580   8.326  50.133  1.00  0.00           C  
ATOM    386  C   SER B 422      -5.357   8.110  49.275  1.00  0.00           C  
ATOM    387  O   SER B 422      -4.707   7.073  49.352  1.00  0.00           O  
ATOM    388  CB  SER B 422      -6.224   8.873  51.515  1.00  0.00           C  
ATOM    389  OG  SER B 422      -7.399   9.183  52.255  1.00  0.00           O  
ATOM    390  N   ARG B 423      -5.131   9.074  48.392  1.00  0.00           N  
ATOM    391  CA  ARG B 423      -4.028   9.080  47.451  1.00  0.00           C  
ATOM    392  C   ARG B 423      -3.462  10.510  47.316  1.00  0.00           C  
ATOM    393  O   ARG B 423      -4.243  11.481  47.302  1.00  0.00           O  
ATOM    394  CB  ARG B 423      -4.473   8.476  46.110  1.00  0.00           C  
ATOM    395  CG  ARG B 423      -3.925   7.056  45.890  1.00  0.00           C  
ATOM    396  CD  ARG B 423      -4.930   6.090  45.238  1.00  0.00           C  
ATOM    397  NE  ARG B 423      -5.370   5.021  46.164  1.00  0.00           N  
ATOM    398  CZ  ARG B 423      -5.190   3.705  45.971  1.00  0.00           C  
ATOM    399  NH1 ARG B 423      -4.609   3.247  44.859  1.00  0.00           N  
ATOM    400  NH2 ARG B 423      -5.629   2.835  46.877  1.00  0.00           N  
ATOM    401  N   PRO B 424      -2.103  10.649  47.258  1.00  0.00           N  
ATOM    402  CA  PRO B 424      -1.433  11.957  47.209  1.00  0.00           C  
ATOM    403  C   PRO B 424      -1.768  12.794  45.990  1.00  0.00           C  
ATOM    404  O   PRO B 424      -1.677  14.024  46.049  1.00  0.00           O  
ATOM    405  CB  PRO B 424       0.050  11.587  47.185  1.00  0.00           C  
ATOM    406  CG  PRO B 424       0.085  10.204  46.646  1.00  0.00           C  
ATOM    407  CD  PRO B 424      -1.106   9.562  47.263  1.00  0.00           C  
ATOM    408  N   GLU B 425      -2.138  12.128  44.900  1.00  0.00           N  
ATOM    409  CA  GLU B 425      -2.483  12.810  43.666  1.00  0.00           C  
ATOM    410  C   GLU B 425      -3.694  13.693  43.885  1.00  0.00           C  
ATOM    411  O   GLU B 425      -3.727  14.820  43.390  1.00  0.00           O  
ATOM    412  CB  GLU B 425      -2.661  11.826  42.467  1.00  0.00           C  
ATOM    413  CG  GLU B 425      -3.793  10.787  42.579  1.00  0.00           C  
ATOM    414  CD  GLU B 425      -4.047  10.015  41.275  1.00  0.00           C  
ATOM    415  OE1 GLU B 425      -4.453  10.641  40.249  1.00  0.00           O  
ATOM    416  OE2 GLU B 425      -3.890   8.767  41.301  1.00  0.00           O  
ATOM    417  N   TYR B 426      -4.632  13.202  44.699  1.00  0.00           N  
ATOM    418  CA  TYR B 426      -5.876  13.910  44.994  1.00  0.00           C  
ATOM    419  C   TYR B 426      -5.659  15.118  45.875  1.00  0.00           C  
ATOM    420  O   TYR B 426      -6.327  16.146  45.679  1.00  0.00           O  
ATOM    421  CB  TYR B 426      -6.910  12.962  45.593  1.00  0.00           C  
ATOM    422  CG  TYR B 426      -7.365  11.877  44.642  1.00  0.00           C  
ATOM    423  CD1 TYR B 426      -7.709  12.181  43.298  1.00  0.00           C  
ATOM    424  CD2 TYR B 426      -7.496  10.557  45.073  1.00  0.00           C  
ATOM    425  CE1 TYR B 426      -8.149  11.199  42.424  1.00  0.00           C  
ATOM    426  CE2 TYR B 426      -7.929   9.547  44.186  1.00  0.00           C  
ATOM    427  CZ  TYR B 426      -8.246   9.880  42.867  1.00  0.00           C  
ATOM    428  OH  TYR B 426      -8.692   8.906  41.988  1.00  0.00           O  
ATOM    429  N   THR B 427      -4.712  14.985  46.823  1.00  0.00           N  
ATOM    430  CA  THR B 427      -4.260  16.068  47.717  1.00  0.00           C  
ATOM    431  C   THR B 427      -3.720  17.184  46.857  1.00  0.00           C  
ATOM    432  O   THR B 427      -4.157  18.312  46.967  1.00  0.00           O  
ATOM    433  CB  THR B 427      -3.159  15.593  48.751  1.00  0.00           C  
ATOM    434  OG1 THR B 427      -3.686  14.564  49.602  1.00  0.00           O  
ATOM    435  CG2 THR B 427      -2.649  16.769  49.654  1.00  0.00           C  
ATOM    436  N   GLU B 429      -2.823  16.827  45.955  1.00  0.00           N  
ATOM    437  CA  GLU B 429      -2.211  17.759  45.048  1.00  0.00           C  
ATOM    438  C   GLU B 429      -3.280  18.415  44.178  1.00  0.00           C  
ATOM    439  O   GLU B 429      -3.317  19.630  44.076  1.00  0.00           O  
ATOM    440  CB  GLU B 429      -1.120  17.069  44.227  1.00  0.00           C  
ATOM    441  CG  GLU B 429      -0.229  18.043  43.415  1.00  0.00           C  
ATOM    442  CD  GLU B 429       0.456  19.180  44.258  1.00  0.00           C  
ATOM    443  OE1 GLU B 429       0.741  18.980  45.486  1.00  0.00           O  
ATOM    444  OE2 GLU B 429       0.731  20.268  43.659  1.00  0.00           O  
ATOM    445  N   ASN B 431      -4.192  17.604  43.635  1.00  0.00           N  
ATOM    446  CA  ASN B 431      -5.330  18.121  42.882  1.00  0.00           C  
ATOM    447  C   ASN B 431      -6.181  19.108  43.698  1.00  0.00           C  
ATOM    448  O   ASN B 431      -6.526  20.167  43.195  1.00  0.00           O  
ATOM    449  CB  ASN B 431      -6.183  16.986  42.318  1.00  0.00           C  
ATOM    450  CG  ASN B 431      -7.355  17.498  41.455  1.00  0.00           C  
ATOM    451  OD1 ASN B 431      -8.406  17.893  41.980  1.00  0.00           O  
ATOM    452  ND2 ASN B 431      -7.205  17.411  40.144  1.00  0.00           N  
ATOM    453  N   ILE B 432      -6.520  18.735  44.928  1.00  0.00           N  
ATOM    454  CA  ILE B 432      -7.225  19.623  45.868  1.00  0.00           C  
ATOM    455  C   ILE B 432      -6.486  20.976  46.077  1.00  0.00           C  
ATOM    456  O   ILE B 432      -7.070  22.028  45.881  1.00  0.00           O  
ATOM    457  CB  ILE B 432      -7.467  18.926  47.215  1.00  0.00           C  
ATOM    458  CG1 ILE B 432      -8.570  17.880  47.094  1.00  0.00           C  
ATOM    459  CG2 ILE B 432      -7.843  19.915  48.303  1.00  0.00           C  
ATOM    460  CD1 ILE B 432      -8.551  16.800  48.234  1.00  0.00           C  
ATOM    461  N   LEU B 433      -5.206  20.914  46.432  1.00  0.00           N  
ATOM    462  CA  LEU B 433      -4.393  22.097  46.712  1.00  0.00           C  
ATOM    463  C   LEU B 433      -4.250  23.008  45.488  1.00  0.00           C  
ATOM    464  O   LEU B 433      -4.220  24.248  45.617  1.00  0.00           O  
ATOM    465  CB  LEU B 433      -3.010  21.694  47.201  1.00  0.00           C  
ATOM    466  CG  LEU B 433      -2.810  20.739  48.392  1.00  0.00           C  
ATOM    467  CD1 LEU B 433      -1.354  20.227  48.379  1.00  0.00           C  
ATOM    468  CD2 LEU B 433      -3.173  21.357  49.733  1.00  0.00           C  
ATOM    469  N   GLU B 434      -4.177  22.381  44.317  1.00  0.00           N  
ATOM    470  CA  GLU B 434      -4.028  23.067  43.052  1.00  0.00           C  
ATOM    471  C   GLU B 434      -5.305  23.806  42.699  1.00  0.00           C  
ATOM    472  O   GLU B 434      -5.255  24.985  42.294  1.00  0.00           O  
ATOM    473  CB  GLU B 434      -3.656  22.079  41.952  1.00  0.00           C  
ATOM    474  CG  GLU B 434      -2.145  21.799  41.826  1.00  0.00           C  
ATOM    475  CD  GLU B 434      -1.804  20.673  40.791  1.00  0.00           C  
ATOM    476  OE1 GLU B 434      -2.728  20.141  40.103  1.00  0.00           O  
ATOM    477  OE2 GLU B 434      -0.605  20.324  40.672  1.00  0.00           O  
ATOM    478  N   GLY B 435      -6.439  23.117  42.860  1.00  0.00           N  
ATOM    479  CA  GLY B 435      -7.757  23.689  42.560  1.00  0.00           C  
ATOM    480  C   GLY B 435      -8.033  24.902  43.448  1.00  0.00           C  
ATOM    481  O   GLY B 435      -8.419  25.969  42.959  1.00  0.00           O  
ATOM    482  N   LEU B 436      -7.762  24.750  44.743  1.00  0.00           N  
ATOM    483  CA  LEU B 436      -7.931  25.821  45.703  1.00  0.00           C  
ATOM    484  C   LEU B 436      -7.099  27.060  45.358  1.00  0.00           C  
ATOM    485  O   LEU B 436      -7.652  28.181  45.327  1.00  0.00           O  
ATOM    486  CB  LEU B 436      -7.678  25.321  47.140  1.00  0.00           C  
ATOM    487  CG  LEU B 436      -8.748  24.288  47.602  1.00  0.00           C  
ATOM    488  CD1 LEU B 436      -8.411  23.639  48.972  1.00  0.00           C  
ATOM    489  CD2 LEU B 436     -10.167  24.843  47.617  1.00  0.00           C  
ATOM    490  N   GLN B 437      -5.824  26.851  45.009  1.00  0.00           N  
ATOM    491  CA  GLN B 437      -4.903  27.950  44.713  1.00  0.00           C  
ATOM    492  C   GLN B 437      -5.332  28.669  43.448  1.00  0.00           C  
ATOM    493  O   GLN B 437      -5.386  29.918  43.418  1.00  0.00           O  
ATOM    494  CB  GLN B 437      -3.470  27.453  44.542  1.00  0.00           C  
ATOM    495  CG  GLN B 437      -2.688  27.156  45.818  1.00  0.00           C  
ATOM    496  CD  GLN B 437      -1.270  26.634  45.491  1.00  0.00           C  
ATOM    497  OE1 GLN B 437      -0.384  27.408  45.043  1.00  0.00           O  
ATOM    498  NE2 GLN B 437      -1.054  25.311  45.696  1.00  0.00           N  
ATOM    499  N   TRP B 438      -5.647  27.866  42.418  1.00  0.00           N  
ATOM    500  CA  TRP B 438      -6.116  28.358  41.122  1.00  0.00           C  
ATOM    501  C   TRP B 438      -7.369  29.276  41.243  1.00  0.00           C  
ATOM    502  O   TRP B 438      -7.411  30.338  40.622  1.00  0.00           O  
ATOM    503  CB  TRP B 438      -6.357  27.184  40.153  1.00  0.00           C  
ATOM    504  CG  TRP B 438      -6.763  27.613  38.769  1.00  0.00           C  
ATOM    505  CD1 TRP B 438      -5.998  28.272  37.862  1.00  0.00           C  
ATOM    506  CD2 TRP B 438      -8.035  27.394  38.141  1.00  0.00           C  
ATOM    507  NE1 TRP B 438      -6.709  28.493  36.709  1.00  0.00           N  
ATOM    508  CE2 TRP B 438      -7.962  27.962  36.848  1.00  0.00           C  
ATOM    509  CE3 TRP B 438      -9.244  26.798  38.557  1.00  0.00           C  
ATOM    510  CZ2 TRP B 438      -9.051  27.955  35.961  1.00  0.00           C  
ATOM    511  CZ3 TRP B 438     -10.335  26.786  37.666  1.00  0.00           C  
ATOM    512  CH2 TRP B 438     -10.219  27.351  36.381  1.00  0.00           C  
ATOM    513  N   LEU B 439      -8.328  28.873  42.081  1.00  0.00           N  
ATOM    514  CA  LEU B 439      -9.537  29.640  42.364  1.00  0.00           C  
ATOM    515  C   LEU B 439      -9.311  30.926  43.184  1.00  0.00           C  
ATOM    516  O   LEU B 439     -10.217  31.780  43.270  1.00  0.00           O  
ATOM    517  CB  LEU B 439     -10.564  28.755  43.076  1.00  0.00           C  
ATOM    518  CG  LEU B 439     -11.167  27.627  42.245  1.00  0.00           C  
ATOM    519  CD1 LEU B 439     -11.754  26.523  43.124  1.00  0.00           C  
ATOM    520  CD2 LEU B 439     -12.189  28.194  41.281  1.00  0.00           C  
ATOM    521  N   GLY B 444      -8.113  31.074  43.754  1.00  0.00           N  
ATOM    522  CA  GLY B 444      -7.792  32.208  44.611  1.00  0.00           C  
ATOM    523  C   GLY B 444      -8.185  31.987  46.071  1.00  0.00           C  
ATOM    524  O   GLY B 444      -8.139  32.932  46.869  1.00  0.00           O  
ATOM    525  N   LEU B 445      -8.538  30.742  46.408  1.00  0.00           N  
ATOM    526  CA  LEU B 445      -8.958  30.318  47.741  1.00  0.00           C  
ATOM    527  C   LEU B 445      -7.733  29.940  48.584  1.00  0.00           C  
ATOM    528  O   LEU B 445      -7.466  28.764  48.934  1.00  0.00           O  
ATOM    529  CB  LEU B 445      -9.992  29.178  47.656  1.00  0.00           C  
ATOM    530  CG  LEU B 445     -11.281  29.451  46.854  1.00  0.00           C  
ATOM    531  CD1 LEU B 445     -12.135  28.220  46.804  1.00  0.00           C  
ATOM    532  CD2 LEU B 445     -12.104  30.631  47.401  1.00  0.00           C  
ATOM    533  N   THR B 457      -6.978  30.983  48.867  1.00  0.00           N  
ATOM    534  CA  THR B 457      -5.785  30.950  49.670  1.00  0.00           C  
ATOM    535  C   THR B 457      -6.136  30.570  51.108  1.00  0.00           C  
ATOM    536  O   THR B 457      -7.143  31.057  51.656  1.00  0.00           O  
ATOM    537  CB  THR B 457      -5.113  32.340  49.641  1.00  0.00           C  
ATOM    538  OG1 THR B 457      -6.049  33.332  50.109  1.00  0.00           O  
ATOM    539  CG2 THR B 457      -4.665  32.690  48.219  1.00  0.00           C  
ATOM    540  N   TRP B 461      -5.363  29.648  51.691  1.00  0.00           N  
ATOM    541  CA  TRP B 461      -5.578  29.273  53.099  1.00  0.00           C  
ATOM    542  C   TRP B 461      -4.529  29.889  53.994  1.00  0.00           C  
ATOM    543  O   TRP B 461      -3.371  30.045  53.598  1.00  0.00           O  
ATOM    544  CB  TRP B 461      -5.633  27.775  53.291  1.00  0.00           C  
ATOM    545  CG  TRP B 461      -4.456  27.069  52.779  1.00  0.00           C  
ATOM    546  CD1 TRP B 461      -3.296  26.784  53.463  1.00  0.00           C  
ATOM    547  CD2 TRP B 461      -4.294  26.537  51.473  1.00  0.00           C  
ATOM    548  NE1 TRP B 461      -2.413  26.117  52.647  1.00  0.00           N  
ATOM    549  CE2 TRP B 461      -3.003  25.935  51.421  1.00  0.00           C  
ATOM    550  CE3 TRP B 461      -5.102  26.517  50.323  1.00  0.00           C  
ATOM    551  CZ2 TRP B 461      -2.511  25.311  50.266  1.00  0.00           C  
ATOM    552  CZ3 TRP B 461      -4.602  25.896  49.159  1.00  0.00           C  
ATOM    553  CH2 TRP B 461      -3.332  25.290  49.151  1.00  0.00           C  
ATOM    554  N   ASP B 463      -4.959  30.261  55.194  1.00  0.00           N  
ATOM    555  CA  ASP B 463      -4.088  30.896  56.168  1.00  0.00           C  
ATOM    556  C   ASP B 463      -3.279  29.881  56.955  1.00  0.00           C  
ATOM    557  O   ASP B 463      -2.160  30.167  57.355  1.00  0.00           O  
ATOM    558  CB  ASP B 463      -4.923  31.759  57.111  1.00  0.00           C  
ATOM    559  CG  ASP B 463      -5.706  32.814  56.370  1.00  0.00           C  
ATOM    560  OD1 ASP B 463      -5.075  33.785  55.898  1.00  0.00           O  
ATOM    561  OD2 ASP B 463      -6.943  32.666  56.235  1.00  0.00           O  
ATOM    562  N   GLU B 472      -3.869  28.705  57.195  1.00  0.00           N  
ATOM    563  CA  GLU B 472      -3.223  27.627  57.968  1.00  0.00           C  
ATOM    564  C   GLU B 472      -3.399  26.296  57.289  1.00  0.00           C  
ATOM    565  O   GLU B 472      -4.429  26.019  56.704  1.00  0.00           O  
ATOM    566  CB  GLU B 472      -3.779  27.544  59.395  1.00  0.00           C  
ATOM    567  CG  GLU B 472      -3.225  28.588  60.332  1.00  0.00           C  
ATOM    568  CD  GLU B 472      -3.939  28.645  61.656  1.00  0.00           C  
ATOM    569  OE1 GLU B 472      -4.083  27.594  62.331  1.00  0.00           O  
ATOM    570  OE2 GLU B 472      -4.325  29.767  62.037  1.00  0.00           O  
ATOM    571  N   GLY B 473      -2.386  25.465  57.403  1.00  0.00           N  
ATOM    572  CA  GLY B 473      -2.400  24.178  56.768  1.00  0.00           C  
ATOM    573  C   GLY B 473      -1.592  24.103  55.479  1.00  0.00           C  
ATOM    574  O   GLY B 473      -0.881  25.053  55.128  1.00  0.00           O  
ATOM    575  N   PRO B 474      -1.722  22.984  54.745  1.00  0.00           N  
ATOM    576  CA  PRO B 474      -2.639  21.916  55.094  1.00  0.00           C  
ATOM    577  C   PRO B 474      -2.148  21.086  56.258  1.00  0.00           C  
ATOM    578  O   PRO B 474      -0.959  20.798  56.353  1.00  0.00           O  
ATOM    579  CB  PRO B 474      -2.688  21.080  53.826  1.00  0.00           C  
ATOM    580  CG  PRO B 474      -1.399  21.330  53.142  1.00  0.00           C  
ATOM    581  CD  PRO B 474      -0.940  22.672  53.525  1.00  0.00           C  
ATOM    582  N   TYR B 475      -3.050  20.779  57.179  1.00  0.00           N  
ATOM    583  CA  TYR B 475      -2.752  19.823  58.249  1.00  0.00           C  
ATOM    584  C   TYR B 475      -3.237  18.470  57.760  1.00  0.00           C  
ATOM    585  O   TYR B 475      -4.164  18.399  56.958  1.00  0.00           O  
ATOM    586  CB  TYR B 475      -3.449  20.187  59.533  1.00  0.00           C  
ATOM    587  CG  TYR B 475      -3.150  21.553  60.105  1.00  0.00           C  
ATOM    588  CD1 TYR B 475      -1.982  21.780  60.868  1.00  0.00           C  
ATOM    589  CD2 TYR B 475      -4.068  22.602  59.968  1.00  0.00           C  
ATOM    590  CE1 TYR B 475      -1.719  23.049  61.462  1.00  0.00           C  
ATOM    591  CE2 TYR B 475      -3.829  23.867  60.546  1.00  0.00           C  
ATOM    592  CZ  TYR B 475      -2.657  24.075  61.303  1.00  0.00           C  
ATOM    593  OH  TYR B 475      -2.417  25.295  61.874  1.00  0.00           O  
ATOM    594  N   PHE B 476      -2.609  17.408  58.208  1.00  0.00           N  
ATOM    595  CA  PHE B 476      -2.990  16.080  57.749  1.00  0.00           C  
ATOM    596  C   PHE B 476      -3.399  15.262  58.926  1.00  0.00           C  
ATOM    597  O   PHE B 476      -2.638  15.100  59.887  1.00  0.00           O  
ATOM    598  CB  PHE B 476      -1.832  15.359  56.999  1.00  0.00           C  
ATOM    599  CG  PHE B 476      -1.512  15.952  55.666  1.00  0.00           C  
ATOM    600  CD1 PHE B 476      -0.620  17.052  55.561  1.00  0.00           C  
ATOM    601  CD2 PHE B 476      -2.122  15.458  54.511  1.00  0.00           C  
ATOM    602  CE1 PHE B 476      -0.364  17.658  54.335  1.00  0.00           C  
ATOM    603  CE2 PHE B 476      -1.848  16.047  53.269  1.00  0.00           C  
ATOM    604  CZ  PHE B 476      -0.962  17.151  53.183  1.00  0.00           C  
ATOM    605  N   GLN B 477      -4.572  14.682  58.820  1.00  0.00           N  
ATOM    606  CA  GLN B 477      -5.076  13.839  59.873  1.00  0.00           C  
ATOM    607  C   GLN B 477      -4.204  12.589  60.116  1.00  0.00           C  
ATOM    608  O   GLN B 477      -4.182  12.054  61.210  1.00  0.00           O  
ATOM    609  CB  GLN B 477      -6.532  13.504  59.600  1.00  0.00           C  
ATOM    610  CG  GLN B 477      -7.398  14.750  59.636  1.00  0.00           C  
ATOM    611  CD  GLN B 477      -8.820  14.470  59.925  1.00  0.00           C  
ATOM    612  OE1 GLN B 477      -9.393  13.549  59.372  1.00  0.00           O  
ATOM    613  NE2 GLN B 477      -9.433  15.290  60.803  1.00  0.00           N  
ATOM    614  N   SER B 478      -3.420  12.193  59.116  1.00  0.00           N  
ATOM    615  CA  SER B 478      -2.570  11.013  59.252  1.00  0.00           C  
ATOM    616  C   SER B 478      -1.225  11.295  60.016  1.00  0.00           C  
ATOM    617  O   SER B 478      -0.506  10.362  60.322  1.00  0.00           O  
ATOM    618  CB  SER B 478      -2.361  10.336  57.900  1.00  0.00           C  
ATOM    619  OG  SER B 478      -1.590  11.164  57.046  1.00  0.00           O  
ATOM    620  N   ASP B 479      -0.952  12.577  60.335  1.00  0.00           N  
ATOM    621  CA  ASP B 479       0.158  13.033  61.216  1.00  0.00           C  
ATOM    622  C   ASP B 479      -0.330  13.340  62.632  1.00  0.00           C  
ATOM    623  O   ASP B 479       0.399  13.968  63.443  1.00  0.00           O  
ATOM    624  CB  ASP B 479       0.758  14.353  60.723  1.00  0.00           C  
ATOM    625  CG  ASP B 479       1.346  14.279  59.373  1.00  0.00           C  
ATOM    626  OD1 ASP B 479       1.721  13.160  58.900  1.00  0.00           O  
ATOM    627  OD2 ASP B 479       1.479  15.401  58.806  1.00  0.00           O  
ATOM    628  N   ARG B 482      -1.566  12.944  62.930  1.00  0.00           N  
ATOM    629  CA  ARG B 482      -2.241  13.365  64.145  1.00  0.00           C  
ATOM    630  C   ARG B 482      -2.977  12.233  64.836  1.00  0.00           C  
ATOM    631  O   ARG B 482      -3.826  12.477  65.689  1.00  0.00           O  
ATOM    632  CB  ARG B 482      -3.220  14.497  63.778  1.00  0.00           C  
ATOM    633  CG  ARG B 482      -2.502  15.759  63.253  1.00  0.00           C  
ATOM    634  CD  ARG B 482      -3.421  16.767  62.640  1.00  0.00           C  
ATOM    635  NE  ARG B 482      -4.373  17.325  63.600  1.00  0.00           N  
ATOM    636  CZ  ARG B 482      -4.131  18.343  64.428  1.00  0.00           C  
ATOM    637  NH1 ARG B 482      -2.930  18.921  64.513  1.00  0.00           N  
ATOM    638  NH2 ARG B 482      -5.102  18.763  65.209  1.00  0.00           N  
ATOM    639  N   LEU B 485      -2.596  10.992  64.550  1.00  0.00           N  
ATOM    640  CA  LEU B 485      -3.405   9.832  65.015  1.00  0.00           C  
ATOM    641  C   LEU B 485      -3.608   9.694  66.493  1.00  0.00           C  
ATOM    642  O   LEU B 485      -4.692   9.360  66.925  1.00  0.00           O  
ATOM    643  CB  LEU B 485      -2.930   8.497  64.424  1.00  0.00           C  
ATOM    644  CG  LEU B 485      -3.103   8.390  62.919  1.00  0.00           C  
ATOM    645  CD1 LEU B 485      -2.542   7.054  62.446  1.00  0.00           C  
ATOM    646  CD2 LEU B 485      -4.594   8.640  62.444  1.00  0.00           C  
ATOM    647  N   ASP B 490      -2.591  10.005  67.277  1.00  0.00           N  
ATOM    648  CA  ASP B 490      -2.720   9.837  68.702  1.00  0.00           C  
ATOM    649  C   ASP B 490      -3.546  10.880  69.380  1.00  0.00           C  
ATOM    650  O   ASP B 490      -3.854  10.741  70.550  1.00  0.00           O  
ATOM    651  CB  ASP B 490      -1.393   9.752  69.351  1.00  0.00           C  
ATOM    652  CG  ASP B 490      -1.407   8.819  70.504  1.00  0.00           C  
ATOM    653  OD1 ASP B 490      -1.779   7.632  70.305  1.00  0.00           O  
ATOM    654  OD2 ASP B 490      -1.013   9.251  71.602  1.00  0.00           O  
ATOM    655  N   LEU B 494      -3.895  11.944  68.661  1.00  0.00           N  
ATOM    656  CA  LEU B 494      -4.785  12.946  69.199  1.00  0.00           C  
ATOM    657  C   LEU B 494      -6.179  12.343  69.291  1.00  0.00           C  
ATOM    658  O   LEU B 494      -6.940  12.606  70.252  1.00  0.00           O  
ATOM    659  CB  LEU B 494      -4.805  14.204  68.314  1.00  0.00           C  
ATOM    660  CG  LEU B 494      -3.592  15.126  68.294  1.00  0.00           C  
ATOM    661  CD1 LEU B 494      -3.892  16.267  67.367  1.00  0.00           C  
ATOM    662  CD2 LEU B 494      -3.251  15.680  69.695  1.00  0.00           C  
ATOM    663  N   TYR B 495      -6.488  11.517  68.288  1.00  0.00           N  
ATOM    664  CA  TYR B 495      -7.754  10.830  68.205  1.00  0.00           C  
ATOM    665  C   TYR B 495      -7.744   9.673  69.201  1.00  0.00           C  
ATOM    666  O   TYR B 495      -8.715   9.479  69.890  1.00  0.00           O  
ATOM    667  CB  TYR B 495      -8.068  10.375  66.761  1.00  0.00           C  
ATOM    668  CG  TYR B 495      -7.711  11.384  65.692  1.00  0.00           C  
ATOM    669  CD1 TYR B 495      -8.220  12.691  65.722  1.00  0.00           C  
ATOM    670  CD2 TYR B 495      -6.863  11.022  64.633  1.00  0.00           C  
ATOM    671  CE1 TYR B 495      -7.861  13.628  64.734  1.00  0.00           C  
ATOM    672  CE2 TYR B 495      -6.487  11.952  63.634  1.00  0.00           C  
ATOM    673  CZ  TYR B 495      -6.988  13.238  63.697  1.00  0.00           C  
ATOM    674  OH  TYR B 495      -6.611  14.129  62.732  1.00  0.00           O  
ATOM    675  N   ARG B 496      -6.612   8.978  69.321  1.00  0.00           N  
ATOM    676  CA  ARG B 496      -6.450   7.895  70.304  1.00  0.00           C  
ATOM    677  C   ARG B 496      -6.664   8.440  71.731  1.00  0.00           C  
ATOM    678  O   ARG B 496      -7.368   7.783  72.538  1.00  0.00           O  
ATOM    679  CB  ARG B 496      -5.067   7.246  70.193  1.00  0.00           C  
ATOM    680  CG  ARG B 496      -4.978   5.896  70.931  1.00  0.00           C  
ATOM    681  CD  ARG B 496      -3.675   5.690  71.748  1.00  0.00           C  
ATOM    682  NE  ARG B 496      -3.832   5.901  73.198  1.00  0.00           N  
ATOM    683  CZ  ARG B 496      -3.459   6.986  73.895  1.00  0.00           C  
ATOM    684  NH1 ARG B 496      -2.909   8.044  73.315  1.00  0.00           N  
ATOM    685  NH2 ARG B 496      -3.658   7.012  75.202  1.00  0.00           N  
ATOM    686  N   GLN B 498      -6.056   9.617  72.028  1.00  0.00           N  
ATOM    687  C   GLN B 498      -7.652  10.568  73.620  1.00  0.00           C  
ATOM    688  O   GLN B 498      -8.174  10.128  74.643  1.00  0.00           O  
ATOM    689  CA  GLN B 498      -6.202  10.263  73.339  1.00  0.00           C  
ATOM    690  CB  GLN B 498      -5.340  11.540  73.477  1.00  0.00           C  
ATOM    691  CG  GLN B 498      -5.371  12.224  74.899  1.00  0.00           C  
ATOM    692  CD  GLN B 498      -5.207  11.239  76.065  1.00  0.00           C  
ATOM    693  OE1 GLN B 498      -6.135  11.055  76.876  1.00  0.00           O  
ATOM    694  NE2 GLN B 498      -4.047  10.576  76.130  1.00  0.00           N  
ATOM    695  N   ALA B 499      -8.295  11.293  72.688  1.00  0.00           N  
ATOM    696  CA  ALA B 499      -9.708  11.701  72.808  1.00  0.00           C  
ATOM    697  C   ALA B 499     -10.603  10.531  73.198  1.00  0.00           C  
ATOM    698  O   ALA B 499     -11.382  10.652  74.133  1.00  0.00           O  
ATOM    699  CB  ALA B 499     -10.192  12.334  71.517  1.00  0.00           C  
ATOM    700  N   ILE B 500     -10.411   9.391  72.524  1.00  0.00           N  
ATOM    701  CA  ILE B 500     -11.205   8.192  72.731  1.00  0.00           C  
ATOM    702  C   ILE B 500     -10.949   7.634  74.103  1.00  0.00           C  
ATOM    703  O   ILE B 500     -11.904   7.468  74.879  1.00  0.00           O  
ATOM    704  CB  ILE B 500     -10.964   7.137  71.602  1.00  0.00           C  
ATOM    705  CG1 ILE B 500     -11.609   7.638  70.310  1.00  0.00           C  
ATOM    706  CG2 ILE B 500     -11.569   5.742  71.968  1.00  0.00           C  
ATOM    707  CD1 ILE B 500     -11.131   6.946  69.071  1.00  0.00           C  
ATOM    708  N   GLN B 501      -9.660   7.437  74.422  1.00  0.00           N  
ATOM    709  CA  GLN B 501      -9.194   6.936  75.736  1.00  0.00           C  
ATOM    710  C   GLN B 501      -9.767   7.725  76.913  1.00  0.00           C  
ATOM    711  O   GLN B 501     -10.134   7.128  77.935  1.00  0.00           O  
ATOM    712  CB  GLN B 501      -7.658   6.904  75.815  1.00  0.00           C  
ATOM    713  CG  GLN B 501      -7.081   6.211  77.079  1.00  0.00           C  
ATOM    714  CD  GLN B 501      -7.623   4.779  77.318  1.00  0.00           C  
ATOM    715  OE1 GLN B 501      -7.146   3.812  76.731  1.00  0.00           O  
ATOM    716  NE2 GLN B 501      -8.594   4.656  78.225  1.00  0.00           N  
ATOM    717  N   THR B 502      -9.857   9.052  76.744  1.00  0.00           N  
ATOM    718  CA  THR B 502     -10.472   9.958  77.713  1.00  0.00           C  
ATOM    719  C   THR B 502     -11.916   9.517  77.940  1.00  0.00           C  
ATOM    720  O   THR B 502     -12.315   9.278  79.091  1.00  0.00           O  
ATOM    721  CB  THR B 502     -10.416  11.401  77.185  1.00  0.00           C  
ATOM    722  OG1 THR B 502      -9.057  11.802  77.100  1.00  0.00           O  
ATOM    723  CG2 THR B 502     -11.117  12.347  78.072  1.00  0.00           C  
ATOM    724  N   LEU B 503     -12.669   9.370  76.841  1.00  0.00           N  
ATOM    725  CA  LEU B 503     -14.074   9.009  76.897  1.00  0.00           C  
ATOM    726  C   LEU B 503     -14.264   7.656  77.556  1.00  0.00           C  
ATOM    727  O   LEU B 503     -15.197   7.497  78.345  1.00  0.00           O  
ATOM    728  CB  LEU B 503     -14.735   9.073  75.508  1.00  0.00           C  
ATOM    729  CG  LEU B 503     -14.736  10.455  74.823  1.00  0.00           C  
ATOM    730  CD1 LEU B 503     -15.124  10.384  73.332  1.00  0.00           C  
ATOM    731  CD2 LEU B 503     -15.632  11.422  75.562  1.00  0.00           C  
ATOM    732  N   LEU B 504     -13.362   6.707  77.282  1.00  0.00           N  
ATOM    733  CA  LEU B 504     -13.352   5.431  78.029  1.00  0.00           C  
ATOM    734  C   LEU B 504     -13.164   5.646  79.490  1.00  0.00           C  
ATOM    735  O   LEU B 504     -13.931   5.105  80.286  1.00  0.00           O  
ATOM    736  CB  LEU B 504     -12.267   4.459  77.560  1.00  0.00           C  
ATOM    737  CG  LEU B 504     -12.503   3.532  76.357  1.00  0.00           C  
ATOM    738  CD1 LEU B 504     -11.175   2.742  76.067  1.00  0.00           C  
ATOM    739  CD2 LEU B 504     -13.699   2.568  76.534  1.00  0.00           C  
ATOM    740  N   ASP B 505     -12.139   6.423  79.848  1.00  0.00           N  
ATOM    741  CA  ASP B 505     -11.794   6.669  81.258  1.00  0.00           C  
ATOM    742  C   ASP B 505     -12.925   7.329  82.034  1.00  0.00           C  
ATOM    743  O   ASP B 505     -13.114   7.047  83.228  1.00  0.00           O  
ATOM    744  CB  ASP B 505     -10.533   7.531  81.383  1.00  0.00           C  
ATOM    745  CG  ASP B 505      -9.272   6.795  80.989  1.00  0.00           C  
ATOM    746  OD1 ASP B 505      -9.313   5.543  80.789  1.00  0.00           O  
ATOM    747  OD2 ASP B 505      -8.232   7.488  80.869  1.00  0.00           O  
ATOM    748  N   LYS B 506     -13.653   8.214  81.355  1.00  0.00           N  
ATOM    749  CA  LYS B 506     -14.753   8.939  81.951  1.00  0.00           C  
ATOM    750  C   LYS B 506     -16.046   8.066  81.983  1.00  0.00           C  
ATOM    751  O   LYS B 506     -17.045   8.415  82.649  1.00  0.00           O  
ATOM    752  CB  LYS B 506     -14.965  10.262  81.209  1.00  0.00           C  
ATOM    753  CG  LYS B 506     -13.972  11.381  81.552  1.00  0.00           C  
ATOM    754  CD  LYS B 506     -14.085  12.429  80.478  1.00  0.00           C  
ATOM    755  CE  LYS B 506     -13.357  13.760  80.736  1.00  0.00           C  
ATOM    756  NZ  LYS B 506     -13.431  14.564  79.390  1.00  0.00           N  
ATOM    757  N   GLY B 507     -15.997   6.920  81.298  1.00  0.00           N  
ATOM    758  CA  GLY B 507     -17.129   6.001  81.244  1.00  0.00           C  
ATOM    759  C   GLY B 507     -18.146   6.433  80.198  1.00  0.00           C  
ATOM    760  O   GLY B 507     -19.205   5.901  80.170  1.00  0.00           O  
ATOM    761  N   LEU B 508     -17.776   7.387  79.336  1.00  0.00           N  
ATOM    762  CA  LEU B 508     -18.615   7.949  78.272  1.00  0.00           C  
ATOM    763  C   LEU B 508     -18.530   7.110  76.986  1.00  0.00           C  
ATOM    764  O   LEU B 508     -19.327   7.273  76.062  1.00  0.00           O  
ATOM    765  CB  LEU B 508     -18.208   9.422  77.982  1.00  0.00           C  
ATOM    766  CG  LEU B 508     -18.207  10.443  79.147  1.00  0.00           C  
ATOM    767  CD1 LEU B 508     -17.799  11.849  78.642  1.00  0.00           C  
ATOM    768  CD2 LEU B 508     -19.519  10.518  79.983  1.00  0.00           C  
ATOM    769  N   ALA B 509     -17.535   6.246  76.916  1.00  0.00           N  
ATOM    770  CA  ALA B 509     -17.411   5.288  75.818  1.00  0.00           C  
ATOM    771  C   ALA B 509     -17.157   3.901  76.392  1.00  0.00           C  
ATOM    772  O   ALA B 509     -16.691   3.781  77.531  1.00  0.00           O  
ATOM    773  CB  ALA B 509     -16.323   5.704  74.857  1.00  0.00           C  
ATOM    774  N   TYR B 510     -17.495   2.860  75.628  1.00  0.00           N  
ATOM    775  CA  TYR B 510     -17.338   1.473  76.094  1.00  0.00           C  
ATOM    776  C   TYR B 510     -16.958   0.516  74.991  1.00  0.00           C  
ATOM    777  O   TYR B 510     -17.103   0.815  73.802  1.00  0.00           O  
ATOM    778  CB  TYR B 510     -18.628   0.968  76.754  1.00  0.00           C  
ATOM    779  CG  TYR B 510     -19.838   0.943  75.826  1.00  0.00           C  
ATOM    780  CD1 TYR B 510     -20.631   2.081  75.659  1.00  0.00           C  
ATOM    781  CD2 TYR B 510     -20.222  -0.240  75.149  1.00  0.00           C  
ATOM    782  CE1 TYR B 510     -21.777   2.073  74.832  1.00  0.00           C  
ATOM    783  CE2 TYR B 510     -21.395  -0.259  74.313  1.00  0.00           C  
ATOM    784  CZ  TYR B 510     -22.151   0.916  74.174  1.00  0.00           C  
ATOM    785  OH  TYR B 510     -23.290   0.941  73.396  1.00  0.00           O  
ATOM    786  N   TYR B 511     -16.534  -0.672  75.407  1.00  0.00           N  
ATOM    787  CA  TYR B 511     -16.124  -1.709  74.505  1.00  0.00           C  
ATOM    788  C   TYR B 511     -17.362  -2.462  74.108  1.00  0.00           C  
ATOM    789  O   TYR B 511     -18.105  -2.911  74.962  1.00  0.00           O  
ATOM    790  CB  TYR B 511     -15.105  -2.639  75.186  1.00  0.00           C  
ATOM    791  CG  TYR B 511     -13.731  -2.022  75.406  1.00  0.00           C  
ATOM    792  CD1 TYR B 511     -12.962  -1.578  74.317  1.00  0.00           C  
ATOM    793  CD2 TYR B 511     -13.181  -1.921  76.682  1.00  0.00           C  
ATOM    794  CE1 TYR B 511     -11.702  -1.011  74.497  1.00  0.00           C  
ATOM    795  CE2 TYR B 511     -11.903  -1.346  76.882  1.00  0.00           C  
ATOM    796  CZ  TYR B 511     -11.162  -0.905  75.778  1.00  0.00           C  
ATOM    797  OH  TYR B 511      -9.872  -0.356  75.922  1.00  0.00           O  
ATOM    798  N   CYS B 512     -17.613  -2.530  72.814  1.00  0.00           N  
ATOM    799  CA  CYS B 512     -18.725  -3.318  72.261  1.00  0.00           C  
ATOM    800  C   CYS B 512     -18.190  -4.516  71.455  1.00  0.00           C  
ATOM    801  O   CYS B 512     -17.427  -4.335  70.476  1.00  0.00           O  
ATOM    802  CB  CYS B 512     -19.654  -2.446  71.398  1.00  0.00           C  
ATOM    803  SG  CYS B 512     -20.960  -3.393  70.561  1.00  0.00           S  
ATOM    804  N   TYR B 513     -18.669  -5.703  71.842  1.00  0.00           N  
ATOM    805  CA  TYR B 513     -18.285  -6.999  71.288  1.00  0.00           C  
ATOM    806  C   TYR B 513     -19.259  -7.601  70.278  1.00  0.00           C  
ATOM    807  O   TYR B 513     -19.178  -8.800  69.965  1.00  0.00           O  
ATOM    808  CB  TYR B 513     -18.109  -8.004  72.444  1.00  0.00           C  
ATOM    809  CG  TYR B 513     -17.002  -7.647  73.376  1.00  0.00           C  
ATOM    810  CD1 TYR B 513     -17.236  -6.800  74.469  1.00  0.00           C  
ATOM    811  CD2 TYR B 513     -15.690  -8.056  73.113  1.00  0.00           C  
ATOM    812  CE1 TYR B 513     -16.204  -6.402  75.310  1.00  0.00           C  
ATOM    813  CE2 TYR B 513     -14.646  -7.682  73.957  1.00  0.00           C  
ATOM    814  CZ  TYR B 513     -14.915  -6.847  75.052  1.00  0.00           C  
ATOM    815  OH  TYR B 513     -13.906  -6.474  75.882  1.00  0.00           O  
ATOM    816  N   CYS B 514     -20.180  -6.795  69.758  1.00  0.00           N  
ATOM    817  CA  CYS B 514     -21.167  -7.301  68.818  1.00  0.00           C  
ATOM    818  C   CYS B 514     -20.525  -7.651  67.522  1.00  0.00           C  
ATOM    819  O   CYS B 514     -19.933  -6.774  66.889  1.00  0.00           O  
ATOM    820  CB  CYS B 514     -22.200  -6.253  68.529  1.00  0.00           C  
ATOM    821  SG  CYS B 514     -23.546  -6.327  69.497  1.00  0.00           S  
ATOM    822  N   THR B 515     -20.678  -8.911  67.096  1.00  0.00           N  
ATOM    823  CA  THR B 515     -20.198  -9.309  65.775  1.00  0.00           C  
ATOM    824  C   THR B 515     -21.122  -8.721  64.678  1.00  0.00           C  
ATOM    825  O   THR B 515     -22.248  -8.276  64.990  1.00  0.00           O  
ATOM    826  CB  THR B 515     -20.132 -10.802  65.597  1.00  0.00           C  
ATOM    827  OG1 THR B 515     -21.453 -11.328  65.688  1.00  0.00           O  
ATOM    828  CG2 THR B 515     -19.225 -11.437  66.634  1.00  0.00           C  
ATOM    829  N   PRO B 516     -20.624  -8.643  63.412  1.00  0.00           N  
ATOM    830  CA  PRO B 516     -21.497  -8.224  62.313  1.00  0.00           C  
ATOM    831  C   PRO B 516     -22.681  -9.173  62.100  1.00  0.00           C  
ATOM    832  O   PRO B 516     -23.731  -8.740  61.622  1.00  0.00           O  
ATOM    833  CB  PRO B 516     -20.559  -8.231  61.097  1.00  0.00           C  
ATOM    834  CG  PRO B 516     -19.196  -8.053  61.665  1.00  0.00           C  
ATOM    835  CD  PRO B 516     -19.225  -8.807  62.947  1.00  0.00           C  
ATOM    836  N   GLU B 517     -22.510 -10.439  62.489  1.00  0.00           N  
ATOM    837  CA  GLU B 517     -23.555 -11.440  62.421  1.00  0.00           C  
ATOM    838  C   GLU B 517     -24.722 -11.007  63.319  1.00  0.00           C  
ATOM    839  O   GLU B 517     -25.879 -11.081  62.925  1.00  0.00           O  
ATOM    840  CB  GLU B 517     -23.025 -12.768  62.927  1.00  0.00           C  
ATOM    841  CG  GLU B 517     -23.537 -13.990  62.193  1.00  0.00           C  
ATOM    842  CD  GLU B 517     -22.546 -14.489  61.150  1.00  0.00           C  
ATOM    843  OE1 GLU B 517     -21.538 -13.766  60.897  1.00  0.00           O  
ATOM    844  OE2 GLU B 517     -22.761 -15.613  60.594  1.00  0.00           O  
ATOM    845  N   GLU B 518     -24.379 -10.505  64.508  1.00  0.00           N  
ATOM    846  CA  GLU B 518     -25.330 -10.135  65.547  1.00  0.00           C  
ATOM    847  C   GLU B 518     -25.964  -8.782  65.242  1.00  0.00           C  
ATOM    848  O   GLU B 518     -27.162  -8.584  65.507  1.00  0.00           O  
ATOM    849  CB  GLU B 518     -24.623 -10.155  66.903  1.00  0.00           C  
ATOM    850  CG  GLU B 518     -24.263 -11.607  67.347  1.00  0.00           C  
ATOM    851  CD  GLU B 518     -23.036 -11.749  68.290  1.00  0.00           C  
ATOM    852  OE1 GLU B 518     -22.445 -10.737  68.758  1.00  0.00           O  
ATOM    853  OE2 GLU B 518     -22.651 -12.921  68.544  1.00  0.00           O  
ATOM    854  N   LEU B 519     -25.181  -7.873  64.645  1.00  0.00           N  
ATOM    855  CA  LEU B 519     -25.710  -6.573  64.229  1.00  0.00           C  
ATOM    856  C   LEU B 519     -26.792  -6.744  63.149  1.00  0.00           C  
ATOM    857  O   LEU B 519     -27.802  -6.065  63.174  1.00  0.00           O  
ATOM    858  CB  LEU B 519     -24.583  -5.634  63.787  1.00  0.00           C  
ATOM    859  CG  LEU B 519     -23.643  -5.158  64.943  1.00  0.00           C  
ATOM    860  CD1 LEU B 519     -22.451  -4.378  64.424  1.00  0.00           C  
ATOM    861  CD2 LEU B 519     -24.368  -4.339  66.012  1.00  0.00           C  
ATOM    862  N   GLU B 520     -26.599  -7.757  62.305  1.00  0.00           N  
ATOM    863  CA  GLU B 520     -27.511  -8.171  61.240  1.00  0.00           C  
ATOM    864  C   GLU B 520     -28.796  -8.792  61.817  1.00  0.00           C  
ATOM    865  O   GLU B 520     -29.926  -8.355  61.500  1.00  0.00           O  
ATOM    866  CB  GLU B 520     -26.768  -9.186  60.345  1.00  0.00           C  
ATOM    867  CG  GLU B 520     -27.449  -9.561  59.033  1.00  0.00           C  
ATOM    868  CD  GLU B 520     -26.666 -10.579  58.189  1.00  0.00           C  
ATOM    869  OE1 GLU B 520     -25.665 -11.171  58.670  1.00  0.00           O  
ATOM    870  OE2 GLU B 520     -27.056 -10.787  57.009  1.00  0.00           O  
ATOM    871  N   ALA B 743     -28.611  -9.797  62.678  1.00  0.00           N  
ATOM    872  CA  ALA B 743     -29.693 -10.485  63.341  1.00  0.00           C  
ATOM    873  C   ALA B 743     -30.633  -9.499  64.002  1.00  0.00           C  
ATOM    874  O   ALA B 743     -31.862  -9.631  63.857  1.00  0.00           O  
ATOM    875  CB  ALA B 743     -29.154 -11.479  64.358  1.00  0.00           C  
ATOM    876  N   LEU B 744     -30.046  -8.496  64.680  1.00  0.00           N  
ATOM    877  CA  LEU B 744     -30.799  -7.474  65.405  1.00  0.00           C  
ATOM    878  C   LEU B 744     -31.549  -6.545  64.459  1.00  0.00           C  
ATOM    879  O   LEU B 744     -32.718  -6.248  64.722  1.00  0.00           O  
ATOM    880  CB  LEU B 744     -29.879  -6.656  66.306  1.00  0.00           C  
ATOM    881  CG  LEU B 744     -30.360  -5.264  66.766  1.00  0.00           C  
ATOM    882  CD1 LEU B 744     -31.479  -5.390  67.897  1.00  0.00           C  
ATOM    883  CD2 LEU B 744     -29.186  -4.429  67.216  1.00  0.00           C  
ATOM    884  N   ARG B 745     -30.900  -6.084  63.383  1.00  0.00           N  
ATOM    885  CA  ARG B 745     -31.577  -5.198  62.437  1.00  0.00           C  
ATOM    886  C   ARG B 745     -32.777  -5.912  61.799  1.00  0.00           C  
ATOM    887  O   ARG B 745     -33.852  -5.322  61.654  1.00  0.00           O  
ATOM    888  CB  ARG B 745     -30.612  -4.644  61.379  1.00  0.00           C  
ATOM    889  CG  ARG B 745     -31.321  -3.885  60.223  1.00  0.00           C  
ATOM    890  CD  ARG B 745     -30.354  -3.403  59.156  1.00  0.00           C  
ATOM    891  NE  ARG B 745     -29.585  -2.244  59.625  1.00  0.00           N  
ATOM    892  CZ  ARG B 745     -29.592  -1.028  59.070  1.00  0.00           C  
ATOM    893  NH1 ARG B 745     -30.311  -0.767  57.954  1.00  0.00           N  
ATOM    894  NH2 ARG B 745     -28.836  -0.072  59.616  1.00  0.00           N  
ATOM    895  N   ALA B 746     -32.598  -7.200  61.487  1.00  0.00           N  
ATOM    896  CA  ALA B 746     -33.663  -8.039  60.894  1.00  0.00           C  
ATOM    897  C   ALA B 746     -34.824  -8.287  61.861  1.00  0.00           C  
ATOM    898  O   ALA B 746     -35.987  -8.320  61.451  1.00  0.00           O  
ATOM    899  CB  ALA B 746     -33.096  -9.341  60.410  1.00  0.00           C  
ATOM    900  N   GLU B 747     -34.511  -8.434  63.146  1.00  0.00           N  
ATOM    901  CA  GLU B 747     -35.547  -8.613  64.161  1.00  0.00           C  
ATOM    902  C   GLU B 747     -36.339  -7.302  64.304  1.00  0.00           C  
ATOM    903  O   GLU B 747     -37.589  -7.309  64.354  1.00  0.00           O  
ATOM    904  CB  GLU B 747     -34.937  -9.070  65.492  1.00  0.00           C  
ATOM    905  CG  GLU B 747     -34.518 -10.552  65.527  1.00  0.00           C  
ATOM    906  CD  GLU B 747     -35.687 -11.539  65.648  1.00  0.00           C  
ATOM    907  OE1 GLU B 747     -36.715 -11.201  66.295  1.00  0.00           O  
ATOM    908  OE2 GLU B 747     -35.564 -12.684  65.132  1.00  0.00           O  
ATOM    909  N   GLN B 750     -35.595  -6.193  64.268  1.00  0.00           N  
ATOM    910  CA  GLN B 750     -36.142  -4.856  64.391  1.00  0.00           C  
ATOM    911  C   GLN B 750     -37.107  -4.558  63.278  1.00  0.00           C  
ATOM    912  O   GLN B 750     -38.176  -4.015  63.539  1.00  0.00           O  
ATOM    913  CB  GLN B 750     -35.027  -3.806  64.429  1.00  0.00           C  
ATOM    914  CG  GLN B 750     -34.379  -3.606  65.825  1.00  0.00           C  
ATOM    915  CD  GLN B 750     -33.157  -2.673  65.827  1.00  0.00           C  
ATOM    916  OE1 GLN B 750     -32.608  -2.317  64.780  1.00  0.00           O  
ATOM    917  NE2 GLN B 750     -32.718  -2.295  67.016  1.00  0.00           N  
ATOM    918  N   LYS B 751     -36.753  -4.950  62.050  1.00  0.00           N  
ATOM    919  CA  LYS B 751     -37.633  -4.760  60.887  1.00  0.00           C  
ATOM    920  C   LYS B 751     -38.936  -5.568  60.995  1.00  0.00           C  
ATOM    921  O   LYS B 751     -40.016  -5.043  60.717  1.00  0.00           O  
ATOM    922  CB  LYS B 751     -36.911  -5.076  59.576  1.00  0.00           C  
ATOM    923  CG  LYS B 751     -35.823  -4.083  59.177  1.00  0.00           C  
ATOM    924  CD  LYS B 751     -35.238  -4.469  57.820  1.00  0.00           C  
ATOM    925  CE  LYS B 751     -34.333  -3.378  57.231  1.00  0.00           C  
ATOM    926  NZ  LYS B 751     -33.845  -3.746  55.860  1.00  0.00           N  
ATOM    927  N   ALA B 752     -38.825  -6.808  61.472  1.00  0.00           N  
ATOM    928  CA  ALA B 752     -39.971  -7.717  61.658  1.00  0.00           C  
ATOM    929  C   ALA B 752     -41.000  -7.210  62.670  1.00  0.00           C  
ATOM    930  O   ALA B 752     -42.120  -7.740  62.765  1.00  0.00           O  
ATOM    931  CB  ALA B 752     -39.477  -9.106  62.064  1.00  0.00           C  
ATOM    932  N   LYS B 753     -40.597  -6.207  63.442  1.00  0.00           N  
ATOM    933  CA  LYS B 753     -41.430  -5.582  64.462  1.00  0.00           C  
ATOM    934  C   LYS B 753     -41.629  -4.084  64.109  1.00  0.00           C  
ATOM    935  O   LYS B 753     -42.108  -3.293  64.930  1.00  0.00           O  
ATOM    936  CB  LYS B 753     -40.795  -5.788  65.844  1.00  0.00           C  
ATOM    937  CG  LYS B 753     -40.493  -7.267  66.212  1.00  0.00           C  
ATOM    938  CD  LYS B 753     -39.449  -7.360  67.337  1.00  0.00           C  
ATOM    939  CE  LYS B 753     -39.157  -8.816  67.738  1.00  0.00           C  
ATOM    940  NZ  LYS B 753     -38.361  -8.855  69.001  1.00  0.00           N  
ATOM    941  N   GLY B 754     -41.241  -3.724  62.875  1.00  0.00           N  
ATOM    942  CA  GLY B 754     -41.487  -2.397  62.265  1.00  0.00           C  
ATOM    943  C   GLY B 754     -40.533  -1.256  62.568  1.00  0.00           C  
ATOM    944  O   GLY B 754     -40.597  -0.204  61.926  1.00  0.00           O  
ATOM    945  N   GLN B 755     -39.623  -1.494  63.511  1.00  0.00           N  
ATOM    946  CA  GLN B 755     -38.739  -0.466  64.086  1.00  0.00           C  
ATOM    947  C   GLN B 755     -37.658   0.094  63.163  1.00  0.00           C  
ATOM    948  O   GLN B 755     -37.239  -0.554  62.185  1.00  0.00           O  
ATOM    949  CB  GLN B 755     -38.093  -1.001  65.365  1.00  0.00           C  
ATOM    950  CG  GLN B 755     -39.042  -1.116  66.534  1.00  0.00           C  
ATOM    951  CD  GLN B 755     -38.864  -2.416  67.301  1.00  0.00           C  
ATOM    952  OE1 GLN B 755     -37.745  -2.821  67.642  1.00  0.00           O  
ATOM    953  NE2 GLN B 755     -39.983  -3.086  67.576  1.00  0.00           N  
ATOM    954  N   ALA B 756     -37.250   1.330  63.478  1.00  0.00           N  
ATOM    955  CA  ALA B 756     -36.125   1.978  62.829  1.00  0.00           C  
ATOM    956  C   ALA B 756     -34.914   1.197  63.256  1.00  0.00           C  
ATOM    957  O   ALA B 756     -34.801   0.842  64.438  1.00  0.00           O  
ATOM    958  CB  ALA B 756     -36.000   3.427  63.251  1.00  0.00           C  
ATOM    959  N   PRO B 757     -34.058   0.828  62.289  1.00  0.00           N  
ATOM    960  CA  PRO B 757     -32.873   0.095  62.665  1.00  0.00           C  
ATOM    961  C   PRO B 757     -31.913   0.984  63.441  1.00  0.00           C  
ATOM    962  O   PRO B 757     -31.718   2.182  63.109  1.00  0.00           O  
ATOM    963  CB  PRO B 757     -32.274  -0.341  61.323  1.00  0.00           C  
ATOM    964  CG  PRO B 757     -32.775   0.666  60.332  1.00  0.00           C  
ATOM    965  CD  PRO B 757     -34.141   1.046  60.827  1.00  0.00           C  
ATOM    966  N   ARG B 758     -31.359   0.405  64.492  1.00  0.00           N  
ATOM    967  CA  ARG B 758     -30.433   1.093  65.353  1.00  0.00           C  
ATOM    968  C   ARG B 758     -29.750   0.076  66.214  1.00  0.00           C  
ATOM    969  O   ARG B 758     -30.295  -1.008  66.508  1.00  0.00           O  
ATOM    970  CB  ARG B 758     -31.153   2.135  66.258  1.00  0.00           C  
ATOM    971  CG  ARG B 758     -32.374   1.586  67.040  1.00  0.00           C  
ATOM    972  CD  ARG B 758     -32.705   2.404  68.270  1.00  0.00           C  
ATOM    973  NE  ARG B 758     -31.628   2.317  69.246  1.00  0.00           N  
ATOM    974  CZ  ARG B 758     -31.476   3.100  70.304  1.00  0.00           C  
ATOM    975  NH1 ARG B 758     -32.344   4.064  70.581  1.00  0.00           N  
ATOM    976  NH2 ARG B 758     -30.443   2.896  71.100  1.00  0.00           N  
ATOM    977  N   TYR B 759     -28.551   0.430  66.633  1.00  0.00           N  
ATOM    978  CA  TYR B 759     -27.860  -0.355  67.619  1.00  0.00           C  
ATOM    979  C   TYR B 759     -28.663  -0.223  68.940  1.00  0.00           C  
ATOM    980  O   TYR B 759     -29.148   0.886  69.252  1.00  0.00           O  
ATOM    981  CB  TYR B 759     -26.410   0.096  67.714  1.00  0.00           C  
ATOM    982  CG  TYR B 759     -25.661  -0.586  68.758  1.00  0.00           C  
ATOM    983  CD1 TYR B 759     -25.423  -1.966  68.698  1.00  0.00           C  
ATOM    984  CD2 TYR B 759     -25.225   0.106  69.846  1.00  0.00           C  
ATOM    985  CE1 TYR B 759     -24.766  -2.630  69.726  1.00  0.00           C  
ATOM    986  CE2 TYR B 759     -24.548  -0.536  70.851  1.00  0.00           C  
ATOM    987  CZ  TYR B 759     -24.323  -1.902  70.785  1.00  0.00           C  
ATOM    988  OH  TYR B 759     -23.637  -2.490  71.789  1.00  0.00           O  
ATOM    989  N   ASP B 760     -28.893  -1.372  69.616  1.00  0.00           N  
ATOM    990  CA  ASP B 760     -29.766  -1.476  70.816  1.00  0.00           C  
ATOM    991  C   ASP B 760     -29.074  -1.176  72.161  1.00  0.00           C  
ATOM    992  O   ASP B 760     -29.679  -1.380  73.238  1.00  0.00           O  
ATOM    993  CB  ASP B 760     -30.454  -2.856  70.876  1.00  0.00           C  
ATOM    994  CG  ASP B 760     -29.470  -4.000  71.098  1.00  0.00           C  
ATOM    995  OD1 ASP B 760     -28.233  -3.732  71.133  1.00  0.00           O  
ATOM    996  OD2 ASP B 760     -29.940  -5.173  71.236  1.00  0.00           O  
ATOM    997  N   ASN B 761     -27.804  -0.729  72.082  1.00  0.00           N  
ATOM    998  CA  ASN B 761     -27.013  -0.297  73.232  1.00  0.00           C  
ATOM    999  C   ASN B 761     -26.765  -1.371  74.254  1.00  0.00           C  
ATOM   1000  O   ASN B 761     -26.517  -1.073  75.441  1.00  0.00           O  
ATOM   1001  CB  ASN B 761     -27.639   0.962  73.873  1.00  0.00           C  
ATOM   1002  CG  ASN B 761     -27.520   2.181  72.976  1.00  0.00           C  
ATOM   1003  OD1 ASN B 761     -26.823   2.141  71.939  1.00  0.00           O  
ATOM   1004  ND2 ASN B 761     -28.141   3.294  73.393  1.00  0.00           N  
ATOM   1005  N   ARG B 762     -26.762  -2.614  73.774  1.00  0.00           N  
ATOM   1006  CA  ARG B 762     -26.777  -3.799  74.641  1.00  0.00           C  
ATOM   1007  C   ARG B 762     -25.552  -3.985  75.512  1.00  0.00           C  
ATOM   1008  O   ARG B 762     -25.632  -4.609  76.591  1.00  0.00           O  
ATOM   1009  CB  ARG B 762     -26.976  -5.058  73.802  1.00  0.00           C  
ATOM   1010  CG  ARG B 762     -25.900  -5.265  72.739  1.00  0.00           C  
ATOM   1011  CD  ARG B 762     -26.087  -6.569  72.016  1.00  0.00           C  
ATOM   1012  NE  ARG B 762     -27.247  -6.538  71.135  1.00  0.00           N  
ATOM   1013  CZ  ARG B 762     -27.548  -7.487  70.248  1.00  0.00           C  
ATOM   1014  NH1 ARG B 762     -26.740  -8.531  70.070  1.00  0.00           N  
ATOM   1015  NH2 ARG B 762     -28.646  -7.371  69.502  1.00  0.00           N  
ATOM   1016  N   HIS B 766     -24.430  -3.449  75.046  1.00  0.00           N  
ATOM   1017  CA  HIS B 766     -23.161  -3.728  75.644  1.00  0.00           C  
ATOM   1018  C   HIS B 766     -22.652  -2.616  76.530  1.00  0.00           C  
ATOM   1019  O   HIS B 766     -21.472  -2.596  76.895  1.00  0.00           O  
ATOM   1020  CB  HIS B 766     -22.174  -4.129  74.535  1.00  0.00           C  
ATOM   1021  CG  HIS B 766     -22.340  -5.544  74.071  1.00  0.00           C  
ATOM   1022  ND1 HIS B 766     -21.455  -6.149  73.205  1.00  0.00           N  
ATOM   1023  CD2 HIS B 766     -23.212  -6.509  74.448  1.00  0.00           C  
ATOM   1024  CE1 HIS B 766     -21.823  -7.401  73.007  1.00  0.00           C  
ATOM   1025  NE2 HIS B 766     -22.888  -7.643  73.747  1.00  0.00           N  
ATOM   1026  N   ARG B 767     -23.565  -1.736  76.936  1.00  0.00           N  
ATOM   1027  CA  ARG B 767     -23.247  -0.604  77.818  1.00  0.00           C  
ATOM   1028  C   ARG B 767     -22.636  -0.988  79.139  1.00  0.00           C  
ATOM   1029  O   ARG B 767     -21.600  -0.439  79.505  1.00  0.00           O  
ATOM   1030  CB  ARG B 767     -24.475   0.237  78.072  1.00  0.00           C  
ATOM   1031  CG  ARG B 767     -24.604   1.371  77.138  1.00  0.00           C  
ATOM   1032  CD  ARG B 767     -25.862   2.153  77.397  1.00  0.00           C  
ATOM   1033  NE  ARG B 767     -25.987   3.160  76.370  1.00  0.00           N  
ATOM   1034  CZ  ARG B 767     -26.616   4.318  76.501  1.00  0.00           C  
ATOM   1035  NH1 ARG B 767     -27.212   4.637  77.650  1.00  0.00           N  
ATOM   1036  NH2 ARG B 767     -26.613   5.178  75.473  1.00  0.00           N  
ATOM   1037  N   HIS B 768     -23.262  -1.941  79.841  1.00  0.00           N  
ATOM   1038  CA  HIS B 768     -22.794  -2.378  81.179  1.00  0.00           C  
ATOM   1039  C   HIS B 768     -22.522  -3.874  81.222  1.00  0.00           C  
ATOM   1040  O   HIS B 768     -23.321  -4.684  81.725  1.00  0.00           O  
ATOM   1041  CB  HIS B 768     -23.765  -1.932  82.272  1.00  0.00           C  
ATOM   1042  CG  HIS B 768     -24.249  -0.534  82.089  1.00  0.00           C  
ATOM   1043  ND1 HIS B 768     -25.483  -0.245  81.546  1.00  0.00           N  
ATOM   1044  CD2 HIS B 768     -23.619   0.652  82.255  1.00  0.00           C  
ATOM   1045  CE1 HIS B 768     -25.618   1.064  81.451  1.00  0.00           C  
ATOM   1046  NE2 HIS B 768     -24.495   1.630  81.861  1.00  0.00           N  
ATOM   1047  N   LEU B 769     -21.412  -4.229  80.590  1.00  0.00           N  
ATOM   1048  CA  LEU B 769     -20.902  -5.573  80.618  1.00  0.00           C  
ATOM   1049  C   LEU B 769     -20.031  -5.707  81.839  1.00  0.00           C  
ATOM   1050  O   LEU B 769     -19.297  -4.776  82.197  1.00  0.00           O  
ATOM   1051  CB  LEU B 769     -20.090  -5.885  79.350  1.00  0.00           C  
ATOM   1052  CG  LEU B 769     -20.766  -6.144  77.997  1.00  0.00           C  
ATOM   1053  CD1 LEU B 769     -19.697  -6.582  77.046  1.00  0.00           C  
ATOM   1054  CD2 LEU B 769     -21.887  -7.212  78.043  1.00  0.00           C  
ATOM   1055  N   THR B 770     -20.157  -6.851  82.507  1.00  0.00           N  
ATOM   1056  CA  THR B 770     -19.330  -7.190  83.662  1.00  0.00           C  
ATOM   1057  C   THR B 770     -17.922  -7.515  83.164  1.00  0.00           C  
ATOM   1058  O   THR B 770     -17.764  -7.905  81.991  1.00  0.00           O  
ATOM   1059  CB  THR B 770     -19.879  -8.417  84.414  1.00  0.00           C  
ATOM   1060  OG1 THR B 770     -19.909  -9.533  83.528  1.00  0.00           O  
ATOM   1061  CG2 THR B 770     -21.283  -8.159  84.959  1.00  0.00           C  
ATOM   1062  N   PRO B 771     -16.889  -7.357  84.033  1.00  0.00           N  
ATOM   1063  CA  PRO B 771     -15.533  -7.739  83.613  1.00  0.00           C  
ATOM   1064  C   PRO B 771     -15.404  -9.210  83.162  1.00  0.00           C  
ATOM   1065  O   PRO B 771     -14.553  -9.489  82.308  1.00  0.00           O  
ATOM   1066  CB  PRO B 771     -14.685  -7.458  84.859  1.00  0.00           C  
ATOM   1067  CG  PRO B 771     -15.448  -6.384  85.584  1.00  0.00           C  
ATOM   1068  CD  PRO B 771     -16.880  -6.762  85.390  1.00  0.00           C  
ATOM   1069  N   GLU B 772     -16.253 -10.109  83.699  1.00  0.00           N  
ATOM   1070  CA  GLU B 772     -16.314 -11.526  83.262  1.00  0.00           C  
ATOM   1071  C   GLU B 772     -16.895 -11.686  81.856  1.00  0.00           C  
ATOM   1072  O   GLU B 772     -16.417 -12.535  81.088  1.00  0.00           O  
ATOM   1073  CB  GLU B 772     -17.102 -12.419  84.241  1.00  0.00           C  
ATOM   1074  CG  GLU B 772     -16.366 -12.764  85.550  1.00  0.00           C  
ATOM   1075  CD  GLU B 772     -16.775 -11.906  86.745  1.00  0.00           C  
ATOM   1076  OE1 GLU B 772     -17.118 -10.706  86.579  1.00  0.00           O  
ATOM   1077  OE2 GLU B 772     -16.749 -12.460  87.875  1.00  0.00           O  
ATOM   1078  N   GLU B 773     -17.921 -10.884  81.528  1.00  0.00           N  
ATOM   1079  CA  GLU B 773     -18.548 -10.910  80.204  1.00  0.00           C  
ATOM   1080  C   GLU B 773     -17.540 -10.503  79.146  1.00  0.00           C  
ATOM   1081  O   GLU B 773     -17.416 -11.177  78.114  1.00  0.00           O  
ATOM   1082  CB  GLU B 773     -19.826 -10.045  80.150  1.00  0.00           C  
ATOM   1083  CG  GLU B 773     -21.074 -10.744  80.729  1.00  0.00           C  
ATOM   1084  CD  GLU B 773     -22.243  -9.788  81.057  1.00  0.00           C  
ATOM   1085  OE1 GLU B 773     -22.032  -8.710  81.682  1.00  0.00           O  
ATOM   1086  OE2 GLU B 773     -23.397 -10.152  80.730  1.00  0.00           O  
ATOM   1087  N   GLN B 791     -16.781  -9.442  79.432  1.00  0.00           N  
ATOM   1088  CA  GLN B 791     -15.723  -8.952  78.525  1.00  0.00           C  
ATOM   1089  C   GLN B 791     -14.690 -10.068  78.289  1.00  0.00           C  
ATOM   1090  O   GLN B 791     -14.513 -10.496  77.144  1.00  0.00           O  
ATOM   1091  CB  GLN B 791     -15.063  -7.690  79.072  1.00  0.00           C  
ATOM   1092  CG  GLN B 791     -15.995  -6.476  79.228  1.00  0.00           C  
ATOM   1093  CD  GLN B 791     -15.322  -5.329  79.981  1.00  0.00           C  
ATOM   1094  OE1 GLN B 791     -14.779  -5.512  81.086  1.00  0.00           O  
ATOM   1095  NE2 GLN B 791     -15.356  -4.141  79.389  1.00  0.00           N  
ATOM   1096  N   ALA B 792     -14.107 -10.594  79.387  1.00  0.00           N  
ATOM   1097  CA  ALA B 792     -13.159 -11.731  79.371  1.00  0.00           C  
ATOM   1098  C   ALA B 792     -13.670 -12.982  78.630  1.00  0.00           C  
ATOM   1099  O   ALA B 792     -12.889 -13.655  77.946  1.00  0.00           O  
ATOM   1100  CB  ALA B 792     -12.739 -12.099  80.788  1.00  0.00           C  
ATOM   1101  N   ALA B 794     -14.968 -13.278  78.771  1.00  0.00           N  
ATOM   1102  CA  ALA B 794     -15.608 -14.384  78.049  1.00  0.00           C  
ATOM   1103  C   ALA B 794     -15.578 -14.126  76.536  1.00  0.00           C  
ATOM   1104  O   ALA B 794     -15.084 -14.986  75.784  1.00  0.00           O  
ATOM   1105  CB  ALA B 794     -17.041 -14.635  78.557  1.00  0.00           C  
ATOM   1106  N   PHE B 795     -16.042 -12.936  76.109  1.00  0.00           N  
ATOM   1107  CA  PHE B 795     -15.953 -12.508  74.712  1.00  0.00           C  
ATOM   1108  C   PHE B 795     -14.494 -12.554  74.203  1.00  0.00           C  
ATOM   1109  O   PHE B 795     -14.225 -13.215  73.183  1.00  0.00           O  
ATOM   1110  CB  PHE B 795     -16.519 -11.088  74.500  1.00  0.00           C  
ATOM   1111  CG  PHE B 795     -18.064 -10.978  74.552  1.00  0.00           C  
ATOM   1112  CD1 PHE B 795     -18.883 -11.818  73.788  1.00  0.00           C  
ATOM   1113  CD2 PHE B 795     -18.679  -9.943  75.309  1.00  0.00           C  
ATOM   1114  CE1 PHE B 795     -20.285 -11.684  73.806  1.00  0.00           C  
ATOM   1115  CE2 PHE B 795     -20.080  -9.783  75.332  1.00  0.00           C  
ATOM   1116  CZ  PHE B 795     -20.890 -10.656  74.573  1.00  0.00           C  
ATOM   1117  N   GLU B 826     -13.565 -11.890  74.928  1.00  0.00           N  
ATOM   1118  CA  GLU B 826     -12.116 -11.845  74.579  1.00  0.00           C  
ATOM   1119  C   GLU B 826     -11.540 -13.262  74.386  1.00  0.00           C  
ATOM   1120  O   GLU B 826     -10.716 -13.474  73.491  1.00  0.00           O  
ATOM   1121  CB  GLU B 826     -11.261 -11.123  75.642  1.00  0.00           C  
ATOM   1122  CG  GLU B 826     -11.637  -9.705  76.003  1.00  0.00           C  
ATOM   1123  CD  GLU B 826     -11.059  -8.587  75.082  1.00  0.00           C  
ATOM   1124  OE1 GLU B 826      -9.984  -8.742  74.425  1.00  0.00           O  
ATOM   1125  OE2 GLU B 826     -11.681  -7.505  75.060  1.00  0.00           O  
ATOM   1126  N   ALA B 827     -11.989 -14.213  75.226  1.00  0.00           N  
ATOM   1127  CA  ALA B 827     -11.555 -15.621  75.167  1.00  0.00           C  
ATOM   1128  C   ALA B 827     -11.984 -16.344  73.876  1.00  0.00           C  
ATOM   1129  O   ALA B 827     -11.321 -17.304  73.442  1.00  0.00           O  
ATOM   1130  CB  ALA B 827     -12.039 -16.400  76.416  1.00  0.00           C  
ATOM   1131  N   ALA B 829     -13.105 -15.898  73.300  1.00  0.00           N  
ATOM   1132  CA  ALA B 829     -13.610 -16.390  72.022  1.00  0.00           C  
ATOM   1133  C   ALA B 829     -13.075 -15.520  70.857  1.00  0.00           C  
ATOM   1134  O   ALA B 829     -13.746 -15.327  69.839  1.00  0.00           O  
ATOM   1135  CB  ALA B 829     -15.149 -16.420  72.042  1.00  0.00           C  
ATOM   1136  N   GLY B 830     -11.874 -14.971  71.035  1.00  0.00           N  
ATOM   1137  CA  GLY B 830     -11.196 -14.160  70.015  1.00  0.00           C  
ATOM   1138  C   GLY B 830     -11.852 -12.848  69.626  1.00  0.00           C  
ATOM   1139  O   GLY B 830     -11.375 -12.161  68.704  1.00  0.00           O  
ATOM   1140  N   ARG B 831     -12.939 -12.496  70.316  1.00  0.00           N  
ATOM   1141  CA  ARG B 831     -13.666 -11.258  70.030  1.00  0.00           C  
ATOM   1142  C   ARG B 831     -12.803 -10.087  70.380  1.00  0.00           C  
ATOM   1143  O   ARG B 831     -12.056 -10.122  71.385  1.00  0.00           O  
ATOM   1144  CB  ARG B 831     -15.007 -11.161  70.771  1.00  0.00           C  
ATOM   1145  CG  ARG B 831     -16.051 -12.153  70.283  1.00  0.00           C  
ATOM   1146  CD  ARG B 831     -17.433 -11.689  70.586  1.00  0.00           C  
ATOM   1147  NE  ARG B 831     -18.373 -12.796  70.415  1.00  0.00           N  
ATOM   1148  CZ  ARG B 831     -19.693 -12.691  70.214  1.00  0.00           C  
ATOM   1149  NH1 ARG B 831     -20.281 -11.504  70.107  1.00  0.00           N  
ATOM   1150  NH2 ARG B 831     -20.421 -13.807  70.073  1.00  0.00           N  
ATOM   1151  N   THR B 832     -12.824  -9.102  69.496  1.00  0.00           N  
ATOM   1152  CA  THR B 832     -12.086  -7.875  69.719  1.00  0.00           C  
ATOM   1153  C   THR B 832     -13.057  -6.710  69.604  1.00  0.00           C  
ATOM   1154  O   THR B 832     -13.732  -6.541  68.578  1.00  0.00           O  
ATOM   1155  CB  THR B 832     -10.845  -7.730  68.819  1.00  0.00           C  
ATOM   1156  OG1 THR B 832     -11.179  -8.102  67.480  1.00  0.00           O  
ATOM   1157  CG2 THR B 832      -9.732  -8.627  69.331  1.00  0.00           C  
ATOM   1158  N   PRO B 833     -13.143  -5.916  70.682  1.00  0.00           N  
ATOM   1159  CA  PRO B 833     -14.189  -4.929  70.780  1.00  0.00           C  
ATOM   1160  C   PRO B 833     -13.946  -3.696  69.906  1.00  0.00           C  
ATOM   1161  O   PRO B 833     -12.776  -3.333  69.632  1.00  0.00           O  
ATOM   1162  CB  PRO B 833     -14.150  -4.559  72.260  1.00  0.00           C  
ATOM   1163  CG  PRO B 833     -12.687  -4.702  72.632  1.00  0.00           C  
ATOM   1164  CD  PRO B 833     -12.224  -5.873  71.850  1.00  0.00           C  
ATOM   1165  N   VAL B 834     -15.049  -3.108  69.431  1.00  0.00           N  
ATOM   1166  CA  VAL B 834     -15.018  -1.754  68.871  1.00  0.00           C  
ATOM   1167  C   VAL B 834     -15.246  -0.804  70.073  1.00  0.00           C  
ATOM   1168  O   VAL B 834     -15.452  -1.280  71.171  1.00  0.00           O  
ATOM   1169  CB  VAL B 834     -16.101  -1.517  67.783  1.00  0.00           C  
ATOM   1170  CG1 VAL B 834     -15.862  -2.398  66.585  1.00  0.00           C  
ATOM   1171  CG2 VAL B 834     -17.521  -1.706  68.354  1.00  0.00           C  
ATOM   1172  N   ILE B 835     -15.205   0.514  69.874  1.00  0.00           N  
ATOM   1173  CA  ILE B 835     -15.523   1.412  70.961  1.00  0.00           C  
ATOM   1174  C   ILE B 835     -16.683   2.259  70.522  1.00  0.00           C  
ATOM   1175  O   ILE B 835     -16.599   2.948  69.476  1.00  0.00           O  
ATOM   1176  CB  ILE B 835     -14.308   2.304  71.428  1.00  0.00           C  
ATOM   1177  CG1 ILE B 835     -13.185   1.444  72.010  1.00  0.00           C  
ATOM   1178  CG2 ILE B 835     -14.774   3.346  72.450  1.00  0.00           C  
ATOM   1179  CD1 ILE B 835     -11.814   2.140  72.134  1.00  0.00           C  
ATOM   1180  N   ARG B 836     -17.762   2.206  71.314  1.00  0.00           N  
ATOM   1181  CA  ARG B 836     -18.956   3.017  71.074  1.00  0.00           C  
ATOM   1182  C   ARG B 836     -19.096   4.137  72.111  1.00  0.00           C  
ATOM   1183  O   ARG B 836     -18.731   3.964  73.253  1.00  0.00           O  
ATOM   1184  CB  ARG B 836     -20.214   2.162  71.045  1.00  0.00           C  
ATOM   1185  CG  ARG B 836     -20.257   1.156  69.929  1.00  0.00           C  
ATOM   1186  CD  ARG B 836     -21.564   0.395  69.983  1.00  0.00           C  
ATOM   1187  NE  ARG B 836     -21.696  -0.622  68.952  1.00  0.00           N  
ATOM   1188  CZ  ARG B 836     -22.327  -0.429  67.797  1.00  0.00           C  
ATOM   1189  NH1 ARG B 836     -22.817   0.771  67.494  1.00  0.00           N  
ATOM   1190  NH2 ARG B 836     -22.408  -1.412  66.897  1.00  0.00           N  
ATOM   1191  N   PHE B 837     -19.652   5.266  71.677  1.00  0.00           N  
ATOM   1192  CA  PHE B 837     -19.819   6.448  72.476  1.00  0.00           C  
ATOM   1193  C   PHE B 837     -21.271   6.499  72.880  1.00  0.00           C  
ATOM   1194  O   PHE B 837     -22.135   6.376  72.040  1.00  0.00           O  
ATOM   1195  CB  PHE B 837     -19.453   7.643  71.600  1.00  0.00           C  
ATOM   1196  CG  PHE B 837     -19.826   8.957  72.181  1.00  0.00           C  
ATOM   1197  CD1 PHE B 837     -19.108   9.491  73.268  1.00  0.00           C  
ATOM   1198  CD2 PHE B 837     -20.899   9.668  71.668  1.00  0.00           C  
ATOM   1199  CE1 PHE B 837     -19.453  10.716  73.820  1.00  0.00           C  
ATOM   1200  CE2 PHE B 837     -21.255  10.925  72.225  1.00  0.00           C  
ATOM   1201  CZ  PHE B 837     -20.511  11.454  73.282  1.00  0.00           C  
ATOM   1202  N   LYS B 838     -21.547   6.690  74.159  1.00  0.00           N  
ATOM   1203  CA  LYS B 838     -22.904   6.638  74.667  1.00  0.00           C  
ATOM   1204  C   LYS B 838     -23.709   7.830  74.255  1.00  0.00           C  
ATOM   1205  O   LYS B 838     -23.245   8.958  74.317  1.00  0.00           O  
ATOM   1206  CB  LYS B 838     -22.920   6.501  76.191  1.00  0.00           C  
ATOM   1207  CG  LYS B 838     -22.710   5.075  76.711  1.00  0.00           C  
ATOM   1208  CD  LYS B 838     -22.251   5.100  78.175  1.00  0.00           C  
ATOM   1209  CE  LYS B 838     -21.982   3.680  78.663  1.00  0.00           C  
ATOM   1210  NZ  LYS B 838     -21.379   3.574  80.024  1.00  0.00           N  
ATOM   1211  N   ILE B 839     -24.933   7.561  73.811  1.00  0.00           N  
ATOM   1212  CA  ILE B 839     -25.854   8.602  73.408  1.00  0.00           C  
ATOM   1213  C   ILE B 839     -27.150   8.310  74.094  1.00  0.00           C  
ATOM   1214  O   ILE B 839     -27.708   7.189  73.949  1.00  0.00           O  
ATOM   1215  CB  ILE B 839     -26.047   8.671  71.881  1.00  0.00           C  
ATOM   1216  CG1 ILE B 839     -24.768   9.200  71.190  1.00  0.00           C  
ATOM   1217  CG2 ILE B 839     -27.333   9.540  71.496  1.00  0.00           C  
ATOM   1218  CD1 ILE B 839     -24.734   8.976  69.689  1.00  0.00           C  
ATOM   1219  N   GLU B 840     -27.624   9.329  74.839  1.00  0.00           N  
ATOM   1220  CA  GLU B 840     -28.834   9.257  75.630  1.00  0.00           C  
ATOM   1221  C   GLU B 840     -30.048   9.249  74.698  1.00  0.00           C  
ATOM   1222  O   GLU B 840     -30.262  10.195  73.918  1.00  0.00           O  
ATOM   1223  CB  GLU B 840     -28.846  10.420  76.661  1.00  0.00           C  
ATOM   1224  CG  GLU B 840     -30.075  10.607  77.539  1.00  0.00           C  
ATOM   1225  CD  GLU B 840     -30.615   9.300  78.148  1.00  0.00           C  
ATOM   1226  OE1 GLU B 840     -29.889   8.611  78.931  1.00  0.00           O  
ATOM   1227  OE2 GLU B 840     -31.796   8.972  77.827  1.00  0.00           O  
ATOM   1228  N   ASP B 841     -30.818   8.164  74.726  1.00  0.00           N  
ATOM   1229  CA  ASP B 841     -32.055   8.124  73.922  1.00  0.00           C  
ATOM   1230  C   ASP B 841     -32.915   9.389  74.097  1.00  0.00           C  
ATOM   1231  O   ASP B 841     -33.269  10.034  73.111  1.00  0.00           O  
ATOM   1232  CB  ASP B 841     -32.863   6.868  74.192  1.00  0.00           C  
ATOM   1233  CG  ASP B 841     -32.205   5.611  73.608  1.00  0.00           C  
ATOM   1234  OD1 ASP B 841     -31.283   5.722  72.759  1.00  0.00           O  
ATOM   1235  OD2 ASP B 841     -32.612   4.500  73.987  1.00  0.00           O  
ATOM   1236  N   ASP B 844     -33.069   9.832  75.339  1.00  0.00           N  
ATOM   1237  CA  ASP B 844     -34.059  10.884  75.686  1.00  0.00           C  
ATOM   1238  C   ASP B 844     -33.577  12.311  75.576  1.00  0.00           C  
ATOM   1239  O   ASP B 844     -34.293  13.232  75.926  1.00  0.00           O  
ATOM   1240  CB  ASP B 844     -34.642  10.600  77.057  1.00  0.00           C  
ATOM   1241  CG  ASP B 844     -35.332   9.222  77.127  1.00  0.00           C  
ATOM   1242  OD1 ASP B 844     -36.207   8.938  76.262  1.00  0.00           O  
ATOM   1243  OD2 ASP B 844     -34.980   8.416  78.034  1.00  0.00           O  
ATOM   1244  N   ARG B 869     -32.407  12.486  74.974  1.00  0.00           N  
ATOM   1245  CA  ARG B 869     -31.758  13.788  74.873  1.00  0.00           C  
ATOM   1246  C   ARG B 869     -32.216  14.594  73.658  1.00  0.00           C  
ATOM   1247  O   ARG B 869     -32.325  14.063  72.536  1.00  0.00           O  
ATOM   1248  CB  ARG B 869     -30.203  13.627  74.930  1.00  0.00           C  
ATOM   1249  CG  ARG B 869     -29.397  14.859  74.509  1.00  0.00           C  
ATOM   1250  CD  ARG B 869     -29.503  16.048  75.479  1.00  0.00           C  
ATOM   1251  NE  ARG B 869     -29.060  17.273  74.811  1.00  0.00           N  
ATOM   1252  CZ  ARG B 869     -27.785  17.660  74.719  1.00  0.00           C  
ATOM   1253  NH1 ARG B 869     -26.842  16.941  75.324  1.00  0.00           N  
ATOM   1254  NH2 ARG B 869     -27.463  18.784  74.040  1.00  0.00           N  
ATOM   1255  N   GLN B 870     -32.494  15.869  73.912  1.00  0.00           N  
ATOM   1256  CA  GLN B 870     -32.864  16.852  72.889  1.00  0.00           C  
ATOM   1257  C   GLN B 870     -31.611  17.694  72.574  1.00  0.00           C  
ATOM   1258  O   GLN B 870     -31.046  18.380  73.452  1.00  0.00           O  
ATOM   1259  CB  GLN B 870     -34.048  17.739  73.345  1.00  0.00           C  
ATOM   1260  CG  GLN B 870     -34.639  18.512  72.195  1.00  0.00           C  
ATOM   1261  CD  GLN B 870     -35.496  19.719  72.570  1.00  0.00           C  
ATOM   1262  OE1 GLN B 870     -35.760  20.006  73.746  1.00  0.00           O  
ATOM   1263  NE2 GLN B 870     -35.952  20.431  71.545  1.00  0.00           N  
ATOM   1264  N   ILE B 872     -31.158  17.591  71.336  1.00  0.00           N  
ATOM   1265  CA  ILE B 872     -29.955  18.260  70.877  1.00  0.00           C  
ATOM   1266  C   ILE B 872     -30.416  19.347  69.949  1.00  0.00           C  
ATOM   1267  O   ILE B 872     -31.012  19.079  68.908  1.00  0.00           O  
ATOM   1268  CB  ILE B 872     -28.997  17.284  70.114  1.00  0.00           C  
ATOM   1269  CG1 ILE B 872     -28.498  16.170  71.008  1.00  0.00           C  
ATOM   1270  CG2 ILE B 872     -27.779  17.983  69.576  1.00  0.00           C  
ATOM   1271  CD1 ILE B 872     -29.123  14.826  70.680  1.00  0.00           C  
ATOM   1272  N   GLU B 873     -30.166  20.579  70.326  1.00  0.00           N  
ATOM   1273  CA  GLU B 873     -30.496  21.653  69.429  1.00  0.00           C  
ATOM   1274  C   GLU B 873     -29.337  22.581  69.149  1.00  0.00           C  
ATOM   1275  O   GLU B 873     -28.364  22.650  69.909  1.00  0.00           O  
ATOM   1276  CB  GLU B 873     -31.764  22.399  69.874  1.00  0.00           C  
ATOM   1277  CG  GLU B 873     -31.743  23.056  71.213  1.00  0.00           C  
ATOM   1278  CD  GLU B 873     -33.155  23.405  71.698  1.00  0.00           C  
ATOM   1279  OE1 GLU B 873     -34.137  23.084  70.969  1.00  0.00           O  
ATOM   1280  OE2 GLU B 873     -33.268  23.985  72.817  1.00  0.00           O  
ATOM   1281  N   TRP B 874     -29.412  23.237  67.998  1.00  0.00           N  
ATOM   1282  CA  TRP B 874     -28.485  24.298  67.697  1.00  0.00           C  
ATOM   1283  C   TRP B 874     -29.153  25.265  66.809  1.00  0.00           C  
ATOM   1284  O   TRP B 874     -30.098  24.914  66.119  1.00  0.00           O  
ATOM   1285  CB  TRP B 874     -27.190  23.771  67.077  1.00  0.00           C  
ATOM   1286  CG  TRP B 874     -27.309  23.218  65.706  1.00  0.00           C  
ATOM   1287  CD1 TRP B 874     -27.045  23.878  64.539  1.00  0.00           C  
ATOM   1288  CD2 TRP B 874     -27.728  21.903  65.337  1.00  0.00           C  
ATOM   1289  NE1 TRP B 874     -27.228  23.042  63.472  1.00  0.00           N  
ATOM   1290  CE2 TRP B 874     -27.646  21.821  63.931  1.00  0.00           C  
ATOM   1291  CE3 TRP B 874     -28.170  20.777  66.056  1.00  0.00           C  
ATOM   1292  CZ2 TRP B 874     -27.984  20.640  63.215  1.00  0.00           C  
ATOM   1293  CZ3 TRP B 874     -28.492  19.578  65.332  1.00  0.00           C  
ATOM   1294  CH2 TRP B 874     -28.389  19.533  63.947  1.00  0.00           C  
ATOM   1295  N   GLN B1082     -28.674  26.500  66.880  1.00  0.00           N  
ATOM   1296  CA  GLN B1082     -29.118  27.606  66.052  1.00  0.00           C  
ATOM   1297  C   GLN B1082     -28.202  27.619  64.822  1.00  0.00           C  
ATOM   1298  O   GLN B1082     -27.096  28.176  64.856  1.00  0.00           O  
ATOM   1299  CB  GLN B1082     -28.985  28.901  66.870  1.00  0.00           C  
ATOM   1300  CG  GLN B1082     -29.558  30.167  66.222  1.00  0.00           C  
ATOM   1301  CD  GLN B1082     -31.095  30.122  65.997  1.00  0.00           C  
ATOM   1302  OE1 GLN B1082     -31.860  29.498  66.780  1.00  0.00           O  
ATOM   1303  NE2 GLN B1082     -31.541  30.762  64.915  1.00  0.00           N  
ATOM   1304  N   ASP B1083     -28.625  26.939  63.762  1.00  0.00           N  
ATOM   1305  CA  ASP B1083     -27.868  26.899  62.530  1.00  0.00           C  
ATOM   1306  C   ASP B1083     -27.846  28.288  61.915  1.00  0.00           C  
ATOM   1307  O   ASP B1083     -28.813  29.044  62.051  1.00  0.00           O  
ATOM   1308  CB  ASP B1083     -28.499  25.946  61.544  1.00  0.00           C  
ATOM   1309  CG  ASP B1083     -27.557  25.536  60.468  1.00  0.00           C  
ATOM   1310  OD1 ASP B1083     -26.735  24.654  60.743  1.00  0.00           O  
ATOM   1311  OD2 ASP B1083     -27.640  26.071  59.345  1.00  0.00           O  
ATOM   1312  N   LEU B1084     -26.751  28.598  61.226  1.00  0.00           N  
ATOM   1313  CA  LEU B1084     -26.535  29.911  60.622  1.00  0.00           C  
ATOM   1314  C   LEU B1084     -27.409  30.118  59.420  1.00  0.00           C  
ATOM   1315  O   LEU B1084     -27.842  31.226  59.161  1.00  0.00           O  
ATOM   1316  CB  LEU B1084     -25.044  30.102  60.258  1.00  0.00           C  
ATOM   1317  CG  LEU B1084     -23.986  30.206  61.397  1.00  0.00           C  
ATOM   1318  CD1 LEU B1084     -22.598  30.284  60.830  1.00  0.00           C  
ATOM   1319  CD2 LEU B1084     -24.247  31.417  62.410  1.00  0.00           C  
ATOM   1320  N   VAL B1085     -27.719  29.015  58.742  1.00  0.00           N  
ATOM   1321  CA  VAL B1085     -28.551  28.972  57.539  1.00  0.00           C  
ATOM   1322  C   VAL B1085     -29.965  28.548  57.933  1.00  0.00           C  
ATOM   1323  O   VAL B1085     -30.912  29.311  57.780  1.00  0.00           O  
ATOM   1324  CB  VAL B1085     -27.978  27.933  56.520  1.00  0.00           C  
ATOM   1325  CG1 VAL B1085     -28.858  27.812  55.282  1.00  0.00           C  
ATOM   1326  CG2 VAL B1085     -26.533  28.269  56.122  1.00  0.00           C  
ATOM   1327  N   ARG B1087     -30.072  27.349  58.507  1.00  0.00           N  
ATOM   1328  CA  ARG B1087     -31.338  26.718  58.806  1.00  0.00           C  
ATOM   1329  C   ARG B1087     -32.134  27.281  59.995  1.00  0.00           C  
ATOM   1330  O   ARG B1087     -33.316  27.001  60.099  1.00  0.00           O  
ATOM   1331  CB  ARG B1087     -31.129  25.215  58.998  1.00  0.00           C  
ATOM   1332  CG  ARG B1087     -31.067  24.390  57.708  1.00  0.00           C  
ATOM   1333  CD  ARG B1087     -31.851  23.121  57.962  1.00  0.00           C  
ATOM   1334  NE  ARG B1087     -31.439  21.959  57.176  1.00  0.00           N  
ATOM   1335  CZ  ARG B1087     -32.159  21.392  56.204  1.00  0.00           C  
ATOM   1336  NH1 ARG B1087     -33.352  21.897  55.849  1.00  0.00           N  
ATOM   1337  NH2 ARG B1087     -31.687  20.305  55.587  1.00  0.00           N  
ATOM   1338  N   GLY B1088     -31.516  28.088  60.866  1.00  0.00           N  
ATOM   1339  CA  GLY B1088     -32.180  28.506  62.104  1.00  0.00           C  
ATOM   1340  C   GLY B1088     -32.189  27.318  63.071  1.00  0.00           C  
ATOM   1341  O   GLY B1088     -31.449  26.326  62.863  1.00  0.00           O  
ATOM   1342  N   ARG B1089     -33.024  27.396  64.110  1.00  0.00           N  
ATOM   1343  CA  ARG B1089     -33.127  26.322  65.115  1.00  0.00           C  
ATOM   1344  C   ARG B1089     -33.345  24.907  64.488  1.00  0.00           C  
ATOM   1345  O   ARG B1089     -34.143  24.737  63.574  1.00  0.00           O  
ATOM   1346  CB  ARG B1089     -34.210  26.666  66.149  1.00  0.00           C  
ATOM   1347  CG  ARG B1089     -34.136  25.813  67.413  1.00  0.00           C  
ATOM   1348  CD  ARG B1089     -35.252  26.163  68.376  1.00  0.00           C  
ATOM   1349  NE  ARG B1089     -35.552  25.069  69.317  1.00  0.00           N  
ATOM   1350  CZ  ARG B1089     -36.531  24.161  69.169  1.00  0.00           C  
ATOM   1351  NH1 ARG B1089     -37.328  24.167  68.100  1.00  0.00           N  
ATOM   1352  NH2 ARG B1089     -36.713  23.233  70.108  1.00  0.00           N  
ATOM   1353  N   VAL B1090     -32.538  23.949  64.912  1.00  0.00           N  
ATOM   1354  CA  VAL B1090     -32.638  22.558  64.458  1.00  0.00           C  
ATOM   1355  C   VAL B1090     -32.612  21.724  65.726  1.00  0.00           C  
ATOM   1356  O   VAL B1090     -31.803  21.962  66.610  1.00  0.00           O  
ATOM   1357  CB  VAL B1090     -31.444  22.110  63.497  1.00  0.00           C  
ATOM   1358  CG1 VAL B1090     -31.587  20.614  63.038  1.00  0.00           C  
ATOM   1359  CG2 VAL B1090     -31.275  23.036  62.258  1.00  0.00           C  
ATOM   1360  N   SER B1091     -33.540  20.792  65.861  1.00  0.00           N  
ATOM   1361  CA  SER B1091     -33.546  19.917  67.022  1.00  0.00           C  
ATOM   1362  C   SER B1091     -33.486  18.477  66.542  1.00  0.00           C  
ATOM   1363  O   SER B1091     -33.947  18.202  65.472  1.00  0.00           O  
ATOM   1364  CB  SER B1091     -34.802  20.170  67.848  1.00  0.00           C  
ATOM   1365  OG  SER B1091     -34.853  19.298  68.978  1.00  0.00           O  
ATOM   1366  N   TRP B1092     -32.889  17.589  67.326  1.00  0.00           N  
ATOM   1367  CA  TRP B1092     -32.916  16.142  67.068  1.00  0.00           C  
ATOM   1368  C   TRP B1092     -33.117  15.429  68.390  1.00  0.00           C  
ATOM   1369  O   TRP B1092     -32.792  15.977  69.428  1.00  0.00           O  
ATOM   1370  CB  TRP B1092     -31.584  15.649  66.449  1.00  0.00           C  
ATOM   1371  CG  TRP B1092     -31.551  15.718  65.001  1.00  0.00           C  
ATOM   1372  CD1 TRP B1092     -31.341  16.840  64.231  1.00  0.00           C  
ATOM   1373  CD2 TRP B1092     -31.739  14.636  64.092  1.00  0.00           C  
ATOM   1374  NE1 TRP B1092     -31.411  16.518  62.891  1.00  0.00           N  
ATOM   1375  CE2 TRP B1092     -31.649  15.171  62.777  1.00  0.00           C  
ATOM   1376  CE3 TRP B1092     -32.009  13.282  64.252  1.00  0.00           C  
ATOM   1377  CZ2 TRP B1092     -31.785  14.389  61.645  1.00  0.00           C  
ATOM   1378  CZ3 TRP B1092     -32.164  12.497  63.116  1.00  0.00           C  
ATOM   1379  CH2 TRP B1092     -32.026  13.049  61.830  1.00  0.00           C  
ATOM   1380  N   GLN B1093     -33.657  14.218  68.358  1.00  0.00           N  
ATOM   1381  CA  GLN B1093     -33.751  13.423  69.555  1.00  0.00           C  
ATOM   1382  C   GLN B1093     -32.631  12.399  69.550  1.00  0.00           C  
ATOM   1383  O   GLN B1093     -32.348  11.790  68.508  1.00  0.00           O  
ATOM   1384  CB  GLN B1093     -35.111  12.720  69.670  1.00  0.00           C  
ATOM   1385  CG  GLN B1093     -36.318  13.605  69.865  1.00  0.00           C  
ATOM   1386  CD  GLN B1093     -36.155  14.630  70.968  1.00  0.00           C  
ATOM   1387  OE1 GLN B1093     -36.052  15.811  70.702  1.00  0.00           O  
ATOM   1388  NE2 GLN B1093     -36.063  14.169  72.208  1.00  0.00           N  
ATOM   1389  N   GLY B1094     -32.029  12.171  70.719  1.00  0.00           N  
ATOM   1390  CA  GLY B1094     -30.953  11.198  70.859  1.00  0.00           C  
ATOM   1391  C   GLY B1094     -31.226   9.823  70.256  1.00  0.00           C  
ATOM   1392  O   GLY B1094     -30.383   9.273  69.579  1.00  0.00           O  
ATOM   1393  N   ALA B1099     -32.425   9.289  70.479  1.00  0.00           N  
ATOM   1394  CA  ALA B1099     -32.820   7.956  69.980  1.00  0.00           C  
ATOM   1395  C   ALA B1099     -32.850   7.829  68.459  1.00  0.00           C  
ATOM   1396  O   ALA B1099     -32.874   6.706  67.913  1.00  0.00           O  
ATOM   1397  CB  ALA B1099     -34.192   7.593  70.560  1.00  0.00           C  
ATOM   1398  N   ASP B1165     -32.916   8.985  67.789  1.00  0.00           N  
ATOM   1399  CA  ASP B1165     -33.010   9.086  66.335  1.00  0.00           C  
ATOM   1400  C   ASP B1165     -31.643   9.143  65.637  1.00  0.00           C  
ATOM   1401  O   ASP B1165     -31.573   9.224  64.397  1.00  0.00           O  
ATOM   1402  CB  ASP B1165     -33.914  10.269  65.934  1.00  0.00           C  
ATOM   1403  CG  ASP B1165     -35.373  10.046  66.319  1.00  0.00           C  
ATOM   1404  OD1 ASP B1165     -35.853   8.859  66.362  1.00  0.00           O  
ATOM   1405  OD2 ASP B1165     -36.051  11.052  66.596  1.00  0.00           O  
ATOM   1406  N   LEU B1166     -30.578   9.028  66.437  1.00  0.00           N  
ATOM   1407  CA  LEU B1166     -29.208   9.075  65.973  1.00  0.00           C  
ATOM   1408  C   LEU B1166     -28.581   7.696  65.603  1.00  0.00           C  
ATOM   1409  O   LEU B1166     -27.519   7.653  65.014  1.00  0.00           O  
ATOM   1410  CB  LEU B1166     -28.352   9.859  66.972  1.00  0.00           C  
ATOM   1411  CG  LEU B1166     -28.707  11.360  67.154  1.00  0.00           C  
ATOM   1412  CD1 LEU B1166     -27.711  12.080  68.095  1.00  0.00           C  
ATOM   1413  CD2 LEU B1166     -28.875  12.169  65.814  1.00  0.00           C  
ATOM   1414  N   GLY B1168     -29.251   6.595  65.904  1.00  0.00           N  
ATOM   1415  CA  GLY B1168     -28.753   5.249  65.542  1.00  0.00           C  
ATOM   1416  C   GLY B1168     -28.295   4.366  66.707  1.00  0.00           C  
ATOM   1417  O   GLY B1168     -27.861   3.220  66.489  1.00  0.00           O  
ATOM   1418  N   GLY B1169     -28.461   4.843  67.940  1.00  0.00           N  
ATOM   1419  CA  GLY B1169     -27.945   4.131  69.099  1.00  0.00           C  
ATOM   1420  C   GLY B1169     -26.480   4.489  69.285  1.00  0.00           C  
ATOM   1421  O   GLY B1169     -25.919   5.238  68.483  1.00  0.00           O  
ATOM   1422  N   ASP B1170     -25.830   3.931  70.287  1.00  0.00           N  
ATOM   1423  CA  ASP B1170     -24.448   4.362  70.603  1.00  0.00           C  
ATOM   1424  C   ASP B1170     -23.551   4.180  69.407  1.00  0.00           C  
ATOM   1425  O   ASP B1170     -23.573   3.119  68.739  1.00  0.00           O  
ATOM   1426  CB  ASP B1170     -23.913   3.653  71.838  1.00  0.00           C  
ATOM   1427  CG  ASP B1170     -24.707   3.968  73.074  1.00  0.00           C  
ATOM   1428  OD1 ASP B1170     -25.316   5.064  73.153  1.00  0.00           O  
ATOM   1429  OD2 ASP B1170     -24.732   3.095  73.974  1.00  0.00           O  
ATOM   1430  N   MET B1171     -22.808   5.232  69.116  1.00  0.00           N  
ATOM   1431  CA  MET B1171     -22.060   5.366  67.851  1.00  0.00           C  
ATOM   1432  C   MET B1171     -20.637   4.873  67.994  1.00  0.00           C  
ATOM   1433  O   MET B1171     -19.945   5.284  68.923  1.00  0.00           O  
ATOM   1434  CB  MET B1171     -22.087   6.843  67.438  1.00  0.00           C  
ATOM   1435  CG  MET B1171     -21.101   7.335  66.436  1.00  0.00           C  
ATOM   1436  SD  MET B1171     -21.173   9.164  66.419  1.00  0.00           S  
ATOM   1437  CE  MET B1171     -20.455   9.611  67.984  1.00  0.00           C  
ATOM   1438  N   VAL B1172     -20.222   3.986  67.079  1.00  0.00           N  
ATOM   1439  CA  VAL B1172     -18.853   3.493  67.018  1.00  0.00           C  
ATOM   1440  C   VAL B1172     -17.891   4.638  66.739  1.00  0.00           C  
ATOM   1441  O   VAL B1172     -18.108   5.440  65.846  1.00  0.00           O  
ATOM   1442  CB  VAL B1172     -18.671   2.372  65.924  1.00  0.00           C  
ATOM   1443  CG1 VAL B1172     -17.230   2.002  65.800  1.00  0.00           C  
ATOM   1444  CG2 VAL B1172     -19.528   1.094  66.243  1.00  0.00           C  
ATOM   1445  N   ILE B1173     -16.824   4.706  67.519  1.00  0.00           N  
ATOM   1446  CA  ILE B1173     -15.842   5.782  67.380  1.00  0.00           C  
ATOM   1447  C   ILE B1173     -14.444   5.245  67.095  1.00  0.00           C  
ATOM   1448  O   ILE B1173     -13.565   6.005  66.679  1.00  0.00           O  
ATOM   1449  CB  ILE B1173     -15.856   6.783  68.569  1.00  0.00           C  
ATOM   1450  CG1 ILE B1173     -15.469   6.118  69.908  1.00  0.00           C  
ATOM   1451  CG2 ILE B1173     -17.187   7.437  68.655  1.00  0.00           C  
ATOM   1452  CD1 ILE B1173     -15.235   7.117  71.056  1.00  0.00           C  
ATOM   1453  N   ALA B1174     -14.272   3.937  67.254  1.00  0.00           N  
ATOM   1454  CA  ALA B1174     -13.014   3.251  66.933  1.00  0.00           C  
ATOM   1455  C   ALA B1174     -13.307   1.821  66.531  1.00  0.00           C  
ATOM   1456  O   ALA B1174     -14.205   1.188  67.128  1.00  0.00           O  
ATOM   1457  CB  ALA B1174     -12.018   3.295  68.106  1.00  0.00           C  
ATOM   1458  N   ARG B1175     -12.562   1.316  65.532  1.00  0.00           N  
ATOM   1459  CA  ARG B1175     -12.760  -0.042  65.002  1.00  0.00           C  
ATOM   1460  C   ARG B1175     -12.239  -1.041  65.994  1.00  0.00           C  
ATOM   1461  O   ARG B1175     -11.644  -0.663  67.024  1.00  0.00           O  
ATOM   1462  CB  ARG B1175     -12.019  -0.279  63.682  1.00  0.00           C  
ATOM   1463  CG  ARG B1175     -11.953   0.858  62.716  1.00  0.00           C  
ATOM   1464  CD  ARG B1175     -13.117   0.987  61.791  1.00  0.00           C  
ATOM   1465  NE  ARG B1175     -12.608   1.604  60.561  1.00  0.00           N  
ATOM   1466  CZ  ARG B1175     -13.342   2.144  59.584  1.00  0.00           C  
ATOM   1467  NH1 ARG B1175     -14.683   2.201  59.655  1.00  0.00           N  
ATOM   1468  NH2 ARG B1175     -12.710   2.643  58.526  1.00  0.00           N  
ATOM   1469  N   ALA B1176     -12.395  -2.314  65.653  1.00  0.00           N  
ATOM   1470  CA  ALA B1176     -11.918  -3.421  66.494  1.00  0.00           C  
ATOM   1471  C   ALA B1176     -10.418  -3.334  66.833  1.00  0.00           C  
ATOM   1472  O   ALA B1176      -9.595  -2.880  66.019  1.00  0.00           O  
ATOM   1473  CB  ALA B1176     -12.258  -4.758  65.854  1.00  0.00           C  
ATOM   1474  N   ALA B1177     -10.103  -3.725  68.069  1.00  0.00           N  
ATOM   1475  CA  ALA B1177      -8.731  -3.728  68.642  1.00  0.00           C  
ATOM   1476  C   ALA B1177      -8.847  -4.467  69.959  1.00  0.00           C  
ATOM   1477  O   ALA B1177      -9.914  -4.450  70.512  1.00  0.00           O  
ATOM   1478  CB  ALA B1177      -8.176  -2.265  68.871  1.00  0.00           C  
ATOM   1479  N   PRO B1178      -7.745  -5.080  70.490  1.00  0.00           N  
ATOM   1480  CA  PRO B1178      -7.927  -5.802  71.770  1.00  0.00           C  
ATOM   1481  C   PRO B1178      -8.170  -4.809  72.903  1.00  0.00           C  
ATOM   1482  O   PRO B1178      -7.821  -3.622  72.767  1.00  0.00           O  
ATOM   1483  CB  PRO B1178      -6.597  -6.535  71.980  1.00  0.00           C  
ATOM   1484  CG  PRO B1178      -5.771  -6.296  70.737  1.00  0.00           C  
ATOM   1485  CD  PRO B1178      -6.336  -5.096  70.052  1.00  0.00           C  
ATOM   1486  N   ARG B1191      -8.822  -5.284  73.976  1.00  0.00           N  
ATOM   1487  CA  ARG B1191      -9.109  -4.472  75.168  1.00  0.00           C  
ATOM   1488  C   ARG B1191      -7.807  -3.844  75.698  1.00  0.00           C  
ATOM   1489  O   ARG B1191      -6.757  -4.494  75.743  1.00  0.00           O  
ATOM   1490  CB  ARG B1191      -9.791  -5.327  76.235  1.00  0.00           C  
ATOM   1491  CG  ARG B1191     -10.769  -4.569  77.104  1.00  0.00           C  
ATOM   1492  CD  ARG B1191     -11.768  -5.485  77.830  1.00  0.00           C  
ATOM   1493  NE  ARG B1191     -11.339  -5.934  79.151  1.00  0.00           N  
ATOM   1494  CZ  ARG B1191     -10.813  -7.131  79.419  1.00  0.00           C  
ATOM   1495  NH1 ARG B1191     -10.664  -8.046  78.475  1.00  0.00           N  
ATOM   1496  NH2 ARG B1191     -10.429  -7.416  80.654  1.00  0.00           N  
ATOM   1497  N   GLY B1192      -7.862  -2.553  76.006  1.00  0.00           N  
ATOM   1498  CA  GLY B1192      -6.665  -1.827  76.464  1.00  0.00           C  
ATOM   1499  C   GLY B1192      -5.970  -1.112  75.313  1.00  0.00           C  
ATOM   1500  O   GLY B1192      -5.070  -0.278  75.515  1.00  0.00           O  
ATOM   1501  N   GLU B1193      -6.366  -1.462  74.100  1.00  0.00           N  
ATOM   1502  CA  GLU B1193      -5.861  -0.799  72.933  1.00  0.00           C  
ATOM   1503  C   GLU B1193      -7.019  -0.059  72.238  1.00  0.00           C  
ATOM   1504  O   GLU B1193      -8.216  -0.351  72.466  1.00  0.00           O  
ATOM   1505  CB  GLU B1193      -5.148  -1.796  72.030  1.00  0.00           C  
ATOM   1506  CG  GLU B1193      -3.942  -2.474  72.722  1.00  0.00           C  
ATOM   1507  CD  GLU B1193      -3.293  -3.549  71.886  1.00  0.00           C  
ATOM   1508  OE1 GLU B1193      -3.008  -3.285  70.698  1.00  0.00           O  
ATOM   1509  OE2 GLU B1193      -3.030  -4.658  72.431  1.00  0.00           O  
ATOM   1510  N   ILE B1194      -6.659   0.961  71.470  1.00  0.00           N  
ATOM   1511  CA  ILE B1194      -7.642   1.753  70.764  1.00  0.00           C  
ATOM   1512  C   ILE B1194      -7.467   1.560  69.277  1.00  0.00           C  
ATOM   1513  O   ILE B1194      -6.380   1.792  68.733  1.00  0.00           O  
ATOM   1514  CB  ILE B1194      -7.575   3.207  71.210  1.00  0.00           C  
ATOM   1515  CG1 ILE B1194      -8.158   3.277  72.625  1.00  0.00           C  
ATOM   1516  CG2 ILE B1194      -8.339   4.120  70.226  1.00  0.00           C  
ATOM   1517  CD1 ILE B1194      -7.482   4.198  73.478  1.00  0.00           C  
ATOM   1518  N   GLY B1195      -8.555   1.151  68.627  1.00  0.00           N  
ATOM   1519  CA  GLY B1195      -8.556   0.905  67.178  1.00  0.00           C  
ATOM   1520  C   GLY B1195      -8.606   2.167  66.329  1.00  0.00           C  
ATOM   1521  O   GLY B1195      -8.505   3.299  66.835  1.00  0.00           O  
ATOM   1522  N   TYR B1196      -8.778   1.962  65.030  1.00  0.00           N  
ATOM   1523  CA  TYR B1196      -8.780   3.055  64.084  1.00  0.00           C  
ATOM   1524  C   TYR B1196      -9.957   4.004  64.315  1.00  0.00           C  
ATOM   1525  O   TYR B1196     -11.104   3.581  64.333  1.00  0.00           O  
ATOM   1526  CB  TYR B1196      -8.743   2.536  62.654  1.00  0.00           C  
ATOM   1527  CG  TYR B1196      -7.998   3.485  61.764  1.00  0.00           C  
ATOM   1528  CD1 TYR B1196      -6.584   3.543  61.814  1.00  0.00           C  
ATOM   1529  CD2 TYR B1196      -8.684   4.365  60.905  1.00  0.00           C  
ATOM   1530  CE1 TYR B1196      -5.865   4.452  61.020  1.00  0.00           C  
ATOM   1531  CE2 TYR B1196      -7.984   5.274  60.101  1.00  0.00           C  
ATOM   1532  CZ  TYR B1196      -6.564   5.306  60.162  1.00  0.00           C  
ATOM   1533  OH  TYR B1196      -5.840   6.169  59.378  1.00  0.00           O  
ATOM   1534  N   PRO B1198      -9.668   5.294  64.506  1.00  0.00           N  
ATOM   1535  CA  PRO B1198     -10.713   6.238  64.867  1.00  0.00           C  
ATOM   1536  C   PRO B1198     -11.686   6.423  63.690  1.00  0.00           C  
ATOM   1537  O   PRO B1198     -11.247   6.346  62.551  1.00  0.00           O  
ATOM   1538  CB  PRO B1198      -9.925   7.515  65.116  1.00  0.00           C  
ATOM   1539  CG  PRO B1198      -8.726   7.370  64.189  1.00  0.00           C  
ATOM   1540  CD  PRO B1198      -8.371   5.955  64.306  1.00  0.00           C  
ATOM   1541  N   LEU B1199     -12.979   6.580  63.966  1.00  0.00           N  
ATOM   1542  CA  LEU B1199     -13.986   6.850  62.906  1.00  0.00           C  
ATOM   1543  C   LEU B1199     -14.138   8.352  62.644  1.00  0.00           C  
ATOM   1544  O   LEU B1199     -13.550   9.169  63.351  1.00  0.00           O  
ATOM   1545  CB  LEU B1199     -15.335   6.185  63.204  1.00  0.00           C  
ATOM   1546  CG  LEU B1199     -15.415   4.693  62.791  1.00  0.00           C  
ATOM   1547  CD1 LEU B1199     -14.741   3.810  63.778  1.00  0.00           C  
ATOM   1548  CD2 LEU B1199     -16.866   4.164  62.564  1.00  0.00           C  
ATOM   1549  N   TYR B1200     -14.898   8.679  61.598  1.00  0.00           N  
ATOM   1550  CA  TYR B1200     -15.073  10.027  61.074  1.00  0.00           C  
ATOM   1551  C   TYR B1200     -15.485  11.080  62.111  1.00  0.00           C  
ATOM   1552  O   TYR B1200     -14.810  12.103  62.257  1.00  0.00           O  
ATOM   1553  CB  TYR B1200     -16.070   9.995  59.879  1.00  0.00           C  
ATOM   1554  CG  TYR B1200     -16.472  11.356  59.312  1.00  0.00           C  
ATOM   1555  CD1 TYR B1200     -15.645  12.042  58.397  1.00  0.00           C  
ATOM   1556  CD2 TYR B1200     -17.697  11.953  59.671  1.00  0.00           C  
ATOM   1557  CE1 TYR B1200     -16.033  13.292  57.844  1.00  0.00           C  
ATOM   1558  CE2 TYR B1200     -18.088  13.222  59.138  1.00  0.00           C  
ATOM   1559  CZ  TYR B1200     -17.249  13.875  58.232  1.00  0.00           C  
ATOM   1560  OH  TYR B1200     -17.621  15.121  57.739  1.00  0.00           O  
ATOM   1561  N   ASN B1201     -16.575  10.814  62.841  1.00  0.00           N  
ATOM   1562  CA  ASN B1201     -17.178  11.830  63.692  1.00  0.00           C  
ATOM   1563  C   ASN B1201     -16.290  12.224  64.830  1.00  0.00           C  
ATOM   1564  O   ASN B1201     -16.221  13.399  65.197  1.00  0.00           O  
ATOM   1565  CB  ASN B1201     -18.559  11.399  64.171  1.00  0.00           C  
ATOM   1566  CG  ASN B1201     -19.642  11.660  63.128  1.00  0.00           C  
ATOM   1567  OD1 ASN B1201     -19.777  12.779  62.622  1.00  0.00           O  
ATOM   1568  ND2 ASN B1201     -20.404  10.627  62.791  1.00  0.00           N  
ATOM   1569  N   LEU B1202     -15.574  11.235  65.358  1.00  0.00           N  
ATOM   1570  CA  LEU B1202     -14.610  11.483  66.392  1.00  0.00           C  
ATOM   1571  C   LEU B1202     -13.441  12.339  65.854  1.00  0.00           C  
ATOM   1572  O   LEU B1202     -13.109  13.440  66.397  1.00  0.00           O  
ATOM   1573  CB  LEU B1202     -14.140  10.160  66.938  1.00  0.00           C  
ATOM   1574  CG  LEU B1202     -13.162  10.078  68.090  1.00  0.00           C  
ATOM   1575  CD1 LEU B1202     -11.659  10.416  67.661  1.00  0.00           C  
ATOM   1576  CD2 LEU B1202     -13.630  10.866  69.302  1.00  0.00           C  
ATOM   1577  N   VAL B1203     -12.818  11.817  64.809  1.00  0.00           N  
ATOM   1578  CA  VAL B1203     -11.719  12.483  64.157  1.00  0.00           C  
ATOM   1579  C   VAL B1203     -12.029  13.982  63.849  1.00  0.00           C  
ATOM   1580  O   VAL B1203     -11.227  14.820  64.216  1.00  0.00           O  
ATOM   1581  CB  VAL B1203     -11.287  11.677  62.946  1.00  0.00           C  
ATOM   1582  CG1 VAL B1203     -10.754  12.541  61.855  1.00  0.00           C  
ATOM   1583  CG2 VAL B1203     -10.240  10.619  63.352  1.00  0.00           C  
ATOM   1584  N   VAL B1204     -13.205  14.297  63.255  1.00  0.00           N  
ATOM   1585  CA  VAL B1204     -13.586  15.675  62.901  1.00  0.00           C  
ATOM   1586  C   VAL B1204     -13.760  16.555  64.132  1.00  0.00           C  
ATOM   1587  O   VAL B1204     -13.405  17.721  64.090  1.00  0.00           O  
ATOM   1588  CB  VAL B1204     -14.853  15.756  61.939  1.00  0.00           C  
ATOM   1589  CG1 VAL B1204     -16.053  15.223  62.590  1.00  0.00           C  
ATOM   1590  CG2 VAL B1204     -15.210  17.197  61.539  1.00  0.00           C  
ATOM   1591  N   VAL B1205     -14.258  15.984  65.231  1.00  0.00           N  
ATOM   1592  CA  VAL B1205     -14.526  16.765  66.451  1.00  0.00           C  
ATOM   1593  C   VAL B1205     -13.240  17.122  67.145  1.00  0.00           C  
ATOM   1594  O   VAL B1205     -12.997  18.329  67.463  1.00  0.00           O  
ATOM   1595  CB  VAL B1205     -15.572  16.114  67.446  1.00  0.00           C  
ATOM   1596  CG1 VAL B1205     -15.761  17.010  68.684  1.00  0.00           C  
ATOM   1597  CG2 VAL B1205     -16.929  15.926  66.789  1.00  0.00           C  
ATOM   1598  N   VAL B1206     -12.394  16.118  67.317  1.00  0.00           N  
ATOM   1599  CA  VAL B1206     -11.086  16.323  67.931  1.00  0.00           C  
ATOM   1600  C   VAL B1206     -10.319  17.436  67.208  1.00  0.00           C  
ATOM   1601  O   VAL B1206      -9.708  18.319  67.860  1.00  0.00           O  
ATOM   1602  CB  VAL B1206     -10.231  15.046  67.952  1.00  0.00           C  
ATOM   1603  CG1 VAL B1206      -8.885  15.316  68.554  1.00  0.00           C  
ATOM   1604  CG2 VAL B1206     -10.916  13.930  68.734  1.00  0.00           C  
ATOM   1605  N   ASP B1207     -10.393  17.426  65.882  1.00  0.00           N  
ATOM   1606  CA  ASP B1207      -9.643  18.402  65.091  1.00  0.00           C  
ATOM   1607  C   ASP B1207     -10.276  19.797  65.073  1.00  0.00           C  
ATOM   1608  O   ASP B1207      -9.552  20.788  65.148  1.00  0.00           O  
ATOM   1609  CB  ASP B1207      -9.322  17.875  63.685  1.00  0.00           C  
ATOM   1610  CG  ASP B1207      -8.027  17.014  63.644  1.00  0.00           C  
ATOM   1611  OD1 ASP B1207      -7.135  17.205  64.499  1.00  0.00           O  
ATOM   1612  OD2 ASP B1207      -7.893  16.165  62.726  1.00  0.00           O  
ATOM   1613  N   ASP B1208     -11.604  19.866  65.057  1.00  0.00           N  
ATOM   1614  CA  ASP B1208     -12.278  21.167  65.129  1.00  0.00           C  
ATOM   1615  C   ASP B1208     -12.029  21.845  66.456  1.00  0.00           C  
ATOM   1616  O   ASP B1208     -11.808  23.043  66.489  1.00  0.00           O  
ATOM   1617  CB  ASP B1208     -13.760  21.046  64.824  1.00  0.00           C  
ATOM   1618  CG  ASP B1208     -14.020  20.732  63.379  1.00  0.00           C  
ATOM   1619  OD1 ASP B1208     -13.116  20.978  62.557  1.00  0.00           O  
ATOM   1620  OD2 ASP B1208     -15.113  20.226  63.043  1.00  0.00           O  
ATOM   1621  N   ILE B1209     -12.010  21.054  67.532  1.00  0.00           N  
ATOM   1622  CA  ILE B1209     -11.665  21.509  68.883  1.00  0.00           C  
ATOM   1623  C   ILE B1209     -10.232  22.033  68.960  1.00  0.00           C  
ATOM   1624  O   ILE B1209     -10.025  23.166  69.445  1.00  0.00           O  
ATOM   1625  CB  ILE B1209     -11.856  20.375  69.954  1.00  0.00           C  
ATOM   1626  CG1 ILE B1209     -13.336  20.087  70.180  1.00  0.00           C  
ATOM   1627  CG2 ILE B1209     -11.170  20.744  71.326  1.00  0.00           C  
ATOM   1628  CD1 ILE B1209     -13.631  18.703  70.929  1.00  0.00           C  
ATOM   1629  N   ALA B1210      -9.273  21.222  68.477  1.00  0.00           N  
ATOM   1630  CA  ALA B1210      -7.825  21.502  68.547  1.00  0.00           C  
ATOM   1631  C   ALA B1210      -7.369  22.665  67.685  1.00  0.00           C  
ATOM   1632  O   ALA B1210      -6.445  23.426  68.063  1.00  0.00           O  
ATOM   1633  CB  ALA B1210      -7.015  20.246  68.169  1.00  0.00           C  
ATOM   1634  N   MET B1211      -8.024  22.816  66.541  1.00  0.00           N  
ATOM   1635  CA  MET B1211      -7.689  23.873  65.624  1.00  0.00           C  
ATOM   1636  C   MET B1211      -8.452  25.132  65.973  1.00  0.00           C  
ATOM   1637  O   MET B1211      -8.234  26.171  65.359  1.00  0.00           O  
ATOM   1638  CB  MET B1211      -7.918  23.415  64.182  1.00  0.00           C  
ATOM   1639  CG  MET B1211      -6.948  22.303  63.798  1.00  0.00           C  
ATOM   1640  SD  MET B1211      -7.303  21.583  62.211  1.00  0.00           S  
ATOM   1641  CE  MET B1211      -6.092  20.291  62.108  1.00  0.00           C  
ATOM   1642  N   GLY B1291      -9.337  25.025  66.972  1.00  0.00           N  
ATOM   1643  CA  GLY B1291     -10.112  26.176  67.507  1.00  0.00           C  
ATOM   1644  C   GLY B1291     -11.142  26.786  66.558  1.00  0.00           C  
ATOM   1645  O   GLY B1291     -11.272  28.028  66.496  1.00  0.00           O  
ATOM   1646  N   ILE B1292     -11.878  25.911  65.852  1.00  0.00           N  
ATOM   1647  CA  ILE B1292     -12.892  26.282  64.827  1.00  0.00           C  
ATOM   1648  C   ILE B1292     -14.136  26.868  65.456  1.00  0.00           C  
ATOM   1649  O   ILE B1292     -14.698  26.302  66.410  1.00  0.00           O  
ATOM   1650  CB  ILE B1292     -13.309  25.059  63.898  1.00  0.00           C  
ATOM   1651  CG1 ILE B1292     -12.094  24.332  63.334  1.00  0.00           C  
ATOM   1652  CG2 ILE B1292     -14.275  25.484  62.768  1.00  0.00           C  
ATOM   1653  CD1 ILE B1292     -11.094  25.211  62.502  1.00  0.00           C  
ATOM   1654  N   THR B1293     -14.575  27.987  64.879  1.00  0.00           N  
ATOM   1655  CA  THR B1293     -15.657  28.768  65.404  1.00  0.00           C  
ATOM   1656  C   THR B1293     -16.893  28.599  64.536  1.00  0.00           C  
ATOM   1657  O   THR B1293     -18.010  28.773  65.011  1.00  0.00           O  
ATOM   1658  CB  THR B1293     -15.279  30.253  65.437  1.00  0.00           C  
ATOM   1659  OG1 THR B1293     -14.962  30.719  64.101  1.00  0.00           O  
ATOM   1660  CG2 THR B1293     -14.074  30.482  66.368  1.00  0.00           C  
ATOM   1661  N   ASP B1294     -16.708  28.302  63.255  1.00  0.00           N  
ATOM   1662  CA  ASP B1294     -17.848  28.124  62.362  1.00  0.00           C  
ATOM   1663  C   ASP B1294     -17.587  27.035  61.350  1.00  0.00           C  
ATOM   1664  O   ASP B1294     -16.597  27.083  60.615  1.00  0.00           O  
ATOM   1665  CB  ASP B1294     -18.236  29.431  61.658  1.00  0.00           C  
ATOM   1666  CG  ASP B1294     -18.389  30.575  62.608  1.00  0.00           C  
ATOM   1667  OD1 ASP B1294     -17.366  31.234  62.921  1.00  0.00           O  
ATOM   1668  OD2 ASP B1294     -19.517  30.780  63.079  1.00  0.00           O  
ATOM   1669  N   VAL B1295     -18.471  26.035  61.366  1.00  0.00           N  
ATOM   1670  CA  VAL B1295     -18.417  24.899  60.461  1.00  0.00           C  
ATOM   1671  C   VAL B1295     -19.431  25.070  59.329  1.00  0.00           C  
ATOM   1672  O   VAL B1295     -20.646  25.194  59.577  1.00  0.00           O  
ATOM   1673  CB  VAL B1295     -18.640  23.549  61.218  1.00  0.00           C  
ATOM   1674  CG1 VAL B1295     -19.061  22.457  60.270  1.00  0.00           C  
ATOM   1675  CG2 VAL B1295     -17.356  23.133  61.960  1.00  0.00           C  
ATOM   1676  N   ILE B1296     -18.928  25.093  58.092  1.00  0.00           N  
ATOM   1677  CA  ILE B1296     -19.789  25.187  56.916  1.00  0.00           C  
ATOM   1678  C   ILE B1296     -19.771  23.840  56.282  1.00  0.00           C  
ATOM   1679  O   ILE B1296     -18.715  23.334  55.949  1.00  0.00           O  
ATOM   1680  CB  ILE B1296     -19.327  26.286  55.885  1.00  0.00           C  
ATOM   1681  CG1 ILE B1296     -18.906  27.607  56.560  1.00  0.00           C  
ATOM   1682  CG2 ILE B1296     -20.404  26.531  54.812  1.00  0.00           C  
ATOM   1683  CD1 ILE B1296     -19.705  28.036  57.748  1.00  0.00           C  
ATOM   1684  N   ARG B1297     -20.938  23.223  56.184  1.00  0.00           N  
ATOM   1685  CA  ARG B1297     -21.074  21.895  55.562  1.00  0.00           C  
ATOM   1686  C   ARG B1297     -22.421  21.740  54.834  1.00  0.00           C  
ATOM   1687  O   ARG B1297     -23.383  22.462  55.150  1.00  0.00           O  
ATOM   1688  CB  ARG B1297     -20.877  20.785  56.593  1.00  0.00           C  
ATOM   1689  CG  ARG B1297     -21.896  20.777  57.698  1.00  0.00           C  
ATOM   1690  CD  ARG B1297     -21.873  19.527  58.513  1.00  0.00           C  
ATOM   1691  NE  ARG B1297     -20.580  19.347  59.135  1.00  0.00           N  
ATOM   1692  CZ  ARG B1297     -20.386  18.785  60.320  1.00  0.00           C  
ATOM   1693  NH1 ARG B1297     -21.423  18.388  61.086  1.00  0.00           N  
ATOM   1694  NH2 ARG B1297     -19.150  18.656  60.764  1.00  0.00           N  
ATOM   1695  N   GLY B1298     -22.467  20.834  53.840  1.00  0.00           N  
ATOM   1696  CA  GLY B1298     -23.690  20.549  53.078  1.00  0.00           C  
ATOM   1697  C   GLY B1298     -24.774  19.966  53.965  1.00  0.00           C  
ATOM   1698  O   GLY B1298     -24.480  19.134  54.827  1.00  0.00           O  
ATOM   1699  N   GLU B1299     -26.022  20.373  53.734  1.00  0.00           N  
ATOM   1700  CA  GLU B1299     -27.166  19.945  54.548  1.00  0.00           C  
ATOM   1701  C   GLU B1299     -27.462  18.425  54.554  1.00  0.00           C  
ATOM   1702  O   GLU B1299     -28.341  17.970  55.259  1.00  0.00           O  
ATOM   1703  CB  GLU B1299     -28.434  20.720  54.132  1.00  0.00           C  
ATOM   1704  CG  GLU B1299     -29.060  20.249  52.808  1.00  0.00           C  
ATOM   1705  CD  GLU B1299     -30.367  20.952  52.435  1.00  0.00           C  
ATOM   1706  OE1 GLU B1299     -30.593  22.105  52.873  1.00  0.00           O  
ATOM   1707  OE2 GLU B1299     -31.156  20.353  51.660  1.00  0.00           O  
ATOM   1708  N   ASP B1300     -26.780  17.669  53.713  1.00  0.00           N  
ATOM   1709  CA  ASP B1300     -26.973  16.221  53.634  1.00  0.00           C  
ATOM   1710  C   ASP B1300     -26.249  15.540  54.787  1.00  0.00           C  
ATOM   1711  O   ASP B1300     -26.437  14.351  55.044  1.00  0.00           O  
ATOM   1712  CB  ASP B1300     -26.480  15.696  52.281  1.00  0.00           C  
ATOM   1713  CG  ASP B1300     -25.017  16.081  51.974  1.00  0.00           C  
ATOM   1714  OD1 ASP B1300     -24.540  17.163  52.399  1.00  0.00           O  
ATOM   1715  OD2 ASP B1300     -24.359  15.293  51.255  1.00  0.00           O  
ATOM   1716  N   HIS B1301     -25.403  16.328  55.456  1.00  0.00           N  
ATOM   1717  CA  HIS B1301     -24.655  15.931  56.638  1.00  0.00           C  
ATOM   1718  C   HIS B1301     -25.232  16.615  57.906  1.00  0.00           C  
ATOM   1719  O   HIS B1301     -24.543  16.689  58.938  1.00  0.00           O  
ATOM   1720  CB  HIS B1301     -23.170  16.295  56.474  1.00  0.00           C  
ATOM   1721  CG  HIS B1301     -22.548  15.831  55.189  1.00  0.00           C  
ATOM   1722  ND1 HIS B1301     -22.917  14.661  54.552  1.00  0.00           N  
ATOM   1723  CD2 HIS B1301     -21.507  16.334  54.477  1.00  0.00           C  
ATOM   1724  CE1 HIS B1301     -22.161  14.490  53.479  1.00  0.00           C  
ATOM   1725  NE2 HIS B1301     -21.299  15.492  53.410  1.00  0.00           N  
ATOM   1726  N   ILE B1302     -26.482  17.115  57.813  1.00  0.00           N  
ATOM   1727  CA  ILE B1302     -27.210  17.737  58.935  1.00  0.00           C  
ATOM   1728  C   ILE B1302     -27.358  16.740  60.066  1.00  0.00           C  
ATOM   1729  O   ILE B1302     -27.324  17.125  61.233  1.00  0.00           O  
ATOM   1730  CB  ILE B1302     -28.647  18.282  58.523  1.00  0.00           C  
ATOM   1731  CG1 ILE B1302     -29.257  19.166  59.601  1.00  0.00           C  
ATOM   1732  CG2 ILE B1302     -29.640  17.153  58.186  1.00  0.00           C  
ATOM   1733  CD1 ILE B1302     -29.017  20.578  59.414  1.00  0.00           C  
ATOM   1734  N   GLY B1303     -27.480  15.465  59.700  1.00  0.00           N  
ATOM   1735  CA  GLY B1303     -27.696  14.389  60.641  1.00  0.00           C  
ATOM   1736  C   GLY B1303     -26.525  14.022  61.518  1.00  0.00           C  
ATOM   1737  O   GLY B1303     -26.734  13.480  62.602  1.00  0.00           O  
ATOM   1738  N   ASN B1304     -25.310  14.246  61.023  1.00  0.00           N  
ATOM   1739  CA  ASN B1304     -24.076  13.996  61.784  1.00  0.00           C  
ATOM   1740  C   ASN B1304     -23.886  15.020  62.860  1.00  0.00           C  
ATOM   1741  O   ASN B1304     -23.324  14.726  63.926  1.00  0.00           O  
ATOM   1742  CB  ASN B1304     -22.829  14.046  60.884  1.00  0.00           C  
ATOM   1743  CG  ASN B1304     -22.514  12.740  60.250  1.00  0.00           C  
ATOM   1744  OD1 ASN B1304     -22.830  11.681  60.792  1.00  0.00           O  
ATOM   1745  ND2 ASN B1304     -21.817  12.789  59.104  1.00  0.00           N  
ATOM   1746  N   THR B1306     -24.328  16.236  62.572  1.00  0.00           N  
ATOM   1747  CA  THR B1306     -24.137  17.364  63.484  1.00  0.00           C  
ATOM   1748  C   THR B1306     -24.493  17.095  64.948  1.00  0.00           C  
ATOM   1749  O   THR B1306     -23.629  17.279  65.764  1.00  0.00           O  
ATOM   1750  CB  THR B1306     -24.811  18.641  62.943  1.00  0.00           C  
ATOM   1751  OG1 THR B1306     -24.335  18.858  61.594  1.00  0.00           O  
ATOM   1752  CG2 THR B1306     -24.467  19.821  63.820  1.00  0.00           C  
ATOM   1753  N   PRO B1310     -25.700  16.525  65.259  1.00  0.00           N  
ATOM   1754  CA  PRO B1310     -26.045  16.228  66.670  1.00  0.00           C  
ATOM   1755  C   PRO B1310     -25.065  15.262  67.312  1.00  0.00           C  
ATOM   1756  O   PRO B1310     -24.595  15.526  68.431  1.00  0.00           O  
ATOM   1757  CB  PRO B1310     -27.407  15.550  66.575  1.00  0.00           C  
ATOM   1758  CG  PRO B1310     -27.940  15.906  65.265  1.00  0.00           C  
ATOM   1759  CD  PRO B1310     -26.791  16.081  64.360  1.00  0.00           C  
ATOM   1760  N   LYS B1312     -24.696  14.201  66.581  1.00  0.00           N  
ATOM   1761  CA  LYS B1312     -23.690  13.243  67.046  1.00  0.00           C  
ATOM   1762  C   LYS B1312     -22.418  13.962  67.413  1.00  0.00           C  
ATOM   1763  O   LYS B1312     -21.818  13.646  68.415  1.00  0.00           O  
ATOM   1764  CB  LYS B1312     -23.356  12.195  65.959  1.00  0.00           C  
ATOM   1765  CG  LYS B1312     -24.456  11.257  65.662  1.00  0.00           C  
ATOM   1766  CD  LYS B1312     -24.300  10.794  64.292  1.00  0.00           C  
ATOM   1767  CE  LYS B1312     -24.915   9.420  64.123  1.00  0.00           C  
ATOM   1768  NZ  LYS B1312     -24.924   8.997  62.715  1.00  0.00           N  
ATOM   1769  N   GLN B1314     -22.039  14.950  66.592  1.00  0.00           N  
ATOM   1770  CA  GLN B1314     -20.773  15.687  66.756  1.00  0.00           C  
ATOM   1771  C   GLN B1314     -20.859  16.625  67.952  1.00  0.00           C  
ATOM   1772  O   GLN B1314     -19.886  16.718  68.761  1.00  0.00           O  
ATOM   1773  CB  GLN B1314     -20.388  16.432  65.459  1.00  0.00           C  
ATOM   1774  CG  GLN B1314     -19.877  15.475  64.364  1.00  0.00           C  
ATOM   1775  CD  GLN B1314     -19.407  16.137  63.064  1.00  0.00           C  
ATOM   1776  OE1 GLN B1314     -19.403  17.365  62.906  1.00  0.00           O  
ATOM   1777  NE2 GLN B1314     -19.001  15.295  62.113  1.00  0.00           N  
ATOM   1778  N   ILE B1316     -22.056  17.218  68.133  1.00  0.00           N  
ATOM   1779  CA  ILE B1316     -22.303  18.148  69.247  1.00  0.00           C  
ATOM   1780  C   ILE B1316     -22.143  17.370  70.542  1.00  0.00           C  
ATOM   1781  O   ILE B1316     -21.450  17.808  71.467  1.00  0.00           O  
ATOM   1782  CB  ILE B1316     -23.682  18.854  69.094  1.00  0.00           C  
ATOM   1783  CG1 ILE B1316     -23.555  19.948  68.032  1.00  0.00           C  
ATOM   1784  CG2 ILE B1316     -24.229  19.398  70.457  1.00  0.00           C  
ATOM   1785  CD1 ILE B1316     -24.881  20.662  67.658  1.00  0.00           C  
ATOM   1786  N   LEU B1317     -22.695  16.168  70.553  1.00  0.00           N  
ATOM   1787  CA  LEU B1317     -22.564  15.267  71.683  1.00  0.00           C  
ATOM   1788  C   LEU B1317     -21.107  15.013  72.080  1.00  0.00           C  
ATOM   1789  O   LEU B1317     -20.757  15.160  73.258  1.00  0.00           O  
ATOM   1790  CB  LEU B1317     -23.334  14.011  71.406  1.00  0.00           C  
ATOM   1791  CG  LEU B1317     -24.704  13.872  72.081  1.00  0.00           C  
ATOM   1792  CD1 LEU B1317     -25.360  15.151  72.730  1.00  0.00           C  
ATOM   1793  CD2 LEU B1317     -25.652  13.191  71.143  1.00  0.00           C  
ATOM   1794  N   LEU B1318     -20.248  14.767  71.079  1.00  0.00           N  
ATOM   1795  CA  LEU B1318     -18.801  14.635  71.294  1.00  0.00           C  
ATOM   1796  C   LEU B1318     -18.176  15.944  71.811  1.00  0.00           C  
ATOM   1797  O   LEU B1318     -17.421  15.915  72.764  1.00  0.00           O  
ATOM   1798  CB  LEU B1318     -18.116  14.129  70.031  1.00  0.00           C  
ATOM   1799  CG  LEU B1318     -18.476  12.711  69.578  1.00  0.00           C  
ATOM   1800  CD1 LEU B1318     -17.973  12.509  68.173  1.00  0.00           C  
ATOM   1801  CD2 LEU B1318     -17.913  11.618  70.527  1.00  0.00           C  
ATOM   1802  N   TYR B1319     -18.486  17.081  71.199  1.00  0.00           N  
ATOM   1803  CA  TYR B1319     -18.034  18.365  71.743  1.00  0.00           C  
ATOM   1804  C   TYR B1319     -18.312  18.518  73.257  1.00  0.00           C  
ATOM   1805  O   TYR B1319     -17.394  18.817  74.031  1.00  0.00           O  
ATOM   1806  CB  TYR B1319     -18.677  19.517  71.008  1.00  0.00           C  
ATOM   1807  CG  TYR B1319     -18.097  19.837  69.669  1.00  0.00           C  
ATOM   1808  CD1 TYR B1319     -16.851  20.471  69.555  1.00  0.00           C  
ATOM   1809  CD2 TYR B1319     -18.845  19.627  68.505  1.00  0.00           C  
ATOM   1810  CE1 TYR B1319     -16.352  20.847  68.310  1.00  0.00           C  
ATOM   1811  CE2 TYR B1319     -18.357  19.992  67.257  1.00  0.00           C  
ATOM   1812  CZ  TYR B1319     -17.113  20.592  67.170  1.00  0.00           C  
ATOM   1813  OH  TYR B1319     -16.647  20.954  65.948  1.00  0.00           O  
ATOM   1814  N   GLU B1321     -19.563  18.300  73.671  1.00  0.00           N  
ATOM   1815  CA  GLU B1321     -19.964  18.331  75.102  1.00  0.00           C  
ATOM   1816  C   GLU B1321     -19.155  17.331  75.963  1.00  0.00           C  
ATOM   1817  O   GLU B1321     -18.536  17.735  76.964  1.00  0.00           O  
ATOM   1818  CB  GLU B1321     -21.445  18.039  75.257  1.00  0.00           C  
ATOM   1819  CG  GLU B1321     -22.362  19.036  74.522  1.00  0.00           C  
ATOM   1820  CD  GLU B1321     -23.850  18.755  74.729  1.00  0.00           C  
ATOM   1821  OE1 GLU B1321     -24.233  17.709  75.343  1.00  0.00           O  
ATOM   1822  OE2 GLU B1321     -24.644  19.559  74.221  1.00  0.00           O  
ATOM   1823  N   ALA B1322     -19.132  16.056  75.533  1.00  0.00           N  
ATOM   1824  CA  ALA B1322     -18.360  14.969  76.184  1.00  0.00           C  
ATOM   1825  C   ALA B1322     -16.894  15.311  76.387  1.00  0.00           C  
ATOM   1826  O   ALA B1322     -16.295  14.849  77.339  1.00  0.00           O  
ATOM   1827  CB  ALA B1322     -18.465  13.635  75.345  1.00  0.00           C  
ATOM   1828  N   LEU B1323     -16.311  16.091  75.474  1.00  0.00           N  
ATOM   1829  CA  LEU B1323     -14.895  16.468  75.541  1.00  0.00           C  
ATOM   1830  C   LEU B1323     -14.718  17.816  76.195  1.00  0.00           C  
ATOM   1831  O   LEU B1323     -13.651  18.430  76.103  1.00  0.00           O  
ATOM   1832  CB  LEU B1323     -14.290  16.456  74.129  1.00  0.00           C  
ATOM   1833  CG  LEU B1323     -13.508  15.286  73.512  1.00  0.00           C  
ATOM   1834  CD1 LEU B1323     -13.491  13.899  74.280  1.00  0.00           C  
ATOM   1835  CD2 LEU B1323     -13.911  15.124  72.038  1.00  0.00           C  
ATOM   1836  N   GLY B1324     -15.763  18.292  76.868  1.00  0.00           N  
ATOM   1837  CA  GLY B1324     -15.705  19.583  77.575  1.00  0.00           C  
ATOM   1838  C   GLY B1324     -15.520  20.792  76.666  1.00  0.00           C  
ATOM   1839  O   GLY B1324     -15.053  21.845  77.121  1.00  0.00           O  
ATOM   1840  N   ALA B1342     -15.947  20.681  75.411  1.00  0.00           N  
ATOM   1841  CA  ALA B1342     -15.767  21.791  74.462  1.00  0.00           C  
ATOM   1842  C   ALA B1342     -17.079  22.390  73.964  1.00  0.00           C  
ATOM   1843  O   ALA B1342     -18.011  21.653  73.650  1.00  0.00           O  
ATOM   1844  CB  ALA B1342     -14.880  21.356  73.249  1.00  0.00           C  
ATOM   1845  N   THR B1344     -17.119  23.725  73.872  1.00  0.00           N  
ATOM   1846  CA  THR B1344     -18.238  24.443  73.264  1.00  0.00           C  
ATOM   1847  C   THR B1344     -18.199  24.180  71.765  1.00  0.00           C  
ATOM   1848  O   THR B1344     -17.167  24.413  71.151  1.00  0.00           O  
ATOM   1849  CB  THR B1344     -18.180  26.020  73.541  1.00  0.00           C  
ATOM   1850  OG1 THR B1344     -17.990  26.266  74.933  1.00  0.00           O  
ATOM   1851  CG2 THR B1344     -19.485  26.687  73.139  1.00  0.00           C  
ATOM   1852  N   PRO B1345     -19.301  23.642  71.174  1.00  0.00           N  
ATOM   1853  CA  PRO B1345     -19.299  23.400  69.715  1.00  0.00           C  
ATOM   1854  C   PRO B1345     -19.316  24.717  68.934  1.00  0.00           C  
ATOM   1855  O   PRO B1345     -19.729  25.738  69.481  1.00  0.00           O  
ATOM   1856  CB  PRO B1345     -20.604  22.612  69.457  1.00  0.00           C  
ATOM   1857  CG  PRO B1345     -21.434  22.756  70.613  1.00  0.00           C  
ATOM   1858  CD  PRO B1345     -20.586  23.258  71.791  1.00  0.00           C  
ATOM   1859  N   PRO B1347     -18.806  24.714  67.667  1.00  0.00           N  
ATOM   1860  CA  PRO B1347     -18.847  25.955  66.846  1.00  0.00           C  
ATOM   1861  C   PRO B1347     -20.265  26.215  66.414  1.00  0.00           C  
ATOM   1862  O   PRO B1347     -21.168  25.397  66.685  1.00  0.00           O  
ATOM   1863  CB  PRO B1347     -18.004  25.570  65.614  1.00  0.00           C  
ATOM   1864  CG  PRO B1347     -18.134  24.033  65.531  1.00  0.00           C  
ATOM   1865  CD  PRO B1347     -18.128  23.607  66.954  1.00  0.00           C  
ATOM   1866  N   ASN B1348     -20.464  27.349  65.746  1.00  0.00           N  
ATOM   1867  CA  ASN B1348     -21.689  27.591  65.024  1.00  0.00           C  
ATOM   1868  C   ASN B1348     -21.628  26.712  63.803  1.00  0.00           C  
ATOM   1869  O   ASN B1348     -20.555  26.514  63.237  1.00  0.00           O  
ATOM   1870  CB  ASN B1348     -21.792  29.043  64.599  1.00  0.00           C  
ATOM   1871  CG  ASN B1348     -21.675  30.002  65.764  1.00  0.00           C  
ATOM   1872  OD1 ASN B1348     -22.379  29.868  66.771  1.00  0.00           O  
ATOM   1873  ND2 ASN B1348     -20.777  30.976  65.639  1.00  0.00           N  
ATOM   1874  N   PHE B1349     -22.778  26.200  63.394  1.00  0.00           N  
ATOM   1875  CA  PHE B1349     -22.899  25.377  62.208  1.00  0.00           C  
ATOM   1876  C   PHE B1349     -23.686  26.112  61.163  1.00  0.00           C  
ATOM   1877  O   PHE B1349     -24.617  26.864  61.491  1.00  0.00           O  
ATOM   1878  CB  PHE B1349     -23.604  24.079  62.553  1.00  0.00           C  
ATOM   1879  CG  PHE B1349     -22.797  23.178  63.447  1.00  0.00           C  
ATOM   1880  CD1 PHE B1349     -21.837  22.315  62.904  1.00  0.00           C  
ATOM   1881  CD2 PHE B1349     -23.005  23.172  64.833  1.00  0.00           C  
ATOM   1882  CE1 PHE B1349     -21.060  21.487  63.727  1.00  0.00           C  
ATOM   1883  CE2 PHE B1349     -22.221  22.366  65.673  1.00  0.00           C  
ATOM   1884  CZ  PHE B1349     -21.246  21.519  65.120  1.00  0.00           C  
ATOM   1885  N   ALA B1350     -23.304  25.914  59.908  1.00  0.00           N  
ATOM   1886  CA  ALA B1350     -24.050  26.428  58.770  1.00  0.00           C  
ATOM   1887  C   ALA B1350     -24.184  25.287  57.781  1.00  0.00           C  
ATOM   1888  O   ALA B1350     -23.194  24.733  57.334  1.00  0.00           O  
ATOM   1889  CB  ALA B1350     -23.346  27.627  58.151  1.00  0.00           C  
ATOM   1890  N   HIS B1351     -25.415  24.860  57.552  1.00  0.00           N  
ATOM   1891  CA  HIS B1351     -25.718  23.780  56.612  1.00  0.00           C  
ATOM   1892  C   HIS B1351     -26.321  24.381  55.388  1.00  0.00           C  
ATOM   1893  O   HIS B1351     -27.452  24.894  55.405  1.00  0.00           O  
ATOM   1894  CB  HIS B1351     -26.614  22.720  57.239  1.00  0.00           C  
ATOM   1895  CG  HIS B1351     -25.945  21.975  58.347  1.00  0.00           C  
ATOM   1896  ND1 HIS B1351     -25.816  22.493  59.616  1.00  0.00           N  
ATOM   1897  CD2 HIS B1351     -25.298  20.789  58.359  1.00  0.00           C  
ATOM   1898  CE1 HIS B1351     -25.159  21.637  60.377  1.00  0.00           C  
ATOM   1899  NE2 HIS B1351     -24.836  20.593  59.638  1.00  0.00           N  
ATOM   1900  N   THR B1352     -25.517  24.367  54.334  1.00  0.00           N  
ATOM   1901  CA  THR B1352     -25.862  24.946  53.055  1.00  0.00           C  
ATOM   1902  C   THR B1352     -26.710  23.983  52.238  1.00  0.00           C  
ATOM   1903  O   THR B1352     -26.542  22.757  52.354  1.00  0.00           O  
ATOM   1904  CB  THR B1352     -24.605  25.292  52.269  1.00  0.00           C  
ATOM   1905  OG1 THR B1352     -23.702  24.173  52.313  1.00  0.00           O  
ATOM   1906  CG2 THR B1352     -23.934  26.523  52.873  1.00  0.00           C  
ATOM   1907  N   PRO B1356     -27.641  24.524  51.410  1.00  0.00           N  
ATOM   1908  CA  PRO B1356     -28.389  23.599  50.566  1.00  0.00           C  
ATOM   1909  C   PRO B1356     -27.485  23.099  49.429  1.00  0.00           C  
ATOM   1910  O   PRO B1356     -26.531  23.772  49.063  1.00  0.00           O  
ATOM   1911  CB  PRO B1356     -29.536  24.443  50.060  1.00  0.00           C  
ATOM   1912  CG  PRO B1356     -29.021  25.817  50.095  1.00  0.00           C  
ATOM   1913  CD  PRO B1356     -28.050  25.922  51.189  1.00  0.00           C  
ATOM   1914  N   LEU B1360     -27.770  21.905  48.920  1.00  0.00           N  
ATOM   1915  CA  LEU B1360     -26.925  21.287  47.889  1.00  0.00           C  
ATOM   1916  C   LEU B1360     -27.014  21.983  46.506  1.00  0.00           C  
ATOM   1917  O   LEU B1360     -27.898  22.817  46.259  1.00  0.00           O  
ATOM   1918  CB  LEU B1360     -27.283  19.806  47.758  1.00  0.00           C  
ATOM   1919  CG  LEU B1360     -27.125  18.899  48.992  1.00  0.00           C  
ATOM   1920  CD1 LEU B1360     -27.898  17.622  48.761  1.00  0.00           C  
ATOM   1921  CD2 LEU B1360     -25.650  18.609  49.352  1.00  0.00           C  
ATOM   1922  N   ILE B1361     -26.014  21.703  45.668  1.00  0.00           N  
ATOM   1923  CA  ILE B1361     -26.045  22.038  44.254  1.00  0.00           C  
ATOM   1924  C   ILE B1361     -26.726  20.842  43.596  1.00  0.00           C  
ATOM   1925  O   ILE B1361     -26.389  19.690  43.888  1.00  0.00           O  
ATOM   1926  CB  ILE B1361     -24.617  22.276  43.644  1.00  0.00           C  
ATOM   1927  CG1 ILE B1361     -23.849  23.342  44.449  1.00  0.00           C  
ATOM   1928  CG2 ILE B1361     -24.727  22.706  42.170  1.00  0.00           C  
ATOM   1929  CD1 ILE B1361     -22.411  23.444  44.112  1.00  0.00           C  
ATOM   1930  N   LEU B1365     -27.673  21.131  42.707  1.00  0.00           N  
ATOM   1931  CA  LEU B1365     -28.464  20.109  42.022  1.00  0.00           C  
ATOM   1932  C   LEU B1365     -28.197  20.037  40.519  1.00  0.00           C  
ATOM   1933  O   LEU B1365     -27.571  20.939  39.945  1.00  0.00           O  
ATOM   1934  CB  LEU B1365     -29.964  20.362  42.290  1.00  0.00           C  
ATOM   1935  CG  LEU B1365     -30.482  20.495  43.743  1.00  0.00           C  
ATOM   1936  CD1 LEU B1365     -31.978  20.857  43.798  1.00  0.00           C  
ATOM   1937  CD2 LEU B1365     -30.213  19.248  44.577  1.00  0.00           C  
ATOM   1938  N   ASN B1366     -28.623  18.928  39.904  1.00  0.00           N  
ATOM   1939  CA  ASN B1366     -28.691  18.793  38.429  1.00  0.00           C  
ATOM   1940  C   ASN B1366     -30.115  19.104  37.960  1.00  0.00           C  
ATOM   1941  O   ASN B1366     -30.992  19.346  38.806  1.00  0.00           O  
ATOM   1942  CB  ASN B1366     -28.212  17.403  37.936  1.00  0.00           C  
ATOM   1943  CG  ASN B1366     -28.782  16.248  38.751  1.00  0.00           C  
ATOM   1944  OD1 ASN B1366     -29.969  15.990  38.742  1.00  0.00           O  
ATOM   1945  ND2 ASN B1366     -27.913  15.547  39.456  1.00  0.00           N  
ATOM   1946  N   SER B1368     -30.340  19.136  36.633  1.00  0.00           N  
ATOM   1947  CA  SER B1368     -31.680  19.413  36.038  1.00  0.00           C  
ATOM   1948  C   SER B1368     -32.756  18.463  36.557  1.00  0.00           C  
ATOM   1949  O   SER B1368     -33.897  18.875  36.763  1.00  0.00           O  
ATOM   1950  CB  SER B1368     -31.629  19.355  34.512  1.00  0.00           C  
ATOM   1951  OG  SER B1368     -30.729  20.322  33.997  1.00  0.00           O  
ATOM   1952  N   THR B1369     -32.347  17.213  36.818  1.00  0.00           N  
ATOM   1953  CA  THR B1369     -33.178  16.138  37.406  1.00  0.00           C  
ATOM   1954  C   THR B1369     -33.519  16.369  38.899  1.00  0.00           C  
ATOM   1955  O   THR B1369     -34.209  15.545  39.515  1.00  0.00           O  
ATOM   1956  CB  THR B1369     -32.471  14.749  37.273  1.00  0.00           C  
ATOM   1957  OG1 THR B1369     -31.445  14.802  36.262  1.00  0.00           O  
ATOM   1958  CG2 THR B1369     -33.486  13.621  36.969  1.00  0.00           C  
ATOM   1959  N   GLY B1370     -33.008  17.469  39.475  1.00  0.00           N  
ATOM   1960  CA  GLY B1370     -33.260  17.851  40.879  1.00  0.00           C  
ATOM   1961  C   GLY B1370     -32.493  17.048  41.926  1.00  0.00           C  
ATOM   1962  O   GLY B1370     -32.635  17.301  43.141  1.00  0.00           O  
ATOM   1963  N   GLN B1373     -31.689  16.086  41.453  1.00  0.00           N  
ATOM   1964  CA  GLN B1373     -30.874  15.197  42.298  1.00  0.00           C  
ATOM   1965  C   GLN B1373     -29.542  15.862  42.605  1.00  0.00           C  
ATOM   1966  O   GLN B1373     -29.105  16.740  41.862  1.00  0.00           O  
ATOM   1967  CB  GLN B1373     -30.651  13.841  41.604  1.00  0.00           C  
ATOM   1968  CG  GLN B1373     -31.935  13.002  41.369  1.00  0.00           C  
ATOM   1969  CD  GLN B1373     -31.720  11.786  40.446  1.00  0.00           C  
ATOM   1970  OE1 GLN B1373     -30.581  11.395  40.154  1.00  0.00           O  
ATOM   1971  NE2 GLN B1373     -32.824  11.187  39.984  1.00  0.00           N  
ATOM   1972  N   LYS B1412     -28.909  15.456  43.706  1.00  0.00           N  
ATOM   1973  CA  LYS B1412     -27.609  16.009  44.116  1.00  0.00           C  
ATOM   1974  C   LYS B1412     -26.562  15.842  42.997  1.00  0.00           C  
ATOM   1975  O   LYS B1412     -26.449  14.756  42.389  1.00  0.00           O  
ATOM   1976  CB  LYS B1412     -27.119  15.364  45.414  1.00  0.00           C  
ATOM   1977  CG  LYS B1412     -25.845  16.010  45.991  1.00  0.00           C  
ATOM   1978  CD  LYS B1412     -25.130  15.083  46.991  1.00  0.00           C  
ATOM   1979  CE  LYS B1412     -23.865  15.734  47.538  1.00  0.00           C  
ATOM   1980  NZ  LYS B1412     -23.170  14.885  48.555  1.00  0.00           N  
ATOM   1981  N   LEU B1415     -25.854  16.941  42.706  1.00  0.00           N  
ATOM   1982  CA  LEU B1415     -24.812  16.964  41.685  1.00  0.00           C  
ATOM   1983  C   LEU B1415     -23.698  16.023  42.122  1.00  0.00           C  
ATOM   1984  O   LEU B1415     -23.036  16.236  43.159  1.00  0.00           O  
ATOM   1985  CB  LEU B1415     -24.297  18.392  41.433  1.00  0.00           C  
ATOM   1986  CG  LEU B1415     -23.379  18.701  40.221  1.00  0.00           C  
ATOM   1987  CD1 LEU B1415     -23.984  18.348  38.856  1.00  0.00           C  
ATOM   1988  CD2 LEU B1415     -22.995  20.162  40.189  1.00  0.00           C  
ATOM   1989  N   SER B1416     -23.615  14.911  41.392  1.00  0.00           N  
ATOM   1990  CA  SER B1416     -22.591  13.882  41.585  1.00  0.00           C  
ATOM   1991  C   SER B1416     -21.790  13.749  40.295  1.00  0.00           C  
ATOM   1992  O   SER B1416     -22.266  14.177  39.234  1.00  0.00           O  
ATOM   1993  CB  SER B1416     -23.245  12.548  41.964  1.00  0.00           C  
ATOM   1994  OG  SER B1416     -24.050  12.047  40.908  1.00  0.00           O  
ATOM   1995  N   LYS B1441     -20.606  13.127  40.361  1.00  0.00           N  
ATOM   1996  CA  LYS B1441     -19.769  12.943  39.149  1.00  0.00           C  
ATOM   1997  C   LYS B1441     -20.396  12.067  38.036  1.00  0.00           C  
ATOM   1998  O   LYS B1441     -19.741  11.745  37.042  1.00  0.00           O  
ATOM   1999  CB  LYS B1441     -18.298  12.590  39.472  1.00  0.00           C  
ATOM   2000  CG  LYS B1441     -18.030  11.481  40.455  1.00  0.00           C  
ATOM   2001  CD  LYS B1441     -16.532  11.460  40.724  1.00  0.00           C  
ATOM   2002  CE  LYS B1441     -16.053  10.190  41.411  1.00  0.00           C  
ATOM   2003  NZ  LYS B1441     -14.562  10.175  41.454  1.00  0.00           N  
ATOM   2004  N   ARG B1442     -21.685  11.738  38.213  1.00  0.00           N  
ATOM   2005  CA  ARG B1442     -22.522  11.052  37.217  1.00  0.00           C  
ATOM   2006  C   ARG B1442     -23.227  12.048  36.272  1.00  0.00           C  
ATOM   2007  O   ARG B1442     -23.939  11.638  35.345  1.00  0.00           O  
ATOM   2008  CB  ARG B1442     -23.576  10.164  37.909  1.00  0.00           C  
ATOM   2009  CG  ARG B1442     -23.006   8.991  38.700  1.00  0.00           C  
ATOM   2010  CD  ARG B1442     -23.981   7.812  38.733  1.00  0.00           C  
ATOM   2011  NE  ARG B1442     -23.381   6.615  39.336  1.00  0.00           N  
ATOM   2012  CZ  ARG B1442     -22.609   5.730  38.693  1.00  0.00           C  
ATOM   2013  NH1 ARG B1442     -22.309   5.880  37.404  1.00  0.00           N  
ATOM   2014  NH2 ARG B1442     -22.119   4.686  39.347  1.00  0.00           N  
ATOM   2015  N   ASP B1450     -23.023  13.346  36.518  1.00  0.00           N  
ATOM   2016  CA  ASP B1450     -23.652  14.430  35.738  1.00  0.00           C  
ATOM   2017  C   ASP B1450     -22.699  15.121  34.740  1.00  0.00           C  
ATOM   2018  O   ASP B1450     -22.999  16.209  34.219  1.00  0.00           O  
ATOM   2019  CB  ASP B1450     -24.270  15.450  36.698  1.00  0.00           C  
ATOM   2020  CG  ASP B1450     -25.268  14.822  37.651  1.00  0.00           C  
ATOM   2021  OD1 ASP B1450     -26.074  13.963  37.208  1.00  0.00           O  
ATOM   2022  OD2 ASP B1450     -25.254  15.189  38.851  1.00  0.00           O  
ATOM   2023  N   GLY B1452     -21.584  14.451  34.444  1.00  0.00           N  
ATOM   2024  CA  GLY B1452     -20.535  14.999  33.606  1.00  0.00           C  
ATOM   2025  C   GLY B1452     -19.446  15.667  34.428  1.00  0.00           C  
ATOM   2026  O   GLY B1452     -18.972  15.118  35.421  1.00  0.00           O  
ATOM   2027  N   VAL B1455     -19.097  16.868  34.016  1.00  0.00           N  
ATOM   2028  CA  VAL B1455     -18.030  17.630  34.594  1.00  0.00           C  
ATOM   2029  C   VAL B1455     -18.408  18.255  35.944  1.00  0.00           C  
ATOM   2030  O   VAL B1455     -19.353  19.056  36.042  1.00  0.00           O  
ATOM   2031  CB  VAL B1455     -17.563  18.742  33.617  1.00  0.00           C  
ATOM   2032  CG1 VAL B1455     -16.512  19.650  34.259  1.00  0.00           C  
ATOM   2033  CG2 VAL B1455     -16.999  18.130  32.420  1.00  0.00           C  
ATOM   2034  N   THR B1456     -17.622  17.903  36.958  1.00  0.00           N  
ATOM   2035  CA  THR B1456     -17.723  18.463  38.297  1.00  0.00           C  
ATOM   2036  C   THR B1456     -16.344  18.840  38.906  1.00  0.00           C  
ATOM   2037  O   THR B1456     -16.297  19.597  39.874  1.00  0.00           O  
ATOM   2038  CB  THR B1456     -18.449  17.496  39.250  1.00  0.00           C  
ATOM   2039  OG1 THR B1456     -17.837  16.202  39.172  1.00  0.00           O  
ATOM   2040  CG2 THR B1456     -19.942  17.384  38.884  1.00  0.00           C  
ATOM   2041  N   SER B1457     -15.246  18.269  38.369  1.00  0.00           N  
ATOM   2042  CA  SER B1457     -13.860  18.571  38.791  1.00  0.00           C  
ATOM   2043  C   SER B1457     -13.463  19.999  38.436  1.00  0.00           C  
ATOM   2044  O   SER B1457     -13.628  20.413  37.280  1.00  0.00           O  
ATOM   2045  CB  SER B1457     -12.888  17.660  38.072  1.00  0.00           C  
ATOM   2046  OG  SER B1457     -12.721  16.417  38.704  1.00  0.00           O  
ATOM   2047  N   ILE B1458     -12.874  20.718  39.392  1.00  0.00           N  
ATOM   2048  CA  ILE B1458     -12.322  22.066  39.138  1.00  0.00           C  
ATOM   2049  C   ILE B1458     -11.271  22.038  38.039  1.00  0.00           C  
ATOM   2050  O   ILE B1458     -11.299  22.857  37.133  1.00  0.00           O  
ATOM   2051  CB  ILE B1458     -11.781  22.774  40.468  1.00  0.00           C  
ATOM   2052  CG1 ILE B1458     -12.928  23.041  41.474  1.00  0.00           C  
ATOM   2053  CG2 ILE B1458     -10.963  24.026  40.179  1.00  0.00           C  
ATOM   2054  CD1 ILE B1458     -14.235  23.582  40.886  1.00  0.00           C  
ATOM   2055  N   SER B1459     -10.396  21.052  38.079  1.00  0.00           N  
ATOM   2056  CA  SER B1459      -9.361  20.887  37.050  1.00  0.00           C  
ATOM   2057  C   SER B1459      -9.982  20.602  35.669  1.00  0.00           C  
ATOM   2058  O   SER B1459      -9.426  21.045  34.645  1.00  0.00           O  
ATOM   2059  CB  SER B1459      -8.361  19.802  37.438  1.00  0.00           C  
ATOM   2060  OG  SER B1459      -9.000  18.564  37.575  1.00  0.00           O  
ATOM   2061  N   ASP B1460     -11.142  19.919  35.640  1.00  0.00           N  
ATOM   2062  CA  ASP B1460     -11.883  19.751  34.368  1.00  0.00           C  
ATOM   2063  C   ASP B1460     -12.452  21.055  33.770  1.00  0.00           C  
ATOM   2064  O   ASP B1460     -12.339  21.269  32.556  1.00  0.00           O  
ATOM   2065  CB  ASP B1460     -12.944  18.678  34.477  1.00  0.00           C  
ATOM   2066  CG  ASP B1460     -12.365  17.281  34.283  1.00  0.00           C  
ATOM   2067  OD1 ASP B1460     -11.162  17.180  33.999  1.00  0.00           O  
ATOM   2068  OD2 ASP B1460     -13.092  16.288  34.417  1.00  0.00           O  
ATOM   2069  N   PHE B1461     -13.051  21.908  34.618  1.00  0.00           N  
ATOM   2070  CA  PHE B1461     -13.517  23.215  34.200  1.00  0.00           C  
ATOM   2071  C   PHE B1461     -12.370  24.044  33.613  1.00  0.00           C  
ATOM   2072  O   PHE B1461     -12.497  24.615  32.534  1.00  0.00           O  
ATOM   2073  CB  PHE B1461     -14.248  23.948  35.342  1.00  0.00           C  
ATOM   2074  CG  PHE B1461     -15.618  23.373  35.655  1.00  0.00           C  
ATOM   2075  CD1 PHE B1461     -16.695  23.589  34.799  1.00  0.00           C  
ATOM   2076  CD2 PHE B1461     -15.816  22.589  36.784  1.00  0.00           C  
ATOM   2077  CE1 PHE B1461     -17.955  23.014  35.076  1.00  0.00           C  
ATOM   2078  CE2 PHE B1461     -17.059  22.013  37.065  1.00  0.00           C  
ATOM   2079  CZ  PHE B1461     -18.124  22.231  36.214  1.00  0.00           C  
ATOM   2080  N   ARG B1462     -11.242  24.022  34.314  1.00  0.00           N  
ATOM   2081  CA  ARG B1462     -10.007  24.652  33.931  1.00  0.00           C  
ATOM   2082  C   ARG B1462      -9.566  24.114  32.576  1.00  0.00           C  
ATOM   2083  O   ARG B1462      -9.363  24.904  31.620  1.00  0.00           O  
ATOM   2084  CB  ARG B1462      -8.970  24.348  35.019  1.00  0.00           C  
ATOM   2085  CG  ARG B1462      -7.596  24.929  34.765  1.00  0.00           C  
ATOM   2086  CD  ARG B1462      -6.672  24.433  35.809  1.00  0.00           C  
ATOM   2087  NE  ARG B1462      -5.432  25.199  35.824  1.00  0.00           N  
ATOM   2088  CZ  ARG B1462      -4.627  25.309  36.885  1.00  0.00           C  
ATOM   2089  NH1 ARG B1462      -4.945  24.719  38.048  1.00  0.00           N  
ATOM   2090  NH2 ARG B1462      -3.513  26.037  36.786  1.00  0.00           N  
ATOM   2091  N   ALA B1463      -9.499  22.775  32.473  1.00  0.00           N  
ATOM   2092  CA  ALA B1463      -9.170  22.071  31.203  1.00  0.00           C  
ATOM   2093  C   ALA B1463     -10.052  22.511  30.015  1.00  0.00           C  
ATOM   2094  O   ALA B1463      -9.559  22.695  28.901  1.00  0.00           O  
ATOM   2095  CB  ALA B1463      -9.241  20.517  31.393  1.00  0.00           C  
ATOM   2096  N   MET B1464     -11.344  22.721  30.282  1.00  0.00           N  
ATOM   2097  CA  MET B1464     -12.309  23.131  29.285  1.00  0.00           C  
ATOM   2098  C   MET B1464     -12.135  24.610  28.898  1.00  0.00           C  
ATOM   2099  O   MET B1464     -12.791  25.095  27.993  1.00  0.00           O  
ATOM   2100  CB  MET B1464     -13.730  22.893  29.824  1.00  0.00           C  
ATOM   2101  CG  MET B1464     -14.173  21.424  29.915  1.00  0.00           C  
ATOM   2102  SD  MET B1464     -15.904  21.194  30.427  1.00  0.00           S  
ATOM   2103  CE  MET B1464     -16.729  22.063  29.062  1.00  0.00           C  
ATOM   2104  N   GLY B1465     -11.259  25.331  29.582  1.00  0.00           N  
ATOM   2105  CA  GLY B1465     -11.104  26.748  29.281  1.00  0.00           C  
ATOM   2106  C   GLY B1465     -12.063  27.666  30.026  1.00  0.00           C  
ATOM   2107  O   GLY B1465     -12.422  28.727  29.514  1.00  0.00           O  
ATOM   2108  N   TYR B1467     -12.477  27.285  31.235  1.00  0.00           N  
ATOM   2109  CA  TYR B1467     -13.138  28.261  32.119  1.00  0.00           C  
ATOM   2110  C   TYR B1467     -12.115  29.065  32.980  1.00  0.00           C  
ATOM   2111  O   TYR B1467     -11.144  28.514  33.527  1.00  0.00           O  
ATOM   2112  CB  TYR B1467     -14.191  27.579  32.967  1.00  0.00           C  
ATOM   2113  CG  TYR B1467     -15.368  27.143  32.154  1.00  0.00           C  
ATOM   2114  CD1 TYR B1467     -16.413  28.028  31.872  1.00  0.00           C  
ATOM   2115  CD2 TYR B1467     -15.446  25.845  31.634  1.00  0.00           C  
ATOM   2116  CE1 TYR B1467     -17.519  27.615  31.093  1.00  0.00           C  
ATOM   2117  CE2 TYR B1467     -16.551  25.431  30.888  1.00  0.00           C  
ATOM   2118  CZ  TYR B1467     -17.570  26.318  30.622  1.00  0.00           C  
ATOM   2119  OH  TYR B1467     -18.626  25.913  29.859  1.00  0.00           O  
ATOM   2120  N   LEU B1506     -12.295  30.376  33.023  1.00  0.00           N  
ATOM   2121  CA  LEU B1506     -11.418  31.259  33.824  1.00  0.00           C  
ATOM   2122  C   LEU B1506     -11.711  31.131  35.339  1.00  0.00           C  
ATOM   2123  O   LEU B1506     -12.877  31.087  35.749  1.00  0.00           O  
ATOM   2124  CB  LEU B1506     -11.510  32.706  33.319  1.00  0.00           C  
ATOM   2125  CG  LEU B1506     -11.027  33.074  31.877  1.00  0.00           C  
ATOM   2126  CD1 LEU B1506     -10.830  34.584  31.723  1.00  0.00           C  
ATOM   2127  CD2 LEU B1506      -9.712  32.420  31.451  1.00  0.00           C  
ATOM   2128  N   ALA B1507     -10.655  30.996  36.147  1.00  0.00           N  
ATOM   2129  CA  ALA B1507     -10.784  30.839  37.613  1.00  0.00           C  
ATOM   2130  C   ALA B1507     -11.692  31.875  38.298  1.00  0.00           C  
ATOM   2131  O   ALA B1507     -12.520  31.467  39.123  1.00  0.00           O  
ATOM   2132  CB  ALA B1507      -9.428  30.792  38.295  1.00  0.00           C  
ATOM   2133  N   PRO B1508     -11.525  33.206  38.005  1.00  0.00           N  
ATOM   2134  CA  PRO B1508     -12.455  34.142  38.636  1.00  0.00           C  
ATOM   2135  C   PRO B1508     -13.905  33.959  38.198  1.00  0.00           C  
ATOM   2136  O   PRO B1508     -14.825  34.261  38.987  1.00  0.00           O  
ATOM   2137  CB  PRO B1508     -11.916  35.543  38.232  1.00  0.00           C  
ATOM   2138  CG  PRO B1508     -11.042  35.339  37.117  1.00  0.00           C  
ATOM   2139  CD  PRO B1508     -10.475  33.935  37.254  1.00  0.00           C  
ATOM   2140  N   ALA B1509     -14.111  33.439  36.984  1.00  0.00           N  
ATOM   2141  CA  ALA B1509     -15.468  33.136  36.479  1.00  0.00           C  
ATOM   2142  C   ALA B1509     -16.140  32.013  37.274  1.00  0.00           C  
ATOM   2143  O   ALA B1509     -17.299  32.147  37.713  1.00  0.00           O  
ATOM   2144  CB  ALA B1509     -15.426  32.797  35.002  1.00  0.00           C  
ATOM   2145  N   LEU B1510     -15.387  30.931  37.490  1.00  0.00           N  
ATOM   2146  CA  LEU B1510     -15.878  29.783  38.212  1.00  0.00           C  
ATOM   2147  C   LEU B1510     -16.060  30.161  39.673  1.00  0.00           C  
ATOM   2148  O   LEU B1510     -17.087  29.801  40.293  1.00  0.00           O  
ATOM   2149  CB  LEU B1510     -14.938  28.587  38.035  1.00  0.00           C  
ATOM   2150  CG  LEU B1510     -15.433  27.208  38.504  1.00  0.00           C  
ATOM   2151  CD1 LEU B1510     -16.767  26.783  37.886  1.00  0.00           C  
ATOM   2152  CD2 LEU B1510     -14.405  26.199  38.170  1.00  0.00           C  
ATOM   2153  N   ALA B1511     -15.110  30.952  40.197  1.00  0.00           N  
ATOM   2154  CA  ALA B1511     -15.200  31.452  41.579  1.00  0.00           C  
ATOM   2155  C   ALA B1511     -16.527  32.182  41.744  1.00  0.00           C  
ATOM   2156  O   ALA B1511     -17.332  31.790  42.590  1.00  0.00           O  
ATOM   2157  CB  ALA B1511     -14.009  32.361  41.926  1.00  0.00           C  
ATOM   2158  N   ASN B1516     -16.779  33.128  40.822  1.00  0.00           N  
ATOM   2159  CA  ASN B1516     -17.979  33.970  40.755  1.00  0.00           C  
ATOM   2160  C   ASN B1516     -19.269  33.139  40.703  1.00  0.00           C  
ATOM   2161  O   ASN B1516     -20.198  33.342  41.529  1.00  0.00           O  
ATOM   2162  CB  ASN B1516     -17.858  34.916  39.526  1.00  0.00           C  
ATOM   2163  CG  ASN B1516     -18.855  36.076  39.521  1.00  0.00           C  
ATOM   2164  OD1 ASN B1516     -18.607  37.075  38.856  1.00  0.00           O  
ATOM   2165  ND2 ASN B1516     -20.000  35.928  40.185  1.00  0.00           N  
ATOM   2166  N   TYR B1517     -19.283  32.169  39.788  1.00  0.00           N  
ATOM   2167  CA  TYR B1517     -20.434  31.292  39.586  1.00  0.00           C  
ATOM   2168  C   TYR B1517     -20.749  30.398  40.786  1.00  0.00           C  
ATOM   2169  O   TYR B1517     -21.913  30.297  41.193  1.00  0.00           O  
ATOM   2170  CB  TYR B1517     -20.279  30.451  38.302  1.00  0.00           C  
ATOM   2171  CG  TYR B1517     -21.430  29.496  38.089  1.00  0.00           C  
ATOM   2172  CD1 TYR B1517     -22.727  29.974  37.851  1.00  0.00           C  
ATOM   2173  CD2 TYR B1517     -21.240  28.116  38.187  1.00  0.00           C  
ATOM   2174  CE1 TYR B1517     -23.802  29.103  37.707  1.00  0.00           C  
ATOM   2175  CE2 TYR B1517     -22.300  27.234  38.022  1.00  0.00           C  
ATOM   2176  CZ  TYR B1517     -23.574  27.729  37.781  1.00  0.00           C  
ATOM   2177  OH  TYR B1517     -24.636  26.857  37.649  1.00  0.00           O  
ATOM   2178  N   MET B1518     -19.723  29.748  41.341  1.00  0.00           N  
ATOM   2179  CA  MET B1518     -19.918  28.854  42.481  1.00  0.00           C  
ATOM   2180  C   MET B1518     -20.514  29.611  43.645  1.00  0.00           C  
ATOM   2181  O   MET B1518     -21.314  29.062  44.400  1.00  0.00           O  
ATOM   2182  CB  MET B1518     -18.619  28.223  42.906  1.00  0.00           C  
ATOM   2183  CG  MET B1518     -18.133  27.164  42.011  1.00  0.00           C  
ATOM   2184  SD  MET B1518     -16.709  26.294  42.743  1.00  0.00           S  
ATOM   2185  CE  MET B1518     -15.435  27.545  42.735  1.00  0.00           C  
ATOM   2186  N   THR B1527     -20.153  30.890  43.758  1.00  0.00           N  
ATOM   2187  CA  THR B1527     -20.716  31.752  44.797  1.00  0.00           C  
ATOM   2188  C   THR B1527     -22.203  31.997  44.510  1.00  0.00           C  
ATOM   2189  O   THR B1527     -23.021  31.861  45.407  1.00  0.00           O  
ATOM   2190  CB  THR B1527     -19.954  33.057  44.910  1.00  0.00           C  
ATOM   2191  OG1 THR B1527     -18.567  32.767  45.003  1.00  0.00           O  
ATOM   2192  CG2 THR B1527     -20.361  33.814  46.141  1.00  0.00           C  
ATOM   2193  N   LEU B1528     -22.539  32.256  43.246  1.00  0.00           N  
ATOM   2194  CA  LEU B1528     -23.933  32.489  42.819  1.00  0.00           C  
ATOM   2195  C   LEU B1528     -24.843  31.278  43.013  1.00  0.00           C  
ATOM   2196  O   LEU B1528     -26.077  31.431  43.091  1.00  0.00           O  
ATOM   2197  CB  LEU B1528     -23.989  33.003  41.364  1.00  0.00           C  
ATOM   2198  CG  LEU B1528     -23.486  34.431  41.068  1.00  0.00           C  
ATOM   2199  CD1 LEU B1528     -23.498  34.705  39.596  1.00  0.00           C  
ATOM   2200  CD2 LEU B1528     -24.314  35.491  41.785  1.00  0.00           C  
ATOM   2201  N   LEU B1549     -24.225  30.092  43.092  1.00  0.00           N  
ATOM   2202  CA  LEU B1549     -24.901  28.859  43.480  1.00  0.00           C  
ATOM   2203  C   LEU B1549     -25.145  28.897  44.963  1.00  0.00           C  
ATOM   2204  O   LEU B1549     -24.327  28.394  45.756  1.00  0.00           O  
ATOM   2205  CB  LEU B1549     -24.059  27.623  43.148  1.00  0.00           C  
ATOM   2206  CG  LEU B1549     -24.009  27.175  41.699  1.00  0.00           C  
ATOM   2207  CD1 LEU B1549     -22.944  26.110  41.535  1.00  0.00           C  
ATOM   2208  CD2 LEU B1549     -25.396  26.692  41.201  1.00  0.00           C  
ATOM   2209  N   GLY B1563     -26.240  29.527  45.354  1.00  0.00           N  
ATOM   2210  CA  GLY B1563     -26.553  29.637  46.768  1.00  0.00           C  
ATOM   2211  C   GLY B1563     -26.358  30.992  47.431  1.00  0.00           C  
ATOM   2212  O   GLY B1563     -26.743  31.148  48.563  1.00  0.00           O  
ATOM   2213  N   TRP B1569     -25.736  31.956  46.762  1.00  0.00           N  
ATOM   2214  CA  TRP B1569     -25.600  33.299  47.326  1.00  0.00           C  
ATOM   2215  C   TRP B1569     -26.230  34.346  46.422  1.00  0.00           C  
ATOM   2216  O   TRP B1569     -25.992  34.392  45.209  1.00  0.00           O  
ATOM   2217  CB  TRP B1569     -24.140  33.665  47.688  1.00  0.00           C  
ATOM   2218  CG  TRP B1569     -24.009  34.975  48.484  1.00  0.00           C  
ATOM   2219  CD1 TRP B1569     -24.517  35.234  49.735  1.00  0.00           C  
ATOM   2220  CD2 TRP B1569     -23.338  36.175  48.075  1.00  0.00           C  
ATOM   2221  NE1 TRP B1569     -24.207  36.513  50.122  1.00  0.00           N  
ATOM   2222  CE2 TRP B1569     -23.485  37.117  49.128  1.00  0.00           C  
ATOM   2223  CE3 TRP B1569     -22.640  36.560  46.910  1.00  0.00           C  
ATOM   2224  CZ2 TRP B1569     -22.949  38.433  49.058  1.00  0.00           C  
ATOM   2225  CZ3 TRP B1569     -22.106  37.877  46.835  1.00  0.00           C  
ATOM   2226  CH2 TRP B1569     -22.268  38.792  47.914  1.00  0.00           C  
ATOM   2227  N   SER B1570     -27.055  35.168  47.061  1.00  0.00           N  
ATOM   2228  CA  SER B1570     -27.777  36.243  46.437  1.00  0.00           C  
ATOM   2229  C   SER B1570     -27.071  37.525  46.880  1.00  0.00           C  
ATOM   2230  O   SER B1570     -27.099  37.857  48.069  1.00  0.00           O  
ATOM   2231  CB  SER B1570     -29.235  36.241  46.917  1.00  0.00           C  
ATOM   2232  OG  SER B1570     -29.666  34.931  47.295  1.00  0.00           O  
ATOM   2233  N   PRO B1571     -26.360  38.201  45.949  1.00  0.00           N  
ATOM   2234  CA  PRO B1571     -25.703  39.483  46.260  1.00  0.00           C  
ATOM   2235  C   PRO B1571     -26.698  40.609  46.636  1.00  0.00           C  
ATOM   2236  O   PRO B1571     -27.796  40.665  46.061  1.00  0.00           O  
ATOM   2237  CB  PRO B1571     -24.986  39.834  44.953  1.00  0.00           C  
ATOM   2238  CG  PRO B1571     -25.726  39.068  43.885  1.00  0.00           C  
ATOM   2239  CD  PRO B1571     -26.088  37.780  44.559  1.00  0.00           C  
ATOM   2240  N   PRO B1572     -26.328  41.486  47.603  1.00  0.00           N  
ATOM   2241  CA  PRO B1572     -27.193  42.626  47.988  1.00  0.00           C  
ATOM   2242  C   PRO B1572     -27.409  43.675  46.869  1.00  0.00           C  
ATOM   2243  O   PRO B1572     -26.844  43.532  45.778  1.00  0.00           O  
ATOM   2244  CB  PRO B1572     -26.446  43.239  49.193  1.00  0.00           C  
ATOM   2245  CG  PRO B1572     -25.545  42.142  49.684  1.00  0.00           C  
ATOM   2246  CD  PRO B1572     -25.116  41.437  48.442  1.00  0.00           C  
ATOM   2247  N   GLU B1573     -28.261  44.683  47.138  1.00  0.00           N  
ATOM   2248  CA  GLU B1573     -28.536  45.795  46.193  1.00  0.00           C  
ATOM   2249  C   GLU B1573     -27.262  46.366  45.574  1.00  0.00           C  
ATOM   2250  O   GLU B1573     -26.272  46.617  46.279  1.00  0.00           O  
ATOM   2251  CB  GLU B1573     -29.322  46.925  46.870  1.00  0.00           C  
ATOM   2252  CG  GLU B1573     -30.780  47.108  46.413  1.00  0.00           C  
ATOM   2253  CD  GLU B1573     -31.524  48.193  47.232  1.00  0.00           C  
ATOM   2254  OE1 GLU B1573     -31.601  48.061  48.480  1.00  0.00           O  
ATOM   2255  OE2 GLU B1573     -32.053  49.160  46.630  1.00  0.00           O  
ATOM   2256  N   GLY B1574     -27.277  46.485  44.247  1.00  0.00           N  
ATOM   2257  CA  GLY B1574     -26.179  47.083  43.475  1.00  0.00           C  
ATOM   2258  C   GLY B1574     -24.823  46.396  43.530  1.00  0.00           C  
ATOM   2259  O   GLY B1574     -23.800  47.041  43.265  1.00  0.00           O  
ATOM   2260  N   VAL B1575     -24.805  45.116  43.913  1.00  0.00           N  
ATOM   2261  CA  VAL B1575     -23.579  44.298  43.859  1.00  0.00           C  
ATOM   2262  C   VAL B1575     -23.545  43.568  42.499  1.00  0.00           C  
ATOM   2263  O   VAL B1575     -22.516  43.581  41.805  1.00  0.00           O  
ATOM   2264  CB  VAL B1575     -23.426  43.335  45.086  1.00  0.00           C  
ATOM   2265  CG1 VAL B1575     -22.180  42.460  44.961  1.00  0.00           C  
ATOM   2266  CG2 VAL B1575     -23.345  44.129  46.376  1.00  0.00           C  
ATOM   2267  N   GLY B1576     -24.687  42.981  42.118  1.00  0.00           N  
ATOM   2268  CA  GLY B1576     -24.854  42.314  40.815  1.00  0.00           C  
ATOM   2269  C   GLY B1576     -24.258  40.920  40.755  1.00  0.00           C  
ATOM   2270  O   GLY B1576     -23.590  40.481  41.702  1.00  0.00           O  
ATOM   2271  N   GLU B1577     -24.503  40.227  39.640  1.00  0.00           N  
ATOM   2272  CA  GLU B1577     -23.999  38.857  39.426  1.00  0.00           C  
ATOM   2273  C   GLU B1577     -22.504  38.797  39.108  1.00  0.00           C  
ATOM   2274  O   GLU B1577     -21.932  37.721  39.081  1.00  0.00           O  
ATOM   2275  CB  GLU B1577     -24.814  38.129  38.351  1.00  0.00           C  
ATOM   2276  CG  GLU B1577     -26.255  37.782  38.783  1.00  0.00           C  
ATOM   2277  CD  GLU B1577     -27.042  37.037  37.697  1.00  0.00           C  
ATOM   2278  OE1 GLU B1577     -26.711  35.846  37.424  1.00  0.00           O  
ATOM   2279  OE2 GLU B1577     -27.996  37.645  37.126  1.00  0.00           O  
ATOM   2280  N   LEU B1578     -21.885  39.962  38.932  1.00  0.00           N  
ATOM   2281  CA  LEU B1578     -20.479  40.091  38.552  1.00  0.00           C  
ATOM   2282  C   LEU B1578     -19.667  40.702  39.679  1.00  0.00           C  
ATOM   2283  O   LEU B1578     -19.813  41.896  40.001  1.00  0.00           O  
ATOM   2284  CB  LEU B1578     -20.361  40.927  37.253  1.00  0.00           C  
ATOM   2285  CG  LEU B1578     -19.096  41.010  36.350  1.00  0.00           C  
ATOM   2286  CD1 LEU B1578     -18.037  42.052  36.856  1.00  0.00           C  
ATOM   2287  CD2 LEU B1578     -18.456  39.629  36.043  1.00  0.00           C  
ATOM   2288  N   PHE B1579     -18.815  39.873  40.282  1.00  0.00           N  
ATOM   2289  CA  PHE B1579     -17.985  40.269  41.432  1.00  0.00           C  
ATOM   2290  C   PHE B1579     -16.712  39.459  41.549  1.00  0.00           C  
ATOM   2291  O   PHE B1579     -16.618  38.367  40.988  1.00  0.00           O  
ATOM   2292  CB  PHE B1579     -18.782  40.146  42.741  1.00  0.00           C  
ATOM   2293  CG  PHE B1579     -19.477  38.817  42.913  1.00  0.00           C  
ATOM   2294  CD1 PHE B1579     -18.817  37.738  43.516  1.00  0.00           C  
ATOM   2295  CD2 PHE B1579     -20.804  38.647  42.480  1.00  0.00           C  
ATOM   2296  CE1 PHE B1579     -19.464  36.489  43.671  1.00  0.00           C  
ATOM   2297  CE2 PHE B1579     -21.469  37.431  42.639  1.00  0.00           C  
ATOM   2298  CZ  PHE B1579     -20.800  36.338  43.235  1.00  0.00           C  
ATOM   2299  N   THR B1580     -15.735  40.016  42.270  1.00  0.00           N  
ATOM   2300  CA  THR B1580     -14.513  39.311  42.641  1.00  0.00           C  
ATOM   2301  C   THR B1580     -14.770  38.703  44.006  1.00  0.00           C  
ATOM   2302  O   THR B1580     -15.599  39.220  44.760  1.00  0.00           O  
ATOM   2303  CB  THR B1580     -13.298  40.257  42.743  1.00  0.00           C  
ATOM   2304  OG1 THR B1580     -13.511  41.213  43.781  1.00  0.00           O  
ATOM   2305  CG2 THR B1580     -13.077  41.016  41.459  1.00  0.00           C  
ATOM   2306  N   LEU B1581     -14.079  37.602  44.332  1.00  0.00           N  
ATOM   2307  CA  LEU B1581     -14.126  37.020  45.701  1.00  0.00           C  
ATOM   2308  C   LEU B1581     -13.780  38.056  46.781  1.00  0.00           C  
ATOM   2309  O   LEU B1581     -14.364  38.041  47.858  1.00  0.00           O  
ATOM   2310  CB  LEU B1581     -13.173  35.854  45.827  1.00  0.00           C  
ATOM   2311  CG  LEU B1581     -13.489  34.491  45.230  1.00  0.00           C  
ATOM   2312  CD1 LEU B1581     -12.207  33.657  45.224  1.00  0.00           C  
ATOM   2313  CD2 LEU B1581     -14.582  33.772  45.982  1.00  0.00           C  
ATOM   2314  N   ASP B1582     -12.846  38.956  46.475  1.00  0.00           N  
ATOM   2315  CA  ASP B1582     -12.494  40.053  47.359  1.00  0.00           C  
ATOM   2316  C   ASP B1582     -13.683  40.961  47.639  1.00  0.00           C  
ATOM   2317  O   ASP B1582     -13.830  41.438  48.767  1.00  0.00           O  
ATOM   2318  CB  ASP B1582     -11.337  40.888  46.786  1.00  0.00           C  
ATOM   2319  CG  ASP B1582      -9.956  40.229  46.975  1.00  0.00           C  
ATOM   2320  OD1 ASP B1582      -9.741  39.459  47.948  1.00  0.00           O  
ATOM   2321  OD2 ASP B1582      -9.061  40.520  46.144  1.00  0.00           O  
ATOM   2322  N   LEU B1583     -14.525  41.196  46.622  1.00  0.00           N  
ATOM   2323  CA  LEU B1583     -15.685  42.103  46.745  1.00  0.00           C  
ATOM   2324  C   LEU B1583     -16.859  41.476  47.496  1.00  0.00           C  
ATOM   2325  O   LEU B1583     -17.446  42.106  48.391  1.00  0.00           O  
ATOM   2326  CB  LEU B1583     -16.124  42.621  45.372  1.00  0.00           C  
ATOM   2327  CG  LEU B1583     -17.352  43.539  45.225  1.00  0.00           C  
ATOM   2328  CD1 LEU B1583     -17.194  44.825  45.995  1.00  0.00           C  
ATOM   2329  CD2 LEU B1583     -17.588  43.811  43.731  1.00  0.00           C  
ATOM   2330  N   ALA B1584     -17.199  40.248  47.113  1.00  0.00           N  
ATOM   2331  CA  ALA B1584     -18.210  39.440  47.783  1.00  0.00           C  
ATOM   2332  C   ALA B1584     -17.909  39.313  49.273  1.00  0.00           C  
ATOM   2333  O   ALA B1584     -18.828  39.291  50.087  1.00  0.00           O  
ATOM   2334  CB  ALA B1584     -18.298  38.073  47.130  1.00  0.00           C  
ATOM   2335  N   ALA B1585     -16.616  39.290  49.623  1.00  0.00           N  
ATOM   2336  CA  ALA B1585     -16.156  39.195  51.018  1.00  0.00           C  
ATOM   2337  C   ALA B1585     -16.408  40.454  51.852  1.00  0.00           C  
ATOM   2338  O   ALA B1585     -16.171  40.456  53.066  1.00  0.00           O  
ATOM   2339  CB  ALA B1585     -14.688  38.807  51.070  1.00  0.00           C  
ATOM   2340  N   LYS B1586     -16.836  41.539  51.218  1.00  0.00           N  
ATOM   2341  CA  LYS B1586     -17.248  42.702  51.983  1.00  0.00           C  
ATOM   2342  C   LYS B1586     -18.717  42.554  52.366  1.00  0.00           C  
ATOM   2343  O   LYS B1586     -19.134  43.053  53.414  1.00  0.00           O  
ATOM   2344  CB  LYS B1586     -17.036  44.001  51.204  1.00  0.00           C  
ATOM   2345  CG  LYS B1586     -15.588  44.411  50.993  1.00  0.00           C  
ATOM   2346  CD  LYS B1586     -15.530  45.885  50.594  1.00  0.00           C  
ATOM   2347  CE  LYS B1586     -14.292  46.210  49.768  1.00  0.00           C  
ATOM   2348  NZ  LYS B1586     -14.490  47.496  49.011  1.00  0.00           N  
ATOM   2349  N   HIS B1587     -19.469  41.806  51.546  1.00  0.00           N  
ATOM   2350  CA  HIS B1587     -20.935  41.733  51.645  1.00  0.00           C  
ATOM   2351  C   HIS B1587     -21.571  40.384  52.004  1.00  0.00           C  
ATOM   2352  O   HIS B1587     -22.800  40.302  52.171  1.00  0.00           O  
ATOM   2353  CB  HIS B1587     -21.533  42.242  50.345  1.00  0.00           C  
ATOM   2354  CG  HIS B1587     -21.172  43.657  50.047  1.00  0.00           C  
ATOM   2355  ND1 HIS B1587     -21.584  44.712  50.841  1.00  0.00           N  
ATOM   2356  CD2 HIS B1587     -20.426  44.196  49.055  1.00  0.00           C  
ATOM   2357  CE1 HIS B1587     -21.109  45.839  50.344  1.00  0.00           C  
ATOM   2358  NE2 HIS B1587     -20.410  45.554  49.256  1.00  0.00           N  
ATOM   2359  N   PHE B1588     -20.742  39.350  52.150  1.00  0.00           N  
ATOM   2360  CA  PHE B1588     -21.216  37.991  52.394  1.00  0.00           C  
ATOM   2361  C   PHE B1588     -21.774  37.763  53.799  1.00  0.00           C  
ATOM   2362  O   PHE B1588     -21.199  38.221  54.802  1.00  0.00           O  
ATOM   2363  CB  PHE B1588     -20.099  36.989  52.111  1.00  0.00           C  
ATOM   2364  CG  PHE B1588     -20.523  35.558  52.244  1.00  0.00           C  
ATOM   2365  CD1 PHE B1588     -21.152  34.909  51.179  1.00  0.00           C  
ATOM   2366  CD2 PHE B1588     -20.335  34.865  53.451  1.00  0.00           C  
ATOM   2367  CE1 PHE B1588     -21.569  33.595  51.305  1.00  0.00           C  
ATOM   2368  CE2 PHE B1588     -20.755  33.531  53.581  1.00  0.00           C  
ATOM   2369  CZ  PHE B1588     -21.365  32.896  52.504  1.00  0.00           C  
ATOM   2370  N   SER B1589     -22.891  37.031  53.841  1.00  0.00           N  
ATOM   2371  CA  SER B1589     -23.536  36.559  55.083  1.00  0.00           C  
ATOM   2372  C   SER B1589     -24.409  35.331  54.823  1.00  0.00           C  
ATOM   2373  O   SER B1589     -24.930  35.163  53.722  1.00  0.00           O  
ATOM   2374  CB  SER B1589     -24.376  37.669  55.732  1.00  0.00           C  
ATOM   2375  OG  SER B1589     -25.371  38.132  54.835  1.00  0.00           O  
ATOM   2376  N   PHE B1590     -24.589  34.502  55.850  1.00  0.00           N  
ATOM   2377  CA  PHE B1590     -25.455  33.310  55.775  1.00  0.00           C  
ATOM   2378  C   PHE B1590     -26.968  33.611  55.694  1.00  0.00           C  
ATOM   2379  O   PHE B1590     -27.757  32.757  55.244  1.00  0.00           O  
ATOM   2380  CB  PHE B1590     -25.109  32.326  56.899  1.00  0.00           C  
ATOM   2381  CG  PHE B1590     -23.726  31.740  56.759  1.00  0.00           C  
ATOM   2382  CD1 PHE B1590     -23.466  30.726  55.816  1.00  0.00           C  
ATOM   2383  CD2 PHE B1590     -22.660  32.249  57.501  1.00  0.00           C  
ATOM   2384  CE1 PHE B1590     -22.192  30.204  55.664  1.00  0.00           C  
ATOM   2385  CE2 PHE B1590     -21.358  31.727  57.339  1.00  0.00           C  
ATOM   2386  CZ  PHE B1590     -21.134  30.722  56.422  1.00  0.00           C  
ATOM   2387  N   GLU B1591     -27.342  34.836  56.083  1.00  0.00           N  
ATOM   2388  CA  GLU B1591     -28.706  35.376  55.960  1.00  0.00           C  
ATOM   2389  C   GLU B1591     -29.167  35.378  54.496  1.00  0.00           C  
ATOM   2390  O   GLU B1591     -30.312  35.028  54.204  1.00  0.00           O  
ATOM   2391  CB  GLU B1591     -28.758  36.790  56.571  1.00  0.00           C  
ATOM   2392  CG  GLU B1591     -30.102  37.578  56.414  1.00  0.00           C  
ATOM   2393  CD  GLU B1591     -30.249  38.761  57.399  1.00  0.00           C  
ATOM   2394  OE1 GLU B1591     -29.306  39.030  58.182  1.00  0.00           O  
ATOM   2395  OE2 GLU B1591     -31.325  39.409  57.407  1.00  0.00           O  
ATOM   2396  N   ARG B1592     -28.256  35.733  53.590  1.00  0.00           N  
ATOM   2397  CA  ARG B1592     -28.558  35.806  52.155  1.00  0.00           C  
ATOM   2398  C   ARG B1592     -28.240  34.514  51.370  1.00  0.00           C  
ATOM   2399  O   ARG B1592     -28.414  34.472  50.137  1.00  0.00           O  
ATOM   2400  CB  ARG B1592     -27.893  37.031  51.516  1.00  0.00           C  
ATOM   2401  CG  ARG B1592     -28.472  38.371  51.988  1.00  0.00           C  
ATOM   2402  CD  ARG B1592     -28.294  39.469  50.943  1.00  0.00           C  
ATOM   2403  NE  ARG B1592     -29.115  39.220  49.750  1.00  0.00           N  
ATOM   2404  CZ  ARG B1592     -30.394  39.580  49.599  1.00  0.00           C  
ATOM   2405  NH1 ARG B1592     -31.054  40.227  50.562  1.00  0.00           N  
ATOM   2406  NH2 ARG B1592     -31.020  39.284  48.470  1.00  0.00           N  
ATOM   2407  N   ILE B1593     -27.782  33.471  52.071  1.00  0.00           N  
ATOM   2408  CA  ILE B1593     -27.615  32.151  51.438  1.00  0.00           C  
ATOM   2409  C   ILE B1593     -28.992  31.614  51.150  1.00  0.00           C  
ATOM   2410  O   ILE B1593     -29.860  31.607  52.040  1.00  0.00           O  
ATOM   2411  CB  ILE B1593     -26.766  31.118  52.292  1.00  0.00           C  
ATOM   2412  CG1 ILE B1593     -25.288  31.549  52.403  1.00  0.00           C  
ATOM   2413  CG2 ILE B1593     -26.867  29.677  51.738  1.00  0.00           C  
ATOM   2414  CD1 ILE B1593     -24.593  31.955  51.092  1.00  0.00           C  
ATOM   2415  N   ASN B1594     -29.197  31.233  49.888  1.00  0.00           N  
ATOM   2416  CA  ASN B1594     -30.450  30.673  49.401  1.00  0.00           C  
ATOM   2417  C   ASN B1594     -30.908  29.503  50.262  1.00  0.00           C  
ATOM   2418  O   ASN B1594     -30.075  28.788  50.839  1.00  0.00           O  
ATOM   2419  CB  ASN B1594     -30.262  30.201  47.975  1.00  0.00           C  
ATOM   2420  CG  ASN B1594     -31.373  30.653  47.047  1.00  0.00           C  
ATOM   2421  OD1 ASN B1594     -31.101  30.993  45.896  1.00  0.00           O  
ATOM   2422  ND2 ASN B1594     -32.625  30.660  47.530  1.00  0.00           N  
ATOM   2423  N   LYS B1596     -32.223  29.319  50.364  1.00  0.00           N  
ATOM   2424  CA  LYS B1596     -32.794  28.280  51.235  1.00  0.00           C  
ATOM   2425  C   LYS B1596     -32.900  26.936  50.520  1.00  0.00           C  
ATOM   2426  O   LYS B1596     -32.715  25.891  51.137  1.00  0.00           O  
ATOM   2427  CB  LYS B1596     -34.160  28.724  51.781  1.00  0.00           C  
ATOM   2428  CG  LYS B1596     -34.242  28.744  53.313  1.00  0.00           C  
ATOM   2429  CD  LYS B1596     -33.344  29.862  53.889  1.00  0.00           C  
ATOM   2430  CE  LYS B1596     -33.273  29.832  55.398  1.00  0.00           C  
ATOM   2431  NZ  LYS B1596     -32.246  30.792  55.896  1.00  0.00           N  
ATOM   2432  N   ALA B1601     -33.155  26.968  49.215  1.00  0.00           N  
ATOM   2433  CA  ALA B1601     -33.330  25.746  48.449  1.00  0.00           C  
ATOM   2434  C   ALA B1601     -32.096  25.370  47.616  1.00  0.00           C  
ATOM   2435  O   ALA B1601     -31.104  26.130  47.546  1.00  0.00           O  
ATOM   2436  CB  ALA B1601     -34.559  25.856  47.580  1.00  0.00           C  
ATOM   2437  N   GLY B1602     -32.159  24.179  47.011  1.00  0.00           N  
ATOM   2438  CA  GLY B1602     -31.119  23.683  46.124  1.00  0.00           C  
ATOM   2439  C   GLY B1602     -30.870  24.633  44.968  1.00  0.00           C  
ATOM   2440  O   GLY B1602     -31.827  25.180  44.383  1.00  0.00           O  
ATOM   2441  N   ALA B1603     -29.591  24.891  44.704  1.00  0.00           N  
ATOM   2442  CA  ALA B1603     -29.178  25.692  43.576  1.00  0.00           C  
ATOM   2443  C   ALA B1603     -28.903  24.746  42.404  1.00  0.00           C  
ATOM   2444  O   ALA B1603     -28.021  23.892  42.474  1.00  0.00           O  
ATOM   2445  CB  ALA B1603     -27.943  26.535  43.925  1.00  0.00           C  
ATOM   2446  N   ARG B1604     -29.709  24.881  41.353  1.00  0.00           N  
ATOM   2447  CA  ARG B1604     -29.624  24.061  40.147  1.00  0.00           C  
ATOM   2448  C   ARG B1604     -28.417  24.552  39.332  1.00  0.00           C  
ATOM   2449  O   ARG B1604     -28.287  25.759  39.095  1.00  0.00           O  
ATOM   2450  CB  ARG B1604     -30.946  24.197  39.352  1.00  0.00           C  
ATOM   2451  CG  ARG B1604     -31.338  22.974  38.506  1.00  0.00           C  
ATOM   2452  CD  ARG B1604     -32.291  23.281  37.271  1.00  0.00           C  
ATOM   2453  NE  ARG B1604     -31.771  24.268  36.287  1.00  0.00           N  
ATOM   2454  CZ  ARG B1604     -30.767  24.080  35.405  1.00  0.00           C  
ATOM   2455  NH1 ARG B1604     -30.073  22.932  35.326  1.00  0.00           N  
ATOM   2456  NH2 ARG B1604     -30.433  25.074  34.595  1.00  0.00           N  
ATOM   2457  N   PHE B1613     -27.505  23.633  38.970  1.00  0.00           N  
ATOM   2458  CA  PHE B1613     -26.333  23.964  38.117  1.00  0.00           C  
ATOM   2459  C   PHE B1613     -26.763  24.256  36.691  1.00  0.00           C  
ATOM   2460  O   PHE B1613     -27.463  23.446  36.071  1.00  0.00           O  
ATOM   2461  CB  PHE B1613     -25.296  22.841  38.107  1.00  0.00           C  
ATOM   2462  CG  PHE B1613     -24.008  23.205  37.393  1.00  0.00           C  
ATOM   2463  CD1 PHE B1613     -23.886  23.055  35.997  1.00  0.00           C  
ATOM   2464  CD2 PHE B1613     -22.913  23.695  38.114  1.00  0.00           C  
ATOM   2465  CE1 PHE B1613     -22.687  23.407  35.331  1.00  0.00           C  
ATOM   2466  CE2 PHE B1613     -21.696  24.026  37.462  1.00  0.00           C  
ATOM   2467  CZ  PHE B1613     -21.589  23.887  36.077  1.00  0.00           C  
ATOM   2468  N   ASP B1614     -26.305  25.391  36.167  1.00  0.00           N  
ATOM   2469  CA  ASP B1614     -26.712  25.878  34.853  1.00  0.00           C  
ATOM   2470  C   ASP B1614     -25.504  26.321  34.064  1.00  0.00           C  
ATOM   2471  O   ASP B1614     -24.853  27.315  34.410  1.00  0.00           O  
ATOM   2472  CB  ASP B1614     -27.725  27.035  35.020  1.00  0.00           C  
ATOM   2473  CG  ASP B1614     -28.417  27.449  33.706  1.00  0.00           C  
ATOM   2474  OD1 ASP B1614     -28.340  26.720  32.672  1.00  0.00           O  
ATOM   2475  OD2 ASP B1614     -29.077  28.518  33.724  1.00  0.00           O  
ATOM   2476  N   TRP B1615     -25.208  25.583  32.994  1.00  0.00           N  
ATOM   2477  CA  TRP B1615     -24.061  25.895  32.111  1.00  0.00           C  
ATOM   2478  C   TRP B1615     -24.196  27.247  31.406  1.00  0.00           C  
ATOM   2479  O   TRP B1615     -23.179  27.867  31.078  1.00  0.00           O  
ATOM   2480  CB  TRP B1615     -23.878  24.823  31.050  1.00  0.00           C  
ATOM   2481  CG  TRP B1615     -23.391  23.529  31.551  1.00  0.00           C  
ATOM   2482  CD1 TRP B1615     -24.146  22.454  31.853  1.00  0.00           C  
ATOM   2483  CD2 TRP B1615     -22.021  23.121  31.703  1.00  0.00           C  
ATOM   2484  NE1 TRP B1615     -23.355  21.419  32.258  1.00  0.00           N  
ATOM   2485  CE2 TRP B1615     -22.041  21.784  32.151  1.00  0.00           C  
ATOM   2486  CE3 TRP B1615     -20.779  23.769  31.536  1.00  0.00           C  
ATOM   2487  CZ2 TRP B1615     -20.848  21.048  32.446  1.00  0.00           C  
ATOM   2488  CZ3 TRP B1615     -19.579  23.053  31.832  1.00  0.00           C  
ATOM   2489  CH2 TRP B1615     -19.632  21.698  32.280  1.00  0.00           C  
ATOM   2490  N   ASP B1616     -25.437  27.692  31.161  1.00  0.00           N  
ATOM   2491  CA  ASP B1616     -25.671  28.974  30.494  1.00  0.00           C  
ATOM   2492  C   ASP B1616     -25.162  30.143  31.319  1.00  0.00           C  
ATOM   2493  O   ASP B1616     -24.538  31.057  30.768  1.00  0.00           O  
ATOM   2494  CB  ASP B1616     -27.149  29.165  30.108  1.00  0.00           C  
ATOM   2495  CG  ASP B1616     -27.643  28.124  29.099  1.00  0.00           C  
ATOM   2496  OD1 ASP B1616     -26.818  27.412  28.467  1.00  0.00           O  
ATOM   2497  OD2 ASP B1616     -28.876  28.025  28.939  1.00  0.00           O  
ATOM   2498  N   LYS B1617     -25.380  30.081  32.633  1.00  0.00           N  
ATOM   2499  CA  LYS B1617     -24.931  31.140  33.545  1.00  0.00           C  
ATOM   2500  C   LYS B1617     -23.421  31.084  33.698  1.00  0.00           C  
ATOM   2501  O   LYS B1617     -22.756  32.134  33.710  1.00  0.00           O  
ATOM   2502  CB  LYS B1617     -25.626  31.071  34.914  1.00  0.00           C  
ATOM   2503  CG  LYS B1617     -27.100  31.356  34.882  1.00  0.00           C  
ATOM   2504  CD  LYS B1617     -27.613  31.681  36.302  1.00  0.00           C  
ATOM   2505  CE  LYS B1617     -29.137  31.494  36.440  1.00  0.00           C  
ATOM   2506  NZ  LYS B1617     -29.457  30.037  36.599  1.00  0.00           N  
ATOM   2507  N   LEU B1619     -22.881  29.864  33.793  1.00  0.00           N  
ATOM   2508  CA  LEU B1619     -21.413  29.675  33.865  1.00  0.00           C  
ATOM   2509  C   LEU B1619     -20.773  30.268  32.636  1.00  0.00           C  
ATOM   2510  O   LEU B1619     -19.820  31.039  32.755  1.00  0.00           O  
ATOM   2511  CB  LEU B1619     -21.015  28.196  34.031  1.00  0.00           C  
ATOM   2512  CG  LEU B1619     -19.514  27.908  34.086  1.00  0.00           C  
ATOM   2513  CD1 LEU B1619     -18.838  28.652  35.261  1.00  0.00           C  
ATOM   2514  CD2 LEU B1619     -19.219  26.385  34.110  1.00  0.00           C  
ATOM   2515  N   ASN B1620     -21.346  29.935  31.470  1.00  0.00           N  
ATOM   2516  CA  ASN B1620     -20.910  30.472  30.183  1.00  0.00           C  
ATOM   2517  C   ASN B1620     -21.091  31.976  30.095  1.00  0.00           C  
ATOM   2518  O   ASN B1620     -20.150  32.670  29.749  1.00  0.00           O  
ATOM   2519  CB  ASN B1620     -21.584  29.733  29.029  1.00  0.00           C  
ATOM   2520  CG  ASN B1620     -21.022  28.332  28.836  1.00  0.00           C  
ATOM   2521  OD1 ASN B1620     -19.912  28.072  29.224  1.00  0.00           O  
ATOM   2522  ND2 ASN B1620     -21.792  27.436  28.250  1.00  0.00           N  
ATOM   2523  N   TRP B1621     -22.253  32.482  30.494  1.00  0.00           N  
ATOM   2524  CA  TRP B1621     -22.480  33.946  30.535  1.00  0.00           C  
ATOM   2525  C   TRP B1621     -21.362  34.697  31.334  1.00  0.00           C  
ATOM   2526  O   TRP B1621     -20.740  35.639  30.810  1.00  0.00           O  
ATOM   2527  CB  TRP B1621     -23.880  34.290  31.031  1.00  0.00           C  
ATOM   2528  CG  TRP B1621     -24.103  35.749  31.093  1.00  0.00           C  
ATOM   2529  CD1 TRP B1621     -24.482  36.552  30.068  1.00  0.00           C  
ATOM   2530  CD2 TRP B1621     -23.937  36.611  32.241  1.00  0.00           C  
ATOM   2531  NE1 TRP B1621     -24.576  37.856  30.491  1.00  0.00           N  
ATOM   2532  CE2 TRP B1621     -24.247  37.925  31.820  1.00  0.00           C  
ATOM   2533  CE3 TRP B1621     -23.561  36.397  33.589  1.00  0.00           C  
ATOM   2534  CZ2 TRP B1621     -24.203  39.044  32.701  1.00  0.00           C  
ATOM   2535  CZ3 TRP B1621     -23.519  37.516  34.475  1.00  0.00           C  
ATOM   2536  CH2 TRP B1621     -23.834  38.816  34.015  1.00  0.00           C  
ATOM   2537  N   LEU B1622     -21.053  34.202  32.536  1.00  0.00           N  
ATOM   2538  CA  LEU B1622     -19.971  34.766  33.367  1.00  0.00           C  
ATOM   2539  C   LEU B1622     -18.595  34.551  32.768  1.00  0.00           C  
ATOM   2540  O   LEU B1622     -17.752  35.459  32.803  1.00  0.00           O  
ATOM   2541  CB  LEU B1622     -19.992  34.203  34.793  1.00  0.00           C  
ATOM   2542  CG  LEU B1622     -20.998  34.739  35.825  1.00  0.00           C  
ATOM   2543  CD1 LEU B1622     -21.017  33.805  37.026  1.00  0.00           C  
ATOM   2544  CD2 LEU B1622     -20.681  36.175  36.260  1.00  0.00           C  
ATOM   2545  N   ASN B1632     -18.356  33.353  32.218  1.00  0.00           N  
ATOM   2546  CA  ASN B1632     -17.051  33.084  31.636  1.00  0.00           C  
ATOM   2547  C   ASN B1632     -16.790  33.960  30.431  1.00  0.00           C  
ATOM   2548  O   ASN B1632     -15.671  34.413  30.233  1.00  0.00           O  
ATOM   2549  CB  ASN B1632     -16.834  31.628  31.276  1.00  0.00           C  
ATOM   2550  CG  ASN B1632     -15.377  31.329  31.078  1.00  0.00           C  
ATOM   2551  OD1 ASN B1632     -14.541  31.847  31.822  1.00  0.00           O  
ATOM   2552  ND2 ASN B1632     -15.042  30.531  30.063  1.00  0.00           N  
ATOM   2553  N   ARG B1635     -17.847  34.191  29.653  1.00  0.00           N  
ATOM   2554  CA  ARG B1635     -17.843  35.094  28.510  1.00  0.00           C  
ATOM   2555  C   ARG B1635     -17.453  36.506  28.957  1.00  0.00           C  
ATOM   2556  O   ARG B1635     -16.598  37.097  28.319  1.00  0.00           O  
ATOM   2557  CB  ARG B1635     -19.209  35.058  27.858  1.00  0.00           C  
ATOM   2558  CG  ARG B1635     -19.327  35.598  26.489  1.00  0.00           C  
ATOM   2559  CD  ARG B1635     -20.551  34.954  25.865  1.00  0.00           C  
ATOM   2560  NE  ARG B1635     -21.132  35.737  24.769  1.00  0.00           N  
ATOM   2561  CZ  ARG B1635     -21.649  35.224  23.642  1.00  0.00           C  
ATOM   2562  NH1 ARG B1635     -21.603  33.903  23.380  1.00  0.00           N  
ATOM   2563  NH2 ARG B1635     -22.169  36.049  22.741  1.00  0.00           N  
ATOM   2564  N   GLN B1636     -17.995  36.992  30.095  1.00  0.00           N  
ATOM   2565  CA  GLN B1636     -17.604  38.321  30.641  1.00  0.00           C  
ATOM   2566  C   GLN B1636     -16.125  38.407  31.095  1.00  0.00           C  
ATOM   2567  O   GLN B1636     -15.475  39.424  30.848  1.00  0.00           O  
ATOM   2568  CB  GLN B1636     -18.500  38.807  31.797  1.00  0.00           C  
ATOM   2569  CG  GLN B1636     -20.030  38.567  31.698  1.00  0.00           C  
ATOM   2570  CD  GLN B1636     -20.673  38.999  30.379  1.00  0.00           C  
ATOM   2571  OE1 GLN B1636     -20.451  40.112  29.890  1.00  0.00           O  
ATOM   2572  NE2 GLN B1636     -21.506  38.124  29.818  1.00  0.00           N  
ATOM   2573  N   TYR B1637     -15.612  37.358  31.762  1.00  0.00           N  
ATOM   2574  CA  TYR B1637     -14.206  37.329  32.235  1.00  0.00           C  
ATOM   2575  C   TYR B1637     -13.198  37.203  31.090  1.00  0.00           C  
ATOM   2576  O   TYR B1637     -12.113  37.817  31.128  1.00  0.00           O  
ATOM   2577  CB  TYR B1637     -13.978  36.242  33.305  1.00  0.00           C  
ATOM   2578  CG  TYR B1637     -14.476  36.664  34.682  1.00  0.00           C  
ATOM   2579  CD1 TYR B1637     -13.707  37.528  35.508  1.00  0.00           C  
ATOM   2580  CD2 TYR B1637     -15.726  36.265  35.140  1.00  0.00           C  
ATOM   2581  CE1 TYR B1637     -14.189  37.961  36.761  1.00  0.00           C  
ATOM   2582  CE2 TYR B1637     -16.204  36.670  36.401  1.00  0.00           C  
ATOM   2583  CZ  TYR B1637     -15.436  37.518  37.192  1.00  0.00           C  
ATOM   2584  OH  TYR B1637     -15.936  37.930  38.395  1.00  0.00           O  
ATOM   2585  N   ILE B1638     -13.555  36.396  30.088  1.00  0.00           N  
ATOM   2586  CA  ILE B1638     -12.768  36.277  28.858  1.00  0.00           C  
ATOM   2587  C   ILE B1638     -12.659  37.669  28.225  1.00  0.00           C  
ATOM   2588  O   ILE B1638     -11.550  38.132  28.001  1.00  0.00           O  
ATOM   2589  CB  ILE B1638     -13.328  35.180  27.871  1.00  0.00           C  
ATOM   2590  CG1 ILE B1638     -12.943  33.780  28.362  1.00  0.00           C  
ATOM   2591  CG2 ILE B1638     -12.802  35.394  26.458  1.00  0.00           C  
ATOM   2592  CD1 ILE B1638     -13.658  32.597  27.672  1.00  0.00           C  
ATOM   2593  N   GLN B1639     -13.800  38.358  28.060  1.00  0.00           N  
ATOM   2594  CA  GLN B1639     -13.843  39.741  27.468  1.00  0.00           C  
ATOM   2595  C   GLN B1639     -13.089  40.771  28.294  1.00  0.00           C  
ATOM   2596  O   GLN B1639     -12.822  41.867  27.816  1.00  0.00           O  
ATOM   2597  CB  GLN B1639     -15.290  40.234  27.259  1.00  0.00           C  
ATOM   2598  CG  GLN B1639     -16.101  39.510  26.169  1.00  0.00           C  
ATOM   2599  CD  GLN B1639     -17.622  39.796  26.227  1.00  0.00           C  
ATOM   2600  OE1 GLN B1639     -18.136  40.371  27.200  1.00  0.00           O  
ATOM   2601  NE2 GLN B1639     -18.343  39.373  25.187  1.00  0.00           N  
ATOM   2602  N   GLN B1640     -12.748  40.400  29.526  1.00  0.00           N  
ATOM   2603  CA  GLN B1640     -12.087  41.279  30.494  1.00  0.00           C  
ATOM   2604  C   GLN B1640     -10.558  41.137  30.461  1.00  0.00           C  
ATOM   2605  O   GLN B1640      -9.846  41.905  31.117  1.00  0.00           O  
ATOM   2606  CB  GLN B1640     -12.627  40.981  31.900  1.00  0.00           C  
ATOM   2607  CG  GLN B1640     -12.918  42.222  32.757  1.00  0.00           C  
ATOM   2608  CD  GLN B1640     -13.778  41.903  33.998  1.00  0.00           C  
ATOM   2609  OE1 GLN B1640     -13.470  40.987  34.779  1.00  0.00           O  
ATOM   2610  NE2 GLN B1640     -14.860  42.669  34.176  1.00  0.00           N  
ATOM   2611  N   LEU B1641     -10.066  40.141  29.715  1.00  0.00           N  
ATOM   2612  CA  LEU B1641      -8.626  39.917  29.536  1.00  0.00           C  
ATOM   2613  C   LEU B1641      -8.026  40.923  28.580  1.00  0.00           C  
ATOM   2614  O   LEU B1641      -8.690  41.381  27.623  1.00  0.00           O  
ATOM   2615  CB  LEU B1641      -8.353  38.534  28.971  1.00  0.00           C  
ATOM   2616  CG  LEU B1641      -8.802  37.334  29.770  1.00  0.00           C  
ATOM   2617  CD1 LEU B1641      -8.741  36.141  28.867  1.00  0.00           C  
ATOM   2618  CD2 LEU B1641      -7.921  37.170  31.009  1.00  0.00           C  
ATOM   2619  N   GLU B1642      -6.767  41.268  28.833  1.00  0.00           N  
ATOM   2620  CA  GLU B1642      -6.026  42.142  27.941  1.00  0.00           C  
ATOM   2621  C   GLU B1642      -5.826  41.437  26.596  1.00  0.00           C  
ATOM   2622  O   GLU B1642      -5.665  40.210  26.566  1.00  0.00           O  
ATOM   2623  CB  GLU B1642      -4.691  42.552  28.562  1.00  0.00           C  
ATOM   2624  CG  GLU B1642      -4.817  43.311  29.911  1.00  0.00           C  
ATOM   2625  CD  GLU B1642      -5.745  44.549  29.869  1.00  0.00           C  
ATOM   2626  OE1 GLU B1642      -5.862  45.223  28.813  1.00  0.00           O  
ATOM   2627  OE2 GLU B1642      -6.353  44.848  30.918  1.00  0.00           O  
ATOM   2628  N   PRO B1662      -5.909  42.192  25.474  1.00  0.00           N  
ATOM   2629  CA  PRO B1662      -5.764  41.565  24.155  1.00  0.00           C  
ATOM   2630  C   PRO B1662      -4.564  40.588  24.061  1.00  0.00           C  
ATOM   2631  O   PRO B1662      -4.780  39.404  23.768  1.00  0.00           O  
ATOM   2632  CB  PRO B1662      -5.620  42.768  23.226  1.00  0.00           C  
ATOM   2633  CG  PRO B1662      -6.439  43.817  23.875  1.00  0.00           C  
ATOM   2634  CD  PRO B1662      -6.166  43.645  25.346  1.00  0.00           C  
ATOM   2635  N   GLU B1663      -3.352  41.058  24.401  1.00  0.00           N  
ATOM   2636  CA  GLU B1663      -2.129  40.224  24.382  1.00  0.00           C  
ATOM   2637  C   GLU B1663      -2.270  38.957  25.221  1.00  0.00           C  
ATOM   2638  O   GLU B1663      -1.928  37.860  24.760  1.00  0.00           O  
ATOM   2639  CB  GLU B1663      -0.896  41.013  24.826  1.00  0.00           C  
ATOM   2640  CG  GLU B1663       0.035  41.425  23.681  1.00  0.00           C  
ATOM   2641  CD  GLU B1663      -0.395  42.704  22.936  1.00  0.00           C  
ATOM   2642  OE1 GLU B1663      -0.432  43.799  23.567  1.00  0.00           O  
ATOM   2643  OE2 GLU B1663      -0.627  42.619  21.697  1.00  0.00           O  
ATOM   2644  N   GLU B1664      -2.819  39.119  26.426  1.00  0.00           N  
ATOM   2645  CA  GLU B1664      -3.051  38.022  27.349  1.00  0.00           C  
ATOM   2646  C   GLU B1664      -4.058  37.016  26.820  1.00  0.00           C  
ATOM   2647  O   GLU B1664      -3.866  35.804  27.012  1.00  0.00           O  
ATOM   2648  CB  GLU B1664      -3.472  38.539  28.733  1.00  0.00           C  
ATOM   2649  CG  GLU B1664      -3.559  37.451  29.838  1.00  0.00           C  
ATOM   2650  CD  GLU B1664      -2.361  36.455  29.860  1.00  0.00           C  
ATOM   2651  OE1 GLU B1664      -1.196  36.845  29.541  1.00  0.00           O  
ATOM   2652  OE2 GLU B1664      -2.594  35.278  30.225  1.00  0.00           O  
ATOM   2653  N   PHE B1665      -5.107  37.504  26.145  1.00  0.00           N  
ATOM   2654  CA  PHE B1665      -6.110  36.625  25.556  1.00  0.00           C  
ATOM   2655  C   PHE B1665      -5.503  35.838  24.411  1.00  0.00           C  
ATOM   2656  O   PHE B1665      -5.722  34.624  24.304  1.00  0.00           O  
ATOM   2657  CB  PHE B1665      -7.353  37.386  25.107  1.00  0.00           C  
ATOM   2658  CG  PHE B1665      -8.363  36.526  24.403  1.00  0.00           C  
ATOM   2659  CD1 PHE B1665      -8.958  35.435  25.049  1.00  0.00           C  
ATOM   2660  CD2 PHE B1665      -8.722  36.797  23.080  1.00  0.00           C  
ATOM   2661  CE1 PHE B1665      -9.881  34.628  24.381  1.00  0.00           C  
ATOM   2662  CE2 PHE B1665      -9.639  35.982  22.399  1.00  0.00           C  
ATOM   2663  CZ  PHE B1665     -10.225  34.909  23.042  1.00  0.00           C  
ATOM   2664  N   LEU B1666      -4.705  36.512  23.584  1.00  0.00           N  
ATOM   2665  CA  LEU B1666      -3.972  35.810  22.506  1.00  0.00           C  
ATOM   2666  C   LEU B1666      -3.027  34.710  23.064  1.00  0.00           C  
ATOM   2667  O   LEU B1666      -2.983  33.585  22.520  1.00  0.00           O  
ATOM   2668  CB  LEU B1666      -3.229  36.784  21.566  1.00  0.00           C  
ATOM   2669  CG  LEU B1666      -2.343  36.184  20.454  1.00  0.00           C  
ATOM   2670  CD1 LEU B1666      -3.077  35.153  19.527  1.00  0.00           C  
ATOM   2671  CD2 LEU B1666      -1.667  37.277  19.618  1.00  0.00           C  
ATOM   2672  N   ALA B1667      -2.329  35.039  24.159  1.00  0.00           N  
ATOM   2673  CA  ALA B1667      -1.421  34.118  24.809  1.00  0.00           C  
ATOM   2674  C   ALA B1667      -2.136  32.850  25.285  1.00  0.00           C  
ATOM   2675  O   ALA B1667      -1.578  31.778  25.193  1.00  0.00           O  
ATOM   2676  CB  ALA B1667      -0.700  34.800  25.936  1.00  0.00           C  
ATOM   2677  N   GLU B1668      -3.383  32.960  25.738  1.00  0.00           N  
ATOM   2678  CA  GLU B1668      -4.158  31.762  26.118  1.00  0.00           C  
ATOM   2679  C   GLU B1668      -4.488  30.863  24.943  1.00  0.00           C  
ATOM   2680  O   GLU B1668      -4.660  29.654  25.121  1.00  0.00           O  
ATOM   2681  CB  GLU B1668      -5.477  32.123  26.800  1.00  0.00           C  
ATOM   2682  CG  GLU B1668      -5.543  31.772  28.263  1.00  0.00           C  
ATOM   2683  CD  GLU B1668      -5.227  32.930  29.133  1.00  0.00           C  
ATOM   2684  OE1 GLU B1668      -4.105  33.471  29.015  1.00  0.00           O  
ATOM   2685  OE2 GLU B1668      -6.102  33.311  29.946  1.00  0.00           O  
ATOM   2686  N   LEU B1669      -4.592  31.465  23.760  1.00  0.00           N  
ATOM   2687  CA  LEU B1669      -5.107  30.801  22.571  1.00  0.00           C  
ATOM   2688  C   LEU B1669      -4.075  30.001  21.790  1.00  0.00           C  
ATOM   2689  O   LEU B1669      -4.396  28.935  21.260  1.00  0.00           O  
ATOM   2690  CB  LEU B1669      -5.773  31.830  21.654  1.00  0.00           C  
ATOM   2691  CG  LEU B1669      -7.301  31.990  21.681  1.00  0.00           C  
ATOM   2692  CD1 LEU B1669      -7.928  32.065  23.099  1.00  0.00           C  
ATOM   2693  CD2 LEU B1669      -7.795  33.176  20.783  1.00  0.00           C  
ATOM   2694  N   ILE B1670      -2.862  30.550  21.697  1.00  0.00           N  
ATOM   2695  CA  ILE B1670      -1.758  29.974  20.929  1.00  0.00           C  
ATOM   2696  C   ILE B1670      -1.468  28.481  21.285  1.00  0.00           C  
ATOM   2697  O   ILE B1670      -1.371  27.669  20.369  1.00  0.00           O  
ATOM   2698  CB  ILE B1670      -0.495  30.917  20.971  1.00  0.00           C  
ATOM   2699  CG1 ILE B1670      -0.763  32.169  20.121  1.00  0.00           C  
ATOM   2700  CG2 ILE B1670       0.778  30.205  20.503  1.00  0.00           C  
ATOM   2701  CD1 ILE B1670       0.299  33.245  20.173  1.00  0.00           C  
ATOM   2702  N   PRO B1671      -1.421  28.099  22.599  1.00  0.00           N  
ATOM   2703  CA  PRO B1671      -1.137  26.649  22.839  1.00  0.00           C  
ATOM   2704  C   PRO B1671      -2.269  25.769  22.383  1.00  0.00           C  
ATOM   2705  O   PRO B1671      -2.035  24.630  21.976  1.00  0.00           O  
ATOM   2706  CB  PRO B1671      -0.960  26.549  24.364  1.00  0.00           C  
ATOM   2707  CG  PRO B1671      -0.777  27.972  24.834  1.00  0.00           C  
ATOM   2708  CD  PRO B1671      -1.572  28.825  23.875  1.00  0.00           C  
ATOM   2709  N   LEU B1672      -3.466  26.336  22.374  1.00  0.00           N  
ATOM   2710  CA  LEU B1672      -4.677  25.632  21.953  1.00  0.00           C  
ATOM   2711  C   LEU B1672      -4.610  25.291  20.491  1.00  0.00           C  
ATOM   2712  O   LEU B1672      -4.694  24.104  20.118  1.00  0.00           O  
ATOM   2713  CB  LEU B1672      -5.969  26.445  22.304  1.00  0.00           C  
ATOM   2714  CG  LEU B1672      -6.147  26.850  23.792  1.00  0.00           C  
ATOM   2715  CD1 LEU B1672      -7.515  27.530  24.044  1.00  0.00           C  
ATOM   2716  CD2 LEU B1672      -5.924  25.671  24.759  1.00  0.00           C  
ATOM   2717  N   TRP B1673      -4.380  26.328  19.682  1.00  0.00           N  
ATOM   2718  CA  TRP B1673      -4.179  26.204  18.246  1.00  0.00           C  
ATOM   2719  C   TRP B1673      -2.986  25.307  17.877  1.00  0.00           C  
ATOM   2720  O   TRP B1673      -3.101  24.449  16.983  1.00  0.00           O  
ATOM   2721  CB  TRP B1673      -3.995  27.573  17.643  1.00  0.00           C  
ATOM   2722  CG  TRP B1673      -5.196  28.425  17.680  1.00  0.00           C  
ATOM   2723  CD1 TRP B1673      -6.515  28.023  17.567  1.00  0.00           C  
ATOM   2724  CD2 TRP B1673      -5.214  29.848  17.701  1.00  0.00           C  
ATOM   2725  NE1 TRP B1673      -7.348  29.116  17.588  1.00  0.00           N  
ATOM   2726  CE2 TRP B1673      -6.578  30.253  17.628  1.00  0.00           C  
ATOM   2727  CE3 TRP B1673      -4.211  30.834  17.782  1.00  0.00           C  
ATOM   2728  CZ2 TRP B1673      -6.961  31.609  17.626  1.00  0.00           C  
ATOM   2729  CZ3 TRP B1673      -4.589  32.174  17.787  1.00  0.00           C  
ATOM   2730  CH2 TRP B1673      -5.954  32.554  17.704  1.00  0.00           C  
ATOM   2731  N   GLN B1684      -1.876  25.489  18.597  1.00  0.00           N  
ATOM   2732  CA  GLN B1684      -0.683  24.662  18.450  1.00  0.00           C  
ATOM   2733  C   GLN B1684      -0.965  23.205  18.758  1.00  0.00           C  
ATOM   2734  O   GLN B1684      -0.455  22.336  18.059  1.00  0.00           O  
ATOM   2735  CB  GLN B1684       0.460  25.168  19.325  1.00  0.00           C  
ATOM   2736  CG  GLN B1684       1.200  26.365  18.712  1.00  0.00           C  
ATOM   2737  CD  GLN B1684       2.162  27.062  19.694  1.00  0.00           C  
ATOM   2738  OE1 GLN B1684       2.065  26.897  20.906  1.00  0.00           O  
ATOM   2739  NE2 GLN B1684       3.066  27.873  19.160  1.00  0.00           N  
ATOM   2740  N   GLY B1685      -1.780  22.945  19.788  1.00  0.00           N  
ATOM   2741  CA  GLY B1685      -2.199  21.582  20.136  1.00  0.00           C  
ATOM   2742  C   GLY B1685      -3.175  20.952  19.146  1.00  0.00           C  
ATOM   2743  O   GLY B1685      -3.269  19.711  19.064  1.00  0.00           O  
ATOM   2744  N   ALA B1688      -3.905  21.808  18.409  1.00  0.00           N  
ATOM   2745  CA  ALA B1688      -4.810  21.378  17.332  1.00  0.00           C  
ATOM   2746  C   ALA B1688      -4.120  20.969  15.998  1.00  0.00           C  
ATOM   2747  O   ALA B1688      -4.787  20.483  15.078  1.00  0.00           O  
ATOM   2748  CB  ALA B1688      -5.818  22.441  17.069  1.00  0.00           C  
ATOM   2749  N   GLY B1689      -2.811  21.182  15.899  1.00  0.00           N  
ATOM   2750  CA  GLY B1689      -2.055  20.910  14.674  1.00  0.00           C  
ATOM   2751  C   GLY B1689      -2.008  22.093  13.696  1.00  0.00           C  
ATOM   2752  O   GLY B1689      -1.502  21.957  12.570  1.00  0.00           O  
ATOM   2753  N   TYR B1690      -2.538  23.240  14.126  1.00  0.00           N  
ATOM   2754  CA  TYR B1690      -2.563  24.456  13.323  1.00  0.00           C  
ATOM   2755  C   TYR B1690      -1.177  25.022  13.153  1.00  0.00           C  
ATOM   2756  O   TYR B1690      -0.491  25.335  14.126  1.00  0.00           O  
ATOM   2757  CB  TYR B1690      -3.478  25.515  13.933  1.00  0.00           C  
ATOM   2758  CG  TYR B1690      -4.961  25.146  14.069  1.00  0.00           C  
ATOM   2759  CD1 TYR B1690      -5.539  24.109  13.312  1.00  0.00           C  
ATOM   2760  CD2 TYR B1690      -5.806  25.904  14.901  1.00  0.00           C  
ATOM   2761  CE1 TYR B1690      -6.905  23.805  13.429  1.00  0.00           C  
ATOM   2762  CE2 TYR B1690      -7.162  25.610  15.016  1.00  0.00           C  
ATOM   2763  CZ  TYR B1690      -7.699  24.554  14.274  1.00  0.00           C  
ATOM   2764  OH  TYR B1690      -9.020  24.255  14.379  1.00  0.00           O  
ATOM   2765  N   ALA B1691      -0.768  25.103  11.898  1.00  0.00           N  
ATOM   2766  CA  ALA B1691       0.553  25.571  11.494  1.00  0.00           C  
ATOM   2767  C   ALA B1691       0.562  27.081  11.446  1.00  0.00           C  
ATOM   2768  O   ALA B1691      -0.331  27.690  10.839  1.00  0.00           O  
ATOM   2769  CB  ALA B1691       0.937  24.962  10.112  1.00  0.00           C  
ATOM   2770  N   PHE B1694       1.562  27.686  12.082  1.00  0.00           N  
ATOM   2771  CA  PHE B1694       1.739  29.148  12.098  1.00  0.00           C  
ATOM   2772  C   PHE B1694       2.967  29.464  12.925  1.00  0.00           C  
ATOM   2773  O   PHE B1694       3.400  28.637  13.726  1.00  0.00           O  
ATOM   2774  CB  PHE B1694       0.497  29.865  12.700  1.00  0.00           C  
ATOM   2775  CG  PHE B1694       0.287  29.588  14.167  1.00  0.00           C  
ATOM   2776  CD1 PHE B1694      -0.338  28.405  14.592  1.00  0.00           C  
ATOM   2777  CD2 PHE B1694       0.751  30.493  15.137  1.00  0.00           C  
ATOM   2778  CE1 PHE B1694      -0.513  28.129  15.943  1.00  0.00           C  
ATOM   2779  CE2 PHE B1694       0.587  30.231  16.517  1.00  0.00           C  
ATOM   2780  CZ  PHE B1694      -0.044  29.054  16.919  1.00  0.00           C  
ATOM   2781  N   ASP B1695       3.490  30.675  12.775  1.00  0.00           N  
ATOM   2782  CA  ASP B1695       4.592  31.138  13.610  1.00  0.00           C  
ATOM   2783  C   ASP B1695       4.096  32.230  14.526  1.00  0.00           C  
ATOM   2784  O   ASP B1695       3.542  33.229  14.071  1.00  0.00           O  
ATOM   2785  CB  ASP B1695       5.748  31.654  12.767  1.00  0.00           C  
ATOM   2786  CG  ASP B1695       6.907  32.122  13.611  1.00  0.00           C  
ATOM   2787  OD1 ASP B1695       7.588  31.279  14.224  1.00  0.00           O  
ATOM   2788  OD2 ASP B1695       7.140  33.336  13.664  1.00  0.00           O  
ATOM   2789  N   GLU B1698       4.335  32.049  15.820  1.00  0.00           N  
ATOM   2790  CA  GLU B1698       3.853  32.985  16.845  1.00  0.00           C  
ATOM   2791  C   GLU B1698       4.364  34.393  16.601  1.00  0.00           C  
ATOM   2792  O   GLU B1698       3.636  35.355  16.846  1.00  0.00           O  
ATOM   2793  CB  GLU B1698       4.263  32.559  18.248  1.00  0.00           C  
ATOM   2794  CG  GLU B1698       4.081  31.090  18.607  1.00  0.00           C  
ATOM   2795  CD  GLU B1698       4.348  30.830  20.099  1.00  0.00           C  
ATOM   2796  OE1 GLU B1698       3.853  31.631  20.945  1.00  0.00           O  
ATOM   2797  OE2 GLU B1698       5.026  29.820  20.431  1.00  0.00           O  
ATOM   2798  N   GLU B1708       5.596  34.497  16.074  1.00  0.00           N  
ATOM   2799  CA  GLU B1708       6.269  35.785  15.850  1.00  0.00           C  
ATOM   2800  C   GLU B1708       5.928  36.407  14.484  1.00  0.00           C  
ATOM   2801  O   GLU B1708       5.552  37.575  14.424  1.00  0.00           O  
ATOM   2802  CB  GLU B1708       7.811  35.686  16.059  1.00  0.00           C  
ATOM   2803  CG  GLU B1708       8.359  34.656  17.157  1.00  0.00           C  
ATOM   2804  CD  GLU B1708       7.619  34.675  18.544  1.00  0.00           C  
ATOM   2805  OE1 GLU B1708       7.259  35.767  19.057  1.00  0.00           O  
ATOM   2806  OE2 GLU B1708       7.415  33.576  19.125  1.00  0.00           O  
ATOM   2807  N   ARG B1716       6.047  35.626  13.407  1.00  0.00           N  
ATOM   2808  CA  ARG B1716       5.796  36.115  12.038  1.00  0.00           C  
ATOM   2809  C   ARG B1716       4.325  36.380  11.745  1.00  0.00           C  
ATOM   2810  O   ARG B1716       3.988  37.394  11.140  1.00  0.00           O  
ATOM   2811  CB  ARG B1716       6.329  35.138  10.983  1.00  0.00           C  
ATOM   2812  CG  ARG B1716       7.801  35.243  10.694  1.00  0.00           C  
ATOM   2813  CD  ARG B1716       8.245  34.200   9.651  1.00  0.00           C  
ATOM   2814  NE  ARG B1716       8.466  32.848  10.223  1.00  0.00           N  
ATOM   2815  CZ  ARG B1716       7.788  31.739   9.890  1.00  0.00           C  
ATOM   2816  NH1 ARG B1716       6.831  31.760   8.949  1.00  0.00           N  
ATOM   2817  NH2 ARG B1716       8.104  30.592  10.472  1.00  0.00           N  
ATOM   2818  N   ASP B1717       3.464  35.456  12.176  1.00  0.00           N  
ATOM   2819  CA  ASP B1717       2.029  35.500  11.879  1.00  0.00           C  
ATOM   2820  C   ASP B1717       1.224  36.290  12.902  1.00  0.00           C  
ATOM   2821  O   ASP B1717       0.010  36.380  12.788  1.00  0.00           O  
ATOM   2822  CB  ASP B1717       1.472  34.074  11.753  1.00  0.00           C  
ATOM   2823  CG  ASP B1717       2.051  33.302  10.575  1.00  0.00           C  
ATOM   2824  OD1 ASP B1717       2.179  33.858   9.456  1.00  0.00           O  
ATOM   2825  OD2 ASP B1717       2.354  32.112  10.778  1.00  0.00           O  
ATOM   2826  N   ARG B1718       1.918  36.911  13.849  1.00  0.00           N  
ATOM   2827  CA  ARG B1718       1.310  37.668  14.939  1.00  0.00           C  
ATOM   2828  C   ARG B1718       0.284  38.780  14.549  1.00  0.00           C  
ATOM   2829  O   ARG B1718      -0.790  38.825  15.182  1.00  0.00           O  
ATOM   2830  CB  ARG B1718       2.380  38.210  15.878  1.00  0.00           C  
ATOM   2831  CG  ARG B1718       1.840  38.712  17.170  1.00  0.00           C  
ATOM   2832  CD  ARG B1718       2.941  39.093  18.125  1.00  0.00           C  
ATOM   2833  NE  ARG B1718       2.350  39.667  19.327  1.00  0.00           N  
ATOM   2834  CZ  ARG B1718       2.064  40.961  19.489  1.00  0.00           C  
ATOM   2835  NH1 ARG B1718       2.348  41.857  18.540  1.00  0.00           N  
ATOM   2836  NH2 ARG B1718       1.497  41.361  20.615  1.00  0.00           N  
ATOM   2837  N   PRO B1719       0.590  39.669  13.549  1.00  0.00           N  
ATOM   2838  CA  PRO B1719      -0.446  40.678  13.261  1.00  0.00           C  
ATOM   2839  C   PRO B1719      -1.835  40.088  13.025  1.00  0.00           C  
ATOM   2840  O   PRO B1719      -2.784  40.538  13.661  1.00  0.00           O  
ATOM   2841  CB  PRO B1719       0.075  41.413  11.991  1.00  0.00           C  
ATOM   2842  CG  PRO B1719       1.574  41.250  12.028  1.00  0.00           C  
ATOM   2843  CD  PRO B1719       1.803  39.880  12.716  1.00  0.00           C  
ATOM   2844  N   TRP B1720      -1.951  39.067  12.176  1.00  0.00           N  
ATOM   2845  CA  TRP B1720      -3.268  38.506  11.899  1.00  0.00           C  
ATOM   2846  C   TRP B1720      -3.794  37.593  13.007  1.00  0.00           C  
ATOM   2847  O   TRP B1720      -5.005  37.466  13.165  1.00  0.00           O  
ATOM   2848  CB  TRP B1720      -3.349  37.839  10.514  1.00  0.00           C  
ATOM   2849  CG  TRP B1720      -2.522  36.629  10.343  1.00  0.00           C  
ATOM   2850  CD1 TRP B1720      -1.315  36.554   9.710  1.00  0.00           C  
ATOM   2851  CD2 TRP B1720      -2.840  35.296  10.780  1.00  0.00           C  
ATOM   2852  NE1 TRP B1720      -0.853  35.258   9.740  1.00  0.00           N  
ATOM   2853  CE2 TRP B1720      -1.763  34.464  10.387  1.00  0.00           C  
ATOM   2854  CE3 TRP B1720      -3.918  34.725  11.492  1.00  0.00           C  
ATOM   2855  CZ2 TRP B1720      -1.720  33.074  10.684  1.00  0.00           C  
ATOM   2856  CZ3 TRP B1720      -3.898  33.335  11.762  1.00  0.00           C  
ATOM   2857  CH2 TRP B1720      -2.796  32.528  11.355  1.00  0.00           C  
ATOM   2858  N   LEU B1721      -2.896  36.940  13.746  1.00  0.00           N  
ATOM   2859  CA  LEU B1721      -3.288  36.119  14.903  1.00  0.00           C  
ATOM   2860  C   LEU B1721      -3.982  36.996  15.940  1.00  0.00           C  
ATOM   2861  O   LEU B1721      -5.043  36.595  16.490  1.00  0.00           O  
ATOM   2862  CB  LEU B1721      -2.084  35.432  15.548  1.00  0.00           C  
ATOM   2863  CG  LEU B1721      -1.318  34.287  14.880  1.00  0.00           C  
ATOM   2864  CD1 LEU B1721       0.040  34.131  15.576  1.00  0.00           C  
ATOM   2865  CD2 LEU B1721      -2.080  32.979  14.923  1.00  0.00           C  
ATOM   2866  N   PHE B1722      -3.388  38.183  16.186  1.00  0.00           N  
ATOM   2867  CA  PHE B1722      -3.937  39.202  17.083  1.00  0.00           C  
ATOM   2868  C   PHE B1722      -5.315  39.675  16.615  1.00  0.00           C  
ATOM   2869  O   PHE B1722      -6.233  39.798  17.428  1.00  0.00           O  
ATOM   2870  CB  PHE B1722      -2.992  40.401  17.215  1.00  0.00           C  
ATOM   2871  CG  PHE B1722      -3.498  41.482  18.154  1.00  0.00           C  
ATOM   2872  CD1 PHE B1722      -3.220  41.421  19.531  1.00  0.00           C  
ATOM   2873  CD2 PHE B1722      -4.260  42.574  17.659  1.00  0.00           C  
ATOM   2874  CE1 PHE B1722      -3.681  42.426  20.408  1.00  0.00           C  
ATOM   2875  CE2 PHE B1722      -4.740  43.604  18.537  1.00  0.00           C  
ATOM   2876  CZ  PHE B1722      -4.441  43.528  19.910  1.00  0.00           C  
ATOM   2877  N   ASP B1723      -5.443  39.955  15.316  1.00  0.00           N  
ATOM   2878  CA  ASP B1723      -6.695  40.358  14.731  1.00  0.00           C  
ATOM   2879  C   ASP B1723      -7.707  39.239  14.864  1.00  0.00           C  
ATOM   2880  O   ASP B1723      -8.886  39.498  15.166  1.00  0.00           O  
ATOM   2881  CB  ASP B1723      -6.507  40.758  13.274  1.00  0.00           C  
ATOM   2882  CG  ASP B1723      -5.844  42.113  13.109  1.00  0.00           C  
ATOM   2883  OD1 ASP B1723      -5.900  42.949  14.045  1.00  0.00           O  
ATOM   2884  OD2 ASP B1723      -5.267  42.349  12.021  1.00  0.00           O  
ATOM   2885  N   LEU B1724      -7.245  37.996  14.703  1.00  0.00           N  
ATOM   2886  CA  LEU B1724      -8.106  36.816  14.930  1.00  0.00           C  
ATOM   2887  C   LEU B1724      -8.560  36.662  16.407  1.00  0.00           C  
ATOM   2888  O   LEU B1724      -9.702  36.267  16.674  1.00  0.00           O  
ATOM   2889  CB  LEU B1724      -7.459  35.514  14.394  1.00  0.00           C  
ATOM   2890  CG  LEU B1724      -8.208  34.204  14.698  1.00  0.00           C  
ATOM   2891  CD1 LEU B1724      -9.554  34.241  14.050  1.00  0.00           C  
ATOM   2892  CD2 LEU B1724      -7.484  33.025  14.212  1.00  0.00           C  
ATOM   2893  N   ALA B1725      -7.672  36.954  17.350  1.00  0.00           N  
ATOM   2894  CA  ALA B1725      -8.028  36.880  18.769  1.00  0.00           C  
ATOM   2895  C   ALA B1725      -9.123  37.922  19.074  1.00  0.00           C  
ATOM   2896  O   ALA B1725     -10.151  37.591  19.680  1.00  0.00           O  
ATOM   2897  CB  ALA B1725      -6.807  37.095  19.637  1.00  0.00           C  
ATOM   2898  N   GLN B1726      -8.938  39.144  18.552  1.00  0.00           N  
ATOM   2899  CA  GLN B1726      -9.892  40.234  18.753  1.00  0.00           C  
ATOM   2900  C   GLN B1726     -11.278  39.931  18.182  1.00  0.00           C  
ATOM   2901  O   GLN B1726     -12.303  40.273  18.804  1.00  0.00           O  
ATOM   2902  CB  GLN B1726      -9.320  41.577  18.256  1.00  0.00           C  
ATOM   2903  CG  GLN B1726      -8.224  42.164  19.210  1.00  0.00           C  
ATOM   2904  CD  GLN B1726      -8.679  42.231  20.720  1.00  0.00           C  
ATOM   2905  OE1 GLN B1726      -9.519  43.064  21.107  1.00  0.00           O  
ATOM   2906  NE2 GLN B1726      -8.120  41.340  21.550  1.00  0.00           N  
ATOM   2907  N   LEU B1727     -11.292  39.230  17.045  1.00  0.00           N  
ATOM   2908  CA  LEU B1727     -12.524  38.783  16.393  1.00  0.00           C  
ATOM   2909  C   LEU B1727     -13.235  37.706  17.228  1.00  0.00           C  
ATOM   2910  O   LEU B1727     -14.457  37.692  17.326  1.00  0.00           O  
ATOM   2911  CB  LEU B1727     -12.241  38.241  14.974  1.00  0.00           C  
ATOM   2912  CG  LEU B1727     -13.438  37.632  14.185  1.00  0.00           C  
ATOM   2913  CD1 LEU B1727     -14.514  38.706  13.800  1.00  0.00           C  
ATOM   2914  CD2 LEU B1727     -13.030  36.808  12.949  1.00  0.00           C  
ATOM   2915  N   LEU B1728     -12.464  36.802  17.801  1.00  0.00           N  
ATOM   2916  CA  LEU B1728     -13.034  35.681  18.524  1.00  0.00           C  
ATOM   2917  C   LEU B1728     -13.496  36.036  19.943  1.00  0.00           C  
ATOM   2918  O   LEU B1728     -14.548  35.553  20.392  1.00  0.00           O  
ATOM   2919  CB  LEU B1728     -12.035  34.526  18.521  1.00  0.00           C  
ATOM   2920  CG  LEU B1728     -12.122  33.398  17.466  1.00  0.00           C  
ATOM   2921  CD1 LEU B1728     -12.759  33.736  16.116  1.00  0.00           C  
ATOM   2922  CD2 LEU B1728     -10.737  32.716  17.302  1.00  0.00           C  
ATOM   2923  N   GLN B1729     -12.764  36.953  20.593  1.00  0.00           N  
ATOM   2924  CA  GLN B1729     -12.987  37.341  22.012  1.00  0.00           C  
ATOM   2925  C   GLN B1729     -14.454  37.503  22.403  1.00  0.00           C  
ATOM   2926  O   GLN B1729     -14.910  36.732  23.228  1.00  0.00           O  
ATOM   2927  CB  GLN B1729     -12.149  38.571  22.417  1.00  0.00           C  
ATOM   2928  CG  GLN B1729     -11.991  38.752  23.929  1.00  0.00           C  
ATOM   2929  CD  GLN B1729     -10.860  39.721  24.345  1.00  0.00           C  
ATOM   2930  OE1 GLN B1729     -10.337  40.493  23.541  1.00  0.00           O  
ATOM   2931  NE2 GLN B1729     -10.477  39.655  25.602  1.00  0.00           N  
ATOM   2932  N   PRO B1730     -15.224  38.406  21.727  1.00  0.00           N  
ATOM   2933  CA  PRO B1730     -16.591  38.678  22.231  1.00  0.00           C  
ATOM   2934  C   PRO B1730     -17.583  37.493  22.282  1.00  0.00           C  
ATOM   2935  O   PRO B1730     -18.528  37.542  23.056  1.00  0.00           O  
ATOM   2936  CB  PRO B1730     -17.107  39.768  21.262  1.00  0.00           C  
ATOM   2937  CG  PRO B1730     -15.845  40.404  20.696  1.00  0.00           C  
ATOM   2938  CD  PRO B1730     -14.960  39.210  20.510  1.00  0.00           C  
ATOM   2939  N   GLY B1731     -17.343  36.437  21.510  1.00  0.00           N  
ATOM   2940  CA  GLY B1731     -18.300  35.329  21.412  1.00  0.00           C  
ATOM   2941  C   GLY B1731     -17.851  33.959  21.896  1.00  0.00           C  
ATOM   2942  O   GLY B1731     -18.433  32.938  21.493  1.00  0.00           O  
ATOM   2943  N   LEU B1732     -16.842  33.918  22.765  1.00  0.00           N  
ATOM   2944  CA  LEU B1732     -16.337  32.633  23.298  1.00  0.00           C  
ATOM   2945  C   LEU B1732     -16.922  32.298  24.667  1.00  0.00           C  
ATOM   2946  O   LEU B1732     -16.797  33.089  25.599  1.00  0.00           O  
ATOM   2947  CB  LEU B1732     -14.785  32.608  23.361  1.00  0.00           C  
ATOM   2948  CG  LEU B1732     -13.855  32.691  22.138  1.00  0.00           C  
ATOM   2949  CD1 LEU B1732     -12.497  32.136  22.532  1.00  0.00           C  
ATOM   2950  CD2 LEU B1732     -14.357  31.907  20.949  1.00  0.00           C  
ATOM   2951  N   ASN B1733     -17.613  31.163  24.768  1.00  0.00           N  
ATOM   2952  CA  ASN B1733     -18.095  30.666  26.064  1.00  0.00           C  
ATOM   2953  C   ASN B1733     -16.915  30.158  26.881  1.00  0.00           C  
ATOM   2954  O   ASN B1733     -16.866  30.339  28.091  1.00  0.00           O  
ATOM   2955  CB  ASN B1733     -19.124  29.548  25.896  1.00  0.00           C  
ATOM   2956  CG  ASN B1733     -20.456  30.031  25.304  1.00  0.00           C  
ATOM   2957  OD1 ASN B1733     -20.850  31.203  25.434  1.00  0.00           O  
ATOM   2958  ND2 ASN B1733     -21.183  29.099  24.691  1.00  0.00           N  
ATOM   2959  N   THR B1734     -15.967  29.518  26.194  1.00  0.00           N  
ATOM   2960  CA  THR B1734     -14.739  28.980  26.788  1.00  0.00           C  
ATOM   2961  C   THR B1734     -13.604  29.337  25.855  1.00  0.00           C  
ATOM   2962  O   THR B1734     -13.844  29.594  24.676  1.00  0.00           O  
ATOM   2963  CB  THR B1734     -14.771  27.410  26.936  1.00  0.00           C  
ATOM   2964  OG1 THR B1734     -14.397  26.770  25.703  1.00  0.00           O  
ATOM   2965  CG2 THR B1734     -16.141  26.878  27.414  1.00  0.00           C  
ATOM   2966  N   LEU B1735     -12.374  29.320  26.354  1.00  0.00           N  
ATOM   2967  CA  LEU B1735     -11.180  29.504  25.497  1.00  0.00           C  
ATOM   2968  C   LEU B1735     -11.024  28.400  24.425  1.00  0.00           C  
ATOM   2969  O   LEU B1735     -10.560  28.679  23.308  1.00  0.00           O  
ATOM   2970  CB  LEU B1735      -9.905  29.572  26.335  1.00  0.00           C  
ATOM   2971  CG  LEU B1735      -9.836  30.581  27.480  1.00  0.00           C  
ATOM   2972  CD1 LEU B1735      -8.754  30.148  28.464  1.00  0.00           C  
ATOM   2973  CD2 LEU B1735      -9.602  32.027  26.964  1.00  0.00           C  
ATOM   2974  N   ARG B1736     -11.416  27.161  24.764  1.00  0.00           N  
ATOM   2975  CA  ARG B1736     -11.283  26.006  23.854  1.00  0.00           C  
ATOM   2976  C   ARG B1736     -12.046  26.164  22.551  1.00  0.00           C  
ATOM   2977  O   ARG B1736     -11.646  25.609  21.506  1.00  0.00           O  
ATOM   2978  CB  ARG B1736     -11.709  24.724  24.546  1.00  0.00           C  
ATOM   2979  CG  ARG B1736     -10.669  24.238  25.462  1.00  0.00           C  
ATOM   2980  CD  ARG B1736     -10.819  22.778  25.748  1.00  0.00           C  
ATOM   2981  NE  ARG B1736     -10.495  21.870  24.641  1.00  0.00           N  
ATOM   2982  CZ  ARG B1736      -9.270  21.610  24.170  1.00  0.00           C  
ATOM   2983  NH1 ARG B1736      -8.193  22.247  24.644  1.00  0.00           N  
ATOM   2984  NH2 ARG B1736      -9.130  20.702  23.211  1.00  0.00           N  
ATOM   2985  N   GLU B1737     -13.130  26.936  22.616  1.00  0.00           N  
ATOM   2986  CA  GLU B1737     -13.965  27.257  21.468  1.00  0.00           C  
ATOM   2987  C   GLU B1737     -13.220  27.993  20.360  1.00  0.00           C  
ATOM   2988  O   GLU B1737     -13.671  27.977  19.221  1.00  0.00           O  
ATOM   2989  CB  GLU B1737     -15.201  28.052  21.895  1.00  0.00           C  
ATOM   2990  CG  GLU B1737     -16.173  27.238  22.744  1.00  0.00           C  
ATOM   2991  CD  GLU B1737     -17.536  27.898  22.937  1.00  0.00           C  
ATOM   2992  OE1 GLU B1737     -17.663  29.116  22.659  1.00  0.00           O  
ATOM   2993  OE2 GLU B1737     -18.473  27.180  23.384  1.00  0.00           O  
ATOM   2994  N   ALA B1738     -12.103  28.644  20.686  1.00  0.00           N  
ATOM   2995  CA  ALA B1738     -11.224  29.236  19.659  1.00  0.00           C  
ATOM   2996  C   ALA B1738     -10.580  28.199  18.696  1.00  0.00           C  
ATOM   2997  O   ALA B1738     -10.073  28.577  17.629  1.00  0.00           O  
ATOM   2998  CB  ALA B1738     -10.154  30.105  20.300  1.00  0.00           C  
ATOM   2999  N   ILE B1739     -10.571  26.922  19.080  1.00  0.00           N  
ATOM   3000  CA  ILE B1739     -10.021  25.849  18.230  1.00  0.00           C  
ATOM   3001  C   ILE B1739     -10.930  25.685  17.015  1.00  0.00           C  
ATOM   3002  O   ILE B1739     -10.479  25.953  15.902  1.00  0.00           O  
ATOM   3003  CB  ILE B1739      -9.773  24.495  19.010  1.00  0.00           C  
ATOM   3004  CG1 ILE B1739      -8.533  24.603  19.891  1.00  0.00           C  
ATOM   3005  CG2 ILE B1739      -9.611  23.271  18.052  1.00  0.00           C  
ATOM   3006  CD1 ILE B1739      -8.514  23.634  21.066  1.00  0.00           C  
ATOM   3007  N   ASP B1740     -12.213  25.344  17.251  1.00  0.00           N  
ATOM   3008  CA  ASP B1740     -13.200  25.103  16.192  1.00  0.00           C  
ATOM   3009  C   ASP B1740     -13.523  26.359  15.413  1.00  0.00           C  
ATOM   3010  O   ASP B1740     -13.774  26.288  14.205  1.00  0.00           O  
ATOM   3011  CB  ASP B1740     -14.495  24.542  16.750  1.00  0.00           C  
ATOM   3012  CG  ASP B1740     -14.361  23.118  17.285  1.00  0.00           C  
ATOM   3013  OD1 ASP B1740     -13.348  22.410  17.008  1.00  0.00           O  
ATOM   3014  OD2 ASP B1740     -15.308  22.702  18.004  1.00  0.00           O  
ATOM   3015  N   GLN B1741     -13.535  27.501  16.112  1.00  0.00           N  
ATOM   3016  CA  GLN B1741     -13.870  28.797  15.498  1.00  0.00           C  
ATOM   3017  C   GLN B1741     -12.698  29.368  14.693  1.00  0.00           C  
ATOM   3018  O   GLN B1741     -12.903  30.192  13.815  1.00  0.00           O  
ATOM   3019  CB  GLN B1741     -14.393  29.786  16.553  1.00  0.00           C  
ATOM   3020  CG  GLN B1741     -15.698  29.311  17.201  1.00  0.00           C  
ATOM   3021  CD  GLN B1741     -16.449  30.388  17.945  1.00  0.00           C  
ATOM   3022  OE1 GLN B1741     -16.314  31.573  17.662  1.00  0.00           O  
ATOM   3023  NE2 GLN B1741     -17.282  29.972  18.887  1.00  0.00           N  
ATOM   3024  N   GLY B1742     -11.475  28.902  14.992  1.00  0.00           N  
ATOM   3025  CA  GLY B1742     -10.273  29.354  14.316  1.00  0.00           C  
ATOM   3026  C   GLY B1742      -9.925  28.480  13.148  1.00  0.00           C  
ATOM   3027  O   GLY B1742      -9.211  28.912  12.262  1.00  0.00           O  
ATOM   3028  N   ALA B1743     -10.460  27.259  13.140  1.00  0.00           N  
ATOM   3029  CA  ALA B1743     -10.273  26.271  12.056  1.00  0.00           C  
ATOM   3030  C   ALA B1743     -10.277  26.822  10.639  1.00  0.00           C  
ATOM   3031  O   ALA B1743      -9.337  26.565   9.890  1.00  0.00           O  
ATOM   3032  CB  ALA B1743     -11.290  25.144  12.182  1.00  0.00           C  
ATOM   3033  N   VAL B1744     -11.295  27.607  10.292  1.00  0.00           N  
ATOM   3034  CA  VAL B1744     -11.381  28.217   8.940  1.00  0.00           C  
ATOM   3035  C   VAL B1744     -10.124  29.045   8.586  1.00  0.00           C  
ATOM   3036  O   VAL B1744      -9.711  29.067   7.425  1.00  0.00           O  
ATOM   3037  CB  VAL B1744     -12.759  29.025   8.680  1.00  0.00           C  
ATOM   3038  CG1 VAL B1744     -12.813  30.329   9.423  1.00  0.00           C  
ATOM   3039  CG2 VAL B1744     -12.955  29.298   7.241  1.00  0.00           C  
ATOM   3040  N   PHE B1745      -9.504  29.649   9.611  1.00  0.00           N  
ATOM   3041  CA  PHE B1745      -8.340  30.518   9.462  1.00  0.00           C  
ATOM   3042  C   PHE B1745      -7.022  29.807   9.581  1.00  0.00           C  
ATOM   3043  O   PHE B1745      -5.993  30.448   9.406  1.00  0.00           O  
ATOM   3044  CB  PHE B1745      -8.366  31.649  10.500  1.00  0.00           C  
ATOM   3045  CG  PHE B1745      -9.599  32.498  10.448  1.00  0.00           C  
ATOM   3046  CD1 PHE B1745      -9.727  33.512   9.483  1.00  0.00           C  
ATOM   3047  CD2 PHE B1745     -10.617  32.317  11.404  1.00  0.00           C  
ATOM   3048  CE1 PHE B1745     -10.868  34.303   9.416  1.00  0.00           C  
ATOM   3049  CE2 PHE B1745     -11.781  33.122  11.380  1.00  0.00           C  
ATOM   3050  CZ  PHE B1745     -11.912  34.123  10.370  1.00  0.00           C  
ATOM   3051  N   PHE B1746      -7.028  28.505   9.901  1.00  0.00           N  
ATOM   3052  CA  PHE B1746      -5.763  27.734  10.017  1.00  0.00           C  
ATOM   3053  C   PHE B1746      -5.618  26.571   9.041  1.00  0.00           C  
ATOM   3054  O   PHE B1746      -4.484  26.181   8.696  1.00  0.00           O  
ATOM   3055  CB  PHE B1746      -5.539  27.234  11.440  1.00  0.00           C  
ATOM   3056  CG  PHE B1746      -5.145  28.300  12.416  1.00  0.00           C  
ATOM   3057  CD1 PHE B1746      -3.792  28.697  12.545  1.00  0.00           C  
ATOM   3058  CD2 PHE B1746      -6.107  28.905  13.218  1.00  0.00           C  
ATOM   3059  CE1 PHE B1746      -3.430  29.682  13.472  1.00  0.00           C  
ATOM   3060  CE2 PHE B1746      -5.764  29.894  14.147  1.00  0.00           C  
ATOM   3061  CZ  PHE B1746      -4.446  30.318  14.253  1.00  0.00           C  
ATOM   3062  N   ILE B1747      -6.754  26.022   8.601  1.00  0.00           N  
ATOM   3063  CA  ILE B1747      -6.782  24.885   7.650  1.00  0.00           C  
ATOM   3064  C   ILE B1747      -6.851  25.514   6.266  1.00  0.00           C  
ATOM   3065  O   ILE B1747      -7.797  26.222   5.987  1.00  0.00           O  
ATOM   3066  CB  ILE B1747      -7.955  23.905   7.950  1.00  0.00           C  
ATOM   3067  CG1 ILE B1747      -7.756  23.278   9.337  1.00  0.00           C  
ATOM   3068  CG2 ILE B1747      -8.032  22.810   6.897  1.00  0.00           C  
ATOM   3069  CD1 ILE B1747      -9.052  22.872  10.041  1.00  0.00           C  
ATOM   3070  N   PRO B1748      -5.841  25.255   5.400  1.00  0.00           N  
ATOM   3071  CA  PRO B1748      -5.697  26.034   4.149  1.00  0.00           C  
ATOM   3072  C   PRO B1748      -6.897  26.044   3.176  1.00  0.00           C  
ATOM   3073  O   PRO B1748      -7.252  27.119   2.621  1.00  0.00           O  
ATOM   3074  CB  PRO B1748      -4.442  25.431   3.489  1.00  0.00           C  
ATOM   3075  CG  PRO B1748      -3.698  24.751   4.595  1.00  0.00           C  
ATOM   3076  CD  PRO B1748      -4.772  24.233   5.530  1.00  0.00           C  
ATOM   3077  N   SER B1749      -7.519  24.879   3.004  1.00  0.00           N  
ATOM   3078  CA  SER B1749      -8.583  24.716   2.013  1.00  0.00           C  
ATOM   3079  C   SER B1749      -9.941  24.512   2.681  1.00  0.00           C  
ATOM   3080  O   SER B1749     -10.033  23.909   3.757  1.00  0.00           O  
ATOM   3081  CB  SER B1749      -8.248  23.578   1.060  1.00  0.00           C  
ATOM   3082  OG  SER B1749      -8.263  22.345   1.750  1.00  0.00           O  
ATOM   3083  N   VAL B1750     -10.983  25.054   2.066  1.00  0.00           N  
ATOM   3084  CA  VAL B1750     -12.296  24.978   2.660  1.00  0.00           C  
ATOM   3085  C   VAL B1750     -13.079  23.797   2.115  1.00  0.00           C  
ATOM   3086  O   VAL B1750     -12.815  23.295   0.991  1.00  0.00           O  
ATOM   3087  CB  VAL B1750     -13.137  26.323   2.520  1.00  0.00           C  
ATOM   3088  CG1 VAL B1750     -12.395  27.522   3.121  1.00  0.00           C  
ATOM   3089  CG2 VAL B1750     -13.541  26.598   1.091  1.00  0.00           C  
ATOM   3090  N   THR B1751     -14.020  23.348   2.936  1.00  0.00           N  
ATOM   3091  CA  THR B1751     -14.974  22.345   2.560  1.00  0.00           C  
ATOM   3092  C   THR B1751     -16.278  23.088   2.366  1.00  0.00           C  
ATOM   3093  O   THR B1751     -16.743  23.767   3.283  1.00  0.00           O  
ATOM   3094  CB  THR B1751     -15.063  21.274   3.660  1.00  0.00           C  
ATOM   3095  OG1 THR B1751     -13.901  20.440   3.562  1.00  0.00           O  
ATOM   3096  CG2 THR B1751     -16.362  20.411   3.550  1.00  0.00           C  
ATOM   3097  N   PHE B1752     -16.849  22.997   1.170  1.00  0.00           N  
ATOM   3098  CA  PHE B1752     -18.113  23.666   0.906  1.00  0.00           C  
ATOM   3099  C   PHE B1752     -19.268  22.820   1.394  1.00  0.00           C  
ATOM   3100  O   PHE B1752     -19.490  21.721   0.882  1.00  0.00           O  
ATOM   3101  CB  PHE B1752     -18.282  23.978  -0.579  1.00  0.00           C  
ATOM   3102  CG  PHE B1752     -17.141  24.758  -1.181  1.00  0.00           C  
ATOM   3103  CD1 PHE B1752     -16.936  26.101  -0.854  1.00  0.00           C  
ATOM   3104  CD2 PHE B1752     -16.307  24.162  -2.116  1.00  0.00           C  
ATOM   3105  CE1 PHE B1752     -15.895  26.841  -1.452  1.00  0.00           C  
ATOM   3106  CE2 PHE B1752     -15.250  24.883  -2.703  1.00  0.00           C  
ATOM   3107  CZ  PHE B1752     -15.045  26.227  -2.362  1.00  0.00           C  
ATOM   3108  N   ASP B1753     -19.986  23.322   2.403  1.00  0.00           N  
ATOM   3109  CA  ASP B1753     -21.196  22.653   2.900  1.00  0.00           C  
ATOM   3110  C   ASP B1753     -22.314  22.764   1.839  1.00  0.00           C  
ATOM   3111  O   ASP B1753     -22.197  23.580   0.904  1.00  0.00           O  
ATOM   3112  CB  ASP B1753     -21.621  23.205   4.278  1.00  0.00           C  
ATOM   3113  CG  ASP B1753     -21.978  24.713   4.259  1.00  0.00           C  
ATOM   3114  OD1 ASP B1753     -22.469  25.253   3.235  1.00  0.00           O  
ATOM   3115  OD2 ASP B1753     -21.817  25.349   5.315  1.00  0.00           O  
ATOM   3116  N   SER B1754     -23.391  21.981   1.985  1.00  0.00           N  
ATOM   3117  CA  SER B1754     -24.478  21.943   0.960  1.00  0.00           C  
ATOM   3118  C   SER B1754     -24.924  23.338   0.491  1.00  0.00           C  
ATOM   3119  O   SER B1754     -25.138  23.549  -0.695  1.00  0.00           O  
ATOM   3120  CB  SER B1754     -25.696  21.144   1.459  1.00  0.00           C  
ATOM   3121  OG  SER B1754     -26.324  21.814   2.540  1.00  0.00           O  
ATOM   3122  N   GLU B1755     -25.000  24.271   1.441  1.00  0.00           N  
ATOM   3123  CA  GLU B1755     -25.442  25.650   1.228  1.00  0.00           C  
ATOM   3124  C   GLU B1755     -24.415  26.453   0.404  1.00  0.00           C  
ATOM   3125  O   GLU B1755     -24.793  27.122  -0.571  1.00  0.00           O  
ATOM   3126  CB  GLU B1755     -25.782  26.348   2.575  1.00  0.00           C  
ATOM   3127  CG  GLU B1755     -26.577  25.457   3.611  1.00  0.00           C  
ATOM   3128  CD  GLU B1755     -27.436  26.238   4.644  1.00  0.00           C  
ATOM   3129  OE1 GLU B1755     -27.867  27.384   4.371  1.00  0.00           O  
ATOM   3130  OE2 GLU B1755     -27.752  25.656   5.708  1.00  0.00           O  
ATOM   3131  N   ALA B1756     -23.129  26.336   0.756  1.00  0.00           N  
ATOM   3132  CA  ALA B1756     -22.025  26.974  -0.013  1.00  0.00           C  
ATOM   3133  C   ALA B1756     -22.009  26.459  -1.431  1.00  0.00           C  
ATOM   3134  O   ALA B1756     -21.932  27.245  -2.368  1.00  0.00           O  
ATOM   3135  CB  ALA B1756     -20.690  26.740   0.643  1.00  0.00           C  
ATOM   3136  N   MET B1757     -22.146  25.135  -1.571  1.00  0.00           N  
ATOM   3137  CA  MET B1757     -22.290  24.448  -2.873  1.00  0.00           C  
ATOM   3138  C   MET B1757     -23.465  24.998  -3.698  1.00  0.00           C  
ATOM   3139  O   MET B1757     -23.326  25.214  -4.914  1.00  0.00           O  
ATOM   3140  CB  MET B1757     -22.481  22.938  -2.662  1.00  0.00           C  
ATOM   3141  CG  MET B1757     -21.257  22.187  -2.122  1.00  0.00           C  
ATOM   3142  SD  MET B1757     -19.869  22.130  -3.276  1.00  0.00           S  
ATOM   3143  CE  MET B1757     -20.493  20.981  -4.537  1.00  0.00           C  
ATOM   3144  N   ALA B1759     -24.604  25.236  -3.026  1.00  0.00           N  
ATOM   3145  CA  ALA B1759     -25.780  25.830  -3.662  1.00  0.00           C  
ATOM   3146  C   ALA B1759     -25.476  27.249  -4.146  1.00  0.00           C  
ATOM   3147  O   ALA B1759     -25.849  27.609  -5.260  1.00  0.00           O  
ATOM   3148  CB  ALA B1759     -26.949  25.840  -2.720  1.00  0.00           C  
ATOM   3149  N   GLN B1760     -24.761  28.025  -3.319  1.00  0.00           N  
ATOM   3150  CA  GLN B1760     -24.451  29.422  -3.613  1.00  0.00           C  
ATOM   3151  C   GLN B1760     -23.527  29.547  -4.803  1.00  0.00           C  
ATOM   3152  O   GLN B1760     -23.740  30.397  -5.684  1.00  0.00           O  
ATOM   3153  CB  GLN B1760     -23.856  30.118  -2.385  1.00  0.00           C  
ATOM   3154  CG  GLN B1760     -23.768  31.647  -2.502  1.00  0.00           C  
ATOM   3155  CD  GLN B1760     -25.124  32.308  -2.714  1.00  0.00           C  
ATOM   3156  OE1 GLN B1760     -26.134  31.905  -2.124  1.00  0.00           O  
ATOM   3157  NE2 GLN B1760     -25.148  33.331  -3.530  1.00  0.00           N  
ATOM   3158  N   LEU B1761     -22.524  28.673  -4.854  1.00  0.00           N  
ATOM   3159  CA  LEU B1761     -21.571  28.657  -5.965  1.00  0.00           C  
ATOM   3160  C   LEU B1761     -22.218  28.111  -7.221  1.00  0.00           C  
ATOM   3161  O   LEU B1761     -21.679  28.262  -8.305  1.00  0.00           O  
ATOM   3162  CB  LEU B1761     -20.340  27.829  -5.592  1.00  0.00           C  
ATOM   3163  CG  LEU B1761     -19.542  28.253  -4.362  1.00  0.00           C  
ATOM   3164  CD1 LEU B1761     -18.645  27.116  -3.897  1.00  0.00           C  
ATOM   3165  CD2 LEU B1761     -18.746  29.507  -4.649  1.00  0.00           C  
ATOM   3166  N   GLY B1762     -23.369  27.459  -7.041  1.00  0.00           N  
ATOM   3167  CA  GLY B1762     -24.191  26.917  -8.114  1.00  0.00           C  
ATOM   3168  C   GLY B1762     -25.019  27.965  -8.839  1.00  0.00           C  
ATOM   3169  O   GLY B1762     -25.462  27.720  -9.970  1.00  0.00           O  
ATOM   3170  N   GLN B1763     -25.241  29.123  -8.197  1.00  0.00           N  
ATOM   3171  CA  GLN B1763     -25.932  30.249  -8.836  1.00  0.00           C  
ATOM   3172  C   GLN B1763     -25.288  30.566 -10.192  1.00  0.00           C  
ATOM   3173  O   GLN B1763     -24.055  30.447 -10.332  1.00  0.00           O  
ATOM   3174  CB  GLN B1763     -25.930  31.507  -7.950  1.00  0.00           C  
ATOM   3175  CG  GLN B1763     -26.722  31.439  -6.654  1.00  0.00           C  
ATOM   3176  CD  GLN B1763     -28.126  30.839  -6.812  1.00  0.00           C  
ATOM   3177  OE1 GLN B1763     -28.461  29.878  -6.124  1.00  0.00           O  
ATOM   3178  NE2 GLN B1763     -28.936  31.389  -7.738  1.00  0.00           N  
ATOM   3179  N   PRO B1764     -26.112  30.900 -11.209  1.00  0.00           N  
ATOM   3180  CA  PRO B1764     -25.525  31.169 -12.529  1.00  0.00           C  
ATOM   3181  C   PRO B1764     -24.488  32.309 -12.538  1.00  0.00           C  
ATOM   3182  O   PRO B1764     -23.509  32.272 -13.332  1.00  0.00           O  
ATOM   3183  CB  PRO B1764     -26.741  31.539 -13.400  1.00  0.00           C  
ATOM   3184  CG  PRO B1764     -27.888  31.840 -12.404  1.00  0.00           C  
ATOM   3185  CD  PRO B1764     -27.597  30.975 -11.226  1.00  0.00           C  
ATOM   3186  N   GLN B1765     -24.653  33.285 -11.648  1.00  0.00           N  
ATOM   3187  CA  GLN B1765     -23.798  34.466 -11.728  1.00  0.00           C  
ATOM   3188  C   GLN B1765     -22.545  34.434 -10.799  1.00  0.00           C  
ATOM   3189  O   GLN B1765     -21.684  35.318 -10.865  1.00  0.00           O  
ATOM   3190  CB  GLN B1765     -24.663  35.730 -11.606  1.00  0.00           C  
ATOM   3191  CG  GLN B1765     -24.290  36.852 -12.590  1.00  0.00           C  
ATOM   3192  CD  GLN B1765     -24.356  36.485 -14.097  1.00  0.00           C  
ATOM   3193  OE1 GLN B1765     -25.374  35.982 -14.596  1.00  0.00           O  
ATOM   3194  NE2 GLN B1765     -23.292  36.807 -14.824  1.00  0.00           N  
ATOM   3195  N   SER B1795     -22.418  33.338 -10.041  1.00  0.00           N  
ATOM   3196  CA  SER B1795     -21.325  33.077  -9.092  1.00  0.00           C  
ATOM   3197  C   SER B1795     -19.917  33.122  -9.723  1.00  0.00           C  
ATOM   3198  O   SER B1795     -19.027  33.810  -9.187  1.00  0.00           O  
ATOM   3199  CB  SER B1795     -21.563  31.743  -8.330  1.00  0.00           C  
ATOM   3200  OG  SER B1795     -22.518  31.879  -7.274  1.00  0.00           O  
ATOM   3201  N   ALA B1796     -19.719  32.427 -10.852  1.00  0.00           N  
ATOM   3202  CA  ALA B1796     -18.416  32.466 -11.557  1.00  0.00           C  
ATOM   3203  C   ALA B1796     -17.975  33.898 -11.894  1.00  0.00           C  
ATOM   3204  O   ALA B1796     -16.827  34.248 -11.658  1.00  0.00           O  
ATOM   3205  CB  ALA B1796     -18.414  31.587 -12.809  1.00  0.00           C  
ATOM   3206  N   THR B1797     -18.898  34.729 -12.375  1.00  0.00           N  
ATOM   3207  CA  THR B1797     -18.594  36.129 -12.690  1.00  0.00           C  
ATOM   3208  C   THR B1797     -18.155  36.890 -11.447  1.00  0.00           C  
ATOM   3209  O   THR B1797     -17.147  37.587 -11.488  1.00  0.00           O  
ATOM   3210  CB  THR B1797     -19.782  36.837 -13.399  1.00  0.00           C  
ATOM   3211  OG1 THR B1797     -20.046  36.163 -14.627  1.00  0.00           O  
ATOM   3212  CG2 THR B1797     -19.479  38.323 -13.698  1.00  0.00           C  
ATOM   3213  N   ILE B1805     -18.907  36.732 -10.358  1.00  0.00           N  
ATOM   3214  CA  ILE B1805     -18.590  37.324  -9.049  1.00  0.00           C  
ATOM   3215  C   ILE B1805     -17.197  36.868  -8.599  1.00  0.00           C  
ATOM   3216  O   ILE B1805     -16.258  37.680  -8.551  1.00  0.00           O  
ATOM   3217  CB  ILE B1805     -19.673  36.977  -7.993  1.00  0.00           C  
ATOM   3218  CG1 ILE B1805     -21.016  37.551  -8.426  1.00  0.00           C  
ATOM   3219  CG2 ILE B1805     -19.295  37.544  -6.616  1.00  0.00           C  
ATOM   3220  CD1 ILE B1805     -22.242  36.845  -7.848  1.00  0.00           C  
ATOM   3221  N   LEU B1810     -17.035  35.563  -8.394  1.00  0.00           N  
ATOM   3222  CA  LEU B1810     -15.741  35.018  -7.961  1.00  0.00           C  
ATOM   3223  C   LEU B1810     -14.572  35.445  -8.846  1.00  0.00           C  
ATOM   3224  O   LEU B1810     -13.534  35.801  -8.304  1.00  0.00           O  
ATOM   3225  CB  LEU B1810     -15.782  33.496  -7.835  1.00  0.00           C  
ATOM   3226  CG  LEU B1810     -16.760  32.972  -6.814  1.00  0.00           C  
ATOM   3227  CD1 LEU B1810     -17.292  31.675  -7.277  1.00  0.00           C  
ATOM   3228  CD2 LEU B1810     -16.081  32.855  -5.471  1.00  0.00           C  
ATOM   3229  N   ALA B1811     -14.744  35.435 -10.183  1.00  0.00           N  
ATOM   3230  CA  ALA B1811     -13.650  35.856 -11.107  1.00  0.00           C  
ATOM   3231  C   ALA B1811     -13.351  37.321 -10.971  1.00  0.00           C  
ATOM   3232  O   ALA B1811     -12.190  37.700 -11.021  1.00  0.00           O  
ATOM   3233  CB  ALA B1811     -13.940  35.525 -12.571  1.00  0.00           C  
ATOM   3234  N   TYR B1989     -14.388  38.147 -10.770  1.00  0.00           N  
ATOM   3235  CA  TYR B1989     -14.170  39.591 -10.609  1.00  0.00           C  
ATOM   3236  C   TYR B1989     -13.305  39.853  -9.386  1.00  0.00           C  
ATOM   3237  O   TYR B1989     -12.326  40.592  -9.473  1.00  0.00           O  
ATOM   3238  CB  TYR B1989     -15.461  40.394 -10.534  1.00  0.00           C  
ATOM   3239  CG  TYR B1989     -15.181  41.894 -10.475  1.00  0.00           C  
ATOM   3240  CD1 TYR B1989     -14.769  42.505  -9.255  1.00  0.00           C  
ATOM   3241  CD2 TYR B1989     -15.289  42.712 -11.620  1.00  0.00           C  
ATOM   3242  CE1 TYR B1989     -14.479  43.866  -9.177  1.00  0.00           C  
ATOM   3243  CE2 TYR B1989     -15.025  44.108 -11.535  1.00  0.00           C  
ATOM   3244  CZ  TYR B1989     -14.615  44.651 -10.297  1.00  0.00           C  
ATOM   3245  OH  TYR B1989     -14.329  45.973 -10.139  1.00  0.00           O  
ATOM   3246  N   LEU B1990     -13.629  39.171  -8.280  1.00  0.00           N  
ATOM   3247  CA  LEU B1990     -12.900  39.314  -7.040  1.00  0.00           C  
ATOM   3248  C   LEU B1990     -11.474  38.795  -7.148  1.00  0.00           C  
ATOM   3249  O   LEU B1990     -10.521  39.405  -6.601  1.00  0.00           O  
ATOM   3250  CB  LEU B1990     -13.668  38.651  -5.896  1.00  0.00           C  
ATOM   3251  CG  LEU B1990     -15.076  39.230  -5.591  1.00  0.00           C  
ATOM   3252  CD1 LEU B1990     -15.797  38.356  -4.574  1.00  0.00           C  
ATOM   3253  CD2 LEU B1990     -15.041  40.736  -5.145  1.00  0.00           C  
ATOM   3254  N   LEU B1991     -11.309  37.704  -7.887  1.00  0.00           N  
ATOM   3255  CA  LEU B1991      -9.994  37.112  -8.088  1.00  0.00           C  
ATOM   3256  C   LEU B1991      -9.124  38.017  -8.990  1.00  0.00           C  
ATOM   3257  O   LEU B1991      -7.978  38.302  -8.663  1.00  0.00           O  
ATOM   3258  CB  LEU B1991     -10.151  35.709  -8.651  1.00  0.00           C  
ATOM   3259  CG  LEU B1991      -8.937  34.836  -8.844  1.00  0.00           C  
ATOM   3260  CD1 LEU B1991      -8.253  34.500  -7.507  1.00  0.00           C  
ATOM   3261  CD2 LEU B1991      -9.402  33.586  -9.505  1.00  0.00           C  
ATOM   3262  N   GLU B1992      -9.710  38.522 -10.069  1.00  0.00           N  
ATOM   3263  CA  GLU B1992      -9.027  39.432 -10.973  1.00  0.00           C  
ATOM   3264  C   GLU B1992      -8.670  40.764 -10.274  1.00  0.00           C  
ATOM   3265  O   GLU B1992      -7.603  41.321 -10.527  1.00  0.00           O  
ATOM   3266  CB  GLU B1992      -9.871  39.669 -12.218  1.00  0.00           C  
ATOM   3267  CG  GLU B1992      -9.086  40.011 -13.457  1.00  0.00           C  
ATOM   3268  CD  GLU B1992      -9.867  40.871 -14.505  1.00  0.00           C  
ATOM   3269  OE1 GLU B1992     -11.115  40.758 -14.566  1.00  0.00           O  
ATOM   3270  OE2 GLU B1992      -9.205  41.632 -15.288  1.00  0.00           O  
ATOM   3271  N   HIS B1993      -9.503  41.214  -9.337  1.00  0.00           N  
ATOM   3272  CA  HIS B1993      -9.311  42.531  -8.686  1.00  0.00           C  
ATOM   3273  C   HIS B1993      -8.701  42.588  -7.273  1.00  0.00           C  
ATOM   3274  O   HIS B1993      -8.649  43.668  -6.663  1.00  0.00           O  
ATOM   3275  CB  HIS B1993     -10.624  43.304  -8.692  1.00  0.00           C  
ATOM   3276  CG  HIS B1993     -10.985  43.853 -10.024  1.00  0.00           C  
ATOM   3277  ND1 HIS B1993     -10.752  45.170 -10.369  1.00  0.00           N  
ATOM   3278  CD2 HIS B1993     -11.559  43.272 -11.103  1.00  0.00           C  
ATOM   3279  CE1 HIS B1993     -11.162  45.376 -11.611  1.00  0.00           C  
ATOM   3280  NE2 HIS B1993     -11.649  44.237 -12.082  1.00  0.00           N  
ATOM   3281  N   LEU B1994      -8.234  41.455  -6.753  1.00  0.00           N  
ATOM   3282  CA  LEU B1994      -7.629  41.435  -5.437  1.00  0.00           C  
ATOM   3283  C   LEU B1994      -6.399  42.326  -5.357  1.00  0.00           C  
ATOM   3284  O   LEU B1994      -5.452  42.141  -6.143  1.00  0.00           O  
ATOM   3285  CB  LEU B1994      -7.219  40.032  -5.033  1.00  0.00           C  
ATOM   3286  CG  LEU B1994      -8.138  39.099  -4.276  1.00  0.00           C  
ATOM   3287  CD1 LEU B1994      -7.251  38.101  -3.685  1.00  0.00           C  
ATOM   3288  CD2 LEU B1994      -8.964  39.774  -3.162  1.00  0.00           C  
ATOM   3289  N   PRO B1995      -6.397  43.293  -4.402  1.00  0.00           N  
ATOM   3290  CA  PRO B1995      -5.205  44.130  -4.215  1.00  0.00           C  
ATOM   3291  C   PRO B1995      -4.070  43.292  -3.662  1.00  0.00           C  
ATOM   3292  O   PRO B1995      -4.292  42.511  -2.747  1.00  0.00           O  
ATOM   3293  CB  PRO B1995      -5.653  45.164  -3.184  1.00  0.00           C  
ATOM   3294  CG  PRO B1995      -6.815  44.531  -2.469  1.00  0.00           C  
ATOM   3295  CD  PRO B1995      -7.481  43.645  -3.454  1.00  0.00           C  
ATOM   3296  N   ALA B2012      -2.876  43.414  -4.240  1.00  0.00           N  
ATOM   3297  CA  ALA B2012      -1.716  42.676  -3.712  1.00  0.00           C  
ATOM   3298  C   ALA B2012      -1.148  43.319  -2.429  1.00  0.00           C  
ATOM   3299  O   ALA B2012      -0.356  42.683  -1.737  1.00  0.00           O  
ATOM   3300  CB  ALA B2012      -0.630  42.467  -4.792  1.00  0.00           C  
ATOM   3301  N   GLU B2013      -1.595  44.551  -2.103  1.00  0.00           N  
ATOM   3302  CA  GLU B2013      -1.276  45.238  -0.824  1.00  0.00           C  
ATOM   3303  C   GLU B2013      -1.726  44.345   0.359  1.00  0.00           C  
ATOM   3304  O   GLU B2013      -2.934  44.053   0.476  1.00  0.00           O  
ATOM   3305  CB  GLU B2013      -1.979  46.583  -0.735  1.00  0.00           C  
ATOM   3306  CG  GLU B2013      -1.840  47.439  -1.993  1.00  0.00           C  
ATOM   3307  CD  GLU B2013      -3.003  48.400  -2.195  1.00  0.00           C  
ATOM   3308  OE1 GLU B2013      -3.380  49.109  -1.228  1.00  0.00           O  
ATOM   3309  OE2 GLU B2013      -3.523  48.459  -3.336  1.00  0.00           O  
ATOM   3310  N   PRO B2014      -0.768  43.917   1.241  1.00  0.00           N  
ATOM   3311  CA  PRO B2014      -1.068  42.976   2.349  1.00  0.00           C  
ATOM   3312  C   PRO B2014      -2.196  43.410   3.318  1.00  0.00           C  
ATOM   3313  O   PRO B2014      -2.845  42.556   3.932  1.00  0.00           O  
ATOM   3314  CB  PRO B2014       0.289  42.845   3.080  1.00  0.00           C  
ATOM   3315  CG  PRO B2014       1.075  44.048   2.662  1.00  0.00           C  
ATOM   3316  CD  PRO B2014       0.666  44.301   1.247  1.00  0.00           C  
ATOM   3317  N   ALA B2015      -2.425  44.717   3.442  1.00  0.00           N  
ATOM   3318  CA  ALA B2015      -3.527  45.228   4.255  1.00  0.00           C  
ATOM   3319  C   ALA B2015      -4.756  45.525   3.387  1.00  0.00           C  
ATOM   3320  O   ALA B2015      -4.731  46.409   2.500  1.00  0.00           O  
ATOM   3321  CB  ALA B2015      -3.100  46.474   5.054  1.00  0.00           C  
ATOM   3322  N   LEU B2016      -5.810  44.753   3.635  1.00  0.00           N  
ATOM   3323  CA  LEU B2016      -7.113  44.927   3.006  1.00  0.00           C  
ATOM   3324  C   LEU B2016      -7.960  45.808   3.942  1.00  0.00           C  
ATOM   3325  O   LEU B2016      -8.432  45.345   4.982  1.00  0.00           O  
ATOM   3326  CB  LEU B2016      -7.738  43.529   2.790  1.00  0.00           C  
ATOM   3327  CG  LEU B2016      -9.033  43.101   2.047  1.00  0.00           C  
ATOM   3328  CD1 LEU B2016     -10.247  43.752   2.591  1.00  0.00           C  
ATOM   3329  CD2 LEU B2016      -8.970  43.289   0.551  1.00  0.00           C  
ATOM   3330  N   THR B2017      -8.114  47.087   3.599  1.00  0.00           N  
ATOM   3331  CA  THR B2017      -8.911  48.015   4.447  1.00  0.00           C  
ATOM   3332  C   THR B2017     -10.393  47.695   4.337  1.00  0.00           C  
ATOM   3333  O   THR B2017     -10.798  46.964   3.445  1.00  0.00           O  
ATOM   3334  CB  THR B2017      -8.632  49.552   4.144  1.00  0.00           C  
ATOM   3335  OG1 THR B2017      -9.032  49.914   2.806  1.00  0.00           O  
ATOM   3336  CG2 THR B2017      -7.148  49.902   4.371  1.00  0.00           C  
ATOM   3337  N   VAL B2018     -11.204  48.211   5.259  1.00  0.00           N  
ATOM   3338  CA  VAL B2018     -12.667  48.023   5.181  1.00  0.00           C  
ATOM   3339  C   VAL B2018     -13.177  48.589   3.848  1.00  0.00           C  
ATOM   3340  O   VAL B2018     -13.905  47.898   3.123  1.00  0.00           O  
ATOM   3341  CB  VAL B2018     -13.448  48.587   6.415  1.00  0.00           C  
ATOM   3342  CG1 VAL B2018     -13.009  47.888   7.677  1.00  0.00           C  
ATOM   3343  CG2 VAL B2018     -13.305  50.146   6.572  1.00  0.00           C  
ATOM   3344  N   ALA B2019     -12.670  49.780   3.485  1.00  0.00           N  
ATOM   3345  CA  ALA B2019     -13.027  50.468   2.251  1.00  0.00           C  
ATOM   3346  C   ALA B2019     -12.731  49.605   1.032  1.00  0.00           C  
ATOM   3347  O   ALA B2019     -13.636  49.359   0.241  1.00  0.00           O  
ATOM   3348  CB  ALA B2019     -12.312  51.831   2.154  1.00  0.00           C  
ATOM   3349  N   MET B2020     -11.494  49.092   0.931  1.00  0.00           N  
ATOM   3350  CA  MET B2020     -11.065  48.238  -0.205  1.00  0.00           C  
ATOM   3351  C   MET B2020     -11.996  47.029  -0.403  1.00  0.00           C  
ATOM   3352  O   MET B2020     -12.501  46.816  -1.521  1.00  0.00           O  
ATOM   3353  CB  MET B2020      -9.611  47.769  -0.049  1.00  0.00           C  
ATOM   3354  CG  MET B2020      -8.581  48.834  -0.207  1.00  0.00           C  
ATOM   3355  SD  MET B2020      -7.131  48.426   0.770  1.00  0.00           S  
ATOM   3356  CE  MET B2020      -6.158  47.487  -0.395  1.00  0.00           C  
ATOM   3357  N   GLY B2021     -12.249  46.296   0.693  1.00  0.00           N  
ATOM   3358  CA  GLY B2021     -13.148  45.139   0.702  1.00  0.00           C  
ATOM   3359  C   GLY B2021     -14.594  45.472   0.365  1.00  0.00           C  
ATOM   3360  O   GLY B2021     -15.245  44.731  -0.375  1.00  0.00           O  
ATOM   3361  N   GLN B2022     -15.073  46.587   0.923  1.00  0.00           N  
ATOM   3362  CA  GLN B2022     -16.384  47.154   0.677  1.00  0.00           C  
ATOM   3363  C   GLN B2022     -16.554  47.467  -0.820  1.00  0.00           C  
ATOM   3364  O   GLN B2022     -17.581  47.143  -1.442  1.00  0.00           O  
ATOM   3365  CB  GLN B2022     -16.489  48.474   1.445  1.00  0.00           C  
ATOM   3366  CG  GLN B2022     -17.811  48.808   2.031  1.00  0.00           C  
ATOM   3367  CD  GLN B2022     -17.986  48.199   3.414  1.00  0.00           C  
ATOM   3368  OE1 GLN B2022     -18.231  47.002   3.546  1.00  0.00           O  
ATOM   3369  NE2 GLN B2022     -17.889  49.031   4.453  1.00  0.00           N  
ATOM   3370  N   GLN B2023     -15.538  48.108  -1.393  1.00  0.00           N  
ATOM   3371  CA  GLN B2023     -15.565  48.488  -2.787  1.00  0.00           C  
ATOM   3372  C   GLN B2023     -15.443  47.256  -3.706  1.00  0.00           C  
ATOM   3373  O   GLN B2023     -16.063  47.231  -4.772  1.00  0.00           O  
ATOM   3374  CB  GLN B2023     -14.493  49.522  -3.071  1.00  0.00           C  
ATOM   3375  CG  GLN B2023     -14.633  50.196  -4.428  1.00  0.00           C  
ATOM   3376  CD  GLN B2023     -13.518  51.181  -4.734  1.00  0.00           C  
ATOM   3377  OE1 GLN B2023     -13.766  52.237  -5.333  1.00  0.00           O  
ATOM   3378  NE2 GLN B2023     -12.286  50.855  -4.319  1.00  0.00           N  
ATOM   3379  N   LEU B2024     -14.692  46.230  -3.293  1.00  0.00           N  
ATOM   3380  CA  LEU B2024     -14.616  45.006  -4.111  1.00  0.00           C  
ATOM   3381  C   LEU B2024     -15.977  44.324  -4.296  1.00  0.00           C  
ATOM   3382  O   LEU B2024     -16.354  44.038  -5.441  1.00  0.00           O  
ATOM   3383  CB  LEU B2024     -13.564  44.022  -3.619  1.00  0.00           C  
ATOM   3384  CG  LEU B2024     -12.103  44.408  -3.911  1.00  0.00           C  
ATOM   3385  CD1 LEU B2024     -11.183  43.416  -3.250  1.00  0.00           C  
ATOM   3386  CD2 LEU B2024     -11.765  44.532  -5.398  1.00  0.00           C  
ATOM   3387  N   ILE B2025     -16.728  44.121  -3.200  1.00  0.00           N  
ATOM   3388  CA  ILE B2025     -18.068  43.511  -3.302  1.00  0.00           C  
ATOM   3389  C   ILE B2025     -19.043  44.378  -4.112  1.00  0.00           C  
ATOM   3390  O   ILE B2025     -19.747  43.853  -4.970  1.00  0.00           O  
ATOM   3391  CB  ILE B2025     -18.710  43.080  -1.940  1.00  0.00           C  
ATOM   3392  CG1 ILE B2025     -19.031  44.289  -1.080  1.00  0.00           C  
ATOM   3393  CG2 ILE B2025     -17.815  42.064  -1.197  1.00  0.00           C  
ATOM   3394  CD1 ILE B2025     -20.425  44.297  -0.507  1.00  0.00           C  
ATOM   3395  N   GLN B2026     -19.032  45.692  -3.867  1.00  0.00           N  
ATOM   3396  CA  GLN B2026     -19.911  46.641  -4.550  1.00  0.00           C  
ATOM   3397  C   GLN B2026     -19.683  46.576  -6.077  1.00  0.00           C  
ATOM   3398  O   GLN B2026     -20.619  46.414  -6.837  1.00  0.00           O  
ATOM   3399  CB  GLN B2026     -19.684  48.059  -4.005  1.00  0.00           C  
ATOM   3400  CG  GLN B2026     -20.736  49.051  -4.418  1.00  0.00           C  
ATOM   3401  CD  GLN B2026     -20.171  50.366  -5.013  1.00  0.00           C  
ATOM   3402  OE1 GLN B2026     -20.936  51.316  -5.280  1.00  0.00           O  
ATOM   3403  NE2 GLN B2026     -18.853  50.409  -5.264  1.00  0.00           N  
ATOM   3404  N   GLN B2027     -18.415  46.615  -6.483  1.00  0.00           N  
ATOM   3405  CA  GLN B2027     -18.006  46.502  -7.885  1.00  0.00           C  
ATOM   3406  C   GLN B2027     -18.269  45.129  -8.533  1.00  0.00           C  
ATOM   3407  O   GLN B2027     -18.721  45.072  -9.677  1.00  0.00           O  
ATOM   3408  CB  GLN B2027     -16.554  46.942  -8.060  1.00  0.00           C  
ATOM   3409  CG  GLN B2027     -16.364  48.473  -8.054  1.00  0.00           C  
ATOM   3410  CD  GLN B2027     -17.378  49.232  -8.983  1.00  0.00           C  
ATOM   3411  OE1 GLN B2027     -17.554  48.904 -10.188  1.00  0.00           O  
ATOM   3412  NE2 GLN B2027     -18.064  50.234  -8.400  1.00  0.00           N  
ATOM   3413  N   ALA B2039     -17.991  44.047  -7.797  1.00  0.00           N  
ATOM   3414  CA  ALA B2039     -18.358  42.660  -8.180  1.00  0.00           C  
ATOM   3415  C   ALA B2039     -19.843  42.529  -8.419  1.00  0.00           C  
ATOM   3416  O   ALA B2039     -20.253  42.052  -9.489  1.00  0.00           O  
ATOM   3417  CB  ALA B2039     -17.922  41.657  -7.114  1.00  0.00           C  
ATOM   3418  N   ALA B2040     -20.650  43.002  -7.457  1.00  0.00           N  
ATOM   3419  CA  ALA B2040     -22.123  43.016  -7.593  1.00  0.00           C  
ATOM   3420  C   ALA B2040     -22.577  43.785  -8.837  1.00  0.00           C  
ATOM   3421  O   ALA B2040     -23.395  43.287  -9.630  1.00  0.00           O  
ATOM   3422  CB  ALA B2040     -22.786  43.581  -6.327  1.00  0.00           C  
ATOM   3423  N   LYS B2041     -22.033  44.987  -9.032  1.00  0.00           N  
ATOM   3424  CA  LYS B2041     -22.377  45.782 -10.234  1.00  0.00           C  
ATOM   3425  C   LYS B2041     -21.971  45.037 -11.502  1.00  0.00           C  
ATOM   3426  O   LYS B2041     -22.684  45.061 -12.474  1.00  0.00           O  
ATOM   3427  CB  LYS B2041     -21.729  47.169 -10.195  1.00  0.00           C  
ATOM   3428  CG  LYS B2041     -22.399  48.179  -9.254  1.00  0.00           C  
ATOM   3429  CD  LYS B2041     -21.629  49.511  -9.284  1.00  0.00           C  
ATOM   3430  CE  LYS B2041     -22.517  50.729  -9.024  1.00  0.00           C  
ATOM   3431  NZ  LYS B2041     -23.321  50.592  -7.766  1.00  0.00           N  
ATOM   3432  N   ALA B2042     -20.867  44.303 -11.434  1.00  0.00           N  
ATOM   3433  CA  ALA B2042     -20.317  43.607 -12.589  1.00  0.00           C  
ATOM   3434  C   ALA B2042     -21.093  42.359 -12.946  1.00  0.00           C  
ATOM   3435  O   ALA B2042     -21.274  42.055 -14.139  1.00  0.00           O  
ATOM   3436  CB  ALA B2042     -18.827  43.279 -12.354  1.00  0.00           C  
ATOM   3437  N   ALA B2043     -21.518  41.627 -11.916  1.00  0.00           N  
ATOM   3438  CA  ALA B2043     -22.301  40.414 -12.101  1.00  0.00           C  
ATOM   3439  C   ALA B2043     -23.795  40.668 -12.321  1.00  0.00           C  
ATOM   3440  O   ALA B2043     -24.448  39.855 -12.965  1.00  0.00           O  
ATOM   3441  CB  ALA B2043     -22.103  39.478 -10.962  1.00  0.00           C  
ATOM   3442  N   GLY B2044     -24.324  41.782 -11.801  1.00  0.00           N  
ATOM   3443  CA  GLY B2044     -25.753  42.129 -11.975  1.00  0.00           C  
ATOM   3444  C   GLY B2044     -26.560  41.533 -10.853  1.00  0.00           C  
ATOM   3445  O   GLY B2044     -27.739  41.141 -11.019  1.00  0.00           O  
ATOM   3446  N   VAL B2045     -25.911  41.454  -9.697  1.00  0.00           N  
ATOM   3447  CA  VAL B2045     -26.525  40.911  -8.526  1.00  0.00           C  
ATOM   3448  C   VAL B2045     -26.424  41.929  -7.345  1.00  0.00           C  
ATOM   3449  O   VAL B2045     -25.776  42.979  -7.476  1.00  0.00           O  
ATOM   3450  CB  VAL B2045     -25.954  39.482  -8.261  1.00  0.00           C  
ATOM   3451  CG1 VAL B2045     -24.675  39.543  -7.509  1.00  0.00           C  
ATOM   3452  CG2 VAL B2045     -26.972  38.626  -7.519  1.00  0.00           C  
ATOM   3453  N   LYS B2046     -27.141  41.661  -6.255  1.00  0.00           N  
ATOM   3454  CA  LYS B2046     -27.117  42.514  -5.058  1.00  0.00           C  
ATOM   3455  C   LYS B2046     -25.867  42.233  -4.222  1.00  0.00           C  
ATOM   3456  O   LYS B2046     -25.299  41.131  -4.294  1.00  0.00           O  
ATOM   3457  CB  LYS B2046     -28.382  42.306  -4.214  1.00  0.00           C  
ATOM   3458  CG  LYS B2046     -29.690  42.613  -4.922  1.00  0.00           C  
ATOM   3459  CD  LYS B2046     -30.805  42.926  -3.915  1.00  0.00           C  
ATOM   3460  CE  LYS B2046     -31.043  44.450  -3.773  1.00  0.00           C  
ATOM   3461  NZ  LYS B2046     -31.792  45.050  -4.958  1.00  0.00           N  
ATOM   3462  N   LYS B2047     -25.435  43.219  -3.428  1.00  0.00           N  
ATOM   3463  CA  LYS B2047     -24.245  43.044  -2.573  1.00  0.00           C  
ATOM   3464  C   LYS B2047     -24.418  41.875  -1.574  1.00  0.00           C  
ATOM   3465  O   LYS B2047     -23.473  41.163  -1.306  1.00  0.00           O  
ATOM   3466  CB  LYS B2047     -23.817  44.353  -1.877  1.00  0.00           C  
ATOM   3467  CG  LYS B2047     -24.767  44.875  -0.809  1.00  0.00           C  
ATOM   3468  CD  LYS B2047     -24.027  45.081   0.506  1.00  0.00           C  
ATOM   3469  CE  LYS B2047     -25.000  45.028   1.672  1.00  0.00           C  
ATOM   3470  NZ  LYS B2047     -24.258  44.626   2.875  1.00  0.00           N  
ATOM   3471  N   GLY B2048     -25.648  41.643  -1.113  1.00  0.00           N  
ATOM   3472  CA  GLY B2048     -25.991  40.525  -0.220  1.00  0.00           C  
ATOM   3473  C   GLY B2048     -25.626  39.176  -0.810  1.00  0.00           C  
ATOM   3474  O   GLY B2048     -25.037  38.355  -0.128  1.00  0.00           O  
ATOM   3475  N   ALA B2049     -25.936  38.964  -2.089  1.00  0.00           N  
ATOM   3476  CA  ALA B2049     -25.612  37.701  -2.769  1.00  0.00           C  
ATOM   3477  C   ALA B2049     -24.136  37.690  -3.165  1.00  0.00           C  
ATOM   3478  O   ALA B2049     -23.512  36.624  -3.308  1.00  0.00           O  
ATOM   3479  CB  ALA B2049     -26.489  37.500  -3.978  1.00  0.00           C  
ATOM   3480  N   THR B2050     -23.569  38.876  -3.331  1.00  0.00           N  
ATOM   3481  CA  THR B2050     -22.155  38.985  -3.596  1.00  0.00           C  
ATOM   3482  C   THR B2050     -21.392  38.508  -2.371  1.00  0.00           C  
ATOM   3483  O   THR B2050     -20.511  37.679  -2.497  1.00  0.00           O  
ATOM   3484  CB  THR B2050     -21.808  40.409  -4.023  1.00  0.00           C  
ATOM   3485  OG1 THR B2050     -22.630  40.757  -5.160  1.00  0.00           O  
ATOM   3486  CG2 THR B2050     -20.361  40.519  -4.418  1.00  0.00           C  
ATOM   3487  N   MET B2074     -21.825  38.931  -1.184  1.00  0.00           N  
ATOM   3488  CA  MET B2074     -21.177  38.573   0.092  1.00  0.00           C  
ATOM   3489  C   MET B2074     -21.366  37.120   0.480  1.00  0.00           C  
ATOM   3490  O   MET B2074     -20.479  36.548   1.108  1.00  0.00           O  
ATOM   3491  CB  MET B2074     -21.650  39.493   1.212  1.00  0.00           C  
ATOM   3492  CG  MET B2074     -21.289  40.921   0.961  1.00  0.00           C  
ATOM   3493  SD  MET B2074     -21.833  42.010   2.252  1.00  0.00           S  
ATOM   3494  CE  MET B2074     -20.352  41.981   3.289  1.00  0.00           C  
ATOM   3495  N   ARG B2083     -22.540  36.553   0.156  1.00  0.00           N  
ATOM   3496  C   ARG B2083     -21.832  34.291  -0.460  1.00  0.00           C  
ATOM   3497  O   ARG B2083     -21.271  33.307   0.040  1.00  0.00           O  
ATOM   3498  CA  ARG B2083     -22.810  35.117   0.357  1.00  0.00           C  
ATOM   3499  CB  ARG B2083     -24.235  34.746  -0.042  1.00  0.00           C  
ATOM   3500  CG  ARG B2083     -25.172  34.538   1.106  1.00  0.00           C  
ATOM   3501  CD  ARG B2083     -26.781  34.888   0.621  1.00  0.00           C  
ATOM   3502  NE  ARG B2083     -27.434  35.766  -0.364  1.00  0.00           N  
ATOM   3503  CZ  ARG B2083     -28.749  35.826  -0.597  1.00  0.00           C  
ATOM   3504  NH1 ARG B2083     -29.613  35.076   0.097  1.00  0.00           N  
ATOM   3505  NH2 ARG B2083     -29.212  36.656  -1.525  1.00  0.00           N  
ATOM   3506  N   THR B2086     -21.592  34.732  -1.703  1.00  0.00           N  
ATOM   3507  CA  THR B2086     -20.677  34.080  -2.649  1.00  0.00           C  
ATOM   3508  C   THR B2086     -19.240  34.161  -2.132  1.00  0.00           C  
ATOM   3509  O   THR B2086     -18.548  33.155  -2.106  1.00  0.00           O  
ATOM   3510  CB  THR B2086     -20.816  34.700  -4.044  1.00  0.00           C  
ATOM   3511  OG1 THR B2086     -22.197  34.670  -4.433  1.00  0.00           O  
ATOM   3512  CG2 THR B2086     -20.007  33.959  -5.057  1.00  0.00           C  
ATOM   3513  N   LEU B2087     -18.819  35.355  -1.712  1.00  0.00           N  
ATOM   3514  CA  LEU B2087     -17.504  35.566  -1.081  1.00  0.00           C  
ATOM   3515  C   LEU B2087     -17.352  34.745   0.239  1.00  0.00           C  
ATOM   3516  O   LEU B2087     -16.319  34.114   0.459  1.00  0.00           O  
ATOM   3517  CB  LEU B2087     -17.239  37.061  -0.853  1.00  0.00           C  
ATOM   3518  CG  LEU B2087     -15.942  37.438  -0.105  1.00  0.00           C  
ATOM   3519  CD1 LEU B2087     -14.710  37.340  -1.014  1.00  0.00           C  
ATOM   3520  CD2 LEU B2087     -16.013  38.799   0.575  1.00  0.00           C  
ATOM   3521  N   ARG B2088     -18.387  34.729   1.078  1.00  0.00           N  
ATOM   3522  CA  ARG B2088     -18.362  33.940   2.305  1.00  0.00           C  
ATOM   3523  C   ARG B2088     -18.251  32.438   1.996  1.00  0.00           C  
ATOM   3524  O   ARG B2088     -17.488  31.729   2.628  1.00  0.00           O  
ATOM   3525  CB  ARG B2088     -19.595  34.219   3.167  1.00  0.00           C  
ATOM   3526  CG  ARG B2088     -19.518  33.552   4.517  1.00  0.00           C  
ATOM   3527  CD  ARG B2088     -20.728  33.784   5.347  1.00  0.00           C  
ATOM   3528  NE  ARG B2088     -20.794  35.128   5.938  1.00  0.00           N  
ATOM   3529  CZ  ARG B2088     -20.128  35.514   7.031  1.00  0.00           C  
ATOM   3530  NH1 ARG B2088     -19.302  34.672   7.665  1.00  0.00           N  
ATOM   3531  NH2 ARG B2088     -20.259  36.761   7.474  1.00  0.00           N  
ATOM   3532  N   ALA B2089     -19.029  31.970   1.037  1.00  0.00           N  
ATOM   3533  CA  ALA B2089     -18.981  30.580   0.601  1.00  0.00           C  
ATOM   3534  C   ALA B2089     -17.597  30.267   0.138  1.00  0.00           C  
ATOM   3535  O   ALA B2089     -17.086  29.213   0.463  1.00  0.00           O  
ATOM   3536  CB  ALA B2089     -19.988  30.318  -0.518  1.00  0.00           C  
ATOM   3537  N   ALA B2090     -16.968  31.224  -0.557  1.00  0.00           N  
ATOM   3538  CA  ALA B2090     -15.596  31.083  -1.070  1.00  0.00           C  
ATOM   3539  C   ALA B2090     -14.534  30.960   0.026  1.00  0.00           C  
ATOM   3540  O   ALA B2090     -13.738  29.975   0.037  1.00  0.00           O  
ATOM   3541  CB  ALA B2090     -15.259  32.235  -1.981  1.00  0.00           C  
ATOM   3542  N   LEU B2091     -14.557  31.934   0.948  1.00  0.00           N  
ATOM   3543  CA  LEU B2091     -13.554  32.076   2.012  1.00  0.00           C  
ATOM   3544  C   LEU B2091     -13.722  31.118   3.190  1.00  0.00           C  
ATOM   3545  O   LEU B2091     -12.746  30.831   3.883  1.00  0.00           O  
ATOM   3546  CB  LEU B2091     -13.546  33.508   2.550  1.00  0.00           C  
ATOM   3547  CG  LEU B2091     -13.375  34.707   1.603  1.00  0.00           C  
ATOM   3548  CD1 LEU B2091     -13.730  35.945   2.373  1.00  0.00           C  
ATOM   3549  CD2 LEU B2091     -11.968  34.820   0.980  1.00  0.00           C  
ATOM   3550  N   THR B2092     -14.944  30.629   3.419  1.00  0.00           N  
ATOM   3551  CA  THR B2092     -15.234  29.796   4.610  1.00  0.00           C  
ATOM   3552  C   THR B2092     -15.862  28.434   4.339  1.00  0.00           C  
ATOM   3553  O   THR B2092     -15.838  27.532   5.196  1.00  0.00           O  
ATOM   3554  CB  THR B2092     -16.158  30.528   5.567  1.00  0.00           C  
ATOM   3555  OG1 THR B2092     -17.489  30.541   5.026  1.00  0.00           O  
ATOM   3556  CG2 THR B2092     -15.658  31.974   5.834  1.00  0.00           C  
ATOM   3557  N   GLY B2093     -16.459  28.300   3.166  1.00  0.00           N  
ATOM   3558  CA  GLY B2093     -17.162  27.082   2.806  1.00  0.00           C  
ATOM   3559  C   GLY B2093     -18.526  27.060   3.441  1.00  0.00           C  
ATOM   3560  O   GLY B2093     -19.151  26.008   3.499  1.00  0.00           O  
ATOM   3561  N   ALA B2094     -18.978  28.228   3.922  1.00  0.00           N  
ATOM   3562  CA  ALA B2094     -20.309  28.395   4.548  1.00  0.00           C  
ATOM   3563  C   ALA B2094     -21.018  29.703   4.122  1.00  0.00           C  
ATOM   3564  O   ALA B2094     -20.380  30.643   3.640  1.00  0.00           O  
ATOM   3565  CB  ALA B2094     -20.204  28.303   6.063  1.00  0.00           C  
ATOM   3566  N   VAL B2095     -22.339  29.753   4.309  1.00  0.00           N  
ATOM   3567  CA  VAL B2095     -23.102  30.963   3.941  1.00  0.00           C  
ATOM   3568  C   VAL B2095     -23.419  31.899   5.140  1.00  0.00           C  
ATOM   3569  O   VAL B2095     -23.861  33.048   4.939  1.00  0.00           O  
ATOM   3570  CB  VAL B2095     -24.351  30.646   3.063  1.00  0.00           C  
ATOM   3571  CG1 VAL B2095     -23.923  29.961   1.754  1.00  0.00           C  
ATOM   3572  CG2 VAL B2095     -25.375  29.822   3.819  1.00  0.00           C  
ATOM   3573  N   HIS B2096     -23.125  31.427   6.357  1.00  0.00           N  
ATOM   3574  CA  HIS B2096     -23.223  32.241   7.589  1.00  0.00           C  
ATOM   3575  C   HIS B2096     -21.972  32.042   8.455  1.00  0.00           C  
ATOM   3576  O   HIS B2096     -21.202  31.106   8.226  1.00  0.00           O  
ATOM   3577  CB  HIS B2096     -24.500  31.917   8.380  1.00  0.00           C  
ATOM   3578  CG  HIS B2096     -25.743  31.943   7.555  1.00  0.00           C  
ATOM   3579  ND1 HIS B2096     -26.210  33.093   6.954  1.00  0.00           N  
ATOM   3580  CD2 HIS B2096     -26.596  30.954   7.200  1.00  0.00           C  
ATOM   3581  CE1 HIS B2096     -27.312  32.814   6.279  1.00  0.00           C  
ATOM   3582  NE2 HIS B2096     -27.570  31.523   6.413  1.00  0.00           N  
ATOM   3583  N   GLY B2097     -21.757  32.935   9.423  1.00  0.00           N  
ATOM   3584  CA  GLY B2097     -20.592  32.828  10.341  1.00  0.00           C  
ATOM   3585  C   GLY B2097     -20.039  34.162  10.852  1.00  0.00           C  
ATOM   3586  O   GLY B2097     -20.783  35.169  10.856  1.00  0.00           O  
ATOM   3587  N   PRO B2098     -18.720  34.204  11.219  1.00  0.00           N  
ATOM   3588  CA  PRO B2098     -18.045  35.396  11.752  1.00  0.00           C  
ATOM   3589  C   PRO B2098     -18.135  36.574  10.773  1.00  0.00           C  
ATOM   3590  O   PRO B2098     -18.365  36.343   9.578  1.00  0.00           O  
ATOM   3591  CB  PRO B2098     -16.577  34.955  11.819  1.00  0.00           C  
ATOM   3592  CG  PRO B2098     -16.440  33.863  10.750  1.00  0.00           C  
ATOM   3593  CD  PRO B2098     -17.742  33.119  10.965  1.00  0.00           C  
ATOM   3594  N   ASP B2099     -17.923  37.802  11.271  1.00  0.00           N  
ATOM   3595  CA  ASP B2099     -17.960  39.033  10.466  1.00  0.00           C  
ATOM   3596  C   ASP B2099     -17.059  38.860   9.251  1.00  0.00           C  
ATOM   3597  O   ASP B2099     -15.888  38.479   9.381  1.00  0.00           O  
ATOM   3598  CB  ASP B2099     -17.511  40.246  11.279  1.00  0.00           C  
ATOM   3599  CG  ASP B2099     -17.600  41.537  10.485  1.00  0.00           C  
ATOM   3600  OD1 ASP B2099     -18.706  42.132  10.432  1.00  0.00           O  
ATOM   3601  OD2 ASP B2099     -16.570  41.952   9.910  1.00  0.00           O  
ATOM   3602  N   LEU B2100     -17.622  39.133   8.086  1.00  0.00           N  
ATOM   3603  CA  LEU B2100     -16.996  38.801   6.840  1.00  0.00           C  
ATOM   3604  C   LEU B2100     -15.794  39.697   6.453  1.00  0.00           C  
ATOM   3605  O   LEU B2100     -14.806  39.203   5.896  1.00  0.00           O  
ATOM   3606  CB  LEU B2100     -18.055  38.777   5.743  1.00  0.00           C  
ATOM   3607  CG  LEU B2100     -17.655  38.422   4.308  1.00  0.00           C  
ATOM   3608  CD1 LEU B2100     -16.888  37.087   4.195  1.00  0.00           C  
ATOM   3609  CD2 LEU B2100     -18.907  38.427   3.461  1.00  0.00           C  
ATOM   3610  N   MET B2101     -15.890  40.996   6.719  1.00  0.00           N  
ATOM   3611  CA  MET B2101     -14.787  41.877   6.418  1.00  0.00           C  
ATOM   3612  C   MET B2101     -13.594  41.499   7.272  1.00  0.00           C  
ATOM   3613  O   MET B2101     -12.479  41.346   6.755  1.00  0.00           O  
ATOM   3614  CB  MET B2101     -15.168  43.351   6.597  1.00  0.00           C  
ATOM   3615  CG  MET B2101     -15.843  43.966   5.369  1.00  0.00           C  
ATOM   3616  SD  MET B2101     -14.867  43.848   3.835  1.00  0.00           S  
ATOM   3617  CE  MET B2101     -13.266  44.435   4.401  1.00  0.00           C  
ATOM   3618  N   ALA B2102     -13.855  41.292   8.558  1.00  0.00           N  
ATOM   3619  CA  ALA B2102     -12.844  40.897   9.513  1.00  0.00           C  
ATOM   3620  C   ALA B2102     -12.223  39.552   9.116  1.00  0.00           C  
ATOM   3621  O   ALA B2102     -10.987  39.443   9.073  1.00  0.00           O  
ATOM   3622  CB  ALA B2102     -13.419  40.844  10.863  1.00  0.00           C  
ATOM   3623  N   ALA B2103     -13.063  38.580   8.720  1.00  0.00           N  
ATOM   3624  CA  ALA B2103     -12.565  37.257   8.274  1.00  0.00           C  
ATOM   3625  C   ALA B2103     -11.667  37.366   7.052  1.00  0.00           C  
ATOM   3626  O   ALA B2103     -10.685  36.680   6.942  1.00  0.00           O  
ATOM   3627  CB  ALA B2103     -13.731  36.285   7.994  1.00  0.00           C  
ATOM   3628  N   TRP B2104     -12.034  38.269   6.156  1.00  0.00           N  
ATOM   3629  CA  TRP B2104     -11.342  38.492   4.899  1.00  0.00           C  
ATOM   3630  C   TRP B2104     -10.020  39.166   5.126  1.00  0.00           C  
ATOM   3631  O   TRP B2104      -9.043  38.800   4.511  1.00  0.00           O  
ATOM   3632  CB  TRP B2104     -12.235  39.304   3.963  1.00  0.00           C  
ATOM   3633  CG  TRP B2104     -11.762  39.446   2.535  1.00  0.00           C  
ATOM   3634  CD1 TRP B2104     -10.730  38.773   1.918  1.00  0.00           C  
ATOM   3635  CD2 TRP B2104     -12.379  40.246   1.516  1.00  0.00           C  
ATOM   3636  NE1 TRP B2104     -10.624  39.171   0.592  1.00  0.00           N  
ATOM   3637  CE2 TRP B2104     -11.638  40.057   0.319  1.00  0.00           C  
ATOM   3638  CE3 TRP B2104     -13.460  41.139   1.505  1.00  0.00           C  
ATOM   3639  CZ2 TRP B2104     -11.957  40.725  -0.874  1.00  0.00           C  
ATOM   3640  CZ3 TRP B2104     -13.795  41.775   0.307  1.00  0.00           C  
ATOM   3641  CH2 TRP B2104     -13.044  41.568  -0.858  1.00  0.00           C  
ATOM   3642  N   GLN B2105     -10.004  40.152   6.014  1.00  0.00           N  
ATOM   3643  CA  GLN B2105      -8.777  40.835   6.409  1.00  0.00           C  
ATOM   3644  C   GLN B2105      -7.703  39.864   6.903  1.00  0.00           C  
ATOM   3645  O   GLN B2105      -6.544  39.955   6.450  1.00  0.00           O  
ATOM   3646  CB  GLN B2105      -9.068  41.926   7.432  1.00  0.00           C  
ATOM   3647  CG  GLN B2105      -9.656  43.155   6.797  1.00  0.00           C  
ATOM   3648  CD  GLN B2105     -10.338  44.086   7.774  1.00  0.00           C  
ATOM   3649  OE1 GLN B2105     -11.171  43.663   8.589  1.00  0.00           O  
ATOM   3650  NE2 GLN B2105     -10.044  45.380   7.653  1.00  0.00           N  
ATOM   3651  N   ILE B2107      -8.098  38.922   7.780  1.00  0.00           N  
ATOM   3652  CA  ILE B2107      -7.196  37.864   8.281  1.00  0.00           C  
ATOM   3653  C   ILE B2107      -6.666  37.038   7.109  1.00  0.00           C  
ATOM   3654  O   ILE B2107      -5.440  36.950   6.906  1.00  0.00           O  
ATOM   3655  CB  ILE B2107      -7.859  36.855   9.288  1.00  0.00           C  
ATOM   3656  CG1 ILE B2107      -8.615  37.536  10.432  1.00  0.00           C  
ATOM   3657  CG2 ILE B2107      -6.795  35.867   9.833  1.00  0.00           C  
ATOM   3658  CD1 ILE B2107      -7.798  38.396  11.311  1.00  0.00           C  
ATOM   3659  N   LEU B2108      -7.599  36.475   6.324  1.00  0.00           N  
ATOM   3660  CA  LEU B2108      -7.246  35.609   5.218  1.00  0.00           C  
ATOM   3661  C   LEU B2108      -6.379  36.328   4.157  1.00  0.00           C  
ATOM   3662  O   LEU B2108      -5.416  35.740   3.639  1.00  0.00           O  
ATOM   3663  CB  LEU B2108      -8.507  34.962   4.624  1.00  0.00           C  
ATOM   3664  CG  LEU B2108      -9.217  33.949   5.521  1.00  0.00           C  
ATOM   3665  CD1 LEU B2108     -10.604  33.606   4.987  1.00  0.00           C  
ATOM   3666  CD2 LEU B2108      -8.356  32.664   5.734  1.00  0.00           C  
ATOM   3667  N   HIS B2109      -6.683  37.603   3.893  1.00  0.00           N  
ATOM   3668  CA  HIS B2109      -5.877  38.422   2.976  1.00  0.00           C  
ATOM   3669  C   HIS B2109      -4.439  38.564   3.488  1.00  0.00           C  
ATOM   3670  O   HIS B2109      -3.504  38.346   2.731  1.00  0.00           O  
ATOM   3671  CB  HIS B2109      -6.497  39.782   2.710  1.00  0.00           C  
ATOM   3672  CG  HIS B2109      -5.796  40.546   1.630  1.00  0.00           C  
ATOM   3673  ND1 HIS B2109      -6.034  40.323   0.287  1.00  0.00           N  
ATOM   3674  CD2 HIS B2109      -4.817  41.477   1.689  1.00  0.00           C  
ATOM   3675  CE1 HIS B2109      -5.259  41.110  -0.428  1.00  0.00           C  
ATOM   3676  NE2 HIS B2109      -4.513  41.821   0.395  1.00  0.00           N  
ATOM   3677  N   GLN B2110      -4.265  38.855   4.782  1.00  0.00           N  
ATOM   3678  CA  GLN B2110      -2.920  38.932   5.368  1.00  0.00           C  
ATOM   3679  C   GLN B2110      -2.134  37.646   5.177  1.00  0.00           C  
ATOM   3680  O   GLN B2110      -0.956  37.712   4.871  1.00  0.00           O  
ATOM   3681  CB  GLN B2110      -2.958  39.299   6.853  1.00  0.00           C  
ATOM   3682  CG  GLN B2110      -3.097  40.791   7.134  1.00  0.00           C  
ATOM   3683  CD  GLN B2110      -3.328  41.081   8.606  1.00  0.00           C  
ATOM   3684  OE1 GLN B2110      -2.399  41.475   9.323  1.00  0.00           O  
ATOM   3685  NE2 GLN B2110      -4.567  40.849   9.079  1.00  0.00           N  
ATOM   3686  N   ARG B2111      -2.792  36.489   5.314  1.00  0.00           N  
ATOM   3687  CA  ARG B2111      -2.122  35.185   5.114  1.00  0.00           C  
ATOM   3688  C   ARG B2111      -1.920  34.875   3.645  1.00  0.00           C  
ATOM   3689  O   ARG B2111      -1.223  33.917   3.297  1.00  0.00           O  
ATOM   3690  CB  ARG B2111      -2.920  34.045   5.693  1.00  0.00           C  
ATOM   3691  CG  ARG B2111      -3.201  34.125   7.143  1.00  0.00           C  
ATOM   3692  CD  ARG B2111      -3.500  32.746   7.666  1.00  0.00           C  
ATOM   3693  NE  ARG B2111      -2.326  31.878   7.610  1.00  0.00           N  
ATOM   3694  CZ  ARG B2111      -2.232  30.717   8.237  1.00  0.00           C  
ATOM   3695  NH1 ARG B2111      -3.241  30.263   8.976  1.00  0.00           N  
ATOM   3696  NH2 ARG B2111      -1.125  30.002   8.126  1.00  0.00           N  
ATOM   3697  N   GLY B2112      -2.554  35.674   2.787  1.00  0.00           N  
ATOM   3698  CA  GLY B2112      -2.545  35.454   1.342  1.00  0.00           C  
ATOM   3699  C   GLY B2112      -3.453  34.292   0.961  1.00  0.00           C  
ATOM   3700  O   GLY B2112      -3.250  33.664  -0.075  1.00  0.00           O  
ATOM   3701  N   TRP B2113      -4.453  34.011   1.795  1.00  0.00           N  
ATOM   3702  CA  TRP B2113      -5.345  32.859   1.580  1.00  0.00           C  
ATOM   3703  C   TRP B2113      -6.624  33.168   0.818  1.00  0.00           C  
ATOM   3704  O   TRP B2113      -7.207  32.273   0.217  1.00  0.00           O  
ATOM   3705  CB  TRP B2113      -5.642  32.173   2.899  1.00  0.00           C  
ATOM   3706  CG  TRP B2113      -4.471  31.369   3.407  1.00  0.00           C  
ATOM   3707  CD1 TRP B2113      -3.158  31.489   3.034  1.00  0.00           C  
ATOM   3708  CD2 TRP B2113      -4.505  30.382   4.425  1.00  0.00           C  
ATOM   3709  NE1 TRP B2113      -2.396  30.612   3.723  1.00  0.00           N  
ATOM   3710  CE2 TRP B2113      -3.193  29.908   4.584  1.00  0.00           C  
ATOM   3711  CE3 TRP B2113      -5.527  29.827   5.207  1.00  0.00           C  
ATOM   3712  CZ2 TRP B2113      -2.859  28.916   5.506  1.00  0.00           C  
ATOM   3713  CZ3 TRP B2113      -5.191  28.819   6.123  1.00  0.00           C  
ATOM   3714  CH2 TRP B2113      -3.863  28.384   6.256  1.00  0.00           C  
ATOM   3715  N   ASP B2121      -7.037  34.426   0.798  1.00  0.00           N  
ATOM   3716  CA  ASP B2121      -8.221  34.807   0.036  1.00  0.00           C  
ATOM   3717  C   ASP B2121      -8.078  34.516  -1.478  1.00  0.00           C  
ATOM   3718  O   ASP B2121      -9.042  34.070  -2.116  1.00  0.00           O  
ATOM   3719  CB  ASP B2121      -8.631  36.249   0.326  1.00  0.00           C  
ATOM   3720  CG  ASP B2121      -7.572  37.248  -0.005  1.00  0.00           C  
ATOM   3721  OD1 ASP B2121      -6.368  36.926   0.003  1.00  0.00           O  
ATOM   3722  OD2 ASP B2121      -7.948  38.402  -0.246  1.00  0.00           O  
ATOM   3723  N   GLU B2122      -6.874  34.723  -2.019  1.00  0.00           N  
ATOM   3724  CA  GLU B2122      -6.553  34.429  -3.425  1.00  0.00           C  
ATOM   3725  C   GLU B2122      -6.735  32.931  -3.820  1.00  0.00           C  
ATOM   3726  O   GLU B2122      -7.554  32.661  -4.672  1.00  0.00           O  
ATOM   3727  CB  GLU B2122      -5.162  34.977  -3.805  1.00  0.00           C  
ATOM   3728  CG  GLU B2122      -4.927  35.193  -5.303  1.00  0.00           C  
ATOM   3729  CD  GLU B2122      -4.084  34.102  -5.986  1.00  0.00           C  
ATOM   3730  OE1 GLU B2122      -4.247  32.882  -5.694  1.00  0.00           O  
ATOM   3731  OE2 GLU B2122      -3.261  34.485  -6.854  1.00  0.00           O  
ATOM   3732  N   PRO B2123      -6.011  31.963  -3.184  1.00  0.00           N  
ATOM   3733  CA  PRO B2123      -6.283  30.572  -3.605  1.00  0.00           C  
ATOM   3734  C   PRO B2123      -7.677  30.080  -3.219  1.00  0.00           C  
ATOM   3735  O   PRO B2123      -8.152  29.100  -3.780  1.00  0.00           O  
ATOM   3736  CB  PRO B2123      -5.197  29.761  -2.871  1.00  0.00           C  
ATOM   3737  CG  PRO B2123      -4.877  30.575  -1.663  1.00  0.00           C  
ATOM   3738  CD  PRO B2123      -4.959  31.998  -2.139  1.00  0.00           C  
ATOM   3739  N   ARG B2124      -8.338  30.779  -2.300  1.00  0.00           N  
ATOM   3740  CA  ARG B2124      -9.703  30.424  -1.918  1.00  0.00           C  
ATOM   3741  C   ARG B2124     -10.757  30.881  -2.886  1.00  0.00           C  
ATOM   3742  O   ARG B2124     -11.721  30.146  -3.119  1.00  0.00           O  
ATOM   3743  CB  ARG B2124     -10.020  30.847  -0.506  1.00  0.00           C  
ATOM   3744  CG  ARG B2124      -9.534  29.773   0.517  1.00  0.00           C  
ATOM   3745  CD  ARG B2124      -9.971  30.094   1.915  1.00  0.00           C  
ATOM   3746  NE  ARG B2124      -9.266  29.251   2.871  1.00  0.00           N  
ATOM   3747  CZ  ARG B2124      -9.423  29.287   4.182  1.00  0.00           C  
ATOM   3748  NH1 ARG B2124     -10.328  30.086   4.747  1.00  0.00           N  
ATOM   3749  NH2 ARG B2124      -8.690  28.490   4.928  1.00  0.00           N  
ATOM   3750  N   LEU B2126     -10.591  32.086  -3.444  1.00  0.00           N  
ATOM   3751  CA  LEU B2126     -11.445  32.546  -4.533  1.00  0.00           C  
ATOM   3752  C   LEU B2126     -11.235  31.667  -5.786  1.00  0.00           C  
ATOM   3753  O   LEU B2126     -12.201  31.277  -6.413  1.00  0.00           O  
ATOM   3754  CB  LEU B2126     -11.200  34.018  -4.831  1.00  0.00           C  
ATOM   3755  CG  LEU B2126     -11.684  35.025  -3.772  1.00  0.00           C  
ATOM   3756  CD1 LEU B2126     -10.892  36.342  -3.872  1.00  0.00           C  
ATOM   3757  CD2 LEU B2126     -13.176  35.282  -3.858  1.00  0.00           C  
ATOM   3758  N   ALA B2127      -9.985  31.287  -6.070  1.00  0.00           N  
ATOM   3759  CA  ALA B2127      -9.678  30.416  -7.205  1.00  0.00           C  
ATOM   3760  C   ALA B2127     -10.276  29.024  -7.080  1.00  0.00           C  
ATOM   3761  O   ALA B2127     -10.834  28.507  -8.049  1.00  0.00           O  
ATOM   3762  CB  ALA B2127      -8.163  30.344  -7.466  1.00  0.00           C  
ATOM   3763  N   ALA B2128     -10.194  28.440  -5.884  1.00  0.00           N  
ATOM   3764  CA  ALA B2128     -10.803  27.112  -5.603  1.00  0.00           C  
ATOM   3765  C   ALA B2128     -12.333  27.140  -5.739  1.00  0.00           C  
ATOM   3766  O   ALA B2128     -12.949  26.208  -6.304  1.00  0.00           O  
ATOM   3767  CB  ALA B2128     -10.396  26.608  -4.233  1.00  0.00           C  
ATOM   3768  N   ALA B2129     -12.920  28.235  -5.265  1.00  0.00           N  
ATOM   3769  CA  ALA B2129     -14.353  28.433  -5.303  1.00  0.00           C  
ATOM   3770  C   ALA B2129     -14.819  28.710  -6.723  1.00  0.00           C  
ATOM   3771  O   ALA B2129     -15.809  28.137  -7.164  1.00  0.00           O  
ATOM   3772  CB  ALA B2129     -14.750  29.530  -4.358  1.00  0.00           C  
ATOM   3773  N   LEU B2130     -14.070  29.536  -7.453  1.00  0.00           N  
ATOM   3774  CA  LEU B2130     -14.330  29.773  -8.877  1.00  0.00           C  
ATOM   3775  C   LEU B2130     -14.329  28.468  -9.660  1.00  0.00           C  
ATOM   3776  O   LEU B2130     -15.241  28.223 -10.427  1.00  0.00           O  
ATOM   3777  CB  LEU B2130     -13.294  30.727  -9.469  1.00  0.00           C  
ATOM   3778  CG  LEU B2130     -13.312  31.079 -10.949  1.00  0.00           C  
ATOM   3779  CD1 LEU B2130     -14.578  31.794 -11.311  1.00  0.00           C  
ATOM   3780  CD2 LEU B2130     -12.111  31.946 -11.265  1.00  0.00           C  
ATOM   3781  N   LYS B2131     -13.328  27.622  -9.411  1.00  0.00           N  
ATOM   3782  CA  LYS B2131     -13.196  26.325 -10.085  1.00  0.00           C  
ATOM   3783  C   LYS B2131     -14.371  25.418  -9.770  1.00  0.00           C  
ATOM   3784  O   LYS B2131     -14.758  24.592 -10.605  1.00  0.00           O  
ATOM   3785  CB  LYS B2131     -11.876  25.630  -9.713  1.00  0.00           C  
ATOM   3786  CG  LYS B2131     -11.345  24.655 -10.767  1.00  0.00           C  
ATOM   3787  CD  LYS B2131     -10.660  25.410 -11.932  1.00  0.00           C  
ATOM   3788  CE  LYS B2131     -10.049  24.461 -12.972  1.00  0.00           C  
ATOM   3789  NZ  LYS B2131     -11.085  23.786 -13.806  1.00  0.00           N  
ATOM   3790  N   GLN B2150     -14.928  25.586  -8.569  1.00  0.00           N  
ATOM   3791  CA  GLN B2150     -16.122  24.864  -8.134  1.00  0.00           C  
ATOM   3792  C   GLN B2150     -17.364  25.388  -8.867  1.00  0.00           C  
ATOM   3793  O   GLN B2150     -18.180  24.600  -9.338  1.00  0.00           O  
ATOM   3794  CB  GLN B2150     -16.284  24.973  -6.605  1.00  0.00           C  
ATOM   3795  CG  GLN B2150     -17.334  24.058  -5.990  1.00  0.00           C  
ATOM   3796  CD  GLN B2150     -17.006  22.590  -6.162  1.00  0.00           C  
ATOM   3797  OE1 GLN B2150     -16.029  22.087  -5.609  1.00  0.00           O  
ATOM   3798  NE2 GLN B2150     -17.827  21.895  -6.921  1.00  0.00           N  
ATOM   3799  N   ALA B2151     -17.459  26.720  -8.987  1.00  0.00           N  
ATOM   3800  CA  ALA B2151     -18.589  27.424  -9.626  1.00  0.00           C  
ATOM   3801  C   ALA B2151     -18.724  27.126 -11.106  1.00  0.00           C  
ATOM   3802  O   ALA B2151     -19.807  27.321 -11.691  1.00  0.00           O  
ATOM   3803  CB  ALA B2151     -18.473  28.936  -9.408  1.00  0.00           C  
ATOM   3804  N   GLN B2152     -17.615  26.685 -11.702  1.00  0.00           N  
ATOM   3805  CA  GLN B2152     -17.549  26.328 -13.111  1.00  0.00           C  
ATOM   3806  C   GLN B2152     -17.931  24.876 -13.333  1.00  0.00           C  
ATOM   3807  O   GLN B2152     -18.557  24.550 -14.349  1.00  0.00           O  
ATOM   3808  CB  GLN B2152     -16.163  26.639 -13.677  1.00  0.00           C  
ATOM   3809  CG  GLN B2152     -15.947  28.141 -13.899  1.00  0.00           C  
ATOM   3810  CD  GLN B2152     -14.497  28.534 -14.119  1.00  0.00           C  
ATOM   3811  OE1 GLN B2152     -13.577  27.942 -13.550  1.00  0.00           O  
ATOM   3812  NE2 GLN B2152     -14.290  29.572 -14.918  1.00  0.00           N  
ATOM   3813  N   THR B2154     -17.576  24.018 -12.368  1.00  0.00           N  
ATOM   3814  CA  THR B2154     -17.928  22.592 -12.391  1.00  0.00           C  
ATOM   3815  C   THR B2154     -19.445  22.423 -12.238  1.00  0.00           C  
ATOM   3816  O   THR B2154     -20.039  21.522 -12.838  1.00  0.00           O  
ATOM   3817  CB  THR B2154     -17.160  21.798 -11.307  1.00  0.00           C  
ATOM   3818  OG1 THR B2154     -15.770  22.133 -11.373  1.00  0.00           O  
ATOM   3819  CG2 THR B2154     -17.304  20.280 -11.506  1.00  0.00           C  
ATOM   3820  N   THR B2155     -20.054  23.315 -11.455  1.00  0.00           N  
ATOM   3821  CA  THR B2155     -21.516  23.361 -11.260  1.00  0.00           C  
ATOM   3822  C   THR B2155     -22.261  23.975 -12.478  1.00  0.00           C  
ATOM   3823  O   THR B2155     -23.462  23.781 -12.634  1.00  0.00           O  
ATOM   3824  CB  THR B2155     -21.906  24.098  -9.924  1.00  0.00           C  
ATOM   3825  OG1 THR B2155     -21.405  25.444  -9.938  1.00  0.00           O  
ATOM   3826  CG2 THR B2155     -21.360  23.350  -8.671  1.00  0.00           C  
ATOM   3827  N   SER B2156     -21.539  24.718 -13.319  1.00  0.00           N  
ATOM   3828  CA  SER B2156     -22.097  25.292 -14.550  1.00  0.00           C  
ATOM   3829  C   SER B2156     -21.778  24.435 -15.782  1.00  0.00           C  
ATOM   3830  O   SER B2156     -22.137  24.812 -16.900  1.00  0.00           O  
ATOM   3831  CB  SER B2156     -21.601  26.727 -14.763  1.00  0.00           C  
ATOM   3832  OG  SER B2156     -22.124  27.598 -13.786  1.00  0.00           O  
ATOM   3833  N   LEU B2167     -21.099  23.296 -15.572  1.00  0.00           N  
ATOM   3834  CA  LEU B2167     -20.756  22.352 -16.662  1.00  0.00           C  
ATOM   3835  C   LEU B2167     -21.976  21.646 -17.255  1.00  0.00           C  
ATOM   3836  O   LEU B2167     -21.924  21.209 -18.408  1.00  0.00           O  
ATOM   3837  CB  LEU B2167     -19.680  21.322 -16.242  1.00  0.00           C  
ATOM   3838  CG  LEU B2167     -18.179  21.691 -16.238  1.00  0.00           C  
ATOM   3839  CD1 LEU B2167     -17.336  20.538 -15.674  1.00  0.00           C  
ATOM   3840  CD2 LEU B2167     -17.647  22.107 -17.621  1.00  0.00           C  
ATOM   3841  N   GLU B2168     -23.070  21.561 -16.480  1.00  0.00           N  
ATOM   3842  CA  GLU B2168     -24.355  20.968 -16.951  1.00  0.00           C  
ATOM   3843  C   GLU B2168     -24.989  21.680 -18.180  1.00  0.00           C  
ATOM   3844  O   GLU B2168     -25.938  21.155 -18.782  1.00  0.00           O  
ATOM   3845  CB  GLU B2168     -25.390  20.744 -15.804  1.00  0.00           C  
ATOM   3846  CG  GLU B2168     -25.252  21.589 -14.516  1.00  0.00           C  
ATOM   3847  CD  GLU B2168     -24.348  20.927 -13.452  1.00  0.00           C  
ATOM   3848  OE1 GLU B2168     -23.143  20.710 -13.718  1.00  0.00           O  
ATOM   3849  OE2 GLU B2168     -24.837  20.663 -12.329  1.00  0.00           O  
ATOM   3850  N   HIS B2169     -24.434  22.848 -18.545  1.00  0.00           N  
ATOM   3851  CA  HIS B2169     -24.794  23.577 -19.769  1.00  0.00           C  
ATOM   3852  C   HIS B2169     -24.311  22.814 -21.005  1.00  0.00           C  
ATOM   3853  O   HIS B2169     -24.770  23.052 -22.122  1.00  0.00           O  
ATOM   3854  CB  HIS B2169     -24.188  24.989 -19.768  1.00  0.00           C  
ATOM   3855  CG  HIS B2169     -24.821  25.925 -18.786  1.00  0.00           C  
ATOM   3856  ND1 HIS B2169     -24.136  26.449 -17.710  1.00  0.00           N  
ATOM   3857  CD2 HIS B2169     -26.073  26.440 -18.720  1.00  0.00           C  
ATOM   3858  CE1 HIS B2169     -24.937  27.243 -17.023  1.00  0.00           C  
ATOM   3859  NE2 HIS B2169     -26.120  27.252 -17.612  1.00  0.00           N  
TER
END
