# Supplementary material for: Backbone Brackets and Arginine Tweezers delineate Class I and Class II aminoacyl tRNA synthetases
Source: PLoS Comput Biol. 2018 Apr 16;14(4):e1006101. doi: 10.1371/journal.pcbi.1006101 (PMC5919687; doi:10.1371/journal.pcbi.1006101)
Supplement: S11 File — All structures of Class I aaRS with residues renumbered according to the MSA. (GZ) [file pcbi.1006101.s023.tar.gz › 2csx_A_renum.pdb]

ATOM      1  N   MET A 240      60.105 106.647  40.438  1.00  0.00           N  
ATOM      2  CA  MET A 240      61.060 107.551  41.135  1.00  0.00           C  
ATOM      3  C   MET A 240      60.462 108.962  41.249  1.00  0.00           C  
ATOM      4  O   MET A 240      61.166 109.972  41.074  1.00  0.00           O  
ATOM      5  CB  MET A 240      62.383 107.573  40.373  1.00  0.00           C  
ATOM      6  CG  MET A 240      62.776 106.176  39.911  1.00  0.00           C  
ATOM      7  SD  MET A 240      64.424 106.017  39.180  1.00  0.00           S  
ATOM      8  CE  MET A 240      65.406 105.558  40.701  1.00  0.00           C  
ATOM      9  N   THR A 241      59.160 109.000  41.558  1.00  0.00           N  
ATOM     10  CA  THR A 241      58.371 110.222  41.716  1.00  0.00           C  
ATOM     11  C   THR A 241      56.934 109.851  42.021  1.00  0.00           C  
ATOM     12  O   THR A 241      56.661 108.794  42.565  1.00  0.00           O  
ATOM     13  CB  THR A 241      58.333 111.027  40.441  1.00  0.00           C  
ATOM     14  OG1 THR A 241      58.353 110.134  39.319  1.00  0.00           O  
ATOM     15  CG2 THR A 241      59.489 111.969  40.389  1.00  0.00           C  
ATOM     16  N   LEU A 243      56.007 110.721  41.660  1.00  0.00           N  
ATOM     17  CA  LEU A 243      54.626 110.415  41.906  1.00  0.00           C  
ATOM     18  C   LEU A 243      54.124 109.449  40.833  1.00  0.00           C  
ATOM     19  O   LEU A 243      53.799 108.297  41.118  1.00  0.00           O  
ATOM     20  CB  LEU A 243      53.810 111.700  41.914  1.00  0.00           C  
ATOM     21  CG  LEU A 243      52.319 111.560  42.238  1.00  0.00           C  
ATOM     22  CD1 LEU A 243      52.084 110.592  43.407  1.00  0.00           C  
ATOM     23  CD2 LEU A 243      51.782 112.940  42.569  1.00  0.00           C  
ATOM     24  N   MET A 244      54.088 109.912  39.590  1.00  0.00           N  
ATOM     25  CA  MET A 244      53.609 109.083  38.488  1.00  0.00           C  
ATOM     26  C   MET A 244      54.745 108.315  37.853  1.00  0.00           C  
ATOM     27  O   MET A 244      55.860 108.826  37.777  1.00  0.00           O  
ATOM     28  CB  MET A 244      52.951 109.961  37.438  1.00  0.00           C  
ATOM     29  CG  MET A 244      52.067 111.021  38.032  1.00  0.00           C  
ATOM     30  SD  MET A 244      51.002 111.760  36.821  1.00  0.00           S  
ATOM     31  CE  MET A 244      49.613 110.551  36.918  1.00  0.00           C  
ATOM     32  N   LYS A 245      54.464 107.090  37.405  1.00  0.00           N  
ATOM     33  CA  LYS A 245      55.478 106.265  36.747  1.00  0.00           C  
ATOM     34  C   LYS A 245      56.245 107.096  35.717  1.00  0.00           C  
ATOM     35  O   LYS A 245      55.639 107.829  34.923  1.00  0.00           O  
ATOM     36  CB  LYS A 245      54.849 105.118  35.956  1.00  0.00           C  
ATOM     37  CG  LYS A 245      53.958 104.173  36.695  1.00  0.00           C  
ATOM     38  CD  LYS A 245      53.207 103.316  35.678  1.00  0.00           C  
ATOM     39  CE  LYS A 245      52.438 104.188  34.678  1.00  0.00           C  
ATOM     40  NZ  LYS A 245      51.544 103.417  33.751  1.00  0.00           N  
ATOM     41  N   LYS A 265      57.567 106.982  35.708  1.00  0.00           N  
ATOM     42  CA  LYS A 265      58.319 107.703  34.699  1.00  0.00           C  
ATOM     43  C   LYS A 265      59.448 106.829  34.169  1.00  0.00           C  
ATOM     44  O   LYS A 265      59.851 105.863  34.805  1.00  0.00           O  
ATOM     45  CB  LYS A 265      58.867 109.031  35.257  1.00  0.00           C  
ATOM     46  CG  LYS A 265      59.875 108.913  36.385  1.00  0.00           C  
ATOM     47  CD  LYS A 265      61.271 108.507  35.911  1.00  0.00           C  
ATOM     48  CE  LYS A 265      62.266 108.506  37.071  1.00  0.00           C  
ATOM     49  NZ  LYS A 265      63.620 108.065  36.672  1.00  0.00           N  
ATOM     50  N   PHE A 266      59.923 107.148  32.977  1.00  0.00           N  
ATOM     51  CA  PHE A 266      61.035 106.421  32.417  1.00  0.00           C  
ATOM     52  C   PHE A 266      61.911 107.426  31.719  1.00  0.00           C  
ATOM     53  O   PHE A 266      61.489 108.068  30.779  1.00  0.00           O  
ATOM     54  CB  PHE A 266      60.590 105.361  31.410  1.00  0.00           C  
ATOM     55  CG  PHE A 266      61.737 104.621  30.781  1.00  0.00           C  
ATOM     56  CD1 PHE A 266      62.461 103.696  31.512  1.00  0.00           C  
ATOM     57  CD2 PHE A 266      62.146 104.923  29.496  1.00  0.00           C  
ATOM     58  CE1 PHE A 266      63.594 103.081  30.982  1.00  0.00           C  
ATOM     59  CE2 PHE A 266      63.282 104.315  28.945  1.00  0.00           C  
ATOM     60  CZ  PHE A 266      64.014 103.386  29.701  1.00  0.00           C  
ATOM     61  N   TYR A 267      63.138 107.550  32.195  1.00  0.00           N  
ATOM     62  CA  TYR A 267      64.100 108.480  31.620  1.00  0.00           C  
ATOM     63  C   TYR A 267      65.236 107.744  30.930  1.00  0.00           C  
ATOM     64  O   TYR A 267      66.111 107.211  31.626  1.00  0.00           O  
ATOM     65  CB  TYR A 267      64.716 109.354  32.710  1.00  0.00           C  
ATOM     66  CG  TYR A 267      65.813 110.286  32.214  1.00  0.00           C  
ATOM     67  CD1 TYR A 267      66.836 110.697  33.067  1.00  0.00           C  
ATOM     68  CD2 TYR A 267      65.790 110.822  30.916  1.00  0.00           C  
ATOM     69  CE1 TYR A 267      67.796 111.617  32.654  1.00  0.00           C  
ATOM     70  CE2 TYR A 267      66.755 111.746  30.502  1.00  0.00           C  
ATOM     71  CZ  TYR A 267      67.742 112.138  31.385  1.00  0.00           C  
ATOM     72  OH  TYR A 267      68.641 113.109  31.042  1.00  0.00           O  
ATOM     73  N   VAL A 268      65.236 107.767  29.588  1.00  0.00           N  
ATOM     74  CA  VAL A 268      66.279 107.137  28.756  1.00  0.00           C  
ATOM     75  C   VAL A 268      67.105 108.221  28.012  1.00  0.00           C  
ATOM     76  O   VAL A 268      66.597 109.301  27.737  1.00  0.00           O  
ATOM     77  CB  VAL A 268      65.641 106.149  27.716  1.00  0.00           C  
ATOM     78  CG1 VAL A 268      64.670 106.894  26.818  1.00  0.00           C  
ATOM     79  CG2 VAL A 268      66.721 105.444  26.913  1.00  0.00           C  
ATOM     80  N   THR A 269      68.352 107.919  27.662  1.00  0.00           N  
ATOM     81  CA  THR A 269      69.215 108.889  27.000  1.00  0.00           C  
ATOM     82  C   THR A 269      70.130 108.314  25.926  1.00  0.00           C  
ATOM     83  O   THR A 269      70.424 107.118  25.902  1.00  0.00           O  
ATOM     84  CB  THR A 269      70.205 109.548  27.992  1.00  0.00           C  
ATOM     85  OG1 THR A 269      71.172 108.563  28.405  1.00  0.00           O  
ATOM     86  CG2 THR A 269      69.504 110.085  29.221  1.00  0.00           C  
ATOM     87  N   THR A 270      70.603 109.206  25.057  1.00  0.00           N  
ATOM     88  CA  THR A 270      71.561 108.860  24.023  1.00  0.00           C  
ATOM     89  C   THR A 270      72.792 109.687  24.388  1.00  0.00           C  
ATOM     90  O   THR A 270      72.736 110.568  25.241  1.00  0.00           O  
ATOM     91  CB  THR A 270      71.090 109.269  22.622  1.00  0.00           C  
ATOM     92  OG1 THR A 270      71.067 110.699  22.510  1.00  0.00           O  
ATOM     93  CG2 THR A 270      69.715 108.726  22.361  1.00  0.00           C  
ATOM     94  N   PRO A 271      73.935 109.401  23.783  1.00  0.00           N  
ATOM     95  CA  PRO A 271      75.010 110.284  24.244  1.00  0.00           C  
ATOM     96  C   PRO A 271      74.857 111.601  23.512  1.00  0.00           C  
ATOM     97  O   PRO A 271      73.945 111.761  22.692  1.00  0.00           O  
ATOM     98  CB  PRO A 271      76.269 109.553  23.800  1.00  0.00           C  
ATOM     99  CG  PRO A 271      75.835 108.122  23.745  1.00  0.00           C  
ATOM    100  CD  PRO A 271      74.477 108.198  23.134  1.00  0.00           C  
ATOM    101  N   ILE A 272      75.730 112.545  23.826  1.00  0.00           N  
ATOM    102  CA  ILE A 272      75.742 113.828  23.132  1.00  0.00           C  
ATOM    103  C   ILE A 272      76.906 113.603  22.176  1.00  0.00           C  
ATOM    104  O   ILE A 272      78.067 113.540  22.591  1.00  0.00           O  
ATOM    105  CB  ILE A 272      76.046 114.993  24.078  1.00  0.00           C  
ATOM    106  CG1 ILE A 272      77.232 114.641  24.970  1.00  0.00           C  
ATOM    107  CG2 ILE A 272      74.828 115.313  24.894  1.00  0.00           C  
ATOM    108  CD1 ILE A 272      77.626 115.756  25.844  1.00  0.00           C  
ATOM    109  N   TYR A 273      76.578 113.446  20.899  1.00  0.00           N  
ATOM    110  CA  TYR A 273      77.567 113.155  19.880  1.00  0.00           C  
ATOM    111  C   TYR A 273      78.470 114.330  19.552  1.00  0.00           C  
ATOM    112  O   TYR A 273      78.042 115.489  19.620  1.00  0.00           O  
ATOM    113  CB  TYR A 273      76.852 112.682  18.610  1.00  0.00           C  
ATOM    114  CG  TYR A 273      75.750 111.671  18.852  1.00  0.00           C  
ATOM    115  CD1 TYR A 273      74.416 112.061  18.866  1.00  0.00           C  
ATOM    116  CD2 TYR A 273      76.048 110.334  19.093  1.00  0.00           C  
ATOM    117  CE1 TYR A 273      73.398 111.144  19.118  1.00  0.00           C  
ATOM    118  CE2 TYR A 273      75.039 109.397  19.351  1.00  0.00           C  
ATOM    119  CZ  TYR A 273      73.715 109.809  19.366  1.00  0.00           C  
ATOM    120  OH  TYR A 273      72.717 108.901  19.660  1.00  0.00           O  
ATOM    121  N   TYR A 274      79.723 114.021  19.207  1.00  0.00           N  
ATOM    122  CA  TYR A 274      80.708 115.031  18.813  1.00  0.00           C  
ATOM    123  C   TYR A 274      80.104 115.788  17.614  1.00  0.00           C  
ATOM    124  O   TYR A 274      80.021 115.251  16.520  1.00  0.00           O  
ATOM    125  CB  TYR A 274      82.008 114.328  18.421  1.00  0.00           C  
ATOM    126  CG  TYR A 274      83.076 115.237  17.864  1.00  0.00           C  
ATOM    127  CD1 TYR A 274      83.567 116.314  18.605  1.00  0.00           C  
ATOM    128  CD2 TYR A 274      83.611 115.012  16.594  1.00  0.00           C  
ATOM    129  CE1 TYR A 274      84.568 117.149  18.091  1.00  0.00           C  
ATOM    130  CE2 TYR A 274      84.610 115.838  16.067  1.00  0.00           C  
ATOM    131  CZ  TYR A 274      85.082 116.905  16.822  1.00  0.00           C  
ATOM    132  OH  TYR A 274      86.052 117.727  16.298  1.00  0.00           O  
ATOM    133  N   VAL A 275      79.685 117.033  17.835  1.00  0.00           N  
ATOM    134  CA  VAL A 275      79.014 117.859  16.813  1.00  0.00           C  
ATOM    135  C   VAL A 275      79.651 118.066  15.473  1.00  0.00           C  
ATOM    136  O   VAL A 275      78.954 118.366  14.509  1.00  0.00           O  
ATOM    137  CB  VAL A 275      78.707 119.286  17.309  1.00  0.00           C  
ATOM    138  CG1 VAL A 275      77.228 119.505  17.378  1.00  0.00           C  
ATOM    139  CG2 VAL A 275      79.345 119.517  18.644  1.00  0.00           C  
ATOM    140  N   ASN A 276      80.963 117.932  15.392  1.00  0.00           N  
ATOM    141  CA  ASN A 276      81.581 118.180  14.118  1.00  0.00           C  
ATOM    142  C   ASN A 276      81.334 117.094  13.082  1.00  0.00           C  
ATOM    143  O   ASN A 276      81.154 117.403  11.899  1.00  0.00           O  
ATOM    144  CB  ASN A 276      83.072 118.442  14.286  1.00  0.00           C  
ATOM    145  CG  ASN A 276      83.629 119.274  13.143  1.00  0.00           C  
ATOM    146  OD1 ASN A 276      82.986 120.234  12.690  1.00  0.00           O  
ATOM    147  ND2 ASN A 276      84.825 118.919  12.672  1.00  0.00           N  
ATOM    148  N   ASP A 277      81.304 115.832  13.511  1.00  0.00           N  
ATOM    149  CA  ASP A 277      81.052 114.738  12.578  1.00  0.00           C  
ATOM    150  C   ASP A 277      79.697 114.870  11.880  1.00  0.00           C  
ATOM    151  O   ASP A 277      78.732 115.356  12.459  1.00  0.00           O  
ATOM    152  CB  ASP A 277      81.086 113.386  13.293  1.00  0.00           C  
ATOM    153  CG  ASP A 277      82.452 113.054  13.875  1.00  0.00           C  
ATOM    154  OD1 ASP A 277      83.479 113.363  13.233  1.00  0.00           O  
ATOM    155  OD2 ASP A 277      82.501 112.459  14.976  1.00  0.00           O  
ATOM    156  N   VAL A 279      79.647 114.459  10.616  1.00  0.00           N  
ATOM    157  CA  VAL A 279      78.410 114.462   9.838  1.00  0.00           C  
ATOM    158  C   VAL A 279      77.662 113.230  10.344  1.00  0.00           C  
ATOM    159  O   VAL A 279      78.252 112.159  10.475  1.00  0.00           O  
ATOM    160  CB  VAL A 279      78.696 114.272   8.324  1.00  0.00           C  
ATOM    161  CG1 VAL A 279      77.408 114.003   7.564  1.00  0.00           C  
ATOM    162  CG2 VAL A 279      79.392 115.496   7.777  1.00  0.00           C  
ATOM    163  N   PRO A 280      76.369 113.361  10.651  1.00  0.00           N  
ATOM    164  CA  PRO A 280      75.576 112.228  11.145  1.00  0.00           C  
ATOM    165  C   PRO A 280      75.610 110.986  10.240  1.00  0.00           C  
ATOM    166  O   PRO A 280      75.206 111.053   9.076  1.00  0.00           O  
ATOM    167  CB  PRO A 280      74.172 112.811  11.240  1.00  0.00           C  
ATOM    168  CG  PRO A 280      74.427 114.281  11.491  1.00  0.00           C  
ATOM    169  CD  PRO A 280      75.559 114.586  10.566  1.00  0.00           C  
ATOM    170  N   HIS A 281      76.096 109.863  10.777  1.00  0.00           N  
ATOM    171  CA  HIS A 281      76.158 108.591  10.044  1.00  0.00           C  
ATOM    172  C   HIS A 281      75.301 107.492  10.692  1.00  0.00           C  
ATOM    173  O   HIS A 281      74.686 107.710  11.730  1.00  0.00           O  
ATOM    174  CB  HIS A 281      77.614 108.117   9.896  1.00  0.00           C  
ATOM    175  CG  HIS A 281      78.325 107.896  11.195  1.00  0.00           C  
ATOM    176  ND1 HIS A 281      79.450 108.608  11.557  1.00  0.00           N  
ATOM    177  CD2 HIS A 281      78.082 107.033  12.210  1.00  0.00           C  
ATOM    178  CE1 HIS A 281      79.870 108.194  12.738  1.00  0.00           C  
ATOM    179  NE2 HIS A 281      79.058 107.239  13.156  1.00  0.00           N  
ATOM    180  N   LEU A 282      75.262 106.315  10.068  1.00  0.00           N  
ATOM    181  CA  LEU A 282      74.450 105.185  10.560  1.00  0.00           C  
ATOM    182  C   LEU A 282      74.611 104.996  12.053  1.00  0.00           C  
ATOM    183  O   LEU A 282      73.630 104.805  12.768  1.00  0.00           O  
ATOM    184  CB  LEU A 282      74.830 103.886   9.839  1.00  0.00           C  
ATOM    185  CG  LEU A 282      74.001 102.623  10.156  1.00  0.00           C  
ATOM    186  CD1 LEU A 282      72.569 102.733   9.590  1.00  0.00           C  
ATOM    187  CD2 LEU A 282      74.728 101.400   9.583  1.00  0.00           C  
ATOM    188  N   GLY A 283      75.858 105.067  12.513  1.00  0.00           N  
ATOM    189  CA  GLY A 283      76.150 104.919  13.927  1.00  0.00           C  
ATOM    190  C   GLY A 283      75.302 105.764  14.870  1.00  0.00           C  
ATOM    191  O   GLY A 283      74.857 105.283  15.923  1.00  0.00           O  
ATOM    192  N   HIS A 284      75.096 107.029  14.511  1.00  0.00           N  
ATOM    193  CA  HIS A 284      74.284 107.932  15.322  1.00  0.00           C  
ATOM    194  C   HIS A 284      72.823 107.524  15.168  1.00  0.00           C  
ATOM    195  O   HIS A 284      72.050 107.588  16.119  1.00  0.00           O  
ATOM    196  CB  HIS A 284      74.432 109.381  14.846  1.00  0.00           C  
ATOM    197  CG  HIS A 284      75.847 109.816  14.628  1.00  0.00           C  
ATOM    198  ND1 HIS A 284      76.703 110.123  15.663  1.00  0.00           N  
ATOM    199  CD2 HIS A 284      76.563 109.971  13.490  1.00  0.00           C  
ATOM    200  CE1 HIS A 284      77.886 110.446  15.170  1.00  0.00           C  
ATOM    201  NE2 HIS A 284      77.828 110.360  13.852  1.00  0.00           N  
ATOM    202  N   ALA A 285      72.450 107.106  13.963  1.00  0.00           N  
ATOM    203  CA  ALA A 285      71.073 106.703  13.701  1.00  0.00           C  
ATOM    204  C   ALA A 285      70.673 105.523  14.573  1.00  0.00           C  
ATOM    205  O   ALA A 285      69.553 105.471  15.087  1.00  0.00           O  
ATOM    206  CB  ALA A 285      70.899 106.352  12.230  1.00  0.00           C  
ATOM    207  N   TYR A 286      71.601 104.581  14.736  1.00  0.00           N  
ATOM    208  CA  TYR A 286      71.357 103.396  15.539  1.00  0.00           C  
ATOM    209  C   TYR A 286      71.068 103.745  17.001  1.00  0.00           C  
ATOM    210  O   TYR A 286      69.989 103.448  17.503  1.00  0.00           O  
ATOM    211  CB  TYR A 286      72.562 102.444  15.448  1.00  0.00           C  
ATOM    212  CG  TYR A 286      72.363 101.085  16.115  1.00  0.00           C  
ATOM    213  CD1 TYR A 286      71.169 100.395  15.983  1.00  0.00           C  
ATOM    214  CD2 TYR A 286      73.402 100.456  16.799  1.00  0.00           C  
ATOM    215  CE1 TYR A 286      71.012  99.127  16.492  1.00  0.00           C  
ATOM    216  CE2 TYR A 286      73.249  99.171  17.324  1.00  0.00           C  
ATOM    217  CZ  TYR A 286      72.050  98.511  17.157  1.00  0.00           C  
ATOM    218  OH  TYR A 286      71.885  97.208  17.602  1.00  0.00           O  
ATOM    219  N   THR A 288      72.017 104.383  17.682  1.00  0.00           N  
ATOM    220  CA  THR A 288      71.828 104.713  19.082  1.00  0.00           C  
ATOM    221  C   THR A 288      70.569 105.477  19.299  1.00  0.00           C  
ATOM    222  O   THR A 288      69.844 105.252  20.279  1.00  0.00           O  
ATOM    223  CB  THR A 288      72.914 105.615  19.638  1.00  0.00           C  
ATOM    224  OG1 THR A 288      74.202 105.121  19.269  1.00  0.00           O  
ATOM    225  CG2 THR A 288      72.806 105.674  21.145  1.00  0.00           C  
ATOM    226  N   THR A 289      70.301 106.412  18.404  1.00  0.00           N  
ATOM    227  CA  THR A 289      69.122 107.220  18.613  1.00  0.00           C  
ATOM    228  C   THR A 289      67.856 106.432  18.347  1.00  0.00           C  
ATOM    229  O   THR A 289      66.893 106.548  19.103  1.00  0.00           O  
ATOM    230  CB  THR A 289      69.211 108.531  17.809  1.00  0.00           C  
ATOM    231  OG1 THR A 289      70.413 109.215  18.195  1.00  0.00           O  
ATOM    232  CG2 THR A 289      68.034 109.441  18.116  1.00  0.00           C  
ATOM    233  N   ILE A 290      67.845 105.609  17.307  1.00  0.00           N  
ATOM    234  CA  ILE A 290      66.658 104.795  17.045  1.00  0.00           C  
ATOM    235  C   ILE A 290      66.438 103.790  18.183  1.00  0.00           C  
ATOM    236  O   ILE A 290      65.302 103.528  18.567  1.00  0.00           O  
ATOM    237  CB  ILE A 290      66.786 104.007  15.738  1.00  0.00           C  
ATOM    238  CG1 ILE A 290      66.825 104.969  14.549  1.00  0.00           C  
ATOM    239  CG2 ILE A 290      65.645 103.026  15.621  1.00  0.00           C  
ATOM    240  CD1 ILE A 290      67.068 104.301  13.201  1.00  0.00           C  
ATOM    241  N   ALA A 291      67.522 103.214  18.707  1.00  0.00           N  
ATOM    242  CA  ALA A 291      67.421 102.248  19.798  1.00  0.00           C  
ATOM    243  C   ALA A 291      66.708 102.951  20.933  1.00  0.00           C  
ATOM    244  O   ALA A 291      65.789 102.391  21.560  1.00  0.00           O  
ATOM    245  CB  ALA A 291      68.805 101.793  20.253  1.00  0.00           C  
ATOM    246  N   ALA A 292      67.127 104.197  21.166  1.00  0.00           N  
ATOM    247  CA  ALA A 292      66.551 105.041  22.212  1.00  0.00           C  
ATOM    248  C   ALA A 292      65.093 105.392  21.942  1.00  0.00           C  
ATOM    249  O   ALA A 292      64.268 105.355  22.844  1.00  0.00           O  
ATOM    250  CB  ALA A 292      67.364 106.309  22.352  1.00  0.00           C  
ATOM    251  N   ASP A 293      64.786 105.744  20.706  1.00  0.00           N  
ATOM    252  CA  ASP A 293      63.430 106.076  20.337  1.00  0.00           C  
ATOM    253  C   ASP A 293      62.431 104.924  20.545  1.00  0.00           C  
ATOM    254  O   ASP A 293      61.317 105.139  21.049  1.00  0.00           O  
ATOM    255  CB  ASP A 293      63.381 106.518  18.870  1.00  0.00           C  
ATOM    256  CG  ASP A 293      61.962 106.762  18.388  1.00  0.00           C  
ATOM    257  OD1 ASP A 293      61.317 107.706  18.886  1.00  0.00           O  
ATOM    258  OD2 ASP A 293      61.477 106.005  17.523  1.00  0.00           O  
ATOM    259  N   THR A 294      62.816 103.706  20.168  1.00  0.00           N  
ATOM    260  CA  THR A 294      61.886 102.586  20.297  1.00  0.00           C  
ATOM    261  C   THR A 294      61.624 102.252  21.747  1.00  0.00           C  
ATOM    262  O   THR A 294      60.530 101.804  22.104  1.00  0.00           O  
ATOM    263  CB  THR A 294      62.382 101.314  19.590  1.00  0.00           C  
ATOM    264  OG1 THR A 294      63.001 100.454  20.555  1.00  0.00           O  
ATOM    265  CG2 THR A 294      63.360 101.663  18.472  1.00  0.00           C  
ATOM    266  N   ILE A 295      62.633 102.475  22.581  1.00  0.00           N  
ATOM    267  CA  ILE A 295      62.525 102.234  24.016  1.00  0.00           C  
ATOM    268  C   ILE A 295      61.593 103.304  24.623  1.00  0.00           C  
ATOM    269  O   ILE A 295      60.813 103.033  25.528  1.00  0.00           O  
ATOM    270  CB  ILE A 295      63.918 102.326  24.677  1.00  0.00           C  
ATOM    271  CG1 ILE A 295      64.030 101.341  25.824  1.00  0.00           C  
ATOM    272  CG2 ILE A 295      64.143 103.710  25.232  1.00  0.00           C  
ATOM    273  CD1 ILE A 295      64.277  99.947  25.372  1.00  0.00           C  
ATOM    274  N   ALA A 296      61.685 104.527  24.117  1.00  0.00           N  
ATOM    275  CA  ALA A 296      60.859 105.609  24.603  1.00  0.00           C  
ATOM    276  C   ALA A 296      59.416 105.354  24.211  1.00  0.00           C  
ATOM    277  O   ALA A 296      58.500 105.638  24.981  1.00  0.00           O  
ATOM    278  CB  ALA A 296      61.336 106.907  24.021  1.00  0.00           C  
ATOM    279  N   ARG A 297      59.212 104.819  23.006  1.00  0.00           N  
ATOM    280  CA  ARG A 297      57.854 104.511  22.517  1.00  0.00           C  
ATOM    281  C   ARG A 297      57.214 103.337  23.277  1.00  0.00           C  
ATOM    282  O   ARG A 297      56.011 103.344  23.573  1.00  0.00           O  
ATOM    283  CB  ARG A 297      57.881 104.205  21.017  1.00  0.00           C  
ATOM    284  CG  ARG A 297      58.242 105.416  20.151  1.00  0.00           C  
ATOM    285  CD  ARG A 297      58.576 105.025  18.703  1.00  0.00           C  
ATOM    286  NE  ARG A 297      59.002 106.176  17.908  1.00  0.00           N  
ATOM    287  CZ  ARG A 297      58.175 107.104  17.434  1.00  0.00           C  
ATOM    288  NH1 ARG A 297      56.860 107.022  17.665  1.00  0.00           N  
ATOM    289  NH2 ARG A 297      58.661 108.126  16.739  1.00  0.00           N  
ATOM    290  N   TYR A 298      58.023 102.332  23.599  1.00  0.00           N  
ATOM    291  CA  TYR A 298      57.515 101.186  24.327  1.00  0.00           C  
ATOM    292  C   TYR A 298      56.880 101.718  25.587  1.00  0.00           C  
ATOM    293  O   TYR A 298      55.774 101.326  25.952  1.00  0.00           O  
ATOM    294  CB  TYR A 298      58.654 100.227  24.688  1.00  0.00           C  
ATOM    295  CG  TYR A 298      58.269  99.142  25.675  1.00  0.00           C  
ATOM    296  CD1 TYR A 298      57.741  97.933  25.243  1.00  0.00           C  
ATOM    297  CD2 TYR A 298      58.413  99.342  27.054  1.00  0.00           C  
ATOM    298  CE1 TYR A 298      57.360  96.938  26.159  1.00  0.00           C  
ATOM    299  CE2 TYR A 298      58.034  98.361  27.971  1.00  0.00           C  
ATOM    300  CZ  TYR A 298      57.505  97.157  27.513  1.00  0.00           C  
ATOM    301  OH  TYR A 298      57.096  96.192  28.415  1.00  0.00           O  
ATOM    302  N   TYR A 299      57.577 102.630  26.249  1.00  0.00           N  
ATOM    303  CA  TYR A 299      57.061 103.193  27.488  1.00  0.00           C  
ATOM    304  C   TYR A 299      56.004 104.277  27.317  1.00  0.00           C  
ATOM    305  O   TYR A 299      55.051 104.311  28.100  1.00  0.00           O  
ATOM    306  CB  TYR A 299      58.204 103.719  28.355  1.00  0.00           C  
ATOM    307  CG  TYR A 299      58.957 102.627  29.049  1.00  0.00           C  
ATOM    308  CD1 TYR A 299      60.138 102.120  28.513  1.00  0.00           C  
ATOM    309  CD2 TYR A 299      58.469 102.067  30.225  1.00  0.00           C  
ATOM    310  CE1 TYR A 299      60.821 101.074  29.136  1.00  0.00           C  
ATOM    311  CE2 TYR A 299      59.131 101.022  30.857  1.00  0.00           C  
ATOM    312  CZ  TYR A 299      60.305 100.529  30.306  1.00  0.00           C  
ATOM    313  OH  TYR A 299      60.942  99.470  30.902  1.00  0.00           O  
ATOM    314  N   ARG A 300      56.161 105.161  26.323  1.00  0.00           N  
ATOM    315  CA  ARG A 300      55.164 106.214  26.106  1.00  0.00           C  
ATOM    316  C   ARG A 300      53.833 105.551  25.843  1.00  0.00           C  
ATOM    317  O   ARG A 300      52.794 105.990  26.343  1.00  0.00           O  
ATOM    318  CB  ARG A 300      55.506 107.093  24.916  1.00  0.00           C  
ATOM    319  CG  ARG A 300      56.385 108.273  25.249  1.00  0.00           C  
ATOM    320  CD  ARG A 300      56.588 109.138  24.021  1.00  0.00           C  
ATOM    321  NE  ARG A 300      57.929 109.718  23.922  1.00  0.00           N  
ATOM    322  CZ  ARG A 300      58.397 110.691  24.703  1.00  0.00           C  
ATOM    323  NH1 ARG A 300      57.634 111.212  25.665  1.00  0.00           N  
ATOM    324  NH2 ARG A 300      59.629 111.158  24.511  1.00  0.00           N  
ATOM    325  N   LEU A 301      53.870 104.472  25.070  1.00  0.00           N  
ATOM    326  CA  LEU A 301      52.654 103.749  24.748  1.00  0.00           C  
ATOM    327  C   LEU A 301      51.974 103.191  25.993  1.00  0.00           C  
ATOM    328  O   LEU A 301      50.741 103.150  26.067  1.00  0.00           O  
ATOM    329  CB  LEU A 301      52.958 102.620  23.749  1.00  0.00           C  
ATOM    330  CG  LEU A 301      51.904 101.525  23.532  1.00  0.00           C  
ATOM    331  CD1 LEU A 301      50.495 102.090  23.622  1.00  0.00           C  
ATOM    332  CD2 LEU A 301      52.134 100.879  22.189  1.00  0.00           C  
ATOM    333  N   ARG A 302      52.768 102.777  26.973  1.00  0.00           N  
ATOM    334  CA  ARG A 302      52.204 102.204  28.187  1.00  0.00           C  
ATOM    335  C   ARG A 302      51.826 103.240  29.231  1.00  0.00           C  
ATOM    336  O   ARG A 302      51.523 102.913  30.383  1.00  0.00           O  
ATOM    337  CB  ARG A 302      53.168 101.157  28.743  1.00  0.00           C  
ATOM    338  CG  ARG A 302      53.295  99.982  27.782  1.00  0.00           C  
ATOM    339  CD  ARG A 302      54.231  98.885  28.229  1.00  0.00           C  
ATOM    340  NE  ARG A 302      54.088  97.721  27.347  1.00  0.00           N  
ATOM    341  CZ  ARG A 302      54.245  97.747  26.021  1.00  0.00           C  
ATOM    342  NH1 ARG A 302      54.567  98.874  25.402  1.00  0.00           N  
ATOM    343  NH2 ARG A 302      54.041  96.654  25.300  1.00  0.00           N  
ATOM    344  N   ASP A 303      51.834 104.500  28.804  1.00  0.00           N  
ATOM    345  CA  ASP A 303      51.466 105.622  29.665  1.00  0.00           C  
ATOM    346  C   ASP A 303      52.440 105.984  30.805  1.00  0.00           C  
ATOM    347  O   ASP A 303      52.042 106.150  31.950  1.00  0.00           O  
ATOM    348  CB  ASP A 303      50.052 105.387  30.226  1.00  0.00           C  
ATOM    349  CG  ASP A 303      49.617 106.482  31.181  1.00  0.00           C  
ATOM    350  OD1 ASP A 303      49.888 107.675  30.889  1.00  0.00           O  
ATOM    351  OD2 ASP A 303      49.007 106.151  32.226  1.00  0.00           O  
ATOM    352  N   TYR A 304      53.717 106.120  30.483  1.00  0.00           N  
ATOM    353  CA  TYR A 304      54.716 106.488  31.478  1.00  0.00           C  
ATOM    354  C   TYR A 304      55.054 107.941  31.194  1.00  0.00           C  
ATOM    355  O   TYR A 304      54.846 108.437  30.093  1.00  0.00           O  
ATOM    356  CB  TYR A 304      56.006 105.657  31.313  1.00  0.00           C  
ATOM    357  CG  TYR A 304      56.030 104.310  31.999  1.00  0.00           C  
ATOM    358  CD1 TYR A 304      55.078 103.331  31.710  1.00  0.00           C  
ATOM    359  CD2 TYR A 304      56.992 104.017  32.960  1.00  0.00           C  
ATOM    360  CE1 TYR A 304      55.079 102.115  32.360  1.00  0.00           C  
ATOM    361  CE2 TYR A 304      56.994 102.797  33.613  1.00  0.00           C  
ATOM    362  CZ  TYR A 304      56.028 101.861  33.305  1.00  0.00           C  
ATOM    363  OH  TYR A 304      55.978 100.680  33.986  1.00  0.00           O  
ATOM    364  N   ASP A 305      55.583 108.618  32.194  1.00  0.00           N  
ATOM    365  CA  ASP A 305      56.021 109.998  32.048  1.00  0.00           C  
ATOM    366  C   ASP A 305      57.442 109.808  31.509  1.00  0.00           C  
ATOM    367  O   ASP A 305      58.406 109.733  32.250  1.00  0.00           O  
ATOM    368  CB  ASP A 305      56.047 110.648  33.429  1.00  0.00           C  
ATOM    369  CG  ASP A 305      56.402 112.085  33.369  1.00  0.00           C  
ATOM    370  OD1 ASP A 305      56.870 112.516  32.296  1.00  0.00           O  
ATOM    371  OD2 ASP A 305      56.214 112.771  34.394  1.00  0.00           O  
ATOM    372  N   VAL A 306      57.555 109.709  30.203  1.00  0.00           N  
ATOM    373  CA  VAL A 306      58.836 109.437  29.581  1.00  0.00           C  
ATOM    374  C   VAL A 306      59.684 110.602  29.106  1.00  0.00           C  
ATOM    375  O   VAL A 306      59.326 111.271  28.145  1.00  0.00           O  
ATOM    376  CB  VAL A 306      58.646 108.498  28.358  1.00  0.00           C  
ATOM    377  CG1 VAL A 306      59.978 108.299  27.644  1.00  0.00           C  
ATOM    378  CG2 VAL A 306      58.060 107.176  28.807  1.00  0.00           C  
ATOM    379  N   PHE A 307      60.825 110.819  29.740  1.00  0.00           N  
ATOM    380  CA  PHE A 307      61.716 111.877  29.301  1.00  0.00           C  
ATOM    381  C   PHE A 307      62.760 111.189  28.419  1.00  0.00           C  
ATOM    382  O   PHE A 307      63.427 110.245  28.863  1.00  0.00           O  
ATOM    383  CB  PHE A 307      62.406 112.547  30.493  1.00  0.00           C  
ATOM    384  CG  PHE A 307      63.019 113.875  30.161  1.00  0.00           C  
ATOM    385  CD1 PHE A 307      62.348 115.062  30.462  1.00  0.00           C  
ATOM    386  CD2 PHE A 307      64.250 113.948  29.507  1.00  0.00           C  
ATOM    387  CE1 PHE A 307      62.892 116.301  30.114  1.00  0.00           C  
ATOM    388  CE2 PHE A 307      64.800 115.188  29.155  1.00  0.00           C  
ATOM    389  CZ  PHE A 307      64.114 116.362  29.461  1.00  0.00           C  
ATOM    390  N   PHE A 308      62.895 111.655  27.175  1.00  0.00           N  
ATOM    391  CA  PHE A 308      63.852 111.089  26.211  1.00  0.00           C  
ATOM    392  C   PHE A 308      64.842 112.167  25.750  1.00  0.00           C  
ATOM    393  O   PHE A 308      64.490 113.103  25.016  1.00  0.00           O  
ATOM    394  CB  PHE A 308      63.078 110.489  25.022  1.00  0.00           C  
ATOM    395  CG  PHE A 308      63.939 110.088  23.845  1.00  0.00           C  
ATOM    396  CD1 PHE A 308      65.295 109.891  23.979  1.00  0.00           C  
ATOM    397  CD2 PHE A 308      63.367 109.943  22.585  1.00  0.00           C  
ATOM    398  CE1 PHE A 308      66.074 109.561  22.877  1.00  0.00           C  
ATOM    399  CE2 PHE A 308      64.123 109.614  21.478  1.00  0.00           C  
ATOM    400  CZ  PHE A 308      65.478 109.426  21.614  1.00  0.00           C  
ATOM    401  N   LEU A 309      66.092 112.009  26.170  1.00  0.00           N  
ATOM    402  CA  LEU A 309      67.137 112.971  25.856  1.00  0.00           C  
ATOM    403  C   LEU A 309      68.183 112.590  24.816  1.00  0.00           C  
ATOM    404  O   LEU A 309      68.592 111.435  24.694  1.00  0.00           O  
ATOM    405  CB  LEU A 309      67.876 113.348  27.140  1.00  0.00           C  
ATOM    406  CG  LEU A 309      69.053 114.301  26.967  1.00  0.00           C  
ATOM    407  CD1 LEU A 309      68.512 115.684  26.755  1.00  0.00           C  
ATOM    408  CD2 LEU A 309      69.944 114.262  28.183  1.00  0.00           C  
ATOM    409  N   THR A 310      68.623 113.594  24.070  1.00  0.00           N  
ATOM    410  CA  THR A 310      69.674 113.416  23.086  1.00  0.00           C  
ATOM    411  C   THR A 310      70.354 114.773  22.988  1.00  0.00           C  
ATOM    412  O   THR A 310      69.857 115.745  23.538  1.00  0.00           O  
ATOM    413  CB  THR A 310      69.124 112.976  21.708  1.00  0.00           C  
ATOM    414  OG1 THR A 310      70.224 112.677  20.836  1.00  0.00           O  
ATOM    415  CG2 THR A 310      68.270 114.062  21.088  1.00  0.00           C  
ATOM    416  N   GLY A 311      71.496 114.855  22.321  1.00  0.00           N  
ATOM    417  CA  GLY A 311      72.148 116.144  22.232  1.00  0.00           C  
ATOM    418  C   GLY A 311      73.516 116.116  21.601  1.00  0.00           C  
ATOM    419  O   GLY A 311      73.952 115.089  21.104  1.00  0.00           O  
ATOM    420  N   THR A 312      74.202 117.251  21.641  1.00  0.00           N  
ATOM    421  CA  THR A 312      75.512 117.357  21.027  1.00  0.00           C  
ATOM    422  C   THR A 312      76.613 117.770  21.995  1.00  0.00           C  
ATOM    423  O   THR A 312      76.377 118.482  22.959  1.00  0.00           O  
ATOM    424  CB  THR A 312      75.467 118.356  19.841  1.00  0.00           C  
ATOM    425  OG1 THR A 312      74.978 119.621  20.302  1.00  0.00           O  
ATOM    426  CG2 THR A 312      74.540 117.856  18.731  1.00  0.00           C  
ATOM    427  N   ASP A 313      77.824 117.313  21.702  1.00  0.00           N  
ATOM    428  CA  ASP A 313      79.016 117.583  22.499  1.00  0.00           C  
ATOM    429  C   ASP A 313      79.849 118.660  21.767  1.00  0.00           C  
ATOM    430  O   ASP A 313      80.817 118.357  21.066  1.00  0.00           O  
ATOM    431  CB  ASP A 313      79.797 116.275  22.639  1.00  0.00           C  
ATOM    432  CG  ASP A 313      80.926 116.369  23.627  1.00  0.00           C  
ATOM    433  OD1 ASP A 313      81.079 117.441  24.248  1.00  0.00           O  
ATOM    434  OD2 ASP A 313      81.659 115.365  23.787  1.00  0.00           O  
ATOM    435  N   GLU A 314      79.472 119.921  21.976  1.00  0.00           N  
ATOM    436  CA  GLU A 314      80.087 121.072  21.317  1.00  0.00           C  
ATOM    437  C   GLU A 314      81.428 121.686  21.759  1.00  0.00           C  
ATOM    438  O   GLU A 314      82.002 122.450  20.998  1.00  0.00           O  
ATOM    439  CB  GLU A 314      79.017 122.161  21.214  1.00  0.00           C  
ATOM    440  CG  GLU A 314      77.725 121.628  20.586  1.00  0.00           C  
ATOM    441  CD  GLU A 314      76.626 122.670  20.435  1.00  0.00           C  
ATOM    442  OE1 GLU A 314      76.904 123.872  20.600  1.00  0.00           O  
ATOM    443  OE2 GLU A 314      75.474 122.287  20.137  1.00  0.00           O  
ATOM    444  N   HIS A 315      81.940 121.372  22.951  1.00  0.00           N  
ATOM    445  CA  HIS A 315      83.230 121.939  23.401  1.00  0.00           C  
ATOM    446  C   HIS A 315      84.405 121.035  23.042  1.00  0.00           C  
ATOM    447  O   HIS A 315      84.224 119.937  22.501  1.00  0.00           O  
ATOM    448  CB  HIS A 315      83.269 122.157  24.925  1.00  0.00           C  
ATOM    449  CG  HIS A 315      82.292 123.173  25.429  1.00  0.00           C  
ATOM    450  ND1 HIS A 315      82.233 124.459  24.937  1.00  0.00           N  
ATOM    451  CD2 HIS A 315      81.326 123.088  26.371  1.00  0.00           C  
ATOM    452  CE1 HIS A 315      81.268 125.119  25.548  1.00  0.00           C  
ATOM    453  NE2 HIS A 315      80.701 124.310  26.421  1.00  0.00           N  
ATOM    454  N   GLY A 316      85.608 121.499  23.372  1.00  0.00           N  
ATOM    455  CA  GLY A 316      86.812 120.738  23.087  1.00  0.00           C  
ATOM    456  C   GLY A 316      87.789 121.531  22.237  1.00  0.00           C  
ATOM    457  O   GLY A 316      87.448 122.594  21.700  1.00  0.00           O  
ATOM    458  N   LEU A 317      89.008 121.021  22.112  1.00  0.00           N  
ATOM    459  CA  LEU A 317      90.043 121.683  21.322  1.00  0.00           C  
ATOM    460  C   LEU A 317      89.928 121.247  19.864  1.00  0.00           C  
ATOM    461  O   LEU A 317      90.249 122.006  18.932  1.00  0.00           O  
ATOM    462  CB  LEU A 317      91.429 121.313  21.860  1.00  0.00           C  
ATOM    463  CG  LEU A 317      91.876 119.840  21.802  1.00  0.00           C  
ATOM    464  CD1 LEU A 317      90.755 118.909  22.324  1.00  0.00           C  
ATOM    465  CD2 LEU A 317      92.258 119.471  20.369  1.00  0.00           C  
ATOM    466  N   LYS A 333      89.466 120.009  19.691  1.00  0.00           N  
ATOM    467  CA  LYS A 333      89.295 119.393  18.382  1.00  0.00           C  
ATOM    468  C   LYS A 333      88.434 120.294  17.509  1.00  0.00           C  
ATOM    469  O   LYS A 333      88.686 120.441  16.315  1.00  0.00           O  
ATOM    470  CB  LYS A 333      88.646 118.014  18.554  1.00  0.00           C  
ATOM    471  CG  LYS A 333      88.840 117.063  17.392  1.00  0.00           C  
ATOM    472  CD  LYS A 333      88.325 115.659  17.730  1.00  0.00           C  
ATOM    473  CE  LYS A 333      88.528 114.685  16.563  1.00  0.00           C  
ATOM    474  NZ  LYS A 333      87.779 115.116  15.341  1.00  0.00           N  
ATOM    475  N   ILE A 334      87.421 120.910  18.103  1.00  0.00           N  
ATOM    476  CA  ILE A 334      86.575 121.793  17.328  1.00  0.00           C  
ATOM    477  C   ILE A 334      87.212 123.165  17.170  1.00  0.00           C  
ATOM    478  O   ILE A 334      87.111 123.770  16.109  1.00  0.00           O  
ATOM    479  CB  ILE A 334      85.161 121.928  17.934  1.00  0.00           C  
ATOM    480  CG1 ILE A 334      84.697 123.384  17.851  1.00  0.00           C  
ATOM    481  CG2 ILE A 334      85.149 121.384  19.332  1.00  0.00           C  
ATOM    482  CD1 ILE A 334      83.253 123.586  18.171  1.00  0.00           C  
ATOM    483  N   GLN A 336      87.881 123.675  18.194  1.00  0.00           N  
ATOM    484  CA  GLN A 336      88.491 124.980  18.010  1.00  0.00           C  
ATOM    485  C   GLN A 336      89.596 124.862  16.975  1.00  0.00           C  
ATOM    486  O   GLN A 336      90.041 125.861  16.418  1.00  0.00           O  
ATOM    487  CB  GLN A 336      89.049 125.533  19.318  1.00  0.00           C  
ATOM    488  CG  GLN A 336      90.127 124.704  19.953  1.00  0.00           C  
ATOM    489  CD  GLN A 336      90.712 125.395  21.158  1.00  0.00           C  
ATOM    490  OE1 GLN A 336      91.369 124.771  21.992  1.00  0.00           O  
ATOM    491  NE2 GLN A 336      90.481 126.701  21.255  1.00  0.00           N  
ATOM    492  N   LYS A 340      90.036 123.634  16.715  1.00  0.00           N  
ATOM    493  CA  LYS A 340      91.076 123.400  15.716  1.00  0.00           C  
ATOM    494  C   LYS A 340      90.483 123.405  14.313  1.00  0.00           C  
ATOM    495  O   LYS A 340      91.216 123.534  13.332  1.00  0.00           O  
ATOM    496  CB  LYS A 340      91.769 122.051  15.936  1.00  0.00           C  
ATOM    497  CG  LYS A 340      92.945 122.065  16.891  1.00  0.00           C  
ATOM    498  CD  LYS A 340      93.719 120.761  16.765  1.00  0.00           C  
ATOM    499  CE  LYS A 340      94.939 120.726  17.671  1.00  0.00           C  
ATOM    500  NZ  LYS A 340      95.611 119.395  17.604  1.00  0.00           N  
ATOM    501  N   LYS A 341      89.162 123.251  14.224  1.00  0.00           N  
ATOM    502  CA  LYS A 341      88.480 123.218  12.933  1.00  0.00           C  
ATOM    503  C   LYS A 341      87.773 124.533  12.616  1.00  0.00           C  
ATOM    504  O   LYS A 341      87.455 124.809  11.464  1.00  0.00           O  
ATOM    505  CB  LYS A 341      87.475 122.055  12.882  1.00  0.00           C  
ATOM    506  CG  LYS A 341      88.066 120.679  13.223  1.00  0.00           C  
ATOM    507  CD  LYS A 341      89.171 120.234  12.257  1.00  0.00           C  
ATOM    508  CE  LYS A 341      89.763 118.878  12.672  1.00  0.00           C  
ATOM    509  NZ  LYS A 341      90.827 118.376  11.747  1.00  0.00           N  
ATOM    510  N   ALA A 342      87.513 125.339  13.636  1.00  0.00           N  
ATOM    511  CA  ALA A 342      86.878 126.633  13.411  1.00  0.00           C  
ATOM    512  C   ALA A 342      88.051 127.583  13.227  1.00  0.00           C  
ATOM    513  O   ALA A 342      87.899 128.754  12.886  1.00  0.00           O  
ATOM    514  CB  ALA A 342      86.041 127.044  14.614  1.00  0.00           C  
ATOM    515  N   GLU A 343      89.233 127.038  13.472  1.00  0.00           N  
ATOM    516  CA  GLU A 343      90.474 127.772  13.326  1.00  0.00           C  
ATOM    517  C   GLU A 343      90.759 127.679  11.834  1.00  0.00           C  
ATOM    518  O   GLU A 343      90.868 128.695  11.146  1.00  0.00           O  
ATOM    519  CB  GLU A 343      91.582 127.078  14.124  1.00  0.00           C  
ATOM    520  CG  GLU A 343      92.605 128.002  14.781  1.00  0.00           C  
ATOM    521  CD  GLU A 343      93.489 127.254  15.777  1.00  0.00           C  
ATOM    522  OE1 GLU A 343      94.183 126.300  15.354  1.00  0.00           O  
ATOM    523  OE2 GLU A 343      93.485 127.615  16.981  1.00  0.00           O  
ATOM    524  N   GLU A 344      90.862 126.444  11.343  1.00  0.00           N  
ATOM    525  CA  GLU A 344      91.113 126.182   9.931  1.00  0.00           C  
ATOM    526  C   GLU A 344      90.078 126.908   9.097  1.00  0.00           C  
ATOM    527  O   GLU A 344      90.419 127.589   8.137  1.00  0.00           O  
ATOM    528  CB  GLU A 344      91.051 124.689   9.651  1.00  0.00           C  
ATOM    529  CG  GLU A 344      92.137 123.906  10.352  1.00  0.00           C  
ATOM    530  CD  GLU A 344      92.073 122.431  10.031  1.00  0.00           C  
ATOM    531  OE1 GLU A 344      91.134 121.752  10.506  1.00  0.00           O  
ATOM    532  OE2 GLU A 344      92.963 121.956   9.293  1.00  0.00           O  
ATOM    533  N   LEU A 345      88.809 126.757   9.445  1.00  0.00           N  
ATOM    534  CA  LEU A 345      87.783 127.476   8.713  1.00  0.00           C  
ATOM    535  C   LEU A 345      87.958 128.900   9.212  1.00  0.00           C  
ATOM    536  O   LEU A 345      88.735 129.142  10.138  1.00  0.00           O  
ATOM    537  CB  LEU A 345      86.392 126.954   9.062  1.00  0.00           C  
ATOM    538  CG  LEU A 345      86.223 125.438   9.044  1.00  0.00           C  
ATOM    539  CD1 LEU A 345      84.749 125.127   9.093  1.00  0.00           C  
ATOM    540  CD2 LEU A 345      86.838 124.838   7.795  1.00  0.00           C  
ATOM    541  N   GLY A 407      87.237 129.846   8.631  1.00  0.00           N  
ATOM    542  CA  GLY A 407      87.410 131.221   9.065  1.00  0.00           C  
ATOM    543  C   GLY A 407      86.592 131.716  10.242  1.00  0.00           C  
ATOM    544  O   GLY A 407      86.982 132.695  10.882  1.00  0.00           O  
ATOM    545  N   ILE A 408      85.475 131.048  10.532  1.00  0.00           N  
ATOM    546  CA  ILE A 408      84.581 131.461  11.615  1.00  0.00           C  
ATOM    547  C   ILE A 408      85.042 131.084  13.021  1.00  0.00           C  
ATOM    548  O   ILE A 408      86.106 130.496  13.199  1.00  0.00           O  
ATOM    549  CB  ILE A 408      83.127 130.906  11.399  1.00  0.00           C  
ATOM    550  CG1 ILE A 408      83.079 129.383  11.606  1.00  0.00           C  
ATOM    551  CG2 ILE A 408      82.635 131.263  10.020  1.00  0.00           C  
ATOM    552  CD1 ILE A 408      83.905 128.568  10.645  1.00  0.00           C  
ATOM    553  N   SER A 418      84.221 131.444  14.008  1.00  0.00           N  
ATOM    554  CA  SER A 418      84.474 131.159  15.430  1.00  0.00           C  
ATOM    555  C   SER A 418      83.903 129.800  15.848  1.00  0.00           C  
ATOM    556  O   SER A 418      83.081 129.208  15.136  1.00  0.00           O  
ATOM    557  CB  SER A 418      83.828 132.232  16.310  1.00  0.00           C  
ATOM    558  OG  SER A 418      82.423 132.261  16.103  1.00  0.00           O  
ATOM    559  N   PRO A 419      84.325 129.290  17.015  1.00  0.00           N  
ATOM    560  CA  PRO A 419      83.803 127.997  17.449  1.00  0.00           C  
ATOM    561  C   PRO A 419      82.289 128.007  17.546  1.00  0.00           C  
ATOM    562  O   PRO A 419      81.621 127.143  16.990  1.00  0.00           O  
ATOM    563  CB  PRO A 419      84.480 127.792  18.795  1.00  0.00           C  
ATOM    564  CG  PRO A 419      85.818 128.408  18.568  1.00  0.00           C  
ATOM    565  CD  PRO A 419      85.449 129.706  17.871  1.00  0.00           C  
ATOM    566  N   LYS A 420      81.746 129.000  18.235  1.00  0.00           N  
ATOM    567  CA  LYS A 420      80.306 129.097  18.407  1.00  0.00           C  
ATOM    568  C   LYS A 420      79.571 128.969  17.094  1.00  0.00           C  
ATOM    569  O   LYS A 420      78.407 128.557  17.058  1.00  0.00           O  
ATOM    570  CB  LYS A 420      79.935 130.430  19.048  1.00  0.00           C  
ATOM    571  CG  LYS A 420      78.434 130.684  19.139  1.00  0.00           C  
ATOM    572  CD  LYS A 420      77.749 129.686  20.065  1.00  0.00           C  
ATOM    573  CE  LYS A 420      76.282 130.035  20.196  1.00  0.00           C  
ATOM    574  NZ  LYS A 420      75.506 128.937  20.802  1.00  0.00           N  
ATOM    575  N   GLU A 421      80.241 129.324  16.005  1.00  0.00           N  
ATOM    576  CA  GLU A 421      79.583 129.244  14.712  1.00  0.00           C  
ATOM    577  C   GLU A 421      79.659 127.877  14.055  1.00  0.00           C  
ATOM    578  O   GLU A 421      78.670 127.398  13.508  1.00  0.00           O  
ATOM    579  CB  GLU A 421      80.108 130.309  13.751  1.00  0.00           C  
ATOM    580  CG  GLU A 421      79.096 130.531  12.647  1.00  0.00           C  
ATOM    581  CD  GLU A 421      77.705 130.074  13.098  1.00  0.00           C  
ATOM    582  OE1 GLU A 421      77.199 130.638  14.099  1.00  0.00           O  
ATOM    583  OE2 GLU A 421      77.133 129.143  12.475  1.00  0.00           O  
ATOM    584  N   LEU A 422      80.830 127.257  14.097  1.00  0.00           N  
ATOM    585  CA  LEU A 422      80.985 125.930  13.525  1.00  0.00           C  
ATOM    586  C   LEU A 422      79.894 125.092  14.174  1.00  0.00           C  
ATOM    587  O   LEU A 422      79.006 124.532  13.516  1.00  0.00           O  
ATOM    588  CB  LEU A 422      82.354 125.366  13.898  1.00  0.00           C  
ATOM    589  CG  LEU A 422      82.695 124.003  13.307  1.00  0.00           C  
ATOM    590  CD1 LEU A 422      82.325 123.991  11.850  1.00  0.00           C  
ATOM    591  CD2 LEU A 422      84.185 123.720  13.477  1.00  0.00           C  
ATOM    592  N   VAL A 423      79.993 125.070  15.497  1.00  0.00           N  
ATOM    593  CA  VAL A 423      79.121 124.381  16.419  1.00  0.00           C  
ATOM    594  C   VAL A 423      77.637 124.648  16.183  1.00  0.00           C  
ATOM    595  O   VAL A 423      76.808 123.760  16.372  1.00  0.00           O  
ATOM    596  CB  VAL A 423      79.531 124.784  17.844  1.00  0.00           C  
ATOM    597  CG1 VAL A 423      78.348 125.311  18.624  1.00  0.00           C  
ATOM    598  CG2 VAL A 423      80.169 123.625  18.523  1.00  0.00           C  
ATOM    599  N   ASP A 424      77.293 125.862  15.778  1.00  0.00           N  
ATOM    600  CA  ASP A 424      75.889 126.176  15.534  1.00  0.00           C  
ATOM    601  C   ASP A 424      75.352 125.489  14.276  1.00  0.00           C  
ATOM    602  O   ASP A 424      74.210 125.024  14.260  1.00  0.00           O  
ATOM    603  CB  ASP A 424      75.682 127.697  15.426  1.00  0.00           C  
ATOM    604  CG  ASP A 424      74.968 128.288  16.648  1.00  0.00           C  
ATOM    605  OD1 ASP A 424      73.813 128.773  16.506  1.00  0.00           O  
ATOM    606  OD2 ASP A 424      75.563 128.263  17.753  1.00  0.00           O  
ATOM    607  N   ARG A 425      76.166 125.429  13.221  1.00  0.00           N  
ATOM    608  CA  ARG A 425      75.739 124.788  11.980  1.00  0.00           C  
ATOM    609  C   ARG A 425      75.659 123.297  12.259  1.00  0.00           C  
ATOM    610  O   ARG A 425      74.621 122.664  12.061  1.00  0.00           O  
ATOM    611  CB  ARG A 425      76.756 125.012  10.862  1.00  0.00           C  
ATOM    612  CG  ARG A 425      76.942 126.432  10.407  1.00  0.00           C  
ATOM    613  CD  ARG A 425      77.887 126.502   9.202  1.00  0.00           C  
ATOM    614  NE  ARG A 425      79.172 125.847   9.459  1.00  0.00           N  
ATOM    615  CZ  ARG A 425      80.234 125.957   8.667  1.00  0.00           C  
ATOM    616  NH1 ARG A 425      80.160 126.693   7.572  1.00  0.00           N  
ATOM    617  NH2 ARG A 425      81.370 125.341   8.966  1.00  0.00           N  
ATOM    618  N   ASN A 426      76.783 122.757  12.725  1.00  0.00           N  
ATOM    619  CA  ASN A 426      76.909 121.352  13.054  1.00  0.00           C  
ATOM    620  C   ASN A 426      75.740 120.775  13.860  1.00  0.00           C  
ATOM    621  O   ASN A 426      75.160 119.759  13.479  1.00  0.00           O  
ATOM    622  CB  ASN A 426      78.228 121.121  13.786  1.00  0.00           C  
ATOM    623  CG  ASN A 426      79.441 121.327  12.879  1.00  0.00           C  
ATOM    624  OD1 ASN A 426      79.283 121.654  11.702  1.00  0.00           O  
ATOM    625  ND2 ASN A 426      80.652 121.128  13.416  1.00  0.00           N  
ATOM    626  N   ALA A 427      75.368 121.405  14.964  1.00  0.00           N  
ATOM    627  CA  ALA A 427      74.272 120.873  15.761  1.00  0.00           C  
ATOM    628  C   ALA A 427      72.976 120.759  14.976  1.00  0.00           C  
ATOM    629  O   ALA A 427      72.217 119.807  15.142  1.00  0.00           O  
ATOM    630  CB  ALA A 427      74.049 121.737  16.973  1.00  0.00           C  
ATOM    631  N   GLU A 429      72.707 121.732  14.120  1.00  0.00           N  
ATOM    632  CA  GLU A 429      71.470 121.709  13.359  1.00  0.00           C  
ATOM    633  C   GLU A 429      71.400 120.469  12.446  1.00  0.00           C  
ATOM    634  O   GLU A 429      70.314 119.948  12.164  1.00  0.00           O  
ATOM    635  CB  GLU A 429      71.342 123.016  12.566  1.00  0.00           C  
ATOM    636  CG  GLU A 429      70.043 123.180  11.788  1.00  0.00           C  
ATOM    637  CD  GLU A 429      68.806 123.162  12.667  1.00  0.00           C  
ATOM    638  OE1 GLU A 429      68.961 123.136  13.907  1.00  0.00           O  
ATOM    639  OE2 GLU A 429      67.678 123.171  12.119  1.00  0.00           O  
ATOM    640  N   ARG A 431      72.556 119.989  11.997  1.00  0.00           N  
ATOM    641  CA  ARG A 431      72.569 118.811  11.148  1.00  0.00           C  
ATOM    642  C   ARG A 431      71.888 117.704  11.938  1.00  0.00           C  
ATOM    643  O   ARG A 431      70.925 117.093  11.472  1.00  0.00           O  
ATOM    644  CB  ARG A 431      73.998 118.413  10.763  1.00  0.00           C  
ATOM    645  CG  ARG A 431      74.582 119.280   9.651  1.00  0.00           C  
ATOM    646  CD  ARG A 431      75.784 118.651   8.929  1.00  0.00           C  
ATOM    647  NE  ARG A 431      76.996 118.573   9.744  1.00  0.00           N  
ATOM    648  CZ  ARG A 431      78.224 118.788   9.273  1.00  0.00           C  
ATOM    649  NH1 ARG A 431      78.392 119.095   7.995  1.00  0.00           N  
ATOM    650  NH2 ARG A 431      79.287 118.711  10.072  1.00  0.00           N  
ATOM    651  N   PHE A 432      72.359 117.466  13.157  1.00  0.00           N  
ATOM    652  CA  PHE A 432      71.750 116.444  13.989  1.00  0.00           C  
ATOM    653  C   PHE A 432      70.246 116.664  14.134  1.00  0.00           C  
ATOM    654  O   PHE A 432      69.455 115.769  13.821  1.00  0.00           O  
ATOM    655  CB  PHE A 432      72.436 116.415  15.339  1.00  0.00           C  
ATOM    656  CG  PHE A 432      73.711 115.652  15.330  1.00  0.00           C  
ATOM    657  CD1 PHE A 432      73.696 114.265  15.235  1.00  0.00           C  
ATOM    658  CD2 PHE A 432      74.933 116.313  15.362  1.00  0.00           C  
ATOM    659  CE1 PHE A 432      74.889 113.534  15.170  1.00  0.00           C  
ATOM    660  CE2 PHE A 432      76.143 115.595  15.296  1.00  0.00           C  
ATOM    661  CZ  PHE A 432      76.120 114.197  15.196  1.00  0.00           C  
ATOM    662  N   LYS A 433      69.845 117.851  14.586  1.00  0.00           N  
ATOM    663  CA  LYS A 433      68.425 118.151  14.737  1.00  0.00           C  
ATOM    664  C   LYS A 433      67.685 117.768  13.456  1.00  0.00           C  
ATOM    665  O   LYS A 433      66.544 117.279  13.480  1.00  0.00           O  
ATOM    666  CB  LYS A 433      68.228 119.638  15.023  1.00  0.00           C  
ATOM    667  CG  LYS A 433      68.439 120.011  16.467  1.00  0.00           C  
ATOM    668  CD  LYS A 433      68.634 121.510  16.632  1.00  0.00           C  
ATOM    669  CE  LYS A 433      69.096 121.856  18.042  1.00  0.00           C  
ATOM    670  NZ  LYS A 433      69.552 123.271  18.116  1.00  0.00           N  
ATOM    671  N   LYS A 434      68.341 117.993  12.327  1.00  0.00           N  
ATOM    672  CA  LYS A 434      67.732 117.655  11.060  1.00  0.00           C  
ATOM    673  C   LYS A 434      67.574 116.149  10.879  1.00  0.00           C  
ATOM    674  O   LYS A 434      66.474 115.684  10.580  1.00  0.00           O  
ATOM    675  CB  LYS A 434      68.545 118.259   9.920  1.00  0.00           C  
ATOM    676  CG  LYS A 434      68.307 119.757   9.747  1.00  0.00           C  
ATOM    677  CD  LYS A 434      66.844 120.011   9.442  1.00  0.00           C  
ATOM    678  CE  LYS A 434      66.652 121.261   8.608  1.00  0.00           C  
ATOM    679  NZ  LYS A 434      65.368 121.183   7.839  1.00  0.00           N  
ATOM    680  N   LEU A 435      68.649 115.385  11.085  1.00  0.00           N  
ATOM    681  CA  LEU A 435      68.566 113.935  10.931  1.00  0.00           C  
ATOM    682  C   LEU A 435      67.437 113.357  11.781  1.00  0.00           C  
ATOM    683  O   LEU A 435      66.641 112.538  11.298  1.00  0.00           O  
ATOM    684  CB  LEU A 435      69.881 113.249  11.309  1.00  0.00           C  
ATOM    685  CG  LEU A 435      69.897 111.749  10.967  1.00  0.00           C  
ATOM    686  CD1 LEU A 435      69.713 111.572   9.498  1.00  0.00           C  
ATOM    687  CD2 LEU A 435      71.199 111.108  11.404  1.00  0.00           C  
ATOM    688  N   TRP A 436      67.353 113.792  13.034  1.00  0.00           N  
ATOM    689  CA  TRP A 436      66.306 113.313  13.922  1.00  0.00           C  
ATOM    690  C   TRP A 436      64.876 113.639  13.449  1.00  0.00           C  
ATOM    691  O   TRP A 436      63.948 112.854  13.683  1.00  0.00           O  
ATOM    692  CB  TRP A 436      66.547 113.840  15.338  1.00  0.00           C  
ATOM    693  CG  TRP A 436      67.909 113.470  15.902  1.00  0.00           C  
ATOM    694  CD1 TRP A 436      68.583 114.131  16.882  1.00  0.00           C  
ATOM    695  CD2 TRP A 436      68.777 112.406  15.472  1.00  0.00           C  
ATOM    696  NE1 TRP A 436      69.814 113.560  17.081  1.00  0.00           N  
ATOM    697  CE2 TRP A 436      69.957 112.500  16.230  1.00  0.00           C  
ATOM    698  CE3 TRP A 436      68.671 111.390  14.517  1.00  0.00           C  
ATOM    699  CZ2 TRP A 436      71.035 111.615  16.063  1.00  0.00           C  
ATOM    700  CZ3 TRP A 436      69.739 110.513  14.350  1.00  0.00           C  
ATOM    701  CH2 TRP A 436      70.906 110.632  15.122  1.00  0.00           C  
ATOM    702  N   GLU A 437      64.673 114.771  12.783  1.00  0.00           N  
ATOM    703  CA  GLU A 437      63.326 115.073  12.295  1.00  0.00           C  
ATOM    704  C   GLU A 437      63.010 114.160  11.100  1.00  0.00           C  
ATOM    705  O   GLU A 437      61.882 113.697  10.924  1.00  0.00           O  
ATOM    706  CB  GLU A 437      63.221 116.540  11.884  1.00  0.00           C  
ATOM    707  CG  GLU A 437      61.790 117.068  11.815  1.00  0.00           C  
ATOM    708  CD  GLU A 437      61.754 118.588  11.736  1.00  0.00           C  
ATOM    709  OE1 GLU A 437      60.639 119.177  11.742  1.00  0.00           O  
ATOM    710  OE2 GLU A 437      62.858 119.189  11.665  1.00  0.00           O  
ATOM    711  N   PHE A 438      64.030 113.902  10.287  1.00  0.00           N  
ATOM    712  CA  PHE A 438      63.900 113.026   9.138  1.00  0.00           C  
ATOM    713  C   PHE A 438      63.524 111.609   9.615  1.00  0.00           C  
ATOM    714  O   PHE A 438      62.653 110.970   9.018  1.00  0.00           O  
ATOM    715  CB  PHE A 438      65.224 112.998   8.359  1.00  0.00           C  
ATOM    716  CG  PHE A 438      65.212 112.092   7.145  1.00  0.00           C  
ATOM    717  CD1 PHE A 438      64.475 112.424   6.010  1.00  0.00           C  
ATOM    718  CD2 PHE A 438      65.945 110.902   7.137  1.00  0.00           C  
ATOM    719  CE1 PHE A 438      64.467 111.593   4.893  1.00  0.00           C  
ATOM    720  CE2 PHE A 438      65.939 110.069   6.021  1.00  0.00           C  
ATOM    721  CZ  PHE A 438      65.196 110.419   4.897  1.00  0.00           C  
ATOM    722  N   LEU A 439      64.157 111.123  10.688  1.00  0.00           N  
ATOM    723  CA  LEU A 439      63.860 109.784  11.192  1.00  0.00           C  
ATOM    724  C   LEU A 439      62.629 109.706  12.095  1.00  0.00           C  
ATOM    725  O   LEU A 439      62.408 108.713  12.806  1.00  0.00           O  
ATOM    726  CB  LEU A 439      65.075 109.221  11.915  1.00  0.00           C  
ATOM    727  CG  LEU A 439      66.306 109.243  11.017  1.00  0.00           C  
ATOM    728  CD1 LEU A 439      67.518 108.787  11.813  1.00  0.00           C  
ATOM    729  CD2 LEU A 439      66.068 108.375   9.789  1.00  0.00           C  
ATOM    730  N   LYS A 444      61.819 110.753  12.044  1.00  0.00           N  
ATOM    731  CA  LYS A 444      60.597 110.816  12.832  1.00  0.00           C  
ATOM    732  C   LYS A 444      60.908 110.429  14.260  1.00  0.00           C  
ATOM    733  O   LYS A 444      60.157 109.713  14.902  1.00  0.00           O  
ATOM    734  CB  LYS A 444      59.539 109.870  12.253  1.00  0.00           C  
ATOM    735  CG  LYS A 444      59.323 110.001  10.738  1.00  0.00           C  
ATOM    736  CD  LYS A 444      58.083 110.823  10.403  1.00  0.00           C  
ATOM    737  CE  LYS A 444      57.963 111.085   8.903  1.00  0.00           C  
ATOM    738  NZ  LYS A 444      59.128 111.877   8.359  1.00  0.00           N  
ATOM    739  N   ILE A 445      62.032 110.911  14.757  1.00  0.00           N  
ATOM    740  CA  ILE A 445      62.430 110.616  16.122  1.00  0.00           C  
ATOM    741  C   ILE A 445      61.722 111.565  17.092  1.00  0.00           C  
ATOM    742  O   ILE A 445      61.915 112.771  17.042  1.00  0.00           O  
ATOM    743  CB  ILE A 445      63.963 110.758  16.267  1.00  0.00           C  
ATOM    744  CG1 ILE A 445      64.650 109.637  15.492  1.00  0.00           C  
ATOM    745  CG2 ILE A 445      64.367 110.751  17.725  1.00  0.00           C  
ATOM    746  CD1 ILE A 445      66.135 109.819  15.356  1.00  0.00           C  
ATOM    747  N   GLU A 460      60.896 111.005  17.967  1.00  0.00           N  
ATOM    748  CA  GLU A 460      60.158 111.782  18.955  1.00  0.00           C  
ATOM    749  C   GLU A 460      60.920 111.845  20.274  1.00  0.00           C  
ATOM    750  O   GLU A 460      60.800 110.967  21.125  1.00  0.00           O  
ATOM    751  CB  GLU A 460      58.768 111.165  19.167  1.00  0.00           C  
ATOM    752  CG  GLU A 460      57.778 111.460  18.020  1.00  0.00           C  
ATOM    753  CD  GLU A 460      56.512 110.614  18.073  1.00  0.00           C  
ATOM    754  OE1 GLU A 460      55.956 110.427  19.188  1.00  0.00           O  
ATOM    755  OE2 GLU A 460      56.074 110.147  16.993  1.00  0.00           O  
ATOM    756  N   TYR A 461      61.722 112.886  20.442  1.00  0.00           N  
ATOM    757  CA  TYR A 461      62.485 113.018  21.661  1.00  0.00           C  
ATOM    758  C   TYR A 461      61.949 114.144  22.514  1.00  0.00           C  
ATOM    759  O   TYR A 461      61.139 114.941  22.064  1.00  0.00           O  
ATOM    760  CB  TYR A 461      63.965 113.214  21.337  1.00  0.00           C  
ATOM    761  CG  TYR A 461      64.297 114.376  20.430  1.00  0.00           C  
ATOM    762  CD1 TYR A 461      64.559 115.646  20.955  1.00  0.00           C  
ATOM    763  CD2 TYR A 461      64.418 114.196  19.057  1.00  0.00           C  
ATOM    764  CE1 TYR A 461      64.941 116.702  20.136  1.00  0.00           C  
ATOM    765  CE2 TYR A 461      64.799 115.250  18.227  1.00  0.00           C  
ATOM    766  CZ  TYR A 461      65.059 116.499  18.773  1.00  0.00           C  
ATOM    767  OH  TYR A 461      65.415 117.547  17.953  1.00  0.00           O  
ATOM    768  N   THR A 463      62.388 114.207  23.758  1.00  0.00           N  
ATOM    769  CA  THR A 463      61.889 115.242  24.632  1.00  0.00           C  
ATOM    770  C   THR A 463      62.680 116.539  24.622  1.00  0.00           C  
ATOM    771  O   THR A 463      62.106 117.619  24.739  1.00  0.00           O  
ATOM    772  CB  THR A 463      61.822 114.754  26.066  1.00  0.00           C  
ATOM    773  OG1 THR A 463      61.019 113.572  26.132  1.00  0.00           O  
ATOM    774  CG2 THR A 463      61.224 115.832  26.937  1.00  0.00           C  
ATOM    775  N   LYS A 473      63.993 116.434  24.491  1.00  0.00           N  
ATOM    776  CA  LYS A 473      64.824 117.615  24.501  1.00  0.00           C  
ATOM    777  C   LYS A 473      66.189 117.402  23.867  1.00  0.00           C  
ATOM    778  O   LYS A 473      66.797 116.335  23.981  1.00  0.00           O  
ATOM    779  CB  LYS A 473      64.992 118.118  25.945  1.00  0.00           C  
ATOM    780  CG  LYS A 473      66.215 119.001  26.163  1.00  0.00           C  
ATOM    781  CD  LYS A 473      66.041 120.029  27.273  1.00  0.00           C  
ATOM    782  CE  LYS A 473      67.273 120.946  27.333  1.00  0.00           C  
ATOM    783  NZ  LYS A 473      67.191 122.028  28.364  1.00  0.00           N  
ATOM    784  N   PHE A 474      66.663 118.446  23.198  1.00  0.00           N  
ATOM    785  CA  PHE A 474      67.962 118.421  22.554  1.00  0.00           C  
ATOM    786  C   PHE A 474      68.863 119.281  23.433  1.00  0.00           C  
ATOM    787  O   PHE A 474      68.550 120.436  23.697  1.00  0.00           O  
ATOM    788  CB  PHE A 474      67.851 119.019  21.149  1.00  0.00           C  
ATOM    789  CG  PHE A 474      68.983 118.646  20.241  1.00  0.00           C  
ATOM    790  CD1 PHE A 474      68.962 117.450  19.542  1.00  0.00           C  
ATOM    791  CD2 PHE A 474      70.063 119.498  20.072  1.00  0.00           C  
ATOM    792  CE1 PHE A 474      70.019 117.103  18.682  1.00  0.00           C  
ATOM    793  CE2 PHE A 474      71.114 119.162  19.224  1.00  0.00           C  
ATOM    794  CZ  PHE A 474      71.094 117.966  18.522  1.00  0.00           C  
ATOM    795  N   ILE A 475      69.968 118.710  23.893  1.00  0.00           N  
ATOM    796  CA  ILE A 475      70.904 119.406  24.765  1.00  0.00           C  
ATOM    797  C   ILE A 475      72.221 119.721  24.074  1.00  0.00           C  
ATOM    798  O   ILE A 475      72.895 118.847  23.529  1.00  0.00           O  
ATOM    799  CB  ILE A 475      71.216 118.560  26.035  1.00  0.00           C  
ATOM    800  CG1 ILE A 475      72.200 119.299  26.952  1.00  0.00           C  
ATOM    801  CG2 ILE A 475      71.806 117.215  25.639  1.00  0.00           C  
ATOM    802  CD1 ILE A 475      71.547 120.315  27.841  1.00  0.00           C  
ATOM    803  N   ARG A 476      72.597 120.984  24.108  1.00  0.00           N  
ATOM    804  CA  ARG A 476      73.849 121.399  23.510  1.00  0.00           C  
ATOM    805  C   ARG A 476      74.703 121.867  24.670  1.00  0.00           C  
ATOM    806  O   ARG A 476      74.250 122.677  25.476  1.00  0.00           O  
ATOM    807  CB  ARG A 476      73.591 122.538  22.533  1.00  0.00           C  
ATOM    808  CG  ARG A 476      72.584 122.186  21.466  1.00  0.00           C  
ATOM    809  CD  ARG A 476      72.429 123.343  20.535  1.00  0.00           C  
ATOM    810  NE  ARG A 476      73.736 123.860  20.156  1.00  0.00           N  
ATOM    811  CZ  ARG A 476      73.913 125.003  19.505  1.00  0.00           C  
ATOM    812  NH1 ARG A 476      72.849 125.740  19.166  1.00  0.00           N  
ATOM    813  NH2 ARG A 476      75.145 125.401  19.196  1.00  0.00           N  
ATOM    814  N   THR A 477      75.930 121.360  24.765  1.00  0.00           N  
ATOM    815  CA  THR A 477      76.803 121.731  25.871  1.00  0.00           C  
ATOM    816  C   THR A 477      77.272 123.178  25.875  1.00  0.00           C  
ATOM    817  O   THR A 477      78.166 123.533  26.637  1.00  0.00           O  
ATOM    818  CB  THR A 477      78.021 120.820  25.945  1.00  0.00           C  
ATOM    819  OG1 THR A 477      78.900 121.092  24.850  1.00  0.00           O  
ATOM    820  CG2 THR A 477      77.574 119.361  25.882  1.00  0.00           C  
ATOM    821  N   THR A 478      76.682 124.009  25.021  1.00  0.00           N  
ATOM    822  CA  THR A 478      77.036 125.422  24.982  1.00  0.00           C  
ATOM    823  C   THR A 478      75.834 126.168  25.534  1.00  0.00           C  
ATOM    824  O   THR A 478      75.871 127.386  25.695  1.00  0.00           O  
ATOM    825  CB  THR A 478      77.330 125.970  23.536  1.00  0.00           C  
ATOM    826  OG1 THR A 478      76.204 125.738  22.686  1.00  0.00           O  
ATOM    827  CG2 THR A 478      78.557 125.331  22.937  1.00  0.00           C  
ATOM    828  N   ASP A 479      74.756 125.445  25.816  1.00  0.00           N  
ATOM    829  CA  ASP A 479      73.577 126.103  26.364  1.00  0.00           C  
ATOM    830  C   ASP A 479      73.953 126.773  27.682  1.00  0.00           C  
ATOM    831  O   ASP A 479      74.660 126.195  28.506  1.00  0.00           O  
ATOM    832  CB  ASP A 479      72.440 125.104  26.624  1.00  0.00           C  
ATOM    833  CG  ASP A 479      71.813 124.584  25.351  1.00  0.00           C  
ATOM    834  OD1 ASP A 479      71.571 125.386  24.411  1.00  0.00           O  
ATOM    835  OD2 ASP A 479      71.547 123.366  25.301  1.00  0.00           O  
ATOM    836  N   PRO A 482      73.493 128.014  27.889  1.00  0.00           N  
ATOM    837  CA  PRO A 482      73.785 128.755  29.122  1.00  0.00           C  
ATOM    838  C   PRO A 482      73.572 127.909  30.400  1.00  0.00           C  
ATOM    839  O   PRO A 482      74.479 127.765  31.230  1.00  0.00           O  
ATOM    840  CB  PRO A 482      72.823 129.938  29.027  1.00  0.00           C  
ATOM    841  CG  PRO A 482      72.836 130.235  27.558  1.00  0.00           C  
ATOM    842  CD  PRO A 482      72.742 128.853  26.934  1.00  0.00           C  
ATOM    843  N   TYR A 485      72.373 127.342  30.525  1.00  0.00           N  
ATOM    844  CA  TYR A 485      71.977 126.518  31.669  1.00  0.00           C  
ATOM    845  C   TYR A 485      72.978 125.406  31.955  1.00  0.00           C  
ATOM    846  O   TYR A 485      73.280 125.108  33.108  1.00  0.00           O  
ATOM    847  CB  TYR A 485      70.600 125.897  31.413  1.00  0.00           C  
ATOM    848  CG  TYR A 485      69.611 126.821  30.700  1.00  0.00           C  
ATOM    849  CD1 TYR A 485      69.899 127.356  29.429  1.00  0.00           C  
ATOM    850  CD2 TYR A 485      68.379 127.155  31.285  1.00  0.00           C  
ATOM    851  CE1 TYR A 485      68.984 128.201  28.760  1.00  0.00           C  
ATOM    852  CE2 TYR A 485      67.454 127.999  30.622  1.00  0.00           C  
ATOM    853  CZ  TYR A 485      67.762 128.517  29.360  1.00  0.00           C  
ATOM    854  OH  TYR A 485      66.854 129.338  28.704  1.00  0.00           O  
ATOM    855  N   HIS A 486      73.499 124.799  30.895  1.00  0.00           N  
ATOM    856  CA  HIS A 486      74.455 123.710  31.036  1.00  0.00           C  
ATOM    857  C   HIS A 486      75.846 124.120  31.522  1.00  0.00           C  
ATOM    858  O   HIS A 486      76.444 123.430  32.350  1.00  0.00           O  
ATOM    859  CB  HIS A 486      74.594 122.958  29.712  1.00  0.00           C  
ATOM    860  CG  HIS A 486      75.596 121.853  29.762  1.00  0.00           C  
ATOM    861  ND1 HIS A 486      75.310 120.619  30.297  1.00  0.00           N  
ATOM    862  CD2 HIS A 486      76.911 121.826  29.439  1.00  0.00           C  
ATOM    863  CE1 HIS A 486      76.407 119.880  30.307  1.00  0.00           C  
ATOM    864  NE2 HIS A 486      77.394 120.590  29.793  1.00  0.00           N  
ATOM    865  N   VAL A 489      76.370 125.226  31.002  1.00  0.00           N  
ATOM    866  CA  VAL A 489      77.699 125.670  31.407  1.00  0.00           C  
ATOM    867  C   VAL A 489      77.751 125.954  32.906  1.00  0.00           C  
ATOM    868  O   VAL A 489      78.680 125.526  33.588  1.00  0.00           O  
ATOM    869  CB  VAL A 489      78.173 126.926  30.598  1.00  0.00           C  
ATOM    870  CG1 VAL A 489      78.146 126.615  29.115  1.00  0.00           C  
ATOM    871  CG2 VAL A 489      77.305 128.136  30.907  1.00  0.00           C  
ATOM    872  N   LYS A 490      76.743 126.654  33.418  1.00  0.00           N  
ATOM    873  CA  LYS A 490      76.676 126.966  34.845  1.00  0.00           C  
ATOM    874  C   LYS A 490      76.693 125.677  35.671  1.00  0.00           C  
ATOM    875  O   LYS A 490      77.541 125.501  36.555  1.00  0.00           O  
ATOM    876  CB  LYS A 490      75.403 127.766  35.143  1.00  0.00           C  
ATOM    877  CG  LYS A 490      75.398 129.144  34.481  1.00  0.00           C  
ATOM    878  CD  LYS A 490      74.010 129.797  34.458  1.00  0.00           C  
ATOM    879  CE  LYS A 490      74.002 131.026  33.528  1.00  0.00           C  
ATOM    880  NZ  LYS A 490      72.671 131.702  33.451  1.00  0.00           N  
ATOM    881  N   PHE A 494      75.758 124.778  35.374  1.00  0.00           N  
ATOM    882  CA  PHE A 494      75.655 123.495  36.066  1.00  0.00           C  
ATOM    883  C   PHE A 494      77.008 122.772  36.209  1.00  0.00           C  
ATOM    884  O   PHE A 494      77.348 122.279  37.277  1.00  0.00           O  
ATOM    885  CB  PHE A 494      74.674 122.590  35.313  1.00  0.00           C  
ATOM    886  CG  PHE A 494      74.275 121.363  36.073  1.00  0.00           C  
ATOM    887  CD1 PHE A 494      73.019 121.277  36.664  1.00  0.00           C  
ATOM    888  CD2 PHE A 494      75.178 120.318  36.257  1.00  0.00           C  
ATOM    889  CE1 PHE A 494      72.673 120.179  37.434  1.00  0.00           C  
ATOM    890  CE2 PHE A 494      74.835 119.211  37.032  1.00  0.00           C  
ATOM    891  CZ  PHE A 494      73.581 119.146  37.621  1.00  0.00           C  
ATOM    892  N   VAL A 495      77.777 122.695  35.131  1.00  0.00           N  
ATOM    893  CA  VAL A 495      79.074 122.024  35.191  1.00  0.00           C  
ATOM    894  C   VAL A 495      80.032 122.802  36.083  1.00  0.00           C  
ATOM    895  O   VAL A 495      80.971 122.240  36.666  1.00  0.00           O  
ATOM    896  CB  VAL A 495      79.679 121.901  33.801  1.00  0.00           C  
ATOM    897  CG1 VAL A 495      80.935 121.043  33.849  1.00  0.00           C  
ATOM    898  CG2 VAL A 495      78.632 121.325  32.859  1.00  0.00           C  
ATOM    899  N   GLN A 496      79.799 124.106  36.182  1.00  0.00           N  
ATOM    900  CA  GLN A 496      80.634 124.938  37.023  1.00  0.00           C  
ATOM    901  C   GLN A 496      80.278 124.675  38.470  1.00  0.00           C  
ATOM    902  O   GLN A 496      81.148 124.305  39.264  1.00  0.00           O  
ATOM    903  CB  GLN A 496      80.439 126.413  36.682  1.00  0.00           C  
ATOM    904  CG  GLN A 496      81.141 126.802  35.400  1.00  0.00           C  
ATOM    905  CD  GLN A 496      80.929 128.249  35.016  1.00  0.00           C  
ATOM    906  OE1 GLN A 496      79.825 128.792  35.159  1.00  0.00           O  
ATOM    907  NE2 GLN A 496      81.985 128.881  34.497  1.00  0.00           N  
ATOM    908  N   LYS A 498      78.997 124.838  38.802  1.00  0.00           N  
ATOM    909  CA  LYS A 498      78.525 124.613  40.168  1.00  0.00           C  
ATOM    910  C   LYS A 498      78.926 123.248  40.696  1.00  0.00           C  
ATOM    911  O   LYS A 498      79.642 123.152  41.690  1.00  0.00           O  
ATOM    912  CB  LYS A 498      77.007 124.756  40.248  1.00  0.00           C  
ATOM    913  CG  LYS A 498      76.520 126.118  39.819  1.00  0.00           C  
ATOM    914  CD  LYS A 498      75.047 126.287  40.071  1.00  0.00           C  
ATOM    915  CE  LYS A 498      74.568 127.602  39.487  1.00  0.00           C  
ATOM    916  NZ  LYS A 498      73.097 127.774  39.656  1.00  0.00           N  
ATOM    917  N   VAL A 499      78.471 122.189  40.037  1.00  0.00           N  
ATOM    918  CA  VAL A 499      78.801 120.840  40.476  1.00  0.00           C  
ATOM    919  C   VAL A 499      80.319 120.675  40.555  1.00  0.00           C  
ATOM    920  O   VAL A 499      80.837 119.926  41.389  1.00  0.00           O  
ATOM    921  CB  VAL A 499      78.169 119.785  39.523  1.00  0.00           C  
ATOM    922  CG1 VAL A 499      78.738 118.399  39.783  1.00  0.00           C  
ATOM    923  CG2 VAL A 499      76.669 119.766  39.726  1.00  0.00           C  
ATOM    924  N   PHE A 500      81.036 121.384  39.693  1.00  0.00           N  
ATOM    925  CA  PHE A 500      82.486 121.302  39.711  1.00  0.00           C  
ATOM    926  C   PHE A 500      82.967 121.926  41.019  1.00  0.00           C  
ATOM    927  O   PHE A 500      83.768 121.338  41.753  1.00  0.00           O  
ATOM    928  CB  PHE A 500      83.099 122.061  38.524  1.00  0.00           C  
ATOM    929  CG  PHE A 500      84.583 121.846  38.376  1.00  0.00           C  
ATOM    930  CD1 PHE A 500      85.082 120.612  37.934  1.00  0.00           C  
ATOM    931  CD2 PHE A 500      85.488 122.846  38.741  1.00  0.00           C  
ATOM    932  CE1 PHE A 500      86.457 120.372  37.863  1.00  0.00           C  
ATOM    933  CE2 PHE A 500      86.871 122.616  38.673  1.00  0.00           C  
ATOM    934  CZ  PHE A 500      87.351 121.374  38.235  1.00  0.00           C  
ATOM    935  N   GLU A 501      82.462 123.118  41.313  1.00  0.00           N  
ATOM    936  CA  GLU A 501      82.855 123.814  42.524  1.00  0.00           C  
ATOM    937  C   GLU A 501      82.357 123.080  43.747  1.00  0.00           C  
ATOM    938  O   GLU A 501      83.049 123.012  44.761  1.00  0.00           O  
ATOM    939  CB  GLU A 501      82.316 125.237  42.528  1.00  0.00           C  
ATOM    940  CG  GLU A 501      82.945 126.086  43.593  1.00  0.00           C  
ATOM    941  CD  GLU A 501      82.811 127.559  43.302  1.00  0.00           C  
ATOM    942  OE1 GLU A 501      81.848 128.190  43.801  1.00  0.00           O  
ATOM    943  OE2 GLU A 501      83.673 128.078  42.556  1.00  0.00           O  
ATOM    944  N   GLU A 502      81.156 122.525  43.658  1.00  0.00           N  
ATOM    945  CA  GLU A 502      80.605 121.790  44.781  1.00  0.00           C  
ATOM    946  C   GLU A 502      81.527 120.614  45.062  1.00  0.00           C  
ATOM    947  O   GLU A 502      81.865 120.331  46.206  1.00  0.00           O  
ATOM    948  CB  GLU A 502      79.201 121.275  44.458  1.00  0.00           C  
ATOM    949  CG  GLU A 502      78.235 121.383  45.629  1.00  0.00           C  
ATOM    950  CD  GLU A 502      78.854 120.934  46.949  1.00  0.00           C  
ATOM    951  OE1 GLU A 502      78.738 119.742  47.313  1.00  0.00           O  
ATOM    952  OE2 GLU A 502      79.473 121.784  47.625  1.00  0.00           O  
ATOM    953  N   CYS A 503      81.941 119.933  44.005  1.00  0.00           N  
ATOM    954  CA  CYS A 503      82.817 118.786  44.154  1.00  0.00           C  
ATOM    955  C   CYS A 503      84.168 119.217  44.753  1.00  0.00           C  
ATOM    956  O   CYS A 503      84.777 118.489  45.548  1.00  0.00           O  
ATOM    957  CB  CYS A 503      83.008 118.111  42.789  1.00  0.00           C  
ATOM    958  SG  CYS A 503      83.819 116.494  42.833  1.00  0.00           S  
ATOM    959  N   TYR A 504      84.631 120.406  44.377  1.00  0.00           N  
ATOM    960  CA  TYR A 504      85.902 120.916  44.889  1.00  0.00           C  
ATOM    961  C   TYR A 504      85.801 121.111  46.402  1.00  0.00           C  
ATOM    962  O   TYR A 504      86.644 120.618  47.160  1.00  0.00           O  
ATOM    963  CB  TYR A 504      86.258 122.246  44.210  1.00  0.00           C  
ATOM    964  CG  TYR A 504      87.561 122.858  44.690  1.00  0.00           C  
ATOM    965  CD1 TYR A 504      88.732 122.102  44.727  1.00  0.00           C  
ATOM    966  CD2 TYR A 504      87.625 124.189  45.108  1.00  0.00           C  
ATOM    967  CE1 TYR A 504      89.933 122.645  45.168  1.00  0.00           C  
ATOM    968  CE2 TYR A 504      88.825 124.745  45.550  1.00  0.00           C  
ATOM    969  CZ  TYR A 504      89.974 123.960  45.575  1.00  0.00           C  
ATOM    970  OH  TYR A 504      91.168 124.488  45.997  1.00  0.00           O  
ATOM    971  N   LYS A 505      84.760 121.824  46.828  1.00  0.00           N  
ATOM    972  CA  LYS A 505      84.523 122.081  48.244  1.00  0.00           C  
ATOM    973  C   LYS A 505      84.540 120.795  49.064  1.00  0.00           C  
ATOM    974  O   LYS A 505      85.081 120.766  50.167  1.00  0.00           O  
ATOM    975  CB  LYS A 505      83.186 122.798  48.431  1.00  0.00           C  
ATOM    976  CG  LYS A 505      83.155 124.171  47.790  1.00  0.00           C  
ATOM    977  CD  LYS A 505      81.808 124.846  47.959  1.00  0.00           C  
ATOM    978  CE  LYS A 505      81.868 126.283  47.462  1.00  0.00           C  
ATOM    979  NZ  LYS A 505      80.528 126.933  47.502  1.00  0.00           N  
ATOM    980  N   ARG A 506      83.951 119.735  48.520  1.00  0.00           N  
ATOM    981  CA  ARG A 506      83.907 118.447  49.200  1.00  0.00           C  
ATOM    982  C   ARG A 506      85.277 117.775  49.235  1.00  0.00           C  
ATOM    983  O   ARG A 506      85.427 116.672  49.768  1.00  0.00           O  
ATOM    984  CB  ARG A 506      82.907 117.531  48.509  1.00  0.00           C  
ATOM    985  CG  ARG A 506      81.526 118.130  48.423  1.00  0.00           C  
ATOM    986  CD  ARG A 506      80.527 117.100  47.956  1.00  0.00           C  
ATOM    987  NE  ARG A 506      79.188 117.430  48.422  1.00  0.00           N  
ATOM    988  CZ  ARG A 506      78.307 116.521  48.812  1.00  0.00           C  
ATOM    989  NH1 ARG A 506      78.635 115.235  48.781  1.00  0.00           N  
ATOM    990  NH2 ARG A 506      77.118 116.898  49.261  1.00  0.00           N  
ATOM    991  N   GLY A 507      86.266 118.439  48.644  1.00  0.00           N  
ATOM    992  CA  GLY A 507      87.624 117.920  48.640  1.00  0.00           C  
ATOM    993  C   GLY A 507      87.906 116.734  47.744  1.00  0.00           C  
ATOM    994  O   GLY A 507      88.811 115.947  48.019  1.00  0.00           O  
ATOM    995  N   ASP A 508      87.148 116.602  46.664  1.00  0.00           N  
ATOM    996  CA  ASP A 508      87.363 115.491  45.750  1.00  0.00           C  
ATOM    997  C   ASP A 508      87.992 115.929  44.429  1.00  0.00           C  
ATOM    998  O   ASP A 508      88.172 115.134  43.510  1.00  0.00           O  
ATOM    999  CB  ASP A 508      86.046 114.743  45.535  1.00  0.00           C  
ATOM   1000  CG  ASP A 508      85.846 113.622  46.553  1.00  0.00           C  
ATOM   1001  OD1 ASP A 508      86.111 113.832  47.757  1.00  0.00           O  
ATOM   1002  OD2 ASP A 508      85.422 112.527  46.146  1.00  0.00           O  
ATOM   1003  N   ILE A 509      88.343 117.207  44.362  1.00  0.00           N  
ATOM   1004  CA  ILE A 509      88.986 117.788  43.194  1.00  0.00           C  
ATOM   1005  C   ILE A 509      90.193 118.563  43.704  1.00  0.00           C  
ATOM   1006  O   ILE A 509      90.051 119.661  44.229  1.00  0.00           O  
ATOM   1007  CB  ILE A 509      88.049 118.758  42.460  1.00  0.00           C  
ATOM   1008  CG1 ILE A 509      86.974 117.977  41.699  1.00  0.00           C  
ATOM   1009  CG2 ILE A 509      88.840 119.611  41.505  1.00  0.00           C  
ATOM   1010  CD1 ILE A 509      85.967 118.867  40.950  1.00  0.00           C  
ATOM   1011  N   TYR A 510      91.382 117.991  43.571  1.00  0.00           N  
ATOM   1012  CA  TYR A 510      92.567 118.683  44.046  1.00  0.00           C  
ATOM   1013  C   TYR A 510      93.442 119.159  42.912  1.00  0.00           C  
ATOM   1014  O   TYR A 510      93.240 118.783  41.760  1.00  0.00           O  
ATOM   1015  CB  TYR A 510      93.396 117.787  44.966  1.00  0.00           C  
ATOM   1016  CG  TYR A 510      94.061 116.610  44.294  1.00  0.00           C  
ATOM   1017  CD1 TYR A 510      93.574 115.321  44.473  1.00  0.00           C  
ATOM   1018  CD2 TYR A 510      95.203 116.780  43.520  1.00  0.00           C  
ATOM   1019  CE1 TYR A 510      94.208 114.230  43.907  1.00  0.00           C  
ATOM   1020  CE2 TYR A 510      95.844 115.697  42.944  1.00  0.00           C  
ATOM   1021  CZ  TYR A 510      95.344 114.421  43.143  1.00  0.00           C  
ATOM   1022  OH  TYR A 510      95.984 113.331  42.588  1.00  0.00           O  
ATOM   1023  N   LEU A 511      94.421 119.992  43.255  1.00  0.00           N  
ATOM   1024  CA  LEU A 511      95.365 120.525  42.281  1.00  0.00           C  
ATOM   1025  C   LEU A 511      96.567 119.590  42.202  1.00  0.00           C  
ATOM   1026  O   LEU A 511      97.152 119.219  43.226  1.00  0.00           O  
ATOM   1027  CB  LEU A 511      95.808 121.927  42.691  1.00  0.00           C  
ATOM   1028  CG  LEU A 511      96.985 122.519  41.927  1.00  0.00           C  
ATOM   1029  CD1 LEU A 511      96.821 122.301  40.432  1.00  0.00           C  
ATOM   1030  CD2 LEU A 511      97.082 123.990  42.262  1.00  0.00           C  
ATOM   1031  N   GLY A 512      96.927 119.203  40.983  1.00  0.00           N  
ATOM   1032  CA  GLY A 512      98.040 118.292  40.810  1.00  0.00           C  
ATOM   1033  C   GLY A 512      98.951 118.609  39.645  1.00  0.00           C  
ATOM   1034  O   GLY A 512      98.865 119.677  39.027  1.00  0.00           O  
ATOM   1035  N   GLU A 513      99.825 117.654  39.347  1.00  0.00           N  
ATOM   1036  CA  GLU A 513     100.798 117.780  38.272  1.00  0.00           C  
ATOM   1037  C   GLU A 513     100.455 116.789  37.164  1.00  0.00           C  
ATOM   1038  O   GLU A 513     100.041 115.667  37.450  1.00  0.00           O  
ATOM   1039  CB  GLU A 513     102.194 117.462  38.820  1.00  0.00           C  
ATOM   1040  CG  GLU A 513     103.357 117.949  37.968  1.00  0.00           C  
ATOM   1041  CD  GLU A 513     103.657 119.417  38.192  1.00  0.00           C  
ATOM   1042  OE1 GLU A 513     103.953 119.790  39.350  1.00  0.00           O  
ATOM   1043  OE2 GLU A 513     103.598 120.193  37.214  1.00  0.00           O  
ATOM   1044  N   TYR A 514     100.621 117.194  35.906  1.00  0.00           N  
ATOM   1045  CA  TYR A 514     100.339 116.288  34.796  1.00  0.00           C  
ATOM   1046  C   TYR A 514     101.451 116.254  33.758  1.00  0.00           C  
ATOM   1047  O   TYR A 514     101.985 115.186  33.452  1.00  0.00           O  
ATOM   1048  CB  TYR A 514      99.015 116.641  34.110  1.00  0.00           C  
ATOM   1049  CG  TYR A 514      98.570 115.558  33.154  1.00  0.00           C  
ATOM   1050  CD1 TYR A 514      98.759 114.211  33.474  1.00  0.00           C  
ATOM   1051  CD2 TYR A 514      97.974 115.869  31.932  1.00  0.00           C  
ATOM   1052  CE1 TYR A 514      98.374 113.198  32.601  1.00  0.00           C  
ATOM   1053  CE2 TYR A 514      97.578 114.855  31.044  1.00  0.00           C  
ATOM   1054  CZ  TYR A 514      97.784 113.520  31.388  1.00  0.00           C  
ATOM   1055  OH  TYR A 514      97.412 112.506  30.527  1.00  0.00           O  
ATOM   1056  N   LYS A 831     104.162 117.909  30.573  1.00  0.00           N  
ATOM   1057  CA  LYS A 831     103.477 117.844  31.856  1.00  0.00           C  
ATOM   1058  C   LYS A 831     103.121 119.249  32.337  1.00  0.00           C  
ATOM   1059  O   LYS A 831     103.810 120.216  32.005  1.00  0.00           O  
ATOM   1060  CB  LYS A 831     104.369 117.131  32.887  1.00  0.00           C  
ATOM   1061  CG  LYS A 831     105.621 117.899  33.299  1.00  0.00           C  
ATOM   1062  CD  LYS A 831     105.346 118.852  34.463  1.00  0.00           C  
ATOM   1063  CE  LYS A 831     106.358 119.991  34.511  1.00  0.00           C  
ATOM   1064  NZ  LYS A 831     106.255 120.855  33.295  1.00  0.00           N  
ATOM   1065  N   GLU A 832     102.039 119.358  33.107  1.00  0.00           N  
ATOM   1066  CA  GLU A 832     101.598 120.650  33.643  1.00  0.00           C  
ATOM   1067  C   GLU A 832     100.500 120.582  34.724  1.00  0.00           C  
ATOM   1068  O   GLU A 832      99.904 119.530  34.974  1.00  0.00           O  
ATOM   1069  CB  GLU A 832     101.160 121.579  32.496  1.00  0.00           C  
ATOM   1070  CG  GLU A 832     100.369 120.917  31.375  1.00  0.00           C  
ATOM   1071  CD  GLU A 832      98.955 120.531  31.771  1.00  0.00           C  
ATOM   1072  OE1 GLU A 832      98.788 119.668  32.661  1.00  0.00           O  
ATOM   1073  OE2 GLU A 832      98.002 121.089  31.184  1.00  0.00           O  
ATOM   1074  N   PRO A 833     100.233 121.715  35.392  1.00  0.00           N  
ATOM   1075  CA  PRO A 833      99.219 121.805  36.447  1.00  0.00           C  
ATOM   1076  C   PRO A 833      97.780 121.689  35.948  1.00  0.00           C  
ATOM   1077  O   PRO A 833      97.379 122.375  35.010  1.00  0.00           O  
ATOM   1078  CB  PRO A 833      99.482 123.182  37.066  1.00  0.00           C  
ATOM   1079  CG  PRO A 833     100.918 123.452  36.749  1.00  0.00           C  
ATOM   1080  CD  PRO A 833     101.027 122.955  35.336  1.00  0.00           C  
ATOM   1081  N   SER A 834      97.004 120.826  36.593  1.00  0.00           N  
ATOM   1082  CA  SER A 834      95.599 120.631  36.245  1.00  0.00           C  
ATOM   1083  C   SER A 834      94.907 119.926  37.409  1.00  0.00           C  
ATOM   1084  O   SER A 834      95.489 119.040  38.047  1.00  0.00           O  
ATOM   1085  CB  SER A 834      95.457 119.790  34.962  1.00  0.00           C  
ATOM   1086  OG  SER A 834      95.822 118.432  35.167  1.00  0.00           O  
ATOM   1087  N   TYR A 835      93.672 120.332  37.689  1.00  0.00           N  
ATOM   1088  CA  TYR A 835      92.886 119.747  38.767  1.00  0.00           C  
ATOM   1089  C   TYR A 835      92.554 118.286  38.513  1.00  0.00           C  
ATOM   1090  O   TYR A 835      92.317 117.873  37.380  1.00  0.00           O  
ATOM   1091  CB  TYR A 835      91.602 120.545  38.957  1.00  0.00           C  
ATOM   1092  CG  TYR A 835      91.875 121.941  39.427  1.00  0.00           C  
ATOM   1093  CD1 TYR A 835      92.068 122.216  40.782  1.00  0.00           C  
ATOM   1094  CD2 TYR A 835      92.026 122.977  38.513  1.00  0.00           C  
ATOM   1095  CE1 TYR A 835      92.415 123.496  41.214  1.00  0.00           C  
ATOM   1096  CE2 TYR A 835      92.370 124.252  38.927  1.00  0.00           C  
ATOM   1097  CZ  TYR A 835      92.567 124.509  40.277  1.00  0.00           C  
ATOM   1098  OH  TYR A 835      92.940 125.772  40.671  1.00  0.00           O  
ATOM   1099  N   PHE A 836      92.547 117.502  39.581  1.00  0.00           N  
ATOM   1100  CA  PHE A 836      92.242 116.086  39.485  1.00  0.00           C  
ATOM   1101  C   PHE A 836      91.013 115.726  40.306  1.00  0.00           C  
ATOM   1102  O   PHE A 836      90.587 116.486  41.180  1.00  0.00           O  
ATOM   1103  CB  PHE A 836      93.429 115.262  39.973  1.00  0.00           C  
ATOM   1104  CG  PHE A 836      94.545 115.165  38.983  1.00  0.00           C  
ATOM   1105  CD1 PHE A 836      94.986 116.291  38.298  1.00  0.00           C  
ATOM   1106  CD2 PHE A 836      95.166 113.942  38.739  1.00  0.00           C  
ATOM   1107  CE1 PHE A 836      96.023 116.204  37.381  1.00  0.00           C  
ATOM   1108  CE2 PHE A 836      96.208 113.842  37.824  1.00  0.00           C  
ATOM   1109  CZ  PHE A 836      96.637 114.973  37.144  1.00  0.00           C  
ATOM   1110  N   PHE A 837      90.440 114.566  40.003  1.00  0.00           N  
ATOM   1111  CA  PHE A 837      89.278 114.069  40.716  1.00  0.00           C  
ATOM   1112  C   PHE A 837      89.848 112.946  41.561  1.00  0.00           C  
ATOM   1113  O   PHE A 837      90.700 112.202  41.084  1.00  0.00           O  
ATOM   1114  CB  PHE A 837      88.241 113.525  39.736  1.00  0.00           C  
ATOM   1115  CG  PHE A 837      87.031 112.954  40.404  1.00  0.00           C  
ATOM   1116  CD1 PHE A 837      86.123 113.790  41.055  1.00  0.00           C  
ATOM   1117  CD2 PHE A 837      86.838 111.573  40.459  1.00  0.00           C  
ATOM   1118  CE1 PHE A 837      85.045 113.254  41.761  1.00  0.00           C  
ATOM   1119  CE2 PHE A 837      85.765 111.034  41.159  1.00  0.00           C  
ATOM   1120  CZ  PHE A 837      84.868 111.871  41.814  1.00  0.00           C  
ATOM   1121  N   ARG A 838      89.395 112.824  42.807  1.00  0.00           N  
ATOM   1122  CA  ARG A 838      89.922 111.790  43.698  1.00  0.00           C  
ATOM   1123  C   ARG A 838      89.440 110.409  43.314  1.00  0.00           C  
ATOM   1124  O   ARG A 838      89.121 109.583  44.157  1.00  0.00           O  
ATOM   1125  CB  ARG A 838      89.567 112.089  45.166  1.00  0.00           C  
ATOM   1126  CG  ARG A 838      89.922 113.520  45.627  1.00  0.00           C  
ATOM   1127  CD  ARG A 838      90.235 113.589  47.116  1.00  0.00           C  
ATOM   1128  NE  ARG A 838      91.665 113.428  47.349  1.00  0.00           N  
ATOM   1129  CZ  ARG A 838      92.516 114.436  47.492  1.00  0.00           C  
ATOM   1130  NH1 ARG A 838      92.091 115.698  47.442  1.00  0.00           N  
ATOM   1131  NH2 ARG A 838      93.798 114.177  47.653  1.00  0.00           N  
ATOM   1132  N   LEU A 839      89.403 110.165  42.018  1.00  0.00           N  
ATOM   1133  CA  LEU A 839      88.976 108.884  41.500  1.00  0.00           C  
ATOM   1134  C   LEU A 839      89.713 107.707  42.153  1.00  0.00           C  
ATOM   1135  O   LEU A 839      89.220 106.587  42.132  1.00  0.00           O  
ATOM   1136  CB  LEU A 839      89.201 108.851  39.991  1.00  0.00           C  
ATOM   1137  CG  LEU A 839      88.757 107.573  39.287  1.00  0.00           C  
ATOM   1138  CD1 LEU A 839      87.248 107.449  39.382  1.00  0.00           C  
ATOM   1139  CD2 LEU A 839      89.195 107.615  37.841  1.00  0.00           C  
ATOM   1140  N   SER A 840      90.898 107.952  42.712  1.00  0.00           N  
ATOM   1141  CA  SER A 840      91.669 106.884  43.351  1.00  0.00           C  
ATOM   1142  C   SER A 840      90.829 106.258  44.454  1.00  0.00           C  
ATOM   1143  O   SER A 840      91.004 105.091  44.812  1.00  0.00           O  
ATOM   1144  CB  SER A 840      92.992 107.426  43.906  1.00  0.00           C  
ATOM   1145  OG  SER A 840      92.808 108.639  44.610  1.00  0.00           O  
ATOM   1146  N   LYS A 841      89.921 107.055  45.004  1.00  0.00           N  
ATOM   1147  CA  LYS A 841      89.007 106.568  46.019  1.00  0.00           C  
ATOM   1148  C   LYS A 841      87.901 105.994  45.137  1.00  0.00           C  
ATOM   1149  O   LYS A 841      88.047 105.957  43.919  1.00  0.00           O  
ATOM   1150  CB  LYS A 841      88.463 107.737  46.834  1.00  0.00           C  
ATOM   1151  CG  LYS A 841      89.509 108.517  47.616  1.00  0.00           C  
ATOM   1152  CD  LYS A 841      88.914 109.803  48.220  1.00  0.00           C  
ATOM   1153  CE  LYS A 841      87.663 109.535  49.080  1.00  0.00           C  
ATOM   1154  NZ  LYS A 841      87.078 110.799  49.640  1.00  0.00           N  
ATOM   1155  N   TYR A 844      86.801 105.544  45.723  1.00  0.00           N  
ATOM   1156  CA  TYR A 844      85.703 105.026  44.914  1.00  0.00           C  
ATOM   1157  C   TYR A 844      85.961 103.695  44.246  1.00  0.00           C  
ATOM   1158  O   TYR A 844      85.085 103.166  43.577  1.00  0.00           O  
ATOM   1159  CB  TYR A 844      85.320 106.049  43.852  1.00  0.00           C  
ATOM   1160  CG  TYR A 844      84.912 107.357  44.462  1.00  0.00           C  
ATOM   1161  CD1 TYR A 844      85.752 108.465  44.417  1.00  0.00           C  
ATOM   1162  CD2 TYR A 844      83.696 107.474  45.143  1.00  0.00           C  
ATOM   1163  CE1 TYR A 844      85.394 109.655  45.034  1.00  0.00           C  
ATOM   1164  CE2 TYR A 844      83.331 108.655  45.764  1.00  0.00           C  
ATOM   1165  CZ  TYR A 844      84.186 109.738  45.707  1.00  0.00           C  
ATOM   1166  OH  TYR A 844      83.835 110.893  46.354  1.00  0.00           O  
ATOM   1167  N   GLN A 845      87.152 103.143  44.427  1.00  0.00           N  
ATOM   1168  CA  GLN A 845      87.444 101.862  43.814  1.00  0.00           C  
ATOM   1169  C   GLN A 845      86.584 100.766  44.441  1.00  0.00           C  
ATOM   1170  O   GLN A 845      85.973  99.949  43.748  1.00  0.00           O  
ATOM   1171  CB  GLN A 845      88.919 101.504  43.975  1.00  0.00           C  
ATOM   1172  CG  GLN A 845      89.381 100.530  42.904  1.00  0.00           C  
ATOM   1173  CD  GLN A 845      90.664  99.796  43.241  1.00  0.00           C  
ATOM   1174  OE1 GLN A 845      91.728 100.404  43.413  1.00  0.00           O  
ATOM   1175  NE2 GLN A 845      90.570  98.471  43.329  1.00  0.00           N  
ATOM   1176  N   ASP A 846      86.532 100.748  45.764  1.00  0.00           N  
ATOM   1177  CA  ASP A 846      85.745  99.739  46.446  1.00  0.00           C  
ATOM   1178  C   ASP A 846      84.273 100.068  46.290  1.00  0.00           C  
ATOM   1179  O   ASP A 846      83.437  99.172  46.154  1.00  0.00           O  
ATOM   1180  CB  ASP A 846      86.167  99.665  47.907  1.00  0.00           C  
ATOM   1181  CG  ASP A 846      87.629  99.282  48.054  1.00  0.00           C  
ATOM   1182  OD1 ASP A 846      87.996  98.170  47.604  1.00  0.00           O  
ATOM   1183  OD2 ASP A 846      88.412 100.095  48.600  1.00  0.00           O  
ATOM   1184  N   LYS A 847      83.960 101.357  46.290  1.00  0.00           N  
ATOM   1185  CA  LYS A 847      82.588 101.800  46.089  1.00  0.00           C  
ATOM   1186  C   LYS A 847      82.088 101.283  44.734  1.00  0.00           C  
ATOM   1187  O   LYS A 847      80.987 100.727  44.637  1.00  0.00           O  
ATOM   1188  CB  LYS A 847      82.548 103.314  46.116  1.00  0.00           C  
ATOM   1189  CG  LYS A 847      82.875 103.864  47.460  1.00  0.00           C  
ATOM   1190  CD  LYS A 847      81.605 104.128  48.213  1.00  0.00           C  
ATOM   1191  CE  LYS A 847      81.358 105.620  48.290  1.00  0.00           C  
ATOM   1192  NZ  LYS A 847      82.524 106.310  48.945  1.00  0.00           N  
ATOM   1193  N   LEU A 848      82.908 101.463  43.695  1.00  0.00           N  
ATOM   1194  CA  LEU A 848      82.574 101.004  42.351  1.00  0.00           C  
ATOM   1195  C   LEU A 848      82.469  99.494  42.302  1.00  0.00           C  
ATOM   1196  O   LEU A 848      81.576  98.956  41.646  1.00  0.00           O  
ATOM   1197  CB  LEU A 848      83.634 101.429  41.335  1.00  0.00           C  
ATOM   1198  CG  LEU A 848      83.819 102.901  40.978  1.00  0.00           C  
ATOM   1199  CD1 LEU A 848      84.767 103.021  39.815  1.00  0.00           C  
ATOM   1200  CD2 LEU A 848      82.482 103.515  40.625  1.00  0.00           C  
ATOM   1201  N   LEU A 849      83.376  98.801  42.984  1.00  0.00           N  
ATOM   1202  CA  LEU A 849      83.339  97.344  42.962  1.00  0.00           C  
ATOM   1203  C   LEU A 849      82.095  96.765  43.602  1.00  0.00           C  
ATOM   1204  O   LEU A 849      81.515  95.796  43.098  1.00  0.00           O  
ATOM   1205  CB  LEU A 849      84.593  96.770  43.616  1.00  0.00           C  
ATOM   1206  CG  LEU A 849      85.692  96.708  42.551  1.00  0.00           C  
ATOM   1207  CD1 LEU A 849      87.028  96.377  43.168  1.00  0.00           C  
ATOM   1208  CD2 LEU A 849      85.303  95.687  41.496  1.00  0.00           C  
ATOM   1209  N   GLU A 850      81.691  97.374  44.712  1.00  0.00           N  
ATOM   1210  CA  GLU A 850      80.506  96.954  45.443  1.00  0.00           C  
ATOM   1211  C   GLU A 850      79.315  97.158  44.520  1.00  0.00           C  
ATOM   1212  O   GLU A 850      78.511  96.248  44.319  1.00  0.00           O  
ATOM   1213  CB  GLU A 850      80.361  97.811  46.698  1.00  0.00           C  
ATOM   1214  CG  GLU A 850      79.254  97.395  47.648  1.00  0.00           C  
ATOM   1215  CD  GLU A 850      79.157  98.328  48.843  1.00  0.00           C  
ATOM   1216  OE1 GLU A 850      78.222  98.151  49.662  1.00  0.00           O  
ATOM   1217  OE2 GLU A 850      80.020  99.233  48.960  1.00  0.00           O  
ATOM   1218  N   LEU A 851      79.212  98.363  43.960  1.00  0.00           N  
ATOM   1219  CA  LEU A 851      78.142  98.689  43.027  1.00  0.00           C  
ATOM   1220  C   LEU A 851      78.023  97.582  41.970  1.00  0.00           C  
ATOM   1221  O   LEU A 851      76.951  97.023  41.746  1.00  0.00           O  
ATOM   1222  CB  LEU A 851      78.446 100.024  42.341  1.00  0.00           C  
ATOM   1223  CG  LEU A 851      77.596 100.429  41.131  1.00  0.00           C  
ATOM   1224  CD1 LEU A 851      76.182 100.674  41.579  1.00  0.00           C  
ATOM   1225  CD2 LEU A 851      78.162 101.673  40.483  1.00  0.00           C  
ATOM   1226  N   TYR A 852      79.133  97.267  41.318  1.00  0.00           N  
ATOM   1227  CA  TYR A 852      79.123  96.231  40.289  1.00  0.00           C  
ATOM   1228  C   TYR A 852      78.650  94.919  40.895  1.00  0.00           C  
ATOM   1229  O   TYR A 852      78.095  94.073  40.200  1.00  0.00           O  
ATOM   1230  CB  TYR A 852      80.529  96.046  39.695  1.00  0.00           C  
ATOM   1231  CG  TYR A 852      81.144  97.294  39.091  1.00  0.00           C  
ATOM   1232  CD1 TYR A 852      82.515  97.373  38.870  1.00  0.00           C  
ATOM   1233  CD2 TYR A 852      80.356  98.387  38.725  1.00  0.00           C  
ATOM   1234  CE1 TYR A 852      83.094  98.508  38.298  1.00  0.00           C  
ATOM   1235  CE2 TYR A 852      80.920  99.529  38.149  1.00  0.00           C  
ATOM   1236  CZ  TYR A 852      82.292  99.584  37.935  1.00  0.00           C  
ATOM   1237  OH  TYR A 852      82.863 100.695  37.332  1.00  0.00           O  
ATOM   1238  N   GLU A 853      78.869  94.761  42.198  1.00  0.00           N  
ATOM   1239  CA  GLU A 853      78.493  93.542  42.915  1.00  0.00           C  
ATOM   1240  C   GLU A 853      77.017  93.517  43.283  1.00  0.00           C  
ATOM   1241  O   GLU A 853      76.243  92.711  42.779  1.00  0.00           O  
ATOM   1242  CB  GLU A 853      79.336  93.417  44.186  1.00  0.00           C  
ATOM   1243  CG  GLU A 853      79.995  92.060  44.384  1.00  0.00           C  
ATOM   1244  CD  GLU A 853      78.992  90.939  44.550  1.00  0.00           C  
ATOM   1245  OE1 GLU A 853      78.226  90.969  45.537  1.00  0.00           O  
ATOM   1246  OE2 GLU A 853      78.972  90.028  43.693  1.00  0.00           O  
ATOM   1247  N   LYS A 854      76.644  94.417  44.178  1.00  0.00           N  
ATOM   1248  CA  LYS A 854      75.275  94.529  44.641  1.00  0.00           C  
ATOM   1249  C   LYS A 854      74.296  94.590  43.471  1.00  0.00           C  
ATOM   1250  O   LYS A 854      73.356  93.802  43.418  1.00  0.00           O  
ATOM   1251  CB  LYS A 854      75.143  95.770  45.522  1.00  0.00           C  
ATOM   1252  CG  LYS A 854      73.797  95.921  46.214  1.00  0.00           C  
ATOM   1253  CD  LYS A 854      73.831  97.050  47.256  1.00  0.00           C  
ATOM   1254  CE  LYS A 854      72.434  97.605  47.553  1.00  0.00           C  
ATOM   1255  NZ  LYS A 854      71.852  98.339  46.377  1.00  0.00           N  
ATOM   1256  N   ASN A 855      74.536  95.502  42.528  1.00  0.00           N  
ATOM   1257  CA  ASN A 855      73.667  95.678  41.356  1.00  0.00           C  
ATOM   1258  C   ASN A 855      74.258  95.191  40.034  1.00  0.00           C  
ATOM   1259  O   ASN A 855      74.950  95.926  39.333  1.00  0.00           O  
ATOM   1260  CB  ASN A 855      73.295  97.140  41.230  1.00  0.00           C  
ATOM   1261  CG  ASN A 855      72.732  97.681  42.504  1.00  0.00           C  
ATOM   1262  OD1 ASN A 855      71.586  97.399  42.856  1.00  0.00           O  
ATOM   1263  ND2 ASN A 855      73.542  98.447  43.232  1.00  0.00           N  
ATOM   1264  N   PRO A 856      73.971  93.937  39.670  1.00  0.00           N  
ATOM   1265  CA  PRO A 856      74.444  93.290  38.444  1.00  0.00           C  
ATOM   1266  C   PRO A 856      73.941  93.854  37.114  1.00  0.00           C  
ATOM   1267  O   PRO A 856      74.562  93.619  36.080  1.00  0.00           O  
ATOM   1268  CB  PRO A 856      74.014  91.840  38.641  1.00  0.00           C  
ATOM   1269  CG  PRO A 856      74.078  91.680  40.125  1.00  0.00           C  
ATOM   1270  CD  PRO A 856      73.395  92.937  40.584  1.00  0.00           C  
ATOM   1271  N   GLU A 857      72.828  94.580  37.111  1.00  0.00           N  
ATOM   1272  CA  GLU A 857      72.338  95.119  35.846  1.00  0.00           C  
ATOM   1273  C   GLU A 857      72.897  96.481  35.431  1.00  0.00           C  
ATOM   1274  O   GLU A 857      72.574  96.957  34.353  1.00  0.00           O  
ATOM   1275  CB  GLU A 857      70.804  95.182  35.830  1.00  0.00           C  
ATOM   1276  CG  GLU A 857      70.097  93.850  35.528  1.00  0.00           C  
ATOM   1277  CD  GLU A 857      68.589  94.020  35.309  1.00  0.00           C  
ATOM   1278  OE1 GLU A 857      67.934  94.717  36.124  1.00  0.00           O  
ATOM   1279  OE2 GLU A 857      68.059  93.452  34.326  1.00  0.00           O  
ATOM   1280  N   PHE A 858      73.727  97.108  36.264  1.00  0.00           N  
ATOM   1281  CA  PHE A 858      74.303  98.416  35.922  1.00  0.00           C  
ATOM   1282  C   PHE A 858      75.056  98.387  34.591  1.00  0.00           C  
ATOM   1283  O   PHE A 858      74.709  99.129  33.676  1.00  0.00           O  
ATOM   1284  CB  PHE A 858      75.238  98.892  37.020  1.00  0.00           C  
ATOM   1285  CG  PHE A 858      75.750 100.280  36.820  1.00  0.00           C  
ATOM   1286  CD1 PHE A 858      74.874 101.366  36.824  1.00  0.00           C  
ATOM   1287  CD2 PHE A 858      77.114 100.519  36.714  1.00  0.00           C  
ATOM   1288  CE1 PHE A 858      75.354 102.681  36.737  1.00  0.00           C  
ATOM   1289  CE2 PHE A 858      77.612 101.831  36.627  1.00  0.00           C  
ATOM   1290  CZ  PHE A 858      76.726 102.912  36.641  1.00  0.00           C  
ATOM   1291  N   ILE A 859      76.102  97.562  34.485  1.00  0.00           N  
ATOM   1292  CA  ILE A 859      76.841  97.425  33.212  1.00  0.00           C  
ATOM   1293  C   ILE A 859      76.002  96.370  32.518  1.00  0.00           C  
ATOM   1294  O   ILE A 859      75.839  95.275  33.051  1.00  0.00           O  
ATOM   1295  CB  ILE A 859      78.277  96.882  33.404  1.00  0.00           C  
ATOM   1296  CG1 ILE A 859      79.125  97.892  34.172  1.00  0.00           C  
ATOM   1297  CG2 ILE A 859      78.908  96.609  32.066  1.00  0.00           C  
ATOM   1298  CD1 ILE A 859      78.853  97.913  35.632  1.00  0.00           C  
ATOM   1299  N   GLN A 860      75.466  96.667  31.340  1.00  0.00           N  
ATOM   1300  CA  GLN A 860      74.586  95.678  30.769  1.00  0.00           C  
ATOM   1301  C   GLN A 860      75.053  94.537  29.916  1.00  0.00           C  
ATOM   1302  O   GLN A 860      74.909  93.388  30.336  1.00  0.00           O  
ATOM   1303  CB  GLN A 860      73.403  96.317  30.082  1.00  0.00           C  
ATOM   1304  CG  GLN A 860      72.235  95.355  30.121  1.00  0.00           C  
ATOM   1305  CD  GLN A 860      72.375  94.297  31.232  1.00  0.00           C  
ATOM   1306  OE1 GLN A 860      72.678  94.618  32.386  1.00  0.00           O  
ATOM   1307  NE2 GLN A 860      72.148  93.032  30.877  1.00  0.00           N  
ATOM   1308  N   PRO A 861      75.551  94.791  28.698  1.00  0.00           N  
ATOM   1309  CA  PRO A 861      75.949  93.540  28.038  1.00  0.00           C  
ATOM   1310  C   PRO A 861      76.773  92.787  29.097  1.00  0.00           C  
ATOM   1311  O   PRO A 861      77.833  93.244  29.523  1.00  0.00           O  
ATOM   1312  CB  PRO A 861      76.770  94.025  26.844  1.00  0.00           C  
ATOM   1313  CG  PRO A 861      76.185  95.373  26.559  1.00  0.00           C  
ATOM   1314  CD  PRO A 861      75.977  95.973  27.936  1.00  0.00           C  
ATOM   1315  N   ASP A 862      76.246  91.666  29.568  1.00  0.00           N  
ATOM   1316  CA  ASP A 862      76.915  90.909  30.617  1.00  0.00           C  
ATOM   1317  C   ASP A 862      78.380  90.673  30.335  1.00  0.00           C  
ATOM   1318  O   ASP A 862      79.222  90.879  31.206  1.00  0.00           O  
ATOM   1319  CB  ASP A 862      76.208  89.578  30.839  1.00  0.00           C  
ATOM   1320  CG  ASP A 862      74.748  89.757  31.154  1.00  0.00           C  
ATOM   1321  OD1 ASP A 862      74.005  90.214  30.257  1.00  0.00           O  
ATOM   1322  OD2 ASP A 862      74.342  89.456  32.294  1.00  0.00           O  
ATOM   1323  N   TYR A 863      78.692  90.255  29.116  1.00  0.00           N  
ATOM   1324  CA  TYR A 863      80.075  89.997  28.778  1.00  0.00           C  
ATOM   1325  C   TYR A 863      80.925  91.260  28.815  1.00  0.00           C  
ATOM   1326  O   TYR A 863      82.139  91.193  28.625  1.00  0.00           O  
ATOM   1327  CB  TYR A 863      80.163  89.330  27.412  1.00  0.00           C  
ATOM   1328  CG  TYR A 863      79.482  90.092  26.308  1.00  0.00           C  
ATOM   1329  CD1 TYR A 863      80.193  90.990  25.505  1.00  0.00           C  
ATOM   1330  CD2 TYR A 863      78.124  89.910  26.051  1.00  0.00           C  
ATOM   1331  CE1 TYR A 863      79.564  91.682  24.467  1.00  0.00           C  
ATOM   1332  CE2 TYR A 863      77.487  90.595  25.022  1.00  0.00           C  
ATOM   1333  CZ  TYR A 863      78.212  91.475  24.234  1.00  0.00           C  
ATOM   1334  OH  TYR A 863      77.583  92.123  23.199  1.00  0.00           O  
ATOM   1335  N   ARG A 864      80.294  92.402  29.083  1.00  0.00           N  
ATOM   1336  CA  ARG A 864      81.010  93.677  29.137  1.00  0.00           C  
ATOM   1337  C   ARG A 864      81.393  94.074  30.547  1.00  0.00           C  
ATOM   1338  O   ARG A 864      82.466  94.624  30.763  1.00  0.00           O  
ATOM   1339  CB  ARG A 864      80.174  94.810  28.517  1.00  0.00           C  
ATOM   1340  CG  ARG A 864      79.997  94.727  27.006  1.00  0.00           C  
ATOM   1341  CD  ARG A 864      81.287  95.011  26.247  1.00  0.00           C  
ATOM   1342  NE  ARG A 864      81.164  94.659  24.831  1.00  0.00           N  
ATOM   1343  CZ  ARG A 864      82.110  94.868  23.916  1.00  0.00           C  
ATOM   1344  NH1 ARG A 864      83.263  95.433  24.255  1.00  0.00           N  
ATOM   1345  NH2 ARG A 864      81.908  94.507  22.655  1.00  0.00           N  
ATOM   1346  N   ARG A 865      80.509  93.811  31.504  1.00  0.00           N  
ATOM   1347  CA  ARG A 865      80.773  94.159  32.901  1.00  0.00           C  
ATOM   1348  C   ARG A 865      82.061  93.511  33.355  1.00  0.00           C  
ATOM   1349  O   ARG A 865      82.812  94.091  34.136  1.00  0.00           O  
ATOM   1350  CB  ARG A 865      79.616  93.710  33.794  1.00  0.00           C  
ATOM   1351  CG  ARG A 865      79.231  92.280  33.581  1.00  0.00           C  
ATOM   1352  CD  ARG A 865      77.734  92.093  33.722  1.00  0.00           C  
ATOM   1353  NE  ARG A 865      77.339  91.726  35.077  1.00  0.00           N  
ATOM   1354  CZ  ARG A 865      76.126  91.286  35.397  1.00  0.00           C  
ATOM   1355  NH1 ARG A 865      75.192  91.167  34.461  1.00  0.00           N  
ATOM   1356  NH2 ARG A 865      75.854  90.945  36.649  1.00  0.00           N  
ATOM   1357  N   ASN A 866      82.314  92.308  32.851  1.00  0.00           N  
ATOM   1358  CA  ASN A 866      83.529  91.580  33.192  1.00  0.00           C  
ATOM   1359  C   ASN A 866      84.764  92.406  32.856  1.00  0.00           C  
ATOM   1360  O   ASN A 866      85.713  92.461  33.632  1.00  0.00           O  
ATOM   1361  CB  ASN A 866      83.567  90.263  32.433  1.00  0.00           C  
ATOM   1362  CG  ASN A 866      82.257  89.529  32.513  1.00  0.00           C  
ATOM   1363  OD1 ASN A 866      81.771  89.224  33.605  1.00  0.00           O  
ATOM   1364  ND2 ASN A 866      81.666  89.246  31.358  1.00  0.00           N  
ATOM   1365  N   GLU A 867      84.758  93.050  31.700  1.00  0.00           N  
ATOM   1366  CA  GLU A 867      85.892  93.867  31.332  1.00  0.00           C  
ATOM   1367  C   GLU A 867      85.960  95.075  32.263  1.00  0.00           C  
ATOM   1368  O   GLU A 867      87.043  95.526  32.619  1.00  0.00           O  
ATOM   1369  CB  GLU A 867      85.767  94.361  29.899  1.00  0.00           C  
ATOM   1370  CG  GLU A 867      85.000  93.463  28.969  1.00  0.00           C  
ATOM   1371  CD  GLU A 867      84.727  94.162  27.663  1.00  0.00           C  
ATOM   1372  OE1 GLU A 867      84.582  95.408  27.704  1.00  0.00           O  
ATOM   1373  OE2 GLU A 867      84.648  93.483  26.614  1.00  0.00           O  
ATOM   1374  N   ILE A 868      84.811  95.607  32.663  1.00  0.00           N  
ATOM   1375  CA  ILE A 868      84.811  96.770  33.545  1.00  0.00           C  
ATOM   1376  C   ILE A 868      85.229  96.502  34.996  1.00  0.00           C  
ATOM   1377  O   ILE A 868      86.026  97.259  35.550  1.00  0.00           O  
ATOM   1378  CB  ILE A 868      83.434  97.474  33.555  1.00  0.00           C  
ATOM   1379  CG1 ILE A 868      83.352  98.474  32.402  1.00  0.00           C  
ATOM   1380  CG2 ILE A 868      83.231  98.220  34.870  1.00  0.00           C  
ATOM   1381  CD1 ILE A 868      83.504  97.869  31.056  1.00  0.00           C  
ATOM   1382  N   ILE A 869      84.685  95.451  35.615  1.00  0.00           N  
ATOM   1383  CA  ILE A 869      85.015  95.123  37.004  1.00  0.00           C  
ATOM   1384  C   ILE A 869      86.492  94.758  37.095  1.00  0.00           C  
ATOM   1385  O   ILE A 869      87.134  94.936  38.127  1.00  0.00           O  
ATOM   1386  CB  ILE A 869      84.194  93.930  37.525  1.00  0.00           C  
ATOM   1387  CG1 ILE A 869      84.548  92.682  36.712  1.00  0.00           C  
ATOM   1388  CG2 ILE A 869      82.700  94.244  37.455  1.00  0.00           C  
ATOM   1389  CD1 ILE A 869      84.274  91.371  37.434  1.00  0.00           C  
ATOM   1390  N   SER A 870      87.019  94.228  35.999  1.00  0.00           N  
ATOM   1391  CA  SER A 870      88.422  93.849  35.910  1.00  0.00           C  
ATOM   1392  C   SER A 870      89.254  95.134  35.826  1.00  0.00           C  
ATOM   1393  O   SER A 870      90.212  95.337  36.572  1.00  0.00           O  
ATOM   1394  CB  SER A 870      88.633  92.992  34.666  1.00  0.00           C  
ATOM   1395  OG  SER A 870      89.999  92.919  34.334  1.00  0.00           O  
ATOM   1396  N   PHE A 872      88.871  96.011  34.913  1.00  0.00           N  
ATOM   1397  CA  PHE A 872      89.573  97.266  34.753  1.00  0.00           C  
ATOM   1398  C   PHE A 872      89.615  98.028  36.064  1.00  0.00           C  
ATOM   1399  O   PHE A 872      90.495  98.864  36.263  1.00  0.00           O  
ATOM   1400  CB  PHE A 872      88.888  98.125  33.698  1.00  0.00           C  
ATOM   1401  CG  PHE A 872      89.419  99.521  33.629  1.00  0.00           C  
ATOM   1402  CD1 PHE A 872      90.668  99.777  33.083  1.00  0.00           C  
ATOM   1403  CD2 PHE A 872      88.676 100.581  34.123  1.00  0.00           C  
ATOM   1404  CE1 PHE A 872      91.169 101.066  33.028  1.00  0.00           C  
ATOM   1405  CE2 PHE A 872      89.174 101.867  34.071  1.00  0.00           C  
ATOM   1406  CZ  PHE A 872      90.426 102.107  33.518  1.00  0.00           C  
ATOM   1407  N   VAL A 873      88.663  97.743  36.951  1.00  0.00           N  
ATOM   1408  CA  VAL A 873      88.601  98.430  38.242  1.00  0.00           C  
ATOM   1409  C   VAL A 873      89.478  97.757  39.280  1.00  0.00           C  
ATOM   1410  O   VAL A 873      90.291  98.414  39.927  1.00  0.00           O  
ATOM   1411  CB  VAL A 873      87.148  98.515  38.807  1.00  0.00           C  
ATOM   1412  CG1 VAL A 873      87.179  99.020  40.236  1.00  0.00           C  
ATOM   1413  CG2 VAL A 873      86.310  99.471  37.980  1.00  0.00           C  
ATOM   1414  N   LYS A 874      89.308  96.450  39.442  1.00  0.00           N  
ATOM   1415  CA  LYS A 874      90.096  95.699  40.406  1.00  0.00           C  
ATOM   1416  C   LYS A 874      91.558  96.130  40.397  1.00  0.00           C  
ATOM   1417  O   LYS A 874      92.144  96.383  41.452  1.00  0.00           O  
ATOM   1418  CB  LYS A 874      90.017  94.209  40.110  1.00  0.00           C  
ATOM   1419  CG  LYS A 874      88.671  93.578  40.381  1.00  0.00           C  
ATOM   1420  CD  LYS A 874      88.756  92.082  40.138  1.00  0.00           C  
ATOM   1421  CE  LYS A 874      87.445  91.393  40.416  1.00  0.00           C  
ATOM   1422  NZ  LYS A 874      86.992  91.636  41.804  1.00  0.00           N  
ATOM   1423  N   GLN A1082      92.151  96.221  39.213  1.00  0.00           N  
ATOM   1424  CA  GLN A1082      93.549  96.616  39.118  1.00  0.00           C  
ATOM   1425  C   GLN A1082      93.755  98.125  39.157  1.00  0.00           C  
ATOM   1426  O   GLN A1082      94.144  98.659  40.186  1.00  0.00           O  
ATOM   1427  CB  GLN A1082      94.179  96.013  37.860  1.00  0.00           C  
ATOM   1428  CG  GLN A1082      93.397  96.231  36.575  1.00  0.00           C  
ATOM   1429  CD  GLN A1082      93.545  95.063  35.608  1.00  0.00           C  
ATOM   1430  OE1 GLN A1082      93.190  95.163  34.426  1.00  0.00           O  
ATOM   1431  NE2 GLN A1082      94.060  93.938  36.113  1.00  0.00           N  
ATOM   1432  N   GLY A1083      93.483  98.806  38.044  1.00  0.00           N  
ATOM   1433  CA  GLY A1083      93.646 100.255  37.964  1.00  0.00           C  
ATOM   1434  C   GLY A1083      93.168 101.052  39.167  1.00  0.00           C  
ATOM   1435  O   GLY A1083      92.735 100.466  40.162  1.00  0.00           O  
ATOM   1436  N   LEU A1084      93.226 102.383  39.075  1.00  0.00           N  
ATOM   1437  CA  LEU A1084      92.807 103.225  40.189  1.00  0.00           C  
ATOM   1438  C   LEU A1084      93.218 104.694  40.040  1.00  0.00           C  
ATOM   1439  O   LEU A1084      92.536 105.592  40.527  1.00  0.00           O  
ATOM   1440  CB  LEU A1084      93.412 102.659  41.490  1.00  0.00           C  
ATOM   1441  CG  LEU A1084      93.043 103.186  42.887  1.00  0.00           C  
ATOM   1442  CD1 LEU A1084      91.521 103.178  43.034  1.00  0.00           C  
ATOM   1443  CD2 LEU A1084      93.710 102.319  43.987  1.00  0.00           C  
ATOM   1444  N   LYS A1085      94.336 104.931  39.368  1.00  0.00           N  
ATOM   1445  CA  LYS A1085      94.879 106.281  39.206  1.00  0.00           C  
ATOM   1446  C   LYS A1085      93.837 107.393  39.256  1.00  0.00           C  
ATOM   1447  O   LYS A1085      92.737 107.217  38.761  1.00  0.00           O  
ATOM   1448  CB  LYS A1085      95.676 106.368  37.894  1.00  0.00           C  
ATOM   1449  CG  LYS A1085      96.781 107.424  37.911  1.00  0.00           C  
ATOM   1450  CD  LYS A1085      97.855 107.083  38.944  1.00  0.00           C  
ATOM   1451  CE  LYS A1085      98.875 108.208  39.090  1.00  0.00           C  
ATOM   1452  NZ  LYS A1085      99.945 107.852  40.074  1.00  0.00           N  
ATOM   1453  N   ASP A1087      94.176 108.531  39.864  1.00  0.00           N  
ATOM   1454  CA  ASP A1087      93.237 109.648  39.922  1.00  0.00           C  
ATOM   1455  C   ASP A1087      92.983 110.109  38.494  1.00  0.00           C  
ATOM   1456  O   ASP A1087      93.471 109.483  37.557  1.00  0.00           O  
ATOM   1457  CB  ASP A1087      93.762 110.797  40.799  1.00  0.00           C  
ATOM   1458  CG  ASP A1087      93.526 110.550  42.303  1.00  0.00           C  
ATOM   1459  OD1 ASP A1087      92.509 109.918  42.646  1.00  0.00           O  
ATOM   1460  OD2 ASP A1087      94.340 110.999  43.147  1.00  0.00           O  
ATOM   1461  N   LEU A1088      92.252 111.203  38.303  1.00  0.00           N  
ATOM   1462  CA  LEU A1088      91.911 111.608  36.940  1.00  0.00           C  
ATOM   1463  C   LEU A1088      91.964 113.087  36.609  1.00  0.00           C  
ATOM   1464  O   LEU A1088      91.268 113.894  37.216  1.00  0.00           O  
ATOM   1465  CB  LEU A1088      90.512 111.081  36.637  1.00  0.00           C  
ATOM   1466  CG  LEU A1088      89.836 111.249  35.285  1.00  0.00           C  
ATOM   1467  CD1 LEU A1088      90.538 110.419  34.215  1.00  0.00           C  
ATOM   1468  CD2 LEU A1088      88.394 110.796  35.449  1.00  0.00           C  
ATOM   1469  N   SER A1089      92.773 113.431  35.616  1.00  0.00           N  
ATOM   1470  CA  SER A1089      92.902 114.814  35.189  1.00  0.00           C  
ATOM   1471  C   SER A1089      91.546 115.278  34.677  1.00  0.00           C  
ATOM   1472  O   SER A1089      91.023 114.717  33.712  1.00  0.00           O  
ATOM   1473  CB  SER A1089      93.940 114.918  34.070  1.00  0.00           C  
ATOM   1474  OG  SER A1089      94.096 116.265  33.637  1.00  0.00           O  
ATOM   1475  N   VAL A1090      90.977 116.299  35.308  1.00  0.00           N  
ATOM   1476  CA  VAL A1090      89.669 116.796  34.895  1.00  0.00           C  
ATOM   1477  C   VAL A1090      89.683 118.223  34.357  1.00  0.00           C  
ATOM   1478  O   VAL A1090      88.645 118.769  33.982  1.00  0.00           O  
ATOM   1479  CB  VAL A1090      88.657 116.706  36.059  1.00  0.00           C  
ATOM   1480  CG1 VAL A1090      88.577 115.269  36.553  1.00  0.00           C  
ATOM   1481  CG2 VAL A1090      89.054 117.654  37.188  1.00  0.00           C  
ATOM   1482  N   THR A1091      90.858 118.834  34.315  1.00  0.00           N  
ATOM   1483  CA  THR A1091      90.953 120.193  33.798  1.00  0.00           C  
ATOM   1484  C   THR A1091      92.173 120.390  32.913  1.00  0.00           C  
ATOM   1485  O   THR A1091      93.110 119.580  32.924  1.00  0.00           O  
ATOM   1486  CB  THR A1091      91.025 121.226  34.930  1.00  0.00           C  
ATOM   1487  OG1 THR A1091      90.658 122.511  34.419  1.00  0.00           O  
ATOM   1488  CG2 THR A1091      92.434 121.317  35.471  1.00  0.00           C  
ATOM   1489  N   ARG A1093      92.144 121.471  32.139  1.00  0.00           N  
ATOM   1490  CA  ARG A1093      93.251 121.818  31.257  1.00  0.00           C  
ATOM   1491  C   ARG A1093      93.440 123.324  31.145  1.00  0.00           C  
ATOM   1492  O   ARG A1093      92.478 124.099  31.202  1.00  0.00           O  
ATOM   1493  CB  ARG A1093      93.060 121.215  29.863  1.00  0.00           C  
ATOM   1494  CG  ARG A1093      93.871 119.946  29.650  1.00  0.00           C  
ATOM   1495  CD  ARG A1093      94.770 120.057  28.423  1.00  0.00           C  
ATOM   1496  NE  ARG A1093      94.187 119.440  27.227  1.00  0.00           N  
ATOM   1497  CZ  ARG A1093      94.776 119.415  26.032  1.00  0.00           C  
ATOM   1498  NH1 ARG A1093      95.971 119.980  25.859  1.00  0.00           N  
ATOM   1499  NH2 ARG A1093      94.176 118.815  25.009  1.00  0.00           N  
ATOM   1500  N   PRO A1094      94.701 123.755  30.985  1.00  0.00           N  
ATOM   1501  CA  PRO A1094      95.100 125.162  30.859  1.00  0.00           C  
ATOM   1502  C   PRO A1094      94.215 125.910  29.876  1.00  0.00           C  
ATOM   1503  O   PRO A1094      94.021 125.462  28.754  1.00  0.00           O  
ATOM   1504  CB  PRO A1094      96.540 125.061  30.372  1.00  0.00           C  
ATOM   1505  CG  PRO A1094      97.026 123.800  31.029  1.00  0.00           C  
ATOM   1506  CD  PRO A1094      95.865 122.861  30.818  1.00  0.00           C  
ATOM   1507  N   ARG A1097      93.672 127.045  30.287  1.00  0.00           N  
ATOM   1508  CA  ARG A1097      92.819 127.818  29.388  1.00  0.00           C  
ATOM   1509  C   ARG A1097      93.636 128.282  28.183  1.00  0.00           C  
ATOM   1510  O   ARG A1097      93.094 128.698  27.154  1.00  0.00           O  
ATOM   1511  CB  ARG A1097      92.232 129.029  30.118  1.00  0.00           C  
ATOM   1512  CG  ARG A1097      91.357 129.901  29.239  1.00  0.00           C  
ATOM   1513  CD  ARG A1097      90.559 130.893  30.053  1.00  0.00           C  
ATOM   1514  NE  ARG A1097      89.761 131.769  29.203  1.00  0.00           N  
ATOM   1515  CZ  ARG A1097      88.981 132.746  29.656  1.00  0.00           C  
ATOM   1516  NH1 ARG A1097      88.896 132.973  30.962  1.00  0.00           N  
ATOM   1517  NH2 ARG A1097      88.285 133.493  28.805  1.00  0.00           N  
ATOM   1518  N   SER A1098      94.954 128.194  28.333  1.00  0.00           N  
ATOM   1519  CA  SER A1098      95.904 128.593  27.302  1.00  0.00           C  
ATOM   1520  C   SER A1098      95.778 127.680  26.090  1.00  0.00           C  
ATOM   1521  O   SER A1098      95.737 128.146  24.947  1.00  0.00           O  
ATOM   1522  CB  SER A1098      97.323 128.516  27.866  1.00  0.00           C  
ATOM   1523  OG  SER A1098      97.372 129.124  29.147  1.00  0.00           O  
ATOM   1524  N   ARG A1099      95.714 126.378  26.351  1.00  0.00           N  
ATOM   1525  CA  ARG A1099      95.594 125.393  25.289  1.00  0.00           C  
ATOM   1526  C   ARG A1099      94.150 125.229  24.822  1.00  0.00           C  
ATOM   1527  O   ARG A1099      93.881 125.236  23.619  1.00  0.00           O  
ATOM   1528  CB  ARG A1099      96.130 124.047  25.768  1.00  0.00           C  
ATOM   1529  CG  ARG A1099      97.462 124.156  26.466  1.00  0.00           C  
ATOM   1530  CD  ARG A1099      98.065 122.787  26.685  1.00  0.00           C  
ATOM   1531  NE  ARG A1099      99.402 122.873  27.264  1.00  0.00           N  
ATOM   1532  CZ  ARG A1099     100.412 123.554  26.725  1.00  0.00           C  
ATOM   1533  NH1 ARG A1099     100.242 124.217  25.586  1.00  0.00           N  
ATOM   1534  NH2 ARG A1099     101.598 123.568  27.321  1.00  0.00           N  
ATOM   1535  N   VAL A1100      93.223 125.099  25.772  1.00  0.00           N  
ATOM   1536  CA  VAL A1100      91.811 124.905  25.440  1.00  0.00           C  
ATOM   1537  C   VAL A1100      90.895 126.066  25.826  1.00  0.00           C  
ATOM   1538  O   VAL A1100      90.215 126.000  26.840  1.00  0.00           O  
ATOM   1539  CB  VAL A1100      91.259 123.615  26.110  1.00  0.00           C  
ATOM   1540  CG1 VAL A1100      89.825 123.380  25.671  1.00  0.00           C  
ATOM   1541  CG2 VAL A1100      92.118 122.413  25.739  1.00  0.00           C  
ATOM   1542  N   LYS A1101      90.857 127.120  25.016  1.00  0.00           N  
ATOM   1543  CA  LYS A1101      90.002 128.260  25.329  1.00  0.00           C  
ATOM   1544  C   LYS A1101      88.540 127.944  25.068  1.00  0.00           C  
ATOM   1545  O   LYS A1101      87.650 128.488  25.725  1.00  0.00           O  
ATOM   1546  CB  LYS A1101      90.407 129.505  24.528  1.00  0.00           C  
ATOM   1547  CG  LYS A1101      89.528 130.733  24.827  1.00  0.00           C  
ATOM   1548  CD  LYS A1101      89.368 130.972  26.339  1.00  0.00           C  
ATOM   1549  CE  LYS A1101      87.890 131.133  26.733  1.00  0.00           C  
ATOM   1550  NZ  LYS A1101      87.613 130.800  28.176  1.00  0.00           N  
ATOM   1551  N   TRP A1102      88.285 127.077  24.093  1.00  0.00           N  
ATOM   1552  CA  TRP A1102      86.911 126.693  23.814  1.00  0.00           C  
ATOM   1553  C   TRP A1102      86.577 125.623  24.843  1.00  0.00           C  
ATOM   1554  O   TRP A1102      87.142 124.527  24.819  1.00  0.00           O  
ATOM   1555  CB  TRP A1102      86.764 126.129  22.406  1.00  0.00           C  
ATOM   1556  CG  TRP A1102      85.325 125.887  22.006  1.00  0.00           C  
ATOM   1557  CD1 TRP A1102      84.810 124.738  21.481  1.00  0.00           C  
ATOM   1558  CD2 TRP A1102      84.233 126.825  22.062  1.00  0.00           C  
ATOM   1559  NE1 TRP A1102      83.472 124.902  21.201  1.00  0.00           N  
ATOM   1560  CE2 TRP A1102      83.093 126.172  21.548  1.00  0.00           C  
ATOM   1561  CE3 TRP A1102      84.109 128.147  22.492  1.00  0.00           C  
ATOM   1562  CZ2 TRP A1102      81.840 126.802  21.454  1.00  0.00           C  
ATOM   1563  CZ3 TRP A1102      82.857 128.774  22.395  1.00  0.00           C  
ATOM   1564  CH2 TRP A1102      81.746 128.100  21.880  1.00  0.00           C  
ATOM   1565  N   GLY A1103      85.678 125.961  25.764  1.00  0.00           N  
ATOM   1566  CA  GLY A1103      85.291 125.034  26.816  1.00  0.00           C  
ATOM   1567  C   GLY A1103      84.783 125.795  28.026  1.00  0.00           C  
ATOM   1568  O   GLY A1103      84.770 127.027  28.028  1.00  0.00           O  
ATOM   1569  N   ILE A1104      84.365 125.071  29.056  1.00  0.00           N  
ATOM   1570  CA  ILE A1104      83.848 125.710  30.260  1.00  0.00           C  
ATOM   1571  C   ILE A1104      84.950 126.049  31.264  1.00  0.00           C  
ATOM   1572  O   ILE A1104      85.828 125.234  31.559  1.00  0.00           O  
ATOM   1573  CB  ILE A1104      82.770 124.832  30.931  1.00  0.00           C  
ATOM   1574  CG1 ILE A1104      81.549 124.744  30.010  1.00  0.00           C  
ATOM   1575  CG2 ILE A1104      82.376 125.417  32.284  1.00  0.00           C  
ATOM   1576  CD1 ILE A1104      80.471 123.816  30.501  1.00  0.00           C  
ATOM   1577  N   PRO A1105      84.908 127.276  31.798  1.00  0.00           N  
ATOM   1578  CA  PRO A1105      85.890 127.755  32.764  1.00  0.00           C  
ATOM   1579  C   PRO A1105      85.615 127.380  34.213  1.00  0.00           C  
ATOM   1580  O   PRO A1105      84.478 127.482  34.690  1.00  0.00           O  
ATOM   1581  CB  PRO A1105      85.853 129.280  32.585  1.00  0.00           C  
ATOM   1582  CG  PRO A1105      84.917 129.536  31.410  1.00  0.00           C  
ATOM   1583  CD  PRO A1105      83.999 128.367  31.412  1.00  0.00           C  
ATOM   1584  N   VAL A1106      86.682 126.958  34.897  1.00  0.00           N  
ATOM   1585  CA  VAL A1106      86.652 126.627  36.317  1.00  0.00           C  
ATOM   1586  C   VAL A1106      86.173 127.941  36.952  1.00  0.00           C  
ATOM   1587  O   VAL A1106      86.862 128.960  36.885  1.00  0.00           O  
ATOM   1588  CB  VAL A1106      88.075 126.283  36.802  1.00  0.00           C  
ATOM   1589  CG1 VAL A1106      88.097 126.105  38.303  1.00  0.00           C  
ATOM   1590  CG2 VAL A1106      88.568 125.025  36.102  1.00  0.00           C  
ATOM   1591  N   PRO A1107      84.989 127.934  37.574  1.00  0.00           N  
ATOM   1592  CA  PRO A1107      84.428 129.136  38.199  1.00  0.00           C  
ATOM   1593  C   PRO A1107      85.398 129.926  39.083  1.00  0.00           C  
ATOM   1594  O   PRO A1107      85.389 131.160  39.089  1.00  0.00           O  
ATOM   1595  CB  PRO A1107      83.256 128.591  39.011  1.00  0.00           C  
ATOM   1596  CG  PRO A1107      82.950 127.280  38.375  1.00  0.00           C  
ATOM   1597  CD  PRO A1107      84.294 126.733  38.059  1.00  0.00           C  
ATOM   1598  N   PHE A1179      86.232 129.197  39.820  1.00  0.00           N  
ATOM   1599  CA  PHE A1179      87.195 129.772  40.759  1.00  0.00           C  
ATOM   1600  C   PHE A1179      88.626 129.794  40.238  1.00  0.00           C  
ATOM   1601  O   PHE A1179      89.572 129.890  41.023  1.00  0.00           O  
ATOM   1602  CB  PHE A1179      87.151 128.966  42.061  1.00  0.00           C  
ATOM   1603  CG  PHE A1179      87.457 127.493  41.883  1.00  0.00           C  
ATOM   1604  CD1 PHE A1179      88.746 127.061  41.580  1.00  0.00           C  
ATOM   1605  CD2 PHE A1179      86.460 126.539  42.037  1.00  0.00           C  
ATOM   1606  CE1 PHE A1179      89.039 125.709  41.444  1.00  0.00           C  
ATOM   1607  CE2 PHE A1179      86.745 125.182  41.902  1.00  0.00           C  
ATOM   1608  CZ  PHE A1179      88.037 124.768  41.604  1.00  0.00           C  
ATOM   1609  N   ASP A1192      88.792 129.714  38.923  1.00  0.00           N  
ATOM   1610  CA  ASP A1192      90.128 129.686  38.338  1.00  0.00           C  
ATOM   1611  C   ASP A1192      90.029 129.739  36.812  1.00  0.00           C  
ATOM   1612  O   ASP A1192      90.050 128.707  36.149  1.00  0.00           O  
ATOM   1613  CB  ASP A1192      90.834 128.393  38.785  1.00  0.00           C  
ATOM   1614  CG  ASP A1192      92.276 128.303  38.315  1.00  0.00           C  
ATOM   1615  OD1 ASP A1192      92.547 128.552  37.122  1.00  0.00           O  
ATOM   1616  OD2 ASP A1192      93.144 127.958  39.142  1.00  0.00           O  
ATOM   1617  N   PRO A1193      89.899 130.944  36.238  1.00  0.00           N  
ATOM   1618  CA  PRO A1193      89.800 131.107  34.783  1.00  0.00           C  
ATOM   1619  C   PRO A1193      90.980 130.518  34.006  1.00  0.00           C  
ATOM   1620  O   PRO A1193      90.845 130.142  32.845  1.00  0.00           O  
ATOM   1621  CB  PRO A1193      89.700 132.619  34.618  1.00  0.00           C  
ATOM   1622  CG  PRO A1193      88.898 133.014  35.818  1.00  0.00           C  
ATOM   1623  CD  PRO A1193      89.553 132.200  36.927  1.00  0.00           C  
ATOM   1624  N   GLU A1194      92.137 130.435  34.651  1.00  0.00           N  
ATOM   1625  CA  GLU A1194      93.341 129.900  34.017  1.00  0.00           C  
ATOM   1626  C   GLU A1194      93.220 128.390  33.747  1.00  0.00           C  
ATOM   1627  O   GLU A1194      94.220 127.709  33.485  1.00  0.00           O  
ATOM   1628  CB  GLU A1194      94.563 130.164  34.912  1.00  0.00           C  
ATOM   1629  CG  GLU A1194      94.650 131.582  35.496  1.00  0.00           C  
ATOM   1630  CD  GLU A1194      95.536 131.654  36.752  1.00  0.00           C  
ATOM   1631  OE1 GLU A1194      95.427 132.652  37.506  1.00  0.00           O  
ATOM   1632  OE2 GLU A1194      96.341 130.719  36.986  1.00  0.00           O  
ATOM   1633  N   HIS A1195      91.994 127.876  33.811  1.00  0.00           N  
ATOM   1634  CA  HIS A1195      91.719 126.456  33.583  1.00  0.00           C  
ATOM   1635  C   HIS A1195      90.277 126.243  33.129  1.00  0.00           C  
ATOM   1636  O   HIS A1195      89.351 126.851  33.675  1.00  0.00           O  
ATOM   1637  CB  HIS A1195      91.944 125.669  34.870  1.00  0.00           C  
ATOM   1638  CG  HIS A1195      93.383 125.450  35.211  1.00  0.00           C  
ATOM   1639  ND1 HIS A1195      94.100 124.368  34.750  1.00  0.00           N  
ATOM   1640  CD2 HIS A1195      94.232 126.158  35.994  1.00  0.00           C  
ATOM   1641  CE1 HIS A1195      95.328 124.413  35.238  1.00  0.00           C  
ATOM   1642  NE2 HIS A1195      95.433 125.489  35.996  1.00  0.00           N  
ATOM   1643  N   THR A1196      90.081 125.391  32.125  1.00  0.00           N  
ATOM   1644  CA  THR A1196      88.722 125.100  31.657  1.00  0.00           C  
ATOM   1645  C   THR A1196      88.439 123.625  31.918  1.00  0.00           C  
ATOM   1646  O   THR A1196      89.276 122.758  31.615  1.00  0.00           O  
ATOM   1647  CB  THR A1196      88.527 125.381  30.135  1.00  0.00           C  
ATOM   1648  OG1 THR A1196      89.093 124.310  29.371  1.00  0.00           O  
ATOM   1649  CG2 THR A1196      89.192 126.698  29.735  1.00  0.00           C  
ATOM   1650  N   ILE A1198      87.275 123.350  32.510  1.00  0.00           N  
ATOM   1651  CA  ILE A1198      86.869 121.977  32.806  1.00  0.00           C  
ATOM   1652  C   ILE A1198      86.958 121.299  31.453  1.00  0.00           C  
ATOM   1653  O   ILE A1198      86.284 121.701  30.494  1.00  0.00           O  
ATOM   1654  CB  ILE A1198      85.428 121.915  33.317  1.00  0.00           C  
ATOM   1655  CG1 ILE A1198      85.214 122.998  34.380  1.00  0.00           C  
ATOM   1656  CG2 ILE A1198      85.152 120.532  33.887  1.00  0.00           C  
ATOM   1657  CD1 ILE A1198      83.756 123.424  34.582  1.00  0.00           C  
ATOM   1658  N   TYR A1199      87.795 120.275  31.377  1.00  0.00           N  
ATOM   1659  CA  TYR A1199      88.012 119.615  30.114  1.00  0.00           C  
ATOM   1660  C   TYR A1199      86.888 118.737  29.587  1.00  0.00           C  
ATOM   1661  O   TYR A1199      85.851 119.237  29.160  1.00  0.00           O  
ATOM   1662  CB  TYR A1199      89.338 118.845  30.158  1.00  0.00           C  
ATOM   1663  CG  TYR A1199      89.861 118.452  28.789  1.00  0.00           C  
ATOM   1664  CD1 TYR A1199      89.581 119.225  27.652  1.00  0.00           C  
ATOM   1665  CD2 TYR A1199      90.624 117.292  28.628  1.00  0.00           C  
ATOM   1666  CE1 TYR A1199      90.042 118.841  26.400  1.00  0.00           C  
ATOM   1667  CE2 TYR A1199      91.091 116.901  27.382  1.00  0.00           C  
ATOM   1668  CZ  TYR A1199      90.796 117.669  26.274  1.00  0.00           C  
ATOM   1669  OH  TYR A1199      91.226 117.229  25.041  1.00  0.00           O  
ATOM   1670  N   VAL A1200      87.078 117.430  29.606  1.00  0.00           N  
ATOM   1671  CA  VAL A1200      86.069 116.540  29.057  1.00  0.00           C  
ATOM   1672  C   VAL A1200      85.010 116.090  30.057  1.00  0.00           C  
ATOM   1673  O   VAL A1200      83.935 116.695  30.201  1.00  0.00           O  
ATOM   1674  CB  VAL A1200      86.759 115.305  28.462  1.00  0.00           C  
ATOM   1675  CG1 VAL A1200      85.741 114.263  28.064  1.00  0.00           C  
ATOM   1676  CG2 VAL A1200      87.611 115.729  27.280  1.00  0.00           C  
ATOM   1677  N   TRP A1201      85.344 115.000  30.726  1.00  0.00           N  
ATOM   1678  CA  TRP A1201      84.524 114.353  31.723  1.00  0.00           C  
ATOM   1679  C   TRP A1201      83.322 115.122  32.302  1.00  0.00           C  
ATOM   1680  O   TRP A1201      82.177 114.746  32.079  1.00  0.00           O  
ATOM   1681  CB  TRP A1201      85.481 113.879  32.806  1.00  0.00           C  
ATOM   1682  CG  TRP A1201      86.717 113.280  32.172  1.00  0.00           C  
ATOM   1683  CD1 TRP A1201      88.018 113.579  32.460  1.00  0.00           C  
ATOM   1684  CD2 TRP A1201      86.754 112.311  31.111  1.00  0.00           C  
ATOM   1685  NE1 TRP A1201      88.863 112.861  31.643  1.00  0.00           N  
ATOM   1686  CE2 TRP A1201      88.115 112.076  30.808  1.00  0.00           C  
ATOM   1687  CE3 TRP A1201      85.770 111.621  30.389  1.00  0.00           C  
ATOM   1688  CZ2 TRP A1201      88.517 111.172  29.809  1.00  0.00           C  
ATOM   1689  CZ3 TRP A1201      86.172 110.718  29.392  1.00  0.00           C  
ATOM   1690  CH2 TRP A1201      87.533 110.506  29.115  1.00  0.00           C  
ATOM   1691  N   PHE A1202      83.573 116.196  33.036  1.00  0.00           N  
ATOM   1692  CA  PHE A1202      82.489 116.955  33.646  1.00  0.00           C  
ATOM   1693  C   PHE A1202      81.615 117.720  32.667  1.00  0.00           C  
ATOM   1694  O   PHE A1202      80.416 117.871  32.887  1.00  0.00           O  
ATOM   1695  CB  PHE A1202      83.045 117.943  34.670  1.00  0.00           C  
ATOM   1696  CG  PHE A1202      83.298 117.350  36.027  1.00  0.00           C  
ATOM   1697  CD1 PHE A1202      84.138 116.262  36.186  1.00  0.00           C  
ATOM   1698  CD2 PHE A1202      82.734 117.926  37.159  1.00  0.00           C  
ATOM   1699  CE1 PHE A1202      84.421 115.760  37.462  1.00  0.00           C  
ATOM   1700  CE2 PHE A1202      83.008 117.434  38.419  1.00  0.00           C  
ATOM   1701  CZ  PHE A1202      83.853 116.349  38.574  1.00  0.00           C  
ATOM   1702  N   ASP A1203      82.211 118.222  31.597  1.00  0.00           N  
ATOM   1703  CA  ASP A1203      81.448 118.982  30.627  1.00  0.00           C  
ATOM   1704  C   ASP A1203      80.422 118.095  29.957  1.00  0.00           C  
ATOM   1705  O   ASP A1203      79.250 118.458  29.838  1.00  0.00           O  
ATOM   1706  CB  ASP A1203      82.393 119.582  29.578  1.00  0.00           C  
ATOM   1707  CG  ASP A1203      81.658 120.162  28.372  1.00  0.00           C  
ATOM   1708  OD1 ASP A1203      80.622 120.841  28.556  1.00  0.00           O  
ATOM   1709  OD2 ASP A1203      82.135 119.949  27.234  1.00  0.00           O  
ATOM   1710  N   ALA A1204      80.881 116.917  29.550  1.00  0.00           N  
ATOM   1711  CA  ALA A1204      80.068 115.942  28.834  1.00  0.00           C  
ATOM   1712  C   ALA A1204      79.036 115.161  29.644  1.00  0.00           C  
ATOM   1713  O   ALA A1204      77.829 115.382  29.521  1.00  0.00           O  
ATOM   1714  CB  ALA A1204      80.989 114.979  28.128  1.00  0.00           C  
ATOM   1715  N   LEU A1205      79.533 114.217  30.440  1.00  0.00           N  
ATOM   1716  CA  LEU A1205      78.706 113.362  31.281  1.00  0.00           C  
ATOM   1717  C   LEU A1205      77.553 114.054  31.982  1.00  0.00           C  
ATOM   1718  O   LEU A1205      76.440 113.551  31.951  1.00  0.00           O  
ATOM   1719  CB  LEU A1205      79.575 112.661  32.319  1.00  0.00           C  
ATOM   1720  CG  LEU A1205      80.560 111.665  31.703  1.00  0.00           C  
ATOM   1721  CD1 LEU A1205      81.547 111.164  32.755  1.00  0.00           C  
ATOM   1722  CD2 LEU A1205      79.789 110.501  31.103  1.00  0.00           C  
ATOM   1723  N   PHE A1206      77.797 115.212  32.589  1.00  0.00           N  
ATOM   1724  CA  PHE A1206      76.743 115.906  33.329  1.00  0.00           C  
ATOM   1725  C   PHE A1206      75.579 116.496  32.543  1.00  0.00           C  
ATOM   1726  O   PHE A1206      74.670 117.111  33.122  1.00  0.00           O  
ATOM   1727  CB  PHE A1206      77.353 116.978  34.231  1.00  0.00           C  
ATOM   1728  CG  PHE A1206      77.782 116.454  35.577  1.00  0.00           C  
ATOM   1729  CD1 PHE A1206      79.084 116.012  35.784  1.00  0.00           C  
ATOM   1730  CD2 PHE A1206      76.865 116.347  36.618  1.00  0.00           C  
ATOM   1731  CE1 PHE A1206      79.462 115.462  37.012  1.00  0.00           C  
ATOM   1732  CE2 PHE A1206      77.232 115.800  37.839  1.00  0.00           C  
ATOM   1733  CZ  PHE A1206      78.531 115.356  38.038  1.00  0.00           C  
ATOM   1734  N   ASN A1207      75.583 116.282  31.235  1.00  0.00           N  
ATOM   1735  CA  ASN A1207      74.516 116.784  30.386  1.00  0.00           C  
ATOM   1736  C   ASN A1207      73.201 116.071  30.726  1.00  0.00           C  
ATOM   1737  O   ASN A1207      72.118 116.642  30.570  1.00  0.00           O  
ATOM   1738  CB  ASN A1207      74.850 116.531  28.909  1.00  0.00           C  
ATOM   1739  CG  ASN A1207      74.635 115.073  28.505  1.00  0.00           C  
ATOM   1740  OD1 ASN A1207      75.436 114.199  28.839  1.00  0.00           O  
ATOM   1741  ND2 ASN A1207      73.540 114.807  27.802  1.00  0.00           N  
ATOM   1742  N   TYR A1208      73.308 114.822  31.182  1.00  0.00           N  
ATOM   1743  CA  TYR A1208      72.134 114.018  31.519  1.00  0.00           C  
ATOM   1744  C   TYR A1208      71.352 114.611  32.662  1.00  0.00           C  
ATOM   1745  O   TYR A1208      70.137 114.444  32.736  1.00  0.00           O  
ATOM   1746  CB  TYR A1208      72.531 112.593  31.908  1.00  0.00           C  
ATOM   1747  CG  TYR A1208      73.399 111.880  30.907  1.00  0.00           C  
ATOM   1748  CD1 TYR A1208      73.034 111.794  29.560  1.00  0.00           C  
ATOM   1749  CD2 TYR A1208      74.571 111.246  31.313  1.00  0.00           C  
ATOM   1750  CE1 TYR A1208      73.799 111.097  28.650  1.00  0.00           C  
ATOM   1751  CE2 TYR A1208      75.351 110.539  30.404  1.00  0.00           C  
ATOM   1752  CZ  TYR A1208      74.952 110.467  29.079  1.00  0.00           C  
ATOM   1753  OH  TYR A1208      75.694 109.713  28.210  1.00  0.00           O  
ATOM   1754  N   ILE A1209      72.058 115.272  33.576  1.00  0.00           N  
ATOM   1755  CA  ILE A1209      71.420 115.895  34.727  1.00  0.00           C  
ATOM   1756  C   ILE A1209      71.141 117.347  34.415  1.00  0.00           C  
ATOM   1757  O   ILE A1209      70.024 117.810  34.584  1.00  0.00           O  
ATOM   1758  CB  ILE A1209      72.305 115.800  35.967  1.00  0.00           C  
ATOM   1759  CG1 ILE A1209      72.534 114.331  36.310  1.00  0.00           C  
ATOM   1760  CG2 ILE A1209      71.648 116.509  37.131  1.00  0.00           C  
ATOM   1761  CD1 ILE A1209      73.528 114.127  37.408  1.00  0.00           C  
ATOM   1762  N   SER A1210      72.144 118.069  33.934  1.00  0.00           N  
ATOM   1763  CA  SER A1210      71.908 119.469  33.593  1.00  0.00           C  
ATOM   1764  C   SER A1210      70.644 119.626  32.734  1.00  0.00           C  
ATOM   1765  O   SER A1210      69.775 120.438  33.033  1.00  0.00           O  
ATOM   1766  CB  SER A1210      73.115 120.065  32.850  1.00  0.00           C  
ATOM   1767  OG  SER A1210      73.294 119.494  31.569  1.00  0.00           O  
ATOM   1768  N   ALA A1211      70.546 118.821  31.682  1.00  0.00           N  
ATOM   1769  CA  ALA A1211      69.423 118.862  30.746  1.00  0.00           C  
ATOM   1770  C   ALA A1211      68.020 118.816  31.359  1.00  0.00           C  
ATOM   1771  O   ALA A1211      67.082 119.452  30.825  1.00  0.00           O  
ATOM   1772  CB  ALA A1211      69.567 117.737  29.740  1.00  0.00           C  
ATOM   1773  N   LEU A1212      67.874 118.054  32.452  1.00  0.00           N  
ATOM   1774  CA  LEU A1212      66.579 117.929  33.113  1.00  0.00           C  
ATOM   1775  C   LEU A1212      66.154 119.296  33.590  1.00  0.00           C  
ATOM   1776  O   LEU A1212      64.976 119.639  33.565  1.00  0.00           O  
ATOM   1777  CB  LEU A1212      66.654 116.933  34.261  1.00  0.00           C  
ATOM   1778  CG  LEU A1212      66.969 115.534  33.726  1.00  0.00           C  
ATOM   1779  CD1 LEU A1212      66.990 114.510  34.869  1.00  0.00           C  
ATOM   1780  CD2 LEU A1212      65.935 115.165  32.656  1.00  0.00           C  
ATOM   1781  N   GLU A1213      67.123 120.064  34.055  1.00  0.00           N  
ATOM   1782  CA  GLU A1213      66.864 121.429  34.453  1.00  0.00           C  
ATOM   1783  C   GLU A1213      65.611 121.656  35.282  1.00  0.00           C  
ATOM   1784  O   GLU A1213      64.542 121.887  34.741  1.00  0.00           O  
ATOM   1785  CB  GLU A1213      66.824 122.264  33.163  1.00  0.00           C  
ATOM   1786  CG  GLU A1213      66.197 123.635  33.223  1.00  0.00           C  
ATOM   1787  CD  GLU A1213      66.343 124.382  31.901  1.00  0.00           C  
ATOM   1788  OE1 GLU A1213      65.651 125.402  31.730  1.00  0.00           O  
ATOM   1789  OE2 GLU A1213      67.151 123.964  31.037  1.00  0.00           O  
ATOM   1790  N   ASP A1284      65.736 121.594  36.597  1.00  0.00           N  
ATOM   1791  CA  ASP A1284      64.595 121.836  37.473  1.00  0.00           C  
ATOM   1792  C   ASP A1284      63.484 120.776  37.420  1.00  0.00           C  
ATOM   1793  O   ASP A1284      62.725 120.619  38.372  1.00  0.00           O  
ATOM   1794  CB  ASP A1284      64.057 123.257  37.219  1.00  0.00           C  
ATOM   1795  CG  ASP A1284      62.678 123.283  36.581  1.00  0.00           C  
ATOM   1796  OD1 ASP A1284      61.753 123.838  37.217  1.00  0.00           O  
ATOM   1797  OD2 ASP A1284      62.519 122.778  35.450  1.00  0.00           O  
ATOM   1798  N   LYS A1285      63.354 120.058  36.315  1.00  0.00           N  
ATOM   1799  CA  LYS A1285      62.376 118.979  36.301  1.00  0.00           C  
ATOM   1800  C   LYS A1285      63.207 117.846  36.914  1.00  0.00           C  
ATOM   1801  O   LYS A1285      62.736 116.731  37.126  1.00  0.00           O  
ATOM   1802  CB  LYS A1285      61.947 118.625  34.875  1.00  0.00           C  
ATOM   1803  CG  LYS A1285      60.743 119.425  34.365  1.00  0.00           C  
ATOM   1804  CD  LYS A1285      60.372 119.073  32.913  1.00  0.00           C  
ATOM   1805  CE  LYS A1285      61.479 119.481  31.909  1.00  0.00           C  
ATOM   1806  NZ  LYS A1285      61.178 119.136  30.479  1.00  0.00           N  
ATOM   1807  N   VAL A1286      64.459 118.192  37.205  1.00  0.00           N  
ATOM   1808  CA  VAL A1286      65.468 117.318  37.785  1.00  0.00           C  
ATOM   1809  C   VAL A1286      65.033 116.312  38.838  1.00  0.00           C  
ATOM   1810  O   VAL A1286      65.540 115.192  38.861  1.00  0.00           O  
ATOM   1811  CB  VAL A1286      66.591 118.149  38.429  1.00  0.00           C  
ATOM   1812  CG1 VAL A1286      67.743 117.244  38.800  1.00  0.00           C  
ATOM   1813  CG2 VAL A1286      67.033 119.252  37.475  1.00  0.00           C  
ATOM   1814  N   GLU A1287      64.117 116.715  39.719  1.00  0.00           N  
ATOM   1815  CA  GLU A1287      63.669 115.843  40.806  1.00  0.00           C  
ATOM   1816  C   GLU A1287      62.736 114.727  40.379  1.00  0.00           C  
ATOM   1817  O   GLU A1287      62.679 113.692  41.021  1.00  0.00           O  
ATOM   1818  CB  GLU A1287      62.998 116.670  41.906  1.00  0.00           C  
ATOM   1819  CG  GLU A1287      63.929 117.659  42.628  1.00  0.00           C  
ATOM   1820  CD  GLU A1287      64.970 116.981  43.521  1.00  0.00           C  
ATOM   1821  OE1 GLU A1287      64.572 116.377  44.529  1.00  0.00           O  
ATOM   1822  OE2 GLU A1287      66.184 117.041  43.235  1.00  0.00           O  
ATOM   1823  N   ILE A1288      62.008 114.923  39.293  1.00  0.00           N  
ATOM   1824  CA  ILE A1288      61.089 113.892  38.867  1.00  0.00           C  
ATOM   1825  C   ILE A1288      61.689 112.854  37.928  1.00  0.00           C  
ATOM   1826  O   ILE A1288      61.291 111.688  37.945  1.00  0.00           O  
ATOM   1827  CB  ILE A1288      59.762 114.501  38.240  1.00  0.00           C  
ATOM   1828  CG1 ILE A1288      59.510 113.918  36.859  1.00  0.00           C  
ATOM   1829  CG2 ILE A1288      59.820 116.036  38.162  1.00  0.00           C  
ATOM   1830  CD1 ILE A1288      58.290 114.511  36.212  1.00  0.00           C  
ATOM   1831  N   TYR A1289      62.663 113.250  37.122  1.00  0.00           N  
ATOM   1832  CA  TYR A1289      63.244 112.289  36.191  1.00  0.00           C  
ATOM   1833  C   TYR A1289      64.638 111.822  36.517  1.00  0.00           C  
ATOM   1834  O   TYR A1289      65.032 110.752  36.046  1.00  0.00           O  
ATOM   1835  CB  TYR A1289      63.317 112.864  34.775  1.00  0.00           C  
ATOM   1836  CG  TYR A1289      61.999 113.265  34.194  1.00  0.00           C  
ATOM   1837  CD1 TYR A1289      61.076 112.306  33.786  1.00  0.00           C  
ATOM   1838  CD2 TYR A1289      61.653 114.610  34.087  1.00  0.00           C  
ATOM   1839  CE1 TYR A1289      59.842 112.670  33.298  1.00  0.00           C  
ATOM   1840  CE2 TYR A1289      60.419 114.986  33.594  1.00  0.00           C  
ATOM   1841  CZ  TYR A1289      59.513 114.008  33.208  1.00  0.00           C  
ATOM   1842  OH  TYR A1289      58.257 114.383  32.793  1.00  0.00           O  
ATOM   1843  N   TRP A1290      65.374 112.562  37.346  1.00  0.00           N  
ATOM   1844  CA  TRP A1290      66.767 112.185  37.519  1.00  0.00           C  
ATOM   1845  C   TRP A1290      67.243 110.749  37.479  1.00  0.00           C  
ATOM   1846  O   TRP A1290      67.435 110.218  36.384  1.00  0.00           O  
ATOM   1847  CB  TRP A1290      67.482 112.859  38.695  1.00  0.00           C  
ATOM   1848  CG  TRP A1290      68.951 112.401  38.717  1.00  0.00           C  
ATOM   1849  CD1 TRP A1290      69.689 112.079  39.820  1.00  0.00           C  
ATOM   1850  CD2 TRP A1290      69.776 112.051  37.579  1.00  0.00           C  
ATOM   1851  NE1 TRP A1290      70.900 111.538  39.448  1.00  0.00           N  
ATOM   1852  CE2 TRP A1290      70.976 111.507  38.082  1.00  0.00           C  
ATOM   1853  CE3 TRP A1290      69.607 112.134  36.185  1.00  0.00           C  
ATOM   1854  CZ2 TRP A1290      71.998 111.043  37.249  1.00  0.00           C  
ATOM   1855  CZ3 TRP A1290      70.629 111.669  35.352  1.00  0.00           C  
ATOM   1856  CH2 TRP A1290      71.806 111.131  35.891  1.00  0.00           C  
ATOM   1857  N   PRO A1291      67.404 110.091  38.633  1.00  0.00           N  
ATOM   1858  CA  PRO A1291      67.912 108.713  38.516  1.00  0.00           C  
ATOM   1859  C   PRO A1291      67.558 108.179  37.132  1.00  0.00           C  
ATOM   1860  O   PRO A1291      66.439 107.728  36.873  1.00  0.00           O  
ATOM   1861  CB  PRO A1291      67.220 107.979  39.648  1.00  0.00           C  
ATOM   1862  CG  PRO A1291      66.884 109.087  40.618  1.00  0.00           C  
ATOM   1863  CD  PRO A1291      66.427 110.202  39.725  1.00  0.00           C  
ATOM   1864  N   ALA A1292      68.497 108.293  36.204  1.00  0.00           N  
ATOM   1865  CA  ALA A1292      68.213 107.841  34.855  1.00  0.00           C  
ATOM   1866  C   ALA A1292      68.003 106.332  34.803  1.00  0.00           C  
ATOM   1867  O   ALA A1292      68.706 105.564  35.467  1.00  0.00           O  
ATOM   1868  CB  ALA A1292      69.346 108.255  33.908  1.00  0.00           C  
ATOM   1869  N   ASP A1293      67.005 105.917  34.035  1.00  0.00           N  
ATOM   1870  CA  ASP A1293      66.732 104.505  33.838  1.00  0.00           C  
ATOM   1871  C   ASP A1293      67.445 104.288  32.522  1.00  0.00           C  
ATOM   1872  O   ASP A1293      67.029 104.866  31.537  1.00  0.00           O  
ATOM   1873  CB  ASP A1293      65.249 104.279  33.575  1.00  0.00           C  
ATOM   1874  CG  ASP A1293      64.359 104.835  34.653  1.00  0.00           C  
ATOM   1875  OD1 ASP A1293      64.296 104.218  35.738  1.00  0.00           O  
ATOM   1876  OD2 ASP A1293      63.709 105.879  34.420  1.00  0.00           O  
ATOM   1877  N   LEU A1294      68.514 103.524  32.445  1.00  0.00           N  
ATOM   1878  CA  LEU A1294      69.122 103.322  31.118  1.00  0.00           C  
ATOM   1879  C   LEU A1294      69.818 104.496  30.422  1.00  0.00           C  
ATOM   1880  O   LEU A1294      69.210 105.517  30.109  1.00  0.00           O  
ATOM   1881  CB  LEU A1294      68.072 102.796  30.120  1.00  0.00           C  
ATOM   1882  CG  LEU A1294      68.422 101.909  28.914  1.00  0.00           C  
ATOM   1883  CD1 LEU A1294      67.352 102.049  27.858  1.00  0.00           C  
ATOM   1884  CD2 LEU A1294      69.730 102.304  28.317  1.00  0.00           C  
ATOM   1885  N   HIS A1295      71.099 104.285  30.132  1.00  0.00           N  
ATOM   1886  CA  HIS A1295      71.944 105.218  29.407  1.00  0.00           C  
ATOM   1887  C   HIS A1295      72.384 104.354  28.252  1.00  0.00           C  
ATOM   1888  O   HIS A1295      73.087 103.373  28.471  1.00  0.00           O  
ATOM   1889  CB  HIS A1295      73.198 105.586  30.193  1.00  0.00           C  
ATOM   1890  CG  HIS A1295      73.027 106.764  31.091  1.00  0.00           C  
ATOM   1891  ND1 HIS A1295      72.285 107.868  30.729  1.00  0.00           N  
ATOM   1892  CD2 HIS A1295      73.516 107.026  32.322  1.00  0.00           C  
ATOM   1893  CE1 HIS A1295      72.322 108.758  31.703  1.00  0.00           C  
ATOM   1894  NE2 HIS A1295      73.062 108.273  32.680  1.00  0.00           N  
ATOM   1895  N   LEU A1296      71.956 104.693  27.040  1.00  0.00           N  
ATOM   1896  CA  LEU A1296      72.338 103.951  25.851  1.00  0.00           C  
ATOM   1897  C   LEU A1296      73.634 104.563  25.319  1.00  0.00           C  
ATOM   1898  O   LEU A1296      73.721 105.772  25.140  1.00  0.00           O  
ATOM   1899  CB  LEU A1296      71.223 104.047  24.813  1.00  0.00           C  
ATOM   1900  CG  LEU A1296      69.984 103.173  25.068  1.00  0.00           C  
ATOM   1901  CD1 LEU A1296      68.827 103.578  24.177  1.00  0.00           C  
ATOM   1902  CD2 LEU A1296      70.337 101.737  24.813  1.00  0.00           C  
ATOM   1903  N   VAL A1297      74.646 103.734  25.080  1.00  0.00           N  
ATOM   1904  CA  VAL A1297      75.940 104.221  24.596  1.00  0.00           C  
ATOM   1905  C   VAL A1297      76.589 103.187  23.692  1.00  0.00           C  
ATOM   1906  O   VAL A1297      76.040 102.099  23.486  1.00  0.00           O  
ATOM   1907  CB  VAL A1297      76.930 104.429  25.747  1.00  0.00           C  
ATOM   1908  CG1 VAL A1297      76.296 105.240  26.863  1.00  0.00           C  
ATOM   1909  CG2 VAL A1297      77.384 103.071  26.264  1.00  0.00           C  
ATOM   1910  N   GLY A1298      77.770 103.528  23.178  1.00  0.00           N  
ATOM   1911  CA  GLY A1298      78.520 102.608  22.339  1.00  0.00           C  
ATOM   1912  C   GLY A1298      79.612 102.012  23.209  1.00  0.00           C  
ATOM   1913  O   GLY A1298      79.839 102.510  24.310  1.00  0.00           O  
ATOM   1914  N   LYS A1299      80.282 100.960  22.737  1.00  0.00           N  
ATOM   1915  CA  LYS A1299      81.350 100.306  23.514  1.00  0.00           C  
ATOM   1916  C   LYS A1299      82.453 101.289  23.921  1.00  0.00           C  
ATOM   1917  O   LYS A1299      82.822 101.391  25.095  1.00  0.00           O  
ATOM   1918  CB  LYS A1299      82.000  99.180  22.702  1.00  0.00           C  
ATOM   1919  CG  LYS A1299      81.054  98.150  22.152  1.00  0.00           C  
ATOM   1920  CD  LYS A1299      81.560  97.556  20.829  1.00  0.00           C  
ATOM   1921  CE  LYS A1299      82.807  96.692  21.001  1.00  0.00           C  
ATOM   1922  NZ  LYS A1299      83.194  95.965  19.739  1.00  0.00           N  
ATOM   1923  N   ASP A1300      82.985 101.999  22.934  1.00  0.00           N  
ATOM   1924  CA  ASP A1300      84.057 102.962  23.158  1.00  0.00           C  
ATOM   1925  C   ASP A1300      83.934 103.858  24.406  1.00  0.00           C  
ATOM   1926  O   ASP A1300      84.940 104.323  24.929  1.00  0.00           O  
ATOM   1927  CB  ASP A1300      84.207 103.838  21.910  1.00  0.00           C  
ATOM   1928  CG  ASP A1300      82.902 104.525  21.518  1.00  0.00           C  
ATOM   1929  OD1 ASP A1300      81.890 103.815  21.320  1.00  0.00           O  
ATOM   1930  OD2 ASP A1300      82.878 105.774  21.407  1.00  0.00           O  
ATOM   1931  N   ILE A1301      82.719 104.091  24.894  1.00  0.00           N  
ATOM   1932  CA  ILE A1301      82.542 104.964  26.050  1.00  0.00           C  
ATOM   1933  C   ILE A1301      81.871 104.340  27.277  1.00  0.00           C  
ATOM   1934  O   ILE A1301      81.555 105.044  28.242  1.00  0.00           O  
ATOM   1935  CB  ILE A1301      81.753 106.247  25.663  1.00  0.00           C  
ATOM   1936  CG1 ILE A1301      80.388 105.880  25.084  1.00  0.00           C  
ATOM   1937  CG2 ILE A1301      82.534 107.052  24.646  1.00  0.00           C  
ATOM   1938  CD1 ILE A1301      79.456 107.071  24.915  1.00  0.00           C  
ATOM   1939  N   LEU A1302      81.645 103.031  27.243  1.00  0.00           N  
ATOM   1940  CA  LEU A1302      81.028 102.349  28.371  1.00  0.00           C  
ATOM   1941  C   LEU A1302      81.799 102.656  29.656  1.00  0.00           C  
ATOM   1942  O   LEU A1302      81.208 103.021  30.666  1.00  0.00           O  
ATOM   1943  CB  LEU A1302      81.011 100.836  28.132  1.00  0.00           C  
ATOM   1944  CG  LEU A1302      80.581  99.941  29.305  1.00  0.00           C  
ATOM   1945  CD1 LEU A1302      79.143 100.243  29.711  1.00  0.00           C  
ATOM   1946  CD2 LEU A1302      80.725  98.479  28.910  1.00  0.00           C  
ATOM   1947  N   ARG A1303      83.121 102.523  29.605  1.00  0.00           N  
ATOM   1948  CA  ARG A1303      83.982 102.764  30.766  1.00  0.00           C  
ATOM   1949  C   ARG A1303      83.802 104.159  31.347  1.00  0.00           C  
ATOM   1950  O   ARG A1303      83.718 104.326  32.561  1.00  0.00           O  
ATOM   1951  CB  ARG A1303      85.443 102.554  30.381  1.00  0.00           C  
ATOM   1952  CG  ARG A1303      86.334 102.066  31.506  1.00  0.00           C  
ATOM   1953  CD  ARG A1303      87.769 101.999  31.020  1.00  0.00           C  
ATOM   1954  NE  ARG A1303      88.164 103.276  30.419  1.00  0.00           N  
ATOM   1955  CZ  ARG A1303      89.314 103.490  29.785  1.00  0.00           C  
ATOM   1956  NH1 ARG A1303      90.205 102.509  29.670  1.00  0.00           N  
ATOM   1957  NH2 ARG A1303      89.555 104.678  29.236  1.00  0.00           N  
ATOM   1958  N   PHE A1304      83.740 105.161  30.484  1.00  0.00           N  
ATOM   1959  CA  PHE A1304      83.546 106.529  30.948  1.00  0.00           C  
ATOM   1960  C   PHE A1304      82.232 106.637  31.724  1.00  0.00           C  
ATOM   1961  O   PHE A1304      82.135 107.377  32.700  1.00  0.00           O  
ATOM   1962  CB  PHE A1304      83.519 107.491  29.754  1.00  0.00           C  
ATOM   1963  CG  PHE A1304      84.775 107.461  28.915  1.00  0.00           C  
ATOM   1964  CD1 PHE A1304      84.703 107.623  27.527  1.00  0.00           C  
ATOM   1965  CD2 PHE A1304      86.023 107.239  29.502  1.00  0.00           C  
ATOM   1966  CE1 PHE A1304      85.854 107.563  26.731  1.00  0.00           C  
ATOM   1967  CE2 PHE A1304      87.184 107.177  28.719  1.00  0.00           C  
ATOM   1968  CZ  PHE A1304      87.098 107.336  27.334  1.00  0.00           C  
ATOM   1969  N   HIS A1306      81.234 105.864  31.294  1.00  0.00           N  
ATOM   1970  CA  HIS A1306      79.897 105.868  31.896  1.00  0.00           C  
ATOM   1971  C   HIS A1306      79.657 104.928  33.050  1.00  0.00           C  
ATOM   1972  O   HIS A1306      78.718 105.122  33.822  1.00  0.00           O  
ATOM   1973  CB  HIS A1306      78.835 105.560  30.848  1.00  0.00           C  
ATOM   1974  CG  HIS A1306      78.542 106.697  29.923  1.00  0.00           C  
ATOM   1975  ND1 HIS A1306      79.362 107.029  28.867  1.00  0.00           N  
ATOM   1976  CD2 HIS A1306      77.490 107.545  29.868  1.00  0.00           C  
ATOM   1977  CE1 HIS A1306      78.821 108.028  28.198  1.00  0.00           C  
ATOM   1978  NE2 HIS A1306      77.684 108.360  28.784  1.00  0.00           N  
ATOM   1979  N   THR A1310      80.475 103.896  33.169  1.00  0.00           N  
ATOM   1980  CA  THR A1310      80.275 102.959  34.252  1.00  0.00           C  
ATOM   1981  C   THR A1310      81.310 103.123  35.334  1.00  0.00           C  
ATOM   1982  O   THR A1310      81.181 102.537  36.407  1.00  0.00           O  
ATOM   1983  CB  THR A1310      80.304 101.513  33.743  1.00  0.00           C  
ATOM   1984  OG1 THR A1310      81.287 101.393  32.709  1.00  0.00           O  
ATOM   1985  CG2 THR A1310      78.929 101.104  33.210  1.00  0.00           C  
ATOM   1986  N   VAL A1311      82.332 103.929  35.063  1.00  0.00           N  
ATOM   1987  CA  VAL A1311      83.394 104.149  36.037  1.00  0.00           C  
ATOM   1988  C   VAL A1311      83.540 105.613  36.446  1.00  0.00           C  
ATOM   1989  O   VAL A1311      83.230 105.983  37.574  1.00  0.00           O  
ATOM   1990  CB  VAL A1311      84.743 103.628  35.496  1.00  0.00           C  
ATOM   1991  CG1 VAL A1311      85.849 103.939  36.474  1.00  0.00           C  
ATOM   1992  CG2 VAL A1311      84.658 102.116  35.254  1.00  0.00           C  
ATOM   1993  N   TYR A1312      84.013 106.447  35.531  1.00  0.00           N  
ATOM   1994  CA  TYR A1312      84.184 107.863  35.829  1.00  0.00           C  
ATOM   1995  C   TYR A1312      82.852 108.493  36.239  1.00  0.00           C  
ATOM   1996  O   TYR A1312      82.793 109.271  37.193  1.00  0.00           O  
ATOM   1997  CB  TYR A1312      84.700 108.627  34.599  1.00  0.00           C  
ATOM   1998  CG  TYR A1312      86.052 108.218  34.045  1.00  0.00           C  
ATOM   1999  CD1 TYR A1312      86.589 108.890  32.942  1.00  0.00           C  
ATOM   2000  CD2 TYR A1312      86.800 107.183  34.611  1.00  0.00           C  
ATOM   2001  CE1 TYR A1312      87.838 108.543  32.418  1.00  0.00           C  
ATOM   2002  CE2 TYR A1312      88.060 106.829  34.088  1.00  0.00           C  
ATOM   2003  CZ  TYR A1312      88.564 107.516  32.994  1.00  0.00           C  
ATOM   2004  OH  TYR A1312      89.790 107.197  32.460  1.00  0.00           O  
ATOM   2005  N   TRP A1314      81.790 108.156  35.502  1.00  0.00           N  
ATOM   2006  CA  TRP A1314      80.454 108.717  35.740  1.00  0.00           C  
ATOM   2007  C   TRP A1314      79.889 108.432  37.122  1.00  0.00           C  
ATOM   2008  O   TRP A1314      79.490 109.348  37.826  1.00  0.00           O  
ATOM   2009  CB  TRP A1314      79.468 108.220  34.676  1.00  0.00           C  
ATOM   2010  CG  TRP A1314      78.097 108.862  34.710  1.00  0.00           C  
ATOM   2011  CD1 TRP A1314      76.908 108.256  34.413  1.00  0.00           C  
ATOM   2012  CD2 TRP A1314      77.780 110.234  35.003  1.00  0.00           C  
ATOM   2013  NE1 TRP A1314      75.874 109.161  34.500  1.00  0.00           N  
ATOM   2014  CE2 TRP A1314      76.378 110.382  34.862  1.00  0.00           C  
ATOM   2015  CE3 TRP A1314      78.540 111.353  35.372  1.00  0.00           C  
ATOM   2016  CZ2 TRP A1314      75.724 111.601  35.079  1.00  0.00           C  
ATOM   2017  CZ3 TRP A1314      77.884 112.574  35.588  1.00  0.00           C  
ATOM   2018  CH2 TRP A1314      76.494 112.685  35.439  1.00  0.00           C  
ATOM   2019  N   PRO A1316      79.854 107.159  37.537  1.00  0.00           N  
ATOM   2020  CA  PRO A1316      79.309 106.864  38.867  1.00  0.00           C  
ATOM   2021  C   PRO A1316      80.069 107.557  40.015  1.00  0.00           C  
ATOM   2022  O   PRO A1316      79.483 108.261  40.845  1.00  0.00           O  
ATOM   2023  CB  PRO A1316      79.413 105.335  38.945  1.00  0.00           C  
ATOM   2024  CG  PRO A1316      79.414 104.906  37.536  1.00  0.00           C  
ATOM   2025  CD  PRO A1316      80.255 105.923  36.847  1.00  0.00           C  
ATOM   2026  N   ALA A1317      81.380 107.329  40.055  1.00  0.00           N  
ATOM   2027  CA  ALA A1317      82.237 107.894  41.078  1.00  0.00           C  
ATOM   2028  C   ALA A1317      81.959 109.374  41.216  1.00  0.00           C  
ATOM   2029  O   ALA A1317      81.929 109.898  42.331  1.00  0.00           O  
ATOM   2030  CB  ALA A1317      83.675 107.665  40.721  1.00  0.00           C  
ATOM   2031  N   PHE A1318      81.762 110.054  40.090  1.00  0.00           N  
ATOM   2032  CA  PHE A1318      81.461 111.477  40.154  1.00  0.00           C  
ATOM   2033  C   PHE A1318      80.221 111.649  41.016  1.00  0.00           C  
ATOM   2034  O   PHE A1318      80.240 112.315  42.054  1.00  0.00           O  
ATOM   2035  CB  PHE A1318      81.187 112.060  38.759  1.00  0.00           C  
ATOM   2036  CG  PHE A1318      82.427 112.316  37.926  1.00  0.00           C  
ATOM   2037  CD1 PHE A1318      82.306 112.782  36.616  1.00  0.00           C  
ATOM   2038  CD2 PHE A1318      83.695 112.037  38.410  1.00  0.00           C  
ATOM   2039  CE1 PHE A1318      83.440 112.948  35.801  1.00  0.00           C  
ATOM   2040  CE2 PHE A1318      84.812 112.198  37.617  1.00  0.00           C  
ATOM   2041  CZ  PHE A1318      84.692 112.652  36.312  1.00  0.00           C  
ATOM   2042  N   LEU A1319      79.141 111.022  40.575  1.00  0.00           N  
ATOM   2043  CA  LEU A1319      77.864 111.093  41.273  1.00  0.00           C  
ATOM   2044  C   LEU A1319      77.999 110.657  42.732  1.00  0.00           C  
ATOM   2045  O   LEU A1319      77.467 111.318  43.635  1.00  0.00           O  
ATOM   2046  CB  LEU A1319      76.812 110.253  40.522  1.00  0.00           C  
ATOM   2047  CG  LEU A1319      76.466 110.784  39.119  1.00  0.00           C  
ATOM   2048  CD1 LEU A1319      75.647 109.756  38.354  1.00  0.00           C  
ATOM   2049  CD2 LEU A1319      75.714 112.106  39.241  1.00  0.00           C  
ATOM   2050  N   MET A1321      78.715 109.561  42.968  1.00  0.00           N  
ATOM   2051  CA  MET A1321      78.920 109.107  44.338  1.00  0.00           C  
ATOM   2052  C   MET A1321      79.529 110.218  45.219  1.00  0.00           C  
ATOM   2053  O   MET A1321      79.129 110.358  46.371  1.00  0.00           O  
ATOM   2054  CB  MET A1321      79.827 107.871  44.392  1.00  0.00           C  
ATOM   2055  CG  MET A1321      79.190 106.532  43.997  1.00  0.00           C  
ATOM   2056  SD  MET A1321      80.455 105.215  43.909  1.00  0.00           S  
ATOM   2057  CE  MET A1321      79.393 103.762  43.765  1.00  0.00           C  
ATOM   2058  N   SER A1322      80.471 111.014  44.708  1.00  0.00           N  
ATOM   2059  CA  SER A1322      81.063 112.068  45.544  1.00  0.00           C  
ATOM   2060  C   SER A1322      80.099 113.211  45.821  1.00  0.00           C  
ATOM   2061  O   SER A1322      80.121 113.811  46.898  1.00  0.00           O  
ATOM   2062  CB  SER A1322      82.358 112.624  44.926  1.00  0.00           C  
ATOM   2063  OG  SER A1322      82.116 113.412  43.783  1.00  0.00           O  
ATOM   2064  N   LEU A1323      79.241 113.507  44.853  1.00  0.00           N  
ATOM   2065  CA  LEU A1323      78.275 114.577  45.029  1.00  0.00           C  
ATOM   2066  C   LEU A1323      77.041 114.149  45.789  1.00  0.00           C  
ATOM   2067  O   LEU A1323      76.184 114.976  46.085  1.00  0.00           O  
ATOM   2068  CB  LEU A1323      77.859 115.143  43.686  1.00  0.00           C  
ATOM   2069  CG  LEU A1323      78.678 116.355  43.265  1.00  0.00           C  
ATOM   2070  CD1 LEU A1323      79.772 115.915  42.306  1.00  0.00           C  
ATOM   2071  CD2 LEU A1323      77.742 117.393  42.631  1.00  0.00           C  
ATOM   2072  N   GLY A1324      76.949 112.858  46.094  1.00  0.00           N  
ATOM   2073  CA  GLY A1324      75.818 112.346  46.843  1.00  0.00           C  
ATOM   2074  C   GLY A1324      74.564 112.178  46.015  1.00  0.00           C  
ATOM   2075  O   GLY A1324      73.462 112.118  46.552  1.00  0.00           O  
ATOM   2076  N   TYR A1341      74.733 112.105  44.702  1.00  0.00           N  
ATOM   2077  CA  TYR A1341      73.612 111.935  43.791  1.00  0.00           C  
ATOM   2078  C   TYR A1341      73.277 110.455  43.590  1.00  0.00           C  
ATOM   2079  O   TYR A1341      74.097 109.571  43.883  1.00  0.00           O  
ATOM   2080  CB  TYR A1341      73.941 112.572  42.444  1.00  0.00           C  
ATOM   2081  CG  TYR A1341      74.018 114.090  42.463  1.00  0.00           C  
ATOM   2082  CD1 TYR A1341      74.524 114.789  41.368  1.00  0.00           C  
ATOM   2083  CD2 TYR A1341      73.599 114.820  43.567  1.00  0.00           C  
ATOM   2084  CE1 TYR A1341      74.618 116.171  41.374  1.00  0.00           C  
ATOM   2085  CE2 TYR A1341      73.684 116.206  43.583  1.00  0.00           C  
ATOM   2086  CZ  TYR A1341      74.197 116.874  42.485  1.00  0.00           C  
ATOM   2087  OH  TYR A1341      74.295 118.240  42.501  1.00  0.00           O  
ATOM   2088  N   GLU A1342      72.062 110.204  43.097  1.00  0.00           N  
ATOM   2089  CA  GLU A1342      71.565 108.858  42.834  1.00  0.00           C  
ATOM   2090  C   GLU A1342      72.194 108.402  41.520  1.00  0.00           C  
ATOM   2091  O   GLU A1342      72.352 109.192  40.596  1.00  0.00           O  
ATOM   2092  CB  GLU A1342      70.038 108.886  42.726  1.00  0.00           C  
ATOM   2093  CG  GLU A1342      69.334 107.635  43.259  1.00  0.00           C  
ATOM   2094  CD  GLU A1342      68.865 107.774  44.704  1.00  0.00           C  
ATOM   2095  OE1 GLU A1342      67.974 108.611  44.965  1.00  0.00           O  
ATOM   2096  OE2 GLU A1342      69.379 107.049  45.579  1.00  0.00           O  
ATOM   2097  N   LEU A1344      72.564 107.133  41.423  1.00  0.00           N  
ATOM   2098  CA  LEU A1344      73.214 106.667  40.212  1.00  0.00           C  
ATOM   2099  C   LEU A1344      72.234 106.238  39.153  1.00  0.00           C  
ATOM   2100  O   LEU A1344      71.076 105.992  39.452  1.00  0.00           O  
ATOM   2101  CB  LEU A1344      74.146 105.516  40.541  1.00  0.00           C  
ATOM   2102  CG  LEU A1344      74.986 105.748  41.793  1.00  0.00           C  
ATOM   2103  CD1 LEU A1344      75.880 104.546  42.001  1.00  0.00           C  
ATOM   2104  CD2 LEU A1344      75.810 107.010  41.662  1.00  0.00           C  
ATOM   2105  N   PRO A1345      72.680 106.154  37.885  1.00  0.00           N  
ATOM   2106  CA  PRO A1345      71.740 105.734  36.850  1.00  0.00           C  
ATOM   2107  C   PRO A1345      71.455 104.268  37.134  1.00  0.00           C  
ATOM   2108  O   PRO A1345      72.346 103.545  37.528  1.00  0.00           O  
ATOM   2109  CB  PRO A1345      72.544 105.895  35.558  1.00  0.00           C  
ATOM   2110  CG  PRO A1345      73.711 106.755  35.925  1.00  0.00           C  
ATOM   2111  CD  PRO A1345      74.026 106.315  37.313  1.00  0.00           C  
ATOM   2112  N   LYS A1347      70.228 103.823  36.931  1.00  0.00           N  
ATOM   2113  CA  LYS A1347      69.904 102.428  37.173  1.00  0.00           C  
ATOM   2114  C   LYS A1347      70.549 101.507  36.168  1.00  0.00           C  
ATOM   2115  O   LYS A1347      70.755 100.339  36.453  1.00  0.00           O  
ATOM   2116  CB  LYS A1347      68.387 102.231  37.185  1.00  0.00           C  
ATOM   2117  CG  LYS A1347      67.732 102.729  38.494  1.00  0.00           C  
ATOM   2118  CD  LYS A1347      66.256 103.004  38.295  1.00  0.00           C  
ATOM   2119  CE  LYS A1347      65.433 102.654  39.533  1.00  0.00           C  
ATOM   2120  NZ  LYS A1347      63.952 102.573  39.224  1.00  0.00           N  
ATOM   2121  N   LYS A1348      70.902 102.024  34.995  1.00  0.00           N  
ATOM   2122  CA  LYS A1348      71.513 101.159  33.986  1.00  0.00           C  
ATOM   2123  C   LYS A1348      72.234 101.871  32.847  1.00  0.00           C  
ATOM   2124  O   LYS A1348      71.825 102.929  32.414  1.00  0.00           O  
ATOM   2125  CB  LYS A1348      70.436 100.226  33.408  1.00  0.00           C  
ATOM   2126  CG  LYS A1348      70.903  99.311  32.300  1.00  0.00           C  
ATOM   2127  CD  LYS A1348      69.756  98.477  31.715  1.00  0.00           C  
ATOM   2128  CE  LYS A1348      69.303  97.363  32.669  1.00  0.00           C  
ATOM   2129  NZ  LYS A1348      68.088  96.647  32.191  1.00  0.00           N  
ATOM   2130  N   VAL A1349      73.330 101.274  32.391  1.00  0.00           N  
ATOM   2131  CA  VAL A1349      74.106 101.773  31.254  1.00  0.00           C  
ATOM   2132  C   VAL A1349      74.287 100.528  30.372  1.00  0.00           C  
ATOM   2133  O   VAL A1349      74.857  99.522  30.800  1.00  0.00           O  
ATOM   2134  CB  VAL A1349      75.489 102.362  31.669  1.00  0.00           C  
ATOM   2135  CG1 VAL A1349      76.236 102.895  30.442  1.00  0.00           C  
ATOM   2136  CG2 VAL A1349      75.293 103.482  32.645  1.00  0.00           C  
ATOM   2137  N   PHE A1350      73.766 100.612  29.152  1.00  0.00           N  
ATOM   2138  CA  PHE A1350      73.783  99.509  28.190  1.00  0.00           C  
ATOM   2139  C   PHE A1350      74.596  99.841  26.946  1.00  0.00           C  
ATOM   2140  O   PHE A1350      74.286 100.800  26.227  1.00  0.00           O  
ATOM   2141  CB  PHE A1350      72.335  99.180  27.782  1.00  0.00           C  
ATOM   2142  CG  PHE A1350      72.152  97.790  27.254  1.00  0.00           C  
ATOM   2143  CD1 PHE A1350      71.054  97.019  27.672  1.00  0.00           C  
ATOM   2144  CD2 PHE A1350      73.071  97.242  26.358  1.00  0.00           C  
ATOM   2145  CE1 PHE A1350      70.877  95.712  27.206  1.00  0.00           C  
ATOM   2146  CE2 PHE A1350      72.914  95.939  25.877  1.00  0.00           C  
ATOM   2147  CZ  PHE A1350      71.820  95.166  26.296  1.00  0.00           C  
ATOM   2148  N   ALA A1351      75.613  99.037  26.668  1.00  0.00           N  
ATOM   2149  CA  ALA A1351      76.454  99.305  25.518  1.00  0.00           C  
ATOM   2150  C   ALA A1351      76.096  98.512  24.260  1.00  0.00           C  
ATOM   2151  O   ALA A1351      75.910  97.306  24.318  1.00  0.00           O  
ATOM   2152  CB  ALA A1351      77.892  99.053  25.901  1.00  0.00           C  
ATOM   2153  N   HIS A1352      75.985  99.189  23.120  1.00  0.00           N  
ATOM   2154  CA  HIS A1352      75.680  98.494  21.866  1.00  0.00           C  
ATOM   2155  C   HIS A1352      76.978  98.357  21.075  1.00  0.00           C  
ATOM   2156  O   HIS A1352      78.016  98.855  21.507  1.00  0.00           O  
ATOM   2157  CB  HIS A1352      74.631  99.255  21.049  1.00  0.00           C  
ATOM   2158  CG  HIS A1352      75.082 100.603  20.582  1.00  0.00           C  
ATOM   2159  ND1 HIS A1352      74.271 101.717  20.640  1.00  0.00           N  
ATOM   2160  CD2 HIS A1352      76.255 101.021  20.054  1.00  0.00           C  
ATOM   2161  CE1 HIS A1352      74.928 102.762  20.173  1.00  0.00           C  
ATOM   2162  NE2 HIS A1352      76.134 102.368  19.811  1.00  0.00           N  
ATOM   2163  N   GLY A1356      76.929  97.695  19.925  1.00  0.00           N  
ATOM   2164  CA  GLY A1356      78.138  97.503  19.143  1.00  0.00           C  
ATOM   2165  C   GLY A1356      78.286  98.379  17.915  1.00  0.00           C  
ATOM   2166  O   GLY A1356      77.710  99.468  17.835  1.00  0.00           O  
ATOM   2167  N   TRP A1360      79.073  97.898  16.952  1.00  0.00           N  
ATOM   2168  CA  TRP A1360      79.309  98.629  15.706  1.00  0.00           C  
ATOM   2169  C   TRP A1360      78.755  97.857  14.545  1.00  0.00           C  
ATOM   2170  O   TRP A1360      78.519  96.651  14.630  1.00  0.00           O  
ATOM   2171  CB  TRP A1360      80.798  98.810  15.411  1.00  0.00           C  
ATOM   2172  CG  TRP A1360      81.567  99.326  16.508  1.00  0.00           C  
ATOM   2173  CD1 TRP A1360      82.641  98.734  17.105  1.00  0.00           C  
ATOM   2174  CD2 TRP A1360      81.333 100.547  17.196  1.00  0.00           C  
ATOM   2175  NE1 TRP A1360      83.095  99.523  18.140  1.00  0.00           N  
ATOM   2176  CE2 TRP A1360      82.309 100.644  18.213  1.00  0.00           C  
ATOM   2177  CE3 TRP A1360      80.397 101.571  17.053  1.00  0.00           C  
ATOM   2178  CZ2 TRP A1360      82.363 101.734  19.089  1.00  0.00           C  
ATOM   2179  CZ3 TRP A1360      80.452 102.644  17.919  1.00  0.00           C  
ATOM   2180  CH2 TRP A1360      81.431 102.719  18.924  1.00  0.00           C  
ATOM   2181  N   TRP A1361      78.594  98.567  13.442  1.00  0.00           N  
ATOM   2182  CA  TRP A1361      78.102  97.962  12.233  1.00  0.00           C  
ATOM   2183  C   TRP A1361      79.186  98.019  11.193  1.00  0.00           C  
ATOM   2184  O   TRP A1361      79.860  99.039  11.047  1.00  0.00           O  
ATOM   2185  CB  TRP A1361      76.881  98.703  11.711  1.00  0.00           C  
ATOM   2186  CG  TRP A1361      75.674  98.487  12.520  1.00  0.00           C  
ATOM   2187  CD1 TRP A1361      75.246  99.235  13.574  1.00  0.00           C  
ATOM   2188  CD2 TRP A1361      74.707  97.452  12.333  1.00  0.00           C  
ATOM   2189  NE1 TRP A1361      74.059  98.734  14.056  1.00  0.00           N  
ATOM   2190  CE2 TRP A1361      73.704  97.638  13.312  1.00  0.00           C  
ATOM   2191  CE3 TRP A1361      74.590  96.384  11.433  1.00  0.00           C  
ATOM   2192  CZ2 TRP A1361      72.593  96.797  13.414  1.00  0.00           C  
ATOM   2193  CZ3 TRP A1361      73.484  95.546  11.534  1.00  0.00           C  
ATOM   2194  CH2 TRP A1361      72.499  95.759  12.518  1.00  0.00           C  
ATOM   2195  N   THR A1365      79.369  96.906  10.494  1.00  0.00           N  
ATOM   2196  CA  THR A1365      80.343  96.827   9.418  1.00  0.00           C  
ATOM   2197  C   THR A1365      79.431  96.976   8.208  1.00  0.00           C  
ATOM   2198  O   THR A1365      78.223  96.705   8.315  1.00  0.00           O  
ATOM   2199  CB  THR A1365      81.042  95.463   9.399  1.00  0.00           C  
ATOM   2200  OG1 THR A1365      80.107  94.457   9.002  1.00  0.00           O  
ATOM   2201  CG2 THR A1365      81.557  95.121  10.779  1.00  0.00           C  
ATOM   2202  N   VAL A1366      79.952  97.421   7.070  1.00  0.00           N  
ATOM   2203  CA  VAL A1366      79.039  97.559   5.948  1.00  0.00           C  
ATOM   2204  C   VAL A1366      78.921  96.251   5.172  1.00  0.00           C  
ATOM   2205  O   VAL A1366      78.163  95.363   5.564  1.00  0.00           O  
ATOM   2206  CB  VAL A1366      79.435  98.700   5.009  1.00  0.00           C  
ATOM   2207  CG1 VAL A1366      78.228  99.083   4.146  1.00  0.00           C  
ATOM   2208  CG2 VAL A1366      79.913  99.895   5.815  1.00  0.00           C  
ATOM   2209  N   GLU A1368      79.645  96.104   4.080  1.00  0.00           N  
ATOM   2210  CA  GLU A1368      79.532  94.857   3.352  1.00  0.00           C  
ATOM   2211  C   GLU A1368      80.656  93.957   3.843  1.00  0.00           C  
ATOM   2212  O   GLU A1368      81.556  93.584   3.092  1.00  0.00           O  
ATOM   2213  CB  GLU A1368      79.633  95.106   1.845  1.00  0.00           C  
ATOM   2214  CG  GLU A1368      78.514  95.973   1.245  1.00  0.00           C  
ATOM   2215  CD  GLU A1368      77.221  95.208   1.006  1.00  0.00           C  
ATOM   2216  OE1 GLU A1368      77.293  93.960   0.904  1.00  0.00           O  
ATOM   2217  OE2 GLU A1368      76.144  95.848   0.901  1.00  0.00           O  
ATOM   2218  N   GLY A1369      80.600  93.630   5.126  1.00  0.00           N  
ATOM   2219  CA  GLY A1369      81.611  92.776   5.708  1.00  0.00           C  
ATOM   2220  C   GLY A1369      82.885  93.515   6.069  1.00  0.00           C  
ATOM   2221  O   GLY A1369      83.899  92.883   6.388  1.00  0.00           O  
ATOM   2222  N   LYS A1370      82.850  94.846   6.032  1.00  0.00           N  
ATOM   2223  CA  LYS A1370      84.037  95.634   6.361  1.00  0.00           C  
ATOM   2224  C   LYS A1370      83.775  96.774   7.349  1.00  0.00           C  
ATOM   2225  O   LYS A1370      82.654  97.282   7.465  1.00  0.00           O  
ATOM   2226  CB  LYS A1370      84.668  96.191   5.079  1.00  0.00           C  
ATOM   2227  CG  LYS A1370      85.171  95.124   4.098  1.00  0.00           C  
ATOM   2228  CD  LYS A1370      86.302  94.289   4.697  1.00  0.00           C  
ATOM   2229  CE  LYS A1370      86.984  93.402   3.644  1.00  0.00           C  
ATOM   2230  NZ  LYS A1370      88.154  92.621   4.173  1.00  0.00           N  
ATOM   2231  N   LYS A1414      84.830  97.168   8.051  1.00  0.00           N  
ATOM   2232  CA  LYS A1414      84.766  98.227   9.047  1.00  0.00           C  
ATOM   2233  C   LYS A1414      84.350  99.561   8.426  1.00  0.00           C  
ATOM   2234  O   LYS A1414      85.010 100.061   7.518  1.00  0.00           O  
ATOM   2235  CB  LYS A1414      86.137  98.368   9.707  1.00  0.00           C  
ATOM   2236  CG  LYS A1414      86.106  98.886  11.138  1.00  0.00           C  
ATOM   2237  CD  LYS A1414      86.743 100.265  11.286  1.00  0.00           C  
ATOM   2238  CE  LYS A1414      86.859 100.641  12.760  1.00  0.00           C  
ATOM   2239  NZ  LYS A1414      85.528 100.627  13.466  1.00  0.00           N  
ATOM   2240  N   MET A1415      83.256 100.137   8.911  1.00  0.00           N  
ATOM   2241  CA  MET A1415      82.786 101.416   8.393  1.00  0.00           C  
ATOM   2242  C   MET A1415      83.864 102.448   8.683  1.00  0.00           C  
ATOM   2243  O   MET A1415      83.972 102.949   9.795  1.00  0.00           O  
ATOM   2244  CB  MET A1415      81.487 101.835   9.080  1.00  0.00           C  
ATOM   2245  CG  MET A1415      80.692 102.917   8.367  1.00  0.00           C  
ATOM   2246  SD  MET A1415      79.354 103.564   9.388  1.00  0.00           S  
ATOM   2247  CE  MET A1415      78.247 102.175   9.525  1.00  0.00           C  
ATOM   2248  N   SER A1416      84.673 102.750   7.678  1.00  0.00           N  
ATOM   2249  CA  SER A1416      85.747 103.721   7.823  1.00  0.00           C  
ATOM   2250  C   SER A1416      85.524 104.919   6.914  1.00  0.00           C  
ATOM   2251  O   SER A1416      84.788 104.844   5.925  1.00  0.00           O  
ATOM   2252  CB  SER A1416      87.101 103.083   7.475  1.00  0.00           C  
ATOM   2253  OG  SER A1416      88.105 104.076   7.289  1.00  0.00           O  
ATOM   2254  N   LYS A1417      86.167 106.027   7.262  1.00  0.00           N  
ATOM   2255  CA  LYS A1417      86.072 107.231   6.457  1.00  0.00           C  
ATOM   2256  C   LYS A1417      86.988 106.967   5.264  1.00  0.00           C  
ATOM   2257  O   LYS A1417      86.567 107.008   4.102  1.00  0.00           O  
ATOM   2258  CB  LYS A1417      86.594 108.455   7.233  1.00  0.00           C  
ATOM   2259  CG  LYS A1417      85.904 108.757   8.580  1.00  0.00           C  
ATOM   2260  CD  LYS A1417      84.473 109.293   8.414  1.00  0.00           C  
ATOM   2261  CE  LYS A1417      84.430 110.610   7.641  1.00  0.00           C  
ATOM   2262  NZ  LYS A1417      84.909 110.478   6.235  1.00  0.00           N  
ATOM   2263  N   THR A1441      88.244 106.663   5.581  1.00  0.00           N  
ATOM   2264  CA  THR A1441      89.270 106.414   4.578  1.00  0.00           C  
ATOM   2265  C   THR A1441      88.871 105.370   3.550  1.00  0.00           C  
ATOM   2266  O   THR A1441      89.566 105.186   2.555  1.00  0.00           O  
ATOM   2267  CB  THR A1441      90.593 105.959   5.236  1.00  0.00           C  
ATOM   2268  OG1 THR A1441      90.558 104.543   5.445  1.00  0.00           O  
ATOM   2269  CG2 THR A1441      90.782 106.647   6.586  1.00  0.00           C  
ATOM   2270  N   LEU A1444      87.754 104.691   3.790  1.00  0.00           N  
ATOM   2271  CA  LEU A1444      87.272 103.652   2.879  1.00  0.00           C  
ATOM   2272  C   LEU A1444      86.066 104.119   2.056  1.00  0.00           C  
ATOM   2273  O   LEU A1444      85.640 103.446   1.112  1.00  0.00           O  
ATOM   2274  CB  LEU A1444      86.913 102.397   3.677  1.00  0.00           C  
ATOM   2275  CG  LEU A1444      87.740 101.147   3.371  1.00  0.00           C  
ATOM   2276  CD1 LEU A1444      87.551 100.123   4.477  1.00  0.00           C  
ATOM   2277  CD2 LEU A1444      87.327 100.581   2.016  1.00  0.00           C  
ATOM   2278  N   GLY A1450      85.528 105.277   2.431  1.00  0.00           N  
ATOM   2279  CA  GLY A1450      84.386 105.844   1.730  1.00  0.00           C  
ATOM   2280  C   GLY A1450      83.150 104.967   1.744  1.00  0.00           C  
ATOM   2281  O   GLY A1450      82.346 105.012   0.813  1.00  0.00           O  
ATOM   2282  N   ASN A1452      82.994 104.171   2.798  1.00  0.00           N  
ATOM   2283  CA  ASN A1452      81.847 103.275   2.908  1.00  0.00           C  
ATOM   2284  C   ASN A1452      80.978 103.615   4.105  1.00  0.00           C  
ATOM   2285  O   ASN A1452      80.208 102.782   4.574  1.00  0.00           O  
ATOM   2286  CB  ASN A1452      82.324 101.838   3.022  1.00  0.00           C  
ATOM   2287  CG  ASN A1452      82.940 101.543   4.360  1.00  0.00           C  
ATOM   2288  OD1 ASN A1452      83.491 102.434   5.015  1.00  0.00           O  
ATOM   2289  ND2 ASN A1452      82.865 100.283   4.776  1.00  0.00           N  
ATOM   2290  N   VAL A1455      81.114 104.844   4.595  1.00  0.00           N  
ATOM   2291  CA  VAL A1455      80.327 105.300   5.725  1.00  0.00           C  
ATOM   2292  C   VAL A1455      78.889 105.484   5.253  1.00  0.00           C  
ATOM   2293  O   VAL A1455      78.620 106.304   4.383  1.00  0.00           O  
ATOM   2294  CB  VAL A1455      80.883 106.629   6.286  1.00  0.00           C  
ATOM   2295  CG1 VAL A1455      80.002 107.110   7.458  1.00  0.00           C  
ATOM   2296  CG2 VAL A1455      82.329 106.421   6.745  1.00  0.00           C  
ATOM   2297  N   VAL A1456      77.972 104.725   5.840  1.00  0.00           N  
ATOM   2298  CA  VAL A1456      76.569 104.756   5.453  1.00  0.00           C  
ATOM   2299  C   VAL A1456      75.802 106.062   5.681  1.00  0.00           C  
ATOM   2300  O   VAL A1456      75.632 106.517   6.806  1.00  0.00           O  
ATOM   2301  CB  VAL A1456      75.791 103.592   6.137  1.00  0.00           C  
ATOM   2302  CG1 VAL A1456      74.351 103.529   5.613  1.00  0.00           C  
ATOM   2303  CG2 VAL A1456      76.517 102.274   5.898  1.00  0.00           C  
ATOM   2304  N   ASP A1457      75.335 106.650   4.581  1.00  0.00           N  
ATOM   2305  CA  ASP A1457      74.557 107.880   4.614  1.00  0.00           C  
ATOM   2306  C   ASP A1457      73.222 107.500   5.258  1.00  0.00           C  
ATOM   2307  O   ASP A1457      72.507 106.631   4.752  1.00  0.00           O  
ATOM   2308  CB  ASP A1457      74.325 108.370   3.191  1.00  0.00           C  
ATOM   2309  CG  ASP A1457      73.778 109.775   3.141  1.00  0.00           C  
ATOM   2310  OD1 ASP A1457      73.109 110.183   4.116  1.00  0.00           O  
ATOM   2311  OD2 ASP A1457      73.999 110.465   2.123  1.00  0.00           O  
ATOM   2312  N   PRO A1458      72.865 108.149   6.378  1.00  0.00           N  
ATOM   2313  CA  PRO A1458      71.604 107.821   7.048  1.00  0.00           C  
ATOM   2314  C   PRO A1458      70.406 108.181   6.209  1.00  0.00           C  
ATOM   2315  O   PRO A1458      69.380 107.515   6.275  1.00  0.00           O  
ATOM   2316  CB  PRO A1458      71.652 108.651   8.331  1.00  0.00           C  
ATOM   2317  CG  PRO A1458      73.109 108.941   8.529  1.00  0.00           C  
ATOM   2318  CD  PRO A1458      73.583 109.197   7.117  1.00  0.00           C  
ATOM   2319  N   TYR A1459      70.523 109.244   5.421  1.00  0.00           N  
ATOM   2320  CA  TYR A1459      69.393 109.653   4.596  1.00  0.00           C  
ATOM   2321  C   TYR A1459      69.196 108.722   3.395  1.00  0.00           C  
ATOM   2322  O   TYR A1459      68.073 108.326   3.093  1.00  0.00           O  
ATOM   2323  CB  TYR A1459      69.563 111.096   4.079  1.00  0.00           C  
ATOM   2324  CG  TYR A1459      69.592 112.188   5.124  1.00  0.00           C  
ATOM   2325  CD1 TYR A1459      70.764 112.486   5.811  1.00  0.00           C  
ATOM   2326  CD2 TYR A1459      68.458 112.953   5.397  1.00  0.00           C  
ATOM   2327  CE1 TYR A1459      70.822 113.507   6.729  1.00  0.00           C  
ATOM   2328  CE2 TYR A1459      68.505 113.998   6.336  1.00  0.00           C  
ATOM   2329  CZ  TYR A1459      69.696 114.267   6.992  1.00  0.00           C  
ATOM   2330  OH  TYR A1459      69.779 115.306   7.906  1.00  0.00           O  
ATOM   2331  N   GLU A1460      70.282 108.381   2.702  1.00  0.00           N  
ATOM   2332  CA  GLU A1460      70.161 107.536   1.534  1.00  0.00           C  
ATOM   2333  C   GLU A1460      69.673 106.129   1.882  1.00  0.00           C  
ATOM   2334  O   GLU A1460      68.750 105.625   1.249  1.00  0.00           O  
ATOM   2335  CB  GLU A1460      71.482 107.511   0.756  1.00  0.00           C  
ATOM   2336  CG  GLU A1460      72.330 106.263   0.908  1.00  0.00           C  
ATOM   2337  CD  GLU A1460      73.505 106.222  -0.085  1.00  0.00           C  
ATOM   2338  OE1 GLU A1460      73.248 106.202  -1.316  1.00  0.00           O  
ATOM   2339  OE2 GLU A1460      74.685 106.207   0.364  1.00  0.00           O  
ATOM   2340  N   VAL A1461      70.250 105.507   2.906  1.00  0.00           N  
ATOM   2341  CA  VAL A1461      69.837 104.165   3.296  1.00  0.00           C  
ATOM   2342  C   VAL A1461      68.342 104.154   3.550  1.00  0.00           C  
ATOM   2343  O   VAL A1461      67.647 103.203   3.165  1.00  0.00           O  
ATOM   2344  CB  VAL A1461      70.560 103.690   4.569  1.00  0.00           C  
ATOM   2345  CG1 VAL A1461      69.938 104.317   5.803  1.00  0.00           C  
ATOM   2346  CG2 VAL A1461      70.502 102.194   4.652  1.00  0.00           C  
ATOM   2347  N   VAL A1462      67.846 105.219   4.181  1.00  0.00           N  
ATOM   2348  CA  VAL A1462      66.420 105.322   4.487  1.00  0.00           C  
ATOM   2349  C   VAL A1462      65.509 105.510   3.265  1.00  0.00           C  
ATOM   2350  O   VAL A1462      64.412 104.977   3.254  1.00  0.00           O  
ATOM   2351  CB  VAL A1462      66.115 106.468   5.482  1.00  0.00           C  
ATOM   2352  CG1 VAL A1462      64.616 106.652   5.614  1.00  0.00           C  
ATOM   2353  CG2 VAL A1462      66.701 106.158   6.847  1.00  0.00           C  
ATOM   2354  N   GLN A1463      65.916 106.262   2.245  1.00  0.00           N  
ATOM   2355  CA  GLN A1463      65.022 106.409   1.098  1.00  0.00           C  
ATOM   2356  C   GLN A1463      65.204 105.251   0.122  1.00  0.00           C  
ATOM   2357  O   GLN A1463      64.439 105.077  -0.826  1.00  0.00           O  
ATOM   2358  CB  GLN A1463      65.195 107.777   0.405  1.00  0.00           C  
ATOM   2359  CG  GLN A1463      66.582 108.382   0.458  1.00  0.00           C  
ATOM   2360  CD  GLN A1463      66.586 109.879   0.093  1.00  0.00           C  
ATOM   2361  OE1 GLN A1463      65.987 110.710   0.794  1.00  0.00           O  
ATOM   2362  NE2 GLN A1463      67.264 110.220  -1.001  1.00  0.00           N  
ATOM   2363  N   GLU A1465      66.208 104.436   0.405  1.00  0.00           N  
ATOM   2364  CA  GLU A1465      66.513 103.260  -0.394  1.00  0.00           C  
ATOM   2365  C   GLU A1465      65.672 102.081   0.127  1.00  0.00           C  
ATOM   2366  O   GLU A1465      65.108 101.345  -0.665  1.00  0.00           O  
ATOM   2367  CB  GLU A1465      68.006 102.953  -0.267  1.00  0.00           C  
ATOM   2368  CG  GLU A1465      68.636 102.006  -1.275  1.00  0.00           C  
ATOM   2369  CD  GLU A1465      70.151 102.258  -1.388  1.00  0.00           C  
ATOM   2370  OE1 GLU A1465      70.849 102.197  -0.345  1.00  0.00           O  
ATOM   2371  OE2 GLU A1465      70.647 102.535  -2.510  1.00  0.00           O  
ATOM   2372  N   TYR A1467      65.562 101.931   1.455  1.00  0.00           N  
ATOM   2373  CA  TYR A1467      64.822 100.809   2.047  1.00  0.00           C  
ATOM   2374  C   TYR A1467      63.556 101.119   2.850  1.00  0.00           C  
ATOM   2375  O   TYR A1467      62.725 100.220   3.068  1.00  0.00           O  
ATOM   2376  CB  TYR A1467      65.751  99.980   2.945  1.00  0.00           C  
ATOM   2377  CG  TYR A1467      67.028  99.523   2.279  1.00  0.00           C  
ATOM   2378  CD1 TYR A1467      68.261  99.923   2.767  1.00  0.00           C  
ATOM   2379  CD2 TYR A1467      67.001  98.732   1.131  1.00  0.00           C  
ATOM   2380  CE1 TYR A1467      69.446  99.557   2.122  1.00  0.00           C  
ATOM   2381  CE2 TYR A1467      68.174  98.359   0.481  1.00  0.00           C  
ATOM   2382  CZ  TYR A1467      69.400  98.779   0.973  1.00  0.00           C  
ATOM   2383  OH  TYR A1467      70.578  98.477   0.299  1.00  0.00           O  
ATOM   2384  N   GLY A1468      63.412 102.364   3.308  1.00  0.00           N  
ATOM   2385  CA  GLY A1468      62.245 102.730   4.092  1.00  0.00           C  
ATOM   2386  C   GLY A1468      62.618 102.961   5.541  1.00  0.00           C  
ATOM   2387  O   GLY A1468      63.530 102.328   6.062  1.00  0.00           O  
ATOM   2388  N   LEU A1507      61.912 103.868   6.205  1.00  0.00           N  
ATOM   2389  CA  LEU A1507      62.204 104.169   7.598  1.00  0.00           C  
ATOM   2390  C   LEU A1507      62.021 102.970   8.507  1.00  0.00           C  
ATOM   2391  O   LEU A1507      63.000 102.410   8.979  1.00  0.00           O  
ATOM   2392  CB  LEU A1507      61.327 105.312   8.094  1.00  0.00           C  
ATOM   2393  CG  LEU A1507      61.998 106.497   8.805  1.00  0.00           C  
ATOM   2394  CD1 LEU A1507      60.929 107.182   9.653  1.00  0.00           C  
ATOM   2395  CD2 LEU A1507      63.163 106.046   9.680  1.00  0.00           C  
ATOM   2396  N   ASP A1508      60.777 102.577   8.764  1.00  0.00           N  
ATOM   2397  CA  ASP A1508      60.525 101.430   9.645  1.00  0.00           C  
ATOM   2398  C   ASP A1508      61.303 100.215   9.175  1.00  0.00           C  
ATOM   2399  O   ASP A1508      61.682  99.364   9.975  1.00  0.00           O  
ATOM   2400  CB  ASP A1508      59.046 101.064   9.678  1.00  0.00           C  
ATOM   2401  CG  ASP A1508      58.172 102.229  10.017  1.00  0.00           C  
ATOM   2402  OD1 ASP A1508      57.793 102.411  11.197  1.00  0.00           O  
ATOM   2403  OD2 ASP A1508      57.870 102.972   9.070  1.00  0.00           O  
ATOM   2404  N   GLU A1509      61.525 100.124   7.870  1.00  0.00           N  
ATOM   2405  CA  GLU A1509      62.279  99.008   7.342  1.00  0.00           C  
ATOM   2406  C   GLU A1509      63.651  98.951   8.021  1.00  0.00           C  
ATOM   2407  O   GLU A1509      63.946  97.960   8.693  1.00  0.00           O  
ATOM   2408  CB  GLU A1509      62.419  99.111   5.815  1.00  0.00           C  
ATOM   2409  CG  GLU A1509      61.186  98.642   5.030  1.00  0.00           C  
ATOM   2410  CD  GLU A1509      60.146  99.739   4.770  1.00  0.00           C  
ATOM   2411  OE1 GLU A1509      60.258 100.848   5.336  1.00  0.00           O  
ATOM   2412  OE2 GLU A1509      59.201  99.485   3.991  1.00  0.00           O  
ATOM   2413  N   VAL A1510      64.473 100.004   7.890  1.00  0.00           N  
ATOM   2414  CA  VAL A1510      65.791  99.983   8.518  1.00  0.00           C  
ATOM   2415  C   VAL A1510      65.697 100.049  10.028  1.00  0.00           C  
ATOM   2416  O   VAL A1510      66.570  99.534  10.720  1.00  0.00           O  
ATOM   2417  CB  VAL A1510      66.759 101.125   8.009  1.00  0.00           C  
ATOM   2418  CG1 VAL A1510      66.218 101.752   6.750  1.00  0.00           C  
ATOM   2419  CG2 VAL A1510      67.040 102.150   9.106  1.00  0.00           C  
ATOM   2420  N   ARG A1511      64.663 100.685  10.568  1.00  0.00           N  
ATOM   2421  CA  ARG A1511      64.566 100.706  12.026  1.00  0.00           C  
ATOM   2422  C   ARG A1511      64.461  99.243  12.435  1.00  0.00           C  
ATOM   2423  O   ARG A1511      65.179  98.776  13.321  1.00  0.00           O  
ATOM   2424  CB  ARG A1511      63.332 101.460  12.497  1.00  0.00           C  
ATOM   2425  CG  ARG A1511      63.530 102.955  12.589  1.00  0.00           C  
ATOM   2426  CD  ARG A1511      62.240 103.676  12.996  1.00  0.00           C  
ATOM   2427  NE  ARG A1511      61.799 103.246  14.312  1.00  0.00           N  
ATOM   2428  CZ  ARG A1511      61.893 103.985  15.409  1.00  0.00           C  
ATOM   2429  NH1 ARG A1511      62.407 105.201  15.342  1.00  0.00           N  
ATOM   2430  NH2 ARG A1511      61.484 103.505  16.572  1.00  0.00           N  
ATOM   2431  N   TYR A1516      63.563  98.525  11.762  1.00  0.00           N  
ATOM   2432  CA  TYR A1516      63.346  97.108  12.019  1.00  0.00           C  
ATOM   2433  C   TYR A1516      64.640  96.314  11.803  1.00  0.00           C  
ATOM   2434  O   TYR A1516      65.120  95.635  12.702  1.00  0.00           O  
ATOM   2435  CB  TYR A1516      62.252  96.578  11.091  1.00  0.00           C  
ATOM   2436  CG  TYR A1516      62.049  95.083  11.167  1.00  0.00           C  
ATOM   2437  CD1 TYR A1516      61.075  94.536  11.993  1.00  0.00           C  
ATOM   2438  CD2 TYR A1516      62.850  94.216  10.429  1.00  0.00           C  
ATOM   2439  CE1 TYR A1516      60.901  93.174  12.085  1.00  0.00           C  
ATOM   2440  CE2 TYR A1516      62.683  92.850  10.518  1.00  0.00           C  
ATOM   2441  CZ  TYR A1516      61.708  92.337  11.346  1.00  0.00           C  
ATOM   2442  OH  TYR A1516      61.541  90.983  11.427  1.00  0.00           O  
ATOM   2443  N   PHE A1517      65.202  96.388  10.610  1.00  0.00           N  
ATOM   2444  CA  PHE A1517      66.417  95.645  10.363  1.00  0.00           C  
ATOM   2445  C   PHE A1517      67.451  95.825  11.455  1.00  0.00           C  
ATOM   2446  O   PHE A1517      67.998  94.849  11.955  1.00  0.00           O  
ATOM   2447  CB  PHE A1517      67.077  96.049   9.058  1.00  0.00           C  
ATOM   2448  CG  PHE A1517      68.385  95.358   8.841  1.00  0.00           C  
ATOM   2449  CD1 PHE A1517      68.423  93.986   8.585  1.00  0.00           C  
ATOM   2450  CD2 PHE A1517      69.587  96.047   8.969  1.00  0.00           C  
ATOM   2451  CE1 PHE A1517      69.645  93.306   8.462  1.00  0.00           C  
ATOM   2452  CE2 PHE A1517      70.807  95.381   8.849  1.00  0.00           C  
ATOM   2453  CZ  PHE A1517      70.836  93.999   8.596  1.00  0.00           C  
ATOM   2454  N   LEU A1518      67.723  97.082  11.799  1.00  0.00           N  
ATOM   2455  CA  LEU A1518      68.716  97.450  12.808  1.00  0.00           C  
ATOM   2456  C   LEU A1518      68.524  96.848  14.193  1.00  0.00           C  
ATOM   2457  O   LEU A1518      69.496  96.475  14.860  1.00  0.00           O  
ATOM   2458  CB  LEU A1518      68.772  98.976  12.963  1.00  0.00           C  
ATOM   2459  CG  LEU A1518      69.531  99.838  11.950  1.00  0.00           C  
ATOM   2460  CD1 LEU A1518      69.415 101.316  12.319  1.00  0.00           C  
ATOM   2461  CD2 LEU A1518      70.975  99.402  11.919  1.00  0.00           C  
ATOM   2462  N   LEU A1527      67.274  96.774  14.632  1.00  0.00           N  
ATOM   2463  CA  LEU A1527      66.950  96.260  15.960  1.00  0.00           C  
ATOM   2464  C   LEU A1527      66.755  94.767  16.021  1.00  0.00           C  
ATOM   2465  O   LEU A1527      66.801  94.176  17.099  1.00  0.00           O  
ATOM   2466  CB  LEU A1527      65.675  96.927  16.478  1.00  0.00           C  
ATOM   2467  CG  LEU A1527      65.706  98.445  16.649  1.00  0.00           C  
ATOM   2468  CD1 LEU A1527      64.300  98.925  17.002  1.00  0.00           C  
ATOM   2469  CD2 LEU A1527      66.708  98.836  17.734  1.00  0.00           C  
ATOM   2470  N   ARG A1528      66.557  94.164  14.859  1.00  0.00           N  
ATOM   2471  CA  ARG A1528      66.290  92.735  14.788  1.00  0.00           C  
ATOM   2472  C   ARG A1528      67.424  91.824  14.373  1.00  0.00           C  
ATOM   2473  O   ARG A1528      67.539  90.721  14.891  1.00  0.00           O  
ATOM   2474  CB  ARG A1528      65.080  92.493  13.870  1.00  0.00           C  
ATOM   2475  CG  ARG A1528      64.826  91.057  13.505  1.00  0.00           C  
ATOM   2476  CD  ARG A1528      65.524  90.700  12.204  1.00  0.00           C  
ATOM   2477  NE  ARG A1528      65.187  89.344  11.775  1.00  0.00           N  
ATOM   2478  CZ  ARG A1528      65.768  88.238  12.240  1.00  0.00           C  
ATOM   2479  NH1 ARG A1528      66.734  88.309  13.159  1.00  0.00           N  
ATOM   2480  NH2 ARG A1528      65.372  87.053  11.790  1.00  0.00           N  
ATOM   2481  N   GLU A1549      68.252  92.276  13.445  1.00  0.00           N  
ATOM   2482  CA  GLU A1549      69.356  91.466  12.943  1.00  0.00           C  
ATOM   2483  C   GLU A1549      70.341  90.907  13.962  1.00  0.00           C  
ATOM   2484  O   GLU A1549      70.727  89.753  13.872  1.00  0.00           O  
ATOM   2485  CB  GLU A1549      70.163  92.245  11.916  1.00  0.00           C  
ATOM   2486  CG  GLU A1549      71.110  91.370  11.141  1.00  0.00           C  
ATOM   2487  CD  GLU A1549      70.430  90.663   9.968  1.00  0.00           C  
ATOM   2488  OE1 GLU A1549      69.229  90.328  10.072  1.00  0.00           O  
ATOM   2489  OE2 GLU A1549      71.107  90.432   8.939  1.00  0.00           O  
ATOM   2490  N   VAL A1563      70.753  91.712  14.931  1.00  0.00           N  
ATOM   2491  CA  VAL A1563      71.740  91.246  15.883  1.00  0.00           C  
ATOM   2492  C   VAL A1563      71.311  91.464  17.325  1.00  0.00           C  
ATOM   2493  O   VAL A1563      70.454  92.293  17.604  1.00  0.00           O  
ATOM   2494  CB  VAL A1563      73.081  91.988  15.629  1.00  0.00           C  
ATOM   2495  CG1 VAL A1563      72.911  93.462  15.908  1.00  0.00           C  
ATOM   2496  CG2 VAL A1563      74.175  91.425  16.492  1.00  0.00           C  
ATOM   2497  N   PRO A1569      71.872  90.687  18.263  1.00  0.00           N  
ATOM   2498  CA  PRO A1569      71.498  90.878  19.672  1.00  0.00           C  
ATOM   2499  C   PRO A1569      72.104  92.207  20.129  1.00  0.00           C  
ATOM   2500  O   PRO A1569      73.291  92.424  19.959  1.00  0.00           O  
ATOM   2501  CB  PRO A1569      72.143  89.681  20.352  1.00  0.00           C  
ATOM   2502  CG  PRO A1569      72.097  88.631  19.266  1.00  0.00           C  
ATOM   2503  CD  PRO A1569      72.557  89.396  18.075  1.00  0.00           C  
ATOM   2504  N   PHE A1594      71.289  93.095  20.688  1.00  0.00           N  
ATOM   2505  CA  PHE A1594      71.757  94.416  21.126  1.00  0.00           C  
ATOM   2506  C   PHE A1594      72.925  94.315  22.097  1.00  0.00           C  
ATOM   2507  O   PHE A1594      72.787  93.845  23.224  1.00  0.00           O  
ATOM   2508  CB  PHE A1594      70.596  95.192  21.766  1.00  0.00           C  
ATOM   2509  CG  PHE A1594      70.803  96.681  21.817  1.00  0.00           C  
ATOM   2510  CD1 PHE A1594      70.934  97.418  20.651  1.00  0.00           C  
ATOM   2511  CD2 PHE A1594      70.867  97.346  23.034  1.00  0.00           C  
ATOM   2512  CE1 PHE A1594      71.145  98.796  20.691  1.00  0.00           C  
ATOM   2513  CE2 PHE A1594      71.076  98.719  23.085  1.00  0.00           C  
ATOM   2514  CZ  PHE A1594      71.210  99.445  21.904  1.00  0.00           C  
ATOM   2515  N   GLY A1596      74.086  94.760  21.637  1.00  0.00           N  
ATOM   2516  CA  GLY A1596      75.282  94.716  22.454  1.00  0.00           C  
ATOM   2517  C   GLY A1596      76.449  94.204  21.640  1.00  0.00           C  
ATOM   2518  O   GLY A1596      77.607  94.531  21.901  1.00  0.00           O  
ATOM   2519  N   GLN A1601      76.131  93.423  20.615  1.00  0.00           N  
ATOM   2520  CA  GLN A1601      77.143  92.816  19.757  1.00  0.00           C  
ATOM   2521  C   GLN A1601      77.296  93.591  18.477  1.00  0.00           C  
ATOM   2522  O   GLN A1601      76.442  94.387  18.143  1.00  0.00           O  
ATOM   2523  CB  GLN A1601      76.740  91.374  19.444  1.00  0.00           C  
ATOM   2524  CG  GLN A1601      76.068  90.675  20.630  1.00  0.00           C  
ATOM   2525  CD  GLN A1601      75.948  89.170  20.472  1.00  0.00           C  
ATOM   2526  OE1 GLN A1601      75.688  88.458  21.447  1.00  0.00           O  
ATOM   2527  NE2 GLN A1601      76.133  88.677  19.251  1.00  0.00           N  
ATOM   2528  N   ASP A1602      78.392  93.366  17.767  1.00  0.00           N  
ATOM   2529  CA  ASP A1602      78.618  94.049  16.509  1.00  0.00           C  
ATOM   2530  C   ASP A1602      77.612  93.478  15.513  1.00  0.00           C  
ATOM   2531  O   ASP A1602      76.881  92.569  15.853  1.00  0.00           O  
ATOM   2532  CB  ASP A1602      80.057  93.823  16.037  1.00  0.00           C  
ATOM   2533  CG  ASP A1602      81.091  94.461  16.971  1.00  0.00           C  
ATOM   2534  OD1 ASP A1602      80.769  95.507  17.590  1.00  0.00           O  
ATOM   2535  OD2 ASP A1602      82.225  93.927  17.074  1.00  0.00           O  
ATOM   2536  N   GLY A1603      77.553  94.005  14.296  1.00  0.00           N  
ATOM   2537  CA  GLY A1603      76.596  93.484  13.333  1.00  0.00           C  
ATOM   2538  C   GLY A1603      76.965  93.922  11.936  1.00  0.00           C  
ATOM   2539  O   GLY A1603      77.737  94.865  11.796  1.00  0.00           O  
ATOM   2540  N   ASP A1604      76.423  93.259  10.909  1.00  0.00           N  
ATOM   2541  CA  ASP A1604      76.746  93.604   9.513  1.00  0.00           C  
ATOM   2542  C   ASP A1604      75.582  94.198   8.752  1.00  0.00           C  
ATOM   2543  O   ASP A1604      74.512  93.596   8.655  1.00  0.00           O  
ATOM   2544  CB  ASP A1604      77.273  92.382   8.745  1.00  0.00           C  
ATOM   2545  CG  ASP A1604      77.781  92.740   7.342  1.00  0.00           C  
ATOM   2546  OD1 ASP A1604      77.029  92.581   6.342  1.00  0.00           O  
ATOM   2547  OD2 ASP A1604      78.942  93.188   7.240  1.00  0.00           O  
ATOM   2548  N   PHE A1613      75.807  95.388   8.204  1.00  0.00           N  
ATOM   2549  CA  PHE A1613      74.776  96.077   7.456  1.00  0.00           C  
ATOM   2550  C   PHE A1613      75.082  95.896   5.985  1.00  0.00           C  
ATOM   2551  O   PHE A1613      76.064  96.425   5.488  1.00  0.00           O  
ATOM   2552  CB  PHE A1613      74.787  97.555   7.796  1.00  0.00           C  
ATOM   2553  CG  PHE A1613      73.592  98.290   7.289  1.00  0.00           C  
ATOM   2554  CD1 PHE A1613      72.445  98.407   8.077  1.00  0.00           C  
ATOM   2555  CD2 PHE A1613      73.576  98.814   6.005  1.00  0.00           C  
ATOM   2556  CE1 PHE A1613      71.296  99.032   7.592  1.00  0.00           C  
ATOM   2557  CE2 PHE A1613      72.433  99.442   5.511  1.00  0.00           C  
ATOM   2558  CZ  PHE A1613      71.291  99.548   6.309  1.00  0.00           C  
ATOM   2559  N   SER A1614      74.243  95.152   5.278  1.00  0.00           N  
ATOM   2560  CA  SER A1614      74.487  94.916   3.858  1.00  0.00           C  
ATOM   2561  C   SER A1614      73.194  94.715   3.098  1.00  0.00           C  
ATOM   2562  O   SER A1614      72.187  94.282   3.661  1.00  0.00           O  
ATOM   2563  CB  SER A1614      75.359  93.682   3.672  1.00  0.00           C  
ATOM   2564  OG  SER A1614      74.610  92.526   3.963  1.00  0.00           O  
ATOM   2565  N   LYS A1615      73.244  95.005   1.805  1.00  0.00           N  
ATOM   2566  CA  LYS A1615      72.085  94.880   0.937  1.00  0.00           C  
ATOM   2567  C   LYS A1615      71.410  93.509   1.018  1.00  0.00           C  
ATOM   2568  O   LYS A1615      70.219  93.417   1.319  1.00  0.00           O  
ATOM   2569  CB  LYS A1615      72.502  95.183  -0.499  1.00  0.00           C  
ATOM   2570  CG  LYS A1615      71.337  95.354  -1.436  1.00  0.00           C  
ATOM   2571  CD  LYS A1615      71.812  95.682  -2.827  1.00  0.00           C  
ATOM   2572  CE  LYS A1615      70.641  95.740  -3.786  1.00  0.00           C  
ATOM   2573  NZ  LYS A1615      71.106  96.164  -5.138  1.00  0.00           N  
ATOM   2574  N   LYS A1616      72.172  92.447   0.758  1.00  0.00           N  
ATOM   2575  CA  LYS A1616      71.625  91.090   0.802  1.00  0.00           C  
ATOM   2576  C   LYS A1616      70.796  90.893   2.050  1.00  0.00           C  
ATOM   2577  O   LYS A1616      69.642  90.472   1.976  1.00  0.00           O  
ATOM   2578  CB  LYS A1616      72.744  90.034   0.767  1.00  0.00           C  
ATOM   2579  CG  LYS A1616      72.257  88.578   0.934  1.00  0.00           C  
ATOM   2580  CD  LYS A1616      73.407  87.559   0.787  1.00  0.00           C  
ATOM   2581  CE  LYS A1616      73.976  87.536  -0.645  1.00  0.00           C  
ATOM   2582  NZ  LYS A1616      75.264  86.776  -0.774  1.00  0.00           N  
ATOM   2583  N   ALA A1617      71.397  91.219   3.189  1.00  0.00           N  
ATOM   2584  CA  ALA A1617      70.767  91.076   4.499  1.00  0.00           C  
ATOM   2585  C   ALA A1617      69.456  91.835   4.731  1.00  0.00           C  
ATOM   2586  O   ALA A1617      68.450  91.238   5.102  1.00  0.00           O  
ATOM   2587  CB  ALA A1617      71.758  91.453   5.551  1.00  0.00           C  
ATOM   2588  N   ILE A1619      69.471  93.148   4.530  1.00  0.00           N  
ATOM   2589  CA  ILE A1619      68.267  93.959   4.734  1.00  0.00           C  
ATOM   2590  C   ILE A1619      67.129  93.478   3.840  1.00  0.00           C  
ATOM   2591  O   ILE A1619      66.018  93.232   4.303  1.00  0.00           O  
ATOM   2592  CB  ILE A1619      68.536  95.439   4.427  1.00  0.00           C  
ATOM   2593  CG1 ILE A1619      69.772  95.894   5.200  1.00  0.00           C  
ATOM   2594  CG2 ILE A1619      67.354  96.280   4.848  1.00  0.00           C  
ATOM   2595  CD1 ILE A1619      70.368  97.170   4.680  1.00  0.00           C  
ATOM   2596  N   LEU A1620      67.409  93.356   2.550  1.00  0.00           N  
ATOM   2597  CA  LEU A1620      66.404  92.885   1.625  1.00  0.00           C  
ATOM   2598  C   LEU A1620      65.849  91.551   2.103  1.00  0.00           C  
ATOM   2599  O   LEU A1620      64.652  91.308   2.030  1.00  0.00           O  
ATOM   2600  CB  LEU A1620      66.998  92.759   0.221  1.00  0.00           C  
ATOM   2601  CG  LEU A1620      67.205  94.137  -0.409  1.00  0.00           C  
ATOM   2602  CD1 LEU A1620      67.710  94.012  -1.844  1.00  0.00           C  
ATOM   2603  CD2 LEU A1620      65.865  94.892  -0.364  1.00  0.00           C  
ATOM   2604  N   ASN A1621      66.710  90.688   2.614  1.00  0.00           N  
ATOM   2605  CA  ASN A1621      66.235  89.408   3.094  1.00  0.00           C  
ATOM   2606  C   ASN A1621      65.189  89.635   4.201  1.00  0.00           C  
ATOM   2607  O   ASN A1621      64.080  89.087   4.164  1.00  0.00           O  
ATOM   2608  CB  ASN A1621      67.405  88.596   3.622  1.00  0.00           C  
ATOM   2609  CG  ASN A1621      67.110  87.127   3.639  1.00  0.00           C  
ATOM   2610  OD1 ASN A1621      66.261  86.659   4.396  1.00  0.00           O  
ATOM   2611  ND2 ASN A1621      67.801  86.380   2.785  1.00  0.00           N  
ATOM   2612  N   ARG A1622      65.545  90.467   5.174  1.00  0.00           N  
ATOM   2613  CA  ARG A1622      64.647  90.772   6.276  1.00  0.00           C  
ATOM   2614  C   ARG A1622      63.400  91.550   5.855  1.00  0.00           C  
ATOM   2615  O   ARG A1622      62.338  91.370   6.439  1.00  0.00           O  
ATOM   2616  CB  ARG A1622      65.388  91.558   7.353  1.00  0.00           C  
ATOM   2617  CG  ARG A1622      66.556  90.832   7.954  1.00  0.00           C  
ATOM   2618  CD  ARG A1622      66.108  89.512   8.486  1.00  0.00           C  
ATOM   2619  NE  ARG A1622      67.211  88.721   9.016  1.00  0.00           N  
ATOM   2620  CZ  ARG A1622      67.085  87.457   9.401  1.00  0.00           C  
ATOM   2621  NH1 ARG A1622      65.905  86.858   9.307  1.00  0.00           N  
ATOM   2622  NH2 ARG A1622      68.126  86.795   9.879  1.00  0.00           N  
ATOM   2623  N   ILE A1632      63.522  92.414   4.853  1.00  0.00           N  
ATOM   2624  CA  ILE A1632      62.375  93.196   4.417  1.00  0.00           C  
ATOM   2625  C   ILE A1632      61.373  92.323   3.684  1.00  0.00           C  
ATOM   2626  O   ILE A1632      60.163  92.403   3.926  1.00  0.00           O  
ATOM   2627  CB  ILE A1632      62.775  94.344   3.480  1.00  0.00           C  
ATOM   2628  CG1 ILE A1632      63.866  95.177   4.143  1.00  0.00           C  
ATOM   2629  CG2 ILE A1632      61.570  95.175   3.145  1.00  0.00           C  
ATOM   2630  CD1 ILE A1632      63.752  96.663   3.935  1.00  0.00           C  
ATOM   2631  N   ASN A1635      61.876  91.488   2.787  1.00  0.00           N  
ATOM   2632  CA  ASN A1635      61.002  90.621   2.029  1.00  0.00           C  
ATOM   2633  C   ASN A1635      60.552  89.357   2.804  1.00  0.00           C  
ATOM   2634  O   ASN A1635      59.352  89.077   2.918  1.00  0.00           O  
ATOM   2635  CB  ASN A1635      61.681  90.285   0.697  1.00  0.00           C  
ATOM   2636  CG  ASN A1635      61.779  91.509  -0.229  1.00  0.00           C  
ATOM   2637  OD1 ASN A1635      60.761  92.103  -0.589  1.00  0.00           O  
ATOM   2638  ND2 ASN A1635      62.996  91.889  -0.611  1.00  0.00           N  
ATOM   2639  N   GLY A1636      61.494  88.622   3.382  1.00  0.00           N  
ATOM   2640  CA  GLY A1636      61.122  87.417   4.093  1.00  0.00           C  
ATOM   2641  C   GLY A1636      60.233  87.567   5.313  1.00  0.00           C  
ATOM   2642  O   GLY A1636      59.392  86.707   5.581  1.00  0.00           O  
ATOM   2643  N   GLU A1637      60.397  88.651   6.055  1.00  0.00           N  
ATOM   2644  CA  GLU A1637      59.624  88.839   7.274  1.00  0.00           C  
ATOM   2645  C   GLU A1637      58.617  89.984   7.229  1.00  0.00           C  
ATOM   2646  O   GLU A1637      57.426  89.770   7.493  1.00  0.00           O  
ATOM   2647  CB  GLU A1637      60.583  89.018   8.450  1.00  0.00           C  
ATOM   2648  CG  GLU A1637      61.738  88.027   8.425  1.00  0.00           C  
ATOM   2649  CD  GLU A1637      62.643  88.119   9.647  1.00  0.00           C  
ATOM   2650  OE1 GLU A1637      63.136  89.222   9.957  1.00  0.00           O  
ATOM   2651  OE2 GLU A1637      62.874  87.078  10.301  1.00  0.00           O  
ATOM   2652  N   LEU A1638      59.067  91.193   6.906  1.00  0.00           N  
ATOM   2653  CA  LEU A1638      58.131  92.314   6.846  1.00  0.00           C  
ATOM   2654  C   LEU A1638      57.052  92.080   5.789  1.00  0.00           C  
ATOM   2655  O   LEU A1638      55.867  92.103   6.081  1.00  0.00           O  
ATOM   2656  CB  LEU A1638      58.858  93.627   6.554  1.00  0.00           C  
ATOM   2657  CG  LEU A1638      59.907  94.066   7.570  1.00  0.00           C  
ATOM   2658  CD1 LEU A1638      60.141  95.546   7.442  1.00  0.00           C  
ATOM   2659  CD2 LEU A1638      59.421  93.762   8.971  1.00  0.00           C  
ATOM   2660  N   ALA A1639      57.463  91.852   4.558  1.00  0.00           N  
ATOM   2661  CA  ALA A1639      56.503  91.614   3.505  1.00  0.00           C  
ATOM   2662  C   ALA A1639      55.756  90.303   3.719  1.00  0.00           C  
ATOM   2663  O   ALA A1639      54.563  90.289   4.045  1.00  0.00           O  
ATOM   2664  CB  ALA A1639      57.207  91.581   2.169  1.00  0.00           C  
ATOM   2665  N   ASN A1640      56.471  89.196   3.550  1.00  0.00           N  
ATOM   2666  CA  ASN A1640      55.873  87.874   3.655  1.00  0.00           C  
ATOM   2667  C   ASN A1640      55.126  87.476   4.931  1.00  0.00           C  
ATOM   2668  O   ASN A1640      53.951  87.085   4.872  1.00  0.00           O  
ATOM   2669  CB  ASN A1640      56.929  86.821   3.320  1.00  0.00           C  
ATOM   2670  CG  ASN A1640      57.349  86.866   1.856  1.00  0.00           C  
ATOM   2671  OD1 ASN A1640      56.768  87.602   1.050  1.00  0.00           O  
ATOM   2672  ND2 ASN A1640      58.357  86.076   1.504  1.00  0.00           N  
ATOM   2673  N   GLU A1641      55.786  87.561   6.080  1.00  0.00           N  
ATOM   2674  CA  GLU A1641      55.151  87.155   7.337  1.00  0.00           C  
ATOM   2675  C   GLU A1641      54.210  88.165   7.996  1.00  0.00           C  
ATOM   2676  O   GLU A1641      53.081  87.831   8.362  1.00  0.00           O  
ATOM   2677  CB  GLU A1641      56.228  86.726   8.333  1.00  0.00           C  
ATOM   2678  CG  GLU A1641      56.903  85.419   7.952  1.00  0.00           C  
ATOM   2679  CD  GLU A1641      57.951  84.960   8.958  1.00  0.00           C  
ATOM   2680  OE1 GLU A1641      57.681  84.982  10.183  1.00  0.00           O  
ATOM   2681  OE2 GLU A1641      59.047  84.560   8.515  1.00  0.00           O  
ATOM   2682  N   ILE A1642      54.659  89.406   8.132  1.00  0.00           N  
ATOM   2683  CA  ILE A1642      53.838  90.402   8.787  1.00  0.00           C  
ATOM   2684  C   ILE A1642      52.816  91.078   7.869  1.00  0.00           C  
ATOM   2685  O   ILE A1642      51.611  90.980   8.094  1.00  0.00           O  
ATOM   2686  CB  ILE A1642      54.736  91.441   9.468  1.00  0.00           C  
ATOM   2687  CG1 ILE A1642      55.883  90.725  10.186  1.00  0.00           C  
ATOM   2688  CG2 ILE A1642      53.944  92.215  10.498  1.00  0.00           C  
ATOM   2689  CD1 ILE A1642      56.906  91.628  10.859  1.00  0.00           C  
ATOM   2690  N   GLY A1662      53.284  91.757   6.831  1.00  0.00           N  
ATOM   2691  CA  GLY A1662      52.362  92.427   5.933  1.00  0.00           C  
ATOM   2692  C   GLY A1662      51.366  91.481   5.289  1.00  0.00           C  
ATOM   2693  O   GLY A1662      50.164  91.748   5.256  1.00  0.00           O  
ATOM   2694  N   ASN A1663      51.866  90.374   4.760  1.00  0.00           N  
ATOM   2695  CA  ASN A1663      50.990  89.403   4.141  1.00  0.00           C  
ATOM   2696  C   ASN A1663      49.932  88.924   5.146  1.00  0.00           C  
ATOM   2697  O   ASN A1663      48.779  88.682   4.782  1.00  0.00           O  
ATOM   2698  CB  ASN A1663      51.794  88.216   3.629  1.00  0.00           C  
ATOM   2699  CG  ASN A1663      50.962  87.283   2.770  1.00  0.00           C  
ATOM   2700  OD1 ASN A1663      50.471  87.674   1.710  1.00  0.00           O  
ATOM   2701  ND2 ASN A1663      50.795  86.040   3.228  1.00  0.00           N  
ATOM   2702  N   LEU A1664      50.308  88.799   6.414  1.00  0.00           N  
ATOM   2703  CA  LEU A1664      49.346  88.350   7.403  1.00  0.00           C  
ATOM   2704  C   LEU A1664      48.208  89.336   7.542  1.00  0.00           C  
ATOM   2705  O   LEU A1664      47.050  88.935   7.571  1.00  0.00           O  
ATOM   2706  CB  LEU A1664      49.999  88.136   8.766  1.00  0.00           C  
ATOM   2707  CG  LEU A1664      48.971  87.835   9.869  1.00  0.00           C  
ATOM   2708  CD1 LEU A1664      48.041  86.698   9.425  1.00  0.00           C  
ATOM   2709  CD2 LEU A1664      49.689  87.485  11.166  1.00  0.00           C  
ATOM   2710  N   TYR A1665      48.522  90.625   7.637  1.00  0.00           N  
ATOM   2711  CA  TYR A1665      47.464  91.623   7.765  1.00  0.00           C  
ATOM   2712  C   TYR A1665      46.557  91.467   6.568  1.00  0.00           C  
ATOM   2713  O   TYR A1665      45.434  90.975   6.678  1.00  0.00           O  
ATOM   2714  CB  TYR A1665      48.016  93.050   7.758  1.00  0.00           C  
ATOM   2715  CG  TYR A1665      48.595  93.515   9.063  1.00  0.00           C  
ATOM   2716  CD1 TYR A1665      49.946  93.333   9.348  1.00  0.00           C  
ATOM   2717  CD2 TYR A1665      47.794  94.119  10.021  1.00  0.00           C  
ATOM   2718  CE1 TYR A1665      50.484  93.740  10.557  1.00  0.00           C  
ATOM   2719  CE2 TYR A1665      48.320  94.531  11.234  1.00  0.00           C  
ATOM   2720  CZ  TYR A1665      49.668  94.336  11.495  1.00  0.00           C  
ATOM   2721  OH  TYR A1665      50.206  94.728  12.694  1.00  0.00           O  
ATOM   2722  N   SER A1666      47.072  91.892   5.421  1.00  0.00           N  
ATOM   2723  CA  SER A1666      46.352  91.824   4.164  1.00  0.00           C  
ATOM   2724  C   SER A1666      45.487  90.591   4.047  1.00  0.00           C  
ATOM   2725  O   SER A1666      44.283  90.695   3.827  1.00  0.00           O  
ATOM   2726  CB  SER A1666      47.332  91.834   3.001  1.00  0.00           C  
ATOM   2727  OG  SER A1666      46.712  91.309   1.845  1.00  0.00           O  
ATOM   2728  N   ARG A1667      46.102  89.421   4.195  1.00  0.00           N  
ATOM   2729  CA  ARG A1667      45.368  88.173   4.082  1.00  0.00           C  
ATOM   2730  C   ARG A1667      44.145  88.127   4.996  1.00  0.00           C  
ATOM   2731  O   ARG A1667      43.057  87.716   4.579  1.00  0.00           O  
ATOM   2732  CB  ARG A1667      46.288  86.986   4.376  1.00  0.00           C  
ATOM   2733  CG  ARG A1667      46.405  86.620   5.825  1.00  0.00           C  
ATOM   2734  CD  ARG A1667      47.416  85.509   6.014  1.00  0.00           C  
ATOM   2735  NE  ARG A1667      47.128  84.331   5.199  1.00  0.00           N  
ATOM   2736  CZ  ARG A1667      47.865  83.222   5.215  1.00  0.00           C  
ATOM   2737  NH1 ARG A1667      48.928  83.139   6.002  1.00  0.00           N  
ATOM   2738  NH2 ARG A1667      47.547  82.197   4.442  1.00  0.00           N  
ATOM   2739  N   VAL A1668      44.311  88.557   6.240  1.00  0.00           N  
ATOM   2740  CA  VAL A1668      43.196  88.525   7.168  1.00  0.00           C  
ATOM   2741  C   VAL A1668      42.199  89.643   6.902  1.00  0.00           C  
ATOM   2742  O   VAL A1668      41.029  89.382   6.646  1.00  0.00           O  
ATOM   2743  CB  VAL A1668      43.682  88.606   8.615  1.00  0.00           C  
ATOM   2744  CG1 VAL A1668      42.500  88.553   9.549  1.00  0.00           C  
ATOM   2745  CG2 VAL A1668      44.633  87.456   8.907  1.00  0.00           C  
ATOM   2746  N   VAL A1669      42.657  90.885   6.956  1.00  0.00           N  
ATOM   2747  CA  VAL A1669      41.776  92.016   6.718  1.00  0.00           C  
ATOM   2748  C   VAL A1669      40.831  91.739   5.564  1.00  0.00           C  
ATOM   2749  O   VAL A1669      39.624  91.925   5.682  1.00  0.00           O  
ATOM   2750  CB  VAL A1669      42.576  93.292   6.402  1.00  0.00           C  
ATOM   2751  CG1 VAL A1669      41.628  94.446   6.043  1.00  0.00           C  
ATOM   2752  CG2 VAL A1669      43.425  93.658   7.606  1.00  0.00           C  
ATOM   2753  N   ASN A1670      41.384  91.280   4.453  1.00  0.00           N  
ATOM   2754  CA  ASN A1670      40.581  90.988   3.278  1.00  0.00           C  
ATOM   2755  C   ASN A1670      39.563  89.859   3.463  1.00  0.00           C  
ATOM   2756  O   ASN A1670      38.550  89.837   2.771  1.00  0.00           O  
ATOM   2757  CB  ASN A1670      41.488  90.693   2.092  1.00  0.00           C  
ATOM   2758  CG  ASN A1670      40.721  90.239   0.885  1.00  0.00           C  
ATOM   2759  OD1 ASN A1670      40.401  89.060   0.747  1.00  0.00           O  
ATOM   2760  ND2 ASN A1670      40.406  91.177   0.003  1.00  0.00           N  
ATOM   2761  N   MET A1671      39.815  88.920   4.373  1.00  0.00           N  
ATOM   2762  CA  MET A1671      38.832  87.857   4.606  1.00  0.00           C  
ATOM   2763  C   MET A1671      37.654  88.483   5.362  1.00  0.00           C  
ATOM   2764  O   MET A1671      36.495  88.263   5.027  1.00  0.00           O  
ATOM   2765  CB  MET A1671      39.409  86.708   5.452  1.00  0.00           C  
ATOM   2766  CG  MET A1671      40.520  85.901   4.807  1.00  0.00           C  
ATOM   2767  SD  MET A1671      40.894  84.402   5.751  1.00  0.00           S  
ATOM   2768  CE  MET A1671      40.170  83.238   4.746  1.00  0.00           C  
ATOM   2769  N   ALA A1672      37.964  89.278   6.379  1.00  0.00           N  
ATOM   2770  CA  ALA A1672      36.938  89.923   7.188  1.00  0.00           C  
ATOM   2771  C   ALA A1672      36.063  90.866   6.376  1.00  0.00           C  
ATOM   2772  O   ALA A1672      34.906  91.103   6.718  1.00  0.00           O  
ATOM   2773  CB  ALA A1672      37.583  90.673   8.337  1.00  0.00           C  
ATOM   2774  N   HIS A1673      36.612  91.415   5.306  1.00  0.00           N  
ATOM   2775  CA  HIS A1673      35.838  92.316   4.474  1.00  0.00           C  
ATOM   2776  C   HIS A1673      34.914  91.558   3.528  1.00  0.00           C  
ATOM   2777  O   HIS A1673      33.806  92.007   3.239  1.00  0.00           O  
ATOM   2778  CB  HIS A1673      36.762  93.220   3.663  1.00  0.00           C  
ATOM   2779  CG  HIS A1673      36.868  94.611   4.201  1.00  0.00           C  
ATOM   2780  ND1 HIS A1673      35.781  95.297   4.701  1.00  0.00           N  
ATOM   2781  CD2 HIS A1673      37.917  95.462   4.274  1.00  0.00           C  
ATOM   2782  CE1 HIS A1673      36.157  96.512   5.059  1.00  0.00           C  
ATOM   2783  NE2 HIS A1673      37.448  96.638   4.810  1.00  0.00           N  
ATOM   2784  N   LYS A1684      35.373  90.403   3.056  1.00  0.00           N  
ATOM   2785  CA  LYS A1684      34.600  89.588   2.124  1.00  0.00           C  
ATOM   2786  C   LYS A1684      33.689  88.535   2.780  1.00  0.00           C  
ATOM   2787  O   LYS A1684      32.652  88.194   2.216  1.00  0.00           O  
ATOM   2788  CB  LYS A1684      35.551  88.907   1.117  1.00  0.00           C  
ATOM   2789  CG  LYS A1684      34.877  87.904   0.161  1.00  0.00           C  
ATOM   2790  CD  LYS A1684      35.908  87.058  -0.613  1.00  0.00           C  
ATOM   2791  CE  LYS A1684      35.284  85.844  -1.327  1.00  0.00           C  
ATOM   2792  NZ  LYS A1684      36.307  84.772  -1.610  1.00  0.00           N  
ATOM   2793  N   PHE A1685      34.043  88.029   3.958  1.00  0.00           N  
ATOM   2794  CA  PHE A1685      33.214  86.999   4.585  1.00  0.00           C  
ATOM   2795  C   PHE A1685      32.381  87.481   5.762  1.00  0.00           C  
ATOM   2796  O   PHE A1685      31.572  86.714   6.303  1.00  0.00           O  
ATOM   2797  CB  PHE A1685      34.067  85.817   5.077  1.00  0.00           C  
ATOM   2798  CG  PHE A1685      35.004  85.250   4.047  1.00  0.00           C  
ATOM   2799  CD1 PHE A1685      34.866  85.551   2.694  1.00  0.00           C  
ATOM   2800  CD2 PHE A1685      36.032  84.401   4.437  1.00  0.00           C  
ATOM   2801  CE1 PHE A1685      35.735  85.013   1.751  1.00  0.00           C  
ATOM   2802  CE2 PHE A1685      36.908  83.858   3.496  1.00  0.00           C  
ATOM   2803  CZ  PHE A1685      36.759  84.168   2.150  1.00  0.00           C  
ATOM   2804  N   LEU A1686      32.575  88.733   6.171  1.00  0.00           N  
ATOM   2805  CA  LEU A1686      31.843  89.260   7.315  1.00  0.00           C  
ATOM   2806  C   LEU A1686      31.543  90.741   7.207  1.00  0.00           C  
ATOM   2807  O   LEU A1686      31.289  91.400   8.209  1.00  0.00           O  
ATOM   2808  CB  LEU A1686      32.630  88.995   8.600  1.00  0.00           C  
ATOM   2809  CG  LEU A1686      32.937  87.537   8.968  1.00  0.00           C  
ATOM   2810  CD1 LEU A1686      33.988  87.503  10.066  1.00  0.00           C  
ATOM   2811  CD2 LEU A1686      31.669  86.822   9.420  1.00  0.00           C  
ATOM   2812  N   GLY A1689      31.573  91.268   5.992  1.00  0.00           N  
ATOM   2813  CA  GLY A1689      31.283  92.678   5.806  1.00  0.00           C  
ATOM   2814  C   GLY A1689      32.116  93.623   6.655  1.00  0.00           C  
ATOM   2815  O   GLY A1689      31.593  94.564   7.255  1.00  0.00           O  
ATOM   2816  N   GLY A1690      33.418  93.369   6.707  1.00  0.00           N  
ATOM   2817  CA  GLY A1690      34.314  94.216   7.470  1.00  0.00           C  
ATOM   2818  C   GLY A1690      33.910  94.475   8.909  1.00  0.00           C  
ATOM   2819  O   GLY A1690      34.279  95.508   9.471  1.00  0.00           O  
ATOM   2820  N   GLU A1691      33.152  93.559   9.509  1.00  0.00           N  
ATOM   2821  CA  GLU A1691      32.732  93.711  10.903  1.00  0.00           C  
ATOM   2822  C   GLU A1691      32.787  92.376  11.624  1.00  0.00           C  
ATOM   2823  O   GLU A1691      31.770  91.691  11.756  1.00  0.00           O  
ATOM   2824  CB  GLU A1691      31.313  94.281  10.994  1.00  0.00           C  
ATOM   2825  CG  GLU A1691      30.875  94.588  12.426  1.00  0.00           C  
ATOM   2826  CD  GLU A1691      29.543  95.329  12.503  1.00  0.00           C  
ATOM   2827  OE1 GLU A1691      28.500  94.743  12.129  1.00  0.00           O  
ATOM   2828  OE2 GLU A1691      29.542  96.502  12.941  1.00  0.00           O  
ATOM   2829  N   VAL A1711      33.981  92.010  12.082  1.00  0.00           N  
ATOM   2830  CA  VAL A1711      34.180  90.753  12.791  1.00  0.00           C  
ATOM   2831  C   VAL A1711      33.743  90.887  14.236  1.00  0.00           C  
ATOM   2832  O   VAL A1711      33.846  91.962  14.826  1.00  0.00           O  
ATOM   2833  CB  VAL A1711      35.651  90.315  12.761  1.00  0.00           C  
ATOM   2834  CG1 VAL A1711      36.010  89.815  11.374  1.00  0.00           C  
ATOM   2835  CG2 VAL A1711      36.544  91.480  13.136  1.00  0.00           C  
ATOM   2836  N   SER A1712      33.263  89.787  14.802  1.00  0.00           N  
ATOM   2837  CA  SER A1712      32.777  89.771  16.172  1.00  0.00           C  
ATOM   2838  C   SER A1712      32.360  88.342  16.455  1.00  0.00           C  
ATOM   2839  O   SER A1712      31.729  87.717  15.608  1.00  0.00           O  
ATOM   2840  CB  SER A1712      31.558  90.692  16.290  1.00  0.00           C  
ATOM   2841  OG  SER A1712      31.163  90.874  17.637  1.00  0.00           O  
ATOM   2842  N   GLY A1713      32.702  87.814  17.626  1.00  0.00           N  
ATOM   2843  CA  GLY A1713      32.317  86.445  17.927  1.00  0.00           C  
ATOM   2844  C   GLY A1713      32.772  85.941  19.279  1.00  0.00           C  
ATOM   2845  O   GLY A1713      33.167  86.723  20.140  1.00  0.00           O  
ATOM   2846  N   ALA A1714      32.710  84.627  19.470  1.00  0.00           N  
ATOM   2847  CA  ALA A1714      33.125  84.019  20.728  1.00  0.00           C  
ATOM   2848  C   ALA A1714      34.639  84.018  20.815  1.00  0.00           C  
ATOM   2849  O   ALA A1714      35.337  83.967  19.799  1.00  0.00           O  
ATOM   2850  CB  ALA A1714      32.608  82.602  20.823  1.00  0.00           C  
ATOM   2851  N   ARG A1715      35.148  84.070  22.036  1.00  0.00           N  
ATOM   2852  CA  ARG A1715      36.583  84.081  22.245  1.00  0.00           C  
ATOM   2853  C   ARG A1715      37.175  82.699  22.053  1.00  0.00           C  
ATOM   2854  O   ARG A1715      36.594  81.699  22.477  1.00  0.00           O  
ATOM   2855  CB  ARG A1715      36.919  84.577  23.654  1.00  0.00           C  
ATOM   2856  CG  ARG A1715      36.491  86.010  23.935  1.00  0.00           C  
ATOM   2857  CD  ARG A1715      37.091  86.501  25.242  1.00  0.00           C  
ATOM   2858  NE  ARG A1715      36.810  87.913  25.499  1.00  0.00           N  
ATOM   2859  CZ  ARG A1715      37.379  88.610  26.480  1.00  0.00           C  
ATOM   2860  NH1 ARG A1715      38.259  88.017  27.284  1.00  0.00           N  
ATOM   2861  NH2 ARG A1715      37.066  89.889  26.665  1.00  0.00           N  
ATOM   2862  N   ASP A1716      38.322  82.648  21.387  1.00  0.00           N  
ATOM   2863  CA  ASP A1716      39.023  81.394  21.182  1.00  0.00           C  
ATOM   2864  C   ASP A1716      40.000  81.377  22.345  1.00  0.00           C  
ATOM   2865  O   ASP A1716      41.129  81.852  22.242  1.00  0.00           O  
ATOM   2866  CB  ASP A1716      39.784  81.400  19.865  1.00  0.00           C  
ATOM   2867  CG  ASP A1716      40.414  80.062  19.563  1.00  0.00           C  
ATOM   2868  OD1 ASP A1716      41.021  79.470  20.487  1.00  0.00           O  
ATOM   2869  OD2 ASP A1716      40.306  79.606  18.402  1.00  0.00           O  
ATOM   2870  N   GLU A1717      39.537  80.853  23.467  1.00  0.00           N  
ATOM   2871  CA  GLU A1717      40.345  80.802  24.659  1.00  0.00           C  
ATOM   2872  C   GLU A1717      41.618  79.969  24.519  1.00  0.00           C  
ATOM   2873  O   GLU A1717      42.304  79.739  25.507  1.00  0.00           O  
ATOM   2874  CB  GLU A1717      39.492  80.300  25.825  1.00  0.00           C  
ATOM   2875  CG  GLU A1717      39.306  81.296  26.978  1.00  0.00           C  
ATOM   2876  CD  GLU A1717      38.594  82.590  26.584  1.00  0.00           C  
ATOM   2877  OE1 GLU A1717      37.501  82.536  25.982  1.00  0.00           O  
ATOM   2878  OE2 GLU A1717      39.124  83.677  26.892  1.00  0.00           O  
ATOM   2879  N   GLU A1718      41.941  79.498  23.316  1.00  0.00           N  
ATOM   2880  CA  GLU A1718      43.183  78.726  23.134  1.00  0.00           C  
ATOM   2881  C   GLU A1718      44.245  79.674  22.588  1.00  0.00           C  
ATOM   2882  O   GLU A1718      45.439  79.520  22.849  1.00  0.00           O  
ATOM   2883  CB  GLU A1718      42.995  77.545  22.164  1.00  0.00           C  
ATOM   2884  CG  GLU A1718      42.392  76.279  22.788  1.00  0.00           C  
ATOM   2885  CD  GLU A1718      42.692  75.006  21.978  1.00  0.00           C  
ATOM   2886  OE1 GLU A1718      42.373  74.960  20.767  1.00  0.00           O  
ATOM   2887  OE2 GLU A1718      43.249  74.043  22.558  1.00  0.00           O  
ATOM   2888  N   TYR A1719      43.772  80.658  21.830  1.00  0.00           N  
ATOM   2889  CA  TYR A1719      44.602  81.689  21.221  1.00  0.00           C  
ATOM   2890  C   TYR A1719      44.933  82.777  22.253  1.00  0.00           C  
ATOM   2891  O   TYR A1719      46.055  83.286  22.305  1.00  0.00           O  
ATOM   2892  CB  TYR A1719      43.848  82.320  20.047  1.00  0.00           C  
ATOM   2893  CG  TYR A1719      44.060  83.816  19.927  1.00  0.00           C  
ATOM   2894  CD1 TYR A1719      45.186  84.329  19.294  1.00  0.00           C  
ATOM   2895  CD2 TYR A1719      43.155  84.716  20.501  1.00  0.00           C  
ATOM   2896  CE1 TYR A1719      45.412  85.693  19.234  1.00  0.00           C  
ATOM   2897  CE2 TYR A1719      43.373  86.087  20.448  1.00  0.00           C  
ATOM   2898  CZ  TYR A1719      44.506  86.569  19.814  1.00  0.00           C  
ATOM   2899  OH  TYR A1719      44.754  87.925  19.766  1.00  0.00           O  
ATOM   2900  N   ALA A1720      43.938  83.146  23.052  1.00  0.00           N  
ATOM   2901  CA  ALA A1720      44.135  84.161  24.066  1.00  0.00           C  
ATOM   2902  C   ALA A1720      45.289  83.714  24.932  1.00  0.00           C  
ATOM   2903  O   ALA A1720      46.157  84.512  25.278  1.00  0.00           O  
ATOM   2904  CB  ALA A1720      42.885  84.316  24.895  1.00  0.00           C  
ATOM   2905  N   LYS A1721      45.305  82.429  25.276  1.00  0.00           N  
ATOM   2906  CA  LYS A1721      46.380  81.879  26.103  1.00  0.00           C  
ATOM   2907  C   LYS A1721      47.716  82.159  25.422  1.00  0.00           C  
ATOM   2908  O   LYS A1721      48.664  82.620  26.065  1.00  0.00           O  
ATOM   2909  CB  LYS A1721      46.238  80.358  26.271  1.00  0.00           C  
ATOM   2910  CG  LYS A1721      44.847  79.842  26.658  1.00  0.00           C  
ATOM   2911  CD  LYS A1721      44.430  80.147  28.107  1.00  0.00           C  
ATOM   2912  CE  LYS A1721      43.070  79.498  28.402  1.00  0.00           C  
ATOM   2913  NZ  LYS A1721      42.519  79.769  29.761  1.00  0.00           N  
ATOM   2914  N   ILE A1722      47.771  81.863  24.121  1.00  0.00           N  
ATOM   2915  CA  ILE A1722      48.967  82.055  23.300  1.00  0.00           C  
ATOM   2916  C   ILE A1722      49.364  83.519  23.201  1.00  0.00           C  
ATOM   2917  O   ILE A1722      50.546  83.833  23.120  1.00  0.00           O  
ATOM   2918  CB  ILE A1722      48.763  81.508  21.860  1.00  0.00           C  
ATOM   2919  CG1 ILE A1722      48.622  79.991  21.896  1.00  0.00           C  
ATOM   2920  CG2 ILE A1722      49.945  81.891  20.966  1.00  0.00           C  
ATOM   2921  CD1 ILE A1722      49.842  79.295  22.443  1.00  0.00           C  
ATOM   2922  N   ALA A1723      48.381  84.410  23.205  1.00  0.00           N  
ATOM   2923  CA  ALA A1723      48.662  85.835  23.120  1.00  0.00           C  
ATOM   2924  C   ALA A1723      49.317  86.324  24.406  1.00  0.00           C  
ATOM   2925  O   ALA A1723      50.197  87.174  24.379  1.00  0.00           O  
ATOM   2926  CB  ALA A1723      47.381  86.606  22.855  1.00  0.00           C  
ATOM   2927  N   GLN A1724      48.882  85.783  25.536  1.00  0.00           N  
ATOM   2928  CA  GLN A1724      49.451  86.163  26.816  1.00  0.00           C  
ATOM   2929  C   GLN A1724      50.940  85.828  26.924  1.00  0.00           C  
ATOM   2930  O   GLN A1724      51.746  86.701  27.249  1.00  0.00           O  
ATOM   2931  CB  GLN A1724      48.707  85.472  27.949  1.00  0.00           C  
ATOM   2932  CG  GLN A1724      47.250  85.846  28.081  1.00  0.00           C  
ATOM   2933  CD  GLN A1724      46.695  85.442  29.442  1.00  0.00           C  
ATOM   2934  OE1 GLN A1724      45.559  84.964  29.557  1.00  0.00           O  
ATOM   2935  NE2 GLN A1724      47.501  85.639  30.483  1.00  0.00           N  
ATOM   2936  N   GLU A1725      51.301  84.569  26.678  1.00  0.00           N  
ATOM   2937  CA  GLU A1725      52.700  84.143  26.755  1.00  0.00           C  
ATOM   2938  C   GLU A1725      53.528  85.005  25.802  1.00  0.00           C  
ATOM   2939  O   GLU A1725      54.715  85.224  26.015  1.00  0.00           O  
ATOM   2940  CB  GLU A1725      52.854  82.674  26.343  1.00  0.00           C  
ATOM   2941  CG  GLU A1725      51.948  81.673  27.067  1.00  0.00           C  
ATOM   2942  CD  GLU A1725      51.772  80.352  26.284  1.00  0.00           C  
ATOM   2943  OE1 GLU A1725      52.793  79.680  25.989  1.00  0.00           O  
ATOM   2944  OE2 GLU A1725      50.610  79.988  25.964  1.00  0.00           O  
ATOM   2945  N   SER A1726      52.893  85.480  24.737  1.00  0.00           N  
ATOM   2946  CA  SER A1726      53.574  86.328  23.777  1.00  0.00           C  
ATOM   2947  C   SER A1726      53.827  87.722  24.355  1.00  0.00           C  
ATOM   2948  O   SER A1726      54.967  88.186  24.358  1.00  0.00           O  
ATOM   2949  CB  SER A1726      52.761  86.442  22.485  1.00  0.00           C  
ATOM   2950  OG  SER A1726      53.124  85.438  21.552  1.00  0.00           O  
ATOM   2951  N   ILE A1727      52.781  88.392  24.840  1.00  0.00           N  
ATOM   2952  CA  ILE A1727      52.952  89.727  25.414  1.00  0.00           C  
ATOM   2953  C   ILE A1727      53.883  89.681  26.619  1.00  0.00           C  
ATOM   2954  O   ILE A1727      54.781  90.501  26.726  1.00  0.00           O  
ATOM   2955  CB  ILE A1727      51.598  90.368  25.870  1.00  0.00           C  
ATOM   2956  CG1 ILE A1727      51.083  89.662  27.132  1.00  0.00           C  
ATOM   2957  CG2 ILE A1727      50.567  90.298  24.732  1.00  0.00           C  
ATOM   2958  CD1 ILE A1727      49.843  90.293  27.779  1.00  0.00           C  
ATOM   2959  N   LYS A1728      53.672  88.716  27.516  1.00  0.00           N  
ATOM   2960  CA  LYS A1728      54.507  88.586  28.712  1.00  0.00           C  
ATOM   2961  C   LYS A1728      55.972  88.476  28.328  1.00  0.00           C  
ATOM   2962  O   LYS A1728      56.821  89.185  28.870  1.00  0.00           O  
ATOM   2963  CB  LYS A1728      54.138  87.339  29.531  1.00  0.00           C  
ATOM   2964  CG  LYS A1728      52.748  87.354  30.145  1.00  0.00           C  
ATOM   2965  CD  LYS A1728      52.372  85.983  30.752  1.00  0.00           C  
ATOM   2966  CE  LYS A1728      50.901  85.939  31.205  1.00  0.00           C  
ATOM   2967  NZ  LYS A1728      50.501  84.621  31.789  1.00  0.00           N  
ATOM   2968  N   ASN A1729      56.268  87.580  27.394  1.00  0.00           N  
ATOM   2969  CA  ASN A1729      57.637  87.382  26.976  1.00  0.00           C  
ATOM   2970  C   ASN A1729      58.178  88.594  26.262  1.00  0.00           C  
ATOM   2971  O   ASN A1729      59.303  89.014  26.512  1.00  0.00           O  
ATOM   2972  CB  ASN A1729      57.744  86.141  26.098  1.00  0.00           C  
ATOM   2973  CG  ASN A1729      57.586  84.875  26.891  1.00  0.00           C  
ATOM   2974  OD1 ASN A1729      58.211  84.718  27.943  1.00  0.00           O  
ATOM   2975  ND2 ASN A1729      56.752  83.964  26.405  1.00  0.00           N  
ATOM   2976  N   TYR A1730      57.373  89.146  25.367  1.00  0.00           N  
ATOM   2977  CA  TYR A1730      57.742  90.340  24.621  1.00  0.00           C  
ATOM   2978  C   TYR A1730      58.135  91.447  25.608  1.00  0.00           C  
ATOM   2979  O   TYR A1730      59.233  91.993  25.539  1.00  0.00           O  
ATOM   2980  CB  TYR A1730      56.546  90.787  23.766  1.00  0.00           C  
ATOM   2981  CG  TYR A1730      56.686  92.145  23.121  1.00  0.00           C  
ATOM   2982  CD1 TYR A1730      57.416  92.320  21.954  1.00  0.00           C  
ATOM   2983  CD2 TYR A1730      56.120  93.266  23.713  1.00  0.00           C  
ATOM   2984  CE1 TYR A1730      57.576  93.585  21.401  1.00  0.00           C  
ATOM   2985  CE2 TYR A1730      56.276  94.530  23.171  1.00  0.00           C  
ATOM   2986  CZ  TYR A1730      56.999  94.684  22.027  1.00  0.00           C  
ATOM   2987  OH  TYR A1730      57.153  95.945  21.515  1.00  0.00           O  
ATOM   2988  N   GLU A1731      57.247  91.753  26.547  1.00  0.00           N  
ATOM   2989  CA  GLU A1731      57.508  92.803  27.522  1.00  0.00           C  
ATOM   2990  C   GLU A1731      58.701  92.524  28.425  1.00  0.00           C  
ATOM   2991  O   GLU A1731      59.439  93.432  28.793  1.00  0.00           O  
ATOM   2992  CB  GLU A1731      56.255  93.059  28.349  1.00  0.00           C  
ATOM   2993  CG  GLU A1731      55.035  93.333  27.481  1.00  0.00           C  
ATOM   2994  CD  GLU A1731      53.943  94.076  28.210  1.00  0.00           C  
ATOM   2995  OE1 GLU A1731      53.577  93.654  29.334  1.00  0.00           O  
ATOM   2996  OE2 GLU A1731      53.446  95.083  27.654  1.00  0.00           O  
ATOM   2997  N   ASN A1732      58.899  91.265  28.779  1.00  0.00           N  
ATOM   2998  CA  ASN A1732      60.020  90.896  29.614  1.00  0.00           C  
ATOM   2999  C   ASN A1732      61.325  91.236  28.910  1.00  0.00           C  
ATOM   3000  O   ASN A1732      62.208  91.864  29.479  1.00  0.00           O  
ATOM   3001  CB  ASN A1732      59.960  89.406  29.909  1.00  0.00           C  
ATOM   3002  CG  ASN A1732      58.994  89.074  31.029  1.00  0.00           C  
ATOM   3003  OD1 ASN A1732      58.159  89.898  31.421  1.00  0.00           O  
ATOM   3004  ND2 ASN A1732      59.096  87.850  31.548  1.00  0.00           N  
ATOM   3005  N   TYR A1733      61.445  90.814  27.661  1.00  0.00           N  
ATOM   3006  CA  TYR A1733      62.643  91.086  26.891  1.00  0.00           C  
ATOM   3007  C   TYR A1733      62.789  92.574  26.698  1.00  0.00           C  
ATOM   3008  O   TYR A1733      63.845  93.152  26.965  1.00  0.00           O  
ATOM   3009  CB  TYR A1733      62.557  90.446  25.523  1.00  0.00           C  
ATOM   3010  CG  TYR A1733      62.737  88.960  25.513  1.00  0.00           C  
ATOM   3011  CD1 TYR A1733      63.888  88.368  26.033  1.00  0.00           C  
ATOM   3012  CD2 TYR A1733      61.768  88.143  24.955  1.00  0.00           C  
ATOM   3013  CE1 TYR A1733      64.067  86.997  25.999  1.00  0.00           C  
ATOM   3014  CE2 TYR A1733      61.932  86.772  24.909  1.00  0.00           C  
ATOM   3015  CZ  TYR A1733      63.081  86.199  25.433  1.00  0.00           C  
ATOM   3016  OH  TYR A1733      63.201  84.826  25.378  1.00  0.00           O  
ATOM   3017  N   MET A1734      61.718  93.188  26.211  1.00  0.00           N  
ATOM   3018  CA  MET A1734      61.720  94.611  25.958  1.00  0.00           C  
ATOM   3019  C   MET A1734      62.222  95.307  27.207  1.00  0.00           C  
ATOM   3020  O   MET A1734      63.122  96.130  27.134  1.00  0.00           O  
ATOM   3021  CB  MET A1734      60.309  95.080  25.577  1.00  0.00           C  
ATOM   3022  CG  MET A1734      60.262  96.021  24.373  1.00  0.00           C  
ATOM   3023  SD  MET A1734      61.398  95.616  23.007  1.00  0.00           S  
ATOM   3024  CE  MET A1734      60.368  95.813  21.716  1.00  0.00           C  
ATOM   3025  N   GLU A1735      61.678  94.946  28.360  1.00  0.00           N  
ATOM   3026  CA  GLU A1735      62.098  95.569  29.607  1.00  0.00           C  
ATOM   3027  C   GLU A1735      63.562  95.356  29.968  1.00  0.00           C  
ATOM   3028  O   GLU A1735      64.065  95.963  30.902  1.00  0.00           O  
ATOM   3029  CB  GLU A1735      61.218  95.094  30.754  1.00  0.00           C  
ATOM   3030  CG  GLU A1735      60.216  96.133  31.209  1.00  0.00           C  
ATOM   3031  CD  GLU A1735      58.833  95.550  31.406  1.00  0.00           C  
ATOM   3032  OE1 GLU A1735      58.733  94.507  32.104  1.00  0.00           O  
ATOM   3033  OE2 GLU A1735      57.855  96.132  30.864  1.00  0.00           O  
ATOM   3034  N   LYS A1736      64.246  94.479  29.251  1.00  0.00           N  
ATOM   3035  CA  LYS A1736      65.657  94.246  29.513  1.00  0.00           C  
ATOM   3036  C   LYS A1736      66.445  94.708  28.300  1.00  0.00           C  
ATOM   3037  O   LYS A1736      67.598  94.320  28.090  1.00  0.00           O  
ATOM   3038  CB  LYS A1736      65.916  92.768  29.795  1.00  0.00           C  
ATOM   3039  CG  LYS A1736      65.781  92.409  31.261  1.00  0.00           C  
ATOM   3040  CD  LYS A1736      66.413  91.061  31.543  1.00  0.00           C  
ATOM   3041  CE  LYS A1736      66.488  90.775  33.048  1.00  0.00           C  
ATOM   3042  NZ  LYS A1736      67.141  89.455  33.373  1.00  0.00           N  
ATOM   3043  N   VAL A1739      65.793  95.552  27.507  1.00  0.00           N  
ATOM   3044  CA  VAL A1739      66.366  96.121  26.296  1.00  0.00           C  
ATOM   3045  C   VAL A1739      66.742  95.053  25.271  1.00  0.00           C  
ATOM   3046  O   VAL A1739      67.500  95.316  24.334  1.00  0.00           O  
ATOM   3047  CB  VAL A1739      67.617  96.991  26.616  1.00  0.00           C  
ATOM   3048  CG1 VAL A1739      67.938  97.903  25.419  1.00  0.00           C  
ATOM   3049  CG2 VAL A1739      67.369  97.832  27.861  1.00  0.00           C  
ATOM   3050  N   ASN A1740      66.203  93.850  25.428  1.00  0.00           N  
ATOM   3051  CA  ASN A1740      66.523  92.803  24.476  1.00  0.00           C  
ATOM   3052  C   ASN A1740      65.605  92.914  23.269  1.00  0.00           C  
ATOM   3053  O   ASN A1740      64.615  92.192  23.150  1.00  0.00           O  
ATOM   3054  CB  ASN A1740      66.386  91.420  25.108  1.00  0.00           C  
ATOM   3055  CG  ASN A1740      67.221  90.364  24.381  1.00  0.00           C  
ATOM   3056  OD1 ASN A1740      67.349  90.390  23.154  1.00  0.00           O  
ATOM   3057  ND2 ASN A1740      67.787  89.430  25.138  1.00  0.00           N  
ATOM   3058  N   PHE A1741      65.940  93.835  22.373  1.00  0.00           N  
ATOM   3059  CA  PHE A1741      65.171  94.067  21.154  1.00  0.00           C  
ATOM   3060  C   PHE A1741      65.163  92.832  20.285  1.00  0.00           C  
ATOM   3061  O   PHE A1741      64.172  92.509  19.625  1.00  0.00           O  
ATOM   3062  CB  PHE A1741      65.804  95.195  20.346  1.00  0.00           C  
ATOM   3063  CG  PHE A1741      65.806  96.524  21.046  1.00  0.00           C  
ATOM   3064  CD1 PHE A1741      67.008  97.182  21.303  1.00  0.00           C  
ATOM   3065  CD2 PHE A1741      64.608  97.140  21.397  1.00  0.00           C  
ATOM   3066  CE1 PHE A1741      67.015  98.437  21.896  1.00  0.00           C  
ATOM   3067  CE2 PHE A1741      64.603  98.379  21.984  1.00  0.00           C  
ATOM   3068  CZ  PHE A1741      65.810  99.037  22.235  1.00  0.00           C  
ATOM   3069  N   TYR A1742      66.296  92.155  20.273  1.00  0.00           N  
ATOM   3070  CA  TYR A1742      66.473  90.960  19.473  1.00  0.00           C  
ATOM   3071  C   TYR A1742      65.500  89.847  19.876  1.00  0.00           C  
ATOM   3072  O   TYR A1742      64.745  89.353  19.053  1.00  0.00           O  
ATOM   3073  CB  TYR A1742      67.931  90.502  19.592  1.00  0.00           C  
ATOM   3074  CG  TYR A1742      68.268  89.291  18.786  1.00  0.00           C  
ATOM   3075  CD1 TYR A1742      68.729  89.399  17.476  1.00  0.00           C  
ATOM   3076  CD2 TYR A1742      68.103  88.020  19.328  1.00  0.00           C  
ATOM   3077  CE1 TYR A1742      69.020  88.256  16.724  1.00  0.00           C  
ATOM   3078  CE2 TYR A1742      68.379  86.879  18.593  1.00  0.00           C  
ATOM   3079  CZ  TYR A1742      68.834  86.995  17.298  1.00  0.00           C  
ATOM   3080  OH  TYR A1742      69.063  85.839  16.591  1.00  0.00           O  
ATOM   3081  N   LYS A1743      65.498  89.459  21.141  1.00  0.00           N  
ATOM   3082  CA  LYS A1743      64.598  88.404  21.567  1.00  0.00           C  
ATOM   3083  C   LYS A1743      63.160  88.902  21.540  1.00  0.00           C  
ATOM   3084  O   LYS A1743      62.223  88.111  21.396  1.00  0.00           O  
ATOM   3085  CB  LYS A1743      64.975  87.914  22.971  1.00  0.00           C  
ATOM   3086  CG  LYS A1743      66.306  87.168  23.025  1.00  0.00           C  
ATOM   3087  CD  LYS A1743      66.182  85.726  22.540  1.00  0.00           C  
ATOM   3088  CE  LYS A1743      67.447  85.235  21.809  1.00  0.00           C  
ATOM   3089  NZ  LYS A1743      68.767  85.509  22.500  1.00  0.00           N  
ATOM   3090  N   ALA A1744      62.984  90.212  21.676  1.00  0.00           N  
ATOM   3091  CA  ALA A1744      61.645  90.782  21.665  1.00  0.00           C  
ATOM   3092  C   ALA A1744      61.073  90.618  20.269  1.00  0.00           C  
ATOM   3093  O   ALA A1744      60.010  90.031  20.077  1.00  0.00           O  
ATOM   3094  CB  ALA A1744      61.689  92.249  22.044  1.00  0.00           C  
ATOM   3095  N   ILE A1745      61.785  91.140  19.286  1.00  0.00           N  
ATOM   3096  CA  ILE A1745      61.321  91.029  17.930  1.00  0.00           C  
ATOM   3097  C   ILE A1745      61.138  89.553  17.601  1.00  0.00           C  
ATOM   3098  O   ILE A1745      60.332  89.194  16.735  1.00  0.00           O  
ATOM   3099  CB  ILE A1745      62.322  91.689  16.989  1.00  0.00           C  
ATOM   3100  CG1 ILE A1745      62.361  93.191  17.296  1.00  0.00           C  
ATOM   3101  CG2 ILE A1745      61.963  91.407  15.546  1.00  0.00           C  
ATOM   3102  CD1 ILE A1745      63.489  93.953  16.619  1.00  0.00           C  
ATOM   3103  N   GLU A1746      61.861  88.686  18.308  1.00  0.00           N  
ATOM   3104  CA  GLU A1746      61.740  87.251  18.064  1.00  0.00           C  
ATOM   3105  C   GLU A1746      60.358  86.770  18.483  1.00  0.00           C  
ATOM   3106  O   GLU A1746      59.778  85.908  17.840  1.00  0.00           O  
ATOM   3107  CB  GLU A1746      62.800  86.468  18.823  1.00  0.00           C  
ATOM   3108  CG  GLU A1746      63.014  85.101  18.235  1.00  0.00           C  
ATOM   3109  CD  GLU A1746      63.654  84.132  19.202  1.00  0.00           C  
ATOM   3110  OE1 GLU A1746      62.994  83.785  20.218  1.00  0.00           O  
ATOM   3111  OE2 GLU A1746      64.810  83.720  18.941  1.00  0.00           O  
ATOM   3112  N   GLU A1747      59.828  87.317  19.570  1.00  0.00           N  
ATOM   3113  CA  GLU A1747      58.490  86.935  20.000  1.00  0.00           C  
ATOM   3114  C   GLU A1747      57.495  87.511  18.996  1.00  0.00           C  
ATOM   3115  O   GLU A1747      56.463  86.907  18.716  1.00  0.00           O  
ATOM   3116  CB  GLU A1747      58.185  87.469  21.395  1.00  0.00           C  
ATOM   3117  CG  GLU A1747      58.995  86.826  22.483  1.00  0.00           C  
ATOM   3118  CD  GLU A1747      58.782  85.330  22.550  1.00  0.00           C  
ATOM   3119  OE1 GLU A1747      57.612  84.892  22.694  1.00  0.00           O  
ATOM   3120  OE2 GLU A1747      59.792  84.593  22.459  1.00  0.00           O  
ATOM   3121  N   ILE A1748      57.802  88.684  18.455  1.00  0.00           N  
ATOM   3122  CA  ILE A1748      56.917  89.286  17.468  1.00  0.00           C  
ATOM   3123  C   ILE A1748      56.793  88.233  16.378  1.00  0.00           C  
ATOM   3124  O   ILE A1748      55.700  87.805  16.035  1.00  0.00           O  
ATOM   3125  CB  ILE A1748      57.530  90.558  16.819  1.00  0.00           C  
ATOM   3126  CG1 ILE A1748      57.871  91.600  17.887  1.00  0.00           C  
ATOM   3127  CG2 ILE A1748      56.578  91.117  15.769  1.00  0.00           C  
ATOM   3128  CD1 ILE A1748      56.704  92.205  18.539  1.00  0.00           C  
ATOM   3129  N   LEU A1749      57.937  87.808  15.854  1.00  0.00           N  
ATOM   3130  CA  LEU A1749      57.972  86.827  14.785  1.00  0.00           C  
ATOM   3131  C   LEU A1749      57.286  85.510  15.145  1.00  0.00           C  
ATOM   3132  O   LEU A1749      56.484  85.003  14.356  1.00  0.00           O  
ATOM   3133  CB  LEU A1749      59.426  86.585  14.346  1.00  0.00           C  
ATOM   3134  CG  LEU A1749      60.071  87.395  13.206  1.00  0.00           C  
ATOM   3135  CD1 LEU A1749      59.049  88.288  12.545  1.00  0.00           C  
ATOM   3136  CD2 LEU A1749      61.241  88.205  13.719  1.00  0.00           C  
ATOM   3137  N   LYS A1750      57.590  84.967  16.326  1.00  0.00           N  
ATOM   3138  CA  LYS A1750      56.990  83.706  16.793  1.00  0.00           C  
ATOM   3139  C   LYS A1750      55.476  83.799  16.929  1.00  0.00           C  
ATOM   3140  O   LYS A1750      54.773  82.786  16.863  1.00  0.00           O  
ATOM   3141  CB  LYS A1750      57.563  83.281  18.150  1.00  0.00           C  
ATOM   3142  CG  LYS A1750      58.834  82.421  18.101  1.00  0.00           C  
ATOM   3143  CD  LYS A1750      59.298  82.052  19.526  1.00  0.00           C  
ATOM   3144  CE  LYS A1750      60.489  81.084  19.534  1.00  0.00           C  
ATOM   3145  NZ  LYS A1750      61.685  81.616  18.812  1.00  0.00           N  
ATOM   3146  N   PHE A1751      54.979  85.016  17.134  1.00  0.00           N  
ATOM   3147  CA  PHE A1751      53.552  85.248  17.273  1.00  0.00           C  
ATOM   3148  C   PHE A1751      52.888  85.434  15.925  1.00  0.00           C  
ATOM   3149  O   PHE A1751      51.783  84.931  15.710  1.00  0.00           O  
ATOM   3150  CB  PHE A1751      53.291  86.482  18.113  1.00  0.00           C  
ATOM   3151  CG  PHE A1751      51.835  86.821  18.251  1.00  0.00           C  
ATOM   3152  CD1 PHE A1751      50.978  85.988  18.952  1.00  0.00           C  
ATOM   3153  CD2 PHE A1751      51.332  88.007  17.729  1.00  0.00           C  
ATOM   3154  CE1 PHE A1751      49.642  86.331  19.137  1.00  0.00           C  
ATOM   3155  CE2 PHE A1751      49.995  88.364  17.908  1.00  0.00           C  
ATOM   3156  CZ  PHE A1751      49.150  87.525  18.618  1.00  0.00           C  
ATOM   3157  N   THR A1752      53.540  86.163  15.020  1.00  0.00           N  
ATOM   3158  CA  THR A1752      52.959  86.381  13.702  1.00  0.00           C  
ATOM   3159  C   THR A1752      52.917  85.059  12.943  1.00  0.00           C  
ATOM   3160  O   THR A1752      52.067  84.876  12.078  1.00  0.00           O  
ATOM   3161  CB  THR A1752      53.757  87.386  12.875  1.00  0.00           C  
ATOM   3162  OG1 THR A1752      54.843  86.716  12.224  1.00  0.00           O  
ATOM   3163  CG2 THR A1752      54.300  88.472  13.759  1.00  0.00           C  
ATOM   3164  N   SER A1753      53.838  84.145  13.254  1.00  0.00           N  
ATOM   3165  CA  SER A1753      53.852  82.839  12.598  1.00  0.00           C  
ATOM   3166  C   SER A1753      52.612  82.089  13.040  1.00  0.00           C  
ATOM   3167  O   SER A1753      51.817  81.654  12.214  1.00  0.00           O  
ATOM   3168  CB  SER A1753      55.088  82.035  12.985  1.00  0.00           C  
ATOM   3169  OG  SER A1753      56.251  82.619  12.439  1.00  0.00           O  
ATOM   3170  N   TYR A1754      52.451  81.938  14.348  1.00  0.00           N  
ATOM   3171  CA  TYR A1754      51.284  81.263  14.897  1.00  0.00           C  
ATOM   3172  C   TYR A1754      50.053  81.738  14.145  1.00  0.00           C  
ATOM   3173  O   TYR A1754      49.268  80.938  13.650  1.00  0.00           O  
ATOM   3174  CB  TYR A1754      51.128  81.605  16.378  1.00  0.00           C  
ATOM   3175  CG  TYR A1754      49.766  81.280  16.946  1.00  0.00           C  
ATOM   3176  CD1 TYR A1754      49.443  79.981  17.339  1.00  0.00           C  
ATOM   3177  CD2 TYR A1754      48.786  82.269  17.061  1.00  0.00           C  
ATOM   3178  CE1 TYR A1754      48.180  79.669  17.835  1.00  0.00           C  
ATOM   3179  CE2 TYR A1754      47.515  81.970  17.549  1.00  0.00           C  
ATOM   3180  CZ  TYR A1754      47.217  80.664  17.933  1.00  0.00           C  
ATOM   3181  OH  TYR A1754      45.948  80.351  18.385  1.00  0.00           O  
ATOM   3182  N   LEU A1755      49.892  83.053  14.056  1.00  0.00           N  
ATOM   3183  CA  LEU A1755      48.747  83.628  13.370  1.00  0.00           C  
ATOM   3184  C   LEU A1755      48.672  83.178  11.916  1.00  0.00           C  
ATOM   3185  O   LEU A1755      47.603  82.789  11.442  1.00  0.00           O  
ATOM   3186  CB  LEU A1755      48.797  85.150  13.447  1.00  0.00           C  
ATOM   3187  CG  LEU A1755      48.746  85.707  14.870  1.00  0.00           C  
ATOM   3188  CD1 LEU A1755      48.945  87.208  14.823  1.00  0.00           C  
ATOM   3189  CD2 LEU A1755      47.421  85.360  15.530  1.00  0.00           C  
ATOM   3190  N   ASN A1756      49.789  83.230  11.196  1.00  0.00           N  
ATOM   3191  CA  ASN A1756      49.772  82.793   9.804  1.00  0.00           C  
ATOM   3192  C   ASN A1756      49.249  81.356   9.766  1.00  0.00           C  
ATOM   3193  O   ASN A1756      48.276  81.054   9.090  1.00  0.00           O  
ATOM   3194  CB  ASN A1756      51.180  82.854   9.192  1.00  0.00           C  
ATOM   3195  CG  ASN A1756      51.474  84.184   8.502  1.00  0.00           C  
ATOM   3196  OD1 ASN A1756      50.776  84.588   7.572  1.00  0.00           O  
ATOM   3197  ND2 ASN A1756      52.524  84.857   8.945  1.00  0.00           N  
ATOM   3198  N   LYS A1757      49.894  80.480  10.523  1.00  0.00           N  
ATOM   3199  CA  LYS A1757      49.500  79.088  10.567  1.00  0.00           C  
ATOM   3200  C   LYS A1757      48.034  78.939  10.986  1.00  0.00           C  
ATOM   3201  O   LYS A1757      47.331  78.043  10.509  1.00  0.00           O  
ATOM   3202  CB  LYS A1757      50.414  78.323  11.527  1.00  0.00           C  
ATOM   3203  CG  LYS A1757      50.241  76.823  11.472  1.00  0.00           C  
ATOM   3204  CD  LYS A1757      51.274  76.138  12.323  1.00  0.00           C  
ATOM   3205  CE  LYS A1757      51.184  74.640  12.172  1.00  0.00           C  
ATOM   3206  NZ  LYS A1757      52.287  73.962  12.899  1.00  0.00           N  
ATOM   3207  N   TYR A1758      47.574  79.817  11.872  1.00  0.00           N  
ATOM   3208  CA  TYR A1758      46.196  79.777  12.343  1.00  0.00           C  
ATOM   3209  C   TYR A1758      45.232  79.924  11.171  1.00  0.00           C  
ATOM   3210  O   TYR A1758      44.205  79.259  11.111  1.00  0.00           O  
ATOM   3211  CB  TYR A1758      45.965  80.914  13.328  1.00  0.00           C  
ATOM   3212  CG  TYR A1758      44.607  80.931  13.998  1.00  0.00           C  
ATOM   3213  CD1 TYR A1758      44.423  80.359  15.257  1.00  0.00           C  
ATOM   3214  CD2 TYR A1758      43.518  81.570  13.399  1.00  0.00           C  
ATOM   3215  CE1 TYR A1758      43.195  80.429  15.906  1.00  0.00           C  
ATOM   3216  CE2 TYR A1758      42.288  81.643  14.042  1.00  0.00           C  
ATOM   3217  CZ  TYR A1758      42.136  81.070  15.292  1.00  0.00           C  
ATOM   3218  OH  TYR A1758      40.920  81.124  15.921  1.00  0.00           O  
ATOM   3219  N   VAL A1760      45.575  80.802  10.238  1.00  0.00           N  
ATOM   3220  CA  VAL A1760      44.744  81.055   9.071  1.00  0.00           C  
ATOM   3221  C   VAL A1760      44.684  79.826   8.171  1.00  0.00           C  
ATOM   3222  O   VAL A1760      43.664  79.535   7.554  1.00  0.00           O  
ATOM   3223  CB  VAL A1760      45.309  82.232   8.240  1.00  0.00           C  
ATOM   3224  CG1 VAL A1760      44.417  82.511   7.044  1.00  0.00           C  
ATOM   3225  CG2 VAL A1760      45.441  83.457   9.102  1.00  0.00           C  
ATOM   3226  N   ASP A1761      45.796  79.112   8.103  1.00  0.00           N  
ATOM   3227  CA  ASP A1761      45.927  77.924   7.267  1.00  0.00           C  
ATOM   3228  C   ASP A1761      45.279  76.711   7.939  1.00  0.00           C  
ATOM   3229  O   ASP A1761      44.794  75.794   7.279  1.00  0.00           O  
ATOM   3230  CB  ASP A1761      47.427  77.677   7.021  1.00  0.00           C  
ATOM   3231  CG  ASP A1761      47.696  76.604   5.984  1.00  0.00           C  
ATOM   3232  OD1 ASP A1761      47.842  75.423   6.368  1.00  0.00           O  
ATOM   3233  OD2 ASP A1761      47.766  76.947   4.782  1.00  0.00           O  
ATOM   3234  N   GLU A1762      45.254  76.731   9.261  1.00  0.00           N  
ATOM   3235  CA  GLU A1762      44.703  75.626  10.011  1.00  0.00           C  
ATOM   3236  C   GLU A1762      43.217  75.794  10.342  1.00  0.00           C  
ATOM   3237  O   GLU A1762      42.564  74.849  10.779  1.00  0.00           O  
ATOM   3238  CB  GLU A1762      45.540  75.442  11.277  1.00  0.00           C  
ATOM   3239  CG  GLU A1762      45.265  74.177  12.045  1.00  0.00           C  
ATOM   3240  CD  GLU A1762      46.273  73.960  13.153  1.00  0.00           C  
ATOM   3241  OE1 GLU A1762      47.413  73.538  12.842  1.00  0.00           O  
ATOM   3242  OE2 GLU A1762      45.924  74.227  14.331  1.00  0.00           O  
ATOM   3243  N   LYS A1798      42.683  76.991  10.122  1.00  0.00           N  
ATOM   3244  CA  LYS A1798      41.272  77.259  10.394  1.00  0.00           C  
ATOM   3245  C   LYS A1798      40.464  77.343   9.103  1.00  0.00           C  
ATOM   3246  O   LYS A1798      39.254  77.113   9.097  1.00  0.00           O  
ATOM   3247  CB  LYS A1798      41.118  78.567  11.172  1.00  0.00           C  
ATOM   3248  CG  LYS A1798      41.736  78.539  12.549  1.00  0.00           C  
ATOM   3249  CD  LYS A1798      41.096  77.463  13.400  1.00  0.00           C  
ATOM   3250  CE  LYS A1798      41.906  77.182  14.651  1.00  0.00           C  
ATOM   3251  NZ  LYS A1798      41.375  75.995  15.378  1.00  0.00           N  
ATOM   3252  N   GLN A1799      41.146  77.673   8.011  1.00  0.00           N  
ATOM   3253  CA  GLN A1799      40.507  77.799   6.708  1.00  0.00           C  
ATOM   3254  C   GLN A1799      39.171  78.511   6.829  1.00  0.00           C  
ATOM   3255  O   GLN A1799      38.127  77.928   6.547  1.00  0.00           O  
ATOM   3256  CB  GLN A1799      40.269  76.426   6.107  1.00  0.00           C  
ATOM   3257  CG  GLN A1799      41.489  75.573   6.033  1.00  0.00           C  
ATOM   3258  CD  GLN A1799      41.147  74.166   5.646  1.00  0.00           C  
ATOM   3259  OE1 GLN A1799      40.361  73.501   6.325  1.00  0.00           O  
ATOM   3260  NE2 GLN A1799      41.729  73.695   4.549  1.00  0.00           N  
ATOM   3261  N   PRO A1800      39.179  79.778   7.269  1.00  0.00           N  
ATOM   3262  CA  PRO A1800      37.904  80.487   7.393  1.00  0.00           C  
ATOM   3263  C   PRO A1800      37.212  80.599   6.035  1.00  0.00           C  
ATOM   3264  O   PRO A1800      35.984  80.678   5.949  1.00  0.00           O  
ATOM   3265  CB  PRO A1800      38.315  81.836   7.983  1.00  0.00           C  
ATOM   3266  CG  PRO A1800      39.729  82.007   7.518  1.00  0.00           C  
ATOM   3267  CD  PRO A1800      40.308  80.636   7.669  1.00  0.00           C  
ATOM   3268  N   TRP A1801      38.006  80.590   4.972  1.00  0.00           N  
ATOM   3269  CA  TRP A1801      37.452  80.669   3.633  1.00  0.00           C  
ATOM   3270  C   TRP A1801      36.535  79.470   3.465  1.00  0.00           C  
ATOM   3271  O   TRP A1801      35.469  79.566   2.860  1.00  0.00           O  
ATOM   3272  CB  TRP A1801      38.579  80.655   2.579  1.00  0.00           C  
ATOM   3273  CG  TRP A1801      39.476  79.429   2.593  1.00  0.00           C  
ATOM   3274  CD1 TRP A1801      39.178  78.184   2.110  1.00  0.00           C  
ATOM   3275  CD2 TRP A1801      40.805  79.339   3.132  1.00  0.00           C  
ATOM   3276  NE1 TRP A1801      40.236  77.325   2.316  1.00  0.00           N  
ATOM   3277  CE2 TRP A1801      41.247  78.006   2.940  1.00  0.00           C  
ATOM   3278  CE3 TRP A1801      41.665  80.252   3.759  1.00  0.00           C  
ATOM   3279  CZ2 TRP A1801      42.510  77.565   3.353  1.00  0.00           C  
ATOM   3280  CZ3 TRP A1801      42.923  79.812   4.171  1.00  0.00           C  
ATOM   3281  CH2 TRP A1801      43.331  78.479   3.964  1.00  0.00           C  
ATOM   3282  N   ALA A1802      36.949  78.346   4.039  1.00  0.00           N  
ATOM   3283  CA  ALA A1802      36.189  77.105   3.962  1.00  0.00           C  
ATOM   3284  C   ALA A1802      34.930  77.192   4.804  1.00  0.00           C  
ATOM   3285  O   ALA A1802      33.862  76.732   4.395  1.00  0.00           O  
ATOM   3286  CB  ALA A1802      37.043  75.946   4.435  1.00  0.00           C  
ATOM   3287  N   LEU A1803      35.061  77.784   5.984  1.00  0.00           N  
ATOM   3288  CA  LEU A1803      33.926  77.921   6.875  1.00  0.00           C  
ATOM   3289  C   LEU A1803      32.909  78.907   6.310  1.00  0.00           C  
ATOM   3290  O   LEU A1803      31.726  78.823   6.620  1.00  0.00           O  
ATOM   3291  CB  LEU A1803      34.404  78.363   8.257  1.00  0.00           C  
ATOM   3292  CG  LEU A1803      35.322  77.342   8.938  1.00  0.00           C  
ATOM   3293  CD1 LEU A1803      35.861  77.870  10.262  1.00  0.00           C  
ATOM   3294  CD2 LEU A1803      34.547  76.053   9.160  1.00  0.00           C  
ATOM   3295  N   ASN A1804      33.368  79.833   5.473  1.00  0.00           N  
ATOM   3296  CA  ASN A1804      32.469  80.816   4.871  1.00  0.00           C  
ATOM   3297  C   ASN A1804      31.481  80.158   3.921  1.00  0.00           C  
ATOM   3298  O   ASN A1804      30.272  80.357   4.021  1.00  0.00           O  
ATOM   3299  CB  ASN A1804      33.245  81.881   4.094  1.00  0.00           C  
ATOM   3300  CG  ASN A1804      32.325  82.849   3.347  1.00  0.00           C  
ATOM   3301  OD1 ASN A1804      32.778  83.633   2.513  1.00  0.00           O  
ATOM   3302  ND2 ASN A1804      31.032  82.802   3.652  1.00  0.00           N  
ATOM   3303  N   LYS A1805      32.018  79.410   2.967  1.00  0.00           N  
ATOM   3304  CA  LYS A1805      31.198  78.703   1.995  1.00  0.00           C  
ATOM   3305  C   LYS A1805      30.906  77.312   2.577  1.00  0.00           C  
ATOM   3306  O   LYS A1805      31.186  76.294   1.944  1.00  0.00           O  
ATOM   3307  CB  LYS A1805      31.936  78.586   0.645  1.00  0.00           C  
ATOM   3308  CG  LYS A1805      32.336  79.951   0.085  1.00  0.00           C  
ATOM   3309  CD  LYS A1805      33.012  79.862  -1.265  1.00  0.00           C  
ATOM   3310  CE  LYS A1805      33.575  81.222  -1.634  1.00  0.00           C  
ATOM   3311  NZ  LYS A1805      34.122  81.217  -3.010  1.00  0.00           N  
ATOM   3312  N   GLU A1810      30.349  77.292   3.790  1.00  0.00           N  
ATOM   3313  CA  GLU A1810      30.008  76.064   4.516  1.00  0.00           C  
ATOM   3314  C   GLU A1810      28.879  76.337   5.506  1.00  0.00           C  
ATOM   3315  O   GLU A1810      28.435  75.439   6.221  1.00  0.00           O  
ATOM   3316  CB  GLU A1810      31.228  75.542   5.287  1.00  0.00           C  
ATOM   3317  CG  GLU A1810      31.486  74.058   5.147  1.00  0.00           C  
ATOM   3318  CD  GLU A1810      32.733  73.619   5.881  1.00  0.00           C  
ATOM   3319  OE1 GLU A1810      33.703  74.404   5.898  1.00  0.00           O  
ATOM   3320  OE2 GLU A1810      32.755  72.492   6.426  1.00  0.00           O  
ATOM   3321  N   ARG A1811      28.443  77.594   5.551  1.00  0.00           N  
ATOM   3322  CA  ARG A1811      27.357  78.043   6.427  1.00  0.00           C  
ATOM   3323  C   ARG A1811      27.767  78.315   7.876  1.00  0.00           C  
ATOM   3324  O   ARG A1811      27.106  79.095   8.568  1.00  0.00           O  
ATOM   3325  CB  ARG A1811      26.214  77.018   6.436  1.00  0.00           C  
ATOM   3326  CG  ARG A1811      25.569  76.753   5.079  1.00  0.00           C  
ATOM   3327  CD  ARG A1811      24.473  75.699   5.209  1.00  0.00           C  
ATOM   3328  NE  ARG A1811      23.850  75.409   3.921  1.00  0.00           N  
ATOM   3329  CZ  ARG A1811      22.917  74.481   3.724  1.00  0.00           C  
ATOM   3330  NH1 ARG A1811      22.480  73.732   4.732  1.00  0.00           N  
ATOM   3331  NH2 ARG A1811      22.422  74.295   2.509  1.00  0.00           N  
ATOM   3332  N   LYS A1812      28.843  77.666   8.324  1.00  0.00           N  
ATOM   3333  CA  LYS A1812      29.327  77.810   9.696  1.00  0.00           C  
ATOM   3334  C   LYS A1812      29.722  79.238  10.051  1.00  0.00           C  
ATOM   3335  O   LYS A1812      30.904  79.548  10.189  1.00  0.00           O  
ATOM   3336  CB  LYS A1812      30.522  76.887   9.953  1.00  0.00           C  
ATOM   3337  CG  LYS A1812      30.310  75.456   9.499  1.00  0.00           C  
ATOM   3338  CD  LYS A1812      31.540  74.599   9.746  1.00  0.00           C  
ATOM   3339  CE  LYS A1812      31.327  73.191   9.214  1.00  0.00           C  
ATOM   3340  NZ  LYS A1812      32.525  72.344   9.448  1.00  0.00           N  
ATOM   3341  N   LYS A1813      28.720  80.095  10.218  1.00  0.00           N  
ATOM   3342  CA  LYS A1813      28.949  81.489  10.573  1.00  0.00           C  
ATOM   3343  C   LYS A1813      29.293  81.634  12.064  1.00  0.00           C  
ATOM   3344  O   LYS A1813      29.845  82.646  12.485  1.00  0.00           O  
ATOM   3345  CB  LYS A1813      27.718  82.340  10.228  1.00  0.00           C  
ATOM   3346  CG  LYS A1813      27.428  82.411   8.738  1.00  0.00           C  
ATOM   3347  CD  LYS A1813      28.575  83.051   7.982  1.00  0.00           C  
ATOM   3348  CE  LYS A1813      28.322  83.028   6.491  1.00  0.00           C  
ATOM   3349  NZ  LYS A1813      29.327  83.821   5.738  1.00  0.00           N  
ATOM   3350  N   GLU A1814      28.985  80.611  12.853  1.00  0.00           N  
ATOM   3351  CA  GLU A1814      29.279  80.648  14.275  1.00  0.00           C  
ATOM   3352  C   GLU A1814      30.791  80.642  14.452  1.00  0.00           C  
ATOM   3353  O   GLU A1814      31.362  81.520  15.097  1.00  0.00           O  
ATOM   3354  CB  GLU A1814      28.674  79.433  14.986  1.00  0.00           C  
ATOM   3355  CG  GLU A1814      27.174  79.209  14.713  1.00  0.00           C  
ATOM   3356  CD  GLU A1814      26.864  78.750  13.279  1.00  0.00           C  
ATOM   3357  OE1 GLU A1814      27.378  77.692  12.844  1.00  0.00           O  
ATOM   3358  OE2 GLU A1814      26.082  79.437  12.585  1.00  0.00           O  
ATOM   3359  N   GLU A1815      31.433  79.643  13.858  1.00  0.00           N  
ATOM   3360  CA  GLU A1815      32.875  79.493  13.931  1.00  0.00           C  
ATOM   3361  C   GLU A1815      33.582  80.551  13.105  1.00  0.00           C  
ATOM   3362  O   GLU A1815      34.524  81.180  13.574  1.00  0.00           O  
ATOM   3363  CB  GLU A1815      33.279  78.121  13.424  1.00  0.00           C  
ATOM   3364  CG  GLU A1815      34.154  77.380  14.396  1.00  0.00           C  
ATOM   3365  CD  GLU A1815      34.786  76.146  13.780  1.00  0.00           C  
ATOM   3366  OE1 GLU A1815      34.042  75.326  13.186  1.00  0.00           O  
ATOM   3367  OE2 GLU A1815      36.023  75.992  13.904  1.00  0.00           O  
ATOM   3368  N   LEU A1816      33.134  80.733  11.866  1.00  0.00           N  
ATOM   3369  CA  LEU A1816      33.728  81.730  10.976  1.00  0.00           C  
ATOM   3370  C   LEU A1816      33.876  83.070  11.671  1.00  0.00           C  
ATOM   3371  O   LEU A1816      34.841  83.782  11.445  1.00  0.00           O  
ATOM   3372  CB  LEU A1816      32.870  81.923   9.730  1.00  0.00           C  
ATOM   3373  CG  LEU A1816      33.269  83.120   8.881  1.00  0.00           C  
ATOM   3374  CD1 LEU A1816      34.715  82.970   8.490  1.00  0.00           C  
ATOM   3375  CD2 LEU A1816      32.396  83.215   7.646  1.00  0.00           C  
ATOM   3376  N   GLN A1817      32.895  83.410  12.499  1.00  0.00           N  
ATOM   3377  CA  GLN A1817      32.896  84.658  13.254  1.00  0.00           C  
ATOM   3378  C   GLN A1817      33.749  84.552  14.517  1.00  0.00           C  
ATOM   3379  O   GLN A1817      33.819  85.489  15.316  1.00  0.00           O  
ATOM   3380  CB  GLN A1817      31.472  85.027  13.660  1.00  0.00           C  
ATOM   3381  CG  GLN A1817      30.602  85.557  12.534  1.00  0.00           C  
ATOM   3382  CD  GLN A1817      29.137  85.596  12.938  1.00  0.00           C  
ATOM   3383  OE1 GLN A1817      28.807  86.094  14.006  1.00  0.00           O  
ATOM   3384  NE2 GLN A1817      28.255  85.064  12.090  1.00  0.00           N  
ATOM   3385  N   LYS A1818      34.381  83.404  14.707  1.00  0.00           N  
ATOM   3386  CA  LYS A1818      35.223  83.199  15.870  1.00  0.00           C  
ATOM   3387  C   LYS A1818      36.657  83.282  15.410  1.00  0.00           C  
ATOM   3388  O   LYS A1818      37.467  84.013  15.973  1.00  0.00           O  
ATOM   3389  CB  LYS A1818      34.960  81.820  16.480  1.00  0.00           C  
ATOM   3390  CG  LYS A1818      35.866  81.460  17.639  1.00  0.00           C  
ATOM   3391  CD  LYS A1818      35.447  80.138  18.261  1.00  0.00           C  
ATOM   3392  CE  LYS A1818      36.329  79.772  19.451  1.00  0.00           C  
ATOM   3393  NZ  LYS A1818      35.910  78.503  20.107  1.00  0.00           N  
ATOM   3394  N   VAL A1819      36.942  82.525  14.356  1.00  0.00           N  
ATOM   3395  CA  VAL A1819      38.264  82.440  13.751  1.00  0.00           C  
ATOM   3396  C   VAL A1819      38.767  83.772  13.204  1.00  0.00           C  
ATOM   3397  O   VAL A1819      39.934  84.110  13.383  1.00  0.00           O  
ATOM   3398  CB  VAL A1819      38.269  81.387  12.607  1.00  0.00           C  
ATOM   3399  CG1 VAL A1819      39.562  81.455  11.829  1.00  0.00           C  
ATOM   3400  CG2 VAL A1819      38.104  79.993  13.183  1.00  0.00           C  
ATOM   3401  N   LEU A1820      37.893  84.525  12.540  1.00  0.00           N  
ATOM   3402  CA  LEU A1820      38.295  85.809  11.984  1.00  0.00           C  
ATOM   3403  C   LEU A1820      38.334  86.903  13.035  1.00  0.00           C  
ATOM   3404  O   LEU A1820      38.989  87.935  12.839  1.00  0.00           O  
ATOM   3405  CB  LEU A1820      37.370  86.238  10.842  1.00  0.00           C  
ATOM   3406  CG  LEU A1820      37.434  85.476   9.515  1.00  0.00           C  
ATOM   3407  CD1 LEU A1820      36.913  86.384   8.422  1.00  0.00           C  
ATOM   3408  CD2 LEU A1820      38.847  85.069   9.186  1.00  0.00           C  
ATOM   3409  N   TYR A1821      37.631  86.676  14.145  1.00  0.00           N  
ATOM   3410  CA  TYR A1821      37.594  87.637  15.253  1.00  0.00           C  
ATOM   3411  C   TYR A1821      38.919  87.543  16.010  1.00  0.00           C  
ATOM   3412  O   TYR A1821      39.645  88.528  16.145  1.00  0.00           O  
ATOM   3413  CB  TYR A1821      36.409  87.329  16.193  1.00  0.00           C  
ATOM   3414  CG  TYR A1821      36.392  88.127  17.482  1.00  0.00           C  
ATOM   3415  CD1 TYR A1821      36.461  89.522  17.471  1.00  0.00           C  
ATOM   3416  CD2 TYR A1821      36.335  87.483  18.712  1.00  0.00           C  
ATOM   3417  CE1 TYR A1821      36.481  90.255  18.663  1.00  0.00           C  
ATOM   3418  CE2 TYR A1821      36.353  88.202  19.903  1.00  0.00           C  
ATOM   3419  CZ  TYR A1821      36.428  89.583  19.878  1.00  0.00           C  
ATOM   3420  OH  TYR A1821      36.463  90.276  21.071  1.00  0.00           O  
ATOM   3421  N   ALA A1822      39.237  86.349  16.487  1.00  0.00           N  
ATOM   3422  CA  ALA A1822      40.485  86.147  17.202  1.00  0.00           C  
ATOM   3423  C   ALA A1822      41.652  86.480  16.272  1.00  0.00           C  
ATOM   3424  O   ALA A1822      42.711  86.926  16.718  1.00  0.00           O  
ATOM   3425  CB  ALA A1822      40.589  84.691  17.685  1.00  0.00           C  
ATOM   3426  N   LEU A1823      41.453  86.271  14.977  1.00  0.00           N  
ATOM   3427  CA  LEU A1823      42.502  86.538  14.013  1.00  0.00           C  
ATOM   3428  C   LEU A1823      42.739  88.041  13.849  1.00  0.00           C  
ATOM   3429  O   LEU A1823      43.886  88.486  13.812  1.00  0.00           O  
ATOM   3430  CB  LEU A1823      42.143  85.871  12.680  1.00  0.00           C  
ATOM   3431  CG  LEU A1823      43.236  85.221  11.821  1.00  0.00           C  
ATOM   3432  CD1 LEU A1823      44.332  84.639  12.681  1.00  0.00           C  
ATOM   3433  CD2 LEU A1823      42.607  84.132  10.977  1.00  0.00           C  
ATOM   3434  N   VAL A1824      41.668  88.826  13.761  1.00  0.00           N  
ATOM   3435  CA  VAL A1824      41.813  90.277  13.617  1.00  0.00           C  
ATOM   3436  C   VAL A1824      42.335  90.875  14.911  1.00  0.00           C  
ATOM   3437  O   VAL A1824      43.077  91.862  14.907  1.00  0.00           O  
ATOM   3438  CB  VAL A1824      40.480  90.968  13.285  1.00  0.00           C  
ATOM   3439  CG1 VAL A1824      40.606  92.465  13.491  1.00  0.00           C  
ATOM   3440  CG2 VAL A1824      40.104  90.692  11.851  1.00  0.00           C  
ATOM   3441  N   ASP A1825      41.924  90.283  16.023  1.00  0.00           N  
ATOM   3442  CA  ASP A1825      42.377  90.747  17.315  1.00  0.00           C  
ATOM   3443  C   ASP A1825      43.855  90.371  17.406  1.00  0.00           C  
ATOM   3444  O   ASP A1825      44.647  91.066  18.052  1.00  0.00           O  
ATOM   3445  CB  ASP A1825      41.560  90.083  18.421  1.00  0.00           C  
ATOM   3446  CG  ASP A1825      42.061  90.427  19.796  1.00  0.00           C  
ATOM   3447  OD1 ASP A1825      42.853  89.634  20.342  1.00  0.00           O  
ATOM   3448  OD2 ASP A1825      41.676  91.490  20.332  1.00  0.00           O  
ATOM   3449  N   GLY A1826      44.223  89.277  16.738  1.00  0.00           N  
ATOM   3450  CA  GLY A1826      45.610  88.852  16.731  1.00  0.00           C  
ATOM   3451  C   GLY A1826      46.423  90.001  16.165  1.00  0.00           C  
ATOM   3452  O   GLY A1826      47.495  90.344  16.676  1.00  0.00           O  
ATOM   3453  N   LEU A1827      45.890  90.606  15.105  1.00  0.00           N  
ATOM   3454  CA  LEU A1827      46.523  91.737  14.453  1.00  0.00           C  
ATOM   3455  C   LEU A1827      46.619  92.905  15.412  1.00  0.00           C  
ATOM   3456  O   LEU A1827      47.689  93.465  15.601  1.00  0.00           O  
ATOM   3457  CB  LEU A1827      45.723  92.158  13.224  1.00  0.00           C  
ATOM   3458  CG  LEU A1827      45.709  91.173  12.056  1.00  0.00           C  
ATOM   3459  CD1 LEU A1827      44.894  91.760  10.910  1.00  0.00           C  
ATOM   3460  CD2 LEU A1827      47.140  90.874  11.606  1.00  0.00           C  
ATOM   3461  N   PHE A1991      45.498  93.272  16.021  1.00  0.00           N  
ATOM   3462  CA  PHE A1991      45.476  94.390  16.961  1.00  0.00           C  
ATOM   3463  C   PHE A1991      46.512  94.177  18.063  1.00  0.00           C  
ATOM   3464  O   PHE A1991      47.109  95.135  18.549  1.00  0.00           O  
ATOM   3465  CB  PHE A1991      44.083  94.544  17.571  1.00  0.00           C  
ATOM   3466  CG  PHE A1991      43.866  95.852  18.281  1.00  0.00           C  
ATOM   3467  CD1 PHE A1991      43.954  97.058  17.590  1.00  0.00           C  
ATOM   3468  CD2 PHE A1991      43.535  95.879  19.633  1.00  0.00           C  
ATOM   3469  CE1 PHE A1991      43.714  98.271  18.236  1.00  0.00           C  
ATOM   3470  CE2 PHE A1991      43.293  97.083  20.284  1.00  0.00           C  
ATOM   3471  CZ  PHE A1991      43.383  98.283  19.583  1.00  0.00           C  
ATOM   3472  N   VAL A1992      46.721  92.929  18.472  1.00  0.00           N  
ATOM   3473  CA  VAL A1992      47.736  92.651  19.490  1.00  0.00           C  
ATOM   3474  C   VAL A1992      49.115  92.808  18.842  1.00  0.00           C  
ATOM   3475  O   VAL A1992      50.032  93.402  19.414  1.00  0.00           O  
ATOM   3476  CB  VAL A1992      47.612  91.222  20.063  1.00  0.00           C  
ATOM   3477  CG1 VAL A1992      48.885  90.845  20.811  1.00  0.00           C  
ATOM   3478  CG2 VAL A1992      46.421  91.146  20.996  1.00  0.00           C  
ATOM   3479  N   LEU A1993      49.253  92.274  17.638  1.00  0.00           N  
ATOM   3480  CA  LEU A1993      50.507  92.397  16.923  1.00  0.00           C  
ATOM   3481  C   LEU A1993      50.833  93.883  16.715  1.00  0.00           C  
ATOM   3482  O   LEU A1993      51.954  94.312  16.920  1.00  0.00           O  
ATOM   3483  CB  LEU A1993      50.413  91.681  15.563  1.00  0.00           C  
ATOM   3484  CG  LEU A1993      51.663  91.748  14.681  1.00  0.00           C  
ATOM   3485  CD1 LEU A1993      52.830  91.115  15.395  1.00  0.00           C  
ATOM   3486  CD2 LEU A1993      51.403  91.052  13.368  1.00  0.00           C  
ATOM   3487  N   THR A1994      49.828  94.652  16.320  1.00  0.00           N  
ATOM   3488  CA  THR A1994      49.965  96.079  16.057  1.00  0.00           C  
ATOM   3489  C   THR A1994      50.648  96.873  17.184  1.00  0.00           C  
ATOM   3490  O   THR A1994      51.431  97.797  16.914  1.00  0.00           O  
ATOM   3491  CB  THR A1994      48.569  96.682  15.739  1.00  0.00           C  
ATOM   3492  OG1 THR A1994      47.988  95.954  14.647  1.00  0.00           O  
ATOM   3493  CG2 THR A1994      48.671  98.147  15.352  1.00  0.00           C  
ATOM   3494  N   HIS A2011      50.368  96.518  18.438  1.00  0.00           N  
ATOM   3495  CA  HIS A2011      50.987  97.221  19.556  1.00  0.00           C  
ATOM   3496  C   HIS A2011      52.409  96.735  19.801  1.00  0.00           C  
ATOM   3497  O   HIS A2011      53.269  97.504  20.192  1.00  0.00           O  
ATOM   3498  CB  HIS A2011      50.167  97.047  20.827  1.00  0.00           C  
ATOM   3499  CG  HIS A2011      48.784  97.607  20.736  1.00  0.00           C  
ATOM   3500  ND1 HIS A2011      48.129  98.148  21.821  1.00  0.00           N  
ATOM   3501  CD2 HIS A2011      47.920  97.687  19.698  1.00  0.00           C  
ATOM   3502  CE1 HIS A2011      46.922  98.538  21.456  1.00  0.00           C  
ATOM   3503  NE2 HIS A2011      46.769  98.269  20.172  1.00  0.00           N  
ATOM   3504  N   LEU A2012      52.648  95.452  19.571  1.00  0.00           N  
ATOM   3505  CA  LEU A2012      53.970  94.868  19.762  1.00  0.00           C  
ATOM   3506  C   LEU A2012      55.013  95.472  18.815  1.00  0.00           C  
ATOM   3507  O   LEU A2012      56.195  95.554  19.147  1.00  0.00           O  
ATOM   3508  CB  LEU A2012      53.909  93.360  19.521  1.00  0.00           C  
ATOM   3509  CG  LEU A2012      53.012  92.516  20.419  1.00  0.00           C  
ATOM   3510  CD1 LEU A2012      53.049  91.073  19.939  1.00  0.00           C  
ATOM   3511  CD2 LEU A2012      53.480  92.604  21.866  1.00  0.00           C  
ATOM   3512  N   LEU A2013      54.574  95.886  17.633  1.00  0.00           N  
ATOM   3513  CA  LEU A2013      55.481  96.447  16.638  1.00  0.00           C  
ATOM   3514  C   LEU A2013      55.681  97.963  16.733  1.00  0.00           C  
ATOM   3515  O   LEU A2013      56.710  98.503  16.285  1.00  0.00           O  
ATOM   3516  CB  LEU A2013      54.976  96.115  15.232  1.00  0.00           C  
ATOM   3517  CG  LEU A2013      55.256  94.714  14.712  1.00  0.00           C  
ATOM   3518  CD1 LEU A2013      54.667  94.585  13.313  1.00  0.00           C  
ATOM   3519  CD2 LEU A2013      56.757  94.463  14.712  1.00  0.00           C  
ATOM   3520  N   TYR A2014      54.693  98.639  17.309  1.00  0.00           N  
ATOM   3521  CA  TYR A2014      54.730 100.075  17.415  1.00  0.00           C  
ATOM   3522  C   TYR A2014      56.074 100.687  17.805  1.00  0.00           C  
ATOM   3523  O   TYR A2014      56.587 101.557  17.110  1.00  0.00           O  
ATOM   3524  CB  TYR A2014      53.660 100.556  18.387  1.00  0.00           C  
ATOM   3525  CG  TYR A2014      53.713 102.046  18.545  1.00  0.00           C  
ATOM   3526  CD1 TYR A2014      53.393 102.883  17.482  1.00  0.00           C  
ATOM   3527  CD2 TYR A2014      54.159 102.621  19.727  1.00  0.00           C  
ATOM   3528  CE1 TYR A2014      53.517 104.257  17.586  1.00  0.00           C  
ATOM   3529  CE2 TYR A2014      54.292 103.999  19.845  1.00  0.00           C  
ATOM   3530  CZ  TYR A2014      53.969 104.808  18.767  1.00  0.00           C  
ATOM   3531  OH  TYR A2014      54.118 106.168  18.870  1.00  0.00           O  
ATOM   3532  N   PRO A2015      56.659 100.250  18.930  1.00  0.00           N  
ATOM   3533  CA  PRO A2015      57.934 100.844  19.305  1.00  0.00           C  
ATOM   3534  C   PRO A2015      59.030 100.732  18.270  1.00  0.00           C  
ATOM   3535  O   PRO A2015      59.861 101.623  18.169  1.00  0.00           O  
ATOM   3536  CB  PRO A2015      58.273 100.130  20.608  1.00  0.00           C  
ATOM   3537  CG  PRO A2015      56.924  99.892  21.207  1.00  0.00           C  
ATOM   3538  CD  PRO A2015      56.154  99.389  20.017  1.00  0.00           C  
ATOM   3539  N   ILE A2016      59.049  99.667  17.485  1.00  0.00           N  
ATOM   3540  CA  ILE A2016      60.126  99.548  16.509  1.00  0.00           C  
ATOM   3541  C   ILE A2016      59.789 100.024  15.109  1.00  0.00           C  
ATOM   3542  O   ILE A2016      60.652 100.547  14.394  1.00  0.00           O  
ATOM   3543  CB  ILE A2016      60.701  98.087  16.417  1.00  0.00           C  
ATOM   3544  CG1 ILE A2016      61.111  97.801  14.973  1.00  0.00           C  
ATOM   3545  CG2 ILE A2016      59.710  97.060  16.964  1.00  0.00           C  
ATOM   3546  CD1 ILE A2016      61.577  96.414  14.722  1.00  0.00           C  
ATOM   3547  N   THR A2017      58.536  99.848  14.715  1.00  0.00           N  
ATOM   3548  CA  THR A2017      58.092 100.240  13.383  1.00  0.00           C  
ATOM   3549  C   THR A2017      56.846 101.136  13.590  1.00  0.00           C  
ATOM   3550  O   THR A2017      55.761 100.834  13.114  1.00  0.00           O  
ATOM   3551  CB  THR A2017      57.796  98.930  12.588  1.00  0.00           C  
ATOM   3552  OG1 THR A2017      57.569  99.226  11.215  1.00  0.00           O  
ATOM   3553  CG2 THR A2017      56.591  98.219  13.150  1.00  0.00           C  
ATOM   3554  N   PRO A2018      57.011 102.273  14.300  1.00  0.00           N  
ATOM   3555  CA  PRO A2018      55.929 103.224  14.611  1.00  0.00           C  
ATOM   3556  C   PRO A2018      55.074 103.747  13.473  1.00  0.00           C  
ATOM   3557  O   PRO A2018      53.850 103.795  13.574  1.00  0.00           O  
ATOM   3558  CB  PRO A2018      56.654 104.348  15.361  1.00  0.00           C  
ATOM   3559  CG  PRO A2018      57.954 104.370  14.717  1.00  0.00           C  
ATOM   3560  CD  PRO A2018      58.318 102.894  14.592  1.00  0.00           C  
ATOM   3561  N   ASN A2019      55.715 104.130  12.386  1.00  0.00           N  
ATOM   3562  CA  ASN A2019      54.987 104.675  11.257  1.00  0.00           C  
ATOM   3563  C   ASN A2019      54.090 103.638  10.596  1.00  0.00           C  
ATOM   3564  O   ASN A2019      52.904 103.852  10.418  1.00  0.00           O  
ATOM   3565  CB  ASN A2019      56.001 105.265  10.301  1.00  0.00           C  
ATOM   3566  CG  ASN A2019      56.982 106.156  11.025  1.00  0.00           C  
ATOM   3567  OD1 ASN A2019      56.596 107.192  11.561  1.00  0.00           O  
ATOM   3568  ND2 ASN A2019      58.250 105.744  11.084  1.00  0.00           N  
ATOM   3569  N   LYS A2020      54.649 102.494  10.261  1.00  0.00           N  
ATOM   3570  CA  LYS A2020      53.859 101.459   9.640  1.00  0.00           C  
ATOM   3571  C   LYS A2020      52.697 101.024  10.527  1.00  0.00           C  
ATOM   3572  O   LYS A2020      51.553 101.001  10.087  1.00  0.00           O  
ATOM   3573  CB  LYS A2020      54.765 100.281   9.307  1.00  0.00           C  
ATOM   3574  CG  LYS A2020      55.875 100.635   8.318  1.00  0.00           C  
ATOM   3575  CD  LYS A2020      55.306 100.949   6.937  1.00  0.00           C  
ATOM   3576  CE  LYS A2020      56.418 101.164   5.921  1.00  0.00           C  
ATOM   3577  NZ  LYS A2020      55.926 101.199   4.508  1.00  0.00           N  
ATOM   3578  N   MET A2021      52.978 100.681  11.776  1.00  0.00           N  
ATOM   3579  CA  MET A2021      51.923 100.251  12.683  1.00  0.00           C  
ATOM   3580  C   MET A2021      50.867 101.327  12.918  1.00  0.00           C  
ATOM   3581  O   MET A2021      49.813 101.044  13.480  1.00  0.00           O  
ATOM   3582  CB  MET A2021      52.511  99.793  14.021  1.00  0.00           C  
ATOM   3583  CG  MET A2021      53.239  98.473  13.937  1.00  0.00           C  
ATOM   3584  SD  MET A2021      52.246  97.192  13.147  1.00  0.00           S  
ATOM   3585  CE  MET A2021      52.947  97.230  11.534  1.00  0.00           C  
ATOM   3586  N   LYS A2022      51.140 102.564  12.521  1.00  0.00           N  
ATOM   3587  CA  LYS A2022      50.130 103.600  12.687  1.00  0.00           C  
ATOM   3588  C   LYS A2022      49.109 103.355  11.576  1.00  0.00           C  
ATOM   3589  O   LYS A2022      47.898 103.431  11.795  1.00  0.00           O  
ATOM   3590  CB  LYS A2022      50.743 104.999  12.570  1.00  0.00           C  
ATOM   3591  CG  LYS A2022      51.212 105.572  13.903  1.00  0.00           C  
ATOM   3592  CD  LYS A2022      51.721 107.005  13.779  1.00  0.00           C  
ATOM   3593  CE  LYS A2022      52.181 107.548  15.135  1.00  0.00           C  
ATOM   3594  NZ  LYS A2022      52.947 108.830  15.050  1.00  0.00           N  
ATOM   3595  N   GLU A2023      49.622 103.027  10.392  1.00  0.00           N  
ATOM   3596  CA  GLU A2023      48.806 102.732   9.227  1.00  0.00           C  
ATOM   3597  C   GLU A2023      48.046 101.415   9.374  1.00  0.00           C  
ATOM   3598  O   GLU A2023      47.015 101.194   8.744  1.00  0.00           O  
ATOM   3599  CB  GLU A2023      49.695 102.672   7.999  1.00  0.00           C  
ATOM   3600  CG  GLU A2023      50.229 104.016   7.576  1.00  0.00           C  
ATOM   3601  CD  GLU A2023      51.116 103.898   6.366  1.00  0.00           C  
ATOM   3602  OE1 GLU A2023      50.768 103.105   5.459  1.00  0.00           O  
ATOM   3603  OE2 GLU A2023      52.155 104.597   6.314  1.00  0.00           O  
ATOM   3604  N   ALA A2024      48.568 100.531  10.205  1.00  0.00           N  
ATOM   3605  CA  ALA A2024      47.912  99.258  10.434  1.00  0.00           C  
ATOM   3606  C   ALA A2024      46.775  99.472  11.426  1.00  0.00           C  
ATOM   3607  O   ALA A2024      45.756  98.782  11.370  1.00  0.00           O  
ATOM   3608  CB  ALA A2024      48.907  98.248  10.979  1.00  0.00           C  
ATOM   3609  N   LEU A2025      46.952 100.428  12.338  1.00  0.00           N  
ATOM   3610  CA  LEU A2025      45.922 100.723  13.331  1.00  0.00           C  
ATOM   3611  C   LEU A2025      44.694 101.222  12.568  1.00  0.00           C  
ATOM   3612  O   LEU A2025      43.551 100.840  12.858  1.00  0.00           O  
ATOM   3613  CB  LEU A2025      46.404 101.805  14.291  1.00  0.00           C  
ATOM   3614  CG  LEU A2025      45.632 101.913  15.605  1.00  0.00           C  
ATOM   3615  CD1 LEU A2025      45.981 100.728  16.488  1.00  0.00           C  
ATOM   3616  CD2 LEU A2025      45.994 103.202  16.305  1.00  0.00           C  
ATOM   3617  N   GLN A2026      44.946 102.079  11.582  1.00  0.00           N  
ATOM   3618  CA  GLN A2026      43.882 102.613  10.758  1.00  0.00           C  
ATOM   3619  C   GLN A2026      43.210 101.414  10.088  1.00  0.00           C  
ATOM   3620  O   GLN A2026      42.019 101.166  10.288  1.00  0.00           O  
ATOM   3621  CB  GLN A2026      44.459 103.571   9.706  1.00  0.00           C  
ATOM   3622  CG  GLN A2026      43.512 104.710   9.310  1.00  0.00           C  
ATOM   3623  CD  GLN A2026      44.198 105.815   8.508  1.00  0.00           C  
ATOM   3624  OE1 GLN A2026      44.261 105.763   7.276  1.00  0.00           O  
ATOM   3625  NE2 GLN A2026      44.725 106.816   9.211  1.00  0.00           N  
ATOM   3626  N   MET A2027      43.993 100.660   9.317  1.00  0.00           N  
ATOM   3627  CA  MET A2027      43.500  99.476   8.613  1.00  0.00           C  
ATOM   3628  C   MET A2027      42.625  98.587   9.499  1.00  0.00           C  
ATOM   3629  O   MET A2027      41.777  97.850   8.997  1.00  0.00           O  
ATOM   3630  CB  MET A2027      44.682  98.660   8.064  1.00  0.00           C  
ATOM   3631  CG  MET A2027      44.292  97.459   7.201  1.00  0.00           C  
ATOM   3632  SD  MET A2027      45.657  96.843   6.192  1.00  0.00           S  
ATOM   3633  CE  MET A2027      46.085  95.434   7.065  1.00  0.00           C  
ATOM   3634  N   LEU A2039      42.822  98.646  10.812  1.00  0.00           N  
ATOM   3635  CA  LEU A2039      42.012  97.822  11.696  1.00  0.00           C  
ATOM   3636  C   LEU A2039      40.792  98.609  12.207  1.00  0.00           C  
ATOM   3637  O   LEU A2039      39.968  98.098  12.971  1.00  0.00           O  
ATOM   3638  CB  LEU A2039      42.864  97.290  12.858  1.00  0.00           C  
ATOM   3639  CG  LEU A2039      44.076  96.388  12.543  1.00  0.00           C  
ATOM   3640  CD1 LEU A2039      44.684  95.879  13.838  1.00  0.00           C  
ATOM   3641  CD2 LEU A2039      43.665  95.216  11.697  1.00  0.00           C  
ATOM   3642  N   GLY A2040      40.679  99.857  11.763  1.00  0.00           N  
ATOM   3643  CA  GLY A2040      39.559 100.689  12.165  1.00  0.00           C  
ATOM   3644  C   GLY A2040      39.670 101.358  13.524  1.00  0.00           C  
ATOM   3645  O   GLY A2040      38.692 101.907  14.022  1.00  0.00           O  
ATOM   3646  N   GLU A2041      40.848 101.318  14.133  1.00  0.00           N  
ATOM   3647  CA  GLU A2041      41.019 101.937  15.437  1.00  0.00           C  
ATOM   3648  C   GLU A2041      41.733 103.270  15.332  1.00  0.00           C  
ATOM   3649  O   GLU A2041      42.437 103.545  14.359  1.00  0.00           O  
ATOM   3650  CB  GLU A2041      41.800 101.022  16.367  1.00  0.00           C  
ATOM   3651  CG  GLU A2041      41.126  99.696  16.617  1.00  0.00           C  
ATOM   3652  CD  GLU A2041      39.740  99.855  17.196  1.00  0.00           C  
ATOM   3653  OE1 GLU A2041      39.602 100.614  18.185  1.00  0.00           O  
ATOM   3654  OE2 GLU A2041      38.798  99.214  16.666  1.00  0.00           O  
ATOM   3655  N   LYS A2042      41.556 104.104  16.345  1.00  0.00           N  
ATOM   3656  CA  LYS A2042      42.200 105.398  16.321  1.00  0.00           C  
ATOM   3657  C   LYS A2042      43.246 105.568  17.410  1.00  0.00           C  
ATOM   3658  O   LYS A2042      44.003 106.536  17.407  1.00  0.00           O  
ATOM   3659  CB  LYS A2042      41.144 106.508  16.388  1.00  0.00           C  
ATOM   3660  CG  LYS A2042      40.328 106.596  15.104  1.00  0.00           C  
ATOM   3661  CD  LYS A2042      39.618 107.920  14.954  1.00  0.00           C  
ATOM   3662  CE  LYS A2042      39.326 108.201  13.483  1.00  0.00           C  
ATOM   3663  NZ  LYS A2042      38.629 109.510  13.290  1.00  0.00           N  
ATOM   3664  N   GLU A2043      43.315 104.616  18.328  1.00  0.00           N  
ATOM   3665  CA  GLU A2043      44.289 104.722  19.394  1.00  0.00           C  
ATOM   3666  C   GLU A2043      44.783 103.375  19.884  1.00  0.00           C  
ATOM   3667  O   GLU A2043      44.088 102.368  19.755  1.00  0.00           O  
ATOM   3668  CB  GLU A2043      43.684 105.512  20.557  1.00  0.00           C  
ATOM   3669  CG  GLU A2043      43.291 106.936  20.166  1.00  0.00           C  
ATOM   3670  CD  GLU A2043      42.787 107.766  21.328  1.00  0.00           C  
ATOM   3671  OE1 GLU A2043      41.693 107.461  21.867  1.00  0.00           O  
ATOM   3672  OE2 GLU A2043      43.498 108.727  21.700  1.00  0.00           O  
ATOM   3673  N   PHE A2044      45.999 103.361  20.424  1.00  0.00           N  
ATOM   3674  CA  PHE A2044      46.570 102.140  20.980  1.00  0.00           C  
ATOM   3675  C   PHE A2044      46.091 102.084  22.424  1.00  0.00           C  
ATOM   3676  O   PHE A2044      45.479 103.029  22.920  1.00  0.00           O  
ATOM   3677  CB  PHE A2044      48.099 102.182  20.953  1.00  0.00           C  
ATOM   3678  CG  PHE A2044      48.681 102.317  19.577  1.00  0.00           C  
ATOM   3679  CD1 PHE A2044      48.727 103.552  18.945  1.00  0.00           C  
ATOM   3680  CD2 PHE A2044      49.175 101.201  18.909  1.00  0.00           C  
ATOM   3681  CE1 PHE A2044      49.252 103.676  17.664  1.00  0.00           C  
ATOM   3682  CE2 PHE A2044      49.700 101.314  17.633  1.00  0.00           C  
ATOM   3683  CZ  PHE A2044      49.741 102.558  17.006  1.00  0.00           C  
ATOM   3684  N   LEU A2092      46.358 100.988  23.111  1.00  0.00           N  
ATOM   3685  CA  LEU A2092      45.918 100.901  24.491  1.00  0.00           C  
ATOM   3686  C   LEU A2092      47.091 101.099  25.432  1.00  0.00           C  
ATOM   3687  O   LEU A2092      48.244 101.121  25.001  1.00  0.00           O  
ATOM   3688  CB  LEU A2092      45.243  99.554  24.727  1.00  0.00           C  
ATOM   3689  CG  LEU A2092      44.131  99.334  23.699  1.00  0.00           C  
ATOM   3690  CD1 LEU A2092      43.463  98.001  23.957  1.00  0.00           C  
ATOM   3691  CD2 LEU A2092      43.117 100.489  23.755  1.00  0.00           C  
ATOM   3692  N   LYS A2093      46.801 101.262  26.716  1.00  0.00           N  
ATOM   3693  CA  LYS A2093      47.858 101.460  27.698  1.00  0.00           C  
ATOM   3694  C   LYS A2093      48.355 100.100  28.160  1.00  0.00           C  
ATOM   3695  O   LYS A2093      49.454  99.979  28.692  1.00  0.00           O  
ATOM   3696  CB  LYS A2093      47.338 102.281  28.880  1.00  0.00           C  
ATOM   3697  CG  LYS A2093      46.922 103.695  28.494  1.00  0.00           C  
ATOM   3698  CD  LYS A2093      45.995 104.321  29.537  1.00  0.00           C  
ATOM   3699  CE  LYS A2093      45.290 105.568  28.986  1.00  0.00           C  
ATOM   3700  NZ  LYS A2093      44.127 105.957  29.843  1.00  0.00           N  
ATOM   3701  N   GLU A2094      47.537  99.076  27.951  1.00  0.00           N  
ATOM   3702  CA  GLU A2094      47.916  97.727  28.325  1.00  0.00           C  
ATOM   3703  C   GLU A2094      47.668  96.769  27.164  1.00  0.00           C  
ATOM   3704  O   GLU A2094      46.684  96.899  26.433  1.00  0.00           O  
ATOM   3705  CB  GLU A2094      47.125  97.252  29.543  1.00  0.00           C  
ATOM   3706  CG  GLU A2094      47.569  95.867  30.024  1.00  0.00           C  
ATOM   3707  CD  GLU A2094      46.670  95.272  31.102  1.00  0.00           C  
ATOM   3708  OE1 GLU A2094      46.965  94.139  31.568  1.00  0.00           O  
ATOM   3709  OE2 GLU A2094      45.673  95.936  31.476  1.00  0.00           O  
ATOM   3710  N   LEU A2095      48.568  95.810  26.986  1.00  0.00           N  
ATOM   3711  CA  LEU A2095      48.414  94.832  25.925  1.00  0.00           C  
ATOM   3712  C   LEU A2095      47.786  93.561  26.453  1.00  0.00           C  
ATOM   3713  O   LEU A2095      48.429  92.807  27.180  1.00  0.00           O  
ATOM   3714  CB  LEU A2095      49.762  94.482  25.300  1.00  0.00           C  
ATOM   3715  CG  LEU A2095      50.358  95.500  24.335  1.00  0.00           C  
ATOM   3716  CD1 LEU A2095      50.861  96.701  25.124  1.00  0.00           C  
ATOM   3717  CD2 LEU A2095      51.490  94.849  23.553  1.00  0.00           C  
ATOM   3718  N   LYS A2096      46.527  93.337  26.090  1.00  0.00           N  
ATOM   3719  CA  LYS A2096      45.802  92.133  26.488  1.00  0.00           C  
ATOM   3720  C   LYS A2096      45.181  91.532  25.230  1.00  0.00           C  
ATOM   3721  O   LYS A2096      45.018  92.217  24.223  1.00  0.00           O  
ATOM   3722  CB  LYS A2096      44.678  92.447  27.496  1.00  0.00           C  
ATOM   3723  CG  LYS A2096      45.124  93.084  28.823  1.00  0.00           C  
ATOM   3724  CD  LYS A2096      44.217  92.681  30.008  1.00  0.00           C  
ATOM   3725  CE  LYS A2096      43.438  93.852  30.617  1.00  0.00           C  
ATOM   3726  NZ  LYS A2096      42.347  94.409  29.749  1.00  0.00           N  
ATOM   3727  N   PRO A2097      44.839  90.236  25.268  1.00  0.00           N  
ATOM   3728  CA  PRO A2097      44.227  89.563  24.122  1.00  0.00           C  
ATOM   3729  C   PRO A2097      43.018  90.298  23.521  1.00  0.00           C  
ATOM   3730  O   PRO A2097      43.186  91.151  22.647  1.00  0.00           O  
ATOM   3731  CB  PRO A2097      43.874  88.201  24.692  1.00  0.00           C  
ATOM   3732  CG  PRO A2097      45.051  87.932  25.597  1.00  0.00           C  
ATOM   3733  CD  PRO A2097      45.231  89.256  26.303  1.00  0.00           C  
ATOM   3734  N   TYR A2101      41.807  89.996  23.978  1.00  0.00           N  
ATOM   3735  CA  TYR A2101      40.630  90.659  23.406  1.00  0.00           C  
ATOM   3736  C   TYR A2101      40.328  91.965  24.116  1.00  0.00           C  
ATOM   3737  O   TYR A2101      39.720  91.972  25.180  1.00  0.00           O  
ATOM   3738  CB  TYR A2101      39.392  89.752  23.483  1.00  0.00           C  
ATOM   3739  CG  TYR A2101      39.513  88.420  22.759  1.00  0.00           C  
ATOM   3740  CD1 TYR A2101      39.949  87.272  23.430  1.00  0.00           C  
ATOM   3741  CD2 TYR A2101      39.171  88.306  21.407  1.00  0.00           C  
ATOM   3742  CE1 TYR A2101      40.037  86.043  22.771  1.00  0.00           C  
ATOM   3743  CE2 TYR A2101      39.254  87.088  20.744  1.00  0.00           C  
ATOM   3744  CZ  TYR A2101      39.686  85.963  21.427  1.00  0.00           C  
ATOM   3745  OH  TYR A2101      39.769  84.767  20.761  1.00  0.00           O  
ATOM   3746  N   SER A2102      40.741  93.075  23.520  1.00  0.00           N  
ATOM   3747  CA  SER A2102      40.527  94.386  24.126  1.00  0.00           C  
ATOM   3748  C   SER A2102      39.374  95.126  23.492  1.00  0.00           C  
ATOM   3749  O   SER A2102      39.103  96.272  23.835  1.00  0.00           O  
ATOM   3750  CB  SER A2102      41.783  95.234  23.996  1.00  0.00           C  
ATOM   3751  OG  SER A2102      42.867  94.602  24.640  1.00  0.00           O  
ATOM   3752  N   LYS A2103      38.701  94.468  22.563  1.00  0.00           N  
ATOM   3753  CA  LYS A2103      37.579  95.068  21.869  1.00  0.00           C  
ATOM   3754  C   LYS A2103      36.656  93.915  21.512  1.00  0.00           C  
ATOM   3755  O   LYS A2103      37.116  92.887  21.020  1.00  0.00           O  
ATOM   3756  CB  LYS A2103      38.074  95.760  20.594  1.00  0.00           C  
ATOM   3757  CG  LYS A2103      39.208  96.763  20.797  1.00  0.00           C  
ATOM   3758  CD  LYS A2103      38.686  98.137  21.174  1.00  0.00           C  
ATOM   3759  CE  LYS A2103      39.813  99.161  21.277  1.00  0.00           C  
ATOM   3760  NZ  LYS A2103      39.295 100.554  21.463  1.00  0.00           N  
ATOM   3761  N   ASN A2104      35.360  94.064  21.757  1.00  0.00           N  
ATOM   3762  CA  ASN A2104      34.425  92.985  21.442  1.00  0.00           C  
ATOM   3763  C   ASN A2104      34.001  92.945  19.973  1.00  0.00           C  
ATOM   3764  O   ASN A2104      33.461  91.945  19.500  1.00  0.00           O  
ATOM   3765  CB  ASN A2104      33.190  93.089  22.331  1.00  0.00           C  
ATOM   3766  CG  ASN A2104      33.537  93.047  23.802  1.00  0.00           C  
ATOM   3767  OD1 ASN A2104      34.465  92.336  24.221  1.00  0.00           O  
ATOM   3768  ND2 ASN A2104      32.786  93.796  24.603  1.00  0.00           N  
ATOM   3769  N   THR A2105      34.255  94.035  19.260  1.00  0.00           N  
ATOM   3770  CA  THR A2105      33.900  94.129  17.855  1.00  0.00           C  
ATOM   3771  C   THR A2105      34.864  95.035  17.094  1.00  0.00           C  
ATOM   3772  O   THR A2105      35.181  96.136  17.543  1.00  0.00           O  
ATOM   3773  CB  THR A2105      32.462  94.679  17.679  1.00  0.00           C  
ATOM   3774  OG1 THR A2105      32.314  95.237  16.362  1.00  0.00           O  
ATOM   3775  CG2 THR A2105      32.171  95.746  18.713  1.00  0.00           C  
ATOM   3776  N   TYR A2107      35.330  94.561  15.943  1.00  0.00           N  
ATOM   3777  CA  TYR A2107      36.235  95.344  15.120  1.00  0.00           C  
ATOM   3778  C   TYR A2107      35.539  95.687  13.820  1.00  0.00           C  
ATOM   3779  O   TYR A2107      34.981  94.814  13.158  1.00  0.00           O  
ATOM   3780  CB  TYR A2107      37.520  94.570  14.799  1.00  0.00           C  
ATOM   3781  CG  TYR A2107      38.442  94.357  15.971  1.00  0.00           C  
ATOM   3782  CD1 TYR A2107      38.356  93.205  16.752  1.00  0.00           C  
ATOM   3783  CD2 TYR A2107      39.400  95.309  16.302  1.00  0.00           C  
ATOM   3784  CE1 TYR A2107      39.204  93.005  17.831  1.00  0.00           C  
ATOM   3785  CE2 TYR A2107      40.252  95.120  17.385  1.00  0.00           C  
ATOM   3786  CZ  TYR A2107      40.149  93.967  18.141  1.00  0.00           C  
ATOM   3787  OH  TYR A2107      41.002  93.768  19.197  1.00  0.00           O  
ATOM   3788  N   LYS A2108      35.568  96.965  13.465  1.00  0.00           N  
ATOM   3789  CA  LYS A2108      34.959  97.421  12.229  1.00  0.00           C  
ATOM   3790  C   LYS A2108      36.101  97.899  11.343  1.00  0.00           C  
ATOM   3791  O   LYS A2108      36.399  99.089  11.267  1.00  0.00           O  
ATOM   3792  CB  LYS A2108      33.971  98.553  12.507  1.00  0.00           C  
ATOM   3793  CG  LYS A2108      33.201  99.025  11.282  1.00  0.00           C  
ATOM   3794  CD  LYS A2108      32.304 100.209  11.642  1.00  0.00           C  
ATOM   3795  CE  LYS A2108      31.548 100.768  10.430  1.00  0.00           C  
ATOM   3796  NZ  LYS A2108      30.665 101.921  10.808  1.00  0.00           N  
ATOM   3797  N   LEU A2109      36.737  96.942  10.679  1.00  0.00           N  
ATOM   3798  CA  LEU A2109      37.873  97.205   9.810  1.00  0.00           C  
ATOM   3799  C   LEU A2109      37.750  98.399   8.883  1.00  0.00           C  
ATOM   3800  O   LEU A2109      36.665  98.930   8.655  1.00  0.00           O  
ATOM   3801  CB  LEU A2109      38.191  95.953   8.998  1.00  0.00           C  
ATOM   3802  CG  LEU A2109      38.523  94.764   9.894  1.00  0.00           C  
ATOM   3803  CD1 LEU A2109      38.680  93.529   9.061  1.00  0.00           C  
ATOM   3804  CD2 LEU A2109      39.794  95.048  10.654  1.00  0.00           C  
ATOM   3805  N   GLY A2110      38.892  98.824   8.364  1.00  0.00           N  
ATOM   3806  CA  GLY A2110      38.921  99.949   7.460  1.00  0.00           C  
ATOM   3807  C   GLY A2110      39.560  99.493   6.173  1.00  0.00           C  
ATOM   3808  O   GLY A2110      39.736  98.296   5.947  1.00  0.00           O  
ATOM   3809  N   GLU A2111      39.919 100.443   5.328  1.00  0.00           N  
ATOM   3810  CA  GLU A2111      40.536 100.111   4.063  1.00  0.00           C  
ATOM   3811  C   GLU A2111      41.760  99.222   4.230  1.00  0.00           C  
ATOM   3812  O   GLU A2111      42.655  99.519   5.017  1.00  0.00           O  
ATOM   3813  CB  GLU A2111      40.912 101.398   3.346  1.00  0.00           C  
ATOM   3814  CG  GLU A2111      39.718 102.300   3.143  1.00  0.00           C  
ATOM   3815  CD  GLU A2111      40.100 103.686   2.683  1.00  0.00           C  
ATOM   3816  OE1 GLU A2111      40.910 103.784   1.727  1.00  0.00           O  
ATOM   3817  OE2 GLU A2111      39.582 104.669   3.272  1.00  0.00           O  
ATOM   3818  N   ARG A2112      41.796  98.125   3.486  1.00  0.00           N  
ATOM   3819  CA  ARG A2112      42.931  97.214   3.552  1.00  0.00           C  
ATOM   3820  C   ARG A2112      44.034  97.717   2.634  1.00  0.00           C  
ATOM   3821  O   ARG A2112      43.753  98.356   1.630  1.00  0.00           O  
ATOM   3822  CB  ARG A2112      42.500  95.795   3.150  1.00  0.00           C  
ATOM   3823  CG  ARG A2112      41.557  95.732   1.958  1.00  0.00           C  
ATOM   3824  CD  ARG A2112      40.906  94.353   1.825  1.00  0.00           C  
ATOM   3825  NE  ARG A2112      40.031  94.269   0.655  1.00  0.00           N  
ATOM   3826  CZ  ARG A2112      40.455  94.347  -0.607  1.00  0.00           C  
ATOM   3827  NH1 ARG A2112      41.750  94.507  -0.866  1.00  0.00           N  
ATOM   3828  NH2 ARG A2112      39.589  94.276  -1.617  1.00  0.00           N  
ATOM   3829  N   LYS A2113      45.288  97.451   2.992  1.00  0.00           N  
ATOM   3830  CA  LYS A2113      46.428  97.872   2.175  1.00  0.00           C  
ATOM   3831  C   LYS A2113      47.694  97.047   2.394  1.00  0.00           C  
ATOM   3832  O   LYS A2113      47.718  96.106   3.196  1.00  0.00           O  
ATOM   3833  CB  LYS A2113      46.736  99.350   2.411  1.00  0.00           C  
ATOM   3834  CG  LYS A2113      46.722  99.776   3.858  1.00  0.00           C  
ATOM   3835  CD  LYS A2113      47.027 101.257   3.961  1.00  0.00           C  
ATOM   3836  CE  LYS A2113      46.095 102.079   3.076  1.00  0.00           C  
ATOM   3837  NZ  LYS A2113      46.435 103.532   3.116  1.00  0.00           N  
ATOM   3838  N   ILE A2130      48.746  97.395   1.664  1.00  0.00           N  
ATOM   3839  CA  ILE A2130      50.007  96.680   1.788  1.00  0.00           C  
ATOM   3840  C   ILE A2130      50.949  97.530   2.613  1.00  0.00           C  
ATOM   3841  O   ILE A2130      51.343  98.617   2.172  1.00  0.00           O  
ATOM   3842  CB  ILE A2130      50.631  96.423   0.402  1.00  0.00           C  
ATOM   3843  CG1 ILE A2130      49.701  95.535  -0.418  1.00  0.00           C  
ATOM   3844  CG2 ILE A2130      51.996  95.761   0.532  1.00  0.00           C  
ATOM   3845  CD1 ILE A2130      50.208  95.317  -1.813  1.00  0.00           C  
ATOM   3846  N   LEU A2131      51.309  97.045   3.803  1.00  0.00           N  
ATOM   3847  CA  LEU A2131      52.204  97.794   4.686  1.00  0.00           C  
ATOM   3848  C   LEU A2131      53.664  97.762   4.245  1.00  0.00           C  
ATOM   3849  O   LEU A2131      54.316  98.811   4.169  1.00  0.00           O  
ATOM   3850  CB  LEU A2131      52.094  97.289   6.126  1.00  0.00           C  
ATOM   3851  CG  LEU A2131      50.699  97.343   6.746  1.00  0.00           C  
ATOM   3852  CD1 LEU A2131      50.778  96.870   8.169  1.00  0.00           C  
ATOM   3853  CD2 LEU A2131      50.143  98.749   6.696  1.00  0.00           C  
ATOM   3854  N   PHE A2132      54.176  96.569   3.952  1.00  0.00           N  
ATOM   3855  CA  PHE A2132      55.561  96.440   3.524  1.00  0.00           C  
ATOM   3856  C   PHE A2132      55.665  95.863   2.126  1.00  0.00           C  
ATOM   3857  O   PHE A2132      55.770  94.652   1.946  1.00  0.00           O  
ATOM   3858  CB  PHE A2132      56.365  95.569   4.498  1.00  0.00           C  
ATOM   3859  CG  PHE A2132      56.373  96.083   5.916  1.00  0.00           C  
ATOM   3860  CD1 PHE A2132      55.476  95.594   6.853  1.00  0.00           C  
ATOM   3861  CD2 PHE A2132      57.260  97.083   6.303  1.00  0.00           C  
ATOM   3862  CE1 PHE A2132      55.466  96.086   8.145  1.00  0.00           C  
ATOM   3863  CE2 PHE A2132      57.256  97.582   7.598  1.00  0.00           C  
ATOM   3864  CZ  PHE A2132      56.357  97.085   8.517  1.00  0.00           C  
ATOM   3865  N   PRO A2133      55.616  96.735   1.110  1.00  0.00           N  
ATOM   3866  CA  PRO A2133      55.710  96.375  -0.305  1.00  0.00           C  
ATOM   3867  C   PRO A2133      57.092  95.793  -0.597  1.00  0.00           C  
ATOM   3868  O   PRO A2133      58.092  96.309  -0.108  1.00  0.00           O  
ATOM   3869  CB  PRO A2133      55.508  97.716  -1.009  1.00  0.00           C  
ATOM   3870  CG  PRO A2133      54.634  98.462  -0.068  1.00  0.00           C  
ATOM   3871  CD  PRO A2133      55.274  98.159   1.255  1.00  0.00           C  
ATOM   3872  N   LYS A2134      57.151  94.734  -1.398  1.00  0.00           N  
ATOM   3873  CA  LYS A2134      58.428  94.116  -1.734  1.00  0.00           C  
ATOM   3874  C   LYS A2134      59.333  95.017  -2.575  1.00  0.00           C  
ATOM   3875  O   LYS A2134      59.361  94.894  -3.799  1.00  0.00           O  
ATOM   3876  CB  LYS A2134      58.197  92.809  -2.486  1.00  0.00           C  
ATOM   3877  CG  LYS A2134      57.746  91.664  -1.620  1.00  0.00           C  
ATOM   3878  CD  LYS A2134      57.814  90.367  -2.407  1.00  0.00           C  
ATOM   3879  CE  LYS A2134      57.494  89.157  -1.540  1.00  0.00           C  
ATOM   3880  NZ  LYS A2134      57.702  87.904  -2.306  1.00  0.00           N  
ATOM   3881  N   ARG A2260      60.082  95.908  -1.923  1.00  0.00           N  
ATOM   3882  CA  ARG A2260      60.975  96.812  -2.643  1.00  0.00           C  
ATOM   3883  C   ARG A2260      61.984  96.033  -3.491  1.00  0.00           C  
ATOM   3884  O   ARG A2260      62.359  96.483  -4.579  1.00  0.00           O  
ATOM   3885  CB  ARG A2260      61.689  97.767  -1.669  1.00  0.00           C  
ATOM   3886  CG  ARG A2260      60.777  98.883  -1.132  1.00  0.00           C  
ATOM   3887  CD  ARG A2260      61.558 100.153  -0.750  1.00  0.00           C  
ATOM   3888  NE  ARG A2260      60.675 101.286  -0.450  1.00  0.00           N  
ATOM   3889  CZ  ARG A2260      61.086 102.540  -0.255  1.00  0.00           C  
ATOM   3890  NH1 ARG A2260      62.376 102.844  -0.327  1.00  0.00           N  
ATOM   3891  NH2 ARG A2260      60.202 103.497   0.009  1.00  0.00           N  
ATOM   3892  N   GLU A2261      62.407  94.869  -2.994  1.00  0.00           N  
ATOM   3893  CA  GLU A2261      63.346  93.972  -3.691  1.00  0.00           C  
ATOM   3894  C   GLU A2261      64.593  94.565  -4.397  1.00  0.00           C  
ATOM   3895  O   GLU A2261      65.128  93.955  -5.337  1.00  0.00           O  
ATOM   3896  CB  GLU A2261      62.558  93.100  -4.692  1.00  0.00           C  
ATOM   3897  CG  GLU A2261      61.852  93.858  -5.827  1.00  0.00           C  
ATOM   3898  CD  GLU A2261      62.634  93.847  -7.136  1.00  0.00           C  
ATOM   3899  OE1 GLU A2261      62.844  92.753  -7.705  1.00  0.00           O  
ATOM   3900  OE2 GLU A2261      63.036  94.934  -7.601  1.00  0.00           O  
ATOM   3901  N   GLY A2262      65.067  95.726  -3.939  1.00  0.00           N  
ATOM   3902  CA  GLY A2262      66.236  96.342  -4.554  1.00  0.00           C  
ATOM   3903  C   GLY A2262      66.499  97.777  -4.120  1.00  0.00           C  
ATOM   3904  O   GLY A2262      65.750  98.295  -3.264  1.00  0.00           O  
ATOM   3905  OXT GLY A2262      67.459  98.390  -4.635  1.00  0.00           O  
TER
END
