# Supplementary material for: Backbone Brackets and Arginine Tweezers delineate Class I and Class II aminoacyl tRNA synthetases
Source: PLoS Comput Biol. 2018 Apr 16;14(4):e1006101. doi: 10.1371/journal.pcbi.1006101 (PMC5919687; doi:10.1371/journal.pcbi.1006101)
Supplement: S11 File — All structures of Class I aaRS with residues renumbered according to the MSA. (GZ) [file pcbi.1006101.s023.tar.gz › 2csx_B_renum.pdb]

ATOM      1  N   MET B 240      75.589 108.001 -36.978  1.00  0.00           N  
ATOM      2  CA  MET B 240      76.730 107.506 -37.810  1.00  0.00           C  
ATOM      3  C   MET B 240      76.765 105.965 -37.840  1.00  0.00           C  
ATOM      4  O   MET B 240      77.776 105.330 -37.497  1.00  0.00           O  
ATOM      5  CB  MET B 240      78.054 108.079 -37.272  1.00  0.00           C  
ATOM      6  CG  MET B 240      78.173 109.605 -37.444  1.00  0.00           C  
ATOM      7  SD  MET B 240      78.179 110.624 -35.914  1.00  0.00           S  
ATOM      8  CE  MET B 240      76.326 110.858 -35.561  1.00  0.00           C  
ATOM      9  N   THR B 241      75.644 105.389 -38.272  1.00  0.00           N  
ATOM     10  CA  THR B 241      75.457 103.949 -38.368  1.00  0.00           C  
ATOM     11  C   THR B 241      73.976 103.659 -38.614  1.00  0.00           C  
ATOM     12  O   THR B 241      73.206 104.564 -38.932  1.00  0.00           O  
ATOM     13  CB  THR B 241      75.880 103.238 -37.073  1.00  0.00           C  
ATOM     14  OG1 THR B 241      75.414 101.881 -37.103  1.00  0.00           O  
ATOM     15  CG2 THR B 241      75.298 103.945 -35.859  1.00  0.00           C  
ATOM     16  N   LEU B 243      73.572 102.404 -38.462  1.00  0.00           N  
ATOM     17  CA  LEU B 243      72.190 102.062 -38.683  1.00  0.00           C  
ATOM     18  C   LEU B 243      71.312 102.603 -37.566  1.00  0.00           C  
ATOM     19  O   LEU B 243      70.328 103.297 -37.822  1.00  0.00           O  
ATOM     20  CB  LEU B 243      72.023 100.549 -38.796  1.00  0.00           C  
ATOM     21  CG  LEU B 243      70.569 100.104 -39.004  1.00  0.00           C  
ATOM     22  CD1 LEU B 243      69.973 100.758 -40.240  1.00  0.00           C  
ATOM     23  CD2 LEU B 243      70.521  98.607 -39.108  1.00  0.00           C  
ATOM     24  N   MET B 244      71.675 102.296 -36.325  1.00  0.00           N  
ATOM     25  CA  MET B 244      70.905 102.744 -35.162  1.00  0.00           C  
ATOM     26  C   MET B 244      71.406 104.064 -34.604  1.00  0.00           C  
ATOM     27  O   MET B 244      72.601 104.212 -34.323  1.00  0.00           O  
ATOM     28  CB  MET B 244      70.948 101.678 -34.073  1.00  0.00           C  
ATOM     29  CG  MET B 244      70.588 100.298 -34.595  1.00  0.00           C  
ATOM     30  SD  MET B 244      69.456  99.488 -33.502  1.00  0.00           S  
ATOM     31  CE  MET B 244      70.490  99.393 -31.986  1.00  0.00           C  
ATOM     32  N   LYS B 245      70.486 105.017 -34.454  1.00  0.00           N  
ATOM     33  CA  LYS B 245      70.813 106.336 -33.935  1.00  0.00           C  
ATOM     34  C   LYS B 245      71.710 106.211 -32.707  1.00  0.00           C  
ATOM     35  O   LYS B 245      71.387 105.482 -31.770  1.00  0.00           O  
ATOM     36  CB  LYS B 245      69.537 107.101 -33.585  1.00  0.00           C  
ATOM     37  CG  LYS B 245      68.672 106.448 -32.519  1.00  0.00           C  
ATOM     38  CD  LYS B 245      67.505 107.369 -32.182  1.00  0.00           C  
ATOM     39  CE  LYS B 245      66.488 106.715 -31.273  1.00  0.00           C  
ATOM     40  NZ  LYS B 245      65.359 107.659 -31.085  1.00  0.00           N  
ATOM     41  N   LYS B 265      72.839 106.918 -32.720  1.00  0.00           N  
ATOM     42  CA  LYS B 265      73.779 106.836 -31.610  1.00  0.00           C  
ATOM     43  C   LYS B 265      74.464 108.113 -31.186  1.00  0.00           C  
ATOM     44  O   LYS B 265      74.606 109.069 -31.936  1.00  0.00           O  
ATOM     45  CB  LYS B 265      74.858 105.789 -31.908  1.00  0.00           C  
ATOM     46  CG  LYS B 265      75.626 106.023 -33.178  1.00  0.00           C  
ATOM     47  CD  LYS B 265      76.941 106.704 -32.921  1.00  0.00           C  
ATOM     48  CE  LYS B 265      76.947 108.163 -33.374  1.00  0.00           C  
ATOM     49  NZ  LYS B 265      78.343 108.707 -33.520  1.00  0.00           N  
ATOM     50  N   PHE B 266      74.902 108.095 -29.946  1.00  0.00           N  
ATOM     51  CA  PHE B 266      75.581 109.230 -29.384  1.00  0.00           C  
ATOM     52  C   PHE B 266      76.767 108.662 -28.664  1.00  0.00           C  
ATOM     53  O   PHE B 266      76.654 107.692 -27.912  1.00  0.00           O  
ATOM     54  CB  PHE B 266      74.687 109.983 -28.397  1.00  0.00           C  
ATOM     55  CG  PHE B 266      75.287 111.259 -27.916  1.00  0.00           C  
ATOM     56  CD1 PHE B 266      75.464 112.322 -28.785  1.00  0.00           C  
ATOM     57  CD2 PHE B 266      75.763 111.374 -26.616  1.00  0.00           C  
ATOM     58  CE1 PHE B 266      76.124 113.482 -28.363  1.00  0.00           C  
ATOM     59  CE2 PHE B 266      76.423 112.529 -26.182  1.00  0.00           C  
ATOM     60  CZ  PHE B 266      76.605 113.580 -27.051  1.00  0.00           C  
ATOM     61  N   TYR B 267      77.907 109.277 -28.919  1.00  0.00           N  
ATOM     62  CA  TYR B 267      79.167 108.873 -28.331  1.00  0.00           C  
ATOM     63  C   TYR B 267      79.770 110.087 -27.633  1.00  0.00           C  
ATOM     64  O   TYR B 267      80.127 111.059 -28.273  1.00  0.00           O  
ATOM     65  CB  TYR B 267      80.094 108.382 -29.444  1.00  0.00           C  
ATOM     66  CG  TYR B 267      81.493 108.029 -29.018  1.00  0.00           C  
ATOM     67  CD1 TYR B 267      82.535 108.039 -29.953  1.00  0.00           C  
ATOM     68  CD2 TYR B 267      81.796 107.702 -27.688  1.00  0.00           C  
ATOM     69  CE1 TYR B 267      83.843 107.742 -29.586  1.00  0.00           C  
ATOM     70  CE2 TYR B 267      83.115 107.404 -27.306  1.00  0.00           C  
ATOM     71  CZ  TYR B 267      84.130 107.432 -28.270  1.00  0.00           C  
ATOM     72  OH  TYR B 267      85.435 107.183 -27.930  1.00  0.00           O  
ATOM     73  N   VAL B 268      79.873 110.031 -26.315  1.00  0.00           N  
ATOM     74  CA  VAL B 268      80.456 111.127 -25.563  1.00  0.00           C  
ATOM     75  C   VAL B 268      81.720 110.635 -24.839  1.00  0.00           C  
ATOM     76  O   VAL B 268      81.832 109.458 -24.500  1.00  0.00           O  
ATOM     77  CB  VAL B 268      79.454 111.625 -24.537  1.00  0.00           C  
ATOM     78  CG1 VAL B 268      79.215 110.539 -23.518  1.00  0.00           C  
ATOM     79  CG2 VAL B 268      79.939 112.931 -23.906  1.00  0.00           C  
ATOM     80  N   THR B 269      82.675 111.528 -24.612  1.00  0.00           N  
ATOM     81  CA  THR B 269      83.899 111.146 -23.914  1.00  0.00           C  
ATOM     82  C   THR B 269      84.353 112.185 -22.896  1.00  0.00           C  
ATOM     83  O   THR B 269      84.059 113.387 -23.025  1.00  0.00           O  
ATOM     84  CB  THR B 269      85.104 110.944 -24.885  1.00  0.00           C  
ATOM     85  OG1 THR B 269      85.547 112.217 -25.370  1.00  0.00           O  
ATOM     86  CG2 THR B 269      84.723 110.067 -26.063  1.00  0.00           C  
ATOM     87  N   THR B 270      85.028 111.710 -21.851  1.00  0.00           N  
ATOM     88  CA  THR B 270      85.610 112.624 -20.889  1.00  0.00           C  
ATOM     89  C   THR B 270      87.040 112.408 -21.326  1.00  0.00           C  
ATOM     90  O   THR B 270      87.319 111.496 -22.093  1.00  0.00           O  
ATOM     91  CB  THR B 270      85.474 112.172 -19.428  1.00  0.00           C  
ATOM     92  OG1 THR B 270      86.372 111.087 -19.175  1.00  0.00           O  
ATOM     93  CG2 THR B 270      84.055 111.745 -19.126  1.00  0.00           C  
ATOM     94  N   PRO B 271      87.965 113.249 -20.884  1.00  0.00           N  
ATOM     95  CA  PRO B 271      89.343 113.010 -21.324  1.00  0.00           C  
ATOM     96  C   PRO B 271      89.986 111.952 -20.417  1.00  0.00           C  
ATOM     97  O   PRO B 271      89.440 111.661 -19.352  1.00  0.00           O  
ATOM     98  CB  PRO B 271      89.972 114.388 -21.165  1.00  0.00           C  
ATOM     99  CG  PRO B 271      89.248 114.926 -19.980  1.00  0.00           C  
ATOM    100  CD  PRO B 271      87.831 114.555 -20.219  1.00  0.00           C  
ATOM    101  N   ILE B 272      91.103 111.347 -20.826  1.00  0.00           N  
ATOM    102  CA  ILE B 272      91.758 110.373 -19.937  1.00  0.00           C  
ATOM    103  C   ILE B 272      92.563 111.190 -18.908  1.00  0.00           C  
ATOM    104  O   ILE B 272      93.460 111.958 -19.263  1.00  0.00           O  
ATOM    105  CB  ILE B 272      92.714 109.380 -20.691  1.00  0.00           C  
ATOM    106  CG1 ILE B 272      93.698 110.140 -21.579  1.00  0.00           C  
ATOM    107  CG2 ILE B 272      91.920 108.379 -21.521  1.00  0.00           C  
ATOM    108  CD1 ILE B 272      94.570 109.218 -22.448  1.00  0.00           C  
ATOM    109  N   TYR B 273      92.229 111.035 -17.635  1.00  0.00           N  
ATOM    110  CA  TYR B 273      92.882 111.807 -16.587  1.00  0.00           C  
ATOM    111  C   TYR B 273      94.299 111.366 -16.209  1.00  0.00           C  
ATOM    112  O   TYR B 273      94.662 110.200 -16.334  1.00  0.00           O  
ATOM    113  CB  TYR B 273      91.994 111.834 -15.335  1.00  0.00           C  
ATOM    114  CG  TYR B 273      90.554 112.231 -15.614  1.00  0.00           C  
ATOM    115  CD1 TYR B 273      89.516 111.288 -15.560  1.00  0.00           C  
ATOM    116  CD2 TYR B 273      90.234 113.537 -15.964  1.00  0.00           C  
ATOM    117  CE1 TYR B 273      88.208 111.636 -15.850  1.00  0.00           C  
ATOM    118  CE2 TYR B 273      88.922 113.898 -16.259  1.00  0.00           C  
ATOM    119  CZ  TYR B 273      87.912 112.944 -16.204  1.00  0.00           C  
ATOM    120  OH  TYR B 273      86.620 113.311 -16.546  1.00  0.00           O  
ATOM    121  N   TYR B 274      95.098 112.326 -15.755  1.00  0.00           N  
ATOM    122  CA  TYR B 274      96.465 112.073 -15.330  1.00  0.00           C  
ATOM    123  C   TYR B 274      96.366 111.206 -14.061  1.00  0.00           C  
ATOM    124  O   TYR B 274      96.005 111.702 -13.000  1.00  0.00           O  
ATOM    125  CB  TYR B 274      97.143 113.417 -15.038  1.00  0.00           C  
ATOM    126  CG  TYR B 274      98.519 113.287 -14.449  1.00  0.00           C  
ATOM    127  CD1 TYR B 274      99.574 112.779 -15.206  1.00  0.00           C  
ATOM    128  CD2 TYR B 274      98.759 113.611 -13.115  1.00  0.00           C  
ATOM    129  CE1 TYR B 274     100.829 112.592 -14.652  1.00  0.00           C  
ATOM    130  CE2 TYR B 274     100.015 113.425 -12.548  1.00  0.00           C  
ATOM    131  CZ  TYR B 274     101.042 112.913 -13.325  1.00  0.00           C  
ATOM    132  OH  TYR B 274     102.282 112.704 -12.774  1.00  0.00           O  
ATOM    133  N   VAL B 275      96.692 109.917 -14.179  1.00  0.00           N  
ATOM    134  CA  VAL B 275      96.587 108.957 -13.072  1.00  0.00           C  
ATOM    135  C   VAL B 275      97.081 109.331 -11.711  1.00  0.00           C  
ATOM    136  O   VAL B 275      96.383 109.110 -10.733  1.00  0.00           O  
ATOM    137  CB  VAL B 275      97.282 107.621 -13.375  1.00  0.00           C  
ATOM    138  CG1 VAL B 275      96.441 106.801 -14.293  1.00  0.00           C  
ATOM    139  CG2 VAL B 275      98.667 107.869 -13.970  1.00  0.00           C  
ATOM    140  N   ASN B 276      98.292 109.865 -11.634  1.00  0.00           N  
ATOM    141  CA  ASN B 276      98.882 110.208 -10.344  1.00  0.00           C  
ATOM    142  C   ASN B 276      98.011 111.066  -9.401  1.00  0.00           C  
ATOM    143  O   ASN B 276      98.082 110.919  -8.176  1.00  0.00           O  
ATOM    144  CB  ASN B 276     100.237 110.876 -10.570  1.00  0.00           C  
ATOM    145  CG  ASN B 276     101.094 110.877  -9.321  1.00  0.00           C  
ATOM    146  OD1 ASN B 276     101.403 109.817  -8.776  1.00  0.00           O  
ATOM    147  ND2 ASN B 276     101.485 112.071  -8.859  1.00  0.00           N  
ATOM    148  N   ASP B 277      97.188 111.951  -9.957  1.00  0.00           N  
ATOM    149  CA  ASP B 277      96.331 112.785  -9.123  1.00  0.00           C  
ATOM    150  C   ASP B 277      95.239 111.989  -8.427  1.00  0.00           C  
ATOM    151  O   ASP B 277      94.669 111.057  -8.994  1.00  0.00           O  
ATOM    152  CB  ASP B 277      95.684 113.891  -9.956  1.00  0.00           C  
ATOM    153  CG  ASP B 277      96.682 114.933 -10.399  1.00  0.00           C  
ATOM    154  OD1 ASP B 277      97.843 114.839  -9.937  1.00  0.00           O  
ATOM    155  OD2 ASP B 277      96.311 115.834 -11.190  1.00  0.00           O  
ATOM    156  N   VAL B 279      94.956 112.352  -7.186  1.00  0.00           N  
ATOM    157  CA  VAL B 279      93.907 111.689  -6.430  1.00  0.00           C  
ATOM    158  C   VAL B 279      92.600 112.282  -6.949  1.00  0.00           C  
ATOM    159  O   VAL B 279      92.446 113.504  -6.982  1.00  0.00           O  
ATOM    160  CB  VAL B 279      94.059 111.985  -4.922  1.00  0.00           C  
ATOM    161  CG1 VAL B 279      92.836 111.515  -4.150  1.00  0.00           C  
ATOM    162  CG2 VAL B 279      95.303 111.305  -4.403  1.00  0.00           C  
ATOM    163  N   PRO B 280      91.650 111.437  -7.381  1.00  0.00           N  
ATOM    164  CA  PRO B 280      90.399 111.996  -7.881  1.00  0.00           C  
ATOM    165  C   PRO B 280      89.839 113.123  -7.017  1.00  0.00           C  
ATOM    166  O   PRO B 280      89.774 113.018  -5.792  1.00  0.00           O  
ATOM    167  CB  PRO B 280      89.501 110.775  -7.944  1.00  0.00           C  
ATOM    168  CG  PRO B 280      90.448 109.734  -8.426  1.00  0.00           C  
ATOM    169  CD  PRO B 280      91.643 109.971  -7.513  1.00  0.00           C  
ATOM    170  N   HIS B 281      89.460 114.215  -7.670  1.00  0.00           N  
ATOM    171  CA  HIS B 281      88.908 115.374  -6.983  1.00  0.00           C  
ATOM    172  C   HIS B 281      87.686 115.881  -7.726  1.00  0.00           C  
ATOM    173  O   HIS B 281      87.310 115.324  -8.752  1.00  0.00           O  
ATOM    174  CB  HIS B 281      89.966 116.485  -6.884  1.00  0.00           C  
ATOM    175  CG  HIS B 281      90.563 116.883  -8.201  1.00  0.00           C  
ATOM    176  ND1 HIS B 281      91.892 116.676  -8.509  1.00  0.00           N  
ATOM    177  CD2 HIS B 281      90.012 117.466  -9.291  1.00  0.00           C  
ATOM    178  CE1 HIS B 281      92.133 117.112  -9.734  1.00  0.00           C  
ATOM    179  NE2 HIS B 281      91.008 117.596 -10.230  1.00  0.00           N  
ATOM    180  N   LEU B 282      87.068 116.936  -7.214  1.00  0.00           N  
ATOM    181  CA  LEU B 282      85.888 117.527  -7.842  1.00  0.00           C  
ATOM    182  C   LEU B 282      86.092 117.807  -9.333  1.00  0.00           C  
ATOM    183  O   LEU B 282      85.196 117.626 -10.150  1.00  0.00           O  
ATOM    184  CB  LEU B 282      85.551 118.827  -7.148  1.00  0.00           C  
ATOM    185  CG  LEU B 282      84.131 119.271  -7.429  1.00  0.00           C  
ATOM    186  CD1 LEU B 282      83.192 118.179  -6.907  1.00  0.00           C  
ATOM    187  CD2 LEU B 282      83.849 120.606  -6.751  1.00  0.00           C  
ATOM    188  N   GLY B 283      87.283 118.270  -9.681  1.00  0.00           N  
ATOM    189  CA  GLY B 283      87.575 118.550 -11.067  1.00  0.00           C  
ATOM    190  C   GLY B 283      87.278 117.352 -11.928  1.00  0.00           C  
ATOM    191  O   GLY B 283      86.553 117.468 -12.899  1.00  0.00           O  
ATOM    192  N   HIS B 284      87.839 116.202 -11.573  1.00  0.00           N  
ATOM    193  CA  HIS B 284      87.617 114.964 -12.329  1.00  0.00           C  
ATOM    194  C   HIS B 284      86.132 114.598 -12.368  1.00  0.00           C  
ATOM    195  O   HIS B 284      85.561 114.378 -13.439  1.00  0.00           O  
ATOM    196  CB  HIS B 284      88.394 113.807 -11.696  1.00  0.00           C  
ATOM    197  CG  HIS B 284      89.861 114.062 -11.566  1.00  0.00           C  
ATOM    198  ND1 HIS B 284      90.679 114.288 -12.652  1.00  0.00           N  
ATOM    199  CD2 HIS B 284      90.666 114.089 -10.480  1.00  0.00           C  
ATOM    200  CE1 HIS B 284      91.926 114.439 -12.242  1.00  0.00           C  
ATOM    201  NE2 HIS B 284      91.945 114.322 -10.927  1.00  0.00           N  
ATOM    202  N   ALA B 285      85.513 114.550 -11.193  1.00  0.00           N  
ATOM    203  CA  ALA B 285      84.110 114.202 -11.092  1.00  0.00           C  
ATOM    204  C   ALA B 285      83.156 115.152 -11.830  1.00  0.00           C  
ATOM    205  O   ALA B 285      82.107 114.719 -12.337  1.00  0.00           O  
ATOM    206  CB  ALA B 285      83.722 114.111  -9.639  1.00  0.00           C  
ATOM    207  N   TYR B 286      83.498 116.435 -11.886  1.00  0.00           N  
ATOM    208  CA  TYR B 286      82.640 117.396 -12.562  1.00  0.00           C  
ATOM    209  C   TYR B 286      82.553 117.073 -14.043  1.00  0.00           C  
ATOM    210  O   TYR B 286      81.463 116.990 -14.622  1.00  0.00           O  
ATOM    211  CB  TYR B 286      83.175 118.811 -12.378  1.00  0.00           C  
ATOM    212  CG  TYR B 286      82.397 119.871 -13.143  1.00  0.00           C  
ATOM    213  CD1 TYR B 286      81.007 119.951 -13.050  1.00  0.00           C  
ATOM    214  CD2 TYR B 286      83.059 120.832 -13.910  1.00  0.00           C  
ATOM    215  CE1 TYR B 286      80.303 120.952 -13.689  1.00  0.00           C  
ATOM    216  CE2 TYR B 286      82.363 121.841 -14.551  1.00  0.00           C  
ATOM    217  CZ  TYR B 286      80.990 121.892 -14.437  1.00  0.00           C  
ATOM    218  OH  TYR B 286      80.294 122.875 -15.091  1.00  0.00           O  
ATOM    219  N   THR B 288      83.712 116.881 -14.659  1.00  0.00           N  
ATOM    220  CA  THR B 288      83.754 116.560 -16.063  1.00  0.00           C  
ATOM    221  C   THR B 288      83.054 115.224 -16.324  1.00  0.00           C  
ATOM    222  O   THR B 288      82.392 115.057 -17.355  1.00  0.00           O  
ATOM    223  CB  THR B 288      85.193 116.431 -16.548  1.00  0.00           C  
ATOM    224  OG1 THR B 288      85.984 117.487 -15.990  1.00  0.00           O  
ATOM    225  CG2 THR B 288      85.241 116.485 -18.080  1.00  0.00           C  
ATOM    226  N   THR B 289      83.211 114.268 -15.408  1.00  0.00           N  
ATOM    227  CA  THR B 289      82.598 112.968 -15.603  1.00  0.00           C  
ATOM    228  C   THR B 289      81.105 113.050 -15.419  1.00  0.00           C  
ATOM    229  O   THR B 289      80.346 112.441 -16.188  1.00  0.00           O  
ATOM    230  CB  THR B 289      83.152 111.875 -14.645  1.00  0.00           C  
ATOM    231  OG1 THR B 289      84.526 111.599 -14.942  1.00  0.00           O  
ATOM    232  CG2 THR B 289      82.382 110.594 -14.838  1.00  0.00           C  
ATOM    233  N   ILE B 290      80.677 113.783 -14.394  1.00  0.00           N  
ATOM    234  CA  ILE B 290      79.240 113.919 -14.155  1.00  0.00           C  
ATOM    235  C   ILE B 290      78.607 114.624 -15.357  1.00  0.00           C  
ATOM    236  O   ILE B 290      77.529 114.255 -15.802  1.00  0.00           O  
ATOM    237  CB  ILE B 290      78.938 114.704 -12.857  1.00  0.00           C  
ATOM    238  CG1 ILE B 290      79.361 113.888 -11.634  1.00  0.00           C  
ATOM    239  CG2 ILE B 290      77.447 115.032 -12.780  1.00  0.00           C  
ATOM    240  CD1 ILE B 290      79.118 114.648 -10.326  1.00  0.00           C  
ATOM    241  N   ALA B 291      79.284 115.632 -15.888  1.00  0.00           N  
ATOM    242  CA  ALA B 291      78.765 116.311 -17.062  1.00  0.00           C  
ATOM    243  C   ALA B 291      78.501 115.232 -18.119  1.00  0.00           C  
ATOM    244  O   ALA B 291      77.389 115.090 -18.621  1.00  0.00           O  
ATOM    245  CB  ALA B 291      79.785 117.315 -17.583  1.00  0.00           C  
ATOM    246  N   ALA B 292      79.532 114.453 -18.435  1.00  0.00           N  
ATOM    247  CA  ALA B 292      79.408 113.391 -19.425  1.00  0.00           C  
ATOM    248  C   ALA B 292      78.314 112.357 -19.105  1.00  0.00           C  
ATOM    249  O   ALA B 292      77.582 111.941 -19.990  1.00  0.00           O  
ATOM    250  CB  ALA B 292      80.746 112.703 -19.609  1.00  0.00           C  
ATOM    251  N   ASP B 293      78.200 111.942 -17.852  1.00  0.00           N  
ATOM    252  CA  ASP B 293      77.165 110.979 -17.464  1.00  0.00           C  
ATOM    253  C   ASP B 293      75.738 111.453 -17.769  1.00  0.00           C  
ATOM    254  O   ASP B 293      74.927 110.715 -18.328  1.00  0.00           O  
ATOM    255  CB  ASP B 293      77.240 110.673 -15.958  1.00  0.00           C  
ATOM    256  CG  ASP B 293      76.450 109.424 -15.582  1.00  0.00           C  
ATOM    257  OD1 ASP B 293      76.838 108.326 -16.050  1.00  0.00           O  
ATOM    258  OD2 ASP B 293      75.449 109.528 -14.837  1.00  0.00           O  
ATOM    259  N   THR B 294      75.438 112.688 -17.386  1.00  0.00           N  
ATOM    260  CA  THR B 294      74.103 113.246 -17.576  1.00  0.00           C  
ATOM    261  C   THR B 294      73.771 113.419 -19.038  1.00  0.00           C  
ATOM    262  O   THR B 294      72.650 113.145 -19.463  1.00  0.00           O  
ATOM    263  CB  THR B 294      73.967 114.583 -16.848  1.00  0.00           C  
ATOM    264  OG1 THR B 294      75.137 115.352 -17.075  1.00  0.00           O  
ATOM    265  CG2 THR B 294      73.898 114.374 -15.375  1.00  0.00           C  
ATOM    266  N   ILE B 295      74.738 113.858 -19.829  1.00  0.00           N  
ATOM    267  CA  ILE B 295      74.457 114.017 -21.240  1.00  0.00           C  
ATOM    268  C   ILE B 295      74.279 112.622 -21.851  1.00  0.00           C  
ATOM    269  O   ILE B 295      73.538 112.457 -22.808  1.00  0.00           O  
ATOM    270  CB  ILE B 295      75.572 114.816 -21.972  1.00  0.00           C  
ATOM    271  CG1 ILE B 295      75.078 115.246 -23.343  1.00  0.00           C  
ATOM    272  CG2 ILE B 295      76.816 113.970 -22.140  1.00  0.00           C  
ATOM    273  CD1 ILE B 295      74.010 116.296 -23.312  1.00  0.00           C  
ATOM    274  N   ALA B 296      74.931 111.615 -21.285  1.00  0.00           N  
ATOM    275  CA  ALA B 296      74.778 110.270 -21.808  1.00  0.00           C  
ATOM    276  C   ALA B 296      73.402 109.733 -21.436  1.00  0.00           C  
ATOM    277  O   ALA B 296      72.751 109.049 -22.223  1.00  0.00           O  
ATOM    278  CB  ALA B 296      75.867 109.355 -21.258  1.00  0.00           C  
ATOM    279  N   ARG B 297      72.962 110.040 -20.222  1.00  0.00           N  
ATOM    280  CA  ARG B 297      71.654 109.596 -19.764  1.00  0.00           C  
ATOM    281  C   ARG B 297      70.565 110.282 -20.604  1.00  0.00           C  
ATOM    282  O   ARG B 297      69.500 109.712 -20.858  1.00  0.00           O  
ATOM    283  CB  ARG B 297      71.485 109.926 -18.275  1.00  0.00           C  
ATOM    284  CG  ARG B 297      72.313 109.063 -17.340  1.00  0.00           C  
ATOM    285  CD  ARG B 297      72.322 109.629 -15.942  1.00  0.00           C  
ATOM    286  NE  ARG B 297      73.139 108.843 -15.015  1.00  0.00           N  
ATOM    287  CZ  ARG B 297      72.799 107.646 -14.541  1.00  0.00           C  
ATOM    288  NH1 ARG B 297      71.651 107.084 -14.900  1.00  0.00           N  
ATOM    289  NH2 ARG B 297      73.610 107.002 -13.718  1.00  0.00           N  
ATOM    290  N   TYR B 298      70.830 111.509 -21.035  1.00  0.00           N  
ATOM    291  CA  TYR B 298      69.862 112.226 -21.854  1.00  0.00           C  
ATOM    292  C   TYR B 298      69.555 111.383 -23.091  1.00  0.00           C  
ATOM    293  O   TYR B 298      68.404 111.042 -23.364  1.00  0.00           O  
ATOM    294  CB  TYR B 298      70.424 113.577 -22.298  1.00  0.00           C  
ATOM    295  CG  TYR B 298      69.469 114.373 -23.167  1.00  0.00           C  
ATOM    296  CD1 TYR B 298      68.510 115.213 -22.601  1.00  0.00           C  
ATOM    297  CD2 TYR B 298      69.514 114.276 -24.565  1.00  0.00           C  
ATOM    298  CE1 TYR B 298      67.623 115.943 -23.406  1.00  0.00           C  
ATOM    299  CE2 TYR B 298      68.629 114.988 -25.367  1.00  0.00           C  
ATOM    300  CZ  TYR B 298      67.687 115.819 -24.784  1.00  0.00           C  
ATOM    301  OH  TYR B 298      66.786 116.496 -25.577  1.00  0.00           O  
ATOM    302  N   TYR B 299      70.602 111.045 -23.831  1.00  0.00           N  
ATOM    303  CA  TYR B 299      70.444 110.252 -25.033  1.00  0.00           C  
ATOM    304  C   TYR B 299      69.992 108.824 -24.727  1.00  0.00           C  
ATOM    305  O   TYR B 299      69.119 108.284 -25.419  1.00  0.00           O  
ATOM    306  CB  TYR B 299      71.748 110.274 -25.842  1.00  0.00           C  
ATOM    307  CG  TYR B 299      71.975 111.615 -26.503  1.00  0.00           C  
ATOM    308  CD1 TYR B 299      72.822 112.560 -25.935  1.00  0.00           C  
ATOM    309  CD2 TYR B 299      71.247 111.983 -27.642  1.00  0.00           C  
ATOM    310  CE1 TYR B 299      72.934 113.826 -26.461  1.00  0.00           C  
ATOM    311  CE2 TYR B 299      71.349 113.259 -28.179  1.00  0.00           C  
ATOM    312  CZ  TYR B 299      72.190 114.176 -27.581  1.00  0.00           C  
ATOM    313  OH  TYR B 299      72.265 115.465 -28.068  1.00  0.00           O  
ATOM    314  N   ARG B 300      70.570 108.212 -23.696  1.00  0.00           N  
ATOM    315  CA  ARG B 300      70.168 106.852 -23.325  1.00  0.00           C  
ATOM    316  C   ARG B 300      68.638 106.783 -23.187  1.00  0.00           C  
ATOM    317  O   ARG B 300      68.000 105.891 -23.729  1.00  0.00           O  
ATOM    318  CB  ARG B 300      70.800 106.441 -21.994  1.00  0.00           C  
ATOM    319  CG  ARG B 300      72.164 105.749 -22.069  1.00  0.00           C  
ATOM    320  CD  ARG B 300      72.813 105.690 -20.661  1.00  0.00           C  
ATOM    321  NE  ARG B 300      73.957 104.791 -20.581  1.00  0.00           N  
ATOM    322  CZ  ARG B 300      75.093 104.977 -21.237  1.00  0.00           C  
ATOM    323  NH1 ARG B 300      75.218 106.041 -22.016  1.00  0.00           N  
ATOM    324  NH2 ARG B 300      76.095 104.105 -21.125  1.00  0.00           N  
ATOM    325  N   LEU B 301      68.059 107.738 -22.468  1.00  0.00           N  
ATOM    326  CA  LEU B 301      66.624 107.761 -22.253  1.00  0.00           C  
ATOM    327  C   LEU B 301      65.827 108.129 -23.482  1.00  0.00           C  
ATOM    328  O   LEU B 301      64.615 108.186 -23.433  1.00  0.00           O  
ATOM    329  CB  LEU B 301      66.295 108.717 -21.110  1.00  0.00           C  
ATOM    330  CG  LEU B 301      64.840 109.014 -20.755  1.00  0.00           C  
ATOM    331  CD1 LEU B 301      64.728 109.224 -19.285  1.00  0.00           C  
ATOM    332  CD2 LEU B 301      64.371 110.249 -21.487  1.00  0.00           C  
ATOM    333  N   ARG B 302      66.514 108.392 -24.585  1.00  0.00           N  
ATOM    334  CA  ARG B 302      65.860 108.735 -25.842  1.00  0.00           C  
ATOM    335  C   ARG B 302      65.979 107.501 -26.736  1.00  0.00           C  
ATOM    336  O   ARG B 302      65.626 107.525 -27.908  1.00  0.00           O  
ATOM    337  CB  ARG B 302      66.577 109.916 -26.497  1.00  0.00           C  
ATOM    338  CG  ARG B 302      66.571 111.214 -25.690  1.00  0.00           C  
ATOM    339  CD  ARG B 302      65.187 111.799 -25.677  1.00  0.00           C  
ATOM    340  NE  ARG B 302      65.088 113.152 -25.125  1.00  0.00           N  
ATOM    341  CZ  ARG B 302      65.454 113.503 -23.896  1.00  0.00           C  
ATOM    342  NH1 ARG B 302      65.992 112.618 -23.060  1.00  0.00           N  
ATOM    343  NH2 ARG B 302      65.176 114.720 -23.462  1.00  0.00           N  
ATOM    344  N   ASP B 303      66.502 106.429 -26.154  1.00  0.00           N  
ATOM    345  CA  ASP B 303      66.714 105.143 -26.817  1.00  0.00           C  
ATOM    346  C   ASP B 303      67.841 105.195 -27.835  1.00  0.00           C  
ATOM    347  O   ASP B 303      67.788 104.558 -28.875  1.00  0.00           O  
ATOM    348  CB  ASP B 303      65.426 104.646 -27.482  1.00  0.00           C  
ATOM    349  CG  ASP B 303      65.424 103.131 -27.692  1.00  0.00           C  
ATOM    350  OD1 ASP B 303      66.470 102.481 -27.471  1.00  0.00           O  
ATOM    351  OD2 ASP B 303      64.379 102.579 -28.088  1.00  0.00           O  
ATOM    352  N   TYR B 304      68.877 105.962 -27.535  1.00  0.00           N  
ATOM    353  CA  TYR B 304      70.013 106.060 -28.439  1.00  0.00           C  
ATOM    354  C   TYR B 304      71.021 105.011 -28.056  1.00  0.00           C  
ATOM    355  O   TYR B 304      71.047 104.539 -26.922  1.00  0.00           O  
ATOM    356  CB  TYR B 304      70.689 107.421 -28.329  1.00  0.00           C  
ATOM    357  CG  TYR B 304      70.116 108.508 -29.211  1.00  0.00           C  
ATOM    358  CD1 TYR B 304      68.841 109.013 -28.996  1.00  0.00           C  
ATOM    359  CD2 TYR B 304      70.884 109.069 -30.234  1.00  0.00           C  
ATOM    360  CE1 TYR B 304      68.349 110.055 -29.769  1.00  0.00           C  
ATOM    361  CE2 TYR B 304      70.406 110.110 -31.012  1.00  0.00           C  
ATOM    362  CZ  TYR B 304      69.136 110.606 -30.777  1.00  0.00           C  
ATOM    363  OH  TYR B 304      68.660 111.658 -31.547  1.00  0.00           O  
ATOM    364  N   ASP B 305      71.842 104.629 -29.017  1.00  0.00           N  
ATOM    365  CA  ASP B 305      72.900 103.673 -28.762  1.00  0.00           C  
ATOM    366  C   ASP B 305      74.028 104.580 -28.286  1.00  0.00           C  
ATOM    367  O   ASP B 305      74.687 105.264 -29.080  1.00  0.00           O  
ATOM    368  CB  ASP B 305      73.274 102.952 -30.050  1.00  0.00           C  
ATOM    369  CG  ASP B 305      74.537 102.153 -29.913  1.00  0.00           C  
ATOM    370  OD1 ASP B 305      74.822 101.699 -28.790  1.00  0.00           O  
ATOM    371  OD2 ASP B 305      75.240 101.971 -30.932  1.00  0.00           O  
ATOM    372  N   VAL B 306      74.222 104.605 -26.975  1.00  0.00           N  
ATOM    373  CA  VAL B 306      75.220 105.463 -26.375  1.00  0.00           C  
ATOM    374  C   VAL B 306      76.520 104.784 -25.985  1.00  0.00           C  
ATOM    375  O   VAL B 306      76.526 103.674 -25.439  1.00  0.00           O  
ATOM    376  CB  VAL B 306      74.676 106.115 -25.088  1.00  0.00           C  
ATOM    377  CG1 VAL B 306      75.718 107.057 -24.542  1.00  0.00           C  
ATOM    378  CG2 VAL B 306      73.326 106.834 -25.349  1.00  0.00           C  
ATOM    379  N   PHE B 307      77.629 105.452 -26.281  1.00  0.00           N  
ATOM    380  CA  PHE B 307      78.934 104.948 -25.868  1.00  0.00           C  
ATOM    381  C   PHE B 307      79.527 106.081 -25.038  1.00  0.00           C  
ATOM    382  O   PHE B 307      79.750 107.197 -25.530  1.00  0.00           O  
ATOM    383  CB  PHE B 307      79.871 104.627 -27.042  1.00  0.00           C  
ATOM    384  CG  PHE B 307      81.078 103.805 -26.635  1.00  0.00           C  
ATOM    385  CD1 PHE B 307      81.141 102.445 -26.909  1.00  0.00           C  
ATOM    386  CD2 PHE B 307      82.151 104.391 -25.959  1.00  0.00           C  
ATOM    387  CE1 PHE B 307      82.263 101.677 -26.519  1.00  0.00           C  
ATOM    388  CE2 PHE B 307      83.269 103.633 -25.566  1.00  0.00           C  
ATOM    389  CZ  PHE B 307      83.319 102.277 -25.851  1.00  0.00           C  
ATOM    390  N   PHE B 308      79.771 105.782 -23.771  1.00  0.00           N  
ATOM    391  CA  PHE B 308      80.315 106.762 -22.854  1.00  0.00           C  
ATOM    392  C   PHE B 308      81.687 106.273 -22.374  1.00  0.00           C  
ATOM    393  O   PHE B 308      81.800 105.290 -21.634  1.00  0.00           O  
ATOM    394  CB  PHE B 308      79.294 106.981 -21.709  1.00  0.00           C  
ATOM    395  CG  PHE B 308      79.784 107.844 -20.600  1.00  0.00           C  
ATOM    396  CD1 PHE B 308      80.883 108.682 -20.770  1.00  0.00           C  
ATOM    397  CD2 PHE B 308      79.178 107.776 -19.353  1.00  0.00           C  
ATOM    398  CE1 PHE B 308      81.379 109.423 -19.707  1.00  0.00           C  
ATOM    399  CE2 PHE B 308      79.663 108.524 -18.273  1.00  0.00           C  
ATOM    400  CZ  PHE B 308      80.770 109.346 -18.454  1.00  0.00           C  
ATOM    401  N   LEU B 309      82.723 106.973 -22.834  1.00  0.00           N  
ATOM    402  CA  LEU B 309      84.106 106.652 -22.517  1.00  0.00           C  
ATOM    403  C   LEU B 309      84.716 107.510 -21.426  1.00  0.00           C  
ATOM    404  O   LEU B 309      84.332 108.660 -21.231  1.00  0.00           O  
ATOM    405  CB  LEU B 309      84.966 106.808 -23.762  1.00  0.00           C  
ATOM    406  CG  LEU B 309      86.440 106.421 -23.649  1.00  0.00           C  
ATOM    407  CD1 LEU B 309      86.529 104.934 -23.504  1.00  0.00           C  
ATOM    408  CD2 LEU B 309      87.212 106.876 -24.882  1.00  0.00           C  
ATOM    409  N   THR B 310      85.683 106.940 -20.724  1.00  0.00           N  
ATOM    410  CA  THR B 310      86.400 107.658 -19.693  1.00  0.00           C  
ATOM    411  C   THR B 310      87.681 106.858 -19.441  1.00  0.00           C  
ATOM    412  O   THR B 310      87.737 105.665 -19.767  1.00  0.00           O  
ATOM    413  CB  THR B 310      85.568 107.780 -18.407  1.00  0.00           C  
ATOM    414  OG1 THR B 310      86.131 108.806 -17.587  1.00  0.00           O  
ATOM    415  CG2 THR B 310      85.553 106.457 -17.622  1.00  0.00           C  
ATOM    416  N   GLY B 311      88.714 107.498 -18.888  1.00  0.00           N  
ATOM    417  CA  GLY B 311      89.944 106.764 -18.640  1.00  0.00           C  
ATOM    418  C   GLY B 311      91.093 107.479 -17.955  1.00  0.00           C  
ATOM    419  O   GLY B 311      90.938 108.564 -17.419  1.00  0.00           O  
ATOM    420  N   THR B 312      92.260 106.847 -17.980  1.00  0.00           N  
ATOM    421  CA  THR B 312      93.442 107.405 -17.365  1.00  0.00           C  
ATOM    422  C   THR B 312      94.604 107.534 -18.335  1.00  0.00           C  
ATOM    423  O   THR B 312      94.789 106.715 -19.231  1.00  0.00           O  
ATOM    424  CB  THR B 312      93.884 106.566 -16.173  1.00  0.00           C  
ATOM    425  OG1 THR B 312      94.182 105.233 -16.599  1.00  0.00           O  
ATOM    426  CG2 THR B 312      92.793 106.522 -15.151  1.00  0.00           C  
ATOM    427  N   ASP B 313      95.378 108.589 -18.133  1.00  0.00           N  
ATOM    428  CA  ASP B 313      96.543 108.927 -18.937  1.00  0.00           C  
ATOM    429  C   ASP B 313      97.709 108.358 -18.139  1.00  0.00           C  
ATOM    430  O   ASP B 313      98.174 109.008 -17.210  1.00  0.00           O  
ATOM    431  CB  ASP B 313      96.643 110.446 -18.987  1.00  0.00           C  
ATOM    432  CG  ASP B 313      97.497 110.940 -20.113  1.00  0.00           C  
ATOM    433  OD1 ASP B 313      98.169 110.101 -20.763  1.00  0.00           O  
ATOM    434  OD2 ASP B 313      97.495 112.178 -20.337  1.00  0.00           O  
ATOM    435  N   GLU B 314      98.195 107.169 -18.499  1.00  0.00           N  
ATOM    436  CA  GLU B 314      99.259 106.519 -17.728  1.00  0.00           C  
ATOM    437  C   GLU B 314     100.736 106.594 -18.173  1.00  0.00           C  
ATOM    438  O   GLU B 314     101.630 106.231 -17.406  1.00  0.00           O  
ATOM    439  CB  GLU B 314      98.849 105.065 -17.497  1.00  0.00           C  
ATOM    440  CG  GLU B 314      97.439 104.945 -16.950  1.00  0.00           C  
ATOM    441  CD  GLU B 314      97.075 103.536 -16.549  1.00  0.00           C  
ATOM    442  OE1 GLU B 314      97.749 102.603 -17.006  1.00  0.00           O  
ATOM    443  OE2 GLU B 314      96.109 103.346 -15.785  1.00  0.00           O  
ATOM    444  N   HIS B 315     101.007 107.061 -19.388  1.00  0.00           N  
ATOM    445  CA  HIS B 315     102.396 107.185 -19.840  1.00  0.00           C  
ATOM    446  C   HIS B 315     102.932 108.590 -19.554  1.00  0.00           C  
ATOM    447  O   HIS B 315     102.170 109.542 -19.358  1.00  0.00           O  
ATOM    448  CB  HIS B 315     102.526 106.883 -21.343  1.00  0.00           C  
ATOM    449  CG  HIS B 315     102.230 105.461 -21.698  1.00  0.00           C  
ATOM    450  ND1 HIS B 315     102.882 104.396 -21.110  1.00  0.00           N  
ATOM    451  CD2 HIS B 315     101.337 104.923 -22.563  1.00  0.00           C  
ATOM    452  CE1 HIS B 315     102.404 103.264 -21.598  1.00  0.00           C  
ATOM    453  NE2 HIS B 315     101.464 103.556 -22.480  1.00  0.00           N  
ATOM    454  N   GLY B 316     104.251 108.714 -19.534  1.00  0.00           N  
ATOM    455  CA  GLY B 316     104.865 109.998 -19.269  1.00  0.00           C  
ATOM    456  C   GLY B 316     106.033 109.805 -18.333  1.00  0.00           C  
ATOM    457  O   GLY B 316     106.182 108.731 -17.740  1.00  0.00           O  
ATOM    458  N   LEU B 317     106.867 110.834 -18.201  1.00  0.00           N  
ATOM    459  CA  LEU B 317     108.029 110.750 -17.322  1.00  0.00           C  
ATOM    460  C   LEU B 317     107.675 111.240 -15.928  1.00  0.00           C  
ATOM    461  O   LEU B 317     108.279 110.813 -14.940  1.00  0.00           O  
ATOM    462  CB  LEU B 317     109.195 111.570 -17.880  1.00  0.00           C  
ATOM    463  CG  LEU B 317     109.041 113.084 -17.801  1.00  0.00           C  
ATOM    464  CD1 LEU B 317     110.217 113.744 -18.526  1.00  0.00           C  
ATOM    465  CD2 LEU B 317     107.697 113.488 -18.414  1.00  0.00           C  
ATOM    466  N   LYS B 333     106.703 112.144 -15.850  1.00  0.00           N  
ATOM    467  CA  LYS B 333     106.259 112.650 -14.561  1.00  0.00           C  
ATOM    468  C   LYS B 333     105.972 111.428 -13.689  1.00  0.00           C  
ATOM    469  O   LYS B 333     106.262 111.410 -12.490  1.00  0.00           O  
ATOM    470  CB  LYS B 333     104.998 113.500 -14.738  1.00  0.00           C  
ATOM    471  CG  LYS B 333     105.260 114.805 -15.478  1.00  0.00           C  
ATOM    472  CD  LYS B 333     103.990 115.472 -16.003  1.00  0.00           C  
ATOM    473  CE  LYS B 333     102.921 115.624 -14.932  1.00  0.00           C  
ATOM    474  NZ  LYS B 333     103.425 116.265 -13.689  1.00  0.00           N  
ATOM    475  N   ILE B 334     105.432 110.385 -14.307  1.00  0.00           N  
ATOM    476  CA  ILE B 334     105.124 109.180 -13.569  1.00  0.00           C  
ATOM    477  C   ILE B 334     106.346 108.284 -13.347  1.00  0.00           C  
ATOM    478  O   ILE B 334     106.502 107.709 -12.273  1.00  0.00           O  
ATOM    479  CB  ILE B 334     104.034 108.368 -14.271  1.00  0.00           C  
ATOM    480  CG1 ILE B 334     103.775 107.084 -13.486  1.00  0.00           C  
ATOM    481  CG2 ILE B 334     104.451 108.076 -15.681  1.00  0.00           C  
ATOM    482  CD1 ILE B 334     102.988 106.053 -14.217  1.00  0.00           C  
ATOM    483  N   GLN B 336     107.220 108.160 -14.341  1.00  0.00           N  
ATOM    484  CA  GLN B 336     108.395 107.301 -14.173  1.00  0.00           C  
ATOM    485  C   GLN B 336     109.386 107.873 -13.173  1.00  0.00           C  
ATOM    486  O   GLN B 336     110.298 107.180 -12.728  1.00  0.00           O  
ATOM    487  CB  GLN B 336     109.103 107.035 -15.509  1.00  0.00           C  
ATOM    488  CG  GLN B 336     110.030 108.126 -15.999  1.00  0.00           C  
ATOM    489  CD  GLN B 336     110.951 107.638 -17.116  1.00  0.00           C  
ATOM    490  OE1 GLN B 336     110.497 107.117 -18.140  1.00  0.00           O  
ATOM    491  NE2 GLN B 336     112.252 107.806 -16.919  1.00  0.00           N  
ATOM    492  N   LYS B 340     109.206 109.138 -12.818  1.00  0.00           N  
ATOM    493  CA  LYS B 340     110.087 109.762 -11.848  1.00  0.00           C  
ATOM    494  C   LYS B 340     109.520 109.496 -10.467  1.00  0.00           C  
ATOM    495  O   LYS B 340     110.258 109.217  -9.527  1.00  0.00           O  
ATOM    496  CB  LYS B 340     110.185 111.273 -12.090  1.00  0.00           C  
ATOM    497  CG  LYS B 340     110.864 111.644 -13.401  1.00  0.00           C  
ATOM    498  CD  LYS B 340     110.939 113.158 -13.609  1.00  0.00           C  
ATOM    499  CE  LYS B 340     111.911 113.836 -12.640  1.00  0.00           C  
ATOM    500  NZ  LYS B 340     112.010 115.310 -12.895  1.00  0.00           N  
ATOM    501  N   LYS B 341     108.200 109.574 -10.359  1.00  0.00           N  
ATOM    502  CA  LYS B 341     107.524 109.359  -9.092  1.00  0.00           C  
ATOM    503  C   LYS B 341     107.532 107.885  -8.765  1.00  0.00           C  
ATOM    504  O   LYS B 341     107.657 107.489  -7.613  1.00  0.00           O  
ATOM    505  CB  LYS B 341     106.088 109.871  -9.177  1.00  0.00           C  
ATOM    506  CG  LYS B 341     105.412 110.046  -7.832  1.00  0.00           C  
ATOM    507  CD  LYS B 341     104.265 111.046  -7.929  1.00  0.00           C  
ATOM    508  CE  LYS B 341     104.717 112.410  -8.502  1.00  0.00           C  
ATOM    509  NZ  LYS B 341     105.692 113.142  -7.632  1.00  0.00           N  
ATOM    510  N   ALA B 342     107.395 107.067  -9.794  1.00  0.00           N  
ATOM    511  CA  ALA B 342     107.406 105.632  -9.596  1.00  0.00           C  
ATOM    512  C   ALA B 342     108.832 105.298  -9.197  1.00  0.00           C  
ATOM    513  O   ALA B 342     109.114 104.261  -8.591  1.00  0.00           O  
ATOM    514  CB  ALA B 342     107.034 104.921 -10.891  1.00  0.00           C  
ATOM    515  N   GLU B 343     109.726 106.215  -9.541  1.00  0.00           N  
ATOM    516  CA  GLU B 343     111.135 106.059  -9.254  1.00  0.00           C  
ATOM    517  C   GLU B 343     111.427 106.376  -7.793  1.00  0.00           C  
ATOM    518  O   GLU B 343     112.142 105.620  -7.130  1.00  0.00           O  
ATOM    519  CB  GLU B 343     111.936 106.967 -10.169  1.00  0.00           C  
ATOM    520  CG  GLU B 343     113.225 106.366 -10.623  1.00  0.00           C  
ATOM    521  CD  GLU B 343     114.404 107.181 -10.172  1.00  0.00           C  
ATOM    522  OE1 GLU B 343     114.680 107.199  -8.948  1.00  0.00           O  
ATOM    523  OE2 GLU B 343     115.048 107.812 -11.041  1.00  0.00           O  
ATOM    524  N   GLU B 344     110.881 107.488  -7.293  1.00  0.00           N  
ATOM    525  CA  GLU B 344     111.079 107.861  -5.892  1.00  0.00           C  
ATOM    526  C   GLU B 344     110.665 106.641  -5.103  1.00  0.00           C  
ATOM    527  O   GLU B 344     111.498 105.950  -4.532  1.00  0.00           O  
ATOM    528  CB  GLU B 344     110.178 109.020  -5.486  1.00  0.00           C  
ATOM    529  CG  GLU B 344     110.309 110.280  -6.312  1.00  0.00           C  
ATOM    530  CD  GLU B 344     109.501 111.414  -5.711  1.00  0.00           C  
ATOM    531  OE1 GLU B 344     109.191 112.387  -6.431  1.00  0.00           O  
ATOM    532  OE2 GLU B 344     109.181 111.327  -4.505  1.00  0.00           O  
ATOM    533  N   LEU B 345     109.361 106.384  -5.077  1.00  0.00           N  
ATOM    534  CA  LEU B 345     108.824 105.210  -4.401  1.00  0.00           C  
ATOM    535  C   LEU B 345     109.554 104.050  -5.073  1.00  0.00           C  
ATOM    536  O   LEU B 345     109.956 104.156  -6.230  1.00  0.00           O  
ATOM    537  CB  LEU B 345     107.319 105.116  -4.655  1.00  0.00           C  
ATOM    538  CG  LEU B 345     106.513 106.354  -4.231  1.00  0.00           C  
ATOM    539  CD1 LEU B 345     105.529 106.735  -5.317  1.00  0.00           C  
ATOM    540  CD2 LEU B 345     105.789 106.082  -2.916  1.00  0.00           C  
ATOM    541  N   GLY B 407     109.746 102.950  -4.361  1.00  0.00           N  
ATOM    542  CA  GLY B 407     110.453 101.830  -4.963  1.00  0.00           C  
ATOM    543  C   GLY B 407     109.554 100.886  -5.737  1.00  0.00           C  
ATOM    544  O   GLY B 407     109.504  99.697  -5.429  1.00  0.00           O  
ATOM    545  N   ILE B 408     108.844 101.408  -6.736  1.00  0.00           N  
ATOM    546  CA  ILE B 408     107.941 100.594  -7.542  1.00  0.00           C  
ATOM    547  C   ILE B 408     108.077 100.949  -9.005  1.00  0.00           C  
ATOM    548  O   ILE B 408     108.562 102.025  -9.348  1.00  0.00           O  
ATOM    549  CB  ILE B 408     106.481 100.799  -7.120  1.00  0.00           C  
ATOM    550  CG1 ILE B 408     106.155 102.295  -7.087  1.00  0.00           C  
ATOM    551  CG2 ILE B 408     106.246 100.166  -5.759  1.00  0.00           C  
ATOM    552  CD1 ILE B 408     104.752 102.617  -6.591  1.00  0.00           C  
ATOM    553  N   SER B 418     107.655 100.033  -9.869  1.00  0.00           N  
ATOM    554  CA  SER B 418     107.735 100.257 -11.306  1.00  0.00           C  
ATOM    555  C   SER B 418     106.627 101.185 -11.787  1.00  0.00           C  
ATOM    556  O   SER B 418     105.593 101.318 -11.137  1.00  0.00           O  
ATOM    557  CB  SER B 418     107.659  98.922 -12.056  1.00  0.00           C  
ATOM    558  OG  SER B 418     106.543  98.160 -11.635  1.00  0.00           O  
ATOM    559  N   PRO B 419     106.834 101.846 -12.935  1.00  0.00           N  
ATOM    560  CA  PRO B 419     105.826 102.756 -13.471  1.00  0.00           C  
ATOM    561  C   PRO B 419     104.457 102.100 -13.550  1.00  0.00           C  
ATOM    562  O   PRO B 419     103.463 102.658 -13.097  1.00  0.00           O  
ATOM    563  CB  PRO B 419     106.400 103.115 -14.832  1.00  0.00           C  
ATOM    564  CG  PRO B 419     107.873 103.162 -14.544  1.00  0.00           C  
ATOM    565  CD  PRO B 419     108.048 101.878 -13.771  1.00  0.00           C  
ATOM    566  N   LYS B 420     104.421 100.898 -14.110  1.00  0.00           N  
ATOM    567  CA  LYS B 420     103.176 100.148 -14.250  1.00  0.00           C  
ATOM    568  C   LYS B 420     102.497  99.973 -12.896  1.00  0.00           C  
ATOM    569  O   LYS B 420     101.297 100.179 -12.762  1.00  0.00           O  
ATOM    570  CB  LYS B 420     103.468  98.778 -14.870  1.00  0.00           C  
ATOM    571  CG  LYS B 420     102.469  98.340 -15.926  1.00  0.00           C  
ATOM    572  CD  LYS B 420     101.165  97.887 -15.299  1.00  0.00           C  
ATOM    573  CE  LYS B 420     100.179  97.446 -16.365  1.00  0.00           C  
ATOM    574  NZ  LYS B 420      98.967  96.836 -15.757  1.00  0.00           N  
ATOM    575  N   GLU B 421     103.284  99.610 -11.892  1.00  0.00           N  
ATOM    576  CA  GLU B 421     102.787  99.385 -10.542  1.00  0.00           C  
ATOM    577  C   GLU B 421     102.097 100.610  -9.970  1.00  0.00           C  
ATOM    578  O   GLU B 421     100.970 100.522  -9.488  1.00  0.00           O  
ATOM    579  CB  GLU B 421     103.940  98.963  -9.627  1.00  0.00           C  
ATOM    580  CG  GLU B 421     103.519  98.575  -8.218  1.00  0.00           C  
ATOM    581  CD  GLU B 421     102.163  97.883  -8.190  1.00  0.00           C  
ATOM    582  OE1 GLU B 421     101.863  97.115  -9.137  1.00  0.00           O  
ATOM    583  OE2 GLU B 421     101.402  98.107  -7.219  1.00  0.00           O  
ATOM    584  N   LEU B 422     102.785 101.746 -10.011  1.00  0.00           N  
ATOM    585  CA  LEU B 422     102.224 102.992  -9.511  1.00  0.00           C  
ATOM    586  C   LEU B 422     100.887 103.180 -10.198  1.00  0.00           C  
ATOM    587  O   LEU B 422      99.825 103.196  -9.567  1.00  0.00           O  
ATOM    588  CB  LEU B 422     103.143 104.152  -9.871  1.00  0.00           C  
ATOM    589  CG  LEU B 422     102.578 105.563  -9.700  1.00  0.00           C  
ATOM    590  CD1 LEU B 422     102.126 105.766  -8.259  1.00  0.00           C  
ATOM    591  CD2 LEU B 422     103.639 106.589 -10.096  1.00  0.00           C  
ATOM    592  N   VAL B 423     100.970 103.307 -11.516  1.00  0.00           N  
ATOM    593  CA  VAL B 423      99.820 103.482 -12.386  1.00  0.00           C  
ATOM    594  C   VAL B 423      98.666 102.531 -12.034  1.00  0.00           C  
ATOM    595  O   VAL B 423      97.530 102.965 -11.865  1.00  0.00           O  
ATOM    596  CB  VAL B 423     100.267 103.307 -13.865  1.00  0.00           C  
ATOM    597  CG1 VAL B 423      99.345 102.383 -14.600  1.00  0.00           C  
ATOM    598  CG2 VAL B 423     100.302 104.641 -14.545  1.00  0.00           C  
ATOM    599  N   ASP B 424      98.950 101.239 -11.910  1.00  0.00           N  
ATOM    600  CA  ASP B 424      97.901 100.283 -11.575  1.00  0.00           C  
ATOM    601  C   ASP B 424      97.129 100.682 -10.327  1.00  0.00           C  
ATOM    602  O   ASP B 424      95.908 100.655 -10.314  1.00  0.00           O  
ATOM    603  CB  ASP B 424      98.483  98.884 -11.348  1.00  0.00           C  
ATOM    604  CG  ASP B 424      98.698  98.126 -12.634  1.00  0.00           C  
ATOM    605  OD1 ASP B 424      97.998  98.439 -13.622  1.00  0.00           O  
ATOM    606  OD2 ASP B 424      99.549  97.206 -12.656  1.00  0.00           O  
ATOM    607  N   ARG B 425      97.859 101.046  -9.279  1.00  0.00           N  
ATOM    608  CA  ARG B 425      97.267 101.411  -7.997  1.00  0.00           C  
ATOM    609  C   ARG B 425      96.451 102.681  -8.121  1.00  0.00           C  
ATOM    610  O   ARG B 425      95.392 102.825  -7.501  1.00  0.00           O  
ATOM    611  CB  ARG B 425      98.382 101.583  -6.953  1.00  0.00           C  
ATOM    612  CG  ARG B 425      97.914 101.548  -5.499  1.00  0.00           C  
ATOM    613  CD  ARG B 425      98.973 100.917  -4.584  1.00  0.00           C  
ATOM    614  NE  ARG B 425     100.213 101.694  -4.529  1.00  0.00           N  
ATOM    615  CZ  ARG B 425     101.399 101.202  -4.167  1.00  0.00           C  
ATOM    616  NH1 ARG B 425     101.521  99.920  -3.825  1.00  0.00           N  
ATOM    617  NH2 ARG B 425     102.464 101.998  -4.151  1.00  0.00           N  
ATOM    618  N   ASN B 426      96.952 103.595  -8.943  1.00  0.00           N  
ATOM    619  CA  ASN B 426      96.293 104.869  -9.166  1.00  0.00           C  
ATOM    620  C   ASN B 426      95.001 104.767  -9.954  1.00  0.00           C  
ATOM    621  O   ASN B 426      93.942 105.173  -9.475  1.00  0.00           O  
ATOM    622  CB  ASN B 426      97.248 105.819  -9.872  1.00  0.00           C  
ATOM    623  CG  ASN B 426      98.292 106.367  -8.944  1.00  0.00           C  
ATOM    624  OD1 ASN B 426      98.249 106.120  -7.739  1.00  0.00           O  
ATOM    625  ND2 ASN B 426      99.234 107.125  -9.491  1.00  0.00           N  
ATOM    626  N   ALA B 427      95.095 104.232 -11.165  1.00  0.00           N  
ATOM    627  CA  ALA B 427      93.930 104.078 -12.027  1.00  0.00           C  
ATOM    628  C   ALA B 427      92.749 103.513 -11.237  1.00  0.00           C  
ATOM    629  O   ALA B 427      91.619 104.008 -11.340  1.00  0.00           O  
ATOM    630  CB  ALA B 427      94.272 103.161 -13.184  1.00  0.00           C  
ATOM    631  N   GLU B 429      93.030 102.486 -10.439  1.00  0.00           N  
ATOM    632  CA  GLU B 429      92.031 101.817  -9.623  1.00  0.00           C  
ATOM    633  C   GLU B 429      91.226 102.765  -8.743  1.00  0.00           C  
ATOM    634  O   GLU B 429      90.055 102.512  -8.467  1.00  0.00           O  
ATOM    635  CB  GLU B 429      92.712 100.761  -8.754  1.00  0.00           C  
ATOM    636  CG  GLU B 429      91.794 100.058  -7.766  1.00  0.00           C  
ATOM    637  CD  GLU B 429      90.688  99.265  -8.444  1.00  0.00           C  
ATOM    638  OE1 GLU B 429      90.634  99.257  -9.698  1.00  0.00           O  
ATOM    639  OE2 GLU B 429      89.872  98.651  -7.716  1.00  0.00           O  
ATOM    640  N   ARG B 431      91.849 103.851  -8.291  1.00  0.00           N  
ATOM    641  CA  ARG B 431      91.149 104.815  -7.444  1.00  0.00           C  
ATOM    642  C   ARG B 431      90.013 105.502  -8.203  1.00  0.00           C  
ATOM    643  O   ARG B 431      88.915 105.676  -7.664  1.00  0.00           O  
ATOM    644  CB  ARG B 431      92.133 105.850  -6.881  1.00  0.00           C  
ATOM    645  CG  ARG B 431      93.104 105.251  -5.876  1.00  0.00           C  
ATOM    646  CD  ARG B 431      93.907 106.299  -5.114  1.00  0.00           C  
ATOM    647  NE  ARG B 431      94.710 107.151  -5.990  1.00  0.00           N  
ATOM    648  CZ  ARG B 431      95.699 107.928  -5.559  1.00  0.00           C  
ATOM    649  NH1 ARG B 431      95.993 107.944  -4.273  1.00  0.00           N  
ATOM    650  NH2 ARG B 431      96.387 108.690  -6.406  1.00  0.00           N  
ATOM    651  N   PHE B 432      90.281 105.876  -9.454  1.00  0.00           N  
ATOM    652  CA  PHE B 432      89.277 106.513 -10.291  1.00  0.00           C  
ATOM    653  C   PHE B 432      88.084 105.587 -10.467  1.00  0.00           C  
ATOM    654  O   PHE B 432      86.953 106.009 -10.291  1.00  0.00           O  
ATOM    655  CB  PHE B 432      89.858 106.865 -11.658  1.00  0.00           C  
ATOM    656  CG  PHE B 432      90.660 108.126 -11.666  1.00  0.00           C  
ATOM    657  CD1 PHE B 432      90.033 109.366 -11.712  1.00  0.00           C  
ATOM    658  CD2 PHE B 432      92.051 108.084 -11.619  1.00  0.00           C  
ATOM    659  CE1 PHE B 432      90.783 110.545 -11.713  1.00  0.00           C  
ATOM    660  CE2 PHE B 432      92.807 109.263 -11.618  1.00  0.00           C  
ATOM    661  CZ  PHE B 432      92.169 110.488 -11.666  1.00  0.00           C  
ATOM    662  N   LYS B 433      88.321 104.328 -10.814  1.00  0.00           N  
ATOM    663  CA  LYS B 433      87.209 103.404 -10.992  1.00  0.00           C  
ATOM    664  C   LYS B 433      86.359 103.404  -9.738  1.00  0.00           C  
ATOM    665  O   LYS B 433      85.142 103.539  -9.801  1.00  0.00           O  
ATOM    666  CB  LYS B 433      87.713 101.991 -11.257  1.00  0.00           C  
ATOM    667  CG  LYS B 433      88.689 101.908 -12.396  1.00  0.00           C  
ATOM    668  CD  LYS B 433      88.952 100.468 -12.772  1.00  0.00           C  
ATOM    669  CE  LYS B 433      90.124 100.343 -13.748  1.00  0.00           C  
ATOM    670  NZ  LYS B 433      90.247  98.943 -14.260  1.00  0.00           N  
ATOM    671  N   LYS B 434      87.006 103.257  -8.590  1.00  0.00           N  
ATOM    672  CA  LYS B 434      86.292 103.239  -7.327  1.00  0.00           C  
ATOM    673  C   LYS B 434      85.452 104.497  -7.130  1.00  0.00           C  
ATOM    674  O   LYS B 434      84.352 104.420  -6.601  1.00  0.00           O  
ATOM    675  CB  LYS B 434      87.279 103.074  -6.179  1.00  0.00           C  
ATOM    676  CG  LYS B 434      88.004 101.745  -6.202  1.00  0.00           C  
ATOM    677  CD  LYS B 434      87.095 100.612  -5.739  1.00  0.00           C  
ATOM    678  CE  LYS B 434      87.838  99.275  -5.712  1.00  0.00           C  
ATOM    679  NZ  LYS B 434      89.088  99.338  -4.887  1.00  0.00           N  
ATOM    680  N   LEU B 435      85.966 105.654  -7.542  1.00  0.00           N  
ATOM    681  CA  LEU B 435      85.222 106.904  -7.416  1.00  0.00           C  
ATOM    682  C   LEU B 435      83.988 106.898  -8.330  1.00  0.00           C  
ATOM    683  O   LEU B 435      82.888 107.313  -7.935  1.00  0.00           O  
ATOM    684  CB  LEU B 435      86.106 108.090  -7.780  1.00  0.00           C  
ATOM    685  CG  LEU B 435      85.318 109.401  -7.863  1.00  0.00           C  
ATOM    686  CD1 LEU B 435      84.675 109.706  -6.527  1.00  0.00           C  
ATOM    687  CD2 LEU B 435      86.232 110.538  -8.284  1.00  0.00           C  
ATOM    688  N   TRP B 436      84.174 106.420  -9.556  1.00  0.00           N  
ATOM    689  CA  TRP B 436      83.084 106.369 -10.515  1.00  0.00           C  
ATOM    690  C   TRP B 436      82.009 105.411 -10.025  1.00  0.00           C  
ATOM    691  O   TRP B 436      80.815 105.643 -10.216  1.00  0.00           O  
ATOM    692  CB  TRP B 436      83.612 105.930 -11.879  1.00  0.00           C  
ATOM    693  CG  TRP B 436      84.625 106.874 -12.498  1.00  0.00           C  
ATOM    694  CD1 TRP B 436      85.536 106.569 -13.476  1.00  0.00           C  
ATOM    695  CD2 TRP B 436      84.837 108.255 -12.172  1.00  0.00           C  
ATOM    696  NE1 TRP B 436      86.303 107.670 -13.772  1.00  0.00           N  
ATOM    697  CE2 TRP B 436      85.894 108.719 -12.987  1.00  0.00           C  
ATOM    698  CE3 TRP B 436      84.242 109.146 -11.266  1.00  0.00           C  
ATOM    699  CZ2 TRP B 436      86.368 110.036 -12.924  1.00  0.00           C  
ATOM    700  CZ3 TRP B 436      84.723 110.462 -11.202  1.00  0.00           C  
ATOM    701  CH2 TRP B 436      85.774 110.884 -12.029  1.00  0.00           C  
ATOM    702  N   GLU B 437      82.447 104.332  -9.388  1.00  0.00           N  
ATOM    703  CA  GLU B 437      81.541 103.332  -8.850  1.00  0.00           C  
ATOM    704  C   GLU B 437      80.747 104.002  -7.731  1.00  0.00           C  
ATOM    705  O   GLU B 437      79.533 103.845  -7.632  1.00  0.00           O  
ATOM    706  CB  GLU B 437      82.353 102.159  -8.314  1.00  0.00           C  
ATOM    707  CG  GLU B 437      81.535 100.990  -7.794  1.00  0.00           C  
ATOM    708  CD  GLU B 437      82.414  99.861  -7.247  1.00  0.00           C  
ATOM    709  OE1 GLU B 437      83.114 100.086  -6.223  1.00  0.00           O  
ATOM    710  OE2 GLU B 437      82.408  98.755  -7.850  1.00  0.00           O  
ATOM    711  N   PHE B 438      81.454 104.768  -6.910  1.00  0.00           N  
ATOM    712  CA  PHE B 438      80.870 105.500  -5.791  1.00  0.00           C  
ATOM    713  C   PHE B 438      79.910 106.563  -6.266  1.00  0.00           C  
ATOM    714  O   PHE B 438      78.910 106.851  -5.606  1.00  0.00           O  
ATOM    715  CB  PHE B 438      81.960 106.213  -4.995  1.00  0.00           C  
ATOM    716  CG  PHE B 438      81.430 107.118  -3.914  1.00  0.00           C  
ATOM    717  CD1 PHE B 438      80.829 106.584  -2.766  1.00  0.00           C  
ATOM    718  CD2 PHE B 438      81.526 108.504  -4.039  1.00  0.00           C  
ATOM    719  CE1 PHE B 438      80.329 107.423  -1.758  1.00  0.00           C  
ATOM    720  CE2 PHE B 438      81.027 109.361  -3.034  1.00  0.00           C  
ATOM    721  CZ  PHE B 438      80.427 108.820  -1.891  1.00  0.00           C  
ATOM    722  N   LEU B 439      80.237 107.173  -7.401  1.00  0.00           N  
ATOM    723  CA  LEU B 439      79.422 108.244  -7.942  1.00  0.00           C  
ATOM    724  C   LEU B 439      78.324 107.722  -8.820  1.00  0.00           C  
ATOM    725  O   LEU B 439      77.499 108.495  -9.316  1.00  0.00           O  
ATOM    726  CB  LEU B 439      80.295 109.199  -8.738  1.00  0.00           C  
ATOM    727  CG  LEU B 439      81.168 110.093  -7.879  1.00  0.00           C  
ATOM    728  CD1 LEU B 439      82.124 110.862  -8.751  1.00  0.00           C  
ATOM    729  CD2 LEU B 439      80.272 111.017  -7.077  1.00  0.00           C  
ATOM    730  N   LYS B 444      78.328 106.405  -9.011  1.00  0.00           N  
ATOM    731  CA  LYS B 444      77.339 105.730  -9.840  1.00  0.00           C  
ATOM    732  C   LYS B 444      77.337 106.246 -11.272  1.00  0.00           C  
ATOM    733  O   LYS B 444      76.305 106.599 -11.809  1.00  0.00           O  
ATOM    734  CB  LYS B 444      75.950 105.886  -9.237  1.00  0.00           C  
ATOM    735  CG  LYS B 444      75.771 105.211  -7.910  1.00  0.00           C  
ATOM    736  CD  LYS B 444      74.345 105.393  -7.424  1.00  0.00           C  
ATOM    737  CE  LYS B 444      73.935 104.306  -6.440  1.00  0.00           C  
ATOM    738  NZ  LYS B 444      74.819 104.259  -5.239  1.00  0.00           N  
ATOM    739  N   ILE B 445      78.513 106.289 -11.877  1.00  0.00           N  
ATOM    740  CA  ILE B 445      78.679 106.728 -13.251  1.00  0.00           C  
ATOM    741  C   ILE B 445      78.440 105.537 -14.175  1.00  0.00           C  
ATOM    742  O   ILE B 445      79.151 104.534 -14.094  1.00  0.00           O  
ATOM    743  CB  ILE B 445      80.112 107.189 -13.479  1.00  0.00           C  
ATOM    744  CG1 ILE B 445      80.433 108.339 -12.523  1.00  0.00           C  
ATOM    745  CG2 ILE B 445      80.316 107.538 -14.942  1.00  0.00           C  
ATOM    746  CD1 ILE B 445      79.534 109.559 -12.693  1.00  0.00           C  
ATOM    747  N   GLU B 460      77.467 105.633 -15.068  1.00  0.00           N  
ATOM    748  CA  GLU B 460      77.198 104.523 -15.977  1.00  0.00           C  
ATOM    749  C   GLU B 460      77.953 104.606 -17.301  1.00  0.00           C  
ATOM    750  O   GLU B 460      77.333 104.742 -18.354  1.00  0.00           O  
ATOM    751  CB  GLU B 460      75.700 104.421 -16.263  1.00  0.00           C  
ATOM    752  CG  GLU B 460      74.903 103.679 -15.184  1.00  0.00           C  
ATOM    753  CD  GLU B 460      73.422 103.547 -15.551  1.00  0.00           C  
ATOM    754  OE1 GLU B 460      73.113 103.579 -16.780  1.00  0.00           O  
ATOM    755  OE2 GLU B 460      72.584 103.403 -14.620  1.00  0.00           O  
ATOM    756  N   TYR B 461      79.282 104.506 -17.253  1.00  0.00           N  
ATOM    757  CA  TYR B 461      80.085 104.567 -18.466  1.00  0.00           C  
ATOM    758  C   TYR B 461      80.056 103.242 -19.221  1.00  0.00           C  
ATOM    759  O   TYR B 461      79.576 102.235 -18.702  1.00  0.00           O  
ATOM    760  CB  TYR B 461      81.535 104.984 -18.164  1.00  0.00           C  
ATOM    761  CG  TYR B 461      82.239 104.241 -17.045  1.00  0.00           C  
ATOM    762  CD1 TYR B 461      83.311 103.388 -17.305  1.00  0.00           C  
ATOM    763  CD2 TYR B 461      81.874 104.441 -15.715  1.00  0.00           C  
ATOM    764  CE1 TYR B 461      84.010 102.750 -16.255  1.00  0.00           C  
ATOM    765  CE2 TYR B 461      82.559 103.823 -14.671  1.00  0.00           C  
ATOM    766  CZ  TYR B 461      83.624 102.976 -14.947  1.00  0.00           C  
ATOM    767  OH  TYR B 461      84.261 102.350 -13.899  1.00  0.00           O  
ATOM    768  N   THR B 463      80.553 103.269 -20.455  1.00  0.00           N  
ATOM    769  CA  THR B 463      80.582 102.113 -21.321  1.00  0.00           C  
ATOM    770  C   THR B 463      81.876 101.326 -21.196  1.00  0.00           C  
ATOM    771  O   THR B 463      81.865 100.100 -21.105  1.00  0.00           O  
ATOM    772  CB  THR B 463      80.413 102.558 -22.772  1.00  0.00           C  
ATOM    773  OG1 THR B 463      79.153 103.214 -22.910  1.00  0.00           O  
ATOM    774  CG2 THR B 463      80.481 101.369 -23.721  1.00  0.00           C  
ATOM    775  N   LYS B 473      82.988 102.045 -21.204  1.00  0.00           N  
ATOM    776  CA  LYS B 473      84.297 101.434 -21.094  1.00  0.00           C  
ATOM    777  C   LYS B 473      85.269 102.390 -20.404  1.00  0.00           C  
ATOM    778  O   LYS B 473      85.189 103.600 -20.590  1.00  0.00           O  
ATOM    779  CB  LYS B 473      84.833 101.106 -22.491  1.00  0.00           C  
ATOM    780  CG  LYS B 473      86.172 100.412 -22.503  1.00  0.00           C  
ATOM    781  CD  LYS B 473      86.745 100.367 -23.899  1.00  0.00           C  
ATOM    782  CE  LYS B 473      87.879  99.341 -24.015  1.00  0.00           C  
ATOM    783  NZ  LYS B 473      88.988  99.516 -23.003  1.00  0.00           N  
ATOM    784  N   PHE B 474      86.172 101.845 -19.598  1.00  0.00           N  
ATOM    785  CA  PHE B 474      87.190 102.644 -18.932  1.00  0.00           C  
ATOM    786  C   PHE B 474      88.440 102.306 -19.735  1.00  0.00           C  
ATOM    787  O   PHE B 474      88.693 101.132 -19.983  1.00  0.00           O  
ATOM    788  CB  PHE B 474      87.376 102.189 -17.483  1.00  0.00           C  
ATOM    789  CG  PHE B 474      88.347 103.035 -16.692  1.00  0.00           C  
ATOM    790  CD1 PHE B 474      87.889 103.939 -15.747  1.00  0.00           C  
ATOM    791  CD2 PHE B 474      89.714 102.910 -16.876  1.00  0.00           C  
ATOM    792  CE1 PHE B 474      88.787 104.705 -14.995  1.00  0.00           C  
ATOM    793  CE2 PHE B 474      90.622 103.679 -16.123  1.00  0.00           C  
ATOM    794  CZ  PHE B 474      90.154 104.568 -15.187  1.00  0.00           C  
ATOM    795  N   ILE B 475      89.213 103.303 -20.159  1.00  0.00           N  
ATOM    796  CA  ILE B 475      90.422 103.020 -20.936  1.00  0.00           C  
ATOM    797  C   ILE B 475      91.699 103.449 -20.223  1.00  0.00           C  
ATOM    798  O   ILE B 475      91.726 104.450 -19.515  1.00  0.00           O  
ATOM    799  CB  ILE B 475      90.382 103.705 -22.338  1.00  0.00           C  
ATOM    800  CG1 ILE B 475      91.585 103.254 -23.179  1.00  0.00           C  
ATOM    801  CG2 ILE B 475      90.398 105.213 -22.188  1.00  0.00           C  
ATOM    802  CD1 ILE B 475      91.652 103.874 -24.563  1.00  0.00           C  
ATOM    803  N   ARG B 476      92.761 102.676 -20.417  1.00  0.00           N  
ATOM    804  CA  ARG B 476      94.056 102.972 -19.811  1.00  0.00           C  
ATOM    805  C   ARG B 476      95.085 102.943 -20.936  1.00  0.00           C  
ATOM    806  O   ARG B 476      95.078 102.014 -21.740  1.00  0.00           O  
ATOM    807  CB  ARG B 476      94.379 101.912 -18.762  1.00  0.00           C  
ATOM    808  CG  ARG B 476      93.308 101.762 -17.698  1.00  0.00           C  
ATOM    809  CD  ARG B 476      93.702 100.716 -16.700  1.00  0.00           C  
ATOM    810  NE  ARG B 476      95.075 100.944 -16.265  1.00  0.00           N  
ATOM    811  CZ  ARG B 476      95.772 100.114 -15.502  1.00  0.00           C  
ATOM    812  NH1 ARG B 476      95.231  98.986 -15.077  1.00  0.00           N  
ATOM    813  NH2 ARG B 476      97.007 100.422 -15.161  1.00  0.00           N  
ATOM    814  N   THR B 477      95.958 103.946 -21.014  1.00  0.00           N  
ATOM    815  CA  THR B 477      96.936 103.966 -22.102  1.00  0.00           C  
ATOM    816  C   THR B 477      97.961 102.842 -21.979  1.00  0.00           C  
ATOM    817  O   THR B 477      98.753 102.597 -22.884  1.00  0.00           O  
ATOM    818  CB  THR B 477      97.661 105.335 -22.208  1.00  0.00           C  
ATOM    819  OG1 THR B 477      98.345 105.625 -20.988  1.00  0.00           O  
ATOM    820  CG2 THR B 477      96.666 106.434 -22.466  1.00  0.00           C  
ATOM    821  N   THR B 478      97.952 102.152 -20.852  1.00  0.00           N  
ATOM    822  CA  THR B 478      98.876 101.052 -20.687  1.00  0.00           C  
ATOM    823  C   THR B 478      98.279  99.841 -21.354  1.00  0.00           C  
ATOM    824  O   THR B 478      98.976  98.857 -21.565  1.00  0.00           O  
ATOM    825  CB  THR B 478      99.082 100.696 -19.230  1.00  0.00           C  
ATOM    826  OG1 THR B 478      97.812 100.414 -18.620  1.00  0.00           O  
ATOM    827  CG2 THR B 478      99.791 101.827 -18.519  1.00  0.00           C  
ATOM    828  N   ASP B 479      96.985  99.903 -21.668  1.00  0.00           N  
ATOM    829  CA  ASP B 479      96.306  98.779 -22.312  1.00  0.00           C  
ATOM    830  C   ASP B 479      96.936  98.425 -23.655  1.00  0.00           C  
ATOM    831  O   ASP B 479      97.249  99.304 -24.471  1.00  0.00           O  
ATOM    832  CB  ASP B 479      94.812  99.069 -22.527  1.00  0.00           C  
ATOM    833  CG  ASP B 479      93.994  98.968 -21.245  1.00  0.00           C  
ATOM    834  OD1 ASP B 479      94.149  97.966 -20.519  1.00  0.00           O  
ATOM    835  OD2 ASP B 479      93.179  99.880 -20.967  1.00  0.00           O  
ATOM    836  N   PRO B 482      97.146  97.122 -23.897  1.00  0.00           N  
ATOM    837  CA  PRO B 482      97.739  96.665 -25.152  1.00  0.00           C  
ATOM    838  C   PRO B 482      97.069  97.292 -26.377  1.00  0.00           C  
ATOM    839  O   PRO B 482      97.698  98.056 -27.117  1.00  0.00           O  
ATOM    840  CB  PRO B 482      97.537  95.161 -25.078  1.00  0.00           C  
ATOM    841  CG  PRO B 482      97.755  94.891 -23.617  1.00  0.00           C  
ATOM    842  CD  PRO B 482      96.972  95.998 -22.957  1.00  0.00           C  
ATOM    843  N   TYR B 485      95.789  96.981 -26.578  1.00  0.00           N  
ATOM    844  CA  TYR B 485      95.049  97.503 -27.721  1.00  0.00           C  
ATOM    845  C   TYR B 485      95.413  98.932 -28.050  1.00  0.00           C  
ATOM    846  O   TYR B 485      95.572  99.282 -29.212  1.00  0.00           O  
ATOM    847  CB  TYR B 485      93.543  97.411 -27.480  1.00  0.00           C  
ATOM    848  CG  TYR B 485      93.020  95.996 -27.540  1.00  0.00           C  
ATOM    849  CD1 TYR B 485      93.348  95.059 -26.542  1.00  0.00           C  
ATOM    850  CD2 TYR B 485      92.226  95.570 -28.609  1.00  0.00           C  
ATOM    851  CE1 TYR B 485      92.900  93.730 -26.607  1.00  0.00           C  
ATOM    852  CE2 TYR B 485      91.772  94.236 -28.682  1.00  0.00           C  
ATOM    853  CZ  TYR B 485      92.118  93.326 -27.674  1.00  0.00           C  
ATOM    854  OH  TYR B 485      91.692  92.018 -27.743  1.00  0.00           O  
ATOM    855  N   HIS B 486      95.557  99.761 -27.028  1.00  0.00           N  
ATOM    856  CA  HIS B 486      95.888 101.155 -27.255  1.00  0.00           C  
ATOM    857  C   HIS B 486      97.305 101.373 -27.787  1.00  0.00           C  
ATOM    858  O   HIS B 486      97.492 102.062 -28.794  1.00  0.00           O  
ATOM    859  CB  HIS B 486      95.676 101.964 -25.972  1.00  0.00           C  
ATOM    860  CG  HIS B 486      95.898 103.434 -26.147  1.00  0.00           C  
ATOM    861  ND1 HIS B 486      95.230 104.179 -27.094  1.00  0.00           N  
ATOM    862  CD2 HIS B 486      96.724 104.296 -25.505  1.00  0.00           C  
ATOM    863  CE1 HIS B 486      95.637 105.434 -27.029  1.00  0.00           C  
ATOM    864  NE2 HIS B 486      96.543 105.531 -26.073  1.00  0.00           N  
ATOM    865  N   VAL B 489      98.303 100.800 -27.120  1.00  0.00           N  
ATOM    866  CA  VAL B 489      99.678 100.977 -27.564  1.00  0.00           C  
ATOM    867  C   VAL B 489      99.781 100.532 -29.010  1.00  0.00           C  
ATOM    868  O   VAL B 489     100.276 101.261 -29.877  1.00  0.00           O  
ATOM    869  CB  VAL B 489     100.659 100.171 -26.681  1.00  0.00           C  
ATOM    870  CG1 VAL B 489     100.645 100.720 -25.257  1.00  0.00           C  
ATOM    871  CG2 VAL B 489     100.277  98.705 -26.665  1.00  0.00           C  
ATOM    872  N   LYS B 490      99.267  99.336 -29.262  1.00  0.00           N  
ATOM    873  CA  LYS B 490      99.255  98.736 -30.590  1.00  0.00           C  
ATOM    874  C   LYS B 490      98.572  99.685 -31.582  1.00  0.00           C  
ATOM    875  O   LYS B 490      99.087  99.944 -32.660  1.00  0.00           O  
ATOM    876  CB  LYS B 490      98.518  97.388 -30.512  1.00  0.00           C  
ATOM    877  CG  LYS B 490      98.669  96.514 -31.724  1.00  0.00           C  
ATOM    878  CD  LYS B 490      97.939  95.182 -31.569  1.00  0.00           C  
ATOM    879  CE  LYS B 490      97.974  94.399 -32.895  1.00  0.00           C  
ATOM    880  NZ  LYS B 490      97.082  93.207 -32.894  1.00  0.00           N  
ATOM    881  N   PHE B 494      97.409 100.207 -31.204  1.00  0.00           N  
ATOM    882  CA  PHE B 494      96.665 101.140 -32.055  1.00  0.00           C  
ATOM    883  C   PHE B 494      97.426 102.436 -32.316  1.00  0.00           C  
ATOM    884  O   PHE B 494      97.407 102.955 -33.430  1.00  0.00           O  
ATOM    885  CB  PHE B 494      95.320 101.519 -31.430  1.00  0.00           C  
ATOM    886  CG  PHE B 494      94.563 102.531 -32.232  1.00  0.00           C  
ATOM    887  CD1 PHE B 494      93.748 102.138 -33.274  1.00  0.00           C  
ATOM    888  CD2 PHE B 494      94.733 103.887 -31.996  1.00  0.00           C  
ATOM    889  CE1 PHE B 494      93.118 103.075 -34.071  1.00  0.00           C  
ATOM    890  CE2 PHE B 494      94.104 104.834 -32.789  1.00  0.00           C  
ATOM    891  CZ  PHE B 494      93.295 104.425 -33.832  1.00  0.00           C  
ATOM    892  N   VAL B 495      98.055 102.963 -31.269  1.00  0.00           N  
ATOM    893  CA  VAL B 495      98.824 104.194 -31.352  1.00  0.00           C  
ATOM    894  C   VAL B 495     100.012 103.971 -32.272  1.00  0.00           C  
ATOM    895  O   VAL B 495     100.393 104.848 -33.051  1.00  0.00           O  
ATOM    896  CB  VAL B 495      99.319 104.621 -29.945  1.00  0.00           C  
ATOM    897  CG1 VAL B 495     100.322 105.760 -30.045  1.00  0.00           C  
ATOM    898  CG2 VAL B 495      98.143 105.044 -29.100  1.00  0.00           C  
ATOM    899  N   GLN B 496     100.595 102.785 -32.183  1.00  0.00           N  
ATOM    900  CA  GLN B 496     101.739 102.458 -33.022  1.00  0.00           C  
ATOM    901  C   GLN B 496     101.329 102.352 -34.493  1.00  0.00           C  
ATOM    902  O   GLN B 496     102.022 102.862 -35.374  1.00  0.00           O  
ATOM    903  CB  GLN B 496     102.407 101.158 -32.531  1.00  0.00           C  
ATOM    904  CG  GLN B 496     103.499 101.369 -31.457  1.00  0.00           C  
ATOM    905  CD  GLN B 496     103.894 100.082 -30.735  1.00  0.00           C  
ATOM    906  OE1 GLN B 496     103.591  98.985 -31.189  1.00  0.00           O  
ATOM    907  NE2 GLN B 496     104.581 100.219 -29.611  1.00  0.00           N  
ATOM    908  N   LYS B 498     100.205 101.703 -34.776  1.00  0.00           N  
ATOM    909  CA  LYS B 498      99.783 101.598 -36.164  1.00  0.00           C  
ATOM    910  C   LYS B 498      99.465 102.986 -36.691  1.00  0.00           C  
ATOM    911  O   LYS B 498      99.878 103.354 -37.787  1.00  0.00           O  
ATOM    912  CB  LYS B 498      98.554 100.699 -36.308  1.00  0.00           C  
ATOM    913  CG  LYS B 498      98.775  99.307 -35.776  1.00  0.00           C  
ATOM    914  CD  LYS B 498      97.573  98.418 -36.023  1.00  0.00           C  
ATOM    915  CE  LYS B 498      97.771  97.059 -35.357  1.00  0.00           C  
ATOM    916  NZ  LYS B 498      96.520  96.251 -35.326  1.00  0.00           N  
ATOM    917  N   VAL B 499      98.739 103.766 -35.905  1.00  0.00           N  
ATOM    918  CA  VAL B 499      98.377 105.101 -36.338  1.00  0.00           C  
ATOM    919  C   VAL B 499      99.618 105.961 -36.508  1.00  0.00           C  
ATOM    920  O   VAL B 499      99.689 106.785 -37.418  1.00  0.00           O  
ATOM    921  CB  VAL B 499      97.405 105.757 -35.343  1.00  0.00           C  
ATOM    922  CG1 VAL B 499      96.993 107.119 -35.833  1.00  0.00           C  
ATOM    923  CG2 VAL B 499      96.181 104.883 -35.188  1.00  0.00           C  
ATOM    924  N   PHE B 500     100.604 105.778 -35.641  1.00  0.00           N  
ATOM    925  CA  PHE B 500     101.829 106.563 -35.773  1.00  0.00           C  
ATOM    926  C   PHE B 500     102.527 106.121 -37.060  1.00  0.00           C  
ATOM    927  O   PHE B 500     102.961 106.945 -37.862  1.00  0.00           O  
ATOM    928  CB  PHE B 500     102.762 106.325 -34.585  1.00  0.00           C  
ATOM    929  CG  PHE B 500     103.988 107.192 -34.602  1.00  0.00           C  
ATOM    930  CD1 PHE B 500     103.942 108.489 -34.105  1.00  0.00           C  
ATOM    931  CD2 PHE B 500     105.179 106.725 -35.144  1.00  0.00           C  
ATOM    932  CE1 PHE B 500     105.065 109.303 -34.154  1.00  0.00           C  
ATOM    933  CE2 PHE B 500     106.303 107.537 -35.197  1.00  0.00           C  
ATOM    934  CZ  PHE B 500     106.250 108.823 -34.701  1.00  0.00           C  
ATOM    935  N   GLU B 501     102.626 104.807 -37.233  1.00  0.00           N  
ATOM    936  CA  GLU B 501     103.243 104.199 -38.398  1.00  0.00           C  
ATOM    937  C   GLU B 501     102.618 104.770 -39.672  1.00  0.00           C  
ATOM    938  O   GLU B 501     103.309 105.360 -40.508  1.00  0.00           O  
ATOM    939  CB  GLU B 501     103.021 102.685 -38.333  1.00  0.00           C  
ATOM    940  CG  GLU B 501     103.450 101.880 -39.558  1.00  0.00           C  
ATOM    941  CD  GLU B 501     104.950 101.614 -39.620  1.00  0.00           C  
ATOM    942  OE1 GLU B 501     105.517 101.101 -38.626  1.00  0.00           O  
ATOM    943  OE2 GLU B 501     105.557 101.908 -40.676  1.00  0.00           O  
ATOM    944  N   GLU B 502     101.303 104.592 -39.794  1.00  0.00           N  
ATOM    945  CA  GLU B 502     100.515 105.047 -40.940  1.00  0.00           C  
ATOM    946  C   GLU B 502     100.700 106.522 -41.278  1.00  0.00           C  
ATOM    947  O   GLU B 502     100.942 106.872 -42.430  1.00  0.00           O  
ATOM    948  CB  GLU B 502      99.034 104.743 -40.677  1.00  0.00           C  
ATOM    949  CG  GLU B 502      98.030 105.306 -41.678  1.00  0.00           C  
ATOM    950  CD  GLU B 502      98.256 104.827 -43.107  1.00  0.00           C  
ATOM    951  OE1 GLU B 502      98.722 103.673 -43.289  1.00  0.00           O  
ATOM    952  OE2 GLU B 502      97.952 105.603 -44.047  1.00  0.00           O  
ATOM    953  N   CYS B 503     100.584 107.386 -40.280  1.00  0.00           N  
ATOM    954  CA  CYS B 503     100.740 108.816 -40.507  1.00  0.00           C  
ATOM    955  C   CYS B 503     102.108 109.080 -41.143  1.00  0.00           C  
ATOM    956  O   CYS B 503     102.250 109.920 -42.041  1.00  0.00           O  
ATOM    957  CB  CYS B 503     100.618 109.562 -39.180  1.00  0.00           C  
ATOM    958  SG  CYS B 503     100.403 111.341 -39.337  1.00  0.00           S  
ATOM    959  N   TYR B 504     103.109 108.342 -40.665  1.00  0.00           N  
ATOM    960  CA  TYR B 504     104.481 108.445 -41.158  1.00  0.00           C  
ATOM    961  C   TYR B 504     104.552 108.139 -42.652  1.00  0.00           C  
ATOM    962  O   TYR B 504     105.085 108.928 -43.427  1.00  0.00           O  
ATOM    963  CB  TYR B 504     105.390 107.474 -40.397  1.00  0.00           C  
ATOM    964  CG  TYR B 504     106.824 107.472 -40.880  1.00  0.00           C  
ATOM    965  CD1 TYR B 504     107.632 108.597 -40.727  1.00  0.00           C  
ATOM    966  CD2 TYR B 504     107.363 106.355 -41.519  1.00  0.00           C  
ATOM    967  CE1 TYR B 504     108.941 108.613 -41.202  1.00  0.00           C  
ATOM    968  CE2 TYR B 504     108.669 106.361 -41.999  1.00  0.00           C  
ATOM    969  CZ  TYR B 504     109.451 107.494 -41.841  1.00  0.00           C  
ATOM    970  OH  TYR B 504     110.731 107.520 -42.351  1.00  0.00           O  
ATOM    971  N   LYS B 505     104.022 106.993 -43.058  1.00  0.00           N  
ATOM    972  CA  LYS B 505     104.053 106.652 -44.466  1.00  0.00           C  
ATOM    973  C   LYS B 505     103.436 107.762 -45.320  1.00  0.00           C  
ATOM    974  O   LYS B 505     103.896 108.013 -46.433  1.00  0.00           O  
ATOM    975  CB  LYS B 505     103.312 105.339 -44.741  1.00  0.00           C  
ATOM    976  CG  LYS B 505     104.015 104.073 -44.279  1.00  0.00           C  
ATOM    977  CD  LYS B 505     103.311 102.852 -44.871  1.00  0.00           C  
ATOM    978  CE  LYS B 505     103.783 101.540 -44.247  1.00  0.00           C  
ATOM    979  NZ  LYS B 505     102.999 100.348 -44.737  1.00  0.00           N  
ATOM    980  N   ARG B 506     102.412 108.439 -44.809  1.00  0.00           N  
ATOM    981  CA  ARG B 506     101.753 109.491 -45.583  1.00  0.00           C  
ATOM    982  C   ARG B 506     102.580 110.757 -45.767  1.00  0.00           C  
ATOM    983  O   ARG B 506     102.213 111.635 -46.549  1.00  0.00           O  
ATOM    984  CB  ARG B 506     100.417 109.849 -44.944  1.00  0.00           C  
ATOM    985  CG  ARG B 506      99.468 108.678 -44.836  1.00  0.00           C  
ATOM    986  CD  ARG B 506      98.064 109.142 -44.554  1.00  0.00           C  
ATOM    987  NE  ARG B 506      97.128 108.068 -44.834  1.00  0.00           N  
ATOM    988  CZ  ARG B 506      95.859 108.246 -45.177  1.00  0.00           C  
ATOM    989  NH1 ARG B 506      95.360 109.473 -45.278  1.00  0.00           N  
ATOM    990  NH2 ARG B 506      95.102 107.193 -45.454  1.00  0.00           N  
ATOM    991  N   GLY B 507     103.686 110.852 -45.031  1.00  0.00           N  
ATOM    992  CA  GLY B 507     104.560 112.010 -45.141  1.00  0.00           C  
ATOM    993  C   GLY B 507     104.320 113.156 -44.176  1.00  0.00           C  
ATOM    994  O   GLY B 507     104.962 114.202 -44.294  1.00  0.00           O  
ATOM    995  N   ASP B 508     103.411 112.971 -43.218  1.00  0.00           N  
ATOM    996  CA  ASP B 508     103.119 114.023 -42.250  1.00  0.00           C  
ATOM    997  C   ASP B 508     103.933 113.916 -40.964  1.00  0.00           C  
ATOM    998  O   ASP B 508     103.861 114.791 -40.094  1.00  0.00           O  
ATOM    999  CB  ASP B 508     101.626 114.047 -41.938  1.00  0.00           C  
ATOM   1000  CG  ASP B 508     100.792 114.451 -43.140  1.00  0.00           C  
ATOM   1001  OD1 ASP B 508     101.092 115.498 -43.763  1.00  0.00           O  
ATOM   1002  OD2 ASP B 508      99.833 113.719 -43.463  1.00  0.00           O  
ATOM   1003  N   ILE B 509     104.706 112.840 -40.850  1.00  0.00           N  
ATOM   1004  CA  ILE B 509     105.577 112.638 -39.695  1.00  0.00           C  
ATOM   1005  C   ILE B 509     107.030 112.449 -40.150  1.00  0.00           C  
ATOM   1006  O   ILE B 509     107.430 111.342 -40.517  1.00  0.00           O  
ATOM   1007  CB  ILE B 509     105.155 111.406 -38.854  1.00  0.00           C  
ATOM   1008  CG1 ILE B 509     103.892 111.734 -38.049  1.00  0.00           C  
ATOM   1009  CG2 ILE B 509     106.296 110.997 -37.920  1.00  0.00           C  
ATOM   1010  CD1 ILE B 509     103.476 110.659 -37.069  1.00  0.00           C  
ATOM   1011  N   TYR B 510     107.815 113.527 -40.124  1.00  0.00           N  
ATOM   1012  CA  TYR B 510     109.216 113.457 -40.538  1.00  0.00           C  
ATOM   1013  C   TYR B 510     110.164 113.407 -39.349  1.00  0.00           C  
ATOM   1014  O   TYR B 510     109.726 113.254 -38.210  1.00  0.00           O  
ATOM   1015  CB  TYR B 510     109.586 114.642 -41.435  1.00  0.00           C  
ATOM   1016  CG  TYR B 510     109.444 115.999 -40.784  1.00  0.00           C  
ATOM   1017  CD1 TYR B 510     108.278 116.753 -40.944  1.00  0.00           C  
ATOM   1018  CD2 TYR B 510     110.485 116.546 -40.034  1.00  0.00           C  
ATOM   1019  CE1 TYR B 510     108.154 118.027 -40.383  1.00  0.00           C  
ATOM   1020  CE2 TYR B 510     110.372 117.819 -39.464  1.00  0.00           C  
ATOM   1021  CZ  TYR B 510     109.205 118.554 -39.649  1.00  0.00           C  
ATOM   1022  OH  TYR B 510     109.103 119.825 -39.134  1.00  0.00           O  
ATOM   1023  N   LEU B 511     111.461 113.537 -39.630  1.00  0.00           N  
ATOM   1024  CA  LEU B 511     112.501 113.493 -38.601  1.00  0.00           C  
ATOM   1025  C   LEU B 511     113.351 114.760 -38.569  1.00  0.00           C  
ATOM   1026  O   LEU B 511     113.817 115.233 -39.607  1.00  0.00           O  
ATOM   1027  CB  LEU B 511     113.413 112.287 -38.823  1.00  0.00           C  
ATOM   1028  CG  LEU B 511     113.705 111.489 -37.551  1.00  0.00           C  
ATOM   1029  CD1 LEU B 511     114.685 110.378 -37.860  1.00  0.00           C  
ATOM   1030  CD2 LEU B 511     114.249 112.407 -36.476  1.00  0.00           C  
ATOM   1031  N   GLY B 512     113.560 115.298 -37.371  1.00  0.00           N  
ATOM   1032  CA  GLY B 512     114.343 116.510 -37.236  1.00  0.00           C  
ATOM   1033  C   GLY B 512     115.076 116.612 -35.914  1.00  0.00           C  
ATOM   1034  O   GLY B 512     115.457 115.600 -35.317  1.00  0.00           O  
ATOM   1035  N   GLU B 513     115.259 117.842 -35.446  1.00  0.00           N  
ATOM   1036  CA  GLU B 513     115.973 118.092 -34.200  1.00  0.00           C  
ATOM   1037  C   GLU B 513     115.218 119.094 -33.323  1.00  0.00           C  
ATOM   1038  O   GLU B 513     114.310 119.782 -33.793  1.00  0.00           O  
ATOM   1039  CB  GLU B 513     117.376 118.613 -34.538  1.00  0.00           C  
ATOM   1040  CG  GLU B 513     118.214 119.098 -33.366  1.00  0.00           C  
ATOM   1041  CD  GLU B 513     119.556 119.671 -33.811  1.00  0.00           C  
ATOM   1042  OE1 GLU B 513     120.308 118.943 -34.487  1.00  0.00           O  
ATOM   1043  OE2 GLU B 513     119.859 120.843 -33.488  1.00  0.00           O  
ATOM   1044  N   TYR B 514     115.597 119.162 -32.050  1.00  0.00           N  
ATOM   1045  CA  TYR B 514     114.978 120.074 -31.096  1.00  0.00           C  
ATOM   1046  C   TYR B 514     116.038 121.073 -30.624  1.00  0.00           C  
ATOM   1047  O   TYR B 514     115.726 122.181 -30.185  1.00  0.00           O  
ATOM   1048  CB  TYR B 514     114.440 119.294 -29.894  1.00  0.00           C  
ATOM   1049  CG  TYR B 514     113.282 119.966 -29.195  1.00  0.00           C  
ATOM   1050  CD1 TYR B 514     113.363 121.298 -28.785  1.00  0.00           C  
ATOM   1051  CD2 TYR B 514     112.088 119.277 -28.967  1.00  0.00           C  
ATOM   1052  CE1 TYR B 514     112.281 121.932 -28.168  1.00  0.00           C  
ATOM   1053  CE2 TYR B 514     110.996 119.900 -28.349  1.00  0.00           C  
ATOM   1054  CZ  TYR B 514     111.097 121.229 -27.953  1.00  0.00           C  
ATOM   1055  OH  TYR B 514     110.016 121.857 -27.362  1.00  0.00           O  
ATOM   1056  N   LYS B 831     119.471 120.441 -26.933  1.00  0.00           N  
ATOM   1057  CA  LYS B 831     118.931 120.005 -28.219  1.00  0.00           C  
ATOM   1058  C   LYS B 831     119.050 118.491 -28.399  1.00  0.00           C  
ATOM   1059  O   LYS B 831     119.919 117.847 -27.806  1.00  0.00           O  
ATOM   1060  CB  LYS B 831     119.643 120.729 -29.367  1.00  0.00           C  
ATOM   1061  CG  LYS B 831     121.128 120.434 -29.474  1.00  0.00           C  
ATOM   1062  CD  LYS B 831     121.803 121.389 -30.447  1.00  0.00           C  
ATOM   1063  CE  LYS B 831     123.282 121.067 -30.612  1.00  0.00           C  
ATOM   1064  NZ  LYS B 831     123.496 119.740 -31.260  1.00  0.00           N  
ATOM   1065  N   GLU B 832     118.171 117.937 -29.230  1.00  0.00           N  
ATOM   1066  CA  GLU B 832     118.130 116.497 -29.485  1.00  0.00           C  
ATOM   1067  C   GLU B 832     117.296 116.170 -30.738  1.00  0.00           C  
ATOM   1068  O   GLU B 832     116.620 117.040 -31.294  1.00  0.00           O  
ATOM   1069  CB  GLU B 832     117.537 115.789 -28.257  1.00  0.00           C  
ATOM   1070  CG  GLU B 832     116.277 116.475 -27.700  1.00  0.00           C  
ATOM   1071  CD  GLU B 832     115.648 115.734 -26.523  1.00  0.00           C  
ATOM   1072  OE1 GLU B 832     116.361 115.462 -25.532  1.00  0.00           O  
ATOM   1073  OE2 GLU B 832     114.434 115.433 -26.588  1.00  0.00           O  
ATOM   1074  N   PRO B 833     117.344 114.909 -31.203  1.00  0.00           N  
ATOM   1075  CA  PRO B 833     116.582 114.500 -32.388  1.00  0.00           C  
ATOM   1076  C   PRO B 833     115.188 113.999 -31.998  1.00  0.00           C  
ATOM   1077  O   PRO B 833     115.041 113.235 -31.041  1.00  0.00           O  
ATOM   1078  CB  PRO B 833     117.440 113.387 -32.965  1.00  0.00           C  
ATOM   1079  CG  PRO B 833     117.885 112.681 -31.718  1.00  0.00           C  
ATOM   1080  CD  PRO B 833     118.255 113.829 -30.775  1.00  0.00           C  
ATOM   1081  N   SER B 834     114.167 114.426 -32.731  1.00  0.00           N  
ATOM   1082  CA  SER B 834     112.807 113.992 -32.432  1.00  0.00           C  
ATOM   1083  C   SER B 834     111.923 114.068 -33.668  1.00  0.00           C  
ATOM   1084  O   SER B 834     112.138 114.914 -34.539  1.00  0.00           O  
ATOM   1085  CB  SER B 834     112.209 114.840 -31.296  1.00  0.00           C  
ATOM   1086  OG  SER B 834     112.265 116.233 -31.575  1.00  0.00           O  
ATOM   1087  N   TYR B 835     110.935 113.175 -33.738  1.00  0.00           N  
ATOM   1088  CA  TYR B 835     110.007 113.126 -34.863  1.00  0.00           C  
ATOM   1089  C   TYR B 835     109.024 114.274 -34.824  1.00  0.00           C  
ATOM   1090  O   TYR B 835     108.637 114.738 -33.758  1.00  0.00           O  
ATOM   1091  CB  TYR B 835     109.241 111.808 -34.864  1.00  0.00           C  
ATOM   1092  CG  TYR B 835     110.084 110.619 -35.250  1.00  0.00           C  
ATOM   1093  CD1 TYR B 835     110.432 110.389 -36.580  1.00  0.00           C  
ATOM   1094  CD2 TYR B 835     110.535 109.720 -34.283  1.00  0.00           C  
ATOM   1095  CE1 TYR B 835     111.208 109.289 -36.937  1.00  0.00           C  
ATOM   1096  CE2 TYR B 835     111.310 108.621 -34.625  1.00  0.00           C  
ATOM   1097  CZ  TYR B 835     111.645 108.408 -35.951  1.00  0.00           C  
ATOM   1098  OH  TYR B 835     112.422 107.317 -36.284  1.00  0.00           O  
ATOM   1099  N   PHE B 836     108.613 114.727 -35.998  1.00  0.00           N  
ATOM   1100  CA  PHE B 836     107.681 115.834 -36.077  1.00  0.00           C  
ATOM   1101  C   PHE B 836     106.411 115.527 -36.856  1.00  0.00           C  
ATOM   1102  O   PHE B 836     106.389 114.640 -37.715  1.00  0.00           O  
ATOM   1103  CB  PHE B 836     108.355 117.044 -36.723  1.00  0.00           C  
ATOM   1104  CG  PHE B 836     109.328 117.750 -35.830  1.00  0.00           C  
ATOM   1105  CD1 PHE B 836     110.568 117.201 -35.565  1.00  0.00           C  
ATOM   1106  CD2 PHE B 836     108.990 118.966 -35.246  1.00  0.00           C  
ATOM   1107  CE1 PHE B 836     111.459 117.846 -34.737  1.00  0.00           C  
ATOM   1108  CE2 PHE B 836     109.874 119.621 -34.414  1.00  0.00           C  
ATOM   1109  CZ  PHE B 836     111.113 119.061 -34.157  1.00  0.00           C  
ATOM   1110  N   PHE B 837     105.351 116.264 -36.530  1.00  0.00           N  
ATOM   1111  CA  PHE B 837     104.088 116.142 -37.237  1.00  0.00           C  
ATOM   1112  C   PHE B 837     104.031 117.412 -38.075  1.00  0.00           C  
ATOM   1113  O   PHE B 837     104.206 118.516 -37.568  1.00  0.00           O  
ATOM   1114  CB  PHE B 837     102.889 116.098 -36.285  1.00  0.00           C  
ATOM   1115  CG  PHE B 837     101.565 116.166 -36.991  1.00  0.00           C  
ATOM   1116  CD1 PHE B 837     101.128 115.107 -37.774  1.00  0.00           C  
ATOM   1117  CD2 PHE B 837     100.782 117.317 -36.920  1.00  0.00           C  
ATOM   1118  CE1 PHE B 837      99.939 115.191 -38.482  1.00  0.00           C  
ATOM   1119  CE2 PHE B 837      99.584 117.416 -37.629  1.00  0.00           C  
ATOM   1120  CZ  PHE B 837      99.162 116.351 -38.409  1.00  0.00           C  
ATOM   1121  N   ARG B 838     103.791 117.230 -39.363  1.00  0.00           N  
ATOM   1122  CA  ARG B 838     103.733 118.319 -40.321  1.00  0.00           C  
ATOM   1123  C   ARG B 838     102.632 119.331 -40.038  1.00  0.00           C  
ATOM   1124  O   ARG B 838     102.017 119.848 -40.962  1.00  0.00           O  
ATOM   1125  CB  ARG B 838     103.542 117.719 -41.706  1.00  0.00           C  
ATOM   1126  CG  ARG B 838     104.219 118.466 -42.809  1.00  0.00           C  
ATOM   1127  CD  ARG B 838     104.854 117.475 -43.764  1.00  0.00           C  
ATOM   1128  NE  ARG B 838     106.217 117.124 -43.370  1.00  0.00           N  
ATOM   1129  CZ  ARG B 838     107.048 116.397 -44.117  1.00  0.00           C  
ATOM   1130  NH1 ARG B 838     106.654 115.933 -45.299  1.00  0.00           N  
ATOM   1131  NH2 ARG B 838     108.285 116.159 -43.699  1.00  0.00           N  
ATOM   1132  N   LEU B 839     102.395 119.634 -38.768  1.00  0.00           N  
ATOM   1133  CA  LEU B 839     101.339 120.573 -38.416  1.00  0.00           C  
ATOM   1134  C   LEU B 839     101.373 121.883 -39.190  1.00  0.00           C  
ATOM   1135  O   LEU B 839     100.336 122.518 -39.341  1.00  0.00           O  
ATOM   1136  CB  LEU B 839     101.351 120.875 -36.911  1.00  0.00           C  
ATOM   1137  CG  LEU B 839     100.223 121.786 -36.390  1.00  0.00           C  
ATOM   1138  CD1 LEU B 839      98.866 121.186 -36.705  1.00  0.00           C  
ATOM   1139  CD2 LEU B 839     100.357 121.983 -34.891  1.00  0.00           C  
ATOM   1140  N   SER B 840     102.542 122.294 -39.679  1.00  0.00           N  
ATOM   1141  CA  SER B 840     102.637 123.558 -40.419  1.00  0.00           C  
ATOM   1142  C   SER B 840     101.652 123.623 -41.582  1.00  0.00           C  
ATOM   1143  O   SER B 840     101.322 124.705 -42.060  1.00  0.00           O  
ATOM   1144  CB  SER B 840     104.058 123.796 -40.917  1.00  0.00           C  
ATOM   1145  OG  SER B 840     104.560 122.647 -41.560  1.00  0.00           O  
ATOM   1146  N   LYS B 841     101.201 122.466 -42.055  1.00  0.00           N  
ATOM   1147  CA  LYS B 841     100.194 122.427 -43.112  1.00  0.00           C  
ATOM   1148  C   LYS B 841      98.876 122.391 -42.314  1.00  0.00           C  
ATOM   1149  O   LYS B 841      98.876 122.641 -41.103  1.00  0.00           O  
ATOM   1150  CB  LYS B 841     100.335 121.145 -43.934  1.00  0.00           C  
ATOM   1151  CG  LYS B 841     101.715 120.935 -44.562  1.00  0.00           C  
ATOM   1152  CD  LYS B 841     101.749 119.682 -45.456  1.00  0.00           C  
ATOM   1153  CE  LYS B 841     102.982 119.663 -46.377  1.00  0.00           C  
ATOM   1154  NZ  LYS B 841     102.995 118.488 -47.305  1.00  0.00           N  
ATOM   1155  N   TYR B 844      97.753 122.090 -42.951  1.00  0.00           N  
ATOM   1156  CA  TYR B 844      96.490 122.013 -42.198  1.00  0.00           C  
ATOM   1157  C   TYR B 844      96.012 123.321 -41.592  1.00  0.00           C  
ATOM   1158  O   TYR B 844      94.830 123.457 -41.284  1.00  0.00           O  
ATOM   1159  CB  TYR B 844      96.593 121.002 -41.052  1.00  0.00           C  
ATOM   1160  CG  TYR B 844      97.017 119.635 -41.488  1.00  0.00           C  
ATOM   1161  CD1 TYR B 844      98.340 119.226 -41.372  1.00  0.00           C  
ATOM   1162  CD2 TYR B 844      96.109 118.765 -42.073  1.00  0.00           C  
ATOM   1163  CE1 TYR B 844      98.755 117.984 -41.832  1.00  0.00           C  
ATOM   1164  CE2 TYR B 844      96.506 117.518 -42.543  1.00  0.00           C  
ATOM   1165  CZ  TYR B 844      97.831 117.132 -42.421  1.00  0.00           C  
ATOM   1166  OH  TYR B 844      98.224 115.899 -42.897  1.00  0.00           O  
ATOM   1167  N   GLN B 845      96.919 124.270 -41.392  1.00  0.00           N  
ATOM   1168  CA  GLN B 845      96.530 125.543 -40.812  1.00  0.00           C  
ATOM   1169  C   GLN B 845      95.239 126.057 -41.436  1.00  0.00           C  
ATOM   1170  O   GLN B 845      94.265 126.354 -40.743  1.00  0.00           O  
ATOM   1171  CB  GLN B 845      97.602 126.594 -41.037  1.00  0.00           C  
ATOM   1172  CG  GLN B 845      97.131 127.961 -40.575  1.00  0.00           C  
ATOM   1173  CD  GLN B 845      98.021 129.087 -41.027  1.00  0.00           C  
ATOM   1174  OE1 GLN B 845      99.231 129.081 -40.785  1.00  0.00           O  
ATOM   1175  NE2 GLN B 845      97.423 130.073 -41.678  1.00  0.00           N  
ATOM   1176  N   ASP B 846      95.253 126.170 -42.757  1.00  0.00           N  
ATOM   1177  CA  ASP B 846      94.103 126.655 -43.485  1.00  0.00           C  
ATOM   1178  C   ASP B 846      92.951 125.674 -43.506  1.00  0.00           C  
ATOM   1179  O   ASP B 846      91.798 126.079 -43.611  1.00  0.00           O  
ATOM   1180  CB  ASP B 846      94.527 127.027 -44.894  1.00  0.00           C  
ATOM   1181  CG  ASP B 846      95.559 128.136 -44.899  1.00  0.00           C  
ATOM   1182  OD1 ASP B 846      95.181 129.310 -44.667  1.00  0.00           O  
ATOM   1183  OD2 ASP B 846      96.750 127.825 -45.113  1.00  0.00           O  
ATOM   1184  N   LYS B 847      93.242 124.384 -43.411  1.00  0.00           N  
ATOM   1185  CA  LYS B 847      92.158 123.412 -43.375  1.00  0.00           C  
ATOM   1186  C   LYS B 847      91.458 123.576 -42.015  1.00  0.00           C  
ATOM   1187  O   LYS B 847      90.228 123.468 -41.904  1.00  0.00           O  
ATOM   1188  CB  LYS B 847      92.695 121.983 -43.521  1.00  0.00           C  
ATOM   1189  CG  LYS B 847      92.955 121.509 -44.939  1.00  0.00           C  
ATOM   1190  CD  LYS B 847      93.521 120.117 -44.890  1.00  0.00           C  
ATOM   1191  CE  LYS B 847      94.121 119.694 -46.214  1.00  0.00           C  
ATOM   1192  NZ  LYS B 847      94.972 118.452 -46.067  1.00  0.00           N  
ATOM   1193  N   LEU B 848      92.256 123.838 -40.981  1.00  0.00           N  
ATOM   1194  CA  LEU B 848      91.705 124.043 -39.650  1.00  0.00           C  
ATOM   1195  C   LEU B 848      90.837 125.282 -39.755  1.00  0.00           C  
ATOM   1196  O   LEU B 848      89.624 125.216 -39.537  1.00  0.00           O  
ATOM   1197  CB  LEU B 848      92.811 124.253 -38.602  1.00  0.00           C  
ATOM   1198  CG  LEU B 848      93.762 123.071 -38.336  1.00  0.00           C  
ATOM   1199  CD1 LEU B 848      94.824 123.481 -37.344  1.00  0.00           C  
ATOM   1200  CD2 LEU B 848      92.991 121.874 -37.817  1.00  0.00           C  
ATOM   1201  N   LEU B 849      91.454 126.402 -40.123  1.00  0.00           N  
ATOM   1202  CA  LEU B 849      90.727 127.659 -40.263  1.00  0.00           C  
ATOM   1203  C   LEU B 849      89.444 127.462 -41.068  1.00  0.00           C  
ATOM   1204  O   LEU B 849      88.432 128.136 -40.847  1.00  0.00           O  
ATOM   1205  CB  LEU B 849      91.612 128.711 -40.936  1.00  0.00           C  
ATOM   1206  CG  LEU B 849      92.761 129.292 -40.108  1.00  0.00           C  
ATOM   1207  CD1 LEU B 849      93.480 130.354 -40.919  1.00  0.00           C  
ATOM   1208  CD2 LEU B 849      92.223 129.896 -38.819  1.00  0.00           C  
ATOM   1209  N   GLU B 850      89.498 126.529 -42.005  1.00  0.00           N  
ATOM   1210  CA  GLU B 850      88.356 126.226 -42.841  1.00  0.00           C  
ATOM   1211  C   GLU B 850      87.309 125.428 -42.055  1.00  0.00           C  
ATOM   1212  O   GLU B 850      86.111 125.632 -42.220  1.00  0.00           O  
ATOM   1213  CB  GLU B 850      88.851 125.468 -44.064  1.00  0.00           C  
ATOM   1214  CG  GLU B 850      87.847 124.580 -44.734  1.00  0.00           C  
ATOM   1215  CD  GLU B 850      88.454 123.864 -45.923  1.00  0.00           C  
ATOM   1216  OE1 GLU B 850      89.700 123.668 -45.924  1.00  0.00           O  
ATOM   1217  OE2 GLU B 850      87.689 123.493 -46.845  1.00  0.00           O  
ATOM   1218  N   LEU B 851      87.762 124.534 -41.181  1.00  0.00           N  
ATOM   1219  CA  LEU B 851      86.833 123.745 -40.372  1.00  0.00           C  
ATOM   1220  C   LEU B 851      86.019 124.653 -39.449  1.00  0.00           C  
ATOM   1221  O   LEU B 851      84.806 124.494 -39.321  1.00  0.00           O  
ATOM   1222  CB  LEU B 851      87.583 122.719 -39.515  1.00  0.00           C  
ATOM   1223  CG  LEU B 851      86.609 121.757 -38.830  1.00  0.00           C  
ATOM   1224  CD1 LEU B 851      86.057 120.801 -39.881  1.00  0.00           C  
ATOM   1225  CD2 LEU B 851      87.294 121.000 -37.698  1.00  0.00           C  
ATOM   1226  N   TYR B 852      86.707 125.592 -38.806  1.00  0.00           N  
ATOM   1227  CA  TYR B 852      86.090 126.539 -37.889  1.00  0.00           C  
ATOM   1228  C   TYR B 852      85.062 127.390 -38.603  1.00  0.00           C  
ATOM   1229  O   TYR B 852      84.033 127.756 -38.045  1.00  0.00           O  
ATOM   1230  CB  TYR B 852      87.148 127.469 -37.316  1.00  0.00           C  
ATOM   1231  CG  TYR B 852      88.325 126.767 -36.712  1.00  0.00           C  
ATOM   1232  CD1 TYR B 852      89.548 127.415 -36.595  1.00  0.00           C  
ATOM   1233  CD2 TYR B 852      88.224 125.457 -36.251  1.00  0.00           C  
ATOM   1234  CE1 TYR B 852      90.641 126.788 -36.043  1.00  0.00           C  
ATOM   1235  CE2 TYR B 852      89.320 124.818 -35.689  1.00  0.00           C  
ATOM   1236  CZ  TYR B 852      90.524 125.496 -35.591  1.00  0.00           C  
ATOM   1237  OH  TYR B 852      91.612 124.885 -35.032  1.00  0.00           O  
ATOM   1238  N   GLU B 853      85.382 127.728 -39.840  1.00  0.00           N  
ATOM   1239  CA  GLU B 853      84.527 128.547 -40.686  1.00  0.00           C  
ATOM   1240  C   GLU B 853      83.253 127.790 -41.048  1.00  0.00           C  
ATOM   1241  O   GLU B 853      82.129 128.253 -40.821  1.00  0.00           O  
ATOM   1242  CB  GLU B 853      85.296 128.889 -41.960  1.00  0.00           C  
ATOM   1243  CG  GLU B 853      84.410 129.208 -43.140  1.00  0.00           C  
ATOM   1244  CD  GLU B 853      84.071 130.678 -43.239  1.00  0.00           C  
ATOM   1245  OE1 GLU B 853      83.759 131.285 -42.184  1.00  0.00           O  
ATOM   1246  OE2 GLU B 853      84.116 131.215 -44.379  1.00  0.00           O  
ATOM   1247  N   LYS B 854      83.466 126.615 -41.620  1.00  0.00           N  
ATOM   1248  CA  LYS B 854      82.421 125.719 -42.076  1.00  0.00           C  
ATOM   1249  C   LYS B 854      81.664 125.040 -40.937  1.00  0.00           C  
ATOM   1250  O   LYS B 854      80.641 124.403 -41.173  1.00  0.00           O  
ATOM   1251  CB  LYS B 854      83.084 124.701 -43.019  1.00  0.00           C  
ATOM   1252  CG  LYS B 854      82.376 123.378 -43.288  1.00  0.00           C  
ATOM   1253  CD  LYS B 854      83.357 122.433 -44.026  1.00  0.00           C  
ATOM   1254  CE  LYS B 854      82.711 121.136 -44.525  1.00  0.00           C  
ATOM   1255  NZ  LYS B 854      83.674 120.346 -45.370  1.00  0.00           N  
ATOM   1256  N   ASN B 855      82.152 125.189 -39.704  1.00  0.00           N  
ATOM   1257  CA  ASN B 855      81.499 124.580 -38.538  1.00  0.00           C  
ATOM   1258  C   ASN B 855      81.672 125.375 -37.259  1.00  0.00           C  
ATOM   1259  O   ASN B 855      82.597 125.138 -36.490  1.00  0.00           O  
ATOM   1260  CB  ASN B 855      82.037 123.182 -38.297  1.00  0.00           C  
ATOM   1261  CG  ASN B 855      81.825 122.290 -39.471  1.00  0.00           C  
ATOM   1262  OD1 ASN B 855      80.721 121.810 -39.698  1.00  0.00           O  
ATOM   1263  ND2 ASN B 855      82.881 122.075 -40.253  1.00  0.00           N  
ATOM   1264  N   PRO B 856      80.763 126.314 -37.002  1.00  0.00           N  
ATOM   1265  CA  PRO B 856      80.816 127.152 -35.798  1.00  0.00           C  
ATOM   1266  C   PRO B 856      80.763 126.347 -34.496  1.00  0.00           C  
ATOM   1267  O   PRO B 856      81.445 126.668 -33.536  1.00  0.00           O  
ATOM   1268  CB  PRO B 856      79.592 128.056 -35.950  1.00  0.00           C  
ATOM   1269  CG  PRO B 856      79.364 128.086 -37.448  1.00  0.00           C  
ATOM   1270  CD  PRO B 856      79.603 126.654 -37.838  1.00  0.00           C  
ATOM   1271  N   GLU B 857      79.957 125.295 -34.477  1.00  0.00           N  
ATOM   1272  CA  GLU B 857      79.801 124.478 -33.285  1.00  0.00           C  
ATOM   1273  C   GLU B 857      80.950 123.500 -32.978  1.00  0.00           C  
ATOM   1274  O   GLU B 857      80.862 122.734 -32.016  1.00  0.00           O  
ATOM   1275  CB  GLU B 857      78.482 123.703 -33.355  1.00  0.00           C  
ATOM   1276  CG  GLU B 857      77.308 124.488 -33.949  1.00  0.00           C  
ATOM   1277  CD  GLU B 857      76.246 124.864 -32.922  1.00  0.00           C  
ATOM   1278  OE1 GLU B 857      75.762 123.965 -32.191  1.00  0.00           O  
ATOM   1279  OE2 GLU B 857      75.889 126.063 -32.859  1.00  0.00           O  
ATOM   1280  N   PHE B 858      82.022 123.507 -33.767  1.00  0.00           N  
ATOM   1281  CA  PHE B 858      83.134 122.606 -33.467  1.00  0.00           C  
ATOM   1282  C   PHE B 858      83.741 122.979 -32.121  1.00  0.00           C  
ATOM   1283  O   PHE B 858      84.006 122.111 -31.289  1.00  0.00           O  
ATOM   1284  CB  PHE B 858      84.223 122.670 -34.532  1.00  0.00           C  
ATOM   1285  CG  PHE B 858      85.330 121.685 -34.307  1.00  0.00           C  
ATOM   1286  CD1 PHE B 858      85.064 120.316 -34.304  1.00  0.00           C  
ATOM   1287  CD2 PHE B 858      86.647 122.117 -34.125  1.00  0.00           C  
ATOM   1288  CE1 PHE B 858      86.104 119.383 -34.118  1.00  0.00           C  
ATOM   1289  CE2 PHE B 858      87.700 121.198 -33.939  1.00  0.00           C  
ATOM   1290  CZ  PHE B 858      87.429 119.830 -33.938  1.00  0.00           C  
ATOM   1291  N   ILE B 859      83.990 124.270 -31.922  1.00  0.00           N  
ATOM   1292  CA  ILE B 859      84.533 124.770 -30.656  1.00  0.00           C  
ATOM   1293  C   ILE B 859      83.310 125.350 -29.960  1.00  0.00           C  
ATOM   1294  O   ILE B 859      82.708 126.309 -30.452  1.00  0.00           O  
ATOM   1295  CB  ILE B 859      85.581 125.830 -30.916  1.00  0.00           C  
ATOM   1296  CG1 ILE B 859      86.632 125.245 -31.858  1.00  0.00           C  
ATOM   1297  CG2 ILE B 859      86.212 126.269 -29.610  1.00  0.00           C  
ATOM   1298  CD1 ILE B 859      87.581 126.247 -32.390  1.00  0.00           C  
ATOM   1299  N   GLN B 860      82.936 124.782 -28.816  1.00  0.00           N  
ATOM   1300  CA  GLN B 860      81.701 125.231 -28.206  1.00  0.00           C  
ATOM   1301  C   GLN B 860      81.587 126.469 -27.354  1.00  0.00           C  
ATOM   1302  O   GLN B 860      80.795 127.356 -27.694  1.00  0.00           O  
ATOM   1303  CB  GLN B 860      81.004 124.093 -27.497  1.00  0.00           C  
ATOM   1304  CG  GLN B 860      79.500 124.300 -27.552  1.00  0.00           C  
ATOM   1305  CD  GLN B 860      79.092 125.211 -28.696  1.00  0.00           C  
ATOM   1306  OE1 GLN B 860      79.592 125.078 -29.811  1.00  0.00           O  
ATOM   1307  NE2 GLN B 860      78.181 126.137 -28.425  1.00  0.00           N  
ATOM   1308  N   PRO B 861      82.282 126.545 -26.211  1.00  0.00           N  
ATOM   1309  CA  PRO B 861      82.025 127.838 -25.573  1.00  0.00           C  
ATOM   1310  C   PRO B 861      82.436 128.832 -26.676  1.00  0.00           C  
ATOM   1311  O   PRO B 861      83.594 128.865 -27.095  1.00  0.00           O  
ATOM   1312  CB  PRO B 861      82.979 127.833 -24.389  1.00  0.00           C  
ATOM   1313  CG  PRO B 861      83.123 126.374 -24.076  1.00  0.00           C  
ATOM   1314  CD  PRO B 861      83.235 125.735 -25.443  1.00  0.00           C  
ATOM   1315  N   ASP B 862      81.472 129.590 -27.190  1.00  0.00           N  
ATOM   1316  CA  ASP B 862      81.754 130.524 -28.272  1.00  0.00           C  
ATOM   1317  C   ASP B 862      82.899 131.480 -27.963  1.00  0.00           C  
ATOM   1318  O   ASP B 862      83.705 131.798 -28.841  1.00  0.00           O  
ATOM   1319  CB  ASP B 862      80.496 131.309 -28.630  1.00  0.00           C  
ATOM   1320  CG  ASP B 862      79.372 130.412 -29.107  1.00  0.00           C  
ATOM   1321  OD1 ASP B 862      79.574 129.679 -30.107  1.00  0.00           O  
ATOM   1322  OD2 ASP B 862      78.287 130.440 -28.478  1.00  0.00           O  
ATOM   1323  N   TYR B 863      82.975 131.935 -26.717  1.00  0.00           N  
ATOM   1324  CA  TYR B 863      84.042 132.839 -26.340  1.00  0.00           C  
ATOM   1325  C   TYR B 863      85.381 132.126 -26.351  1.00  0.00           C  
ATOM   1326  O   TYR B 863      86.399 132.716 -26.014  1.00  0.00           O  
ATOM   1327  CB  TYR B 863      83.771 133.469 -24.965  1.00  0.00           C  
ATOM   1328  CG  TYR B 863      83.204 132.533 -23.922  1.00  0.00           C  
ATOM   1329  CD1 TYR B 863      84.027 131.654 -23.208  1.00  0.00           C  
ATOM   1330  CD2 TYR B 863      81.830 132.509 -23.669  1.00  0.00           C  
ATOM   1331  CE1 TYR B 863      83.488 130.761 -22.263  1.00  0.00           C  
ATOM   1332  CE2 TYR B 863      81.283 131.634 -22.742  1.00  0.00           C  
ATOM   1333  CZ  TYR B 863      82.111 130.755 -22.041  1.00  0.00           C  
ATOM   1334  OH  TYR B 863      81.536 129.852 -21.166  1.00  0.00           O  
ATOM   1335  N   ARG B 864      85.385 130.859 -26.748  1.00  0.00           N  
ATOM   1336  CA  ARG B 864      86.623 130.093 -26.811  1.00  0.00           C  
ATOM   1337  C   ARG B 864      87.048 129.927 -28.257  1.00  0.00           C  
ATOM   1338  O   ARG B 864      88.227 130.006 -28.562  1.00  0.00           O  
ATOM   1339  CB  ARG B 864      86.454 128.702 -26.194  1.00  0.00           C  
ATOM   1340  CG  ARG B 864      86.110 128.680 -24.727  1.00  0.00           C  
ATOM   1341  CD  ARG B 864      87.287 129.039 -23.854  1.00  0.00           C  
ATOM   1342  NE  ARG B 864      86.779 129.522 -22.580  1.00  0.00           N  
ATOM   1343  CZ  ARG B 864      87.522 130.018 -21.599  1.00  0.00           C  
ATOM   1344  NH1 ARG B 864      88.840 130.097 -21.726  1.00  0.00           N  
ATOM   1345  NH2 ARG B 864      86.929 130.465 -20.496  1.00  0.00           N  
ATOM   1346  N   ARG B 865      86.093 129.690 -29.152  1.00  0.00           N  
ATOM   1347  CA  ARG B 865      86.441 129.499 -30.555  1.00  0.00           C  
ATOM   1348  C   ARG B 865      87.207 130.693 -31.063  1.00  0.00           C  
ATOM   1349  O   ARG B 865      88.034 130.581 -31.957  1.00  0.00           O  
ATOM   1350  CB  ARG B 865      85.197 129.241 -31.414  1.00  0.00           C  
ATOM   1351  CG  ARG B 865      84.104 130.279 -31.351  1.00  0.00           C  
ATOM   1352  CD  ARG B 865      82.874 129.750 -32.082  1.00  0.00           C  
ATOM   1353  NE  ARG B 865      81.808 130.742 -32.189  1.00  0.00           N  
ATOM   1354  CZ  ARG B 865      80.610 130.503 -32.720  1.00  0.00           C  
ATOM   1355  NH1 ARG B 865      80.323 129.296 -33.197  1.00  0.00           N  
ATOM   1356  NH2 ARG B 865      79.694 131.471 -32.773  1.00  0.00           N  
ATOM   1357  N   ASN B 866      86.951 131.845 -30.470  1.00  0.00           N  
ATOM   1358  CA  ASN B 866      87.668 133.038 -30.872  1.00  0.00           C  
ATOM   1359  C   ASN B 866      89.152 132.815 -30.582  1.00  0.00           C  
ATOM   1360  O   ASN B 866      90.006 132.997 -31.445  1.00  0.00           O  
ATOM   1361  CB  ASN B 866      87.154 134.248 -30.089  1.00  0.00           C  
ATOM   1362  CG  ASN B 866      85.641 134.381 -30.146  1.00  0.00           C  
ATOM   1363  OD1 ASN B 866      85.033 134.381 -31.227  1.00  0.00           O  
ATOM   1364  ND2 ASN B 866      85.021 134.505 -28.975  1.00  0.00           N  
ATOM   1365  N   GLU B 867      89.455 132.404 -29.358  1.00  0.00           N  
ATOM   1366  CA  GLU B 867      90.839 132.175 -28.982  1.00  0.00           C  
ATOM   1367  C   GLU B 867      91.531 131.187 -29.924  1.00  0.00           C  
ATOM   1368  O   GLU B 867      92.696 131.373 -30.250  1.00  0.00           O  
ATOM   1369  CB  GLU B 867      90.918 131.689 -27.531  1.00  0.00           C  
ATOM   1370  CG  GLU B 867      90.053 132.513 -26.572  1.00  0.00           C  
ATOM   1371  CD  GLU B 867      90.258 132.157 -25.100  1.00  0.00           C  
ATOM   1372  OE1 GLU B 867      90.197 130.960 -24.738  1.00  0.00           O  
ATOM   1373  OE2 GLU B 867      90.474 133.088 -24.299  1.00  0.00           O  
ATOM   1374  N   ILE B 868      90.822 130.158 -30.384  1.00  0.00           N  
ATOM   1375  CA  ILE B 868      91.424 129.173 -31.283  1.00  0.00           C  
ATOM   1376  C   ILE B 868      91.638 129.629 -32.729  1.00  0.00           C  
ATOM   1377  O   ILE B 868      92.680 129.326 -33.322  1.00  0.00           O  
ATOM   1378  CB  ILE B 868      90.615 127.845 -31.297  1.00  0.00           C  
ATOM   1379  CG1 ILE B 868      91.124 126.906 -30.199  1.00  0.00           C  
ATOM   1380  CG2 ILE B 868      90.790 127.123 -32.639  1.00  0.00           C  
ATOM   1381  CD1 ILE B 868      90.913 127.390 -28.826  1.00  0.00           C  
ATOM   1382  N   ILE B 869      90.662 130.329 -33.315  1.00  0.00           N  
ATOM   1383  CA  ILE B 869      90.826 130.801 -34.698  1.00  0.00           C  
ATOM   1384  C   ILE B 869      92.005 131.774 -34.701  1.00  0.00           C  
ATOM   1385  O   ILE B 869      92.785 131.845 -35.652  1.00  0.00           O  
ATOM   1386  CB  ILE B 869      89.550 131.527 -35.251  1.00  0.00           C  
ATOM   1387  CG1 ILE B 869      89.252 132.786 -34.441  1.00  0.00           C  
ATOM   1388  CG2 ILE B 869      88.357 130.609 -35.220  1.00  0.00           C  
ATOM   1389  CD1 ILE B 869      89.908 134.063 -34.990  1.00  0.00           C  
ATOM   1390  N   SER B 870      92.125 132.510 -33.604  1.00  0.00           N  
ATOM   1391  CA  SER B 870      93.180 133.478 -33.427  1.00  0.00           C  
ATOM   1392  C   SER B 870      94.525 132.749 -33.451  1.00  0.00           C  
ATOM   1393  O   SER B 870      95.338 132.957 -34.347  1.00  0.00           O  
ATOM   1394  CB  SER B 870      92.969 134.191 -32.096  1.00  0.00           C  
ATOM   1395  OG  SER B 870      93.702 135.396 -32.038  1.00  0.00           O  
ATOM   1396  N   PHE B 872      94.746 131.883 -32.468  1.00  0.00           N  
ATOM   1397  CA  PHE B 872      95.985 131.115 -32.360  1.00  0.00           C  
ATOM   1398  C   PHE B 872      96.423 130.511 -33.691  1.00  0.00           C  
ATOM   1399  O   PHE B 872      97.606 130.522 -34.022  1.00  0.00           O  
ATOM   1400  CB  PHE B 872      95.811 129.996 -31.326  1.00  0.00           C  
ATOM   1401  CG  PHE B 872      97.012 129.088 -31.185  1.00  0.00           C  
ATOM   1402  CD1 PHE B 872      97.987 129.342 -30.236  1.00  0.00           C  
ATOM   1403  CD2 PHE B 872      97.145 127.948 -31.983  1.00  0.00           C  
ATOM   1404  CE1 PHE B 872      99.081 128.472 -30.078  1.00  0.00           C  
ATOM   1405  CE2 PHE B 872      98.231 127.079 -31.831  1.00  0.00           C  
ATOM   1406  CZ  PHE B 872      99.197 127.342 -30.876  1.00  0.00           C  
ATOM   1407  N   VAL B 873      95.471 129.994 -34.457  1.00  0.00           N  
ATOM   1408  CA  VAL B 873      95.791 129.364 -35.731  1.00  0.00           C  
ATOM   1409  C   VAL B 873      96.161 130.369 -36.818  1.00  0.00           C  
ATOM   1410  O   VAL B 873      97.121 130.151 -37.559  1.00  0.00           O  
ATOM   1411  CB  VAL B 873      94.612 128.466 -36.215  1.00  0.00           C  
ATOM   1412  CG1 VAL B 873      94.957 127.793 -37.549  1.00  0.00           C  
ATOM   1413  CG2 VAL B 873      94.307 127.404 -35.159  1.00  0.00           C  
ATOM   1414  N   LYS B 874      95.411 131.466 -36.905  1.00  0.00           N  
ATOM   1415  CA  LYS B 874      95.668 132.500 -37.910  1.00  0.00           C  
ATOM   1416  C   LYS B 874      97.131 132.961 -37.966  1.00  0.00           C  
ATOM   1417  O   LYS B 874      97.623 133.372 -39.019  1.00  0.00           O  
ATOM   1418  CB  LYS B 874      94.764 133.717 -37.672  1.00  0.00           C  
ATOM   1419  CG  LYS B 874      93.345 133.570 -38.188  1.00  0.00           C  
ATOM   1420  CD  LYS B 874      92.540 134.844 -37.930  1.00  0.00           C  
ATOM   1421  CE  LYS B 874      91.130 134.766 -38.527  1.00  0.00           C  
ATOM   1422  NZ  LYS B 874      90.221 135.848 -38.029  1.00  0.00           N  
ATOM   1423  N   GLN B1082      97.827 132.900 -36.839  1.00  0.00           N  
ATOM   1424  CA  GLN B1082      99.216 133.310 -36.822  1.00  0.00           C  
ATOM   1425  C   GLN B1082     100.185 132.131 -36.708  1.00  0.00           C  
ATOM   1426  O   GLN B1082     100.941 131.854 -37.637  1.00  0.00           O  
ATOM   1427  CB  GLN B1082      99.454 134.306 -35.687  1.00  0.00           C  
ATOM   1428  CG  GLN B1082      99.092 133.813 -34.304  1.00  0.00           C  
ATOM   1429  CD  GLN B1082      99.452 134.831 -33.233  1.00  0.00           C  
ATOM   1430  OE1 GLN B1082      98.831 135.896 -33.134  1.00  0.00           O  
ATOM   1431  NE2 GLN B1082     100.473 134.515 -32.432  1.00  0.00           N  
ATOM   1432  N   GLY B1083     100.162 131.436 -35.574  1.00  0.00           N  
ATOM   1433  CA  GLY B1083     101.057 130.303 -35.376  1.00  0.00           C  
ATOM   1434  C   GLY B1083     101.028 129.297 -36.509  1.00  0.00           C  
ATOM   1435  O   GLY B1083     100.388 129.540 -37.536  1.00  0.00           O  
ATOM   1436  N   LEU B1084     101.714 128.169 -36.319  1.00  0.00           N  
ATOM   1437  CA  LEU B1084     101.765 127.114 -37.326  1.00  0.00           C  
ATOM   1438  C   LEU B1084     103.031 126.252 -37.235  1.00  0.00           C  
ATOM   1439  O   LEU B1084     103.238 125.371 -38.065  1.00  0.00           O  
ATOM   1440  CB  LEU B1084     101.680 127.737 -38.726  1.00  0.00           C  
ATOM   1441  CG  LEU B1084     101.590 126.842 -39.963  1.00  0.00           C  
ATOM   1442  CD1 LEU B1084     100.343 125.968 -39.841  1.00  0.00           C  
ATOM   1443  CD2 LEU B1084     101.567 127.698 -41.245  1.00  0.00           C  
ATOM   1444  N   LYS B1085     103.883 126.500 -36.246  1.00  0.00           N  
ATOM   1445  CA  LYS B1085     105.115 125.721 -36.123  1.00  0.00           C  
ATOM   1446  C   LYS B1085     104.752 124.240 -36.182  1.00  0.00           C  
ATOM   1447  O   LYS B1085     103.642 123.869 -35.809  1.00  0.00           O  
ATOM   1448  CB  LYS B1085     105.818 126.041 -34.799  1.00  0.00           C  
ATOM   1449  CG  LYS B1085     107.339 125.844 -34.816  1.00  0.00           C  
ATOM   1450  CD  LYS B1085     107.953 126.159 -33.449  1.00  0.00           C  
ATOM   1451  CE  LYS B1085     109.473 126.384 -33.519  1.00  0.00           C  
ATOM   1452  NZ  LYS B1085     109.867 127.679 -34.162  1.00  0.00           N  
ATOM   1453  N   ASP B1087     105.660 123.395 -36.670  1.00  0.00           N  
ATOM   1454  CA  ASP B1087     105.369 121.964 -36.741  1.00  0.00           C  
ATOM   1455  C   ASP B1087     105.257 121.429 -35.323  1.00  0.00           C  
ATOM   1456  O   ASP B1087     105.180 122.218 -34.383  1.00  0.00           O  
ATOM   1457  CB  ASP B1087     106.450 121.208 -37.515  1.00  0.00           C  
ATOM   1458  CG  ASP B1087     106.288 121.337 -39.028  1.00  0.00           C  
ATOM   1459  OD1 ASP B1087     105.183 121.046 -39.542  1.00  0.00           O  
ATOM   1460  OD2 ASP B1087     107.272 121.722 -39.703  1.00  0.00           O  
ATOM   1461  N   LEU B1088     105.264 120.112 -35.140  1.00  0.00           N  
ATOM   1462  CA  LEU B1088     105.096 119.593 -33.782  1.00  0.00           C  
ATOM   1463  C   LEU B1088     105.900 118.381 -33.317  1.00  0.00           C  
ATOM   1464  O   LEU B1088     105.912 117.325 -33.954  1.00  0.00           O  
ATOM   1465  CB  LEU B1088     103.613 119.299 -33.536  1.00  0.00           C  
ATOM   1466  CG  LEU B1088     103.274 118.818 -32.128  1.00  0.00           C  
ATOM   1467  CD1 LEU B1088     103.474 119.968 -31.162  1.00  0.00           C  
ATOM   1468  CD2 LEU B1088     101.848 118.315 -32.077  1.00  0.00           C  
ATOM   1469  N   SER B1089     106.550 118.545 -32.171  1.00  0.00           N  
ATOM   1470  CA  SER B1089     107.320 117.471 -31.568  1.00  0.00           C  
ATOM   1471  C   SER B1089     106.305 116.364 -31.255  1.00  0.00           C  
ATOM   1472  O   SER B1089     105.374 116.558 -30.472  1.00  0.00           O  
ATOM   1473  CB  SER B1089     107.988 117.977 -30.282  1.00  0.00           C  
ATOM   1474  OG  SER B1089     108.800 116.983 -29.678  1.00  0.00           O  
ATOM   1475  N   VAL B1090     106.487 115.206 -31.873  1.00  0.00           N  
ATOM   1476  CA  VAL B1090     105.573 114.091 -31.687  1.00  0.00           C  
ATOM   1477  C   VAL B1090     106.204 112.904 -30.980  1.00  0.00           C  
ATOM   1478  O   VAL B1090     105.508 111.991 -30.529  1.00  0.00           O  
ATOM   1479  CB  VAL B1090     105.036 113.638 -33.059  1.00  0.00           C  
ATOM   1480  CG1 VAL B1090     104.332 112.299 -32.955  1.00  0.00           C  
ATOM   1481  CG2 VAL B1090     104.088 114.684 -33.587  1.00  0.00           C  
ATOM   1482  N   THR B1091     107.523 112.927 -30.868  1.00  0.00           N  
ATOM   1483  CA  THR B1091     108.239 111.826 -30.241  1.00  0.00           C  
ATOM   1484  C   THR B1091     109.360 112.314 -29.332  1.00  0.00           C  
ATOM   1485  O   THR B1091     109.771 113.471 -29.400  1.00  0.00           O  
ATOM   1486  CB  THR B1091     108.860 110.917 -31.323  1.00  0.00           C  
ATOM   1487  OG1 THR B1091     108.892 109.561 -30.862  1.00  0.00           O  
ATOM   1488  CG2 THR B1091     110.279 111.378 -31.640  1.00  0.00           C  
ATOM   1489  N   ARG B1093     109.849 111.421 -28.480  1.00  0.00           N  
ATOM   1490  CA  ARG B1093     110.958 111.750 -27.590  1.00  0.00           C  
ATOM   1491  C   ARG B1093     111.965 110.609 -27.549  1.00  0.00           C  
ATOM   1492  O   ARG B1093     111.640 109.461 -27.866  1.00  0.00           O  
ATOM   1493  CB  ARG B1093     110.477 112.062 -26.165  1.00  0.00           C  
ATOM   1494  CG  ARG B1093     109.843 113.430 -26.011  1.00  0.00           C  
ATOM   1495  CD  ARG B1093     110.748 114.523 -26.543  1.00  0.00           C  
ATOM   1496  NE  ARG B1093     110.085 115.826 -26.553  1.00  0.00           N  
ATOM   1497  CZ  ARG B1093     109.820 116.543 -25.466  1.00  0.00           C  
ATOM   1498  NH1 ARG B1093     110.163 116.091 -24.265  1.00  0.00           N  
ATOM   1499  NH2 ARG B1093     109.210 117.718 -25.581  1.00  0.00           N  
ATOM   1500  N   PRO B1094     113.213 110.924 -27.174  1.00  0.00           N  
ATOM   1501  CA  PRO B1094     114.315 109.964 -27.072  1.00  0.00           C  
ATOM   1502  C   PRO B1094     114.096 108.921 -25.976  1.00  0.00           C  
ATOM   1503  O   PRO B1094     113.766 109.262 -24.836  1.00  0.00           O  
ATOM   1504  CB  PRO B1094     115.518 110.856 -26.776  1.00  0.00           C  
ATOM   1505  CG  PRO B1094     115.148 112.152 -27.426  1.00  0.00           C  
ATOM   1506  CD  PRO B1094     113.710 112.303 -27.028  1.00  0.00           C  
ATOM   1507  N   ARG B1097     114.287 107.653 -26.331  1.00  0.00           N  
ATOM   1508  CA  ARG B1097     114.134 106.546 -25.387  1.00  0.00           C  
ATOM   1509  C   ARG B1097     115.071 106.702 -24.188  1.00  0.00           C  
ATOM   1510  O   ARG B1097     114.815 106.147 -23.116  1.00  0.00           O  
ATOM   1511  CB  ARG B1097     114.415 105.211 -26.089  1.00  0.00           C  
ATOM   1512  CG  ARG B1097     114.726 104.046 -25.154  1.00  0.00           C  
ATOM   1513  CD  ARG B1097     113.678 102.970 -25.254  1.00  0.00           C  
ATOM   1514  NE  ARG B1097     112.414 103.368 -24.646  1.00  0.00           N  
ATOM   1515  CZ  ARG B1097     111.228 103.018 -25.124  1.00  0.00           C  
ATOM   1516  NH1 ARG B1097     111.155 102.274 -26.216  1.00  0.00           N  
ATOM   1517  NH2 ARG B1097     110.118 103.394 -24.506  1.00  0.00           N  
ATOM   1518  N   SER B1098     116.158 107.450 -24.375  1.00  0.00           N  
ATOM   1519  CA  SER B1098     117.126 107.683 -23.303  1.00  0.00           C  
ATOM   1520  C   SER B1098     116.528 108.612 -22.246  1.00  0.00           C  
ATOM   1521  O   SER B1098     117.001 108.660 -21.110  1.00  0.00           O  
ATOM   1522  CB  SER B1098     118.404 108.312 -23.862  1.00  0.00           C  
ATOM   1523  OG  SER B1098     118.172 109.649 -24.270  1.00  0.00           O  
ATOM   1524  N   ARG B1099     115.491 109.353 -22.633  1.00  0.00           N  
ATOM   1525  CA  ARG B1099     114.817 110.276 -21.724  1.00  0.00           C  
ATOM   1526  C   ARG B1099     113.489 109.723 -21.197  1.00  0.00           C  
ATOM   1527  O   ARG B1099     113.310 109.590 -19.984  1.00  0.00           O  
ATOM   1528  CB  ARG B1099     114.584 111.628 -22.408  1.00  0.00           C  
ATOM   1529  CG  ARG B1099     115.650 112.671 -22.087  1.00  0.00           C  
ATOM   1530  CD  ARG B1099     117.052 112.219 -22.511  1.00  0.00           C  
ATOM   1531  NE  ARG B1099     118.100 113.128 -22.039  1.00  0.00           N  
ATOM   1532  CZ  ARG B1099     118.104 114.443 -22.245  1.00  0.00           C  
ATOM   1533  NH1 ARG B1099     117.112 115.018 -22.918  1.00  0.00           N  
ATOM   1534  NH2 ARG B1099     119.099 115.187 -21.776  1.00  0.00           N  
ATOM   1535  N   VAL B1100     112.562 109.400 -22.096  1.00  0.00           N  
ATOM   1536  CA  VAL B1100     111.273 108.862 -21.674  1.00  0.00           C  
ATOM   1537  C   VAL B1100     111.235 107.345 -21.835  1.00  0.00           C  
ATOM   1538  O   VAL B1100     110.809 106.823 -22.860  1.00  0.00           O  
ATOM   1539  CB  VAL B1100     110.124 109.499 -22.473  1.00  0.00           C  
ATOM   1540  CG1 VAL B1100     108.793 108.966 -21.974  1.00  0.00           C  
ATOM   1541  CG2 VAL B1100     110.179 111.017 -22.336  1.00  0.00           C  
ATOM   1542  N   LYS B1101     111.685 106.644 -20.805  1.00  0.00           N  
ATOM   1543  CA  LYS B1101     111.727 105.191 -20.833  1.00  0.00           C  
ATOM   1544  C   LYS B1101     110.327 104.587 -20.734  1.00  0.00           C  
ATOM   1545  O   LYS B1101     110.051 103.554 -21.347  1.00  0.00           O  
ATOM   1546  CB  LYS B1101     112.600 104.680 -19.681  1.00  0.00           C  
ATOM   1547  CG  LYS B1101     113.299 103.357 -19.958  1.00  0.00           C  
ATOM   1548  CD  LYS B1101     114.516 103.553 -20.857  1.00  0.00           C  
ATOM   1549  CE  LYS B1101     115.132 102.217 -21.282  1.00  0.00           C  
ATOM   1550  NZ  LYS B1101     114.238 101.434 -22.197  1.00  0.00           N  
ATOM   1551  N   TRP B1102     109.455 105.236 -19.958  1.00  0.00           N  
ATOM   1552  CA  TRP B1102     108.066 104.787 -19.749  1.00  0.00           C  
ATOM   1553  C   TRP B1102     107.103 105.379 -20.790  1.00  0.00           C  
ATOM   1554  O   TRP B1102     106.733 106.550 -20.712  1.00  0.00           O  
ATOM   1555  CB  TRP B1102     107.599 105.191 -18.347  1.00  0.00           C  
ATOM   1556  CG  TRP B1102     106.200 104.763 -17.975  1.00  0.00           C  
ATOM   1557  CD1 TRP B1102     105.225 105.556 -17.444  1.00  0.00           C  
ATOM   1558  CD2 TRP B1102     105.664 103.431 -17.991  1.00  0.00           C  
ATOM   1559  NE1 TRP B1102     104.123 104.807 -17.118  1.00  0.00           N  
ATOM   1560  CE2 TRP B1102     104.363 103.499 -17.441  1.00  0.00           C  
ATOM   1561  CE3 TRP B1102     106.156 102.188 -18.411  1.00  0.00           C  
ATOM   1562  CZ2 TRP B1102     103.547 102.369 -17.296  1.00  0.00           C  
ATOM   1563  CZ3 TRP B1102     105.341 101.058 -18.268  1.00  0.00           C  
ATOM   1564  CH2 TRP B1102     104.052 101.162 -17.713  1.00  0.00           C  
ATOM   1565  N   GLY B1103     106.696 104.567 -21.761  1.00  0.00           N  
ATOM   1566  CA  GLY B1103     105.794 105.059 -22.785  1.00  0.00           C  
ATOM   1567  C   GLY B1103     105.566 104.094 -23.932  1.00  0.00           C  
ATOM   1568  O   GLY B1103     105.684 102.882 -23.769  1.00  0.00           O  
ATOM   1569  N   ILE B1104     105.218 104.643 -25.091  1.00  0.00           N  
ATOM   1570  CA  ILE B1104     104.970 103.843 -26.281  1.00  0.00           C  
ATOM   1571  C   ILE B1104     106.100 104.047 -27.290  1.00  0.00           C  
ATOM   1572  O   ILE B1104     106.342 105.164 -27.759  1.00  0.00           O  
ATOM   1573  CB  ILE B1104     103.624 104.228 -26.956  1.00  0.00           C  
ATOM   1574  CG1 ILE B1104     102.447 103.855 -26.050  1.00  0.00           C  
ATOM   1575  CG2 ILE B1104     103.498 103.527 -28.306  1.00  0.00           C  
ATOM   1576  CD1 ILE B1104     101.100 104.331 -26.573  1.00  0.00           C  
ATOM   1577  N   PRO B1105     106.807 102.961 -27.637  1.00  0.00           N  
ATOM   1578  CA  PRO B1105     107.914 103.007 -28.592  1.00  0.00           C  
ATOM   1579  C   PRO B1105     107.458 103.021 -30.049  1.00  0.00           C  
ATOM   1580  O   PRO B1105     106.596 102.235 -30.452  1.00  0.00           O  
ATOM   1581  CB  PRO B1105     108.697 101.746 -28.256  1.00  0.00           C  
ATOM   1582  CG  PRO B1105     107.601 100.786 -27.933  1.00  0.00           C  
ATOM   1583  CD  PRO B1105     106.681 101.613 -27.053  1.00  0.00           C  
ATOM   1584  N   VAL B1106     108.035 103.924 -30.833  1.00  0.00           N  
ATOM   1585  CA  VAL B1106     107.713 104.005 -32.248  1.00  0.00           C  
ATOM   1586  C   VAL B1106     108.053 102.641 -32.828  1.00  0.00           C  
ATOM   1587  O   VAL B1106     109.172 102.169 -32.678  1.00  0.00           O  
ATOM   1588  CB  VAL B1106     108.580 105.041 -32.954  1.00  0.00           C  
ATOM   1589  CG1 VAL B1106     108.185 105.124 -34.411  1.00  0.00           C  
ATOM   1590  CG2 VAL B1106     108.445 106.383 -32.270  1.00  0.00           C  
ATOM   1591  N   PRO B1107     107.095 101.994 -33.499  1.00  0.00           N  
ATOM   1592  CA  PRO B1107     107.282 100.670 -34.107  1.00  0.00           C  
ATOM   1593  C   PRO B1107     108.591 100.482 -34.882  1.00  0.00           C  
ATOM   1594  O   PRO B1107     109.337  99.530 -34.644  1.00  0.00           O  
ATOM   1595  CB  PRO B1107     106.067 100.539 -35.025  1.00  0.00           C  
ATOM   1596  CG  PRO B1107     105.035 101.314 -34.325  1.00  0.00           C  
ATOM   1597  CD  PRO B1107     105.782 102.546 -33.865  1.00  0.00           C  
ATOM   1598  N   PHE B1179     108.852 101.398 -35.811  1.00  0.00           N  
ATOM   1599  CA  PHE B1179     110.039 101.349 -36.659  1.00  0.00           C  
ATOM   1600  C   PHE B1179     111.271 102.061 -36.100  1.00  0.00           C  
ATOM   1601  O   PHE B1179     112.199 102.362 -36.847  1.00  0.00           O  
ATOM   1602  CB  PHE B1179     109.696 101.919 -38.047  1.00  0.00           C  
ATOM   1603  CG  PHE B1179     109.198 103.348 -38.017  1.00  0.00           C  
ATOM   1604  CD1 PHE B1179     110.093 104.414 -37.956  1.00  0.00           C  
ATOM   1605  CD2 PHE B1179     107.830 103.623 -38.020  1.00  0.00           C  
ATOM   1606  CE1 PHE B1179     109.636 105.730 -37.896  1.00  0.00           C  
ATOM   1607  CE2 PHE B1179     107.364 104.933 -37.959  1.00  0.00           C  
ATOM   1608  CZ  PHE B1179     108.271 105.988 -37.898  1.00  0.00           C  
ATOM   1609  N   ASP B1192     111.290 102.324 -34.798  1.00  0.00           N  
ATOM   1610  CA  ASP B1192     112.433 102.997 -34.184  1.00  0.00           C  
ATOM   1611  C   ASP B1192     112.339 102.998 -32.660  1.00  0.00           C  
ATOM   1612  O   ASP B1192     111.913 103.982 -32.057  1.00  0.00           O  
ATOM   1613  CB  ASP B1192     112.528 104.441 -34.683  1.00  0.00           C  
ATOM   1614  CG  ASP B1192     113.780 105.152 -34.190  1.00  0.00           C  
ATOM   1615  OD1 ASP B1192     114.133 105.008 -32.996  1.00  0.00           O  
ATOM   1616  OD2 ASP B1192     114.405 105.871 -34.997  1.00  0.00           O  
ATOM   1617  N   PRO B1193     112.750 101.895 -32.016  1.00  0.00           N  
ATOM   1618  CA  PRO B1193     112.697 101.803 -30.552  1.00  0.00           C  
ATOM   1619  C   PRO B1193     113.446 102.938 -29.853  1.00  0.00           C  
ATOM   1620  O   PRO B1193     113.151 103.271 -28.706  1.00  0.00           O  
ATOM   1621  CB  PRO B1193     113.321 100.441 -30.269  1.00  0.00           C  
ATOM   1622  CG  PRO B1193     112.979  99.655 -31.502  1.00  0.00           C  
ATOM   1623  CD  PRO B1193     113.248 100.641 -32.604  1.00  0.00           C  
ATOM   1624  N   GLU B1194     114.415 103.528 -30.547  1.00  0.00           N  
ATOM   1625  CA  GLU B1194     115.193 104.620 -29.973  1.00  0.00           C  
ATOM   1626  C   GLU B1194     114.352 105.866 -29.713  1.00  0.00           C  
ATOM   1627  O   GLU B1194     114.850 106.860 -29.186  1.00  0.00           O  
ATOM   1628  CB  GLU B1194     116.370 104.984 -30.885  1.00  0.00           C  
ATOM   1629  CG  GLU B1194     117.645 104.153 -30.683  1.00  0.00           C  
ATOM   1630  CD  GLU B1194     118.286 104.329 -29.297  1.00  0.00           C  
ATOM   1631  OE1 GLU B1194     119.541 104.313 -29.214  1.00  0.00           O  
ATOM   1632  OE2 GLU B1194     117.545 104.467 -28.293  1.00  0.00           O  
ATOM   1633  N   HIS B1195     113.076 105.814 -30.086  1.00  0.00           N  
ATOM   1634  CA  HIS B1195     112.175 106.948 -29.881  1.00  0.00           C  
ATOM   1635  C   HIS B1195     110.792 106.529 -29.390  1.00  0.00           C  
ATOM   1636  O   HIS B1195     110.180 105.596 -29.915  1.00  0.00           O  
ATOM   1637  CB  HIS B1195     112.057 107.763 -31.168  1.00  0.00           C  
ATOM   1638  CG  HIS B1195     112.866 109.022 -31.157  1.00  0.00           C  
ATOM   1639  ND1 HIS B1195     113.212 109.697 -32.307  1.00  0.00           N  
ATOM   1640  CD2 HIS B1195     113.370 109.746 -30.130  1.00  0.00           C  
ATOM   1641  CE1 HIS B1195     113.894 110.783 -31.989  1.00  0.00           C  
ATOM   1642  NE2 HIS B1195     114.003 110.837 -30.673  1.00  0.00           N  
ATOM   1643  N   THR B1196     110.301 107.235 -28.380  1.00  0.00           N  
ATOM   1644  CA  THR B1196     109.003 106.927 -27.801  1.00  0.00           C  
ATOM   1645  C   THR B1196     107.933 107.951 -28.190  1.00  0.00           C  
ATOM   1646  O   THR B1196     108.193 109.155 -28.159  1.00  0.00           O  
ATOM   1647  CB  THR B1196     109.118 106.887 -26.279  1.00  0.00           C  
ATOM   1648  OG1 THR B1196     109.301 108.214 -25.786  1.00  0.00           O  
ATOM   1649  CG2 THR B1196     110.322 106.068 -25.871  1.00  0.00           C  
ATOM   1650  N   ILE B1198     106.745 107.470 -28.573  1.00  0.00           N  
ATOM   1651  CA  ILE B1198     105.627 108.352 -28.934  1.00  0.00           C  
ATOM   1652  C   ILE B1198     105.245 109.035 -27.627  1.00  0.00           C  
ATOM   1653  O   ILE B1198     104.527 108.472 -26.795  1.00  0.00           O  
ATOM   1654  CB  ILE B1198     104.422 107.563 -29.460  1.00  0.00           C  
ATOM   1655  CG1 ILE B1198     104.814 106.805 -30.727  1.00  0.00           C  
ATOM   1656  CG2 ILE B1198     103.276 108.511 -29.752  1.00  0.00           C  
ATOM   1657  CD1 ILE B1198     103.780 105.791 -31.191  1.00  0.00           C  
ATOM   1658  N   TYR B1199     105.723 110.264 -27.472  1.00  0.00           N  
ATOM   1659  CA  TYR B1199     105.531 111.004 -26.245  1.00  0.00           C  
ATOM   1660  C   TYR B1199     104.120 111.266 -25.727  1.00  0.00           C  
ATOM   1661  O   TYR B1199     103.604 110.466 -24.928  1.00  0.00           O  
ATOM   1662  CB  TYR B1199     106.341 112.307 -26.292  1.00  0.00           C  
ATOM   1663  CG  TYR B1199     106.580 112.884 -24.909  1.00  0.00           C  
ATOM   1664  CD1 TYR B1199     106.598 112.054 -23.788  1.00  0.00           C  
ATOM   1665  CD2 TYR B1199     106.733 114.258 -24.711  1.00  0.00           C  
ATOM   1666  CE1 TYR B1199     106.745 112.575 -22.507  1.00  0.00           C  
ATOM   1667  CE2 TYR B1199     106.884 114.790 -23.428  1.00  0.00           C  
ATOM   1668  CZ  TYR B1199     106.880 113.942 -22.333  1.00  0.00           C  
ATOM   1669  OH  TYR B1199     106.933 114.451 -21.057  1.00  0.00           O  
ATOM   1670  N   VAL B1200     103.482 112.357 -26.139  1.00  0.00           N  
ATOM   1671  CA  VAL B1200     102.150 112.623 -25.597  1.00  0.00           C  
ATOM   1672  C   VAL B1200     100.983 112.667 -26.573  1.00  0.00           C  
ATOM   1673  O   VAL B1200     100.063 111.864 -26.483  1.00  0.00           O  
ATOM   1674  CB  VAL B1200     102.152 113.924 -24.772  1.00  0.00           C  
ATOM   1675  CG1 VAL B1200     103.074 113.767 -23.576  1.00  0.00           C  
ATOM   1676  CG2 VAL B1200     102.610 115.082 -25.626  1.00  0.00           C  
ATOM   1677  N   TRP B1201     101.029 113.607 -27.504  1.00  0.00           N  
ATOM   1678  CA  TRP B1201      99.975 113.782 -28.484  1.00  0.00           C  
ATOM   1679  C   TRP B1201      99.389 112.486 -29.064  1.00  0.00           C  
ATOM   1680  O   TRP B1201      98.253 112.117 -28.757  1.00  0.00           O  
ATOM   1681  CB  TRP B1201     100.498 114.695 -29.580  1.00  0.00           C  
ATOM   1682  CG  TRP B1201     101.299 115.805 -28.989  1.00  0.00           C  
ATOM   1683  CD1 TRP B1201     102.636 116.011 -29.134  1.00  0.00           C  
ATOM   1684  CD2 TRP B1201     100.838 116.807 -28.066  1.00  0.00           C  
ATOM   1685  NE1 TRP B1201     103.042 117.069 -28.353  1.00  0.00           N  
ATOM   1686  CE2 TRP B1201     101.961 117.574 -27.688  1.00  0.00           C  
ATOM   1687  CE3 TRP B1201      99.586 117.123 -27.521  1.00  0.00           C  
ATOM   1688  CZ2 TRP B1201     101.875 118.639 -26.789  1.00  0.00           C  
ATOM   1689  CZ3 TRP B1201      99.498 118.186 -26.623  1.00  0.00           C  
ATOM   1690  CH2 TRP B1201     100.641 118.931 -26.265  1.00  0.00           C  
ATOM   1691  N   PHE B1202     100.142 111.780 -29.892  1.00  0.00           N  
ATOM   1692  CA  PHE B1202      99.596 110.560 -30.461  1.00  0.00           C  
ATOM   1693  C   PHE B1202      99.153 109.508 -29.451  1.00  0.00           C  
ATOM   1694  O   PHE B1202      98.354 108.642 -29.783  1.00  0.00           O  
ATOM   1695  CB  PHE B1202     100.580 109.962 -31.463  1.00  0.00           C  
ATOM   1696  CG  PHE B1202     100.469 110.566 -32.841  1.00  0.00           C  
ATOM   1697  CD1 PHE B1202     100.610 111.938 -33.027  1.00  0.00           C  
ATOM   1698  CD2 PHE B1202     100.167 109.766 -33.943  1.00  0.00           C  
ATOM   1699  CE1 PHE B1202     100.450 112.507 -34.282  1.00  0.00           C  
ATOM   1700  CE2 PHE B1202     100.002 110.325 -35.211  1.00  0.00           C  
ATOM   1701  CZ  PHE B1202     100.144 111.703 -35.379  1.00  0.00           C  
ATOM   1702  N   ASP B1203      99.635 109.591 -28.216  1.00  0.00           N  
ATOM   1703  CA  ASP B1203      99.255 108.615 -27.200  1.00  0.00           C  
ATOM   1704  C   ASP B1203      97.870 108.887 -26.637  1.00  0.00           C  
ATOM   1705  O   ASP B1203      96.925 108.170 -26.931  1.00  0.00           O  
ATOM   1706  CB  ASP B1203     100.285 108.589 -26.054  1.00  0.00           C  
ATOM   1707  CG  ASP B1203      99.958 107.534 -24.982  1.00  0.00           C  
ATOM   1708  OD1 ASP B1203      99.334 106.504 -25.329  1.00  0.00           O  
ATOM   1709  OD2 ASP B1203     100.335 107.720 -23.798  1.00  0.00           O  
ATOM   1710  N   ALA B1204      97.758 109.922 -25.817  1.00  0.00           N  
ATOM   1711  CA  ALA B1204      96.484 110.300 -25.200  1.00  0.00           C  
ATOM   1712  C   ALA B1204      95.346 110.502 -26.211  1.00  0.00           C  
ATOM   1713  O   ALA B1204      94.336 109.794 -26.187  1.00  0.00           O  
ATOM   1714  CB  ALA B1204      96.666 111.586 -24.367  1.00  0.00           C  
ATOM   1715  N   LEU B1205      95.514 111.475 -27.097  1.00  0.00           N  
ATOM   1716  CA  LEU B1205      94.481 111.761 -28.062  1.00  0.00           C  
ATOM   1717  C   LEU B1205      93.812 110.559 -28.719  1.00  0.00           C  
ATOM   1718  O   LEU B1205      92.596 110.444 -28.659  1.00  0.00           O  
ATOM   1719  CB  LEU B1205      95.013 112.731 -29.110  1.00  0.00           C  
ATOM   1720  CG  LEU B1205      95.300 114.073 -28.434  1.00  0.00           C  
ATOM   1721  CD1 LEU B1205      95.729 115.089 -29.451  1.00  0.00           C  
ATOM   1722  CD2 LEU B1205      94.048 114.554 -27.715  1.00  0.00           C  
ATOM   1723  N   PHE B1206      94.574 109.646 -29.311  1.00  0.00           N  
ATOM   1724  CA  PHE B1206      93.949 108.507 -29.981  1.00  0.00           C  
ATOM   1725  C   PHE B1206      93.189 107.543 -29.097  1.00  0.00           C  
ATOM   1726  O   PHE B1206      92.572 106.590 -29.582  1.00  0.00           O  
ATOM   1727  CB  PHE B1206      94.968 107.763 -30.845  1.00  0.00           C  
ATOM   1728  CG  PHE B1206      95.254 108.470 -32.124  1.00  0.00           C  
ATOM   1729  CD1 PHE B1206      96.203 109.489 -32.176  1.00  0.00           C  
ATOM   1730  CD2 PHE B1206      94.480 108.220 -33.246  1.00  0.00           C  
ATOM   1731  CE1 PHE B1206      96.359 110.254 -33.323  1.00  0.00           C  
ATOM   1732  CE2 PHE B1206      94.630 108.980 -34.393  1.00  0.00           C  
ATOM   1733  CZ  PHE B1206      95.569 109.996 -34.432  1.00  0.00           C  
ATOM   1734  N   ASN B1207      93.208 107.811 -27.800  1.00  0.00           N  
ATOM   1735  CA  ASN B1207      92.493 106.979 -26.855  1.00  0.00           C  
ATOM   1736  C   ASN B1207      91.005 107.007 -27.237  1.00  0.00           C  
ATOM   1737  O   ASN B1207      90.265 106.034 -27.048  1.00  0.00           O  
ATOM   1738  CB  ASN B1207      92.677 107.534 -25.454  1.00  0.00           C  
ATOM   1739  CG  ASN B1207      91.600 108.525 -25.084  1.00  0.00           C  
ATOM   1740  OD1 ASN B1207      90.491 108.135 -24.723  1.00  0.00           O  
ATOM   1741  ND2 ASN B1207      91.910 109.811 -25.184  1.00  0.00           N  
ATOM   1742  N   TYR B1208      90.577 108.129 -27.794  1.00  0.00           N  
ATOM   1743  CA  TYR B1208      89.191 108.294 -28.185  1.00  0.00           C  
ATOM   1744  C   TYR B1208      88.712 107.324 -29.253  1.00  0.00           C  
ATOM   1745  O   TYR B1208      87.529 106.962 -29.283  1.00  0.00           O  
ATOM   1746  CB  TYR B1208      88.978 109.715 -28.676  1.00  0.00           C  
ATOM   1747  CG  TYR B1208      89.167 110.728 -27.610  1.00  0.00           C  
ATOM   1748  CD1 TYR B1208      88.542 110.576 -26.381  1.00  0.00           C  
ATOM   1749  CD2 TYR B1208      89.934 111.857 -27.829  1.00  0.00           C  
ATOM   1750  CE1 TYR B1208      88.672 111.521 -25.401  1.00  0.00           C  
ATOM   1751  CE2 TYR B1208      90.066 112.819 -26.855  1.00  0.00           C  
ATOM   1752  CZ  TYR B1208      89.429 112.643 -25.648  1.00  0.00           C  
ATOM   1753  OH  TYR B1208      89.500 113.612 -24.693  1.00  0.00           O  
ATOM   1754  N   ILE B1209      89.619 106.940 -30.152  1.00  0.00           N  
ATOM   1755  CA  ILE B1209      89.291 106.012 -31.230  1.00  0.00           C  
ATOM   1756  C   ILE B1209      89.656 104.584 -30.839  1.00  0.00           C  
ATOM   1757  O   ILE B1209      88.828 103.673 -30.946  1.00  0.00           O  
ATOM   1758  CB  ILE B1209      90.043 106.365 -32.530  1.00  0.00           C  
ATOM   1759  CG1 ILE B1209      89.585 107.737 -33.032  1.00  0.00           C  
ATOM   1760  CG2 ILE B1209      89.813 105.264 -33.583  1.00  0.00           C  
ATOM   1761  CD1 ILE B1209      90.125 108.122 -34.380  1.00  0.00           C  
ATOM   1762  N   SER B1210      90.891 104.388 -30.378  1.00  0.00           N  
ATOM   1763  CA  SER B1210      91.324 103.057 -29.985  1.00  0.00           C  
ATOM   1764  C   SER B1210      90.340 102.349 -29.028  1.00  0.00           C  
ATOM   1765  O   SER B1210      90.092 101.140 -29.150  1.00  0.00           O  
ATOM   1766  CB  SER B1210      92.703 103.128 -29.339  1.00  0.00           C  
ATOM   1767  OG  SER B1210      92.638 103.677 -28.044  1.00  0.00           O  
ATOM   1768  N   ALA B1211      89.768 103.105 -28.090  1.00  0.00           N  
ATOM   1769  CA  ALA B1211      88.844 102.527 -27.116  1.00  0.00           C  
ATOM   1770  C   ALA B1211      87.606 101.901 -27.739  1.00  0.00           C  
ATOM   1771  O   ALA B1211      87.020 100.991 -27.154  1.00  0.00           O  
ATOM   1772  CB  ALA B1211      88.428 103.574 -26.099  1.00  0.00           C  
ATOM   1773  N   LEU B1212      87.198 102.387 -28.914  1.00  0.00           N  
ATOM   1774  CA  LEU B1212      86.006 101.849 -29.573  1.00  0.00           C  
ATOM   1775  C   LEU B1212      86.332 100.450 -29.979  1.00  0.00           C  
ATOM   1776  O   LEU B1212      85.459  99.596 -30.076  1.00  0.00           O  
ATOM   1777  CB  LEU B1212      85.616 102.673 -30.792  1.00  0.00           C  
ATOM   1778  CG  LEU B1212      85.240 104.115 -30.463  1.00  0.00           C  
ATOM   1779  CD1 LEU B1212      84.721 104.774 -31.722  1.00  0.00           C  
ATOM   1780  CD2 LEU B1212      84.198 104.155 -29.354  1.00  0.00           C  
ATOM   1781  N   GLU B1213      87.616 100.244 -30.230  1.00  0.00           N  
ATOM   1782  CA  GLU B1213      88.158  98.946 -30.576  1.00  0.00           C  
ATOM   1783  C   GLU B1213      87.249  98.089 -31.441  1.00  0.00           C  
ATOM   1784  O   GLU B1213      86.359  97.435 -30.932  1.00  0.00           O  
ATOM   1785  CB  GLU B1213      88.458  98.239 -29.266  1.00  0.00           C  
ATOM   1786  CG  GLU B1213      88.980  96.867 -29.370  1.00  0.00           C  
ATOM   1787  CD  GLU B1213      89.162  96.259 -28.011  1.00  0.00           C  
ATOM   1788  OE1 GLU B1213      89.739  96.936 -27.142  1.00  0.00           O  
ATOM   1789  OE2 GLU B1213      88.734  95.109 -27.808  1.00  0.00           O  
ATOM   1790  N   ASP B1284      87.450  98.082 -32.744  1.00  0.00           N  
ATOM   1791  CA  ASP B1284      86.618  97.230 -33.602  1.00  0.00           C  
ATOM   1792  C   ASP B1284      85.108  97.511 -33.560  1.00  0.00           C  
ATOM   1793  O   ASP B1284      84.296  96.743 -34.061  1.00  0.00           O  
ATOM   1794  CB  ASP B1284      86.889  95.732 -33.303  1.00  0.00           C  
ATOM   1795  CG  ASP B1284      85.751  95.055 -32.524  1.00  0.00           C  
ATOM   1796  OD1 ASP B1284      85.575  93.823 -32.681  1.00  0.00           O  
ATOM   1797  OD2 ASP B1284      85.035  95.739 -31.756  1.00  0.00           O  
ATOM   1798  N   LYS B1285      84.731  98.615 -32.947  1.00  0.00           N  
ATOM   1799  CA  LYS B1285      83.340  99.007 -32.899  1.00  0.00           C  
ATOM   1800  C   LYS B1285      83.413 100.468 -33.344  1.00  0.00           C  
ATOM   1801  O   LYS B1285      82.492 101.267 -33.137  1.00  0.00           O  
ATOM   1802  CB  LYS B1285      82.821  98.863 -31.476  1.00  0.00           C  
ATOM   1803  CG  LYS B1285      81.512  98.099 -31.380  1.00  0.00           C  
ATOM   1804  CD  LYS B1285      81.225  97.709 -29.951  1.00  0.00           C  
ATOM   1805  CE  LYS B1285      79.747  97.575 -29.697  1.00  0.00           C  
ATOM   1806  NZ  LYS B1285      79.504  97.579 -28.209  1.00  0.00           N  
ATOM   1807  N   VAL B1286      84.546 100.788 -33.967  1.00  0.00           N  
ATOM   1808  CA  VAL B1286      84.823 102.123 -34.470  1.00  0.00           C  
ATOM   1809  C   VAL B1286      83.799 102.533 -35.480  1.00  0.00           C  
ATOM   1810  O   VAL B1286      83.237 103.612 -35.396  1.00  0.00           O  
ATOM   1811  CB  VAL B1286      86.176 102.229 -35.215  1.00  0.00           C  
ATOM   1812  CG1 VAL B1286      87.218 102.843 -34.322  1.00  0.00           C  
ATOM   1813  CG2 VAL B1286      86.597 100.862 -35.745  1.00  0.00           C  
ATOM   1814  N   GLU B1287      83.575 101.672 -36.458  1.00  0.00           N  
ATOM   1815  CA  GLU B1287      82.643 101.996 -37.509  1.00  0.00           C  
ATOM   1816  C   GLU B1287      81.270 102.456 -37.002  1.00  0.00           C  
ATOM   1817  O   GLU B1287      80.694 103.402 -37.547  1.00  0.00           O  
ATOM   1818  CB  GLU B1287      82.526 100.806 -38.472  1.00  0.00           C  
ATOM   1819  CG  GLU B1287      83.863 100.398 -39.100  1.00  0.00           C  
ATOM   1820  CD  GLU B1287      84.507 101.527 -39.891  1.00  0.00           C  
ATOM   1821  OE1 GLU B1287      85.742 101.518 -40.077  1.00  0.00           O  
ATOM   1822  OE2 GLU B1287      83.779 102.428 -40.337  1.00  0.00           O  
ATOM   1823  N   ILE B1288      80.736 101.831 -35.961  1.00  0.00           N  
ATOM   1824  CA  ILE B1288      79.432 102.289 -35.522  1.00  0.00           C  
ATOM   1825  C   ILE B1288      79.505 103.578 -34.697  1.00  0.00           C  
ATOM   1826  O   ILE B1288      78.763 104.530 -34.954  1.00  0.00           O  
ATOM   1827  CB  ILE B1288      78.599 101.166 -34.750  1.00  0.00           C  
ATOM   1828  CG1 ILE B1288      78.135 101.685 -33.381  1.00  0.00           C  
ATOM   1829  CG2 ILE B1288      79.381  99.865 -34.618  1.00  0.00           C  
ATOM   1830  CD1 ILE B1288      76.911 102.622 -33.435  1.00  0.00           C  
ATOM   1831  N   TYR B1289      80.414 103.655 -33.742  1.00  0.00           N  
ATOM   1832  CA  TYR B1289      80.447 104.857 -32.922  1.00  0.00           C  
ATOM   1833  C   TYR B1289      81.343 106.018 -33.304  1.00  0.00           C  
ATOM   1834  O   TYR B1289      80.976 107.169 -33.078  1.00  0.00           O  
ATOM   1835  CB  TYR B1289      80.800 104.498 -31.481  1.00  0.00           C  
ATOM   1836  CG  TYR B1289      79.844 103.535 -30.831  1.00  0.00           C  
ATOM   1837  CD1 TYR B1289      78.579 103.942 -30.445  1.00  0.00           C  
ATOM   1838  CD2 TYR B1289      80.202 102.203 -30.621  1.00  0.00           C  
ATOM   1839  CE1 TYR B1289      77.688 103.047 -29.864  1.00  0.00           C  
ATOM   1840  CE2 TYR B1289      79.330 101.310 -30.052  1.00  0.00           C  
ATOM   1841  CZ  TYR B1289      78.074 101.733 -29.675  1.00  0.00           C  
ATOM   1842  OH  TYR B1289      77.197 100.832 -29.119  1.00  0.00           O  
ATOM   1843  N   TRP B1290      82.484 105.726 -33.921  1.00  0.00           N  
ATOM   1844  CA  TRP B1290      83.478 106.754 -34.151  1.00  0.00           C  
ATOM   1845  C   TRP B1290      83.187 108.218 -34.257  1.00  0.00           C  
ATOM   1846  O   TRP B1290      83.264 108.903 -33.225  1.00  0.00           O  
ATOM   1847  CB  TRP B1290      84.482 106.445 -35.250  1.00  0.00           C  
ATOM   1848  CG  TRP B1290      85.548 107.560 -35.249  1.00  0.00           C  
ATOM   1849  CD1 TRP B1290      86.032 108.228 -36.339  1.00  0.00           C  
ATOM   1850  CD2 TRP B1290      86.031 108.290 -34.093  1.00  0.00           C  
ATOM   1851  NE1 TRP B1290      86.750 109.332 -35.945  1.00  0.00           N  
ATOM   1852  CE2 TRP B1290      86.768 109.395 -34.580  1.00  0.00           C  
ATOM   1853  CE3 TRP B1290      85.898 108.117 -32.700  1.00  0.00           C  
ATOM   1854  CZ2 TRP B1290      87.359 110.342 -33.720  1.00  0.00           C  
ATOM   1855  CZ3 TRP B1290      86.480 109.058 -31.840  1.00  0.00           C  
ATOM   1856  CH2 TRP B1290      87.205 110.157 -32.357  1.00  0.00           C  
ATOM   1857  N   PRO B1291      82.864 108.741 -35.454  1.00  0.00           N  
ATOM   1858  CA  PRO B1291      82.653 110.195 -35.351  1.00  0.00           C  
ATOM   1859  C   PRO B1291      82.071 110.509 -33.967  1.00  0.00           C  
ATOM   1860  O   PRO B1291      80.899 110.220 -33.664  1.00  0.00           O  
ATOM   1861  CB  PRO B1291      81.713 110.507 -36.518  1.00  0.00           C  
ATOM   1862  CG  PRO B1291      81.990 109.411 -37.477  1.00  0.00           C  
ATOM   1863  CD  PRO B1291      82.095 108.185 -36.573  1.00  0.00           C  
ATOM   1864  N   ALA B1292      82.946 111.012 -33.098  1.00  0.00           N  
ATOM   1865  CA  ALA B1292      82.536 111.323 -31.749  1.00  0.00           C  
ATOM   1866  C   ALA B1292      81.702 112.586 -31.728  1.00  0.00           C  
ATOM   1867  O   ALA B1292      82.096 113.621 -32.267  1.00  0.00           O  
ATOM   1868  CB  ALA B1292      83.750 111.479 -30.852  1.00  0.00           C  
ATOM   1869  N   ASP B1293      80.522 112.471 -31.136  1.00  0.00           N  
ATOM   1870  CA  ASP B1293      79.632 113.600 -30.979  1.00  0.00           C  
ATOM   1871  C   ASP B1293      80.053 114.066 -29.615  1.00  0.00           C  
ATOM   1872  O   ASP B1293      79.863 113.337 -28.663  1.00  0.00           O  
ATOM   1873  CB  ASP B1293      78.190 113.144 -30.841  1.00  0.00           C  
ATOM   1874  CG  ASP B1293      77.853 111.997 -31.726  1.00  0.00           C  
ATOM   1875  OD1 ASP B1293      77.549 112.237 -32.913  1.00  0.00           O  
ATOM   1876  OD2 ASP B1293      77.888 110.855 -31.228  1.00  0.00           O  
ATOM   1877  N   LEU B1294      80.637 115.232 -29.472  1.00  0.00           N  
ATOM   1878  CA  LEU B1294      81.008 115.669 -28.123  1.00  0.00           C  
ATOM   1879  C   LEU B1294      82.229 115.098 -27.402  1.00  0.00           C  
ATOM   1880  O   LEU B1294      82.230 113.965 -26.925  1.00  0.00           O  
ATOM   1881  CB  LEU B1294      79.822 115.525 -27.155  1.00  0.00           C  
ATOM   1882  CG  LEU B1294      79.345 116.830 -26.511  1.00  0.00           C  
ATOM   1883  CD1 LEU B1294      78.419 116.528 -25.355  1.00  0.00           C  
ATOM   1884  CD2 LEU B1294      80.513 117.625 -26.013  1.00  0.00           C  
ATOM   1885  N   HIS B1295      83.256 115.936 -27.305  1.00  0.00           N  
ATOM   1886  CA  HIS B1295      84.461 115.622 -26.570  1.00  0.00           C  
ATOM   1887  C   HIS B1295      84.366 116.623 -25.439  1.00  0.00           C  
ATOM   1888  O   HIS B1295      84.546 117.808 -25.678  1.00  0.00           O  
ATOM   1889  CB  HIS B1295      85.726 115.947 -27.374  1.00  0.00           C  
ATOM   1890  CG  HIS B1295      86.213 114.828 -28.240  1.00  0.00           C  
ATOM   1891  ND1 HIS B1295      86.333 113.533 -27.785  1.00  0.00           N  
ATOM   1892  CD2 HIS B1295      86.675 114.824 -29.513  1.00  0.00           C  
ATOM   1893  CE1 HIS B1295      86.850 112.782 -28.741  1.00  0.00           C  
ATOM   1894  NE2 HIS B1295      87.068 113.539 -29.798  1.00  0.00           N  
ATOM   1895  N   LEU B1296      84.046 116.174 -24.230  1.00  0.00           N  
ATOM   1896  CA  LEU B1296      83.988 117.079 -23.071  1.00  0.00           C  
ATOM   1897  C   LEU B1296      85.399 117.245 -22.475  1.00  0.00           C  
ATOM   1898  O   LEU B1296      86.021 116.260 -22.074  1.00  0.00           O  
ATOM   1899  CB  LEU B1296      83.063 116.510 -21.991  1.00  0.00           C  
ATOM   1900  CG  LEU B1296      81.567 116.714 -22.159  1.00  0.00           C  
ATOM   1901  CD1 LEU B1296      80.822 116.038 -21.037  1.00  0.00           C  
ATOM   1902  CD2 LEU B1296      81.275 118.195 -22.173  1.00  0.00           C  
ATOM   1903  N   VAL B1297      85.909 118.473 -22.402  1.00  0.00           N  
ATOM   1904  CA  VAL B1297      87.255 118.683 -21.851  1.00  0.00           C  
ATOM   1905  C   VAL B1297      87.379 119.942 -21.006  1.00  0.00           C  
ATOM   1906  O   VAL B1297      86.498 120.803 -21.023  1.00  0.00           O  
ATOM   1907  CB  VAL B1297      88.290 118.797 -22.961  1.00  0.00           C  
ATOM   1908  CG1 VAL B1297      88.132 117.640 -23.937  1.00  0.00           C  
ATOM   1909  CG2 VAL B1297      88.138 120.135 -23.664  1.00  0.00           C  
ATOM   1910  N   GLY B1298      88.489 120.044 -20.278  1.00  0.00           N  
ATOM   1911  CA  GLY B1298      88.738 121.216 -19.453  1.00  0.00           C  
ATOM   1912  C   GLY B1298      89.460 122.327 -20.213  1.00  0.00           C  
ATOM   1913  O   GLY B1298      90.167 122.065 -21.190  1.00  0.00           O  
ATOM   1914  N   LYS B1299      89.285 123.569 -19.761  1.00  0.00           N  
ATOM   1915  CA  LYS B1299      89.909 124.735 -20.392  1.00  0.00           C  
ATOM   1916  C   LYS B1299      91.294 124.503 -20.979  1.00  0.00           C  
ATOM   1917  O   LYS B1299      91.485 124.655 -22.179  1.00  0.00           O  
ATOM   1918  CB  LYS B1299      90.024 125.883 -19.400  1.00  0.00           C  
ATOM   1919  CG  LYS B1299      88.870 126.852 -19.373  1.00  0.00           C  
ATOM   1920  CD  LYS B1299      89.145 127.922 -18.312  1.00  0.00           C  
ATOM   1921  CE  LYS B1299      87.978 128.899 -18.145  1.00  0.00           C  
ATOM   1922  NZ  LYS B1299      88.331 130.077 -17.279  1.00  0.00           N  
ATOM   1923  N   ASP B1300      92.259 124.144 -20.135  1.00  0.00           N  
ATOM   1924  CA  ASP B1300      93.644 123.933 -20.584  1.00  0.00           C  
ATOM   1925  C   ASP B1300      93.925 122.935 -21.697  1.00  0.00           C  
ATOM   1926  O   ASP B1300      95.076 122.789 -22.110  1.00  0.00           O  
ATOM   1927  CB  ASP B1300      94.544 123.563 -19.407  1.00  0.00           C  
ATOM   1928  CG  ASP B1300      93.920 122.527 -18.490  1.00  0.00           C  
ATOM   1929  OD1 ASP B1300      93.144 121.662 -18.968  1.00  0.00           O  
ATOM   1930  OD2 ASP B1300      94.227 122.580 -17.278  1.00  0.00           O  
ATOM   1931  N   ILE B1301      92.910 122.236 -22.187  1.00  0.00           N  
ATOM   1932  CA  ILE B1301      93.176 121.281 -23.239  1.00  0.00           C  
ATOM   1933  C   ILE B1301      92.374 121.480 -24.510  1.00  0.00           C  
ATOM   1934  O   ILE B1301      92.455 120.673 -25.422  1.00  0.00           O  
ATOM   1935  CB  ILE B1301      93.032 119.837 -22.721  1.00  0.00           C  
ATOM   1936  CG1 ILE B1301      91.627 119.579 -22.181  1.00  0.00           C  
ATOM   1937  CG2 ILE B1301      94.056 119.598 -21.627  1.00  0.00           C  
ATOM   1938  CD1 ILE B1301      91.388 118.115 -21.813  1.00  0.00           C  
ATOM   1939  N   LEU B1302      91.628 122.580 -24.580  1.00  0.00           N  
ATOM   1940  CA  LEU B1302      90.843 122.906 -25.762  1.00  0.00           C  
ATOM   1941  C   LEU B1302      91.745 123.023 -26.995  1.00  0.00           C  
ATOM   1942  O   LEU B1302      91.420 122.503 -28.069  1.00  0.00           O  
ATOM   1943  CB  LEU B1302      90.103 124.232 -25.563  1.00  0.00           C  
ATOM   1944  CG  LEU B1302      89.185 124.610 -26.739  1.00  0.00           C  
ATOM   1945  CD1 LEU B1302      88.124 123.520 -26.906  1.00  0.00           C  
ATOM   1946  CD2 LEU B1302      88.523 125.951 -26.502  1.00  0.00           C  
ATOM   1947  N   ARG B1303      92.876 123.711 -26.844  1.00  0.00           N  
ATOM   1948  CA  ARG B1303      93.796 123.901 -27.956  1.00  0.00           C  
ATOM   1949  C   ARG B1303      94.294 122.566 -28.518  1.00  0.00           C  
ATOM   1950  O   ARG B1303      94.417 122.415 -29.740  1.00  0.00           O  
ATOM   1951  CB  ARG B1303      94.971 124.792 -27.526  1.00  0.00           C  
ATOM   1952  CG  ARG B1303      95.905 125.231 -28.671  1.00  0.00           C  
ATOM   1953  CD  ARG B1303      96.874 126.360 -28.255  1.00  0.00           C  
ATOM   1954  NE  ARG B1303      97.642 126.046 -27.050  1.00  0.00           N  
ATOM   1955  CZ  ARG B1303      97.247 126.321 -25.802  1.00  0.00           C  
ATOM   1956  NH1 ARG B1303      96.082 126.932 -25.587  1.00  0.00           N  
ATOM   1957  NH2 ARG B1303      98.013 125.972 -24.761  1.00  0.00           N  
ATOM   1958  N   PHE B1304      94.569 121.595 -27.646  1.00  0.00           N  
ATOM   1959  CA  PHE B1304      95.016 120.283 -28.119  1.00  0.00           C  
ATOM   1960  C   PHE B1304      93.865 119.567 -28.852  1.00  0.00           C  
ATOM   1961  O   PHE B1304      94.065 118.941 -29.888  1.00  0.00           O  
ATOM   1962  CB  PHE B1304      95.480 119.392 -26.955  1.00  0.00           C  
ATOM   1963  CG  PHE B1304      96.403 120.069 -25.992  1.00  0.00           C  
ATOM   1964  CD1 PHE B1304      96.164 119.994 -24.631  1.00  0.00           C  
ATOM   1965  CD2 PHE B1304      97.493 120.804 -26.443  1.00  0.00           C  
ATOM   1966  CE1 PHE B1304      96.988 120.644 -23.728  1.00  0.00           C  
ATOM   1967  CE2 PHE B1304      98.328 121.456 -25.551  1.00  0.00           C  
ATOM   1968  CZ  PHE B1304      98.071 121.375 -24.190  1.00  0.00           C  
ATOM   1969  N   HIS B1306      92.653 119.659 -28.318  1.00  0.00           N  
ATOM   1970  CA  HIS B1306      91.530 118.992 -28.947  1.00  0.00           C  
ATOM   1971  C   HIS B1306      90.967 119.675 -30.188  1.00  0.00           C  
ATOM   1972  O   HIS B1306      90.312 119.025 -30.994  1.00  0.00           O  
ATOM   1973  CB  HIS B1306      90.400 118.775 -27.931  1.00  0.00           C  
ATOM   1974  CG  HIS B1306      90.661 117.663 -26.964  1.00  0.00           C  
ATOM   1975  ND1 HIS B1306      91.708 117.683 -26.066  1.00  0.00           N  
ATOM   1976  CD2 HIS B1306      90.013 116.496 -26.754  1.00  0.00           C  
ATOM   1977  CE1 HIS B1306      91.693 116.578 -25.343  1.00  0.00           C  
ATOM   1978  NE2 HIS B1306      90.675 115.839 -25.740  1.00  0.00           N  
ATOM   1979  N   THR B1310      91.214 120.968 -30.362  1.00  0.00           N  
ATOM   1980  CA  THR B1310      90.659 121.656 -31.531  1.00  0.00           C  
ATOM   1981  C   THR B1310      91.649 122.072 -32.614  1.00  0.00           C  
ATOM   1982  O   THR B1310      91.248 122.636 -33.628  1.00  0.00           O  
ATOM   1983  CB  THR B1310      89.897 122.906 -31.119  1.00  0.00           C  
ATOM   1984  OG1 THR B1310      90.788 123.764 -30.410  1.00  0.00           O  
ATOM   1985  CG2 THR B1310      88.700 122.548 -30.246  1.00  0.00           C  
ATOM   1986  N   VAL B1311      92.935 121.814 -32.389  1.00  0.00           N  
ATOM   1987  CA  VAL B1311      93.969 122.146 -33.361  1.00  0.00           C  
ATOM   1988  C   VAL B1311      94.730 120.875 -33.704  1.00  0.00           C  
ATOM   1989  O   VAL B1311      94.641 120.382 -34.818  1.00  0.00           O  
ATOM   1990  CB  VAL B1311      94.974 123.173 -32.805  1.00  0.00           C  
ATOM   1991  CG1 VAL B1311      95.988 123.537 -33.882  1.00  0.00           C  
ATOM   1992  CG2 VAL B1311      94.251 124.404 -32.331  1.00  0.00           C  
ATOM   1993  N   TYR B1312      95.462 120.339 -32.732  1.00  0.00           N  
ATOM   1994  CA  TYR B1312      96.249 119.122 -32.934  1.00  0.00           C  
ATOM   1995  C   TYR B1312      95.422 117.878 -33.245  1.00  0.00           C  
ATOM   1996  O   TYR B1312      95.837 117.054 -34.043  1.00  0.00           O  
ATOM   1997  CB  TYR B1312      97.096 118.799 -31.698  1.00  0.00           C  
ATOM   1998  CG  TYR B1312      97.978 119.908 -31.169  1.00  0.00           C  
ATOM   1999  CD1 TYR B1312      98.712 119.725 -29.994  1.00  0.00           C  
ATOM   2000  CD2 TYR B1312      98.110 121.119 -31.844  1.00  0.00           C  
ATOM   2001  CE1 TYR B1312      99.552 120.713 -29.509  1.00  0.00           C  
ATOM   2002  CE2 TYR B1312      98.957 122.119 -31.365  1.00  0.00           C  
ATOM   2003  CZ  TYR B1312      99.672 121.906 -30.199  1.00  0.00           C  
ATOM   2004  OH  TYR B1312     100.515 122.880 -29.723  1.00  0.00           O  
ATOM   2005  N   TRP B1314      94.276 117.722 -32.593  1.00  0.00           N  
ATOM   2006  CA  TRP B1314      93.434 116.546 -32.815  1.00  0.00           C  
ATOM   2007  C   TRP B1314      92.906 116.497 -34.257  1.00  0.00           C  
ATOM   2008  O   TRP B1314      93.030 115.476 -34.941  1.00  0.00           O  
ATOM   2009  CB  TRP B1314      92.268 116.551 -31.821  1.00  0.00           C  
ATOM   2010  CG  TRP B1314      91.440 115.298 -31.761  1.00  0.00           C  
ATOM   2011  CD1 TRP B1314      90.132 115.213 -31.371  1.00  0.00           C  
ATOM   2012  CD2 TRP B1314      91.888 113.945 -31.943  1.00  0.00           C  
ATOM   2013  NE1 TRP B1314      89.742 113.900 -31.283  1.00  0.00           N  
ATOM   2014  CE2 TRP B1314      90.798 113.097 -31.628  1.00  0.00           C  
ATOM   2015  CE3 TRP B1314      93.102 113.365 -32.333  1.00  0.00           C  
ATOM   2016  CZ2 TRP B1314      90.888 111.695 -31.691  1.00  0.00           C  
ATOM   2017  CZ3 TRP B1314      93.189 111.967 -32.395  1.00  0.00           C  
ATOM   2018  CH2 TRP B1314      92.084 111.153 -32.074  1.00  0.00           C  
ATOM   2019  N   PRO B1316      92.302 117.598 -34.734  1.00  0.00           N  
ATOM   2020  CA  PRO B1316      91.774 117.642 -36.101  1.00  0.00           C  
ATOM   2021  C   PRO B1316      92.884 117.366 -37.113  1.00  0.00           C  
ATOM   2022  O   PRO B1316      92.705 116.587 -38.056  1.00  0.00           O  
ATOM   2023  CB  PRO B1316      91.240 119.066 -36.217  1.00  0.00           C  
ATOM   2024  CG  PRO B1316      90.808 119.366 -34.825  1.00  0.00           C  
ATOM   2025  CD  PRO B1316      91.959 118.830 -34.005  1.00  0.00           C  
ATOM   2026  N   ALA B1317      94.030 118.008 -36.902  1.00  0.00           N  
ATOM   2027  CA  ALA B1317      95.172 117.834 -37.783  1.00  0.00           C  
ATOM   2028  C   ALA B1317      95.507 116.360 -37.964  1.00  0.00           C  
ATOM   2029  O   ALA B1317      95.552 115.868 -39.087  1.00  0.00           O  
ATOM   2030  CB  ALA B1317      96.379 118.577 -37.234  1.00  0.00           C  
ATOM   2031  N   PHE B1318      95.747 115.662 -36.862  1.00  0.00           N  
ATOM   2032  CA  PHE B1318      96.076 114.240 -36.917  1.00  0.00           C  
ATOM   2033  C   PHE B1318      95.008 113.522 -37.724  1.00  0.00           C  
ATOM   2034  O   PHE B1318      95.314 112.792 -38.667  1.00  0.00           O  
ATOM   2035  CB  PHE B1318      96.116 113.622 -35.512  1.00  0.00           C  
ATOM   2036  CG  PHE B1318      97.142 114.225 -34.599  1.00  0.00           C  
ATOM   2037  CD1 PHE B1318      97.249 113.786 -33.287  1.00  0.00           C  
ATOM   2038  CD2 PHE B1318      97.997 115.234 -35.044  1.00  0.00           C  
ATOM   2039  CE1 PHE B1318      98.200 114.335 -32.426  1.00  0.00           C  
ATOM   2040  CE2 PHE B1318      98.948 115.790 -34.196  1.00  0.00           C  
ATOM   2041  CZ  PHE B1318      99.049 115.342 -32.880  1.00  0.00           C  
ATOM   2042  N   LEU B1319      93.750 113.739 -37.343  1.00  0.00           N  
ATOM   2043  CA  LEU B1319      92.622 113.106 -38.019  1.00  0.00           C  
ATOM   2044  C   LEU B1319      92.535 113.514 -39.484  1.00  0.00           C  
ATOM   2045  O   LEU B1319      92.134 112.716 -40.333  1.00  0.00           O  
ATOM   2046  CB  LEU B1319      91.317 113.443 -37.296  1.00  0.00           C  
ATOM   2047  CG  LEU B1319      91.230 112.859 -35.888  1.00  0.00           C  
ATOM   2048  CD1 LEU B1319      90.026 113.426 -35.182  1.00  0.00           C  
ATOM   2049  CD2 LEU B1319      91.152 111.347 -35.949  1.00  0.00           C  
ATOM   2050  N   MET B1321      92.921 114.745 -39.793  1.00  0.00           N  
ATOM   2051  CA  MET B1321      92.858 115.187 -41.175  1.00  0.00           C  
ATOM   2052  C   MET B1321      93.884 114.451 -42.018  1.00  0.00           C  
ATOM   2053  O   MET B1321      93.615 114.057 -43.143  1.00  0.00           O  
ATOM   2054  CB  MET B1321      93.082 116.702 -41.272  1.00  0.00           C  
ATOM   2055  CG  MET B1321      91.980 117.546 -40.634  1.00  0.00           C  
ATOM   2056  SD  MET B1321      92.246 119.324 -40.721  1.00  0.00           S  
ATOM   2057  CE  MET B1321      90.653 119.858 -41.252  1.00  0.00           C  
ATOM   2058  N   SER B1322      95.062 114.245 -41.457  1.00  0.00           N  
ATOM   2059  CA  SER B1322      96.135 113.569 -42.175  1.00  0.00           C  
ATOM   2060  C   SER B1322      95.788 112.118 -42.459  1.00  0.00           C  
ATOM   2061  O   SER B1322      96.120 111.586 -43.514  1.00  0.00           O  
ATOM   2062  CB  SER B1322      97.429 113.630 -41.366  1.00  0.00           C  
ATOM   2063  OG  SER B1322      97.640 112.396 -40.720  1.00  0.00           O  
ATOM   2064  N   LEU B1323      95.108 111.486 -41.514  1.00  0.00           N  
ATOM   2065  CA  LEU B1323      94.723 110.083 -41.640  1.00  0.00           C  
ATOM   2066  C   LEU B1323      93.468 109.827 -42.465  1.00  0.00           C  
ATOM   2067  O   LEU B1323      93.154 108.677 -42.774  1.00  0.00           O  
ATOM   2068  CB  LEU B1323      94.535 109.495 -40.248  1.00  0.00           C  
ATOM   2069  CG  LEU B1323      95.811 109.529 -39.410  1.00  0.00           C  
ATOM   2070  CD1 LEU B1323      95.453 109.433 -37.931  1.00  0.00           C  
ATOM   2071  CD2 LEU B1323      96.726 108.402 -39.846  1.00  0.00           C  
ATOM   2072  N   GLY B1324      92.757 110.897 -42.819  1.00  0.00           N  
ATOM   2073  CA  GLY B1324      91.529 110.751 -43.592  1.00  0.00           C  
ATOM   2074  C   GLY B1324      90.390 110.193 -42.750  1.00  0.00           C  
ATOM   2075  O   GLY B1324      89.539 109.448 -43.242  1.00  0.00           O  
ATOM   2076  N   TYR B1341      90.393 110.550 -41.470  1.00  0.00           N  
ATOM   2077  CA  TYR B1341      89.384 110.114 -40.523  1.00  0.00           C  
ATOM   2078  C   TYR B1341      88.311 111.169 -40.341  1.00  0.00           C  
ATOM   2079  O   TYR B1341      88.539 112.350 -40.604  1.00  0.00           O  
ATOM   2080  CB  TYR B1341      90.012 109.875 -39.166  1.00  0.00           C  
ATOM   2081  CG  TYR B1341      90.927 108.698 -39.098  1.00  0.00           C  
ATOM   2082  CD1 TYR B1341      91.475 108.302 -37.881  1.00  0.00           C  
ATOM   2083  CD2 TYR B1341      91.223 107.948 -40.236  1.00  0.00           C  
ATOM   2084  CE1 TYR B1341      92.289 107.184 -37.795  1.00  0.00           C  
ATOM   2085  CE2 TYR B1341      92.038 106.826 -40.161  1.00  0.00           C  
ATOM   2086  CZ  TYR B1341      92.561 106.451 -38.938  1.00  0.00           C  
ATOM   2087  OH  TYR B1341      93.321 105.319 -38.850  1.00  0.00           O  
ATOM   2088  N   GLU B1342      87.139 110.754 -39.874  1.00  0.00           N  
ATOM   2089  CA  GLU B1342      86.079 111.720 -39.645  1.00  0.00           C  
ATOM   2090  C   GLU B1342      86.395 112.498 -38.366  1.00  0.00           C  
ATOM   2091  O   GLU B1342      86.955 111.956 -37.413  1.00  0.00           O  
ATOM   2092  CB  GLU B1342      84.735 111.026 -39.524  1.00  0.00           C  
ATOM   2093  CG  GLU B1342      83.680 111.659 -40.400  1.00  0.00           C  
ATOM   2094  CD  GLU B1342      83.371 110.807 -41.601  1.00  0.00           C  
ATOM   2095  OE1 GLU B1342      83.691 109.605 -41.535  1.00  0.00           O  
ATOM   2096  OE2 GLU B1342      82.800 111.316 -42.594  1.00  0.00           O  
ATOM   2097  N   LEU B1344      86.040 113.773 -38.349  1.00  0.00           N  
ATOM   2098  CA  LEU B1344      86.327 114.607 -37.201  1.00  0.00           C  
ATOM   2099  C   LEU B1344      85.238 114.558 -36.154  1.00  0.00           C  
ATOM   2100  O   LEU B1344      84.106 114.176 -36.445  1.00  0.00           O  
ATOM   2101  CB  LEU B1344      86.508 116.054 -37.638  1.00  0.00           C  
ATOM   2102  CG  LEU B1344      87.418 116.303 -38.828  1.00  0.00           C  
ATOM   2103  CD1 LEU B1344      87.613 117.793 -38.956  1.00  0.00           C  
ATOM   2104  CD2 LEU B1344      88.741 115.605 -38.657  1.00  0.00           C  
ATOM   2105  N   PRO B1345      85.576 114.920 -34.906  1.00  0.00           N  
ATOM   2106  CA  PRO B1345      84.599 114.926 -33.818  1.00  0.00           C  
ATOM   2107  C   PRO B1345      83.632 116.067 -34.165  1.00  0.00           C  
ATOM   2108  O   PRO B1345      84.057 117.066 -34.755  1.00  0.00           O  
ATOM   2109  CB  PRO B1345      85.458 115.256 -32.591  1.00  0.00           C  
ATOM   2110  CG  PRO B1345      86.788 114.760 -32.963  1.00  0.00           C  
ATOM   2111  CD  PRO B1345      86.921 115.195 -34.385  1.00  0.00           C  
ATOM   2112  N   LYS B1347      82.354 115.932 -33.823  1.00  0.00           N  
ATOM   2113  CA  LYS B1347      81.389 116.984 -34.146  1.00  0.00           C  
ATOM   2114  C   LYS B1347      81.503 118.201 -33.229  1.00  0.00           C  
ATOM   2115  O   LYS B1347      81.292 119.329 -33.662  1.00  0.00           O  
ATOM   2116  CB  LYS B1347      79.961 116.445 -34.097  1.00  0.00           C  
ATOM   2117  CG  LYS B1347      79.674 115.332 -35.095  1.00  0.00           C  
ATOM   2118  CD  LYS B1347      79.927 115.794 -36.542  1.00  0.00           C  
ATOM   2119  CE  LYS B1347      79.573 114.716 -37.582  1.00  0.00           C  
ATOM   2120  NZ  LYS B1347      78.101 114.366 -37.648  1.00  0.00           N  
ATOM   2121  N   LYS B1348      81.864 117.979 -31.969  1.00  0.00           N  
ATOM   2122  CA  LYS B1348      81.963 119.077 -31.028  1.00  0.00           C  
ATOM   2123  C   LYS B1348      82.929 118.799 -29.896  1.00  0.00           C  
ATOM   2124  O   LYS B1348      83.026 117.665 -29.399  1.00  0.00           O  
ATOM   2125  CB  LYS B1348      80.582 119.356 -30.444  1.00  0.00           C  
ATOM   2126  CG  LYS B1348      80.517 120.560 -29.533  1.00  0.00           C  
ATOM   2127  CD  LYS B1348      79.099 120.797 -29.060  1.00  0.00           C  
ATOM   2128  CE  LYS B1348      78.150 121.072 -30.211  1.00  0.00           C  
ATOM   2129  NZ  LYS B1348      76.794 121.315 -29.658  1.00  0.00           N  
ATOM   2130  N   VAL B1349      83.649 119.840 -29.489  1.00  0.00           N  
ATOM   2131  CA  VAL B1349      84.586 119.724 -28.376  1.00  0.00           C  
ATOM   2132  C   VAL B1349      84.193 120.853 -27.444  1.00  0.00           C  
ATOM   2133  O   VAL B1349      84.360 122.019 -27.785  1.00  0.00           O  
ATOM   2134  CB  VAL B1349      86.026 119.911 -28.842  1.00  0.00           C  
ATOM   2135  CG1 VAL B1349      86.976 119.575 -27.733  1.00  0.00           C  
ATOM   2136  CG2 VAL B1349      86.283 119.048 -30.042  1.00  0.00           C  
ATOM   2137  N   PHE B1350      83.654 120.509 -26.279  1.00  0.00           N  
ATOM   2138  CA  PHE B1350      83.192 121.506 -25.315  1.00  0.00           C  
ATOM   2139  C   PHE B1350      84.096 121.615 -24.089  1.00  0.00           C  
ATOM   2140  O   PHE B1350      84.255 120.651 -23.329  1.00  0.00           O  
ATOM   2141  CB  PHE B1350      81.773 121.155 -24.885  1.00  0.00           C  
ATOM   2142  CG  PHE B1350      80.954 122.338 -24.468  1.00  0.00           C  
ATOM   2143  CD1 PHE B1350      79.664 122.507 -24.965  1.00  0.00           C  
ATOM   2144  CD2 PHE B1350      81.452 123.260 -23.558  1.00  0.00           C  
ATOM   2145  CE1 PHE B1350      78.875 123.574 -24.566  1.00  0.00           C  
ATOM   2146  CE2 PHE B1350      80.668 124.343 -23.140  1.00  0.00           C  
ATOM   2147  CZ  PHE B1350      79.376 124.503 -23.645  1.00  0.00           C  
ATOM   2148  N   ALA B1351      84.691 122.795 -23.910  1.00  0.00           N  
ATOM   2149  CA  ALA B1351      85.589 123.061 -22.789  1.00  0.00           C  
ATOM   2150  C   ALA B1351      84.740 123.654 -21.676  1.00  0.00           C  
ATOM   2151  O   ALA B1351      83.911 124.531 -21.936  1.00  0.00           O  
ATOM   2152  CB  ALA B1351      86.673 124.041 -23.211  1.00  0.00           C  
ATOM   2153  N   HIS B1352      84.937 123.169 -20.446  1.00  0.00           N  
ATOM   2154  CA  HIS B1352      84.167 123.644 -19.295  1.00  0.00           C  
ATOM   2155  C   HIS B1352      85.053 124.444 -18.342  1.00  0.00           C  
ATOM   2156  O   HIS B1352      86.278 124.483 -18.506  1.00  0.00           O  
ATOM   2157  CB  HIS B1352      83.543 122.462 -18.544  1.00  0.00           C  
ATOM   2158  CG  HIS B1352      84.556 121.544 -17.942  1.00  0.00           C  
ATOM   2159  ND1 HIS B1352      84.702 120.232 -18.342  1.00  0.00           N  
ATOM   2160  CD2 HIS B1352      85.521 121.769 -17.022  1.00  0.00           C  
ATOM   2161  CE1 HIS B1352      85.719 119.691 -17.697  1.00  0.00           C  
ATOM   2162  NE2 HIS B1352      86.235 120.601 -16.890  1.00  0.00           N  
ATOM   2163  N   GLY B1356      84.427 125.060 -17.338  1.00  0.00           N  
ATOM   2164  CA  GLY B1356      85.175 125.868 -16.385  1.00  0.00           C  
ATOM   2165  C   GLY B1356      86.018 125.173 -15.321  1.00  0.00           C  
ATOM   2166  O   GLY B1356      86.202 123.957 -15.320  1.00  0.00           O  
ATOM   2167  N   TRP B1360      86.554 125.987 -14.418  1.00  0.00           N  
ATOM   2168  CA  TRP B1360      87.374 125.538 -13.297  1.00  0.00           C  
ATOM   2169  C   TRP B1360      86.559 125.857 -12.047  1.00  0.00           C  
ATOM   2170  O   TRP B1360      85.732 126.773 -12.055  1.00  0.00           O  
ATOM   2171  CB  TRP B1360      88.674 126.338 -13.228  1.00  0.00           C  
ATOM   2172  CG  TRP B1360      89.764 125.939 -14.164  1.00  0.00           C  
ATOM   2173  CD1 TRP B1360      90.793 126.730 -14.591  1.00  0.00           C  
ATOM   2174  CD2 TRP B1360      90.007 124.636 -14.712  1.00  0.00           C  
ATOM   2175  NE1 TRP B1360      91.666 126.003 -15.366  1.00  0.00           N  
ATOM   2176  CE2 TRP B1360      91.209 124.715 -15.457  1.00  0.00           C  
ATOM   2177  CE3 TRP B1360      89.331 123.411 -14.647  1.00  0.00           C  
ATOM   2178  CZ2 TRP B1360      91.748 123.613 -16.131  1.00  0.00           C  
ATOM   2179  CZ3 TRP B1360      89.871 122.311 -15.318  1.00  0.00           C  
ATOM   2180  CH2 TRP B1360      91.067 122.423 -16.050  1.00  0.00           C  
ATOM   2181  N   TRP B1361      86.781 125.133 -10.963  1.00  0.00           N  
ATOM   2182  CA  TRP B1361      86.013 125.448  -9.775  1.00  0.00           C  
ATOM   2183  C   TRP B1361      86.794 126.147  -8.666  1.00  0.00           C  
ATOM   2184  O   TRP B1361      87.955 125.844  -8.402  1.00  0.00           O  
ATOM   2185  CB  TRP B1361      85.337 124.187  -9.207  1.00  0.00           C  
ATOM   2186  CG  TRP B1361      84.142 123.709  -9.994  1.00  0.00           C  
ATOM   2187  CD1 TRP B1361      84.148 122.822 -11.033  1.00  0.00           C  
ATOM   2188  CD2 TRP B1361      82.775 124.123  -9.827  1.00  0.00           C  
ATOM   2189  NE1 TRP B1361      82.878 122.659 -11.522  1.00  0.00           N  
ATOM   2190  CE2 TRP B1361      82.014 123.444 -10.806  1.00  0.00           C  
ATOM   2191  CE3 TRP B1361      82.123 125.002  -8.951  1.00  0.00           C  
ATOM   2192  CZ2 TRP B1361      80.628 123.615 -10.937  1.00  0.00           C  
ATOM   2193  CZ3 TRP B1361      80.731 125.173  -9.083  1.00  0.00           C  
ATOM   2194  CH2 TRP B1361      80.006 124.479 -10.071  1.00  0.00           C  
ATOM   2195  N   THR B1365      86.139 127.112  -8.035  1.00  0.00           N  
ATOM   2196  CA  THR B1365      86.728 127.820  -6.908  1.00  0.00           C  
ATOM   2197  C   THR B1365      85.952 127.279  -5.698  1.00  0.00           C  
ATOM   2198  O   THR B1365      84.733 127.116  -5.767  1.00  0.00           O  
ATOM   2199  CB  THR B1365      86.559 129.367  -7.045  1.00  0.00           C  
ATOM   2200  OG1 THR B1365      85.188 129.692  -7.315  1.00  0.00           O  
ATOM   2201  CG2 THR B1365      87.434 129.896  -8.179  1.00  0.00           C  
ATOM   2202  N   VAL B1366      86.645 126.967  -4.606  1.00  0.00           N  
ATOM   2203  CA  VAL B1366      85.958 126.425  -3.436  1.00  0.00           C  
ATOM   2204  C   VAL B1366      85.250 127.512  -2.633  1.00  0.00           C  
ATOM   2205  O   VAL B1366      84.243 128.067  -3.078  1.00  0.00           O  
ATOM   2206  CB  VAL B1366      86.929 125.653  -2.513  1.00  0.00           C  
ATOM   2207  CG1 VAL B1366      86.153 124.724  -1.622  1.00  0.00           C  
ATOM   2208  CG2 VAL B1366      87.915 124.863  -3.337  1.00  0.00           C  
ATOM   2209  N   GLU B1368      85.767 127.824  -1.452  1.00  0.00           N  
ATOM   2210  CA  GLU B1368      85.131 128.842  -0.625  1.00  0.00           C  
ATOM   2211  C   GLU B1368      85.491 130.235  -1.113  1.00  0.00           C  
ATOM   2212  O   GLU B1368      85.270 131.231  -0.421  1.00  0.00           O  
ATOM   2213  CB  GLU B1368      85.530 128.673   0.845  1.00  0.00           C  
ATOM   2214  CG  GLU B1368      84.908 127.461   1.530  1.00  0.00           C  
ATOM   2215  CD  GLU B1368      83.389 127.469   1.474  1.00  0.00           C  
ATOM   2216  OE1 GLU B1368      82.799 128.571   1.441  1.00  0.00           O  
ATOM   2217  OE2 GLU B1368      82.780 126.372   1.471  1.00  0.00           O  
ATOM   2218  N   GLY B1369      86.052 130.287  -2.316  1.00  0.00           N  
ATOM   2219  CA  GLY B1369      86.428 131.552  -2.907  1.00  0.00           C  
ATOM   2220  C   GLY B1369      87.896 131.586  -3.252  1.00  0.00           C  
ATOM   2221  O   GLY B1369      88.442 132.637  -3.546  1.00  0.00           O  
ATOM   2222  N   LYS B1370      88.543 130.434  -3.225  1.00  0.00           N  
ATOM   2223  CA  LYS B1370      89.961 130.381  -3.528  1.00  0.00           C  
ATOM   2224  C   LYS B1370      90.237 129.253  -4.514  1.00  0.00           C  
ATOM   2225  O   LYS B1370      89.507 128.263  -4.555  1.00  0.00           O  
ATOM   2226  CB  LYS B1370      90.758 130.147  -2.240  1.00  0.00           C  
ATOM   2227  CG  LYS B1370      89.949 130.285  -0.940  1.00  0.00           C  
ATOM   2228  CD  LYS B1370      89.725 131.738  -0.508  1.00  0.00           C  
ATOM   2229  CE  LYS B1370      89.062 131.812   0.874  1.00  0.00           C  
ATOM   2230  NZ  LYS B1370      89.841 131.123   1.964  1.00  0.00           N  
ATOM   2231  N   LYS B1414      91.289 129.399  -5.309  1.00  0.00           N  
ATOM   2232  CA  LYS B1414      91.630 128.372  -6.279  1.00  0.00           C  
ATOM   2233  C   LYS B1414      91.693 127.045  -5.543  1.00  0.00           C  
ATOM   2234  O   LYS B1414      91.809 127.019  -4.320  1.00  0.00           O  
ATOM   2235  CB  LYS B1414      92.988 128.675  -6.922  1.00  0.00           C  
ATOM   2236  CG  LYS B1414      93.391 127.745  -8.075  1.00  0.00           C  
ATOM   2237  CD  LYS B1414      94.759 128.125  -8.633  1.00  0.00           C  
ATOM   2238  CE  LYS B1414      95.156 127.267  -9.829  1.00  0.00           C  
ATOM   2239  NZ  LYS B1414      94.321 127.518 -11.047  1.00  0.00           N  
ATOM   2240  N   MET B1415      91.601 125.942  -6.274  1.00  0.00           N  
ATOM   2241  CA  MET B1415      91.673 124.643  -5.630  1.00  0.00           C  
ATOM   2242  C   MET B1415      93.110 124.140  -5.595  1.00  0.00           C  
ATOM   2243  O   MET B1415      93.415 123.048  -6.069  1.00  0.00           O  
ATOM   2244  CB  MET B1415      90.770 123.633  -6.340  1.00  0.00           C  
ATOM   2245  CG  MET B1415      89.418 123.442  -5.657  1.00  0.00           C  
ATOM   2246  SD  MET B1415      88.387 122.162  -6.393  1.00  0.00           S  
ATOM   2247  CE  MET B1415      89.586 120.814  -6.459  1.00  0.00           C  
ATOM   2248  N   SER B1416      93.995 124.949  -5.025  1.00  0.00           N  
ATOM   2249  CA  SER B1416      95.398 124.573  -4.927  1.00  0.00           C  
ATOM   2250  C   SER B1416      95.588 123.300  -4.123  1.00  0.00           C  
ATOM   2251  O   SER B1416      94.792 122.962  -3.244  1.00  0.00           O  
ATOM   2252  CB  SER B1416      96.230 125.690  -4.278  1.00  0.00           C  
ATOM   2253  OG  SER B1416      97.555 125.247  -3.977  1.00  0.00           O  
ATOM   2254  N   LYS B1417      96.672 122.608  -4.433  1.00  0.00           N  
ATOM   2255  CA  LYS B1417      97.022 121.377  -3.761  1.00  0.00           C  
ATOM   2256  C   LYS B1417      97.610 121.756  -2.402  1.00  0.00           C  
ATOM   2257  O   LYS B1417      97.130 121.307  -1.359  1.00  0.00           O  
ATOM   2258  CB  LYS B1417      98.050 120.629  -4.613  1.00  0.00           C  
ATOM   2259  CG  LYS B1417      98.161 119.141  -4.352  1.00  0.00           C  
ATOM   2260  CD  LYS B1417      98.952 118.486  -5.475  1.00  0.00           C  
ATOM   2261  CE  LYS B1417      98.985 116.972  -5.352  1.00  0.00           C  
ATOM   2262  NZ  LYS B1417      99.689 116.514  -4.123  1.00  0.00           N  
ATOM   2263  N   THR B1441      98.638 122.606  -2.431  1.00  0.00           N  
ATOM   2264  CA  THR B1441      99.328 123.064  -1.221  1.00  0.00           C  
ATOM   2265  C   THR B1441      98.401 123.894  -0.329  1.00  0.00           C  
ATOM   2266  O   THR B1441      98.570 123.942   0.896  1.00  0.00           O  
ATOM   2267  CB  THR B1441     100.582 123.903  -1.584  1.00  0.00           C  
ATOM   2268  OG1 THR B1441     101.298 124.243  -0.390  1.00  0.00           O  
ATOM   2269  CG2 THR B1441     100.179 125.181  -2.321  1.00  0.00           C  
ATOM   2270  N   LEU B1444      97.426 124.550  -0.955  1.00  0.00           N  
ATOM   2271  CA  LEU B1444      96.456 125.347  -0.219  1.00  0.00           C  
ATOM   2272  C   LEU B1444      95.584 124.326   0.487  1.00  0.00           C  
ATOM   2273  O   LEU B1444      94.762 124.671   1.339  1.00  0.00           O  
ATOM   2274  CB  LEU B1444      95.605 126.176  -1.173  1.00  0.00           C  
ATOM   2275  CG  LEU B1444      95.484 127.670  -0.881  1.00  0.00           C  
ATOM   2276  CD1 LEU B1444      94.542 128.297  -1.913  1.00  0.00           C  
ATOM   2277  CD2 LEU B1444      94.977 127.898   0.544  1.00  0.00           C  
ATOM   2278  N   GLY B1450      95.774 123.064   0.092  1.00  0.00           N  
ATOM   2279  CA  GLY B1450      95.061 121.935   0.670  1.00  0.00           C  
ATOM   2280  C   GLY B1450      93.545 121.968   0.690  1.00  0.00           C  
ATOM   2281  O   GLY B1450      92.928 121.172   1.400  1.00  0.00           O  
ATOM   2282  N   ASN B1452      92.940 122.870  -0.077  1.00  0.00           N  
ATOM   2283  CA  ASN B1452      91.488 122.967  -0.114  1.00  0.00           C  
ATOM   2284  C   ASN B1452      90.929 122.130  -1.268  1.00  0.00           C  
ATOM   2285  O   ASN B1452      89.842 122.404  -1.792  1.00  0.00           O  
ATOM   2286  CB  ASN B1452      91.064 124.439  -0.229  1.00  0.00           C  
ATOM   2287  CG  ASN B1452      91.621 125.106  -1.456  1.00  0.00           C  
ATOM   2288  OD1 ASN B1452      92.745 124.827  -1.863  1.00  0.00           O  
ATOM   2289  ND2 ASN B1452      90.845 126.004  -2.049  1.00  0.00           N  
ATOM   2290  N   VAL B1455      91.696 121.112  -1.656  1.00  0.00           N  
ATOM   2291  CA  VAL B1455      91.300 120.189  -2.715  1.00  0.00           C  
ATOM   2292  C   VAL B1455      89.991 119.531  -2.267  1.00  0.00           C  
ATOM   2293  O   VAL B1455      89.889 119.041  -1.139  1.00  0.00           O  
ATOM   2294  CB  VAL B1455      92.352 119.067  -2.910  1.00  0.00           C  
ATOM   2295  CG1 VAL B1455      91.823 118.037  -3.881  1.00  0.00           C  
ATOM   2296  CG2 VAL B1455      93.667 119.642  -3.402  1.00  0.00           C  
ATOM   2297  N   VAL B1456      88.986 119.513  -3.129  1.00  0.00           N  
ATOM   2298  CA  VAL B1456      87.726 118.905  -2.735  1.00  0.00           C  
ATOM   2299  C   VAL B1456      87.720 117.388  -2.895  1.00  0.00           C  
ATOM   2300  O   VAL B1456      88.213 116.838  -3.882  1.00  0.00           O  
ATOM   2301  CB  VAL B1456      86.551 119.486  -3.518  1.00  0.00           C  
ATOM   2302  CG1 VAL B1456      85.307 118.676  -3.234  1.00  0.00           C  
ATOM   2303  CG2 VAL B1456      86.346 120.941  -3.132  1.00  0.00           C  
ATOM   2304  N   ASP B1457      87.155 116.725  -1.896  1.00  0.00           N  
ATOM   2305  CA  ASP B1457      87.056 115.278  -1.866  1.00  0.00           C  
ATOM   2306  C   ASP B1457      85.639 114.904  -2.257  1.00  0.00           C  
ATOM   2307  O   ASP B1457      84.713 115.077  -1.462  1.00  0.00           O  
ATOM   2308  CB  ASP B1457      87.328 114.782  -0.461  1.00  0.00           C  
ATOM   2309  CG  ASP B1457      87.806 113.368  -0.442  1.00  0.00           C  
ATOM   2310  OD1 ASP B1457      87.504 112.634  -1.407  1.00  0.00           O  
ATOM   2311  OD2 ASP B1457      88.479 112.994   0.545  1.00  0.00           O  
ATOM   2312  N   PRO B1458      85.450 114.380  -3.483  1.00  0.00           N  
ATOM   2313  CA  PRO B1458      84.125 113.985  -3.979  1.00  0.00           C  
ATOM   2314  C   PRO B1458      83.421 113.049  -2.993  1.00  0.00           C  
ATOM   2315  O   PRO B1458      82.193 113.068  -2.849  1.00  0.00           O  
ATOM   2316  CB  PRO B1458      84.442 113.301  -5.305  1.00  0.00           C  
ATOM   2317  CG  PRO B1458      85.741 113.915  -5.727  1.00  0.00           C  
ATOM   2318  CD  PRO B1458      86.499 113.974  -4.433  1.00  0.00           C  
ATOM   2319  N   TYR B1459      84.208 112.240  -2.297  1.00  0.00           N  
ATOM   2320  CA  TYR B1459      83.636 111.333  -1.328  1.00  0.00           C  
ATOM   2321  C   TYR B1459      82.890 112.059  -0.233  1.00  0.00           C  
ATOM   2322  O   TYR B1459      81.675 111.906  -0.096  1.00  0.00           O  
ATOM   2323  CB  TYR B1459      84.716 110.455  -0.724  1.00  0.00           C  
ATOM   2324  CG  TYR B1459      85.126 109.354  -1.655  1.00  0.00           C  
ATOM   2325  CD1 TYR B1459      86.249 109.482  -2.454  1.00  0.00           C  
ATOM   2326  CD2 TYR B1459      84.373 108.171  -1.749  1.00  0.00           C  
ATOM   2327  CE1 TYR B1459      86.625 108.456  -3.324  1.00  0.00           C  
ATOM   2328  CE2 TYR B1459      84.744 107.142  -2.622  1.00  0.00           C  
ATOM   2329  CZ  TYR B1459      85.869 107.296  -3.396  1.00  0.00           C  
ATOM   2330  OH  TYR B1459      86.267 106.304  -4.239  1.00  0.00           O  
ATOM   2331  N   GLU B1460      83.595 112.866   0.542  1.00  0.00           N  
ATOM   2332  CA  GLU B1460      82.937 113.568   1.622  1.00  0.00           C  
ATOM   2333  C   GLU B1460      81.908 114.580   1.145  1.00  0.00           C  
ATOM   2334  O   GLU B1460      80.863 114.771   1.771  1.00  0.00           O  
ATOM   2335  CB  GLU B1460      83.974 114.236   2.519  1.00  0.00           C  
ATOM   2336  CG  GLU B1460      84.825 115.278   1.857  1.00  0.00           C  
ATOM   2337  CD  GLU B1460      85.689 116.001   2.875  1.00  0.00           C  
ATOM   2338  OE1 GLU B1460      86.650 115.373   3.403  1.00  0.00           O  
ATOM   2339  OE2 GLU B1460      85.391 117.189   3.156  1.00  0.00           O  
ATOM   2340  N   VAL B1461      82.194 115.244   0.042  1.00  0.00           N  
ATOM   2341  CA  VAL B1461      81.238 116.203  -0.474  1.00  0.00           C  
ATOM   2342  C   VAL B1461      79.914 115.478  -0.723  1.00  0.00           C  
ATOM   2343  O   VAL B1461      78.832 116.026  -0.481  1.00  0.00           O  
ATOM   2344  CB  VAL B1461      81.766 116.846  -1.770  1.00  0.00           C  
ATOM   2345  CG1 VAL B1461      80.637 117.457  -2.562  1.00  0.00           C  
ATOM   2346  CG2 VAL B1461      82.769 117.910  -1.413  1.00  0.00           C  
ATOM   2347  N   VAL B1462      80.000 114.236  -1.195  1.00  0.00           N  
ATOM   2348  CA  VAL B1462      78.787 113.465  -1.457  1.00  0.00           C  
ATOM   2349  C   VAL B1462      78.202 112.833  -0.185  1.00  0.00           C  
ATOM   2350  O   VAL B1462      76.986 112.768  -0.034  1.00  0.00           O  
ATOM   2351  CB  VAL B1462      79.029 112.399  -2.549  1.00  0.00           C  
ATOM   2352  CG1 VAL B1462      77.743 111.666  -2.847  1.00  0.00           C  
ATOM   2353  CG2 VAL B1462      79.509 113.075  -3.826  1.00  0.00           C  
ATOM   2354  N   GLN B1463      79.054 112.388   0.734  1.00  0.00           N  
ATOM   2355  CA  GLN B1463      78.567 111.816   1.996  1.00  0.00           C  
ATOM   2356  C   GLN B1463      77.669 112.835   2.705  1.00  0.00           C  
ATOM   2357  O   GLN B1463      76.614 112.509   3.274  1.00  0.00           O  
ATOM   2358  CB  GLN B1463      79.732 111.487   2.933  1.00  0.00           C  
ATOM   2359  CG  GLN B1463      79.300 110.965   4.290  1.00  0.00           C  
ATOM   2360  CD  GLN B1463      80.372 111.178   5.362  1.00  0.00           C  
ATOM   2361  OE1 GLN B1463      81.562 111.304   5.047  1.00  0.00           O  
ATOM   2362  NE2 GLN B1463      79.955 111.209   6.636  1.00  0.00           N  
ATOM   2363  N   GLU B1465      78.118 114.080   2.666  1.00  0.00           N  
ATOM   2364  CA  GLU B1465      77.419 115.178   3.290  1.00  0.00           C  
ATOM   2365  C   GLU B1465      76.082 115.601   2.649  1.00  0.00           C  
ATOM   2366  O   GLU B1465      75.009 115.373   3.216  1.00  0.00           O  
ATOM   2367  CB  GLU B1465      78.363 116.367   3.364  1.00  0.00           C  
ATOM   2368  CG  GLU B1465      77.696 117.616   3.851  1.00  0.00           C  
ATOM   2369  CD  GLU B1465      78.690 118.671   4.238  1.00  0.00           C  
ATOM   2370  OE1 GLU B1465      78.295 119.594   4.986  1.00  0.00           O  
ATOM   2371  OE2 GLU B1465      79.857 118.582   3.795  1.00  0.00           O  
ATOM   2372  N   TYR B1467      76.141 116.203   1.468  1.00  0.00           N  
ATOM   2373  CA  TYR B1467      74.930 116.679   0.811  1.00  0.00           C  
ATOM   2374  C   TYR B1467      74.136 115.662   0.009  1.00  0.00           C  
ATOM   2375  O   TYR B1467      72.955 115.898  -0.288  1.00  0.00           O  
ATOM   2376  CB  TYR B1467      75.260 117.871  -0.094  1.00  0.00           C  
ATOM   2377  CG  TYR B1467      76.119 118.902   0.583  1.00  0.00           C  
ATOM   2378  CD1 TYR B1467      77.498 118.892   0.430  1.00  0.00           C  
ATOM   2379  CD2 TYR B1467      75.549 119.897   1.378  1.00  0.00           C  
ATOM   2380  CE1 TYR B1467      78.289 119.851   1.041  1.00  0.00           C  
ATOM   2381  CE2 TYR B1467      76.335 120.864   1.997  1.00  0.00           C  
ATOM   2382  CZ  TYR B1467      77.702 120.839   1.820  1.00  0.00           C  
ATOM   2383  OH  TYR B1467      78.480 121.819   2.387  1.00  0.00           O  
ATOM   2384  N   GLY B1468      74.770 114.546  -0.346  1.00  0.00           N  
ATOM   2385  CA  GLY B1468      74.083 113.544  -1.140  1.00  0.00           C  
ATOM   2386  C   GLY B1468      74.520 113.597  -2.594  1.00  0.00           C  
ATOM   2387  O   GLY B1468      74.842 114.656  -3.113  1.00  0.00           O  
ATOM   2388  N   LEU B1507      74.511 112.445  -3.260  1.00  0.00           N  
ATOM   2389  CA  LEU B1507      74.958 112.341  -4.658  1.00  0.00           C  
ATOM   2390  C   LEU B1507      74.183 113.161  -5.684  1.00  0.00           C  
ATOM   2391  O   LEU B1507      74.765 113.987  -6.373  1.00  0.00           O  
ATOM   2392  CB  LEU B1507      74.994 110.867  -5.101  1.00  0.00           C  
ATOM   2393  CG  LEU B1507      75.614 110.571  -6.460  1.00  0.00           C  
ATOM   2394  CD1 LEU B1507      77.021 111.100  -6.483  1.00  0.00           C  
ATOM   2395  CD2 LEU B1507      75.625 109.094  -6.738  1.00  0.00           C  
ATOM   2396  N   ASP B1508      72.882 112.939  -5.792  1.00  0.00           N  
ATOM   2397  CA  ASP B1508      72.110 113.686  -6.779  1.00  0.00           C  
ATOM   2398  C   ASP B1508      72.049 115.169  -6.448  1.00  0.00           C  
ATOM   2399  O   ASP B1508      71.698 115.976  -7.305  1.00  0.00           O  
ATOM   2400  CB  ASP B1508      70.692 113.128  -6.912  1.00  0.00           C  
ATOM   2401  CG  ASP B1508      70.654 111.814  -7.656  1.00  0.00           C  
ATOM   2402  OD1 ASP B1508      71.723 111.287  -8.036  1.00  0.00           O  
ATOM   2403  OD2 ASP B1508      69.550 111.295  -7.866  1.00  0.00           O  
ATOM   2404  N   GLU B1509      72.387 115.533  -5.214  1.00  0.00           N  
ATOM   2405  CA  GLU B1509      72.353 116.938  -4.844  1.00  0.00           C  
ATOM   2406  C   GLU B1509      73.576 117.685  -5.368  1.00  0.00           C  
ATOM   2407  O   GLU B1509      73.443 118.800  -5.875  1.00  0.00           O  
ATOM   2408  CB  GLU B1509      72.271 117.119  -3.323  1.00  0.00           C  
ATOM   2409  CG  GLU B1509      70.947 116.721  -2.682  1.00  0.00           C  
ATOM   2410  CD  GLU B1509      70.762 115.215  -2.562  1.00  0.00           C  
ATOM   2411  OE1 GLU B1509      71.773 114.474  -2.569  1.00  0.00           O  
ATOM   2412  OE2 GLU B1509      69.598 114.777  -2.439  1.00  0.00           O  
ATOM   2413  N   VAL B1510      74.761 117.087  -5.249  1.00  0.00           N  
ATOM   2414  CA  VAL B1510      75.959 117.761  -5.719  1.00  0.00           C  
ATOM   2415  C   VAL B1510      76.043 117.620  -7.218  1.00  0.00           C  
ATOM   2416  O   VAL B1510      76.797 118.329  -7.881  1.00  0.00           O  
ATOM   2417  CB  VAL B1510      77.270 117.194  -5.100  1.00  0.00           C  
ATOM   2418  CG1 VAL B1510      77.026 116.650  -3.718  1.00  0.00           C  
ATOM   2419  CG2 VAL B1510      77.845 116.163  -5.987  1.00  0.00           C  
ATOM   2420  N   ARG B1511      75.262 116.699  -7.754  1.00  0.00           N  
ATOM   2421  CA  ARG B1511      75.260 116.470  -9.188  1.00  0.00           C  
ATOM   2422  C   ARG B1511      74.567 117.655  -9.801  1.00  0.00           C  
ATOM   2423  O   ARG B1511      75.101 118.321 -10.693  1.00  0.00           O  
ATOM   2424  CB  ARG B1511      74.496 115.197  -9.510  1.00  0.00           C  
ATOM   2425  CG  ARG B1511      75.289 114.227 -10.319  1.00  0.00           C  
ATOM   2426  CD  ARG B1511      74.799 112.816 -10.118  1.00  0.00           C  
ATOM   2427  NE  ARG B1511      75.148 111.977 -11.261  1.00  0.00           N  
ATOM   2428  CZ  ARG B1511      74.711 112.215 -12.491  1.00  0.00           C  
ATOM   2429  NH1 ARG B1511      73.926 113.250 -12.702  1.00  0.00           N  
ATOM   2430  NH2 ARG B1511      75.051 111.433 -13.497  1.00  0.00           N  
ATOM   2431  N   TYR B1516      73.364 117.902  -9.296  1.00  0.00           N  
ATOM   2432  CA  TYR B1516      72.510 119.009  -9.717  1.00  0.00           C  
ATOM   2433  C   TYR B1516      73.233 120.336  -9.529  1.00  0.00           C  
ATOM   2434  O   TYR B1516      73.263 121.181 -10.421  1.00  0.00           O  
ATOM   2435  CB  TYR B1516      71.250 119.006  -8.871  1.00  0.00           C  
ATOM   2436  CG  TYR B1516      70.429 120.247  -8.988  1.00  0.00           C  
ATOM   2437  CD1 TYR B1516      69.391 120.324  -9.906  1.00  0.00           C  
ATOM   2438  CD2 TYR B1516      70.651 121.329  -8.144  1.00  0.00           C  
ATOM   2439  CE1 TYR B1516      68.588 121.434  -9.978  1.00  0.00           C  
ATOM   2440  CE2 TYR B1516      69.857 122.445  -8.204  1.00  0.00           C  
ATOM   2441  CZ  TYR B1516      68.821 122.493  -9.123  1.00  0.00           C  
ATOM   2442  OH  TYR B1516      67.996 123.591  -9.179  1.00  0.00           O  
ATOM   2443  N   PHE B1517      73.824 120.513  -8.358  1.00  0.00           N  
ATOM   2444  CA  PHE B1517      74.528 121.744  -8.079  1.00  0.00           C  
ATOM   2445  C   PHE B1517      75.522 122.025  -9.171  1.00  0.00           C  
ATOM   2446  O   PHE B1517      75.440 123.056  -9.813  1.00  0.00           O  
ATOM   2447  CB  PHE B1517      75.261 121.679  -6.737  1.00  0.00           C  
ATOM   2448  CG  PHE B1517      75.875 122.992  -6.325  1.00  0.00           C  
ATOM   2449  CD1 PHE B1517      75.072 124.105  -6.101  1.00  0.00           C  
ATOM   2450  CD2 PHE B1517      77.258 123.128  -6.214  1.00  0.00           C  
ATOM   2451  CE1 PHE B1517      75.633 125.335  -5.778  1.00  0.00           C  
ATOM   2452  CE2 PHE B1517      77.836 124.357  -5.889  1.00  0.00           C  
ATOM   2453  CZ  PHE B1517      77.020 125.464  -5.673  1.00  0.00           C  
ATOM   2454  N   LEU B1518      76.445 121.095  -9.392  1.00  0.00           N  
ATOM   2455  CA  LEU B1518      77.495 121.256 -10.389  1.00  0.00           C  
ATOM   2456  C   LEU B1518      77.058 121.645 -11.792  1.00  0.00           C  
ATOM   2457  O   LEU B1518      77.815 122.285 -12.520  1.00  0.00           O  
ATOM   2458  CB  LEU B1518      78.327 119.981 -10.474  1.00  0.00           C  
ATOM   2459  CG  LEU B1518      79.176 119.649  -9.250  1.00  0.00           C  
ATOM   2460  CD1 LEU B1518      79.860 118.305  -9.454  1.00  0.00           C  
ATOM   2461  CD2 LEU B1518      80.207 120.754  -9.013  1.00  0.00           C  
ATOM   2462  N   LEU B1527      75.850 121.268 -12.182  1.00  0.00           N  
ATOM   2463  CA  LEU B1527      75.386 121.564 -13.531  1.00  0.00           C  
ATOM   2464  C   LEU B1527      74.407 122.709 -13.578  1.00  0.00           C  
ATOM   2465  O   LEU B1527      74.069 123.192 -14.654  1.00  0.00           O  
ATOM   2466  CB  LEU B1527      74.709 120.336 -14.148  1.00  0.00           C  
ATOM   2467  CG  LEU B1527      75.499 119.041 -14.284  1.00  0.00           C  
ATOM   2468  CD1 LEU B1527      74.637 118.016 -14.983  1.00  0.00           C  
ATOM   2469  CD2 LEU B1527      76.781 119.302 -15.062  1.00  0.00           C  
ATOM   2470  N   ARG B1528      73.947 123.139 -12.413  1.00  0.00           N  
ATOM   2471  CA  ARG B1528      72.973 124.212 -12.340  1.00  0.00           C  
ATOM   2472  C   ARG B1528      73.558 125.547 -11.902  1.00  0.00           C  
ATOM   2473  O   ARG B1528      73.166 126.592 -12.404  1.00  0.00           O  
ATOM   2474  CB  ARG B1528      71.845 123.808 -11.393  1.00  0.00           C  
ATOM   2475  CG  ARG B1528      70.754 124.830 -11.284  1.00  0.00           C  
ATOM   2476  CD  ARG B1528      70.522 125.214  -9.835  1.00  0.00           C  
ATOM   2477  NE  ARG B1528      69.616 126.347  -9.737  1.00  0.00           N  
ATOM   2478  CZ  ARG B1528      69.949 127.597 -10.047  1.00  0.00           C  
ATOM   2479  NH1 ARG B1528      71.176 127.871 -10.471  1.00  0.00           N  
ATOM   2480  NH2 ARG B1528      69.052 128.573  -9.939  1.00  0.00           N  
ATOM   2481  N   GLU B1549      74.504 125.513 -10.974  1.00  0.00           N  
ATOM   2482  CA  GLU B1549      75.113 126.734 -10.452  1.00  0.00           C  
ATOM   2483  C   GLU B1549      75.736 127.685 -11.488  1.00  0.00           C  
ATOM   2484  O   GLU B1549      75.832 128.888 -11.243  1.00  0.00           O  
ATOM   2485  CB  GLU B1549      76.167 126.370  -9.389  1.00  0.00           C  
ATOM   2486  CG  GLU B1549      76.885 127.562  -8.720  1.00  0.00           C  
ATOM   2487  CD  GLU B1549      76.000 128.378  -7.748  1.00  0.00           C  
ATOM   2488  OE1 GLU B1549      76.560 129.256  -7.036  1.00  0.00           O  
ATOM   2489  OE2 GLU B1549      74.762 128.145  -7.697  1.00  0.00           O  
ATOM   2490  N   VAL B1563      76.161 127.178 -12.639  1.00  0.00           N  
ATOM   2491  CA  VAL B1563      76.787 128.069 -13.606  1.00  0.00           C  
ATOM   2492  C   VAL B1563      76.591 127.654 -15.053  1.00  0.00           C  
ATOM   2493  O   VAL B1563      76.147 126.545 -15.333  1.00  0.00           O  
ATOM   2494  CB  VAL B1563      78.312 128.186 -13.357  1.00  0.00           C  
ATOM   2495  CG1 VAL B1563      78.597 128.463 -11.873  1.00  0.00           C  
ATOM   2496  CG2 VAL B1563      79.004 126.927 -13.827  1.00  0.00           C  
ATOM   2497  N   PRO B1569      76.909 128.561 -15.999  1.00  0.00           N  
ATOM   2498  CA  PRO B1569      76.762 128.250 -17.423  1.00  0.00           C  
ATOM   2499  C   PRO B1569      77.907 127.311 -17.790  1.00  0.00           C  
ATOM   2500  O   PRO B1569      79.076 127.626 -17.541  1.00  0.00           O  
ATOM   2501  CB  PRO B1569      76.904 129.619 -18.095  1.00  0.00           C  
ATOM   2502  CG  PRO B1569      76.595 130.601 -17.016  1.00  0.00           C  
ATOM   2503  CD  PRO B1569      77.253 129.984 -15.822  1.00  0.00           C  
ATOM   2504  N   PHE B1594      77.581 126.162 -18.374  1.00  0.00           N  
ATOM   2505  CA  PHE B1594      78.616 125.198 -18.732  1.00  0.00           C  
ATOM   2506  C   PHE B1594      79.670 125.909 -19.561  1.00  0.00           C  
ATOM   2507  O   PHE B1594      79.377 126.447 -20.619  1.00  0.00           O  
ATOM   2508  CB  PHE B1594      78.005 124.015 -19.499  1.00  0.00           C  
ATOM   2509  CG  PHE B1594      78.881 122.783 -19.526  1.00  0.00           C  
ATOM   2510  CD1 PHE B1594      79.341 122.216 -18.346  1.00  0.00           C  
ATOM   2511  CD2 PHE B1594      79.271 122.211 -20.732  1.00  0.00           C  
ATOM   2512  CE1 PHE B1594      80.174 121.111 -18.364  1.00  0.00           C  
ATOM   2513  CE2 PHE B1594      80.109 121.097 -20.751  1.00  0.00           C  
ATOM   2514  CZ  PHE B1594      80.558 120.551 -19.562  1.00  0.00           C  
ATOM   2515  N   GLY B1596      80.893 125.941 -19.048  1.00  0.00           N  
ATOM   2516  CA  GLY B1596      81.982 126.608 -19.743  1.00  0.00           C  
ATOM   2517  C   GLY B1596      82.638 127.701 -18.914  1.00  0.00           C  
ATOM   2518  O   GLY B1596      83.824 127.973 -19.072  1.00  0.00           O  
ATOM   2519  N   GLN B1601      81.868 128.341 -18.038  1.00  0.00           N  
ATOM   2520  CA  GLN B1601      82.401 129.401 -17.189  1.00  0.00           C  
ATOM   2521  C   GLN B1601      82.962 128.798 -15.898  1.00  0.00           C  
ATOM   2522  O   GLN B1601      82.646 127.668 -15.542  1.00  0.00           O  
ATOM   2523  CB  GLN B1601      81.298 130.396 -16.808  1.00  0.00           C  
ATOM   2524  CG  GLN B1601      80.228 130.667 -17.866  1.00  0.00           C  
ATOM   2525  CD  GLN B1601      80.546 131.844 -18.797  1.00  0.00           C  
ATOM   2526  OE1 GLN B1601      79.697 132.251 -19.605  1.00  0.00           O  
ATOM   2527  NE2 GLN B1601      81.762 132.389 -18.694  1.00  0.00           N  
ATOM   2528  N   ASP B1602      83.798 129.560 -15.204  1.00  0.00           N  
ATOM   2529  CA  ASP B1602      84.357 129.114 -13.942  1.00  0.00           C  
ATOM   2530  C   ASP B1602      83.217 129.186 -12.938  1.00  0.00           C  
ATOM   2531  O   ASP B1602      82.210 129.838 -13.198  1.00  0.00           O  
ATOM   2532  CB  ASP B1602      85.516 130.018 -13.526  1.00  0.00           C  
ATOM   2533  CG  ASP B1602      86.802 129.668 -14.249  1.00  0.00           C  
ATOM   2534  OD1 ASP B1602      86.693 129.113 -15.353  1.00  0.00           O  
ATOM   2535  OD2 ASP B1602      87.914 129.940 -13.730  1.00  0.00           O  
ATOM   2536  N   GLY B1603      83.361 128.511 -11.800  1.00  0.00           N  
ATOM   2537  CA  GLY B1603      82.287 128.506 -10.815  1.00  0.00           C  
ATOM   2538  C   GLY B1603      82.747 128.291  -9.390  1.00  0.00           C  
ATOM   2539  O   GLY B1603      83.772 127.642  -9.138  1.00  0.00           O  
ATOM   2540  N   ASP B1604      81.966 128.823  -8.452  1.00  0.00           N  
ATOM   2541  CA  ASP B1604      82.301 128.731  -7.033  1.00  0.00           C  
ATOM   2542  C   ASP B1604      81.488 127.721  -6.202  1.00  0.00           C  
ATOM   2543  O   ASP B1604      80.246 127.813  -6.090  1.00  0.00           O  
ATOM   2544  CB  ASP B1604      82.201 130.127  -6.409  1.00  0.00           C  
ATOM   2545  CG  ASP B1604      82.718 130.172  -4.989  1.00  0.00           C  
ATOM   2546  OD1 ASP B1604      81.919 130.506  -4.078  1.00  0.00           O  
ATOM   2547  OD2 ASP B1604      83.918 129.874  -4.792  1.00  0.00           O  
ATOM   2548  N   PHE B1613      82.225 126.772  -5.616  1.00  0.00           N  
ATOM   2549  CA  PHE B1613      81.677 125.708  -4.785  1.00  0.00           C  
ATOM   2550  C   PHE B1613      81.823 126.115  -3.322  1.00  0.00           C  
ATOM   2551  O   PHE B1613      82.894 125.976  -2.730  1.00  0.00           O  
ATOM   2552  CB  PHE B1613      82.447 124.400  -5.036  1.00  0.00           C  
ATOM   2553  CG  PHE B1613      81.720 123.151  -4.579  1.00  0.00           C  
ATOM   2554  CD1 PHE B1613      80.870 122.462  -5.444  1.00  0.00           C  
ATOM   2555  CD2 PHE B1613      81.874 122.668  -3.285  1.00  0.00           C  
ATOM   2556  CE1 PHE B1613      80.190 121.310  -5.026  1.00  0.00           C  
ATOM   2557  CE2 PHE B1613      81.196 121.519  -2.863  1.00  0.00           C  
ATOM   2558  CZ  PHE B1613      80.354 120.845  -3.736  1.00  0.00           C  
ATOM   2559  N   SER B1614      80.732 126.610  -2.751  1.00  0.00           N  
ATOM   2560  CA  SER B1614      80.706 127.057  -1.361  1.00  0.00           C  
ATOM   2561  C   SER B1614      79.469 126.516  -0.625  1.00  0.00           C  
ATOM   2562  O   SER B1614      78.380 126.390  -1.215  1.00  0.00           O  
ATOM   2563  CB  SER B1614      80.706 128.591  -1.308  1.00  0.00           C  
ATOM   2564  OG  SER B1614      79.447 129.115  -1.715  1.00  0.00           O  
ATOM   2565  N   LYS B1615      79.645 126.219   0.667  1.00  0.00           N  
ATOM   2566  CA  LYS B1615      78.571 125.678   1.506  1.00  0.00           C  
ATOM   2567  C   LYS B1615      77.244 126.436   1.392  1.00  0.00           C  
ATOM   2568  O   LYS B1615      76.196 125.804   1.214  1.00  0.00           O  
ATOM   2569  CB  LYS B1615      79.021 125.614   2.983  1.00  0.00           C  
ATOM   2570  CG  LYS B1615      77.946 125.075   3.971  1.00  0.00           C  
ATOM   2571  CD  LYS B1615      78.518 124.631   5.341  1.00  0.00           C  
ATOM   2572  CE  LYS B1615      79.542 123.510   5.189  1.00  0.00           C  
ATOM   2573  NZ  LYS B1615      80.161 123.072   6.464  1.00  0.00           N  
ATOM   2574  N   LYS B1616      77.283 127.772   1.491  1.00  0.00           N  
ATOM   2575  CA  LYS B1616      76.047 128.570   1.411  1.00  0.00           C  
ATOM   2576  C   LYS B1616      75.431 128.428   0.041  1.00  0.00           C  
ATOM   2577  O   LYS B1616      74.202 128.399  -0.096  1.00  0.00           O  
ATOM   2578  CB  LYS B1616      76.280 130.068   1.726  1.00  0.00           C  
ATOM   2579  CG  LYS B1616      77.664 130.614   1.407  1.00  0.00           C  
ATOM   2580  CD  LYS B1616      78.693 130.026   2.342  1.00  0.00           C  
ATOM   2581  CE  LYS B1616      79.934 129.582   1.618  1.00  0.00           C  
ATOM   2582  NZ  LYS B1616      80.672 128.616   2.457  1.00  0.00           N  
ATOM   2583  N   ALA B1617      76.294 128.322  -0.968  1.00  0.00           N  
ATOM   2584  CA  ALA B1617      75.852 128.155  -2.346  1.00  0.00           C  
ATOM   2585  C   ALA B1617      75.005 126.875  -2.508  1.00  0.00           C  
ATOM   2586  O   ALA B1617      73.810 126.936  -2.838  1.00  0.00           O  
ATOM   2587  CB  ALA B1617      77.070 128.124  -3.283  1.00  0.00           C  
ATOM   2588  N   ILE B1619      75.625 125.725  -2.258  1.00  0.00           N  
ATOM   2589  CA  ILE B1619      74.964 124.426  -2.371  1.00  0.00           C  
ATOM   2590  C   ILE B1619      73.685 124.340  -1.562  1.00  0.00           C  
ATOM   2591  O   ILE B1619      72.644 123.932  -2.071  1.00  0.00           O  
ATOM   2592  CB  ILE B1619      75.892 123.326  -1.891  1.00  0.00           C  
ATOM   2593  CG1 ILE B1619      77.283 123.618  -2.427  1.00  0.00           C  
ATOM   2594  CG2 ILE B1619      75.407 121.963  -2.376  1.00  0.00           C  
ATOM   2595  CD1 ILE B1619      78.381 122.916  -1.674  1.00  0.00           C  
ATOM   2596  N   LEU B1620      73.774 124.720  -0.293  1.00  0.00           N  
ATOM   2597  CA  LEU B1620      72.622 124.686   0.599  1.00  0.00           C  
ATOM   2598  C   LEU B1620      71.509 125.519   0.012  1.00  0.00           C  
ATOM   2599  O   LEU B1620      70.338 125.116   0.016  1.00  0.00           O  
ATOM   2600  CB  LEU B1620      73.018 125.203   1.981  1.00  0.00           C  
ATOM   2601  CG  LEU B1620      73.938 124.239   2.751  1.00  0.00           C  
ATOM   2602  CD1 LEU B1620      74.746 124.947   3.816  1.00  0.00           C  
ATOM   2603  CD2 LEU B1620      73.078 123.173   3.360  1.00  0.00           C  
ATOM   2604  N   ASN B1621      71.874 126.685  -0.509  1.00  0.00           N  
ATOM   2605  CA  ASN B1621      70.884 127.554  -1.125  1.00  0.00           C  
ATOM   2606  C   ASN B1621      70.143 126.759  -2.203  1.00  0.00           C  
ATOM   2607  O   ASN B1621      68.910 126.602  -2.153  1.00  0.00           O  
ATOM   2608  CB  ASN B1621      71.552 128.774  -1.758  1.00  0.00           C  
ATOM   2609  CG  ASN B1621      70.603 129.549  -2.676  1.00  0.00           C  
ATOM   2610  OD1 ASN B1621      71.040 130.178  -3.654  1.00  0.00           O  
ATOM   2611  ND2 ASN B1621      69.302 129.509  -2.366  1.00  0.00           N  
ATOM   2612  N   ARG B1622      70.898 126.245  -3.169  1.00  0.00           N  
ATOM   2613  CA  ARG B1622      70.292 125.478  -4.243  1.00  0.00           C  
ATOM   2614  C   ARG B1622      69.504 124.245  -3.780  1.00  0.00           C  
ATOM   2615  O   ARG B1622      68.320 124.097  -4.111  1.00  0.00           O  
ATOM   2616  CB  ARG B1622      71.366 125.067  -5.241  1.00  0.00           C  
ATOM   2617  CG  ARG B1622      72.146 126.237  -5.778  1.00  0.00           C  
ATOM   2618  CD  ARG B1622      71.216 127.259  -6.382  1.00  0.00           C  
ATOM   2619  NE  ARG B1622      71.947 128.406  -6.902  1.00  0.00           N  
ATOM   2620  CZ  ARG B1622      71.369 129.444  -7.493  1.00  0.00           C  
ATOM   2621  NH1 ARG B1622      70.048 129.476  -7.636  1.00  0.00           N  
ATOM   2622  NH2 ARG B1622      72.110 130.445  -7.948  1.00  0.00           N  
ATOM   2623  N   ILE B1632      70.155 123.367  -3.022  1.00  0.00           N  
ATOM   2624  CA  ILE B1632      69.505 122.152  -2.536  1.00  0.00           C  
ATOM   2625  C   ILE B1632      68.184 122.434  -1.832  1.00  0.00           C  
ATOM   2626  O   ILE B1632      67.125 121.985  -2.267  1.00  0.00           O  
ATOM   2627  CB  ILE B1632      70.397 121.391  -1.545  1.00  0.00           C  
ATOM   2628  CG1 ILE B1632      71.669 120.899  -2.240  1.00  0.00           C  
ATOM   2629  CG2 ILE B1632      69.615 120.228  -0.959  1.00  0.00           C  
ATOM   2630  CD1 ILE B1632      72.733 120.392  -1.282  1.00  0.00           C  
ATOM   2631  N   ASN B1635      68.264 123.167  -0.728  1.00  0.00           N  
ATOM   2632  CA  ASN B1635      67.087 123.521   0.056  1.00  0.00           C  
ATOM   2633  C   ASN B1635      66.118 124.374  -0.753  1.00  0.00           C  
ATOM   2634  O   ASN B1635      64.927 124.063  -0.867  1.00  0.00           O  
ATOM   2635  CB  ASN B1635      67.512 124.306   1.285  1.00  0.00           C  
ATOM   2636  CG  ASN B1635      68.258 123.465   2.269  1.00  0.00           C  
ATOM   2637  OD1 ASN B1635      67.801 122.380   2.616  1.00  0.00           O  
ATOM   2638  ND2 ASN B1635      69.402 123.953   2.741  1.00  0.00           N  
ATOM   2639  N   GLY B1636      66.658 125.461  -1.301  1.00  0.00           N  
ATOM   2640  CA  GLY B1636      65.873 126.382  -2.094  1.00  0.00           C  
ATOM   2641  C   GLY B1636      65.041 125.733  -3.174  1.00  0.00           C  
ATOM   2642  O   GLY B1636      63.818 125.632  -3.052  1.00  0.00           O  
ATOM   2643  N   GLU B1637      65.705 125.275  -4.232  1.00  0.00           N  
ATOM   2644  CA  GLU B1637      65.007 124.670  -5.360  1.00  0.00           C  
ATOM   2645  C   GLU B1637      64.760 123.179  -5.226  1.00  0.00           C  
ATOM   2646  O   GLU B1637      63.613 122.735  -5.348  1.00  0.00           O  
ATOM   2647  CB  GLU B1637      65.780 124.929  -6.649  1.00  0.00           C  
ATOM   2648  CG  GLU B1637      66.340 126.324  -6.775  1.00  0.00           C  
ATOM   2649  CD  GLU B1637      67.479 126.382  -7.768  1.00  0.00           C  
ATOM   2650  OE1 GLU B1637      67.255 126.052  -8.949  1.00  0.00           O  
ATOM   2651  OE2 GLU B1637      68.605 126.751  -7.369  1.00  0.00           O  
ATOM   2652  N   LEU B1638      65.813 122.398  -4.982  1.00  0.00           N  
ATOM   2653  CA  LEU B1638      65.609 120.949  -4.876  1.00  0.00           C  
ATOM   2654  C   LEU B1638      64.552 120.540  -3.845  1.00  0.00           C  
ATOM   2655  O   LEU B1638      63.555 119.901  -4.201  1.00  0.00           O  
ATOM   2656  CB  LEU B1638      66.929 120.207  -4.601  1.00  0.00           C  
ATOM   2657  CG  LEU B1638      67.760 119.771  -5.823  1.00  0.00           C  
ATOM   2658  CD1 LEU B1638      69.005 119.079  -5.342  1.00  0.00           C  
ATOM   2659  CD2 LEU B1638      66.980 118.827  -6.715  1.00  0.00           C  
ATOM   2660  N   ALA B1639      64.748 120.924  -2.586  1.00  0.00           N  
ATOM   2661  CA  ALA B1639      63.805 120.577  -1.534  1.00  0.00           C  
ATOM   2662  C   ALA B1639      62.479 121.355  -1.561  1.00  0.00           C  
ATOM   2663  O   ALA B1639      61.397 120.760  -1.603  1.00  0.00           O  
ATOM   2664  CB  ALA B1639      64.471 120.754  -0.187  1.00  0.00           C  
ATOM   2665  N   ASN B1640      62.564 122.683  -1.547  1.00  0.00           N  
ATOM   2666  CA  ASN B1640      61.371 123.523  -1.514  1.00  0.00           C  
ATOM   2667  C   ASN B1640      60.525 123.617  -2.770  1.00  0.00           C  
ATOM   2668  O   ASN B1640      59.297 123.562  -2.693  1.00  0.00           O  
ATOM   2669  CB  ASN B1640      61.739 124.929  -1.036  1.00  0.00           C  
ATOM   2670  CG  ASN B1640      62.212 124.936   0.402  1.00  0.00           C  
ATOM   2671  OD1 ASN B1640      61.662 124.215   1.234  1.00  0.00           O  
ATOM   2672  ND2 ASN B1640      63.225 125.749   0.708  1.00  0.00           N  
ATOM   2673  N   GLU B1641      61.158 123.761  -3.929  1.00  0.00           N  
ATOM   2674  CA  GLU B1641      60.388 123.859  -5.163  1.00  0.00           C  
ATOM   2675  C   GLU B1641      60.077 122.507  -5.811  1.00  0.00           C  
ATOM   2676  O   GLU B1641      58.913 122.205  -6.118  1.00  0.00           O  
ATOM   2677  CB  GLU B1641      61.112 124.764  -6.160  1.00  0.00           C  
ATOM   2678  CG  GLU B1641      61.100 126.233  -5.787  1.00  0.00           C  
ATOM   2679  CD  GLU B1641      62.171 127.019  -6.531  1.00  0.00           C  
ATOM   2680  OE1 GLU B1641      62.310 126.820  -7.762  1.00  0.00           O  
ATOM   2681  OE2 GLU B1641      62.873 127.837  -5.891  1.00  0.00           O  
ATOM   2682  N   ILE B1642      61.102 121.686  -6.001  1.00  0.00           N  
ATOM   2683  CA  ILE B1642      60.894 120.398  -6.649  1.00  0.00           C  
ATOM   2684  C   ILE B1642      60.326 119.327  -5.730  1.00  0.00           C  
ATOM   2685  O   ILE B1642      59.196 118.880  -5.917  1.00  0.00           O  
ATOM   2686  CB  ILE B1642      62.218 119.882  -7.301  1.00  0.00           C  
ATOM   2687  CG1 ILE B1642      62.640 120.818  -8.433  1.00  0.00           C  
ATOM   2688  CG2 ILE B1642      62.032 118.474  -7.864  1.00  0.00           C  
ATOM   2689  CD1 ILE B1642      64.051 120.550  -8.926  1.00  0.00           C  
ATOM   2690  N   GLY B1662      61.114 118.908  -4.748  1.00  0.00           N  
ATOM   2691  CA  GLY B1662      60.654 117.876  -3.834  1.00  0.00           C  
ATOM   2692  C   GLY B1662      59.241 118.096  -3.308  1.00  0.00           C  
ATOM   2693  O   GLY B1662      58.362 117.230  -3.435  1.00  0.00           O  
ATOM   2694  N   ASN B1663      59.035 119.267  -2.710  1.00  0.00           N  
ATOM   2695  CA  ASN B1663      57.749 119.642  -2.155  1.00  0.00           C  
ATOM   2696  C   ASN B1663      56.651 119.430  -3.195  1.00  0.00           C  
ATOM   2697  O   ASN B1663      55.645 118.770  -2.925  1.00  0.00           O  
ATOM   2698  CB  ASN B1663      57.798 121.102  -1.718  1.00  0.00           C  
ATOM   2699  CG  ASN B1663      56.698 121.455  -0.731  1.00  0.00           C  
ATOM   2700  OD1 ASN B1663      56.957 122.092   0.294  1.00  0.00           O  
ATOM   2701  ND2 ASN B1663      55.463 121.049  -1.037  1.00  0.00           N  
ATOM   2702  N   LEU B1664      56.858 119.984  -4.386  1.00  0.00           N  
ATOM   2703  CA  LEU B1664      55.899 119.843  -5.474  1.00  0.00           C  
ATOM   2704  C   LEU B1664      55.416 118.391  -5.598  1.00  0.00           C  
ATOM   2705  O   LEU B1664      54.221 118.130  -5.536  1.00  0.00           O  
ATOM   2706  CB  LEU B1664      56.516 120.322  -6.793  1.00  0.00           C  
ATOM   2707  CG  LEU B1664      55.611 120.218  -8.023  1.00  0.00           C  
ATOM   2708  CD1 LEU B1664      54.309 120.960  -7.753  1.00  0.00           C  
ATOM   2709  CD2 LEU B1664      56.314 120.792  -9.246  1.00  0.00           C  
ATOM   2710  N   TYR B1665      56.335 117.451  -5.785  1.00  0.00           N  
ATOM   2711  CA  TYR B1665      55.956 116.044  -5.870  1.00  0.00           C  
ATOM   2712  C   TYR B1665      55.079 115.735  -4.660  1.00  0.00           C  
ATOM   2713  O   TYR B1665      53.966 115.196  -4.787  1.00  0.00           O  
ATOM   2714  CB  TYR B1665      57.191 115.129  -5.810  1.00  0.00           C  
ATOM   2715  CG  TYR B1665      57.958 114.968  -7.108  1.00  0.00           C  
ATOM   2716  CD1 TYR B1665      59.001 115.833  -7.449  1.00  0.00           C  
ATOM   2717  CD2 TYR B1665      57.629 113.948  -7.997  1.00  0.00           C  
ATOM   2718  CE1 TYR B1665      59.691 115.674  -8.650  1.00  0.00           C  
ATOM   2719  CE2 TYR B1665      58.304 113.786  -9.178  1.00  0.00           C  
ATOM   2720  CZ  TYR B1665      59.330 114.644  -9.501  1.00  0.00           C  
ATOM   2721  OH  TYR B1665      59.995 114.443 -10.676  1.00  0.00           O  
ATOM   2722  N   SER B1666      55.590 116.104  -3.487  1.00  0.00           N  
ATOM   2723  CA  SER B1666      54.901 115.863  -2.233  1.00  0.00           C  
ATOM   2724  C   SER B1666      53.457 116.316  -2.257  1.00  0.00           C  
ATOM   2725  O   SER B1666      52.547 115.492  -2.369  1.00  0.00           O  
ATOM   2726  CB  SER B1666      55.629 116.563  -1.095  1.00  0.00           C  
ATOM   2727  OG  SER B1666      55.072 116.143   0.141  1.00  0.00           O  
ATOM   2728  N   ARG B1667      53.241 117.624  -2.169  1.00  0.00           N  
ATOM   2729  CA  ARG B1667      51.873 118.129  -2.154  1.00  0.00           C  
ATOM   2730  C   ARG B1667      50.922 117.422  -3.126  1.00  0.00           C  
ATOM   2731  O   ARG B1667      49.811 117.043  -2.750  1.00  0.00           O  
ATOM   2732  CB  ARG B1667      51.850 119.646  -2.398  1.00  0.00           C  
ATOM   2733  CG  ARG B1667      52.916 120.156  -3.331  1.00  0.00           C  
ATOM   2734  CD  ARG B1667      52.529 121.457  -4.027  1.00  0.00           C  
ATOM   2735  NE  ARG B1667      52.234 122.558  -3.118  1.00  0.00           N  
ATOM   2736  CZ  ARG B1667      51.940 123.787  -3.537  1.00  0.00           C  
ATOM   2737  NH1 ARG B1667      51.913 124.051  -4.837  1.00  0.00           N  
ATOM   2738  NH2 ARG B1667      51.662 124.747  -2.668  1.00  0.00           N  
ATOM   2739  N   VAL B1668      51.358 117.218  -4.362  1.00  0.00           N  
ATOM   2740  CA  VAL B1668      50.497 116.579  -5.351  1.00  0.00           C  
ATOM   2741  C   VAL B1668      50.250 115.100  -5.070  1.00  0.00           C  
ATOM   2742  O   VAL B1668      49.115 114.634  -5.133  1.00  0.00           O  
ATOM   2743  CB  VAL B1668      51.074 116.718  -6.778  1.00  0.00           C  
ATOM   2744  CG1 VAL B1668      50.052 116.258  -7.807  1.00  0.00           C  
ATOM   2745  CG2 VAL B1668      51.484 118.152  -7.037  1.00  0.00           C  
ATOM   2746  N   VAL B1669      51.303 114.353  -4.768  1.00  0.00           N  
ATOM   2747  CA  VAL B1669      51.122 112.932  -4.495  1.00  0.00           C  
ATOM   2748  C   VAL B1669      50.133 112.689  -3.343  1.00  0.00           C  
ATOM   2749  O   VAL B1669      49.263 111.818  -3.430  1.00  0.00           O  
ATOM   2750  CB  VAL B1669      52.448 112.252  -4.124  1.00  0.00           C  
ATOM   2751  CG1 VAL B1669      52.213 110.762  -3.895  1.00  0.00           C  
ATOM   2752  CG2 VAL B1669      53.473 112.469  -5.223  1.00  0.00           C  
ATOM   2753  N   ASN B1670      50.285 113.452  -2.262  1.00  0.00           N  
ATOM   2754  CA  ASN B1670      49.418 113.336  -1.095  1.00  0.00           C  
ATOM   2755  C   ASN B1670      47.969 113.516  -1.546  1.00  0.00           C  
ATOM   2756  O   ASN B1670      47.147 112.597  -1.432  1.00  0.00           O  
ATOM   2757  CB  ASN B1670      49.802 114.406  -0.070  1.00  0.00           C  
ATOM   2758  CG  ASN B1670      48.989 114.314   1.195  1.00  0.00           C  
ATOM   2759  OD1 ASN B1670      48.796 113.226   1.739  1.00  0.00           O  
ATOM   2760  ND2 ASN B1670      48.514 115.457   1.680  1.00  0.00           N  
ATOM   2761  N   MET B1671      47.672 114.704  -2.067  1.00  0.00           N  
ATOM   2762  CA  MET B1671      46.343 115.017  -2.559  1.00  0.00           C  
ATOM   2763  C   MET B1671      45.748 113.824  -3.297  1.00  0.00           C  
ATOM   2764  O   MET B1671      44.771 113.231  -2.843  1.00  0.00           O  
ATOM   2765  CB  MET B1671      46.398 116.220  -3.497  1.00  0.00           C  
ATOM   2766  CG  MET B1671      46.496 117.554  -2.802  1.00  0.00           C  
ATOM   2767  SD  MET B1671      45.884 118.809  -3.929  1.00  0.00           S  
ATOM   2768  CE  MET B1671      46.888 120.243  -3.470  1.00  0.00           C  
ATOM   2769  N   ALA B1672      46.352 113.474  -4.428  1.00  0.00           N  
ATOM   2770  CA  ALA B1672      45.881 112.359  -5.243  1.00  0.00           C  
ATOM   2771  C   ALA B1672      45.490 111.126  -4.425  1.00  0.00           C  
ATOM   2772  O   ALA B1672      44.754 110.269  -4.905  1.00  0.00           O  
ATOM   2773  CB  ALA B1672      46.937 111.991  -6.275  1.00  0.00           C  
ATOM   2774  N   HIS B1673      45.992 111.036  -3.197  1.00  0.00           N  
ATOM   2775  CA  HIS B1673      45.665 109.921  -2.312  1.00  0.00           C  
ATOM   2776  C   HIS B1673      44.457 110.289  -1.446  1.00  0.00           C  
ATOM   2777  O   HIS B1673      43.508 109.513  -1.320  1.00  0.00           O  
ATOM   2778  CB  HIS B1673      46.859 109.582  -1.412  1.00  0.00           C  
ATOM   2779  CG  HIS B1673      47.844 108.639  -2.035  1.00  0.00           C  
ATOM   2780  ND1 HIS B1673      47.505 107.358  -2.420  1.00  0.00           N  
ATOM   2781  CD2 HIS B1673      49.160 108.784  -2.324  1.00  0.00           C  
ATOM   2782  CE1 HIS B1673      48.570 106.757  -2.919  1.00  0.00           C  
ATOM   2783  NE2 HIS B1673      49.587 107.599  -2.873  1.00  0.00           N  
ATOM   2784  N   LYS B1684      44.498 111.484  -0.859  1.00  0.00           N  
ATOM   2785  CA  LYS B1684      43.413 111.956   0.001  1.00  0.00           C  
ATOM   2786  C   LYS B1684      42.154 112.331  -0.769  1.00  0.00           C  
ATOM   2787  O   LYS B1684      41.047 112.268  -0.239  1.00  0.00           O  
ATOM   2788  CB  LYS B1684      43.861 113.173   0.825  1.00  0.00           C  
ATOM   2789  CG  LYS B1684      44.957 112.881   1.844  1.00  0.00           C  
ATOM   2790  CD  LYS B1684      45.078 113.999   2.869  1.00  0.00           C  
ATOM   2791  CE  LYS B1684      43.872 114.018   3.801  1.00  0.00           C  
ATOM   2792  NZ  LYS B1684      43.884 115.186   4.720  1.00  0.00           N  
ATOM   2793  N   PHE B1685      42.316 112.702  -2.029  1.00  0.00           N  
ATOM   2794  CA  PHE B1685      41.172 113.118  -2.814  1.00  0.00           C  
ATOM   2795  C   PHE B1685      40.586 112.096  -3.782  1.00  0.00           C  
ATOM   2796  O   PHE B1685      39.367 111.922  -3.830  1.00  0.00           O  
ATOM   2797  CB  PHE B1685      41.535 114.408  -3.542  1.00  0.00           C  
ATOM   2798  CG  PHE B1685      41.938 115.523  -2.614  1.00  0.00           C  
ATOM   2799  CD1 PHE B1685      42.581 116.655  -3.100  1.00  0.00           C  
ATOM   2800  CD2 PHE B1685      41.662 115.443  -1.250  1.00  0.00           C  
ATOM   2801  CE1 PHE B1685      42.947 117.690  -2.242  1.00  0.00           C  
ATOM   2802  CE2 PHE B1685      42.021 116.464  -0.384  1.00  0.00           C  
ATOM   2803  CZ  PHE B1685      42.665 117.595  -0.877  1.00  0.00           C  
ATOM   2804  N   LEU B1686      41.437 111.404  -4.533  1.00  0.00           N  
ATOM   2805  CA  LEU B1686      40.945 110.436  -5.511  1.00  0.00           C  
ATOM   2806  C   LEU B1686      41.248 108.969  -5.187  1.00  0.00           C  
ATOM   2807  O   LEU B1686      40.993 108.075  -6.000  1.00  0.00           O  
ATOM   2808  CB  LEU B1686      41.504 110.794  -6.891  1.00  0.00           C  
ATOM   2809  CG  LEU B1686      41.514 112.293  -7.232  1.00  0.00           C  
ATOM   2810  CD1 LEU B1686      42.020 112.485  -8.645  1.00  0.00           C  
ATOM   2811  CD2 LEU B1686      40.120 112.880  -7.103  1.00  0.00           C  
ATOM   2812  N   GLY B1689      41.784 108.721  -3.997  1.00  0.00           N  
ATOM   2813  CA  GLY B1689      42.097 107.357  -3.612  1.00  0.00           C  
ATOM   2814  C   GLY B1689      43.367 106.854  -4.263  1.00  0.00           C  
ATOM   2815  O   GLY B1689      43.500 105.666  -4.557  1.00  0.00           O  
ATOM   2816  N   GLY B1690      44.308 107.768  -4.480  1.00  0.00           N  
ATOM   2817  CA  GLY B1690      45.570 107.412  -5.103  1.00  0.00           C  
ATOM   2818  C   GLY B1690      45.400 106.925  -6.531  1.00  0.00           C  
ATOM   2819  O   GLY B1690      46.189 106.103  -7.005  1.00  0.00           O  
ATOM   2820  N   GLU B1691      44.380 107.434  -7.221  1.00  0.00           N  
ATOM   2821  CA  GLU B1691      44.118 107.024  -8.594  1.00  0.00           C  
ATOM   2822  C   GLU B1691      43.520 108.149  -9.446  1.00  0.00           C  
ATOM   2823  O   GLU B1691      42.301 108.241  -9.600  1.00  0.00           O  
ATOM   2824  CB  GLU B1691      43.186 105.811  -8.588  1.00  0.00           C  
ATOM   2825  CG  GLU B1691      43.196 105.022  -9.876  1.00  0.00           C  
ATOM   2826  CD  GLU B1691      42.501 103.689  -9.737  1.00  0.00           C  
ATOM   2827  OE1 GLU B1691      42.913 102.897  -8.861  1.00  0.00           O  
ATOM   2828  OE2 GLU B1691      41.546 103.436 -10.503  1.00  0.00           O  
ATOM   2829  N   VAL B1711      44.394 108.987 -10.007  1.00  0.00           N  
ATOM   2830  CA  VAL B1711      43.994 110.124 -10.840  1.00  0.00           C  
ATOM   2831  C   VAL B1711      43.814 109.783 -12.325  1.00  0.00           C  
ATOM   2832  O   VAL B1711      44.513 108.927 -12.877  1.00  0.00           O  
ATOM   2833  CB  VAL B1711      45.013 111.275 -10.734  1.00  0.00           C  
ATOM   2834  CG1 VAL B1711      44.504 112.479 -11.476  1.00  0.00           C  
ATOM   2835  CG2 VAL B1711      45.260 111.622  -9.280  1.00  0.00           C  
ATOM   2836  N   SER B1712      42.881 110.482 -12.964  1.00  0.00           N  
ATOM   2837  CA  SER B1712      42.564 110.272 -14.372  1.00  0.00           C  
ATOM   2838  C   SER B1712      41.504 111.292 -14.767  1.00  0.00           C  
ATOM   2839  O   SER B1712      40.982 111.988 -13.903  1.00  0.00           O  
ATOM   2840  CB  SER B1712      42.017 108.857 -14.562  1.00  0.00           C  
ATOM   2841  OG  SER B1712      41.454 108.691 -15.849  1.00  0.00           O  
ATOM   2842  N   GLY B1713      41.187 111.392 -16.057  1.00  0.00           N  
ATOM   2843  CA  GLY B1713      40.162 112.339 -16.473  1.00  0.00           C  
ATOM   2844  C   GLY B1713      40.354 113.178 -17.734  1.00  0.00           C  
ATOM   2845  O   GLY B1713      41.087 112.804 -18.658  1.00  0.00           O  
ATOM   2846  N   ALA B1714      39.676 114.327 -17.761  1.00  0.00           N  
ATOM   2847  CA  ALA B1714      39.716 115.255 -18.888  1.00  0.00           C  
ATOM   2848  C   ALA B1714      41.050 115.971 -19.004  1.00  0.00           C  
ATOM   2849  O   ALA B1714      41.652 116.352 -17.999  1.00  0.00           O  
ATOM   2850  CB  ALA B1714      38.588 116.278 -18.760  1.00  0.00           C  
ATOM   2851  N   ARG B1715      41.496 116.166 -20.241  1.00  0.00           N  
ATOM   2852  CA  ARG B1715      42.767 116.832 -20.508  1.00  0.00           C  
ATOM   2853  C   ARG B1715      42.670 118.350 -20.525  1.00  0.00           C  
ATOM   2854  O   ARG B1715      41.818 118.928 -21.198  1.00  0.00           O  
ATOM   2855  CB  ARG B1715      43.365 116.346 -21.841  1.00  0.00           C  
ATOM   2856  CG  ARG B1715      42.444 115.486 -22.717  1.00  0.00           C  
ATOM   2857  CD  ARG B1715      41.138 116.198 -23.098  1.00  0.00           C  
ATOM   2858  NE  ARG B1715      40.392 115.458 -24.116  1.00  0.00           N  
ATOM   2859  CZ  ARG B1715      39.892 114.234 -23.955  1.00  0.00           C  
ATOM   2860  NH1 ARG B1715      40.046 113.588 -22.804  1.00  0.00           N  
ATOM   2861  NH2 ARG B1715      39.246 113.648 -24.957  1.00  0.00           N  
ATOM   2862  N   ASP B1716      43.555 118.989 -19.773  1.00  0.00           N  
ATOM   2863  CA  ASP B1716      43.593 120.438 -19.705  1.00  0.00           C  
ATOM   2864  C   ASP B1716      44.492 120.984 -20.814  1.00  0.00           C  
ATOM   2865  O   ASP B1716      45.612 121.434 -20.554  1.00  0.00           O  
ATOM   2866  CB  ASP B1716      44.118 120.884 -18.339  1.00  0.00           C  
ATOM   2867  CG  ASP B1716      44.286 122.384 -18.244  1.00  0.00           C  
ATOM   2868  OD1 ASP B1716      43.768 123.086 -19.135  1.00  0.00           O  
ATOM   2869  OD2 ASP B1716      44.923 122.864 -17.281  1.00  0.00           O  
ATOM   2870  N   GLU B1717      43.993 120.937 -22.048  1.00  0.00           N  
ATOM   2871  CA  GLU B1717      44.720 121.415 -23.221  1.00  0.00           C  
ATOM   2872  C   GLU B1717      45.542 122.680 -22.982  1.00  0.00           C  
ATOM   2873  O   GLU B1717      46.473 122.974 -23.730  1.00  0.00           O  
ATOM   2874  CB  GLU B1717      43.738 121.677 -24.358  1.00  0.00           C  
ATOM   2875  CG  GLU B1717      43.049 120.440 -24.885  1.00  0.00           C  
ATOM   2876  CD  GLU B1717      44.040 119.388 -25.316  1.00  0.00           C  
ATOM   2877  OE1 GLU B1717      45.098 119.770 -25.864  1.00  0.00           O  
ATOM   2878  OE2 GLU B1717      43.763 118.185 -25.115  1.00  0.00           O  
ATOM   2879  N   GLU B1718      45.184 123.425 -21.943  1.00  0.00           N  
ATOM   2880  CA  GLU B1718      45.855 124.670 -21.591  1.00  0.00           C  
ATOM   2881  C   GLU B1718      47.262 124.435 -21.050  1.00  0.00           C  
ATOM   2882  O   GLU B1718      48.195 125.174 -21.384  1.00  0.00           O  
ATOM   2883  CB  GLU B1718      45.000 125.409 -20.566  1.00  0.00           C  
ATOM   2884  CG  GLU B1718      43.581 125.673 -21.079  1.00  0.00           C  
ATOM   2885  CD  GLU B1718      42.534 125.694 -19.980  1.00  0.00           C  
ATOM   2886  OE1 GLU B1718      42.665 126.503 -19.038  1.00  0.00           O  
ATOM   2887  OE2 GLU B1718      41.574 124.900 -20.062  1.00  0.00           O  
ATOM   2888  N   TYR B1719      47.403 123.402 -20.219  1.00  0.00           N  
ATOM   2889  CA  TYR B1719      48.683 123.023 -19.613  1.00  0.00           C  
ATOM   2890  C   TYR B1719      49.512 122.232 -20.620  1.00  0.00           C  
ATOM   2891  O   TYR B1719      50.711 122.463 -20.773  1.00  0.00           O  
ATOM   2892  CB  TYR B1719      48.422 122.183 -18.351  1.00  0.00           C  
ATOM   2893  CG  TYR B1719      49.270 120.930 -18.188  1.00  0.00           C  
ATOM   2894  CD1 TYR B1719      50.543 120.983 -17.615  1.00  0.00           C  
ATOM   2895  CD2 TYR B1719      48.779 119.685 -18.582  1.00  0.00           C  
ATOM   2896  CE1 TYR B1719      51.301 119.826 -17.436  1.00  0.00           C  
ATOM   2897  CE2 TYR B1719      49.526 118.524 -18.405  1.00  0.00           C  
ATOM   2898  CZ  TYR B1719      50.783 118.599 -17.835  1.00  0.00           C  
ATOM   2899  OH  TYR B1719      51.511 117.444 -17.675  1.00  0.00           O  
ATOM   2900  N   ALA B1720      48.857 121.296 -21.302  1.00  0.00           N  
ATOM   2901  CA  ALA B1720      49.501 120.466 -22.309  1.00  0.00           C  
ATOM   2902  C   ALA B1720      50.393 121.301 -23.216  1.00  0.00           C  
ATOM   2903  O   ALA B1720      51.507 120.900 -23.538  1.00  0.00           O  
ATOM   2904  CB  ALA B1720      48.449 119.755 -23.139  1.00  0.00           C  
ATOM   2905  N   LYS B1721      49.897 122.462 -23.632  1.00  0.00           N  
ATOM   2906  CA  LYS B1721      50.668 123.339 -24.503  1.00  0.00           C  
ATOM   2907  C   LYS B1721      51.866 123.891 -23.739  1.00  0.00           C  
ATOM   2908  O   LYS B1721      52.935 124.073 -24.315  1.00  0.00           O  
ATOM   2909  CB  LYS B1721      49.809 124.507 -25.018  1.00  0.00           C  
ATOM   2910  CG  LYS B1721      50.487 125.349 -26.125  1.00  0.00           C  
ATOM   2911  CD  LYS B1721      50.128 126.846 -26.059  1.00  0.00           C  
ATOM   2912  CE  LYS B1721      48.640 127.117 -26.293  1.00  0.00           C  
ATOM   2913  NZ  LYS B1721      48.283 128.551 -26.018  1.00  0.00           N  
ATOM   2914  N   ILE B1722      51.688 124.158 -22.447  1.00  0.00           N  
ATOM   2915  CA  ILE B1722      52.783 124.681 -21.633  1.00  0.00           C  
ATOM   2916  C   ILE B1722      53.847 123.606 -21.455  1.00  0.00           C  
ATOM   2917  O   ILE B1722      55.033 123.910 -21.301  1.00  0.00           O  
ATOM   2918  CB  ILE B1722      52.316 125.102 -20.232  1.00  0.00           C  
ATOM   2919  CG1 ILE B1722      50.982 125.852 -20.319  1.00  0.00           C  
ATOM   2920  CG2 ILE B1722      53.393 125.952 -19.577  1.00  0.00           C  
ATOM   2921  CD1 ILE B1722      50.985 127.046 -21.249  1.00  0.00           C  
ATOM   2922  N   ALA B1723      53.410 122.348 -21.475  1.00  0.00           N  
ATOM   2923  CA  ALA B1723      54.315 121.216 -21.321  1.00  0.00           C  
ATOM   2924  C   ALA B1723      55.330 121.212 -22.458  1.00  0.00           C  
ATOM   2925  O   ALA B1723      56.539 121.324 -22.234  1.00  0.00           O  
ATOM   2926  CB  ALA B1723      53.526 119.905 -21.314  1.00  0.00           C  
ATOM   2927  N   GLN B1724      54.823 121.087 -23.679  1.00  0.00           N  
ATOM   2928  CA  GLN B1724      55.664 121.066 -24.868  1.00  0.00           C  
ATOM   2929  C   GLN B1724      56.597 122.277 -24.924  1.00  0.00           C  
ATOM   2930  O   GLN B1724      57.803 122.135 -25.115  1.00  0.00           O  
ATOM   2931  CB  GLN B1724      54.781 121.008 -26.118  1.00  0.00           C  
ATOM   2932  CG  GLN B1724      54.017 119.699 -26.258  1.00  0.00           C  
ATOM   2933  CD  GLN B1724      52.972 119.746 -27.354  1.00  0.00           C  
ATOM   2934  OE1 GLN B1724      51.939 120.401 -27.214  1.00  0.00           O  
ATOM   2935  NE2 GLN B1724      53.238 119.056 -28.457  1.00  0.00           N  
ATOM   2936  N   GLU B1725      56.039 123.468 -24.759  1.00  0.00           N  
ATOM   2937  CA  GLU B1725      56.849 124.670 -24.785  1.00  0.00           C  
ATOM   2938  C   GLU B1725      58.051 124.408 -23.893  1.00  0.00           C  
ATOM   2939  O   GLU B1725      59.182 124.720 -24.258  1.00  0.00           O  
ATOM   2940  CB  GLU B1725      56.055 125.867 -24.241  1.00  0.00           C  
ATOM   2941  CG  GLU B1725      54.783 126.223 -25.031  1.00  0.00           C  
ATOM   2942  CD  GLU B1725      53.826 127.168 -24.275  1.00  0.00           C  
ATOM   2943  OE1 GLU B1725      54.244 128.289 -23.893  1.00  0.00           O  
ATOM   2944  OE2 GLU B1725      52.649 126.787 -24.069  1.00  0.00           O  
ATOM   2945  N   SER B1726      57.805 123.811 -22.727  1.00  0.00           N  
ATOM   2946  CA  SER B1726      58.879 123.531 -21.772  1.00  0.00           C  
ATOM   2947  C   SER B1726      59.832 122.438 -22.222  1.00  0.00           C  
ATOM   2948  O   SER B1726      61.049 122.564 -22.073  1.00  0.00           O  
ATOM   2949  CB  SER B1726      58.300 123.167 -20.406  1.00  0.00           C  
ATOM   2950  OG  SER B1726      58.395 124.274 -19.527  1.00  0.00           O  
ATOM   2951  N   ILE B1727      59.277 121.365 -22.769  1.00  0.00           N  
ATOM   2952  CA  ILE B1727      60.095 120.266 -23.242  1.00  0.00           C  
ATOM   2953  C   ILE B1727      61.017 120.709 -24.381  1.00  0.00           C  
ATOM   2954  O   ILE B1727      62.234 120.561 -24.273  1.00  0.00           O  
ATOM   2955  CB  ILE B1727      59.213 119.088 -23.673  1.00  0.00           C  
ATOM   2956  CG1 ILE B1727      58.470 118.557 -22.447  1.00  0.00           C  
ATOM   2957  CG2 ILE B1727      60.056 118.011 -24.310  1.00  0.00           C  
ATOM   2958  CD1 ILE B1727      57.657 117.304 -22.692  1.00  0.00           C  
ATOM   2959  N   LYS B1728      60.455 121.267 -25.453  1.00  0.00           N  
ATOM   2960  CA  LYS B1728      61.264 121.729 -26.579  1.00  0.00           C  
ATOM   2961  C   LYS B1728      62.440 122.556 -26.100  1.00  0.00           C  
ATOM   2962  O   LYS B1728      63.591 122.254 -26.405  1.00  0.00           O  
ATOM   2963  CB  LYS B1728      60.438 122.584 -27.542  1.00  0.00           C  
ATOM   2964  CG  LYS B1728      59.711 121.818 -28.637  1.00  0.00           C  
ATOM   2965  CD  LYS B1728      59.020 122.778 -29.607  1.00  0.00           C  
ATOM   2966  CE  LYS B1728      58.175 122.026 -30.655  1.00  0.00           C  
ATOM   2967  NZ  LYS B1728      57.396 122.952 -31.544  1.00  0.00           N  
ATOM   2968  N   ASN B1729      62.140 123.612 -25.355  1.00  0.00           N  
ATOM   2969  CA  ASN B1729      63.178 124.493 -24.832  1.00  0.00           C  
ATOM   2970  C   ASN B1729      64.244 123.684 -24.125  1.00  0.00           C  
ATOM   2971  O   ASN B1729      65.436 123.885 -24.330  1.00  0.00           O  
ATOM   2972  CB  ASN B1729      62.584 125.499 -23.844  1.00  0.00           C  
ATOM   2973  CG  ASN B1729      61.846 126.626 -24.524  1.00  0.00           C  
ATOM   2974  OD1 ASN B1729      62.439 127.423 -25.247  1.00  0.00           O  
ATOM   2975  ND2 ASN B1729      60.544 126.705 -24.289  1.00  0.00           N  
ATOM   2976  N   TYR B1730      63.792 122.773 -23.277  1.00  0.00           N  
ATOM   2977  CA  TYR B1730      64.679 121.917 -22.517  1.00  0.00           C  
ATOM   2978  C   TYR B1730      65.507 121.034 -23.439  1.00  0.00           C  
ATOM   2979  O   TYR B1730      66.730 121.027 -23.358  1.00  0.00           O  
ATOM   2980  CB  TYR B1730      63.860 121.056 -21.554  1.00  0.00           C  
ATOM   2981  CG  TYR B1730      64.620 119.901 -20.949  1.00  0.00           C  
ATOM   2982  CD1 TYR B1730      65.588 120.102 -19.961  1.00  0.00           C  
ATOM   2983  CD2 TYR B1730      64.358 118.602 -21.358  1.00  0.00           C  
ATOM   2984  CE1 TYR B1730      66.264 119.026 -19.396  1.00  0.00           C  
ATOM   2985  CE2 TYR B1730      65.025 117.525 -20.804  1.00  0.00           C  
ATOM   2986  CZ  TYR B1730      65.969 117.736 -19.828  1.00  0.00           C  
ATOM   2987  OH  TYR B1730      66.588 116.637 -19.288  1.00  0.00           O  
ATOM   2988  N   GLU B1731      64.852 120.293 -24.325  1.00  0.00           N  
ATOM   2989  CA  GLU B1731      65.601 119.438 -25.225  1.00  0.00           C  
ATOM   2990  C   GLU B1731      66.542 120.255 -26.115  1.00  0.00           C  
ATOM   2991  O   GLU B1731      67.649 119.808 -26.430  1.00  0.00           O  
ATOM   2992  CB  GLU B1731      64.650 118.551 -26.034  1.00  0.00           C  
ATOM   2993  CG  GLU B1731      63.827 117.640 -25.118  1.00  0.00           C  
ATOM   2994  CD  GLU B1731      63.130 116.478 -25.832  1.00  0.00           C  
ATOM   2995  OE1 GLU B1731      62.847 116.596 -27.041  1.00  0.00           O  
ATOM   2996  OE2 GLU B1731      62.847 115.450 -25.174  1.00  0.00           O  
ATOM   2997  N   ASN B1732      66.142 121.462 -26.497  1.00  0.00           N  
ATOM   2998  CA  ASN B1732      67.027 122.272 -27.316  1.00  0.00           C  
ATOM   2999  C   ASN B1732      68.320 122.622 -26.582  1.00  0.00           C  
ATOM   3000  O   ASN B1732      69.415 122.430 -27.111  1.00  0.00           O  
ATOM   3001  CB  ASN B1732      66.340 123.556 -27.764  1.00  0.00           C  
ATOM   3002  CG  ASN B1732      65.211 123.296 -28.743  1.00  0.00           C  
ATOM   3003  OD1 ASN B1732      65.205 122.273 -29.444  1.00  0.00           O  
ATOM   3004  ND2 ASN B1732      64.249 124.226 -28.809  1.00  0.00           N  
ATOM   3005  N   TYR B1733      68.200 123.132 -25.363  1.00  0.00           N  
ATOM   3006  CA  TYR B1733      69.379 123.515 -24.595  1.00  0.00           C  
ATOM   3007  C   TYR B1733      70.216 122.301 -24.248  1.00  0.00           C  
ATOM   3008  O   TYR B1733      71.443 122.346 -24.286  1.00  0.00           O  
ATOM   3009  CB  TYR B1733      68.983 124.216 -23.292  1.00  0.00           C  
ATOM   3010  CG  TYR B1733      68.344 125.575 -23.437  1.00  0.00           C  
ATOM   3011  CD1 TYR B1733      69.089 126.677 -23.847  1.00  0.00           C  
ATOM   3012  CD2 TYR B1733      67.000 125.770 -23.113  1.00  0.00           C  
ATOM   3013  CE1 TYR B1733      68.510 127.958 -23.927  1.00  0.00           C  
ATOM   3014  CE2 TYR B1733      66.410 127.035 -23.191  1.00  0.00           C  
ATOM   3015  CZ  TYR B1733      67.170 128.127 -23.596  1.00  0.00           C  
ATOM   3016  OH  TYR B1733      66.598 129.380 -23.663  1.00  0.00           O  
ATOM   3017  N   MET B1734      69.546 121.219 -23.884  1.00  0.00           N  
ATOM   3018  CA  MET B1734      70.251 120.001 -23.508  1.00  0.00           C  
ATOM   3019  C   MET B1734      71.028 119.454 -24.713  1.00  0.00           C  
ATOM   3020  O   MET B1734      72.194 119.080 -24.604  1.00  0.00           O  
ATOM   3021  CB  MET B1734      69.263 118.966 -22.986  1.00  0.00           C  
ATOM   3022  CG  MET B1734      69.881 118.069 -21.975  1.00  0.00           C  
ATOM   3023  SD  MET B1734      70.262 118.917 -20.459  1.00  0.00           S  
ATOM   3024  CE  MET B1734      69.545 117.828 -19.384  1.00  0.00           C  
ATOM   3025  N   GLU B1735      70.377 119.424 -25.869  1.00  0.00           N  
ATOM   3026  CA  GLU B1735      71.021 118.961 -27.079  1.00  0.00           C  
ATOM   3027  C   GLU B1735      72.178 119.895 -27.450  1.00  0.00           C  
ATOM   3028  O   GLU B1735      72.909 119.640 -28.392  1.00  0.00           O  
ATOM   3029  CB  GLU B1735      69.990 118.890 -28.204  1.00  0.00           C  
ATOM   3030  CG  GLU B1735      69.411 117.496 -28.422  1.00  0.00           C  
ATOM   3031  CD  GLU B1735      68.049 117.519 -29.105  1.00  0.00           C  
ATOM   3032  OE1 GLU B1735      67.768 118.499 -29.850  1.00  0.00           O  
ATOM   3033  OE2 GLU B1735      67.267 116.548 -28.896  1.00  0.00           O  
ATOM   3034  N   LYS B1736      72.341 120.975 -26.697  1.00  0.00           N  
ATOM   3035  CA  LYS B1736      73.413 121.937 -26.935  1.00  0.00           C  
ATOM   3036  C   LYS B1736      74.357 121.938 -25.747  1.00  0.00           C  
ATOM   3037  O   LYS B1736      75.251 122.780 -25.656  1.00  0.00           O  
ATOM   3038  CB  LYS B1736      72.868 123.359 -27.102  1.00  0.00           C  
ATOM   3039  CG  LYS B1736      72.280 123.724 -28.460  1.00  0.00           C  
ATOM   3040  CD  LYS B1736      72.102 125.249 -28.520  1.00  0.00           C  
ATOM   3041  CE  LYS B1736      71.344 125.746 -29.760  1.00  0.00           C  
ATOM   3042  NZ  LYS B1736      71.070 127.228 -29.677  1.00  0.00           N  
ATOM   3043  N   VAL B1739      74.145 120.997 -24.832  1.00  0.00           N  
ATOM   3044  CA  VAL B1739      74.967 120.882 -23.625  1.00  0.00           C  
ATOM   3045  C   VAL B1739      74.777 122.112 -22.724  1.00  0.00           C  
ATOM   3046  O   VAL B1739      75.642 122.442 -21.925  1.00  0.00           O  
ATOM   3047  CB  VAL B1739      76.488 120.722 -23.974  1.00  0.00           C  
ATOM   3048  CG1 VAL B1739      77.265 120.252 -22.762  1.00  0.00           C  
ATOM   3049  CG2 VAL B1739      76.671 119.733 -25.112  1.00  0.00           C  
ATOM   3050  N   ASN B1740      73.645 122.796 -22.845  1.00  0.00           N  
ATOM   3051  CA  ASN B1740      73.416 123.964 -22.003  1.00  0.00           C  
ATOM   3052  C   ASN B1740      72.703 123.526 -20.739  1.00  0.00           C  
ATOM   3053  O   ASN B1740      71.510 123.805 -20.555  1.00  0.00           O  
ATOM   3054  CB  ASN B1740      72.551 125.009 -22.698  1.00  0.00           C  
ATOM   3055  CG  ASN B1740      72.657 126.376 -22.029  1.00  0.00           C  
ATOM   3056  OD1 ASN B1740      73.050 126.484 -20.858  1.00  0.00           O  
ATOM   3057  ND2 ASN B1740      72.300 127.423 -22.768  1.00  0.00           N  
ATOM   3058  N   PHE B1741      73.444 122.836 -19.876  1.00  0.00           N  
ATOM   3059  CA  PHE B1741      72.906 122.330 -18.628  1.00  0.00           C  
ATOM   3060  C   PHE B1741      72.235 123.441 -17.849  1.00  0.00           C  
ATOM   3061  O   PHE B1741      71.078 123.313 -17.426  1.00  0.00           O  
ATOM   3062  CB  PHE B1741      74.023 121.733 -17.790  1.00  0.00           C  
ATOM   3063  CG  PHE B1741      74.685 120.546 -18.411  1.00  0.00           C  
ATOM   3064  CD1 PHE B1741      76.064 120.544 -18.638  1.00  0.00           C  
ATOM   3065  CD2 PHE B1741      73.957 119.409 -18.703  1.00  0.00           C  
ATOM   3066  CE1 PHE B1741      76.706 119.423 -19.136  1.00  0.00           C  
ATOM   3067  CE2 PHE B1741      74.597 118.265 -19.209  1.00  0.00           C  
ATOM   3068  CZ  PHE B1741      75.969 118.276 -19.424  1.00  0.00           C  
ATOM   3069  N   TYR B1742      72.971 124.530 -17.654  1.00  0.00           N  
ATOM   3070  CA  TYR B1742      72.440 125.662 -16.929  1.00  0.00           C  
ATOM   3071  C   TYR B1742      71.059 126.011 -17.453  1.00  0.00           C  
ATOM   3072  O   TYR B1742      70.065 125.833 -16.764  1.00  0.00           O  
ATOM   3073  CB  TYR B1742      73.335 126.881 -17.070  1.00  0.00           C  
ATOM   3074  CG  TYR B1742      72.804 128.013 -16.249  1.00  0.00           C  
ATOM   3075  CD1 TYR B1742      73.203 128.187 -14.929  1.00  0.00           C  
ATOM   3076  CD2 TYR B1742      71.780 128.819 -16.736  1.00  0.00           C  
ATOM   3077  CE1 TYR B1742      72.580 129.134 -14.104  1.00  0.00           C  
ATOM   3078  CE2 TYR B1742      71.144 129.765 -15.923  1.00  0.00           C  
ATOM   3079  CZ  TYR B1742      71.541 129.917 -14.604  1.00  0.00           C  
ATOM   3080  OH  TYR B1742      70.863 130.805 -13.779  1.00  0.00           O  
ATOM   3081  N   LYS B1743      70.995 126.500 -18.682  1.00  0.00           N  
ATOM   3082  CA  LYS B1743      69.714 126.882 -19.261  1.00  0.00           C  
ATOM   3083  C   LYS B1743      68.675 125.775 -19.327  1.00  0.00           C  
ATOM   3084  O   LYS B1743      67.483 126.054 -19.329  1.00  0.00           O  
ATOM   3085  CB  LYS B1743      69.916 127.477 -20.654  1.00  0.00           C  
ATOM   3086  CG  LYS B1743      70.468 128.899 -20.660  1.00  0.00           C  
ATOM   3087  CD  LYS B1743      69.348 129.926 -20.555  1.00  0.00           C  
ATOM   3088  CE  LYS B1743      69.879 131.362 -20.637  1.00  0.00           C  
ATOM   3089  NZ  LYS B1743      70.648 131.775 -19.426  1.00  0.00           N  
ATOM   3090  N   ALA B1744      69.109 124.522 -19.380  1.00  0.00           N  
ATOM   3091  CA  ALA B1744      68.161 123.407 -19.454  1.00  0.00           C  
ATOM   3092  C   ALA B1744      67.441 123.272 -18.118  1.00  0.00           C  
ATOM   3093  O   ALA B1744      66.232 123.079 -18.046  1.00  0.00           O  
ATOM   3094  CB  ALA B1744      68.899 122.116 -19.785  1.00  0.00           C  
ATOM   3095  N   ILE B1745      68.222 123.361 -17.056  1.00  0.00           N  
ATOM   3096  CA  ILE B1745      67.705 123.268 -15.714  1.00  0.00           C  
ATOM   3097  C   ILE B1745      66.768 124.441 -15.434  1.00  0.00           C  
ATOM   3098  O   ILE B1745      65.703 124.270 -14.833  1.00  0.00           O  
ATOM   3099  CB  ILE B1745      68.868 123.282 -14.730  1.00  0.00           C  
ATOM   3100  CG1 ILE B1745      69.725 122.033 -14.958  1.00  0.00           C  
ATOM   3101  CG2 ILE B1745      68.346 123.368 -13.316  1.00  0.00           C  
ATOM   3102  CD1 ILE B1745      71.145 122.144 -14.452  1.00  0.00           C  
ATOM   3103  N   GLU B1746      67.165 125.634 -15.874  1.00  0.00           N  
ATOM   3104  CA  GLU B1746      66.340 126.814 -15.660  1.00  0.00           C  
ATOM   3105  C   GLU B1746      64.950 126.590 -16.235  1.00  0.00           C  
ATOM   3106  O   GLU B1746      64.011 127.284 -15.889  1.00  0.00           O  
ATOM   3107  CB  GLU B1746      66.966 128.054 -16.298  1.00  0.00           C  
ATOM   3108  CG  GLU B1746      66.264 129.346 -15.913  1.00  0.00           C  
ATOM   3109  CD  GLU B1746      66.793 130.539 -16.684  1.00  0.00           C  
ATOM   3110  OE1 GLU B1746      66.738 130.501 -17.936  1.00  0.00           O  
ATOM   3111  OE2 GLU B1746      67.260 131.513 -16.048  1.00  0.00           O  
ATOM   3112  N   GLU B1747      64.824 125.620 -17.121  1.00  0.00           N  
ATOM   3113  CA  GLU B1747      63.535 125.316 -17.697  1.00  0.00           C  
ATOM   3114  C   GLU B1747      62.837 124.323 -16.788  1.00  0.00           C  
ATOM   3115  O   GLU B1747      61.604 124.274 -16.731  1.00  0.00           O  
ATOM   3116  CB  GLU B1747      63.701 124.713 -19.085  1.00  0.00           C  
ATOM   3117  CG  GLU B1747      64.237 125.682 -20.130  1.00  0.00           C  
ATOM   3118  CD  GLU B1747      63.330 126.883 -20.324  1.00  0.00           C  
ATOM   3119  OE1 GLU B1747      62.088 126.693 -20.364  1.00  0.00           O  
ATOM   3120  OE2 GLU B1747      63.872 128.009 -20.442  1.00  0.00           O  
ATOM   3121  N   ILE B1748      63.632 123.516 -16.089  1.00  0.00           N  
ATOM   3122  CA  ILE B1748      63.085 122.540 -15.156  1.00  0.00           C  
ATOM   3123  C   ILE B1748      62.343 123.343 -14.106  1.00  0.00           C  
ATOM   3124  O   ILE B1748      61.191 123.055 -13.796  1.00  0.00           O  
ATOM   3125  CB  ILE B1748      64.197 121.731 -14.465  1.00  0.00           C  
ATOM   3126  CG1 ILE B1748      64.951 120.911 -15.512  1.00  0.00           C  
ATOM   3127  CG2 ILE B1748      63.598 120.833 -13.381  1.00  0.00           C  
ATOM   3128  CD1 ILE B1748      64.052 119.992 -16.313  1.00  0.00           C  
ATOM   3129  N   LEU B1749      63.023 124.356 -13.573  1.00  0.00           N  
ATOM   3130  CA  LEU B1749      62.470 125.250 -12.561  1.00  0.00           C  
ATOM   3131  C   LEU B1749      61.252 126.026 -13.095  1.00  0.00           C  
ATOM   3132  O   LEU B1749      60.132 125.887 -12.579  1.00  0.00           O  
ATOM   3133  CB  LEU B1749      63.557 126.229 -12.099  1.00  0.00           C  
ATOM   3134  CG  LEU B1749      64.443 125.837 -10.905  1.00  0.00           C  
ATOM   3135  CD1 LEU B1749      64.837 124.375 -10.955  1.00  0.00           C  
ATOM   3136  CD2 LEU B1749      65.669 126.713 -10.912  1.00  0.00           C  
ATOM   3137  N   LYS B1750      61.477 126.847 -14.121  1.00  0.00           N  
ATOM   3138  CA  LYS B1750      60.405 127.620 -14.725  1.00  0.00           C  
ATOM   3139  C   LYS B1750      59.168 126.735 -14.792  1.00  0.00           C  
ATOM   3140  O   LYS B1750      58.064 127.169 -14.494  1.00  0.00           O  
ATOM   3141  CB  LYS B1750      60.796 128.072 -16.141  1.00  0.00           C  
ATOM   3142  CG  LYS B1750      59.696 128.853 -16.883  1.00  0.00           C  
ATOM   3143  CD  LYS B1750      59.956 128.992 -18.390  1.00  0.00           C  
ATOM   3144  CE  LYS B1750      61.222 129.809 -18.703  1.00  0.00           C  
ATOM   3145  NZ  LYS B1750      61.358 130.162 -20.162  1.00  0.00           N  
ATOM   3146  N   PHE B1751      59.356 125.477 -15.161  1.00  0.00           N  
ATOM   3147  CA  PHE B1751      58.229 124.577 -15.265  1.00  0.00           C  
ATOM   3148  C   PHE B1751      57.645 124.127 -13.930  1.00  0.00           C  
ATOM   3149  O   PHE B1751      56.434 123.979 -13.820  1.00  0.00           O  
ATOM   3150  CB  PHE B1751      58.622 123.365 -16.097  1.00  0.00           C  
ATOM   3151  CG  PHE B1751      57.514 122.365 -16.292  1.00  0.00           C  
ATOM   3152  CD1 PHE B1751      56.304 122.744 -16.845  1.00  0.00           C  
ATOM   3153  CD2 PHE B1751      57.708 121.022 -15.964  1.00  0.00           C  
ATOM   3154  CE1 PHE B1751      55.299 121.792 -17.074  1.00  0.00           C  
ATOM   3155  CE2 PHE B1751      56.718 120.062 -16.185  1.00  0.00           C  
ATOM   3156  CZ  PHE B1751      55.512 120.444 -16.741  1.00  0.00           C  
ATOM   3157  N   THR B1752      58.468 123.908 -12.907  1.00  0.00           N  
ATOM   3158  CA  THR B1752      57.887 123.452 -11.646  1.00  0.00           C  
ATOM   3159  C   THR B1752      57.160 124.580 -10.917  1.00  0.00           C  
ATOM   3160  O   THR B1752      56.174 124.337 -10.221  1.00  0.00           O  
ATOM   3161  CB  THR B1752      58.936 122.767 -10.686  1.00  0.00           C  
ATOM   3162  OG1 THR B1752      59.809 123.748 -10.116  1.00  0.00           O  
ATOM   3163  CG2 THR B1752      59.755 121.726 -11.442  1.00  0.00           C  
ATOM   3164  N   SER B1753      57.625 125.814 -11.075  1.00  0.00           N  
ATOM   3165  CA  SER B1753      56.933 126.910 -10.425  1.00  0.00           C  
ATOM   3166  C   SER B1753      55.574 127.043 -11.117  1.00  0.00           C  
ATOM   3167  O   SER B1753      54.607 127.499 -10.524  1.00  0.00           O  
ATOM   3168  CB  SER B1753      57.737 128.210 -10.519  1.00  0.00           C  
ATOM   3169  OG  SER B1753      57.978 128.577 -11.858  1.00  0.00           O  
ATOM   3170  N   TYR B1754      55.492 126.633 -12.374  1.00  0.00           N  
ATOM   3171  CA  TYR B1754      54.209 126.697 -13.057  1.00  0.00           C  
ATOM   3172  C   TYR B1754      53.319 125.681 -12.356  1.00  0.00           C  
ATOM   3173  O   TYR B1754      52.192 125.990 -11.976  1.00  0.00           O  
ATOM   3174  CB  TYR B1754      54.337 126.329 -14.544  1.00  0.00           C  
ATOM   3175  CG  TYR B1754      53.019 125.954 -15.210  1.00  0.00           C  
ATOM   3176  CD1 TYR B1754      52.071 126.923 -15.541  1.00  0.00           C  
ATOM   3177  CD2 TYR B1754      52.713 124.619 -15.484  1.00  0.00           C  
ATOM   3178  CE1 TYR B1754      50.844 126.569 -16.128  1.00  0.00           C  
ATOM   3179  CE2 TYR B1754      51.493 124.252 -16.070  1.00  0.00           C  
ATOM   3180  CZ  TYR B1754      50.563 125.231 -16.387  1.00  0.00           C  
ATOM   3181  OH  TYR B1754      49.355 124.864 -16.943  1.00  0.00           O  
ATOM   3182  N   LEU B1755      53.834 124.465 -12.189  1.00  0.00           N  
ATOM   3183  CA  LEU B1755      53.082 123.408 -11.520  1.00  0.00           C  
ATOM   3184  C   LEU B1755      52.763 123.846 -10.096  1.00  0.00           C  
ATOM   3185  O   LEU B1755      51.718 123.493  -9.560  1.00  0.00           O  
ATOM   3186  CB  LEU B1755      53.886 122.098 -11.476  1.00  0.00           C  
ATOM   3187  CG  LEU B1755      53.942 121.165 -12.687  1.00  0.00           C  
ATOM   3188  CD1 LEU B1755      52.623 120.415 -12.861  1.00  0.00           C  
ATOM   3189  CD2 LEU B1755      54.272 121.985 -13.913  1.00  0.00           C  
ATOM   3190  N   ASN B1756      53.672 124.602  -9.484  1.00  0.00           N  
ATOM   3191  CA  ASN B1756      53.457 125.069  -8.126  1.00  0.00           C  
ATOM   3192  C   ASN B1756      52.302 126.053  -8.125  1.00  0.00           C  
ATOM   3193  O   ASN B1756      51.231 125.763  -7.592  1.00  0.00           O  
ATOM   3194  CB  ASN B1756      54.713 125.751  -7.550  1.00  0.00           C  
ATOM   3195  CG  ASN B1756      55.761 124.752  -7.039  1.00  0.00           C  
ATOM   3196  OD1 ASN B1756      55.432 123.634  -6.614  1.00  0.00           O  
ATOM   3197  ND2 ASN B1756      57.030 125.170  -7.056  1.00  0.00           N  
ATOM   3198  N   LYS B1757      52.517 127.214  -8.734  1.00  0.00           N  
ATOM   3199  CA  LYS B1757      51.484 128.235  -8.784  1.00  0.00           C  
ATOM   3200  C   LYS B1757      50.190 127.704  -9.388  1.00  0.00           C  
ATOM   3201  O   LYS B1757      49.132 128.298  -9.210  1.00  0.00           O  
ATOM   3202  CB  LYS B1757      51.958 129.456  -9.575  1.00  0.00           C  
ATOM   3203  CG  LYS B1757      50.838 130.454  -9.831  1.00  0.00           C  
ATOM   3204  CD  LYS B1757      51.245 131.551 -10.788  1.00  0.00           C  
ATOM   3205  CE  LYS B1757      52.162 132.538 -10.109  1.00  0.00           C  
ATOM   3206  NZ  LYS B1757      51.445 133.261  -9.030  1.00  0.00           N  
ATOM   3207  N   TYR B1758      50.268 126.590 -10.102  1.00  0.00           N  
ATOM   3208  CA  TYR B1758      49.072 126.010 -10.696  1.00  0.00           C  
ATOM   3209  C   TYR B1758      48.291 125.275  -9.611  1.00  0.00           C  
ATOM   3210  O   TYR B1758      47.071 125.193  -9.668  1.00  0.00           O  
ATOM   3211  CB  TYR B1758      49.439 125.044 -11.826  1.00  0.00           C  
ATOM   3212  CG  TYR B1758      48.260 124.443 -12.563  1.00  0.00           C  
ATOM   3213  CD1 TYR B1758      47.972 124.817 -13.874  1.00  0.00           C  
ATOM   3214  CD2 TYR B1758      47.477 123.445 -11.979  1.00  0.00           C  
ATOM   3215  CE1 TYR B1758      46.939 124.203 -14.593  1.00  0.00           C  
ATOM   3216  CE2 TYR B1758      46.442 122.825 -12.689  1.00  0.00           C  
ATOM   3217  CZ  TYR B1758      46.186 123.208 -13.994  1.00  0.00           C  
ATOM   3218  OH  TYR B1758      45.206 122.576 -14.712  1.00  0.00           O  
ATOM   3219  N   VAL B1760      48.995 124.732  -8.622  1.00  0.00           N  
ATOM   3220  CA  VAL B1760      48.329 124.030  -7.526  1.00  0.00           C  
ATOM   3221  C   VAL B1760      47.672 125.108  -6.666  1.00  0.00           C  
ATOM   3222  O   VAL B1760      46.607 124.904  -6.080  1.00  0.00           O  
ATOM   3223  CB  VAL B1760      49.335 123.226  -6.667  1.00  0.00           C  
ATOM   3224  CG1 VAL B1760      48.596 122.412  -5.624  1.00  0.00           C  
ATOM   3225  CG2 VAL B1760      50.142 122.303  -7.543  1.00  0.00           C  
ATOM   3226  N   ASP B1761      48.331 126.262  -6.620  1.00  0.00           N  
ATOM   3227  CA  ASP B1761      47.880 127.434  -5.879  1.00  0.00           C  
ATOM   3228  C   ASP B1761      46.539 127.867  -6.455  1.00  0.00           C  
ATOM   3229  O   ASP B1761      45.478 127.588  -5.898  1.00  0.00           O  
ATOM   3230  CB  ASP B1761      48.881 128.569  -6.079  1.00  0.00           C  
ATOM   3231  CG  ASP B1761      49.288 129.227  -4.792  1.00  0.00           C  
ATOM   3232  OD1 ASP B1761      49.997 128.586  -3.988  1.00  0.00           O  
ATOM   3233  OD2 ASP B1761      48.901 130.393  -4.588  1.00  0.00           O  
ATOM   3234  N   GLU B1762      46.623 128.547  -7.596  1.00  0.00           N  
ATOM   3235  CA  GLU B1762      45.476 129.075  -8.321  1.00  0.00           C  
ATOM   3236  C   GLU B1762      44.382 128.082  -8.710  1.00  0.00           C  
ATOM   3237  O   GLU B1762      43.433 128.462  -9.390  1.00  0.00           O  
ATOM   3238  CB  GLU B1762      45.960 129.805  -9.582  1.00  0.00           C  
ATOM   3239  CG  GLU B1762      46.703 131.126  -9.327  1.00  0.00           C  
ATOM   3240  CD  GLU B1762      45.781 132.260  -8.857  1.00  0.00           C  
ATOM   3241  OE1 GLU B1762      46.193 133.440  -8.946  1.00  0.00           O  
ATOM   3242  OE2 GLU B1762      44.649 131.979  -8.394  1.00  0.00           O  
ATOM   3243  N   LYS B1798      44.499 126.820  -8.308  1.00  0.00           N  
ATOM   3244  CA  LYS B1798      43.457 125.850  -8.645  1.00  0.00           C  
ATOM   3245  C   LYS B1798      42.948 125.140  -7.386  1.00  0.00           C  
ATOM   3246  O   LYS B1798      41.907 124.482  -7.407  1.00  0.00           O  
ATOM   3247  CB  LYS B1798      43.964 124.819  -9.668  1.00  0.00           C  
ATOM   3248  CG  LYS B1798      44.607 125.405 -10.933  1.00  0.00           C  
ATOM   3249  CD  LYS B1798      43.718 126.410 -11.670  1.00  0.00           C  
ATOM   3250  CE  LYS B1798      44.461 127.051 -12.856  1.00  0.00           C  
ATOM   3251  NZ  LYS B1798      43.701 128.171 -13.489  1.00  0.00           N  
ATOM   3252  N   GLN B1799      43.694 125.285  -6.293  1.00  0.00           N  
ATOM   3253  CA  GLN B1799      43.337 124.697  -5.002  1.00  0.00           C  
ATOM   3254  C   GLN B1799      42.338 123.544  -5.094  1.00  0.00           C  
ATOM   3255  O   GLN B1799      41.162 123.696  -4.773  1.00  0.00           O  
ATOM   3256  CB  GLN B1799      42.803 125.801  -4.081  1.00  0.00           C  
ATOM   3257  CG  GLN B1799      42.027 126.901  -4.804  1.00  0.00           C  
ATOM   3258  CD  GLN B1799      41.970 128.210  -4.018  1.00  0.00           C  
ATOM   3259  OE1 GLN B1799      43.005 128.772  -3.645  1.00  0.00           O  
ATOM   3260  NE2 GLN B1799      40.758 128.705  -3.774  1.00  0.00           N  
ATOM   3261  N   PRO B1800      42.806 122.371  -5.547  1.00  0.00           N  
ATOM   3262  CA  PRO B1800      41.981 121.169  -5.696  1.00  0.00           C  
ATOM   3263  C   PRO B1800      41.286 120.755  -4.406  1.00  0.00           C  
ATOM   3264  O   PRO B1800      40.230 120.125  -4.441  1.00  0.00           O  
ATOM   3265  CB  PRO B1800      42.984 120.118  -6.164  1.00  0.00           C  
ATOM   3266  CG  PRO B1800      43.963 120.921  -6.941  1.00  0.00           C  
ATOM   3267  CD  PRO B1800      44.166 122.132  -6.060  1.00  0.00           C  
ATOM   3268  N   TRP B1801      41.875 121.098  -3.265  1.00  0.00           N  
ATOM   3269  CA  TRP B1801      41.268 120.726  -1.994  1.00  0.00           C  
ATOM   3270  C   TRP B1801      39.869 121.320  -1.887  1.00  0.00           C  
ATOM   3271  O   TRP B1801      38.937 120.660  -1.425  1.00  0.00           O  
ATOM   3272  CB  TRP B1801      42.148 121.185  -0.827  1.00  0.00           C  
ATOM   3273  CG  TRP B1801      42.366 122.664  -0.736  1.00  0.00           C  
ATOM   3274  CD1 TRP B1801      41.566 123.574  -0.108  1.00  0.00           C  
ATOM   3275  CD2 TRP B1801      43.486 123.397  -1.245  1.00  0.00           C  
ATOM   3276  NE1 TRP B1801      42.123 124.826  -0.186  1.00  0.00           N  
ATOM   3277  CE2 TRP B1801      43.302 124.747  -0.877  1.00  0.00           C  
ATOM   3278  CE3 TRP B1801      44.631 123.042  -1.972  1.00  0.00           C  
ATOM   3279  CZ2 TRP B1801      44.223 125.749  -1.213  1.00  0.00           C  
ATOM   3280  CZ3 TRP B1801      45.548 124.038  -2.306  1.00  0.00           C  
ATOM   3281  CH2 TRP B1801      45.337 125.376  -1.925  1.00  0.00           C  
ATOM   3282  N   ALA B1802      39.731 122.563  -2.338  1.00  0.00           N  
ATOM   3283  CA  ALA B1802      38.453 123.261  -2.312  1.00  0.00           C  
ATOM   3284  C   ALA B1802      37.487 122.587  -3.269  1.00  0.00           C  
ATOM   3285  O   ALA B1802      36.281 122.760  -3.165  1.00  0.00           O  
ATOM   3286  CB  ALA B1802      38.645 124.712  -2.709  1.00  0.00           C  
ATOM   3287  N   LEU B1803      38.026 121.823  -4.208  1.00  0.00           N  
ATOM   3288  CA  LEU B1803      37.199 121.120  -5.178  1.00  0.00           C  
ATOM   3289  C   LEU B1803      36.479 119.939  -4.538  1.00  0.00           C  
ATOM   3290  O   LEU B1803      35.254 119.832  -4.622  1.00  0.00           O  
ATOM   3291  CB  LEU B1803      38.051 120.627  -6.352  1.00  0.00           C  
ATOM   3292  CG  LEU B1803      37.980 121.448  -7.640  1.00  0.00           C  
ATOM   3293  CD1 LEU B1803      38.946 120.894  -8.680  1.00  0.00           C  
ATOM   3294  CD2 LEU B1803      36.555 121.408  -8.153  1.00  0.00           C  
ATOM   3295  N   ASN B1804      37.237 119.051  -3.901  1.00  0.00           N  
ATOM   3296  CA  ASN B1804      36.644 117.887  -3.252  1.00  0.00           C  
ATOM   3297  C   ASN B1804      35.851 118.351  -2.035  1.00  0.00           C  
ATOM   3298  O   ASN B1804      35.053 117.600  -1.472  1.00  0.00           O  
ATOM   3299  CB  ASN B1804      37.733 116.902  -2.827  1.00  0.00           C  
ATOM   3300  CG  ASN B1804      37.174 115.544  -2.460  1.00  0.00           C  
ATOM   3301  OD1 ASN B1804      36.475 114.913  -3.255  1.00  0.00           O  
ATOM   3302  ND2 ASN B1804      37.483 115.082  -1.256  1.00  0.00           N  
ATOM   3303  N   LYS B1805      36.084 119.601  -1.641  1.00  0.00           N  
ATOM   3304  CA  LYS B1805      35.393 120.212  -0.509  1.00  0.00           C  
ATOM   3305  C   LYS B1805      34.174 120.952  -1.063  1.00  0.00           C  
ATOM   3306  O   LYS B1805      33.566 121.780  -0.381  1.00  0.00           O  
ATOM   3307  CB  LYS B1805      36.323 121.194   0.214  1.00  0.00           C  
ATOM   3308  CG  LYS B1805      35.778 121.783   1.516  1.00  0.00           C  
ATOM   3309  CD  LYS B1805      35.586 120.721   2.594  1.00  0.00           C  
ATOM   3310  CE  LYS B1805      34.198 120.099   2.547  1.00  0.00           C  
ATOM   3311  NZ  LYS B1805      33.151 121.054   3.002  1.00  0.00           N  
ATOM   3312  N   GLU B1810      33.838 120.645  -2.314  1.00  0.00           N  
ATOM   3313  CA  GLU B1810      32.694 121.242  -2.992  1.00  0.00           C  
ATOM   3314  C   GLU B1810      31.997 120.203  -3.859  1.00  0.00           C  
ATOM   3315  O   GLU B1810      31.030 120.507  -4.553  1.00  0.00           O  
ATOM   3316  CB  GLU B1810      33.130 122.430  -3.849  1.00  0.00           C  
ATOM   3317  CG  GLU B1810      33.458 123.670  -3.045  1.00  0.00           C  
ATOM   3318  CD  GLU B1810      33.949 124.803  -3.913  1.00  0.00           C  
ATOM   3319  OE1 GLU B1810      34.244 125.884  -3.362  1.00  0.00           O  
ATOM   3320  OE2 GLU B1810      34.044 124.611  -5.144  1.00  0.00           O  
ATOM   3321  N   ARG B1811      32.509 118.978  -3.822  1.00  0.00           N  
ATOM   3322  CA  ARG B1811      31.928 117.865  -4.564  1.00  0.00           C  
ATOM   3323  C   ARG B1811      31.982 117.943  -6.092  1.00  0.00           C  
ATOM   3324  O   ARG B1811      31.255 117.219  -6.772  1.00  0.00           O  
ATOM   3325  CB  ARG B1811      30.473 117.669  -4.126  1.00  0.00           C  
ATOM   3326  CG  ARG B1811      30.287 117.568  -2.618  1.00  0.00           C  
ATOM   3327  CD  ARG B1811      28.819 117.358  -2.249  1.00  0.00           C  
ATOM   3328  NE  ARG B1811      28.626 117.237  -0.803  1.00  0.00           N  
ATOM   3329  CZ  ARG B1811      27.486 116.868  -0.220  1.00  0.00           C  
ATOM   3330  NH1 ARG B1811      26.419 116.579  -0.957  1.00  0.00           N  
ATOM   3331  NH2 ARG B1811      27.413 116.784   1.104  1.00  0.00           N  
ATOM   3332  N   LYS B1812      32.833 118.806  -6.638  1.00  0.00           N  
ATOM   3333  CA  LYS B1812      32.949 118.927  -8.092  1.00  0.00           C  
ATOM   3334  C   LYS B1812      33.899 117.841  -8.607  1.00  0.00           C  
ATOM   3335  O   LYS B1812      34.969 118.144  -9.137  1.00  0.00           O  
ATOM   3336  CB  LYS B1812      33.495 120.311  -8.465  1.00  0.00           C  
ATOM   3337  CG  LYS B1812      32.688 121.501  -7.939  1.00  0.00           C  
ATOM   3338  CD  LYS B1812      31.365 121.680  -8.682  1.00  0.00           C  
ATOM   3339  CE  LYS B1812      30.647 122.954  -8.237  1.00  0.00           C  
ATOM   3340  NZ  LYS B1812      29.386 123.212  -8.992  1.00  0.00           N  
ATOM   3341  N   LYS B1813      33.495 116.580  -8.455  1.00  0.00           N  
ATOM   3342  CA  LYS B1813      34.305 115.428  -8.861  1.00  0.00           C  
ATOM   3343  C   LYS B1813      34.896 115.430 -10.268  1.00  0.00           C  
ATOM   3344  O   LYS B1813      35.912 114.773 -10.511  1.00  0.00           O  
ATOM   3345  CB  LYS B1813      33.524 114.128  -8.649  1.00  0.00           C  
ATOM   3346  CG  LYS B1813      33.480 113.661  -7.196  1.00  0.00           C  
ATOM   3347  CD  LYS B1813      32.680 114.610  -6.302  1.00  0.00           C  
ATOM   3348  CE  LYS B1813      32.571 114.080  -4.876  1.00  0.00           C  
ATOM   3349  NZ  LYS B1813      31.626 114.876  -4.040  1.00  0.00           N  
ATOM   3350  N   GLU B1814      34.271 116.138 -11.202  1.00  0.00           N  
ATOM   3351  CA  GLU B1814      34.824 116.188 -12.549  1.00  0.00           C  
ATOM   3352  C   GLU B1814      35.961 117.194 -12.553  1.00  0.00           C  
ATOM   3353  O   GLU B1814      37.093 116.861 -12.904  1.00  0.00           O  
ATOM   3354  CB  GLU B1814      33.768 116.596 -13.579  1.00  0.00           C  
ATOM   3355  CG  GLU B1814      32.780 115.498 -13.927  1.00  0.00           C  
ATOM   3356  CD  GLU B1814      31.546 115.527 -13.053  1.00  0.00           C  
ATOM   3357  OE1 GLU B1814      31.687 115.507 -11.812  1.00  0.00           O  
ATOM   3358  OE2 GLU B1814      30.431 115.570 -13.613  1.00  0.00           O  
ATOM   3359  N   GLU B1815      35.655 118.422 -12.146  1.00  0.00           N  
ATOM   3360  CA  GLU B1815      36.655 119.476 -12.096  1.00  0.00           C  
ATOM   3361  C   GLU B1815      37.908 119.005 -11.366  1.00  0.00           C  
ATOM   3362  O   GLU B1815      38.995 119.530 -11.603  1.00  0.00           O  
ATOM   3363  CB  GLU B1815      36.095 120.710 -11.387  1.00  0.00           C  
ATOM   3364  CG  GLU B1815      37.090 121.865 -11.231  1.00  0.00           C  
ATOM   3365  CD  GLU B1815      37.257 122.689 -12.493  1.00  0.00           C  
ATOM   3366  OE1 GLU B1815      36.252 123.266 -12.965  1.00  0.00           O  
ATOM   3367  OE2 GLU B1815      38.391 122.768 -13.011  1.00  0.00           O  
ATOM   3368  N   LEU B1816      37.761 118.016 -10.486  1.00  0.00           N  
ATOM   3369  CA  LEU B1816      38.908 117.512  -9.731  1.00  0.00           C  
ATOM   3370  C   LEU B1816      39.781 116.559 -10.528  1.00  0.00           C  
ATOM   3371  O   LEU B1816      40.964 116.830 -10.739  1.00  0.00           O  
ATOM   3372  CB  LEU B1816      38.461 116.803  -8.451  1.00  0.00           C  
ATOM   3373  CG  LEU B1816      39.178 117.227  -7.160  1.00  0.00           C  
ATOM   3374  CD1 LEU B1816      39.354 116.008  -6.277  1.00  0.00           C  
ATOM   3375  CD2 LEU B1816      40.536 117.850  -7.460  1.00  0.00           C  
ATOM   3376  N   GLN B1817      39.194 115.442 -10.957  1.00  0.00           N  
ATOM   3377  CA  GLN B1817      39.912 114.430 -11.733  1.00  0.00           C  
ATOM   3378  C   GLN B1817      40.756 115.022 -12.868  1.00  0.00           C  
ATOM   3379  O   GLN B1817      41.432 114.297 -13.597  1.00  0.00           O  
ATOM   3380  CB  GLN B1817      38.927 113.412 -12.325  1.00  0.00           C  
ATOM   3381  CG  GLN B1817      38.196 112.556 -11.305  1.00  0.00           C  
ATOM   3382  CD  GLN B1817      37.654 111.264 -11.908  1.00  0.00           C  
ATOM   3383  OE1 GLN B1817      38.416 110.413 -12.370  1.00  0.00           O  
ATOM   3384  NE2 GLN B1817      36.336 111.113 -11.902  1.00  0.00           N  
ATOM   3385  N   LYS B1818      40.711 116.342 -13.011  1.00  0.00           N  
ATOM   3386  CA  LYS B1818      41.461 117.033 -14.051  1.00  0.00           C  
ATOM   3387  C   LYS B1818      42.672 117.759 -13.452  1.00  0.00           C  
ATOM   3388  O   LYS B1818      43.808 117.337 -13.663  1.00  0.00           O  
ATOM   3389  CB  LYS B1818      40.541 118.021 -14.769  1.00  0.00           C  
ATOM   3390  CG  LYS B1818      40.984 118.408 -16.162  1.00  0.00           C  
ATOM   3391  CD  LYS B1818      39.972 119.360 -16.780  1.00  0.00           C  
ATOM   3392  CE  LYS B1818      40.323 119.724 -18.214  1.00  0.00           C  
ATOM   3393  NZ  LYS B1818      39.381 120.743 -18.771  1.00  0.00           N  
ATOM   3394  N   VAL B1819      42.437 118.836 -12.704  1.00  0.00           N  
ATOM   3395  CA  VAL B1819      43.533 119.588 -12.089  1.00  0.00           C  
ATOM   3396  C   VAL B1819      44.546 118.652 -11.433  1.00  0.00           C  
ATOM   3397  O   VAL B1819      45.721 118.987 -11.305  1.00  0.00           O  
ATOM   3398  CB  VAL B1819      43.029 120.562 -11.006  1.00  0.00           C  
ATOM   3399  CG1 VAL B1819      43.392 121.997 -11.378  1.00  0.00           C  
ATOM   3400  CG2 VAL B1819      41.539 120.401 -10.823  1.00  0.00           C  
ATOM   3401  N   LEU B1820      44.085 117.482 -11.003  1.00  0.00           N  
ATOM   3402  CA  LEU B1820      44.973 116.511 -10.379  1.00  0.00           C  
ATOM   3403  C   LEU B1820      45.589 115.629 -11.446  1.00  0.00           C  
ATOM   3404  O   LEU B1820      46.741 115.213 -11.329  1.00  0.00           O  
ATOM   3405  CB  LEU B1820      44.210 115.652  -9.376  1.00  0.00           C  
ATOM   3406  CG  LEU B1820      43.780 116.372  -8.098  1.00  0.00           C  
ATOM   3407  CD1 LEU B1820      42.922 115.446  -7.239  1.00  0.00           C  
ATOM   3408  CD2 LEU B1820      45.014 116.831  -7.339  1.00  0.00           C  
ATOM   3409  N   TYR B1821      44.814 115.351 -12.489  1.00  0.00           N  
ATOM   3410  CA  TYR B1821      45.274 114.529 -13.597  1.00  0.00           C  
ATOM   3411  C   TYR B1821      46.272 115.283 -14.452  1.00  0.00           C  
ATOM   3412  O   TYR B1821      46.974 114.687 -15.261  1.00  0.00           O  
ATOM   3413  CB  TYR B1821      44.101 114.099 -14.465  1.00  0.00           C  
ATOM   3414  CG  TYR B1821      44.519 113.333 -15.690  1.00  0.00           C  
ATOM   3415  CD1 TYR B1821      45.259 112.156 -15.581  1.00  0.00           C  
ATOM   3416  CD2 TYR B1821      44.165 113.772 -16.959  1.00  0.00           C  
ATOM   3417  CE1 TYR B1821      45.635 111.435 -16.713  1.00  0.00           C  
ATOM   3418  CE2 TYR B1821      44.531 113.058 -18.094  1.00  0.00           C  
ATOM   3419  CZ  TYR B1821      45.265 111.895 -17.968  1.00  0.00           C  
ATOM   3420  OH  TYR B1821      45.639 111.210 -19.100  1.00  0.00           O  
ATOM   3421  N   ALA B1822      46.314 116.598 -14.283  1.00  0.00           N  
ATOM   3422  CA  ALA B1822      47.244 117.431 -15.030  1.00  0.00           C  
ATOM   3423  C   ALA B1822      48.482 117.534 -14.166  1.00  0.00           C  
ATOM   3424  O   ALA B1822      49.608 117.625 -14.661  1.00  0.00           O  
ATOM   3425  CB  ALA B1822      46.650 118.822 -15.261  1.00  0.00           C  
ATOM   3426  N   LEU B1823      48.246 117.503 -12.859  1.00  0.00           N  
ATOM   3427  CA  LEU B1823      49.300 117.609 -11.868  1.00  0.00           C  
ATOM   3428  C   LEU B1823      50.133 116.341 -11.753  1.00  0.00           C  
ATOM   3429  O   LEU B1823      51.361 116.403 -11.781  1.00  0.00           O  
ATOM   3430  CB  LEU B1823      48.679 117.996 -10.528  1.00  0.00           C  
ATOM   3431  CG  LEU B1823      48.471 119.508 -10.365  1.00  0.00           C  
ATOM   3432  CD1 LEU B1823      49.721 120.118  -9.795  1.00  0.00           C  
ATOM   3433  CD2 LEU B1823      48.146 120.160 -11.699  1.00  0.00           C  
ATOM   3434  N   VAL B1824      49.475 115.194 -11.626  1.00  0.00           N  
ATOM   3435  CA  VAL B1824      50.208 113.942 -11.539  1.00  0.00           C  
ATOM   3436  C   VAL B1824      50.977 113.729 -12.847  1.00  0.00           C  
ATOM   3437  O   VAL B1824      52.071 113.166 -12.851  1.00  0.00           O  
ATOM   3438  CB  VAL B1824      49.270 112.750 -11.295  1.00  0.00           C  
ATOM   3439  CG1 VAL B1824      48.125 112.800 -12.265  1.00  0.00           C  
ATOM   3440  CG2 VAL B1824      50.028 111.442 -11.465  1.00  0.00           C  
ATOM   3441  N   ASP B1825      50.409 114.176 -13.960  1.00  0.00           N  
ATOM   3442  CA  ASP B1825      51.088 114.046 -15.247  1.00  0.00           C  
ATOM   3443  C   ASP B1825      52.180 115.122 -15.282  1.00  0.00           C  
ATOM   3444  O   ASP B1825      53.284 114.888 -15.774  1.00  0.00           O  
ATOM   3445  CB  ASP B1825      50.085 114.227 -16.393  1.00  0.00           C  
ATOM   3446  CG  ASP B1825      50.733 114.192 -17.767  1.00  0.00           C  
ATOM   3447  OD1 ASP B1825      51.231 115.244 -18.222  1.00  0.00           O  
ATOM   3448  OD2 ASP B1825      50.743 113.116 -18.398  1.00  0.00           O  
ATOM   3449  N   GLY B1826      51.882 116.293 -14.729  1.00  0.00           N  
ATOM   3450  CA  GLY B1826      52.871 117.355 -14.698  1.00  0.00           C  
ATOM   3451  C   GLY B1826      54.140 116.899 -13.995  1.00  0.00           C  
ATOM   3452  O   GLY B1826      55.215 117.466 -14.198  1.00  0.00           O  
ATOM   3453  N   LEU B1827      54.005 115.876 -13.153  1.00  0.00           N  
ATOM   3454  CA  LEU B1827      55.128 115.311 -12.412  1.00  0.00           C  
ATOM   3455  C   LEU B1827      55.874 114.351 -13.308  1.00  0.00           C  
ATOM   3456  O   LEU B1827      57.099 114.374 -13.388  1.00  0.00           O  
ATOM   3457  CB  LEU B1827      54.631 114.537 -11.198  1.00  0.00           C  
ATOM   3458  CG  LEU B1827      54.105 115.336 -10.010  1.00  0.00           C  
ATOM   3459  CD1 LEU B1827      53.534 114.369  -8.972  1.00  0.00           C  
ATOM   3460  CD2 LEU B1827      55.233 116.185  -9.419  1.00  0.00           C  
ATOM   3461  N   PHE B1991      55.116 113.493 -13.975  1.00  0.00           N  
ATOM   3462  CA  PHE B1991      55.695 112.510 -14.868  1.00  0.00           C  
ATOM   3463  C   PHE B1991      56.597 113.246 -15.825  1.00  0.00           C  
ATOM   3464  O   PHE B1991      57.696 112.800 -16.103  1.00  0.00           O  
ATOM   3465  CB  PHE B1991      54.608 111.789 -15.654  1.00  0.00           C  
ATOM   3466  CG  PHE B1991      55.007 110.425 -16.132  1.00  0.00           C  
ATOM   3467  CD1 PHE B1991      55.289 109.416 -15.225  1.00  0.00           C  
ATOM   3468  CD2 PHE B1991      55.034 110.128 -17.488  1.00  0.00           C  
ATOM   3469  CE1 PHE B1991      55.587 108.121 -15.655  1.00  0.00           C  
ATOM   3470  CE2 PHE B1991      55.331 108.838 -17.935  1.00  0.00           C  
ATOM   3471  CZ  PHE B1991      55.606 107.829 -17.010  1.00  0.00           C  
ATOM   3472  N   VAL B1992      56.130 114.382 -16.330  1.00  0.00           N  
ATOM   3473  CA  VAL B1992      56.925 115.167 -17.264  1.00  0.00           C  
ATOM   3474  C   VAL B1992      58.180 115.666 -16.547  1.00  0.00           C  
ATOM   3475  O   VAL B1992      59.294 115.551 -17.060  1.00  0.00           O  
ATOM   3476  CB  VAL B1992      56.101 116.362 -17.830  1.00  0.00           C  
ATOM   3477  CG1 VAL B1992      57.033 117.431 -18.407  1.00  0.00           C  
ATOM   3478  CG2 VAL B1992      55.152 115.868 -18.915  1.00  0.00           C  
ATOM   3479  N   LEU B1993      57.997 116.195 -15.348  1.00  0.00           N  
ATOM   3480  CA  LEU B1993      59.121 116.700 -14.574  1.00  0.00           C  
ATOM   3481  C   LEU B1993      60.160 115.615 -14.270  1.00  0.00           C  
ATOM   3482  O   LEU B1993      61.350 115.813 -14.520  1.00  0.00           O  
ATOM   3483  CB  LEU B1993      58.617 117.326 -13.279  1.00  0.00           C  
ATOM   3484  CG  LEU B1993      59.682 117.907 -12.362  1.00  0.00           C  
ATOM   3485  CD1 LEU B1993      60.581 118.903 -13.111  1.00  0.00           C  
ATOM   3486  CD2 LEU B1993      58.972 118.572 -11.197  1.00  0.00           C  
ATOM   3487  N   THR B1994      59.720 114.474 -13.739  1.00  0.00           N  
ATOM   3488  CA  THR B1994      60.645 113.389 -13.421  1.00  0.00           C  
ATOM   3489  C   THR B1994      61.558 113.055 -14.607  1.00  0.00           C  
ATOM   3490  O   THR B1994      62.771 112.876 -14.439  1.00  0.00           O  
ATOM   3491  CB  THR B1994      59.893 112.111 -12.934  1.00  0.00           C  
ATOM   3492  OG1 THR B1994      60.766 110.975 -13.005  1.00  0.00           O  
ATOM   3493  CG2 THR B1994      58.667 111.856 -13.754  1.00  0.00           C  
ATOM   3494  N   HIS B2011      60.977 112.980 -15.799  1.00  0.00           N  
ATOM   3495  CA  HIS B2011      61.745 112.726 -17.014  1.00  0.00           C  
ATOM   3496  C   HIS B2011      62.762 113.870 -17.234  1.00  0.00           C  
ATOM   3497  O   HIS B2011      63.962 113.641 -17.399  1.00  0.00           O  
ATOM   3498  CB  HIS B2011      60.803 112.653 -18.214  1.00  0.00           C  
ATOM   3499  CG  HIS B2011      60.001 111.393 -18.282  1.00  0.00           C  
ATOM   3500  ND1 HIS B2011      60.318 110.356 -19.133  1.00  0.00           N  
ATOM   3501  CD2 HIS B2011      58.913 110.988 -17.585  1.00  0.00           C  
ATOM   3502  CE1 HIS B2011      59.462 109.364 -18.954  1.00  0.00           C  
ATOM   3503  NE2 HIS B2011      58.599 109.721 -18.020  1.00  0.00           N  
ATOM   3504  N   LEU B2012      62.272 115.104 -17.232  1.00  0.00           N  
ATOM   3505  CA  LEU B2012      63.137 116.252 -17.433  1.00  0.00           C  
ATOM   3506  C   LEU B2012      64.340 116.186 -16.511  1.00  0.00           C  
ATOM   3507  O   LEU B2012      65.438 116.550 -16.922  1.00  0.00           O  
ATOM   3508  CB  LEU B2012      62.370 117.552 -17.179  1.00  0.00           C  
ATOM   3509  CG  LEU B2012      61.085 117.666 -17.988  1.00  0.00           C  
ATOM   3510  CD1 LEU B2012      60.189 118.736 -17.418  1.00  0.00           C  
ATOM   3511  CD2 LEU B2012      61.430 117.942 -19.415  1.00  0.00           C  
ATOM   3512  N   LEU B2013      64.136 115.705 -15.281  1.00  0.00           N  
ATOM   3513  CA  LEU B2013      65.204 115.614 -14.276  1.00  0.00           C  
ATOM   3514  C   LEU B2013      66.099 114.358 -14.238  1.00  0.00           C  
ATOM   3515  O   LEU B2013      67.228 114.404 -13.733  1.00  0.00           O  
ATOM   3516  CB  LEU B2013      64.606 115.804 -12.887  1.00  0.00           C  
ATOM   3517  CG  LEU B2013      64.431 117.210 -12.321  1.00  0.00           C  
ATOM   3518  CD1 LEU B2013      63.878 117.084 -10.907  1.00  0.00           C  
ATOM   3519  CD2 LEU B2013      65.767 117.950 -12.316  1.00  0.00           C  
ATOM   3520  N   TYR B2014      65.601 113.243 -14.761  1.00  0.00           N  
ATOM   3521  CA  TYR B2014      66.357 111.988 -14.747  1.00  0.00           C  
ATOM   3522  C   TYR B2014      67.848 112.073 -15.106  1.00  0.00           C  
ATOM   3523  O   TYR B2014      68.696 111.578 -14.371  1.00  0.00           O  
ATOM   3524  CB  TYR B2014      65.683 110.949 -15.649  1.00  0.00           C  
ATOM   3525  CG  TYR B2014      66.527 109.722 -15.845  1.00  0.00           C  
ATOM   3526  CD1 TYR B2014      66.645 108.768 -14.847  1.00  0.00           C  
ATOM   3527  CD2 TYR B2014      67.306 109.568 -16.988  1.00  0.00           C  
ATOM   3528  CE1 TYR B2014      67.525 107.695 -14.975  1.00  0.00           C  
ATOM   3529  CE2 TYR B2014      68.190 108.504 -17.119  1.00  0.00           C  
ATOM   3530  CZ  TYR B2014      68.297 107.574 -16.106  1.00  0.00           C  
ATOM   3531  OH  TYR B2014      69.217 106.551 -16.210  1.00  0.00           O  
ATOM   3532  N   PRO B2015      68.194 112.696 -16.237  1.00  0.00           N  
ATOM   3533  CA  PRO B2015      69.609 112.778 -16.601  1.00  0.00           C  
ATOM   3534  C   PRO B2015      70.523 113.416 -15.560  1.00  0.00           C  
ATOM   3535  O   PRO B2015      71.633 112.933 -15.315  1.00  0.00           O  
ATOM   3536  CB  PRO B2015      69.593 113.603 -17.883  1.00  0.00           C  
ATOM   3537  CG  PRO B2015      68.278 113.297 -18.467  1.00  0.00           C  
ATOM   3538  CD  PRO B2015      67.359 113.330 -17.270  1.00  0.00           C  
ATOM   3539  N   ILE B2016      70.050 114.490 -14.940  1.00  0.00           N  
ATOM   3540  CA  ILE B2016      70.864 115.236 -13.996  1.00  0.00           C  
ATOM   3541  C   ILE B2016      70.800 114.741 -12.572  1.00  0.00           C  
ATOM   3542  O   ILE B2016      71.802 114.773 -11.848  1.00  0.00           O  
ATOM   3543  CB  ILE B2016      70.516 116.752 -14.097  1.00  0.00           C  
ATOM   3544  CG1 ILE B2016      71.092 117.526 -12.923  1.00  0.00           C  
ATOM   3545  CG2 ILE B2016      69.025 116.938 -14.202  1.00  0.00           C  
ATOM   3546  CD1 ILE B2016      70.084 117.830 -11.865  1.00  0.00           C  
ATOM   3547  N   THR B2017      69.633 114.260 -12.166  1.00  0.00           N  
ATOM   3548  CA  THR B2017      69.468 113.729 -10.820  1.00  0.00           C  
ATOM   3549  C   THR B2017      68.788 112.357 -11.002  1.00  0.00           C  
ATOM   3550  O   THR B2017      67.667 112.131 -10.552  1.00  0.00           O  
ATOM   3551  CB  THR B2017      68.621 114.703  -9.995  1.00  0.00           C  
ATOM   3552  OG1 THR B2017      68.741 114.361  -8.625  1.00  0.00           O  
ATOM   3553  CG2 THR B2017      67.154 114.645 -10.372  1.00  0.00           C  
ATOM   3554  N   PRO B2018      69.484 111.414 -11.672  1.00  0.00           N  
ATOM   3555  CA  PRO B2018      69.032 110.047 -11.985  1.00  0.00           C  
ATOM   3556  C   PRO B2018      68.483 109.151 -10.870  1.00  0.00           C  
ATOM   3557  O   PRO B2018      67.383 108.624 -10.979  1.00  0.00           O  
ATOM   3558  CB  PRO B2018      70.250 109.444 -12.686  1.00  0.00           C  
ATOM   3559  CG  PRO B2018      71.386 110.130 -12.008  1.00  0.00           C  
ATOM   3560  CD  PRO B2018      70.928 111.547 -11.952  1.00  0.00           C  
ATOM   3561  N   ASN B2019      69.259 108.972  -9.810  1.00  0.00           N  
ATOM   3562  CA  ASN B2019      68.844 108.145  -8.686  1.00  0.00           C  
ATOM   3563  C   ASN B2019      67.533 108.639  -8.093  1.00  0.00           C  
ATOM   3564  O   ASN B2019      66.578 107.879  -7.985  1.00  0.00           O  
ATOM   3565  CB  ASN B2019      69.947 108.138  -7.651  1.00  0.00           C  
ATOM   3566  CG  ASN B2019      71.268 107.723  -8.248  1.00  0.00           C  
ATOM   3567  OD1 ASN B2019      71.400 106.620  -8.785  1.00  0.00           O  
ATOM   3568  ND2 ASN B2019      72.253 108.613  -8.186  1.00  0.00           N  
ATOM   3569  N   LYS B2020      67.476 109.914  -7.724  1.00  0.00           N  
ATOM   3570  CA  LYS B2020      66.246 110.489  -7.176  1.00  0.00           C  
ATOM   3571  C   LYS B2020      65.054 110.295  -8.105  1.00  0.00           C  
ATOM   3572  O   LYS B2020      63.995 109.918  -7.637  1.00  0.00           O  
ATOM   3573  CB  LYS B2020      66.413 111.983  -6.882  1.00  0.00           C  
ATOM   3574  CG  LYS B2020      67.354 112.307  -5.737  1.00  0.00           C  
ATOM   3575  CD  LYS B2020      66.980 111.545  -4.483  1.00  0.00           C  
ATOM   3576  CE  LYS B2020      67.935 111.864  -3.325  1.00  0.00           C  
ATOM   3577  NZ  LYS B2020      67.717 113.213  -2.704  1.00  0.00           N  
ATOM   3578  N   MET B2021      65.199 110.539  -9.408  1.00  0.00           N  
ATOM   3579  CA  MET B2021      64.047 110.345 -10.286  1.00  0.00           C  
ATOM   3580  C   MET B2021      63.583 108.889 -10.385  1.00  0.00           C  
ATOM   3581  O   MET B2021      62.435 108.623 -10.741  1.00  0.00           O  
ATOM   3582  CB  MET B2021      64.297 110.920 -11.680  1.00  0.00           C  
ATOM   3583  CG  MET B2021      64.252 112.452 -11.738  1.00  0.00           C  
ATOM   3584  SD  MET B2021      62.781 113.214 -10.983  1.00  0.00           S  
ATOM   3585  CE  MET B2021      63.393 113.590  -9.411  1.00  0.00           C  
ATOM   3586  N   LYS B2022      64.454 107.936 -10.075  1.00  0.00           N  
ATOM   3587  CA  LYS B2022      64.014 106.551 -10.107  1.00  0.00           C  
ATOM   3588  C   LYS B2022      63.039 106.410  -8.947  1.00  0.00           C  
ATOM   3589  O   LYS B2022      62.004 105.756  -9.079  1.00  0.00           O  
ATOM   3590  CB  LYS B2022      65.185 105.585  -9.943  1.00  0.00           C  
ATOM   3591  CG  LYS B2022      65.835 105.195 -11.263  1.00  0.00           C  
ATOM   3592  CD  LYS B2022      67.190 104.517 -11.060  1.00  0.00           C  
ATOM   3593  CE  LYS B2022      67.867 104.209 -12.398  1.00  0.00           C  
ATOM   3594  NZ  LYS B2022      69.317 103.842 -12.240  1.00  0.00           N  
ATOM   3595  N   GLU B2023      63.368 107.027  -7.811  1.00  0.00           N  
ATOM   3596  CA  GLU B2023      62.481 106.989  -6.654  1.00  0.00           C  
ATOM   3597  C   GLU B2023      61.200 107.701  -7.057  1.00  0.00           C  
ATOM   3598  O   GLU B2023      60.111 107.238  -6.755  1.00  0.00           O  
ATOM   3599  CB  GLU B2023      63.085 107.714  -5.445  1.00  0.00           C  
ATOM   3600  CG  GLU B2023      64.150 106.947  -4.658  1.00  0.00           C  
ATOM   3601  CD  GLU B2023      64.541 107.657  -3.343  1.00  0.00           C  
ATOM   3602  OE1 GLU B2023      63.696 107.695  -2.413  1.00  0.00           O  
ATOM   3603  OE2 GLU B2023      65.685 108.182  -3.237  1.00  0.00           O  
ATOM   3604  N   ALA B2024      61.344 108.829  -7.749  1.00  0.00           N  
ATOM   3605  CA  ALA B2024      60.204 109.630  -8.210  1.00  0.00           C  
ATOM   3606  C   ALA B2024      59.266 108.825  -9.107  1.00  0.00           C  
ATOM   3607  O   ALA B2024      58.045 108.916  -8.998  1.00  0.00           O  
ATOM   3608  CB  ALA B2024      60.704 110.864  -8.959  1.00  0.00           C  
ATOM   3609  N   LEU B2025      59.844 108.045 -10.005  1.00  0.00           N  
ATOM   3610  CA  LEU B2025      59.050 107.228 -10.901  1.00  0.00           C  
ATOM   3611  C   LEU B2025      58.187 106.230 -10.106  1.00  0.00           C  
ATOM   3612  O   LEU B2025      56.995 106.064 -10.384  1.00  0.00           O  
ATOM   3613  CB  LEU B2025      59.974 106.487 -11.867  1.00  0.00           C  
ATOM   3614  CG  LEU B2025      59.314 105.639 -12.950  1.00  0.00           C  
ATOM   3615  CD1 LEU B2025      58.819 106.536 -14.076  1.00  0.00           C  
ATOM   3616  CD2 LEU B2025      60.321 104.630 -13.479  1.00  0.00           C  
ATOM   3617  N   GLN B2026      58.781 105.568  -9.117  1.00  0.00           N  
ATOM   3618  CA  GLN B2026      58.035 104.605  -8.309  1.00  0.00           C  
ATOM   3619  C   GLN B2026      56.906 105.271  -7.506  1.00  0.00           C  
ATOM   3620  O   GLN B2026      55.875 104.653  -7.232  1.00  0.00           O  
ATOM   3621  CB  GLN B2026      58.994 103.868  -7.369  1.00  0.00           C  
ATOM   3622  CG  GLN B2026      58.340 103.028  -6.264  1.00  0.00           C  
ATOM   3623  CD  GLN B2026      59.370 102.253  -5.435  1.00  0.00           C  
ATOM   3624  OE1 GLN B2026      59.213 102.076  -4.220  1.00  0.00           O  
ATOM   3625  NE2 GLN B2026      60.425 101.777  -6.097  1.00  0.00           N  
ATOM   3626  N   MET B2027      57.102 106.531  -7.133  1.00  0.00           N  
ATOM   3627  CA  MET B2027      56.096 107.260  -6.376  1.00  0.00           C  
ATOM   3628  C   MET B2027      54.895 107.490  -7.280  1.00  0.00           C  
ATOM   3629  O   MET B2027      53.754 107.403  -6.839  1.00  0.00           O  
ATOM   3630  CB  MET B2027      56.651 108.608  -5.908  1.00  0.00           C  
ATOM   3631  CG  MET B2027      55.848 109.253  -4.796  1.00  0.00           C  
ATOM   3632  SD  MET B2027      56.360 110.932  -4.493  1.00  0.00           S  
ATOM   3633  CE  MET B2027      58.113 110.737  -4.560  1.00  0.00           C  
ATOM   3634  N   LEU B2039      55.163 107.777  -8.550  1.00  0.00           N  
ATOM   3635  CA  LEU B2039      54.110 108.018  -9.528  1.00  0.00           C  
ATOM   3636  C   LEU B2039      53.474 106.735 -10.076  1.00  0.00           C  
ATOM   3637  O   LEU B2039      52.713 106.772 -11.032  1.00  0.00           O  
ATOM   3638  CB  LEU B2039      54.662 108.849 -10.684  1.00  0.00           C  
ATOM   3639  CG  LEU B2039      55.179 110.228 -10.302  1.00  0.00           C  
ATOM   3640  CD1 LEU B2039      55.805 110.900 -11.516  1.00  0.00           C  
ATOM   3641  CD2 LEU B2039      54.031 111.052  -9.761  1.00  0.00           C  
ATOM   3642  N   GLY B2040      53.800 105.596  -9.486  1.00  0.00           N  
ATOM   3643  CA  GLY B2040      53.199 104.354  -9.934  1.00  0.00           C  
ATOM   3644  C   GLY B2040      53.688 103.723 -11.224  1.00  0.00           C  
ATOM   3645  O   GLY B2040      53.204 102.646 -11.587  1.00  0.00           O  
ATOM   3646  N   GLU B2041      54.630 104.360 -11.920  1.00  0.00           N  
ATOM   3647  CA  GLU B2041      55.140 103.795 -13.169  1.00  0.00           C  
ATOM   3648  C   GLU B2041      56.452 103.031 -12.984  1.00  0.00           C  
ATOM   3649  O   GLU B2041      57.255 103.346 -12.105  1.00  0.00           O  
ATOM   3650  CB  GLU B2041      55.276 104.896 -14.215  1.00  0.00           C  
ATOM   3651  CG  GLU B2041      53.919 105.500 -14.597  1.00  0.00           C  
ATOM   3652  CD  GLU B2041      52.997 104.500 -15.295  1.00  0.00           C  
ATOM   3653  OE1 GLU B2041      51.751 104.653 -15.214  1.00  0.00           O  
ATOM   3654  OE2 GLU B2041      53.523 103.565 -15.934  1.00  0.00           O  
ATOM   3655  N   LYS B2042      56.657 102.018 -13.821  1.00  0.00           N  
ATOM   3656  CA  LYS B2042      57.832 101.157 -13.723  1.00  0.00           C  
ATOM   3657  C   LYS B2042      58.910 101.394 -14.763  1.00  0.00           C  
ATOM   3658  O   LYS B2042      59.992 100.823 -14.670  1.00  0.00           O  
ATOM   3659  CB  LYS B2042      57.398  99.691 -13.801  1.00  0.00           C  
ATOM   3660  CG  LYS B2042      56.183  99.365 -12.948  1.00  0.00           C  
ATOM   3661  CD  LYS B2042      55.747  97.911 -13.086  1.00  0.00           C  
ATOM   3662  CE  LYS B2042      56.726  96.946 -12.419  1.00  0.00           C  
ATOM   3663  NZ  LYS B2042      56.176  95.551 -12.358  1.00  0.00           N  
ATOM   3664  N   GLU B2043      58.622 102.220 -15.757  1.00  0.00           N  
ATOM   3665  CA  GLU B2043      59.600 102.491 -16.803  1.00  0.00           C  
ATOM   3666  C   GLU B2043      59.465 103.911 -17.350  1.00  0.00           C  
ATOM   3667  O   GLU B2043      58.358 104.436 -17.449  1.00  0.00           O  
ATOM   3668  CB  GLU B2043      59.443 101.456 -17.934  1.00  0.00           C  
ATOM   3669  CG  GLU B2043      57.976 101.142 -18.321  1.00  0.00           C  
ATOM   3670  CD  GLU B2043      57.831  99.998 -19.342  1.00  0.00           C  
ATOM   3671  OE1 GLU B2043      58.396  98.904 -19.108  1.00  0.00           O  
ATOM   3672  OE2 GLU B2043      57.141 100.190 -20.373  1.00  0.00           O  
ATOM   3673  N   PHE B2044      60.595 104.540 -17.669  1.00  0.00           N  
ATOM   3674  CA  PHE B2044      60.580 105.887 -18.235  1.00  0.00           C  
ATOM   3675  C   PHE B2044      60.112 105.721 -19.684  1.00  0.00           C  
ATOM   3676  O   PHE B2044      60.057 104.603 -20.183  1.00  0.00           O  
ATOM   3677  CB  PHE B2044      61.987 106.510 -18.229  1.00  0.00           C  
ATOM   3678  CG  PHE B2044      62.489 106.932 -16.862  1.00  0.00           C  
ATOM   3679  CD1 PHE B2044      63.165 106.033 -16.038  1.00  0.00           C  
ATOM   3680  CD2 PHE B2044      62.304 108.243 -16.410  1.00  0.00           C  
ATOM   3681  CE1 PHE B2044      63.652 106.433 -14.781  1.00  0.00           C  
ATOM   3682  CE2 PHE B2044      62.787 108.653 -15.156  1.00  0.00           C  
ATOM   3683  CZ  PHE B2044      63.460 107.745 -14.344  1.00  0.00           C  
ATOM   3684  N   LEU B2092      59.781 106.814 -20.362  1.00  0.00           N  
ATOM   3685  CA  LEU B2092      59.340 106.730 -21.755  1.00  0.00           C  
ATOM   3686  C   LEU B2092      60.407 107.188 -22.748  1.00  0.00           C  
ATOM   3687  O   LEU B2092      61.169 108.109 -22.463  1.00  0.00           O  
ATOM   3688  CB  LEU B2092      58.079 107.565 -21.972  1.00  0.00           C  
ATOM   3689  CG  LEU B2092      56.760 107.003 -21.441  1.00  0.00           C  
ATOM   3690  CD1 LEU B2092      55.610 107.842 -22.000  1.00  0.00           C  
ATOM   3691  CD2 LEU B2092      56.608 105.530 -21.850  1.00  0.00           C  
ATOM   3692  N   LYS B2093      60.446 106.560 -23.922  1.00  0.00           N  
ATOM   3693  CA  LYS B2093      61.428 106.915 -24.944  1.00  0.00           C  
ATOM   3694  C   LYS B2093      61.224 108.309 -25.529  1.00  0.00           C  
ATOM   3695  O   LYS B2093      62.016 108.759 -26.356  1.00  0.00           O  
ATOM   3696  CB  LYS B2093      61.424 105.883 -26.076  1.00  0.00           C  
ATOM   3697  CG  LYS B2093      62.407 104.728 -25.881  1.00  0.00           C  
ATOM   3698  CD  LYS B2093      62.171 103.996 -24.566  1.00  0.00           C  
ATOM   3699  CE  LYS B2093      63.031 102.746 -24.449  1.00  0.00           C  
ATOM   3700  NZ  LYS B2093      62.833 102.067 -23.128  1.00  0.00           N  
ATOM   3701  N   GLU B2094      60.159 108.985 -25.106  1.00  0.00           N  
ATOM   3702  CA  GLU B2094      59.876 110.336 -25.584  1.00  0.00           C  
ATOM   3703  C   GLU B2094      59.151 111.117 -24.496  1.00  0.00           C  
ATOM   3704  O   GLU B2094      58.520 110.525 -23.624  1.00  0.00           O  
ATOM   3705  CB  GLU B2094      59.027 110.283 -26.856  1.00  0.00           C  
ATOM   3706  CG  GLU B2094      59.045 111.578 -27.660  1.00  0.00           C  
ATOM   3707  CD  GLU B2094      59.158 111.331 -29.161  1.00  0.00           C  
ATOM   3708  OE1 GLU B2094      58.240 110.690 -29.722  1.00  0.00           O  
ATOM   3709  OE2 GLU B2094      60.166 111.771 -29.776  1.00  0.00           O  
ATOM   3710  N   LEU B2095      59.256 112.442 -24.537  1.00  0.00           N  
ATOM   3711  CA  LEU B2095      58.607 113.296 -23.548  1.00  0.00           C  
ATOM   3712  C   LEU B2095      57.418 114.059 -24.114  1.00  0.00           C  
ATOM   3713  O   LEU B2095      57.580 115.095 -24.756  1.00  0.00           O  
ATOM   3714  CB  LEU B2095      59.605 114.302 -22.962  1.00  0.00           C  
ATOM   3715  CG  LEU B2095      60.386 113.926 -21.698  1.00  0.00           C  
ATOM   3716  CD1 LEU B2095      61.097 112.602 -21.914  1.00  0.00           C  
ATOM   3717  CD2 LEU B2095      61.388 115.022 -21.355  1.00  0.00           C  
ATOM   3718  N   LYS B2096      56.220 113.547 -23.862  1.00  0.00           N  
ATOM   3719  CA  LYS B2096      55.001 114.192 -24.334  1.00  0.00           C  
ATOM   3720  C   LYS B2096      53.976 114.181 -23.199  1.00  0.00           C  
ATOM   3721  O   LYS B2096      53.782 113.159 -22.548  1.00  0.00           O  
ATOM   3722  CB  LYS B2096      54.438 113.445 -25.551  1.00  0.00           C  
ATOM   3723  CG  LYS B2096      55.455 113.176 -26.661  1.00  0.00           C  
ATOM   3724  CD  LYS B2096      54.811 112.519 -27.895  1.00  0.00           C  
ATOM   3725  CE  LYS B2096      55.833 112.332 -29.019  1.00  0.00           C  
ATOM   3726  NZ  LYS B2096      55.196 112.061 -30.340  1.00  0.00           N  
ATOM   3727  N   PRO B2097      53.308 115.321 -22.954  1.00  0.00           N  
ATOM   3728  CA  PRO B2097      52.298 115.485 -21.909  1.00  0.00           C  
ATOM   3729  C   PRO B2097      51.549 114.246 -21.426  1.00  0.00           C  
ATOM   3730  O   PRO B2097      52.137 113.355 -20.808  1.00  0.00           O  
ATOM   3731  CB  PRO B2097      51.379 116.533 -22.507  1.00  0.00           C  
ATOM   3732  CG  PRO B2097      52.374 117.477 -23.097  1.00  0.00           C  
ATOM   3733  CD  PRO B2097      53.402 116.553 -23.762  1.00  0.00           C  
ATOM   3734  N   TYR B2101      50.250 114.199 -21.691  1.00  0.00           N  
ATOM   3735  CA  TYR B2101      49.426 113.087 -21.237  1.00  0.00           C  
ATOM   3736  C   TYR B2101      49.834 111.740 -21.812  1.00  0.00           C  
ATOM   3737  O   TYR B2101      49.022 111.011 -22.362  1.00  0.00           O  
ATOM   3738  CB  TYR B2101      47.946 113.385 -21.523  1.00  0.00           C  
ATOM   3739  CG  TYR B2101      47.455 114.625 -20.802  1.00  0.00           C  
ATOM   3740  CD1 TYR B2101      47.826 115.902 -21.233  1.00  0.00           C  
ATOM   3741  CD2 TYR B2101      46.711 114.523 -19.626  1.00  0.00           C  
ATOM   3742  CE1 TYR B2101      47.481 117.045 -20.507  1.00  0.00           C  
ATOM   3743  CE2 TYR B2101      46.356 115.664 -18.887  1.00  0.00           C  
ATOM   3744  CZ  TYR B2101      46.749 116.921 -19.333  1.00  0.00           C  
ATOM   3745  OH  TYR B2101      46.433 118.047 -18.602  1.00  0.00           O  
ATOM   3746  N   SER B2102      51.107 111.409 -21.660  1.00  0.00           N  
ATOM   3747  CA  SER B2102      51.648 110.154 -22.152  1.00  0.00           C  
ATOM   3748  C   SER B2102      50.876 108.946 -21.620  1.00  0.00           C  
ATOM   3749  O   SER B2102      50.964 107.847 -22.167  1.00  0.00           O  
ATOM   3750  CB  SER B2102      53.126 110.060 -21.759  1.00  0.00           C  
ATOM   3751  OG  SER B2102      53.331 110.548 -20.441  1.00  0.00           O  
ATOM   3752  N   LYS B2103      50.113 109.159 -20.554  1.00  0.00           N  
ATOM   3753  CA  LYS B2103      49.322 108.096 -19.941  1.00  0.00           C  
ATOM   3754  C   LYS B2103      47.927 108.618 -19.592  1.00  0.00           C  
ATOM   3755  O   LYS B2103      47.770 109.779 -19.201  1.00  0.00           O  
ATOM   3756  CB  LYS B2103      50.009 107.601 -18.665  1.00  0.00           C  
ATOM   3757  CG  LYS B2103      51.371 106.976 -18.876  1.00  0.00           C  
ATOM   3758  CD  LYS B2103      51.258 105.487 -19.100  1.00  0.00           C  
ATOM   3759  CE  LYS B2103      52.624 104.873 -19.306  1.00  0.00           C  
ATOM   3760  NZ  LYS B2103      52.521 103.410 -19.524  1.00  0.00           N  
ATOM   3761  N   ASN B2104      46.919 107.760 -19.730  1.00  0.00           N  
ATOM   3762  CA  ASN B2104      45.547 108.154 -19.418  1.00  0.00           C  
ATOM   3763  C   ASN B2104      45.074 107.743 -18.017  1.00  0.00           C  
ATOM   3764  O   ASN B2104      43.965 108.081 -17.610  1.00  0.00           O  
ATOM   3765  CB  ASN B2104      44.566 107.634 -20.495  1.00  0.00           C  
ATOM   3766  CG  ASN B2104      44.982 106.292 -21.097  1.00  0.00           C  
ATOM   3767  OD1 ASN B2104      45.105 105.287 -20.394  1.00  0.00           O  
ATOM   3768  ND2 ASN B2104      45.189 106.276 -22.413  1.00  0.00           N  
ATOM   3769  N   THR B2105      45.910 107.024 -17.275  1.00  0.00           N  
ATOM   3770  CA  THR B2105      45.544 106.608 -15.932  1.00  0.00           C  
ATOM   3771  C   THR B2105      46.798 106.429 -15.095  1.00  0.00           C  
ATOM   3772  O   THR B2105      47.697 105.680 -15.475  1.00  0.00           O  
ATOM   3773  CB  THR B2105      44.776 105.260 -15.923  1.00  0.00           C  
ATOM   3774  OG1 THR B2105      45.651 104.215 -15.479  1.00  0.00           O  
ATOM   3775  CG2 THR B2105      44.264 104.910 -17.307  1.00  0.00           C  
ATOM   3776  N   TYR B2107      46.855 107.118 -13.959  1.00  0.00           N  
ATOM   3777  CA  TYR B2107      47.997 107.018 -13.053  1.00  0.00           C  
ATOM   3778  C   TYR B2107      47.539 106.414 -11.730  1.00  0.00           C  
ATOM   3779  O   TYR B2107      46.494 106.784 -11.205  1.00  0.00           O  
ATOM   3780  CB  TYR B2107      48.610 108.401 -12.796  1.00  0.00           C  
ATOM   3781  CG  TYR B2107      49.317 109.006 -13.990  1.00  0.00           C  
ATOM   3782  CD1 TYR B2107      49.038 110.311 -14.399  1.00  0.00           C  
ATOM   3783  CD2 TYR B2107      50.276 108.283 -14.703  1.00  0.00           C  
ATOM   3784  CE1 TYR B2107      49.690 110.881 -15.485  1.00  0.00           C  
ATOM   3785  CE2 TYR B2107      50.935 108.845 -15.793  1.00  0.00           C  
ATOM   3786  CZ  TYR B2107      50.634 110.143 -16.177  1.00  0.00           C  
ATOM   3787  OH  TYR B2107      51.258 110.705 -17.258  1.00  0.00           O  
ATOM   3788  N   LYS B2108      48.322 105.484 -11.200  1.00  0.00           N  
ATOM   3789  CA  LYS B2108      47.994 104.843  -9.934  1.00  0.00           C  
ATOM   3790  C   LYS B2108      49.116 105.126  -8.941  1.00  0.00           C  
ATOM   3791  O   LYS B2108      49.985 104.291  -8.714  1.00  0.00           O  
ATOM   3792  CB  LYS B2108      47.808 103.335 -10.157  1.00  0.00           C  
ATOM   3793  CG  LYS B2108      46.644 103.029 -11.108  1.00  0.00           C  
ATOM   3794  CD  LYS B2108      46.486 101.552 -11.459  1.00  0.00           C  
ATOM   3795  CE  LYS B2108      45.314 101.356 -12.438  1.00  0.00           C  
ATOM   3796  NZ  LYS B2108      45.142  99.954 -12.944  1.00  0.00           N  
ATOM   3797  N   LEU B2109      49.087 106.318  -8.354  1.00  0.00           N  
ATOM   3798  CA  LEU B2109      50.107 106.748  -7.403  1.00  0.00           C  
ATOM   3799  C   LEU B2109      50.509 105.717  -6.361  1.00  0.00           C  
ATOM   3800  O   LEU B2109      49.660 105.027  -5.803  1.00  0.00           O  
ATOM   3801  CB  LEU B2109      49.657 108.023  -6.697  1.00  0.00           C  
ATOM   3802  CG  LEU B2109      49.403 109.213  -7.619  1.00  0.00           C  
ATOM   3803  CD1 LEU B2109      49.732 110.492  -6.878  1.00  0.00           C  
ATOM   3804  CD2 LEU B2109      50.281 109.120  -8.847  1.00  0.00           C  
ATOM   3805  N   GLY B2110      51.811 105.632  -6.096  1.00  0.00           N  
ATOM   3806  CA  GLY B2110      52.323 104.688  -5.117  1.00  0.00           C  
ATOM   3807  C   GLY B2110      52.582 105.364  -3.787  1.00  0.00           C  
ATOM   3808  O   GLY B2110      51.949 106.375  -3.481  1.00  0.00           O  
ATOM   3809  N   GLU B2111      53.505 104.816  -2.994  1.00  0.00           N  
ATOM   3810  CA  GLU B2111      53.836 105.393  -1.686  1.00  0.00           C  
ATOM   3811  C   GLU B2111      54.513 106.761  -1.803  1.00  0.00           C  
ATOM   3812  O   GLU B2111      55.535 106.920  -2.480  1.00  0.00           O  
ATOM   3813  CB  GLU B2111      54.730 104.437  -0.874  1.00  0.00           C  
ATOM   3814  CG  GLU B2111      55.239 105.027   0.453  1.00  0.00           C  
ATOM   3815  CD  GLU B2111      55.278 104.018   1.606  1.00  0.00           C  
ATOM   3816  OE1 GLU B2111      55.626 104.424   2.741  1.00  0.00           O  
ATOM   3817  OE2 GLU B2111      54.958 102.825   1.389  1.00  0.00           O  
ATOM   3818  N   ARG B2112      53.929 107.746  -1.128  1.00  0.00           N  
ATOM   3819  CA  ARG B2112      54.447 109.105  -1.134  1.00  0.00           C  
ATOM   3820  C   ARG B2112      55.724 109.236  -0.303  1.00  0.00           C  
ATOM   3821  O   ARG B2112      55.852 108.600   0.738  1.00  0.00           O  
ATOM   3822  CB  ARG B2112      53.368 110.060  -0.602  1.00  0.00           C  
ATOM   3823  CG  ARG B2112      52.693 109.630   0.713  1.00  0.00           C  
ATOM   3824  CD  ARG B2112      51.513 110.555   1.040  1.00  0.00           C  
ATOM   3825  NE  ARG B2112      51.937 111.954   1.080  1.00  0.00           N  
ATOM   3826  CZ  ARG B2112      52.480 112.543   2.141  1.00  0.00           C  
ATOM   3827  NH1 ARG B2112      52.658 111.855   3.263  1.00  0.00           N  
ATOM   3828  NH2 ARG B2112      52.871 113.812   2.076  1.00  0.00           N  
ATOM   3829  N   LYS B2113      56.677 110.041  -0.770  1.00  0.00           N  
ATOM   3830  CA  LYS B2113      57.908 110.244  -0.013  1.00  0.00           C  
ATOM   3831  C   LYS B2113      58.683 111.519  -0.326  1.00  0.00           C  
ATOM   3832  O   LYS B2113      58.579 112.087  -1.413  1.00  0.00           O  
ATOM   3833  CB  LYS B2113      58.843 109.035  -0.140  1.00  0.00           C  
ATOM   3834  CG  LYS B2113      59.449 108.794  -1.506  1.00  0.00           C  
ATOM   3835  CD  LYS B2113      60.742 107.975  -1.379  1.00  0.00           C  
ATOM   3836  CE  LYS B2113      60.547 106.676  -0.592  1.00  0.00           C  
ATOM   3837  NZ  LYS B2113      61.827 105.940  -0.372  1.00  0.00           N  
ATOM   3838  N   ILE B2130      59.447 111.964   0.666  1.00  0.00           N  
ATOM   3839  CA  ILE B2130      60.270 113.166   0.580  1.00  0.00           C  
ATOM   3840  C   ILE B2130      61.478 112.862  -0.265  1.00  0.00           C  
ATOM   3841  O   ILE B2130      62.360 112.114   0.163  1.00  0.00           O  
ATOM   3842  CB  ILE B2130      60.753 113.620   1.978  1.00  0.00           C  
ATOM   3843  CG1 ILE B2130      59.613 114.325   2.713  1.00  0.00           C  
ATOM   3844  CG2 ILE B2130      61.986 114.507   1.852  1.00  0.00           C  
ATOM   3845  CD1 ILE B2130      60.020 114.908   4.038  1.00  0.00           C  
ATOM   3846  N   LEU B2131      61.521 113.462  -1.453  1.00  0.00           N  
ATOM   3847  CA  LEU B2131      62.611 113.232  -2.390  1.00  0.00           C  
ATOM   3848  C   LEU B2131      63.895 113.969  -2.031  1.00  0.00           C  
ATOM   3849  O   LEU B2131      64.997 113.403  -2.106  1.00  0.00           O  
ATOM   3850  CB  LEU B2131      62.160 113.598  -3.810  1.00  0.00           C  
ATOM   3851  CG  LEU B2131      61.104 112.672  -4.431  1.00  0.00           C  
ATOM   3852  CD1 LEU B2131      60.608 113.253  -5.748  1.00  0.00           C  
ATOM   3853  CD2 LEU B2131      61.706 111.292  -4.653  1.00  0.00           C  
ATOM   3854  N   PHE B2132      63.760 115.229  -1.634  1.00  0.00           N  
ATOM   3855  CA  PHE B2132      64.937 116.005  -1.288  1.00  0.00           C  
ATOM   3856  C   PHE B2132      64.792 116.550   0.106  1.00  0.00           C  
ATOM   3857  O   PHE B2132      64.118 117.552   0.342  1.00  0.00           O  
ATOM   3858  CB  PHE B2132      65.175 117.130  -2.306  1.00  0.00           C  
ATOM   3859  CG  PHE B2132      65.452 116.630  -3.707  1.00  0.00           C  
ATOM   3860  CD1 PHE B2132      64.450 116.610  -4.668  1.00  0.00           C  
ATOM   3861  CD2 PHE B2132      66.704 116.117  -4.043  1.00  0.00           C  
ATOM   3862  CE1 PHE B2132      64.683 116.079  -5.940  1.00  0.00           C  
ATOM   3863  CE2 PHE B2132      66.944 115.580  -5.318  1.00  0.00           C  
ATOM   3864  CZ  PHE B2132      65.928 115.567  -6.262  1.00  0.00           C  
ATOM   3865  N   PRO B2133      65.404 115.856   1.061  1.00  0.00           N  
ATOM   3866  CA  PRO B2133      65.429 116.152   2.493  1.00  0.00           C  
ATOM   3867  C   PRO B2133      66.454 117.231   2.767  1.00  0.00           C  
ATOM   3868  O   PRO B2133      67.494 117.263   2.116  1.00  0.00           O  
ATOM   3869  CB  PRO B2133      65.844 114.820   3.116  1.00  0.00           C  
ATOM   3870  CG  PRO B2133      65.590 113.794   1.998  1.00  0.00           C  
ATOM   3871  CD  PRO B2133      65.991 114.537   0.794  1.00  0.00           C  
ATOM   3872  N   LYS B2134      66.165 118.105   3.728  1.00  0.00           N  
ATOM   3873  CA  LYS B2134      67.084 119.180   4.080  1.00  0.00           C  
ATOM   3874  C   LYS B2134      68.001 118.706   5.204  1.00  0.00           C  
ATOM   3875  O   LYS B2134      67.543 118.444   6.315  1.00  0.00           O  
ATOM   3876  CB  LYS B2134      66.304 120.402   4.540  1.00  0.00           C  
ATOM   3877  CG  LYS B2134      65.236 120.873   3.579  1.00  0.00           C  
ATOM   3878  CD  LYS B2134      64.648 122.193   4.065  1.00  0.00           C  
ATOM   3879  CE  LYS B2134      63.472 122.611   3.217  1.00  0.00           C  
ATOM   3880  NZ  LYS B2134      62.955 123.942   3.622  1.00  0.00           N  
ATOM   3881  N   ARG B2260      69.290 118.581   4.915  1.00  0.00           N  
ATOM   3882  CA  ARG B2260      70.249 118.126   5.917  1.00  0.00           C  
ATOM   3883  C   ARG B2260      70.779 119.375   6.575  1.00  0.00           C  
ATOM   3884  O   ARG B2260      71.606 119.332   7.487  1.00  0.00           O  
ATOM   3885  CB  ARG B2260      71.391 117.386   5.238  1.00  0.00           C  
ATOM   3886  CG  ARG B2260      70.901 116.400   4.242  1.00  0.00           C  
ATOM   3887  CD  ARG B2260      72.022 115.590   3.669  1.00  0.00           C  
ATOM   3888  NE  ARG B2260      71.499 114.582   2.758  1.00  0.00           N  
ATOM   3889  CZ  ARG B2260      72.186 113.520   2.363  1.00  0.00           C  
ATOM   3890  NH1 ARG B2260      73.426 113.343   2.800  1.00  0.00           N  
ATOM   3891  NH2 ARG B2260      71.623 112.626   1.559  1.00  0.00           N  
ATOM   3892  N   GLU B2261      70.278 120.488   6.051  1.00  0.00           N  
ATOM   3893  CA  GLU B2261      70.631 121.831   6.467  1.00  0.00           C  
ATOM   3894  C   GLU B2261      72.045 122.026   6.953  1.00  0.00           C  
ATOM   3895  O   GLU B2261      72.258 122.611   8.019  1.00  0.00           O  
ATOM   3896  CB  GLU B2261      69.650 122.329   7.516  1.00  0.00           C  
ATOM   3897  CG  GLU B2261      68.531 123.146   6.918  1.00  0.00           C  
ATOM   3898  CD  GLU B2261      68.330 124.443   7.670  1.00  0.00           C  
ATOM   3899  OE1 GLU B2261      69.361 125.103   7.960  1.00  0.00           O  
ATOM   3900  OE2 GLU B2261      67.157 124.797   7.961  1.00  0.00           O  
ATOM   3901  N   GLY B2262      73.012 121.538   6.182  1.00  0.00           N  
ATOM   3902  CA  GLY B2262      74.401 121.730   6.562  1.00  0.00           C  
ATOM   3903  C   GLY B2262      75.417 120.720   6.058  1.00  0.00           C  
ATOM   3904  O   GLY B2262      75.101 119.508   6.047  1.00  0.00           O  
ATOM   3905  OXT GLY B2262      76.546 121.142   5.703  1.00  0.00           O  
TER
END
