# Supplementary material for: Backbone Brackets and Arginine Tweezers delineate Class I and Class II aminoacyl tRNA synthetases
Source: PLoS Comput Biol. 2018 Apr 16;14(4):e1006101. doi: 10.1371/journal.pcbi.1006101 (PMC5919687; doi:10.1371/journal.pcbi.1006101)
Supplement: S11 File — All structures of Class I aaRS with residues renumbered according to the MSA. (GZ) [file pcbi.1006101.s023.tar.gz › 2ct8_A_renum.pdb]

ATOM      1  N   MET A 240      24.448  -9.346  80.504  1.00  0.00           N  
ATOM      2  CA  MET A 240      23.813  -8.742  81.721  1.00  0.00           C  
ATOM      3  C   MET A 240      22.549  -9.494  82.166  1.00  0.00           C  
ATOM      4  O   MET A 240      21.504  -8.869  82.415  1.00  0.00           O  
ATOM      5  CB  MET A 240      23.454  -7.268  81.469  1.00  0.00           C  
ATOM      6  CG  MET A 240      24.600  -6.282  81.645  1.00  0.00           C  
ATOM      7  SD  MET A 240      25.596  -6.003  80.165  1.00  0.00           S  
ATOM      8  CE  MET A 240      27.053  -5.141  80.900  1.00  0.00           C  
ATOM      9  N   THR A 241      22.658 -10.821  82.284  1.00  0.00           N  
ATOM     10  CA  THR A 241      21.537 -11.667  82.681  1.00  0.00           C  
ATOM     11  C   THR A 241      21.975 -13.086  82.886  1.00  0.00           C  
ATOM     12  O   THR A 241      23.151 -13.356  83.089  1.00  0.00           O  
ATOM     13  CB  THR A 241      20.484 -11.720  81.611  1.00  0.00           C  
ATOM     14  OG1 THR A 241      21.112 -11.533  80.337  1.00  0.00           O  
ATOM     15  CG2 THR A 241      19.434 -10.665  81.845  1.00  0.00           C  
ATOM     16  N   LEU A 243      21.020 -14.004  82.812  1.00  0.00           N  
ATOM     17  CA  LEU A 243      21.348 -15.399  82.993  1.00  0.00           C  
ATOM     18  C   LEU A 243      22.141 -15.894  81.779  1.00  0.00           C  
ATOM     19  O   LEU A 243      23.360 -16.061  81.858  1.00  0.00           O  
ATOM     20  CB  LEU A 243      20.080 -16.219  83.194  1.00  0.00           C  
ATOM     21  CG  LEU A 243      20.377 -17.671  83.566  1.00  0.00           C  
ATOM     22  CD1 LEU A 243      21.264 -17.700  84.798  1.00  0.00           C  
ATOM     23  CD2 LEU A 243      19.090 -18.426  83.809  1.00  0.00           C  
ATOM     24  N   MET A 244      21.467 -16.125  80.657  1.00  0.00           N  
ATOM     25  CA  MET A 244      22.160 -16.579  79.453  1.00  0.00           C  
ATOM     26  C   MET A 244      22.989 -15.419  78.909  1.00  0.00           C  
ATOM     27  O   MET A 244      22.504 -14.296  78.827  1.00  0.00           O  
ATOM     28  CB  MET A 244      21.151 -17.029  78.407  1.00  0.00           C  
ATOM     29  CG  MET A 244      20.474 -18.364  78.702  1.00  0.00           C  
ATOM     30  SD  MET A 244      19.030 -18.589  77.614  1.00  0.00           S  
ATOM     31  CE  MET A 244      19.787 -18.473  75.962  1.00  0.00           C  
ATOM     32  N   LYS A 245      24.237 -15.686  78.541  1.00  0.00           N  
ATOM     33  CA  LYS A 245      25.102 -14.632  78.033  1.00  0.00           C  
ATOM     34  C   LYS A 245      24.452 -13.931  76.855  1.00  0.00           C  
ATOM     35  O   LYS A 245      23.962 -14.574  75.926  1.00  0.00           O  
ATOM     36  CB  LYS A 245      26.472 -15.193  77.638  1.00  0.00           C  
ATOM     37  CG  LYS A 245      26.436 -16.308  76.606  1.00  0.00           C  
ATOM     38  CD  LYS A 245      27.846 -16.768  76.256  1.00  0.00           C  
ATOM     39  CE  LYS A 245      27.839 -18.054  75.437  1.00  0.00           C  
ATOM     40  NZ  LYS A 245      29.222 -18.525  75.106  1.00  0.00           N  
ATOM     41  N   LYS A 265      24.460 -12.603  76.897  1.00  0.00           N  
ATOM     42  CA  LYS A 265      23.827 -11.810  75.854  1.00  0.00           C  
ATOM     43  C   LYS A 265      24.650 -10.679  75.258  1.00  0.00           C  
ATOM     44  O   LYS A 265      25.632 -10.210  75.829  1.00  0.00           O  
ATOM     45  CB  LYS A 265      22.507 -11.238  76.380  1.00  0.00           C  
ATOM     46  CG  LYS A 265      22.656 -10.223  77.502  1.00  0.00           C  
ATOM     47  CD  LYS A 265      22.820  -8.809  76.958  1.00  0.00           C  
ATOM     48  CE  LYS A 265      23.016  -7.806  78.084  1.00  0.00           C  
ATOM     49  NZ  LYS A 265      23.617  -6.533  77.603  1.00  0.00           N  
ATOM     50  N   PHE A 266      24.222 -10.250  74.081  1.00  0.00           N  
ATOM     51  CA  PHE A 266      24.881  -9.162  73.394  1.00  0.00           C  
ATOM     52  C   PHE A 266      23.803  -8.268  72.797  1.00  0.00           C  
ATOM     53  O   PHE A 266      22.948  -8.720  72.033  1.00  0.00           O  
ATOM     54  CB  PHE A 266      25.809  -9.689  72.301  1.00  0.00           C  
ATOM     55  CG  PHE A 266      26.615  -8.622  71.656  1.00  0.00           C  
ATOM     56  CD1 PHE A 266      27.488  -7.854  72.410  1.00  0.00           C  
ATOM     57  CD2 PHE A 266      26.468  -8.340  70.304  1.00  0.00           C  
ATOM     58  CE1 PHE A 266      28.206  -6.807  71.834  1.00  0.00           C  
ATOM     59  CE2 PHE A 266      27.180  -7.299  69.714  1.00  0.00           C  
ATOM     60  CZ  PHE A 266      28.050  -6.530  70.484  1.00  0.00           C  
ATOM     61  N   TYR A 267      23.837  -6.997  73.163  1.00  0.00           N  
ATOM     62  CA  TYR A 267      22.848  -6.060  72.676  1.00  0.00           C  
ATOM     63  C   TYR A 267      23.538  -4.970  71.900  1.00  0.00           C  
ATOM     64  O   TYR A 267      24.279  -4.163  72.477  1.00  0.00           O  
ATOM     65  CB  TYR A 267      22.070  -5.449  73.846  1.00  0.00           C  
ATOM     66  CG  TYR A 267      21.054  -4.408  73.443  1.00  0.00           C  
ATOM     67  CD1 TYR A 267      20.667  -3.413  74.338  1.00  0.00           C  
ATOM     68  CD2 TYR A 267      20.518  -4.377  72.152  1.00  0.00           C  
ATOM     69  CE1 TYR A 267      19.782  -2.403  73.953  1.00  0.00           C  
ATOM     70  CE2 TYR A 267      19.633  -3.379  71.762  1.00  0.00           C  
ATOM     71  CZ  TYR A 267      19.273  -2.393  72.664  1.00  0.00           C  
ATOM     72  OH  TYR A 267      18.428  -1.377  72.283  1.00  0.00           O  
ATOM     73  N   VAL A 268      23.290  -4.946  70.593  1.00  0.00           N  
ATOM     74  CA  VAL A 268      23.886  -3.941  69.733  1.00  0.00           C  
ATOM     75  C   VAL A 268      22.819  -3.100  69.041  1.00  0.00           C  
ATOM     76  O   VAL A 268      21.727  -3.588  68.724  1.00  0.00           O  
ATOM     77  CB  VAL A 268      24.777  -4.581  68.677  1.00  0.00           C  
ATOM     78  CG1 VAL A 268      23.954  -5.519  67.804  1.00  0.00           C  
ATOM     79  CG2 VAL A 268      25.430  -3.502  67.852  1.00  0.00           C  
ATOM     80  N   THR A 269      23.151  -1.836  68.798  1.00  0.00           N  
ATOM     81  CA  THR A 269      22.235  -0.903  68.160  1.00  0.00           C  
ATOM     82  C   THR A 269      22.932  -0.061  67.106  1.00  0.00           C  
ATOM     83  O   THR A 269      24.123   0.209  67.205  1.00  0.00           O  
ATOM     84  CB  THR A 269      21.668   0.115  69.174  1.00  0.00           C  
ATOM     85  OG1 THR A 269      22.733   0.941  69.665  1.00  0.00           O  
ATOM     86  CG2 THR A 269      21.019  -0.577  70.331  1.00  0.00           C  
ATOM     87  N   THR A 270      22.178   0.357  66.099  1.00  0.00           N  
ATOM     88  CA  THR A 270      22.697   1.257  65.075  1.00  0.00           C  
ATOM     89  C   THR A 270      21.921   2.510  65.440  1.00  0.00           C  
ATOM     90  O   THR A 270      21.068   2.473  66.322  1.00  0.00           O  
ATOM     91  CB  THR A 270      22.245   0.890  63.652  1.00  0.00           C  
ATOM     92  OG1 THR A 270      20.825   1.087  63.547  1.00  0.00           O  
ATOM     93  CG2 THR A 270      22.584  -0.536  63.316  1.00  0.00           C  
ATOM     94  N   PRO A 271      22.199   3.632  64.774  1.00  0.00           N  
ATOM     95  CA  PRO A 271      21.474   4.869  65.071  1.00  0.00           C  
ATOM     96  C   PRO A 271      20.091   4.744  64.452  1.00  0.00           C  
ATOM     97  O   PRO A 271      19.880   3.917  63.558  1.00  0.00           O  
ATOM     98  CB  PRO A 271      22.275   5.937  64.332  1.00  0.00           C  
ATOM     99  CG  PRO A 271      23.629   5.322  64.139  1.00  0.00           C  
ATOM    100  CD  PRO A 271      23.314   3.887  63.852  1.00  0.00           C  
ATOM    101  N   ILE A 272      19.138   5.536  64.928  1.00  0.00           N  
ATOM    102  CA  ILE A 272      17.826   5.504  64.308  1.00  0.00           C  
ATOM    103  C   ILE A 272      17.914   6.631  63.290  1.00  0.00           C  
ATOM    104  O   ILE A 272      18.126   7.792  63.630  1.00  0.00           O  
ATOM    105  CB  ILE A 272      16.674   5.712  65.313  1.00  0.00           C  
ATOM    106  CG1 ILE A 272      16.916   6.957  66.180  1.00  0.00           C  
ATOM    107  CG2 ILE A 272      16.505   4.442  66.132  1.00  0.00           C  
ATOM    108  CD1 ILE A 272      15.707   7.345  67.035  1.00  0.00           C  
ATOM    109  N   TYR A 273      17.792   6.235  62.028  1.00  0.00           N  
ATOM    110  CA  TYR A 273      17.914   7.110  60.877  1.00  0.00           C  
ATOM    111  C   TYR A 273      16.754   8.043  60.549  1.00  0.00           C  
ATOM    112  O   TYR A 273      15.584   7.697  60.726  1.00  0.00           O  
ATOM    113  CB  TYR A 273      18.227   6.241  59.674  1.00  0.00           C  
ATOM    114  CG  TYR A 273      19.313   5.214  59.941  1.00  0.00           C  
ATOM    115  CD1 TYR A 273      19.041   3.850  59.877  1.00  0.00           C  
ATOM    116  CD2 TYR A 273      20.624   5.608  60.203  1.00  0.00           C  
ATOM    117  CE1 TYR A 273      20.054   2.908  60.057  1.00  0.00           C  
ATOM    118  CE2 TYR A 273      21.638   4.679  60.384  1.00  0.00           C  
ATOM    119  CZ  TYR A 273      21.350   3.330  60.303  1.00  0.00           C  
ATOM    120  OH  TYR A 273      22.361   2.399  60.396  1.00  0.00           O  
ATOM    121  N   TYR A 274      17.105   9.232  60.060  1.00  0.00           N  
ATOM    122  CA  TYR A 274      16.136  10.251  59.667  1.00  0.00           C  
ATOM    123  C   TYR A 274      15.369   9.783  58.436  1.00  0.00           C  
ATOM    124  O   TYR A 274      15.910   9.081  57.579  1.00  0.00           O  
ATOM    125  CB  TYR A 274      16.859  11.551  59.348  1.00  0.00           C  
ATOM    126  CG  TYR A 274      17.399  12.287  60.558  1.00  0.00           C  
ATOM    127  CD1 TYR A 274      18.627  12.948  60.501  1.00  0.00           C  
ATOM    128  CD2 TYR A 274      16.650  12.393  61.730  1.00  0.00           C  
ATOM    129  CE1 TYR A 274      19.091  13.695  61.569  1.00  0.00           C  
ATOM    130  CE2 TYR A 274      17.105  13.143  62.805  1.00  0.00           C  
ATOM    131  CZ  TYR A 274      18.326  13.795  62.716  1.00  0.00           C  
ATOM    132  OH  TYR A 274      18.761  14.585  63.767  1.00  0.00           O  
ATOM    133  N   VAL A 275      14.110  10.187  58.338  1.00  0.00           N  
ATOM    134  CA  VAL A 275      13.275   9.778  57.218  1.00  0.00           C  
ATOM    135  C   VAL A 275      12.930  10.907  56.243  1.00  0.00           C  
ATOM    136  O   VAL A 275      12.068  10.758  55.377  1.00  0.00           O  
ATOM    137  CB  VAL A 275      11.978   9.140  57.738  1.00  0.00           C  
ATOM    138  CG1 VAL A 275      12.285   7.797  58.380  1.00  0.00           C  
ATOM    139  CG2 VAL A 275      11.317  10.073  58.751  1.00  0.00           C  
ATOM    140  N   ASN A 276      13.615  12.034  56.376  1.00  0.00           N  
ATOM    141  CA  ASN A 276      13.359  13.167  55.499  1.00  0.00           C  
ATOM    142  C   ASN A 276      14.005  12.889  54.146  1.00  0.00           C  
ATOM    143  O   ASN A 276      13.884  13.689  53.213  1.00  0.00           O  
ATOM    144  CB  ASN A 276      13.948  14.451  56.086  1.00  0.00           C  
ATOM    145  CG  ASN A 276      15.451  14.525  55.916  1.00  0.00           C  
ATOM    146  OD1 ASN A 276      16.193  13.700  56.449  1.00  0.00           O  
ATOM    147  ND2 ASN A 276      15.909  15.511  55.156  1.00  0.00           N  
ATOM    148  N   ASP A 277      14.695  11.759  54.037  1.00  0.00           N  
ATOM    149  CA  ASP A 277      15.341  11.422  52.778  1.00  0.00           C  
ATOM    150  C   ASP A 277      15.459   9.934  52.521  1.00  0.00           C  
ATOM    151  O   ASP A 277      15.103   9.110  53.358  1.00  0.00           O  
ATOM    152  CB  ASP A 277      16.721  12.066  52.702  1.00  0.00           C  
ATOM    153  CG  ASP A 277      16.968  12.733  51.369  1.00  0.00           C  
ATOM    154  OD1 ASP A 277      16.948  12.026  50.332  1.00  0.00           O  
ATOM    155  OD2 ASP A 277      17.170  13.968  51.360  1.00  0.00           O  
ATOM    156  N   VAL A 279      15.973   9.599  51.349  1.00  0.00           N  
ATOM    157  CA  VAL A 279      16.118   8.211  50.947  1.00  0.00           C  
ATOM    158  C   VAL A 279      17.367   7.570  51.526  1.00  0.00           C  
ATOM    159  O   VAL A 279      18.396   8.224  51.674  1.00  0.00           O  
ATOM    160  CB  VAL A 279      16.135   8.103  49.397  1.00  0.00           C  
ATOM    161  CG1 VAL A 279      16.744   6.791  48.968  1.00  0.00           C  
ATOM    162  CG2 VAL A 279      14.718   8.225  48.857  1.00  0.00           C  
ATOM    163  N   PRO A 280      17.284   6.275  51.869  1.00  0.00           N  
ATOM    164  CA  PRO A 280      18.415   5.541  52.432  1.00  0.00           C  
ATOM    165  C   PRO A 280      19.594   5.639  51.484  1.00  0.00           C  
ATOM    166  O   PRO A 280      19.410   5.853  50.286  1.00  0.00           O  
ATOM    167  CB  PRO A 280      17.890   4.115  52.522  1.00  0.00           C  
ATOM    168  CG  PRO A 280      16.460   4.304  52.738  1.00  0.00           C  
ATOM    169  CD  PRO A 280      16.108   5.400  51.771  1.00  0.00           C  
ATOM    170  N   HIS A 281      20.800   5.481  52.007  1.00  0.00           N  
ATOM    171  CA  HIS A 281      21.974   5.543  51.164  1.00  0.00           C  
ATOM    172  C   HIS A 281      23.114   4.754  51.777  1.00  0.00           C  
ATOM    173  O   HIS A 281      23.061   4.378  52.951  1.00  0.00           O  
ATOM    174  CB  HIS A 281      22.381   6.999  50.935  1.00  0.00           C  
ATOM    175  CG  HIS A 281      22.800   7.717  52.178  1.00  0.00           C  
ATOM    176  ND1 HIS A 281      22.293   8.949  52.528  1.00  0.00           N  
ATOM    177  CD2 HIS A 281      23.707   7.399  53.131  1.00  0.00           C  
ATOM    178  CE1 HIS A 281      22.869   9.362  53.643  1.00  0.00           C  
ATOM    179  NE2 HIS A 281      23.731   8.438  54.029  1.00  0.00           N  
ATOM    180  N   LEU A 282      24.146   4.511  50.979  1.00  0.00           N  
ATOM    181  CA  LEU A 282      25.306   3.748  51.426  1.00  0.00           C  
ATOM    182  C   LEU A 282      25.675   3.993  52.888  1.00  0.00           C  
ATOM    183  O   LEU A 282      25.883   3.051  53.649  1.00  0.00           O  
ATOM    184  CB  LEU A 282      26.508   4.076  50.548  1.00  0.00           C  
ATOM    185  CG  LEU A 282      27.746   3.231  50.835  1.00  0.00           C  
ATOM    186  CD1 LEU A 282      27.510   1.797  50.342  1.00  0.00           C  
ATOM    187  CD2 LEU A 282      28.964   3.878  50.167  1.00  0.00           C  
ATOM    188  N   GLY A 283      25.756   5.256  53.283  1.00  0.00           N  
ATOM    189  CA  GLY A 283      26.112   5.567  54.652  1.00  0.00           C  
ATOM    190  C   GLY A 283      25.224   4.921  55.704  1.00  0.00           C  
ATOM    191  O   GLY A 283      25.718   4.413  56.715  1.00  0.00           O  
ATOM    192  N   HIS A 284      23.912   4.947  55.481  1.00  0.00           N  
ATOM    193  CA  HIS A 284      22.982   4.362  56.431  1.00  0.00           C  
ATOM    194  C   HIS A 284      23.177   2.859  56.449  1.00  0.00           C  
ATOM    195  O   HIS A 284      23.086   2.227  57.500  1.00  0.00           O  
ATOM    196  CB  HIS A 284      21.539   4.686  56.035  1.00  0.00           C  
ATOM    197  CG  HIS A 284      21.219   6.149  56.039  1.00  0.00           C  
ATOM    198  ND1 HIS A 284      20.505   6.758  55.029  1.00  0.00           N  
ATOM    199  CD2 HIS A 284      21.511   7.125  56.929  1.00  0.00           C  
ATOM    200  CE1 HIS A 284      20.374   8.044  55.293  1.00  0.00           C  
ATOM    201  NE2 HIS A 284      20.976   8.292  56.442  1.00  0.00           N  
ATOM    202  N   ALA A 285      23.450   2.294  55.278  1.00  0.00           N  
ATOM    203  CA  ALA A 285      23.637   0.854  55.149  1.00  0.00           C  
ATOM    204  C   ALA A 285      24.963   0.439  55.720  1.00  0.00           C  
ATOM    205  O   ALA A 285      25.149  -0.720  56.076  1.00  0.00           O  
ATOM    206  CB  ALA A 285      23.554   0.425  53.687  1.00  0.00           C  
ATOM    207  N   TYR A 286      25.892   1.383  55.802  1.00  0.00           N  
ATOM    208  CA  TYR A 286      27.208   1.069  56.342  1.00  0.00           C  
ATOM    209  C   TYR A 286      27.133   0.756  57.831  1.00  0.00           C  
ATOM    210  O   TYR A 286      27.620  -0.275  58.287  1.00  0.00           O  
ATOM    211  CB  TYR A 286      28.168   2.226  56.136  1.00  0.00           C  
ATOM    212  CG  TYR A 286      29.519   1.977  56.756  1.00  0.00           C  
ATOM    213  CD1 TYR A 286      30.220   0.804  56.480  1.00  0.00           C  
ATOM    214  CD2 TYR A 286      30.134   2.941  57.555  1.00  0.00           C  
ATOM    215  CE1 TYR A 286      31.507   0.600  56.971  1.00  0.00           C  
ATOM    216  CE2 TYR A 286      31.424   2.744  58.054  1.00  0.00           C  
ATOM    217  CZ  TYR A 286      32.102   1.573  57.751  1.00  0.00           C  
ATOM    218  OH  TYR A 286      33.385   1.370  58.194  1.00  0.00           O  
ATOM    219  N   THR A 288      26.527   1.658  58.587  1.00  0.00           N  
ATOM    220  CA  THR A 288      26.398   1.455  60.008  1.00  0.00           C  
ATOM    221  C   THR A 288      25.573   0.202  60.261  1.00  0.00           C  
ATOM    222  O   THR A 288      25.865  -0.569  61.175  1.00  0.00           O  
ATOM    223  CB  THR A 288      25.710   2.643  60.676  1.00  0.00           C  
ATOM    224  OG1 THR A 288      26.351   3.862  60.275  1.00  0.00           O  
ATOM    225  CG2 THR A 288      25.812   2.515  62.176  1.00  0.00           C  
ATOM    226  N   THR A 289      24.546  -0.008  59.445  1.00  0.00           N  
ATOM    227  CA  THR A 289      23.692  -1.178  59.614  1.00  0.00           C  
ATOM    228  C   THR A 289      24.414  -2.480  59.266  1.00  0.00           C  
ATOM    229  O   THR A 289      24.252  -3.485  59.959  1.00  0.00           O  
ATOM    230  CB  THR A 289      22.404  -1.048  58.787  1.00  0.00           C  
ATOM    231  OG1 THR A 289      21.702   0.126  59.210  1.00  0.00           O  
ATOM    232  CG2 THR A 289      21.505  -2.261  58.988  1.00  0.00           C  
ATOM    233  N   ILE A 290      25.210  -2.482  58.206  1.00  0.00           N  
ATOM    234  CA  ILE A 290      25.939  -3.696  57.879  1.00  0.00           C  
ATOM    235  C   ILE A 290      26.946  -3.975  58.990  1.00  0.00           C  
ATOM    236  O   ILE A 290      27.043  -5.095  59.474  1.00  0.00           O  
ATOM    237  CB  ILE A 290      26.654  -3.578  56.535  1.00  0.00           C  
ATOM    238  CG1 ILE A 290      25.616  -3.664  55.416  1.00  0.00           C  
ATOM    239  CG2 ILE A 290      27.687  -4.691  56.379  1.00  0.00           C  
ATOM    240  CD1 ILE A 290      26.046  -2.958  54.151  1.00  0.00           C  
ATOM    241  N   ALA A 291      27.679  -2.954  59.406  1.00  0.00           N  
ATOM    242  CA  ALA A 291      28.653  -3.104  60.483  1.00  0.00           C  
ATOM    243  C   ALA A 291      28.002  -3.765  61.708  1.00  0.00           C  
ATOM    244  O   ALA A 291      28.615  -4.598  62.388  1.00  0.00           O  
ATOM    245  CB  ALA A 291      29.212  -1.740  60.863  1.00  0.00           C  
ATOM    246  N   ALA A 292      26.754  -3.393  61.983  1.00  0.00           N  
ATOM    247  CA  ALA A 292      26.027  -3.961  63.117  1.00  0.00           C  
ATOM    248  C   ALA A 292      25.562  -5.389  62.837  1.00  0.00           C  
ATOM    249  O   ALA A 292      25.622  -6.249  63.708  1.00  0.00           O  
ATOM    250  CB  ALA A 292      24.833  -3.088  63.472  1.00  0.00           C  
ATOM    251  N   ASP A 293      25.096  -5.641  61.623  1.00  0.00           N  
ATOM    252  CA  ASP A 293      24.626  -6.966  61.286  1.00  0.00           C  
ATOM    253  C   ASP A 293      25.768  -7.946  61.475  1.00  0.00           C  
ATOM    254  O   ASP A 293      25.630  -8.962  62.157  1.00  0.00           O  
ATOM    255  CB  ASP A 293      24.135  -7.008  59.835  1.00  0.00           C  
ATOM    256  CG  ASP A 293      23.554  -8.363  59.450  1.00  0.00           C  
ATOM    257  OD1 ASP A 293      22.439  -8.684  59.898  1.00  0.00           O  
ATOM    258  OD2 ASP A 293      24.215  -9.111  58.706  1.00  0.00           O  
ATOM    259  N   THR A 294      26.912  -7.626  60.881  1.00  0.00           N  
ATOM    260  CA  THR A 294      28.048  -8.514  60.975  1.00  0.00           C  
ATOM    261  C   THR A 294      28.382  -8.791  62.440  1.00  0.00           C  
ATOM    262  O   THR A 294      28.429  -9.952  62.862  1.00  0.00           O  
ATOM    263  CB  THR A 294      29.245  -7.951  60.169  1.00  0.00           C  
ATOM    264  OG1 THR A 294      30.479  -8.463  60.688  1.00  0.00           O  
ATOM    265  CG2 THR A 294      29.243  -6.469  60.208  1.00  0.00           C  
ATOM    266  N   ILE A 295      28.558  -7.742  63.232  1.00  0.00           N  
ATOM    267  CA  ILE A 295      28.866  -7.932  64.648  1.00  0.00           C  
ATOM    268  C   ILE A 295      27.845  -8.846  65.358  1.00  0.00           C  
ATOM    269  O   ILE A 295      28.219  -9.677  66.187  1.00  0.00           O  
ATOM    270  CB  ILE A 295      28.928  -6.580  65.399  1.00  0.00           C  
ATOM    271  CG1 ILE A 295      29.767  -6.729  66.661  1.00  0.00           C  
ATOM    272  CG2 ILE A 295      27.552  -6.166  65.841  1.00  0.00           C  
ATOM    273  CD1 ILE A 295      31.137  -7.329  66.403  1.00  0.00           C  
ATOM    274  N   ALA A 296      26.564  -8.697  65.034  1.00  0.00           N  
ATOM    275  CA  ALA A 296      25.528  -9.512  65.654  1.00  0.00           C  
ATOM    276  C   ALA A 296      25.648 -10.970  65.216  1.00  0.00           C  
ATOM    277  O   ALA A 296      25.381 -11.893  65.998  1.00  0.00           O  
ATOM    278  CB  ALA A 296      24.159  -8.975  65.294  1.00  0.00           C  
ATOM    279  N   ARG A 297      26.042 -11.183  63.962  1.00  0.00           N  
ATOM    280  CA  ARG A 297      26.187 -12.538  63.451  1.00  0.00           C  
ATOM    281  C   ARG A 297      27.346 -13.227  64.160  1.00  0.00           C  
ATOM    282  O   ARG A 297      27.330 -14.443  64.389  1.00  0.00           O  
ATOM    283  CB  ARG A 297      26.418 -12.514  61.938  1.00  0.00           C  
ATOM    284  CG  ARG A 297      25.164 -12.268  61.138  1.00  0.00           C  
ATOM    285  CD  ARG A 297      25.470 -12.158  59.669  1.00  0.00           C  
ATOM    286  NE  ARG A 297      24.335 -11.644  58.909  1.00  0.00           N  
ATOM    287  CZ  ARG A 297      23.316 -12.376  58.477  1.00  0.00           C  
ATOM    288  NH1 ARG A 297      23.260 -13.681  58.712  1.00  0.00           N  
ATOM    289  NH2 ARG A 297      22.347 -11.797  57.800  1.00  0.00           N  
ATOM    290  N   TYR A 298      28.353 -12.441  64.514  1.00  0.00           N  
ATOM    291  CA  TYR A 298      29.501 -12.982  65.212  1.00  0.00           C  
ATOM    292  C   TYR A 298      29.060 -13.648  66.523  1.00  0.00           C  
ATOM    293  O   TYR A 298      29.412 -14.796  66.785  1.00  0.00           O  
ATOM    294  CB  TYR A 298      30.510 -11.882  65.506  1.00  0.00           C  
ATOM    295  CG  TYR A 298      31.667 -12.356  66.339  1.00  0.00           C  
ATOM    296  CD1 TYR A 298      32.838 -12.822  65.747  1.00  0.00           C  
ATOM    297  CD2 TYR A 298      31.579 -12.362  67.728  1.00  0.00           C  
ATOM    298  CE1 TYR A 298      33.893 -13.276  66.523  1.00  0.00           C  
ATOM    299  CE2 TYR A 298      32.617 -12.816  68.512  1.00  0.00           C  
ATOM    300  CZ  TYR A 298      33.773 -13.272  67.913  1.00  0.00           C  
ATOM    301  OH  TYR A 298      34.799 -13.717  68.718  1.00  0.00           O  
ATOM    302  N   TYR A 299      28.285 -12.948  67.341  1.00  0.00           N  
ATOM    303  CA  TYR A 299      27.844 -13.554  68.588  1.00  0.00           C  
ATOM    304  C   TYR A 299      26.728 -14.581  68.434  1.00  0.00           C  
ATOM    305  O   TYR A 299      26.698 -15.581  69.152  1.00  0.00           O  
ATOM    306  CB  TYR A 299      27.425 -12.488  69.594  1.00  0.00           C  
ATOM    307  CG  TYR A 299      28.591 -11.678  70.111  1.00  0.00           C  
ATOM    308  CD1 TYR A 299      28.940 -10.462  69.519  1.00  0.00           C  
ATOM    309  CD2 TYR A 299      29.345 -12.119  71.198  1.00  0.00           C  
ATOM    310  CE1 TYR A 299      29.996  -9.707  69.997  1.00  0.00           C  
ATOM    311  CE2 TYR A 299      30.411 -11.364  71.682  1.00  0.00           C  
ATOM    312  CZ  TYR A 299      30.727 -10.160  71.076  1.00  0.00           C  
ATOM    313  OH  TYR A 299      31.777  -9.401  71.543  1.00  0.00           O  
ATOM    314  N   ARG A 300      25.810 -14.352  67.504  1.00  0.00           N  
ATOM    315  CA  ARG A 300      24.722 -15.308  67.313  1.00  0.00           C  
ATOM    316  C   ARG A 300      25.343 -16.683  67.023  1.00  0.00           C  
ATOM    317  O   ARG A 300      24.934 -17.706  67.575  1.00  0.00           O  
ATOM    318  CB  ARG A 300      23.822 -14.861  66.160  1.00  0.00           C  
ATOM    319  CG  ARG A 300      22.335 -14.978  66.464  1.00  0.00           C  
ATOM    320  CD  ARG A 300      21.469 -14.645  65.246  1.00  0.00           C  
ATOM    321  NE  ARG A 300      21.278 -13.209  65.010  1.00  0.00           N  
ATOM    322  CZ  ARG A 300      20.430 -12.442  65.700  1.00  0.00           C  
ATOM    323  NH1 ARG A 300      19.694 -12.967  66.678  1.00  0.00           N  
ATOM    324  NH2 ARG A 300      20.295 -11.153  65.406  1.00  0.00           N  
ATOM    325  N   LEU A 301      26.358 -16.695  66.165  1.00  0.00           N  
ATOM    326  CA  LEU A 301      27.041 -17.936  65.830  1.00  0.00           C  
ATOM    327  C   LEU A 301      27.617 -18.562  67.102  1.00  0.00           C  
ATOM    328  O   LEU A 301      27.636 -19.789  67.222  1.00  0.00           O  
ATOM    329  CB  LEU A 301      28.156 -17.670  64.812  1.00  0.00           C  
ATOM    330  CG  LEU A 301      28.984 -18.861  64.316  1.00  0.00           C  
ATOM    331  CD1 LEU A 301      29.726 -18.461  63.075  1.00  0.00           C  
ATOM    332  CD2 LEU A 301      29.968 -19.319  65.379  1.00  0.00           C  
ATOM    333  N   ARG A 302      28.071 -17.724  68.045  1.00  0.00           N  
ATOM    334  CA  ARG A 302      28.651 -18.200  69.308  1.00  0.00           C  
ATOM    335  C   ARG A 302      27.583 -18.552  70.355  1.00  0.00           C  
ATOM    336  O   ARG A 302      27.897 -18.777  71.525  1.00  0.00           O  
ATOM    337  CB  ARG A 302      29.593 -17.155  69.908  1.00  0.00           C  
ATOM    338  CG  ARG A 302      30.560 -16.481  68.937  1.00  0.00           C  
ATOM    339  CD  ARG A 302      31.369 -17.476  68.176  1.00  0.00           C  
ATOM    340  NE  ARG A 302      32.660 -16.957  67.717  1.00  0.00           N  
ATOM    341  CZ  ARG A 302      32.883 -16.394  66.532  1.00  0.00           C  
ATOM    342  NH1 ARG A 302      31.902 -16.239  65.650  1.00  0.00           N  
ATOM    343  NH2 ARG A 302      34.117 -16.047  66.204  1.00  0.00           N  
ATOM    344  N   ASP A 303      26.325 -18.584  69.925  1.00  0.00           N  
ATOM    345  CA  ASP A 303      25.187 -18.929  70.778  1.00  0.00           C  
ATOM    346  C   ASP A 303      24.820 -17.915  71.855  1.00  0.00           C  
ATOM    347  O   ASP A 303      24.316 -18.282  72.914  1.00  0.00           O  
ATOM    348  CB  ASP A 303      25.391 -20.304  71.424  1.00  0.00           C  
ATOM    349  CG  ASP A 303      24.077 -21.060  71.596  1.00  0.00           C  
ATOM    350  OD1 ASP A 303      24.071 -22.178  72.165  1.00  0.00           O  
ATOM    351  OD2 ASP A 303      23.038 -20.528  71.148  1.00  0.00           O  
ATOM    352  N   TYR A 304      25.066 -16.641  71.573  1.00  0.00           N  
ATOM    353  CA  TYR A 304      24.738 -15.562  72.489  1.00  0.00           C  
ATOM    354  C   TYR A 304      23.281 -15.159  72.274  1.00  0.00           C  
ATOM    355  O   TYR A 304      22.740 -15.323  71.184  1.00  0.00           O  
ATOM    356  CB  TYR A 304      25.610 -14.339  72.219  1.00  0.00           C  
ATOM    357  CG  TYR A 304      26.989 -14.365  72.842  1.00  0.00           C  
ATOM    358  CD1 TYR A 304      27.980 -15.229  72.373  1.00  0.00           C  
ATOM    359  CD2 TYR A 304      27.307 -13.510  73.902  1.00  0.00           C  
ATOM    360  CE1 TYR A 304      29.251 -15.238  72.945  1.00  0.00           C  
ATOM    361  CE2 TYR A 304      28.569 -13.513  74.480  1.00  0.00           C  
ATOM    362  CZ  TYR A 304      29.537 -14.374  74.002  1.00  0.00           C  
ATOM    363  OH  TYR A 304      30.790 -14.370  74.586  1.00  0.00           O  
ATOM    364  N   ASP A 305      22.653 -14.643  73.327  1.00  0.00           N  
ATOM    365  CA  ASP A 305      21.278 -14.162  73.263  1.00  0.00           C  
ATOM    366  C   ASP A 305      21.421 -12.741  72.701  1.00  0.00           C  
ATOM    367  O   ASP A 305      21.635 -11.783  73.454  1.00  0.00           O  
ATOM    368  CB  ASP A 305      20.677 -14.128  74.669  1.00  0.00           C  
ATOM    369  CG  ASP A 305      19.261 -13.586  74.682  1.00  0.00           C  
ATOM    370  OD1 ASP A 305      18.740 -13.266  73.597  1.00  0.00           O  
ATOM    371  OD2 ASP A 305      18.656 -13.473  75.767  1.00  0.00           O  
ATOM    372  N   VAL A 306      21.313 -12.610  71.380  1.00  0.00           N  
ATOM    373  CA  VAL A 306      21.496 -11.315  70.726  1.00  0.00           C  
ATOM    374  C   VAL A 306      20.274 -10.453  70.451  1.00  0.00           C  
ATOM    375  O   VAL A 306      19.209 -10.948  70.093  1.00  0.00           O  
ATOM    376  CB  VAL A 306      22.218 -11.470  69.370  1.00  0.00           C  
ATOM    377  CG1 VAL A 306      22.501 -10.104  68.769  1.00  0.00           C  
ATOM    378  CG2 VAL A 306      23.497 -12.231  69.557  1.00  0.00           C  
ATOM    379  N   PHE A 307      20.449  -9.146  70.624  1.00  0.00           N  
ATOM    380  CA  PHE A 307      19.393  -8.205  70.323  1.00  0.00           C  
ATOM    381  C   PHE A 307      20.049  -7.193  69.395  1.00  0.00           C  
ATOM    382  O   PHE A 307      21.016  -6.527  69.756  1.00  0.00           O  
ATOM    383  CB  PHE A 307      18.878  -7.503  71.568  1.00  0.00           C  
ATOM    384  CG  PHE A 307      17.481  -6.964  71.411  1.00  0.00           C  
ATOM    385  CD1 PHE A 307      16.381  -7.729  71.773  1.00  0.00           C  
ATOM    386  CD2 PHE A 307      17.258  -5.698  70.877  1.00  0.00           C  
ATOM    387  CE1 PHE A 307      15.084  -7.244  71.609  1.00  0.00           C  
ATOM    388  CE2 PHE A 307      15.957  -5.210  70.711  1.00  0.00           C  
ATOM    389  CZ  PHE A 307      14.876  -5.991  71.082  1.00  0.00           C  
ATOM    390  N   PHE A 308      19.541  -7.101  68.179  1.00  0.00           N  
ATOM    391  CA  PHE A 308      20.086  -6.182  67.210  1.00  0.00           C  
ATOM    392  C   PHE A 308      18.978  -5.176  66.904  1.00  0.00           C  
ATOM    393  O   PHE A 308      17.970  -5.527  66.295  1.00  0.00           O  
ATOM    394  CB  PHE A 308      20.500  -6.987  65.976  1.00  0.00           C  
ATOM    395  CG  PHE A 308      20.989  -6.155  64.817  1.00  0.00           C  
ATOM    396  CD1 PHE A 308      21.138  -4.775  64.927  1.00  0.00           C  
ATOM    397  CD2 PHE A 308      21.270  -6.766  63.603  1.00  0.00           C  
ATOM    398  CE1 PHE A 308      21.550  -4.023  63.850  1.00  0.00           C  
ATOM    399  CE2 PHE A 308      21.680  -6.034  62.525  1.00  0.00           C  
ATOM    400  CZ  PHE A 308      21.823  -4.653  62.639  1.00  0.00           C  
ATOM    401  N   LEU A 309      19.165  -3.935  67.342  1.00  0.00           N  
ATOM    402  CA  LEU A 309      18.168  -2.892  67.131  1.00  0.00           C  
ATOM    403  C   LEU A 309      18.499  -1.867  66.057  1.00  0.00           C  
ATOM    404  O   LEU A 309      19.666  -1.529  65.833  1.00  0.00           O  
ATOM    405  CB  LEU A 309      17.917  -2.116  68.436  1.00  0.00           C  
ATOM    406  CG  LEU A 309      16.724  -1.138  68.403  1.00  0.00           C  
ATOM    407  CD1 LEU A 309      15.419  -1.958  68.343  1.00  0.00           C  
ATOM    408  CD2 LEU A 309      16.723  -0.215  69.626  1.00  0.00           C  
ATOM    409  N   THR A 310      17.454  -1.370  65.404  1.00  0.00           N  
ATOM    410  CA  THR A 310      17.576  -0.315  64.401  1.00  0.00           C  
ATOM    411  C   THR A 310      16.195   0.281  64.123  1.00  0.00           C  
ATOM    412  O   THR A 310      15.172  -0.353  64.371  1.00  0.00           O  
ATOM    413  CB  THR A 310      18.192  -0.812  63.089  1.00  0.00           C  
ATOM    414  OG1 THR A 310      18.351   0.302  62.198  1.00  0.00           O  
ATOM    415  CG2 THR A 310      17.312  -1.878  62.441  1.00  0.00           C  
ATOM    416  N   GLY A 311      16.161   1.508  63.629  1.00  0.00           N  
ATOM    417  CA  GLY A 311      14.882   2.121  63.358  1.00  0.00           C  
ATOM    418  C   GLY A 311      15.006   3.499  62.757  1.00  0.00           C  
ATOM    419  O   GLY A 311      16.017   3.844  62.168  1.00  0.00           O  
ATOM    420  N   THR A 312      13.974   4.303  62.940  1.00  0.00           N  
ATOM    421  CA  THR A 312      13.961   5.633  62.370  1.00  0.00           C  
ATOM    422  C   THR A 312      13.575   6.768  63.322  1.00  0.00           C  
ATOM    423  O   THR A 312      12.671   6.642  64.154  1.00  0.00           O  
ATOM    424  CB  THR A 312      13.044   5.630  61.141  1.00  0.00           C  
ATOM    425  OG1 THR A 312      11.886   4.818  61.403  1.00  0.00           O  
ATOM    426  CG2 THR A 312      13.789   5.053  59.951  1.00  0.00           C  
ATOM    427  N   ASP A 313      14.290   7.878  63.185  1.00  0.00           N  
ATOM    428  CA  ASP A 313      14.090   9.079  63.992  1.00  0.00           C  
ATOM    429  C   ASP A 313      13.098   9.922  63.197  1.00  0.00           C  
ATOM    430  O   ASP A 313      13.500  10.778  62.404  1.00  0.00           O  
ATOM    431  CB  ASP A 313      15.429   9.814  64.120  1.00  0.00           C  
ATOM    432  CG  ASP A 313      15.463  10.764  65.281  1.00  0.00           C  
ATOM    433  OD1 ASP A 313      14.401  10.946  65.919  1.00  0.00           O  
ATOM    434  OD2 ASP A 313      16.547  11.330  65.559  1.00  0.00           O  
ATOM    435  N   GLU A 314      11.806   9.692  63.424  1.00  0.00           N  
ATOM    436  CA  GLU A 314      10.752  10.378  62.674  1.00  0.00           C  
ATOM    437  C   GLU A 314      10.275  11.797  63.029  1.00  0.00           C  
ATOM    438  O   GLU A 314       9.746  12.482  62.170  1.00  0.00           O  
ATOM    439  CB  GLU A 314       9.558   9.435  62.577  1.00  0.00           C  
ATOM    440  CG  GLU A 314       9.994   8.036  62.167  1.00  0.00           C  
ATOM    441  CD  GLU A 314       8.846   7.060  62.054  1.00  0.00           C  
ATOM    442  OE1 GLU A 314       7.767   7.347  62.604  1.00  0.00           O  
ATOM    443  OE2 GLU A 314       9.024   5.995  61.424  1.00  0.00           O  
ATOM    444  N   HIS A 315      10.451  12.264  64.258  1.00  0.00           N  
ATOM    445  CA  HIS A 315      10.001  13.627  64.573  1.00  0.00           C  
ATOM    446  C   HIS A 315      10.938  14.688  63.993  1.00  0.00           C  
ATOM    447  O   HIS A 315      11.724  14.400  63.092  1.00  0.00           O  
ATOM    448  CB  HIS A 315       9.862  13.813  66.089  1.00  0.00           C  
ATOM    449  CG  HIS A 315       8.825  12.928  66.698  1.00  0.00           C  
ATOM    450  ND1 HIS A 315       7.516  12.920  66.269  1.00  0.00           N  
ATOM    451  CD2 HIS A 315       8.918  11.962  67.640  1.00  0.00           C  
ATOM    452  CE1 HIS A 315       6.846  11.982  66.914  1.00  0.00           C  
ATOM    453  NE2 HIS A 315       7.675  11.385  67.752  1.00  0.00           N  
ATOM    454  N   GLY A 316      10.843  15.918  64.497  1.00  0.00           N  
ATOM    455  CA  GLY A 316      11.704  16.981  64.003  1.00  0.00           C  
ATOM    456  C   GLY A 316      10.992  18.151  63.342  1.00  0.00           C  
ATOM    457  O   GLY A 316       9.816  18.062  62.976  1.00  0.00           O  
ATOM    458  N   LEU A 317      11.711  19.261  63.200  1.00  0.00           N  
ATOM    459  CA  LEU A 317      11.163  20.457  62.571  1.00  0.00           C  
ATOM    460  C   LEU A 317      11.266  20.310  61.057  1.00  0.00           C  
ATOM    461  O   LEU A 317      10.298  20.507  60.319  1.00  0.00           O  
ATOM    462  CB  LEU A 317      11.952  21.690  63.013  1.00  0.00           C  
ATOM    463  CG  LEU A 317      11.623  23.010  62.296  1.00  0.00           C  
ATOM    464  CD1 LEU A 317      10.179  23.418  62.567  1.00  0.00           C  
ATOM    465  CD2 LEU A 317      12.577  24.085  62.766  1.00  0.00           C  
ATOM    466  N   LYS A 333      12.468  19.973  60.613  1.00  0.00           N  
ATOM    467  CA  LYS A 333      12.753  19.776  59.205  1.00  0.00           C  
ATOM    468  C   LYS A 333      11.618  18.961  58.606  1.00  0.00           C  
ATOM    469  O   LYS A 333      10.855  19.446  57.782  1.00  0.00           O  
ATOM    470  CB  LYS A 333      14.087  19.029  59.064  1.00  0.00           C  
ATOM    471  CG  LYS A 333      14.615  18.860  57.641  1.00  0.00           C  
ATOM    472  CD  LYS A 333      15.982  18.156  57.650  1.00  0.00           C  
ATOM    473  CE  LYS A 333      15.909  16.800  58.382  1.00  0.00           C  
ATOM    474  NZ  LYS A 333      17.227  16.094  58.518  1.00  0.00           N  
ATOM    475  N   ILE A 334      11.504  17.724  59.061  1.00  0.00           N  
ATOM    476  CA  ILE A 334      10.487  16.798  58.589  1.00  0.00           C  
ATOM    477  C   ILE A 334       9.098  17.416  58.638  1.00  0.00           C  
ATOM    478  O   ILE A 334       8.184  16.947  57.979  1.00  0.00           O  
ATOM    479  CB  ILE A 334      10.548  15.485  59.429  1.00  0.00           C  
ATOM    480  CG1 ILE A 334       9.593  14.422  58.872  1.00  0.00           C  
ATOM    481  CG2 ILE A 334      10.279  15.812  60.894  1.00  0.00           C  
ATOM    482  CD1 ILE A 334       8.162  14.538  59.355  1.00  0.00           C  
ATOM    483  N   GLN A 336       8.938  18.480  59.409  1.00  0.00           N  
ATOM    484  CA  GLN A 336       7.637  19.137  59.503  1.00  0.00           C  
ATOM    485  C   GLN A 336       7.470  20.083  58.315  1.00  0.00           C  
ATOM    486  O   GLN A 336       6.387  20.207  57.733  1.00  0.00           O  
ATOM    487  CB  GLN A 336       7.537  19.934  60.802  1.00  0.00           C  
ATOM    488  CG  GLN A 336       6.125  20.369  61.132  1.00  0.00           C  
ATOM    489  CD  GLN A 336       6.093  21.612  61.987  1.00  0.00           C  
ATOM    490  OE1 GLN A 336       5.030  22.033  62.442  1.00  0.00           O  
ATOM    491  NE2 GLN A 336       7.259  22.217  62.203  1.00  0.00           N  
ATOM    492  N   LYS A 340       8.562  20.756  57.974  1.00  0.00           N  
ATOM    493  CA  LYS A 340       8.582  21.685  56.858  1.00  0.00           C  
ATOM    494  C   LYS A 340       8.526  20.894  55.547  1.00  0.00           C  
ATOM    495  O   LYS A 340       7.623  21.103  54.735  1.00  0.00           O  
ATOM    496  CB  LYS A 340       9.854  22.531  56.921  1.00  0.00           C  
ATOM    497  CG  LYS A 340       9.988  23.571  55.813  1.00  0.00           C  
ATOM    498  CD  LYS A 340      11.320  24.335  55.905  1.00  0.00           C  
ATOM    499  CE  LYS A 340      11.443  25.160  57.195  1.00  0.00           C  
ATOM    500  NZ  LYS A 340      11.523  24.323  58.425  1.00  0.00           N  
ATOM    501  N   LYS A 341       9.484  19.987  55.343  1.00  0.00           N  
ATOM    502  CA  LYS A 341       9.497  19.175  54.127  1.00  0.00           C  
ATOM    503  C   LYS A 341       8.145  18.491  54.005  1.00  0.00           C  
ATOM    504  O   LYS A 341       7.711  18.137  52.910  1.00  0.00           O  
ATOM    505  CB  LYS A 341      10.607  18.108  54.161  1.00  0.00           C  
ATOM    506  CG  LYS A 341      10.530  17.128  52.975  1.00  0.00           C  
ATOM    507  CD  LYS A 341      11.662  16.096  52.924  1.00  0.00           C  
ATOM    508  CE  LYS A 341      12.926  16.644  52.269  1.00  0.00           C  
ATOM    509  NZ  LYS A 341      13.585  17.715  53.070  1.00  0.00           N  
ATOM    510  N   ALA A 342       7.483  18.315  55.141  1.00  0.00           N  
ATOM    511  CA  ALA A 342       6.181  17.682  55.165  1.00  0.00           C  
ATOM    512  C   ALA A 342       5.154  18.621  54.569  1.00  0.00           C  
ATOM    513  O   ALA A 342       4.233  18.184  53.880  1.00  0.00           O  
ATOM    514  CB  ALA A 342       5.799  17.335  56.584  1.00  0.00           C  
ATOM    515  N   GLU A 343       5.315  19.912  54.847  1.00  0.00           N  
ATOM    516  CA  GLU A 343       4.399  20.935  54.341  1.00  0.00           C  
ATOM    517  C   GLU A 343       4.692  21.281  52.877  1.00  0.00           C  
ATOM    518  O   GLU A 343       3.765  21.495  52.088  1.00  0.00           O  
ATOM    519  CB  GLU A 343       4.490  22.199  55.199  1.00  0.00           C  
ATOM    520  CG  GLU A 343       3.572  23.326  54.743  1.00  0.00           C  
ATOM    521  CD  GLU A 343       3.706  24.567  55.603  1.00  0.00           C  
ATOM    522  OE1 GLU A 343       4.830  25.115  55.689  1.00  0.00           O  
ATOM    523  OE2 GLU A 343       2.688  24.994  56.194  1.00  0.00           O  
ATOM    524  N   GLU A 344       5.979  21.350  52.531  1.00  0.00           N  
ATOM    525  CA  GLU A 344       6.403  21.636  51.163  1.00  0.00           C  
ATOM    526  C   GLU A 344       5.712  20.636  50.248  1.00  0.00           C  
ATOM    527  O   GLU A 344       5.024  21.014  49.305  1.00  0.00           O  
ATOM    528  CB  GLU A 344       7.919  21.490  51.037  1.00  0.00           C  
ATOM    529  CG  GLU A 344       8.691  22.517  51.846  1.00  0.00           C  
ATOM    530  CD  GLU A 344      10.195  22.444  51.624  1.00  0.00           C  
ATOM    531  OE1 GLU A 344      10.907  23.357  52.096  1.00  0.00           O  
ATOM    532  OE2 GLU A 344      10.665  21.477  50.983  1.00  0.00           O  
ATOM    533  N   LEU A 345       5.896  19.353  50.540  1.00  0.00           N  
ATOM    534  CA  LEU A 345       5.265  18.291  49.766  1.00  0.00           C  
ATOM    535  C   LEU A 345       3.779  18.245  50.139  1.00  0.00           C  
ATOM    536  O   LEU A 345       3.106  17.235  49.944  1.00  0.00           O  
ATOM    537  CB  LEU A 345       5.933  16.950  50.083  1.00  0.00           C  
ATOM    538  CG  LEU A 345       7.440  16.894  49.806  1.00  0.00           C  
ATOM    539  CD1 LEU A 345       8.061  15.651  50.433  1.00  0.00           C  
ATOM    540  CD2 LEU A 345       7.668  16.911  48.307  1.00  0.00           C  
ATOM    541  N   GLY A 407       3.289  19.357  50.679  1.00  0.00           N  
ATOM    542  CA  GLY A 407       1.900  19.463  51.084  1.00  0.00           C  
ATOM    543  C   GLY A 407       1.267  18.145  51.469  1.00  0.00           C  
ATOM    544  O   GLY A 407       0.451  17.608  50.720  1.00  0.00           O  
ATOM    545  N   ILE A 408       1.639  17.624  52.638  1.00  0.00           N  
ATOM    546  CA  ILE A 408       1.112  16.348  53.128  1.00  0.00           C  
ATOM    547  C   ILE A 408       1.242  16.229  54.647  1.00  0.00           C  
ATOM    548  O   ILE A 408       1.974  16.999  55.281  1.00  0.00           O  
ATOM    549  CB  ILE A 408       1.858  15.161  52.487  1.00  0.00           C  
ATOM    550  CG1 ILE A 408       3.367  15.405  52.584  1.00  0.00           C  
ATOM    551  CG2 ILE A 408       1.416  14.971  51.035  1.00  0.00           C  
ATOM    552  CD1 ILE A 408       4.200  14.368  51.875  1.00  0.00           C  
ATOM    553  N   SER A 418       0.528  15.257  55.217  1.00  0.00           N  
ATOM    554  CA  SER A 418       0.549  15.011  56.661  1.00  0.00           C  
ATOM    555  C   SER A 418       1.879  14.431  57.144  1.00  0.00           C  
ATOM    556  O   SER A 418       2.390  13.465  56.572  1.00  0.00           O  
ATOM    557  CB  SER A 418      -0.570  14.042  57.049  1.00  0.00           C  
ATOM    558  OG  SER A 418      -0.422  13.606  58.395  1.00  0.00           O  
ATOM    559  N   PRO A 419       2.451  15.004  58.215  1.00  0.00           N  
ATOM    560  CA  PRO A 419       3.724  14.481  58.716  1.00  0.00           C  
ATOM    561  C   PRO A 419       3.657  12.962  58.897  1.00  0.00           C  
ATOM    562  O   PRO A 419       4.635  12.259  58.664  1.00  0.00           O  
ATOM    563  CB  PRO A 419       3.901  15.226  60.039  1.00  0.00           C  
ATOM    564  CG  PRO A 419       3.249  16.545  59.766  1.00  0.00           C  
ATOM    565  CD  PRO A 419       1.986  16.137  59.037  1.00  0.00           C  
ATOM    566  N   LYS A 420       2.496  12.460  59.299  1.00  0.00           N  
ATOM    567  CA  LYS A 420       2.331  11.028  59.505  1.00  0.00           C  
ATOM    568  C   LYS A 420       2.730  10.289  58.242  1.00  0.00           C  
ATOM    569  O   LYS A 420       3.655   9.479  58.239  1.00  0.00           O  
ATOM    570  CB  LYS A 420       0.873  10.687  59.814  1.00  0.00           C  
ATOM    571  CG  LYS A 420       0.690   9.653  60.910  1.00  0.00           C  
ATOM    572  CD  LYS A 420       1.687   8.519  60.802  1.00  0.00           C  
ATOM    573  CE  LYS A 420       1.729   7.717  62.091  1.00  0.00           C  
ATOM    574  NZ  LYS A 420       2.708   6.617  62.022  1.00  0.00           N  
ATOM    575  N   GLU A 421       2.009  10.584  57.167  1.00  0.00           N  
ATOM    576  CA  GLU A 421       2.252   9.953  55.880  1.00  0.00           C  
ATOM    577  C   GLU A 421       3.695  10.073  55.432  1.00  0.00           C  
ATOM    578  O   GLU A 421       4.356   9.068  55.213  1.00  0.00           O  
ATOM    579  CB  GLU A 421       1.312  10.542  54.830  1.00  0.00           C  
ATOM    580  CG  GLU A 421      -0.166  10.419  55.217  1.00  0.00           C  
ATOM    581  CD  GLU A 421      -0.563   9.000  55.656  1.00  0.00           C  
ATOM    582  OE1 GLU A 421      -1.742   8.807  56.039  1.00  0.00           O  
ATOM    583  OE2 GLU A 421       0.294   8.079  55.622  1.00  0.00           O  
ATOM    584  N   LEU A 422       4.192  11.294  55.296  1.00  0.00           N  
ATOM    585  CA  LEU A 422       5.576  11.474  54.888  1.00  0.00           C  
ATOM    586  C   LEU A 422       6.470  10.495  55.649  1.00  0.00           C  
ATOM    587  O   LEU A 422       7.369   9.877  55.071  1.00  0.00           O  
ATOM    588  CB  LEU A 422       6.031  12.902  55.174  1.00  0.00           C  
ATOM    589  CG  LEU A 422       7.533  13.091  55.002  1.00  0.00           C  
ATOM    590  CD1 LEU A 422       7.942  12.521  53.661  1.00  0.00           C  
ATOM    591  CD2 LEU A 422       7.908  14.561  55.107  1.00  0.00           C  
ATOM    592  N   VAL A 423       6.198  10.350  56.945  1.00  0.00           N  
ATOM    593  CA  VAL A 423       6.964   9.469  57.828  1.00  0.00           C  
ATOM    594  C   VAL A 423       6.657   7.971  57.644  1.00  0.00           C  
ATOM    595  O   VAL A 423       7.569   7.144  57.643  1.00  0.00           O  
ATOM    596  CB  VAL A 423       6.759   9.893  59.309  1.00  0.00           C  
ATOM    597  CG1 VAL A 423       7.176   8.794  60.234  1.00  0.00           C  
ATOM    598  CG2 VAL A 423       7.575  11.128  59.606  1.00  0.00           C  
ATOM    599  N   ASP A 424       5.390   7.608  57.491  1.00  0.00           N  
ATOM    600  CA  ASP A 424       5.083   6.204  57.283  1.00  0.00           C  
ATOM    601  C   ASP A 424       5.694   5.760  55.955  1.00  0.00           C  
ATOM    602  O   ASP A 424       6.152   4.633  55.820  1.00  0.00           O  
ATOM    603  CB  ASP A 424       3.573   5.958  57.223  1.00  0.00           C  
ATOM    604  CG  ASP A 424       2.867   6.296  58.513  1.00  0.00           C  
ATOM    605  OD1 ASP A 424       3.368   5.910  59.592  1.00  0.00           O  
ATOM    606  OD2 ASP A 424       1.795   6.935  58.442  1.00  0.00           O  
ATOM    607  N   ARG A 425       5.686   6.659  54.975  1.00  0.00           N  
ATOM    608  CA  ARG A 425       6.206   6.375  53.644  1.00  0.00           C  
ATOM    609  C   ARG A 425       7.686   6.040  53.634  1.00  0.00           C  
ATOM    610  O   ARG A 425       8.083   4.984  53.148  1.00  0.00           O  
ATOM    611  CB  ARG A 425       5.926   7.561  52.705  1.00  0.00           C  
ATOM    612  CG  ARG A 425       6.556   7.467  51.311  1.00  0.00           C  
ATOM    613  CD  ARG A 425       5.653   8.106  50.249  1.00  0.00           C  
ATOM    614  NE  ARG A 425       5.364   9.523  50.501  1.00  0.00           N  
ATOM    615  CZ  ARG A 425       4.247  10.154  50.121  1.00  0.00           C  
ATOM    616  NH1 ARG A 425       3.293   9.501  49.466  1.00  0.00           N  
ATOM    617  NH2 ARG A 425       4.077  11.440  50.404  1.00  0.00           N  
ATOM    618  N   ASN A 426       8.511   6.927  54.173  1.00  0.00           N  
ATOM    619  CA  ASN A 426       9.937   6.664  54.170  1.00  0.00           C  
ATOM    620  C   ASN A 426      10.400   5.655  55.213  1.00  0.00           C  
ATOM    621  O   ASN A 426      11.397   4.966  55.018  1.00  0.00           O  
ATOM    622  CB  ASN A 426      10.702   7.974  54.309  1.00  0.00           C  
ATOM    623  CG  ASN A 426      10.485   8.887  53.119  1.00  0.00           C  
ATOM    624  OD1 ASN A 426      10.658   8.475  51.966  1.00  0.00           O  
ATOM    625  ND2 ASN A 426      10.103  10.133  53.387  1.00  0.00           N  
ATOM    626  N   ALA A 427       9.684   5.558  56.324  1.00  0.00           N  
ATOM    627  CA  ALA A 427      10.065   4.602  57.345  1.00  0.00           C  
ATOM    628  C   ALA A 427      10.055   3.220  56.693  1.00  0.00           C  
ATOM    629  O   ALA A 427      10.807   2.324  57.064  1.00  0.00           O  
ATOM    630  CB  ALA A 427       9.072   4.654  58.507  1.00  0.00           C  
ATOM    631  N   GLU A 429       9.198   3.051  55.701  1.00  0.00           N  
ATOM    632  CA  GLU A 429       9.115   1.780  55.024  1.00  0.00           C  
ATOM    633  C   GLU A 429      10.296   1.597  54.067  1.00  0.00           C  
ATOM    634  O   GLU A 429      10.726   0.476  53.818  1.00  0.00           O  
ATOM    635  CB  GLU A 429       7.789   1.675  54.279  1.00  0.00           C  
ATOM    636  CG  GLU A 429       7.564   0.331  53.626  1.00  0.00           C  
ATOM    637  CD  GLU A 429       7.438  -0.806  54.628  1.00  0.00           C  
ATOM    638  OE1 GLU A 429       7.323  -1.963  54.175  1.00  0.00           O  
ATOM    639  OE2 GLU A 429       7.448  -0.553  55.857  1.00  0.00           O  
ATOM    640  N   ARG A 431      10.833   2.692  53.539  1.00  0.00           N  
ATOM    641  CA  ARG A 431      11.969   2.593  52.626  1.00  0.00           C  
ATOM    642  C   ARG A 431      13.058   1.821  53.331  1.00  0.00           C  
ATOM    643  O   ARG A 431      13.687   0.929  52.758  1.00  0.00           O  
ATOM    644  CB  ARG A 431      12.540   3.964  52.286  1.00  0.00           C  
ATOM    645  CG  ARG A 431      11.533   4.985  51.871  1.00  0.00           C  
ATOM    646  CD  ARG A 431      11.500   5.176  50.398  1.00  0.00           C  
ATOM    647  NE  ARG A 431      10.953   6.493  50.111  1.00  0.00           N  
ATOM    648  CZ  ARG A 431      10.674   6.937  48.890  1.00  0.00           C  
ATOM    649  NH1 ARG A 431      10.896   6.148  47.830  1.00  0.00           N  
ATOM    650  NH2 ARG A 431      10.175   8.171  48.734  1.00  0.00           N  
ATOM    651  N   PHE A 432      13.282   2.184  54.586  1.00  0.00           N  
ATOM    652  CA  PHE A 432      14.310   1.546  55.388  1.00  0.00           C  
ATOM    653  C   PHE A 432      14.042   0.072  55.638  1.00  0.00           C  
ATOM    654  O   PHE A 432      14.936  -0.758  55.447  1.00  0.00           O  
ATOM    655  CB  PHE A 432      14.481   2.296  56.697  1.00  0.00           C  
ATOM    656  CG  PHE A 432      15.329   3.527  56.575  1.00  0.00           C  
ATOM    657  CD1 PHE A 432      16.710   3.429  56.533  1.00  0.00           C  
ATOM    658  CD2 PHE A 432      14.749   4.785  56.511  1.00  0.00           C  
ATOM    659  CE1 PHE A 432      17.509   4.571  56.433  1.00  0.00           C  
ATOM    660  CE2 PHE A 432      15.536   5.935  56.411  1.00  0.00           C  
ATOM    661  CZ  PHE A 432      16.919   5.828  56.373  1.00  0.00           C  
ATOM    662  N   LYS A 433      12.822  -0.268  56.042  1.00  0.00           N  
ATOM    663  CA  LYS A 433      12.519  -1.668  56.284  1.00  0.00           C  
ATOM    664  C   LYS A 433      12.774  -2.479  55.016  1.00  0.00           C  
ATOM    665  O   LYS A 433      13.337  -3.580  55.057  1.00  0.00           O  
ATOM    666  CB  LYS A 433      11.070  -1.842  56.727  1.00  0.00           C  
ATOM    667  CG  LYS A 433      10.771  -1.296  58.103  1.00  0.00           C  
ATOM    668  CD  LYS A 433       9.507  -1.939  58.666  1.00  0.00           C  
ATOM    669  CE  LYS A 433       9.019  -1.251  59.945  1.00  0.00           C  
ATOM    670  NZ  LYS A 433       8.603   0.164  59.693  1.00  0.00           N  
ATOM    671  N   LYS A 434      12.371  -1.927  53.879  1.00  0.00           N  
ATOM    672  CA  LYS A 434      12.559  -2.624  52.616  1.00  0.00           C  
ATOM    673  C   LYS A 434      14.032  -2.812  52.261  1.00  0.00           C  
ATOM    674  O   LYS A 434      14.415  -3.859  51.745  1.00  0.00           O  
ATOM    675  CB  LYS A 434      11.838  -1.879  51.499  1.00  0.00           C  
ATOM    676  CG  LYS A 434      10.333  -2.015  51.556  1.00  0.00           C  
ATOM    677  CD  LYS A 434       9.902  -3.434  51.239  1.00  0.00           C  
ATOM    678  CE  LYS A 434       8.381  -3.560  51.245  1.00  0.00           C  
ATOM    679  NZ  LYS A 434       7.933  -4.880  50.726  1.00  0.00           N  
ATOM    680  N   LEU A 435      14.856  -1.800  52.531  1.00  0.00           N  
ATOM    681  CA  LEU A 435      16.277  -1.905  52.242  1.00  0.00           C  
ATOM    682  C   LEU A 435      16.910  -3.009  53.080  1.00  0.00           C  
ATOM    683  O   LEU A 435      17.621  -3.865  52.548  1.00  0.00           O  
ATOM    684  CB  LEU A 435      16.983  -0.586  52.534  1.00  0.00           C  
ATOM    685  CG  LEU A 435      18.509  -0.603  52.379  1.00  0.00           C  
ATOM    686  CD1 LEU A 435      18.923  -1.122  51.012  1.00  0.00           C  
ATOM    687  CD2 LEU A 435      19.024   0.791  52.571  1.00  0.00           C  
ATOM    688  N   TRP A 436      16.657  -2.988  54.390  1.00  0.00           N  
ATOM    689  CA  TRP A 436      17.215  -3.995  55.286  1.00  0.00           C  
ATOM    690  C   TRP A 436      16.833  -5.390  54.809  1.00  0.00           C  
ATOM    691  O   TRP A 436      17.630  -6.317  54.868  1.00  0.00           O  
ATOM    692  CB  TRP A 436      16.727  -3.778  56.722  1.00  0.00           C  
ATOM    693  CG  TRP A 436      17.111  -2.448  57.324  1.00  0.00           C  
ATOM    694  CD1 TRP A 436      16.430  -1.767  58.299  1.00  0.00           C  
ATOM    695  CD2 TRP A 436      18.198  -1.594  56.930  1.00  0.00           C  
ATOM    696  NE1 TRP A 436      17.013  -0.541  58.525  1.00  0.00           N  
ATOM    697  CE2 TRP A 436      18.098  -0.406  57.700  1.00  0.00           C  
ATOM    698  CE3 TRP A 436      19.241  -1.711  55.998  1.00  0.00           C  
ATOM    699  CZ2 TRP A 436      18.994   0.657  57.564  1.00  0.00           C  
ATOM    700  CZ3 TRP A 436      20.138  -0.644  55.861  1.00  0.00           C  
ATOM    701  CH2 TRP A 436      20.004   0.525  56.644  1.00  0.00           C  
ATOM    702  N   GLU A 437      15.607  -5.530  54.331  1.00  0.00           N  
ATOM    703  CA  GLU A 437      15.129  -6.804  53.828  1.00  0.00           C  
ATOM    704  C   GLU A 437      15.929  -7.209  52.594  1.00  0.00           C  
ATOM    705  O   GLU A 437      16.362  -8.357  52.462  1.00  0.00           O  
ATOM    706  CB  GLU A 437      13.664  -6.684  53.459  1.00  0.00           C  
ATOM    707  CG  GLU A 437      13.034  -7.977  53.037  1.00  0.00           C  
ATOM    708  CD  GLU A 437      11.606  -7.780  52.575  1.00  0.00           C  
ATOM    709  OE1 GLU A 437      11.419  -7.266  51.446  1.00  0.00           O  
ATOM    710  OE2 GLU A 437      10.675  -8.124  53.346  1.00  0.00           O  
ATOM    711  N   PHE A 438      16.119  -6.259  51.687  1.00  0.00           N  
ATOM    712  CA  PHE A 438      16.874  -6.497  50.464  1.00  0.00           C  
ATOM    713  C   PHE A 438      18.305  -6.851  50.818  1.00  0.00           C  
ATOM    714  O   PHE A 438      18.887  -7.766  50.232  1.00  0.00           O  
ATOM    715  CB  PHE A 438      16.869  -5.241  49.587  1.00  0.00           C  
ATOM    716  CG  PHE A 438      17.751  -5.337  48.361  1.00  0.00           C  
ATOM    717  CD1 PHE A 438      17.382  -6.114  47.278  1.00  0.00           C  
ATOM    718  CD2 PHE A 438      18.928  -4.613  48.280  1.00  0.00           C  
ATOM    719  CE1 PHE A 438      18.160  -6.168  46.142  1.00  0.00           C  
ATOM    720  CE2 PHE A 438      19.712  -4.663  47.143  1.00  0.00           C  
ATOM    721  CZ  PHE A 438      19.322  -5.442  46.073  1.00  0.00           C  
ATOM    722  N   LEU A 439      18.874  -6.119  51.773  1.00  0.00           N  
ATOM    723  CA  LEU A 439      20.248  -6.360  52.191  1.00  0.00           C  
ATOM    724  C   LEU A 439      20.401  -7.577  53.090  1.00  0.00           C  
ATOM    725  O   LEU A 439      21.503  -7.874  53.524  1.00  0.00           O  
ATOM    726  CB  LEU A 439      20.810  -5.134  52.914  1.00  0.00           C  
ATOM    727  CG  LEU A 439      21.209  -3.914  52.080  1.00  0.00           C  
ATOM    728  CD1 LEU A 439      21.826  -2.864  52.992  1.00  0.00           C  
ATOM    729  CD2 LEU A 439      22.213  -4.317  50.997  1.00  0.00           C  
ATOM    730  N   LYS A 444      19.299  -8.282  53.346  1.00  0.00           N  
ATOM    731  CA  LYS A 444      19.278  -9.465  54.215  1.00  0.00           C  
ATOM    732  C   LYS A 444      19.943  -9.202  55.561  1.00  0.00           C  
ATOM    733  O   LYS A 444      20.910  -9.866  55.929  1.00  0.00           O  
ATOM    734  CB  LYS A 444      19.945 -10.668  53.547  1.00  0.00           C  
ATOM    735  CG  LYS A 444      19.307 -11.079  52.229  1.00  0.00           C  
ATOM    736  CD  LYS A 444      19.688 -12.513  51.849  1.00  0.00           C  
ATOM    737  CE  LYS A 444      19.605 -12.780  50.333  1.00  0.00           C  
ATOM    738  NZ  LYS A 444      18.246 -12.578  49.739  1.00  0.00           N  
ATOM    739  N   ILE A 445      19.410  -8.215  56.279  1.00  0.00           N  
ATOM    740  CA  ILE A 445      19.893  -7.820  57.598  1.00  0.00           C  
ATOM    741  C   ILE A 445      19.064  -8.578  58.614  1.00  0.00           C  
ATOM    742  O   ILE A 445      17.846  -8.452  58.630  1.00  0.00           O  
ATOM    743  CB  ILE A 445      19.634  -6.325  57.884  1.00  0.00           C  
ATOM    744  CG1 ILE A 445      20.301  -5.445  56.831  1.00  0.00           C  
ATOM    745  CG2 ILE A 445      20.130  -5.993  59.280  1.00  0.00           C  
ATOM    746  CD1 ILE A 445      21.796  -5.479  56.863  1.00  0.00           C  
ATOM    747  N   GLU A 460      19.692  -9.354  59.477  1.00  0.00           N  
ATOM    748  CA  GLU A 460      18.900 -10.077  60.458  1.00  0.00           C  
ATOM    749  C   GLU A 460      18.871  -9.355  61.822  1.00  0.00           C  
ATOM    750  O   GLU A 460      19.548  -9.755  62.770  1.00  0.00           O  
ATOM    751  CB  GLU A 460      19.414 -11.527  60.555  1.00  0.00           C  
ATOM    752  CG  GLU A 460      19.277 -12.259  59.200  1.00  0.00           C  
ATOM    753  CD  GLU A 460      19.879 -13.665  59.167  1.00  0.00           C  
ATOM    754  OE1 GLU A 460      19.488 -14.506  60.006  1.00  0.00           O  
ATOM    755  OE2 GLU A 460      20.738 -13.934  58.290  1.00  0.00           O  
ATOM    756  N   TYR A 461      18.095  -8.270  61.895  1.00  0.00           N  
ATOM    757  CA  TYR A 461      17.963  -7.500  63.128  1.00  0.00           C  
ATOM    758  C   TYR A 461      16.795  -8.023  63.944  1.00  0.00           C  
ATOM    759  O   TYR A 461      15.957  -8.769  63.445  1.00  0.00           O  
ATOM    760  CB  TYR A 461      17.771  -6.008  62.839  1.00  0.00           C  
ATOM    761  CG  TYR A 461      16.534  -5.656  62.040  1.00  0.00           C  
ATOM    762  CD1 TYR A 461      15.268  -5.624  62.629  1.00  0.00           C  
ATOM    763  CD2 TYR A 461      16.632  -5.372  60.682  1.00  0.00           C  
ATOM    764  CE1 TYR A 461      14.132  -5.321  61.875  1.00  0.00           C  
ATOM    765  CE2 TYR A 461      15.514  -5.067  59.923  1.00  0.00           C  
ATOM    766  CZ  TYR A 461      14.267  -5.043  60.517  1.00  0.00           C  
ATOM    767  OH  TYR A 461      13.178  -4.743  59.726  1.00  0.00           O  
ATOM    768  N   THR A 463      16.733  -7.620  65.202  1.00  0.00           N  
ATOM    769  CA  THR A 463      15.688  -8.102  66.078  1.00  0.00           C  
ATOM    770  C   THR A 463      14.422  -7.264  66.028  1.00  0.00           C  
ATOM    771  O   THR A 463      13.316  -7.793  66.002  1.00  0.00           O  
ATOM    772  CB  THR A 463      16.198  -8.147  67.524  1.00  0.00           C  
ATOM    773  OG1 THR A 463      17.500  -8.737  67.538  1.00  0.00           O  
ATOM    774  CG2 THR A 463      15.264  -8.966  68.407  1.00  0.00           C  
ATOM    775  N   LYS A 473      14.583  -5.951  66.015  1.00  0.00           N  
ATOM    776  CA  LYS A 473      13.425  -5.080  65.998  1.00  0.00           C  
ATOM    777  C   LYS A 473      13.668  -3.764  65.269  1.00  0.00           C  
ATOM    778  O   LYS A 473      14.799  -3.259  65.215  1.00  0.00           O  
ATOM    779  CB  LYS A 473      12.979  -4.794  67.433  1.00  0.00           C  
ATOM    780  CG  LYS A 473      11.761  -3.905  67.516  1.00  0.00           C  
ATOM    781  CD  LYS A 473      11.278  -3.785  68.933  1.00  0.00           C  
ATOM    782  CE  LYS A 473       9.827  -3.365  68.977  1.00  0.00           C  
ATOM    783  NZ  LYS A 473       9.302  -3.511  70.358  1.00  0.00           N  
ATOM    784  N   PHE A 474      12.588  -3.217  64.714  1.00  0.00           N  
ATOM    785  CA  PHE A 474      12.643  -1.950  63.992  1.00  0.00           C  
ATOM    786  C   PHE A 474      11.748  -0.956  64.730  1.00  0.00           C  
ATOM    787  O   PHE A 474      10.528  -1.042  64.654  1.00  0.00           O  
ATOM    788  CB  PHE A 474      12.140  -2.136  62.552  1.00  0.00           C  
ATOM    789  CG  PHE A 474      12.484  -0.996  61.634  1.00  0.00           C  
ATOM    790  CD1 PHE A 474      13.594  -1.067  60.801  1.00  0.00           C  
ATOM    791  CD2 PHE A 474      11.704   0.161  61.607  1.00  0.00           C  
ATOM    792  CE1 PHE A 474      13.926   0.007  59.943  1.00  0.00           C  
ATOM    793  CE2 PHE A 474      12.031   1.238  60.753  1.00  0.00           C  
ATOM    794  CZ  PHE A 474      13.141   1.156  59.924  1.00  0.00           C  
ATOM    795  N   ILE A 475      12.340  -0.013  65.447  1.00  0.00           N  
ATOM    796  CA  ILE A 475      11.536   0.950  66.175  1.00  0.00           C  
ATOM    797  C   ILE A 475      11.447   2.290  65.454  1.00  0.00           C  
ATOM    798  O   ILE A 475      12.389   2.704  64.771  1.00  0.00           O  
ATOM    799  CB  ILE A 475      12.095   1.182  67.602  1.00  0.00           C  
ATOM    800  CG1 ILE A 475      11.161   2.114  68.373  1.00  0.00           C  
ATOM    801  CG2 ILE A 475      13.484   1.780  67.536  1.00  0.00           C  
ATOM    802  CD1 ILE A 475      11.695   2.550  69.706  1.00  0.00           C  
ATOM    803  N   ARG A 476      10.298   2.952  65.601  1.00  0.00           N  
ATOM    804  CA  ARG A 476      10.057   4.266  65.001  1.00  0.00           C  
ATOM    805  C   ARG A 476       9.716   5.198  66.165  1.00  0.00           C  
ATOM    806  O   ARG A 476       8.940   4.822  67.046  1.00  0.00           O  
ATOM    807  CB  ARG A 476       8.878   4.202  64.021  1.00  0.00           C  
ATOM    808  CG  ARG A 476       9.010   3.167  62.913  1.00  0.00           C  
ATOM    809  CD  ARG A 476       7.719   3.042  62.107  1.00  0.00           C  
ATOM    810  NE  ARG A 476       7.317   4.321  61.520  1.00  0.00           N  
ATOM    811  CZ  ARG A 476       6.110   4.582  61.018  1.00  0.00           C  
ATOM    812  NH1 ARG A 476       5.162   3.649  61.019  1.00  0.00           N  
ATOM    813  NH2 ARG A 476       5.837   5.791  60.541  1.00  0.00           N  
ATOM    814  N   THR A 477      10.283   6.403  66.182  1.00  0.00           N  
ATOM    815  CA  THR A 477      10.016   7.321  67.286  1.00  0.00           C  
ATOM    816  C   THR A 477       8.581   7.802  67.318  1.00  0.00           C  
ATOM    817  O   THR A 477       8.246   8.723  68.055  1.00  0.00           O  
ATOM    818  CB  THR A 477      10.931   8.566  67.267  1.00  0.00           C  
ATOM    819  OG1 THR A 477      10.709   9.316  66.064  1.00  0.00           O  
ATOM    820  CG2 THR A 477      12.395   8.157  67.384  1.00  0.00           C  
ATOM    821  N   THR A 478       7.735   7.192  66.501  1.00  0.00           N  
ATOM    822  CA  THR A 478       6.330   7.554  66.483  1.00  0.00           C  
ATOM    823  C   THR A 478       5.536   6.396  67.071  1.00  0.00           C  
ATOM    824  O   THR A 478       4.313   6.475  67.206  1.00  0.00           O  
ATOM    825  CB  THR A 478       5.817   7.852  65.058  1.00  0.00           C  
ATOM    826  OG1 THR A 478       6.037   6.717  64.211  1.00  0.00           O  
ATOM    827  CG2 THR A 478       6.517   9.048  64.496  1.00  0.00           C  
ATOM    828  N   ASP A 479       6.222   5.304  67.398  1.00  0.00           N  
ATOM    829  CA  ASP A 479       5.531   4.175  67.998  1.00  0.00           C  
ATOM    830  C   ASP A 479       4.980   4.719  69.310  1.00  0.00           C  
ATOM    831  O   ASP A 479       5.699   5.367  70.071  1.00  0.00           O  
ATOM    832  CB  ASP A 479       6.493   3.010  68.272  1.00  0.00           C  
ATOM    833  CG  ASP A 479       6.995   2.344  66.994  1.00  0.00           C  
ATOM    834  OD1 ASP A 479       6.187   2.166  66.055  1.00  0.00           O  
ATOM    835  OD2 ASP A 479       8.193   1.980  66.935  1.00  0.00           O  
ATOM    836  N   PRO A 482       3.688   4.492  69.583  1.00  0.00           N  
ATOM    837  CA  PRO A 482       3.100   4.995  70.831  1.00  0.00           C  
ATOM    838  C   PRO A 482       3.968   4.680  72.055  1.00  0.00           C  
ATOM    839  O   PRO A 482       4.374   5.574  72.798  1.00  0.00           O  
ATOM    840  CB  PRO A 482       1.745   4.294  70.864  1.00  0.00           C  
ATOM    841  CG  PRO A 482       1.391   4.217  69.399  1.00  0.00           C  
ATOM    842  CD  PRO A 482       2.688   3.771  68.776  1.00  0.00           C  
ATOM    843  N   TYR A 485       4.246   3.395  72.230  1.00  0.00           N  
ATOM    844  CA  TYR A 485       5.063   2.871  73.320  1.00  0.00           C  
ATOM    845  C   TYR A 485       6.279   3.767  73.579  1.00  0.00           C  
ATOM    846  O   TYR A 485       6.627   4.073  74.722  1.00  0.00           O  
ATOM    847  CB  TYR A 485       5.518   1.448  72.957  1.00  0.00           C  
ATOM    848  CG  TYR A 485       4.397   0.568  72.387  1.00  0.00           C  
ATOM    849  CD1 TYR A 485       3.660   0.964  71.252  1.00  0.00           C  
ATOM    850  CD2 TYR A 485       4.045  -0.645  73.004  1.00  0.00           C  
ATOM    851  CE1 TYR A 485       2.602   0.179  70.759  1.00  0.00           C  
ATOM    852  CE2 TYR A 485       2.989  -1.437  72.515  1.00  0.00           C  
ATOM    853  CZ  TYR A 485       2.273  -1.018  71.398  1.00  0.00           C  
ATOM    854  OH  TYR A 485       1.219  -1.787  70.935  1.00  0.00           O  
ATOM    855  N   HIS A 486       6.916   4.199  72.500  1.00  0.00           N  
ATOM    856  CA  HIS A 486       8.085   5.044  72.610  1.00  0.00           C  
ATOM    857  C   HIS A 486       7.763   6.399  73.197  1.00  0.00           C  
ATOM    858  O   HIS A 486       8.304   6.755  74.238  1.00  0.00           O  
ATOM    859  CB  HIS A 486       8.734   5.245  71.246  1.00  0.00           C  
ATOM    860  CG  HIS A 486       9.899   6.176  71.283  1.00  0.00           C  
ATOM    861  ND1 HIS A 486      11.081   5.855  71.913  1.00  0.00           N  
ATOM    862  CD2 HIS A 486      10.050   7.437  70.817  1.00  0.00           C  
ATOM    863  CE1 HIS A 486      11.911   6.880  71.834  1.00  0.00           C  
ATOM    864  NE2 HIS A 486      11.311   7.853  71.173  1.00  0.00           N  
ATOM    865  N   VAL A 489       6.891   7.152  72.526  1.00  0.00           N  
ATOM    866  CA  VAL A 489       6.512   8.494  72.982  1.00  0.00           C  
ATOM    867  C   VAL A 489       6.053   8.497  74.446  1.00  0.00           C  
ATOM    868  O   VAL A 489       6.329   9.442  75.178  1.00  0.00           O  
ATOM    869  CB  VAL A 489       5.404   9.148  72.068  1.00  0.00           C  
ATOM    870  CG1 VAL A 489       5.344   8.446  70.714  1.00  0.00           C  
ATOM    871  CG2 VAL A 489       4.058   9.111  72.745  1.00  0.00           C  
ATOM    872  N   LYS A 490       5.359   7.448  74.880  1.00  0.00           N  
ATOM    873  CA  LYS A 490       4.937   7.384  76.271  1.00  0.00           C  
ATOM    874  C   LYS A 490       6.187   7.269  77.156  1.00  0.00           C  
ATOM    875  O   LYS A 490       6.275   7.901  78.213  1.00  0.00           O  
ATOM    876  CB  LYS A 490       4.031   6.178  76.506  1.00  0.00           C  
ATOM    877  CG  LYS A 490       2.665   6.270  75.844  1.00  0.00           C  
ATOM    878  CD  LYS A 490       1.987   4.894  75.836  1.00  0.00           C  
ATOM    879  CE  LYS A 490       0.706   4.875  74.992  1.00  0.00           C  
ATOM    880  NZ  LYS A 490       0.123   3.495  74.857  1.00  0.00           N  
ATOM    881  N   PHE A 494       7.158   6.473  76.713  1.00  0.00           N  
ATOM    882  CA  PHE A 494       8.385   6.275  77.469  1.00  0.00           C  
ATOM    883  C   PHE A 494       9.182   7.559  77.569  1.00  0.00           C  
ATOM    884  O   PHE A 494       9.728   7.876  78.623  1.00  0.00           O  
ATOM    885  CB  PHE A 494       9.251   5.192  76.819  1.00  0.00           C  
ATOM    886  CG  PHE A 494      10.445   4.791  77.648  1.00  0.00           C  
ATOM    887  CD1 PHE A 494      10.390   3.674  78.471  1.00  0.00           C  
ATOM    888  CD2 PHE A 494      11.607   5.570  77.650  1.00  0.00           C  
ATOM    889  CE1 PHE A 494      11.467   3.337  79.288  1.00  0.00           C  
ATOM    890  CE2 PHE A 494      12.696   5.240  78.469  1.00  0.00           C  
ATOM    891  CZ  PHE A 494      12.620   4.121  79.289  1.00  0.00           C  
ATOM    892  N   VAL A 495       9.262   8.303  76.474  1.00  0.00           N  
ATOM    893  CA  VAL A 495      10.017   9.556  76.484  1.00  0.00           C  
ATOM    894  C   VAL A 495       9.449  10.579  77.466  1.00  0.00           C  
ATOM    895  O   VAL A 495      10.189  11.323  78.119  1.00  0.00           O  
ATOM    896  CB  VAL A 495      10.055  10.196  75.090  1.00  0.00           C  
ATOM    897  CG1 VAL A 495      10.866  11.491  75.135  1.00  0.00           C  
ATOM    898  CG2 VAL A 495      10.663   9.215  74.100  1.00  0.00           C  
ATOM    899  N   GLN A 496       8.128  10.613  77.561  1.00  0.00           N  
ATOM    900  CA  GLN A 496       7.467  11.537  78.453  1.00  0.00           C  
ATOM    901  C   GLN A 496       7.663  11.135  79.908  1.00  0.00           C  
ATOM    902  O   GLN A 496       7.990  11.981  80.744  1.00  0.00           O  
ATOM    903  CB  GLN A 496       5.987  11.597  78.116  1.00  0.00           C  
ATOM    904  CG  GLN A 496       5.720  12.214  76.773  1.00  0.00           C  
ATOM    905  CD  GLN A 496       4.247  12.390  76.519  1.00  0.00           C  
ATOM    906  OE1 GLN A 496       3.462  11.452  76.693  1.00  0.00           O  
ATOM    907  NE2 GLN A 496       3.855  13.591  76.103  1.00  0.00           N  
ATOM    908  N   LYS A 498       7.465   9.851  80.211  1.00  0.00           N  
ATOM    909  CA  LYS A 498       7.634   9.364  81.577  1.00  0.00           C  
ATOM    910  C   LYS A 498       9.053   9.669  82.009  1.00  0.00           C  
ATOM    911  O   LYS A 498       9.297  10.215  83.085  1.00  0.00           O  
ATOM    912  CB  LYS A 498       7.399   7.853  81.661  1.00  0.00           C  
ATOM    913  CG  LYS A 498       6.013   7.407  81.245  1.00  0.00           C  
ATOM    914  CD  LYS A 498       5.823   5.935  81.522  1.00  0.00           C  
ATOM    915  CE  LYS A 498       4.503   5.437  80.982  1.00  0.00           C  
ATOM    916  NZ  LYS A 498       4.262   4.017  81.348  1.00  0.00           N  
ATOM    917  N   VAL A 499       9.996   9.312  81.154  1.00  0.00           N  
ATOM    918  CA  VAL A 499      11.380   9.553  81.464  1.00  0.00           C  
ATOM    919  C   VAL A 499      11.623  11.044  81.587  1.00  0.00           C  
ATOM    920  O   VAL A 499      12.355  11.474  82.472  1.00  0.00           O  
ATOM    921  CB  VAL A 499      12.291   8.929  80.388  1.00  0.00           C  
ATOM    922  CG1 VAL A 499      13.511   9.791  80.155  1.00  0.00           C  
ATOM    923  CG2 VAL A 499      12.728   7.547  80.841  1.00  0.00           C  
ATOM    924  N   PHE A 500      10.998  11.832  80.713  1.00  0.00           N  
ATOM    925  CA  PHE A 500      11.168  13.294  80.734  1.00  0.00           C  
ATOM    926  C   PHE A 500      10.780  13.912  82.075  1.00  0.00           C  
ATOM    927  O   PHE A 500      11.491  14.760  82.614  1.00  0.00           O  
ATOM    928  CB  PHE A 500      10.338  13.972  79.633  1.00  0.00           C  
ATOM    929  CG  PHE A 500      10.609  15.450  79.501  1.00  0.00           C  
ATOM    930  CD1 PHE A 500      11.727  15.905  78.813  1.00  0.00           C  
ATOM    931  CD2 PHE A 500       9.769  16.384  80.097  1.00  0.00           C  
ATOM    932  CE1 PHE A 500      12.011  17.270  78.716  1.00  0.00           C  
ATOM    933  CE2 PHE A 500      10.042  17.756  80.010  1.00  0.00           C  
ATOM    934  CZ  PHE A 500      11.163  18.198  79.317  1.00  0.00           C  
ATOM    935  N   GLU A 501       9.638  13.490  82.599  1.00  0.00           N  
ATOM    936  CA  GLU A 501       9.155  13.996  83.871  1.00  0.00           C  
ATOM    937  C   GLU A 501      10.040  13.549  85.038  1.00  0.00           C  
ATOM    938  O   GLU A 501      10.340  14.344  85.937  1.00  0.00           O  
ATOM    939  CB  GLU A 501       7.720  13.529  84.097  1.00  0.00           C  
ATOM    940  CG  GLU A 501       7.044  14.190  85.267  1.00  0.00           C  
ATOM    941  CD  GLU A 501       5.585  13.810  85.379  1.00  0.00           C  
ATOM    942  OE1 GLU A 501       5.279  12.746  85.972  1.00  0.00           O  
ATOM    943  OE2 GLU A 501       4.747  14.578  84.856  1.00  0.00           O  
ATOM    944  N   GLU A 502      10.452  12.280  85.018  1.00  0.00           N  
ATOM    945  CA  GLU A 502      11.297  11.736  86.070  1.00  0.00           C  
ATOM    946  C   GLU A 502      12.540  12.586  86.262  1.00  0.00           C  
ATOM    947  O   GLU A 502      12.966  12.827  87.389  1.00  0.00           O  
ATOM    948  CB  GLU A 502      11.695  10.305  85.750  1.00  0.00           C  
ATOM    949  CG  GLU A 502      12.554   9.651  86.818  1.00  0.00           C  
ATOM    950  CD  GLU A 502      11.969   9.781  88.211  1.00  0.00           C  
ATOM    951  OE1 GLU A 502      10.730   9.704  88.337  1.00  0.00           O  
ATOM    952  OE2 GLU A 502      12.745   9.945  89.179  1.00  0.00           O  
ATOM    953  N   CYS A 503      13.133  13.047  85.171  1.00  0.00           N  
ATOM    954  CA  CYS A 503      14.304  13.897  85.301  1.00  0.00           C  
ATOM    955  C   CYS A 503      13.873  15.222  85.897  1.00  0.00           C  
ATOM    956  O   CYS A 503      14.587  15.811  86.713  1.00  0.00           O  
ATOM    957  CB  CYS A 503      14.954  14.133  83.946  1.00  0.00           C  
ATOM    958  SG  CYS A 503      15.812  12.684  83.339  1.00  0.00           S  
ATOM    959  N   TYR A 504      12.699  15.689  85.480  1.00  0.00           N  
ATOM    960  CA  TYR A 504      12.158  16.945  85.970  1.00  0.00           C  
ATOM    961  C   TYR A 504      11.926  16.852  87.482  1.00  0.00           C  
ATOM    962  O   TYR A 504      12.442  17.674  88.240  1.00  0.00           O  
ATOM    963  CB  TYR A 504      10.852  17.256  85.250  1.00  0.00           C  
ATOM    964  CG  TYR A 504      10.168  18.513  85.735  1.00  0.00           C  
ATOM    965  CD1 TYR A 504      10.711  19.774  85.474  1.00  0.00           C  
ATOM    966  CD2 TYR A 504       8.979  18.443  86.468  1.00  0.00           C  
ATOM    967  CE1 TYR A 504      10.089  20.934  85.930  1.00  0.00           C  
ATOM    968  CE2 TYR A 504       8.350  19.595  86.931  1.00  0.00           C  
ATOM    969  CZ  TYR A 504       8.908  20.837  86.661  1.00  0.00           C  
ATOM    970  OH  TYR A 504       8.287  21.975  87.132  1.00  0.00           O  
ATOM    971  N   LYS A 505      11.150  15.856  87.914  1.00  0.00           N  
ATOM    972  CA  LYS A 505      10.882  15.658  89.339  1.00  0.00           C  
ATOM    973  C   LYS A 505      12.183  15.622  90.115  1.00  0.00           C  
ATOM    974  O   LYS A 505      12.266  16.130  91.225  1.00  0.00           O  
ATOM    975  CB  LYS A 505      10.162  14.337  89.603  1.00  0.00           C  
ATOM    976  CG  LYS A 505       8.656  14.369  89.476  1.00  0.00           C  
ATOM    977  CD  LYS A 505       8.079  13.056  90.000  1.00  0.00           C  
ATOM    978  CE  LYS A 505       6.570  12.954  89.788  1.00  0.00           C  
ATOM    979  NZ  LYS A 505       6.026  11.660  90.312  1.00  0.00           N  
ATOM    980  N   ARG A 506      13.199  15.006  89.526  1.00  0.00           N  
ATOM    981  CA  ARG A 506      14.494  14.886  90.176  1.00  0.00           C  
ATOM    982  C   ARG A 506      15.264  16.193  90.226  1.00  0.00           C  
ATOM    983  O   ARG A 506      16.308  16.281  90.869  1.00  0.00           O  
ATOM    984  CB  ARG A 506      15.323  13.803  89.483  1.00  0.00           C  
ATOM    985  CG  ARG A 506      14.736  12.419  89.677  1.00  0.00           C  
ATOM    986  CD  ARG A 506      15.723  11.345  89.314  1.00  0.00           C  
ATOM    987  NE  ARG A 506      15.270  10.029  89.739  1.00  0.00           N  
ATOM    988  CZ  ARG A 506      16.064   8.965  89.817  1.00  0.00           C  
ATOM    989  NH1 ARG A 506      17.347   9.068  89.498  1.00  0.00           N  
ATOM    990  NH2 ARG A 506      15.581   7.800  90.221  1.00  0.00           N  
ATOM    991  N   GLY A 507      14.745  17.209  89.549  1.00  0.00           N  
ATOM    992  CA  GLY A 507      15.410  18.499  89.542  1.00  0.00           C  
ATOM    993  C   GLY A 507      16.486  18.651  88.481  1.00  0.00           C  
ATOM    994  O   GLY A 507      17.193  19.666  88.455  1.00  0.00           O  
ATOM    995  N   ASP A 508      16.620  17.661  87.600  1.00  0.00           N  
ATOM    996  CA  ASP A 508      17.628  17.748  86.556  1.00  0.00           C  
ATOM    997  C   ASP A 508      17.113  18.455  85.304  1.00  0.00           C  
ATOM    998  O   ASP A 508      17.871  18.710  84.369  1.00  0.00           O  
ATOM    999  CB  ASP A 508      18.175  16.360  86.223  1.00  0.00           C  
ATOM   1000  CG  ASP A 508      19.222  15.883  87.237  1.00  0.00           C  
ATOM   1001  OD1 ASP A 508      20.082  16.705  87.647  1.00  0.00           O  
ATOM   1002  OD2 ASP A 508      19.196  14.685  87.615  1.00  0.00           O  
ATOM   1003  N   ILE A 509      15.823  18.784  85.299  1.00  0.00           N  
ATOM   1004  CA  ILE A 509      15.218  19.500  84.179  1.00  0.00           C  
ATOM   1005  C   ILE A 509      14.444  20.706  84.706  1.00  0.00           C  
ATOM   1006  O   ILE A 509      13.491  20.568  85.477  1.00  0.00           O  
ATOM   1007  CB  ILE A 509      14.249  18.618  83.369  1.00  0.00           C  
ATOM   1008  CG1 ILE A 509      15.006  17.467  82.704  1.00  0.00           C  
ATOM   1009  CG2 ILE A 509      13.553  19.471  82.311  1.00  0.00           C  
ATOM   1010  CD1 ILE A 509      16.062  17.911  81.718  1.00  0.00           C  
ATOM   1011  N   TYR A 510      14.857  21.893  84.281  1.00  0.00           N  
ATOM   1012  CA  TYR A 510      14.213  23.111  84.734  1.00  0.00           C  
ATOM   1013  C   TYR A 510      13.835  24.023  83.585  1.00  0.00           C  
ATOM   1014  O   TYR A 510      14.484  24.015  82.536  1.00  0.00           O  
ATOM   1015  CB  TYR A 510      15.142  23.872  85.666  1.00  0.00           C  
ATOM   1016  CG  TYR A 510      16.390  24.400  84.995  1.00  0.00           C  
ATOM   1017  CD1 TYR A 510      17.596  23.693  85.052  1.00  0.00           C  
ATOM   1018  CD2 TYR A 510      16.387  25.640  84.361  1.00  0.00           C  
ATOM   1019  CE1 TYR A 510      18.776  24.221  84.506  1.00  0.00           C  
ATOM   1020  CE2 TYR A 510      17.555  26.177  83.810  1.00  0.00           C  
ATOM   1021  CZ  TYR A 510      18.744  25.470  83.890  1.00  0.00           C  
ATOM   1022  OH  TYR A 510      19.893  26.034  83.384  1.00  0.00           O  
ATOM   1023  N   LEU A 511      12.789  24.818  83.796  1.00  0.00           N  
ATOM   1024  CA  LEU A 511      12.331  25.755  82.781  1.00  0.00           C  
ATOM   1025  C   LEU A 511      13.170  27.023  82.885  1.00  0.00           C  
ATOM   1026  O   LEU A 511      13.346  27.585  83.968  1.00  0.00           O  
ATOM   1027  CB  LEU A 511      10.849  26.088  82.969  1.00  0.00           C  
ATOM   1028  CG  LEU A 511      10.180  26.761  81.768  1.00  0.00           C  
ATOM   1029  CD1 LEU A 511       8.685  26.762  81.972  1.00  0.00           C  
ATOM   1030  CD2 LEU A 511      10.703  28.175  81.586  1.00  0.00           C  
ATOM   1031  N   GLY A 512      13.696  27.456  81.745  1.00  0.00           N  
ATOM   1032  CA  GLY A 512      14.522  28.643  81.708  1.00  0.00           C  
ATOM   1033  C   GLY A 512      14.253  29.442  80.457  1.00  0.00           C  
ATOM   1034  O   GLY A 512      13.119  29.514  79.985  1.00  0.00           O  
ATOM   1035  N   GLU A 513      15.301  30.038  79.907  1.00  0.00           N  
ATOM   1036  CA  GLU A 513      15.153  30.840  78.708  1.00  0.00           C  
ATOM   1037  C   GLU A 513      16.419  30.747  77.888  1.00  0.00           C  
ATOM   1038  O   GLU A 513      17.521  30.904  78.412  1.00  0.00           O  
ATOM   1039  CB  GLU A 513      14.883  32.294  79.089  1.00  0.00           C  
ATOM   1040  CG  GLU A 513      13.786  32.951  78.277  1.00  0.00           C  
ATOM   1041  CD  GLU A 513      12.974  33.930  79.103  1.00  0.00           C  
ATOM   1042  OE1 GLU A 513      11.942  34.421  78.594  1.00  0.00           O  
ATOM   1043  OE2 GLU A 513      13.367  34.204  80.261  1.00  0.00           O  
ATOM   1044  N   TYR A 514      16.261  30.491  76.597  1.00  0.00           N  
ATOM   1045  CA  TYR A 514      17.415  30.377  75.726  1.00  0.00           C  
ATOM   1046  C   TYR A 514      17.929  31.762  75.356  1.00  0.00           C  
ATOM   1047  O   TYR A 514      17.430  32.773  75.850  1.00  0.00           O  
ATOM   1048  CB  TYR A 514      17.066  29.578  74.463  1.00  0.00           C  
ATOM   1049  CG  TYR A 514      18.294  29.109  73.724  1.00  0.00           C  
ATOM   1050  CD1 TYR A 514      19.289  28.393  74.389  1.00  0.00           C  
ATOM   1051  CD2 TYR A 514      18.492  29.420  72.379  1.00  0.00           C  
ATOM   1052  CE1 TYR A 514      20.454  28.003  73.742  1.00  0.00           C  
ATOM   1053  CE2 TYR A 514      19.660  29.033  71.716  1.00  0.00           C  
ATOM   1054  CZ  TYR A 514      20.638  28.325  72.409  1.00  0.00           C  
ATOM   1055  OH  TYR A 514      21.804  27.943  71.781  1.00  0.00           O  
ATOM   1056  N   GLU A 515      18.934  31.801  74.490  1.00  0.00           N  
ATOM   1057  CA  GLU A 515      19.530  33.057  74.061  1.00  0.00           C  
ATOM   1058  C   GLU A 515      20.338  32.875  72.775  1.00  0.00           C  
ATOM   1059  O   GLU A 515      20.605  31.749  72.346  1.00  0.00           O  
ATOM   1060  CB  GLU A 515      20.429  33.590  75.175  1.00  0.00           C  
ATOM   1061  CG  GLU A 515      21.276  34.775  74.783  1.00  0.00           C  
ATOM   1062  CD  GLU A 515      22.240  35.156  75.879  1.00  0.00           C  
ATOM   1063  OE1 GLU A 515      22.895  34.239  76.422  1.00  0.00           O  
ATOM   1064  OE2 GLU A 515      22.345  36.361  76.193  1.00  0.00           O  
ATOM   1065  N   LYS A 831      15.986  34.407  74.157  1.00  0.00           N  
ATOM   1066  CA  LYS A 831      14.934  34.927  73.292  1.00  0.00           C  
ATOM   1067  C   LYS A 831      13.984  33.811  72.865  1.00  0.00           C  
ATOM   1068  O   LYS A 831      13.628  33.690  71.690  1.00  0.00           O  
ATOM   1069  CB  LYS A 831      15.558  35.593  72.063  1.00  0.00           C  
ATOM   1070  CG  LYS A 831      16.711  36.539  72.403  1.00  0.00           C  
ATOM   1071  CD  LYS A 831      16.314  37.562  73.464  1.00  0.00           C  
ATOM   1072  CE  LYS A 831      17.473  38.481  73.810  1.00  0.00           C  
ATOM   1073  NZ  LYS A 831      17.094  39.462  74.861  1.00  0.00           N  
ATOM   1074  N   GLU A 832      13.589  32.998  73.842  1.00  0.00           N  
ATOM   1075  CA  GLU A 832      12.674  31.882  73.634  1.00  0.00           C  
ATOM   1076  C   GLU A 832      12.664  30.994  74.880  1.00  0.00           C  
ATOM   1077  O   GLU A 832      13.676  30.375  75.226  1.00  0.00           O  
ATOM   1078  CB  GLU A 832      13.089  31.057  72.407  1.00  0.00           C  
ATOM   1079  CG  GLU A 832      12.092  29.959  72.043  1.00  0.00           C  
ATOM   1080  CD  GLU A 832      12.496  29.164  70.807  1.00  0.00           C  
ATOM   1081  OE1 GLU A 832      12.553  29.751  69.704  1.00  0.00           O  
ATOM   1082  OE2 GLU A 832      12.759  27.949  70.940  1.00  0.00           O  
ATOM   1083  N   PRO A 833      11.521  30.939  75.583  1.00  0.00           N  
ATOM   1084  CA  PRO A 833      11.374  30.127  76.795  1.00  0.00           C  
ATOM   1085  C   PRO A 833      11.489  28.630  76.506  1.00  0.00           C  
ATOM   1086  O   PRO A 833      10.700  28.075  75.741  1.00  0.00           O  
ATOM   1087  CB  PRO A 833       9.982  30.507  77.293  1.00  0.00           C  
ATOM   1088  CG  PRO A 833       9.828  31.908  76.814  1.00  0.00           C  
ATOM   1089  CD  PRO A 833      10.352  31.813  75.406  1.00  0.00           C  
ATOM   1090  N   SER A 834      12.464  27.977  77.129  1.00  0.00           N  
ATOM   1091  CA  SER A 834      12.659  26.548  76.925  1.00  0.00           C  
ATOM   1092  C   SER A 834      13.108  25.840  78.203  1.00  0.00           C  
ATOM   1093  O   SER A 834      13.638  26.462  79.120  1.00  0.00           O  
ATOM   1094  CB  SER A 834      13.698  26.321  75.823  1.00  0.00           C  
ATOM   1095  OG  SER A 834      14.963  26.843  76.199  1.00  0.00           O  
ATOM   1096  N   TYR A 835      12.878  24.533  78.256  1.00  0.00           N  
ATOM   1097  CA  TYR A 835      13.277  23.721  79.396  1.00  0.00           C  
ATOM   1098  C   TYR A 835      14.716  23.254  79.197  1.00  0.00           C  
ATOM   1099  O   TYR A 835      15.149  23.008  78.070  1.00  0.00           O  
ATOM   1100  CB  TYR A 835      12.362  22.513  79.517  1.00  0.00           C  
ATOM   1101  CG  TYR A 835      11.015  22.821  80.115  1.00  0.00           C  
ATOM   1102  CD1 TYR A 835      10.861  22.962  81.494  1.00  0.00           C  
ATOM   1103  CD2 TYR A 835       9.890  22.966  79.307  1.00  0.00           C  
ATOM   1104  CE1 TYR A 835       9.624  23.236  82.054  1.00  0.00           C  
ATOM   1105  CE2 TYR A 835       8.643  23.243  79.859  1.00  0.00           C  
ATOM   1106  CZ  TYR A 835       8.519  23.377  81.233  1.00  0.00           C  
ATOM   1107  OH  TYR A 835       7.294  23.667  81.788  1.00  0.00           O  
ATOM   1108  N   PHE A 836      15.457  23.131  80.292  1.00  0.00           N  
ATOM   1109  CA  PHE A 836      16.848  22.704  80.214  1.00  0.00           C  
ATOM   1110  C   PHE A 836      17.168  21.453  81.031  1.00  0.00           C  
ATOM   1111  O   PHE A 836      16.342  20.966  81.808  1.00  0.00           O  
ATOM   1112  CB  PHE A 836      17.774  23.844  80.658  1.00  0.00           C  
ATOM   1113  CG  PHE A 836      17.767  25.018  79.730  1.00  0.00           C  
ATOM   1114  CD1 PHE A 836      16.637  25.827  79.619  1.00  0.00           C  
ATOM   1115  CD2 PHE A 836      18.867  25.283  78.920  1.00  0.00           C  
ATOM   1116  CE1 PHE A 836      16.598  26.877  78.711  1.00  0.00           C  
ATOM   1117  CE2 PHE A 836      18.841  26.329  78.006  1.00  0.00           C  
ATOM   1118  CZ  PHE A 836      17.701  27.130  77.898  1.00  0.00           C  
ATOM   1119  N   PHE A 837      18.373  20.932  80.822  1.00  0.00           N  
ATOM   1120  CA  PHE A 837      18.856  19.772  81.549  1.00  0.00           C  
ATOM   1121  C   PHE A 837      20.128  20.251  82.237  1.00  0.00           C  
ATOM   1122  O   PHE A 837      20.982  20.863  81.600  1.00  0.00           O  
ATOM   1123  CB  PHE A 837      19.171  18.613  80.599  1.00  0.00           C  
ATOM   1124  CG  PHE A 837      19.806  17.440  81.281  1.00  0.00           C  
ATOM   1125  CD1 PHE A 837      19.066  16.630  82.132  1.00  0.00           C  
ATOM   1126  CD2 PHE A 837      21.162  17.185  81.129  1.00  0.00           C  
ATOM   1127  CE1 PHE A 837      19.667  15.585  82.827  1.00  0.00           C  
ATOM   1128  CE2 PHE A 837      21.773  16.145  81.820  1.00  0.00           C  
ATOM   1129  CZ  PHE A 837      21.021  15.344  82.671  1.00  0.00           C  
ATOM   1130  N   ARG A 838      20.248  19.981  83.532  1.00  0.00           N  
ATOM   1131  CA  ARG A 838      21.405  20.427  84.301  1.00  0.00           C  
ATOM   1132  C   ARG A 838      22.710  19.762  83.887  1.00  0.00           C  
ATOM   1133  O   ARG A 838      23.524  19.401  84.734  1.00  0.00           O  
ATOM   1134  CB  ARG A 838      21.159  20.191  85.796  1.00  0.00           C  
ATOM   1135  CG  ARG A 838      19.780  20.635  86.243  1.00  0.00           C  
ATOM   1136  CD  ARG A 838      19.817  21.485  87.496  1.00  0.00           C  
ATOM   1137  NE  ARG A 838      18.670  22.391  87.521  1.00  0.00           N  
ATOM   1138  CZ  ARG A 838      18.446  23.294  88.465  1.00  0.00           C  
ATOM   1139  NH1 ARG A 838      19.292  23.418  89.478  1.00  0.00           N  
ATOM   1140  NH2 ARG A 838      17.383  24.077  88.388  1.00  0.00           N  
ATOM   1141  N   LEU A 839      22.918  19.622  82.585  1.00  0.00           N  
ATOM   1142  CA  LEU A 839      24.123  18.990  82.069  1.00  0.00           C  
ATOM   1143  C   LEU A 839      25.411  19.498  82.719  1.00  0.00           C  
ATOM   1144  O   LEU A 839      26.387  18.765  82.797  1.00  0.00           O  
ATOM   1145  CB  LEU A 839      24.206  19.174  80.546  1.00  0.00           C  
ATOM   1146  CG  LEU A 839      25.365  18.437  79.859  1.00  0.00           C  
ATOM   1147  CD1 LEU A 839      25.295  16.965  80.201  1.00  0.00           C  
ATOM   1148  CD2 LEU A 839      25.313  18.632  78.360  1.00  0.00           C  
ATOM   1149  N   SER A 840      25.407  20.743  83.191  1.00  0.00           N  
ATOM   1150  CA  SER A 840      26.591  21.345  83.816  1.00  0.00           C  
ATOM   1151  C   SER A 840      27.016  20.724  85.151  1.00  0.00           C  
ATOM   1152  O   SER A 840      28.092  21.040  85.670  1.00  0.00           O  
ATOM   1153  CB  SER A 840      26.373  22.847  83.997  1.00  0.00           C  
ATOM   1154  OG  SER A 840      25.134  23.086  84.626  1.00  0.00           O  
ATOM   1155  N   LYS A 841      26.180  19.846  85.700  1.00  0.00           N  
ATOM   1156  CA  LYS A 841      26.490  19.181  86.959  1.00  0.00           C  
ATOM   1157  C   LYS A 841      27.044  17.768  86.730  1.00  0.00           C  
ATOM   1158  O   LYS A 841      27.316  17.040  87.688  1.00  0.00           O  
ATOM   1159  CB  LYS A 841      25.242  19.098  87.845  1.00  0.00           C  
ATOM   1160  CG  LYS A 841      24.666  20.447  88.270  1.00  0.00           C  
ATOM   1161  CD  LYS A 841      23.661  20.316  89.428  1.00  0.00           C  
ATOM   1162  CE  LYS A 841      22.402  19.548  89.032  1.00  0.00           C  
ATOM   1163  NZ  LYS A 841      21.560  19.171  90.215  1.00  0.00           N  
ATOM   1164  N   TYR A 844      27.205  17.370  85.469  1.00  0.00           N  
ATOM   1165  CA  TYR A 844      27.730  16.036  85.166  1.00  0.00           C  
ATOM   1166  C   TYR A 844      29.094  16.072  84.476  1.00  0.00           C  
ATOM   1167  O   TYR A 844      29.628  15.041  84.064  1.00  0.00           O  
ATOM   1168  CB  TYR A 844      26.735  15.243  84.308  1.00  0.00           C  
ATOM   1169  CG  TYR A 844      25.411  14.987  84.995  1.00  0.00           C  
ATOM   1170  CD1 TYR A 844      24.386  15.931  84.952  1.00  0.00           C  
ATOM   1171  CD2 TYR A 844      25.186  13.806  85.707  1.00  0.00           C  
ATOM   1172  CE1 TYR A 844      23.168  15.706  85.596  1.00  0.00           C  
ATOM   1173  CE2 TYR A 844      23.965  13.570  86.364  1.00  0.00           C  
ATOM   1174  CZ  TYR A 844      22.962  14.525  86.300  1.00  0.00           C  
ATOM   1175  OH  TYR A 844      21.752  14.303  86.929  1.00  0.00           O  
ATOM   1176  N   GLN A 845      29.671  17.258  84.376  1.00  0.00           N  
ATOM   1177  CA  GLN A 845      30.958  17.391  83.714  1.00  0.00           C  
ATOM   1178  C   GLN A 845      32.053  16.523  84.325  1.00  0.00           C  
ATOM   1179  O   GLN A 845      32.921  16.005  83.618  1.00  0.00           O  
ATOM   1180  CB  GLN A 845      31.419  18.848  83.736  1.00  0.00           C  
ATOM   1181  CG  GLN A 845      32.767  19.048  83.063  1.00  0.00           C  
ATOM   1182  CD  GLN A 845      33.398  20.389  83.381  1.00  0.00           C  
ATOM   1183  OE1 GLN A 845      32.809  21.447  83.134  1.00  0.00           O  
ATOM   1184  NE2 GLN A 845      34.612  20.352  83.930  1.00  0.00           N  
ATOM   1185  N   ASP A 846      32.008  16.359  85.641  1.00  0.00           N  
ATOM   1186  CA  ASP A 846      33.036  15.601  86.333  1.00  0.00           C  
ATOM   1187  C   ASP A 846      32.750  14.122  86.456  1.00  0.00           C  
ATOM   1188  O   ASP A 846      33.677  13.304  86.459  1.00  0.00           O  
ATOM   1189  CB  ASP A 846      33.282  16.244  87.688  1.00  0.00           C  
ATOM   1190  CG  ASP A 846      33.761  17.680  87.551  1.00  0.00           C  
ATOM   1191  OD1 ASP A 846      34.880  17.881  87.024  1.00  0.00           O  
ATOM   1192  OD2 ASP A 846      33.017  18.608  87.947  1.00  0.00           O  
ATOM   1193  N   LYS A 847      31.475  13.768  86.559  1.00  0.00           N  
ATOM   1194  CA  LYS A 847      31.138  12.360  86.621  1.00  0.00           C  
ATOM   1195  C   LYS A 847      31.552  11.795  85.261  1.00  0.00           C  
ATOM   1196  O   LYS A 847      32.179  10.738  85.175  1.00  0.00           O  
ATOM   1197  CB  LYS A 847      29.639  12.175  86.859  1.00  0.00           C  
ATOM   1198  CG  LYS A 847      29.183  12.494  88.287  1.00  0.00           C  
ATOM   1199  CD  LYS A 847      27.661  12.459  88.397  1.00  0.00           C  
ATOM   1200  CE  LYS A 847      27.155  12.948  89.759  1.00  0.00           C  
ATOM   1201  NZ  LYS A 847      25.660  13.041  89.807  1.00  0.00           N  
ATOM   1202  N   LEU A 848      31.229  12.537  84.203  1.00  0.00           N  
ATOM   1203  CA  LEU A 848      31.568  12.141  82.839  1.00  0.00           C  
ATOM   1204  C   LEU A 848      33.070  11.942  82.622  1.00  0.00           C  
ATOM   1205  O   LEU A 848      33.485  10.977  81.979  1.00  0.00           O  
ATOM   1206  CB  LEU A 848      31.040  13.176  81.845  1.00  0.00           C  
ATOM   1207  CG  LEU A 848      29.535  13.192  81.568  1.00  0.00           C  
ATOM   1208  CD1 LEU A 848      29.170  14.399  80.718  1.00  0.00           C  
ATOM   1209  CD2 LEU A 848      29.143  11.906  80.868  1.00  0.00           C  
ATOM   1210  N   LEU A 849      33.892  12.849  83.137  1.00  0.00           N  
ATOM   1211  CA  LEU A 849      35.331  12.698  82.972  1.00  0.00           C  
ATOM   1212  C   LEU A 849      35.793  11.450  83.707  1.00  0.00           C  
ATOM   1213  O   LEU A 849      36.684  10.737  83.248  1.00  0.00           O  
ATOM   1214  CB  LEU A 849      36.064  13.923  83.508  1.00  0.00           C  
ATOM   1215  CG  LEU A 849      35.885  15.195  82.679  1.00  0.00           C  
ATOM   1216  CD1 LEU A 849      36.554  16.358  83.372  1.00  0.00           C  
ATOM   1217  CD2 LEU A 849      36.472  14.992  81.293  1.00  0.00           C  
ATOM   1218  N   GLU A 850      35.165  11.187  84.847  1.00  0.00           N  
ATOM   1219  CA  GLU A 850      35.491  10.017  85.662  1.00  0.00           C  
ATOM   1220  C   GLU A 850      35.049   8.733  84.944  1.00  0.00           C  
ATOM   1221  O   GLU A 850      35.676   7.680  85.065  1.00  0.00           O  
ATOM   1222  CB  GLU A 850      34.792  10.124  87.017  1.00  0.00           C  
ATOM   1223  CG  GLU A 850      35.233   9.087  88.023  1.00  0.00           C  
ATOM   1224  CD  GLU A 850      34.347   9.059  89.253  1.00  0.00           C  
ATOM   1225  OE1 GLU A 850      34.179  10.120  89.898  1.00  0.00           O  
ATOM   1226  OE2 GLU A 850      33.818   7.972  89.579  1.00  0.00           O  
ATOM   1227  N   LEU A 851      33.950   8.828  84.209  1.00  0.00           N  
ATOM   1228  CA  LEU A 851      33.448   7.693  83.461  1.00  0.00           C  
ATOM   1229  C   LEU A 851      34.480   7.357  82.385  1.00  0.00           C  
ATOM   1230  O   LEU A 851      34.890   6.205  82.238  1.00  0.00           O  
ATOM   1231  CB  LEU A 851      32.099   8.044  82.812  1.00  0.00           C  
ATOM   1232  CG  LEU A 851      31.610   7.186  81.633  1.00  0.00           C  
ATOM   1233  CD1 LEU A 851      31.413   5.740  82.062  1.00  0.00           C  
ATOM   1234  CD2 LEU A 851      30.317   7.755  81.095  1.00  0.00           C  
ATOM   1235  N   TYR A 852      34.905   8.376  81.644  1.00  0.00           N  
ATOM   1236  CA  TYR A 852      35.878   8.197  80.577  1.00  0.00           C  
ATOM   1237  C   TYR A 852      37.209   7.673  81.094  1.00  0.00           C  
ATOM   1238  O   TYR A 852      37.907   6.940  80.403  1.00  0.00           O  
ATOM   1239  CB  TYR A 852      36.131   9.524  79.856  1.00  0.00           C  
ATOM   1240  CG  TYR A 852      34.908  10.181  79.254  1.00  0.00           C  
ATOM   1241  CD1 TYR A 852      34.871  11.560  79.054  1.00  0.00           C  
ATOM   1242  CD2 TYR A 852      33.775   9.438  78.928  1.00  0.00           C  
ATOM   1243  CE1 TYR A 852      33.742  12.185  78.561  1.00  0.00           C  
ATOM   1244  CE2 TYR A 852      32.635  10.055  78.431  1.00  0.00           C  
ATOM   1245  CZ  TYR A 852      32.627  11.429  78.257  1.00  0.00           C  
ATOM   1246  OH  TYR A 852      31.489  12.054  77.817  1.00  0.00           O  
ATOM   1247  N   GLU A 853      37.569   8.051  82.309  1.00  0.00           N  
ATOM   1248  CA  GLU A 853      38.847   7.626  82.841  1.00  0.00           C  
ATOM   1249  C   GLU A 853      38.778   6.222  83.410  1.00  0.00           C  
ATOM   1250  O   GLU A 853      39.626   5.377  83.114  1.00  0.00           O  
ATOM   1251  CB  GLU A 853      39.323   8.623  83.905  1.00  0.00           C  
ATOM   1252  CG  GLU A 853      40.802   8.508  84.273  1.00  0.00           C  
ATOM   1253  CD  GLU A 853      41.009   8.060  85.714  1.00  0.00           C  
ATOM   1254  OE1 GLU A 853      40.427   8.701  86.624  1.00  0.00           O  
ATOM   1255  OE2 GLU A 853      41.753   7.074  85.939  1.00  0.00           O  
ATOM   1256  N   LYS A 854      37.755   5.970  84.216  1.00  0.00           N  
ATOM   1257  CA  LYS A 854      37.585   4.669  84.842  1.00  0.00           C  
ATOM   1258  C   LYS A 854      37.335   3.580  83.802  1.00  0.00           C  
ATOM   1259  O   LYS A 854      37.941   2.511  83.852  1.00  0.00           O  
ATOM   1260  CB  LYS A 854      36.426   4.722  85.841  1.00  0.00           C  
ATOM   1261  CG  LYS A 854      36.283   3.456  86.679  1.00  0.00           C  
ATOM   1262  CD  LYS A 854      35.039   3.477  87.566  1.00  0.00           C  
ATOM   1263  CE  LYS A 854      34.886   2.159  88.320  1.00  0.00           C  
ATOM   1264  NZ  LYS A 854      34.777   1.004  87.382  1.00  0.00           N  
ATOM   1265  N   ASN A 855      36.436   3.865  82.864  1.00  0.00           N  
ATOM   1266  CA  ASN A 855      36.082   2.934  81.801  1.00  0.00           C  
ATOM   1267  C   ASN A 855      36.562   3.531  80.481  1.00  0.00           C  
ATOM   1268  O   ASN A 855      35.793   4.127  79.735  1.00  0.00           O  
ATOM   1269  CB  ASN A 855      34.564   2.730  81.788  1.00  0.00           C  
ATOM   1270  CG  ASN A 855      34.042   2.154  83.104  1.00  0.00           C  
ATOM   1271  OD1 ASN A 855      34.116   0.949  83.347  1.00  0.00           O  
ATOM   1272  ND2 ASN A 855      33.525   3.021  83.965  1.00  0.00           N  
ATOM   1273  N   PRO A 856      37.855   3.373  80.179  1.00  0.00           N  
ATOM   1274  CA  PRO A 856      38.477   3.891  78.959  1.00  0.00           C  
ATOM   1275  C   PRO A 856      37.806   3.498  77.654  1.00  0.00           C  
ATOM   1276  O   PRO A 856      37.700   4.313  76.741  1.00  0.00           O  
ATOM   1277  CB  PRO A 856      39.904   3.354  79.047  1.00  0.00           C  
ATOM   1278  CG  PRO A 856      40.148   3.306  80.515  1.00  0.00           C  
ATOM   1279  CD  PRO A 856      38.858   2.708  81.025  1.00  0.00           C  
ATOM   1280  N   GLU A 857      37.357   2.252  77.558  1.00  0.00           N  
ATOM   1281  CA  GLU A 857      36.731   1.792  76.330  1.00  0.00           C  
ATOM   1282  C   GLU A 857      35.253   2.148  76.103  1.00  0.00           C  
ATOM   1283  O   GLU A 857      34.609   1.592  75.217  1.00  0.00           O  
ATOM   1284  CB  GLU A 857      36.948   0.286  76.193  1.00  0.00           C  
ATOM   1285  CG  GLU A 857      38.420  -0.084  75.984  1.00  0.00           C  
ATOM   1286  CD  GLU A 857      38.605  -1.401  75.228  1.00  0.00           C  
ATOM   1287  OE1 GLU A 857      38.153  -2.455  75.742  1.00  0.00           O  
ATOM   1288  OE2 GLU A 857      39.200  -1.376  74.120  1.00  0.00           O  
ATOM   1289  N   PHE A 858      34.718   3.081  76.888  1.00  0.00           N  
ATOM   1290  CA  PHE A 858      33.330   3.513  76.720  1.00  0.00           C  
ATOM   1291  C   PHE A 858      33.227   4.154  75.333  1.00  0.00           C  
ATOM   1292  O   PHE A 858      32.308   3.873  74.565  1.00  0.00           O  
ATOM   1293  CB  PHE A 858      32.953   4.533  77.794  1.00  0.00           C  
ATOM   1294  CG  PHE A 858      31.567   5.080  77.645  1.00  0.00           C  
ATOM   1295  CD1 PHE A 858      30.464   4.249  77.759  1.00  0.00           C  
ATOM   1296  CD2 PHE A 858      31.364   6.434  77.390  1.00  0.00           C  
ATOM   1297  CE1 PHE A 858      29.169   4.754  77.626  1.00  0.00           C  
ATOM   1298  CE2 PHE A 858      30.071   6.956  77.255  1.00  0.00           C  
ATOM   1299  CZ  PHE A 858      28.972   6.113  77.372  1.00  0.00           C  
ATOM   1300  N   ILE A 859      34.163   5.046  75.036  1.00  0.00           N  
ATOM   1301  CA  ILE A 859      34.224   5.681  73.730  1.00  0.00           C  
ATOM   1302  C   ILE A 859      35.366   4.859  73.167  1.00  0.00           C  
ATOM   1303  O   ILE A 859      36.356   4.656  73.861  1.00  0.00           O  
ATOM   1304  CB  ILE A 859      34.661   7.140  73.823  1.00  0.00           C  
ATOM   1305  CG1 ILE A 859      33.891   7.842  74.931  1.00  0.00           C  
ATOM   1306  CG2 ILE A 859      34.387   7.842  72.505  1.00  0.00           C  
ATOM   1307  CD1 ILE A 859      34.412   9.219  75.225  1.00  0.00           C  
ATOM   1308  N   GLN A 860      35.268   4.369  71.939  1.00  0.00           N  
ATOM   1309  CA  GLN A 860      36.367   3.535  71.493  1.00  0.00           C  
ATOM   1310  C   GLN A 860      37.412   4.083  70.551  1.00  0.00           C  
ATOM   1311  O   GLN A 860      38.601   4.008  70.863  1.00  0.00           O  
ATOM   1312  CB  GLN A 860      35.864   2.201  70.950  1.00  0.00           C  
ATOM   1313  CG  GLN A 860      36.537   1.013  71.625  1.00  0.00           C  
ATOM   1314  CD  GLN A 860      38.008   1.267  71.909  1.00  0.00           C  
ATOM   1315  OE1 GLN A 860      38.352   2.192  72.640  1.00  0.00           O  
ATOM   1316  NE2 GLN A 860      38.883   0.448  71.331  1.00  0.00           N  
ATOM   1317  N   PRO A 861      37.020   4.618  69.385  1.00  0.00           N  
ATOM   1318  CA  PRO A 861      38.155   5.102  68.587  1.00  0.00           C  
ATOM   1319  C   PRO A 861      38.960   6.036  69.502  1.00  0.00           C  
ATOM   1320  O   PRO A 861      38.542   7.159  69.795  1.00  0.00           O  
ATOM   1321  CB  PRO A 861      37.486   5.833  67.429  1.00  0.00           C  
ATOM   1322  CG  PRO A 861      36.089   5.231  67.378  1.00  0.00           C  
ATOM   1323  CD  PRO A 861      35.732   5.062  68.829  1.00  0.00           C  
ATOM   1324  N   ASP A 862      40.093   5.536  69.982  1.00  0.00           N  
ATOM   1325  CA  ASP A 862      40.954   6.272  70.893  1.00  0.00           C  
ATOM   1326  C   ASP A 862      40.952   7.779  70.704  1.00  0.00           C  
ATOM   1327  O   ASP A 862      40.689   8.524  71.648  1.00  0.00           O  
ATOM   1328  CB  ASP A 862      42.368   5.729  70.780  1.00  0.00           C  
ATOM   1329  CG  ASP A 862      42.460   4.294  71.233  1.00  0.00           C  
ATOM   1330  OD1 ASP A 862      43.320   3.558  70.701  1.00  0.00           O  
ATOM   1331  OD2 ASP A 862      41.672   3.907  72.128  1.00  0.00           O  
ATOM   1332  N   TYR A 863      41.244   8.227  69.491  1.00  0.00           N  
ATOM   1333  CA  TYR A 863      41.272   9.654  69.217  1.00  0.00           C  
ATOM   1334  C   TYR A 863      39.917  10.296  69.480  1.00  0.00           C  
ATOM   1335  O   TYR A 863      39.843  11.439  69.930  1.00  0.00           O  
ATOM   1336  CB  TYR A 863      41.733   9.923  67.776  1.00  0.00           C  
ATOM   1337  CG  TYR A 863      41.307   8.882  66.766  1.00  0.00           C  
ATOM   1338  CD1 TYR A 863      40.446   9.210  65.720  1.00  0.00           C  
ATOM   1339  CD2 TYR A 863      41.766   7.563  66.856  1.00  0.00           C  
ATOM   1340  CE1 TYR A 863      40.050   8.259  64.789  1.00  0.00           C  
ATOM   1341  CE2 TYR A 863      41.377   6.601  65.933  1.00  0.00           C  
ATOM   1342  CZ  TYR A 863      40.518   6.956  64.900  1.00  0.00           C  
ATOM   1343  OH  TYR A 863      40.131   6.006  63.978  1.00  0.00           O  
ATOM   1344  N   ARG A 864      38.850   9.552  69.217  1.00  0.00           N  
ATOM   1345  CA  ARG A 864      37.508  10.058  69.436  1.00  0.00           C  
ATOM   1346  C   ARG A 864      37.263  10.294  70.915  1.00  0.00           C  
ATOM   1347  O   ARG A 864      36.689  11.312  71.299  1.00  0.00           O  
ATOM   1348  CB  ARG A 864      36.481   9.080  68.871  1.00  0.00           C  
ATOM   1349  CG  ARG A 864      36.578   8.962  67.371  1.00  0.00           C  
ATOM   1350  CD  ARG A 864      36.468  10.336  66.748  1.00  0.00           C  
ATOM   1351  NE  ARG A 864      36.911  10.365  65.362  1.00  0.00           N  
ATOM   1352  CZ  ARG A 864      37.078  11.485  64.665  1.00  0.00           C  
ATOM   1353  NH1 ARG A 864      36.833  12.666  65.225  1.00  0.00           N  
ATOM   1354  NH2 ARG A 864      37.506  11.427  63.410  1.00  0.00           N  
ATOM   1355  N   ARG A 865      37.694   9.350  71.745  1.00  0.00           N  
ATOM   1356  CA  ARG A 865      37.527   9.492  73.183  1.00  0.00           C  
ATOM   1357  C   ARG A 865      38.242  10.771  73.609  1.00  0.00           C  
ATOM   1358  O   ARG A 865      37.624  11.681  74.162  1.00  0.00           O  
ATOM   1359  CB  ARG A 865      38.129   8.292  73.926  1.00  0.00           C  
ATOM   1360  CG  ARG A 865      37.892   8.324  75.441  1.00  0.00           C  
ATOM   1361  CD  ARG A 865      38.517   7.124  76.148  1.00  0.00           C  
ATOM   1362  NE  ARG A 865      39.975   7.150  76.092  1.00  0.00           N  
ATOM   1363  CZ  ARG A 865      40.726   6.135  75.677  1.00  0.00           C  
ATOM   1364  NH1 ARG A 865      40.156   5.004  75.281  1.00  0.00           N  
ATOM   1365  NH2 ARG A 865      42.049   6.253  75.645  1.00  0.00           N  
ATOM   1366  N   ASN A 866      39.544  10.836  73.331  1.00  0.00           N  
ATOM   1367  CA  ASN A 866      40.358  12.000  73.677  1.00  0.00           C  
ATOM   1368  C   ASN A 866      39.750  13.299  73.174  1.00  0.00           C  
ATOM   1369  O   ASN A 866      39.917  14.337  73.795  1.00  0.00           O  
ATOM   1370  CB  ASN A 866      41.774  11.854  73.119  1.00  0.00           C  
ATOM   1371  CG  ASN A 866      42.458  10.593  73.598  1.00  0.00           C  
ATOM   1372  OD1 ASN A 866      42.473  10.295  74.793  1.00  0.00           O  
ATOM   1373  ND2 ASN A 866      43.039   9.848  72.670  1.00  0.00           N  
ATOM   1374  N   GLU A 867      39.053  13.258  72.049  1.00  0.00           N  
ATOM   1375  CA  GLU A 867      38.444  14.479  71.558  1.00  0.00           C  
ATOM   1376  C   GLU A 867      37.396  14.934  72.566  1.00  0.00           C  
ATOM   1377  O   GLU A 867      37.328  16.104  72.932  1.00  0.00           O  
ATOM   1378  CB  GLU A 867      37.754  14.266  70.211  1.00  0.00           C  
ATOM   1379  CG  GLU A 867      38.636  13.779  69.092  1.00  0.00           C  
ATOM   1380  CD  GLU A 867      37.957  13.918  67.744  1.00  0.00           C  
ATOM   1381  OE1 GLU A 867      36.721  13.705  67.671  1.00  0.00           O  
ATOM   1382  OE2 GLU A 867      38.663  14.239  66.758  1.00  0.00           O  
ATOM   1383  N   ILE A 868      36.581  13.992  73.014  1.00  0.00           N  
ATOM   1384  CA  ILE A 868      35.515  14.283  73.949  1.00  0.00           C  
ATOM   1385  C   ILE A 868      35.987  14.439  75.384  1.00  0.00           C  
ATOM   1386  O   ILE A 868      35.501  15.317  76.095  1.00  0.00           O  
ATOM   1387  CB  ILE A 868      34.428  13.198  73.822  1.00  0.00           C  
ATOM   1388  CG1 ILE A 868      33.750  13.376  72.460  1.00  0.00           C  
ATOM   1389  CG2 ILE A 868      33.428  13.262  74.981  1.00  0.00           C  
ATOM   1390  CD1 ILE A 868      32.736  12.336  72.134  1.00  0.00           C  
ATOM   1391  N   ILE A 869      36.936  13.609  75.816  1.00  0.00           N  
ATOM   1392  CA  ILE A 869      37.446  13.724  77.180  1.00  0.00           C  
ATOM   1393  C   ILE A 869      38.226  15.020  77.233  1.00  0.00           C  
ATOM   1394  O   ILE A 869      38.943  15.288  78.191  1.00  0.00           O  
ATOM   1395  CB  ILE A 869      38.402  12.547  77.602  1.00  0.00           C  
ATOM   1396  CG1 ILE A 869      39.711  12.596  76.823  1.00  0.00           C  
ATOM   1397  CG2 ILE A 869      37.746  11.208  77.358  1.00  0.00           C  
ATOM   1398  CD1 ILE A 869      40.686  11.479  77.206  1.00  0.00           C  
ATOM   1399  N   SER A 870      38.076  15.812  76.177  1.00  0.00           N  
ATOM   1400  CA  SER A 870      38.742  17.098  76.039  1.00  0.00           C  
ATOM   1401  C   SER A 870      37.700  18.171  75.791  1.00  0.00           C  
ATOM   1402  O   SER A 870      37.846  19.304  76.223  1.00  0.00           O  
ATOM   1403  CB  SER A 870      39.716  17.063  74.872  1.00  0.00           C  
ATOM   1404  OG  SER A 870      40.209  18.359  74.625  1.00  0.00           O  
ATOM   1405  N   PHE A 872      36.662  17.804  75.058  1.00  0.00           N  
ATOM   1406  CA  PHE A 872      35.560  18.703  74.772  1.00  0.00           C  
ATOM   1407  C   PHE A 872      34.890  18.945  76.120  1.00  0.00           C  
ATOM   1408  O   PHE A 872      34.766  20.080  76.584  1.00  0.00           O  
ATOM   1409  CB  PHE A 872      34.582  18.017  73.815  1.00  0.00           C  
ATOM   1410  CG  PHE A 872      33.195  18.589  73.839  1.00  0.00           C  
ATOM   1411  CD1 PHE A 872      32.946  19.875  73.376  1.00  0.00           C  
ATOM   1412  CD2 PHE A 872      32.138  17.849  74.354  1.00  0.00           C  
ATOM   1413  CE1 PHE A 872      31.653  20.422  73.426  1.00  0.00           C  
ATOM   1414  CE2 PHE A 872      30.847  18.381  74.410  1.00  0.00           C  
ATOM   1415  CZ  PHE A 872      30.605  19.674  73.946  1.00  0.00           C  
ATOM   1416  N   VAL A 873      34.459  17.852  76.739  1.00  0.00           N  
ATOM   1417  CA  VAL A 873      33.815  17.900  78.039  1.00  0.00           C  
ATOM   1418  C   VAL A 873      34.731  18.618  79.017  1.00  0.00           C  
ATOM   1419  O   VAL A 873      34.285  19.403  79.857  1.00  0.00           O  
ATOM   1420  CB  VAL A 873      33.549  16.480  78.550  1.00  0.00           C  
ATOM   1421  CG1 VAL A 873      33.444  16.470  80.070  1.00  0.00           C  
ATOM   1422  CG2 VAL A 873      32.270  15.947  77.917  1.00  0.00           C  
ATOM   1423  N   LYS A 874      36.023  18.336  78.894  1.00  0.00           N  
ATOM   1424  CA  LYS A 874      37.020  18.945  79.761  1.00  0.00           C  
ATOM   1425  C   LYS A 874      37.290  20.399  79.364  1.00  0.00           C  
ATOM   1426  O   LYS A 874      38.366  20.712  78.851  1.00  0.00           O  
ATOM   1427  CB  LYS A 874      38.327  18.140  79.700  1.00  0.00           C  
ATOM   1428  CG  LYS A 874      39.415  18.635  80.637  1.00  0.00           C  
ATOM   1429  CD  LYS A 874      40.794  18.067  80.284  1.00  0.00           C  
ATOM   1430  CE  LYS A 874      40.876  16.556  80.469  1.00  0.00           C  
ATOM   1431  NZ  LYS A 874      42.259  16.023  80.224  1.00  0.00           N  
ATOM   1432  N   GLN A1082      36.310  21.274  79.584  1.00  0.00           N  
ATOM   1433  CA  GLN A1082      36.470  22.693  79.276  1.00  0.00           C  
ATOM   1434  C   GLN A1082      35.168  23.478  79.187  1.00  0.00           C  
ATOM   1435  O   GLN A1082      35.177  24.697  79.005  1.00  0.00           O  
ATOM   1436  CB  GLN A1082      37.268  22.881  77.979  1.00  0.00           C  
ATOM   1437  CG  GLN A1082      36.683  22.233  76.736  1.00  0.00           C  
ATOM   1438  CD  GLN A1082      35.461  22.959  76.190  1.00  0.00           C  
ATOM   1439  OE1 GLN A1082      34.317  22.594  76.489  1.00  0.00           O  
ATOM   1440  NE2 GLN A1082      35.699  23.996  75.386  1.00  0.00           N  
ATOM   1441  N   GLY A1083      34.043  22.792  79.331  1.00  0.00           N  
ATOM   1442  CA  GLY A1083      32.786  23.496  79.229  1.00  0.00           C  
ATOM   1443  C   GLY A1083      31.610  22.772  79.828  1.00  0.00           C  
ATOM   1444  O   GLY A1083      31.637  22.372  80.985  1.00  0.00           O  
ATOM   1445  N   LEU A1084      30.577  22.603  79.019  1.00  0.00           N  
ATOM   1446  CA  LEU A1084      29.347  21.958  79.440  1.00  0.00           C  
ATOM   1447  C   LEU A1084      28.430  22.960  80.123  1.00  0.00           C  
ATOM   1448  O   LEU A1084      28.577  23.247  81.308  1.00  0.00           O  
ATOM   1449  CB  LEU A1084      29.632  20.785  80.380  1.00  0.00           C  
ATOM   1450  CG  LEU A1084      29.892  19.415  79.749  1.00  0.00           C  
ATOM   1451  CD1 LEU A1084      28.574  18.778  79.371  1.00  0.00           C  
ATOM   1452  CD2 LEU A1084      30.796  19.554  78.541  1.00  0.00           C  
ATOM   1453  N   LYS A1085      27.501  23.502  79.344  1.00  0.00           N  
ATOM   1454  CA  LYS A1085      26.513  24.454  79.829  1.00  0.00           C  
ATOM   1455  C   LYS A1085      25.171  23.742  79.713  1.00  0.00           C  
ATOM   1456  O   LYS A1085      24.932  23.052  78.722  1.00  0.00           O  
ATOM   1457  CB  LYS A1085      26.505  25.706  78.950  1.00  0.00           C  
ATOM   1458  CG  LYS A1085      27.094  26.957  79.602  1.00  0.00           C  
ATOM   1459  CD  LYS A1085      26.993  28.159  78.662  1.00  0.00           C  
ATOM   1460  CE  LYS A1085      25.557  28.389  78.189  1.00  0.00           C  
ATOM   1461  NZ  LYS A1085      25.442  29.521  77.225  1.00  0.00           N  
ATOM   1462  N   ASP A1087      24.300  23.896  80.708  1.00  0.00           N  
ATOM   1463  CA  ASP A1087      22.998  23.236  80.661  1.00  0.00           C  
ATOM   1464  C   ASP A1087      22.478  23.170  79.230  1.00  0.00           C  
ATOM   1465  O   ASP A1087      22.614  24.115  78.465  1.00  0.00           O  
ATOM   1466  CB  ASP A1087      21.988  23.958  81.551  1.00  0.00           C  
ATOM   1467  CG  ASP A1087      22.394  23.952  83.007  1.00  0.00           C  
ATOM   1468  OD1 ASP A1087      22.858  22.897  83.487  1.00  0.00           O  
ATOM   1469  OD2 ASP A1087      22.241  24.999  83.672  1.00  0.00           O  
ATOM   1470  N   LEU A1088      21.879  22.044  78.875  1.00  0.00           N  
ATOM   1471  CA  LEU A1088      21.378  21.835  77.530  1.00  0.00           C  
ATOM   1472  C   LEU A1088      19.891  22.108  77.348  1.00  0.00           C  
ATOM   1473  O   LEU A1088      19.065  21.705  78.167  1.00  0.00           O  
ATOM   1474  CB  LEU A1088      21.677  20.393  77.096  1.00  0.00           C  
ATOM   1475  CG  LEU A1088      21.027  19.861  75.814  1.00  0.00           C  
ATOM   1476  CD1 LEU A1088      21.654  20.509  74.587  1.00  0.00           C  
ATOM   1477  CD2 LEU A1088      21.209  18.364  75.760  1.00  0.00           C  
ATOM   1478  N   SER A1089      19.572  22.791  76.249  1.00  0.00           N  
ATOM   1479  CA  SER A1089      18.196  23.103  75.880  1.00  0.00           C  
ATOM   1480  C   SER A1089      17.577  21.756  75.489  1.00  0.00           C  
ATOM   1481  O   SER A1089      17.898  21.194  74.443  1.00  0.00           O  
ATOM   1482  CB  SER A1089      18.192  24.071  74.687  1.00  0.00           C  
ATOM   1483  OG  SER A1089      16.873  24.429  74.303  1.00  0.00           O  
ATOM   1484  N   VAL A1090      16.701  21.236  76.339  1.00  0.00           N  
ATOM   1485  CA  VAL A1090      16.082  19.941  76.086  1.00  0.00           C  
ATOM   1486  C   VAL A1090      14.716  20.027  75.401  1.00  0.00           C  
ATOM   1487  O   VAL A1090      14.146  19.011  75.020  1.00  0.00           O  
ATOM   1488  CB  VAL A1090      15.979  19.125  77.422  1.00  0.00           C  
ATOM   1489  CG1 VAL A1090      15.222  19.908  78.474  1.00  0.00           C  
ATOM   1490  CG2 VAL A1090      15.306  17.808  77.187  1.00  0.00           C  
ATOM   1491  N   THR A1091      14.189  21.234  75.222  1.00  0.00           N  
ATOM   1492  CA  THR A1091      12.884  21.361  74.579  1.00  0.00           C  
ATOM   1493  C   THR A1091      12.780  22.555  73.647  1.00  0.00           C  
ATOM   1494  O   THR A1091      13.690  23.378  73.565  1.00  0.00           O  
ATOM   1495  CB  THR A1091      11.749  21.463  75.622  1.00  0.00           C  
ATOM   1496  OG1 THR A1091      10.499  21.125  75.009  1.00  0.00           O  
ATOM   1497  CG2 THR A1091      11.659  22.878  76.167  1.00  0.00           C  
ATOM   1498  N   ARG A1093      11.651  22.630  72.946  1.00  0.00           N  
ATOM   1499  CA  ARG A1093      11.358  23.702  71.996  1.00  0.00           C  
ATOM   1500  C   ARG A1093       9.874  24.055  72.094  1.00  0.00           C  
ATOM   1501  O   ARG A1093       9.030  23.181  72.336  1.00  0.00           O  
ATOM   1502  CB  ARG A1093      11.693  23.250  70.573  1.00  0.00           C  
ATOM   1503  CG  ARG A1093      13.175  23.270  70.240  1.00  0.00           C  
ATOM   1504  CD  ARG A1093      13.518  24.563  69.543  1.00  0.00           C  
ATOM   1505  NE  ARG A1093      14.925  24.657  69.165  1.00  0.00           N  
ATOM   1506  CZ  ARG A1093      15.400  25.543  68.288  1.00  0.00           C  
ATOM   1507  NH1 ARG A1093      14.573  26.402  67.697  1.00  0.00           N  
ATOM   1508  NH2 ARG A1093      16.700  25.581  68.009  1.00  0.00           N  
ATOM   1509  N   PRO A1094       9.538  25.343  71.899  1.00  0.00           N  
ATOM   1510  CA  PRO A1094       8.169  25.871  71.957  1.00  0.00           C  
ATOM   1511  C   PRO A1094       7.253  25.205  70.943  1.00  0.00           C  
ATOM   1512  O   PRO A1094       7.591  25.123  69.763  1.00  0.00           O  
ATOM   1513  CB  PRO A1094       8.353  27.354  71.647  1.00  0.00           C  
ATOM   1514  CG  PRO A1094       9.756  27.628  72.057  1.00  0.00           C  
ATOM   1515  CD  PRO A1094      10.487  26.414  71.565  1.00  0.00           C  
ATOM   1516  N   ARG A1097       6.093  24.742  71.400  1.00  0.00           N  
ATOM   1517  CA  ARG A1097       5.138  24.092  70.512  1.00  0.00           C  
ATOM   1518  C   ARG A1097       4.768  25.026  69.362  1.00  0.00           C  
ATOM   1519  O   ARG A1097       4.084  24.630  68.412  1.00  0.00           O  
ATOM   1520  CB  ARG A1097       3.872  23.698  71.268  1.00  0.00           C  
ATOM   1521  CG  ARG A1097       2.878  22.969  70.394  1.00  0.00           C  
ATOM   1522  CD  ARG A1097       1.605  22.665  71.127  1.00  0.00           C  
ATOM   1523  NE  ARG A1097       0.759  21.758  70.359  1.00  0.00           N  
ATOM   1524  CZ  ARG A1097       0.171  22.066  69.206  1.00  0.00           C  
ATOM   1525  NH1 ARG A1097       0.332  23.273  68.674  1.00  0.00           N  
ATOM   1526  NH2 ARG A1097      -0.582  21.164  68.584  1.00  0.00           N  
ATOM   1527  N   SER A1098       5.212  26.273  69.456  1.00  0.00           N  
ATOM   1528  CA  SER A1098       4.943  27.241  68.407  1.00  0.00           C  
ATOM   1529  C   SER A1098       5.886  26.910  67.260  1.00  0.00           C  
ATOM   1530  O   SER A1098       5.463  26.404  66.222  1.00  0.00           O  
ATOM   1531  CB  SER A1098       5.211  28.654  68.914  1.00  0.00           C  
ATOM   1532  OG  SER A1098       4.513  28.885  70.125  1.00  0.00           O  
ATOM   1533  N   ARG A1099       7.172  27.175  67.469  1.00  0.00           N  
ATOM   1534  CA  ARG A1099       8.184  26.901  66.463  1.00  0.00           C  
ATOM   1535  C   ARG A1099       8.204  25.445  65.978  1.00  0.00           C  
ATOM   1536  O   ARG A1099       8.531  25.192  64.818  1.00  0.00           O  
ATOM   1537  CB  ARG A1099       9.562  27.303  66.992  1.00  0.00           C  
ATOM   1538  CG  ARG A1099       9.862  28.792  66.829  1.00  0.00           C  
ATOM   1539  CD  ARG A1099       9.971  29.554  68.158  1.00  0.00           C  
ATOM   1540  NE  ARG A1099       8.683  29.827  68.808  1.00  0.00           N  
ATOM   1541  CZ  ARG A1099       8.529  30.608  69.884  1.00  0.00           C  
ATOM   1542  NH1 ARG A1099       9.581  31.204  70.439  1.00  0.00           N  
ATOM   1543  NH2 ARG A1099       7.323  30.795  70.412  1.00  0.00           N  
ATOM   1544  N   VAL A1100       7.850  24.497  66.852  1.00  0.00           N  
ATOM   1545  CA  VAL A1100       7.829  23.073  66.490  1.00  0.00           C  
ATOM   1546  C   VAL A1100       6.617  22.317  67.025  1.00  0.00           C  
ATOM   1547  O   VAL A1100       6.593  21.882  68.176  1.00  0.00           O  
ATOM   1548  CB  VAL A1100       9.076  22.336  66.995  1.00  0.00           C  
ATOM   1549  CG1 VAL A1100       8.998  20.877  66.593  1.00  0.00           C  
ATOM   1550  CG2 VAL A1100      10.329  22.970  66.426  1.00  0.00           C  
ATOM   1551  N   LYS A1101       5.622  22.141  66.170  1.00  0.00           N  
ATOM   1552  CA  LYS A1101       4.397  21.444  66.540  1.00  0.00           C  
ATOM   1553  C   LYS A1101       4.541  19.923  66.427  1.00  0.00           C  
ATOM   1554  O   LYS A1101       3.940  19.173  67.197  1.00  0.00           O  
ATOM   1555  CB  LYS A1101       3.241  21.947  65.652  1.00  0.00           C  
ATOM   1556  CG  LYS A1101       2.145  20.921  65.352  1.00  0.00           C  
ATOM   1557  CD  LYS A1101       1.399  20.473  66.607  1.00  0.00           C  
ATOM   1558  CE  LYS A1101       0.554  19.228  66.343  1.00  0.00           C  
ATOM   1559  NZ  LYS A1101       1.405  18.040  66.012  1.00  0.00           N  
ATOM   1560  N   TRP A1102       5.338  19.476  65.461  1.00  0.00           N  
ATOM   1561  CA  TRP A1102       5.552  18.047  65.228  1.00  0.00           C  
ATOM   1562  C   TRP A1102       6.655  17.498  66.140  1.00  0.00           C  
ATOM   1563  O   TRP A1102       7.841  17.784  65.942  1.00  0.00           O  
ATOM   1564  CB  TRP A1102       5.910  17.823  63.752  1.00  0.00           C  
ATOM   1565  CG  TRP A1102       6.221  16.405  63.377  1.00  0.00           C  
ATOM   1566  CD1 TRP A1102       7.403  15.934  62.895  1.00  0.00           C  
ATOM   1567  CD2 TRP A1102       5.337  15.275  63.449  1.00  0.00           C  
ATOM   1568  NE1 TRP A1102       7.317  14.583  62.660  1.00  0.00           N  
ATOM   1569  CE2 TRP A1102       6.060  14.152  62.990  1.00  0.00           C  
ATOM   1570  CE3 TRP A1102       4.007  15.103  63.853  1.00  0.00           C  
ATOM   1571  CZ2 TRP A1102       5.502  12.873  62.931  1.00  0.00           C  
ATOM   1572  CZ3 TRP A1102       3.452  13.827  63.794  1.00  0.00           C  
ATOM   1573  CH2 TRP A1102       4.200  12.732  63.335  1.00  0.00           C  
ATOM   1574  N   GLY A1103       6.252  16.711  67.134  1.00  0.00           N  
ATOM   1575  CA  GLY A1103       7.199  16.141  68.076  1.00  0.00           C  
ATOM   1576  C   GLY A1103       6.500  15.692  69.347  1.00  0.00           C  
ATOM   1577  O   GLY A1103       5.281  15.825  69.457  1.00  0.00           O  
ATOM   1578  N   ILE A1104       7.252  15.154  70.308  1.00  0.00           N  
ATOM   1579  CA  ILE A1104       6.653  14.692  71.562  1.00  0.00           C  
ATOM   1580  C   ILE A1104       6.426  15.836  72.539  1.00  0.00           C  
ATOM   1581  O   ILE A1104       7.345  16.591  72.864  1.00  0.00           O  
ATOM   1582  CB  ILE A1104       7.509  13.618  72.237  1.00  0.00           C  
ATOM   1583  CG1 ILE A1104       7.602  12.394  71.317  1.00  0.00           C  
ATOM   1584  CG2 ILE A1104       6.899  13.252  73.587  1.00  0.00           C  
ATOM   1585  CD1 ILE A1104       8.360  11.221  71.902  1.00  0.00           C  
ATOM   1586  N   PRO A1105       5.182  15.968  73.022  1.00  0.00           N  
ATOM   1587  CA  PRO A1105       4.707  16.991  73.963  1.00  0.00           C  
ATOM   1588  C   PRO A1105       5.164  16.807  75.404  1.00  0.00           C  
ATOM   1589  O   PRO A1105       5.064  15.713  75.963  1.00  0.00           O  
ATOM   1590  CB  PRO A1105       3.180  16.885  73.859  1.00  0.00           C  
ATOM   1591  CG  PRO A1105       2.933  16.037  72.622  1.00  0.00           C  
ATOM   1592  CD  PRO A1105       4.076  15.083  72.630  1.00  0.00           C  
ATOM   1593  N   VAL A1106       5.658  17.880  76.009  1.00  0.00           N  
ATOM   1594  CA  VAL A1106       6.079  17.806  77.397  1.00  0.00           C  
ATOM   1595  C   VAL A1106       4.828  17.462  78.216  1.00  0.00           C  
ATOM   1596  O   VAL A1106       3.952  18.301  78.412  1.00  0.00           O  
ATOM   1597  CB  VAL A1106       6.671  19.133  77.854  1.00  0.00           C  
ATOM   1598  CG1 VAL A1106       6.995  19.066  79.329  1.00  0.00           C  
ATOM   1599  CG2 VAL A1106       7.922  19.435  77.041  1.00  0.00           C  
ATOM   1600  N   PRO A1107       4.755  16.220  78.720  1.00  0.00           N  
ATOM   1601  CA  PRO A1107       3.702  15.580  79.520  1.00  0.00           C  
ATOM   1602  C   PRO A1107       2.843  16.487  80.365  1.00  0.00           C  
ATOM   1603  O   PRO A1107       1.643  16.246  80.500  1.00  0.00           O  
ATOM   1604  CB  PRO A1107       4.469  14.610  80.407  1.00  0.00           C  
ATOM   1605  CG  PRO A1107       5.603  14.248  79.587  1.00  0.00           C  
ATOM   1606  CD  PRO A1107       6.041  15.557  78.982  1.00  0.00           C  
ATOM   1607  N   PHE A1179       3.471  17.510  80.943  1.00  0.00           N  
ATOM   1608  CA  PHE A1179       2.797  18.451  81.836  1.00  0.00           C  
ATOM   1609  C   PHE A1179       2.946  19.910  81.404  1.00  0.00           C  
ATOM   1610  O   PHE A1179       2.933  20.819  82.238  1.00  0.00           O  
ATOM   1611  CB  PHE A1179       3.364  18.279  83.249  1.00  0.00           C  
ATOM   1612  CG  PHE A1179       4.853  18.498  83.330  1.00  0.00           C  
ATOM   1613  CD1 PHE A1179       5.387  19.780  83.298  1.00  0.00           C  
ATOM   1614  CD2 PHE A1179       5.723  17.419  83.384  1.00  0.00           C  
ATOM   1615  CE1 PHE A1179       6.763  19.983  83.313  1.00  0.00           C  
ATOM   1616  CE2 PHE A1179       7.104  17.610  83.399  1.00  0.00           C  
ATOM   1617  CZ  PHE A1179       7.623  18.892  83.363  1.00  0.00           C  
ATOM   1618  N   ASP A1192       3.086  20.136  80.105  1.00  0.00           N  
ATOM   1619  CA  ASP A1192       3.247  21.492  79.590  1.00  0.00           C  
ATOM   1620  C   ASP A1192       3.215  21.413  78.068  1.00  0.00           C  
ATOM   1621  O   ASP A1192       4.241  21.577  77.404  1.00  0.00           O  
ATOM   1622  CB  ASP A1192       4.586  22.075  80.059  1.00  0.00           C  
ATOM   1623  CG  ASP A1192       4.706  23.556  79.779  1.00  0.00           C  
ATOM   1624  OD1 ASP A1192       4.168  24.013  78.751  1.00  0.00           O  
ATOM   1625  OD2 ASP A1192       5.349  24.265  80.577  1.00  0.00           O  
ATOM   1626  N   PRO A1193       2.026  21.146  77.500  1.00  0.00           N  
ATOM   1627  CA  PRO A1193       1.788  21.026  76.057  1.00  0.00           C  
ATOM   1628  C   PRO A1193       2.357  22.168  75.227  1.00  0.00           C  
ATOM   1629  O   PRO A1193       2.607  22.000  74.040  1.00  0.00           O  
ATOM   1630  CB  PRO A1193       0.272  20.943  75.972  1.00  0.00           C  
ATOM   1631  CG  PRO A1193      -0.072  20.182  77.225  1.00  0.00           C  
ATOM   1632  CD  PRO A1193       0.781  20.895  78.250  1.00  0.00           C  
ATOM   1633  N   GLU A1194       2.563  23.322  75.857  1.00  0.00           N  
ATOM   1634  CA  GLU A1194       3.121  24.494  75.178  1.00  0.00           C  
ATOM   1635  C   GLU A1194       4.553  24.248  74.687  1.00  0.00           C  
ATOM   1636  O   GLU A1194       5.183  25.137  74.107  1.00  0.00           O  
ATOM   1637  CB  GLU A1194       3.138  25.690  76.125  1.00  0.00           C  
ATOM   1638  CG  GLU A1194       1.782  26.142  76.611  1.00  0.00           C  
ATOM   1639  CD  GLU A1194       1.873  26.918  77.920  1.00  0.00           C  
ATOM   1640  OE1 GLU A1194       0.873  27.568  78.302  1.00  0.00           O  
ATOM   1641  OE2 GLU A1194       2.942  26.866  78.573  1.00  0.00           O  
ATOM   1642  N   HIS A1195       5.064  23.043  74.929  1.00  0.00           N  
ATOM   1643  CA  HIS A1195       6.419  22.691  74.517  1.00  0.00           C  
ATOM   1644  C   HIS A1195       6.528  21.267  73.975  1.00  0.00           C  
ATOM   1645  O   HIS A1195       5.795  20.361  74.385  1.00  0.00           O  
ATOM   1646  CB  HIS A1195       7.381  22.835  75.694  1.00  0.00           C  
ATOM   1647  CG  HIS A1195       7.526  24.236  76.194  1.00  0.00           C  
ATOM   1648  ND1 HIS A1195       8.204  25.211  75.494  1.00  0.00           N  
ATOM   1649  CD2 HIS A1195       7.098  24.822  77.338  1.00  0.00           C  
ATOM   1650  CE1 HIS A1195       8.191  26.336  76.186  1.00  0.00           C  
ATOM   1651  NE2 HIS A1195       7.526  26.127  77.309  1.00  0.00           N  
ATOM   1652  N   THR A1196       7.459  21.079  73.047  1.00  0.00           N  
ATOM   1653  CA  THR A1196       7.695  19.765  72.475  1.00  0.00           C  
ATOM   1654  C   THR A1196       9.138  19.386  72.789  1.00  0.00           C  
ATOM   1655  O   THR A1196      10.043  20.219  72.747  1.00  0.00           O  
ATOM   1656  CB  THR A1196       7.447  19.760  70.952  1.00  0.00           C  
ATOM   1657  OG1 THR A1196       6.086  20.131  70.692  1.00  0.00           O  
ATOM   1658  CG2 THR A1196       7.691  18.377  70.379  1.00  0.00           C  
ATOM   1659  N   ILE A1198       9.339  18.121  73.124  1.00  0.00           N  
ATOM   1660  CA  ILE A1198      10.655  17.632  73.485  1.00  0.00           C  
ATOM   1661  C   ILE A1198      11.641  17.606  72.328  1.00  0.00           C  
ATOM   1662  O   ILE A1198      11.314  17.157  71.231  1.00  0.00           O  
ATOM   1663  CB  ILE A1198      10.549  16.220  74.091  1.00  0.00           C  
ATOM   1664  CG1 ILE A1198       9.686  16.270  75.351  1.00  0.00           C  
ATOM   1665  CG2 ILE A1198      11.932  15.688  74.423  1.00  0.00           C  
ATOM   1666  CD1 ILE A1198       9.314  14.925  75.883  1.00  0.00           C  
ATOM   1667  N   TYR A1199      12.849  18.095  72.602  1.00  0.00           N  
ATOM   1668  CA  TYR A1199      13.962  18.145  71.645  1.00  0.00           C  
ATOM   1669  C   TYR A1199      14.183  16.792  70.985  1.00  0.00           C  
ATOM   1670  O   TYR A1199      14.273  15.770  71.670  1.00  0.00           O  
ATOM   1671  CB  TYR A1199      15.221  18.577  72.395  1.00  0.00           C  
ATOM   1672  CG  TYR A1199      16.523  18.558  71.627  1.00  0.00           C  
ATOM   1673  CD1 TYR A1199      16.570  18.834  70.261  1.00  0.00           C  
ATOM   1674  CD2 TYR A1199      17.735  18.372  72.303  1.00  0.00           C  
ATOM   1675  CE1 TYR A1199      17.792  18.933  69.593  1.00  0.00           C  
ATOM   1676  CE2 TYR A1199      18.956  18.475  71.645  1.00  0.00           C  
ATOM   1677  CZ  TYR A1199      18.975  18.758  70.293  1.00  0.00           C  
ATOM   1678  OH  TYR A1199      20.184  18.888  69.653  1.00  0.00           O  
ATOM   1679  N   VAL A1200      14.281  16.785  69.659  1.00  0.00           N  
ATOM   1680  CA  VAL A1200      14.471  15.537  68.919  1.00  0.00           C  
ATOM   1681  C   VAL A1200      15.525  14.606  69.488  1.00  0.00           C  
ATOM   1682  O   VAL A1200      15.251  13.424  69.681  1.00  0.00           O  
ATOM   1683  CB  VAL A1200      14.825  15.772  67.437  1.00  0.00           C  
ATOM   1684  CG1 VAL A1200      13.563  15.717  66.589  1.00  0.00           C  
ATOM   1685  CG2 VAL A1200      15.542  17.105  67.281  1.00  0.00           C  
ATOM   1686  N   TRP A1201      16.725  15.115  69.756  1.00  0.00           N  
ATOM   1687  CA  TRP A1201      17.765  14.247  70.290  1.00  0.00           C  
ATOM   1688  C   TRP A1201      17.494  13.654  71.668  1.00  0.00           C  
ATOM   1689  O   TRP A1201      18.091  12.637  72.035  1.00  0.00           O  
ATOM   1690  CB  TRP A1201      19.117  14.945  70.274  1.00  0.00           C  
ATOM   1691  CG  TRP A1201      19.765  14.820  68.941  1.00  0.00           C  
ATOM   1692  CD1 TRP A1201      19.731  15.725  67.925  1.00  0.00           C  
ATOM   1693  CD2 TRP A1201      20.505  13.695  68.455  1.00  0.00           C  
ATOM   1694  NE1 TRP A1201      20.408  15.237  66.834  1.00  0.00           N  
ATOM   1695  CE2 TRP A1201      20.893  13.991  67.132  1.00  0.00           C  
ATOM   1696  CE3 TRP A1201      20.879  12.464  69.012  1.00  0.00           C  
ATOM   1697  CZ2 TRP A1201      21.635  13.102  66.351  1.00  0.00           C  
ATOM   1698  CZ3 TRP A1201      21.617  11.580  68.241  1.00  0.00           C  
ATOM   1699  CH2 TRP A1201      21.988  11.905  66.923  1.00  0.00           C  
ATOM   1700  N   PHE A1202      16.600  14.274  72.429  1.00  0.00           N  
ATOM   1701  CA  PHE A1202      16.263  13.731  73.733  1.00  0.00           C  
ATOM   1702  C   PHE A1202      15.316  12.577  73.466  1.00  0.00           C  
ATOM   1703  O   PHE A1202      15.394  11.519  74.090  1.00  0.00           O  
ATOM   1704  CB  PHE A1202      15.539  14.757  74.596  1.00  0.00           C  
ATOM   1705  CG  PHE A1202      15.191  14.244  75.961  1.00  0.00           C  
ATOM   1706  CD1 PHE A1202      16.066  14.418  77.028  1.00  0.00           C  
ATOM   1707  CD2 PHE A1202      14.008  13.557  76.176  1.00  0.00           C  
ATOM   1708  CE1 PHE A1202      15.762  13.910  78.291  1.00  0.00           C  
ATOM   1709  CE2 PHE A1202      13.693  13.043  77.430  1.00  0.00           C  
ATOM   1710  CZ  PHE A1202      14.566  13.218  78.489  1.00  0.00           C  
ATOM   1711  N   ASP A1203      14.410  12.796  72.525  1.00  0.00           N  
ATOM   1712  CA  ASP A1203      13.429  11.785  72.182  1.00  0.00           C  
ATOM   1713  C   ASP A1203      14.055  10.628  71.425  1.00  0.00           C  
ATOM   1714  O   ASP A1203      13.699   9.470  71.640  1.00  0.00           O  
ATOM   1715  CB  ASP A1203      12.297  12.433  71.364  1.00  0.00           C  
ATOM   1716  CG  ASP A1203      11.890  11.616  70.136  1.00  0.00           C  
ATOM   1717  OD1 ASP A1203      11.661  10.385  70.244  1.00  0.00           O  
ATOM   1718  OD2 ASP A1203      11.787  12.232  69.053  1.00  0.00           O  
ATOM   1719  N   ALA A1204      14.997  10.956  70.545  1.00  0.00           N  
ATOM   1720  CA  ALA A1204      15.669   9.968  69.718  1.00  0.00           C  
ATOM   1721  C   ALA A1204      16.560   9.051  70.547  1.00  0.00           C  
ATOM   1722  O   ALA A1204      16.461   7.827  70.445  1.00  0.00           O  
ATOM   1723  CB  ALA A1204      16.483  10.668  68.632  1.00  0.00           C  
ATOM   1724  N   LEU A1205      17.409   9.634  71.388  1.00  0.00           N  
ATOM   1725  CA  LEU A1205      18.311   8.832  72.198  1.00  0.00           C  
ATOM   1726  C   LEU A1205      17.679   7.723  73.038  1.00  0.00           C  
ATOM   1727  O   LEU A1205      18.195   6.599  73.079  1.00  0.00           O  
ATOM   1728  CB  LEU A1205      19.167   9.746  73.066  1.00  0.00           C  
ATOM   1729  CG  LEU A1205      20.371  10.225  72.245  1.00  0.00           C  
ATOM   1730  CD1 LEU A1205      20.894  11.565  72.738  1.00  0.00           C  
ATOM   1731  CD2 LEU A1205      21.454   9.142  72.286  1.00  0.00           C  
ATOM   1732  N   PHE A1206      16.554   8.000  73.684  1.00  0.00           N  
ATOM   1733  CA  PHE A1206      15.944   6.973  74.508  1.00  0.00           C  
ATOM   1734  C   PHE A1206      15.384   5.807  73.742  1.00  0.00           C  
ATOM   1735  O   PHE A1206      14.867   4.856  74.351  1.00  0.00           O  
ATOM   1736  CB  PHE A1206      14.867   7.563  75.400  1.00  0.00           C  
ATOM   1737  CG  PHE A1206      15.416   8.192  76.632  1.00  0.00           C  
ATOM   1738  CD1 PHE A1206      15.828   9.523  76.626  1.00  0.00           C  
ATOM   1739  CD2 PHE A1206      15.596   7.432  77.786  1.00  0.00           C  
ATOM   1740  CE1 PHE A1206      16.418  10.093  77.750  1.00  0.00           C  
ATOM   1741  CE2 PHE A1206      16.183   7.981  78.915  1.00  0.00           C  
ATOM   1742  CZ  PHE A1206      16.598   9.320  78.899  1.00  0.00           C  
ATOM   1743  N   ASN A1207      15.501   5.865  72.416  1.00  0.00           N  
ATOM   1744  CA  ASN A1207      14.994   4.800  71.562  1.00  0.00           C  
ATOM   1745  C   ASN A1207      15.632   3.474  71.986  1.00  0.00           C  
ATOM   1746  O   ASN A1207      14.957   2.438  72.068  1.00  0.00           O  
ATOM   1747  CB  ASN A1207      15.296   5.129  70.088  1.00  0.00           C  
ATOM   1748  CG  ASN A1207      16.441   4.312  69.505  1.00  0.00           C  
ATOM   1749  OD1 ASN A1207      16.292   3.119  69.255  1.00  0.00           O  
ATOM   1750  ND2 ASN A1207      17.588   4.955  69.276  1.00  0.00           N  
ATOM   1751  N   TYR A1208      16.925   3.528  72.298  1.00  0.00           N  
ATOM   1752  CA  TYR A1208      17.689   2.358  72.702  1.00  0.00           C  
ATOM   1753  C   TYR A1208      17.118   1.567  73.867  1.00  0.00           C  
ATOM   1754  O   TYR A1208      17.351   0.363  73.972  1.00  0.00           O  
ATOM   1755  CB  TYR A1208      19.103   2.779  73.047  1.00  0.00           C  
ATOM   1756  CG  TYR A1208      19.821   3.473  71.922  1.00  0.00           C  
ATOM   1757  CD1 TYR A1208      19.865   2.911  70.645  1.00  0.00           C  
ATOM   1758  CD2 TYR A1208      20.478   4.674  72.137  1.00  0.00           C  
ATOM   1759  CE1 TYR A1208      20.551   3.533  69.606  1.00  0.00           C  
ATOM   1760  CE2 TYR A1208      21.170   5.306  71.110  1.00  0.00           C  
ATOM   1761  CZ  TYR A1208      21.207   4.731  69.844  1.00  0.00           C  
ATOM   1762  OH  TYR A1208      21.934   5.342  68.840  1.00  0.00           O  
ATOM   1763  N   ILE A1209      16.386   2.238  74.751  1.00  0.00           N  
ATOM   1764  CA  ILE A1209      15.795   1.575  75.907  1.00  0.00           C  
ATOM   1765  C   ILE A1209      14.312   1.288  75.721  1.00  0.00           C  
ATOM   1766  O   ILE A1209      13.845   0.198  76.038  1.00  0.00           O  
ATOM   1767  CB  ILE A1209      15.973   2.425  77.181  1.00  0.00           C  
ATOM   1768  CG1 ILE A1209      17.457   2.598  77.483  1.00  0.00           C  
ATOM   1769  CG2 ILE A1209      15.278   1.771  78.362  1.00  0.00           C  
ATOM   1770  CD1 ILE A1209      17.725   3.566  78.586  1.00  0.00           C  
ATOM   1771  N   SER A1210      13.560   2.256  75.214  1.00  0.00           N  
ATOM   1772  CA  SER A1210      12.135   2.023  75.036  1.00  0.00           C  
ATOM   1773  C   SER A1210      11.894   0.785  74.174  1.00  0.00           C  
ATOM   1774  O   SER A1210      11.039  -0.039  74.491  1.00  0.00           O  
ATOM   1775  CB  SER A1210      11.451   3.245  74.413  1.00  0.00           C  
ATOM   1776  OG  SER A1210      11.867   3.459  73.081  1.00  0.00           O  
ATOM   1777  N   ALA A1211      12.667   0.640  73.101  1.00  0.00           N  
ATOM   1778  CA  ALA A1211      12.524  -0.497  72.191  1.00  0.00           C  
ATOM   1779  C   ALA A1211      12.535  -1.858  72.879  1.00  0.00           C  
ATOM   1780  O   ALA A1211      11.824  -2.758  72.450  1.00  0.00           O  
ATOM   1781  CB  ALA A1211      13.616  -0.456  71.140  1.00  0.00           C  
ATOM   1782  N   LEU A1212      13.348  -2.010  73.929  1.00  0.00           N  
ATOM   1783  CA  LEU A1212      13.459  -3.278  74.655  1.00  0.00           C  
ATOM   1784  C   LEU A1212      12.127  -3.610  75.242  1.00  0.00           C  
ATOM   1785  O   LEU A1212      11.826  -4.758  75.538  1.00  0.00           O  
ATOM   1786  CB  LEU A1212      14.504  -3.183  75.751  1.00  0.00           C  
ATOM   1787  CG  LEU A1212      15.884  -3.057  75.126  1.00  0.00           C  
ATOM   1788  CD1 LEU A1212      16.926  -3.085  76.212  1.00  0.00           C  
ATOM   1789  CD2 LEU A1212      16.094  -4.203  74.138  1.00  0.00           C  
ATOM   1790  N   GLU A1213      11.355  -2.555  75.444  1.00  0.00           N  
ATOM   1791  CA  GLU A1213       9.988  -2.621  75.913  1.00  0.00           C  
ATOM   1792  C   GLU A1213       9.561  -3.840  76.717  1.00  0.00           C  
ATOM   1793  O   GLU A1213       8.796  -4.650  76.212  1.00  0.00           O  
ATOM   1794  CB  GLU A1213       9.118  -2.502  74.675  1.00  0.00           C  
ATOM   1795  CG  GLU A1213       7.661  -2.630  74.882  1.00  0.00           C  
ATOM   1796  CD  GLU A1213       6.979  -2.961  73.593  1.00  0.00           C  
ATOM   1797  OE1 GLU A1213       7.232  -2.243  72.594  1.00  0.00           O  
ATOM   1798  OE2 GLU A1213       6.200  -3.938  73.581  1.00  0.00           O  
ATOM   1799  N   ASP A1284      10.029  -3.971  77.953  1.00  0.00           N  
ATOM   1800  CA  ASP A1284       9.643  -5.101  78.827  1.00  0.00           C  
ATOM   1801  C   ASP A1284      10.612  -6.282  78.824  1.00  0.00           C  
ATOM   1802  O   ASP A1284      10.316  -7.355  79.337  1.00  0.00           O  
ATOM   1803  CB  ASP A1284       8.193  -5.564  78.535  1.00  0.00           C  
ATOM   1804  CG  ASP A1284       8.104  -6.999  78.016  1.00  0.00           C  
ATOM   1805  OD1 ASP A1284       8.624  -7.285  76.911  1.00  0.00           O  
ATOM   1806  OD2 ASP A1284       7.497  -7.844  78.713  1.00  0.00           O  
ATOM   1807  N   LYS A1285      11.786  -6.046  78.253  1.00  0.00           N  
ATOM   1808  CA  LYS A1285      12.865  -7.013  78.208  1.00  0.00           C  
ATOM   1809  C   LYS A1285      14.129  -6.237  78.572  1.00  0.00           C  
ATOM   1810  O   LYS A1285      15.243  -6.773  78.512  1.00  0.00           O  
ATOM   1811  CB  LYS A1285      12.997  -7.613  76.816  1.00  0.00           C  
ATOM   1812  CG  LYS A1285      11.908  -8.607  76.459  1.00  0.00           C  
ATOM   1813  CD  LYS A1285      12.224  -9.275  75.124  1.00  0.00           C  
ATOM   1814  CE  LYS A1285      11.276 -10.424  74.817  1.00  0.00           C  
ATOM   1815  NZ  LYS A1285      11.689 -11.162  73.588  1.00  0.00           N  
ATOM   1816  N   VAL A1286      13.926  -4.967  78.944  1.00  0.00           N  
ATOM   1817  CA  VAL A1286      14.990  -4.044  79.346  1.00  0.00           C  
ATOM   1818  C   VAL A1286      15.937  -4.725  80.289  1.00  0.00           C  
ATOM   1819  O   VAL A1286      17.143  -4.740  80.082  1.00  0.00           O  
ATOM   1820  CB  VAL A1286      14.459  -2.856  80.146  1.00  0.00           C  
ATOM   1821  CG1 VAL A1286      14.725  -1.554  79.410  1.00  0.00           C  
ATOM   1822  CG2 VAL A1286      12.999  -3.065  80.451  1.00  0.00           C  
ATOM   1823  N   GLU A1287      15.357  -5.269  81.352  1.00  0.00           N  
ATOM   1824  CA  GLU A1287      16.093  -5.961  82.393  1.00  0.00           C  
ATOM   1825  C   GLU A1287      17.071  -7.018  81.880  1.00  0.00           C  
ATOM   1826  O   GLU A1287      18.164  -7.171  82.440  1.00  0.00           O  
ATOM   1827  CB  GLU A1287      15.097  -6.560  83.389  1.00  0.00           C  
ATOM   1828  CG  GLU A1287      14.116  -5.508  83.944  1.00  0.00           C  
ATOM   1829  CD  GLU A1287      14.811  -4.416  84.752  1.00  0.00           C  
ATOM   1830  OE1 GLU A1287      15.859  -3.907  84.303  1.00  0.00           O  
ATOM   1831  OE2 GLU A1287      14.310  -4.053  85.838  1.00  0.00           O  
ATOM   1832  N   ILE A1288      16.724  -7.741  80.818  1.00  0.00           N  
ATOM   1833  CA  ILE A1288      17.681  -8.727  80.357  1.00  0.00           C  
ATOM   1834  C   ILE A1288      18.693  -8.125  79.383  1.00  0.00           C  
ATOM   1835  O   ILE A1288      19.881  -8.460  79.423  1.00  0.00           O  
ATOM   1836  CB  ILE A1288      17.006 -10.022  79.743  1.00  0.00           C  
ATOM   1837  CG1 ILE A1288      17.702 -10.403  78.445  1.00  0.00           C  
ATOM   1838  CG2 ILE A1288      15.514  -9.843  79.516  1.00  0.00           C  
ATOM   1839  CD1 ILE A1288      17.033 -11.521  77.731  1.00  0.00           C  
ATOM   1840  N   TYR A1289      18.255  -7.201  78.545  1.00  0.00           N  
ATOM   1841  CA  TYR A1289      19.188  -6.640  77.580  1.00  0.00           C  
ATOM   1842  C   TYR A1289      19.731  -5.255  77.835  1.00  0.00           C  
ATOM   1843  O   TYR A1289      20.826  -4.958  77.370  1.00  0.00           O  
ATOM   1844  CB  TYR A1289      18.567  -6.584  76.172  1.00  0.00           C  
ATOM   1845  CG  TYR A1289      18.108  -7.897  75.627  1.00  0.00           C  
ATOM   1846  CD1 TYR A1289      19.027  -8.862  75.223  1.00  0.00           C  
ATOM   1847  CD2 TYR A1289      16.749  -8.217  75.598  1.00  0.00           C  
ATOM   1848  CE1 TYR A1289      18.604 -10.124  74.816  1.00  0.00           C  
ATOM   1849  CE2 TYR A1289      16.314  -9.473  75.194  1.00  0.00           C  
ATOM   1850  CZ  TYR A1289      17.245 -10.421  74.811  1.00  0.00           C  
ATOM   1851  OH  TYR A1289      16.829 -11.681  74.482  1.00  0.00           O  
ATOM   1852  N   TRP A1290      19.013  -4.417  78.581  1.00  0.00           N  
ATOM   1853  CA  TRP A1290      19.447  -3.034  78.675  1.00  0.00           C  
ATOM   1854  C   TRP A1290      20.907  -2.674  78.540  1.00  0.00           C  
ATOM   1855  O   TRP A1290      21.368  -2.453  77.410  1.00  0.00           O  
ATOM   1856  CB  TRP A1290      18.897  -2.250  79.861  1.00  0.00           C  
ATOM   1857  CG  TRP A1290      19.463  -0.828  79.799  1.00  0.00           C  
ATOM   1858  CD1 TRP A1290      19.956  -0.100  80.842  1.00  0.00           C  
ATOM   1859  CD2 TRP A1290      19.808  -0.086  78.611  1.00  0.00           C  
ATOM   1860  NE1 TRP A1290      20.605   1.019  80.385  1.00  0.00           N  
ATOM   1861  CE2 TRP A1290      20.529   1.051  79.021  1.00  0.00           C  
ATOM   1862  CE3 TRP A1290      19.589  -0.285  77.237  1.00  0.00           C  
ATOM   1863  CZ2 TRP A1290      21.037   1.982  78.112  1.00  0.00           C  
ATOM   1864  CZ3 TRP A1290      20.096   0.639  76.333  1.00  0.00           C  
ATOM   1865  CH2 TRP A1290      20.812   1.755  76.771  1.00  0.00           C  
ATOM   1866  N   PRO A1291      21.664  -2.624  79.649  1.00  0.00           N  
ATOM   1867  CA  PRO A1291      23.067  -2.235  79.417  1.00  0.00           C  
ATOM   1868  C   PRO A1291      23.528  -2.668  78.008  1.00  0.00           C  
ATOM   1869  O   PRO A1291      23.921  -3.816  77.778  1.00  0.00           O  
ATOM   1870  CB  PRO A1291      23.812  -2.929  80.547  1.00  0.00           C  
ATOM   1871  CG  PRO A1291      22.754  -3.115  81.601  1.00  0.00           C  
ATOM   1872  CD  PRO A1291      21.549  -3.518  80.812  1.00  0.00           C  
ATOM   1873  N   ALA A1292      23.409  -1.741  77.056  1.00  0.00           N  
ATOM   1874  CA  ALA A1292      23.775  -1.996  75.666  1.00  0.00           C  
ATOM   1875  C   ALA A1292      25.259  -2.265  75.629  1.00  0.00           C  
ATOM   1876  O   ALA A1292      26.034  -1.489  76.170  1.00  0.00           O  
ATOM   1877  CB  ALA A1292      23.440  -0.782  74.801  1.00  0.00           C  
ATOM   1878  N   ASP A1293      25.662  -3.359  75.000  1.00  0.00           N  
ATOM   1879  CA  ASP A1293      27.080  -3.683  74.936  1.00  0.00           C  
ATOM   1880  C   ASP A1293      27.789  -2.901  73.847  1.00  0.00           C  
ATOM   1881  O   ASP A1293      28.972  -2.586  73.980  1.00  0.00           O  
ATOM   1882  CB  ASP A1293      27.258  -5.179  74.724  1.00  0.00           C  
ATOM   1883  CG  ASP A1293      26.543  -5.988  75.776  1.00  0.00           C  
ATOM   1884  OD1 ASP A1293      26.984  -5.956  76.948  1.00  0.00           O  
ATOM   1885  OD2 ASP A1293      25.529  -6.638  75.436  1.00  0.00           O  
ATOM   1886  N   LEU A1294      27.067  -2.574  72.776  1.00  0.00           N  
ATOM   1887  CA  LEU A1294      27.665  -1.812  71.687  1.00  0.00           C  
ATOM   1888  C   LEU A1294      26.678  -0.897  70.988  1.00  0.00           C  
ATOM   1889  O   LEU A1294      25.726  -1.369  70.385  1.00  0.00           O  
ATOM   1890  CB  LEU A1294      28.266  -2.750  70.641  1.00  0.00           C  
ATOM   1891  CG  LEU A1294      29.549  -2.348  69.895  1.00  0.00           C  
ATOM   1892  CD1 LEU A1294      29.638  -3.138  68.593  1.00  0.00           C  
ATOM   1893  CD2 LEU A1294      29.577  -0.850  69.599  1.00  0.00           C  
ATOM   1894  N   HIS A1295      26.907   0.410  71.091  1.00  0.00           N  
ATOM   1895  CA  HIS A1295      26.098   1.424  70.413  1.00  0.00           C  
ATOM   1896  C   HIS A1295      26.969   1.805  69.215  1.00  0.00           C  
ATOM   1897  O   HIS A1295      28.030   2.397  69.403  1.00  0.00           O  
ATOM   1898  CB  HIS A1295      25.919   2.703  71.262  1.00  0.00           C  
ATOM   1899  CG  HIS A1295      24.724   2.702  72.174  1.00  0.00           C  
ATOM   1900  ND1 HIS A1295      23.557   2.021  71.890  1.00  0.00           N  
ATOM   1901  CD2 HIS A1295      24.496   3.365  73.335  1.00  0.00           C  
ATOM   1902  CE1 HIS A1295      22.667   2.265  72.835  1.00  0.00           C  
ATOM   1903  NE2 HIS A1295      23.211   3.078  73.723  1.00  0.00           N  
ATOM   1904  N   LEU A1296      26.566   1.455  67.998  1.00  0.00           N  
ATOM   1905  CA  LEU A1296      27.357   1.840  66.831  1.00  0.00           C  
ATOM   1906  C   LEU A1296      26.792   3.136  66.248  1.00  0.00           C  
ATOM   1907  O   LEU A1296      25.589   3.251  66.025  1.00  0.00           O  
ATOM   1908  CB  LEU A1296      27.351   0.739  65.764  1.00  0.00           C  
ATOM   1909  CG  LEU A1296      28.385  -0.384  65.906  1.00  0.00           C  
ATOM   1910  CD1 LEU A1296      27.957  -1.571  65.063  1.00  0.00           C  
ATOM   1911  CD2 LEU A1296      29.773   0.083  65.487  1.00  0.00           C  
ATOM   1912  N   VAL A1297      27.664   4.115  66.030  1.00  0.00           N  
ATOM   1913  CA  VAL A1297      27.265   5.397  65.463  1.00  0.00           C  
ATOM   1914  C   VAL A1297      28.370   5.963  64.569  1.00  0.00           C  
ATOM   1915  O   VAL A1297      29.469   5.406  64.467  1.00  0.00           O  
ATOM   1916  CB  VAL A1297      26.998   6.448  66.558  1.00  0.00           C  
ATOM   1917  CG1 VAL A1297      26.004   5.909  67.572  1.00  0.00           C  
ATOM   1918  CG2 VAL A1297      28.321   6.854  67.219  1.00  0.00           C  
ATOM   1919  N   GLY A1298      28.072   7.084  63.929  1.00  0.00           N  
ATOM   1920  CA  GLY A1298      29.051   7.721  63.082  1.00  0.00           C  
ATOM   1921  C   GLY A1298      29.640   8.896  63.820  1.00  0.00           C  
ATOM   1922  O   GLY A1298      29.033   9.419  64.739  1.00  0.00           O  
ATOM   1923  N   LYS A1299      30.838   9.292  63.419  1.00  0.00           N  
ATOM   1924  CA  LYS A1299      31.554  10.420  64.000  1.00  0.00           C  
ATOM   1925  C   LYS A1299      30.584  11.557  64.315  1.00  0.00           C  
ATOM   1926  O   LYS A1299      30.434  11.994  65.452  1.00  0.00           O  
ATOM   1927  CB  LYS A1299      32.589  10.902  62.984  1.00  0.00           C  
ATOM   1928  CG  LYS A1299      34.021  10.917  63.489  1.00  0.00           C  
ATOM   1929  CD  LYS A1299      35.060  10.761  62.353  1.00  0.00           C  
ATOM   1930  CE  LYS A1299      35.017  11.880  61.308  1.00  0.00           C  
ATOM   1931  NZ  LYS A1299      33.850  11.761  60.387  1.00  0.00           N  
ATOM   1932  N   ASP A1300      29.917  12.011  63.268  1.00  0.00           N  
ATOM   1933  CA  ASP A1300      28.970  13.106  63.331  1.00  0.00           C  
ATOM   1934  C   ASP A1300      28.007  13.133  64.511  1.00  0.00           C  
ATOM   1935  O   ASP A1300      27.619  14.213  64.947  1.00  0.00           O  
ATOM   1936  CB  ASP A1300      28.179  13.158  62.024  1.00  0.00           C  
ATOM   1937  CG  ASP A1300      27.306  11.952  61.837  1.00  0.00           C  
ATOM   1938  OD1 ASP A1300      27.821  10.822  61.948  1.00  0.00           O  
ATOM   1939  OD2 ASP A1300      26.100  12.138  61.583  1.00  0.00           O  
ATOM   1940  N   ILE A1301      27.598  11.985  65.040  1.00  0.00           N  
ATOM   1941  CA  ILE A1301      26.666  12.046  66.163  1.00  0.00           C  
ATOM   1942  C   ILE A1301      27.247  11.562  67.481  1.00  0.00           C  
ATOM   1943  O   ILE A1301      26.512  11.329  68.447  1.00  0.00           O  
ATOM   1944  CB  ILE A1301      25.347  11.279  65.878  1.00  0.00           C  
ATOM   1945  CG1 ILE A1301      25.603   9.774  65.716  1.00  0.00           C  
ATOM   1946  CG2 ILE A1301      24.667  11.888  64.669  1.00  0.00           C  
ATOM   1947  CD1 ILE A1301      26.145   9.374  64.384  1.00  0.00           C  
ATOM   1948  N   LEU A1302      28.572  11.459  67.520  1.00  0.00           N  
ATOM   1949  CA  LEU A1302      29.289  10.991  68.696  1.00  0.00           C  
ATOM   1950  C   LEU A1302      29.017  11.748  69.987  1.00  0.00           C  
ATOM   1951  O   LEU A1302      28.833  11.135  71.043  1.00  0.00           O  
ATOM   1952  CB  LEU A1302      30.790  11.013  68.432  1.00  0.00           C  
ATOM   1953  CG  LEU A1302      31.651  10.563  69.612  1.00  0.00           C  
ATOM   1954  CD1 LEU A1302      31.274   9.138  69.980  1.00  0.00           C  
ATOM   1955  CD2 LEU A1302      33.130  10.642  69.253  1.00  0.00           C  
ATOM   1956  N   ARG A1303      28.994  13.074  69.913  1.00  0.00           N  
ATOM   1957  CA  ARG A1303      28.784  13.891  71.108  1.00  0.00           C  
ATOM   1958  C   ARG A1303      27.501  13.578  71.856  1.00  0.00           C  
ATOM   1959  O   ARG A1303      27.517  13.452  73.071  1.00  0.00           O  
ATOM   1960  CB  ARG A1303      28.820  15.375  70.743  1.00  0.00           C  
ATOM   1961  CG  ARG A1303      29.276  16.261  71.876  1.00  0.00           C  
ATOM   1962  CD  ARG A1303      29.899  17.539  71.349  1.00  0.00           C  
ATOM   1963  NE  ARG A1303      28.904  18.539  70.978  1.00  0.00           N  
ATOM   1964  CZ  ARG A1303      29.201  19.702  70.408  1.00  0.00           C  
ATOM   1965  NH1 ARG A1303      30.465  20.010  70.142  1.00  0.00           N  
ATOM   1966  NH2 ARG A1303      28.237  20.561  70.106  1.00  0.00           N  
ATOM   1967  N   PHE A1304      26.396  13.445  71.135  1.00  0.00           N  
ATOM   1968  CA  PHE A1304      25.120  13.152  71.772  1.00  0.00           C  
ATOM   1969  C   PHE A1304      25.136  11.812  72.493  1.00  0.00           C  
ATOM   1970  O   PHE A1304      24.474  11.635  73.516  1.00  0.00           O  
ATOM   1971  CB  PHE A1304      23.988  13.094  70.746  1.00  0.00           C  
ATOM   1972  CG  PHE A1304      23.879  14.303  69.869  1.00  0.00           C  
ATOM   1973  CD1 PHE A1304      24.771  14.504  68.823  1.00  0.00           C  
ATOM   1974  CD2 PHE A1304      22.843  15.213  70.049  1.00  0.00           C  
ATOM   1975  CE1 PHE A1304      24.621  15.589  67.969  1.00  0.00           C  
ATOM   1976  CE2 PHE A1304      22.692  16.297  69.198  1.00  0.00           C  
ATOM   1977  CZ  PHE A1304      23.581  16.484  68.158  1.00  0.00           C  
ATOM   1978  N   HIS A1306      25.877  10.858  71.946  1.00  0.00           N  
ATOM   1979  CA  HIS A1306      25.933   9.534  72.541  1.00  0.00           C  
ATOM   1980  C   HIS A1306      26.908   9.374  73.705  1.00  0.00           C  
ATOM   1981  O   HIS A1306      26.659   8.586  74.621  1.00  0.00           O  
ATOM   1982  CB  HIS A1306      26.242   8.482  71.472  1.00  0.00           C  
ATOM   1983  CG  HIS A1306      25.090   8.186  70.560  1.00  0.00           C  
ATOM   1984  ND1 HIS A1306      24.828   8.918  69.422  1.00  0.00           N  
ATOM   1985  CD2 HIS A1306      24.136   7.226  70.616  1.00  0.00           C  
ATOM   1986  CE1 HIS A1306      23.765   8.420  68.816  1.00  0.00           C  
ATOM   1987  NE2 HIS A1306      23.326   7.393  69.521  1.00  0.00           N  
ATOM   1988  N   THR A1310      28.009  10.114  73.691  1.00  0.00           N  
ATOM   1989  CA  THR A1310      28.979   9.970  74.768  1.00  0.00           C  
ATOM   1990  C   THR A1310      28.958  11.089  75.803  1.00  0.00           C  
ATOM   1991  O   THR A1310      29.668  11.025  76.804  1.00  0.00           O  
ATOM   1992  CB  THR A1310      30.402   9.822  74.199  1.00  0.00           C  
ATOM   1993  OG1 THR A1310      30.703  10.954  73.377  1.00  0.00           O  
ATOM   1994  CG2 THR A1310      30.502   8.546  73.361  1.00  0.00           C  
ATOM   1995  N   VAL A1311      28.143  12.113  75.574  1.00  0.00           N  
ATOM   1996  CA  VAL A1311      28.044  13.219  76.520  1.00  0.00           C  
ATOM   1997  C   VAL A1311      26.619  13.346  77.048  1.00  0.00           C  
ATOM   1998  O   VAL A1311      26.338  13.030  78.193  1.00  0.00           O  
ATOM   1999  CB  VAL A1311      28.477  14.559  75.869  1.00  0.00           C  
ATOM   2000  CG1 VAL A1311      28.061  15.727  76.746  1.00  0.00           C  
ATOM   2001  CG2 VAL A1311      29.994  14.580  75.675  1.00  0.00           C  
ATOM   2002  N   TYR A1312      25.718  13.804  76.199  1.00  0.00           N  
ATOM   2003  CA  TYR A1312      24.330  13.970  76.588  1.00  0.00           C  
ATOM   2004  C   TYR A1312      23.741  12.642  77.075  1.00  0.00           C  
ATOM   2005  O   TYR A1312      23.247  12.541  78.204  1.00  0.00           O  
ATOM   2006  CB  TYR A1312      23.537  14.499  75.392  1.00  0.00           C  
ATOM   2007  CG  TYR A1312      24.108  15.761  74.779  1.00  0.00           C  
ATOM   2008  CD1 TYR A1312      23.649  16.231  73.552  1.00  0.00           C  
ATOM   2009  CD2 TYR A1312      25.089  16.500  75.434  1.00  0.00           C  
ATOM   2010  CE1 TYR A1312      24.156  17.411  72.992  1.00  0.00           C  
ATOM   2011  CE2 TYR A1312      25.601  17.676  74.884  1.00  0.00           C  
ATOM   2012  CZ  TYR A1312      25.131  18.124  73.665  1.00  0.00           C  
ATOM   2013  OH  TYR A1312      25.649  19.271  73.117  1.00  0.00           O  
ATOM   2014  N   TRP A1314      23.804  11.626  76.218  1.00  0.00           N  
ATOM   2015  CA  TRP A1314      23.287  10.302  76.540  1.00  0.00           C  
ATOM   2016  C   TRP A1314      23.649   9.800  77.950  1.00  0.00           C  
ATOM   2017  O   TRP A1314      22.759   9.460  78.723  1.00  0.00           O  
ATOM   2018  CB  TRP A1314      23.768   9.286  75.500  1.00  0.00           C  
ATOM   2019  CG  TRP A1314      23.059   7.958  75.551  1.00  0.00           C  
ATOM   2020  CD1 TRP A1314      23.599   6.730  75.281  1.00  0.00           C  
ATOM   2021  CD2 TRP A1314      21.664   7.729  75.818  1.00  0.00           C  
ATOM   2022  NE1 TRP A1314      22.631   5.752  75.361  1.00  0.00           N  
ATOM   2023  CE2 TRP A1314      21.435   6.337  75.689  1.00  0.00           C  
ATOM   2024  CE3 TRP A1314      20.584   8.563  76.150  1.00  0.00           C  
ATOM   2025  CZ2 TRP A1314      20.172   5.765  75.877  1.00  0.00           C  
ATOM   2026  CZ3 TRP A1314      19.326   7.989  76.334  1.00  0.00           C  
ATOM   2027  CH2 TRP A1314      19.135   6.607  76.197  1.00  0.00           C  
ATOM   2028  N   PRO A1316      24.955   9.746  78.301  1.00  0.00           N  
ATOM   2029  CA  PRO A1316      25.403   9.278  79.624  1.00  0.00           C  
ATOM   2030  C   PRO A1316      24.823  10.087  80.782  1.00  0.00           C  
ATOM   2031  O   PRO A1316      24.368   9.527  81.789  1.00  0.00           O  
ATOM   2032  CB  PRO A1316      26.922   9.441  79.561  1.00  0.00           C  
ATOM   2033  CG  PRO A1316      27.233   9.382  78.101  1.00  0.00           C  
ATOM   2034  CD  PRO A1316      26.112  10.169  77.491  1.00  0.00           C  
ATOM   2035  N   ALA A1317      24.863  11.410  80.621  1.00  0.00           N  
ATOM   2036  CA  ALA A1317      24.372  12.353  81.617  1.00  0.00           C  
ATOM   2037  C   ALA A1317      22.895  12.169  81.903  1.00  0.00           C  
ATOM   2038  O   ALA A1317      22.461  12.308  83.048  1.00  0.00           O  
ATOM   2039  CB  ALA A1317      24.629  13.755  81.156  1.00  0.00           C  
ATOM   2040  N   PHE A1318      22.119  11.879  80.863  1.00  0.00           N  
ATOM   2041  CA  PHE A1318      20.688  11.669  81.041  1.00  0.00           C  
ATOM   2042  C   PHE A1318      20.547  10.356  81.787  1.00  0.00           C  
ATOM   2043  O   PHE A1318      19.692  10.192  82.646  1.00  0.00           O  
ATOM   2044  CB  PHE A1318      19.958  11.535  79.692  1.00  0.00           C  
ATOM   2045  CG  PHE A1318      19.933  12.790  78.857  1.00  0.00           C  
ATOM   2046  CD1 PHE A1318      19.603  12.716  77.500  1.00  0.00           C  
ATOM   2047  CD2 PHE A1318      20.241  14.036  79.405  1.00  0.00           C  
ATOM   2048  CE1 PHE A1318      19.580  13.873  76.688  1.00  0.00           C  
ATOM   2049  CE2 PHE A1318      20.222  15.199  78.610  1.00  0.00           C  
ATOM   2050  CZ  PHE A1318      19.890  15.116  77.245  1.00  0.00           C  
ATOM   2051  N   LEU A1319      21.403   9.409  81.458  1.00  0.00           N  
ATOM   2052  CA  LEU A1319      21.313   8.116  82.097  1.00  0.00           C  
ATOM   2053  C   LEU A1319      21.690   8.195  83.569  1.00  0.00           C  
ATOM   2054  O   LEU A1319      21.077   7.527  84.417  1.00  0.00           O  
ATOM   2055  CB  LEU A1319      22.172   7.105  81.329  1.00  0.00           C  
ATOM   2056  CG  LEU A1319      21.560   6.784  79.945  1.00  0.00           C  
ATOM   2057  CD1 LEU A1319      22.482   5.891  79.115  1.00  0.00           C  
ATOM   2058  CD2 LEU A1319      20.206   6.114  80.148  1.00  0.00           C  
ATOM   2059  N   MET A1321      22.683   9.023  83.876  1.00  0.00           N  
ATOM   2060  CA  MET A1321      23.110   9.186  85.255  1.00  0.00           C  
ATOM   2061  C   MET A1321      21.984   9.828  86.054  1.00  0.00           C  
ATOM   2062  O   MET A1321      21.600   9.319  87.109  1.00  0.00           O  
ATOM   2063  CB  MET A1321      24.370  10.048  85.333  1.00  0.00           C  
ATOM   2064  CG  MET A1321      25.584   9.387  84.747  1.00  0.00           C  
ATOM   2065  SD  MET A1321      26.899  10.529  84.427  1.00  0.00           S  
ATOM   2066  CE  MET A1321      28.299   9.538  84.682  1.00  0.00           C  
ATOM   2067  N   SER A1322      21.442  10.932  85.546  1.00  0.00           N  
ATOM   2068  CA  SER A1322      20.363  11.607  86.249  1.00  0.00           C  
ATOM   2069  C   SER A1322      19.234  10.614  86.569  1.00  0.00           C  
ATOM   2070  O   SER A1322      18.731  10.574  87.694  1.00  0.00           O  
ATOM   2071  CB  SER A1322      19.828  12.771  85.419  1.00  0.00           C  
ATOM   2072  OG  SER A1322      18.717  12.361  84.651  1.00  0.00           O  
ATOM   2073  N   LEU A1323      18.840   9.804  85.594  1.00  0.00           N  
ATOM   2074  CA  LEU A1323      17.780   8.820  85.825  1.00  0.00           C  
ATOM   2075  C   LEU A1323      18.226   7.621  86.684  1.00  0.00           C  
ATOM   2076  O   LEU A1323      17.400   6.805  87.102  1.00  0.00           O  
ATOM   2077  CB  LEU A1323      17.253   8.297  84.487  1.00  0.00           C  
ATOM   2078  CG  LEU A1323      16.204   9.130  83.755  1.00  0.00           C  
ATOM   2079  CD1 LEU A1323      16.088   8.676  82.296  1.00  0.00           C  
ATOM   2080  CD2 LEU A1323      14.877   8.982  84.483  1.00  0.00           C  
ATOM   2081  N   GLY A1324      19.525   7.505  86.939  1.00  0.00           N  
ATOM   2082  CA  GLY A1324      20.002   6.380  87.718  1.00  0.00           C  
ATOM   2083  C   GLY A1324      19.923   5.077  86.935  1.00  0.00           C  
ATOM   2084  O   GLY A1324      19.628   4.020  87.494  1.00  0.00           O  
ATOM   2085  N   TYR A1341      20.179   5.148  85.630  1.00  0.00           N  
ATOM   2086  CA  TYR A1341      20.153   3.958  84.772  1.00  0.00           C  
ATOM   2087  C   TYR A1341      21.570   3.461  84.470  1.00  0.00           C  
ATOM   2088  O   TYR A1341      22.535   4.219  84.519  1.00  0.00           O  
ATOM   2089  CB  TYR A1341      19.455   4.258  83.439  1.00  0.00           C  
ATOM   2090  CG  TYR A1341      17.959   4.484  83.529  1.00  0.00           C  
ATOM   2091  CD1 TYR A1341      17.249   5.008  82.440  1.00  0.00           C  
ATOM   2092  CD2 TYR A1341      17.252   4.195  84.695  1.00  0.00           C  
ATOM   2093  CE1 TYR A1341      15.878   5.244  82.514  1.00  0.00           C  
ATOM   2094  CE2 TYR A1341      15.882   4.426  84.774  1.00  0.00           C  
ATOM   2095  CZ  TYR A1341      15.207   4.952  83.681  1.00  0.00           C  
ATOM   2096  OH  TYR A1341      13.860   5.192  83.764  1.00  0.00           O  
ATOM   2097  N   GLU A1342      21.686   2.178  84.163  1.00  0.00           N  
ATOM   2098  CA  GLU A1342      22.971   1.602  83.814  1.00  0.00           C  
ATOM   2099  C   GLU A1342      23.420   2.311  82.525  1.00  0.00           C  
ATOM   2100  O   GLU A1342      22.588   2.757  81.733  1.00  0.00           O  
ATOM   2101  CB  GLU A1342      22.806   0.111  83.541  1.00  0.00           C  
ATOM   2102  CG  GLU A1342      23.968  -0.735  83.972  1.00  0.00           C  
ATOM   2103  CD  GLU A1342      23.947  -1.003  85.461  1.00  0.00           C  
ATOM   2104  OE1 GLU A1342      22.881  -1.420  85.955  1.00  0.00           O  
ATOM   2105  OE2 GLU A1342      24.982  -0.809  86.137  1.00  0.00           O  
ATOM   2106  N   LEU A1344      24.727   2.419  82.313  1.00  0.00           N  
ATOM   2107  CA  LEU A1344      25.245   3.068  81.113  1.00  0.00           C  
ATOM   2108  C   LEU A1344      25.667   2.047  80.044  1.00  0.00           C  
ATOM   2109  O   LEU A1344      26.034   0.912  80.355  1.00  0.00           O  
ATOM   2110  CB  LEU A1344      26.446   3.938  81.463  1.00  0.00           C  
ATOM   2111  CG  LEU A1344      26.338   4.978  82.573  1.00  0.00           C  
ATOM   2112  CD1 LEU A1344      27.643   5.746  82.592  1.00  0.00           C  
ATOM   2113  CD2 LEU A1344      25.178   5.945  82.347  1.00  0.00           C  
ATOM   2114  N   PRO A1345      25.623   2.442  78.763  1.00  0.00           N  
ATOM   2115  CA  PRO A1345      26.025   1.493  77.718  1.00  0.00           C  
ATOM   2116  C   PRO A1345      27.482   1.111  77.968  1.00  0.00           C  
ATOM   2117  O   PRO A1345      28.238   1.892  78.525  1.00  0.00           O  
ATOM   2118  CB  PRO A1345      25.858   2.304  76.427  1.00  0.00           C  
ATOM   2119  CG  PRO A1345      24.835   3.344  76.788  1.00  0.00           C  
ATOM   2120  CD  PRO A1345      25.266   3.747  78.177  1.00  0.00           C  
ATOM   2121  N   LYS A1347      27.886  -0.080  77.568  1.00  0.00           N  
ATOM   2122  CA  LYS A1347      29.261  -0.475  77.793  1.00  0.00           C  
ATOM   2123  C   LYS A1347      30.186   0.148  76.782  1.00  0.00           C  
ATOM   2124  O   LYS A1347      31.319   0.479  77.103  1.00  0.00           O  
ATOM   2125  CB  LYS A1347      29.384  -1.992  77.770  1.00  0.00           C  
ATOM   2126  CG  LYS A1347      28.800  -2.636  79.023  1.00  0.00           C  
ATOM   2127  CD  LYS A1347      29.683  -2.340  80.244  1.00  0.00           C  
ATOM   2128  CE  LYS A1347      28.909  -2.385  81.566  1.00  0.00           C  
ATOM   2129  NZ  LYS A1347      28.078  -1.151  81.781  1.00  0.00           N  
ATOM   2130  N   LYS A1348      29.701   0.334  75.562  1.00  0.00           N  
ATOM   2131  CA  LYS A1348      30.530   0.911  74.518  1.00  0.00           C  
ATOM   2132  C   LYS A1348      29.764   1.732  73.476  1.00  0.00           C  
ATOM   2133  O   LYS A1348      28.574   1.538  73.251  1.00  0.00           O  
ATOM   2134  CB  LYS A1348      31.322  -0.201  73.811  1.00  0.00           C  
ATOM   2135  CG  LYS A1348      32.271   0.311  72.725  1.00  0.00           C  
ATOM   2136  CD  LYS A1348      33.169  -0.786  72.176  1.00  0.00           C  
ATOM   2137  CE  LYS A1348      34.132  -1.308  73.232  1.00  0.00           C  
ATOM   2138  NZ  LYS A1348      34.929  -2.475  72.748  1.00  0.00           N  
ATOM   2139  N   VAL A1349      30.479   2.664  72.863  1.00  0.00           N  
ATOM   2140  CA  VAL A1349      29.953   3.512  71.818  1.00  0.00           C  
ATOM   2141  C   VAL A1349      31.110   3.668  70.851  1.00  0.00           C  
ATOM   2142  O   VAL A1349      32.096   4.318  71.176  1.00  0.00           O  
ATOM   2143  CB  VAL A1349      29.570   4.893  72.334  1.00  0.00           C  
ATOM   2144  CG1 VAL A1349      29.214   5.786  71.151  1.00  0.00           C  
ATOM   2145  CG2 VAL A1349      28.394   4.791  73.279  1.00  0.00           C  
ATOM   2146  N   PHE A1350      30.988   3.062  69.672  1.00  0.00           N  
ATOM   2147  CA  PHE A1350      32.044   3.100  68.653  1.00  0.00           C  
ATOM   2148  C   PHE A1350      31.692   3.996  67.461  1.00  0.00           C  
ATOM   2149  O   PHE A1350      30.820   3.672  66.653  1.00  0.00           O  
ATOM   2150  CB  PHE A1350      32.346   1.682  68.158  1.00  0.00           C  
ATOM   2151  CG  PHE A1350      33.665   1.562  67.481  1.00  0.00           C  
ATOM   2152  CD1 PHE A1350      34.634   0.694  67.973  1.00  0.00           C  
ATOM   2153  CD2 PHE A1350      33.981   2.383  66.396  1.00  0.00           C  
ATOM   2154  CE1 PHE A1350      35.901   0.649  67.401  1.00  0.00           C  
ATOM   2155  CE2 PHE A1350      35.249   2.349  65.808  1.00  0.00           C  
ATOM   2156  CZ  PHE A1350      36.212   1.484  66.312  1.00  0.00           C  
ATOM   2157  N   ALA A1351      32.389   5.120  67.350  1.00  0.00           N  
ATOM   2158  CA  ALA A1351      32.138   6.069  66.273  1.00  0.00           C  
ATOM   2159  C   ALA A1351      33.030   5.794  65.073  1.00  0.00           C  
ATOM   2160  O   ALA A1351      34.224   6.110  65.093  1.00  0.00           O  
ATOM   2161  CB  ALA A1351      32.363   7.494  66.778  1.00  0.00           C  
ATOM   2162  N   HIS A1352      32.447   5.214  64.026  1.00  0.00           N  
ATOM   2163  CA  HIS A1352      33.191   4.897  62.813  1.00  0.00           C  
ATOM   2164  C   HIS A1352      33.412   6.125  61.931  1.00  0.00           C  
ATOM   2165  O   HIS A1352      32.883   7.194  62.196  1.00  0.00           O  
ATOM   2166  CB  HIS A1352      32.462   3.817  62.009  1.00  0.00           C  
ATOM   2167  CG  HIS A1352      31.157   4.270  61.426  1.00  0.00           C  
ATOM   2168  ND1 HIS A1352      29.978   3.576  61.611  1.00  0.00           N  
ATOM   2169  CD2 HIS A1352      30.841   5.352  60.676  1.00  0.00           C  
ATOM   2170  CE1 HIS A1352      28.995   4.215  61.004  1.00  0.00           C  
ATOM   2171  NE2 HIS A1352      29.492   5.295  60.429  1.00  0.00           N  
ATOM   2172  N   GLY A1356      34.191   5.940  60.870  1.00  0.00           N  
ATOM   2173  CA  GLY A1356      34.492   7.019  59.942  1.00  0.00           C  
ATOM   2174  C   GLY A1356      33.429   7.370  58.908  1.00  0.00           C  
ATOM   2175  O   GLY A1356      32.282   6.913  58.953  1.00  0.00           O  
ATOM   2176  N   TRP A1360      33.845   8.176  57.940  1.00  0.00           N  
ATOM   2177  CA  TRP A1360      32.961   8.673  56.888  1.00  0.00           C  
ATOM   2178  C   TRP A1360      33.384   8.249  55.488  1.00  0.00           C  
ATOM   2179  O   TRP A1360      34.577   8.218  55.172  1.00  0.00           O  
ATOM   2180  CB  TRP A1360      32.950  10.195  56.951  1.00  0.00           C  
ATOM   2181  CG  TRP A1360      31.650  10.797  56.687  1.00  0.00           C  
ATOM   2182  CD1 TRP A1360      31.279  11.483  55.579  1.00  0.00           C  
ATOM   2183  CD2 TRP A1360      30.526  10.793  57.558  1.00  0.00           C  
ATOM   2184  NE1 TRP A1360      29.984  11.915  55.700  1.00  0.00           N  
ATOM   2185  CE2 TRP A1360      29.495  11.502  56.912  1.00  0.00           C  
ATOM   2186  CE3 TRP A1360      30.286  10.259  58.828  1.00  0.00           C  
ATOM   2187  CZ2 TRP A1360      28.237  11.689  57.491  1.00  0.00           C  
ATOM   2188  CZ3 TRP A1360      29.036  10.446  59.405  1.00  0.00           C  
ATOM   2189  CH2 TRP A1360      28.030  11.153  58.737  1.00  0.00           C  
ATOM   2190  N   TRP A1361      32.401   7.948  54.644  1.00  0.00           N  
ATOM   2191  CA  TRP A1361      32.687   7.548  53.277  1.00  0.00           C  
ATOM   2192  C   TRP A1361      32.566   8.671  52.262  1.00  0.00           C  
ATOM   2193  O   TRP A1361      31.781   9.603  52.422  1.00  0.00           O  
ATOM   2194  CB  TRP A1361      31.766   6.416  52.841  1.00  0.00           C  
ATOM   2195  CG  TRP A1361      32.056   5.131  53.509  1.00  0.00           C  
ATOM   2196  CD1 TRP A1361      31.532   4.679  54.685  1.00  0.00           C  
ATOM   2197  CD2 TRP A1361      32.961   4.122  53.060  1.00  0.00           C  
ATOM   2198  NE1 TRP A1361      32.055   3.449  54.998  1.00  0.00           N  
ATOM   2199  CE2 TRP A1361      32.936   3.083  54.016  1.00  0.00           C  
ATOM   2200  CE3 TRP A1361      33.794   3.996  51.946  1.00  0.00           C  
ATOM   2201  CZ2 TRP A1361      33.712   1.926  53.889  1.00  0.00           C  
ATOM   2202  CZ3 TRP A1361      34.570   2.843  51.818  1.00  0.00           C  
ATOM   2203  CH2 TRP A1361      34.522   1.824  52.786  1.00  0.00           C  
ATOM   2204  N   THR A1365      33.369   8.558  51.215  1.00  0.00           N  
ATOM   2205  CA  THR A1365      33.374   9.491  50.098  1.00  0.00           C  
ATOM   2206  C   THR A1365      33.197   8.559  48.905  1.00  0.00           C  
ATOM   2207  O   THR A1365      33.486   7.365  49.013  1.00  0.00           O  
ATOM   2208  CB  THR A1365      34.725  10.200  49.965  1.00  0.00           C  
ATOM   2209  OG1 THR A1365      35.770   9.228  50.082  1.00  0.00           O  
ATOM   2210  CG2 THR A1365      34.894  11.261  51.036  1.00  0.00           C  
ATOM   2211  N   VAL A1366      32.734   9.075  47.771  1.00  0.00           N  
ATOM   2212  CA  VAL A1366      32.556   8.203  46.617  1.00  0.00           C  
ATOM   2213  C   VAL A1366      33.828   8.115  45.763  1.00  0.00           C  
ATOM   2214  O   VAL A1366      34.725   7.319  46.047  1.00  0.00           O  
ATOM   2215  CB  VAL A1366      31.370   8.653  45.738  1.00  0.00           C  
ATOM   2216  CG1 VAL A1366      30.966   7.523  44.795  1.00  0.00           C  
ATOM   2217  CG2 VAL A1366      30.198   9.044  46.608  1.00  0.00           C  
ATOM   2218  N   GLU A1368      33.922   8.920  44.718  1.00  0.00           N  
ATOM   2219  CA  GLU A1368      35.106   8.859  43.877  1.00  0.00           C  
ATOM   2220  C   GLU A1368      36.040  10.012  44.229  1.00  0.00           C  
ATOM   2221  O   GLU A1368      36.434  10.804  43.369  1.00  0.00           O  
ATOM   2222  CB  GLU A1368      34.691   8.906  42.405  1.00  0.00           C  
ATOM   2223  CG  GLU A1368      33.841   7.714  41.957  1.00  0.00           C  
ATOM   2224  CD  GLU A1368      34.659   6.450  41.701  1.00  0.00           C  
ATOM   2225  OE1 GLU A1368      35.896   6.488  41.864  1.00  0.00           O  
ATOM   2226  OE2 GLU A1368      34.068   5.411  41.330  1.00  0.00           O  
ATOM   2227  N   GLY A1369      36.381  10.094  45.513  1.00  0.00           N  
ATOM   2228  CA  GLY A1369      37.258  11.142  45.995  1.00  0.00           C  
ATOM   2229  C   GLY A1369      36.491  12.401  46.348  1.00  0.00           C  
ATOM   2230  O   GLY A1369      37.016  13.306  46.999  1.00  0.00           O  
ATOM   2231  N   LYS A1370      35.241  12.471  45.912  1.00  0.00           N  
ATOM   2232  CA  LYS A1370      34.419  13.637  46.196  1.00  0.00           C  
ATOM   2233  C   LYS A1370      33.561  13.292  47.396  1.00  0.00           C  
ATOM   2234  O   LYS A1370      33.482  12.132  47.783  1.00  0.00           O  
ATOM   2235  CB  LYS A1370      33.512  13.963  45.000  1.00  0.00           C  
ATOM   2236  CG  LYS A1370      34.171  13.894  43.607  1.00  0.00           C  
ATOM   2237  CD  LYS A1370      35.153  15.028  43.341  1.00  0.00           C  
ATOM   2238  CE  LYS A1370      36.453  14.862  44.124  1.00  0.00           C  
ATOM   2239  NZ  LYS A1370      37.443  15.948  43.843  1.00  0.00           N  
ATOM   2240  N   LYS A1414      32.922  14.291  47.991  1.00  0.00           N  
ATOM   2241  CA  LYS A1414      32.054  14.045  49.134  1.00  0.00           C  
ATOM   2242  C   LYS A1414      30.715  13.502  48.626  1.00  0.00           C  
ATOM   2243  O   LYS A1414      30.400  13.622  47.438  1.00  0.00           O  
ATOM   2244  CB  LYS A1414      31.829  15.333  49.917  1.00  0.00           C  
ATOM   2245  CG  LYS A1414      33.082  15.912  50.547  1.00  0.00           C  
ATOM   2246  CD  LYS A1414      32.740  17.216  51.263  1.00  0.00           C  
ATOM   2247  CE  LYS A1414      33.965  17.916  51.842  1.00  0.00           C  
ATOM   2248  NZ  LYS A1414      33.585  19.233  52.446  1.00  0.00           N  
ATOM   2249  N   MET A1415      29.927  12.923  49.531  1.00  0.00           N  
ATOM   2250  CA  MET A1415      28.636  12.333  49.177  1.00  0.00           C  
ATOM   2251  C   MET A1415      27.442  13.247  49.463  1.00  0.00           C  
ATOM   2252  O   MET A1415      26.599  12.933  50.301  1.00  0.00           O  
ATOM   2253  CB  MET A1415      28.476  11.003  49.929  1.00  0.00           C  
ATOM   2254  CG  MET A1415      27.296  10.142  49.514  1.00  0.00           C  
ATOM   2255  SD  MET A1415      27.370   8.538  50.326  1.00  0.00           S  
ATOM   2256  CE  MET A1415      28.682   7.823  49.441  1.00  0.00           C  
ATOM   2257  N   SER A1416      27.361  14.369  48.754  1.00  0.00           N  
ATOM   2258  CA  SER A1416      26.262  15.311  48.953  1.00  0.00           C  
ATOM   2259  C   SER A1416      25.132  15.097  47.964  1.00  0.00           C  
ATOM   2260  O   SER A1416      25.276  14.376  46.979  1.00  0.00           O  
ATOM   2261  CB  SER A1416      26.753  16.757  48.826  1.00  0.00           C  
ATOM   2262  OG  SER A1416      27.095  17.077  47.487  1.00  0.00           O  
ATOM   2263  N   LYS A1417      24.005  15.741  48.237  1.00  0.00           N  
ATOM   2264  CA  LYS A1417      22.845  15.641  47.372  1.00  0.00           C  
ATOM   2265  C   LYS A1417      23.082  16.517  46.144  1.00  0.00           C  
ATOM   2266  O   LYS A1417      22.572  16.237  45.059  1.00  0.00           O  
ATOM   2267  CB  LYS A1417      21.593  16.117  48.118  1.00  0.00           C  
ATOM   2268  CG  LYS A1417      21.284  15.340  49.404  1.00  0.00           C  
ATOM   2269  CD  LYS A1417      20.570  14.009  49.133  1.00  0.00           C  
ATOM   2270  CE  LYS A1417      19.054  14.191  48.987  1.00  0.00           C  
ATOM   2271  NZ  LYS A1417      18.659  15.213  47.967  1.00  0.00           N  
ATOM   2272  N   THR A1441      23.878  17.569  46.314  1.00  0.00           N  
ATOM   2273  CA  THR A1441      24.167  18.494  45.221  1.00  0.00           C  
ATOM   2274  C   THR A1441      24.999  17.888  44.101  1.00  0.00           C  
ATOM   2275  O   THR A1441      24.654  18.030  42.932  1.00  0.00           O  
ATOM   2276  CB  THR A1441      24.892  19.747  45.729  1.00  0.00           C  
ATOM   2277  OG1 THR A1441      26.201  19.392  46.185  1.00  0.00           O  
ATOM   2278  CG2 THR A1441      24.110  20.373  46.882  1.00  0.00           C  
ATOM   2279  N   LEU A1444      26.095  17.221  44.446  1.00  0.00           N  
ATOM   2280  CA  LEU A1444      26.948  16.605  43.432  1.00  0.00           C  
ATOM   2281  C   LEU A1444      26.266  15.396  42.793  1.00  0.00           C  
ATOM   2282  O   LEU A1444      26.808  14.772  41.883  1.00  0.00           O  
ATOM   2283  CB  LEU A1444      28.282  16.180  44.044  1.00  0.00           C  
ATOM   2284  CG  LEU A1444      29.313  17.262  44.387  1.00  0.00           C  
ATOM   2285  CD1 LEU A1444      28.680  18.384  45.193  1.00  0.00           C  
ATOM   2286  CD2 LEU A1444      30.453  16.618  45.174  1.00  0.00           C  
ATOM   2287  N   GLY A1450      25.075  15.073  43.285  1.00  0.00           N  
ATOM   2288  CA  GLY A1450      24.312  13.955  42.755  1.00  0.00           C  
ATOM   2289  C   GLY A1450      24.967  12.591  42.839  1.00  0.00           C  
ATOM   2290  O   GLY A1450      24.486  11.637  42.225  1.00  0.00           O  
ATOM   2291  N   ASN A1452      26.050  12.487  43.602  1.00  0.00           N  
ATOM   2292  CA  ASN A1452      26.764  11.223  43.736  1.00  0.00           C  
ATOM   2293  C   ASN A1452      26.434  10.455  45.023  1.00  0.00           C  
ATOM   2294  O   ASN A1452      27.263   9.710  45.527  1.00  0.00           O  
ATOM   2295  CB  ASN A1452      28.260  11.481  43.660  1.00  0.00           C  
ATOM   2296  CG  ASN A1452      28.741  12.339  44.787  1.00  0.00           C  
ATOM   2297  OD1 ASN A1452      28.017  13.209  45.266  1.00  0.00           O  
ATOM   2298  ND2 ASN A1452      29.966  12.110  45.222  1.00  0.00           N  
ATOM   2299  N   VAL A1455      25.226  10.640  45.548  1.00  0.00           N  
ATOM   2300  CA  VAL A1455      24.785   9.941  46.752  1.00  0.00           C  
ATOM   2301  C   VAL A1455      24.466   8.475  46.431  1.00  0.00           C  
ATOM   2302  O   VAL A1455      23.367   8.147  45.992  1.00  0.00           O  
ATOM   2303  CB  VAL A1455      23.523  10.599  47.330  1.00  0.00           C  
ATOM   2304  CG1 VAL A1455      23.003   9.793  48.507  1.00  0.00           C  
ATOM   2305  CG2 VAL A1455      23.830  12.020  47.743  1.00  0.00           C  
ATOM   2306  N   VAL A1456      25.430   7.601  46.674  1.00  0.00           N  
ATOM   2307  CA  VAL A1456      25.304   6.168  46.399  1.00  0.00           C  
ATOM   2308  C   VAL A1456      24.041   5.419  46.856  1.00  0.00           C  
ATOM   2309  O   VAL A1456      23.690   5.388  48.042  1.00  0.00           O  
ATOM   2310  CB  VAL A1456      26.524   5.406  46.958  1.00  0.00           C  
ATOM   2311  CG1 VAL A1456      26.300   3.911  46.838  1.00  0.00           C  
ATOM   2312  CG2 VAL A1456      27.778   5.824  46.210  1.00  0.00           C  
ATOM   2313  N   ASP A1457      23.385   4.777  45.897  1.00  0.00           N  
ATOM   2314  CA  ASP A1457      22.183   4.009  46.175  1.00  0.00           C  
ATOM   2315  C   ASP A1457      22.577   2.551  46.504  1.00  0.00           C  
ATOM   2316  O   ASP A1457      23.075   1.806  45.644  1.00  0.00           O  
ATOM   2317  CB  ASP A1457      21.252   4.103  44.958  1.00  0.00           C  
ATOM   2318  CG  ASP A1457      19.988   3.294  45.114  1.00  0.00           C  
ATOM   2319  OD1 ASP A1457      19.621   2.948  46.258  1.00  0.00           O  
ATOM   2320  OD2 ASP A1457      19.351   3.014  44.077  1.00  0.00           O  
ATOM   2321  N   PRO A1458      22.357   2.129  47.763  1.00  0.00           N  
ATOM   2322  CA  PRO A1458      22.687   0.775  48.220  1.00  0.00           C  
ATOM   2323  C   PRO A1458      22.187  -0.252  47.243  1.00  0.00           C  
ATOM   2324  O   PRO A1458      22.923  -1.146  46.834  1.00  0.00           O  
ATOM   2325  CB  PRO A1458      21.959   0.661  49.553  1.00  0.00           C  
ATOM   2326  CG  PRO A1458      21.945   2.042  50.052  1.00  0.00           C  
ATOM   2327  CD  PRO A1458      21.611   2.854  48.802  1.00  0.00           C  
ATOM   2328  N   TYR A1459      20.921  -0.121  46.869  1.00  0.00           N  
ATOM   2329  CA  TYR A1459      20.320  -1.065  45.948  1.00  0.00           C  
ATOM   2330  C   TYR A1459      21.165  -1.264  44.708  1.00  0.00           C  
ATOM   2331  O   TYR A1459      21.460  -2.396  44.324  1.00  0.00           O  
ATOM   2332  CB  TYR A1459      18.925  -0.601  45.507  1.00  0.00           C  
ATOM   2333  CG  TYR A1459      17.822  -0.739  46.539  1.00  0.00           C  
ATOM   2334  CD1 TYR A1459      17.306   0.380  47.182  1.00  0.00           C  
ATOM   2335  CD2 TYR A1459      17.299  -1.991  46.875  1.00  0.00           C  
ATOM   2336  CE1 TYR A1459      16.310   0.268  48.130  1.00  0.00           C  
ATOM   2337  CE2 TYR A1459      16.290  -2.113  47.833  1.00  0.00           C  
ATOM   2338  CZ  TYR A1459      15.805  -0.973  48.456  1.00  0.00           C  
ATOM   2339  OH  TYR A1459      14.829  -1.060  49.424  1.00  0.00           O  
ATOM   2340  N   GLU A1460      21.572  -0.164  44.088  1.00  0.00           N  
ATOM   2341  CA  GLU A1460      22.311  -0.273  42.850  1.00  0.00           C  
ATOM   2342  C   GLU A1460      23.765  -0.661  42.996  1.00  0.00           C  
ATOM   2343  O   GLU A1460      24.338  -1.298  42.114  1.00  0.00           O  
ATOM   2344  CB  GLU A1460      22.101   1.009  42.026  1.00  0.00           C  
ATOM   2345  CG  GLU A1460      20.634   1.072  41.494  1.00  0.00           C  
ATOM   2346  CD  GLU A1460      20.257   2.369  40.763  1.00  0.00           C  
ATOM   2347  OE1 GLU A1460      19.055   2.558  40.452  1.00  0.00           O  
ATOM   2348  OE2 GLU A1460      21.153   3.201  40.489  1.00  0.00           O  
ATOM   2349  N   VAL A1461      24.355  -0.321  44.129  1.00  0.00           N  
ATOM   2350  CA  VAL A1461      25.748  -0.668  44.374  1.00  0.00           C  
ATOM   2351  C   VAL A1461      25.865  -2.180  44.497  1.00  0.00           C  
ATOM   2352  O   VAL A1461      26.849  -2.790  44.070  1.00  0.00           O  
ATOM   2353  CB  VAL A1461      26.232  -0.006  45.664  1.00  0.00           C  
ATOM   2354  CG1 VAL A1461      26.809  -1.041  46.618  1.00  0.00           C  
ATOM   2355  CG2 VAL A1461      27.240   1.064  45.324  1.00  0.00           C  
ATOM   2356  N   VAL A1462      24.837  -2.771  45.090  1.00  0.00           N  
ATOM   2357  CA  VAL A1462      24.771  -4.205  45.309  1.00  0.00           C  
ATOM   2358  C   VAL A1462      24.337  -4.946  44.048  1.00  0.00           C  
ATOM   2359  O   VAL A1462      24.657  -6.119  43.870  1.00  0.00           O  
ATOM   2360  CB  VAL A1462      23.787  -4.512  46.447  1.00  0.00           C  
ATOM   2361  CG1 VAL A1462      23.661  -6.007  46.652  1.00  0.00           C  
ATOM   2362  CG2 VAL A1462      24.257  -3.830  47.714  1.00  0.00           C  
ATOM   2363  N   GLN A1463      23.597  -4.267  43.180  1.00  0.00           N  
ATOM   2364  CA  GLN A1463      23.139  -4.879  41.944  1.00  0.00           C  
ATOM   2365  C   GLN A1463      24.327  -5.258  41.062  1.00  0.00           C  
ATOM   2366  O   GLN A1463      24.342  -6.335  40.455  1.00  0.00           O  
ATOM   2367  CB  GLN A1463      22.212  -3.925  41.186  1.00  0.00           C  
ATOM   2368  CG  GLN A1463      20.897  -3.662  41.885  1.00  0.00           C  
ATOM   2369  CD  GLN A1463      20.002  -4.885  41.904  1.00  0.00           C  
ATOM   2370  OE1 GLN A1463      20.486  -6.024  41.847  1.00  0.00           O  
ATOM   2371  NE2 GLN A1463      18.688  -4.660  41.996  1.00  0.00           N  
ATOM   2372  N   GLU A1465      25.334  -4.394  40.990  1.00  0.00           N  
ATOM   2373  CA  GLU A1465      26.475  -4.727  40.156  1.00  0.00           C  
ATOM   2374  C   GLU A1465      27.587  -5.534  40.818  1.00  0.00           C  
ATOM   2375  O   GLU A1465      28.089  -6.488  40.223  1.00  0.00           O  
ATOM   2376  CB  GLU A1465      27.044  -3.473  39.474  1.00  0.00           C  
ATOM   2377  CG  GLU A1465      27.390  -2.295  40.340  1.00  0.00           C  
ATOM   2378  CD  GLU A1465      27.576  -1.040  39.487  1.00  0.00           C  
ATOM   2379  OE1 GLU A1465      28.104  -1.196  38.354  1.00  0.00           O  
ATOM   2380  OE2 GLU A1465      27.203   0.084  39.933  1.00  0.00           O  
ATOM   2381  N   TYR A1467      27.948  -5.198  42.052  1.00  0.00           N  
ATOM   2382  CA  TYR A1467      29.024  -5.920  42.730  1.00  0.00           C  
ATOM   2383  C   TYR A1467      28.631  -7.180  43.514  1.00  0.00           C  
ATOM   2384  O   TYR A1467      29.388  -8.152  43.559  1.00  0.00           O  
ATOM   2385  CB  TYR A1467      29.785  -4.953  43.634  1.00  0.00           C  
ATOM   2386  CG  TYR A1467      30.257  -3.725  42.893  1.00  0.00           C  
ATOM   2387  CD1 TYR A1467      29.743  -2.462  43.197  1.00  0.00           C  
ATOM   2388  CD2 TYR A1467      31.193  -3.825  41.863  1.00  0.00           C  
ATOM   2389  CE1 TYR A1467      30.151  -1.324  42.493  1.00  0.00           C  
ATOM   2390  CE2 TYR A1467      31.612  -2.692  41.147  1.00  0.00           C  
ATOM   2391  CZ  TYR A1467      31.087  -1.441  41.467  1.00  0.00           C  
ATOM   2392  OH  TYR A1467      31.500  -0.314  40.776  1.00  0.00           O  
ATOM   2393  N   GLY A1468      27.452  -7.172  44.121  1.00  0.00           N  
ATOM   2394  CA  GLY A1468      27.009  -8.321  44.899  1.00  0.00           C  
ATOM   2395  C   GLY A1468      26.897  -7.982  46.382  1.00  0.00           C  
ATOM   2396  O   GLY A1468      27.715  -7.228  46.895  1.00  0.00           O  
ATOM   2397  N   LEU A1507      25.895  -8.541  47.064  1.00  0.00           N  
ATOM   2398  CA  LEU A1507      25.656  -8.282  48.493  1.00  0.00           C  
ATOM   2399  C   LEU A1507      26.897  -8.489  49.346  1.00  0.00           C  
ATOM   2400  O   LEU A1507      27.488  -7.539  49.870  1.00  0.00           O  
ATOM   2401  CB  LEU A1507      24.546  -9.197  49.034  1.00  0.00           C  
ATOM   2402  CG  LEU A1507      23.588  -8.672  50.116  1.00  0.00           C  
ATOM   2403  CD1 LEU A1507      23.526  -9.648  51.265  1.00  0.00           C  
ATOM   2404  CD2 LEU A1507      24.022  -7.304  50.601  1.00  0.00           C  
ATOM   2405  N   ASP A1508      27.288  -9.745  49.491  1.00  0.00           N  
ATOM   2406  CA  ASP A1508      28.449 -10.064  50.291  1.00  0.00           C  
ATOM   2407  C   ASP A1508      29.698  -9.346  49.808  1.00  0.00           C  
ATOM   2408  O   ASP A1508      30.530  -8.961  50.615  1.00  0.00           O  
ATOM   2409  CB  ASP A1508      28.653 -11.580  50.325  1.00  0.00           C  
ATOM   2410  CG  ASP A1508      27.571 -12.287  51.138  1.00  0.00           C  
ATOM   2411  OD1 ASP A1508      26.782 -11.585  51.799  1.00  0.00           O  
ATOM   2412  OD2 ASP A1508      27.507 -13.533  51.131  1.00  0.00           O  
ATOM   2413  N   GLU A1509      29.826  -9.139  48.504  1.00  0.00           N  
ATOM   2414  CA  GLU A1509      31.005  -8.456  47.993  1.00  0.00           C  
ATOM   2415  C   GLU A1509      31.117  -7.008  48.498  1.00  0.00           C  
ATOM   2416  O   GLU A1509      32.235  -6.505  48.648  1.00  0.00           O  
ATOM   2417  CB  GLU A1509      31.049  -8.466  46.451  1.00  0.00           C  
ATOM   2418  CG  GLU A1509      31.261  -9.831  45.777  1.00  0.00           C  
ATOM   2419  CD  GLU A1509      29.999 -10.691  45.750  1.00  0.00           C  
ATOM   2420  OE1 GLU A1509      30.012 -11.771  45.124  1.00  0.00           O  
ATOM   2421  OE2 GLU A1509      28.986 -10.292  46.360  1.00  0.00           O  
ATOM   2422  N   VAL A1510      29.992  -6.330  48.758  1.00  0.00           N  
ATOM   2423  CA  VAL A1510      30.082  -4.954  49.256  1.00  0.00           C  
ATOM   2424  C   VAL A1510      30.134  -4.967  50.776  1.00  0.00           C  
ATOM   2425  O   VAL A1510      30.640  -4.029  51.406  1.00  0.00           O  
ATOM   2426  CB  VAL A1510      28.923  -4.015  48.734  1.00  0.00           C  
ATOM   2427  CG1 VAL A1510      28.042  -4.745  47.793  1.00  0.00           C  
ATOM   2428  CG2 VAL A1510      28.122  -3.443  49.873  1.00  0.00           C  
ATOM   2429  N   ARG A1511      29.621  -6.032  51.379  1.00  0.00           N  
ATOM   2430  CA  ARG A1511      29.689  -6.126  52.827  1.00  0.00           C  
ATOM   2431  C   ARG A1511      31.181  -6.248  53.117  1.00  0.00           C  
ATOM   2432  O   ARG A1511      31.716  -5.566  53.986  1.00  0.00           O  
ATOM   2433  CB  ARG A1511      28.989  -7.383  53.344  1.00  0.00           C  
ATOM   2434  CG  ARG A1511      27.491  -7.406  53.235  1.00  0.00           C  
ATOM   2435  CD  ARG A1511      26.983  -8.750  53.746  1.00  0.00           C  
ATOM   2436  NE  ARG A1511      27.288  -8.970  55.163  1.00  0.00           N  
ATOM   2437  CZ  ARG A1511      26.468  -8.649  56.160  1.00  0.00           C  
ATOM   2438  NH1 ARG A1511      25.292  -8.098  55.900  1.00  0.00           N  
ATOM   2439  NH2 ARG A1511      26.821  -8.870  57.415  1.00  0.00           N  
ATOM   2440  N   TYR A1516      31.843  -7.126  52.367  1.00  0.00           N  
ATOM   2441  CA  TYR A1516      33.270  -7.360  52.526  1.00  0.00           C  
ATOM   2442  C   TYR A1516      34.064  -6.092  52.245  1.00  0.00           C  
ATOM   2443  O   TYR A1516      34.893  -5.681  53.053  1.00  0.00           O  
ATOM   2444  CB  TYR A1516      33.728  -8.473  51.583  1.00  0.00           C  
ATOM   2445  CG  TYR A1516      35.208  -8.776  51.666  1.00  0.00           C  
ATOM   2446  CD1 TYR A1516      35.720  -9.587  52.673  1.00  0.00           C  
ATOM   2447  CD2 TYR A1516      36.097  -8.241  50.736  1.00  0.00           C  
ATOM   2448  CE1 TYR A1516      37.079  -9.866  52.753  1.00  0.00           C  
ATOM   2449  CE2 TYR A1516      37.456  -8.506  50.803  1.00  0.00           C  
ATOM   2450  CZ  TYR A1516      37.943  -9.321  51.812  1.00  0.00           C  
ATOM   2451  OH  TYR A1516      39.292  -9.592  51.865  1.00  0.00           O  
ATOM   2452  N   PHE A1517      33.821  -5.467  51.103  1.00  0.00           N  
ATOM   2453  CA  PHE A1517      34.554  -4.253  50.802  1.00  0.00           C  
ATOM   2454  C   PHE A1517      34.496  -3.309  51.986  1.00  0.00           C  
ATOM   2455  O   PHE A1517      35.507  -3.044  52.620  1.00  0.00           O  
ATOM   2456  CB  PHE A1517      33.988  -3.531  49.574  1.00  0.00           C  
ATOM   2457  CG  PHE A1517      34.774  -2.293  49.185  1.00  0.00           C  
ATOM   2458  CD1 PHE A1517      36.112  -2.387  48.817  1.00  0.00           C  
ATOM   2459  CD2 PHE A1517      34.181  -1.030  49.208  1.00  0.00           C  
ATOM   2460  CE1 PHE A1517      36.847  -1.244  48.483  1.00  0.00           C  
ATOM   2461  CE2 PHE A1517      34.913   0.117  48.875  1.00  0.00           C  
ATOM   2462  CZ  PHE A1517      36.246   0.009  48.513  1.00  0.00           C  
ATOM   2463  N   LEU A1518      33.300  -2.822  52.292  1.00  0.00           N  
ATOM   2464  CA  LEU A1518      33.113  -1.872  53.380  1.00  0.00           C  
ATOM   2465  C   LEU A1518      33.888  -2.150  54.652  1.00  0.00           C  
ATOM   2466  O   LEU A1518      34.440  -1.238  55.261  1.00  0.00           O  
ATOM   2467  CB  LEU A1518      31.630  -1.754  53.724  1.00  0.00           C  
ATOM   2468  CG  LEU A1518      30.764  -1.143  52.631  1.00  0.00           C  
ATOM   2469  CD1 LEU A1518      29.325  -1.035  53.096  1.00  0.00           C  
ATOM   2470  CD2 LEU A1518      31.325   0.214  52.277  1.00  0.00           C  
ATOM   2471  N   LEU A1527      33.935  -3.406  55.058  1.00  0.00           N  
ATOM   2472  CA  LEU A1527      34.623  -3.752  56.290  1.00  0.00           C  
ATOM   2473  C   LEU A1527      36.108  -3.985  56.153  1.00  0.00           C  
ATOM   2474  O   LEU A1527      36.852  -3.832  57.124  1.00  0.00           O  
ATOM   2475  CB  LEU A1527      33.986  -4.990  56.906  1.00  0.00           C  
ATOM   2476  CG  LEU A1527      32.490  -4.802  57.127  1.00  0.00           C  
ATOM   2477  CD1 LEU A1527      31.895  -6.111  57.630  1.00  0.00           C  
ATOM   2478  CD2 LEU A1527      32.251  -3.651  58.108  1.00  0.00           C  
ATOM   2479  N   ARG A1528      36.550  -4.342  54.956  1.00  0.00           N  
ATOM   2480  CA  ARG A1528      37.952  -4.633  54.776  1.00  0.00           C  
ATOM   2481  C   ARG A1528      38.803  -3.525  54.218  1.00  0.00           C  
ATOM   2482  O   ARG A1528      40.011  -3.566  54.375  1.00  0.00           O  
ATOM   2483  CB  ARG A1528      38.112  -5.873  53.904  1.00  0.00           C  
ATOM   2484  CG  ARG A1528      39.552  -6.229  53.606  1.00  0.00           C  
ATOM   2485  CD  ARG A1528      39.988  -5.696  52.238  1.00  0.00           C  
ATOM   2486  NE  ARG A1528      41.405  -5.944  51.966  1.00  0.00           N  
ATOM   2487  CZ  ARG A1528      42.385  -5.120  52.320  1.00  0.00           C  
ATOM   2488  NH1 ARG A1528      42.108  -3.989  52.956  1.00  0.00           N  
ATOM   2489  NH2 ARG A1528      43.645  -5.422  52.040  1.00  0.00           N  
ATOM   2490  N   GLU A1549      38.200  -2.526  53.583  1.00  0.00           N  
ATOM   2491  CA  GLU A1549      38.991  -1.460  52.979  1.00  0.00           C  
ATOM   2492  C   GLU A1549      39.541  -0.425  53.942  1.00  0.00           C  
ATOM   2493  O   GLU A1549      40.545   0.217  53.656  1.00  0.00           O  
ATOM   2494  CB  GLU A1549      38.180  -0.745  51.897  1.00  0.00           C  
ATOM   2495  CG  GLU A1549      38.969   0.309  51.099  1.00  0.00           C  
ATOM   2496  CD  GLU A1549      39.890  -0.303  50.042  1.00  0.00           C  
ATOM   2497  OE1 GLU A1549      40.442  -1.402  50.291  1.00  0.00           O  
ATOM   2498  OE2 GLU A1549      40.072   0.320  48.969  1.00  0.00           O  
ATOM   2499  N   VAL A1563      38.906  -0.266  55.089  1.00  0.00           N  
ATOM   2500  CA  VAL A1563      39.357   0.753  56.020  1.00  0.00           C  
ATOM   2501  C   VAL A1563      39.306   0.326  57.475  1.00  0.00           C  
ATOM   2502  O   VAL A1563      38.408  -0.408  57.889  1.00  0.00           O  
ATOM   2503  CB  VAL A1563      38.518   2.066  55.819  1.00  0.00           C  
ATOM   2504  CG1 VAL A1563      38.460   2.884  57.095  1.00  0.00           C  
ATOM   2505  CG2 VAL A1563      39.137   2.904  54.714  1.00  0.00           C  
ATOM   2506  N   PRO A1569      40.289   0.779  58.272  1.00  0.00           N  
ATOM   2507  CA  PRO A1569      40.345   0.442  59.696  1.00  0.00           C  
ATOM   2508  C   PRO A1569      39.073   1.023  60.283  1.00  0.00           C  
ATOM   2509  O   PRO A1569      38.805   2.217  60.111  1.00  0.00           O  
ATOM   2510  CB  PRO A1569      41.580   1.193  60.183  1.00  0.00           C  
ATOM   2511  CG  PRO A1569      42.432   1.263  58.962  1.00  0.00           C  
ATOM   2512  CD  PRO A1569      41.433   1.625  57.897  1.00  0.00           C  
ATOM   2513  N   PHE A1594      38.291   0.196  60.967  1.00  0.00           N  
ATOM   2514  CA  PHE A1594      37.051   0.688  61.522  1.00  0.00           C  
ATOM   2515  C   PHE A1594      37.247   1.925  62.400  1.00  0.00           C  
ATOM   2516  O   PHE A1594      37.909   1.873  63.442  1.00  0.00           O  
ATOM   2517  CB  PHE A1594      36.363  -0.416  62.306  1.00  0.00           C  
ATOM   2518  CG  PHE A1594      34.903  -0.186  62.484  1.00  0.00           C  
ATOM   2519  CD1 PHE A1594      34.085  -0.013  61.375  1.00  0.00           C  
ATOM   2520  CD2 PHE A1594      34.340  -0.136  63.754  1.00  0.00           C  
ATOM   2521  CE1 PHE A1594      32.719   0.208  61.523  1.00  0.00           C  
ATOM   2522  CE2 PHE A1594      32.968   0.085  63.918  1.00  0.00           C  
ATOM   2523  CZ  PHE A1594      32.157   0.256  62.801  1.00  0.00           C  
ATOM   2524  N   GLY A1596      36.664   3.040  61.971  1.00  0.00           N  
ATOM   2525  CA  GLY A1596      36.787   4.276  62.725  1.00  0.00           C  
ATOM   2526  C   GLY A1596      37.485   5.336  61.903  1.00  0.00           C  
ATOM   2527  O   GLY A1596      37.440   6.510  62.216  1.00  0.00           O  
ATOM   2528  N   GLN A1601      38.120   4.896  60.828  1.00  0.00           N  
ATOM   2529  CA  GLN A1601      38.855   5.764  59.920  1.00  0.00           C  
ATOM   2530  C   GLN A1601      37.968   6.118  58.723  1.00  0.00           C  
ATOM   2531  O   GLN A1601      37.066   5.363  58.386  1.00  0.00           O  
ATOM   2532  CB  GLN A1601      40.097   5.022  59.453  1.00  0.00           C  
ATOM   2533  CG  GLN A1601      41.362   5.832  59.434  1.00  0.00           C  
ATOM   2534  CD  GLN A1601      42.587   4.938  59.432  1.00  0.00           C  
ATOM   2535  OE1 GLN A1601      42.859   4.251  60.418  1.00  0.00           O  
ATOM   2536  NE2 GLN A1601      43.327   4.928  58.319  1.00  0.00           N  
ATOM   2537  N   ASP A1602      38.213   7.266  58.093  1.00  0.00           N  
ATOM   2538  CA  ASP A1602      37.425   7.692  56.933  1.00  0.00           C  
ATOM   2539  C   ASP A1602      37.887   6.976  55.667  1.00  0.00           C  
ATOM   2540  O   ASP A1602      39.088   6.792  55.456  1.00  0.00           O  
ATOM   2541  CB  ASP A1602      37.541   9.205  56.743  1.00  0.00           C  
ATOM   2542  CG  ASP A1602      37.050   9.980  57.948  1.00  0.00           C  
ATOM   2543  OD1 ASP A1602      36.501   9.339  58.872  1.00  0.00           O  
ATOM   2544  OD2 ASP A1602      37.204  11.224  57.975  1.00  0.00           O  
ATOM   2545  N   GLY A1603      36.936   6.577  54.825  1.00  0.00           N  
ATOM   2546  CA  GLY A1603      37.282   5.864  53.605  1.00  0.00           C  
ATOM   2547  C   GLY A1603      36.622   6.357  52.328  1.00  0.00           C  
ATOM   2548  O   GLY A1603      35.758   7.242  52.352  1.00  0.00           O  
ATOM   2549  N   ASP A1604      37.022   5.768  51.204  1.00  0.00           N  
ATOM   2550  CA  ASP A1604      36.480   6.160  49.910  1.00  0.00           C  
ATOM   2551  C   ASP A1604      35.993   4.966  49.090  1.00  0.00           C  
ATOM   2552  O   ASP A1604      36.727   3.999  48.900  1.00  0.00           O  
ATOM   2553  CB  ASP A1604      37.540   6.944  49.134  1.00  0.00           C  
ATOM   2554  CG  ASP A1604      37.035   7.453  47.804  1.00  0.00           C  
ATOM   2555  OD1 ASP A1604      37.309   6.816  46.766  1.00  0.00           O  
ATOM   2556  OD2 ASP A1604      36.355   8.494  47.797  1.00  0.00           O  
ATOM   2557  N   PHE A1613      34.750   5.059  48.607  1.00  0.00           N  
ATOM   2558  CA  PHE A1613      34.118   4.009  47.808  1.00  0.00           C  
ATOM   2559  C   PHE A1613      34.243   4.282  46.311  1.00  0.00           C  
ATOM   2560  O   PHE A1613      33.679   5.250  45.797  1.00  0.00           O  
ATOM   2561  CB  PHE A1613      32.632   3.903  48.160  1.00  0.00           C  
ATOM   2562  CG  PHE A1613      31.950   2.700  47.568  1.00  0.00           C  
ATOM   2563  CD1 PHE A1613      32.050   1.455  48.183  1.00  0.00           C  
ATOM   2564  CD2 PHE A1613      31.225   2.805  46.387  1.00  0.00           C  
ATOM   2565  CE1 PHE A1613      31.436   0.326  47.636  1.00  0.00           C  
ATOM   2566  CE2 PHE A1613      30.606   1.682  45.827  1.00  0.00           C  
ATOM   2567  CZ  PHE A1613      30.713   0.438  46.456  1.00  0.00           C  
ATOM   2568  N   SER A1614      34.958   3.409  45.609  1.00  0.00           N  
ATOM   2569  CA  SER A1614      35.158   3.566  44.177  1.00  0.00           C  
ATOM   2570  C   SER A1614      35.251   2.223  43.479  1.00  0.00           C  
ATOM   2571  O   SER A1614      35.723   1.241  44.062  1.00  0.00           O  
ATOM   2572  CB  SER A1614      36.434   4.375  43.898  1.00  0.00           C  
ATOM   2573  OG  SER A1614      37.588   3.764  44.464  1.00  0.00           O  
ATOM   2574  N   LYS A1615      34.807   2.211  42.220  1.00  0.00           N  
ATOM   2575  CA  LYS A1615      34.792   1.028  41.362  1.00  0.00           C  
ATOM   2576  C   LYS A1615      36.159   0.338  41.298  1.00  0.00           C  
ATOM   2577  O   LYS A1615      36.253  -0.892  41.322  1.00  0.00           O  
ATOM   2578  CB  LYS A1615      34.344   1.448  39.961  1.00  0.00           C  
ATOM   2579  CG  LYS A1615      33.968   0.326  39.008  1.00  0.00           C  
ATOM   2580  CD  LYS A1615      33.598   0.914  37.651  1.00  0.00           C  
ATOM   2581  CE  LYS A1615      32.482   0.134  36.956  1.00  0.00           C  
ATOM   2582  NZ  LYS A1615      31.910   0.882  35.778  1.00  0.00           N  
ATOM   2583  N   LYS A1616      37.216   1.139  41.224  1.00  0.00           N  
ATOM   2584  CA  LYS A1616      38.578   0.623  41.154  1.00  0.00           C  
ATOM   2585  C   LYS A1616      38.949  -0.130  42.431  1.00  0.00           C  
ATOM   2586  O   LYS A1616      39.477  -1.253  42.380  1.00  0.00           O  
ATOM   2587  CB  LYS A1616      39.545   1.786  40.932  1.00  0.00           C  
ATOM   2588  CG  LYS A1616      39.015   2.804  39.907  1.00  0.00           C  
ATOM   2589  CD  LYS A1616      40.018   3.928  39.614  1.00  0.00           C  
ATOM   2590  CE  LYS A1616      39.546   4.810  38.448  1.00  0.00           C  
ATOM   2591  NZ  LYS A1616      39.379   4.058  37.167  1.00  0.00           N  
ATOM   2592  N   ALA A1617      38.659   0.496  43.571  1.00  0.00           N  
ATOM   2593  CA  ALA A1617      38.947  -0.079  44.881  1.00  0.00           C  
ATOM   2594  C   ALA A1617      38.195  -1.381  45.090  1.00  0.00           C  
ATOM   2595  O   ALA A1617      38.805  -2.425  45.342  1.00  0.00           O  
ATOM   2596  CB  ALA A1617      38.578   0.903  45.970  1.00  0.00           C  
ATOM   2597  N   ILE A1619      36.871  -1.314  44.991  1.00  0.00           N  
ATOM   2598  CA  ILE A1619      36.027  -2.495  45.158  1.00  0.00           C  
ATOM   2599  C   ILE A1619      36.460  -3.612  44.208  1.00  0.00           C  
ATOM   2600  O   ILE A1619      36.841  -4.696  44.646  1.00  0.00           O  
ATOM   2601  CB  ILE A1619      34.577  -2.165  44.847  1.00  0.00           C  
ATOM   2602  CG1 ILE A1619      34.288  -0.748  45.316  1.00  0.00           C  
ATOM   2603  CG2 ILE A1619      33.641  -3.174  45.526  1.00  0.00           C  
ATOM   2604  CD1 ILE A1619      33.223  -0.072  44.493  1.00  0.00           C  
ATOM   2605  N   LEU A1620      36.385  -3.338  42.906  1.00  0.00           N  
ATOM   2606  CA  LEU A1620      36.769  -4.308  41.895  1.00  0.00           C  
ATOM   2607  C   LEU A1620      38.093  -4.954  42.262  1.00  0.00           C  
ATOM   2608  O   LEU A1620      38.255  -6.173  42.168  1.00  0.00           O  
ATOM   2609  CB  LEU A1620      36.873  -3.631  40.537  1.00  0.00           C  
ATOM   2610  CG  LEU A1620      35.539  -3.384  39.824  1.00  0.00           C  
ATOM   2611  CD1 LEU A1620      35.745  -2.469  38.624  1.00  0.00           C  
ATOM   2612  CD2 LEU A1620      34.932  -4.713  39.391  1.00  0.00           C  
ATOM   2613  N   ASN A1621      39.044  -4.132  42.685  1.00  0.00           N  
ATOM   2614  CA  ASN A1621      40.332  -4.651  43.082  1.00  0.00           C  
ATOM   2615  C   ASN A1621      40.137  -5.725  44.145  1.00  0.00           C  
ATOM   2616  O   ASN A1621      40.550  -6.871  43.952  1.00  0.00           O  
ATOM   2617  CB  ASN A1621      41.198  -3.554  43.655  1.00  0.00           C  
ATOM   2618  CG  ASN A1621      42.590  -4.043  43.970  1.00  0.00           C  
ATOM   2619  OD1 ASN A1621      43.270  -3.504  44.848  1.00  0.00           O  
ATOM   2620  ND2 ASN A1621      43.032  -5.071  43.245  1.00  0.00           N  
ATOM   2621  N   ARG A1622      39.503  -5.356  45.263  1.00  0.00           N  
ATOM   2622  CA  ARG A1622      39.239  -6.301  46.357  1.00  0.00           C  
ATOM   2623  C   ARG A1622      38.420  -7.518  45.920  1.00  0.00           C  
ATOM   2624  O   ARG A1622      38.674  -8.637  46.349  1.00  0.00           O  
ATOM   2625  CB  ARG A1622      38.508  -5.605  47.505  1.00  0.00           C  
ATOM   2626  CG  ARG A1622      39.272  -4.451  48.116  1.00  0.00           C  
ATOM   2627  CD  ARG A1622      40.659  -4.869  48.560  1.00  0.00           C  
ATOM   2628  NE  ARG A1622      41.389  -3.744  49.133  1.00  0.00           N  
ATOM   2629  CZ  ARG A1622      42.708  -3.708  49.300  1.00  0.00           C  
ATOM   2630  NH1 ARG A1622      43.456  -4.738  48.937  1.00  0.00           N  
ATOM   2631  NH2 ARG A1622      43.282  -2.638  49.830  1.00  0.00           N  
ATOM   2632  N   ILE A1632      37.431  -7.304  45.070  1.00  0.00           N  
ATOM   2633  CA  ILE A1632      36.625  -8.417  44.614  1.00  0.00           C  
ATOM   2634  C   ILE A1632      37.449  -9.503  43.904  1.00  0.00           C  
ATOM   2635  O   ILE A1632      37.444 -10.661  44.334  1.00  0.00           O  
ATOM   2636  CB  ILE A1632      35.483  -7.931  43.680  1.00  0.00           C  
ATOM   2637  CG1 ILE A1632      34.537  -7.022  44.475  1.00  0.00           C  
ATOM   2638  CG2 ILE A1632      34.741  -9.131  43.075  1.00  0.00           C  
ATOM   2639  CD1 ILE A1632      33.182  -6.798  43.850  1.00  0.00           C  
ATOM   2640  N   ASN A1635      38.150  -9.125  42.828  1.00  0.00           N  
ATOM   2641  CA  ASN A1635      38.975 -10.060  42.042  1.00  0.00           C  
ATOM   2642  C   ASN A1635      40.225 -10.502  42.801  1.00  0.00           C  
ATOM   2643  O   ASN A1635      40.577 -11.686  42.832  1.00  0.00           O  
ATOM   2644  CB  ASN A1635      39.477  -9.424  40.735  1.00  0.00           C  
ATOM   2645  CG  ASN A1635      38.378  -8.789  39.904  1.00  0.00           C  
ATOM   2646  OD1 ASN A1635      37.326  -9.380  39.669  1.00  0.00           O  
ATOM   2647  ND2 ASN A1635      38.642  -7.577  39.423  1.00  0.00           N  
ATOM   2648  N   GLY A1636      40.889  -9.518  43.399  1.00  0.00           N  
ATOM   2649  CA  GLY A1636      42.124  -9.758  44.119  1.00  0.00           C  
ATOM   2650  C   GLY A1636      42.134 -10.664  45.330  1.00  0.00           C  
ATOM   2651  O   GLY A1636      43.053 -11.465  45.473  1.00  0.00           O  
ATOM   2652  N   GLU A1637      41.140 -10.545  46.206  1.00  0.00           N  
ATOM   2653  CA  GLU A1637      41.099 -11.367  47.409  1.00  0.00           C  
ATOM   2654  C   GLU A1637      39.961 -12.369  47.416  1.00  0.00           C  
ATOM   2655  O   GLU A1637      40.178 -13.565  47.627  1.00  0.00           O  
ATOM   2656  CB  GLU A1637      40.994 -10.472  48.633  1.00  0.00           C  
ATOM   2657  CG  GLU A1637      41.978  -9.336  48.613  1.00  0.00           C  
ATOM   2658  CD  GLU A1637      41.804  -8.410  49.785  1.00  0.00           C  
ATOM   2659  OE1 GLU A1637      40.646  -8.102  50.126  1.00  0.00           O  
ATOM   2660  OE2 GLU A1637      42.822  -7.979  50.361  1.00  0.00           O  
ATOM   2661  N   LEU A1638      38.748 -11.879  47.193  1.00  0.00           N  
ATOM   2662  CA  LEU A1638      37.579 -12.747  47.177  1.00  0.00           C  
ATOM   2663  C   LEU A1638      37.659 -13.776  46.061  1.00  0.00           C  
ATOM   2664  O   LEU A1638      37.399 -14.962  46.268  1.00  0.00           O  
ATOM   2665  CB  LEU A1638      36.303 -11.921  47.026  1.00  0.00           C  
ATOM   2666  CG  LEU A1638      35.968 -11.019  48.215  1.00  0.00           C  
ATOM   2667  CD1 LEU A1638      34.546 -10.512  48.080  1.00  0.00           C  
ATOM   2668  CD2 LEU A1638      36.124 -11.798  49.513  1.00  0.00           C  
ATOM   2669  N   ALA A1639      38.027 -13.331  44.873  1.00  0.00           N  
ATOM   2670  CA  ALA A1639      38.125 -14.263  43.776  1.00  0.00           C  
ATOM   2671  C   ALA A1639      39.445 -15.050  43.783  1.00  0.00           C  
ATOM   2672  O   ALA A1639      39.454 -16.270  43.985  1.00  0.00           O  
ATOM   2673  CB  ALA A1639      37.960 -13.528  42.472  1.00  0.00           C  
ATOM   2674  N   ASN A1640      40.559 -14.348  43.586  1.00  0.00           N  
ATOM   2675  CA  ASN A1640      41.875 -14.986  43.524  1.00  0.00           C  
ATOM   2676  C   ASN A1640      42.340 -15.758  44.741  1.00  0.00           C  
ATOM   2677  O   ASN A1640      42.902 -16.854  44.613  1.00  0.00           O  
ATOM   2678  CB  ASN A1640      42.940 -13.951  43.171  1.00  0.00           C  
ATOM   2679  CG  ASN A1640      42.820 -13.467  41.745  1.00  0.00           C  
ATOM   2680  OD1 ASN A1640      42.243 -14.149  40.891  1.00  0.00           O  
ATOM   2681  ND2 ASN A1640      43.378 -12.292  41.470  1.00  0.00           N  
ATOM   2682  N   GLU A1641      42.102 -15.190  45.919  1.00  0.00           N  
ATOM   2683  CA  GLU A1641      42.532 -15.818  47.155  1.00  0.00           C  
ATOM   2684  C   GLU A1641      41.497 -16.655  47.912  1.00  0.00           C  
ATOM   2685  O   GLU A1641      41.786 -17.798  48.281  1.00  0.00           O  
ATOM   2686  CB  GLU A1641      43.156 -14.745  48.042  1.00  0.00           C  
ATOM   2687  CG  GLU A1641      44.554 -14.367  47.556  1.00  0.00           C  
ATOM   2688  CD  GLU A1641      45.038 -13.030  48.075  1.00  0.00           C  
ATOM   2689  OE1 GLU A1641      44.856 -12.767  49.285  1.00  0.00           O  
ATOM   2690  OE2 GLU A1641      45.610 -12.247  47.277  1.00  0.00           O  
ATOM   2691  N   ILE A1642      40.295 -16.129  48.129  1.00  0.00           N  
ATOM   2692  CA  ILE A1642      39.296 -16.915  48.848  1.00  0.00           C  
ATOM   2693  C   ILE A1642      38.541 -17.917  47.964  1.00  0.00           C  
ATOM   2694  O   ILE A1642      38.605 -19.129  48.181  1.00  0.00           O  
ATOM   2695  CB  ILE A1642      38.247 -16.029  49.539  1.00  0.00           C  
ATOM   2696  CG1 ILE A1642      38.917 -14.835  50.217  1.00  0.00           C  
ATOM   2697  CG2 ILE A1642      37.479 -16.861  50.571  1.00  0.00           C  
ATOM   2698  CD1 ILE A1642      39.918 -15.209  51.241  1.00  0.00           C  
ATOM   2699  N   GLY A1662      37.824 -17.406  46.970  1.00  0.00           N  
ATOM   2700  CA  GLY A1662      37.066 -18.277  46.094  1.00  0.00           C  
ATOM   2701  C   GLY A1662      37.880 -19.400  45.474  1.00  0.00           C  
ATOM   2702  O   GLY A1662      37.494 -20.572  45.526  1.00  0.00           O  
ATOM   2703  N   ASN A1663      39.010 -19.045  44.875  1.00  0.00           N  
ATOM   2704  CA  ASN A1663      39.857 -20.036  44.244  1.00  0.00           C  
ATOM   2705  C   ASN A1663      40.323 -21.126  45.207  1.00  0.00           C  
ATOM   2706  O   ASN A1663      40.398 -22.292  44.818  1.00  0.00           O  
ATOM   2707  CB  ASN A1663      41.079 -19.377  43.604  1.00  0.00           C  
ATOM   2708  CG  ASN A1663      41.901 -20.361  42.779  1.00  0.00           C  
ATOM   2709  OD1 ASN A1663      41.474 -20.802  41.713  1.00  0.00           O  
ATOM   2710  ND2 ASN A1663      43.078 -20.717  43.280  1.00  0.00           N  
ATOM   2711  N   LEU A1664      40.641 -20.763  46.449  1.00  0.00           N  
ATOM   2712  CA  LEU A1664      41.102 -21.761  47.410  1.00  0.00           C  
ATOM   2713  C   LEU A1664      40.055 -22.837  47.576  1.00  0.00           C  
ATOM   2714  O   LEU A1664      40.367 -24.031  47.546  1.00  0.00           O  
ATOM   2715  CB  LEU A1664      41.401 -21.138  48.775  1.00  0.00           C  
ATOM   2716  CG  LEU A1664      41.809 -22.139  49.875  1.00  0.00           C  
ATOM   2717  CD1 LEU A1664      42.920 -23.025  49.354  1.00  0.00           C  
ATOM   2718  CD2 LEU A1664      42.267 -21.403  51.141  1.00  0.00           C  
ATOM   2719  N   TYR A1665      38.810 -22.407  47.760  1.00  0.00           N  
ATOM   2720  CA  TYR A1665      37.703 -23.343  47.912  1.00  0.00           C  
ATOM   2721  C   TYR A1665      37.664 -24.271  46.706  1.00  0.00           C  
ATOM   2722  O   TYR A1665      37.617 -25.490  46.840  1.00  0.00           O  
ATOM   2723  CB  TYR A1665      36.374 -22.593  48.013  1.00  0.00           C  
ATOM   2724  CG  TYR A1665      35.996 -22.180  49.415  1.00  0.00           C  
ATOM   2725  CD1 TYR A1665      36.269 -20.898  49.882  1.00  0.00           C  
ATOM   2726  CD2 TYR A1665      35.405 -23.092  50.294  1.00  0.00           C  
ATOM   2727  CE1 TYR A1665      35.970 -20.530  51.192  1.00  0.00           C  
ATOM   2728  CE2 TYR A1665      35.102 -22.733  51.598  1.00  0.00           C  
ATOM   2729  CZ  TYR A1665      35.388 -21.449  52.039  1.00  0.00           C  
ATOM   2730  OH  TYR A1665      35.085 -21.068  53.324  1.00  0.00           O  
ATOM   2731  N   SER A1666      37.706 -23.669  45.524  1.00  0.00           N  
ATOM   2732  CA  SER A1666      37.657 -24.395  44.268  1.00  0.00           C  
ATOM   2733  C   SER A1666      38.778 -25.424  44.100  1.00  0.00           C  
ATOM   2734  O   SER A1666      38.504 -26.604  43.875  1.00  0.00           O  
ATOM   2735  CB  SER A1666      37.687 -23.387  43.121  1.00  0.00           C  
ATOM   2736  OG  SER A1666      37.458 -24.009  41.865  1.00  0.00           O  
ATOM   2737  N   ARG A1667      40.029 -24.976  44.212  1.00  0.00           N  
ATOM   2738  CA  ARG A1667      41.193 -25.844  44.046  1.00  0.00           C  
ATOM   2739  C   ARG A1667      41.285 -26.988  45.052  1.00  0.00           C  
ATOM   2740  O   ARG A1667      41.944 -27.988  44.784  1.00  0.00           O  
ATOM   2741  CB  ARG A1667      42.479 -25.019  44.121  1.00  0.00           C  
ATOM   2742  CG  ARG A1667      42.864 -24.625  45.530  1.00  0.00           C  
ATOM   2743  CD  ARG A1667      44.001 -23.626  45.572  1.00  0.00           C  
ATOM   2744  NE  ARG A1667      45.223 -24.114  44.940  1.00  0.00           N  
ATOM   2745  CZ  ARG A1667      46.379 -23.449  44.945  1.00  0.00           C  
ATOM   2746  NH1 ARG A1667      46.476 -22.273  45.556  1.00  0.00           N  
ATOM   2747  NH2 ARG A1667      47.439 -23.947  44.322  1.00  0.00           N  
ATOM   2748  N   VAL A1668      40.634 -26.849  46.204  1.00  0.00           N  
ATOM   2749  CA  VAL A1668      40.686 -27.885  47.223  1.00  0.00           C  
ATOM   2750  C   VAL A1668      39.546 -28.863  47.107  1.00  0.00           C  
ATOM   2751  O   VAL A1668      39.752 -30.069  47.176  1.00  0.00           O  
ATOM   2752  CB  VAL A1668      40.646 -27.297  48.654  1.00  0.00           C  
ATOM   2753  CG1 VAL A1668      40.514 -28.429  49.681  1.00  0.00           C  
ATOM   2754  CG2 VAL A1668      41.901 -26.482  48.921  1.00  0.00           C  
ATOM   2755  N   VAL A1669      38.332 -28.355  46.961  1.00  0.00           N  
ATOM   2756  CA  VAL A1669      37.195 -29.251  46.850  1.00  0.00           C  
ATOM   2757  C   VAL A1669      37.358 -30.091  45.602  1.00  0.00           C  
ATOM   2758  O   VAL A1669      36.819 -31.193  45.514  1.00  0.00           O  
ATOM   2759  CB  VAL A1669      35.859 -28.494  46.794  1.00  0.00           C  
ATOM   2760  CG1 VAL A1669      34.728 -29.465  46.456  1.00  0.00           C  
ATOM   2761  CG2 VAL A1669      35.585 -27.840  48.139  1.00  0.00           C  
ATOM   2762  N   ASN A1670      38.107 -29.571  44.638  1.00  0.00           N  
ATOM   2763  CA  ASN A1670      38.342 -30.320  43.421  1.00  0.00           C  
ATOM   2764  C   ASN A1670      39.142 -31.574  43.760  1.00  0.00           C  
ATOM   2765  O   ASN A1670      38.670 -32.701  43.552  1.00  0.00           O  
ATOM   2766  CB  ASN A1670      39.144 -29.510  42.418  1.00  0.00           C  
ATOM   2767  CG  ASN A1670      39.422 -30.295  41.155  1.00  0.00           C  
ATOM   2768  OD1 ASN A1670      40.507 -30.211  40.576  1.00  0.00           O  
ATOM   2769  ND2 ASN A1670      38.433 -31.070  40.721  1.00  0.00           N  
ATOM   2770  N   MET A1671      40.356 -31.366  44.275  1.00  0.00           N  
ATOM   2771  CA  MET A1671      41.243 -32.462  44.651  1.00  0.00           C  
ATOM   2772  C   MET A1671      40.498 -33.523  45.450  1.00  0.00           C  
ATOM   2773  O   MET A1671      40.459 -34.682  45.047  1.00  0.00           O  
ATOM   2774  CB  MET A1671      42.430 -31.939  45.468  1.00  0.00           C  
ATOM   2775  CG  MET A1671      43.177 -30.811  44.786  1.00  0.00           C  
ATOM   2776  SD  MET A1671      44.800 -30.432  45.491  1.00  0.00           S  
ATOM   2777  CE  MET A1671      45.803 -31.039  44.246  1.00  0.00           C  
ATOM   2778  N   ALA A1672      39.902 -33.127  46.571  1.00  0.00           N  
ATOM   2779  CA  ALA A1672      39.160 -34.063  47.413  1.00  0.00           C  
ATOM   2780  C   ALA A1672      38.245 -34.974  46.598  1.00  0.00           C  
ATOM   2781  O   ALA A1672      38.099 -36.166  46.892  1.00  0.00           O  
ATOM   2782  CB  ALA A1672      38.338 -33.300  48.433  1.00  0.00           C  
ATOM   2783  N   HIS A1673      37.627 -34.405  45.572  1.00  0.00           N  
ATOM   2784  CA  HIS A1673      36.719 -35.156  44.722  1.00  0.00           C  
ATOM   2785  C   HIS A1673      37.415 -36.043  43.707  1.00  0.00           C  
ATOM   2786  O   HIS A1673      37.022 -37.193  43.501  1.00  0.00           O  
ATOM   2787  CB  HIS A1673      35.798 -34.202  43.988  1.00  0.00           C  
ATOM   2788  CG  HIS A1673      34.530 -33.920  44.719  1.00  0.00           C  
ATOM   2789  ND1 HIS A1673      33.700 -34.922  45.165  1.00  0.00           N  
ATOM   2790  CD2 HIS A1673      33.924 -32.752  45.038  1.00  0.00           C  
ATOM   2791  CE1 HIS A1673      32.631 -34.383  45.724  1.00  0.00           C  
ATOM   2792  NE2 HIS A1673      32.742 -33.068  45.659  1.00  0.00           N  
ATOM   2793  N   LYS A1684      38.440 -35.492  43.065  1.00  0.00           N  
ATOM   2794  CA  LYS A1684      39.205 -36.216  42.062  1.00  0.00           C  
ATOM   2795  C   LYS A1684      40.154 -37.249  42.681  1.00  0.00           C  
ATOM   2796  O   LYS A1684      40.285 -38.362  42.169  1.00  0.00           O  
ATOM   2797  CB  LYS A1684      40.006 -35.223  41.204  1.00  0.00           C  
ATOM   2798  CG  LYS A1684      40.998 -35.888  40.231  1.00  0.00           C  
ATOM   2799  CD  LYS A1684      41.884 -34.863  39.509  1.00  0.00           C  
ATOM   2800  CE  LYS A1684      43.020 -35.535  38.728  1.00  0.00           C  
ATOM   2801  NZ  LYS A1684      44.008 -34.543  38.181  1.00  0.00           N  
ATOM   2802  N   PHE A1685      40.790 -36.879  43.793  1.00  0.00           N  
ATOM   2803  CA  PHE A1685      41.760 -37.735  44.474  1.00  0.00           C  
ATOM   2804  C   PHE A1685      41.261 -38.654  45.584  1.00  0.00           C  
ATOM   2805  O   PHE A1685      41.755 -39.769  45.717  1.00  0.00           O  
ATOM   2806  CB  PHE A1685      42.885 -36.876  45.049  1.00  0.00           C  
ATOM   2807  CG  PHE A1685      43.610 -36.045  44.027  1.00  0.00           C  
ATOM   2808  CD1 PHE A1685      44.471 -35.032  44.431  1.00  0.00           C  
ATOM   2809  CD2 PHE A1685      43.444 -36.273  42.666  1.00  0.00           C  
ATOM   2810  CE1 PHE A1685      45.155 -34.258  43.496  1.00  0.00           C  
ATOM   2811  CE2 PHE A1685      44.121 -35.505  41.729  1.00  0.00           C  
ATOM   2812  CZ  PHE A1685      44.978 -34.496  42.143  1.00  0.00           C  
ATOM   2813  N   LEU A1686      40.310 -38.205  46.398  1.00  0.00           N  
ATOM   2814  CA  LEU A1686      39.846 -39.046  47.495  1.00  0.00           C  
ATOM   2815  C   LEU A1686      38.376 -39.433  47.456  1.00  0.00           C  
ATOM   2816  O   LEU A1686      37.764 -39.709  48.482  1.00  0.00           O  
ATOM   2817  CB  LEU A1686      40.201 -38.387  48.834  1.00  0.00           C  
ATOM   2818  CG  LEU A1686      41.707 -38.142  49.061  1.00  0.00           C  
ATOM   2819  CD1 LEU A1686      41.984 -37.596  50.463  1.00  0.00           C  
ATOM   2820  CD2 LEU A1686      42.455 -39.456  48.865  1.00  0.00           C  
ATOM   2821  N   GLY A1689      37.820 -39.469  46.254  1.00  0.00           N  
ATOM   2822  CA  GLY A1689      36.435 -39.863  46.082  1.00  0.00           C  
ATOM   2823  C   GLY A1689      35.414 -38.935  46.690  1.00  0.00           C  
ATOM   2824  O   GLY A1689      34.212 -39.163  46.548  1.00  0.00           O  
ATOM   2825  N   GLY A1690      35.877 -37.894  47.375  1.00  0.00           N  
ATOM   2826  CA  GLY A1690      34.943 -36.960  47.975  1.00  0.00           C  
ATOM   2827  C   GLY A1690      34.802 -37.084  49.478  1.00  0.00           C  
ATOM   2828  O   GLY A1690      34.148 -36.254  50.108  1.00  0.00           O  
ATOM   2829  N   GLU A1691      35.399 -38.125  50.048  1.00  0.00           N  
ATOM   2830  CA  GLU A1691      35.362 -38.346  51.489  1.00  0.00           C  
ATOM   2831  C   GLU A1691      36.789 -38.184  51.981  1.00  0.00           C  
ATOM   2832  O   GLU A1691      37.690 -38.856  51.487  1.00  0.00           O  
ATOM   2833  CB  GLU A1691      34.866 -39.758  51.803  1.00  0.00           C  
ATOM   2834  CG  GLU A1691      33.715 -39.803  52.802  1.00  0.00           C  
ATOM   2835  CD  GLU A1691      33.147 -41.204  52.981  1.00  0.00           C  
ATOM   2836  OE1 GLU A1691      33.740 -42.000  53.748  1.00  0.00           O  
ATOM   2837  OE2 GLU A1691      32.112 -41.511  52.342  1.00  0.00           O  
ATOM   2838  N   VAL A1711      37.004 -37.299  52.947  1.00  0.00           N  
ATOM   2839  CA  VAL A1711      38.353 -37.081  53.442  1.00  0.00           C  
ATOM   2840  C   VAL A1711      38.514 -37.254  54.947  1.00  0.00           C  
ATOM   2841  O   VAL A1711      37.771 -36.679  55.740  1.00  0.00           O  
ATOM   2842  CB  VAL A1711      38.861 -35.678  53.050  1.00  0.00           C  
ATOM   2843  CG1 VAL A1711      38.806 -35.509  51.540  1.00  0.00           C  
ATOM   2844  CG2 VAL A1711      38.020 -34.616  53.730  1.00  0.00           C  
ATOM   2845  N   SER A1712      39.500 -38.066  55.314  1.00  0.00           N  
ATOM   2846  CA  SER A1712      39.852 -38.354  56.695  1.00  0.00           C  
ATOM   2847  C   SER A1712      41.363 -38.505  56.715  1.00  0.00           C  
ATOM   2848  O   SER A1712      42.008 -38.395  55.673  1.00  0.00           O  
ATOM   2849  CB  SER A1712      39.202 -39.651  57.160  1.00  0.00           C  
ATOM   2850  OG  SER A1712      37.869 -39.428  57.571  1.00  0.00           O  
ATOM   2851  N   GLY A1713      41.931 -38.757  57.887  1.00  0.00           N  
ATOM   2852  CA  GLY A1713      43.370 -38.916  57.971  1.00  0.00           C  
ATOM   2853  C   GLY A1713      43.988 -38.404  59.255  1.00  0.00           C  
ATOM   2854  O   GLY A1713      43.289 -37.998  60.188  1.00  0.00           O  
ATOM   2855  N   ALA A1714      45.315 -38.435  59.307  1.00  0.00           N  
ATOM   2856  CA  ALA A1714      46.041 -37.970  60.479  1.00  0.00           C  
ATOM   2857  C   ALA A1714      45.999 -36.454  60.522  1.00  0.00           C  
ATOM   2858  O   ALA A1714      45.500 -35.807  59.605  1.00  0.00           O  
ATOM   2859  CB  ALA A1714      47.467 -38.448  60.424  1.00  0.00           C  
ATOM   2860  N   ARG A1715      46.537 -35.883  61.586  1.00  0.00           N  
ATOM   2861  CA  ARG A1715      46.528 -34.442  61.737  1.00  0.00           C  
ATOM   2862  C   ARG A1715      47.886 -33.810  61.526  1.00  0.00           C  
ATOM   2863  O   ARG A1715      48.917 -34.426  61.801  1.00  0.00           O  
ATOM   2864  CB  ARG A1715      46.050 -34.071  63.132  1.00  0.00           C  
ATOM   2865  CG  ARG A1715      44.687 -34.583  63.482  1.00  0.00           C  
ATOM   2866  CD  ARG A1715      44.327 -34.034  64.825  1.00  0.00           C  
ATOM   2867  NE  ARG A1715      42.973 -34.368  65.230  1.00  0.00           N  
ATOM   2868  CZ  ARG A1715      42.396 -33.854  66.308  1.00  0.00           C  
ATOM   2869  NH1 ARG A1715      43.074 -32.994  67.059  1.00  0.00           N  
ATOM   2870  NH2 ARG A1715      41.152 -34.191  66.631  1.00  0.00           N  
ATOM   2871  N   ASP A1716      47.878 -32.573  61.039  1.00  0.00           N  
ATOM   2872  CA  ASP A1716      49.106 -31.828  60.834  1.00  0.00           C  
ATOM   2873  C   ASP A1716      49.161 -30.822  61.975  1.00  0.00           C  
ATOM   2874  O   ASP A1716      48.731 -29.683  61.830  1.00  0.00           O  
ATOM   2875  CB  ASP A1716      49.089 -31.110  59.480  1.00  0.00           C  
ATOM   2876  CG  ASP A1716      50.271 -30.170  59.303  1.00  0.00           C  
ATOM   2877  OD1 ASP A1716      50.565 -29.775  58.151  1.00  0.00           O  
ATOM   2878  OD2 ASP A1716      50.905 -29.813  60.318  1.00  0.00           O  
ATOM   2879  N   GLU A1717      49.679 -31.267  63.116  1.00  0.00           N  
ATOM   2880  CA  GLU A1717      49.796 -30.432  64.310  1.00  0.00           C  
ATOM   2881  C   GLU A1717      50.347 -29.034  64.046  1.00  0.00           C  
ATOM   2882  O   GLU A1717      50.046 -28.092  64.783  1.00  0.00           O  
ATOM   2883  CB  GLU A1717      50.677 -31.130  65.346  1.00  0.00           C  
ATOM   2884  CG  GLU A1717      50.107 -32.435  65.858  1.00  0.00           C  
ATOM   2885  CD  GLU A1717      48.720 -32.260  66.438  1.00  0.00           C  
ATOM   2886  OE1 GLU A1717      48.506 -31.249  67.155  1.00  0.00           O  
ATOM   2887  OE2 GLU A1717      47.855 -33.132  66.182  1.00  0.00           O  
ATOM   2888  N   GLU A1718      51.163 -28.905  63.005  1.00  0.00           N  
ATOM   2889  CA  GLU A1718      51.748 -27.618  62.643  1.00  0.00           C  
ATOM   2890  C   GLU A1718      50.627 -26.710  62.116  1.00  0.00           C  
ATOM   2891  O   GLU A1718      50.664 -25.486  62.283  1.00  0.00           O  
ATOM   2892  CB  GLU A1718      52.833 -27.841  61.582  1.00  0.00           C  
ATOM   2893  CG  GLU A1718      53.557 -26.595  61.080  1.00  0.00           C  
ATOM   2894  CD  GLU A1718      54.656 -26.943  60.075  1.00  0.00           C  
ATOM   2895  OE1 GLU A1718      54.426 -27.845  59.239  1.00  0.00           O  
ATOM   2896  OE2 GLU A1718      55.740 -26.316  60.111  1.00  0.00           O  
ATOM   2897  N   TYR A1719      49.629 -27.334  61.493  1.00  0.00           N  
ATOM   2898  CA  TYR A1719      48.466 -26.636  60.946  1.00  0.00           C  
ATOM   2899  C   TYR A1719      47.455 -26.320  62.051  1.00  0.00           C  
ATOM   2900  O   TYR A1719      46.881 -25.224  62.095  1.00  0.00           O  
ATOM   2901  CB  TYR A1719      47.785 -27.493  59.879  1.00  0.00           C  
ATOM   2902  CG  TYR A1719      46.311 -27.205  59.742  1.00  0.00           C  
ATOM   2903  CD1 TYR A1719      45.862 -25.974  59.266  1.00  0.00           C  
ATOM   2904  CD2 TYR A1719      45.363 -28.141  60.150  1.00  0.00           C  
ATOM   2905  CE1 TYR A1719      44.502 -25.679  59.205  1.00  0.00           C  
ATOM   2906  CE2 TYR A1719      44.004 -27.857  60.095  1.00  0.00           C  
ATOM   2907  CZ  TYR A1719      43.581 -26.625  59.626  1.00  0.00           C  
ATOM   2908  OH  TYR A1719      42.241 -26.328  59.613  1.00  0.00           O  
ATOM   2909  N   ALA A1720      47.224 -27.293  62.928  1.00  0.00           N  
ATOM   2910  CA  ALA A1720      46.295 -27.098  64.031  1.00  0.00           C  
ATOM   2911  C   ALA A1720      46.766 -25.905  64.860  1.00  0.00           C  
ATOM   2912  O   ALA A1720      45.965 -25.060  65.243  1.00  0.00           O  
ATOM   2913  CB  ALA A1720      46.213 -28.354  64.896  1.00  0.00           C  
ATOM   2914  N   LYS A1721      48.065 -25.825  65.134  1.00  0.00           N  
ATOM   2915  CA  LYS A1721      48.573 -24.697  65.902  1.00  0.00           C  
ATOM   2916  C   LYS A1721      48.398 -23.388  65.123  1.00  0.00           C  
ATOM   2917  O   LYS A1721      47.985 -22.379  65.688  1.00  0.00           O  
ATOM   2918  CB  LYS A1721      50.052 -24.894  66.271  1.00  0.00           C  
ATOM   2919  CG  LYS A1721      50.299 -25.998  67.293  1.00  0.00           C  
ATOM   2920  CD  LYS A1721      51.565 -25.749  68.130  1.00  0.00           C  
ATOM   2921  CE  LYS A1721      52.847 -25.677  67.280  1.00  0.00           C  
ATOM   2922  NZ  LYS A1721      54.097 -25.468  68.088  1.00  0.00           N  
ATOM   2923  N   ILE A1722      48.705 -23.402  63.831  1.00  0.00           N  
ATOM   2924  CA  ILE A1722      48.562 -22.201  63.026  1.00  0.00           C  
ATOM   2925  C   ILE A1722      47.093 -21.836  63.000  1.00  0.00           C  
ATOM   2926  O   ILE A1722      46.727 -20.672  63.144  1.00  0.00           O  
ATOM   2927  CB  ILE A1722      49.037 -22.425  61.572  1.00  0.00           C  
ATOM   2928  CG1 ILE A1722      50.568 -22.451  61.505  1.00  0.00           C  
ATOM   2929  CG2 ILE A1722      48.477 -21.336  60.664  1.00  0.00           C  
ATOM   2930  CD1 ILE A1722      51.228 -21.104  61.721  1.00  0.00           C  
ATOM   2931  N   ALA A1723      46.255 -22.847  62.813  1.00  0.00           N  
ATOM   2932  CA  ALA A1723      44.817 -22.642  62.751  1.00  0.00           C  
ATOM   2933  C   ALA A1723      44.271 -22.155  64.085  1.00  0.00           C  
ATOM   2934  O   ALA A1723      43.402 -21.297  64.135  1.00  0.00           O  
ATOM   2935  CB  ALA A1723      44.127 -23.939  62.347  1.00  0.00           C  
ATOM   2936  N   GLN A1724      44.794 -22.705  65.170  1.00  0.00           N  
ATOM   2937  CA  GLN A1724      44.347 -22.342  66.504  1.00  0.00           C  
ATOM   2938  C   GLN A1724      44.733 -20.906  66.836  1.00  0.00           C  
ATOM   2939  O   GLN A1724      43.976 -20.177  67.475  1.00  0.00           O  
ATOM   2940  CB  GLN A1724      44.957 -23.313  67.511  1.00  0.00           C  
ATOM   2941  CG  GLN A1724      44.291 -23.329  68.860  1.00  0.00           C  
ATOM   2942  CD  GLN A1724      44.576 -24.615  69.618  1.00  0.00           C  
ATOM   2943  OE1 GLN A1724      44.161 -25.706  69.204  1.00  0.00           O  
ATOM   2944  NE2 GLN A1724      45.291 -24.497  70.729  1.00  0.00           N  
ATOM   2945  N   GLU A1725      45.914 -20.502  66.387  1.00  0.00           N  
ATOM   2946  CA  GLU A1725      46.406 -19.156  66.634  1.00  0.00           C  
ATOM   2947  C   GLU A1725      45.629 -18.164  65.776  1.00  0.00           C  
ATOM   2948  O   GLU A1725      45.311 -17.068  66.227  1.00  0.00           O  
ATOM   2949  CB  GLU A1725      47.903 -19.069  66.314  1.00  0.00           C  
ATOM   2950  CG  GLU A1725      48.536 -17.700  66.590  1.00  0.00           C  
ATOM   2951  CD  GLU A1725      49.964 -17.546  66.026  1.00  0.00           C  
ATOM   2952  OE1 GLU A1725      50.482 -16.403  66.053  1.00  0.00           O  
ATOM   2953  OE2 GLU A1725      50.568 -18.549  65.561  1.00  0.00           O  
ATOM   2954  N   SER A1726      45.316 -18.557  64.544  1.00  0.00           N  
ATOM   2955  CA  SER A1726      44.584 -17.685  63.636  1.00  0.00           C  
ATOM   2956  C   SER A1726      43.195 -17.338  64.143  1.00  0.00           C  
ATOM   2957  O   SER A1726      42.835 -16.159  64.216  1.00  0.00           O  
ATOM   2958  CB  SER A1726      44.473 -18.317  62.246  1.00  0.00           C  
ATOM   2959  OG  SER A1726      45.539 -17.906  61.410  1.00  0.00           O  
ATOM   2960  N   ILE A1727      42.400 -18.346  64.486  1.00  0.00           N  
ATOM   2961  CA  ILE A1727      41.069 -18.049  64.980  1.00  0.00           C  
ATOM   2962  C   ILE A1727      41.153 -17.225  66.266  1.00  0.00           C  
ATOM   2963  O   ILE A1727      40.337 -16.327  66.496  1.00  0.00           O  
ATOM   2964  CB  ILE A1727      40.220 -19.326  65.249  1.00  0.00           C  
ATOM   2965  CG1 ILE A1727      39.547 -19.204  66.610  1.00  0.00           C  
ATOM   2966  CG2 ILE A1727      41.050 -20.582  65.143  1.00  0.00           C  
ATOM   2967  CD1 ILE A1727      38.655 -20.329  66.915  1.00  0.00           C  
ATOM   2968  N   LYS A1728      42.139 -17.519  67.107  1.00  0.00           N  
ATOM   2969  CA  LYS A1728      42.266 -16.765  68.336  1.00  0.00           C  
ATOM   2970  C   LYS A1728      42.455 -15.289  68.021  1.00  0.00           C  
ATOM   2971  O   LYS A1728      41.676 -14.455  68.469  1.00  0.00           O  
ATOM   2972  CB  LYS A1728      43.441 -17.262  69.174  1.00  0.00           C  
ATOM   2973  CG  LYS A1728      43.521 -16.559  70.520  1.00  0.00           C  
ATOM   2974  CD  LYS A1728      44.825 -16.815  71.244  1.00  0.00           C  
ATOM   2975  CE  LYS A1728      44.844 -16.070  72.586  1.00  0.00           C  
ATOM   2976  NZ  LYS A1728      46.141 -16.193  73.321  1.00  0.00           N  
ATOM   2977  N   ASN A1729      43.480 -14.961  67.244  1.00  0.00           N  
ATOM   2978  CA  ASN A1729      43.731 -13.568  66.909  1.00  0.00           C  
ATOM   2979  C   ASN A1729      42.528 -12.946  66.229  1.00  0.00           C  
ATOM   2980  O   ASN A1729      42.285 -11.741  66.348  1.00  0.00           O  
ATOM   2981  CB  ASN A1729      44.961 -13.439  66.018  1.00  0.00           C  
ATOM   2982  CG  ASN A1729      46.192 -14.003  66.668  1.00  0.00           C  
ATOM   2983  OD1 ASN A1729      46.396 -13.834  67.873  1.00  0.00           O  
ATOM   2984  ND2 ASN A1729      47.031 -14.678  65.883  1.00  0.00           N  
ATOM   2985  N   TYR A1730      41.770 -13.775  65.520  1.00  0.00           N  
ATOM   2986  CA  TYR A1730      40.572 -13.304  64.838  1.00  0.00           C  
ATOM   2987  C   TYR A1730      39.552 -12.795  65.843  1.00  0.00           C  
ATOM   2988  O   TYR A1730      39.097 -11.654  65.746  1.00  0.00           O  
ATOM   2989  CB  TYR A1730      39.950 -14.431  64.038  1.00  0.00           C  
ATOM   2990  CG  TYR A1730      38.538 -14.161  63.578  1.00  0.00           C  
ATOM   2991  CD1 TYR A1730      38.280 -13.388  62.450  1.00  0.00           C  
ATOM   2992  CD2 TYR A1730      37.455 -14.749  64.230  1.00  0.00           C  
ATOM   2993  CE1 TYR A1730      36.973 -13.227  61.975  1.00  0.00           C  
ATOM   2994  CE2 TYR A1730      36.147 -14.587  63.765  1.00  0.00           C  
ATOM   2995  CZ  TYR A1730      35.916 -13.837  62.639  1.00  0.00           C  
ATOM   2996  OH  TYR A1730      34.634 -13.743  62.157  1.00  0.00           O  
ATOM   2997  N   GLU A1731      39.204 -13.650  66.807  1.00  0.00           N  
ATOM   2998  CA  GLU A1731      38.226 -13.295  67.830  1.00  0.00           C  
ATOM   2999  C   GLU A1731      38.684 -12.132  68.701  1.00  0.00           C  
ATOM   3000  O   GLU A1731      37.869 -11.359  69.187  1.00  0.00           O  
ATOM   3001  CB  GLU A1731      37.891 -14.503  68.710  1.00  0.00           C  
ATOM   3002  CG  GLU A1731      37.517 -15.735  67.921  1.00  0.00           C  
ATOM   3003  CD  GLU A1731      36.717 -16.740  68.722  1.00  0.00           C  
ATOM   3004  OE1 GLU A1731      37.013 -16.921  69.925  1.00  0.00           O  
ATOM   3005  OE2 GLU A1731      35.798 -17.363  68.137  1.00  0.00           O  
ATOM   3006  N   ASN A1732      39.984 -11.994  68.896  1.00  0.00           N  
ATOM   3007  CA  ASN A1732      40.475 -10.897  69.705  1.00  0.00           C  
ATOM   3008  C   ASN A1732      40.216  -9.542  69.038  1.00  0.00           C  
ATOM   3009  O   ASN A1732      40.041  -8.536  69.716  1.00  0.00           O  
ATOM   3010  CB  ASN A1732      41.968 -11.086  69.980  1.00  0.00           C  
ATOM   3011  CG  ASN A1732      42.234 -11.839  71.272  1.00  0.00           C  
ATOM   3012  OD1 ASN A1732      41.521 -12.784  71.620  1.00  0.00           O  
ATOM   3013  ND2 ASN A1732      43.275 -11.429  71.984  1.00  0.00           N  
ATOM   3014  N   TYR A1733      40.185  -9.519  67.707  1.00  0.00           N  
ATOM   3015  CA  TYR A1733      39.947  -8.279  66.961  1.00  0.00           C  
ATOM   3016  C   TYR A1733      38.460  -8.017  66.772  1.00  0.00           C  
ATOM   3017  O   TYR A1733      37.980  -6.899  66.958  1.00  0.00           O  
ATOM   3018  CB  TYR A1733      40.610  -8.343  65.586  1.00  0.00           C  
ATOM   3019  CG  TYR A1733      42.117  -8.249  65.606  1.00  0.00           C  
ATOM   3020  CD1 TYR A1733      42.762  -7.204  66.260  1.00  0.00           C  
ATOM   3021  CD2 TYR A1733      42.903  -9.190  64.944  1.00  0.00           C  
ATOM   3022  CE1 TYR A1733      44.157  -7.101  66.254  1.00  0.00           C  
ATOM   3023  CE2 TYR A1733      44.297  -9.090  64.933  1.00  0.00           C  
ATOM   3024  CZ  TYR A1733      44.912  -8.048  65.591  1.00  0.00           C  
ATOM   3025  OH  TYR A1733      46.278  -7.970  65.618  1.00  0.00           O  
ATOM   3026  N   MET A1734      37.737  -9.058  66.383  1.00  0.00           N  
ATOM   3027  CA  MET A1734      36.306  -8.958  66.164  1.00  0.00           C  
ATOM   3028  C   MET A1734      35.657  -8.473  67.457  1.00  0.00           C  
ATOM   3029  O   MET A1734      34.739  -7.648  67.439  1.00  0.00           O  
ATOM   3030  CB  MET A1734      35.756 -10.329  65.767  1.00  0.00           C  
ATOM   3031  CG  MET A1734      34.685 -10.261  64.713  1.00  0.00           C  
ATOM   3032  SD  MET A1734      35.263  -9.449  63.239  1.00  0.00           S  
ATOM   3033  CE  MET A1734      35.060 -10.638  62.128  1.00  0.00           C  
ATOM   3034  N   GLU A1735      36.156  -8.974  68.583  1.00  0.00           N  
ATOM   3035  CA  GLU A1735      35.624  -8.597  69.882  1.00  0.00           C  
ATOM   3036  C   GLU A1735      35.782  -7.110  70.160  1.00  0.00           C  
ATOM   3037  O   GLU A1735      34.945  -6.514  70.837  1.00  0.00           O  
ATOM   3038  CB  GLU A1735      36.296  -9.413  70.979  1.00  0.00           C  
ATOM   3039  CG  GLU A1735      35.362 -10.426  71.614  1.00  0.00           C  
ATOM   3040  CD  GLU A1735      36.070 -11.691  72.051  1.00  0.00           C  
ATOM   3041  OE1 GLU A1735      37.143 -11.577  72.694  1.00  0.00           O  
ATOM   3042  OE2 GLU A1735      35.544 -12.792  71.750  1.00  0.00           O  
ATOM   3043  N   LYS A1736      36.848  -6.507  69.642  1.00  0.00           N  
ATOM   3044  CA  LYS A1736      37.066  -5.075  69.827  1.00  0.00           C  
ATOM   3045  C   LYS A1736      36.439  -4.299  68.667  1.00  0.00           C  
ATOM   3046  O   LYS A1736      36.547  -3.082  68.572  1.00  0.00           O  
ATOM   3047  CB  LYS A1736      38.561  -4.789  69.935  1.00  0.00           C  
ATOM   3048  CG  LYS A1736      39.071  -4.872  71.356  1.00  0.00           C  
ATOM   3049  CD  LYS A1736      40.344  -5.689  71.479  1.00  0.00           C  
ATOM   3050  CE  LYS A1736      41.479  -5.135  70.618  1.00  0.00           C  
ATOM   3051  NZ  LYS A1736      42.770  -5.875  70.814  1.00  0.00           N  
ATOM   3052  N   VAL A1739      35.762  -5.035  67.794  1.00  0.00           N  
ATOM   3053  CA  VAL A1739      35.085  -4.484  66.623  1.00  0.00           C  
ATOM   3054  C   VAL A1739      36.080  -4.073  65.533  1.00  0.00           C  
ATOM   3055  O   VAL A1739      35.739  -3.378  64.573  1.00  0.00           O  
ATOM   3056  CB  VAL A1739      34.199  -3.281  67.010  1.00  0.00           C  
ATOM   3057  CG1 VAL A1739      33.189  -3.031  65.927  1.00  0.00           C  
ATOM   3058  CG2 VAL A1739      33.490  -3.556  68.331  1.00  0.00           C  
ATOM   3059  N   ASN A1740      37.312  -4.532  65.680  1.00  0.00           N  
ATOM   3060  CA  ASN A1740      38.353  -4.218  64.725  1.00  0.00           C  
ATOM   3061  C   ASN A1740      38.147  -5.060  63.459  1.00  0.00           C  
ATOM   3062  O   ASN A1740      38.891  -6.004  63.193  1.00  0.00           O  
ATOM   3063  CB  ASN A1740      39.708  -4.526  65.354  1.00  0.00           C  
ATOM   3064  CG  ASN A1740      40.849  -3.889  64.614  1.00  0.00           C  
ATOM   3065  OD1 ASN A1740      40.776  -3.666  63.407  1.00  0.00           O  
ATOM   3066  ND2 ASN A1740      41.929  -3.604  65.331  1.00  0.00           N  
ATOM   3067  N   PHE A1741      37.141  -4.725  62.669  1.00  0.00           N  
ATOM   3068  CA  PHE A1741      36.880  -5.497  61.463  1.00  0.00           C  
ATOM   3069  C   PHE A1741      38.096  -5.590  60.554  1.00  0.00           C  
ATOM   3070  O   PHE A1741      38.411  -6.658  60.027  1.00  0.00           O  
ATOM   3071  CB  PHE A1741      35.716  -4.887  60.676  1.00  0.00           C  
ATOM   3072  CG  PHE A1741      34.419  -4.863  61.425  1.00  0.00           C  
ATOM   3073  CD1 PHE A1741      33.849  -3.652  61.810  1.00  0.00           C  
ATOM   3074  CD2 PHE A1741      33.753  -6.050  61.729  1.00  0.00           C  
ATOM   3075  CE1 PHE A1741      32.635  -3.621  62.485  1.00  0.00           C  
ATOM   3076  CE2 PHE A1741      32.540  -6.036  62.407  1.00  0.00           C  
ATOM   3077  CZ  PHE A1741      31.978  -4.824  62.783  1.00  0.00           C  
ATOM   3078  N   TYR A1742      38.767  -4.461  60.369  1.00  0.00           N  
ATOM   3079  CA  TYR A1742      39.938  -4.379  59.508  1.00  0.00           C  
ATOM   3080  C   TYR A1742      40.954  -5.454  59.848  1.00  0.00           C  
ATOM   3081  O   TYR A1742      41.323  -6.273  59.013  1.00  0.00           O  
ATOM   3082  CB  TYR A1742      40.583  -3.002  59.653  1.00  0.00           C  
ATOM   3083  CG  TYR A1742      41.733  -2.751  58.708  1.00  0.00           C  
ATOM   3084  CD1 TYR A1742      41.509  -2.563  57.344  1.00  0.00           C  
ATOM   3085  CD2 TYR A1742      43.050  -2.733  59.168  1.00  0.00           C  
ATOM   3086  CE1 TYR A1742      42.565  -2.368  56.462  1.00  0.00           C  
ATOM   3087  CE2 TYR A1742      44.107  -2.541  58.294  1.00  0.00           C  
ATOM   3088  CZ  TYR A1742      43.855  -2.362  56.943  1.00  0.00           C  
ATOM   3089  OH  TYR A1742      44.894  -2.210  56.061  1.00  0.00           O  
ATOM   3090  N   LYS A1743      41.400  -5.451  61.093  1.00  0.00           N  
ATOM   3091  CA  LYS A1743      42.383  -6.412  61.554  1.00  0.00           C  
ATOM   3092  C   LYS A1743      41.862  -7.850  61.539  1.00  0.00           C  
ATOM   3093  O   LYS A1743      42.622  -8.796  61.322  1.00  0.00           O  
ATOM   3094  CB  LYS A1743      42.830  -6.031  62.963  1.00  0.00           C  
ATOM   3095  CG  LYS A1743      44.325  -5.878  63.114  1.00  0.00           C  
ATOM   3096  CD  LYS A1743      44.873  -4.798  62.211  1.00  0.00           C  
ATOM   3097  CE  LYS A1743      46.395  -4.694  62.362  1.00  0.00           C  
ATOM   3098  NZ  LYS A1743      47.140  -5.976  62.069  1.00  0.00           N  
ATOM   3099  N   ALA A1744      40.570  -8.018  61.780  1.00  0.00           N  
ATOM   3100  CA  ALA A1744      39.989  -9.351  61.788  1.00  0.00           C  
ATOM   3101  C   ALA A1744      39.969  -9.938  60.372  1.00  0.00           C  
ATOM   3102  O   ALA A1744      40.237 -11.132  60.170  1.00  0.00           O  
ATOM   3103  CB  ALA A1744      38.577  -9.304  62.362  1.00  0.00           C  
ATOM   3104  N   ILE A1745      39.654  -9.104  59.385  1.00  0.00           N  
ATOM   3105  CA  ILE A1745      39.616  -9.587  58.015  1.00  0.00           C  
ATOM   3106  C   ILE A1745      41.044  -9.887  57.554  1.00  0.00           C  
ATOM   3107  O   ILE A1745      41.286 -10.783  56.740  1.00  0.00           O  
ATOM   3108  CB  ILE A1745      38.949  -8.556  57.101  1.00  0.00           C  
ATOM   3109  CG1 ILE A1745      37.495  -8.364  57.525  1.00  0.00           C  
ATOM   3110  CG2 ILE A1745      38.980  -9.027  55.673  1.00  0.00           C  
ATOM   3111  CD1 ILE A1745      36.784  -7.266  56.784  1.00  0.00           C  
ATOM   3112  N   GLU A1746      41.999  -9.146  58.098  1.00  0.00           N  
ATOM   3113  CA  GLU A1746      43.386  -9.372  57.745  1.00  0.00           C  
ATOM   3114  C   GLU A1746      43.768 -10.803  58.136  1.00  0.00           C  
ATOM   3115  O   GLU A1746      44.375 -11.528  57.353  1.00  0.00           O  
ATOM   3116  CB  GLU A1746      44.271  -8.367  58.464  1.00  0.00           C  
ATOM   3117  CG  GLU A1746      45.717  -8.423  58.044  1.00  0.00           C  
ATOM   3118  CD  GLU A1746      46.499  -7.208  58.523  1.00  0.00           C  
ATOM   3119  OE1 GLU A1746      46.084  -6.070  58.201  1.00  0.00           O  
ATOM   3120  OE2 GLU A1746      47.523  -7.390  59.216  1.00  0.00           O  
ATOM   3121  N   GLU A1747      43.403 -11.207  59.349  1.00  0.00           N  
ATOM   3122  CA  GLU A1747      43.696 -12.552  59.815  1.00  0.00           C  
ATOM   3123  C   GLU A1747      43.036 -13.538  58.869  1.00  0.00           C  
ATOM   3124  O   GLU A1747      43.612 -14.577  58.541  1.00  0.00           O  
ATOM   3125  CB  GLU A1747      43.150 -12.761  61.225  1.00  0.00           C  
ATOM   3126  CG  GLU A1747      43.923 -12.061  62.306  1.00  0.00           C  
ATOM   3127  CD  GLU A1747      45.328 -12.622  62.449  1.00  0.00           C  
ATOM   3128  OE1 GLU A1747      45.476 -13.873  62.388  1.00  0.00           O  
ATOM   3129  OE2 GLU A1747      46.275 -11.812  62.629  1.00  0.00           O  
ATOM   3130  N   ILE A1748      41.821 -13.221  58.435  1.00  0.00           N  
ATOM   3131  CA  ILE A1748      41.125 -14.111  57.523  1.00  0.00           C  
ATOM   3132  C   ILE A1748      42.053 -14.295  56.341  1.00  0.00           C  
ATOM   3133  O   ILE A1748      42.348 -15.426  55.943  1.00  0.00           O  
ATOM   3134  CB  ILE A1748      39.810 -13.507  56.991  1.00  0.00           C  
ATOM   3135  CG1 ILE A1748      38.937 -13.013  58.148  1.00  0.00           C  
ATOM   3136  CG2 ILE A1748      39.067 -14.557  56.157  1.00  0.00           C  
ATOM   3137  CD1 ILE A1748      38.363 -14.116  58.988  1.00  0.00           C  
ATOM   3138  N   LEU A1749      42.512 -13.166  55.794  1.00  0.00           N  
ATOM   3139  CA  LEU A1749      43.417 -13.151  54.651  1.00  0.00           C  
ATOM   3140  C   LEU A1749      44.694 -13.960  54.914  1.00  0.00           C  
ATOM   3141  O   LEU A1749      45.071 -14.822  54.110  1.00  0.00           O  
ATOM   3142  CB  LEU A1749      43.756 -11.707  54.302  1.00  0.00           C  
ATOM   3143  CG  LEU A1749      43.068 -11.073  53.085  1.00  0.00           C  
ATOM   3144  CD1 LEU A1749      41.814 -11.817  52.723  1.00  0.00           C  
ATOM   3145  CD2 LEU A1749      42.755  -9.619  53.386  1.00  0.00           C  
ATOM   3146  N   LYS A1750      45.355 -13.687  56.038  1.00  0.00           N  
ATOM   3147  CA  LYS A1750      46.564 -14.418  56.394  1.00  0.00           C  
ATOM   3148  C   LYS A1750      46.288 -15.923  56.398  1.00  0.00           C  
ATOM   3149  O   LYS A1750      46.991 -16.695  55.743  1.00  0.00           O  
ATOM   3150  CB  LYS A1750      47.070 -13.991  57.773  1.00  0.00           C  
ATOM   3151  CG  LYS A1750      47.785 -12.647  57.799  1.00  0.00           C  
ATOM   3152  CD  LYS A1750      48.255 -12.259  59.209  1.00  0.00           C  
ATOM   3153  CE  LYS A1750      48.926 -10.883  59.183  1.00  0.00           C  
ATOM   3154  NZ  LYS A1750      49.190 -10.322  60.540  1.00  0.00           N  
ATOM   3155  N   PHE A1751      45.262 -16.345  57.124  1.00  0.00           N  
ATOM   3156  CA  PHE A1751      44.951 -17.758  57.168  1.00  0.00           C  
ATOM   3157  C   PHE A1751      44.749 -18.291  55.748  1.00  0.00           C  
ATOM   3158  O   PHE A1751      45.244 -19.368  55.390  1.00  0.00           O  
ATOM   3159  CB  PHE A1751      43.699 -18.000  58.013  1.00  0.00           C  
ATOM   3160  CG  PHE A1751      43.468 -19.450  58.343  1.00  0.00           C  
ATOM   3161  CD1 PHE A1751      44.477 -20.213  58.925  1.00  0.00           C  
ATOM   3162  CD2 PHE A1751      42.261 -20.064  58.052  1.00  0.00           C  
ATOM   3163  CE1 PHE A1751      44.288 -21.563  59.203  1.00  0.00           C  
ATOM   3164  CE2 PHE A1751      42.072 -21.419  58.330  1.00  0.00           C  
ATOM   3165  CZ  PHE A1751      43.090 -22.164  58.905  1.00  0.00           C  
ATOM   3166  N   THR A1752      44.033 -17.534  54.928  1.00  0.00           N  
ATOM   3167  CA  THR A1752      43.788 -17.966  53.559  1.00  0.00           C  
ATOM   3168  C   THR A1752      45.091 -18.071  52.779  1.00  0.00           C  
ATOM   3169  O   THR A1752      45.285 -19.013  52.008  1.00  0.00           O  
ATOM   3170  CB  THR A1752      42.835 -17.008  52.826  1.00  0.00           C  
ATOM   3171  OG1 THR A1752      41.570 -16.989  53.499  1.00  0.00           O  
ATOM   3172  CG2 THR A1752      42.614 -17.472  51.400  1.00  0.00           C  
ATOM   3173  N   SER A1753      45.983 -17.106  52.973  1.00  0.00           N  
ATOM   3174  CA  SER A1753      47.259 -17.157  52.283  1.00  0.00           C  
ATOM   3175  C   SER A1753      48.017 -18.384  52.740  1.00  0.00           C  
ATOM   3176  O   SER A1753      48.653 -19.069  51.940  1.00  0.00           O  
ATOM   3177  CB  SER A1753      48.093 -15.922  52.579  1.00  0.00           C  
ATOM   3178  OG  SER A1753      47.671 -14.842  51.771  1.00  0.00           O  
ATOM   3179  N   TYR A1754      47.946 -18.662  54.035  1.00  0.00           N  
ATOM   3180  CA  TYR A1754      48.632 -19.816  54.581  1.00  0.00           C  
ATOM   3181  C   TYR A1754      48.163 -21.075  53.877  1.00  0.00           C  
ATOM   3182  O   TYR A1754      48.969 -21.888  53.443  1.00  0.00           O  
ATOM   3183  CB  TYR A1754      48.353 -19.942  56.064  1.00  0.00           C  
ATOM   3184  CG  TYR A1754      48.801 -21.257  56.636  1.00  0.00           C  
ATOM   3185  CD1 TYR A1754      50.131 -21.472  56.981  1.00  0.00           C  
ATOM   3186  CD2 TYR A1754      47.891 -22.294  56.839  1.00  0.00           C  
ATOM   3187  CE1 TYR A1754      50.543 -22.686  57.523  1.00  0.00           C  
ATOM   3188  CE2 TYR A1754      48.293 -23.511  57.376  1.00  0.00           C  
ATOM   3189  CZ  TYR A1754      49.621 -23.697  57.719  1.00  0.00           C  
ATOM   3190  OH  TYR A1754      50.017 -24.886  58.281  1.00  0.00           O  
ATOM   3191  N   LEU A1755      46.849 -21.228  53.770  1.00  0.00           N  
ATOM   3192  CA  LEU A1755      46.259 -22.395  53.130  1.00  0.00           C  
ATOM   3193  C   LEU A1755      46.607 -22.483  51.646  1.00  0.00           C  
ATOM   3194  O   LEU A1755      46.700 -23.585  51.091  1.00  0.00           O  
ATOM   3195  CB  LEU A1755      44.746 -22.365  53.310  1.00  0.00           C  
ATOM   3196  CG  LEU A1755      44.236 -22.528  54.737  1.00  0.00           C  
ATOM   3197  CD1 LEU A1755      42.854 -21.937  54.838  1.00  0.00           C  
ATOM   3198  CD2 LEU A1755      44.228 -24.001  55.106  1.00  0.00           C  
ATOM   3199  N   ASN A1756      46.777 -21.330  50.996  1.00  0.00           N  
ATOM   3200  CA  ASN A1756      47.143 -21.334  49.588  1.00  0.00           C  
ATOM   3201  C   ASN A1756      48.556 -21.884  49.523  1.00  0.00           C  
ATOM   3202  O   ASN A1756      48.840 -22.771  48.723  1.00  0.00           O  
ATOM   3203  CB  ASN A1756      47.084 -19.923  48.978  1.00  0.00           C  
ATOM   3204  CG  ASN A1756      45.670 -19.529  48.541  1.00  0.00           C  
ATOM   3205  OD1 ASN A1756      44.916 -20.355  48.027  1.00  0.00           O  
ATOM   3206  ND2 ASN A1756      45.317 -18.259  48.731  1.00  0.00           N  
ATOM   3207  N   LYS A1757      49.430 -21.363  50.384  1.00  0.00           N  
ATOM   3208  CA  LYS A1757      50.823 -21.808  50.459  1.00  0.00           C  
ATOM   3209  C   LYS A1757      50.842 -23.305  50.679  1.00  0.00           C  
ATOM   3210  O   LYS A1757      51.522 -24.045  49.981  1.00  0.00           O  
ATOM   3211  CB  LYS A1757      51.540 -21.143  51.628  1.00  0.00           C  
ATOM   3212  CG  LYS A1757      51.651 -19.648  51.510  1.00  0.00           C  
ATOM   3213  CD  LYS A1757      51.418 -18.954  52.853  1.00  0.00           C  
ATOM   3214  CE  LYS A1757      51.695 -17.460  52.735  1.00  0.00           C  
ATOM   3215  NZ  LYS A1757      51.223 -16.913  51.421  1.00  0.00           N  
ATOM   3216  N   TYR A1758      50.089 -23.745  51.670  1.00  0.00           N  
ATOM   3217  CA  TYR A1758      50.016 -25.156  51.974  1.00  0.00           C  
ATOM   3218  C   TYR A1758      49.898 -25.932  50.673  1.00  0.00           C  
ATOM   3219  O   TYR A1758      50.779 -26.709  50.323  1.00  0.00           O  
ATOM   3220  CB  TYR A1758      48.799 -25.442  52.830  1.00  0.00           C  
ATOM   3221  CG  TYR A1758      48.926 -26.675  53.671  1.00  0.00           C  
ATOM   3222  CD1 TYR A1758      49.489 -26.613  54.941  1.00  0.00           C  
ATOM   3223  CD2 TYR A1758      48.427 -27.888  53.229  1.00  0.00           C  
ATOM   3224  CE1 TYR A1758      49.536 -27.732  55.757  1.00  0.00           C  
ATOM   3225  CE2 TYR A1758      48.470 -29.015  54.034  1.00  0.00           C  
ATOM   3226  CZ  TYR A1758      49.021 -28.930  55.295  1.00  0.00           C  
ATOM   3227  OH  TYR A1758      49.045 -30.043  56.102  1.00  0.00           O  
ATOM   3228  N   VAL A1760      48.802 -25.717  49.959  1.00  0.00           N  
ATOM   3229  CA  VAL A1760      48.581 -26.401  48.698  1.00  0.00           C  
ATOM   3230  C   VAL A1760      49.890 -26.483  47.939  1.00  0.00           C  
ATOM   3231  O   VAL A1760      50.388 -27.574  47.640  1.00  0.00           O  
ATOM   3232  CB  VAL A1760      47.558 -25.644  47.836  1.00  0.00           C  
ATOM   3233  CG1 VAL A1760      47.503 -26.243  46.440  1.00  0.00           C  
ATOM   3234  CG2 VAL A1760      46.187 -25.699  48.504  1.00  0.00           C  
ATOM   3235  N   ASP A1761      50.450 -25.310  47.665  1.00  0.00           N  
ATOM   3236  CA  ASP A1761      51.700 -25.177  46.928  1.00  0.00           C  
ATOM   3237  C   ASP A1761      52.850 -26.018  47.481  1.00  0.00           C  
ATOM   3238  O   ASP A1761      53.410 -26.830  46.766  1.00  0.00           O  
ATOM   3239  CB  ASP A1761      52.114 -23.708  46.887  1.00  0.00           C  
ATOM   3240  CG  ASP A1761      52.970 -23.379  45.683  1.00  0.00           C  
ATOM   3241  OD1 ASP A1761      53.473 -22.237  45.607  1.00  0.00           O  
ATOM   3242  OD2 ASP A1761      53.132 -24.260  44.807  1.00  0.00           O  
ATOM   3243  N   GLU A1762      53.207 -25.821  48.745  1.00  0.00           N  
ATOM   3244  CA  GLU A1762      54.295 -26.582  49.344  1.00  0.00           C  
ATOM   3245  C   GLU A1762      54.046 -28.088  49.312  1.00  0.00           C  
ATOM   3246  O   GLU A1762      54.854 -28.857  48.783  1.00  0.00           O  
ATOM   3247  CB  GLU A1762      54.517 -26.167  50.799  1.00  0.00           C  
ATOM   3248  CG  GLU A1762      54.972 -24.738  51.008  1.00  0.00           C  
ATOM   3249  CD  GLU A1762      55.951 -24.614  52.164  1.00  0.00           C  
ATOM   3250  OE1 GLU A1762      55.932 -25.497  53.050  1.00  0.00           O  
ATOM   3251  OE2 GLU A1762      56.735 -23.638  52.193  1.00  0.00           O  
ATOM   3252  N   LYS A1798      52.931 -28.509  49.897  1.00  0.00           N  
ATOM   3253  CA  LYS A1798      52.589 -29.922  49.952  1.00  0.00           C  
ATOM   3254  C   LYS A1798      52.277 -30.542  48.593  1.00  0.00           C  
ATOM   3255  O   LYS A1798      52.205 -31.765  48.470  1.00  0.00           O  
ATOM   3256  CB  LYS A1798      51.411 -30.137  50.911  1.00  0.00           C  
ATOM   3257  CG  LYS A1798      51.824 -30.307  52.370  1.00  0.00           C  
ATOM   3258  CD  LYS A1798      52.463 -29.054  52.932  1.00  0.00           C  
ATOM   3259  CE  LYS A1798      53.126 -29.311  54.281  1.00  0.00           C  
ATOM   3260  NZ  LYS A1798      52.199 -29.835  55.328  1.00  0.00           N  
ATOM   3261  N   GLN A1799      52.113 -29.701  47.576  1.00  0.00           N  
ATOM   3262  CA  GLN A1799      51.791 -30.159  46.226  1.00  0.00           C  
ATOM   3263  C   GLN A1799      51.272 -31.601  46.170  1.00  0.00           C  
ATOM   3264  O   GLN A1799      51.964 -32.514  45.720  1.00  0.00           O  
ATOM   3265  CB  GLN A1799      53.000 -29.986  45.306  1.00  0.00           C  
ATOM   3266  CG  GLN A1799      54.188 -30.886  45.552  1.00  0.00           C  
ATOM   3267  CD  GLN A1799      55.252 -30.705  44.471  1.00  0.00           C  
ATOM   3268  OE1 GLN A1799      56.182 -31.508  44.351  1.00  0.00           O  
ATOM   3269  NE2 GLN A1799      55.114 -29.642  43.676  1.00  0.00           N  
ATOM   3270  N   PRO A1800      50.024 -31.810  46.634  1.00  0.00           N  
ATOM   3271  CA  PRO A1800      49.317 -33.098  46.688  1.00  0.00           C  
ATOM   3272  C   PRO A1800      48.958 -33.798  45.380  1.00  0.00           C  
ATOM   3273  O   PRO A1800      48.750 -35.011  45.372  1.00  0.00           O  
ATOM   3274  CB  PRO A1800      48.082 -32.781  47.535  1.00  0.00           C  
ATOM   3275  CG  PRO A1800      47.849 -31.328  47.263  1.00  0.00           C  
ATOM   3276  CD  PRO A1800      49.238 -30.759  47.307  1.00  0.00           C  
ATOM   3277  N   TRP A1801      48.870 -33.057  44.281  1.00  0.00           N  
ATOM   3278  CA  TRP A1801      48.550 -33.669  42.984  1.00  0.00           C  
ATOM   3279  C   TRP A1801      49.641 -34.677  42.622  1.00  0.00           C  
ATOM   3280  O   TRP A1801      49.459 -35.518  41.741  1.00  0.00           O  
ATOM   3281  CB  TRP A1801      48.470 -32.596  41.908  1.00  0.00           C  
ATOM   3282  CG  TRP A1801      49.650 -31.714  41.935  1.00  0.00           C  
ATOM   3283  CD1 TRP A1801      50.880 -31.979  41.416  1.00  0.00           C  
ATOM   3284  CD2 TRP A1801      49.747 -30.437  42.576  1.00  0.00           C  
ATOM   3285  NE1 TRP A1801      51.743 -30.944  41.693  1.00  0.00           N  
ATOM   3286  CE2 TRP A1801      51.072 -29.983  42.402  1.00  0.00           C  
ATOM   3287  CE3 TRP A1801      48.843 -29.632  43.280  1.00  0.00           C  
ATOM   3288  CZ2 TRP A1801      51.517 -28.757  42.909  1.00  0.00           C  
ATOM   3289  CZ3 TRP A1801      49.287 -28.416  43.784  1.00  0.00           C  
ATOM   3290  CH2 TRP A1801      50.612 -27.990  43.594  1.00  0.00           C  
ATOM   3291  N   ALA A1802      50.772 -34.568  43.317  1.00  0.00           N  
ATOM   3292  CA  ALA A1802      51.917 -35.443  43.125  1.00  0.00           C  
ATOM   3293  C   ALA A1802      51.846 -36.611  44.097  1.00  0.00           C  
ATOM   3294  O   ALA A1802      52.228 -37.732  43.759  1.00  0.00           O  
ATOM   3295  CB  ALA A1802      53.202 -34.673  43.344  1.00  0.00           C  
ATOM   3296  N   LEU A1803      51.367 -36.350  45.311  1.00  0.00           N  
ATOM   3297  CA  LEU A1803      51.250 -37.406  46.311  1.00  0.00           C  
ATOM   3298  C   LEU A1803      50.313 -38.466  45.781  1.00  0.00           C  
ATOM   3299  O   LEU A1803      50.507 -39.659  46.006  1.00  0.00           O  
ATOM   3300  CB  LEU A1803      50.701 -36.850  47.621  1.00  0.00           C  
ATOM   3301  CG  LEU A1803      51.575 -35.763  48.238  1.00  0.00           C  
ATOM   3302  CD1 LEU A1803      50.974 -35.318  49.562  1.00  0.00           C  
ATOM   3303  CD2 LEU A1803      52.986 -36.298  48.446  1.00  0.00           C  
ATOM   3304  N   ASN A1804      49.288 -38.015  45.072  1.00  0.00           N  
ATOM   3305  CA  ASN A1804      48.324 -38.931  44.498  1.00  0.00           C  
ATOM   3306  C   ASN A1804      48.987 -39.586  43.304  1.00  0.00           C  
ATOM   3307  O   ASN A1804      48.626 -40.691  42.898  1.00  0.00           O  
ATOM   3308  CB  ASN A1804      47.062 -38.182  44.072  1.00  0.00           C  
ATOM   3309  CG  ASN A1804      46.143 -39.034  43.230  1.00  0.00           C  
ATOM   3310  OD1 ASN A1804      46.323 -39.136  42.020  1.00  0.00           O  
ATOM   3311  ND2 ASN A1804      45.160 -39.666  43.865  1.00  0.00           N  
ATOM   3312  N   LYS A1805      49.978 -38.893  42.756  1.00  0.00           N  
ATOM   3313  CA  LYS A1805      50.719 -39.394  41.611  1.00  0.00           C  
ATOM   3314  C   LYS A1805      51.632 -40.488  42.137  1.00  0.00           C  
ATOM   3315  O   LYS A1805      51.687 -41.593  41.596  1.00  0.00           O  
ATOM   3316  CB  LYS A1805      51.573 -38.271  40.999  1.00  0.00           C  
ATOM   3317  CG  LYS A1805      51.977 -38.468  39.536  1.00  0.00           C  
ATOM   3318  CD  LYS A1805      50.790 -38.220  38.608  1.00  0.00           C  
ATOM   3319  CE  LYS A1805      51.177 -38.323  37.137  1.00  0.00           C  
ATOM   3320  NZ  LYS A1805      50.015 -38.071  36.234  1.00  0.00           N  
ATOM   3321  N   GLU A1810      52.320 -40.169  43.226  1.00  0.00           N  
ATOM   3322  CA  GLU A1810      53.272 -41.073  43.834  1.00  0.00           C  
ATOM   3323  C   GLU A1810      52.709 -42.206  44.680  1.00  0.00           C  
ATOM   3324  O   GLU A1810      53.473 -42.899  45.346  1.00  0.00           O  
ATOM   3325  CB  GLU A1810      54.272 -40.257  44.640  1.00  0.00           C  
ATOM   3326  CG  GLU A1810      54.803 -39.085  43.842  1.00  0.00           C  
ATOM   3327  CD  GLU A1810      55.748 -38.207  44.630  1.00  0.00           C  
ATOM   3328  OE1 GLU A1810      55.388 -37.797  45.759  1.00  0.00           O  
ATOM   3329  OE2 GLU A1810      56.850 -37.919  44.111  1.00  0.00           O  
ATOM   3330  N   ARG A1811      51.390 -42.395  44.673  1.00  0.00           N  
ATOM   3331  CA  ARG A1811      50.781 -43.498  45.421  1.00  0.00           C  
ATOM   3332  C   ARG A1811      50.656 -43.335  46.945  1.00  0.00           C  
ATOM   3333  O   ARG A1811      50.142 -44.224  47.626  1.00  0.00           O  
ATOM   3334  CB  ARG A1811      51.559 -44.787  45.096  1.00  0.00           C  
ATOM   3335  CG  ARG A1811      51.523 -45.883  46.161  1.00  0.00           C  
ATOM   3336  CD  ARG A1811      52.894 -46.548  46.333  1.00  0.00           C  
ATOM   3337  NE  ARG A1811      53.930 -45.631  46.826  1.00  0.00           N  
ATOM   3338  CZ  ARG A1811      53.968 -45.106  48.053  1.00  0.00           C  
ATOM   3339  NH1 ARG A1811      53.026 -45.397  48.942  1.00  0.00           N  
ATOM   3340  NH2 ARG A1811      54.960 -44.292  48.396  1.00  0.00           N  
ATOM   3341  N   LYS A1812      51.098 -42.204  47.483  1.00  0.00           N  
ATOM   3342  CA  LYS A1812      51.041 -41.992  48.928  1.00  0.00           C  
ATOM   3343  C   LYS A1812      49.639 -41.725  49.482  1.00  0.00           C  
ATOM   3344  O   LYS A1812      49.355 -40.647  49.993  1.00  0.00           O  
ATOM   3345  CB  LYS A1812      51.986 -40.855  49.308  1.00  0.00           C  
ATOM   3346  CG  LYS A1812      53.411 -41.093  48.849  1.00  0.00           C  
ATOM   3347  CD  LYS A1812      54.319 -39.942  49.227  1.00  0.00           C  
ATOM   3348  CE  LYS A1812      55.729 -40.169  48.708  1.00  0.00           C  
ATOM   3349  NZ  LYS A1812      56.626 -39.024  49.029  1.00  0.00           N  
ATOM   3350  N   LYS A1813      48.778 -42.732  49.403  1.00  0.00           N  
ATOM   3351  CA  LYS A1813      47.399 -42.630  49.872  1.00  0.00           C  
ATOM   3352  C   LYS A1813      47.240 -42.225  51.337  1.00  0.00           C  
ATOM   3353  O   LYS A1813      46.148 -41.840  51.760  1.00  0.00           O  
ATOM   3354  CB  LYS A1813      46.679 -43.958  49.628  1.00  0.00           C  
ATOM   3355  CG  LYS A1813      46.657 -44.365  48.160  1.00  0.00           C  
ATOM   3356  CD  LYS A1813      46.596 -45.880  47.973  1.00  0.00           C  
ATOM   3357  CE  LYS A1813      46.785 -46.241  46.504  1.00  0.00           C  
ATOM   3358  NZ  LYS A1813      46.839 -47.711  46.275  1.00  0.00           N  
ATOM   3359  N   GLU A1814      48.309 -42.309  52.119  1.00  0.00           N  
ATOM   3360  CA  GLU A1814      48.204 -41.931  53.523  1.00  0.00           C  
ATOM   3361  C   GLU A1814      48.568 -40.475  53.739  1.00  0.00           C  
ATOM   3362  O   GLU A1814      47.803 -39.716  54.330  1.00  0.00           O  
ATOM   3363  CB  GLU A1814      49.092 -42.818  54.393  1.00  0.00           C  
ATOM   3364  CG  GLU A1814      48.649 -44.273  54.439  1.00  0.00           C  
ATOM   3365  CD  GLU A1814      49.394 -45.078  55.487  1.00  0.00           C  
ATOM   3366  OE1 GLU A1814      50.640 -45.180  55.387  1.00  0.00           O  
ATOM   3367  OE2 GLU A1814      48.729 -45.602  56.410  1.00  0.00           O  
ATOM   3368  N   GLU A1815      49.738 -40.082  53.253  1.00  0.00           N  
ATOM   3369  CA  GLU A1815      50.184 -38.709  53.408  1.00  0.00           C  
ATOM   3370  C   GLU A1815      49.306 -37.776  52.579  1.00  0.00           C  
ATOM   3371  O   GLU A1815      49.203 -36.583  52.872  1.00  0.00           O  
ATOM   3372  CB  GLU A1815      51.636 -38.577  52.974  1.00  0.00           C  
ATOM   3373  CG  GLU A1815      52.259 -37.253  53.335  1.00  0.00           C  
ATOM   3374  CD  GLU A1815      53.625 -37.081  52.713  1.00  0.00           C  
ATOM   3375  OE1 GLU A1815      54.463 -38.001  52.857  1.00  0.00           O  
ATOM   3376  OE2 GLU A1815      53.860 -36.028  52.081  1.00  0.00           O  
ATOM   3377  N   LEU A1816      48.681 -38.311  51.535  1.00  0.00           N  
ATOM   3378  CA  LEU A1816      47.803 -37.492  50.711  1.00  0.00           C  
ATOM   3379  C   LEU A1816      46.708 -37.007  51.648  1.00  0.00           C  
ATOM   3380  O   LEU A1816      46.485 -35.806  51.796  1.00  0.00           O  
ATOM   3381  CB  LEU A1816      47.193 -38.317  49.569  1.00  0.00           C  
ATOM   3382  CG  LEU A1816      46.119 -37.641  48.705  1.00  0.00           C  
ATOM   3383  CD1 LEU A1816      46.674 -36.389  48.069  1.00  0.00           C  
ATOM   3384  CD2 LEU A1816      45.633 -38.599  47.641  1.00  0.00           C  
ATOM   3385  N   GLN A1817      46.052 -37.965  52.297  1.00  0.00           N  
ATOM   3386  CA  GLN A1817      44.981 -37.686  53.237  1.00  0.00           C  
ATOM   3387  C   GLN A1817      45.380 -36.687  54.328  1.00  0.00           C  
ATOM   3388  O   GLN A1817      44.656 -35.730  54.596  1.00  0.00           O  
ATOM   3389  CB  GLN A1817      44.496 -39.004  53.843  1.00  0.00           C  
ATOM   3390  CG  GLN A1817      43.537 -39.749  52.918  1.00  0.00           C  
ATOM   3391  CD  GLN A1817      43.440 -41.243  53.204  1.00  0.00           C  
ATOM   3392  OE1 GLN A1817      42.588 -41.941  52.640  1.00  0.00           O  
ATOM   3393  NE2 GLN A1817      44.321 -41.743  54.068  1.00  0.00           N  
ATOM   3394  N   LYS A1818      46.531 -36.889  54.952  1.00  0.00           N  
ATOM   3395  CA  LYS A1818      46.976 -35.968  55.988  1.00  0.00           C  
ATOM   3396  C   LYS A1818      46.955 -34.536  55.448  1.00  0.00           C  
ATOM   3397  O   LYS A1818      46.709 -33.575  56.185  1.00  0.00           O  
ATOM   3398  CB  LYS A1818      48.398 -36.330  56.433  1.00  0.00           C  
ATOM   3399  CG  LYS A1818      49.013 -35.432  57.516  1.00  0.00           C  
ATOM   3400  CD  LYS A1818      50.250 -36.113  58.113  1.00  0.00           C  
ATOM   3401  CE  LYS A1818      51.014 -35.257  59.122  1.00  0.00           C  
ATOM   3402  NZ  LYS A1818      51.893 -34.209  58.499  1.00  0.00           N  
ATOM   3403  N   VAL A1819      47.190 -34.408  54.146  1.00  0.00           N  
ATOM   3404  CA  VAL A1819      47.249 -33.104  53.500  1.00  0.00           C  
ATOM   3405  C   VAL A1819      45.925 -32.486  53.057  1.00  0.00           C  
ATOM   3406  O   VAL A1819      45.780 -31.260  53.077  1.00  0.00           O  
ATOM   3407  CB  VAL A1819      48.229 -33.155  52.312  1.00  0.00           C  
ATOM   3408  CG1 VAL A1819      47.937 -32.046  51.323  1.00  0.00           C  
ATOM   3409  CG2 VAL A1819      49.637 -32.998  52.834  1.00  0.00           C  
ATOM   3410  N   LEU A1820      44.967 -33.308  52.651  1.00  0.00           N  
ATOM   3411  CA  LEU A1820      43.679 -32.769  52.235  1.00  0.00           C  
ATOM   3412  C   LEU A1820      42.801 -32.536  53.460  1.00  0.00           C  
ATOM   3413  O   LEU A1820      42.153 -31.492  53.587  1.00  0.00           O  
ATOM   3414  CB  LEU A1820      42.984 -33.721  51.259  1.00  0.00           C  
ATOM   3415  CG  LEU A1820      43.010 -33.334  49.779  1.00  0.00           C  
ATOM   3416  CD1 LEU A1820      44.353 -32.767  49.408  1.00  0.00           C  
ATOM   3417  CD2 LEU A1820      42.701 -34.554  48.936  1.00  0.00           C  
ATOM   3418  N   TYR A1821      42.789 -33.511  54.365  1.00  0.00           N  
ATOM   3419  CA  TYR A1821      41.989 -33.393  55.577  1.00  0.00           C  
ATOM   3420  C   TYR A1821      42.363 -32.057  56.200  1.00  0.00           C  
ATOM   3421  O   TYR A1821      41.498 -31.283  56.592  1.00  0.00           O  
ATOM   3422  CB  TYR A1821      42.288 -34.560  56.532  1.00  0.00           C  
ATOM   3423  CG  TYR A1821      41.463 -34.584  57.807  1.00  0.00           C  
ATOM   3424  CD1 TYR A1821      40.128 -34.171  57.814  1.00  0.00           C  
ATOM   3425  CD2 TYR A1821      42.012 -35.053  59.006  1.00  0.00           C  
ATOM   3426  CE1 TYR A1821      39.358 -34.222  58.987  1.00  0.00           C  
ATOM   3427  CE2 TYR A1821      41.253 -35.110  60.183  1.00  0.00           C  
ATOM   3428  CZ  TYR A1821      39.930 -34.691  60.170  1.00  0.00           C  
ATOM   3429  OH  TYR A1821      39.193 -34.713  61.335  1.00  0.00           O  
ATOM   3430  N   ALA A1822      43.659 -31.784  56.255  1.00  0.00           N  
ATOM   3431  CA  ALA A1822      44.126 -30.541  56.819  1.00  0.00           C  
ATOM   3432  C   ALA A1822      43.525 -29.395  56.027  1.00  0.00           C  
ATOM   3433  O   ALA A1822      43.000 -28.434  56.592  1.00  0.00           O  
ATOM   3434  CB  ALA A1822      45.636 -30.475  56.750  1.00  0.00           C  
ATOM   3435  N   LEU A1823      43.596 -29.517  54.710  1.00  0.00           N  
ATOM   3436  CA  LEU A1823      43.096 -28.508  53.793  1.00  0.00           C  
ATOM   3437  C   LEU A1823      41.603 -28.241  53.898  1.00  0.00           C  
ATOM   3438  O   LEU A1823      41.197 -27.130  54.187  1.00  0.00           O  
ATOM   3439  CB  LEU A1823      43.450 -28.923  52.367  1.00  0.00           C  
ATOM   3440  CG  LEU A1823      44.432 -28.064  51.565  1.00  0.00           C  
ATOM   3441  CD1 LEU A1823      45.366 -27.284  52.484  1.00  0.00           C  
ATOM   3442  CD2 LEU A1823      45.210 -28.982  50.624  1.00  0.00           C  
ATOM   3443  N   VAL A1824      40.788 -29.261  53.650  1.00  0.00           N  
ATOM   3444  CA  VAL A1824      39.329 -29.120  53.699  1.00  0.00           C  
ATOM   3445  C   VAL A1824      38.841 -28.624  55.066  1.00  0.00           C  
ATOM   3446  O   VAL A1824      37.969 -27.756  55.158  1.00  0.00           O  
ATOM   3447  CB  VAL A1824      38.644 -30.465  53.347  1.00  0.00           C  
ATOM   3448  CG1 VAL A1824      39.196 -31.554  54.217  1.00  0.00           C  
ATOM   3449  CG2 VAL A1824      37.147 -30.365  53.529  1.00  0.00           C  
ATOM   3450  N   ASP A1825      39.408 -29.180  56.129  1.00  0.00           N  
ATOM   3451  CA  ASP A1825      39.045 -28.763  57.472  1.00  0.00           C  
ATOM   3452  C   ASP A1825      39.430 -27.290  57.638  1.00  0.00           C  
ATOM   3453  O   ASP A1825      38.780 -26.531  58.363  1.00  0.00           O  
ATOM   3454  CB  ASP A1825      39.773 -29.641  58.489  1.00  0.00           C  
ATOM   3455  CG  ASP A1825      39.712 -29.088  59.891  1.00  0.00           C  
ATOM   3456  OD1 ASP A1825      40.382 -28.066  60.151  1.00  0.00           O  
ATOM   3457  OD2 ASP A1825      38.996 -29.673  60.728  1.00  0.00           O  
ATOM   3458  N   GLY A1826      40.496 -26.886  56.961  1.00  0.00           N  
ATOM   3459  CA  GLY A1826      40.907 -25.498  57.037  1.00  0.00           C  
ATOM   3460  C   GLY A1826      39.824 -24.651  56.402  1.00  0.00           C  
ATOM   3461  O   GLY A1826      39.564 -23.525  56.815  1.00  0.00           O  
ATOM   3462  N   LEU A1827      39.183 -25.211  55.386  1.00  0.00           N  
ATOM   3463  CA  LEU A1827      38.113 -24.521  54.693  1.00  0.00           C  
ATOM   3464  C   LEU A1827      36.910 -24.436  55.617  1.00  0.00           C  
ATOM   3465  O   LEU A1827      36.132 -23.482  55.569  1.00  0.00           O  
ATOM   3466  CB  LEU A1827      37.739 -25.272  53.412  1.00  0.00           C  
ATOM   3467  CG  LEU A1827      38.761 -25.238  52.277  1.00  0.00           C  
ATOM   3468  CD1 LEU A1827      38.187 -25.977  51.093  1.00  0.00           C  
ATOM   3469  CD2 LEU A1827      39.092 -23.802  51.898  1.00  0.00           C  
ATOM   3470  N   PHE A1991      36.754 -25.446  56.458  1.00  0.00           N  
ATOM   3471  CA  PHE A1991      35.653 -25.433  57.394  1.00  0.00           C  
ATOM   3472  C   PHE A1991      35.885 -24.238  58.302  1.00  0.00           C  
ATOM   3473  O   PHE A1991      34.993 -23.423  58.520  1.00  0.00           O  
ATOM   3474  CB  PHE A1991      35.626 -26.717  58.215  1.00  0.00           C  
ATOM   3475  CG  PHE A1991      34.342 -26.927  58.958  1.00  0.00           C  
ATOM   3476  CD1 PHE A1991      33.144 -27.074  58.267  1.00  0.00           C  
ATOM   3477  CD2 PHE A1991      34.329 -26.999  60.347  1.00  0.00           C  
ATOM   3478  CE1 PHE A1991      31.947 -27.296  58.945  1.00  0.00           C  
ATOM   3479  CE2 PHE A1991      33.136 -27.221  61.044  1.00  0.00           C  
ATOM   3480  CZ  PHE A1991      31.943 -27.371  60.339  1.00  0.00           C  
ATOM   3481  N   VAL A1992      37.098 -24.125  58.821  1.00  0.00           N  
ATOM   3482  CA  VAL A1992      37.408 -23.012  59.691  1.00  0.00           C  
ATOM   3483  C   VAL A1992      37.184 -21.699  58.959  1.00  0.00           C  
ATOM   3484  O   VAL A1992      36.423 -20.851  59.427  1.00  0.00           O  
ATOM   3485  CB  VAL A1992      38.858 -23.066  60.187  1.00  0.00           C  
ATOM   3486  CG1 VAL A1992      39.168 -21.808  60.973  1.00  0.00           C  
ATOM   3487  CG2 VAL A1992      39.065 -24.288  61.063  1.00  0.00           C  
ATOM   3488  N   LEU A1993      37.833 -21.546  57.806  1.00  0.00           N  
ATOM   3489  CA  LEU A1993      37.707 -20.326  57.013  1.00  0.00           C  
ATOM   3490  C   LEU A1993      36.255 -19.898  56.791  1.00  0.00           C  
ATOM   3491  O   LEU A1993      35.953 -18.705  56.744  1.00  0.00           O  
ATOM   3492  CB  LEU A1993      38.412 -20.484  55.662  1.00  0.00           C  
ATOM   3493  CG  LEU A1993      38.462 -19.217  54.786  1.00  0.00           C  
ATOM   3494  CD1 LEU A1993      38.945 -18.020  55.594  1.00  0.00           C  
ATOM   3495  CD2 LEU A1993      39.386 -19.444  53.603  1.00  0.00           C  
ATOM   3496  N   THR A1994      35.360 -20.866  56.660  1.00  0.00           N  
ATOM   3497  CA  THR A1994      33.947 -20.569  56.457  1.00  0.00           C  
ATOM   3498  C   THR A1994      33.334 -19.852  57.678  1.00  0.00           C  
ATOM   3499  O   THR A1994      32.551 -18.909  57.527  1.00  0.00           O  
ATOM   3500  CB  THR A1994      33.169 -21.875  56.170  1.00  0.00           C  
ATOM   3501  OG1 THR A1994      33.707 -22.498  54.997  1.00  0.00           O  
ATOM   3502  CG2 THR A1994      31.687 -21.595  55.956  1.00  0.00           C  
ATOM   3503  N   HIS A2011      33.698 -20.297  58.882  1.00  0.00           N  
ATOM   3504  CA  HIS A2011      33.194 -19.694  60.118  1.00  0.00           C  
ATOM   3505  C   HIS A2011      33.732 -18.283  60.262  1.00  0.00           C  
ATOM   3506  O   HIS A2011      32.998 -17.343  60.567  1.00  0.00           O  
ATOM   3507  CB  HIS A2011      33.630 -20.518  61.320  1.00  0.00           C  
ATOM   3508  CG  HIS A2011      32.975 -21.859  61.396  1.00  0.00           C  
ATOM   3509  ND1 HIS A2011      32.006 -22.161  62.325  1.00  0.00           N  
ATOM   3510  CD2 HIS A2011      33.127 -22.971  60.638  1.00  0.00           C  
ATOM   3511  CE1 HIS A2011      31.586 -23.399  62.136  1.00  0.00           C  
ATOM   3512  NE2 HIS A2011      32.251 -23.913  61.118  1.00  0.00           N  
ATOM   3513  N   LEU A2012      35.028 -18.144  60.038  1.00  0.00           N  
ATOM   3514  CA  LEU A2012      35.674 -16.857  60.134  1.00  0.00           C  
ATOM   3515  C   LEU A2012      34.958 -15.809  59.279  1.00  0.00           C  
ATOM   3516  O   LEU A2012      34.657 -14.721  59.760  1.00  0.00           O  
ATOM   3517  CB  LEU A2012      37.130 -16.984  59.699  1.00  0.00           C  
ATOM   3518  CG  LEU A2012      38.003 -17.983  60.457  1.00  0.00           C  
ATOM   3519  CD1 LEU A2012      39.431 -17.870  59.969  1.00  0.00           C  
ATOM   3520  CD2 LEU A2012      37.935 -17.701  61.944  1.00  0.00           C  
ATOM   3521  N   LEU A2013      34.673 -16.139  58.023  1.00  0.00           N  
ATOM   3522  CA  LEU A2013      34.005 -15.202  57.118  1.00  0.00           C  
ATOM   3523  C   LEU A2013      32.500 -15.011  57.299  1.00  0.00           C  
ATOM   3524  O   LEU A2013      31.981 -13.940  56.980  1.00  0.00           O  
ATOM   3525  CB  LEU A2013      34.243 -15.603  55.667  1.00  0.00           C  
ATOM   3526  CG  LEU A2013      35.629 -15.382  55.073  1.00  0.00           C  
ATOM   3527  CD1 LEU A2013      35.705 -16.188  53.789  1.00  0.00           C  
ATOM   3528  CD2 LEU A2013      35.899 -13.891  54.824  1.00  0.00           C  
ATOM   3529  N   TYR A2014      31.803 -16.032  57.800  1.00  0.00           N  
ATOM   3530  CA  TYR A2014      30.355 -15.950  57.964  1.00  0.00           C  
ATOM   3531  C   TYR A2014      29.791 -14.654  58.521  1.00  0.00           C  
ATOM   3532  O   TYR A2014      28.778 -14.171  58.041  1.00  0.00           O  
ATOM   3533  CB  TYR A2014      29.819 -17.104  58.816  1.00  0.00           C  
ATOM   3534  CG  TYR A2014      28.370 -16.881  59.216  1.00  0.00           C  
ATOM   3535  CD1 TYR A2014      27.344 -16.927  58.270  1.00  0.00           C  
ATOM   3536  CD2 TYR A2014      28.040 -16.513  60.524  1.00  0.00           C  
ATOM   3537  CE1 TYR A2014      26.032 -16.602  58.615  1.00  0.00           C  
ATOM   3538  CE2 TYR A2014      26.734 -16.188  60.875  1.00  0.00           C  
ATOM   3539  CZ  TYR A2014      25.734 -16.230  59.920  1.00  0.00           C  
ATOM   3540  OH  TYR A2014      24.443 -15.879  60.275  1.00  0.00           O  
ATOM   3541  N   PRO A2015      30.414 -14.086  59.557  1.00  0.00           N  
ATOM   3542  CA  PRO A2015      29.840 -12.838  60.072  1.00  0.00           C  
ATOM   3543  C   PRO A2015      29.852 -11.721  59.050  1.00  0.00           C  
ATOM   3544  O   PRO A2015      28.881 -10.986  58.908  1.00  0.00           O  
ATOM   3545  CB  PRO A2015      30.716 -12.520  61.277  1.00  0.00           C  
ATOM   3546  CG  PRO A2015      31.087 -13.888  61.776  1.00  0.00           C  
ATOM   3547  CD  PRO A2015      31.435 -14.612  60.478  1.00  0.00           C  
ATOM   3548  N   ILE A2016      30.947 -11.605  58.318  1.00  0.00           N  
ATOM   3549  CA  ILE A2016      31.052 -10.547  57.329  1.00  0.00           C  
ATOM   3550  C   ILE A2016      30.418 -10.832  55.955  1.00  0.00           C  
ATOM   3551  O   ILE A2016      29.852  -9.930  55.326  1.00  0.00           O  
ATOM   3552  CB  ILE A2016      32.533 -10.121  57.170  1.00  0.00           C  
ATOM   3553  CG1 ILE A2016      32.810  -9.723  55.723  1.00  0.00           C  
ATOM   3554  CG2 ILE A2016      33.448 -11.227  57.648  1.00  0.00           C  
ATOM   3555  CD1 ILE A2016      34.030  -8.850  55.558  1.00  0.00           C  
ATOM   3556  N   THR A2017      30.481 -12.080  55.506  1.00  0.00           N  
ATOM   3557  CA  THR A2017      29.938 -12.452  54.204  1.00  0.00           C  
ATOM   3558  C   THR A2017      29.091 -13.727  54.373  1.00  0.00           C  
ATOM   3559  O   THR A2017      29.398 -14.778  53.821  1.00  0.00           O  
ATOM   3560  CB  THR A2017      31.128 -12.639  53.233  1.00  0.00           C  
ATOM   3561  OG1 THR A2017      30.647 -12.859  51.914  1.00  0.00           O  
ATOM   3562  CG2 THR A2017      31.991 -13.798  53.651  1.00  0.00           C  
ATOM   3563  N   PRO A2018      27.975 -13.615  55.122  1.00  0.00           N  
ATOM   3564  CA  PRO A2018      26.970 -14.625  55.505  1.00  0.00           C  
ATOM   3565  C   PRO A2018      26.353 -15.530  54.464  1.00  0.00           C  
ATOM   3566  O   PRO A2018      26.234 -16.736  54.662  1.00  0.00           O  
ATOM   3567  CB  PRO A2018      25.914 -13.796  56.220  1.00  0.00           C  
ATOM   3568  CG  PRO A2018      25.920 -12.550  55.421  1.00  0.00           C  
ATOM   3569  CD  PRO A2018      27.400 -12.265  55.286  1.00  0.00           C  
ATOM   3570  N   ASN A2019      25.935 -14.952  53.359  1.00  0.00           N  
ATOM   3571  CA  ASN A2019      25.307 -15.740  52.315  1.00  0.00           C  
ATOM   3572  C   ASN A2019      26.345 -16.621  51.631  1.00  0.00           C  
ATOM   3573  O   ASN A2019      26.157 -17.840  51.496  1.00  0.00           O  
ATOM   3574  CB  ASN A2019      24.614 -14.785  51.343  1.00  0.00           C  
ATOM   3575  CG  ASN A2019      23.753 -13.760  52.077  1.00  0.00           C  
ATOM   3576  OD1 ASN A2019      22.719 -14.105  52.651  1.00  0.00           O  
ATOM   3577  ND2 ASN A2019      24.196 -12.508  52.093  1.00  0.00           N  
ATOM   3578  N   LYS A2020      27.457 -16.013  51.237  1.00  0.00           N  
ATOM   3579  CA  LYS A2020      28.501 -16.766  50.583  1.00  0.00           C  
ATOM   3580  C   LYS A2020      28.840 -17.993  51.408  1.00  0.00           C  
ATOM   3581  O   LYS A2020      28.739 -19.126  50.931  1.00  0.00           O  
ATOM   3582  CB  LYS A2020      29.744 -15.899  50.396  1.00  0.00           C  
ATOM   3583  CG  LYS A2020      29.635 -14.903  49.250  1.00  0.00           C  
ATOM   3584  CD  LYS A2020      29.290 -15.611  47.958  1.00  0.00           C  
ATOM   3585  CE  LYS A2020      29.150 -14.613  46.821  1.00  0.00           C  
ATOM   3586  NZ  LYS A2020      28.666 -15.254  45.550  1.00  0.00           N  
ATOM   3587  N   MET A2021      29.218 -17.769  52.660  1.00  0.00           N  
ATOM   3588  CA  MET A2021      29.588 -18.879  53.517  1.00  0.00           C  
ATOM   3589  C   MET A2021      28.469 -19.894  53.714  1.00  0.00           C  
ATOM   3590  O   MET A2021      28.737 -21.053  54.013  1.00  0.00           O  
ATOM   3591  CB  MET A2021      30.111 -18.356  54.846  1.00  0.00           C  
ATOM   3592  CG  MET A2021      31.421 -17.569  54.705  1.00  0.00           C  
ATOM   3593  SD  MET A2021      32.744 -18.499  53.922  1.00  0.00           S  
ATOM   3594  CE  MET A2021      32.561 -17.989  52.253  1.00  0.00           C  
ATOM   3595  N   LYS A2022      27.218 -19.483  53.539  1.00  0.00           N  
ATOM   3596  CA  LYS A2022      26.133 -20.446  53.671  1.00  0.00           C  
ATOM   3597  C   LYS A2022      26.262 -21.426  52.504  1.00  0.00           C  
ATOM   3598  O   LYS A2022      25.988 -22.615  52.641  1.00  0.00           O  
ATOM   3599  CB  LYS A2022      24.772 -19.751  53.615  1.00  0.00           C  
ATOM   3600  CG  LYS A2022      24.274 -19.225  54.947  1.00  0.00           C  
ATOM   3601  CD  LYS A2022      22.948 -18.511  54.762  1.00  0.00           C  
ATOM   3602  CE  LYS A2022      22.444 -17.909  56.057  1.00  0.00           C  
ATOM   3603  NZ  LYS A2022      21.193 -17.119  55.852  1.00  0.00           N  
ATOM   3604  N   GLU A2023      26.686 -20.906  51.355  1.00  0.00           N  
ATOM   3605  CA  GLU A2023      26.872 -21.717  50.159  1.00  0.00           C  
ATOM   3606  C   GLU A2023      28.098 -22.591  50.328  1.00  0.00           C  
ATOM   3607  O   GLU A2023      28.104 -23.765  49.953  1.00  0.00           O  
ATOM   3608  CB  GLU A2023      27.061 -20.825  48.932  1.00  0.00           C  
ATOM   3609  CG  GLU A2023      25.827 -20.027  48.545  1.00  0.00           C  
ATOM   3610  CD  GLU A2023      26.069 -19.128  47.348  1.00  0.00           C  
ATOM   3611  OE1 GLU A2023      26.552 -19.651  46.315  1.00  0.00           O  
ATOM   3612  OE2 GLU A2023      25.776 -17.909  47.439  1.00  0.00           O  
ATOM   3613  N   ALA A2024      29.146 -22.008  50.891  1.00  0.00           N  
ATOM   3614  CA  ALA A2024      30.374 -22.740  51.107  1.00  0.00           C  
ATOM   3615  C   ALA A2024      30.175 -23.843  52.138  1.00  0.00           C  
ATOM   3616  O   ALA A2024      30.805 -24.891  52.058  1.00  0.00           O  
ATOM   3617  CB  ALA A2024      31.460 -21.792  51.552  1.00  0.00           C  
ATOM   3618  N   LEU A2025      29.306 -23.609  53.112  1.00  0.00           N  
ATOM   3619  CA  LEU A2025      29.046 -24.615  54.135  1.00  0.00           C  
ATOM   3620  C   LEU A2025      28.437 -25.825  53.442  1.00  0.00           C  
ATOM   3621  O   LEU A2025      28.624 -26.971  53.855  1.00  0.00           O  
ATOM   3622  CB  LEU A2025      28.064 -24.078  55.170  1.00  0.00           C  
ATOM   3623  CG  LEU A2025      27.892 -24.954  56.408  1.00  0.00           C  
ATOM   3624  CD1 LEU A2025      29.179 -24.898  57.219  1.00  0.00           C  
ATOM   3625  CD2 LEU A2025      26.712 -24.477  57.248  1.00  0.00           C  
ATOM   3626  N   GLN A2026      27.700 -25.547  52.372  1.00  0.00           N  
ATOM   3627  CA  GLN A2026      27.053 -26.590  51.589  1.00  0.00           C  
ATOM   3628  C   GLN A2026      28.090 -27.261  50.698  1.00  0.00           C  
ATOM   3629  O   GLN A2026      28.019 -28.461  50.451  1.00  0.00           O  
ATOM   3630  CB  GLN A2026      25.928 -25.988  50.738  1.00  0.00           C  
ATOM   3631  CG  GLN A2026      25.085 -27.011  49.998  1.00  0.00           C  
ATOM   3632  CD  GLN A2026      23.953 -26.378  49.211  1.00  0.00           C  
ATOM   3633  OE1 GLN A2026      24.166 -25.481  48.394  1.00  0.00           O  
ATOM   3634  NE2 GLN A2026      22.741 -26.849  49.450  1.00  0.00           N  
ATOM   3635  N   MET A2027      29.059 -26.484  50.223  1.00  0.00           N  
ATOM   3636  CA  MET A2027      30.115 -27.029  49.379  1.00  0.00           C  
ATOM   3637  C   MET A2027      30.916 -28.078  50.140  1.00  0.00           C  
ATOM   3638  O   MET A2027      31.297 -29.104  49.582  1.00  0.00           O  
ATOM   3639  CB  MET A2027      31.054 -25.923  48.903  1.00  0.00           C  
ATOM   3640  CG  MET A2027      32.136 -26.434  47.985  1.00  0.00           C  
ATOM   3641  SD  MET A2027      32.671 -25.173  46.847  1.00  0.00           S  
ATOM   3642  CE  MET A2027      34.242 -24.760  47.508  1.00  0.00           C  
ATOM   3643  N   LEU A2039      31.174 -27.811  51.414  1.00  0.00           N  
ATOM   3644  CA  LEU A2039      31.914 -28.738  52.255  1.00  0.00           C  
ATOM   3645  C   LEU A2039      30.951 -29.844  52.662  1.00  0.00           C  
ATOM   3646  O   LEU A2039      31.340 -30.830  53.293  1.00  0.00           O  
ATOM   3647  CB  LEU A2039      32.443 -28.012  53.491  1.00  0.00           C  
ATOM   3648  CG  LEU A2039      33.309 -26.776  53.210  1.00  0.00           C  
ATOM   3649  CD1 LEU A2039      33.533 -26.031  54.502  1.00  0.00           C  
ATOM   3650  CD2 LEU A2039      34.653 -27.167  52.577  1.00  0.00           C  
ATOM   3651  N   GLY A2040      29.686 -29.666  52.287  1.00  0.00           N  
ATOM   3652  CA  GLY A2040      28.663 -30.643  52.609  1.00  0.00           C  
ATOM   3653  C   GLY A2040      28.385 -30.744  54.098  1.00  0.00           C  
ATOM   3654  O   GLY A2040      28.407 -31.832  54.671  1.00  0.00           O  
ATOM   3655  N   GLU A2041      28.132 -29.603  54.728  1.00  0.00           N  
ATOM   3656  CA  GLU A2041      27.844 -29.557  56.156  1.00  0.00           C  
ATOM   3657  C   GLU A2041      26.514 -28.860  56.359  1.00  0.00           C  
ATOM   3658  O   GLU A2041      26.220 -27.863  55.708  1.00  0.00           O  
ATOM   3659  CB  GLU A2041      28.949 -28.807  56.898  1.00  0.00           C  
ATOM   3660  CG  GLU A2041      30.257 -29.569  57.012  1.00  0.00           C  
ATOM   3661  CD  GLU A2041      30.152 -30.740  57.959  1.00  0.00           C  
ATOM   3662  OE1 GLU A2041      29.702 -30.534  59.101  1.00  0.00           O  
ATOM   3663  OE2 GLU A2041      30.524 -31.865  57.571  1.00  0.00           O  
ATOM   3664  N   LYS A2042      25.710 -29.391  57.267  1.00  0.00           N  
ATOM   3665  CA  LYS A2042      24.393 -28.832  57.539  1.00  0.00           C  
ATOM   3666  C   LYS A2042      24.377 -27.534  58.351  1.00  0.00           C  
ATOM   3667  O   LYS A2042      23.695 -26.578  57.986  1.00  0.00           O  
ATOM   3668  CB  LYS A2042      23.531 -29.888  58.237  1.00  0.00           C  
ATOM   3669  CG  LYS A2042      22.984 -30.952  57.296  1.00  0.00           C  
ATOM   3670  CD  LYS A2042      21.996 -30.327  56.311  1.00  0.00           C  
ATOM   3671  CE  LYS A2042      21.507 -31.314  55.251  1.00  0.00           C  
ATOM   3672  NZ  LYS A2042      20.641 -30.619  54.246  1.00  0.00           N  
ATOM   3673  N   GLU A2043      25.139 -27.490  59.437  1.00  0.00           N  
ATOM   3674  CA  GLU A2043      25.144 -26.310  60.290  1.00  0.00           C  
ATOM   3675  C   GLU A2043      26.528 -25.851  60.744  1.00  0.00           C  
ATOM   3676  O   GLU A2043      27.489 -26.618  60.703  1.00  0.00           O  
ATOM   3677  CB  GLU A2043      24.271 -26.593  61.519  1.00  0.00           C  
ATOM   3678  CG  GLU A2043      24.406 -28.031  62.026  1.00  0.00           C  
ATOM   3679  CD  GLU A2043      24.089 -28.197  63.516  1.00  0.00           C  
ATOM   3680  OE1 GLU A2043      24.121 -29.356  64.004  1.00  0.00           O  
ATOM   3681  OE2 GLU A2043      23.820 -27.179  64.201  1.00  0.00           O  
ATOM   3682  N   PHE A2044      26.620 -24.594  61.179  1.00  0.00           N  
ATOM   3683  CA  PHE A2044      27.881 -24.051  61.675  1.00  0.00           C  
ATOM   3684  C   PHE A2044      28.086 -24.548  63.100  1.00  0.00           C  
ATOM   3685  O   PHE A2044      27.203 -25.166  63.686  1.00  0.00           O  
ATOM   3686  CB  PHE A2044      27.856 -22.517  61.708  1.00  0.00           C  
ATOM   3687  CG  PHE A2044      27.888 -21.870  60.357  1.00  0.00           C  
ATOM   3688  CD1 PHE A2044      26.717 -21.639  59.652  1.00  0.00           C  
ATOM   3689  CD2 PHE A2044      29.095 -21.486  59.789  1.00  0.00           C  
ATOM   3690  CE1 PHE A2044      26.745 -21.038  58.406  1.00  0.00           C  
ATOM   3691  CE2 PHE A2044      29.131 -20.886  58.543  1.00  0.00           C  
ATOM   3692  CZ  PHE A2044      27.953 -20.660  57.851  1.00  0.00           C  
ATOM   3693  N   LEU A2092      29.250 -24.264  63.664  1.00  0.00           N  
ATOM   3694  CA  LEU A2092      29.534 -24.660  65.031  1.00  0.00           C  
ATOM   3695  C   LEU A2092      29.451 -23.420  65.924  1.00  0.00           C  
ATOM   3696  O   LEU A2092      29.456 -22.284  65.436  1.00  0.00           O  
ATOM   3697  CB  LEU A2092      30.924 -25.289  65.116  1.00  0.00           C  
ATOM   3698  CG  LEU A2092      31.143 -26.556  64.276  1.00  0.00           C  
ATOM   3699  CD1 LEU A2092      32.587 -27.018  64.404  1.00  0.00           C  
ATOM   3700  CD2 LEU A2092      30.170 -27.659  64.726  1.00  0.00           C  
ATOM   3701  N   LYS A2093      29.373 -23.637  67.232  1.00  0.00           N  
ATOM   3702  CA  LYS A2093      29.279 -22.534  68.179  1.00  0.00           C  
ATOM   3703  C   LYS A2093      30.647 -22.094  68.712  1.00  0.00           C  
ATOM   3704  O   LYS A2093      30.788 -20.985  69.237  1.00  0.00           O  
ATOM   3705  CB  LYS A2093      28.339 -22.931  69.312  1.00  0.00           C  
ATOM   3706  CG  LYS A2093      26.993 -23.405  68.787  1.00  0.00           C  
ATOM   3707  CD  LYS A2093      26.088 -23.914  69.898  1.00  0.00           C  
ATOM   3708  CE  LYS A2093      24.850 -24.614  69.341  1.00  0.00           C  
ATOM   3709  NZ  LYS A2093      23.954 -23.689  68.595  1.00  0.00           N  
ATOM   3710  N   GLU A2094      31.645 -22.968  68.579  1.00  0.00           N  
ATOM   3711  CA  GLU A2094      33.020 -22.677  68.995  1.00  0.00           C  
ATOM   3712  C   GLU A2094      33.893 -23.127  67.832  1.00  0.00           C  
ATOM   3713  O   GLU A2094      33.668 -24.190  67.262  1.00  0.00           O  
ATOM   3714  CB  GLU A2094      33.407 -23.447  70.272  1.00  0.00           C  
ATOM   3715  CG  GLU A2094      34.839 -24.035  70.234  1.00  0.00           C  
ATOM   3716  CD  GLU A2094      35.841 -23.345  71.168  1.00  0.00           C  
ATOM   3717  OE1 GLU A2094      35.889 -23.701  72.373  1.00  0.00           O  
ATOM   3718  OE2 GLU A2094      36.586 -22.448  70.695  1.00  0.00           O  
ATOM   3719  N   LEU A2095      34.886 -22.323  67.479  1.00  0.00           N  
ATOM   3720  CA  LEU A2095      35.749 -22.664  66.360  1.00  0.00           C  
ATOM   3721  C   LEU A2095      37.011 -23.457  66.729  1.00  0.00           C  
ATOM   3722  O   LEU A2095      37.910 -22.961  67.411  1.00  0.00           O  
ATOM   3723  CB  LEU A2095      36.125 -21.394  65.591  1.00  0.00           C  
ATOM   3724  CG  LEU A2095      35.046 -20.681  64.767  1.00  0.00           C  
ATOM   3725  CD1 LEU A2095      33.979 -20.088  65.671  1.00  0.00           C  
ATOM   3726  CD2 LEU A2095      35.710 -19.585  63.939  1.00  0.00           C  
ATOM   3727  N   LYS A2096      37.062 -24.701  66.258  1.00  0.00           N  
ATOM   3728  CA  LYS A2096      38.187 -25.590  66.518  1.00  0.00           C  
ATOM   3729  C   LYS A2096      38.838 -26.075  65.229  1.00  0.00           C  
ATOM   3730  O   LYS A2096      38.192 -26.165  64.186  1.00  0.00           O  
ATOM   3731  CB  LYS A2096      37.731 -26.809  67.326  1.00  0.00           C  
ATOM   3732  CG  LYS A2096      37.766 -26.630  68.823  1.00  0.00           C  
ATOM   3733  CD  LYS A2096      37.368 -27.921  69.528  1.00  0.00           C  
ATOM   3734  CE  LYS A2096      37.700 -27.847  71.016  1.00  0.00           C  
ATOM   3735  NZ  LYS A2096      37.266 -26.545  71.616  1.00  0.00           N  
ATOM   3736  N   PRO A2097      40.137 -26.399  65.291  1.00  0.00           N  
ATOM   3737  CA  PRO A2097      40.866 -26.877  64.127  1.00  0.00           C  
ATOM   3738  C   PRO A2097      40.415 -28.225  63.592  1.00  0.00           C  
ATOM   3739  O   PRO A2097      40.348 -28.405  62.380  1.00  0.00           O  
ATOM   3740  CB  PRO A2097      42.302 -26.902  64.617  1.00  0.00           C  
ATOM   3741  CG  PRO A2097      42.337 -25.750  65.531  1.00  0.00           C  
ATOM   3742  CD  PRO A2097      41.082 -25.960  66.328  1.00  0.00           C  
ATOM   3743  N   TYR A2101      40.098 -29.185  64.451  1.00  0.00           N  
ATOM   3744  CA  TYR A2101      39.699 -30.465  63.879  1.00  0.00           C  
ATOM   3745  C   TYR A2101      38.326 -31.012  64.222  1.00  0.00           C  
ATOM   3746  O   TYR A2101      38.149 -32.220  64.356  1.00  0.00           O  
ATOM   3747  CB  TYR A2101      40.778 -31.529  64.137  1.00  0.00           C  
ATOM   3748  CG  TYR A2101      41.874 -31.567  63.074  1.00  0.00           C  
ATOM   3749  CD1 TYR A2101      43.108 -30.945  63.282  1.00  0.00           C  
ATOM   3750  CD2 TYR A2101      41.669 -32.225  61.854  1.00  0.00           C  
ATOM   3751  CE1 TYR A2101      44.108 -30.977  62.305  1.00  0.00           C  
ATOM   3752  CE2 TYR A2101      42.661 -32.264  60.876  1.00  0.00           C  
ATOM   3753  CZ  TYR A2101      43.874 -31.639  61.107  1.00  0.00           C  
ATOM   3754  OH  TYR A2101      44.855 -31.678  60.144  1.00  0.00           O  
ATOM   3755  N   SER A2102      37.353 -30.115  64.341  1.00  0.00           N  
ATOM   3756  CA  SER A2102      35.966 -30.493  64.617  1.00  0.00           C  
ATOM   3757  C   SER A2102      35.548 -31.330  63.418  1.00  0.00           C  
ATOM   3758  O   SER A2102      35.759 -30.918  62.278  1.00  0.00           O  
ATOM   3759  CB  SER A2102      35.092 -29.246  64.687  1.00  0.00           C  
ATOM   3760  OG  SER A2102      35.217 -28.477  63.498  1.00  0.00           O  
ATOM   3761  N   LYS A2103      34.954 -32.490  63.661  1.00  0.00           N  
ATOM   3762  CA  LYS A2103      34.556 -33.381  62.568  1.00  0.00           C  
ATOM   3763  C   LYS A2103      35.809 -34.149  62.129  1.00  0.00           C  
ATOM   3764  O   LYS A2103      36.730 -33.577  61.555  1.00  0.00           O  
ATOM   3765  CB  LYS A2103      33.998 -32.589  61.369  1.00  0.00           C  
ATOM   3766  CG  LYS A2103      32.860 -31.617  61.694  1.00  0.00           C  
ATOM   3767  CD  LYS A2103      31.593 -32.327  62.165  1.00  0.00           C  
ATOM   3768  CE  LYS A2103      30.456 -31.330  62.384  1.00  0.00           C  
ATOM   3769  NZ  LYS A2103      29.207 -31.965  62.907  1.00  0.00           N  
ATOM   3770  N   ASN A2104      35.849 -35.444  62.412  1.00  0.00           N  
ATOM   3771  CA  ASN A2104      37.000 -36.257  62.042  1.00  0.00           C  
ATOM   3772  C   ASN A2104      36.837 -36.794  60.634  1.00  0.00           C  
ATOM   3773  O   ASN A2104      37.308 -37.883  60.299  1.00  0.00           O  
ATOM   3774  CB  ASN A2104      37.164 -37.405  63.037  1.00  0.00           C  
ATOM   3775  CG  ASN A2104      35.840 -37.900  63.559  1.00  0.00           C  
ATOM   3776  OD1 ASN A2104      34.921 -38.177  62.784  1.00  0.00           O  
ATOM   3777  ND2 ASN A2104      35.727 -38.011  64.879  1.00  0.00           N  
ATOM   3778  N   THR A2105      36.166 -36.007  59.805  1.00  0.00           N  
ATOM   3779  CA  THR A2105      35.921 -36.390  58.422  1.00  0.00           C  
ATOM   3780  C   THR A2105      34.943 -35.440  57.768  1.00  0.00           C  
ATOM   3781  O   THR A2105      34.073 -34.880  58.433  1.00  0.00           O  
ATOM   3782  CB  THR A2105      35.323 -37.802  58.327  1.00  0.00           C  
ATOM   3783  OG1 THR A2105      34.736 -37.983  57.031  1.00  0.00           O  
ATOM   3784  CG2 THR A2105      34.259 -38.001  59.409  1.00  0.00           C  
ATOM   3785  N   TYR A2107      35.101 -35.258  56.462  1.00  0.00           N  
ATOM   3786  CA  TYR A2107      34.214 -34.402  55.696  1.00  0.00           C  
ATOM   3787  C   TYR A2107      33.868 -35.140  54.427  1.00  0.00           C  
ATOM   3788  O   TYR A2107      34.697 -35.864  53.885  1.00  0.00           O  
ATOM   3789  CB  TYR A2107      34.882 -33.078  55.325  1.00  0.00           C  
ATOM   3790  CG  TYR A2107      35.298 -32.222  56.495  1.00  0.00           C  
ATOM   3791  CD1 TYR A2107      36.528 -32.415  57.119  1.00  0.00           C  
ATOM   3792  CD2 TYR A2107      34.461 -31.218  56.976  1.00  0.00           C  
ATOM   3793  CE1 TYR A2107      36.921 -31.627  58.190  1.00  0.00           C  
ATOM   3794  CE2 TYR A2107      34.838 -30.424  58.056  1.00  0.00           C  
ATOM   3795  CZ  TYR A2107      36.072 -30.631  58.658  1.00  0.00           C  
ATOM   3796  OH  TYR A2107      36.465 -29.846  59.719  1.00  0.00           O  
ATOM   3797  N   LYS A2108      32.634 -34.974  53.971  1.00  0.00           N  
ATOM   3798  CA  LYS A2108      32.182 -35.603  52.741  1.00  0.00           C  
ATOM   3799  C   LYS A2108      31.504 -34.503  51.926  1.00  0.00           C  
ATOM   3800  O   LYS A2108      30.278 -34.400  51.865  1.00  0.00           O  
ATOM   3801  CB  LYS A2108      31.221 -36.759  53.044  1.00  0.00           C  
ATOM   3802  CG  LYS A2108      30.679 -37.428  51.790  1.00  0.00           C  
ATOM   3803  CD  LYS A2108      30.498 -38.925  51.959  1.00  0.00           C  
ATOM   3804  CE  LYS A2108      30.159 -39.569  50.606  1.00  0.00           C  
ATOM   3805  NZ  LYS A2108      30.316 -41.065  50.600  1.00  0.00           N  
ATOM   3806  N   LEU A2109      32.331 -33.672  51.307  1.00  0.00           N  
ATOM   3807  CA  LEU A2109      31.854 -32.550  50.522  1.00  0.00           C  
ATOM   3808  C   LEU A2109      31.147 -32.906  49.231  1.00  0.00           C  
ATOM   3809  O   LEU A2109      31.172 -34.051  48.781  1.00  0.00           O  
ATOM   3810  CB  LEU A2109      33.009 -31.595  50.228  1.00  0.00           C  
ATOM   3811  CG  LEU A2109      34.287 -32.162  49.631  1.00  0.00           C  
ATOM   3812  CD1 LEU A2109      35.259 -31.027  49.448  1.00  0.00           C  
ATOM   3813  CD2 LEU A2109      34.884 -33.213  50.543  1.00  0.00           C  
ATOM   3814  N   GLY A2110      30.510 -31.899  48.644  1.00  0.00           N  
ATOM   3815  CA  GLY A2110      29.780 -32.104  47.417  1.00  0.00           C  
ATOM   3816  C   GLY A2110      30.071 -31.022  46.405  1.00  0.00           C  
ATOM   3817  O   GLY A2110      30.986 -30.229  46.582  1.00  0.00           O  
ATOM   3818  N   GLU A2111      29.271 -31.001  45.345  1.00  0.00           N  
ATOM   3819  CA  GLU A2111      29.402 -30.054  44.248  1.00  0.00           C  
ATOM   3820  C   GLU A2111      30.100 -28.754  44.610  1.00  0.00           C  
ATOM   3821  O   GLU A2111      29.699 -28.043  45.525  1.00  0.00           O  
ATOM   3822  CB  GLU A2111      28.024 -29.763  43.639  1.00  0.00           C  
ATOM   3823  CG  GLU A2111      27.011 -29.184  44.624  1.00  0.00           C  
ATOM   3824  CD  GLU A2111      26.568 -30.175  45.704  1.00  0.00           C  
ATOM   3825  OE1 GLU A2111      25.979 -29.721  46.715  1.00  0.00           O  
ATOM   3826  OE2 GLU A2111      26.794 -31.400  45.535  1.00  0.00           O  
ATOM   3827  N   ARG A2112      31.167 -28.473  43.875  1.00  0.00           N  
ATOM   3828  CA  ARG A2112      31.956 -27.265  44.056  1.00  0.00           C  
ATOM   3829  C   ARG A2112      31.298 -26.173  43.230  1.00  0.00           C  
ATOM   3830  O   ARG A2112      30.390 -26.442  42.443  1.00  0.00           O  
ATOM   3831  CB  ARG A2112      33.380 -27.494  43.547  1.00  0.00           C  
ATOM   3832  CG  ARG A2112      33.403 -28.308  42.270  1.00  0.00           C  
ATOM   3833  CD  ARG A2112      34.774 -28.374  41.617  1.00  0.00           C  
ATOM   3834  NE  ARG A2112      35.188 -27.095  41.042  1.00  0.00           N  
ATOM   3835  CZ  ARG A2112      36.025 -26.979  40.012  1.00  0.00           C  
ATOM   3836  NH1 ARG A2112      36.529 -28.067  39.441  1.00  0.00           N  
ATOM   3837  NH2 ARG A2112      36.374 -25.778  39.562  1.00  0.00           N  
ATOM   3838  N   LYS A2113      31.754 -24.941  43.415  1.00  0.00           N  
ATOM   3839  CA  LYS A2113      31.218 -23.818  42.662  1.00  0.00           C  
ATOM   3840  C   LYS A2113      32.065 -22.566  42.830  1.00  0.00           C  
ATOM   3841  O   LYS A2113      32.865 -22.454  43.772  1.00  0.00           O  
ATOM   3842  CB  LYS A2113      29.772 -23.534  43.069  1.00  0.00           C  
ATOM   3843  CG  LYS A2113      29.558 -23.252  44.535  1.00  0.00           C  
ATOM   3844  CD  LYS A2113      28.067 -23.205  44.847  1.00  0.00           C  
ATOM   3845  CE  LYS A2113      27.375 -24.505  44.411  1.00  0.00           C  
ATOM   3846  NZ  LYS A2113      25.928 -24.547  44.771  1.00  0.00           N  
ATOM   3847  N   ILE A2130      31.900 -21.633  41.900  1.00  0.00           N  
ATOM   3848  CA  ILE A2130      32.650 -20.396  41.952  1.00  0.00           C  
ATOM   3849  C   ILE A2130      31.942 -19.465  42.920  1.00  0.00           C  
ATOM   3850  O   ILE A2130      30.940 -18.836  42.573  1.00  0.00           O  
ATOM   3851  CB  ILE A2130      32.720 -19.739  40.571  1.00  0.00           C  
ATOM   3852  CG1 ILE A2130      33.097 -20.788  39.530  1.00  0.00           C  
ATOM   3853  CG2 ILE A2130      33.725 -18.597  40.584  1.00  0.00           C  
ATOM   3854  CD1 ILE A2130      34.292 -21.604  39.911  1.00  0.00           C  
ATOM   3855  N   LEU A2131      32.448 -19.394  44.144  1.00  0.00           N  
ATOM   3856  CA  LEU A2131      31.832 -18.530  45.132  1.00  0.00           C  
ATOM   3857  C   LEU A2131      31.808 -17.097  44.635  1.00  0.00           C  
ATOM   3858  O   LEU A2131      30.761 -16.462  44.604  1.00  0.00           O  
ATOM   3859  CB  LEU A2131      32.579 -18.608  46.465  1.00  0.00           C  
ATOM   3860  CG  LEU A2131      32.277 -19.834  47.325  1.00  0.00           C  
ATOM   3861  CD1 LEU A2131      33.000 -19.701  48.657  1.00  0.00           C  
ATOM   3862  CD2 LEU A2131      30.765 -19.956  47.538  1.00  0.00           C  
ATOM   3863  N   PHE A2132      32.962 -16.592  44.223  1.00  0.00           N  
ATOM   3864  CA  PHE A2132      33.033 -15.227  43.743  1.00  0.00           C  
ATOM   3865  C   PHE A2132      33.349 -15.106  42.260  1.00  0.00           C  
ATOM   3866  O   PHE A2132      34.506 -14.960  41.871  1.00  0.00           O  
ATOM   3867  CB  PHE A2132      34.053 -14.446  44.564  1.00  0.00           C  
ATOM   3868  CG  PHE A2132      33.727 -14.406  46.018  1.00  0.00           C  
ATOM   3869  CD1 PHE A2132      34.034 -15.479  46.838  1.00  0.00           C  
ATOM   3870  CD2 PHE A2132      33.063 -13.314  46.564  1.00  0.00           C  
ATOM   3871  CE1 PHE A2132      33.680 -15.477  48.174  1.00  0.00           C  
ATOM   3872  CE2 PHE A2132      32.702 -13.299  47.904  1.00  0.00           C  
ATOM   3873  CZ  PHE A2132      33.013 -14.383  48.710  1.00  0.00           C  
ATOM   3874  N   PRO A2133      32.313 -15.168  41.410  1.00  0.00           N  
ATOM   3875  CA  PRO A2133      32.523 -15.052  39.969  1.00  0.00           C  
ATOM   3876  C   PRO A2133      33.385 -13.823  39.733  1.00  0.00           C  
ATOM   3877  O   PRO A2133      33.118 -12.753  40.283  1.00  0.00           O  
ATOM   3878  CB  PRO A2133      31.108 -14.879  39.433  1.00  0.00           C  
ATOM   3879  CG  PRO A2133      30.304 -15.704  40.373  1.00  0.00           C  
ATOM   3880  CD  PRO A2133      30.878 -15.296  41.717  1.00  0.00           C  
ATOM   3881  N   LYS A2134      34.428 -13.976  38.928  1.00  0.00           N  
ATOM   3882  CA  LYS A2134      35.309 -12.858  38.675  1.00  0.00           C  
ATOM   3883  C   LYS A2134      34.594 -11.815  37.831  1.00  0.00           C  
ATOM   3884  O   LYS A2134      34.840 -11.675  36.635  1.00  0.00           O  
ATOM   3885  CB  LYS A2134      36.587 -13.346  38.000  1.00  0.00           C  
ATOM   3886  CG  LYS A2134      37.837 -12.660  38.528  1.00  0.00           C  
ATOM   3887  CD  LYS A2134      39.090 -13.423  38.139  1.00  0.00           C  
ATOM   3888  CE  LYS A2134      40.341 -12.740  38.671  1.00  0.00           C  
ATOM   3889  NZ  LYS A2134      41.568 -13.511  38.342  1.00  0.00           N  
ATOM   3890  N   ARG A2260      33.691 -11.085  38.475  1.00  0.00           N  
ATOM   3891  CA  ARG A2260      32.935 -10.050  37.792  1.00  0.00           C  
ATOM   3892  C   ARG A2260      33.764  -8.778  37.672  1.00  0.00           C  
ATOM   3893  O   ARG A2260      34.733  -8.577  38.410  1.00  0.00           O  
ATOM   3894  CB  ARG A2260      31.613  -9.761  38.530  1.00  0.00           C  
ATOM   3895  CG  ARG A2260      31.745  -9.264  39.975  1.00  0.00           C  
ATOM   3896  CD  ARG A2260      30.369  -8.950  40.574  1.00  0.00           C  
ATOM   3897  NE  ARG A2260      29.521 -10.141  40.669  1.00  0.00           N  
ATOM   3898  CZ  ARG A2260      28.228 -10.130  40.996  1.00  0.00           C  
ATOM   3899  NH1 ARG A2260      27.607  -8.986  41.261  1.00  0.00           N  
ATOM   3900  NH2 ARG A2260      27.556 -11.272  41.068  1.00  0.00           N  
ATOM   3901  N   GLU A2261      33.377  -7.932  36.723  1.00  0.00           N  
ATOM   3902  CA  GLU A2261      34.056  -6.667  36.476  1.00  0.00           C  
ATOM   3903  C   GLU A2261      32.993  -5.613  36.173  1.00  0.00           C  
ATOM   3904  O   GLU A2261      33.069  -4.905  35.165  1.00  0.00           O  
ATOM   3905  CB  GLU A2261      35.013  -6.820  35.291  1.00  0.00           C  
ATOM   3906  CG  GLU A2261      35.960  -8.003  35.434  1.00  0.00           C  
ATOM   3907  CD  GLU A2261      36.763  -8.270  34.176  1.00  0.00           C  
ATOM   3908  OE1 GLU A2261      37.507  -9.274  34.151  1.00  0.00           O  
ATOM   3909  OE2 GLU A2261      36.650  -7.480  33.214  1.00  0.00           O  
ATOM   3910  N   GLY A2262      32.002  -5.526  37.063  1.00  0.00           N  
ATOM   3911  CA  GLY A2262      30.905  -4.581  36.904  1.00  0.00           C  
ATOM   3912  C   GLY A2262      31.268  -3.104  36.877  1.00  0.00           C  
ATOM   3913  O   GLY A2262      32.473  -2.771  36.817  1.00  0.00           O  
ATOM   3914  OXT GLY A2262      30.336  -2.267  36.908  1.00  0.00           O  
HETATM 3915  N2  MSP A 501      18.634  10.440  63.487  1.00  0.00           N  
HETATM 3916  CA  MSP A 501      20.008  10.666  63.946  1.00  0.00           C  
HETATM 3917  CB  MSP A 501      20.502   9.556  64.900  1.00  0.00           C  
HETATM 3918  CG  MSP A 501      19.694   9.400  66.207  1.00  0.00           C  
HETATM 3919  SD  MSP A 501      20.429   8.061  67.153  1.00  0.00           S  
HETATM 3920  CE  MSP A 501      19.392   8.040  68.633  1.00  0.00           C  
HETATM 3921  C9  MSP A 501      20.916  10.733  62.695  1.00  0.00           C  
HETATM 3922  N8  MSP A 501      20.311  10.247  61.570  1.00  0.00           N  
HETATM 3923  S1  MSP A 501      21.099  10.293  60.156  1.00  0.00           S  
HETATM 3924  O1S MSP A 501      20.120   9.683  59.307  1.00  0.00           O  
HETATM 3925  O2S MSP A 501      21.431  11.652  59.831  1.00  0.00           O  
HETATM 3926  O5' MSP A 501      22.475   9.471  60.136  1.00  0.00           O  
HETATM 3927  C5' MSP A 501      22.481   8.071  60.403  1.00  0.00           C  
HETATM 3928  C4' MSP A 501      23.888   7.433  60.344  1.00  0.00           C  
HETATM 3929  O4' MSP A 501      24.372   7.483  59.017  1.00  0.00           O  
HETATM 3930  C3' MSP A 501      24.939   8.128  61.235  1.00  0.00           C  
HETATM 3931  O3' MSP A 501      25.460   7.153  62.127  1.00  0.00           O  
HETATM 3932  C2' MSP A 501      25.980   8.526  60.258  1.00  0.00           C  
HETATM 3933  O2' MSP A 501      27.249   8.561  60.880  1.00  0.00           O  
HETATM 3934  C1' MSP A 501      25.781   7.548  59.080  1.00  0.00           C  
HETATM 3935  N9  MSP A 501      26.333   8.098  57.814  1.00  0.00           N  
HETATM 3936  C8  MSP A 501      25.803   9.005  56.944  1.00  0.00           C  
HETATM 3937  N7  MSP A 501      26.594   9.277  55.884  1.00  0.00           N  
HETATM 3938  C5  MSP A 501      27.717   8.506  56.061  1.00  0.00           C  
HETATM 3939  C6  MSP A 501      28.900   8.289  55.363  1.00  0.00           C  
HETATM 3940  N6  MSP A 501      29.156   8.934  54.221  1.00  0.00           N  
HETATM 3941  N1  MSP A 501      29.859   7.416  55.825  1.00  0.00           N  
HETATM 3942  C2  MSP A 501      29.654   6.727  56.997  1.00  0.00           C  
HETATM 3943  N3  MSP A 501      28.517   6.876  57.745  1.00  0.00           N  
HETATM 3944  C4  MSP A 501      27.560   7.752  57.273  1.00  0.00           C  
HETATM 3945  O1  MSP A 501      22.033  11.216  62.823  1.00  0.00           O  
TER
END
