# Supplementary material for: Backbone Brackets and Arginine Tweezers delineate Class I and Class II aminoacyl tRNA synthetases
Source: PLoS Comput Biol. 2018 Apr 16;14(4):e1006101. doi: 10.1371/journal.pcbi.1006101 (PMC5919687; doi:10.1371/journal.pcbi.1006101)
Supplement: S11 File — All structures of Class I aaRS with residues renumbered according to the MSA. (GZ) [file pcbi.1006101.s023.tar.gz › 2ct8_B_renum.pdb]

ATOM      1  N   MET B 240      22.197   3.745   4.728  1.00  0.00           N  
ATOM      2  CA  MET B 240      22.445   4.933   3.856  1.00  0.00           C  
ATOM      3  C   MET B 240      23.963   5.181   3.744  1.00  0.00           C  
ATOM      4  O   MET B 240      24.457   6.315   3.898  1.00  0.00           O  
ATOM      5  CB  MET B 240      21.700   6.149   4.442  1.00  0.00           C  
ATOM      6  CG  MET B 240      20.280   5.773   4.915  1.00  0.00           C  
ATOM      7  SD  MET B 240      19.147   7.128   5.319  1.00  0.00           S  
ATOM      8  CE  MET B 240      18.328   7.380   3.684  1.00  0.00           C  
ATOM      9  N   THR B 241      24.676   4.086   3.464  1.00  0.00           N  
ATOM     10  CA  THR B 241      26.128   4.051   3.316  1.00  0.00           C  
ATOM     11  C   THR B 241      26.554   2.608   3.127  1.00  0.00           C  
ATOM     12  O   THR B 241      25.715   1.741   2.933  1.00  0.00           O  
ATOM     13  CB  THR B 241      26.822   4.568   4.552  1.00  0.00           C  
ATOM     14  OG1 THR B 241      25.892   4.614   5.641  1.00  0.00           O  
ATOM     15  CG2 THR B 241      27.364   5.933   4.298  1.00  0.00           C  
ATOM     16  N   LEU B 243      27.847   2.336   3.199  1.00  0.00           N  
ATOM     17  CA  LEU B 243      28.280   0.965   3.011  1.00  0.00           C  
ATOM     18  C   LEU B 243      27.661   0.064   4.072  1.00  0.00           C  
ATOM     19  O   LEU B 243      26.855  -0.820   3.755  1.00  0.00           O  
ATOM     20  CB  LEU B 243      29.811   0.843   3.044  1.00  0.00           C  
ATOM     21  CG  LEU B 243      30.295  -0.618   3.000  1.00  0.00           C  
ATOM     22  CD1 LEU B 243      29.617  -1.366   1.860  1.00  0.00           C  
ATOM     23  CD2 LEU B 243      31.795  -0.667   2.850  1.00  0.00           C  
ATOM     24  N   MET B 244      28.029   0.284   5.330  1.00  0.00           N  
ATOM     25  CA  MET B 244      27.484  -0.529   6.408  1.00  0.00           C  
ATOM     26  C   MET B 244      26.143   0.016   6.862  1.00  0.00           C  
ATOM     27  O   MET B 244      25.958   1.233   6.927  1.00  0.00           O  
ATOM     28  CB  MET B 244      28.459  -0.565   7.571  1.00  0.00           C  
ATOM     29  CG  MET B 244      29.833  -0.976   7.134  1.00  0.00           C  
ATOM     30  SD  MET B 244      30.804  -1.626   8.466  1.00  0.00           S  
ATOM     31  CE  MET B 244      30.299  -3.467   8.371  1.00  0.00           C  
ATOM     32  N   LYS B 245      25.207  -0.882   7.165  1.00  0.00           N  
ATOM     33  CA  LYS B 245      23.889  -0.456   7.597  1.00  0.00           C  
ATOM     34  C   LYS B 245      24.026   0.428   8.830  1.00  0.00           C  
ATOM     35  O   LYS B 245      24.580   0.006   9.851  1.00  0.00           O  
ATOM     36  CB  LYS B 245      23.002  -1.665   7.875  1.00  0.00           C  
ATOM     37  CG  LYS B 245      23.475  -2.582   8.972  1.00  0.00           C  
ATOM     38  CD  LYS B 245      22.518  -3.756   9.103  1.00  0.00           C  
ATOM     39  CE  LYS B 245      22.948  -4.705  10.203  1.00  0.00           C  
ATOM     40  NZ  LYS B 245      22.282  -6.030  10.062  1.00  0.00           N  
ATOM     41  N   LYS B 265      23.539   1.665   8.721  1.00  0.00           N  
ATOM     42  CA  LYS B 265      23.644   2.627   9.807  1.00  0.00           C  
ATOM     43  C   LYS B 265      22.301   3.127  10.328  1.00  0.00           C  
ATOM     44  O   LYS B 265      21.263   2.936   9.708  1.00  0.00           O  
ATOM     45  CB  LYS B 265      24.472   3.825   9.343  1.00  0.00           C  
ATOM     46  CG  LYS B 265      23.749   4.751   8.353  1.00  0.00           C  
ATOM     47  CD  LYS B 265      23.472   6.131   8.978  1.00  0.00           C  
ATOM     48  CE  LYS B 265      22.703   7.083   8.030  1.00  0.00           C  
ATOM     49  NZ  LYS B 265      21.237   6.788   7.866  1.00  0.00           N  
ATOM     50  N   PHE B 266      22.330   3.773  11.482  1.00  0.00           N  
ATOM     51  CA  PHE B 266      21.116   4.322  12.050  1.00  0.00           C  
ATOM     52  C   PHE B 266      21.490   5.577  12.815  1.00  0.00           C  
ATOM     53  O   PHE B 266      22.306   5.528  13.739  1.00  0.00           O  
ATOM     54  CB  PHE B 266      20.454   3.322  12.981  1.00  0.00           C  
ATOM     55  CG  PHE B 266      19.161   3.808  13.555  1.00  0.00           C  
ATOM     56  CD1 PHE B 266      18.015   3.851  12.773  1.00  0.00           C  
ATOM     57  CD2 PHE B 266      19.092   4.237  14.883  1.00  0.00           C  
ATOM     58  CE1 PHE B 266      16.818   4.311  13.297  1.00  0.00           C  
ATOM     59  CE2 PHE B 266      17.901   4.703  15.423  1.00  0.00           C  
ATOM     60  CZ  PHE B 266      16.759   4.741  14.630  1.00  0.00           C  
ATOM     61  N   TYR B 267      20.903   6.704  12.426  1.00  0.00           N  
ATOM     62  CA  TYR B 267      21.209   7.972  13.074  1.00  0.00           C  
ATOM     63  C   TYR B 267      19.947   8.587  13.672  1.00  0.00           C  
ATOM     64  O   TYR B 267      19.033   8.968  12.945  1.00  0.00           O  
ATOM     65  CB  TYR B 267      21.839   8.911  12.047  1.00  0.00           C  
ATOM     66  CG  TYR B 267      22.037  10.357  12.468  1.00  0.00           C  
ATOM     67  CD1 TYR B 267      22.019  11.371  11.506  1.00  0.00           C  
ATOM     68  CD2 TYR B 267      22.282  10.718  13.802  1.00  0.00           C  
ATOM     69  CE1 TYR B 267      22.236  12.692  11.845  1.00  0.00           C  
ATOM     70  CE2 TYR B 267      22.504  12.053  14.155  1.00  0.00           C  
ATOM     71  CZ  TYR B 267      22.476  13.035  13.164  1.00  0.00           C  
ATOM     72  OH  TYR B 267      22.672  14.371  13.459  1.00  0.00           O  
ATOM     73  N   VAL B 268      19.915   8.676  14.999  1.00  0.00           N  
ATOM     74  CA  VAL B 268      18.787   9.227  15.736  1.00  0.00           C  
ATOM     75  C   VAL B 268      19.232  10.466  16.498  1.00  0.00           C  
ATOM     76  O   VAL B 268      20.370  10.537  16.928  1.00  0.00           O  
ATOM     77  CB  VAL B 268      18.261   8.205  16.749  1.00  0.00           C  
ATOM     78  CG1 VAL B 268      19.401   7.701  17.613  1.00  0.00           C  
ATOM     79  CG2 VAL B 268      17.206   8.838  17.617  1.00  0.00           C  
ATOM     80  N   THR B 269      18.343  11.435  16.684  1.00  0.00           N  
ATOM     81  CA  THR B 269      18.715  12.653  17.401  1.00  0.00           C  
ATOM     82  C   THR B 269      17.639  13.077  18.394  1.00  0.00           C  
ATOM     83  O   THR B 269      16.495  12.651  18.293  1.00  0.00           O  
ATOM     84  CB  THR B 269      18.928  13.857  16.430  1.00  0.00           C  
ATOM     85  OG1 THR B 269      17.654  14.364  16.009  1.00  0.00           O  
ATOM     86  CG2 THR B 269      19.710  13.443  15.196  1.00  0.00           C  
ATOM     87  N   THR B 270      18.018  13.911  19.357  1.00  0.00           N  
ATOM     88  CA  THR B 270      17.072  14.451  20.330  1.00  0.00           C  
ATOM     89  C   THR B 270      17.110  15.942  20.044  1.00  0.00           C  
ATOM     90  O   THR B 270      17.984  16.410  19.324  1.00  0.00           O  
ATOM     91  CB  THR B 270      17.542  14.288  21.771  1.00  0.00           C  
ATOM     92  OG1 THR B 270      18.637  15.183  22.010  1.00  0.00           O  
ATOM     93  CG2 THR B 270      17.971  12.854  22.034  1.00  0.00           C  
ATOM     94  N   PRO B 271      16.161  16.711  20.585  1.00  0.00           N  
ATOM     95  CA  PRO B 271      16.228  18.145  20.299  1.00  0.00           C  
ATOM     96  C   PRO B 271      17.414  18.680  21.078  1.00  0.00           C  
ATOM     97  O   PRO B 271      17.889  18.021  21.996  1.00  0.00           O  
ATOM     98  CB  PRO B 271      14.914  18.668  20.872  1.00  0.00           C  
ATOM     99  CG  PRO B 271      14.006  17.468  20.833  1.00  0.00           C  
ATOM    100  CD  PRO B 271      14.903  16.363  21.267  1.00  0.00           C  
ATOM    101  N   ILE B 272      17.925  19.845  20.717  1.00  0.00           N  
ATOM    102  CA  ILE B 272      19.004  20.401  21.517  1.00  0.00           C  
ATOM    103  C   ILE B 272      18.256  21.286  22.498  1.00  0.00           C  
ATOM    104  O   ILE B 272      17.546  22.203  22.110  1.00  0.00           O  
ATOM    105  CB  ILE B 272      20.007  21.208  20.680  1.00  0.00           C  
ATOM    106  CG1 ILE B 272      19.279  22.198  19.778  1.00  0.00           C  
ATOM    107  CG2 ILE B 272      20.881  20.247  19.888  1.00  0.00           C  
ATOM    108  CD1 ILE B 272      20.193  22.864  18.753  1.00  0.00           C  
ATOM    109  N   TYR B 273      18.409  20.980  23.775  1.00  0.00           N  
ATOM    110  CA  TYR B 273      17.700  21.672  24.840  1.00  0.00           C  
ATOM    111  C   TYR B 273      18.177  23.082  25.185  1.00  0.00           C  
ATOM    112  O   TYR B 273      19.371  23.372  25.128  1.00  0.00           O  
ATOM    113  CB  TYR B 273      17.720  20.762  26.082  1.00  0.00           C  
ATOM    114  CG  TYR B 273      17.265  19.329  25.772  1.00  0.00           C  
ATOM    115  CD1 TYR B 273      18.142  18.247  25.880  1.00  0.00           C  
ATOM    116  CD2 TYR B 273      15.970  19.073  25.330  1.00  0.00           C  
ATOM    117  CE1 TYR B 273      17.736  16.948  25.550  1.00  0.00           C  
ATOM    118  CE2 TYR B 273      15.548  17.795  24.999  1.00  0.00           C  
ATOM    119  CZ  TYR B 273      16.432  16.730  25.111  1.00  0.00           C  
ATOM    120  OH  TYR B 273      16.000  15.455  24.795  1.00  0.00           O  
ATOM    121  N   TYR B 274      17.240  23.968  25.520  1.00  0.00           N  
ATOM    122  CA  TYR B 274      17.611  25.335  25.901  1.00  0.00           C  
ATOM    123  C   TYR B 274      18.378  25.270  27.215  1.00  0.00           C  
ATOM    124  O   TYR B 274      18.100  24.421  28.057  1.00  0.00           O  
ATOM    125  CB  TYR B 274      16.371  26.213  26.095  1.00  0.00           C  
ATOM    126  CG  TYR B 274      15.733  26.704  24.813  1.00  0.00           C  
ATOM    127  CD1 TYR B 274      14.393  26.437  24.536  1.00  0.00           C  
ATOM    128  CD2 TYR B 274      16.470  27.429  23.875  1.00  0.00           C  
ATOM    129  CE1 TYR B 274      13.802  26.871  23.362  1.00  0.00           C  
ATOM    130  CE2 TYR B 274      15.893  27.864  22.695  1.00  0.00           C  
ATOM    131  CZ  TYR B 274      14.557  27.581  22.442  1.00  0.00           C  
ATOM    132  OH  TYR B 274      13.973  27.993  21.263  1.00  0.00           O  
ATOM    133  N   VAL B 275      19.338  26.162  27.404  1.00  0.00           N  
ATOM    134  CA  VAL B 275      20.111  26.150  28.639  1.00  0.00           C  
ATOM    135  C   VAL B 275      19.864  27.359  29.535  1.00  0.00           C  
ATOM    136  O   VAL B 275      20.695  27.718  30.376  1.00  0.00           O  
ATOM    137  CB  VAL B 275      21.602  26.054  28.343  1.00  0.00           C  
ATOM    138  CG1 VAL B 275      21.946  24.636  27.938  1.00  0.00           C  
ATOM    139  CG2 VAL B 275      21.975  27.051  27.252  1.00  0.00           C  
ATOM    140  N   ASN B 276      18.718  27.995  29.352  1.00  0.00           N  
ATOM    141  CA  ASN B 276      18.381  29.142  30.171  1.00  0.00           C  
ATOM    142  C   ASN B 276      18.028  28.616  31.548  1.00  0.00           C  
ATOM    143  O   ASN B 276      17.777  29.385  32.465  1.00  0.00           O  
ATOM    144  CB  ASN B 276      17.184  29.880  29.584  1.00  0.00           C  
ATOM    145  CG  ASN B 276      16.005  28.970  29.350  1.00  0.00           C  
ATOM    146  OD1 ASN B 276      14.881  29.427  29.150  1.00  0.00           O  
ATOM    147  ND2 ASN B 276      16.255  27.669  29.364  1.00  0.00           N  
ATOM    148  N   ASP B 277      17.999  27.295  31.683  1.00  0.00           N  
ATOM    149  CA  ASP B 277      17.666  26.681  32.959  1.00  0.00           C  
ATOM    150  C   ASP B 277      18.255  25.284  33.074  1.00  0.00           C  
ATOM    151  O   ASP B 277      18.878  24.781  32.139  1.00  0.00           O  
ATOM    152  CB  ASP B 277      16.149  26.602  33.141  1.00  0.00           C  
ATOM    153  CG  ASP B 277      15.732  26.697  34.601  1.00  0.00           C  
ATOM    154  OD1 ASP B 277      16.360  26.014  35.442  1.00  0.00           O  
ATOM    155  OD2 ASP B 277      14.775  27.454  34.910  1.00  0.00           O  
ATOM    156  N   VAL B 279      18.042  24.672  34.234  1.00  0.00           N  
ATOM    157  CA  VAL B 279      18.536  23.337  34.530  1.00  0.00           C  
ATOM    158  C   VAL B 279      17.597  22.286  33.930  1.00  0.00           C  
ATOM    159  O   VAL B 279      16.394  22.503  33.814  1.00  0.00           O  
ATOM    160  CB  VAL B 279      18.665  23.135  36.083  1.00  0.00           C  
ATOM    161  CG1 VAL B 279      17.304  22.886  36.713  1.00  0.00           C  
ATOM    162  CG2 VAL B 279      19.600  21.998  36.385  1.00  0.00           C  
ATOM    163  N   PRO B 280      18.145  21.141  33.523  1.00  0.00           N  
ATOM    164  CA  PRO B 280      17.337  20.066  32.934  1.00  0.00           C  
ATOM    165  C   PRO B 280      16.309  19.434  33.869  1.00  0.00           C  
ATOM    166  O   PRO B 280      16.579  19.218  35.043  1.00  0.00           O  
ATOM    167  CB  PRO B 280      18.391  19.052  32.475  1.00  0.00           C  
ATOM    168  CG  PRO B 280      19.577  19.334  33.365  1.00  0.00           C  
ATOM    169  CD  PRO B 280      19.582  20.829  33.444  1.00  0.00           C  
ATOM    170  N   HIS B 281      15.127  19.141  33.342  1.00  0.00           N  
ATOM    171  CA  HIS B 281      14.078  18.503  34.133  1.00  0.00           C  
ATOM    172  C   HIS B 281      13.667  17.179  33.479  1.00  0.00           C  
ATOM    173  O   HIS B 281      14.273  16.747  32.493  1.00  0.00           O  
ATOM    174  CB  HIS B 281      12.855  19.427  34.284  1.00  0.00           C  
ATOM    175  CG  HIS B 281      12.256  19.860  32.984  1.00  0.00           C  
ATOM    176  ND1 HIS B 281      12.109  21.185  32.640  1.00  0.00           N  
ATOM    177  CD2 HIS B 281      11.804  19.144  31.927  1.00  0.00           C  
ATOM    178  CE1 HIS B 281      11.598  21.267  31.423  1.00  0.00           C  
ATOM    179  NE2 HIS B 281      11.405  20.042  30.970  1.00  0.00           N  
ATOM    180  N   LEU B 282      12.627  16.551  34.015  1.00  0.00           N  
ATOM    181  CA  LEU B 282      12.173  15.274  33.496  1.00  0.00           C  
ATOM    182  C   LEU B 282      11.761  15.271  32.031  1.00  0.00           C  
ATOM    183  O   LEU B 282      11.840  14.240  31.373  1.00  0.00           O  
ATOM    184  CB  LEU B 282      11.016  14.748  34.346  1.00  0.00           C  
ATOM    185  CG  LEU B 282      10.470  13.370  33.957  1.00  0.00           C  
ATOM    186  CD1 LEU B 282      11.545  12.306  34.149  1.00  0.00           C  
ATOM    187  CD2 LEU B 282       9.258  13.057  34.797  1.00  0.00           C  
ATOM    188  N   GLY B 283      11.309  16.407  31.514  1.00  0.00           N  
ATOM    189  CA  GLY B 283      10.894  16.447  30.120  1.00  0.00           C  
ATOM    190  C   GLY B 283      12.053  16.137  29.197  1.00  0.00           C  
ATOM    191  O   GLY B 283      12.000  15.210  28.396  1.00  0.00           O  
ATOM    192  N   HIS B 284      13.110  16.930  29.326  1.00  0.00           N  
ATOM    193  CA  HIS B 284      14.315  16.757  28.542  1.00  0.00           C  
ATOM    194  C   HIS B 284      14.803  15.316  28.670  1.00  0.00           C  
ATOM    195  O   HIS B 284      15.247  14.710  27.699  1.00  0.00           O  
ATOM    196  CB  HIS B 284      15.410  17.677  29.066  1.00  0.00           C  
ATOM    197  CG  HIS B 284      14.957  19.076  29.365  1.00  0.00           C  
ATOM    198  ND1 HIS B 284      15.080  19.644  30.616  1.00  0.00           N  
ATOM    199  CD2 HIS B 284      14.437  20.039  28.565  1.00  0.00           C  
ATOM    200  CE1 HIS B 284      14.658  20.895  30.573  1.00  0.00           C  
ATOM    201  NE2 HIS B 284      14.262  21.159  29.341  1.00  0.00           N  
ATOM    202  N   ALA B 285      14.732  14.777  29.883  1.00  0.00           N  
ATOM    203  CA  ALA B 285      15.194  13.416  30.146  1.00  0.00           C  
ATOM    204  C   ALA B 285      14.355  12.381  29.424  1.00  0.00           C  
ATOM    205  O   ALA B 285      14.867  11.350  28.987  1.00  0.00           O  
ATOM    206  CB  ALA B 285      15.171  13.128  31.644  1.00  0.00           C  
ATOM    207  N   TYR B 286      13.062  12.667  29.311  1.00  0.00           N  
ATOM    208  CA  TYR B 286      12.132  11.767  28.662  1.00  0.00           C  
ATOM    209  C   TYR B 286      12.525  11.533  27.214  1.00  0.00           C  
ATOM    210  O   TYR B 286      12.706  10.402  26.778  1.00  0.00           O  
ATOM    211  CB  TYR B 286      10.724  12.353  28.720  1.00  0.00           C  
ATOM    212  CG  TYR B 286       9.708  11.563  27.929  1.00  0.00           C  
ATOM    213  CD1 TYR B 286       9.602  10.183  28.101  1.00  0.00           C  
ATOM    214  CD2 TYR B 286       8.821  12.194  27.049  1.00  0.00           C  
ATOM    215  CE1 TYR B 286       8.638   9.442  27.430  1.00  0.00           C  
ATOM    216  CE2 TYR B 286       7.846  11.459  26.363  1.00  0.00           C  
ATOM    217  CZ  TYR B 286       7.764  10.078  26.569  1.00  0.00           C  
ATOM    218  OH  TYR B 286       6.805   9.313  25.956  1.00  0.00           O  
ATOM    219  N   THR B 288      12.659  12.616  26.468  1.00  0.00           N  
ATOM    220  CA  THR B 288      13.011  12.498  25.076  1.00  0.00           C  
ATOM    221  C   THR B 288      14.341  11.774  24.910  1.00  0.00           C  
ATOM    222  O   THR B 288      14.466  10.867  24.092  1.00  0.00           O  
ATOM    223  CB  THR B 288      13.095  13.870  24.436  1.00  0.00           C  
ATOM    224  OG1 THR B 288      11.895  14.581  24.718  1.00  0.00           O  
ATOM    225  CG2 THR B 288      13.254  13.753  22.948  1.00  0.00           C  
ATOM    226  N   THR B 289      15.337  12.176  25.687  1.00  0.00           N  
ATOM    227  CA  THR B 289      16.642  11.552  25.592  1.00  0.00           C  
ATOM    228  C   THR B 289      16.559  10.050  25.899  1.00  0.00           C  
ATOM    229  O   THR B 289      17.182   9.244  25.206  1.00  0.00           O  
ATOM    230  CB  THR B 289      17.644  12.247  26.531  1.00  0.00           C  
ATOM    231  OG1 THR B 289      17.705  13.640  26.201  1.00  0.00           O  
ATOM    232  CG2 THR B 289      19.036  11.634  26.383  1.00  0.00           C  
ATOM    233  N   ILE B 290      15.785   9.676  26.918  1.00  0.00           N  
ATOM    234  CA  ILE B 290      15.638   8.267  27.269  1.00  0.00           C  
ATOM    235  C   ILE B 290      15.193   7.521  26.023  1.00  0.00           C  
ATOM    236  O   ILE B 290      15.840   6.569  25.591  1.00  0.00           O  
ATOM    237  CB  ILE B 290      14.548   8.027  28.333  1.00  0.00           C  
ATOM    238  CG1 ILE B 290      14.911   8.700  29.661  1.00  0.00           C  
ATOM    239  CG2 ILE B 290      14.336   6.529  28.504  1.00  0.00           C  
ATOM    240  CD1 ILE B 290      16.116   8.151  30.323  1.00  0.00           C  
ATOM    241  N   ALA B 291      14.073   7.962  25.455  1.00  0.00           N  
ATOM    242  CA  ALA B 291      13.517   7.342  24.262  1.00  0.00           C  
ATOM    243  C   ALA B 291      14.589   7.207  23.200  1.00  0.00           C  
ATOM    244  O   ALA B 291      14.757   6.140  22.618  1.00  0.00           O  
ATOM    245  CB  ALA B 291      12.357   8.157  23.737  1.00  0.00           C  
ATOM    246  N   ALA B 292      15.326   8.276  22.940  1.00  0.00           N  
ATOM    247  CA  ALA B 292      16.379   8.180  21.943  1.00  0.00           C  
ATOM    248  C   ALA B 292      17.376   7.085  22.348  1.00  0.00           C  
ATOM    249  O   ALA B 292      17.669   6.198  21.560  1.00  0.00           O  
ATOM    250  CB  ALA B 292      17.091   9.526  21.791  1.00  0.00           C  
ATOM    251  N   ASP B 293      17.872   7.147  23.584  1.00  0.00           N  
ATOM    252  CA  ASP B 293      18.837   6.183  24.098  1.00  0.00           C  
ATOM    253  C   ASP B 293      18.402   4.734  23.873  1.00  0.00           C  
ATOM    254  O   ASP B 293      19.164   3.898  23.365  1.00  0.00           O  
ATOM    255  CB  ASP B 293      19.060   6.416  25.598  1.00  0.00           C  
ATOM    256  CG  ASP B 293      20.050   5.423  26.219  1.00  0.00           C  
ATOM    257  OD1 ASP B 293      21.269   5.531  25.970  1.00  0.00           O  
ATOM    258  OD2 ASP B 293      19.604   4.527  26.962  1.00  0.00           O  
ATOM    259  N   THR B 294      17.173   4.438  24.261  1.00  0.00           N  
ATOM    260  CA  THR B 294      16.659   3.098  24.111  1.00  0.00           C  
ATOM    261  C   THR B 294      16.505   2.705  22.627  1.00  0.00           C  
ATOM    262  O   THR B 294      16.822   1.578  22.246  1.00  0.00           O  
ATOM    263  CB  THR B 294      15.336   2.942  24.951  1.00  0.00           C  
ATOM    264  OG1 THR B 294      14.518   1.886  24.426  1.00  0.00           O  
ATOM    265  CG2 THR B 294      14.575   4.241  24.986  1.00  0.00           C  
ATOM    266  N   ILE B 295      16.064   3.616  21.771  1.00  0.00           N  
ATOM    267  CA  ILE B 295      15.936   3.245  20.366  1.00  0.00           C  
ATOM    268  C   ILE B 295      17.332   3.073  19.775  1.00  0.00           C  
ATOM    269  O   ILE B 295      17.526   2.296  18.843  1.00  0.00           O  
ATOM    270  CB  ILE B 295      15.145   4.299  19.542  1.00  0.00           C  
ATOM    271  CG1 ILE B 295      14.821   3.740  18.163  1.00  0.00           C  
ATOM    272  CG2 ILE B 295      15.960   5.544  19.350  1.00  0.00           C  
ATOM    273  CD1 ILE B 295      14.079   2.404  18.194  1.00  0.00           C  
ATOM    274  N   ALA B 296      18.309   3.786  20.331  1.00  0.00           N  
ATOM    275  CA  ALA B 296      19.678   3.677  19.850  1.00  0.00           C  
ATOM    276  C   ALA B 296      20.192   2.288  20.192  1.00  0.00           C  
ATOM    277  O   ALA B 296      20.734   1.603  19.342  1.00  0.00           O  
ATOM    278  CB  ALA B 296      20.547   4.734  20.498  1.00  0.00           C  
ATOM    279  N   ARG B 297      20.007   1.874  21.447  1.00  0.00           N  
ATOM    280  CA  ARG B 297      20.435   0.550  21.905  1.00  0.00           C  
ATOM    281  C   ARG B 297      19.780  -0.555  21.082  1.00  0.00           C  
ATOM    282  O   ARG B 297      20.429  -1.523  20.694  1.00  0.00           O  
ATOM    283  CB  ARG B 297      20.079   0.350  23.385  1.00  0.00           C  
ATOM    284  CG  ARG B 297      20.875   1.225  24.339  1.00  0.00           C  
ATOM    285  CD  ARG B 297      20.317   1.231  25.758  1.00  0.00           C  
ATOM    286  NE  ARG B 297      21.061   2.184  26.568  1.00  0.00           N  
ATOM    287  CZ  ARG B 297      22.285   1.958  27.029  1.00  0.00           C  
ATOM    288  NH1 ARG B 297      22.891   0.806  26.779  1.00  0.00           N  
ATOM    289  NH2 ARG B 297      22.926   2.904  27.690  1.00  0.00           N  
ATOM    290  N   TYR B 298      18.487  -0.424  20.828  1.00  0.00           N  
ATOM    291  CA  TYR B 298      17.790  -1.424  20.039  1.00  0.00           C  
ATOM    292  C   TYR B 298      18.613  -1.728  18.790  1.00  0.00           C  
ATOM    293  O   TYR B 298      18.884  -2.889  18.486  1.00  0.00           O  
ATOM    294  CB  TYR B 298      16.407  -0.910  19.630  1.00  0.00           C  
ATOM    295  CG  TYR B 298      15.722  -1.773  18.611  1.00  0.00           C  
ATOM    296  CD1 TYR B 298      14.961  -2.877  18.996  1.00  0.00           C  
ATOM    297  CD2 TYR B 298      15.886  -1.524  17.255  1.00  0.00           C  
ATOM    298  CE1 TYR B 298      14.385  -3.713  18.053  1.00  0.00           C  
ATOM    299  CE2 TYR B 298      15.316  -2.357  16.299  1.00  0.00           C  
ATOM    300  CZ  TYR B 298      14.571  -3.450  16.704  1.00  0.00           C  
ATOM    301  OH  TYR B 298      14.048  -4.281  15.745  1.00  0.00           O  
ATOM    302  N   TYR B 299      19.019  -0.681  18.077  1.00  0.00           N  
ATOM    303  CA  TYR B 299      19.797  -0.865  16.870  1.00  0.00           C  
ATOM    304  C   TYR B 299      21.252  -1.307  17.084  1.00  0.00           C  
ATOM    305  O   TYR B 299      21.719  -2.212  16.390  1.00  0.00           O  
ATOM    306  CB  TYR B 299      19.731   0.399  16.011  1.00  0.00           C  
ATOM    307  CG  TYR B 299      18.430   0.510  15.245  1.00  0.00           C  
ATOM    308  CD1 TYR B 299      17.393   1.359  15.675  1.00  0.00           C  
ATOM    309  CD2 TYR B 299      18.201  -0.294  14.127  1.00  0.00           C  
ATOM    310  CE1 TYR B 299      16.167   1.392  15.009  1.00  0.00           C  
ATOM    311  CE2 TYR B 299      16.992  -0.277  13.461  1.00  0.00           C  
ATOM    312  CZ  TYR B 299      15.975   0.559  13.899  1.00  0.00           C  
ATOM    313  OH  TYR B 299      14.762   0.516  13.232  1.00  0.00           O  
ATOM    314  N   ARG B 300      21.975  -0.690  18.020  1.00  0.00           N  
ATOM    315  CA  ARG B 300      23.362  -1.092  18.262  1.00  0.00           C  
ATOM    316  C   ARG B 300      23.371  -2.601  18.533  1.00  0.00           C  
ATOM    317  O   ARG B 300      24.238  -3.334  18.051  1.00  0.00           O  
ATOM    318  CB  ARG B 300      23.975  -0.382  19.483  1.00  0.00           C  
ATOM    319  CG  ARG B 300      24.151   1.139  19.433  1.00  0.00           C  
ATOM    320  CD  ARG B 300      24.919   1.572  20.680  1.00  0.00           C  
ATOM    321  NE  ARG B 300      24.842   2.994  21.049  1.00  0.00           N  
ATOM    322  CZ  ARG B 300      25.498   3.986  20.440  1.00  0.00           C  
ATOM    323  NH1 ARG B 300      26.290   3.749  19.391  1.00  0.00           N  
ATOM    324  NH2 ARG B 300      25.424   5.218  20.926  1.00  0.00           N  
ATOM    325  N   LEU B 301      22.402  -3.067  19.312  1.00  0.00           N  
ATOM    326  CA  LEU B 301      22.330  -4.481  19.625  1.00  0.00           C  
ATOM    327  C   LEU B 301      22.245  -5.297  18.335  1.00  0.00           C  
ATOM    328  O   LEU B 301      22.849  -6.359  18.228  1.00  0.00           O  
ATOM    329  CB  LEU B 301      21.121  -4.766  20.532  1.00  0.00           C  
ATOM    330  CG  LEU B 301      20.958  -6.215  21.018  1.00  0.00           C  
ATOM    331  CD1 LEU B 301      20.409  -6.229  22.406  1.00  0.00           C  
ATOM    332  CD2 LEU B 301      20.039  -6.987  20.086  1.00  0.00           C  
ATOM    333  N   ARG B 302      21.512  -4.784  17.354  1.00  0.00           N  
ATOM    334  CA  ARG B 302      21.334  -5.460  16.075  1.00  0.00           C  
ATOM    335  C   ARG B 302      22.559  -5.320  15.147  1.00  0.00           C  
ATOM    336  O   ARG B 302      22.513  -5.711  13.966  1.00  0.00           O  
ATOM    337  CB  ARG B 302      20.097  -4.903  15.366  1.00  0.00           C  
ATOM    338  CG  ARG B 302      18.804  -4.949  16.164  1.00  0.00           C  
ATOM    339  CD  ARG B 302      18.376  -6.353  16.397  1.00  0.00           C  
ATOM    340  NE  ARG B 302      17.035  -6.485  16.972  1.00  0.00           N  
ATOM    341  CZ  ARG B 302      16.652  -5.978  18.142  1.00  0.00           C  
ATOM    342  NH1 ARG B 302      17.496  -5.266  18.889  1.00  0.00           N  
ATOM    343  NH2 ARG B 302      15.438  -6.252  18.601  1.00  0.00           N  
ATOM    344  N   ASP B 303      23.639  -4.752  15.684  1.00  0.00           N  
ATOM    345  CA  ASP B 303      24.901  -4.558  14.956  1.00  0.00           C  
ATOM    346  C   ASP B 303      24.865  -3.425  13.925  1.00  0.00           C  
ATOM    347  O   ASP B 303      25.506  -3.504  12.873  1.00  0.00           O  
ATOM    348  CB  ASP B 303      25.330  -5.867  14.272  1.00  0.00           C  
ATOM    349  CG  ASP B 303      26.820  -5.893  13.927  1.00  0.00           C  
ATOM    350  OD1 ASP B 303      27.247  -6.835  13.216  1.00  0.00           O  
ATOM    351  OD2 ASP B 303      27.565  -4.982  14.369  1.00  0.00           O  
ATOM    352  N   TYR B 304      24.116  -2.370  14.238  1.00  0.00           N  
ATOM    353  CA  TYR B 304      24.012  -1.217  13.356  1.00  0.00           C  
ATOM    354  C   TYR B 304      25.083  -0.192  13.651  1.00  0.00           C  
ATOM    355  O   TYR B 304      25.542  -0.074  14.790  1.00  0.00           O  
ATOM    356  CB  TYR B 304      22.664  -0.538  13.520  1.00  0.00           C  
ATOM    357  CG  TYR B 304      21.572  -1.149  12.703  1.00  0.00           C  
ATOM    358  CD1 TYR B 304      21.032  -2.395  13.037  1.00  0.00           C  
ATOM    359  CD2 TYR B 304      21.058  -0.481  11.594  1.00  0.00           C  
ATOM    360  CE1 TYR B 304      20.000  -2.953  12.283  1.00  0.00           C  
ATOM    361  CE2 TYR B 304      20.033  -1.033  10.841  1.00  0.00           C  
ATOM    362  CZ  TYR B 304      19.507  -2.262  11.191  1.00  0.00           C  
ATOM    363  OH  TYR B 304      18.464  -2.778  10.468  1.00  0.00           O  
ATOM    364  N   ASP B 305      25.494   0.543  12.623  1.00  0.00           N  
ATOM    365  CA  ASP B 305      26.477   1.602  12.818  1.00  0.00           C  
ATOM    366  C   ASP B 305      25.639   2.769  13.316  1.00  0.00           C  
ATOM    367  O   ASP B 305      25.047   3.516  12.530  1.00  0.00           O  
ATOM    368  CB  ASP B 305      27.161   1.974  11.510  1.00  0.00           C  
ATOM    369  CG  ASP B 305      28.125   3.124  11.686  1.00  0.00           C  
ATOM    370  OD1 ASP B 305      28.465   3.407  12.851  1.00  0.00           O  
ATOM    371  OD2 ASP B 305      28.546   3.732  10.677  1.00  0.00           O  
ATOM    372  N   VAL B 306      25.590   2.915  14.630  1.00  0.00           N  
ATOM    373  CA  VAL B 306      24.764   3.938  15.237  1.00  0.00           C  
ATOM    374  C   VAL B 306      25.426   5.235  15.675  1.00  0.00           C  
ATOM    375  O   VAL B 306      26.502   5.240  16.253  1.00  0.00           O  
ATOM    376  CB  VAL B 306      24.013   3.339  16.455  1.00  0.00           C  
ATOM    377  CG1 VAL B 306      23.186   4.415  17.153  1.00  0.00           C  
ATOM    378  CG2 VAL B 306      23.135   2.191  16.002  1.00  0.00           C  
ATOM    379  N   PHE B 307      24.755   6.339  15.384  1.00  0.00           N  
ATOM    380  CA  PHE B 307      25.215   7.661  15.783  1.00  0.00           C  
ATOM    381  C   PHE B 307      24.004   8.221  16.511  1.00  0.00           C  
ATOM    382  O   PHE B 307      22.926   8.347  15.923  1.00  0.00           O  
ATOM    383  CB  PHE B 307      25.538   8.537  14.570  1.00  0.00           C  
ATOM    384  CG  PHE B 307      26.251   9.806  14.926  1.00  0.00           C  
ATOM    385  CD1 PHE B 307      27.627   9.919  14.748  1.00  0.00           C  
ATOM    386  CD2 PHE B 307      25.559  10.869  15.496  1.00  0.00           C  
ATOM    387  CE1 PHE B 307      28.305  11.070  15.134  1.00  0.00           C  
ATOM    388  CE2 PHE B 307      26.227  12.030  15.892  1.00  0.00           C  
ATOM    389  CZ  PHE B 307      27.602  12.129  15.710  1.00  0.00           C  
ATOM    390  N   PHE B 308      24.181   8.528  17.789  1.00  0.00           N  
ATOM    391  CA  PHE B 308      23.110   9.042  18.638  1.00  0.00           C  
ATOM    392  C   PHE B 308      23.529  10.444  19.037  1.00  0.00           C  
ATOM    393  O   PHE B 308      24.585  10.633  19.631  1.00  0.00           O  
ATOM    394  CB  PHE B 308      22.970   8.113  19.862  1.00  0.00           C  
ATOM    395  CG  PHE B 308      22.035   8.614  20.943  1.00  0.00           C  
ATOM    396  CD1 PHE B 308      21.405   9.855  20.859  1.00  0.00           C  
ATOM    397  CD2 PHE B 308      21.831   7.847  22.091  1.00  0.00           C  
ATOM    398  CE1 PHE B 308      20.603  10.318  21.898  1.00  0.00           C  
ATOM    399  CE2 PHE B 308      21.027   8.303  23.134  1.00  0.00           C  
ATOM    400  CZ  PHE B 308      20.418   9.540  23.033  1.00  0.00           C  
ATOM    401  N   LEU B 309      22.699  11.429  18.719  1.00  0.00           N  
ATOM    402  CA  LEU B 309      23.026  12.818  19.029  1.00  0.00           C  
ATOM    403  C   LEU B 309      22.120  13.495  20.036  1.00  0.00           C  
ATOM    404  O   LEU B 309      20.914  13.260  20.077  1.00  0.00           O  
ATOM    405  CB  LEU B 309      23.012  13.668  17.751  1.00  0.00           C  
ATOM    406  CG  LEU B 309      23.494  15.116  17.925  1.00  0.00           C  
ATOM    407  CD1 LEU B 309      25.016  15.170  17.801  1.00  0.00           C  
ATOM    408  CD2 LEU B 309      22.844  16.007  16.882  1.00  0.00           C  
ATOM    409  N   THR B 310      22.722  14.365  20.834  1.00  0.00           N  
ATOM    410  CA  THR B 310      21.991  15.140  21.823  1.00  0.00           C  
ATOM    411  C   THR B 310      22.833  16.380  22.068  1.00  0.00           C  
ATOM    412  O   THR B 310      24.031  16.363  21.819  1.00  0.00           O  
ATOM    413  CB  THR B 310      21.813  14.368  23.130  1.00  0.00           C  
ATOM    414  OG1 THR B 310      20.981  15.127  24.008  1.00  0.00           O  
ATOM    415  CG2 THR B 310      23.153  14.131  23.797  1.00  0.00           C  
ATOM    416  N   GLY B 311      22.228  17.460  22.539  1.00  0.00           N  
ATOM    417  CA  GLY B 311      23.025  18.650  22.771  1.00  0.00           C  
ATOM    418  C   GLY B 311      22.274  19.776  23.436  1.00  0.00           C  
ATOM    419  O   GLY B 311      21.282  19.534  24.113  1.00  0.00           O  
ATOM    420  N   THR B 312      22.750  21.005  23.244  1.00  0.00           N  
ATOM    421  CA  THR B 312      22.120  22.184  23.830  1.00  0.00           C  
ATOM    422  C   THR B 312      22.090  23.366  22.872  1.00  0.00           C  
ATOM    423  O   THR B 312      23.069  23.642  22.193  1.00  0.00           O  
ATOM    424  CB  THR B 312      22.842  22.636  25.130  1.00  0.00           C  
ATOM    425  OG1 THR B 312      24.265  22.623  24.934  1.00  0.00           O  
ATOM    426  CG2 THR B 312      22.486  21.714  26.279  1.00  0.00           C  
ATOM    427  N   ASP B 313      20.946  24.044  22.838  1.00  0.00           N  
ATOM    428  CA  ASP B 313      20.681  25.231  22.019  1.00  0.00           C  
ATOM    429  C   ASP B 313      21.141  26.374  22.918  1.00  0.00           C  
ATOM    430  O   ASP B 313      20.510  26.636  23.941  1.00  0.00           O  
ATOM    431  CB  ASP B 313      19.173  25.342  21.805  1.00  0.00           C  
ATOM    432  CG  ASP B 313      18.806  26.079  20.549  1.00  0.00           C  
ATOM    433  OD1 ASP B 313      19.647  26.837  20.004  1.00  0.00           O  
ATOM    434  OD2 ASP B 313      17.648  25.900  20.121  1.00  0.00           O  
ATOM    435  N   GLU B 314      22.196  27.086  22.541  1.00  0.00           N  
ATOM    436  CA  GLU B 314      22.714  28.120  23.430  1.00  0.00           C  
ATOM    437  C   GLU B 314      22.621  29.624  23.130  1.00  0.00           C  
ATOM    438  O   GLU B 314      23.087  30.434  23.928  1.00  0.00           O  
ATOM    439  CB  GLU B 314      24.164  27.756  23.763  1.00  0.00           C  
ATOM    440  CG  GLU B 314      24.291  26.451  24.557  1.00  0.00           C  
ATOM    441  CD  GLU B 314      25.703  25.899  24.568  1.00  0.00           C  
ATOM    442  OE1 GLU B 314      26.643  26.685  24.392  1.00  0.00           O  
ATOM    443  OE2 GLU B 314      25.877  24.678  24.764  1.00  0.00           O  
ATOM    444  N   HIS B 315      22.028  30.019  22.012  1.00  0.00           N  
ATOM    445  CA  HIS B 315      21.922  31.445  21.696  1.00  0.00           C  
ATOM    446  C   HIS B 315      20.528  32.005  21.986  1.00  0.00           C  
ATOM    447  O   HIS B 315      19.685  31.338  22.595  1.00  0.00           O  
ATOM    448  CB  HIS B 315      22.268  31.677  20.225  1.00  0.00           C  
ATOM    449  CG  HIS B 315      23.641  31.208  19.847  1.00  0.00           C  
ATOM    450  ND1 HIS B 315      24.783  31.695  20.442  1.00  0.00           N  
ATOM    451  CD2 HIS B 315      24.052  30.286  18.948  1.00  0.00           C  
ATOM    452  CE1 HIS B 315      25.840  31.091  19.928  1.00  0.00           C  
ATOM    453  NE2 HIS B 315      25.423  30.232  19.019  1.00  0.00           N  
ATOM    454  N   GLY B 316      20.286  33.240  21.563  1.00  0.00           N  
ATOM    455  CA  GLY B 316      18.973  33.817  21.775  1.00  0.00           C  
ATOM    456  C   GLY B 316      18.801  34.813  22.903  1.00  0.00           C  
ATOM    457  O   GLY B 316      19.633  34.906  23.814  1.00  0.00           O  
ATOM    458  N   LEU B 317      17.684  35.540  22.839  1.00  0.00           N  
ATOM    459  CA  LEU B 317      17.348  36.570  23.808  1.00  0.00           C  
ATOM    460  C   LEU B 317      17.123  36.074  25.238  1.00  0.00           C  
ATOM    461  O   LEU B 317      17.727  36.608  26.174  1.00  0.00           O  
ATOM    462  CB  LEU B 317      16.124  37.349  23.320  1.00  0.00           C  
ATOM    463  CG  LEU B 317      15.933  38.777  23.859  1.00  0.00           C  
ATOM    464  CD1 LEU B 317      17.235  39.566  23.740  1.00  0.00           C  
ATOM    465  CD2 LEU B 317      14.821  39.473  23.080  1.00  0.00           C  
ATOM    466  N   LYS B 333      16.272  35.064  25.421  1.00  0.00           N  
ATOM    467  CA  LYS B 333      16.009  34.545  26.766  1.00  0.00           C  
ATOM    468  C   LYS B 333      17.301  34.204  27.511  1.00  0.00           C  
ATOM    469  O   LYS B 333      17.411  34.469  28.711  1.00  0.00           O  
ATOM    470  CB  LYS B 333      15.093  33.319  26.702  1.00  0.00           C  
ATOM    471  CG  LYS B 333      13.708  33.642  26.162  1.00  0.00           C  
ATOM    472  CD  LYS B 333      13.025  32.420  25.533  1.00  0.00           C  
ATOM    473  CE  LYS B 333      11.695  32.792  24.841  1.00  0.00           C  
ATOM    474  NZ  LYS B 333      10.998  31.615  24.218  1.00  0.00           N  
ATOM    475  N   ILE B 334      18.274  33.620  26.813  1.00  0.00           N  
ATOM    476  CA  ILE B 334      19.550  33.284  27.437  1.00  0.00           C  
ATOM    477  C   ILE B 334      20.272  34.590  27.737  1.00  0.00           C  
ATOM    478  O   ILE B 334      20.900  34.740  28.778  1.00  0.00           O  
ATOM    479  CB  ILE B 334      20.457  32.477  26.503  1.00  0.00           C  
ATOM    480  CG1 ILE B 334      19.782  31.163  26.092  1.00  0.00           C  
ATOM    481  CG2 ILE B 334      21.785  32.201  27.195  1.00  0.00           C  
ATOM    482  CD1 ILE B 334      19.938  30.025  27.076  1.00  0.00           C  
ATOM    483  N   GLN B 336      20.176  35.536  26.811  1.00  0.00           N  
ATOM    484  CA  GLN B 336      20.822  36.836  26.970  1.00  0.00           C  
ATOM    485  C   GLN B 336      20.331  37.550  28.223  1.00  0.00           C  
ATOM    486  O   GLN B 336      21.116  37.867  29.112  1.00  0.00           O  
ATOM    487  CB  GLN B 336      20.552  37.708  25.744  1.00  0.00           C  
ATOM    488  CG  GLN B 336      21.292  39.036  25.747  1.00  0.00           C  
ATOM    489  CD  GLN B 336      21.011  39.858  24.500  1.00  0.00           C  
ATOM    490  OE1 GLN B 336      21.518  39.571  23.414  1.00  0.00           O  
ATOM    491  NE2 GLN B 336      20.187  40.882  24.650  1.00  0.00           N  
ATOM    492  N   LYS B 340      19.030  37.805  28.289  1.00  0.00           N  
ATOM    493  CA  LYS B 340      18.435  38.474  29.439  1.00  0.00           C  
ATOM    494  C   LYS B 340      18.698  37.685  30.725  1.00  0.00           C  
ATOM    495  O   LYS B 340      19.014  38.253  31.767  1.00  0.00           O  
ATOM    496  CB  LYS B 340      16.926  38.608  29.239  1.00  0.00           C  
ATOM    497  CG  LYS B 340      16.472  39.259  27.934  1.00  0.00           C  
ATOM    498  CD  LYS B 340      14.949  39.302  27.926  1.00  0.00           C  
ATOM    499  CE  LYS B 340      14.362  39.989  26.705  1.00  0.00           C  
ATOM    500  NZ  LYS B 340      12.855  40.038  26.782  1.00  0.00           N  
ATOM    501  N   LYS B 341      18.546  36.369  30.648  1.00  0.00           N  
ATOM    502  CA  LYS B 341      18.775  35.503  31.794  1.00  0.00           C  
ATOM    503  C   LYS B 341      20.138  35.785  32.381  1.00  0.00           C  
ATOM    504  O   LYS B 341      20.269  35.942  33.586  1.00  0.00           O  
ATOM    505  CB  LYS B 341      18.700  34.035  31.380  1.00  0.00           C  
ATOM    506  CG  LYS B 341      19.006  33.038  32.497  1.00  0.00           C  
ATOM    507  CD  LYS B 341      18.130  33.292  33.699  1.00  0.00           C  
ATOM    508  CE  LYS B 341      18.331  32.266  34.780  1.00  0.00           C  
ATOM    509  NZ  LYS B 341      17.592  31.014  34.481  1.00  0.00           N  
ATOM    510  N   ALA B 342      21.156  35.848  31.527  1.00  0.00           N  
ATOM    511  CA  ALA B 342      22.513  36.112  31.995  1.00  0.00           C  
ATOM    512  C   ALA B 342      22.603  37.527  32.528  1.00  0.00           C  
ATOM    513  O   ALA B 342      23.300  37.775  33.506  1.00  0.00           O  
ATOM    514  CB  ALA B 342      23.522  35.910  30.874  1.00  0.00           C  
ATOM    515  N   GLU B 343      21.904  38.460  31.892  1.00  0.00           N  
ATOM    516  CA  GLU B 343      21.926  39.836  32.361  1.00  0.00           C  
ATOM    517  C   GLU B 343      21.343  39.874  33.772  1.00  0.00           C  
ATOM    518  O   GLU B 343      21.943  40.429  34.704  1.00  0.00           O  
ATOM    519  CB  GLU B 343      21.090  40.731  31.452  1.00  0.00           C  
ATOM    520  CG  GLU B 343      21.533  40.725  30.003  1.00  0.00           C  
ATOM    521  CD  GLU B 343      20.899  41.851  29.201  1.00  0.00           C  
ATOM    522  OE1 GLU B 343      20.988  43.018  29.666  1.00  0.00           O  
ATOM    523  OE2 GLU B 343      20.325  41.570  28.115  1.00  0.00           O  
ATOM    524  N   GLU B 344      20.169  39.273  33.923  1.00  0.00           N  
ATOM    525  CA  GLU B 344      19.495  39.238  35.207  1.00  0.00           C  
ATOM    526  C   GLU B 344      20.419  38.673  36.267  1.00  0.00           C  
ATOM    527  O   GLU B 344      20.541  39.230  37.347  1.00  0.00           O  
ATOM    528  CB  GLU B 344      18.234  38.386  35.110  1.00  0.00           C  
ATOM    529  CG  GLU B 344      17.279  38.580  36.255  1.00  0.00           C  
ATOM    530  CD  GLU B 344      16.935  40.044  36.486  1.00  0.00           C  
ATOM    531  OE1 GLU B 344      16.632  40.761  35.501  1.00  0.00           O  
ATOM    532  OE2 GLU B 344      16.959  40.471  37.660  1.00  0.00           O  
ATOM    533  N   LEU B 345      21.074  37.565  35.950  1.00  0.00           N  
ATOM    534  CA  LEU B 345      21.999  36.931  36.880  1.00  0.00           C  
ATOM    535  C   LEU B 345      23.281  37.730  37.075  1.00  0.00           C  
ATOM    536  O   LEU B 345      24.057  37.458  37.981  1.00  0.00           O  
ATOM    537  CB  LEU B 345      22.349  35.526  36.392  1.00  0.00           C  
ATOM    538  CG  LEU B 345      21.430  34.388  36.833  1.00  0.00           C  
ATOM    539  CD1 LEU B 345      20.012  34.697  36.440  1.00  0.00           C  
ATOM    540  CD2 LEU B 345      21.890  33.095  36.202  1.00  0.00           C  
ATOM    541  N   GLY B 407      23.506  38.716  36.219  1.00  0.00           N  
ATOM    542  CA  GLY B 407      24.707  39.525  36.337  1.00  0.00           C  
ATOM    543  C   GLY B 407      25.978  38.800  35.923  1.00  0.00           C  
ATOM    544  O   GLY B 407      27.051  39.009  36.497  1.00  0.00           O  
ATOM    545  N   ILE B 408      25.856  37.945  34.914  1.00  0.00           N  
ATOM    546  CA  ILE B 408      26.987  37.193  34.404  1.00  0.00           C  
ATOM    547  C   ILE B 408      26.959  37.229  32.881  1.00  0.00           C  
ATOM    548  O   ILE B 408      26.006  37.736  32.286  1.00  0.00           O  
ATOM    549  CB  ILE B 408      26.938  35.757  34.935  1.00  0.00           C  
ATOM    550  CG1 ILE B 408      25.775  34.978  34.321  1.00  0.00           C  
ATOM    551  CG2 ILE B 408      26.748  35.799  36.437  1.00  0.00           C  
ATOM    552  CD1 ILE B 408      25.654  33.544  34.864  1.00  0.00           C  
ATOM    553  N   SER B 418      28.006  36.725  32.237  1.00  0.00           N  
ATOM    554  CA  SER B 418      28.037  36.741  30.776  1.00  0.00           C  
ATOM    555  C   SER B 418      27.330  35.526  30.193  1.00  0.00           C  
ATOM    556  O   SER B 418      27.375  34.431  30.762  1.00  0.00           O  
ATOM    557  CB  SER B 418      29.482  36.785  30.259  1.00  0.00           C  
ATOM    558  OG  SER B 418      30.227  35.655  30.676  1.00  0.00           O  
ATOM    559  N   PRO B 419      26.655  35.708  29.050  1.00  0.00           N  
ATOM    560  CA  PRO B 419      25.955  34.590  28.416  1.00  0.00           C  
ATOM    561  C   PRO B 419      26.849  33.340  28.370  1.00  0.00           C  
ATOM    562  O   PRO B 419      26.384  32.223  28.594  1.00  0.00           O  
ATOM    563  CB  PRO B 419      25.646  35.134  27.032  1.00  0.00           C  
ATOM    564  CG  PRO B 419      25.397  36.594  27.311  1.00  0.00           C  
ATOM    565  CD  PRO B 419      26.511  36.945  28.259  1.00  0.00           C  
ATOM    566  N   LYS B 420      28.134  33.532  28.096  1.00  0.00           N  
ATOM    567  CA  LYS B 420      29.068  32.417  28.029  1.00  0.00           C  
ATOM    568  C   LYS B 420      29.044  31.608  29.330  1.00  0.00           C  
ATOM    569  O   LYS B 420      28.877  30.385  29.313  1.00  0.00           O  
ATOM    570  CB  LYS B 420      30.485  32.939  27.772  1.00  0.00           C  
ATOM    571  CG  LYS B 420      31.192  32.316  26.593  1.00  0.00           C  
ATOM    572  CD  LYS B 420      31.489  30.857  26.813  1.00  0.00           C  
ATOM    573  CE  LYS B 420      31.806  30.164  25.500  1.00  0.00           C  
ATOM    574  NZ  LYS B 420      31.827  28.675  25.647  1.00  0.00           N  
ATOM    575  N   GLU B 421      29.207  32.290  30.460  1.00  0.00           N  
ATOM    576  CA  GLU B 421      29.219  31.607  31.749  1.00  0.00           C  
ATOM    577  C   GLU B 421      27.921  30.863  32.001  1.00  0.00           C  
ATOM    578  O   GLU B 421      27.938  29.679  32.353  1.00  0.00           O  
ATOM    579  CB  GLU B 421      29.471  32.605  32.881  1.00  0.00           C  
ATOM    580  CG  GLU B 421      30.910  33.063  32.991  1.00  0.00           C  
ATOM    581  CD  GLU B 421      31.065  34.322  33.820  1.00  0.00           C  
ATOM    582  OE1 GLU B 421      30.628  35.399  33.345  1.00  0.00           O  
ATOM    583  OE2 GLU B 421      31.620  34.230  34.942  1.00  0.00           O  
ATOM    584  N   LEU B 422      26.800  31.566  31.836  1.00  0.00           N  
ATOM    585  CA  LEU B 422      25.486  30.967  32.041  1.00  0.00           C  
ATOM    586  C   LEU B 422      25.430  29.687  31.229  1.00  0.00           C  
ATOM    587  O   LEU B 422      25.274  28.586  31.760  1.00  0.00           O  
ATOM    588  CB  LEU B 422      24.383  31.908  31.561  1.00  0.00           C  
ATOM    589  CG  LEU B 422      22.976  31.294  31.550  1.00  0.00           C  
ATOM    590  CD1 LEU B 422      22.517  30.959  32.971  1.00  0.00           C  
ATOM    591  CD2 LEU B 422      22.013  32.259  30.897  1.00  0.00           C  
ATOM    592  N   VAL B 423      25.579  29.863  29.929  1.00  0.00           N  
ATOM    593  CA  VAL B 423      25.564  28.777  28.977  1.00  0.00           C  
ATOM    594  C   VAL B 423      26.550  27.636  29.294  1.00  0.00           C  
ATOM    595  O   VAL B 423      26.164  26.462  29.270  1.00  0.00           O  
ATOM    596  CB  VAL B 423      25.802  29.365  27.563  1.00  0.00           C  
ATOM    597  CG1 VAL B 423      26.909  28.629  26.837  1.00  0.00           C  
ATOM    598  CG2 VAL B 423      24.501  29.327  26.788  1.00  0.00           C  
ATOM    599  N   ASP B 424      27.806  27.964  29.596  1.00  0.00           N  
ATOM    600  CA  ASP B 424      28.789  26.921  29.902  1.00  0.00           C  
ATOM    601  C   ASP B 424      28.322  26.103  31.081  1.00  0.00           C  
ATOM    602  O   ASP B 424      28.397  24.880  31.071  1.00  0.00           O  
ATOM    603  CB  ASP B 424      30.164  27.488  30.291  1.00  0.00           C  
ATOM    604  CG  ASP B 424      30.970  28.005  29.110  1.00  0.00           C  
ATOM    605  OD1 ASP B 424      30.941  27.392  28.026  1.00  0.00           O  
ATOM    606  OD2 ASP B 424      31.664  29.027  29.284  1.00  0.00           O  
ATOM    607  N   ARG B 425      27.844  26.787  32.110  1.00  0.00           N  
ATOM    608  CA  ARG B 425      27.423  26.098  33.308  1.00  0.00           C  
ATOM    609  C   ARG B 425      26.296  25.113  33.118  1.00  0.00           C  
ATOM    610  O   ARG B 425      26.437  23.933  33.460  1.00  0.00           O  
ATOM    611  CB  ARG B 425      27.047  27.095  34.388  1.00  0.00           C  
ATOM    612  CG  ARG B 425      26.780  26.414  35.707  1.00  0.00           C  
ATOM    613  CD  ARG B 425      27.040  27.347  36.863  1.00  0.00           C  
ATOM    614  NE  ARG B 425      26.050  28.411  36.931  1.00  0.00           N  
ATOM    615  CZ  ARG B 425      26.348  29.680  37.169  1.00  0.00           C  
ATOM    616  NH1 ARG B 425      27.616  30.034  37.352  1.00  0.00           N  
ATOM    617  NH2 ARG B 425      25.380  30.586  37.241  1.00  0.00           N  
ATOM    618  N   ASN B 426      25.174  25.589  32.585  1.00  0.00           N  
ATOM    619  CA  ASN B 426      24.032  24.714  32.368  1.00  0.00           C  
ATOM    620  C   ASN B 426      24.341  23.605  31.366  1.00  0.00           C  
ATOM    621  O   ASN B 426      23.904  22.465  31.535  1.00  0.00           O  
ATOM    622  CB  ASN B 426      22.825  25.538  31.930  1.00  0.00           C  
ATOM    623  CG  ASN B 426      22.138  26.221  33.106  1.00  0.00           C  
ATOM    624  OD1 ASN B 426      21.254  27.070  32.930  1.00  0.00           O  
ATOM    625  ND2 ASN B 426      22.537  25.842  34.319  1.00  0.00           N  
ATOM    626  N   ALA B 427      25.108  23.940  30.333  1.00  0.00           N  
ATOM    627  CA  ALA B 427      25.493  22.964  29.327  1.00  0.00           C  
ATOM    628  C   ALA B 427      26.133  21.789  30.042  1.00  0.00           C  
ATOM    629  O   ALA B 427      25.897  20.632  29.696  1.00  0.00           O  
ATOM    630  CB  ALA B 427      26.480  23.579  28.361  1.00  0.00           C  
ATOM    631  N   GLU B 429      26.950  22.094  31.047  1.00  0.00           N  
ATOM    632  CA  GLU B 429      27.634  21.062  31.820  1.00  0.00           C  
ATOM    633  C   GLU B 429      26.644  20.271  32.680  1.00  0.00           C  
ATOM    634  O   GLU B 429      26.860  19.092  32.965  1.00  0.00           O  
ATOM    635  CB  GLU B 429      28.696  21.692  32.717  1.00  0.00           C  
ATOM    636  CG  GLU B 429      29.468  20.685  33.554  1.00  0.00           C  
ATOM    637  CD  GLU B 429      30.406  19.847  32.718  1.00  0.00           C  
ATOM    638  OE1 GLU B 429      30.954  18.846  33.237  1.00  0.00           O  
ATOM    639  OE2 GLU B 429      30.600  20.198  31.535  1.00  0.00           O  
ATOM    640  N   ARG B 431      25.559  20.931  33.081  1.00  0.00           N  
ATOM    641  CA  ARG B 431      24.530  20.300  33.895  1.00  0.00           C  
ATOM    642  C   ARG B 431      23.794  19.242  33.091  1.00  0.00           C  
ATOM    643  O   ARG B 431      23.366  18.225  33.642  1.00  0.00           O  
ATOM    644  CB  ARG B 431      23.547  21.353  34.399  1.00  0.00           C  
ATOM    645  CG  ARG B 431      24.220  22.473  35.171  1.00  0.00           C  
ATOM    646  CD  ARG B 431      23.862  22.430  36.644  1.00  0.00           C  
ATOM    647  NE  ARG B 431      22.560  23.035  36.889  1.00  0.00           N  
ATOM    648  CZ  ARG B 431      22.324  24.344  36.858  1.00  0.00           C  
ATOM    649  NH1 ARG B 431      23.307  25.199  36.597  1.00  0.00           N  
ATOM    650  NH2 ARG B 431      21.095  24.799  37.077  1.00  0.00           N  
ATOM    651  N   PHE B 432      23.644  19.490  31.788  1.00  0.00           N  
ATOM    652  CA  PHE B 432      22.975  18.545  30.900  1.00  0.00           C  
ATOM    653  C   PHE B 432      23.905  17.375  30.652  1.00  0.00           C  
ATOM    654  O   PHE B 432      23.484  16.216  30.694  1.00  0.00           O  
ATOM    655  CB  PHE B 432      22.618  19.200  29.570  1.00  0.00           C  
ATOM    656  CG  PHE B 432      21.262  19.852  29.554  1.00  0.00           C  
ATOM    657  CD1 PHE B 432      20.108  19.085  29.428  1.00  0.00           C  
ATOM    658  CD2 PHE B 432      21.134  21.233  29.663  1.00  0.00           C  
ATOM    659  CE1 PHE B 432      18.847  19.679  29.407  1.00  0.00           C  
ATOM    660  CE2 PHE B 432      19.874  21.834  29.643  1.00  0.00           C  
ATOM    661  CZ  PHE B 432      18.727  21.049  29.515  1.00  0.00           C  
ATOM    662  N   LYS B 433      25.175  17.683  30.411  1.00  0.00           N  
ATOM    663  CA  LYS B 433      26.173  16.652  30.163  1.00  0.00           C  
ATOM    664  C   LYS B 433      26.273  15.744  31.389  1.00  0.00           C  
ATOM    665  O   LYS B 433      26.480  14.530  31.275  1.00  0.00           O  
ATOM    666  CB  LYS B 433      27.529  17.297  29.860  1.00  0.00           C  
ATOM    667  CG  LYS B 433      28.190  16.742  28.601  1.00  0.00           C  
ATOM    668  CD  LYS B 433      29.697  16.972  28.584  1.00  0.00           C  
ATOM    669  CE  LYS B 433      30.049  18.459  28.480  1.00  0.00           C  
ATOM    670  NZ  LYS B 433      29.606  19.081  27.185  1.00  0.00           N  
ATOM    671  N   LYS B 434      26.107  16.351  32.561  1.00  0.00           N  
ATOM    672  CA  LYS B 434      26.159  15.632  33.827  1.00  0.00           C  
ATOM    673  C   LYS B 434      24.942  14.736  34.006  1.00  0.00           C  
ATOM    674  O   LYS B 434      25.063  13.587  34.423  1.00  0.00           O  
ATOM    675  CB  LYS B 434      26.240  16.620  34.994  1.00  0.00           C  
ATOM    676  CG  LYS B 434      27.587  16.639  35.696  1.00  0.00           C  
ATOM    677  CD  LYS B 434      27.913  15.266  36.290  1.00  0.00           C  
ATOM    678  CE  LYS B 434      29.316  15.251  36.870  1.00  0.00           C  
ATOM    679  NZ  LYS B 434      30.245  15.824  35.859  1.00  0.00           N  
ATOM    680  N   LEU B 435      23.765  15.269  33.705  1.00  0.00           N  
ATOM    681  CA  LEU B 435      22.556  14.485  33.831  1.00  0.00           C  
ATOM    682  C   LEU B 435      22.632  13.188  33.018  1.00  0.00           C  
ATOM    683  O   LEU B 435      22.372  12.109  33.547  1.00  0.00           O  
ATOM    684  CB  LEU B 435      21.351  15.307  33.383  1.00  0.00           C  
ATOM    685  CG  LEU B 435      20.028  14.542  33.320  1.00  0.00           C  
ATOM    686  CD1 LEU B 435      19.817  13.846  34.644  1.00  0.00           C  
ATOM    687  CD2 LEU B 435      18.863  15.478  32.983  1.00  0.00           C  
ATOM    688  N   TRP B 436      22.997  13.297  31.741  1.00  0.00           N  
ATOM    689  CA  TRP B 436      23.088  12.135  30.850  1.00  0.00           C  
ATOM    690  C   TRP B 436      24.077  11.087  31.352  1.00  0.00           C  
ATOM    691  O   TRP B 436      23.992   9.908  30.997  1.00  0.00           O  
ATOM    692  CB  TRP B 436      23.503  12.576  29.437  1.00  0.00           C  
ATOM    693  CG  TRP B 436      22.607  13.602  28.801  1.00  0.00           C  
ATOM    694  CD1 TRP B 436      22.969  14.527  27.874  1.00  0.00           C  
ATOM    695  CD2 TRP B 436      21.215  13.829  29.067  1.00  0.00           C  
ATOM    696  NE1 TRP B 436      21.900  15.328  27.551  1.00  0.00           N  
ATOM    697  CE2 TRP B 436      20.810  14.919  28.268  1.00  0.00           C  
ATOM    698  CE3 TRP B 436      20.271  13.219  29.903  1.00  0.00           C  
ATOM    699  CZ2 TRP B 436      19.504  15.412  28.280  1.00  0.00           C  
ATOM    700  CZ3 TRP B 436      18.969  13.712  29.914  1.00  0.00           C  
ATOM    701  CH2 TRP B 436      18.600  14.796  29.109  1.00  0.00           C  
ATOM    702  N   GLU B 437      25.026  11.536  32.165  1.00  0.00           N  
ATOM    703  CA  GLU B 437      26.052  10.673  32.736  1.00  0.00           C  
ATOM    704  C   GLU B 437      25.419   9.953  33.924  1.00  0.00           C  
ATOM    705  O   GLU B 437      25.696   8.782  34.194  1.00  0.00           O  
ATOM    706  CB  GLU B 437      27.215  11.548  33.191  1.00  0.00           C  
ATOM    707  CG  GLU B 437      28.416  10.847  33.779  1.00  0.00           C  
ATOM    708  CD  GLU B 437      29.260  11.813  34.616  1.00  0.00           C  
ATOM    709  OE1 GLU B 437      28.749  12.286  35.662  1.00  0.00           O  
ATOM    710  OE2 GLU B 437      30.418  12.109  34.225  1.00  0.00           O  
ATOM    711  N   PHE B 438      24.555  10.667  34.627  1.00  0.00           N  
ATOM    712  CA  PHE B 438      23.864  10.097  35.762  1.00  0.00           C  
ATOM    713  C   PHE B 438      22.879   9.026  35.297  1.00  0.00           C  
ATOM    714  O   PHE B 438      22.827   7.939  35.869  1.00  0.00           O  
ATOM    715  CB  PHE B 438      23.102  11.185  36.513  1.00  0.00           C  
ATOM    716  CG  PHE B 438      22.247  10.662  37.637  1.00  0.00           C  
ATOM    717  CD1 PHE B 438      22.828  10.145  38.791  1.00  0.00           C  
ATOM    718  CD2 PHE B 438      20.853  10.698  37.545  1.00  0.00           C  
ATOM    719  CE1 PHE B 438      22.040   9.682  39.832  1.00  0.00           C  
ATOM    720  CE2 PHE B 438      20.053  10.235  38.585  1.00  0.00           C  
ATOM    721  CZ  PHE B 438      20.647   9.728  39.728  1.00  0.00           C  
ATOM    722  N   LEU B 439      22.098   9.351  34.262  1.00  0.00           N  
ATOM    723  CA  LEU B 439      21.091   8.436  33.713  1.00  0.00           C  
ATOM    724  C   LEU B 439      21.706   7.369  32.820  1.00  0.00           C  
ATOM    725  O   LEU B 439      20.992   6.605  32.177  1.00  0.00           O  
ATOM    726  CB  LEU B 439      20.038   9.206  32.912  1.00  0.00           C  
ATOM    727  CG  LEU B 439      19.434  10.466  33.542  1.00  0.00           C  
ATOM    728  CD1 LEU B 439      18.439  11.047  32.569  1.00  0.00           C  
ATOM    729  CD2 LEU B 439      18.773  10.162  34.875  1.00  0.00           C  
ATOM    730  N   LYS B 444      23.033   7.326  32.788  1.00  0.00           N  
ATOM    731  CA  LYS B 444      23.763   6.346  31.997  1.00  0.00           C  
ATOM    732  C   LYS B 444      23.369   6.299  30.526  1.00  0.00           C  
ATOM    733  O   LYS B 444      23.298   5.224  29.929  1.00  0.00           O  
ATOM    734  CB  LYS B 444      23.607   4.956  32.614  1.00  0.00           C  
ATOM    735  CG  LYS B 444      24.252   4.816  33.970  1.00  0.00           C  
ATOM    736  CD  LYS B 444      24.147   3.394  34.485  1.00  0.00           C  
ATOM    737  CE  LYS B 444      24.757   3.277  35.857  1.00  0.00           C  
ATOM    738  NZ  LYS B 444      26.173   3.713  35.790  1.00  0.00           N  
ATOM    739  N   ILE B 445      23.125   7.468  29.945  1.00  0.00           N  
ATOM    740  CA  ILE B 445      22.762   7.573  28.539  1.00  0.00           C  
ATOM    741  C   ILE B 445      24.007   7.339  27.672  1.00  0.00           C  
ATOM    742  O   ILE B 445      25.029   7.998  27.853  1.00  0.00           O  
ATOM    743  CB  ILE B 445      22.234   8.966  28.228  1.00  0.00           C  
ATOM    744  CG1 ILE B 445      21.131   9.343  29.216  1.00  0.00           C  
ATOM    745  CG2 ILE B 445      21.764   9.022  26.792  1.00  0.00           C  
ATOM    746  CD1 ILE B 445      19.933   8.441  29.193  1.00  0.00           C  
ATOM    747  N   GLU B 460      23.918   6.414  26.724  1.00  0.00           N  
ATOM    748  CA  GLU B 460      25.043   6.103  25.843  1.00  0.00           C  
ATOM    749  C   GLU B 460      24.968   6.836  24.510  1.00  0.00           C  
ATOM    750  O   GLU B 460      24.743   6.217  23.480  1.00  0.00           O  
ATOM    751  CB  GLU B 460      25.076   4.609  25.561  1.00  0.00           C  
ATOM    752  CG  GLU B 460      26.255   3.874  26.132  1.00  0.00           C  
ATOM    753  CD  GLU B 460      26.095   2.378  25.962  1.00  0.00           C  
ATOM    754  OE1 GLU B 460      26.048   1.908  24.794  1.00  0.00           O  
ATOM    755  OE2 GLU B 460      25.998   1.677  27.002  1.00  0.00           O  
ATOM    756  N   TYR B 461      25.171   8.142  24.511  1.00  0.00           N  
ATOM    757  CA  TYR B 461      25.096   8.868  23.265  1.00  0.00           C  
ATOM    758  C   TYR B 461      26.446   8.937  22.562  1.00  0.00           C  
ATOM    759  O   TYR B 461      27.476   8.727  23.174  1.00  0.00           O  
ATOM    760  CB  TYR B 461      24.528  10.264  23.519  1.00  0.00           C  
ATOM    761  CG  TYR B 461      25.354  11.135  24.428  1.00  0.00           C  
ATOM    762  CD1 TYR B 461      26.486  11.799  23.956  1.00  0.00           C  
ATOM    763  CD2 TYR B 461      24.983  11.332  25.747  1.00  0.00           C  
ATOM    764  CE1 TYR B 461      27.226  12.647  24.784  1.00  0.00           C  
ATOM    765  CE2 TYR B 461      25.708  12.171  26.577  1.00  0.00           C  
ATOM    766  CZ  TYR B 461      26.829  12.826  26.093  1.00  0.00           C  
ATOM    767  OH  TYR B 461      27.553  13.646  26.930  1.00  0.00           O  
ATOM    768  N   THR B 463      26.427   9.236  21.269  1.00  0.00           N  
ATOM    769  CA  THR B 463      27.639   9.311  20.471  1.00  0.00           C  
ATOM    770  C   THR B 463      28.361  10.646  20.572  1.00  0.00           C  
ATOM    771  O   THR B 463      29.587  10.694  20.561  1.00  0.00           O  
ATOM    772  CB  THR B 463      27.327   9.056  18.973  1.00  0.00           C  
ATOM    773  OG1 THR B 463      26.702   7.784  18.830  1.00  0.00           O  
ATOM    774  CG2 THR B 463      28.587   9.073  18.133  1.00  0.00           C  
ATOM    775  N   LYS B 473      27.616  11.735  20.653  1.00  0.00           N  
ATOM    776  CA  LYS B 473      28.249  13.038  20.720  1.00  0.00           C  
ATOM    777  C   LYS B 473      27.348  14.052  21.386  1.00  0.00           C  
ATOM    778  O   LYS B 473      26.162  13.821  21.541  1.00  0.00           O  
ATOM    779  CB  LYS B 473      28.610  13.497  19.312  1.00  0.00           C  
ATOM    780  CG  LYS B 473      29.123  14.919  19.229  1.00  0.00           C  
ATOM    781  CD  LYS B 473      29.716  15.158  17.877  1.00  0.00           C  
ATOM    782  CE  LYS B 473      30.568  16.392  17.865  1.00  0.00           C  
ATOM    783  NZ  LYS B 473      31.436  16.352  16.655  1.00  0.00           N  
ATOM    784  N   PHE B 474      27.926  15.180  21.770  1.00  0.00           N  
ATOM    785  CA  PHE B 474      27.198  16.253  22.440  1.00  0.00           C  
ATOM    786  C   PHE B 474      27.496  17.571  21.738  1.00  0.00           C  
ATOM    787  O   PHE B 474      28.648  18.004  21.700  1.00  0.00           O  
ATOM    788  CB  PHE B 474      27.663  16.345  23.897  1.00  0.00           C  
ATOM    789  CG  PHE B 474      26.755  17.150  24.783  1.00  0.00           C  
ATOM    790  CD1 PHE B 474      25.851  16.516  25.622  1.00  0.00           C  
ATOM    791  CD2 PHE B 474      26.813  18.536  24.788  1.00  0.00           C  
ATOM    792  CE1 PHE B 474      25.021  17.251  26.460  1.00  0.00           C  
ATOM    793  CE2 PHE B 474      25.985  19.279  25.624  1.00  0.00           C  
ATOM    794  CZ  PHE B 474      25.088  18.632  26.462  1.00  0.00           C  
ATOM    795  N   ILE B 475      26.474  18.228  21.204  1.00  0.00           N  
ATOM    796  CA  ILE B 475      26.717  19.486  20.510  1.00  0.00           C  
ATOM    797  C   ILE B 475      26.259  20.777  21.212  1.00  0.00           C  
ATOM    798  O   ILE B 475      25.230  20.819  21.882  1.00  0.00           O  
ATOM    799  CB  ILE B 475      26.089  19.457  19.114  1.00  0.00           C  
ATOM    800  CG1 ILE B 475      26.528  20.690  18.327  1.00  0.00           C  
ATOM    801  CG2 ILE B 475      24.575  19.386  19.237  1.00  0.00           C  
ATOM    802  CD1 ILE B 475      26.096  20.658  16.908  1.00  0.00           C  
ATOM    803  N   ARG B 476      27.035  21.838  21.038  1.00  0.00           N  
ATOM    804  CA  ARG B 476      26.704  23.122  21.623  1.00  0.00           C  
ATOM    805  C   ARG B 476      26.683  24.119  20.478  1.00  0.00           C  
ATOM    806  O   ARG B 476      27.624  24.178  19.688  1.00  0.00           O  
ATOM    807  CB  ARG B 476      27.759  23.505  22.660  1.00  0.00           C  
ATOM    808  CG  ARG B 476      27.900  22.471  23.790  1.00  0.00           C  
ATOM    809  CD  ARG B 476      28.915  22.901  24.839  1.00  0.00           C  
ATOM    810  NE  ARG B 476      28.491  24.139  25.473  1.00  0.00           N  
ATOM    811  CZ  ARG B 476      29.263  24.892  26.247  1.00  0.00           C  
ATOM    812  NH1 ARG B 476      30.515  24.525  26.482  1.00  0.00           N  
ATOM    813  NH2 ARG B 476      28.784  26.014  26.777  1.00  0.00           N  
ATOM    814  N   THR B 477      25.612  24.897  20.364  1.00  0.00           N  
ATOM    815  CA  THR B 477      25.543  25.858  19.281  1.00  0.00           C  
ATOM    816  C   THR B 477      26.585  26.956  19.406  1.00  0.00           C  
ATOM    817  O   THR B 477      26.581  27.904  18.629  1.00  0.00           O  
ATOM    818  CB  THR B 477      24.151  26.487  19.152  1.00  0.00           C  
ATOM    819  OG1 THR B 477      23.680  26.886  20.444  1.00  0.00           O  
ATOM    820  CG2 THR B 477      23.179  25.491  18.525  1.00  0.00           C  
ATOM    821  N   THR B 478      27.476  26.836  20.384  1.00  0.00           N  
ATOM    822  CA  THR B 478      28.538  27.822  20.543  1.00  0.00           C  
ATOM    823  C   THR B 478      29.825  27.219  20.001  1.00  0.00           C  
ATOM    824  O   THR B 478      30.845  27.902  19.901  1.00  0.00           O  
ATOM    825  CB  THR B 478      28.758  28.242  22.023  1.00  0.00           C  
ATOM    826  OG1 THR B 478      28.772  27.085  22.866  1.00  0.00           O  
ATOM    827  CG2 THR B 478      27.672  29.194  22.472  1.00  0.00           C  
ATOM    828  N   ASP B 479      29.769  25.931  19.654  1.00  0.00           N  
ATOM    829  CA  ASP B 479      30.928  25.244  19.093  1.00  0.00           C  
ATOM    830  C   ASP B 479      31.206  25.932  17.770  1.00  0.00           C  
ATOM    831  O   ASP B 479      30.319  26.061  16.929  1.00  0.00           O  
ATOM    832  CB  ASP B 479      30.641  23.757  18.853  1.00  0.00           C  
ATOM    833  CG  ASP B 479      30.446  22.970  20.147  1.00  0.00           C  
ATOM    834  OD1 ASP B 479      31.023  23.347  21.189  1.00  0.00           O  
ATOM    835  OD2 ASP B 479      29.724  21.950  20.123  1.00  0.00           O  
ATOM    836  N   PRO B 482      32.436  26.408  17.575  1.00  0.00           N  
ATOM    837  CA  PRO B 482      32.821  27.092  16.344  1.00  0.00           C  
ATOM    838  C   PRO B 482      32.458  26.339  15.078  1.00  0.00           C  
ATOM    839  O   PRO B 482      32.079  26.955  14.082  1.00  0.00           O  
ATOM    840  CB  PRO B 482      34.320  27.249  16.505  1.00  0.00           C  
ATOM    841  CG  PRO B 482      34.449  27.482  17.966  1.00  0.00           C  
ATOM    842  CD  PRO B 482      33.559  26.396  18.525  1.00  0.00           C  
ATOM    843  N   TYR B 485      32.562  25.011  15.102  1.00  0.00           N  
ATOM    844  CA  TYR B 485      32.235  24.254  13.905  1.00  0.00           C  
ATOM    845  C   TYR B 485      30.799  24.511  13.494  1.00  0.00           C  
ATOM    846  O   TYR B 485      30.493  24.622  12.305  1.00  0.00           O  
ATOM    847  CB  TYR B 485      32.409  22.757  14.105  1.00  0.00           C  
ATOM    848  CG  TYR B 485      32.485  22.030  12.777  1.00  0.00           C  
ATOM    849  CD1 TYR B 485      33.706  21.886  12.116  1.00  0.00           C  
ATOM    850  CD2 TYR B 485      31.332  21.544  12.143  1.00  0.00           C  
ATOM    851  CE1 TYR B 485      33.787  21.283  10.864  1.00  0.00           C  
ATOM    852  CE2 TYR B 485      31.404  20.938  10.880  1.00  0.00           C  
ATOM    853  CZ  TYR B 485      32.639  20.814  10.255  1.00  0.00           C  
ATOM    854  OH  TYR B 485      32.754  20.223   9.022  1.00  0.00           O  
ATOM    855  N   HIS B 486      29.921  24.609  14.484  1.00  0.00           N  
ATOM    856  CA  HIS B 486      28.511  24.839  14.228  1.00  0.00           C  
ATOM    857  C   HIS B 486      28.177  26.266  13.752  1.00  0.00           C  
ATOM    858  O   HIS B 486      27.466  26.443  12.760  1.00  0.00           O  
ATOM    859  CB  HIS B 486      27.710  24.487  15.486  1.00  0.00           C  
ATOM    860  CG  HIS B 486      26.250  24.787  15.373  1.00  0.00           C  
ATOM    861  ND1 HIS B 486      25.396  24.039  14.596  1.00  0.00           N  
ATOM    862  CD2 HIS B 486      25.501  25.784  15.903  1.00  0.00           C  
ATOM    863  CE1 HIS B 486      24.185  24.564  14.652  1.00  0.00           C  
ATOM    864  NE2 HIS B 486      24.222  25.623  15.439  1.00  0.00           N  
ATOM    865  N   VAL B 489      28.682  27.289  14.434  1.00  0.00           N  
ATOM    866  CA  VAL B 489      28.352  28.643  13.996  1.00  0.00           C  
ATOM    867  C   VAL B 489      28.877  28.853  12.587  1.00  0.00           C  
ATOM    868  O   VAL B 489      28.211  29.465  11.748  1.00  0.00           O  
ATOM    869  CB  VAL B 489      28.915  29.766  14.956  1.00  0.00           C  
ATOM    870  CG1 VAL B 489      29.168  29.199  16.325  1.00  0.00           C  
ATOM    871  CG2 VAL B 489      30.151  30.417  14.383  1.00  0.00           C  
ATOM    872  N   LYS B 490      30.063  28.319  12.319  1.00  0.00           N  
ATOM    873  CA  LYS B 490      30.656  28.467  11.006  1.00  0.00           C  
ATOM    874  C   LYS B 490      29.723  27.817  10.002  1.00  0.00           C  
ATOM    875  O   LYS B 490      29.391  28.400   8.968  1.00  0.00           O  
ATOM    876  CB  LYS B 490      32.022  27.788  10.959  1.00  0.00           C  
ATOM    877  CG  LYS B 490      32.981  28.448   9.986  1.00  0.00           C  
ATOM    878  CD  LYS B 490      33.341  29.858  10.462  1.00  0.00           C  
ATOM    879  CE  LYS B 490      33.998  30.689   9.354  1.00  0.00           C  
ATOM    880  NZ  LYS B 490      33.066  30.959   8.207  1.00  0.00           N  
ATOM    881  N   PHE B 494      29.280  26.609  10.331  1.00  0.00           N  
ATOM    882  CA  PHE B 494      28.393  25.865   9.454  1.00  0.00           C  
ATOM    883  C   PHE B 494      27.121  26.637   9.197  1.00  0.00           C  
ATOM    884  O   PHE B 494      26.719  26.811   8.044  1.00  0.00           O  
ATOM    885  CB  PHE B 494      28.026  24.519  10.061  1.00  0.00           C  
ATOM    886  CG  PHE B 494      27.273  23.635   9.127  1.00  0.00           C  
ATOM    887  CD1 PHE B 494      27.948  22.865   8.190  1.00  0.00           C  
ATOM    888  CD2 PHE B 494      25.884  23.611   9.146  1.00  0.00           C  
ATOM    889  CE1 PHE B 494      27.255  22.081   7.275  1.00  0.00           C  
ATOM    890  CE2 PHE B 494      25.174  22.835   8.236  1.00  0.00           C  
ATOM    891  CZ  PHE B 494      25.864  22.063   7.295  1.00  0.00           C  
ATOM    892  N   VAL B 495      26.481  27.091  10.274  1.00  0.00           N  
ATOM    893  CA  VAL B 495      25.238  27.839  10.135  1.00  0.00           C  
ATOM    894  C   VAL B 495      25.447  29.050   9.232  1.00  0.00           C  
ATOM    895  O   VAL B 495      24.664  29.289   8.310  1.00  0.00           O  
ATOM    896  CB  VAL B 495      24.696  28.290  11.508  1.00  0.00           C  
ATOM    897  CG1 VAL B 495      23.498  29.204  11.325  1.00  0.00           C  
ATOM    898  CG2 VAL B 495      24.299  27.070  12.323  1.00  0.00           C  
ATOM    899  N   GLN B 496      26.516  29.796   9.482  1.00  0.00           N  
ATOM    900  CA  GLN B 496      26.813  30.964   8.668  1.00  0.00           C  
ATOM    901  C   GLN B 496      26.982  30.603   7.207  1.00  0.00           C  
ATOM    902  O   GLN B 496      26.451  31.284   6.339  1.00  0.00           O  
ATOM    903  CB  GLN B 496      28.078  31.640   9.154  1.00  0.00           C  
ATOM    904  CG  GLN B 496      27.925  32.291  10.486  1.00  0.00           C  
ATOM    905  CD  GLN B 496      29.174  33.003  10.894  1.00  0.00           C  
ATOM    906  OE1 GLN B 496      30.246  32.398  10.969  1.00  0.00           O  
ATOM    907  NE2 GLN B 496      29.055  34.302  11.160  1.00  0.00           N  
ATOM    908  N   LYS B 498      27.723  29.534   6.935  1.00  0.00           N  
ATOM    909  CA  LYS B 498      27.954  29.102   5.558  1.00  0.00           C  
ATOM    910  C   LYS B 498      26.654  28.752   4.843  1.00  0.00           C  
ATOM    911  O   LYS B 498      26.353  29.277   3.769  1.00  0.00           O  
ATOM    912  CB  LYS B 498      28.898  27.894   5.532  1.00  0.00           C  
ATOM    913  CG  LYS B 498      30.284  28.184   6.127  1.00  0.00           C  
ATOM    914  CD  LYS B 498      31.247  27.000   5.946  1.00  0.00           C  
ATOM    915  CE  LYS B 498      32.644  27.296   6.509  1.00  0.00           C  
ATOM    916  NZ  LYS B 498      33.611  26.186   6.248  1.00  0.00           N  
ATOM    917  N   VAL B 499      25.880  27.872   5.457  1.00  0.00           N  
ATOM    918  CA  VAL B 499      24.616  27.429   4.888  1.00  0.00           C  
ATOM    919  C   VAL B 499      23.620  28.594   4.777  1.00  0.00           C  
ATOM    920  O   VAL B 499      22.717  28.583   3.935  1.00  0.00           O  
ATOM    921  CB  VAL B 499      24.040  26.274   5.755  1.00  0.00           C  
ATOM    922  CG1 VAL B 499      23.074  26.817   6.806  1.00  0.00           C  
ATOM    923  CG2 VAL B 499      23.410  25.230   4.882  1.00  0.00           C  
ATOM    924  N   PHE B 500      23.791  29.601   5.630  1.00  0.00           N  
ATOM    925  CA  PHE B 500      22.915  30.774   5.614  1.00  0.00           C  
ATOM    926  C   PHE B 500      23.171  31.578   4.349  1.00  0.00           C  
ATOM    927  O   PHE B 500      22.245  32.023   3.673  1.00  0.00           O  
ATOM    928  CB  PHE B 500      23.195  31.663   6.814  1.00  0.00           C  
ATOM    929  CG  PHE B 500      22.317  32.880   6.884  1.00  0.00           C  
ATOM    930  CD1 PHE B 500      21.124  32.853   7.602  1.00  0.00           C  
ATOM    931  CD2 PHE B 500      22.677  34.049   6.226  1.00  0.00           C  
ATOM    932  CE1 PHE B 500      20.306  33.968   7.663  1.00  0.00           C  
ATOM    933  CE2 PHE B 500      21.866  35.168   6.278  1.00  0.00           C  
ATOM    934  CZ  PHE B 500      20.677  35.130   6.999  1.00  0.00           C  
ATOM    935  N   GLU B 501      24.445  31.766   4.043  1.00  0.00           N  
ATOM    936  CA  GLU B 501      24.843  32.509   2.867  1.00  0.00           C  
ATOM    937  C   GLU B 501      24.367  31.769   1.613  1.00  0.00           C  
ATOM    938  O   GLU B 501      23.801  32.371   0.707  1.00  0.00           O  
ATOM    939  CB  GLU B 501      26.366  32.679   2.876  1.00  0.00           C  
ATOM    940  CG  GLU B 501      26.900  33.800   1.999  1.00  0.00           C  
ATOM    941  CD  GLU B 501      28.216  34.369   2.519  1.00  0.00           C  
ATOM    942  OE1 GLU B 501      29.200  33.609   2.641  1.00  0.00           O  
ATOM    943  OE2 GLU B 501      28.265  35.583   2.814  1.00  0.00           O  
ATOM    944  N   GLU B 502      24.568  30.457   1.568  1.00  0.00           N  
ATOM    945  CA  GLU B 502      24.150  29.691   0.401  1.00  0.00           C  
ATOM    946  C   GLU B 502      22.665  29.876   0.116  1.00  0.00           C  
ATOM    947  O   GLU B 502      22.249  29.877  -1.038  1.00  0.00           O  
ATOM    948  CB  GLU B 502      24.481  28.212   0.586  1.00  0.00           C  
ATOM    949  CG  GLU B 502      24.241  27.331  -0.645  1.00  0.00           C  
ATOM    950  CD  GLU B 502      25.015  27.780  -1.882  1.00  0.00           C  
ATOM    951  OE1 GLU B 502      26.221  28.098  -1.785  1.00  0.00           O  
ATOM    952  OE2 GLU B 502      24.409  27.799  -2.969  1.00  0.00           O  
ATOM    953  N   CYS B 503      21.860  30.036   1.159  1.00  0.00           N  
ATOM    954  CA  CYS B 503      20.430  30.249   0.961  1.00  0.00           C  
ATOM    955  C   CYS B 503      20.175  31.622   0.354  1.00  0.00           C  
ATOM    956  O   CYS B 503      19.266  31.787  -0.461  1.00  0.00           O  
ATOM    957  CB  CYS B 503      19.675  30.142   2.284  1.00  0.00           C  
ATOM    958  SG  CYS B 503      19.216  28.479   2.711  1.00  0.00           S  
ATOM    959  N   TYR B 504      20.969  32.607   0.769  1.00  0.00           N  
ATOM    960  CA  TYR B 504      20.824  33.963   0.253  1.00  0.00           C  
ATOM    961  C   TYR B 504      21.166  33.959  -1.226  1.00  0.00           C  
ATOM    962  O   TYR B 504      20.409  34.472  -2.056  1.00  0.00           O  
ATOM    963  CB  TYR B 504      21.763  34.930   0.977  1.00  0.00           C  
ATOM    964  CG  TYR B 504      21.523  36.382   0.617  1.00  0.00           C  
ATOM    965  CD1 TYR B 504      20.283  36.967   0.841  1.00  0.00           C  
ATOM    966  CD2 TYR B 504      22.531  37.171   0.054  1.00  0.00           C  
ATOM    967  CE1 TYR B 504      20.041  38.296   0.517  1.00  0.00           C  
ATOM    968  CE2 TYR B 504      22.300  38.515  -0.276  1.00  0.00           C  
ATOM    969  CZ  TYR B 504      21.046  39.071  -0.040  1.00  0.00           C  
ATOM    970  OH  TYR B 504      20.768  40.394  -0.348  1.00  0.00           O  
ATOM    971  N   LYS B 505      22.315  33.366  -1.544  1.00  0.00           N  
ATOM    972  CA  LYS B 505      22.793  33.292  -2.915  1.00  0.00           C  
ATOM    973  C   LYS B 505      21.814  32.588  -3.831  1.00  0.00           C  
ATOM    974  O   LYS B 505      21.510  33.081  -4.905  1.00  0.00           O  
ATOM    975  CB  LYS B 505      24.156  32.611  -2.956  1.00  0.00           C  
ATOM    976  CG  LYS B 505      25.210  33.398  -2.204  1.00  0.00           C  
ATOM    977  CD  LYS B 505      26.608  33.025  -2.644  1.00  0.00           C  
ATOM    978  CE  LYS B 505      27.640  34.007  -2.090  1.00  0.00           C  
ATOM    979  NZ  LYS B 505      29.037  33.651  -2.502  1.00  0.00           N  
ATOM    980  N   ARG B 506      21.312  31.439  -3.408  1.00  0.00           N  
ATOM    981  CA  ARG B 506      20.355  30.709  -4.217  1.00  0.00           C  
ATOM    982  C   ARG B 506      19.048  31.481  -4.267  1.00  0.00           C  
ATOM    983  O   ARG B 506      18.096  31.063  -4.917  1.00  0.00           O  
ATOM    984  CB  ARG B 506      20.119  29.319  -3.633  1.00  0.00           C  
ATOM    985  CG  ARG B 506      21.367  28.478  -3.556  1.00  0.00           C  
ATOM    986  CD  ARG B 506      21.052  27.057  -3.151  1.00  0.00           C  
ATOM    987  NE  ARG B 506      22.154  26.167  -3.501  1.00  0.00           N  
ATOM    988  CZ  ARG B 506      22.023  24.869  -3.758  1.00  0.00           C  
ATOM    989  NH1 ARG B 506      20.831  24.287  -3.705  1.00  0.00           N  
ATOM    990  NH2 ARG B 506      23.087  24.156  -4.087  1.00  0.00           N  
ATOM    991  N   GLY B 507      18.997  32.601  -3.558  1.00  0.00           N  
ATOM    992  CA  GLY B 507      17.800  33.429  -3.569  1.00  0.00           C  
ATOM    993  C   GLY B 507      16.623  33.118  -2.653  1.00  0.00           C  
ATOM    994  O   GLY B 507      15.594  33.787  -2.743  1.00  0.00           O  
ATOM    995  N   ASP B 508      16.756  32.129  -1.771  1.00  0.00           N  
ATOM    996  CA  ASP B 508      15.665  31.779  -0.870  1.00  0.00           C  
ATOM    997  C   ASP B 508      15.640  32.628   0.395  1.00  0.00           C  
ATOM    998  O   ASP B 508      14.796  32.438   1.271  1.00  0.00           O  
ATOM    999  CB  ASP B 508      15.715  30.293  -0.533  1.00  0.00           C  
ATOM   1000  CG  ASP B 508      15.273  29.427  -1.696  1.00  0.00           C  
ATOM   1001  OD1 ASP B 508      14.175  29.678  -2.242  1.00  0.00           O  
ATOM   1002  OD2 ASP B 508      16.021  28.496  -2.068  1.00  0.00           O  
ATOM   1003  N   ILE B 509      16.580  33.556   0.497  1.00  0.00           N  
ATOM   1004  CA  ILE B 509      16.601  34.480   1.620  1.00  0.00           C  
ATOM   1005  C   ILE B 509      16.812  35.882   1.045  1.00  0.00           C  
ATOM   1006  O   ILE B 509      17.622  36.074   0.139  1.00  0.00           O  
ATOM   1007  CB  ILE B 509      17.704  34.156   2.622  1.00  0.00           C  
ATOM   1008  CG1 ILE B 509      17.383  32.839   3.327  1.00  0.00           C  
ATOM   1009  CG2 ILE B 509      17.808  35.272   3.647  1.00  0.00           C  
ATOM   1010  CD1 ILE B 509      18.392  32.454   4.398  1.00  0.00           C  
ATOM   1011  N   TYR B 510      16.060  36.852   1.551  1.00  0.00           N  
ATOM   1012  CA  TYR B 510      16.157  38.219   1.067  1.00  0.00           C  
ATOM   1013  C   TYR B 510      15.980  39.187   2.208  1.00  0.00           C  
ATOM   1014  O   TYR B 510      15.537  38.809   3.288  1.00  0.00           O  
ATOM   1015  CB  TYR B 510      15.075  38.489   0.036  1.00  0.00           C  
ATOM   1016  CG  TYR B 510      13.671  38.314   0.567  1.00  0.00           C  
ATOM   1017  CD1 TYR B 510      13.006  37.094   0.451  1.00  0.00           C  
ATOM   1018  CD2 TYR B 510      12.991  39.377   1.154  1.00  0.00           C  
ATOM   1019  CE1 TYR B 510      11.695  36.944   0.900  1.00  0.00           C  
ATOM   1020  CE2 TYR B 510      11.683  39.239   1.607  1.00  0.00           C  
ATOM   1021  CZ  TYR B 510      11.044  38.024   1.476  1.00  0.00           C  
ATOM   1022  OH  TYR B 510       9.753  37.892   1.922  1.00  0.00           O  
ATOM   1023  N   LEU B 511      16.300  40.448   1.952  1.00  0.00           N  
ATOM   1024  CA  LEU B 511      16.191  41.486   2.962  1.00  0.00           C  
ATOM   1025  C   LEU B 511      14.895  42.270   2.805  1.00  0.00           C  
ATOM   1026  O   LEU B 511      14.648  42.870   1.762  1.00  0.00           O  
ATOM   1027  CB  LEU B 511      17.381  42.433   2.846  1.00  0.00           C  
ATOM   1028  CG  LEU B 511      17.821  43.178   4.108  1.00  0.00           C  
ATOM   1029  CD1 LEU B 511      18.966  44.117   3.759  1.00  0.00           C  
ATOM   1030  CD2 LEU B 511      16.664  43.958   4.695  1.00  0.00           C  
ATOM   1031  N   GLY B 512      14.071  42.256   3.848  1.00  0.00           N  
ATOM   1032  CA  GLY B 512      12.812  42.985   3.834  1.00  0.00           C  
ATOM   1033  C   GLY B 512      12.597  43.701   5.160  1.00  0.00           C  
ATOM   1034  O   GLY B 512      13.554  44.141   5.797  1.00  0.00           O  
ATOM   1035  N   GLU B 513      11.343  43.835   5.573  1.00  0.00           N  
ATOM   1036  CA  GLU B 513      11.024  44.478   6.844  1.00  0.00           C  
ATOM   1037  C   GLU B 513       9.977  43.652   7.578  1.00  0.00           C  
ATOM   1038  O   GLU B 513       9.052  43.125   6.956  1.00  0.00           O  
ATOM   1039  CB  GLU B 513      10.468  45.887   6.631  1.00  0.00           C  
ATOM   1040  CG  GLU B 513      11.500  46.998   6.611  1.00  0.00           C  
ATOM   1041  CD  GLU B 513      11.994  47.319   5.215  1.00  0.00           C  
ATOM   1042  OE1 GLU B 513      11.148  47.617   4.342  1.00  0.00           O  
ATOM   1043  OE2 GLU B 513      13.226  47.285   4.992  1.00  0.00           O  
ATOM   1044  N   TYR B 514      10.128  43.524   8.894  1.00  0.00           N  
ATOM   1045  CA  TYR B 514       9.157  42.781   9.693  1.00  0.00           C  
ATOM   1046  C   TYR B 514       8.009  43.768   9.885  1.00  0.00           C  
ATOM   1047  O   TYR B 514       8.189  44.960   9.648  1.00  0.00           O  
ATOM   1048  CB  TYR B 514       9.773  42.388  11.040  1.00  0.00           C  
ATOM   1049  CG  TYR B 514       8.877  41.561  11.935  1.00  0.00           C  
ATOM   1050  CD1 TYR B 514       7.739  42.116  12.524  1.00  0.00           C  
ATOM   1051  CD2 TYR B 514       9.171  40.228  12.208  1.00  0.00           C  
ATOM   1052  CE1 TYR B 514       6.912  41.368  13.363  1.00  0.00           C  
ATOM   1053  CE2 TYR B 514       8.350  39.465  13.052  1.00  0.00           C  
ATOM   1054  CZ  TYR B 514       7.220  40.045  13.624  1.00  0.00           C  
ATOM   1055  OH  TYR B 514       6.397  39.313  14.452  1.00  0.00           O  
ATOM   1056  N   GLU B 515       6.830  43.293  10.279  1.00  0.00           N  
ATOM   1057  CA  GLU B 515       5.696  44.197  10.482  1.00  0.00           C  
ATOM   1058  C   GLU B 515       5.786  44.936  11.818  1.00  0.00           C  
ATOM   1059  O   GLU B 515       5.390  44.415  12.866  1.00  0.00           O  
ATOM   1060  CB  GLU B 515       4.370  43.428  10.405  1.00  0.00           C  
ATOM   1061  CG  GLU B 515       3.947  42.983   8.991  1.00  0.00           C  
ATOM   1062  CD  GLU B 515       3.798  44.145   8.003  1.00  0.00           C  
ATOM   1063  OE1 GLU B 515       4.817  44.566   7.405  1.00  0.00           O  
ATOM   1064  OE2 GLU B 515       2.661  44.642   7.831  1.00  0.00           O  
ATOM   1065  N   LYS B 831       8.623  46.884  10.860  1.00  0.00           N  
ATOM   1066  CA  LYS B 831       9.344  48.069  11.288  1.00  0.00           C  
ATOM   1067  C   LYS B 831      10.547  47.696  12.153  1.00  0.00           C  
ATOM   1068  O   LYS B 831      10.670  48.120  13.305  1.00  0.00           O  
ATOM   1069  CB  LYS B 831       8.394  48.998  12.042  1.00  0.00           C  
ATOM   1070  CG  LYS B 831       7.153  49.356  11.230  1.00  0.00           C  
ATOM   1071  CD  LYS B 831       7.510  50.034   9.908  1.00  0.00           C  
ATOM   1072  CE  LYS B 831       8.135  51.400  10.138  1.00  0.00           C  
ATOM   1073  NZ  LYS B 831       7.197  52.322  10.842  1.00  0.00           N  
ATOM   1074  N   GLU B 832      11.415  46.873  11.575  1.00  0.00           N  
ATOM   1075  CA  GLU B 832      12.649  46.411  12.203  1.00  0.00           C  
ATOM   1076  C   GLU B 832      13.276  45.489  11.163  1.00  0.00           C  
ATOM   1077  O   GLU B 832      13.243  44.267  11.284  1.00  0.00           O  
ATOM   1078  CB  GLU B 832      12.385  45.664  13.526  1.00  0.00           C  
ATOM   1079  CG  GLU B 832      11.848  44.240  13.412  1.00  0.00           C  
ATOM   1080  CD  GLU B 832      12.464  43.301  14.443  1.00  0.00           C  
ATOM   1081  OE1 GLU B 832      13.600  43.572  14.892  1.00  0.00           O  
ATOM   1082  OE2 GLU B 832      11.822  42.285  14.792  1.00  0.00           O  
ATOM   1083  N   PRO B 833      13.852  46.080  10.107  1.00  0.00           N  
ATOM   1084  CA  PRO B 833      14.494  45.346   9.012  1.00  0.00           C  
ATOM   1085  C   PRO B 833      15.035  43.971   9.386  1.00  0.00           C  
ATOM   1086  O   PRO B 833      15.854  43.848  10.295  1.00  0.00           O  
ATOM   1087  CB  PRO B 833      15.598  46.298   8.580  1.00  0.00           C  
ATOM   1088  CG  PRO B 833      14.923  47.620   8.713  1.00  0.00           C  
ATOM   1089  CD  PRO B 833      14.211  47.510  10.047  1.00  0.00           C  
ATOM   1090  N   SER B 834      14.572  42.941   8.680  1.00  0.00           N  
ATOM   1091  CA  SER B 834      15.028  41.580   8.931  1.00  0.00           C  
ATOM   1092  C   SER B 834      15.014  40.756   7.654  1.00  0.00           C  
ATOM   1093  O   SER B 834      14.340  41.099   6.689  1.00  0.00           O  
ATOM   1094  CB  SER B 834      14.149  40.899   9.985  1.00  0.00           C  
ATOM   1095  OG  SER B 834      12.860  40.634   9.469  1.00  0.00           O  
ATOM   1096  N   TYR B 835      15.769  39.663   7.661  1.00  0.00           N  
ATOM   1097  CA  TYR B 835      15.840  38.770   6.512  1.00  0.00           C  
ATOM   1098  C   TYR B 835      14.753  37.710   6.584  1.00  0.00           C  
ATOM   1099  O   TYR B 835      14.386  37.269   7.674  1.00  0.00           O  
ATOM   1100  CB  TYR B 835      17.194  38.089   6.473  1.00  0.00           C  
ATOM   1101  CG  TYR B 835      18.309  38.997   6.046  1.00  0.00           C  
ATOM   1102  CD1 TYR B 835      18.908  38.849   4.795  1.00  0.00           C  
ATOM   1103  CD2 TYR B 835      18.805  39.974   6.906  1.00  0.00           C  
ATOM   1104  CE1 TYR B 835      19.983  39.643   4.411  1.00  0.00           C  
ATOM   1105  CE2 TYR B 835      19.883  40.778   6.533  1.00  0.00           C  
ATOM   1106  CZ  TYR B 835      20.469  40.600   5.286  1.00  0.00           C  
ATOM   1107  OH  TYR B 835      21.564  41.343   4.931  1.00  0.00           O  
ATOM   1108  N   PHE B 836      14.234  37.307   5.427  1.00  0.00           N  
ATOM   1109  CA  PHE B 836      13.199  36.292   5.388  1.00  0.00           C  
ATOM   1110  C   PHE B 836      13.596  35.122   4.502  1.00  0.00           C  
ATOM   1111  O   PHE B 836      14.430  35.261   3.606  1.00  0.00           O  
ATOM   1112  CB  PHE B 836      11.887  36.864   4.864  1.00  0.00           C  
ATOM   1113  CG  PHE B 836      11.270  37.901   5.749  1.00  0.00           C  
ATOM   1114  CD1 PHE B 836      11.850  39.160   5.884  1.00  0.00           C  
ATOM   1115  CD2 PHE B 836      10.077  37.642   6.410  1.00  0.00           C  
ATOM   1116  CE1 PHE B 836      11.248  40.147   6.662  1.00  0.00           C  
ATOM   1117  CE2 PHE B 836       9.466  38.622   7.191  1.00  0.00           C  
ATOM   1118  CZ  PHE B 836      10.053  39.877   7.314  1.00  0.00           C  
ATOM   1119  N   PHE B 837      12.989  33.969   4.766  1.00  0.00           N  
ATOM   1120  CA  PHE B 837      13.235  32.769   3.992  1.00  0.00           C  
ATOM   1121  C   PHE B 837      11.952  32.548   3.205  1.00  0.00           C  
ATOM   1122  O   PHE B 837      10.867  32.515   3.789  1.00  0.00           O  
ATOM   1123  CB  PHE B 837      13.492  31.575   4.912  1.00  0.00           C  
ATOM   1124  CG  PHE B 837      13.669  30.277   4.176  1.00  0.00           C  
ATOM   1125  CD1 PHE B 837      14.871  29.977   3.542  1.00  0.00           C  
ATOM   1126  CD2 PHE B 837      12.612  29.377   4.068  1.00  0.00           C  
ATOM   1127  CE1 PHE B 837      15.019  28.798   2.808  1.00  0.00           C  
ATOM   1128  CE2 PHE B 837      12.748  28.198   3.336  1.00  0.00           C  
ATOM   1129  CZ  PHE B 837      13.956  27.909   2.704  1.00  0.00           C  
ATOM   1130  N   ARG B 838      12.073  32.402   1.887  1.00  0.00           N  
ATOM   1131  CA  ARG B 838      10.915  32.209   1.014  1.00  0.00           C  
ATOM   1132  C   ARG B 838      10.139  30.945   1.279  1.00  0.00           C  
ATOM   1133  O   ARG B 838       9.914  30.159   0.366  1.00  0.00           O  
ATOM   1134  CB  ARG B 838      11.348  32.224  -0.449  1.00  0.00           C  
ATOM   1135  CG  ARG B 838      12.011  33.523  -0.854  1.00  0.00           C  
ATOM   1136  CD  ARG B 838      12.398  33.556  -2.335  1.00  0.00           C  
ATOM   1137  NE  ARG B 838      13.142  34.785  -2.624  1.00  0.00           N  
ATOM   1138  CZ  ARG B 838      12.619  36.010  -2.575  1.00  0.00           C  
ATOM   1139  NH1 ARG B 838      11.339  36.181  -2.260  1.00  0.00           N  
ATOM   1140  NH2 ARG B 838      13.382  37.068  -2.812  1.00  0.00           N  
ATOM   1141  N   LEU B 839       9.718  30.751   2.524  1.00  0.00           N  
ATOM   1142  CA  LEU B 839       8.961  29.562   2.892  1.00  0.00           C  
ATOM   1143  C   LEU B 839       7.728  29.410   2.027  1.00  0.00           C  
ATOM   1144  O   LEU B 839       7.386  28.311   1.603  1.00  0.00           O  
ATOM   1145  CB  LEU B 839       8.529  29.633   4.353  1.00  0.00           C  
ATOM   1146  CG  LEU B 839       7.651  28.475   4.847  1.00  0.00           C  
ATOM   1147  CD1 LEU B 839       8.436  27.160   4.824  1.00  0.00           C  
ATOM   1148  CD2 LEU B 839       7.178  28.775   6.251  1.00  0.00           C  
ATOM   1149  N   SER B 840       7.070  30.531   1.766  1.00  0.00           N  
ATOM   1150  CA  SER B 840       5.854  30.540   0.972  1.00  0.00           C  
ATOM   1151  C   SER B 840       5.972  29.772  -0.343  1.00  0.00           C  
ATOM   1152  O   SER B 840       5.022  29.134  -0.794  1.00  0.00           O  
ATOM   1153  CB  SER B 840       5.441  31.977   0.684  1.00  0.00           C  
ATOM   1154  OG  SER B 840       4.246  31.983  -0.075  1.00  0.00           O  
ATOM   1155  N   LYS B 841       7.144  29.832  -0.956  1.00  0.00           N  
ATOM   1156  CA  LYS B 841       7.368  29.141  -2.213  1.00  0.00           C  
ATOM   1157  C   LYS B 841       7.529  27.614  -2.065  1.00  0.00           C  
ATOM   1158  O   LYS B 841       7.621  26.888  -3.064  1.00  0.00           O  
ATOM   1159  CB  LYS B 841       8.600  29.744  -2.890  1.00  0.00           C  
ATOM   1160  CG  LYS B 841       8.519  31.263  -3.052  1.00  0.00           C  
ATOM   1161  CD  LYS B 841       9.637  31.796  -3.942  1.00  0.00           C  
ATOM   1162  CE  LYS B 841       9.515  31.263  -5.375  1.00  0.00           C  
ATOM   1163  NZ  LYS B 841      10.720  31.561  -6.203  1.00  0.00           N  
ATOM   1164  N   TYR B 844       7.549  27.123  -0.823  1.00  0.00           N  
ATOM   1165  CA  TYR B 844       7.727  25.693  -0.572  1.00  0.00           C  
ATOM   1166  C   TYR B 844       6.500  24.958  -0.083  1.00  0.00           C  
ATOM   1167  O   TYR B 844       6.603  23.832   0.411  1.00  0.00           O  
ATOM   1168  CB  TYR B 844       8.857  25.472   0.425  1.00  0.00           C  
ATOM   1169  CG  TYR B 844      10.213  25.786  -0.130  1.00  0.00           C  
ATOM   1170  CD1 TYR B 844      10.738  27.071  -0.045  1.00  0.00           C  
ATOM   1171  CD2 TYR B 844      10.964  24.804  -0.775  1.00  0.00           C  
ATOM   1172  CE1 TYR B 844      11.989  27.371  -0.592  1.00  0.00           C  
ATOM   1173  CE2 TYR B 844      12.214  25.092  -1.334  1.00  0.00           C  
ATOM   1174  CZ  TYR B 844      12.717  26.376  -1.237  1.00  0.00           C  
ATOM   1175  OH  TYR B 844      13.933  26.681  -1.785  1.00  0.00           O  
ATOM   1176  N   GLN B 845       5.340  25.580  -0.232  1.00  0.00           N  
ATOM   1177  CA  GLN B 845       4.115  24.948   0.212  1.00  0.00           C  
ATOM   1178  C   GLN B 845       3.759  23.683  -0.571  1.00  0.00           C  
ATOM   1179  O   GLN B 845       3.289  22.695   0.004  1.00  0.00           O  
ATOM   1180  CB  GLN B 845       2.961  25.928   0.120  1.00  0.00           C  
ATOM   1181  CG  GLN B 845       1.658  25.343   0.609  1.00  0.00           C  
ATOM   1182  CD  GLN B 845       0.552  26.346   0.573  1.00  0.00           C  
ATOM   1183  OE1 GLN B 845       0.693  27.454   1.096  1.00  0.00           O  
ATOM   1184  NE2 GLN B 845      -0.563  25.976  -0.043  1.00  0.00           N  
ATOM   1185  N   ASP B 846       3.966  23.718  -1.884  1.00  0.00           N  
ATOM   1186  CA  ASP B 846       3.659  22.564  -2.715  1.00  0.00           C  
ATOM   1187  C   ASP B 846       4.618  21.443  -2.429  1.00  0.00           C  
ATOM   1188  O   ASP B 846       4.212  20.353  -2.054  1.00  0.00           O  
ATOM   1189  CB  ASP B 846       3.742  22.917  -4.198  1.00  0.00           C  
ATOM   1190  CG  ASP B 846       2.550  23.711  -4.664  1.00  0.00           C  
ATOM   1191  OD1 ASP B 846       1.419  23.356  -4.259  1.00  0.00           O  
ATOM   1192  OD2 ASP B 846       2.743  24.676  -5.438  1.00  0.00           O  
ATOM   1193  N   LYS B 847       5.898  21.720  -2.628  1.00  0.00           N  
ATOM   1194  CA  LYS B 847       6.931  20.729  -2.389  1.00  0.00           C  
ATOM   1195  C   LYS B 847       6.707  20.040  -1.034  1.00  0.00           C  
ATOM   1196  O   LYS B 847       6.901  18.826  -0.900  1.00  0.00           O  
ATOM   1197  CB  LYS B 847       8.311  21.393  -2.438  1.00  0.00           C  
ATOM   1198  CG  LYS B 847       8.813  21.731  -3.837  1.00  0.00           C  
ATOM   1199  CD  LYS B 847      10.080  22.606  -3.754  1.00  0.00           C  
ATOM   1200  CE  LYS B 847      10.486  23.203  -5.105  1.00  0.00           C  
ATOM   1201  NZ  LYS B 847      11.232  24.495  -4.943  1.00  0.00           N  
ATOM   1202  N   LEU B 848       6.289  20.812  -0.038  1.00  0.00           N  
ATOM   1203  CA  LEU B 848       6.035  20.250   1.277  1.00  0.00           C  
ATOM   1204  C   LEU B 848       4.855  19.300   1.259  1.00  0.00           C  
ATOM   1205  O   LEU B 848       4.955  18.174   1.731  1.00  0.00           O  
ATOM   1206  CB  LEU B 848       5.768  21.354   2.292  1.00  0.00           C  
ATOM   1207  CG  LEU B 848       6.983  22.003   2.935  1.00  0.00           C  
ATOM   1208  CD1 LEU B 848       6.528  23.141   3.818  1.00  0.00           C  
ATOM   1209  CD2 LEU B 848       7.745  20.968   3.738  1.00  0.00           C  
ATOM   1210  N   LEU B 849       3.729  19.758   0.728  1.00  0.00           N  
ATOM   1211  CA  LEU B 849       2.547  18.914   0.671  1.00  0.00           C  
ATOM   1212  C   LEU B 849       2.849  17.613  -0.047  1.00  0.00           C  
ATOM   1213  O   LEU B 849       2.362  16.549   0.337  1.00  0.00           O  
ATOM   1214  CB  LEU B 849       1.403  19.650  -0.016  1.00  0.00           C  
ATOM   1215  CG  LEU B 849       0.837  20.758   0.876  1.00  0.00           C  
ATOM   1216  CD1 LEU B 849      -0.271  21.520   0.168  1.00  0.00           C  
ATOM   1217  CD2 LEU B 849       0.311  20.127   2.148  1.00  0.00           C  
ATOM   1218  N   GLU B 850       3.672  17.688  -1.082  1.00  0.00           N  
ATOM   1219  CA  GLU B 850       4.029  16.484  -1.808  1.00  0.00           C  
ATOM   1220  C   GLU B 850       4.728  15.520  -0.873  1.00  0.00           C  
ATOM   1221  O   GLU B 850       4.320  14.371  -0.754  1.00  0.00           O  
ATOM   1222  CB  GLU B 850       4.953  16.802  -2.972  1.00  0.00           C  
ATOM   1223  CG  GLU B 850       5.577  15.555  -3.559  1.00  0.00           C  
ATOM   1224  CD  GLU B 850       6.101  15.778  -4.955  1.00  0.00           C  
ATOM   1225  OE1 GLU B 850       5.271  16.145  -5.824  1.00  0.00           O  
ATOM   1226  OE2 GLU B 850       7.324  15.586  -5.180  1.00  0.00           O  
ATOM   1227  N   LEU B 851       5.778  16.012  -0.212  1.00  0.00           N  
ATOM   1228  CA  LEU B 851       6.581  15.232   0.730  1.00  0.00           C  
ATOM   1229  C   LEU B 851       5.728  14.464   1.727  1.00  0.00           C  
ATOM   1230  O   LEU B 851       5.998  13.294   1.994  1.00  0.00           O  
ATOM   1231  CB  LEU B 851       7.565  16.140   1.474  1.00  0.00           C  
ATOM   1232  CG  LEU B 851       8.148  15.607   2.782  1.00  0.00           C  
ATOM   1233  CD1 LEU B 851       8.934  14.338   2.527  1.00  0.00           C  
ATOM   1234  CD2 LEU B 851       9.030  16.655   3.407  1.00  0.00           C  
ATOM   1235  N   TYR B 852       4.693  15.096   2.266  1.00  0.00           N  
ATOM   1236  CA  TYR B 852       3.831  14.404   3.219  1.00  0.00           C  
ATOM   1237  C   TYR B 852       3.109  13.239   2.550  1.00  0.00           C  
ATOM   1238  O   TYR B 852       3.017  12.154   3.118  1.00  0.00           O  
ATOM   1239  CB  TYR B 852       2.807  15.367   3.806  1.00  0.00           C  
ATOM   1240  CG  TYR B 852       3.424  16.597   4.412  1.00  0.00           C  
ATOM   1241  CD1 TYR B 852       2.788  17.841   4.332  1.00  0.00           C  
ATOM   1242  CD2 TYR B 852       4.646  16.526   5.065  1.00  0.00           C  
ATOM   1243  CE1 TYR B 852       3.359  18.975   4.887  1.00  0.00           C  
ATOM   1244  CE2 TYR B 852       5.227  17.657   5.628  1.00  0.00           C  
ATOM   1245  CZ  TYR B 852       4.583  18.871   5.537  1.00  0.00           C  
ATOM   1246  OH  TYR B 852       5.170  19.971   6.111  1.00  0.00           O  
ATOM   1247  N   GLU B 853       2.618  13.463   1.334  1.00  0.00           N  
ATOM   1248  CA  GLU B 853       1.884  12.440   0.592  1.00  0.00           C  
ATOM   1249  C   GLU B 853       2.770  11.300   0.120  1.00  0.00           C  
ATOM   1250  O   GLU B 853       2.417  10.133   0.245  1.00  0.00           O  
ATOM   1251  CB  GLU B 853       1.196  13.074  -0.605  1.00  0.00           C  
ATOM   1252  CG  GLU B 853       0.112  12.226  -1.209  1.00  0.00           C  
ATOM   1253  CD  GLU B 853      -0.514  12.901  -2.413  1.00  0.00           C  
ATOM   1254  OE1 GLU B 853      -1.105  13.993  -2.246  1.00  0.00           O  
ATOM   1255  OE2 GLU B 853      -0.410  12.344  -3.531  1.00  0.00           O  
ATOM   1256  N   LYS B 854       3.919  11.647  -0.436  1.00  0.00           N  
ATOM   1257  CA  LYS B 854       4.872  10.658  -0.908  1.00  0.00           C  
ATOM   1258  C   LYS B 854       5.469   9.898   0.288  1.00  0.00           C  
ATOM   1259  O   LYS B 854       5.616   8.673   0.251  1.00  0.00           O  
ATOM   1260  CB  LYS B 854       5.985  11.361  -1.688  1.00  0.00           C  
ATOM   1261  CG  LYS B 854       7.373  10.717  -1.535  1.00  0.00           C  
ATOM   1262  CD  LYS B 854       8.516  11.724  -1.760  1.00  0.00           C  
ATOM   1263  CE  LYS B 854       9.886  11.056  -1.625  1.00  0.00           C  
ATOM   1264  NZ  LYS B 854      11.011  12.040  -1.665  1.00  0.00           N  
ATOM   1265  N   ASN B 855       5.811  10.631   1.344  1.00  0.00           N  
ATOM   1266  CA  ASN B 855       6.396  10.025   2.531  1.00  0.00           C  
ATOM   1267  C   ASN B 855       5.523  10.265   3.750  1.00  0.00           C  
ATOM   1268  O   ASN B 855       5.806  11.133   4.572  1.00  0.00           O  
ATOM   1269  CB  ASN B 855       7.784  10.605   2.756  1.00  0.00           C  
ATOM   1270  CG  ASN B 855       8.673  10.450   1.538  1.00  0.00           C  
ATOM   1271  OD1 ASN B 855       8.839   9.350   1.009  1.00  0.00           O  
ATOM   1272  ND2 ASN B 855       9.249  11.551   1.087  1.00  0.00           N  
ATOM   1273  N   PRO B 856       4.470   9.454   3.909  1.00  0.00           N  
ATOM   1274  CA  PRO B 856       3.530   9.569   5.024  1.00  0.00           C  
ATOM   1275  C   PRO B 856       4.158   9.278   6.377  1.00  0.00           C  
ATOM   1276  O   PRO B 856       3.552   9.526   7.415  1.00  0.00           O  
ATOM   1277  CB  PRO B 856       2.449   8.543   4.681  1.00  0.00           C  
ATOM   1278  CG  PRO B 856       2.865   7.960   3.335  1.00  0.00           C  
ATOM   1279  CD  PRO B 856       4.327   8.140   3.273  1.00  0.00           C  
ATOM   1280  N   GLU B 857       5.371   8.744   6.367  1.00  0.00           N  
ATOM   1281  CA  GLU B 857       6.032   8.418   7.613  1.00  0.00           C  
ATOM   1282  C   GLU B 857       6.999   9.486   8.069  1.00  0.00           C  
ATOM   1283  O   GLU B 857       7.731   9.297   9.025  1.00  0.00           O  
ATOM   1284  CB  GLU B 857       6.720   7.055   7.500  1.00  0.00           C  
ATOM   1285  CG  GLU B 857       5.754   5.891   7.826  1.00  0.00           C  
ATOM   1286  CD  GLU B 857       6.410   4.514   7.757  1.00  0.00           C  
ATOM   1287  OE1 GLU B 857       6.427   3.913   6.654  1.00  0.00           O  
ATOM   1288  OE2 GLU B 857       6.916   4.035   8.804  1.00  0.00           O  
ATOM   1289  N   PHE B 858       6.970  10.624   7.395  1.00  0.00           N  
ATOM   1290  CA  PHE B 858       7.840  11.735   7.739  1.00  0.00           C  
ATOM   1291  C   PHE B 858       7.409  12.325   9.082  1.00  0.00           C  
ATOM   1292  O   PHE B 858       8.249  12.586   9.939  1.00  0.00           O  
ATOM   1293  CB  PHE B 858       7.778  12.792   6.643  1.00  0.00           C  
ATOM   1294  CG  PHE B 858       8.731  13.917   6.842  1.00  0.00           C  
ATOM   1295  CD1 PHE B 858      10.093  13.721   6.679  1.00  0.00           C  
ATOM   1296  CD2 PHE B 858       8.271  15.178   7.184  1.00  0.00           C  
ATOM   1297  CE1 PHE B 858      10.996  14.775   6.848  1.00  0.00           C  
ATOM   1298  CE2 PHE B 858       9.157  16.236   7.356  1.00  0.00           C  
ATOM   1299  CZ  PHE B 858      10.531  16.033   7.186  1.00  0.00           C  
ATOM   1300  N   ILE B 859       6.109  12.568   9.254  1.00  0.00           N  
ATOM   1301  CA  ILE B 859       5.582  13.083  10.529  1.00  0.00           C  
ATOM   1302  C   ILE B 859       4.953  11.813  11.077  1.00  0.00           C  
ATOM   1303  O   ILE B 859       4.179  11.176  10.374  1.00  0.00           O  
ATOM   1304  CB  ILE B 859       4.497  14.181  10.332  1.00  0.00           C  
ATOM   1305  CG1 ILE B 859       5.063  15.371   9.569  1.00  0.00           C  
ATOM   1306  CG2 ILE B 859       4.042  14.711  11.681  1.00  0.00           C  
ATOM   1307  CD1 ILE B 859       5.269  15.126   8.156  1.00  0.00           C  
ATOM   1308  N   GLN B 860       5.244  11.421  12.310  1.00  0.00           N  
ATOM   1309  CA  GLN B 860       4.694  10.128  12.689  1.00  0.00           C  
ATOM   1310  C   GLN B 860       3.446   9.888  13.494  1.00  0.00           C  
ATOM   1311  O   GLN B 860       2.705   8.939  13.179  1.00  0.00           O  
ATOM   1312  CB  GLN B 860       5.777   9.200  13.227  1.00  0.00           C  
ATOM   1313  CG  GLN B 860       5.906   7.958  12.350  1.00  0.00           C  
ATOM   1314  CD  GLN B 860       4.589   7.558  11.665  1.00  0.00           C  
ATOM   1315  OE1 GLN B 860       4.106   8.246  10.764  1.00  0.00           O  
ATOM   1316  NE2 GLN B 860       4.008   6.444  12.096  1.00  0.00           N  
ATOM   1317  N   PRO B 861       3.193  10.647  14.560  1.00  0.00           N  
ATOM   1318  CA  PRO B 861       1.912  10.066  14.980  1.00  0.00           C  
ATOM   1319  C   PRO B 861       0.966  10.489  13.842  1.00  0.00           C  
ATOM   1320  O   PRO B 861       0.897  11.669  13.488  1.00  0.00           O  
ATOM   1321  CB  PRO B 861       1.650  10.735  16.317  1.00  0.00           C  
ATOM   1322  CG  PRO B 861       3.054  10.867  16.862  1.00  0.00           C  
ATOM   1323  CD  PRO B 861       3.862  11.362  15.651  1.00  0.00           C  
ATOM   1324  N   ASP B 862       0.311   9.516  13.212  1.00  0.00           N  
ATOM   1325  CA  ASP B 862      -0.582   9.815  12.097  1.00  0.00           C  
ATOM   1326  C   ASP B 862      -1.436  11.048  12.371  1.00  0.00           C  
ATOM   1327  O   ASP B 862      -1.627  11.882  11.481  1.00  0.00           O  
ATOM   1328  CB  ASP B 862      -1.462   8.604  11.781  1.00  0.00           C  
ATOM   1329  CG  ASP B 862      -0.865   7.716  10.685  1.00  0.00           C  
ATOM   1330  OD1 ASP B 862       0.365   7.789  10.447  1.00  0.00           O  
ATOM   1331  OD2 ASP B 862      -1.623   6.935  10.062  1.00  0.00           O  
ATOM   1332  N   TYR B 863      -1.928  11.180  13.603  1.00  0.00           N  
ATOM   1333  CA  TYR B 863      -2.739  12.331  13.939  1.00  0.00           C  
ATOM   1334  C   TYR B 863      -1.957  13.634  13.919  1.00  0.00           C  
ATOM   1335  O   TYR B 863      -2.516  14.682  13.589  1.00  0.00           O  
ATOM   1336  CB  TYR B 863      -3.449  12.139  15.292  1.00  0.00           C  
ATOM   1337  CG  TYR B 863      -2.639  11.571  16.443  1.00  0.00           C  
ATOM   1338  CD1 TYR B 863      -2.218  12.389  17.507  1.00  0.00           C  
ATOM   1339  CD2 TYR B 863      -2.375  10.198  16.522  1.00  0.00           C  
ATOM   1340  CE1 TYR B 863      -1.563  11.844  18.627  1.00  0.00           C  
ATOM   1341  CE2 TYR B 863      -1.720   9.641  17.633  1.00  0.00           C  
ATOM   1342  CZ  TYR B 863      -1.320  10.464  18.681  1.00  0.00           C  
ATOM   1343  OH  TYR B 863      -0.702   9.903  19.779  1.00  0.00           O  
ATOM   1344  N   ARG B 864      -0.666  13.578  14.248  1.00  0.00           N  
ATOM   1345  CA  ARG B 864       0.159  14.787  14.237  1.00  0.00           C  
ATOM   1346  C   ARG B 864       0.508  15.240  12.834  1.00  0.00           C  
ATOM   1347  O   ARG B 864       0.612  16.434  12.583  1.00  0.00           O  
ATOM   1348  CB  ARG B 864       1.468  14.596  15.002  1.00  0.00           C  
ATOM   1349  CG  ARG B 864       1.319  14.518  16.498  1.00  0.00           C  
ATOM   1350  CD  ARG B 864       0.559  15.700  17.053  1.00  0.00           C  
ATOM   1351  NE  ARG B 864       0.424  15.584  18.496  1.00  0.00           N  
ATOM   1352  CZ  ARG B 864      -0.397  16.319  19.232  1.00  0.00           C  
ATOM   1353  NH1 ARG B 864      -1.167  17.229  18.654  1.00  0.00           N  
ATOM   1354  NH2 ARG B 864      -0.438  16.154  20.549  1.00  0.00           N  
ATOM   1355  N   ARG B 865       0.703  14.304  11.914  1.00  0.00           N  
ATOM   1356  CA  ARG B 865       1.062  14.717  10.570  1.00  0.00           C  
ATOM   1357  C   ARG B 865      -0.125  15.376   9.904  1.00  0.00           C  
ATOM   1358  O   ARG B 865       0.036  16.132   8.945  1.00  0.00           O  
ATOM   1359  CB  ARG B 865       1.565  13.539   9.727  1.00  0.00           C  
ATOM   1360  CG  ARG B 865       0.516  12.758   8.985  1.00  0.00           C  
ATOM   1361  CD  ARG B 865       1.086  12.179   7.680  1.00  0.00           C  
ATOM   1362  NE  ARG B 865       0.240  11.093   7.198  1.00  0.00           N  
ATOM   1363  CZ  ARG B 865       0.231   9.864   7.717  1.00  0.00           C  
ATOM   1364  NH1 ARG B 865       1.037   9.555   8.726  1.00  0.00           N  
ATOM   1365  NH2 ARG B 865      -0.618   8.951   7.257  1.00  0.00           N  
ATOM   1366  N   ASN B 866      -1.319  15.110  10.422  1.00  0.00           N  
ATOM   1367  CA  ASN B 866      -2.505  15.710   9.844  1.00  0.00           C  
ATOM   1368  C   ASN B 866      -2.549  17.208  10.151  1.00  0.00           C  
ATOM   1369  O   ASN B 866      -2.692  18.033   9.251  1.00  0.00           O  
ATOM   1370  CB  ASN B 866      -3.749  14.992  10.351  1.00  0.00           C  
ATOM   1371  CG  ASN B 866      -3.773  13.515   9.952  1.00  0.00           C  
ATOM   1372  OD1 ASN B 866      -3.560  13.160   8.783  1.00  0.00           O  
ATOM   1373  ND2 ASN B 866      -4.040  12.649  10.925  1.00  0.00           N  
ATOM   1374  N   GLU B 867      -2.395  17.570  11.414  1.00  0.00           N  
ATOM   1375  CA  GLU B 867      -2.403  18.977  11.790  1.00  0.00           C  
ATOM   1376  C   GLU B 867      -1.430  19.763  10.925  1.00  0.00           C  
ATOM   1377  O   GLU B 867      -1.691  20.907  10.572  1.00  0.00           O  
ATOM   1378  CB  GLU B 867      -2.000  19.133  13.252  1.00  0.00           C  
ATOM   1379  CG  GLU B 867      -2.854  18.350  14.186  1.00  0.00           C  
ATOM   1380  CD  GLU B 867      -2.054  17.758  15.302  1.00  0.00           C  
ATOM   1381  OE1 GLU B 867      -1.436  18.528  16.071  1.00  0.00           O  
ATOM   1382  OE2 GLU B 867      -2.037  16.513  15.405  1.00  0.00           O  
ATOM   1383  N   ILE B 868      -0.300  19.152  10.593  1.00  0.00           N  
ATOM   1384  CA  ILE B 868       0.686  19.828   9.769  1.00  0.00           C  
ATOM   1385  C   ILE B 868       0.279  19.900   8.292  1.00  0.00           C  
ATOM   1386  O   ILE B 868       0.464  20.945   7.670  1.00  0.00           O  
ATOM   1387  CB  ILE B 868       2.059  19.152   9.885  1.00  0.00           C  
ATOM   1388  CG1 ILE B 868       2.458  19.026  11.354  1.00  0.00           C  
ATOM   1389  CG2 ILE B 868       3.095  19.972   9.156  1.00  0.00           C  
ATOM   1390  CD1 ILE B 868       2.657  20.343  12.056  1.00  0.00           C  
ATOM   1391  N   ILE B 869      -0.254  18.807   7.728  1.00  0.00           N  
ATOM   1392  CA  ILE B 869      -0.682  18.828   6.324  1.00  0.00           C  
ATOM   1393  C   ILE B 869      -1.761  19.905   6.269  1.00  0.00           C  
ATOM   1394  O   ILE B 869      -1.739  20.798   5.427  1.00  0.00           O  
ATOM   1395  CB  ILE B 869      -1.330  17.472   5.818  1.00  0.00           C  
ATOM   1396  CG1 ILE B 869      -2.623  17.181   6.583  1.00  0.00           C  
ATOM   1397  CG2 ILE B 869      -0.375  16.300   5.988  1.00  0.00           C  
ATOM   1398  CD1 ILE B 869      -3.495  16.088   5.972  1.00  0.00           C  
ATOM   1399  N   SER B 870      -2.695  19.817   7.204  1.00  0.00           N  
ATOM   1400  CA  SER B 870      -3.784  20.766   7.292  1.00  0.00           C  
ATOM   1401  C   SER B 870      -3.167  22.151   7.399  1.00  0.00           C  
ATOM   1402  O   SER B 870      -3.470  23.043   6.616  1.00  0.00           O  
ATOM   1403  CB  SER B 870      -4.620  20.453   8.525  1.00  0.00           C  
ATOM   1404  OG  SER B 870      -5.911  21.002   8.417  1.00  0.00           O  
ATOM   1405  N   PHE B 872      -2.277  22.317   8.364  1.00  0.00           N  
ATOM   1406  CA  PHE B 872      -1.595  23.584   8.560  1.00  0.00           C  
ATOM   1407  C   PHE B 872      -1.041  24.118   7.240  1.00  0.00           C  
ATOM   1408  O   PHE B 872      -1.364  25.223   6.827  1.00  0.00           O  
ATOM   1409  CB  PHE B 872      -0.462  23.395   9.560  1.00  0.00           C  
ATOM   1410  CG  PHE B 872       0.385  24.610   9.754  1.00  0.00           C  
ATOM   1411  CD1 PHE B 872      -0.148  25.768  10.309  1.00  0.00           C  
ATOM   1412  CD2 PHE B 872       1.726  24.601   9.384  1.00  0.00           C  
ATOM   1413  CE1 PHE B 872       0.644  26.900  10.495  1.00  0.00           C  
ATOM   1414  CE2 PHE B 872       2.529  25.731   9.567  1.00  0.00           C  
ATOM   1415  CZ  PHE B 872       1.984  26.883  10.123  1.00  0.00           C  
ATOM   1416  N   VAL B 873      -0.217  23.325   6.567  1.00  0.00           N  
ATOM   1417  CA  VAL B 873       0.382  23.751   5.301  1.00  0.00           C  
ATOM   1418  C   VAL B 873      -0.642  24.068   4.213  1.00  0.00           C  
ATOM   1419  O   VAL B 873      -0.543  25.090   3.534  1.00  0.00           O  
ATOM   1420  CB  VAL B 873       1.376  22.681   4.779  1.00  0.00           C  
ATOM   1421  CG1 VAL B 873       1.690  22.913   3.307  1.00  0.00           C  
ATOM   1422  CG2 VAL B 873       2.663  22.739   5.596  1.00  0.00           C  
ATOM   1423  N   LYS B 874      -1.621  23.186   4.053  1.00  0.00           N  
ATOM   1424  CA  LYS B 874      -2.668  23.354   3.048  1.00  0.00           C  
ATOM   1425  C   LYS B 874      -3.517  24.605   3.251  1.00  0.00           C  
ATOM   1426  O   LYS B 874      -4.705  24.613   2.908  1.00  0.00           O  
ATOM   1427  CB  LYS B 874      -3.584  22.125   3.046  1.00  0.00           C  
ATOM   1428  CG  LYS B 874      -3.127  21.031   2.111  1.00  0.00           C  
ATOM   1429  CD  LYS B 874      -3.822  19.701   2.374  1.00  0.00           C  
ATOM   1430  CE  LYS B 874      -5.275  19.694   1.943  1.00  0.00           C  
ATOM   1431  NZ  LYS B 874      -5.828  18.304   2.025  1.00  0.00           N  
ATOM   1432  N   GLN B1082      -2.926  25.671   3.780  1.00  0.00           N  
ATOM   1433  CA  GLN B1082      -3.718  26.858   4.016  1.00  0.00           C  
ATOM   1434  C   GLN B1082      -2.956  28.152   4.210  1.00  0.00           C  
ATOM   1435  O   GLN B1082      -3.566  29.189   4.475  1.00  0.00           O  
ATOM   1436  CB  GLN B1082      -4.617  26.616   5.223  1.00  0.00           C  
ATOM   1437  CG  GLN B1082      -3.858  26.291   6.473  1.00  0.00           C  
ATOM   1438  CD  GLN B1082      -3.909  27.416   7.478  1.00  0.00           C  
ATOM   1439  OE1 GLN B1082      -3.763  28.589   7.126  1.00  0.00           O  
ATOM   1440  NE2 GLN B1082      -4.108  27.065   8.747  1.00  0.00           N  
ATOM   1441  N   GLY B1083      -1.639  28.125   4.068  1.00  0.00           N  
ATOM   1442  CA  GLY B1083      -0.925  29.364   4.266  1.00  0.00           C  
ATOM   1443  C   GLY B1083       0.521  29.402   3.864  1.00  0.00           C  
ATOM   1444  O   GLY B1083       0.869  29.286   2.695  1.00  0.00           O  
ATOM   1445  N   LEU B1084       1.370  29.580   4.860  1.00  0.00           N  
ATOM   1446  CA  LEU B1084       2.798  29.673   4.648  1.00  0.00           C  
ATOM   1447  C   LEU B1084       3.172  31.050   4.117  1.00  0.00           C  
ATOM   1448  O   LEU B1084       3.088  31.332   2.920  1.00  0.00           O  
ATOM   1449  CB  LEU B1084       3.277  28.580   3.691  1.00  0.00           C  
ATOM   1450  CG  LEU B1084       3.451  27.164   4.262  1.00  0.00           C  
ATOM   1451  CD1 LEU B1084       4.916  26.816   4.242  1.00  0.00           C  
ATOM   1452  CD2 LEU B1084       2.883  27.060   5.676  1.00  0.00           C  
ATOM   1453  N   LYS B1085       3.560  31.904   5.053  1.00  0.00           N  
ATOM   1454  CA  LYS B1085       4.007  33.253   4.780  1.00  0.00           C  
ATOM   1455  C   LYS B1085       5.523  33.102   4.825  1.00  0.00           C  
ATOM   1456  O   LYS B1085       6.017  32.136   5.401  1.00  0.00           O  
ATOM   1457  CB  LYS B1085       3.514  34.181   5.894  1.00  0.00           C  
ATOM   1458  CG  LYS B1085       4.359  35.433   6.183  1.00  0.00           C  
ATOM   1459  CD  LYS B1085       4.013  36.637   5.287  1.00  0.00           C  
ATOM   1460  CE  LYS B1085       4.465  37.959   5.934  1.00  0.00           C  
ATOM   1461  NZ  LYS B1085       5.915  37.970   6.308  1.00  0.00           N  
ATOM   1462  N   ASP B1087       6.263  34.015   4.205  1.00  0.00           N  
ATOM   1463  CA  ASP B1087       7.713  33.904   4.233  1.00  0.00           C  
ATOM   1464  C   ASP B1087       8.110  34.033   5.682  1.00  0.00           C  
ATOM   1465  O   ASP B1087       7.453  34.730   6.440  1.00  0.00           O  
ATOM   1466  CB  ASP B1087       8.346  34.980   3.364  1.00  0.00           C  
ATOM   1467  CG  ASP B1087       8.396  34.581   1.900  1.00  0.00           C  
ATOM   1468  OD1 ASP B1087       7.611  33.697   1.483  1.00  0.00           O  
ATOM   1469  OD2 ASP B1087       9.221  35.158   1.162  1.00  0.00           O  
ATOM   1470  N   LEU B1088       9.174  33.339   6.065  1.00  0.00           N  
ATOM   1471  CA  LEU B1088       9.625  33.304   7.446  1.00  0.00           C  
ATOM   1472  C   LEU B1088      10.798  34.195   7.761  1.00  0.00           C  
ATOM   1473  O   LEU B1088      11.768  34.248   7.012  1.00  0.00           O  
ATOM   1474  CB  LEU B1088       9.976  31.857   7.807  1.00  0.00           C  
ATOM   1475  CG  LEU B1088      10.591  31.475   9.154  1.00  0.00           C  
ATOM   1476  CD1 LEU B1088       9.709  31.936  10.279  1.00  0.00           C  
ATOM   1477  CD2 LEU B1088      10.737  29.970   9.215  1.00  0.00           C  
ATOM   1478  N   SER B1089      10.710  34.891   8.886  1.00  0.00           N  
ATOM   1479  CA  SER B1089      11.788  35.764   9.320  1.00  0.00           C  
ATOM   1480  C   SER B1089      12.800  34.903  10.054  1.00  0.00           C  
ATOM   1481  O   SER B1089      12.499  34.333  11.096  1.00  0.00           O  
ATOM   1482  CB  SER B1089      11.264  36.852  10.254  1.00  0.00           C  
ATOM   1483  OG  SER B1089      12.346  37.619  10.754  1.00  0.00           O  
ATOM   1484  N   VAL B1090      14.005  34.820   9.506  1.00  0.00           N  
ATOM   1485  CA  VAL B1090      15.074  34.009  10.082  1.00  0.00           C  
ATOM   1486  C   VAL B1090      16.249  34.864  10.553  1.00  0.00           C  
ATOM   1487  O   VAL B1090      17.374  34.382  10.658  1.00  0.00           O  
ATOM   1488  CB  VAL B1090      15.585  32.992   9.034  1.00  0.00           C  
ATOM   1489  CG1 VAL B1090      14.432  32.144   8.541  1.00  0.00           C  
ATOM   1490  CG2 VAL B1090      16.222  33.723   7.862  1.00  0.00           C  
ATOM   1491  N   THR B1091      15.977  36.134  10.830  1.00  0.00           N  
ATOM   1492  CA  THR B1091      17.000  37.072  11.278  1.00  0.00           C  
ATOM   1493  C   THR B1091      16.457  37.979  12.391  1.00  0.00           C  
ATOM   1494  O   THR B1091      15.239  38.052  12.605  1.00  0.00           O  
ATOM   1495  CB  THR B1091      17.495  37.924  10.070  1.00  0.00           C  
ATOM   1496  OG1 THR B1091      18.819  37.508   9.708  1.00  0.00           O  
ATOM   1497  CG2 THR B1091      17.488  39.425  10.390  1.00  0.00           C  
ATOM   1498  N   ARG B1093      17.363  38.651  13.101  1.00  0.00           N  
ATOM   1499  CA  ARG B1093      16.997  39.578  14.175  1.00  0.00           C  
ATOM   1500  C   ARG B1093      18.096  40.646  14.313  1.00  0.00           C  
ATOM   1501  O   ARG B1093      19.290  40.330  14.280  1.00  0.00           O  
ATOM   1502  CB  ARG B1093      16.820  38.816  15.494  1.00  0.00           C  
ATOM   1503  CG  ARG B1093      15.389  38.787  16.050  1.00  0.00           C  
ATOM   1504  CD  ARG B1093      15.011  40.130  16.705  1.00  0.00           C  
ATOM   1505  NE  ARG B1093      13.960  39.989  17.720  1.00  0.00           N  
ATOM   1506  CZ  ARG B1093      13.496  40.973  18.493  1.00  0.00           C  
ATOM   1507  NH1 ARG B1093      13.974  42.201  18.387  1.00  0.00           N  
ATOM   1508  NH2 ARG B1093      12.553  40.720  19.394  1.00  0.00           N  
ATOM   1509  N   PRO B1094      17.706  41.928  14.465  1.00  0.00           N  
ATOM   1510  CA  PRO B1094      18.652  43.045  14.601  1.00  0.00           C  
ATOM   1511  C   PRO B1094      19.620  42.873  15.760  1.00  0.00           C  
ATOM   1512  O   PRO B1094      19.198  42.660  16.893  1.00  0.00           O  
ATOM   1513  CB  PRO B1094      17.737  44.245  14.812  1.00  0.00           C  
ATOM   1514  CG  PRO B1094      16.487  43.855  14.106  1.00  0.00           C  
ATOM   1515  CD  PRO B1094      16.319  42.421  14.514  1.00  0.00           C  
ATOM   1516  N   ARG B1097      20.915  42.974  15.484  1.00  0.00           N  
ATOM   1517  CA  ARG B1097      21.913  42.836  16.537  1.00  0.00           C  
ATOM   1518  C   ARG B1097      21.554  43.752  17.708  1.00  0.00           C  
ATOM   1519  O   ARG B1097      21.942  43.508  18.859  1.00  0.00           O  
ATOM   1520  CB  ARG B1097      23.302  43.193  16.007  1.00  0.00           C  
ATOM   1521  CG  ARG B1097      24.404  43.106  17.052  1.00  0.00           C  
ATOM   1522  CD  ARG B1097      25.739  43.566  16.493  1.00  0.00           C  
ATOM   1523  NE  ARG B1097      26.814  43.445  17.479  1.00  0.00           N  
ATOM   1524  CZ  ARG B1097      28.104  43.656  17.217  1.00  0.00           C  
ATOM   1525  NH1 ARG B1097      28.490  44.001  15.992  1.00  0.00           N  
ATOM   1526  NH2 ARG B1097      29.012  43.516  18.178  1.00  0.00           N  
ATOM   1527  N   SER B1098      20.806  44.807  17.398  1.00  0.00           N  
ATOM   1528  CA  SER B1098      20.370  45.769  18.399  1.00  0.00           C  
ATOM   1529  C   SER B1098      19.686  45.009  19.525  1.00  0.00           C  
ATOM   1530  O   SER B1098      20.086  45.078  20.686  1.00  0.00           O  
ATOM   1531  CB  SER B1098      19.356  46.754  17.800  1.00  0.00           C  
ATOM   1532  OG  SER B1098      19.824  47.366  16.610  1.00  0.00           O  
ATOM   1533  N   ARG B1099      18.653  44.268  19.153  1.00  0.00           N  
ATOM   1534  CA  ARG B1099      17.849  43.512  20.096  1.00  0.00           C  
ATOM   1535  C   ARG B1099      18.407  42.163  20.533  1.00  0.00           C  
ATOM   1536  O   ARG B1099      18.149  41.730  21.649  1.00  0.00           O  
ATOM   1537  CB  ARG B1099      16.452  43.360  19.497  1.00  0.00           C  
ATOM   1538  CG  ARG B1099      16.483  43.534  17.979  1.00  0.00           C  
ATOM   1539  CD  ARG B1099      15.267  44.273  17.406  1.00  0.00           C  
ATOM   1540  NE  ARG B1099      15.074  45.611  17.964  1.00  0.00           N  
ATOM   1541  CZ  ARG B1099      14.206  46.496  17.479  1.00  0.00           C  
ATOM   1542  NH1 ARG B1099      13.462  46.179  16.427  1.00  0.00           N  
ATOM   1543  NH2 ARG B1099      14.068  47.690  18.050  1.00  0.00           N  
ATOM   1544  N   VAL B1100      19.169  41.495  19.676  1.00  0.00           N  
ATOM   1545  CA  VAL B1100      19.728  40.196  20.048  1.00  0.00           C  
ATOM   1546  C   VAL B1100      21.227  40.094  19.762  1.00  0.00           C  
ATOM   1547  O   VAL B1100      21.641  39.655  18.695  1.00  0.00           O  
ATOM   1548  CB  VAL B1100      19.002  39.045  19.323  1.00  0.00           C  
ATOM   1549  CG1 VAL B1100      19.563  37.715  19.780  1.00  0.00           C  
ATOM   1550  CG2 VAL B1100      17.512  39.112  19.605  1.00  0.00           C  
ATOM   1551  N   LYS B1101      22.036  40.498  20.733  1.00  0.00           N  
ATOM   1552  CA  LYS B1101      23.479  40.472  20.589  1.00  0.00           C  
ATOM   1553  C   LYS B1101      24.024  39.071  20.776  1.00  0.00           C  
ATOM   1554  O   LYS B1101      25.135  38.764  20.345  1.00  0.00           O  
ATOM   1555  CB  LYS B1101      24.122  41.406  21.618  1.00  0.00           C  
ATOM   1556  CG  LYS B1101      25.655  41.375  21.642  1.00  0.00           C  
ATOM   1557  CD  LYS B1101      26.260  41.782  20.292  1.00  0.00           C  
ATOM   1558  CE  LYS B1101      27.794  41.778  20.308  1.00  0.00           C  
ATOM   1559  NZ  LYS B1101      28.374  40.427  20.559  1.00  0.00           N  
ATOM   1560  N   TRP B1102      23.243  38.216  21.422  1.00  0.00           N  
ATOM   1561  CA  TRP B1102      23.687  36.853  21.678  1.00  0.00           C  
ATOM   1562  C   TRP B1102      23.195  35.909  20.587  1.00  0.00           C  
ATOM   1563  O   TRP B1102      22.006  35.566  20.527  1.00  0.00           O  
ATOM   1564  CB  TRP B1102      23.196  36.398  23.058  1.00  0.00           C  
ATOM   1565  CG  TRP B1102      23.750  35.087  23.480  1.00  0.00           C  
ATOM   1566  CD1 TRP B1102      23.052  33.945  23.750  1.00  0.00           C  
ATOM   1567  CD2 TRP B1102      25.124  34.766  23.642  1.00  0.00           C  
ATOM   1568  NE1 TRP B1102      23.913  32.926  24.067  1.00  0.00           N  
ATOM   1569  CE2 TRP B1102      25.194  33.402  24.009  1.00  0.00           C  
ATOM   1570  CE3 TRP B1102      26.310  35.495  23.511  1.00  0.00           C  
ATOM   1571  CZ2 TRP B1102      26.407  32.751  24.247  1.00  0.00           C  
ATOM   1572  CZ3 TRP B1102      27.516  34.848  23.747  1.00  0.00           C  
ATOM   1573  CH2 TRP B1102      27.555  33.488  24.111  1.00  0.00           C  
ATOM   1574  N   GLY B1103      24.123  35.503  19.723  1.00  0.00           N  
ATOM   1575  CA  GLY B1103      23.785  34.612  18.628  1.00  0.00           C  
ATOM   1576  C   GLY B1103      24.776  34.696  17.484  1.00  0.00           C  
ATOM   1577  O   GLY B1103      25.745  35.462  17.550  1.00  0.00           O  
ATOM   1578  N   ILE B1104      24.533  33.902  16.439  1.00  0.00           N  
ATOM   1579  CA  ILE B1104      25.400  33.868  15.264  1.00  0.00           C  
ATOM   1580  C   ILE B1104      25.174  35.091  14.384  1.00  0.00           C  
ATOM   1581  O   ILE B1104      24.038  35.419  14.027  1.00  0.00           O  
ATOM   1582  CB  ILE B1104      25.129  32.659  14.357  1.00  0.00           C  
ATOM   1583  CG1 ILE B1104      24.814  31.403  15.174  1.00  0.00           C  
ATOM   1584  CG2 ILE B1104      26.335  32.441  13.468  1.00  0.00           C  
ATOM   1585  CD1 ILE B1104      26.001  30.712  15.734  1.00  0.00           C  
ATOM   1586  N   PRO B1105      26.259  35.776  14.009  1.00  0.00           N  
ATOM   1587  CA  PRO B1105      26.155  36.966  13.160  1.00  0.00           C  
ATOM   1588  C   PRO B1105      25.971  36.560  11.702  1.00  0.00           C  
ATOM   1589  O   PRO B1105      26.474  35.516  11.290  1.00  0.00           O  
ATOM   1590  CB  PRO B1105      27.499  37.665  13.371  1.00  0.00           C  
ATOM   1591  CG  PRO B1105      28.084  37.014  14.631  1.00  0.00           C  
ATOM   1592  CD  PRO B1105      27.627  35.608  14.524  1.00  0.00           C  
ATOM   1593  N   VAL B1106      25.246  37.364  10.928  1.00  0.00           N  
ATOM   1594  CA  VAL B1106      25.079  37.068   9.505  1.00  0.00           C  
ATOM   1595  C   VAL B1106      26.441  37.359   8.870  1.00  0.00           C  
ATOM   1596  O   VAL B1106      26.962  38.465   8.974  1.00  0.00           O  
ATOM   1597  CB  VAL B1106      24.008  37.953   8.848  1.00  0.00           C  
ATOM   1598  CG1 VAL B1106      23.968  37.685   7.350  1.00  0.00           C  
ATOM   1599  CG2 VAL B1106      22.648  37.674   9.479  1.00  0.00           C  
ATOM   1600  N   PRO B1107      27.026  36.363   8.194  1.00  0.00           N  
ATOM   1601  CA  PRO B1107      28.335  36.445   7.536  1.00  0.00           C  
ATOM   1602  C   PRO B1107      28.655  37.683   6.702  1.00  0.00           C  
ATOM   1603  O   PRO B1107      29.824  38.030   6.535  1.00  0.00           O  
ATOM   1604  CB  PRO B1107      28.375  35.172   6.689  1.00  0.00           C  
ATOM   1605  CG  PRO B1107      27.507  34.238   7.441  1.00  0.00           C  
ATOM   1606  CD  PRO B1107      26.345  35.118   7.810  1.00  0.00           C  
ATOM   1607  N   PHE B1179      27.630  38.354   6.192  1.00  0.00           N  
ATOM   1608  CA  PHE B1179      27.848  39.509   5.335  1.00  0.00           C  
ATOM   1609  C   PHE B1179      26.988  40.694   5.726  1.00  0.00           C  
ATOM   1610  O   PHE B1179      26.617  41.508   4.867  1.00  0.00           O  
ATOM   1611  CB  PHE B1179      27.525  39.117   3.897  1.00  0.00           C  
ATOM   1612  CG  PHE B1179      26.128  38.610   3.724  1.00  0.00           C  
ATOM   1613  CD1 PHE B1179      25.050  39.486   3.743  1.00  0.00           C  
ATOM   1614  CD2 PHE B1179      25.884  37.248   3.627  1.00  0.00           C  
ATOM   1615  CE1 PHE B1179      23.746  39.011   3.673  1.00  0.00           C  
ATOM   1616  CE2 PHE B1179      24.584  36.760   3.556  1.00  0.00           C  
ATOM   1617  CZ  PHE B1179      23.512  37.645   3.582  1.00  0.00           C  
ATOM   1618  N   ASP B1192      26.661  40.791   7.009  1.00  0.00           N  
ATOM   1619  CA  ASP B1192      25.823  41.879   7.483  1.00  0.00           C  
ATOM   1620  C   ASP B1192      25.726  41.810   8.996  1.00  0.00           C  
ATOM   1621  O   ASP B1192      24.732  41.344   9.545  1.00  0.00           O  
ATOM   1622  CB  ASP B1192      24.432  41.759   6.873  1.00  0.00           C  
ATOM   1623  CG  ASP B1192      23.573  42.940   7.190  1.00  0.00           C  
ATOM   1624  OD1 ASP B1192      23.619  43.391   8.349  1.00  0.00           O  
ATOM   1625  OD2 ASP B1192      22.850  43.419   6.293  1.00  0.00           O  
ATOM   1626  N   PRO B1193      26.767  42.282   9.692  1.00  0.00           N  
ATOM   1627  CA  PRO B1193      26.867  42.299  11.156  1.00  0.00           C  
ATOM   1628  C   PRO B1193      25.681  42.913  11.901  1.00  0.00           C  
ATOM   1629  O   PRO B1193      25.448  42.596  13.069  1.00  0.00           O  
ATOM   1630  CB  PRO B1193      28.160  43.071  11.398  1.00  0.00           C  
ATOM   1631  CG  PRO B1193      28.991  42.709  10.198  1.00  0.00           C  
ATOM   1632  CD  PRO B1193      27.988  42.836   9.080  1.00  0.00           C  
ATOM   1633  N   GLU B1194      24.939  43.789  11.229  1.00  0.00           N  
ATOM   1634  CA  GLU B1194      23.786  44.451  11.836  1.00  0.00           C  
ATOM   1635  C   GLU B1194      22.626  43.493  12.108  1.00  0.00           C  
ATOM   1636  O   GLU B1194      21.507  43.921  12.394  1.00  0.00           O  
ATOM   1637  CB  GLU B1194      23.295  45.592  10.937  1.00  0.00           C  
ATOM   1638  CG  GLU B1194      24.275  46.752  10.780  1.00  0.00           C  
ATOM   1639  CD  GLU B1194      23.642  47.973  10.117  1.00  0.00           C  
ATOM   1640  OE1 GLU B1194      23.030  47.833   9.034  1.00  0.00           O  
ATOM   1641  OE2 GLU B1194      23.761  49.082  10.679  1.00  0.00           O  
ATOM   1642  N   HIS B1195      22.897  42.197  12.018  1.00  0.00           N  
ATOM   1643  CA  HIS B1195      21.873  41.188  12.250  1.00  0.00           C  
ATOM   1644  C   HIS B1195      22.465  39.892  12.770  1.00  0.00           C  
ATOM   1645  O   HIS B1195      23.609  39.545  12.465  1.00  0.00           O  
ATOM   1646  CB  HIS B1195      21.112  40.902  10.951  1.00  0.00           C  
ATOM   1647  CG  HIS B1195      20.306  42.061  10.462  1.00  0.00           C  
ATOM   1648  ND1 HIS B1195      19.089  42.405  11.012  1.00  0.00           N  
ATOM   1649  CD2 HIS B1195      20.576  43.001   9.526  1.00  0.00           C  
ATOM   1650  CE1 HIS B1195      18.648  43.509  10.437  1.00  0.00           C  
ATOM   1651  NE2 HIS B1195      19.532  43.891   9.532  1.00  0.00           N  
ATOM   1652  N   THR B1196      21.681  39.185  13.572  1.00  0.00           N  
ATOM   1653  CA  THR B1196      22.109  37.899  14.101  1.00  0.00           C  
ATOM   1654  C   THR B1196      21.073  36.903  13.621  1.00  0.00           C  
ATOM   1655  O   THR B1196      19.885  37.235  13.500  1.00  0.00           O  
ATOM   1656  CB  THR B1196      22.149  37.889  15.637  1.00  0.00           C  
ATOM   1657  OG1 THR B1196      20.837  37.633  16.151  1.00  0.00           O  
ATOM   1658  CG2 THR B1196      22.642  39.230  16.147  1.00  0.00           C  
ATOM   1659  N   ILE B1198      21.522  35.689  13.329  1.00  0.00           N  
ATOM   1660  CA  ILE B1198      20.605  34.666  12.849  1.00  0.00           C  
ATOM   1661  C   ILE B1198      19.674  34.153  13.941  1.00  0.00           C  
ATOM   1662  O   ILE B1198      20.099  33.892  15.073  1.00  0.00           O  
ATOM   1663  CB  ILE B1198      21.356  33.475  12.246  1.00  0.00           C  
ATOM   1664  CG1 ILE B1198      22.274  33.967  11.125  1.00  0.00           C  
ATOM   1665  CG2 ILE B1198      20.352  32.453  11.717  1.00  0.00           C  
ATOM   1666  CD1 ILE B1198      23.202  32.905  10.578  1.00  0.00           C  
ATOM   1667  N   TYR B1199      18.400  34.041  13.574  1.00  0.00           N  
ATOM   1668  CA  TYR B1199      17.334  33.553  14.432  1.00  0.00           C  
ATOM   1669  C   TYR B1199      17.780  32.231  15.070  1.00  0.00           C  
ATOM   1670  O   TYR B1199      18.340  31.371  14.388  1.00  0.00           O  
ATOM   1671  CB  TYR B1199      16.090  33.369  13.560  1.00  0.00           C  
ATOM   1672  CG  TYR B1199      14.878  32.794  14.246  1.00  0.00           C  
ATOM   1673  CD1 TYR B1199      14.552  33.158  15.550  1.00  0.00           C  
ATOM   1674  CD2 TYR B1199      14.023  31.919  13.567  1.00  0.00           C  
ATOM   1675  CE1 TYR B1199      13.402  32.666  16.166  1.00  0.00           C  
ATOM   1676  CE2 TYR B1199      12.865  31.420  14.172  1.00  0.00           C  
ATOM   1677  CZ  TYR B1199      12.560  31.798  15.473  1.00  0.00           C  
ATOM   1678  OH  TYR B1199      11.416  31.324  16.088  1.00  0.00           O  
ATOM   1679  N   VAL B1200      17.554  32.069  16.372  1.00  0.00           N  
ATOM   1680  CA  VAL B1200      17.986  30.839  17.033  1.00  0.00           C  
ATOM   1681  C   VAL B1200      17.527  29.572  16.333  1.00  0.00           C  
ATOM   1682  O   VAL B1200      18.320  28.656  16.156  1.00  0.00           O  
ATOM   1683  CB  VAL B1200      17.533  30.733  18.537  1.00  0.00           C  
ATOM   1684  CG1 VAL B1200      18.496  31.465  19.418  1.00  0.00           C  
ATOM   1685  CG2 VAL B1200      16.142  31.274  18.729  1.00  0.00           C  
ATOM   1686  N   TRP B1201      16.262  29.520  15.923  1.00  0.00           N  
ATOM   1687  CA  TRP B1201      15.744  28.321  15.281  1.00  0.00           C  
ATOM   1688  C   TRP B1201      16.366  27.915  13.947  1.00  0.00           C  
ATOM   1689  O   TRP B1201      16.378  26.729  13.607  1.00  0.00           O  
ATOM   1690  CB  TRP B1201      14.220  28.388  15.173  1.00  0.00           C  
ATOM   1691  CG  TRP B1201      13.558  27.852  16.415  1.00  0.00           C  
ATOM   1692  CD1 TRP B1201      12.982  28.574  17.428  1.00  0.00           C  
ATOM   1693  CD2 TRP B1201      13.401  26.470  16.774  1.00  0.00           C  
ATOM   1694  NE1 TRP B1201      12.470  27.725  18.386  1.00  0.00           N  
ATOM   1695  CE2 TRP B1201      12.715  26.432  18.007  1.00  0.00           C  
ATOM   1696  CE3 TRP B1201      13.771  25.263  16.171  1.00  0.00           C  
ATOM   1697  CZ2 TRP B1201      12.394  25.236  18.642  1.00  0.00           C  
ATOM   1698  CZ3 TRP B1201      13.455  24.084  16.802  1.00  0.00           C  
ATOM   1699  CH2 TRP B1201      12.771  24.079  18.026  1.00  0.00           C  
ATOM   1700  N   PHE B1202      16.875  28.866  13.180  1.00  0.00           N  
ATOM   1701  CA  PHE B1202      17.528  28.501  11.931  1.00  0.00           C  
ATOM   1702  C   PHE B1202      18.807  27.845  12.433  1.00  0.00           C  
ATOM   1703  O   PHE B1202      19.147  26.711  12.070  1.00  0.00           O  
ATOM   1704  CB  PHE B1202      17.893  29.742  11.132  1.00  0.00           C  
ATOM   1705  CG  PHE B1202      18.524  29.446   9.807  1.00  0.00           C  
ATOM   1706  CD1 PHE B1202      17.728  29.208   8.679  1.00  0.00           C  
ATOM   1707  CD2 PHE B1202      19.913  29.434   9.671  1.00  0.00           C  
ATOM   1708  CE1 PHE B1202      18.297  28.968   7.442  1.00  0.00           C  
ATOM   1709  CE2 PHE B1202      20.504  29.189   8.423  1.00  0.00           C  
ATOM   1710  CZ  PHE B1202      19.692  28.959   7.308  1.00  0.00           C  
ATOM   1711  N   ASP B1203      19.484  28.586  13.304  1.00  0.00           N  
ATOM   1712  CA  ASP B1203      20.729  28.182  13.939  1.00  0.00           C  
ATOM   1713  C   ASP B1203      20.625  26.803  14.592  1.00  0.00           C  
ATOM   1714  O   ASP B1203      21.357  25.878  14.238  1.00  0.00           O  
ATOM   1715  CB  ASP B1203      21.098  29.277  14.952  1.00  0.00           C  
ATOM   1716  CG  ASP B1203      22.056  28.821  16.037  1.00  0.00           C  
ATOM   1717  OD1 ASP B1203      22.839  27.870  15.848  1.00  0.00           O  
ATOM   1718  OD2 ASP B1203      22.031  29.460  17.106  1.00  0.00           O  
ATOM   1719  N   ALA B1204      19.694  26.663  15.524  1.00  0.00           N  
ATOM   1720  CA  ALA B1204      19.507  25.413  16.236  1.00  0.00           C  
ATOM   1721  C   ALA B1204      19.261  24.208  15.330  1.00  0.00           C  
ATOM   1722  O   ALA B1204      19.927  23.174  15.467  1.00  0.00           O  
ATOM   1723  CB  ALA B1204      18.358  25.556  17.237  1.00  0.00           C  
ATOM   1724  N   LEU B1205      18.319  24.334  14.405  1.00  0.00           N  
ATOM   1725  CA  LEU B1205      17.990  23.210  13.532  1.00  0.00           C  
ATOM   1726  C   LEU B1205      19.161  22.546  12.813  1.00  0.00           C  
ATOM   1727  O   LEU B1205      19.210  21.316  12.709  1.00  0.00           O  
ATOM   1728  CB  LEU B1205      16.940  23.622  12.497  1.00  0.00           C  
ATOM   1729  CG  LEU B1205      15.525  23.892  13.006  1.00  0.00           C  
ATOM   1730  CD1 LEU B1205      14.654  24.356  11.870  1.00  0.00           C  
ATOM   1731  CD2 LEU B1205      14.954  22.637  13.619  1.00  0.00           C  
ATOM   1732  N   PHE B1206      20.108  23.338  12.322  1.00  0.00           N  
ATOM   1733  CA  PHE B1206      21.236  22.761  11.598  1.00  0.00           C  
ATOM   1734  C   PHE B1206      22.233  21.965  12.431  1.00  0.00           C  
ATOM   1735  O   PHE B1206      23.209  21.451  11.899  1.00  0.00           O  
ATOM   1736  CB  PHE B1206      21.979  23.841  10.801  1.00  0.00           C  
ATOM   1737  CG  PHE B1206      21.264  24.265   9.548  1.00  0.00           C  
ATOM   1738  CD1 PHE B1206      20.334  25.305   9.573  1.00  0.00           C  
ATOM   1739  CD2 PHE B1206      21.484  23.591   8.351  1.00  0.00           C  
ATOM   1740  CE1 PHE B1206      19.630  25.665   8.426  1.00  0.00           C  
ATOM   1741  CE2 PHE B1206      20.782  23.942   7.197  1.00  0.00           C  
ATOM   1742  CZ  PHE B1206      19.852  24.985   7.236  1.00  0.00           C  
ATOM   1743  N   ASN B1207      21.989  21.839  13.725  1.00  0.00           N  
ATOM   1744  CA  ASN B1207      22.903  21.085  14.579  1.00  0.00           C  
ATOM   1745  C   ASN B1207      22.932  19.603  14.173  1.00  0.00           C  
ATOM   1746  O   ASN B1207      23.938  18.926  14.355  1.00  0.00           O  
ATOM   1747  CB  ASN B1207      22.470  21.205  16.049  1.00  0.00           C  
ATOM   1748  CG  ASN B1207      21.401  20.197  16.428  1.00  0.00           C  
ATOM   1749  OD1 ASN B1207      21.711  19.095  16.868  1.00  0.00           O  
ATOM   1750  ND2 ASN B1207      20.140  20.562  16.237  1.00  0.00           N  
ATOM   1751  N   TYR B1208      21.826  19.112  13.618  1.00  0.00           N  
ATOM   1752  CA  TYR B1208      21.721  17.712  13.216  1.00  0.00           C  
ATOM   1753  C   TYR B1208      22.654  17.338  12.059  1.00  0.00           C  
ATOM   1754  O   TYR B1208      22.885  16.147  11.789  1.00  0.00           O  
ATOM   1755  CB  TYR B1208      20.286  17.385  12.812  1.00  0.00           C  
ATOM   1756  CG  TYR B1208      19.237  17.727  13.839  1.00  0.00           C  
ATOM   1757  CD1 TYR B1208      19.361  17.317  15.164  1.00  0.00           C  
ATOM   1758  CD2 TYR B1208      18.076  18.397  13.462  1.00  0.00           C  
ATOM   1759  CE1 TYR B1208      18.349  17.557  16.086  1.00  0.00           C  
ATOM   1760  CE2 TYR B1208      17.057  18.643  14.372  1.00  0.00           C  
ATOM   1761  CZ  TYR B1208      17.196  18.221  15.679  1.00  0.00           C  
ATOM   1762  OH  TYR B1208      16.164  18.450  16.555  1.00  0.00           O  
ATOM   1763  N   ILE B1209      23.170  18.356  11.373  1.00  0.00           N  
ATOM   1764  CA  ILE B1209      24.080  18.137  10.264  1.00  0.00           C  
ATOM   1765  C   ILE B1209      25.486  18.563  10.635  1.00  0.00           C  
ATOM   1766  O   ILE B1209      26.447  17.886  10.287  1.00  0.00           O  
ATOM   1767  CB  ILE B1209      23.681  18.939   9.027  1.00  0.00           C  
ATOM   1768  CG1 ILE B1209      22.281  18.545   8.567  1.00  0.00           C  
ATOM   1769  CG2 ILE B1209      24.685  18.696   7.931  1.00  0.00           C  
ATOM   1770  CD1 ILE B1209      21.836  19.221   7.284  1.00  0.00           C  
ATOM   1771  N   SER B1210      25.606  19.693  11.327  1.00  0.00           N  
ATOM   1772  CA  SER B1210      26.910  20.213  11.727  1.00  0.00           C  
ATOM   1773  C   SER B1210      27.653  19.276  12.673  1.00  0.00           C  
ATOM   1774  O   SER B1210      28.867  19.125  12.568  1.00  0.00           O  
ATOM   1775  CB  SER B1210      26.760  21.575  12.403  1.00  0.00           C  
ATOM   1776  OG  SER B1210      26.127  21.463  13.671  1.00  0.00           O  
ATOM   1777  N   ALA B1211      26.922  18.649  13.593  1.00  0.00           N  
ATOM   1778  CA  ALA B1211      27.516  17.742  14.575  1.00  0.00           C  
ATOM   1779  C   ALA B1211      28.196  16.535  13.941  1.00  0.00           C  
ATOM   1780  O   ALA B1211      29.196  16.033  14.467  1.00  0.00           O  
ATOM   1781  CB  ALA B1211      26.455  17.282  15.568  1.00  0.00           C  
ATOM   1782  N   LEU B1212      27.648  16.065  12.821  1.00  0.00           N  
ATOM   1783  CA  LEU B1212      28.220  14.921  12.117  1.00  0.00           C  
ATOM   1784  C   LEU B1212      29.595  15.326  11.646  1.00  0.00           C  
ATOM   1785  O   LEU B1212      30.453  14.485  11.385  1.00  0.00           O  
ATOM   1786  CB  LEU B1212      27.350  14.532  10.930  1.00  0.00           C  
ATOM   1787  CG  LEU B1212      25.999  14.017  11.392  1.00  0.00           C  
ATOM   1788  CD1 LEU B1212      25.180  13.625  10.188  1.00  0.00           C  
ATOM   1789  CD2 LEU B1212      26.210  12.835  12.335  1.00  0.00           C  
ATOM   1790  N   GLU B1213      29.769  16.634  11.522  1.00  0.00           N  
ATOM   1791  CA  GLU B1213      31.033  17.244  11.143  1.00  0.00           C  
ATOM   1792  C   GLU B1213      32.021  16.323  10.437  1.00  0.00           C  
ATOM   1793  O   GLU B1213      32.950  15.824  11.075  1.00  0.00           O  
ATOM   1794  CB  GLU B1213      31.694  17.793  12.407  1.00  0.00           C  
ATOM   1795  CG  GLU B1213      33.109  18.247  12.215  1.00  0.00           C  
ATOM   1796  CD  GLU B1213      33.914  18.199  13.492  1.00  0.00           C  
ATOM   1797  OE1 GLU B1213      33.518  18.872  14.471  1.00  0.00           O  
ATOM   1798  OE2 GLU B1213      34.946  17.486  13.501  1.00  0.00           O  
ATOM   1799  N   ASP B1284      31.836  16.095   9.141  1.00  0.00           N  
ATOM   1800  CA  ASP B1284      32.752  15.242   8.378  1.00  0.00           C  
ATOM   1801  C   ASP B1284      32.400  13.751   8.335  1.00  0.00           C  
ATOM   1802  O   ASP B1284      33.100  12.953   7.716  1.00  0.00           O  
ATOM   1803  CB  ASP B1284      34.195  15.453   8.866  1.00  0.00           C  
ATOM   1804  CG  ASP B1284      34.940  14.155   9.093  1.00  0.00           C  
ATOM   1805  OD1 ASP B1284      34.501  13.347   9.949  1.00  0.00           O  
ATOM   1806  OD2 ASP B1284      35.972  13.948   8.415  1.00  0.00           O  
ATOM   1807  N   LYS B1285      31.319  13.375   9.000  1.00  0.00           N  
ATOM   1808  CA  LYS B1285      30.856  11.998   8.960  1.00  0.00           C  
ATOM   1809  C   LYS B1285      29.497  12.097   8.298  1.00  0.00           C  
ATOM   1810  O   LYS B1285      28.753  11.123   8.165  1.00  0.00           O  
ATOM   1811  CB  LYS B1285      30.741  11.422  10.364  1.00  0.00           C  
ATOM   1812  CG  LYS B1285      31.963  10.624  10.754  1.00  0.00           C  
ATOM   1813  CD  LYS B1285      31.936  10.220  12.202  1.00  0.00           C  
ATOM   1814  CE  LYS B1285      32.978   9.146  12.449  1.00  0.00           C  
ATOM   1815  NZ  LYS B1285      34.293   9.521  11.846  1.00  0.00           N  
ATOM   1816  N   VAL B1286      29.215  13.318   7.864  1.00  0.00           N  
ATOM   1817  CA  VAL B1286      27.983  13.682   7.204  1.00  0.00           C  
ATOM   1818  C   VAL B1286      27.597  12.747   6.083  1.00  0.00           C  
ATOM   1819  O   VAL B1286      26.439  12.375   5.980  1.00  0.00           O  
ATOM   1820  CB  VAL B1286      28.086  15.091   6.622  1.00  0.00           C  
ATOM   1821  CG1 VAL B1286      26.703  15.639   6.341  1.00  0.00           C  
ATOM   1822  CG2 VAL B1286      28.844  15.994   7.588  1.00  0.00           C  
ATOM   1823  N   GLU B1287      28.548  12.364   5.237  1.00  0.00           N  
ATOM   1824  CA  GLU B1287      28.211  11.478   4.121  1.00  0.00           C  
ATOM   1825  C   GLU B1287      27.713  10.112   4.569  1.00  0.00           C  
ATOM   1826  O   GLU B1287      26.872   9.497   3.897  1.00  0.00           O  
ATOM   1827  CB  GLU B1287      29.395  11.256   3.174  1.00  0.00           C  
ATOM   1828  CG  GLU B1287      29.936  12.477   2.453  1.00  0.00           C  
ATOM   1829  CD  GLU B1287      28.878  13.469   2.018  1.00  0.00           C  
ATOM   1830  OE1 GLU B1287      27.789  13.051   1.582  1.00  0.00           O  
ATOM   1831  OE2 GLU B1287      29.154  14.685   2.105  1.00  0.00           O  
ATOM   1832  N   ILE B1288      28.223   9.612   5.690  1.00  0.00           N  
ATOM   1833  CA  ILE B1288      27.762   8.300   6.124  1.00  0.00           C  
ATOM   1834  C   ILE B1288      26.497   8.338   6.956  1.00  0.00           C  
ATOM   1835  O   ILE B1288      25.637   7.478   6.819  1.00  0.00           O  
ATOM   1836  CB  ILE B1288      28.866   7.465   6.881  1.00  0.00           C  
ATOM   1837  CG1 ILE B1288      28.218   6.692   8.031  1.00  0.00           C  
ATOM   1838  CG2 ILE B1288      30.012   8.342   7.339  1.00  0.00           C  
ATOM   1839  CD1 ILE B1288      29.185   5.857   8.834  1.00  0.00           C  
ATOM   1840  N   TYR B1289      26.355   9.350   7.789  1.00  0.00           N  
ATOM   1841  CA  TYR B1289      25.188   9.400   8.633  1.00  0.00           C  
ATOM   1842  C   TYR B1289      24.085  10.346   8.216  1.00  0.00           C  
ATOM   1843  O   TYR B1289      22.919  10.070   8.501  1.00  0.00           O  
ATOM   1844  CB  TYR B1289      25.586   9.778  10.069  1.00  0.00           C  
ATOM   1845  CG  TYR B1289      26.479   8.779  10.760  1.00  0.00           C  
ATOM   1846  CD1 TYR B1289      26.028   7.494  11.034  1.00  0.00           C  
ATOM   1847  CD2 TYR B1289      27.807   9.096  11.076  1.00  0.00           C  
ATOM   1848  CE1 TYR B1289      26.873   6.545  11.592  1.00  0.00           C  
ATOM   1849  CE2 TYR B1289      28.657   8.155  11.633  1.00  0.00           C  
ATOM   1850  CZ  TYR B1289      28.181   6.880  11.883  1.00  0.00           C  
ATOM   1851  OH  TYR B1289      29.016   5.914  12.397  1.00  0.00           O  
ATOM   1852  N   TRP B1290      24.410  11.420   7.498  1.00  0.00           N  
ATOM   1853  CA  TRP B1290      23.373  12.404   7.283  1.00  0.00           C  
ATOM   1854  C   TRP B1290      21.912  12.012   7.190  1.00  0.00           C  
ATOM   1855  O   TRP B1290      21.257  11.951   8.235  1.00  0.00           O  
ATOM   1856  CB  TRP B1290      23.659  13.432   6.184  1.00  0.00           C  
ATOM   1857  CG  TRP B1290      22.461  14.399   6.099  1.00  0.00           C  
ATOM   1858  CD1 TRP B1290      21.801  14.786   4.960  1.00  0.00           C  
ATOM   1859  CD2 TRP B1290      21.623  14.839   7.200  1.00  0.00           C  
ATOM   1860  NE1 TRP B1290      20.603  15.401   5.281  1.00  0.00           N  
ATOM   1861  CE2 TRP B1290      20.474  15.444   6.645  1.00  0.00           C  
ATOM   1862  CE3 TRP B1290      21.731  14.765   8.599  1.00  0.00           C  
ATOM   1863  CZ2 TRP B1290      19.434  15.963   7.444  1.00  0.00           C  
ATOM   1864  CZ3 TRP B1290      20.687  15.285   9.393  1.00  0.00           C  
ATOM   1865  CH2 TRP B1290      19.562  15.872   8.808  1.00  0.00           C  
ATOM   1866  N   PRO B1291      21.384  11.697   5.994  1.00  0.00           N  
ATOM   1867  CA  PRO B1291      19.947  11.380   6.061  1.00  0.00           C  
ATOM   1868  C   PRO B1291      19.564  10.793   7.432  1.00  0.00           C  
ATOM   1869  O   PRO B1291      19.620   9.581   7.650  1.00  0.00           O  
ATOM   1870  CB  PRO B1291      19.742  10.412   4.897  1.00  0.00           C  
ATOM   1871  CG  PRO B1291      20.883  10.727   3.968  1.00  0.00           C  
ATOM   1872  CD  PRO B1291      22.036  10.937   4.916  1.00  0.00           C  
ATOM   1873  N   ALA B1292      19.224  11.669   8.377  1.00  0.00           N  
ATOM   1874  CA  ALA B1292      18.872  11.199   9.704  1.00  0.00           C  
ATOM   1875  C   ALA B1292      17.656  10.277   9.568  1.00  0.00           C  
ATOM   1876  O   ALA B1292      16.762  10.510   8.748  1.00  0.00           O  
ATOM   1877  CB  ALA B1292      18.573  12.370  10.611  1.00  0.00           C  
ATOM   1878  N   ASP B1293      17.629   9.220  10.361  1.00  0.00           N  
ATOM   1879  CA  ASP B1293      16.537   8.271  10.283  1.00  0.00           C  
ATOM   1880  C   ASP B1293      15.420   8.580  11.253  1.00  0.00           C  
ATOM   1881  O   ASP B1293      14.271   8.208  11.020  1.00  0.00           O  
ATOM   1882  CB  ASP B1293      17.072   6.872  10.542  1.00  0.00           C  
ATOM   1883  CG  ASP B1293      18.174   6.512   9.600  1.00  0.00           C  
ATOM   1884  OD1 ASP B1293      17.846   6.118   8.466  1.00  0.00           O  
ATOM   1885  OD2 ASP B1293      19.359   6.642   9.976  1.00  0.00           O  
ATOM   1886  N   LEU B1294      15.759   9.274  12.335  1.00  0.00           N  
ATOM   1887  CA  LEU B1294      14.774   9.601  13.341  1.00  0.00           C  
ATOM   1888  C   LEU B1294      15.073  10.883  14.090  1.00  0.00           C  
ATOM   1889  O   LEU B1294      16.133  11.022  14.683  1.00  0.00           O  
ATOM   1890  CB  LEU B1294      14.693   8.472  14.361  1.00  0.00           C  
ATOM   1891  CG  LEU B1294      13.315   8.003  14.842  1.00  0.00           C  
ATOM   1892  CD1 LEU B1294      13.464   7.459  16.265  1.00  0.00           C  
ATOM   1893  CD2 LEU B1294      12.282   9.135  14.787  1.00  0.00           C  
ATOM   1894  N   HIS B1295      14.132  11.821  14.054  1.00  0.00           N  
ATOM   1895  CA  HIS B1295      14.252  13.063  14.805  1.00  0.00           C  
ATOM   1896  C   HIS B1295      13.176  12.937  15.871  1.00  0.00           C  
ATOM   1897  O   HIS B1295      11.994  13.067  15.562  1.00  0.00           O  
ATOM   1898  CB  HIS B1295      13.943  14.297  13.951  1.00  0.00           C  
ATOM   1899  CG  HIS B1295      15.090  14.767  13.115  1.00  0.00           C  
ATOM   1900  ND1 HIS B1295      16.376  14.867  13.602  1.00  0.00           N  
ATOM   1901  CD2 HIS B1295      15.143  15.179  11.825  1.00  0.00           C  
ATOM   1902  CE1 HIS B1295      17.170  15.316  12.648  1.00  0.00           C  
ATOM   1903  NE2 HIS B1295      16.447  15.514  11.559  1.00  0.00           N  
ATOM   1904  N   LEU B1296      13.571  12.638  17.106  1.00  0.00           N  
ATOM   1905  CA  LEU B1296      12.616  12.529  18.204  1.00  0.00           C  
ATOM   1906  C   LEU B1296      12.459  13.915  18.783  1.00  0.00           C  
ATOM   1907  O   LEU B1296      13.438  14.545  19.162  1.00  0.00           O  
ATOM   1908  CB  LEU B1296      13.124  11.591  19.302  1.00  0.00           C  
ATOM   1909  CG  LEU B1296      13.141  10.081  19.069  1.00  0.00           C  
ATOM   1910  CD1 LEU B1296      14.068   9.474  20.073  1.00  0.00           C  
ATOM   1911  CD2 LEU B1296      11.744   9.464  19.200  1.00  0.00           C  
ATOM   1912  N   VAL B1297      11.222  14.389  18.847  1.00  0.00           N  
ATOM   1913  CA  VAL B1297      10.918  15.709  19.389  1.00  0.00           C  
ATOM   1914  C   VAL B1297       9.589  15.668  20.134  1.00  0.00           C  
ATOM   1915  O   VAL B1297       8.837  14.694  20.037  1.00  0.00           O  
ATOM   1916  CB  VAL B1297      10.777  16.749  18.260  1.00  0.00           C  
ATOM   1917  CG1 VAL B1297      12.056  16.777  17.402  1.00  0.00           C  
ATOM   1918  CG2 VAL B1297       9.545  16.420  17.406  1.00  0.00           C  
ATOM   1919  N   GLY B1298       9.304  16.734  20.871  1.00  0.00           N  
ATOM   1920  CA  GLY B1298       8.042  16.830  21.580  1.00  0.00           C  
ATOM   1921  C   GLY B1298       7.016  17.562  20.719  1.00  0.00           C  
ATOM   1922  O   GLY B1298       7.373  18.364  19.845  1.00  0.00           O  
ATOM   1923  N   LYS B1299       5.740  17.281  20.965  1.00  0.00           N  
ATOM   1924  CA  LYS B1299       4.643  17.898  20.221  1.00  0.00           C  
ATOM   1925  C   LYS B1299       4.833  19.391  20.059  1.00  0.00           C  
ATOM   1926  O   LYS B1299       4.402  19.969  19.063  1.00  0.00           O  
ATOM   1927  CB  LYS B1299       3.313  17.673  20.943  1.00  0.00           C  
ATOM   1928  CG  LYS B1299       3.327  18.179  22.366  1.00  0.00           C  
ATOM   1929  CD  LYS B1299       1.969  18.670  22.841  1.00  0.00           C  
ATOM   1930  CE  LYS B1299       0.964  17.551  23.000  1.00  0.00           C  
ATOM   1931  NZ  LYS B1299      -0.166  17.953  23.909  1.00  0.00           N  
ATOM   1932  N   ASP B1300       5.480  20.008  21.047  1.00  0.00           N  
ATOM   1933  CA  ASP B1300       5.687  21.455  21.051  1.00  0.00           C  
ATOM   1934  C   ASP B1300       6.506  22.049  19.929  1.00  0.00           C  
ATOM   1935  O   ASP B1300       6.263  23.189  19.554  1.00  0.00           O  
ATOM   1936  CB  ASP B1300       6.276  21.906  22.387  1.00  0.00           C  
ATOM   1937  CG  ASP B1300       7.747  21.544  22.547  1.00  0.00           C  
ATOM   1938  OD1 ASP B1300       8.150  20.407  22.196  1.00  0.00           O  
ATOM   1939  OD2 ASP B1300       8.503  22.406  23.050  1.00  0.00           O  
ATOM   1940  N   ILE B1301       7.463  21.305  19.386  1.00  0.00           N  
ATOM   1941  CA  ILE B1301       8.298  21.849  18.317  1.00  0.00           C  
ATOM   1942  C   ILE B1301       8.181  21.096  17.011  1.00  0.00           C  
ATOM   1943  O   ILE B1301       9.079  21.151  16.178  1.00  0.00           O  
ATOM   1944  CB  ILE B1301       9.792  21.877  18.711  1.00  0.00           C  
ATOM   1945  CG1 ILE B1301      10.207  20.500  19.261  1.00  0.00           C  
ATOM   1946  CG2 ILE B1301      10.056  23.004  19.694  1.00  0.00           C  
ATOM   1947  CD1 ILE B1301      11.681  20.378  19.634  1.00  0.00           C  
ATOM   1948  N   LEU B1302       7.069  20.397  16.835  1.00  0.00           N  
ATOM   1949  CA  LEU B1302       6.813  19.633  15.619  1.00  0.00           C  
ATOM   1950  C   LEU B1302       6.923  20.476  14.345  1.00  0.00           C  
ATOM   1951  O   LEU B1302       7.636  20.116  13.401  1.00  0.00           O  
ATOM   1952  CB  LEU B1302       5.411  19.027  15.671  1.00  0.00           C  
ATOM   1953  CG  LEU B1302       4.987  18.266  14.412  1.00  0.00           C  
ATOM   1954  CD1 LEU B1302       5.806  16.981  14.297  1.00  0.00           C  
ATOM   1955  CD2 LEU B1302       3.494  17.945  14.469  1.00  0.00           C  
ATOM   1956  N   ARG B1303       6.202  21.593  14.322  1.00  0.00           N  
ATOM   1957  CA  ARG B1303       6.186  22.470  13.165  1.00  0.00           C  
ATOM   1958  C   ARG B1303       7.581  22.900  12.713  1.00  0.00           C  
ATOM   1959  O   ARG B1303       7.835  23.069  11.513  1.00  0.00           O  
ATOM   1960  CB  ARG B1303       5.335  23.698  13.474  1.00  0.00           C  
ATOM   1961  CG  ARG B1303       5.134  24.612  12.291  1.00  0.00           C  
ATOM   1962  CD  ARG B1303       4.443  25.901  12.697  1.00  0.00           C  
ATOM   1963  NE  ARG B1303       5.233  26.674  13.654  1.00  0.00           N  
ATOM   1964  CZ  ARG B1303       4.932  27.911  14.047  1.00  0.00           C  
ATOM   1965  NH1 ARG B1303       3.850  28.515  13.560  1.00  0.00           N  
ATOM   1966  NH2 ARG B1303       5.714  28.542  14.922  1.00  0.00           N  
ATOM   1967  N   PHE B1304       8.488  23.079  13.669  1.00  0.00           N  
ATOM   1968  CA  PHE B1304       9.836  23.502  13.332  1.00  0.00           C  
ATOM   1969  C   PHE B1304      10.589  22.436  12.586  1.00  0.00           C  
ATOM   1970  O   PHE B1304      11.416  22.758  11.738  1.00  0.00           O  
ATOM   1971  CB  PHE B1304      10.651  23.859  14.575  1.00  0.00           C  
ATOM   1972  CG  PHE B1304      10.201  25.107  15.266  1.00  0.00           C  
ATOM   1973  CD1 PHE B1304       9.208  25.060  16.243  1.00  0.00           C  
ATOM   1974  CD2 PHE B1304      10.773  26.332  14.946  1.00  0.00           C  
ATOM   1975  CE1 PHE B1304       8.794  26.223  16.900  1.00  0.00           C  
ATOM   1976  CE2 PHE B1304      10.372  27.495  15.590  1.00  0.00           C  
ATOM   1977  CZ  PHE B1304       9.378  27.441  16.573  1.00  0.00           C  
ATOM   1978  N   HIS B1306      10.318  21.171  12.898  1.00  0.00           N  
ATOM   1979  CA  HIS B1306      11.032  20.086  12.249  1.00  0.00           C  
ATOM   1980  C   HIS B1306      10.363  19.513  11.028  1.00  0.00           C  
ATOM   1981  O   HIS B1306      11.015  18.835  10.238  1.00  0.00           O  
ATOM   1982  CB  HIS B1306      11.292  18.940  13.224  1.00  0.00           C  
ATOM   1983  CG  HIS B1306      12.211  19.293  14.346  1.00  0.00           C  
ATOM   1984  ND1 HIS B1306      11.776  19.906  15.498  1.00  0.00           N  
ATOM   1985  CD2 HIS B1306      13.548  19.139  14.481  1.00  0.00           C  
ATOM   1986  CE1 HIS B1306      12.807  20.113  16.297  1.00  0.00           C  
ATOM   1987  NE2 HIS B1306      13.893  19.656  15.703  1.00  0.00           N  
ATOM   1988  N   THR B1310       9.069  19.757  10.864  1.00  0.00           N  
ATOM   1989  CA  THR B1310       8.367  19.203   9.715  1.00  0.00           C  
ATOM   1990  C   THR B1310       7.965  20.206   8.651  1.00  0.00           C  
ATOM   1991  O   THR B1310       7.510  19.811   7.578  1.00  0.00           O  
ATOM   1992  CB  THR B1310       7.133  18.419  10.157  1.00  0.00           C  
ATOM   1993  OG1 THR B1310       6.405  19.172  11.133  1.00  0.00           O  
ATOM   1994  CG2 THR B1310       7.559  17.102  10.759  1.00  0.00           C  
ATOM   1995  N   VAL B1311       8.133  21.494   8.941  1.00  0.00           N  
ATOM   1996  CA  VAL B1311       7.803  22.534   7.978  1.00  0.00           C  
ATOM   1997  C   VAL B1311       9.045  23.345   7.613  1.00  0.00           C  
ATOM   1998  O   VAL B1311       9.544  23.264   6.499  1.00  0.00           O  
ATOM   1999  CB  VAL B1311       6.733  23.489   8.525  1.00  0.00           C  
ATOM   2000  CG1 VAL B1311       6.413  24.555   7.490  1.00  0.00           C  
ATOM   2001  CG2 VAL B1311       5.485  22.719   8.872  1.00  0.00           C  
ATOM   2002  N   TYR B1312       9.553  24.122   8.562  1.00  0.00           N  
ATOM   2003  CA  TYR B1312      10.728  24.948   8.307  1.00  0.00           C  
ATOM   2004  C   TYR B1312      11.945  24.110   7.931  1.00  0.00           C  
ATOM   2005  O   TYR B1312      12.572  24.351   6.898  1.00  0.00           O  
ATOM   2006  CB  TYR B1312      11.053  25.795   9.539  1.00  0.00           C  
ATOM   2007  CG  TYR B1312       9.880  26.571  10.087  1.00  0.00           C  
ATOM   2008  CD1 TYR B1312       9.926  27.126  11.369  1.00  0.00           C  
ATOM   2009  CD2 TYR B1312       8.702  26.714   9.347  1.00  0.00           C  
ATOM   2010  CE1 TYR B1312       8.824  27.795  11.906  1.00  0.00           C  
ATOM   2011  CE2 TYR B1312       7.598  27.383   9.871  1.00  0.00           C  
ATOM   2012  CZ  TYR B1312       7.661  27.917  11.152  1.00  0.00           C  
ATOM   2013  OH  TYR B1312       6.552  28.544  11.679  1.00  0.00           O  
ATOM   2014  N   TRP B1314      12.263  23.128   8.772  1.00  0.00           N  
ATOM   2015  CA  TRP B1314      13.410  22.245   8.567  1.00  0.00           C  
ATOM   2016  C   TRP B1314      13.472  21.651   7.158  1.00  0.00           C  
ATOM   2017  O   TRP B1314      14.490  21.790   6.469  1.00  0.00           O  
ATOM   2018  CB  TRP B1314      13.393  21.120   9.616  1.00  0.00           C  
ATOM   2019  CG  TRP B1314      14.630  20.230   9.686  1.00  0.00           C  
ATOM   2020  CD1 TRP B1314      14.653  18.882   9.951  1.00  0.00           C  
ATOM   2021  CD2 TRP B1314      16.000  20.622   9.516  1.00  0.00           C  
ATOM   2022  NE1 TRP B1314      15.947  18.417   9.956  1.00  0.00           N  
ATOM   2023  CE2 TRP B1314      16.794  19.461   9.693  1.00  0.00           C  
ATOM   2024  CE3 TRP B1314      16.636  21.837   9.239  1.00  0.00           C  
ATOM   2025  CZ2 TRP B1314      18.192  19.483   9.587  1.00  0.00           C  
ATOM   2026  CZ3 TRP B1314      18.035  21.857   9.135  1.00  0.00           C  
ATOM   2027  CH2 TRP B1314      18.792  20.690   9.311  1.00  0.00           C  
ATOM   2028  N   PRO B1316      12.392  20.986   6.700  1.00  0.00           N  
ATOM   2029  CA  PRO B1316      12.440  20.408   5.348  1.00  0.00           C  
ATOM   2030  C   PRO B1316      12.624  21.493   4.284  1.00  0.00           C  
ATOM   2031  O   PRO B1316      13.339  21.305   3.303  1.00  0.00           O  
ATOM   2032  CB  PRO B1316      11.089  19.699   5.220  1.00  0.00           C  
ATOM   2033  CG  PRO B1316      10.675  19.451   6.652  1.00  0.00           C  
ATOM   2034  CD  PRO B1316      11.092  20.720   7.334  1.00  0.00           C  
ATOM   2035  N   ALA B1317      11.963  22.629   4.491  1.00  0.00           N  
ATOM   2036  CA  ALA B1317      12.048  23.751   3.572  1.00  0.00           C  
ATOM   2037  C   ALA B1317      13.518  24.121   3.404  1.00  0.00           C  
ATOM   2038  O   ALA B1317      14.047  24.127   2.289  1.00  0.00           O  
ATOM   2039  CB  ALA B1317      11.279  24.920   4.128  1.00  0.00           C  
ATOM   2040  N   PHE B1318      14.165  24.424   4.529  1.00  0.00           N  
ATOM   2041  CA  PHE B1318      15.574  24.793   4.558  1.00  0.00           C  
ATOM   2042  C   PHE B1318      16.417  23.807   3.774  1.00  0.00           C  
ATOM   2043  O   PHE B1318      17.211  24.197   2.916  1.00  0.00           O  
ATOM   2044  CB  PHE B1318      16.062  24.833   6.000  1.00  0.00           C  
ATOM   2045  CG  PHE B1318      15.399  25.884   6.830  1.00  0.00           C  
ATOM   2046  CD1 PHE B1318      15.405  25.795   8.214  1.00  0.00           C  
ATOM   2047  CD2 PHE B1318      14.781  26.981   6.225  1.00  0.00           C  
ATOM   2048  CE1 PHE B1318      14.805  26.782   8.987  1.00  0.00           C  
ATOM   2049  CE2 PHE B1318      14.178  27.976   6.991  1.00  0.00           C  
ATOM   2050  CZ  PHE B1318      14.189  27.879   8.377  1.00  0.00           C  
ATOM   2051  N   LEU B1319      16.246  22.525   4.083  1.00  0.00           N  
ATOM   2052  CA  LEU B1319      16.998  21.475   3.417  1.00  0.00           C  
ATOM   2053  C   LEU B1319      16.672  21.422   1.912  1.00  0.00           C  
ATOM   2054  O   LEU B1319      17.578  21.297   1.093  1.00  0.00           O  
ATOM   2055  CB  LEU B1319      16.708  20.127   4.095  1.00  0.00           C  
ATOM   2056  CG  LEU B1319      16.932  20.071   5.613  1.00  0.00           C  
ATOM   2057  CD1 LEU B1319      16.488  18.734   6.181  1.00  0.00           C  
ATOM   2058  CD2 LEU B1319      18.381  20.292   5.905  1.00  0.00           C  
ATOM   2059  N   MET B1321      15.393  21.531   1.545  1.00  0.00           N  
ATOM   2060  CA  MET B1321      15.003  21.504   0.130  1.00  0.00           C  
ATOM   2061  C   MET B1321      15.685  22.628  -0.648  1.00  0.00           C  
ATOM   2062  O   MET B1321      16.172  22.418  -1.760  1.00  0.00           O  
ATOM   2063  CB  MET B1321      13.481  21.611  -0.029  1.00  0.00           C  
ATOM   2064  CG  MET B1321      12.740  20.369   0.425  1.00  0.00           C  
ATOM   2065  SD  MET B1321      10.964  20.375   0.130  1.00  0.00           S  
ATOM   2066  CE  MET B1321      10.531  21.736   1.115  1.00  0.00           C  
ATOM   2067  N   SER B1322      15.724  23.814  -0.048  1.00  0.00           N  
ATOM   2068  CA  SER B1322      16.358  24.984  -0.648  1.00  0.00           C  
ATOM   2069  C   SER B1322      17.834  24.748  -0.869  1.00  0.00           C  
ATOM   2070  O   SER B1322      18.382  25.093  -1.907  1.00  0.00           O  
ATOM   2071  CB  SER B1322      16.213  26.191   0.260  1.00  0.00           C  
ATOM   2072  OG  SER B1322      17.212  27.137  -0.057  1.00  0.00           O  
ATOM   2073  N   LEU B1323      18.478  24.173   0.135  1.00  0.00           N  
ATOM   2074  CA  LEU B1323      19.897  23.879   0.056  1.00  0.00           C  
ATOM   2075  C   LEU B1323      20.197  22.617  -0.744  1.00  0.00           C  
ATOM   2076  O   LEU B1323      21.358  22.298  -0.970  1.00  0.00           O  
ATOM   2077  CB  LEU B1323      20.474  23.737   1.464  1.00  0.00           C  
ATOM   2078  CG  LEU B1323      20.700  25.036   2.241  1.00  0.00           C  
ATOM   2079  CD1 LEU B1323      20.458  24.828   3.724  1.00  0.00           C  
ATOM   2080  CD2 LEU B1323      22.113  25.493   1.989  1.00  0.00           C  
ATOM   2081  N   GLY B1324      19.161  21.903  -1.170  1.00  0.00           N  
ATOM   2082  CA  GLY B1324      19.384  20.685  -1.928  1.00  0.00           C  
ATOM   2083  C   GLY B1324      20.116  19.606  -1.134  1.00  0.00           C  
ATOM   2084  O   GLY B1324      21.057  18.967  -1.620  1.00  0.00           O  
ATOM   2085  N   TYR B1341      19.678  19.420   0.106  1.00  0.00           N  
ATOM   2086  CA  TYR B1341      20.237  18.425   1.009  1.00  0.00           C  
ATOM   2087  C   TYR B1341      19.238  17.301   1.165  1.00  0.00           C  
ATOM   2088  O   TYR B1341      18.035  17.509   1.071  1.00  0.00           O  
ATOM   2089  CB  TYR B1341      20.474  19.024   2.388  1.00  0.00           C  
ATOM   2090  CG  TYR B1341      21.665  19.926   2.509  1.00  0.00           C  
ATOM   2091  CD1 TYR B1341      21.937  20.572   3.714  1.00  0.00           C  
ATOM   2092  CD2 TYR B1341      22.528  20.137   1.431  1.00  0.00           C  
ATOM   2093  CE1 TYR B1341      23.033  21.406   3.851  1.00  0.00           C  
ATOM   2094  CE2 TYR B1341      23.637  20.975   1.557  1.00  0.00           C  
ATOM   2095  CZ  TYR B1341      23.880  21.605   2.773  1.00  0.00           C  
ATOM   2096  OH  TYR B1341      24.967  22.429   2.922  1.00  0.00           O  
ATOM   2097  N   GLU B1342      19.746  16.111   1.423  1.00  0.00           N  
ATOM   2098  CA  GLU B1342      18.904  14.951   1.613  1.00  0.00           C  
ATOM   2099  C   GLU B1342      18.000  15.225   2.819  1.00  0.00           C  
ATOM   2100  O   GLU B1342      18.443  15.829   3.798  1.00  0.00           O  
ATOM   2101  CB  GLU B1342      19.795  13.749   1.883  1.00  0.00           C  
ATOM   2102  CG  GLU B1342      19.146  12.438   1.594  1.00  0.00           C  
ATOM   2103  CD  GLU B1342      19.083  12.172   0.122  1.00  0.00           C  
ATOM   2104  OE1 GLU B1342      20.109  11.726  -0.437  1.00  0.00           O  
ATOM   2105  OE2 GLU B1342      18.015  12.422  -0.473  1.00  0.00           O  
ATOM   2106  N   LEU B1344      16.747  14.777   2.757  1.00  0.00           N  
ATOM   2107  CA  LEU B1344      15.785  14.983   3.850  1.00  0.00           C  
ATOM   2108  C   LEU B1344      15.696  13.856   4.882  1.00  0.00           C  
ATOM   2109  O   LEU B1344      15.894  12.682   4.559  1.00  0.00           O  
ATOM   2110  CB  LEU B1344      14.393  15.188   3.287  1.00  0.00           C  
ATOM   2111  CG  LEU B1344      14.160  16.357   2.360  1.00  0.00           C  
ATOM   2112  CD1 LEU B1344      12.745  16.257   1.840  1.00  0.00           C  
ATOM   2113  CD2 LEU B1344      14.378  17.654   3.106  1.00  0.00           C  
ATOM   2114  N   PRO B1345      15.347  14.202   6.136  1.00  0.00           N  
ATOM   2115  CA  PRO B1345      15.220  13.233   7.234  1.00  0.00           C  
ATOM   2116  C   PRO B1345      14.147  12.213   6.895  1.00  0.00           C  
ATOM   2117  O   PRO B1345      13.132  12.546   6.290  1.00  0.00           O  
ATOM   2118  CB  PRO B1345      14.824  14.103   8.425  1.00  0.00           C  
ATOM   2119  CG  PRO B1345      15.300  15.461   8.050  1.00  0.00           C  
ATOM   2120  CD  PRO B1345      14.975  15.546   6.595  1.00  0.00           C  
ATOM   2121  N   LYS B1347      14.360  10.970   7.283  1.00  0.00           N  
ATOM   2122  CA  LYS B1347      13.390   9.936   6.962  1.00  0.00           C  
ATOM   2123  C   LYS B1347      12.174   9.941   7.895  1.00  0.00           C  
ATOM   2124  O   LYS B1347      11.144   9.344   7.585  1.00  0.00           O  
ATOM   2125  CB  LYS B1347      14.072   8.560   6.981  1.00  0.00           C  
ATOM   2126  CG  LYS B1347      15.310   8.467   6.074  1.00  0.00           C  
ATOM   2127  CD  LYS B1347      15.057   7.716   4.751  1.00  0.00           C  
ATOM   2128  CE  LYS B1347      14.378   8.565   3.669  1.00  0.00           C  
ATOM   2129  NZ  LYS B1347      15.269   9.632   3.088  1.00  0.00           N  
ATOM   2130  N   LYS B1348      12.271  10.613   9.032  1.00  0.00           N  
ATOM   2131  CA  LYS B1348      11.140  10.624   9.934  1.00  0.00           C  
ATOM   2132  C   LYS B1348      11.337  11.471  11.170  1.00  0.00           C  
ATOM   2133  O   LYS B1348      12.410  11.471  11.767  1.00  0.00           O  
ATOM   2134  CB  LYS B1348      10.805   9.203  10.369  1.00  0.00           C  
ATOM   2135  CG  LYS B1348       9.663   9.135  11.364  1.00  0.00           C  
ATOM   2136  CD  LYS B1348       9.557   7.761  12.005  1.00  0.00           C  
ATOM   2137  CE  LYS B1348       9.155   6.674  11.012  1.00  0.00           C  
ATOM   2138  NZ  LYS B1348       9.158   5.321  11.663  1.00  0.00           N  
ATOM   2139  N   VAL B1349      10.271  12.171  11.551  1.00  0.00           N  
ATOM   2140  CA  VAL B1349      10.250  13.029  12.731  1.00  0.00           C  
ATOM   2141  C   VAL B1349       9.088  12.564  13.608  1.00  0.00           C  
ATOM   2142  O   VAL B1349       7.934  12.726  13.232  1.00  0.00           O  
ATOM   2143  CB  VAL B1349      10.002  14.511  12.359  1.00  0.00           C  
ATOM   2144  CG1 VAL B1349       9.798  15.319  13.607  1.00  0.00           C  
ATOM   2145  CG2 VAL B1349      11.161  15.070  11.576  1.00  0.00           C  
ATOM   2146  N   PHE B1350       9.390  11.986  14.770  1.00  0.00           N  
ATOM   2147  CA  PHE B1350       8.347  11.505  15.674  1.00  0.00           C  
ATOM   2148  C   PHE B1350       8.078  12.509  16.790  1.00  0.00           C  
ATOM   2149  O   PHE B1350       8.940  12.759  17.631  1.00  0.00           O  
ATOM   2150  CB  PHE B1350       8.746  10.165  16.297  1.00  0.00           C  
ATOM   2151  CG  PHE B1350       7.573   9.340  16.742  1.00  0.00           C  
ATOM   2152  CD1 PHE B1350       7.194   8.208  16.024  1.00  0.00           C  
ATOM   2153  CD2 PHE B1350       6.791   9.740  17.824  1.00  0.00           C  
ATOM   2154  CE1 PHE B1350       6.057   7.489  16.361  1.00  0.00           C  
ATOM   2155  CE2 PHE B1350       5.639   9.022  18.173  1.00  0.00           C  
ATOM   2156  CZ  PHE B1350       5.274   7.896  17.436  1.00  0.00           C  
ATOM   2157  N   ALA B1351       6.885  13.092  16.797  1.00  0.00           N  
ATOM   2158  CA  ALA B1351       6.536  14.063  17.827  1.00  0.00           C  
ATOM   2159  C   ALA B1351       5.825  13.312  18.934  1.00  0.00           C  
ATOM   2160  O   ALA B1351       4.768  12.728  18.697  1.00  0.00           O  
ATOM   2161  CB  ALA B1351       5.618  15.147  17.252  1.00  0.00           C  
ATOM   2162  N   HIS B1352       6.409  13.315  20.132  1.00  0.00           N  
ATOM   2163  CA  HIS B1352       5.799  12.629  21.257  1.00  0.00           C  
ATOM   2164  C   HIS B1352       5.025  13.606  22.130  1.00  0.00           C  
ATOM   2165  O   HIS B1352       5.082  14.815  21.934  1.00  0.00           O  
ATOM   2166  CB  HIS B1352       6.851  11.904  22.080  1.00  0.00           C  
ATOM   2167  CG  HIS B1352       7.760  12.816  22.835  1.00  0.00           C  
ATOM   2168  ND1 HIS B1352       9.109  12.906  22.574  1.00  0.00           N  
ATOM   2169  CD2 HIS B1352       7.520  13.667  23.858  1.00  0.00           C  
ATOM   2170  CE1 HIS B1352       9.659  13.770  23.405  1.00  0.00           C  
ATOM   2171  NE2 HIS B1352       8.716  14.246  24.195  1.00  0.00           N  
ATOM   2172  N   GLY B1356       4.317  13.070  23.111  1.00  0.00           N  
ATOM   2173  CA  GLY B1356       3.494  13.901  23.964  1.00  0.00           C  
ATOM   2174  C   GLY B1356       4.101  14.558  25.181  1.00  0.00           C  
ATOM   2175  O   GLY B1356       5.294  14.476  25.425  1.00  0.00           O  
ATOM   2176  N   TRP B1360       3.233  15.184  25.971  1.00  0.00           N  
ATOM   2177  CA  TRP B1360       3.630  15.919  27.164  1.00  0.00           C  
ATOM   2178  C   TRP B1360       3.336  15.220  28.485  1.00  0.00           C  
ATOM   2179  O   TRP B1360       2.345  14.509  28.633  1.00  0.00           O  
ATOM   2180  CB  TRP B1360       2.925  17.267  27.157  1.00  0.00           C  
ATOM   2181  CG  TRP B1360       3.782  18.391  27.525  1.00  0.00           C  
ATOM   2182  CD1 TRP B1360       3.632  19.213  28.600  1.00  0.00           C  
ATOM   2183  CD2 TRP B1360       4.888  18.907  26.775  1.00  0.00           C  
ATOM   2184  NE1 TRP B1360       4.569  20.224  28.561  1.00  0.00           N  
ATOM   2185  CE2 TRP B1360       5.353  20.058  27.450  1.00  0.00           C  
ATOM   2186  CE3 TRP B1360       5.528  18.515  25.596  1.00  0.00           C  
ATOM   2187  CZ2 TRP B1360       6.425  20.815  26.983  1.00  0.00           C  
ATOM   2188  CZ3 TRP B1360       6.590  19.273  25.136  1.00  0.00           C  
ATOM   2189  CH2 TRP B1360       7.025  20.409  25.826  1.00  0.00           C  
ATOM   2190  N   TRP B1361       4.206  15.447  29.454  1.00  0.00           N  
ATOM   2191  CA  TRP B1361       4.024  14.861  30.762  1.00  0.00           C  
ATOM   2192  C   TRP B1361       3.587  15.917  31.764  1.00  0.00           C  
ATOM   2193  O   TRP B1361       4.079  17.042  31.747  1.00  0.00           O  
ATOM   2194  CB  TRP B1361       5.322  14.209  31.264  1.00  0.00           C  
ATOM   2195  CG  TRP B1361       5.644  12.860  30.645  1.00  0.00           C  
ATOM   2196  CD1 TRP B1361       6.394  12.631  29.534  1.00  0.00           C  
ATOM   2197  CD2 TRP B1361       5.191  11.576  31.093  1.00  0.00           C  
ATOM   2198  NE1 TRP B1361       6.438  11.289  29.258  1.00  0.00           N  
ATOM   2199  CE2 TRP B1361       5.709  10.616  30.199  1.00  0.00           C  
ATOM   2200  CE3 TRP B1361       4.396  11.144  32.163  1.00  0.00           C  
ATOM   2201  CZ2 TRP B1361       5.460   9.245  30.336  1.00  0.00           C  
ATOM   2202  CZ3 TRP B1361       4.142   9.774  32.302  1.00  0.00           C  
ATOM   2203  CH2 TRP B1361       4.678   8.842  31.391  1.00  0.00           C  
ATOM   2204  N   THR B1365       2.632  15.552  32.611  1.00  0.00           N  
ATOM   2205  CA  THR B1365       2.161  16.422  33.680  1.00  0.00           C  
ATOM   2206  C   THR B1365       2.571  15.615  34.886  1.00  0.00           C  
ATOM   2207  O   THR B1365       2.786  14.401  34.765  1.00  0.00           O  
ATOM   2208  CB  THR B1365       0.633  16.569  33.717  1.00  0.00           C  
ATOM   2209  OG1 THR B1365       0.020  15.273  33.724  1.00  0.00           O  
ATOM   2210  CG2 THR B1365       0.154  17.365  32.531  1.00  0.00           C  
ATOM   2211  N   VAL B1366       2.683  16.246  36.048  1.00  0.00           N  
ATOM   2212  CA  VAL B1366       3.086  15.468  37.204  1.00  0.00           C  
ATOM   2213  C   VAL B1366       1.922  14.801  37.927  1.00  0.00           C  
ATOM   2214  O   VAL B1366       1.420  13.775  37.469  1.00  0.00           O  
ATOM   2215  CB  VAL B1366       3.891  16.293  38.178  1.00  0.00           C  
ATOM   2216  CG1 VAL B1366       4.564  15.368  39.170  1.00  0.00           C  
ATOM   2217  CG2 VAL B1366       4.925  17.104  37.419  1.00  0.00           C  
ATOM   2218  N   GLU B1368       1.478  15.344  39.046  1.00  0.00           N  
ATOM   2219  CA  GLU B1368       0.383  14.686  39.738  1.00  0.00           C  
ATOM   2220  C   GLU B1368      -0.934  15.293  39.283  1.00  0.00           C  
ATOM   2221  O   GLU B1368      -1.694  15.844  40.085  1.00  0.00           O  
ATOM   2222  CB  GLU B1368       0.558  14.807  41.257  1.00  0.00           C  
ATOM   2223  CG  GLU B1368       1.888  14.221  41.821  1.00  0.00           C  
ATOM   2224  CD  GLU B1368       1.885  12.690  42.084  1.00  0.00           C  
ATOM   2225  OE1 GLU B1368       0.797  12.071  42.229  1.00  0.00           O  
ATOM   2226  OE2 GLU B1368       2.995  12.108  42.175  1.00  0.00           O  
ATOM   2227  N   GLY B1369      -1.188  15.185  37.979  1.00  0.00           N  
ATOM   2228  CA  GLY B1369      -2.407  15.711  37.394  1.00  0.00           C  
ATOM   2229  C   GLY B1369      -2.360  17.216  37.175  1.00  0.00           C  
ATOM   2230  O   GLY B1369      -3.366  17.820  36.803  1.00  0.00           O  
ATOM   2231  N   LYS B1370      -1.196  17.826  37.396  1.00  0.00           N  
ATOM   2232  CA  LYS B1370      -1.042  19.267  37.229  1.00  0.00           C  
ATOM   2233  C   LYS B1370       0.083  19.530  36.236  1.00  0.00           C  
ATOM   2234  O   LYS B1370       0.796  18.599  35.853  1.00  0.00           O  
ATOM   2235  CB  LYS B1370      -0.708  19.908  38.578  1.00  0.00           C  
ATOM   2236  CG  LYS B1370      -1.527  19.339  39.755  1.00  0.00           C  
ATOM   2237  CD  LYS B1370      -1.175  19.965  41.118  1.00  0.00           C  
ATOM   2238  CE  LYS B1370      -1.678  21.428  41.278  1.00  0.00           C  
ATOM   2239  NZ  LYS B1370      -0.992  22.454  40.410  1.00  0.00           N  
ATOM   2240  N   LYS B1414       0.242  20.783  35.804  1.00  0.00           N  
ATOM   2241  CA  LYS B1414       1.309  21.109  34.861  1.00  0.00           C  
ATOM   2242  C   LYS B1414       2.643  21.076  35.584  1.00  0.00           C  
ATOM   2243  O   LYS B1414       2.703  21.169  36.803  1.00  0.00           O  
ATOM   2244  CB  LYS B1414       1.100  22.485  34.212  1.00  0.00           C  
ATOM   2245  CG  LYS B1414      -0.191  22.613  33.398  1.00  0.00           C  
ATOM   2246  CD  LYS B1414      -0.421  21.430  32.420  1.00  0.00           C  
ATOM   2247  CE  LYS B1414       0.598  21.392  31.266  1.00  0.00           C  
ATOM   2248  NZ  LYS B1414       0.336  20.309  30.267  1.00  0.00           N  
ATOM   2249  N   MET B1415       3.714  20.957  34.819  1.00  0.00           N  
ATOM   2250  CA  MET B1415       5.043  20.864  35.385  1.00  0.00           C  
ATOM   2251  C   MET B1415       5.801  22.183  35.244  1.00  0.00           C  
ATOM   2252  O   MET B1415       6.601  22.354  34.328  1.00  0.00           O  
ATOM   2253  CB  MET B1415       5.767  19.705  34.680  1.00  0.00           C  
ATOM   2254  CG  MET B1415       7.186  19.419  35.125  1.00  0.00           C  
ATOM   2255  SD  MET B1415       8.000  18.174  34.088  1.00  0.00           S  
ATOM   2256  CE  MET B1415       8.685  17.204  35.339  1.00  0.00           C  
ATOM   2257  N   SER B1416       5.547  23.119  36.153  1.00  0.00           N  
ATOM   2258  CA  SER B1416       6.221  24.410  36.100  1.00  0.00           C  
ATOM   2259  C   SER B1416       7.080  24.688  37.328  1.00  0.00           C  
ATOM   2260  O   SER B1416       6.706  24.378  38.460  1.00  0.00           O  
ATOM   2261  CB  SER B1416       5.212  25.541  35.923  1.00  0.00           C  
ATOM   2262  OG  SER B1416       5.749  26.607  35.139  1.00  0.00           O  
ATOM   2263  N   LYS B1417       8.244  25.276  37.073  1.00  0.00           N  
ATOM   2264  CA  LYS B1417       9.218  25.620  38.102  1.00  0.00           C  
ATOM   2265  C   LYS B1417       8.503  26.397  39.194  1.00  0.00           C  
ATOM   2266  O   LYS B1417       8.685  26.162  40.391  1.00  0.00           O  
ATOM   2267  CB  LYS B1417      10.323  26.491  37.476  1.00  0.00           C  
ATOM   2268  CG  LYS B1417      11.735  26.237  38.007  1.00  0.00           C  
ATOM   2269  CD  LYS B1417      12.047  27.048  39.261  1.00  0.00           C  
ATOM   2270  CE  LYS B1417      12.856  28.313  38.939  1.00  0.00           C  
ATOM   2271  NZ  LYS B1417      12.159  29.256  38.009  1.00  0.00           N  
ATOM   2272  N   THR B1441       7.667  27.320  38.744  1.00  0.00           N  
ATOM   2273  CA  THR B1441       6.917  28.180  39.628  1.00  0.00           C  
ATOM   2274  C   THR B1441       5.874  27.446  40.491  1.00  0.00           C  
ATOM   2275  O   THR B1441       5.771  27.705  41.692  1.00  0.00           O  
ATOM   2276  CB  THR B1441       6.286  29.306  38.806  1.00  0.00           C  
ATOM   2277  OG1 THR B1441       5.553  30.170  39.675  1.00  0.00           O  
ATOM   2278  CG2 THR B1441       5.387  28.734  37.721  1.00  0.00           C  
ATOM   2279  N   LEU B1444       5.102  26.534  39.905  1.00  0.00           N  
ATOM   2280  CA  LEU B1444       4.135  25.781  40.702  1.00  0.00           C  
ATOM   2281  C   LEU B1444       4.917  24.875  41.669  1.00  0.00           C  
ATOM   2282  O   LEU B1444       4.335  24.182  42.508  1.00  0.00           O  
ATOM   2283  CB  LEU B1444       3.235  24.906  39.819  1.00  0.00           C  
ATOM   2284  CG  LEU B1444       2.172  25.530  38.920  1.00  0.00           C  
ATOM   2285  CD1 LEU B1444       1.451  26.650  39.660  1.00  0.00           C  
ATOM   2286  CD2 LEU B1444       2.827  26.064  37.683  1.00  0.00           C  
ATOM   2287  N   GLY B1450       6.241  24.877  41.526  1.00  0.00           N  
ATOM   2288  CA  GLY B1450       7.095  24.072  42.382  1.00  0.00           C  
ATOM   2289  C   GLY B1450       6.885  22.571  42.292  1.00  0.00           C  
ATOM   2290  O   GLY B1450       7.112  21.858  43.271  1.00  0.00           O  
ATOM   2291  N   ASN B1452       6.472  22.077  41.129  1.00  0.00           N  
ATOM   2292  CA  ASN B1452       6.243  20.650  40.970  1.00  0.00           C  
ATOM   2293  C   ASN B1452       7.124  19.997  39.909  1.00  0.00           C  
ATOM   2294  O   ASN B1452       6.843  18.874  39.480  1.00  0.00           O  
ATOM   2295  CB  ASN B1452       4.788  20.399  40.618  1.00  0.00           C  
ATOM   2296  CG  ASN B1452       4.424  20.966  39.277  1.00  0.00           C  
ATOM   2297  OD1 ASN B1452       5.052  20.648  38.268  1.00  0.00           O  
ATOM   2298  ND2 ASN B1452       3.408  21.817  39.251  1.00  0.00           N  
ATOM   2299  N   VAL B1455       8.177  20.688  39.478  1.00  0.00           N  
ATOM   2300  CA  VAL B1455       9.075  20.120  38.467  1.00  0.00           C  
ATOM   2301  C   VAL B1455       9.759  18.860  38.997  1.00  0.00           C  
ATOM   2302  O   VAL B1455      10.508  18.931  39.973  1.00  0.00           O  
ATOM   2303  CB  VAL B1455      10.183  21.125  38.032  1.00  0.00           C  
ATOM   2304  CG1 VAL B1455      11.315  20.380  37.333  1.00  0.00           C  
ATOM   2305  CG2 VAL B1455       9.604  22.176  37.095  1.00  0.00           C  
ATOM   2306  N   VAL B1456       9.498  17.720  38.355  1.00  0.00           N  
ATOM   2307  CA  VAL B1456      10.101  16.448  38.759  1.00  0.00           C  
ATOM   2308  C   VAL B1456      11.604  16.471  38.493  1.00  0.00           C  
ATOM   2309  O   VAL B1456      12.052  16.697  37.364  1.00  0.00           O  
ATOM   2310  CB  VAL B1456       9.483  15.260  37.999  1.00  0.00           C  
ATOM   2311  CG1 VAL B1456      10.289  14.004  38.245  1.00  0.00           C  
ATOM   2312  CG2 VAL B1456       8.066  15.044  38.456  1.00  0.00           C  
ATOM   2313  N   ASP B1457      12.382  16.242  39.542  1.00  0.00           N  
ATOM   2314  CA  ASP B1457      13.827  16.252  39.420  1.00  0.00           C  
ATOM   2315  C   ASP B1457      14.298  14.849  39.035  1.00  0.00           C  
ATOM   2316  O   ASP B1457      13.891  13.857  39.644  1.00  0.00           O  
ATOM   2317  CB  ASP B1457      14.438  16.703  40.744  1.00  0.00           C  
ATOM   2318  CG  ASP B1457      15.940  16.788  40.691  1.00  0.00           C  
ATOM   2319  OD1 ASP B1457      16.572  15.756  40.366  1.00  0.00           O  
ATOM   2320  OD2 ASP B1457      16.489  17.878  40.974  1.00  0.00           O  
ATOM   2321  N   PRO B1458      15.153  14.748  38.003  1.00  0.00           N  
ATOM   2322  CA  PRO B1458      15.662  13.457  37.545  1.00  0.00           C  
ATOM   2323  C   PRO B1458      16.546  12.782  38.562  1.00  0.00           C  
ATOM   2324  O   PRO B1458      16.568  11.561  38.653  1.00  0.00           O  
ATOM   2325  CB  PRO B1458      16.428  13.812  36.276  1.00  0.00           C  
ATOM   2326  CG  PRO B1458      15.741  15.024  35.795  1.00  0.00           C  
ATOM   2327  CD  PRO B1458      15.567  15.808  37.075  1.00  0.00           C  
ATOM   2328  N   TYR B1459      17.284  13.567  39.329  1.00  0.00           N  
ATOM   2329  CA  TYR B1459      18.147  12.962  40.314  1.00  0.00           C  
ATOM   2330  C   TYR B1459      17.324  12.396  41.455  1.00  0.00           C  
ATOM   2331  O   TYR B1459      17.532  11.250  41.851  1.00  0.00           O  
ATOM   2332  CB  TYR B1459      19.177  13.956  40.850  1.00  0.00           C  
ATOM   2333  CG  TYR B1459      20.260  14.343  39.863  1.00  0.00           C  
ATOM   2334  CD1 TYR B1459      20.178  15.541  39.130  1.00  0.00           C  
ATOM   2335  CD2 TYR B1459      21.380  13.524  39.667  1.00  0.00           C  
ATOM   2336  CE1 TYR B1459      21.185  15.912  38.234  1.00  0.00           C  
ATOM   2337  CE2 TYR B1459      22.395  13.889  38.769  1.00  0.00           C  
ATOM   2338  CZ  TYR B1459      22.289  15.083  38.063  1.00  0.00           C  
ATOM   2339  OH  TYR B1459      23.297  15.460  37.210  1.00  0.00           O  
ATOM   2340  N   GLU B1460      16.369  13.152  41.987  1.00  0.00           N  
ATOM   2341  CA  GLU B1460      15.626  12.567  43.087  1.00  0.00           C  
ATOM   2342  C   GLU B1460      14.613  11.516  42.688  1.00  0.00           C  
ATOM   2343  O   GLU B1460      14.351  10.593  43.464  1.00  0.00           O  
ATOM   2344  CB  GLU B1460      14.980  13.625  43.999  1.00  0.00           C  
ATOM   2345  CG  GLU B1460      14.190  14.733  43.364  1.00  0.00           C  
ATOM   2346  CD  GLU B1460      13.684  15.725  44.423  1.00  0.00           C  
ATOM   2347  OE1 GLU B1460      14.489  16.117  45.303  1.00  0.00           O  
ATOM   2348  OE2 GLU B1460      12.491  16.112  44.378  1.00  0.00           O  
ATOM   2349  N   VAL B1461      14.063  11.609  41.485  1.00  0.00           N  
ATOM   2350  CA  VAL B1461      13.096  10.605  41.091  1.00  0.00           C  
ATOM   2351  C   VAL B1461      13.820   9.282  40.907  1.00  0.00           C  
ATOM   2352  O   VAL B1461      13.276   8.218  41.224  1.00  0.00           O  
ATOM   2353  CB  VAL B1461      12.368  10.980  39.798  1.00  0.00           C  
ATOM   2354  CG1 VAL B1461      13.271  10.786  38.603  1.00  0.00           C  
ATOM   2355  CG2 VAL B1461      11.136  10.153  39.668  1.00  0.00           C  
ATOM   2356  N   VAL B1462      15.057   9.343  40.420  1.00  0.00           N  
ATOM   2357  CA  VAL B1462      15.826   8.128  40.200  1.00  0.00           C  
ATOM   2358  C   VAL B1462      16.266   7.546  41.534  1.00  0.00           C  
ATOM   2359  O   VAL B1462      16.405   6.330  41.672  1.00  0.00           O  
ATOM   2360  CB  VAL B1462      17.043   8.398  39.301  1.00  0.00           C  
ATOM   2361  CG1 VAL B1462      17.951   7.193  39.256  1.00  0.00           C  
ATOM   2362  CG2 VAL B1462      16.574   8.724  37.899  1.00  0.00           C  
ATOM   2363  N   GLN B1463      16.476   8.403  42.525  1.00  0.00           N  
ATOM   2364  CA  GLN B1463      16.864   7.904  43.834  1.00  0.00           C  
ATOM   2365  C   GLN B1463      15.672   7.202  44.462  1.00  0.00           C  
ATOM   2366  O   GLN B1463      15.822   6.215  45.185  1.00  0.00           O  
ATOM   2367  CB  GLN B1463      17.319   9.041  44.741  1.00  0.00           C  
ATOM   2368  CG  GLN B1463      18.518   9.783  44.204  1.00  0.00           C  
ATOM   2369  CD  GLN B1463      19.509  10.152  45.281  1.00  0.00           C  
ATOM   2370  OE1 GLN B1463      19.209  10.949  46.178  1.00  0.00           O  
ATOM   2371  NE2 GLN B1463      20.708   9.567  45.202  1.00  0.00           N  
ATOM   2372  N   GLU B1465      14.482   7.705  44.169  1.00  0.00           N  
ATOM   2373  CA  GLU B1465      13.272   7.127  44.718  1.00  0.00           C  
ATOM   2374  C   GLU B1465      12.865   5.817  44.064  1.00  0.00           C  
ATOM   2375  O   GLU B1465      12.401   4.904  44.748  1.00  0.00           O  
ATOM   2376  CB  GLU B1465      12.109   8.118  44.602  1.00  0.00           C  
ATOM   2377  CG  GLU B1465      12.254   9.348  45.483  1.00  0.00           C  
ATOM   2378  CD  GLU B1465      11.157  10.386  45.258  1.00  0.00           C  
ATOM   2379  OE1 GLU B1465       9.966  10.003  45.162  1.00  0.00           O  
ATOM   2380  OE2 GLU B1465      11.492  11.589  45.195  1.00  0.00           O  
ATOM   2381  N   TYR B1467      13.040   5.698  42.752  1.00  0.00           N  
ATOM   2382  CA  TYR B1467      12.591   4.479  42.099  1.00  0.00           C  
ATOM   2383  C   TYR B1467      13.623   3.621  41.387  1.00  0.00           C  
ATOM   2384  O   TYR B1467      13.406   2.421  41.207  1.00  0.00           O  
ATOM   2385  CB  TYR B1467      11.454   4.814  41.135  1.00  0.00           C  
ATOM   2386  CG  TYR B1467      10.378   5.657  41.766  1.00  0.00           C  
ATOM   2387  CD1 TYR B1467      10.469   7.041  41.776  1.00  0.00           C  
ATOM   2388  CD2 TYR B1467       9.308   5.069  42.418  1.00  0.00           C  
ATOM   2389  CE1 TYR B1467       9.520   7.822  42.429  1.00  0.00           C  
ATOM   2390  CE2 TYR B1467       8.354   5.839  43.077  1.00  0.00           C  
ATOM   2391  CZ  TYR B1467       8.464   7.217  43.083  1.00  0.00           C  
ATOM   2392  OH  TYR B1467       7.525   7.981  43.756  1.00  0.00           O  
ATOM   2393  N   GLY B1468      14.742   4.222  40.998  1.00  0.00           N  
ATOM   2394  CA  GLY B1468      15.770   3.479  40.300  1.00  0.00           C  
ATOM   2395  C   GLY B1468      15.774   3.872  38.834  1.00  0.00           C  
ATOM   2396  O   GLY B1468      14.724   4.144  38.268  1.00  0.00           O  
ATOM   2397  N   LEU B1507      16.954   3.894  38.226  1.00  0.00           N  
ATOM   2398  CA  LEU B1507      17.112   4.266  36.827  1.00  0.00           C  
ATOM   2399  C   LEU B1507      16.200   3.537  35.842  1.00  0.00           C  
ATOM   2400  O   LEU B1507      15.352   4.161  35.199  1.00  0.00           O  
ATOM   2401  CB  LEU B1507      18.558   4.040  36.397  1.00  0.00           C  
ATOM   2402  CG  LEU B1507      19.311   5.159  35.689  1.00  0.00           C  
ATOM   2403  CD1 LEU B1507      20.177   4.526  34.625  1.00  0.00           C  
ATOM   2404  CD2 LEU B1507      18.359   6.158  35.066  1.00  0.00           C  
ATOM   2405  N   ASP B1508      16.390   2.224  35.711  1.00  0.00           N  
ATOM   2406  CA  ASP B1508      15.597   1.418  34.776  1.00  0.00           C  
ATOM   2407  C   ASP B1508      14.114   1.415  35.128  1.00  0.00           C  
ATOM   2408  O   ASP B1508      13.252   1.334  34.248  1.00  0.00           O  
ATOM   2409  CB  ASP B1508      16.119  -0.015  34.725  1.00  0.00           C  
ATOM   2410  CG  ASP B1508      17.582  -0.086  34.320  1.00  0.00           C  
ATOM   2411  OD1 ASP B1508      17.918   0.319  33.192  1.00  0.00           O  
ATOM   2412  OD2 ASP B1508      18.406  -0.546  35.139  1.00  0.00           O  
ATOM   2413  N   GLU B1509      13.808   1.511  36.415  1.00  0.00           N  
ATOM   2414  CA  GLU B1509      12.419   1.537  36.812  1.00  0.00           C  
ATOM   2415  C   GLU B1509      11.713   2.747  36.202  1.00  0.00           C  
ATOM   2416  O   GLU B1509      10.625   2.595  35.640  1.00  0.00           O  
ATOM   2417  CB  GLU B1509      12.305   1.513  38.335  1.00  0.00           C  
ATOM   2418  CG  GLU B1509      12.509   0.095  38.918  1.00  0.00           C  
ATOM   2419  CD  GLU B1509      13.915  -0.177  39.470  1.00  0.00           C  
ATOM   2420  OE1 GLU B1509      14.916   0.350  38.929  1.00  0.00           O  
ATOM   2421  OE2 GLU B1509      14.009  -0.948  40.454  1.00  0.00           O  
ATOM   2422  N   VAL B1510      12.310   3.942  36.272  1.00  0.00           N  
ATOM   2423  CA  VAL B1510      11.641   5.092  35.664  1.00  0.00           C  
ATOM   2424  C   VAL B1510      11.795   5.047  34.147  1.00  0.00           C  
ATOM   2425  O   VAL B1510      10.898   5.466  33.416  1.00  0.00           O  
ATOM   2426  CB  VAL B1510      12.131   6.478  36.212  1.00  0.00           C  
ATOM   2427  CG1 VAL B1510      12.951   6.298  37.454  1.00  0.00           C  
ATOM   2428  CG2 VAL B1510      12.867   7.254  35.143  1.00  0.00           C  
ATOM   2429  N   ARG B1511      12.920   4.541  33.658  1.00  0.00           N  
ATOM   2430  CA  ARG B1511      13.069   4.438  32.216  1.00  0.00           C  
ATOM   2431  C   ARG B1511      11.877   3.637  31.711  1.00  0.00           C  
ATOM   2432  O   ARG B1511      11.172   4.049  30.795  1.00  0.00           O  
ATOM   2433  CB  ARG B1511      14.355   3.710  31.852  1.00  0.00           C  
ATOM   2434  CG  ARG B1511      15.583   4.567  31.937  1.00  0.00           C  
ATOM   2435  CD  ARG B1511      16.788   3.807  31.453  1.00  0.00           C  
ATOM   2436  NE  ARG B1511      16.675   3.475  30.043  1.00  0.00           N  
ATOM   2437  CZ  ARG B1511      17.617   3.755  29.150  1.00  0.00           C  
ATOM   2438  NH1 ARG B1511      18.730   4.373  29.545  1.00  0.00           N  
ATOM   2439  NH2 ARG B1511      17.454   3.418  27.874  1.00  0.00           N  
ATOM   2440  N   TYR B1516      11.661   2.487  32.336  1.00  0.00           N  
ATOM   2441  CA  TYR B1516      10.552   1.604  32.005  1.00  0.00           C  
ATOM   2442  C   TYR B1516       9.202   2.333  32.061  1.00  0.00           C  
ATOM   2443  O   TYR B1516       8.438   2.323  31.104  1.00  0.00           O  
ATOM   2444  CB  TYR B1516      10.549   0.424  32.982  1.00  0.00           C  
ATOM   2445  CG  TYR B1516       9.456  -0.590  32.757  1.00  0.00           C  
ATOM   2446  CD1 TYR B1516       9.592  -1.597  31.795  1.00  0.00           C  
ATOM   2447  CD2 TYR B1516       8.267  -0.521  33.478  1.00  0.00           C  
ATOM   2448  CE1 TYR B1516       8.565  -2.509  31.552  1.00  0.00           C  
ATOM   2449  CE2 TYR B1516       7.234  -1.422  33.244  1.00  0.00           C  
ATOM   2450  CZ  TYR B1516       7.395  -2.409  32.280  1.00  0.00           C  
ATOM   2451  OH  TYR B1516       6.381  -3.285  32.061  1.00  0.00           O  
ATOM   2452  N   PHE B1517       8.916   2.976  33.182  1.00  0.00           N  
ATOM   2453  CA  PHE B1517       7.645   3.671  33.344  1.00  0.00           C  
ATOM   2454  C   PHE B1517       7.347   4.688  32.242  1.00  0.00           C  
ATOM   2455  O   PHE B1517       6.259   4.701  31.663  1.00  0.00           O  
ATOM   2456  CB  PHE B1517       7.601   4.365  34.700  1.00  0.00           C  
ATOM   2457  CG  PHE B1517       6.317   5.084  34.959  1.00  0.00           C  
ATOM   2458  CD1 PHE B1517       5.148   4.376  35.187  1.00  0.00           C  
ATOM   2459  CD2 PHE B1517       6.266   6.472  34.924  1.00  0.00           C  
ATOM   2460  CE1 PHE B1517       3.942   5.049  35.377  1.00  0.00           C  
ATOM   2461  CE2 PHE B1517       5.077   7.144  35.108  1.00  0.00           C  
ATOM   2462  CZ  PHE B1517       3.910   6.435  35.334  1.00  0.00           C  
ATOM   2463  N   LEU B1518       8.317   5.540  31.959  1.00  0.00           N  
ATOM   2464  CA  LEU B1518       8.153   6.555  30.937  1.00  0.00           C  
ATOM   2465  C   LEU B1518       7.852   5.991  29.537  1.00  0.00           C  
ATOM   2466  O   LEU B1518       7.210   6.650  28.712  1.00  0.00           O  
ATOM   2467  CB  LEU B1518       9.413   7.422  30.888  1.00  0.00           C  
ATOM   2468  CG  LEU B1518       9.674   8.215  32.167  1.00  0.00           C  
ATOM   2469  CD1 LEU B1518      11.022   8.882  32.117  1.00  0.00           C  
ATOM   2470  CD2 LEU B1518       8.586   9.233  32.340  1.00  0.00           C  
ATOM   2471  N   LEU B1527       8.306   4.774  29.265  1.00  0.00           N  
ATOM   2472  CA  LEU B1527       8.087   4.187  27.950  1.00  0.00           C  
ATOM   2473  C   LEU B1527       6.949   3.202  27.924  1.00  0.00           C  
ATOM   2474  O   LEU B1527       6.559   2.739  26.860  1.00  0.00           O  
ATOM   2475  CB  LEU B1527       9.369   3.499  27.436  1.00  0.00           C  
ATOM   2476  CG  LEU B1527      10.618   4.385  27.338  1.00  0.00           C  
ATOM   2477  CD1 LEU B1527      11.771   3.561  26.875  1.00  0.00           C  
ATOM   2478  CD2 LEU B1527      10.383   5.524  26.391  1.00  0.00           C  
ATOM   2479  N   ARG B1528       6.393   2.888  29.083  1.00  0.00           N  
ATOM   2480  CA  ARG B1528       5.313   1.915  29.109  1.00  0.00           C  
ATOM   2481  C   ARG B1528       3.958   2.455  29.551  1.00  0.00           C  
ATOM   2482  O   ARG B1528       2.925   1.908  29.193  1.00  0.00           O  
ATOM   2483  CB  ARG B1528       5.730   0.719  29.976  1.00  0.00           C  
ATOM   2484  CG  ARG B1528       4.629  -0.293  30.253  1.00  0.00           C  
ATOM   2485  CD  ARG B1528       3.782   0.164  31.415  1.00  0.00           C  
ATOM   2486  NE  ARG B1528       2.819  -0.843  31.838  1.00  0.00           N  
ATOM   2487  CZ  ARG B1528       1.611  -1.008  31.312  1.00  0.00           C  
ATOM   2488  NH1 ARG B1528       1.197  -0.224  30.322  1.00  0.00           N  
ATOM   2489  NH2 ARG B1528       0.812  -1.959  31.786  1.00  0.00           N  
ATOM   2490  N   GLU B1549       3.955   3.534  30.317  1.00  0.00           N  
ATOM   2491  CA  GLU B1549       2.702   4.102  30.799  1.00  0.00           C  
ATOM   2492  C   GLU B1549       1.771   4.636  29.698  1.00  0.00           C  
ATOM   2493  O   GLU B1549       0.545   4.487  29.772  1.00  0.00           O  
ATOM   2494  CB  GLU B1549       3.001   5.223  31.799  1.00  0.00           C  
ATOM   2495  CG  GLU B1549       1.778   5.782  32.489  1.00  0.00           C  
ATOM   2496  CD  GLU B1549       1.108   4.771  33.395  1.00  0.00           C  
ATOM   2497  OE1 GLU B1549       1.593   3.621  33.478  1.00  0.00           O  
ATOM   2498  OE2 GLU B1549       0.095   5.124  34.030  1.00  0.00           O  
ATOM   2499  N   VAL B1563       2.351   5.244  28.671  1.00  0.00           N  
ATOM   2500  CA  VAL B1563       1.545   5.827  27.607  1.00  0.00           C  
ATOM   2501  C   VAL B1563       2.048   5.557  26.194  1.00  0.00           C  
ATOM   2502  O   VAL B1563       3.249   5.485  25.948  1.00  0.00           O  
ATOM   2503  CB  VAL B1563       1.446   7.363  27.807  1.00  0.00           C  
ATOM   2504  CG1 VAL B1563       0.609   7.989  26.713  1.00  0.00           C  
ATOM   2505  CG2 VAL B1563       0.837   7.664  29.162  1.00  0.00           C  
ATOM   2506  N   PRO B1569       1.121   5.375  25.244  1.00  0.00           N  
ATOM   2507  CA  PRO B1569       1.542   5.128  23.864  1.00  0.00           C  
ATOM   2508  C   PRO B1569       2.392   6.326  23.429  1.00  0.00           C  
ATOM   2509  O   PRO B1569       1.973   7.472  23.586  1.00  0.00           O  
ATOM   2510  CB  PRO B1569       0.218   5.055  23.122  1.00  0.00           C  
ATOM   2511  CG  PRO B1569      -0.665   4.413  24.122  1.00  0.00           C  
ATOM   2512  CD  PRO B1569      -0.327   5.159  25.393  1.00  0.00           C  
ATOM   2513  N   PHE B1594       3.584   6.071  22.904  1.00  0.00           N  
ATOM   2514  CA  PHE B1594       4.462   7.155  22.481  1.00  0.00           C  
ATOM   2515  C   PHE B1594       3.731   8.063  21.491  1.00  0.00           C  
ATOM   2516  O   PHE B1594       3.485   7.688  20.350  1.00  0.00           O  
ATOM   2517  CB  PHE B1594       5.723   6.575  21.839  1.00  0.00           C  
ATOM   2518  CG  PHE B1594       6.909   7.484  21.904  1.00  0.00           C  
ATOM   2519  CD1 PHE B1594       7.410   7.899  23.126  1.00  0.00           C  
ATOM   2520  CD2 PHE B1594       7.534   7.915  20.743  1.00  0.00           C  
ATOM   2521  CE1 PHE B1594       8.512   8.723  23.201  1.00  0.00           C  
ATOM   2522  CE2 PHE B1594       8.647   8.748  20.808  1.00  0.00           C  
ATOM   2523  CZ  PHE B1594       9.135   9.152  22.045  1.00  0.00           C  
ATOM   2524  N   GLY B1596       3.380   9.259  21.943  1.00  0.00           N  
ATOM   2525  CA  GLY B1596       2.671  10.197  21.101  1.00  0.00           C  
ATOM   2526  C   GLY B1596       1.609  10.902  21.917  1.00  0.00           C  
ATOM   2527  O   GLY B1596       1.365  12.100  21.745  1.00  0.00           O  
ATOM   2528  N   GLN B1601       0.968  10.155  22.808  1.00  0.00           N  
ATOM   2529  CA  GLN B1601      -0.065  10.716  23.666  1.00  0.00           C  
ATOM   2530  C   GLN B1601       0.605  11.301  24.882  1.00  0.00           C  
ATOM   2531  O   GLN B1601       1.813  11.126  25.075  1.00  0.00           O  
ATOM   2532  CB  GLN B1601      -1.059   9.643  24.100  1.00  0.00           C  
ATOM   2533  CG  GLN B1601      -1.962   9.164  22.979  1.00  0.00           C  
ATOM   2534  CD  GLN B1601      -2.645   7.836  23.291  1.00  0.00           C  
ATOM   2535  OE1 GLN B1601      -3.103   7.143  22.379  1.00  0.00           O  
ATOM   2536  NE2 GLN B1601      -2.723   7.480  24.579  1.00  0.00           N  
ATOM   2537  N   ASP B1602      -0.184  12.002  25.692  1.00  0.00           N  
ATOM   2538  CA  ASP B1602       0.321  12.632  26.902  1.00  0.00           C  
ATOM   2539  C   ASP B1602       0.251  11.678  28.074  1.00  0.00           C  
ATOM   2540  O   ASP B1602      -0.548  10.738  28.095  1.00  0.00           O  
ATOM   2541  CB  ASP B1602      -0.474  13.891  27.250  1.00  0.00           C  
ATOM   2542  CG  ASP B1602      -0.477  14.903  26.135  1.00  0.00           C  
ATOM   2543  OD1 ASP B1602       0.539  14.977  25.403  1.00  0.00           O  
ATOM   2544  OD2 ASP B1602      -1.490  15.632  26.005  1.00  0.00           O  
ATOM   2545  N   GLY B1603       1.103  11.945  29.052  1.00  0.00           N  
ATOM   2546  CA  GLY B1603       1.163  11.119  30.234  1.00  0.00           C  
ATOM   2547  C   GLY B1603       1.222  11.955  31.490  1.00  0.00           C  
ATOM   2548  O   GLY B1603       1.580  13.136  31.495  1.00  0.00           O  
ATOM   2549  N   ASP B1604       0.849  11.307  32.574  1.00  0.00           N  
ATOM   2550  CA  ASP B1604       0.832  11.925  33.874  1.00  0.00           C  
ATOM   2551  C   ASP B1604       1.835  11.135  34.688  1.00  0.00           C  
ATOM   2552  O   ASP B1604       1.812   9.909  34.660  1.00  0.00           O  
ATOM   2553  CB  ASP B1604      -0.567  11.797  34.460  1.00  0.00           C  
ATOM   2554  CG  ASP B1604      -0.656  12.346  35.843  1.00  0.00           C  
ATOM   2555  OD1 ASP B1604      -0.814  11.537  36.791  1.00  0.00           O  
ATOM   2556  OD2 ASP B1604      -0.559  13.588  35.968  1.00  0.00           O  
ATOM   2557  N   PHE B1613       2.728  11.815  35.395  1.00  0.00           N  
ATOM   2558  CA  PHE B1613       3.719  11.094  36.181  1.00  0.00           C  
ATOM   2559  C   PHE B1613       3.304  11.129  37.652  1.00  0.00           C  
ATOM   2560  O   PHE B1613       3.112  12.199  38.205  1.00  0.00           O  
ATOM   2561  CB  PHE B1613       5.097  11.736  36.000  1.00  0.00           C  
ATOM   2562  CG  PHE B1613       6.218  10.916  36.552  1.00  0.00           C  
ATOM   2563  CD1 PHE B1613       6.921  10.035  35.733  1.00  0.00           C  
ATOM   2564  CD2 PHE B1613       6.519  10.952  37.914  1.00  0.00           C  
ATOM   2565  CE1 PHE B1613       7.903   9.203  36.261  1.00  0.00           C  
ATOM   2566  CE2 PHE B1613       7.500  10.117  38.449  1.00  0.00           C  
ATOM   2567  CZ  PHE B1613       8.187   9.244  37.626  1.00  0.00           C  
ATOM   2568  N   SER B1614       3.161   9.975  38.293  1.00  0.00           N  
ATOM   2569  CA  SER B1614       2.749   9.970  39.697  1.00  0.00           C  
ATOM   2570  C   SER B1614       3.171   8.743  40.489  1.00  0.00           C  
ATOM   2571  O   SER B1614       3.164   7.626  39.973  1.00  0.00           O  
ATOM   2572  CB  SER B1614       1.235  10.103  39.801  1.00  0.00           C  
ATOM   2573  OG  SER B1614       0.596   8.986  39.214  1.00  0.00           O  
ATOM   2574  N   LYS B1615       3.498   8.964  41.762  1.00  0.00           N  
ATOM   2575  CA  LYS B1615       3.924   7.892  42.660  1.00  0.00           C  
ATOM   2576  C   LYS B1615       3.044   6.657  42.486  1.00  0.00           C  
ATOM   2577  O   LYS B1615       3.546   5.546  42.320  1.00  0.00           O  
ATOM   2578  CB  LYS B1615       3.904   8.384  44.118  1.00  0.00           C  
ATOM   2579  CG  LYS B1615       4.383   7.357  45.133  1.00  0.00           C  
ATOM   2580  CD  LYS B1615       4.827   7.974  46.471  1.00  0.00           C  
ATOM   2581  CE  LYS B1615       6.310   8.436  46.438  1.00  0.00           C  
ATOM   2582  NZ  LYS B1615       6.877   8.830  47.785  1.00  0.00           N  
ATOM   2583  N   LYS B1616       1.735   6.863  42.493  1.00  0.00           N  
ATOM   2584  CA  LYS B1616       0.774   5.786  42.326  1.00  0.00           C  
ATOM   2585  C   LYS B1616       0.910   5.075  40.969  1.00  0.00           C  
ATOM   2586  O   LYS B1616       0.794   3.850  40.882  1.00  0.00           O  
ATOM   2587  CB  LYS B1616      -0.626   6.370  42.527  1.00  0.00           C  
ATOM   2588  CG  LYS B1616      -1.826   5.514  42.158  1.00  0.00           C  
ATOM   2589  CD  LYS B1616      -3.087   6.120  42.786  1.00  0.00           C  
ATOM   2590  CE  LYS B1616      -3.093   7.675  42.692  1.00  0.00           C  
ATOM   2591  NZ  LYS B1616      -4.108   8.362  43.579  1.00  0.00           N  
ATOM   2592  N   ALA B1617       1.170   5.828  39.907  1.00  0.00           N  
ATOM   2593  CA  ALA B1617       1.326   5.200  38.606  1.00  0.00           C  
ATOM   2594  C   ALA B1617       2.616   4.369  38.552  1.00  0.00           C  
ATOM   2595  O   ALA B1617       2.567   3.170  38.287  1.00  0.00           O  
ATOM   2596  CB  ALA B1617       1.330   6.247  37.530  1.00  0.00           C  
ATOM   2597  N   ILE B1619       3.762   5.001  38.819  1.00  0.00           N  
ATOM   2598  CA  ILE B1619       5.060   4.316  38.793  1.00  0.00           C  
ATOM   2599  C   ILE B1619       5.067   3.082  39.676  1.00  0.00           C  
ATOM   2600  O   ILE B1619       5.461   1.998  39.244  1.00  0.00           O  
ATOM   2601  CB  ILE B1619       6.204   5.190  39.341  1.00  0.00           C  
ATOM   2602  CG1 ILE B1619       5.748   6.629  39.444  1.00  0.00           C  
ATOM   2603  CG2 ILE B1619       7.441   5.070  38.476  1.00  0.00           C  
ATOM   2604  CD1 ILE B1619       6.344   7.319  40.627  1.00  0.00           C  
ATOM   2605  N   LEU B1620       4.662   3.264  40.929  1.00  0.00           N  
ATOM   2606  CA  LEU B1620       4.658   2.164  41.887  1.00  0.00           C  
ATOM   2607  C   LEU B1620       3.762   1.038  41.429  1.00  0.00           C  
ATOM   2608  O   LEU B1620       4.017  -0.123  41.737  1.00  0.00           O  
ATOM   2609  CB  LEU B1620       4.233   2.651  43.282  1.00  0.00           C  
ATOM   2610  CG  LEU B1620       5.315   3.437  44.038  1.00  0.00           C  
ATOM   2611  CD1 LEU B1620       4.808   3.868  45.394  1.00  0.00           C  
ATOM   2612  CD2 LEU B1620       6.544   2.586  44.201  1.00  0.00           C  
ATOM   2613  N   ASN B1621       2.718   1.380  40.683  1.00  0.00           N  
ATOM   2614  CA  ASN B1621       1.809   0.367  40.194  1.00  0.00           C  
ATOM   2615  C   ASN B1621       2.498  -0.482  39.138  1.00  0.00           C  
ATOM   2616  O   ASN B1621       2.211  -1.675  38.994  1.00  0.00           O  
ATOM   2617  CB  ASN B1621       0.564   1.006  39.604  1.00  0.00           C  
ATOM   2618  CG  ASN B1621      -0.377  -0.019  39.018  1.00  0.00           C  
ATOM   2619  OD1 ASN B1621      -0.550  -0.099  37.800  1.00  0.00           O  
ATOM   2620  ND2 ASN B1621      -0.982  -0.825  39.885  1.00  0.00           N  
ATOM   2621  N   ARG B1622       3.413   0.137  38.399  1.00  0.00           N  
ATOM   2622  CA  ARG B1622       4.146  -0.571  37.368  1.00  0.00           C  
ATOM   2623  C   ARG B1622       5.341  -1.313  37.935  1.00  0.00           C  
ATOM   2624  O   ARG B1622       5.633  -2.449  37.532  1.00  0.00           O  
ATOM   2625  CB  ARG B1622       4.611   0.400  36.299  1.00  0.00           C  
ATOM   2626  CG  ARG B1622       3.482   1.056  35.582  1.00  0.00           C  
ATOM   2627  CD  ARG B1622       2.509   0.023  35.090  1.00  0.00           C  
ATOM   2628  NE  ARG B1622       1.463   0.647  34.303  1.00  0.00           N  
ATOM   2629  CZ  ARG B1622       0.310   0.069  34.001  1.00  0.00           C  
ATOM   2630  NH1 ARG B1622       0.042  -1.161  34.425  1.00  0.00           N  
ATOM   2631  NH2 ARG B1622      -0.573   0.730  33.269  1.00  0.00           N  
ATOM   2632  N   ILE B1632       6.041  -0.673  38.863  1.00  0.00           N  
ATOM   2633  CA  ILE B1632       7.201  -1.310  39.465  1.00  0.00           C  
ATOM   2634  C   ILE B1632       6.786  -2.563  40.222  1.00  0.00           C  
ATOM   2635  O   ILE B1632       7.220  -3.666  39.896  1.00  0.00           O  
ATOM   2636  CB  ILE B1632       7.932  -0.366  40.426  1.00  0.00           C  
ATOM   2637  CG1 ILE B1632       8.545   0.793  39.639  1.00  0.00           C  
ATOM   2638  CG2 ILE B1632       9.001  -1.131  41.175  1.00  0.00           C  
ATOM   2639  CD1 ILE B1632       9.239   1.804  40.486  1.00  0.00           C  
ATOM   2640  N   ASN B1635       5.938  -2.397  41.227  1.00  0.00           N  
ATOM   2641  CA  ASN B1635       5.490  -3.542  42.000  1.00  0.00           C  
ATOM   2642  C   ASN B1635       4.679  -4.499  41.134  1.00  0.00           C  
ATOM   2643  O   ASN B1635       4.880  -5.718  41.169  1.00  0.00           O  
ATOM   2644  CB  ASN B1635       4.632  -3.104  43.189  1.00  0.00           C  
ATOM   2645  CG  ASN B1635       5.352  -2.139  44.113  1.00  0.00           C  
ATOM   2646  OD1 ASN B1635       6.573  -2.209  44.296  1.00  0.00           O  
ATOM   2647  ND2 ASN B1635       4.589  -1.235  44.721  1.00  0.00           N  
ATOM   2648  N   GLY B1636       3.775  -3.937  40.342  1.00  0.00           N  
ATOM   2649  CA  GLY B1636       2.916  -4.755  39.515  1.00  0.00           C  
ATOM   2650  C   GLY B1636       3.517  -5.556  38.385  1.00  0.00           C  
ATOM   2651  O   GLY B1636       3.138  -6.699  38.168  1.00  0.00           O  
ATOM   2652  N   GLU B1637       4.443  -4.969  37.647  1.00  0.00           N  
ATOM   2653  CA  GLU B1637       5.024  -5.678  36.519  1.00  0.00           C  
ATOM   2654  C   GLU B1637       6.503  -6.005  36.648  1.00  0.00           C  
ATOM   2655  O   GLU B1637       6.882  -7.175  36.620  1.00  0.00           O  
ATOM   2656  CB  GLU B1637       4.764  -4.884  35.239  1.00  0.00           C  
ATOM   2657  CG  GLU B1637       3.374  -5.122  34.665  1.00  0.00           C  
ATOM   2658  CD  GLU B1637       2.797  -3.903  33.960  1.00  0.00           C  
ATOM   2659  OE1 GLU B1637       3.593  -3.132  33.385  1.00  0.00           O  
ATOM   2660  OE2 GLU B1637       1.547  -3.736  33.976  1.00  0.00           O  
ATOM   2661  N   LEU B1638       7.336  -4.980  36.802  1.00  0.00           N  
ATOM   2662  CA  LEU B1638       8.766  -5.212  36.910  1.00  0.00           C  
ATOM   2663  C   LEU B1638       9.106  -6.157  38.042  1.00  0.00           C  
ATOM   2664  O   LEU B1638       9.896  -7.077  37.861  1.00  0.00           O  
ATOM   2665  CB  LEU B1638       9.519  -3.901  37.096  1.00  0.00           C  
ATOM   2666  CG  LEU B1638       9.455  -2.906  35.937  1.00  0.00           C  
ATOM   2667  CD1 LEU B1638      10.241  -1.658  36.349  1.00  0.00           C  
ATOM   2668  CD2 LEU B1638      10.006  -3.511  34.647  1.00  0.00           C  
ATOM   2669  N   ALA B1639       8.503  -5.942  39.203  1.00  0.00           N  
ATOM   2670  CA  ALA B1639       8.775  -6.789  40.356  1.00  0.00           C  
ATOM   2671  C   ALA B1639       8.053  -8.131  40.354  1.00  0.00           C  
ATOM   2672  O   ALA B1639       8.699  -9.177  40.327  1.00  0.00           O  
ATOM   2673  CB  ALA B1639       8.447  -6.041  41.631  1.00  0.00           C  
ATOM   2674  N   ASN B1640       6.720  -8.108  40.363  1.00  0.00           N  
ATOM   2675  CA  ASN B1640       5.938  -9.345  40.415  1.00  0.00           C  
ATOM   2676  C   ASN B1640       5.928 -10.249  39.198  1.00  0.00           C  
ATOM   2677  O   ASN B1640       5.842 -11.472  39.348  1.00  0.00           O  
ATOM   2678  CB  ASN B1640       4.480  -9.058  40.788  1.00  0.00           C  
ATOM   2679  CG  ASN B1640       4.325  -8.523  42.195  1.00  0.00           C  
ATOM   2680  OD1 ASN B1640       5.147  -8.793  43.072  1.00  0.00           O  
ATOM   2681  ND2 ASN B1640       3.256  -7.772  42.424  1.00  0.00           N  
ATOM   2682  N   GLU B1641       6.012  -9.678  37.999  1.00  0.00           N  
ATOM   2683  CA  GLU B1641       5.956 -10.509  36.800  1.00  0.00           C  
ATOM   2684  C   GLU B1641       7.283 -10.841  36.131  1.00  0.00           C  
ATOM   2685  O   GLU B1641       7.548 -12.000  35.838  1.00  0.00           O  
ATOM   2686  CB  GLU B1641       4.991  -9.886  35.789  1.00  0.00           C  
ATOM   2687  CG  GLU B1641       3.626  -9.614  36.396  1.00  0.00           C  
ATOM   2688  CD  GLU B1641       2.576  -9.179  35.386  1.00  0.00           C  
ATOM   2689  OE1 GLU B1641       2.879  -8.339  34.506  1.00  0.00           O  
ATOM   2690  OE2 GLU B1641       1.428  -9.670  35.492  1.00  0.00           O  
ATOM   2691  N   ILE B1642       8.116  -9.835  35.898  1.00  0.00           N  
ATOM   2692  CA  ILE B1642       9.410 -10.029  35.249  1.00  0.00           C  
ATOM   2693  C   ILE B1642      10.537 -10.516  36.172  1.00  0.00           C  
ATOM   2694  O   ILE B1642      11.103 -11.591  35.968  1.00  0.00           O  
ATOM   2695  CB  ILE B1642       9.861  -8.729  34.603  1.00  0.00           C  
ATOM   2696  CG1 ILE B1642       8.938  -8.397  33.429  1.00  0.00           C  
ATOM   2697  CG2 ILE B1642      11.331  -8.832  34.206  1.00  0.00           C  
ATOM   2698  CD1 ILE B1642       9.129  -6.981  32.889  1.00  0.00           C  
ATOM   2699  N   GLY B1662      10.870  -9.701  37.170  1.00  0.00           N  
ATOM   2700  CA  GLY B1662      11.920 -10.051  38.109  1.00  0.00           C  
ATOM   2701  C   GLY B1662      11.655 -11.338  38.873  1.00  0.00           C  
ATOM   2702  O   GLY B1662      12.558 -12.133  39.090  1.00  0.00           O  
ATOM   2703  N   ASN B1663      10.421 -11.558  39.294  1.00  0.00           N  
ATOM   2704  CA  ASN B1663      10.129 -12.770  40.025  1.00  0.00           C  
ATOM   2705  C   ASN B1663      10.306 -13.978  39.103  1.00  0.00           C  
ATOM   2706  O   ASN B1663      10.697 -15.053  39.552  1.00  0.00           O  
ATOM   2707  CB  ASN B1663       8.704 -12.725  40.583  1.00  0.00           C  
ATOM   2708  CG  ASN B1663       8.377 -13.933  41.453  1.00  0.00           C  
ATOM   2709  OD1 ASN B1663       8.815 -14.033  42.592  1.00  0.00           O  
ATOM   2710  ND2 ASN B1663       7.610 -14.858  40.906  1.00  0.00           N  
ATOM   2711  N   LEU B1664      10.027 -13.790  37.813  1.00  0.00           N  
ATOM   2712  CA  LEU B1664      10.152 -14.860  36.813  1.00  0.00           C  
ATOM   2713  C   LEU B1664      11.582 -15.382  36.720  1.00  0.00           C  
ATOM   2714  O   LEU B1664      11.805 -16.600  36.719  1.00  0.00           O  
ATOM   2715  CB  LEU B1664       9.700 -14.369  35.438  1.00  0.00           C  
ATOM   2716  CG  LEU B1664       9.863 -15.346  34.272  1.00  0.00           C  
ATOM   2717  CD1 LEU B1664       9.029 -16.581  34.480  1.00  0.00           C  
ATOM   2718  CD2 LEU B1664       9.442 -14.660  32.986  1.00  0.00           C  
ATOM   2719  N   TYR B1665      12.551 -14.470  36.633  1.00  0.00           N  
ATOM   2720  CA  TYR B1665      13.957 -14.871  36.578  1.00  0.00           C  
ATOM   2721  C   TYR B1665      14.242 -15.664  37.852  1.00  0.00           C  
ATOM   2722  O   TYR B1665      14.614 -16.845  37.815  1.00  0.00           O  
ATOM   2723  CB  TYR B1665      14.879 -13.654  36.551  1.00  0.00           C  
ATOM   2724  CG  TYR B1665      15.002 -12.964  35.211  1.00  0.00           C  
ATOM   2725  CD1 TYR B1665      14.120 -11.950  34.830  1.00  0.00           C  
ATOM   2726  CD2 TYR B1665      16.015 -13.319  34.325  1.00  0.00           C  
ATOM   2727  CE1 TYR B1665      14.252 -11.313  33.597  1.00  0.00           C  
ATOM   2728  CE2 TYR B1665      16.159 -12.692  33.096  1.00  0.00           C  
ATOM   2729  CZ  TYR B1665      15.280 -11.693  32.732  1.00  0.00           C  
ATOM   2730  OH  TYR B1665      15.433 -11.095  31.498  1.00  0.00           O  
ATOM   2731  N   SER B1666      14.035 -14.999  38.982  1.00  0.00           N  
ATOM   2732  CA  SER B1666      14.255 -15.594  40.284  1.00  0.00           C  
ATOM   2733  C   SER B1666      13.699 -17.017  40.449  1.00  0.00           C  
ATOM   2734  O   SER B1666      14.390 -17.906  40.940  1.00  0.00           O  
ATOM   2735  CB  SER B1666      13.665 -14.675  41.350  1.00  0.00           C  
ATOM   2736  OG  SER B1666      13.783 -15.243  42.639  1.00  0.00           O  
ATOM   2737  N   ARG B1667      12.458 -17.238  40.036  1.00  0.00           N  
ATOM   2738  CA  ARG B1667      11.836 -18.557  40.175  1.00  0.00           C  
ATOM   2739  C   ARG B1667      12.443 -19.615  39.252  1.00  0.00           C  
ATOM   2740  O   ARG B1667      12.565 -20.775  39.631  1.00  0.00           O  
ATOM   2741  CB  ARG B1667      10.334 -18.455  39.908  1.00  0.00           C  
ATOM   2742  CG  ARG B1667      10.018 -18.165  38.460  1.00  0.00           C  
ATOM   2743  CD  ARG B1667       8.582 -17.747  38.270  1.00  0.00           C  
ATOM   2744  NE  ARG B1667       7.641 -18.666  38.897  1.00  0.00           N  
ATOM   2745  CZ  ARG B1667       6.332 -18.640  38.676  1.00  0.00           C  
ATOM   2746  NH1 ARG B1667       5.819 -17.741  37.847  1.00  0.00           N  
ATOM   2747  NH2 ARG B1667       5.536 -19.518  39.269  1.00  0.00           N  
ATOM   2748  N   VAL B1668      12.821 -19.209  38.044  1.00  0.00           N  
ATOM   2749  CA  VAL B1668      13.405 -20.133  37.074  1.00  0.00           C  
ATOM   2750  C   VAL B1668      14.832 -20.526  37.443  1.00  0.00           C  
ATOM   2751  O   VAL B1668      15.148 -21.706  37.591  1.00  0.00           O  
ATOM   2752  CB  VAL B1668      13.411 -19.501  35.668  1.00  0.00           C  
ATOM   2753  CG1 VAL B1668      14.322 -20.277  34.731  1.00  0.00           C  
ATOM   2754  CG2 VAL B1668      11.995 -19.461  35.133  1.00  0.00           C  
ATOM   2755  N   VAL B1669      15.688 -19.517  37.568  1.00  0.00           N  
ATOM   2756  CA  VAL B1669      17.093 -19.695  37.919  1.00  0.00           C  
ATOM   2757  C   VAL B1669      17.236 -20.539  39.182  1.00  0.00           C  
ATOM   2758  O   VAL B1669      18.135 -21.379  39.284  1.00  0.00           O  
ATOM   2759  CB  VAL B1669      17.758 -18.324  38.152  1.00  0.00           C  
ATOM   2760  CG1 VAL B1669      19.186 -18.501  38.619  1.00  0.00           C  
ATOM   2761  CG2 VAL B1669      17.699 -17.502  36.871  1.00  0.00           C  
ATOM   2762  N   ASN B1670      16.345 -20.329  40.145  1.00  0.00           N  
ATOM   2763  CA  ASN B1670      16.436 -21.095  41.369  1.00  0.00           C  
ATOM   2764  C   ASN B1670      16.161 -22.558  41.068  1.00  0.00           C  
ATOM   2765  O   ASN B1670      16.992 -23.421  41.344  1.00  0.00           O  
ATOM   2766  CB  ASN B1670      15.465 -20.570  42.427  1.00  0.00           C  
ATOM   2767  CG  ASN B1670      15.562 -21.346  43.740  1.00  0.00           C  
ATOM   2768  OD1 ASN B1670      14.766 -22.250  44.001  1.00  0.00           O  
ATOM   2769  ND2 ASN B1670      16.552 -21.007  44.559  1.00  0.00           N  
ATOM   2770  N   MET B1671      15.004 -22.837  40.487  1.00  0.00           N  
ATOM   2771  CA  MET B1671      14.665 -24.208  40.157  1.00  0.00           C  
ATOM   2772  C   MET B1671      15.848 -24.840  39.428  1.00  0.00           C  
ATOM   2773  O   MET B1671      16.175 -26.011  39.634  1.00  0.00           O  
ATOM   2774  CB  MET B1671      13.419 -24.255  39.266  1.00  0.00           C  
ATOM   2775  CG  MET B1671      12.116 -23.876  39.952  1.00  0.00           C  
ATOM   2776  SD  MET B1671      10.748 -23.989  38.800  1.00  0.00           S  
ATOM   2777  CE  MET B1671      10.076 -25.452  39.338  1.00  0.00           C  
ATOM   2778  N   ALA B1672      16.494 -24.046  38.581  1.00  0.00           N  
ATOM   2779  CA  ALA B1672      17.638 -24.509  37.808  1.00  0.00           C  
ATOM   2780  C   ALA B1672      18.786 -24.939  38.719  1.00  0.00           C  
ATOM   2781  O   ALA B1672      19.383 -25.993  38.513  1.00  0.00           O  
ATOM   2782  CB  ALA B1672      18.096 -23.408  36.867  1.00  0.00           C  
ATOM   2783  N   HIS B1673      19.089 -24.126  39.728  1.00  0.00           N  
ATOM   2784  CA  HIS B1673      20.165 -24.448  40.665  1.00  0.00           C  
ATOM   2785  C   HIS B1673      19.841 -25.619  41.594  1.00  0.00           C  
ATOM   2786  O   HIS B1673      20.706 -26.443  41.896  1.00  0.00           O  
ATOM   2787  CB  HIS B1673      20.509 -23.231  41.524  1.00  0.00           C  
ATOM   2788  CG  HIS B1673      21.471 -22.287  40.876  1.00  0.00           C  
ATOM   2789  ND1 HIS B1673      22.642 -22.708  40.283  1.00  0.00           N  
ATOM   2790  CD2 HIS B1673      21.457 -20.939  40.764  1.00  0.00           C  
ATOM   2791  CE1 HIS B1673      23.310 -21.661  39.833  1.00  0.00           C  
ATOM   2792  NE2 HIS B1673      22.612 -20.576  40.112  1.00  0.00           N  
ATOM   2793  N   LYS B1684      18.595 -25.684  42.048  1.00  0.00           N  
ATOM   2794  CA  LYS B1684      18.163 -26.731  42.960  1.00  0.00           C  
ATOM   2795  C   LYS B1684      17.754 -28.060  42.306  1.00  0.00           C  
ATOM   2796  O   LYS B1684      17.798 -29.104  42.957  1.00  0.00           O  
ATOM   2797  CB  LYS B1684      17.010 -26.209  43.827  1.00  0.00           C  
ATOM   2798  CG  LYS B1684      16.284 -27.308  44.573  1.00  0.00           C  
ATOM   2799  CD  LYS B1684      15.096 -26.820  45.377  1.00  0.00           C  
ATOM   2800  CE  LYS B1684      14.509 -27.985  46.189  1.00  0.00           C  
ATOM   2801  NZ  LYS B1684      13.330 -27.597  47.018  1.00  0.00           N  
ATOM   2802  N   PHE B1685      17.362 -28.042  41.037  1.00  0.00           N  
ATOM   2803  CA  PHE B1685      16.944 -29.281  40.377  1.00  0.00           C  
ATOM   2804  C   PHE B1685      17.979 -29.865  39.412  1.00  0.00           C  
ATOM   2805  O   PHE B1685      18.164 -31.084  39.350  1.00  0.00           O  
ATOM   2806  CB  PHE B1685      15.628 -29.065  39.620  1.00  0.00           C  
ATOM   2807  CG  PHE B1685      14.454 -28.711  40.500  1.00  0.00           C  
ATOM   2808  CD1 PHE B1685      13.247 -28.309  39.933  1.00  0.00           C  
ATOM   2809  CD2 PHE B1685      14.543 -28.794  41.888  1.00  0.00           C  
ATOM   2810  CE1 PHE B1685      12.154 -27.995  40.726  1.00  0.00           C  
ATOM   2811  CE2 PHE B1685      13.448 -28.479  42.694  1.00  0.00           C  
ATOM   2812  CZ  PHE B1685      12.251 -28.080  42.107  1.00  0.00           C  
ATOM   2813  N   LEU B1686      18.644 -29.007  38.644  1.00  0.00           N  
ATOM   2814  CA  LEU B1686      19.636 -29.491  37.688  1.00  0.00           C  
ATOM   2815  C   LEU B1686      21.008 -28.906  37.982  1.00  0.00           C  
ATOM   2816  O   LEU B1686      21.845 -28.802  37.086  1.00  0.00           O  
ATOM   2817  CB  LEU B1686      19.228 -29.123  36.259  1.00  0.00           C  
ATOM   2818  CG  LEU B1686      17.819 -29.501  35.800  1.00  0.00           C  
ATOM   2819  CD1 LEU B1686      17.665 -29.116  34.353  1.00  0.00           C  
ATOM   2820  CD2 LEU B1686      17.570 -30.990  35.968  1.00  0.00           C  
ATOM   2821  N   GLY B1689      21.228 -28.526  39.239  1.00  0.00           N  
ATOM   2822  CA  GLY B1689      22.496 -27.939  39.626  1.00  0.00           C  
ATOM   2823  C   GLY B1689      23.157 -27.142  38.511  1.00  0.00           C  
ATOM   2824  O   GLY B1689      24.006 -27.668  37.794  1.00  0.00           O  
ATOM   2825  N   GLY B1690      22.757 -25.884  38.342  1.00  0.00           N  
ATOM   2826  CA  GLY B1690      23.354 -25.048  37.317  1.00  0.00           C  
ATOM   2827  C   GLY B1690      23.007 -25.360  35.872  1.00  0.00           C  
ATOM   2828  O   GLY B1690      22.021 -24.854  35.352  1.00  0.00           O  
ATOM   2829  N   GLU B1691      23.815 -26.194  35.219  1.00  0.00           N  
ATOM   2830  CA  GLU B1691      23.606 -26.538  33.812  1.00  0.00           C  
ATOM   2831  C   GLU B1691      22.204 -26.981  33.445  1.00  0.00           C  
ATOM   2832  O   GLU B1691      21.570 -27.736  34.174  1.00  0.00           O  
ATOM   2833  CB  GLU B1691      24.585 -27.625  33.371  1.00  0.00           C  
ATOM   2834  CG  GLU B1691      26.061 -27.291  33.565  1.00  0.00           C  
ATOM   2835  CD  GLU B1691      26.960 -28.084  32.619  1.00  0.00           C  
ATOM   2836  OE1 GLU B1691      26.637 -29.263  32.337  1.00  0.00           O  
ATOM   2837  OE2 GLU B1691      27.990 -27.530  32.163  1.00  0.00           O  
ATOM   2838  N   VAL B1711      21.737 -26.517  32.291  1.00  0.00           N  
ATOM   2839  CA  VAL B1711      20.406 -26.858  31.794  1.00  0.00           C  
ATOM   2840  C   VAL B1711      20.465 -27.174  30.304  1.00  0.00           C  
ATOM   2841  O   VAL B1711      21.317 -26.654  29.593  1.00  0.00           O  
ATOM   2842  CB  VAL B1711      19.429 -25.688  31.977  1.00  0.00           C  
ATOM   2843  CG1 VAL B1711      19.481 -25.186  33.406  1.00  0.00           C  
ATOM   2844  CG2 VAL B1711      19.777 -24.572  30.999  1.00  0.00           C  
ATOM   2845  N   SER B1712      19.549 -28.010  29.833  1.00  0.00           N  
ATOM   2846  CA  SER B1712      19.500 -28.376  28.421  1.00  0.00           C  
ATOM   2847  C   SER B1712      18.545 -29.532  28.201  1.00  0.00           C  
ATOM   2848  O   SER B1712      18.102 -30.169  29.154  1.00  0.00           O  
ATOM   2849  CB  SER B1712      20.882 -28.775  27.919  1.00  0.00           C  
ATOM   2850  OG  SER B1712      21.381 -29.856  28.677  1.00  0.00           O  
ATOM   2851  N   GLY B1713      18.228 -29.802  26.943  1.00  0.00           N  
ATOM   2852  CA  GLY B1713      17.325 -30.889  26.651  1.00  0.00           C  
ATOM   2853  C   GLY B1713      16.592 -30.757  25.333  1.00  0.00           C  
ATOM   2854  O   GLY B1713      17.011 -30.045  24.417  1.00  0.00           O  
ATOM   2855  N   ALA B1714      15.482 -31.471  25.239  1.00  0.00           N  
ATOM   2856  CA  ALA B1714      14.665 -31.446  24.041  1.00  0.00           C  
ATOM   2857  C   ALA B1714      14.072 -30.053  23.884  1.00  0.00           C  
ATOM   2858  O   ALA B1714      13.879 -29.338  24.866  1.00  0.00           O  
ATOM   2859  CB  ALA B1714      13.544 -32.483  24.156  1.00  0.00           C  
ATOM   2860  N   ARG B1715      13.796 -29.657  22.651  1.00  0.00           N  
ATOM   2861  CA  ARG B1715      13.194 -28.362  22.439  1.00  0.00           C  
ATOM   2862  C   ARG B1715      11.707 -28.610  22.481  1.00  0.00           C  
ATOM   2863  O   ARG B1715      11.252 -29.676  22.074  1.00  0.00           O  
ATOM   2864  CB  ARG B1715      13.583 -27.795  21.081  1.00  0.00           C  
ATOM   2865  CG  ARG B1715      15.069 -27.537  20.929  1.00  0.00           C  
ATOM   2866  CD  ARG B1715      15.341 -26.693  19.703  1.00  0.00           C  
ATOM   2867  NE  ARG B1715      16.764 -26.428  19.520  1.00  0.00           N  
ATOM   2868  CZ  ARG B1715      17.242 -25.488  18.714  1.00  0.00           C  
ATOM   2869  NH1 ARG B1715      16.404 -24.724  18.025  1.00  0.00           N  
ATOM   2870  NH2 ARG B1715      18.552 -25.312  18.597  1.00  0.00           N  
ATOM   2871  N   ASP B1716      10.940 -27.666  23.011  1.00  0.00           N  
ATOM   2872  CA  ASP B1716       9.507 -27.871  23.006  1.00  0.00           C  
ATOM   2873  C   ASP B1716       8.932 -26.799  22.097  1.00  0.00           C  
ATOM   2874  O   ASP B1716       8.804 -25.629  22.443  1.00  0.00           O  
ATOM   2875  CB  ASP B1716       8.935 -27.880  24.435  1.00  0.00           C  
ATOM   2876  CG  ASP B1716       8.431 -26.557  24.885  1.00  0.00           C  
ATOM   2877  OD1 ASP B1716       9.263 -25.633  24.968  1.00  0.00           O  
ATOM   2878  OD2 ASP B1716       7.211 -26.448  25.166  1.00  0.00           O  
ATOM   2879  N   GLU B1717       8.648 -27.244  20.881  1.00  0.00           N  
ATOM   2880  CA  GLU B1717       8.150 -26.403  19.817  1.00  0.00           C  
ATOM   2881  C   GLU B1717       7.048 -25.420  20.158  1.00  0.00           C  
ATOM   2882  O   GLU B1717       6.984 -24.340  19.568  1.00  0.00           O  
ATOM   2883  CB  GLU B1717       7.740 -27.285  18.648  1.00  0.00           C  
ATOM   2884  CG  GLU B1717       8.913 -28.054  18.081  1.00  0.00           C  
ATOM   2885  CD  GLU B1717      10.127 -27.163  17.854  1.00  0.00           C  
ATOM   2886  OE1 GLU B1717       9.920 -25.976  17.494  1.00  0.00           O  
ATOM   2887  OE2 GLU B1717      11.277 -27.648  18.023  1.00  0.00           O  
ATOM   2888  N   GLU B1718       6.182 -25.768  21.100  1.00  0.00           N  
ATOM   2889  CA  GLU B1718       5.121 -24.847  21.453  1.00  0.00           C  
ATOM   2890  C   GLU B1718       5.746 -23.535  21.921  1.00  0.00           C  
ATOM   2891  O   GLU B1718       5.302 -22.454  21.528  1.00  0.00           O  
ATOM   2892  CB  GLU B1718       4.218 -25.458  22.524  1.00  0.00           C  
ATOM   2893  CG  GLU B1718       3.512 -26.735  22.049  1.00  0.00           C  
ATOM   2894  CD  GLU B1718       2.374 -27.166  22.965  1.00  0.00           C  
ATOM   2895  OE1 GLU B1718       2.629 -27.381  24.176  1.00  0.00           O  
ATOM   2896  OE2 GLU B1718       1.226 -27.292  22.473  1.00  0.00           O  
ATOM   2897  N   TYR B1719       6.797 -23.632  22.729  1.00  0.00           N  
ATOM   2898  CA  TYR B1719       7.494 -22.450  23.225  1.00  0.00           C  
ATOM   2899  C   TYR B1719       8.146 -21.686  22.075  1.00  0.00           C  
ATOM   2900  O   TYR B1719       7.838 -20.512  21.840  1.00  0.00           O  
ATOM   2901  CB  TYR B1719       8.572 -22.845  24.237  1.00  0.00           C  
ATOM   2902  CG  TYR B1719       9.681 -21.819  24.382  1.00  0.00           C  
ATOM   2903  CD1 TYR B1719       9.417 -20.535  24.868  1.00  0.00           C  
ATOM   2904  CD2 TYR B1719      10.993 -22.126  24.017  1.00  0.00           C  
ATOM   2905  CE1 TYR B1719      10.427 -19.589  24.985  1.00  0.00           C  
ATOM   2906  CE2 TYR B1719      12.013 -21.187  24.131  1.00  0.00           C  
ATOM   2907  CZ  TYR B1719      11.726 -19.921  24.615  1.00  0.00           C  
ATOM   2908  OH  TYR B1719      12.740 -18.991  24.734  1.00  0.00           O  
ATOM   2909  N   ALA B1720       9.052 -22.355  21.365  1.00  0.00           N  
ATOM   2910  CA  ALA B1720       9.754 -21.735  20.243  1.00  0.00           C  
ATOM   2911  C   ALA B1720       8.823 -20.961  19.299  1.00  0.00           C  
ATOM   2912  O   ALA B1720       9.106 -19.827  18.925  1.00  0.00           O  
ATOM   2913  CB  ALA B1720      10.513 -22.791  19.477  1.00  0.00           C  
ATOM   2914  N   LYS B1721       7.711 -21.575  18.918  1.00  0.00           N  
ATOM   2915  CA  LYS B1721       6.759 -20.926  18.030  1.00  0.00           C  
ATOM   2916  C   LYS B1721       6.219 -19.640  18.644  1.00  0.00           C  
ATOM   2917  O   LYS B1721       5.854 -18.702  17.932  1.00  0.00           O  
ATOM   2918  CB  LYS B1721       5.594 -21.871  17.714  1.00  0.00           C  
ATOM   2919  CG  LYS B1721       4.526 -21.264  16.815  1.00  0.00           C  
ATOM   2920  CD  LYS B1721       3.926 -22.318  15.910  1.00  0.00           C  
ATOM   2921  CE  LYS B1721       5.029 -23.013  15.081  1.00  0.00           C  
ATOM   2922  NZ  LYS B1721       4.534 -24.129  14.204  1.00  0.00           N  
ATOM   2923  N   ILE B1722       6.155 -19.591  19.968  1.00  0.00           N  
ATOM   2924  CA  ILE B1722       5.648 -18.400  20.629  1.00  0.00           C  
ATOM   2925  C   ILE B1722       6.772 -17.414  20.862  1.00  0.00           C  
ATOM   2926  O   ILE B1722       6.609 -16.211  20.660  1.00  0.00           O  
ATOM   2927  CB  ILE B1722       5.009 -18.749  21.966  1.00  0.00           C  
ATOM   2928  CG1 ILE B1722       3.759 -19.579  21.714  1.00  0.00           C  
ATOM   2929  CG2 ILE B1722       4.696 -17.485  22.744  1.00  0.00           C  
ATOM   2930  CD1 ILE B1722       3.128 -20.107  22.970  1.00  0.00           C  
ATOM   2931  N   ALA B1723       7.908 -17.935  21.304  1.00  0.00           N  
ATOM   2932  CA  ALA B1723       9.057 -17.096  21.553  1.00  0.00           C  
ATOM   2933  C   ALA B1723       9.341 -16.348  20.268  1.00  0.00           C  
ATOM   2934  O   ALA B1723       9.625 -15.148  20.257  1.00  0.00           O  
ATOM   2935  CB  ALA B1723      10.229 -17.942  21.921  1.00  0.00           C  
ATOM   2936  N   GLN B1724       9.242 -17.079  19.172  1.00  0.00           N  
ATOM   2937  CA  GLN B1724       9.495 -16.530  17.854  1.00  0.00           C  
ATOM   2938  C   GLN B1724       8.482 -15.452  17.431  1.00  0.00           C  
ATOM   2939  O   GLN B1724       8.865 -14.366  16.979  1.00  0.00           O  
ATOM   2940  CB  GLN B1724       9.498 -17.678  16.866  1.00  0.00           C  
ATOM   2941  CG  GLN B1724       9.912 -17.310  15.482  1.00  0.00           C  
ATOM   2942  CD  GLN B1724       9.758 -18.484  14.569  1.00  0.00           C  
ATOM   2943  OE1 GLN B1724      10.357 -19.539  14.805  1.00  0.00           O  
ATOM   2944  NE2 GLN B1724       8.938 -18.329  13.526  1.00  0.00           N  
ATOM   2945  N   GLU B1725       7.193 -15.757  17.569  1.00  0.00           N  
ATOM   2946  CA  GLU B1725       6.147 -14.808  17.216  1.00  0.00           C  
ATOM   2947  C   GLU B1725       6.341 -13.536  18.040  1.00  0.00           C  
ATOM   2948  O   GLU B1725       6.085 -12.429  17.571  1.00  0.00           O  
ATOM   2949  CB  GLU B1725       4.772 -15.421  17.495  1.00  0.00           C  
ATOM   2950  CG  GLU B1725       3.620 -14.417  17.606  1.00  0.00           C  
ATOM   2951  CD  GLU B1725       2.968 -14.079  16.269  1.00  0.00           C  
ATOM   2952  OE1 GLU B1725       3.612 -14.294  15.214  1.00  0.00           O  
ATOM   2953  OE2 GLU B1725       1.813 -13.584  16.282  1.00  0.00           O  
ATOM   2954  N   SER B1726       6.813 -13.698  19.269  1.00  0.00           N  
ATOM   2955  CA  SER B1726       7.039 -12.561  20.139  1.00  0.00           C  
ATOM   2956  C   SER B1726       8.178 -11.677  19.657  1.00  0.00           C  
ATOM   2957  O   SER B1726       8.025 -10.469  19.603  1.00  0.00           O  
ATOM   2958  CB  SER B1726       7.315 -13.038  21.566  1.00  0.00           C  
ATOM   2959  OG  SER B1726       6.163 -13.653  22.114  1.00  0.00           O  
ATOM   2960  N   ILE B1727       9.315 -12.275  19.307  1.00  0.00           N  
ATOM   2961  CA  ILE B1727      10.472 -11.503  18.830  1.00  0.00           C  
ATOM   2962  C   ILE B1727      10.092 -10.708  17.590  1.00  0.00           C  
ATOM   2963  O   ILE B1727      10.613  -9.626  17.370  1.00  0.00           O  
ATOM   2964  CB  ILE B1727      11.703 -12.403  18.443  1.00  0.00           C  
ATOM   2965  CG1 ILE B1727      11.413 -13.125  17.110  1.00  0.00           C  
ATOM   2966  CG2 ILE B1727      12.027 -13.392  19.584  1.00  0.00           C  
ATOM   2967  CD1 ILE B1727      12.510 -14.090  16.578  1.00  0.00           C  
ATOM   2968  N   LYS B1728       9.179 -11.259  16.792  1.00  0.00           N  
ATOM   2969  CA  LYS B1728       8.718 -10.644  15.550  1.00  0.00           C  
ATOM   2970  C   LYS B1728       7.821  -9.436  15.798  1.00  0.00           C  
ATOM   2971  O   LYS B1728       8.017  -8.369  15.218  1.00  0.00           O  
ATOM   2972  CB  LYS B1728       7.976 -11.695  14.717  1.00  0.00           C  
ATOM   2973  CG  LYS B1728       7.321 -11.198  13.431  1.00  0.00           C  
ATOM   2974  CD  LYS B1728       6.062 -12.030  13.142  1.00  0.00           C  
ATOM   2975  CE  LYS B1728       5.387 -11.659  11.831  1.00  0.00           C  
ATOM   2976  NZ  LYS B1728       6.242 -11.953  10.646  1.00  0.00           N  
ATOM   2977  N   ASN B1729       6.828  -9.592  16.659  1.00  0.00           N  
ATOM   2978  CA  ASN B1729       5.939  -8.476  16.942  1.00  0.00           C  
ATOM   2979  C   ASN B1729       6.683  -7.364  17.673  1.00  0.00           C  
ATOM   2980  O   ASN B1729       6.583  -6.192  17.313  1.00  0.00           O  
ATOM   2981  CB  ASN B1729       4.735  -8.952  17.751  1.00  0.00           C  
ATOM   2982  CG  ASN B1729       3.845  -9.882  16.956  1.00  0.00           C  
ATOM   2983  OD1 ASN B1729       3.533  -9.606  15.808  1.00  0.00           O  
ATOM   2984  ND2 ASN B1729       3.427 -10.979  17.564  1.00  0.00           N  
ATOM   2985  N   TYR B1730       7.438  -7.732  18.696  1.00  0.00           N  
ATOM   2986  CA  TYR B1730       8.216  -6.751  19.448  1.00  0.00           C  
ATOM   2987  C   TYR B1730       9.032  -5.929  18.464  1.00  0.00           C  
ATOM   2988  O   TYR B1730       8.982  -4.703  18.467  1.00  0.00           O  
ATOM   2989  CB  TYR B1730       9.156  -7.475  20.424  1.00  0.00           C  
ATOM   2990  CG  TYR B1730      10.300  -6.650  20.974  1.00  0.00           C  
ATOM   2991  CD1 TYR B1730      10.117  -5.791  22.067  1.00  0.00           C  
ATOM   2992  CD2 TYR B1730      11.577  -6.756  20.426  1.00  0.00           C  
ATOM   2993  CE1 TYR B1730      11.183  -5.067  22.603  1.00  0.00           C  
ATOM   2994  CE2 TYR B1730      12.652  -6.034  20.956  1.00  0.00           C  
ATOM   2995  CZ  TYR B1730      12.451  -5.200  22.040  1.00  0.00           C  
ATOM   2996  OH  TYR B1730      13.540  -4.539  22.551  1.00  0.00           O  
ATOM   2997  N   GLU B1731       9.769  -6.621  17.607  1.00  0.00           N  
ATOM   2998  CA  GLU B1731      10.617  -5.963  16.632  1.00  0.00           C  
ATOM   2999  C   GLU B1731       9.886  -5.100  15.629  1.00  0.00           C  
ATOM   3000  O   GLU B1731      10.411  -4.058  15.224  1.00  0.00           O  
ATOM   3001  CB  GLU B1731      11.471  -6.990  15.910  1.00  0.00           C  
ATOM   3002  CG  GLU B1731      12.919  -6.895  16.285  1.00  0.00           C  
ATOM   3003  CD  GLU B1731      13.697  -8.120  15.890  1.00  0.00           C  
ATOM   3004  OE1 GLU B1731      13.399  -8.687  14.809  1.00  0.00           O  
ATOM   3005  OE2 GLU B1731      14.613  -8.503  16.658  1.00  0.00           O  
ATOM   3006  N   ASN B1732       8.693  -5.519  15.205  1.00  0.00           N  
ATOM   3007  CA  ASN B1732       7.942  -4.697  14.261  1.00  0.00           C  
ATOM   3008  C   ASN B1732       7.553  -3.402  14.951  1.00  0.00           C  
ATOM   3009  O   ASN B1732       7.667  -2.313  14.387  1.00  0.00           O  
ATOM   3010  CB  ASN B1732       6.676  -5.396  13.796  1.00  0.00           C  
ATOM   3011  CG  ASN B1732       6.947  -6.448  12.777  1.00  0.00           C  
ATOM   3012  OD1 ASN B1732       7.806  -6.269  11.923  1.00  0.00           O  
ATOM   3013  ND2 ASN B1732       6.208  -7.551  12.839  1.00  0.00           N  
ATOM   3014  N   TYR B1733       7.087  -3.529  16.186  1.00  0.00           N  
ATOM   3015  CA  TYR B1733       6.682  -2.368  16.957  1.00  0.00           C  
ATOM   3016  C   TYR B1733       7.826  -1.392  17.222  1.00  0.00           C  
ATOM   3017  O   TYR B1733       7.710  -0.192  16.959  1.00  0.00           O  
ATOM   3018  CB  TYR B1733       6.081  -2.813  18.289  1.00  0.00           C  
ATOM   3019  CG  TYR B1733       4.706  -3.418  18.174  1.00  0.00           C  
ATOM   3020  CD1 TYR B1733       3.688  -2.751  17.504  1.00  0.00           C  
ATOM   3021  CD2 TYR B1733       4.410  -4.638  18.767  1.00  0.00           C  
ATOM   3022  CE1 TYR B1733       2.412  -3.284  17.427  1.00  0.00           C  
ATOM   3023  CE2 TYR B1733       3.132  -5.180  18.702  1.00  0.00           C  
ATOM   3024  CZ  TYR B1733       2.136  -4.497  18.031  1.00  0.00           C  
ATOM   3025  OH  TYR B1733       0.860  -5.008  17.979  1.00  0.00           O  
ATOM   3026  N   MET B1734       8.921  -1.928  17.752  1.00  0.00           N  
ATOM   3027  CA  MET B1734      10.090  -1.141  18.096  1.00  0.00           C  
ATOM   3028  C   MET B1734      10.555  -0.408  16.852  1.00  0.00           C  
ATOM   3029  O   MET B1734      10.827   0.791  16.883  1.00  0.00           O  
ATOM   3030  CB  MET B1734      11.186  -2.062  18.656  1.00  0.00           C  
ATOM   3031  CG  MET B1734      12.076  -1.409  19.719  1.00  0.00           C  
ATOM   3032  SD  MET B1734      11.379  -1.319  21.383  1.00  0.00           S  
ATOM   3033  CE  MET B1734      10.193  -0.265  21.161  1.00  0.00           C  
ATOM   3034  N   GLU B1735      10.604  -1.137  15.747  1.00  0.00           N  
ATOM   3035  CA  GLU B1735      11.020  -0.591  14.462  1.00  0.00           C  
ATOM   3036  C   GLU B1735      10.239   0.678  14.144  1.00  0.00           C  
ATOM   3037  O   GLU B1735      10.792   1.632  13.606  1.00  0.00           O  
ATOM   3038  CB  GLU B1735      10.786  -1.631  13.370  1.00  0.00           C  
ATOM   3039  CG  GLU B1735      12.005  -1.947  12.543  1.00  0.00           C  
ATOM   3040  CD  GLU B1735      12.087  -3.425  12.182  1.00  0.00           C  
ATOM   3041  OE1 GLU B1735      11.131  -3.939  11.545  1.00  0.00           O  
ATOM   3042  OE2 GLU B1735      13.112  -4.068  12.538  1.00  0.00           O  
ATOM   3043  N   LYS B1736       8.954   0.680  14.495  1.00  0.00           N  
ATOM   3044  CA  LYS B1736       8.071   1.824  14.258  1.00  0.00           C  
ATOM   3045  C   LYS B1736       8.029   2.749  15.481  1.00  0.00           C  
ATOM   3046  O   LYS B1736       7.120   3.564  15.633  1.00  0.00           O  
ATOM   3047  CB  LYS B1736       6.658   1.324  13.945  1.00  0.00           C  
ATOM   3048  CG  LYS B1736       6.619   0.234  12.895  1.00  0.00           C  
ATOM   3049  CD  LYS B1736       6.945   0.778  11.509  1.00  0.00           C  
ATOM   3050  CE  LYS B1736       5.723   1.443  10.884  1.00  0.00           C  
ATOM   3051  NZ  LYS B1736       5.082   2.448  11.790  1.00  0.00           N  
ATOM   3052  N   VAL B1739       9.021   2.619  16.351  1.00  0.00           N  
ATOM   3053  CA  VAL B1739       9.091   3.423  17.558  1.00  0.00           C  
ATOM   3054  C   VAL B1739       7.865   3.211  18.458  1.00  0.00           C  
ATOM   3055  O   VAL B1739       7.556   4.047  19.304  1.00  0.00           O  
ATOM   3056  CB  VAL B1739       9.195   4.937  17.248  1.00  0.00           C  
ATOM   3057  CG1 VAL B1739       9.858   5.644  18.403  1.00  0.00           C  
ATOM   3058  CG2 VAL B1739       9.970   5.172  15.988  1.00  0.00           C  
ATOM   3059  N   ASN B1740       7.153   2.107  18.291  1.00  0.00           N  
ATOM   3060  CA  ASN B1740       6.013   1.905  19.155  1.00  0.00           C  
ATOM   3061  C   ASN B1740       6.452   1.204  20.443  1.00  0.00           C  
ATOM   3062  O   ASN B1740       6.317  -0.014  20.601  1.00  0.00           O  
ATOM   3063  CB  ASN B1740       4.929   1.094  18.456  1.00  0.00           C  
ATOM   3064  CG  ASN B1740       3.600   1.174  19.182  1.00  0.00           C  
ATOM   3065  OD1 ASN B1740       3.551   1.415  20.392  1.00  0.00           O  
ATOM   3066  ND2 ASN B1740       2.518   0.961  18.451  1.00  0.00           N  
ATOM   3067  N   PHE B1741       6.991   1.991  21.361  1.00  0.00           N  
ATOM   3068  CA  PHE B1741       7.444   1.478  22.640  1.00  0.00           C  
ATOM   3069  C   PHE B1741       6.332   0.779  23.413  1.00  0.00           C  
ATOM   3070  O   PHE B1741       6.523  -0.313  23.941  1.00  0.00           O  
ATOM   3071  CB  PHE B1741       7.986   2.625  23.482  1.00  0.00           C  
ATOM   3072  CG  PHE B1741       9.212   3.282  22.910  1.00  0.00           C  
ATOM   3073  CD1 PHE B1741       9.271   4.668  22.774  1.00  0.00           C  
ATOM   3074  CD2 PHE B1741      10.337   2.527  22.580  1.00  0.00           C  
ATOM   3075  CE1 PHE B1741      10.431   5.290  22.327  1.00  0.00           C  
ATOM   3076  CE2 PHE B1741      11.509   3.139  22.128  1.00  0.00           C  
ATOM   3077  CZ  PHE B1741      11.559   4.521  22.002  1.00  0.00           C  
ATOM   3078  N   TYR B1742       5.172   1.427  23.468  1.00  0.00           N  
ATOM   3079  CA  TYR B1742       4.000   0.931  24.190  1.00  0.00           C  
ATOM   3080  C   TYR B1742       3.620  -0.487  23.813  1.00  0.00           C  
ATOM   3081  O   TYR B1742       3.465  -1.361  24.666  1.00  0.00           O  
ATOM   3082  CB  TYR B1742       2.819   1.852  23.934  1.00  0.00           C  
ATOM   3083  CG  TYR B1742       1.666   1.666  24.881  1.00  0.00           C  
ATOM   3084  CD1 TYR B1742       1.763   2.067  26.213  1.00  0.00           C  
ATOM   3085  CD2 TYR B1742       0.462   1.099  24.447  1.00  0.00           C  
ATOM   3086  CE1 TYR B1742       0.682   1.912  27.096  1.00  0.00           C  
ATOM   3087  CE2 TYR B1742      -0.618   0.942  25.317  1.00  0.00           C  
ATOM   3088  CZ  TYR B1742      -0.503   1.353  26.640  1.00  0.00           C  
ATOM   3089  OH  TYR B1742      -1.585   1.234  27.489  1.00  0.00           O  
ATOM   3090  N   LYS B1743       3.473  -0.701  22.517  1.00  0.00           N  
ATOM   3091  CA  LYS B1743       3.120  -2.001  21.984  1.00  0.00           C  
ATOM   3092  C   LYS B1743       4.278  -2.994  22.115  1.00  0.00           C  
ATOM   3093  O   LYS B1743       4.072  -4.193  22.302  1.00  0.00           O  
ATOM   3094  CB  LYS B1743       2.701  -1.825  20.527  1.00  0.00           C  
ATOM   3095  CG  LYS B1743       1.196  -1.981  20.272  1.00  0.00           C  
ATOM   3096  CD  LYS B1743       0.343  -1.477  21.421  1.00  0.00           C  
ATOM   3097  CE  LYS B1743      -1.074  -2.029  21.296  1.00  0.00           C  
ATOM   3098  NZ  LYS B1743      -1.096  -3.491  20.926  1.00  0.00           N  
ATOM   3099  N   ALA B1744       5.501  -2.491  22.025  1.00  0.00           N  
ATOM   3100  CA  ALA B1744       6.665  -3.349  22.153  1.00  0.00           C  
ATOM   3101  C   ALA B1744       6.758  -3.914  23.574  1.00  0.00           C  
ATOM   3102  O   ALA B1744       6.960  -5.115  23.761  1.00  0.00           O  
ATOM   3103  CB  ALA B1744       7.920  -2.573  21.806  1.00  0.00           C  
ATOM   3104  N   ILE B1745       6.616  -3.051  24.577  1.00  0.00           N  
ATOM   3105  CA  ILE B1745       6.677  -3.496  25.971  1.00  0.00           C  
ATOM   3106  C   ILE B1745       5.463  -4.371  26.257  1.00  0.00           C  
ATOM   3107  O   ILE B1745       5.512  -5.277  27.088  1.00  0.00           O  
ATOM   3108  CB  ILE B1745       6.671  -2.305  26.933  1.00  0.00           C  
ATOM   3109  CG1 ILE B1745       7.937  -1.495  26.746  1.00  0.00           C  
ATOM   3110  CG2 ILE B1745       6.574  -2.770  28.365  1.00  0.00           C  
ATOM   3111  CD1 ILE B1745       7.849  -0.159  27.407  1.00  0.00           C  
ATOM   3112  N   GLU B1746       4.366  -4.101  25.564  1.00  0.00           N  
ATOM   3113  CA  GLU B1746       3.176  -4.907  25.759  1.00  0.00           C  
ATOM   3114  C   GLU B1746       3.519  -6.358  25.374  1.00  0.00           C  
ATOM   3115  O   GLU B1746       3.192  -7.298  26.101  1.00  0.00           O  
ATOM   3116  CB  GLU B1746       2.033  -4.380  24.895  1.00  0.00           C  
ATOM   3117  CG  GLU B1746       0.714  -5.067  25.184  1.00  0.00           C  
ATOM   3118  CD  GLU B1746      -0.381  -4.666  24.224  1.00  0.00           C  
ATOM   3119  OE1 GLU B1746      -0.185  -4.844  22.996  1.00  0.00           O  
ATOM   3120  OE2 GLU B1746      -1.433  -4.181  24.701  1.00  0.00           O  
ATOM   3121  N   GLU B1747       4.181  -6.532  24.234  1.00  0.00           N  
ATOM   3122  CA  GLU B1747       4.581  -7.855  23.810  1.00  0.00           C  
ATOM   3123  C   GLU B1747       5.554  -8.443  24.835  1.00  0.00           C  
ATOM   3124  O   GLU B1747       5.570  -9.655  25.077  1.00  0.00           O  
ATOM   3125  CB  GLU B1747       5.232  -7.794  22.433  1.00  0.00           C  
ATOM   3126  CG  GLU B1747       4.240  -7.786  21.275  1.00  0.00           C  
ATOM   3127  CD  GLU B1747       3.506  -9.121  21.098  1.00  0.00           C  
ATOM   3128  OE1 GLU B1747       4.173 -10.170  20.963  1.00  0.00           O  
ATOM   3129  OE2 GLU B1747       2.258  -9.117  21.085  1.00  0.00           O  
ATOM   3130  N   ILE B1748       6.368  -7.591  25.448  1.00  0.00           N  
ATOM   3131  CA  ILE B1748       7.307  -8.082  26.449  1.00  0.00           C  
ATOM   3132  C   ILE B1748       6.526  -8.692  27.615  1.00  0.00           C  
ATOM   3133  O   ILE B1748       6.883  -9.764  28.098  1.00  0.00           O  
ATOM   3134  CB  ILE B1748       8.233  -6.949  26.965  1.00  0.00           C  
ATOM   3135  CG1 ILE B1748       9.204  -6.531  25.856  1.00  0.00           C  
ATOM   3136  CG2 ILE B1748       8.988  -7.406  28.194  1.00  0.00           C  
ATOM   3137  CD1 ILE B1748      10.273  -5.554  26.295  1.00  0.00           C  
ATOM   3138  N   LEU B1749       5.462  -8.013  28.056  1.00  0.00           N  
ATOM   3139  CA  LEU B1749       4.631  -8.521  29.140  1.00  0.00           C  
ATOM   3140  C   LEU B1749       3.894  -9.816  28.740  1.00  0.00           C  
ATOM   3141  O   LEU B1749       3.876 -10.801  29.494  1.00  0.00           O  
ATOM   3142  CB  LEU B1749       3.602  -7.476  29.577  1.00  0.00           C  
ATOM   3143  CG  LEU B1749       3.936  -6.322  30.535  1.00  0.00           C  
ATOM   3144  CD1 LEU B1749       4.947  -6.766  31.575  1.00  0.00           C  
ATOM   3145  CD2 LEU B1749       4.465  -5.138  29.761  1.00  0.00           C  
ATOM   3146  N   LYS B1750       3.286  -9.822  27.558  1.00  0.00           N  
ATOM   3147  CA  LYS B1750       2.575 -11.008  27.101  1.00  0.00           C  
ATOM   3148  C   LYS B1750       3.451 -12.252  27.186  1.00  0.00           C  
ATOM   3149  O   LYS B1750       3.028 -13.288  27.695  1.00  0.00           O  
ATOM   3150  CB  LYS B1750       2.083 -10.814  25.668  1.00  0.00           C  
ATOM   3151  CG  LYS B1750       1.017  -9.752  25.552  1.00  0.00           C  
ATOM   3152  CD  LYS B1750       0.347  -9.773  24.193  1.00  0.00           C  
ATOM   3153  CE  LYS B1750      -0.734  -8.691  24.109  1.00  0.00           C  
ATOM   3154  NZ  LYS B1750      -1.421  -8.673  22.772  1.00  0.00           N  
ATOM   3155  N   PHE B1751       4.674 -12.138  26.680  1.00  0.00           N  
ATOM   3156  CA  PHE B1751       5.620 -13.243  26.695  1.00  0.00           C  
ATOM   3157  C   PHE B1751       5.932 -13.628  28.133  1.00  0.00           C  
ATOM   3158  O   PHE B1751       5.969 -14.814  28.482  1.00  0.00           O  
ATOM   3159  CB  PHE B1751       6.900 -12.824  26.002  1.00  0.00           C  
ATOM   3160  CG  PHE B1751       7.864 -13.953  25.771  1.00  0.00           C  
ATOM   3161  CD1 PHE B1751       7.467 -15.093  25.087  1.00  0.00           C  
ATOM   3162  CD2 PHE B1751       9.192 -13.845  26.167  1.00  0.00           C  
ATOM   3163  CE1 PHE B1751       8.383 -16.096  24.792  1.00  0.00           C  
ATOM   3164  CE2 PHE B1751      10.105 -14.848  25.872  1.00  0.00           C  
ATOM   3165  CZ  PHE B1751       9.702 -15.971  25.183  1.00  0.00           C  
ATOM   3166  N   THR B1752       6.161 -12.609  28.958  1.00  0.00           N  
ATOM   3167  CA  THR B1752       6.461 -12.808  30.360  1.00  0.00           C  
ATOM   3168  C   THR B1752       5.331 -13.564  31.019  1.00  0.00           C  
ATOM   3169  O   THR B1752       5.569 -14.504  31.791  1.00  0.00           O  
ATOM   3170  CB  THR B1752       6.654 -11.471  31.076  1.00  0.00           C  
ATOM   3171  OG1 THR B1752       7.883 -10.881  30.639  1.00  0.00           O  
ATOM   3172  CG2 THR B1752       6.702 -11.664  32.589  1.00  0.00           C  
ATOM   3173  N   SER B1753       4.098 -13.161  30.714  1.00  0.00           N  
ATOM   3174  CA  SER B1753       2.941 -13.840  31.291  1.00  0.00           C  
ATOM   3175  C   SER B1753       2.876 -15.253  30.770  1.00  0.00           C  
ATOM   3176  O   SER B1753       2.401 -16.152  31.449  1.00  0.00           O  
ATOM   3177  CB  SER B1753       1.642 -13.113  30.958  1.00  0.00           C  
ATOM   3178  OG  SER B1753       1.387 -12.114  31.929  1.00  0.00           O  
ATOM   3179  N   TYR B1754       3.367 -15.446  29.557  1.00  0.00           N  
ATOM   3180  CA  TYR B1754       3.366 -16.766  28.961  1.00  0.00           C  
ATOM   3181  C   TYR B1754       4.258 -17.687  29.793  1.00  0.00           C  
ATOM   3182  O   TYR B1754       3.862 -18.797  30.159  1.00  0.00           O  
ATOM   3183  CB  TYR B1754       3.889 -16.689  27.526  1.00  0.00           C  
ATOM   3184  CG  TYR B1754       4.180 -18.039  26.946  1.00  0.00           C  
ATOM   3185  CD1 TYR B1754       3.150 -18.887  26.590  1.00  0.00           C  
ATOM   3186  CD2 TYR B1754       5.491 -18.498  26.809  1.00  0.00           C  
ATOM   3187  CE1 TYR B1754       3.407 -20.163  26.116  1.00  0.00           C  
ATOM   3188  CE2 TYR B1754       5.758 -19.776  26.332  1.00  0.00           C  
ATOM   3189  CZ  TYR B1754       4.706 -20.599  25.990  1.00  0.00           C  
ATOM   3190  OH  TYR B1754       4.943 -21.867  25.526  1.00  0.00           O  
ATOM   3191  N   LEU B1755       5.460 -17.202  30.099  1.00  0.00           N  
ATOM   3192  CA  LEU B1755       6.433 -17.963  30.866  1.00  0.00           C  
ATOM   3193  C   LEU B1755       6.018 -18.172  32.320  1.00  0.00           C  
ATOM   3194  O   LEU B1755       6.229 -19.248  32.869  1.00  0.00           O  
ATOM   3195  CB  LEU B1755       7.801 -17.276  30.808  1.00  0.00           C  
ATOM   3196  CG  LEU B1755       8.452 -17.031  29.439  1.00  0.00           C  
ATOM   3197  CD1 LEU B1755       9.864 -16.461  29.626  1.00  0.00           C  
ATOM   3198  CD2 LEU B1755       8.516 -18.328  28.661  1.00  0.00           C  
ATOM   3199  N   ASN B1756       5.450 -17.154  32.960  1.00  0.00           N  
ATOM   3200  CA  ASN B1756       5.015 -17.324  34.347  1.00  0.00           C  
ATOM   3201  C   ASN B1756       3.921 -18.399  34.394  1.00  0.00           C  
ATOM   3202  O   ASN B1756       3.813 -19.155  35.355  1.00  0.00           O  
ATOM   3203  CB  ASN B1756       4.436 -16.021  34.916  1.00  0.00           C  
ATOM   3204  CG  ASN B1756       5.495 -15.021  35.291  1.00  0.00           C  
ATOM   3205  OD1 ASN B1756       6.384 -15.319  36.081  1.00  0.00           O  
ATOM   3206  ND2 ASN B1756       5.401 -13.815  34.736  1.00  0.00           N  
ATOM   3207  N   LYS B1757       3.103 -18.449  33.350  1.00  0.00           N  
ATOM   3208  CA  LYS B1757       2.016 -19.402  33.284  1.00  0.00           C  
ATOM   3209  C   LYS B1757       2.550 -20.803  32.976  1.00  0.00           C  
ATOM   3210  O   LYS B1757       1.996 -21.813  33.433  1.00  0.00           O  
ATOM   3211  CB  LYS B1757       1.016 -18.945  32.220  1.00  0.00           C  
ATOM   3212  CG  LYS B1757      -0.288 -19.735  32.188  1.00  0.00           C  
ATOM   3213  CD  LYS B1757      -1.379 -18.962  31.444  1.00  0.00           C  
ATOM   3214  CE  LYS B1757      -2.640 -19.798  31.254  1.00  0.00           C  
ATOM   3215  NZ  LYS B1757      -3.215 -20.193  32.550  1.00  0.00           N  
ATOM   3216  N   TYR B1758       3.640 -20.836  32.209  1.00  0.00           N  
ATOM   3217  CA  TYR B1758       4.305 -22.069  31.801  1.00  0.00           C  
ATOM   3218  C   TYR B1758       4.844 -22.775  33.028  1.00  0.00           C  
ATOM   3219  O   TYR B1758       4.719 -23.987  33.175  1.00  0.00           O  
ATOM   3220  CB  TYR B1758       5.465 -21.731  30.871  1.00  0.00           C  
ATOM   3221  CG  TYR B1758       6.072 -22.904  30.150  1.00  0.00           C  
ATOM   3222  CD1 TYR B1758       5.708 -23.202  28.839  1.00  0.00           C  
ATOM   3223  CD2 TYR B1758       7.049 -23.690  30.755  1.00  0.00           C  
ATOM   3224  CE1 TYR B1758       6.308 -24.250  28.138  1.00  0.00           C  
ATOM   3225  CE2 TYR B1758       7.662 -24.745  30.061  1.00  0.00           C  
ATOM   3226  CZ  TYR B1758       7.286 -25.013  28.751  1.00  0.00           C  
ATOM   3227  OH  TYR B1758       7.911 -26.015  28.042  1.00  0.00           O  
ATOM   3228  N   VAL B1760       5.460 -21.999  33.905  1.00  0.00           N  
ATOM   3229  CA  VAL B1760       6.020 -22.532  35.126  1.00  0.00           C  
ATOM   3230  C   VAL B1760       4.913 -23.174  35.942  1.00  0.00           C  
ATOM   3231  O   VAL B1760       5.063 -24.277  36.464  1.00  0.00           O  
ATOM   3232  CB  VAL B1760       6.643 -21.425  35.960  1.00  0.00           C  
ATOM   3233  CG1 VAL B1760       7.162 -21.995  37.243  1.00  0.00           C  
ATOM   3234  CG2 VAL B1760       7.759 -20.748  35.181  1.00  0.00           C  
ATOM   3235  N   ASP B1761       3.792 -22.467  36.031  1.00  0.00           N  
ATOM   3236  CA  ASP B1761       2.628 -22.917  36.786  1.00  0.00           C  
ATOM   3237  C   ASP B1761       2.035 -24.216  36.239  1.00  0.00           C  
ATOM   3238  O   ASP B1761       1.804 -25.150  36.994  1.00  0.00           O  
ATOM   3239  CB  ASP B1761       1.574 -21.802  36.781  1.00  0.00           C  
ATOM   3240  CG  ASP B1761       0.490 -22.007  37.822  1.00  0.00           C  
ATOM   3241  OD1 ASP B1761      -0.639 -22.370  37.436  1.00  0.00           O  
ATOM   3242  OD2 ASP B1761       0.769 -21.802  39.024  1.00  0.00           O  
ATOM   3243  N   GLU B1762       1.788 -24.261  34.927  1.00  0.00           N  
ATOM   3244  CA  GLU B1762       1.216 -25.438  34.260  1.00  0.00           C  
ATOM   3245  C   GLU B1762       2.162 -26.629  34.323  1.00  0.00           C  
ATOM   3246  O   GLU B1762       1.800 -27.708  34.802  1.00  0.00           O  
ATOM   3247  CB  GLU B1762       0.946 -25.165  32.779  1.00  0.00           C  
ATOM   3248  CG  GLU B1762      -0.178 -24.216  32.446  1.00  0.00           C  
ATOM   3249  CD  GLU B1762      -0.350 -24.041  30.926  1.00  0.00           C  
ATOM   3250  OE1 GLU B1762       0.629 -23.650  30.241  1.00  0.00           O  
ATOM   3251  OE2 GLU B1762      -1.466 -24.296  30.412  1.00  0.00           O  
ATOM   3252  N   LYS B1798       3.367 -26.423  33.804  1.00  0.00           N  
ATOM   3253  CA  LYS B1798       4.376 -27.461  33.759  1.00  0.00           C  
ATOM   3254  C   LYS B1798       4.851 -27.888  35.138  1.00  0.00           C  
ATOM   3255  O   LYS B1798       5.328 -29.012  35.316  1.00  0.00           O  
ATOM   3256  CB  LYS B1798       5.559 -26.994  32.906  1.00  0.00           C  
ATOM   3257  CG  LYS B1798       5.532 -27.531  31.484  1.00  0.00           C  
ATOM   3258  CD  LYS B1798       4.251 -27.153  30.777  1.00  0.00           C  
ATOM   3259  CE  LYS B1798       4.000 -28.023  29.539  1.00  0.00           C  
ATOM   3260  NZ  LYS B1798       5.077 -27.965  28.507  1.00  0.00           N  
ATOM   3261  N   GLN B1799       4.707 -26.990  36.109  1.00  0.00           N  
ATOM   3262  CA  GLN B1799       5.126 -27.241  37.490  1.00  0.00           C  
ATOM   3263  C   GLN B1799       6.256 -28.255  37.607  1.00  0.00           C  
ATOM   3264  O   GLN B1799       6.058 -29.363  38.085  1.00  0.00           O  
ATOM   3265  CB  GLN B1799       3.931 -27.696  38.320  1.00  0.00           C  
ATOM   3266  CG  GLN B1799       3.250 -28.953  37.854  1.00  0.00           C  
ATOM   3267  CD  GLN B1799       1.849 -29.061  38.426  1.00  0.00           C  
ATOM   3268  OE1 GLN B1799       0.934 -28.378  37.971  1.00  0.00           O  
ATOM   3269  NE2 GLN B1799       1.680 -29.902  39.441  1.00  0.00           N  
ATOM   3270  N   PRO B1800       7.466 -27.878  37.163  1.00  0.00           N  
ATOM   3271  CA  PRO B1800       8.607 -28.790  37.230  1.00  0.00           C  
ATOM   3272  C   PRO B1800       8.968 -29.362  38.599  1.00  0.00           C  
ATOM   3273  O   PRO B1800       9.492 -30.479  38.669  1.00  0.00           O  
ATOM   3274  CB  PRO B1800       9.743 -27.987  36.578  1.00  0.00           C  
ATOM   3275  CG  PRO B1800       9.270 -26.571  36.609  1.00  0.00           C  
ATOM   3276  CD  PRO B1800       7.807 -26.676  36.383  1.00  0.00           C  
ATOM   3277  N   TRP B1801       8.695 -28.635  39.680  1.00  0.00           N  
ATOM   3278  CA  TRP B1801       9.013 -29.169  41.004  1.00  0.00           C  
ATOM   3279  C   TRP B1801       8.407 -30.569  41.142  1.00  0.00           C  
ATOM   3280  O   TRP B1801       9.010 -31.465  41.737  1.00  0.00           O  
ATOM   3281  CB  TRP B1801       8.482 -28.252  42.099  1.00  0.00           C  
ATOM   3282  CG  TRP B1801       7.059 -27.903  41.941  1.00  0.00           C  
ATOM   3283  CD1 TRP B1801       5.980 -28.601  42.401  1.00  0.00           C  
ATOM   3284  CD2 TRP B1801       6.542 -26.749  41.274  1.00  0.00           C  
ATOM   3285  NE1 TRP B1801       4.817 -27.946  42.065  1.00  0.00           N  
ATOM   3286  CE2 TRP B1801       5.135 -26.805  41.372  1.00  0.00           C  
ATOM   3287  CE3 TRP B1801       7.133 -25.668  40.599  1.00  0.00           C  
ATOM   3288  CZ2 TRP B1801       4.309 -25.822  40.821  1.00  0.00           C  
ATOM   3289  CZ3 TRP B1801       6.315 -24.695  40.051  1.00  0.00           C  
ATOM   3290  CH2 TRP B1801       4.916 -24.779  40.166  1.00  0.00           C  
ATOM   3291  N   ALA B1802       7.215 -30.750  40.583  1.00  0.00           N  
ATOM   3292  CA  ALA B1802       6.547 -32.047  40.595  1.00  0.00           C  
ATOM   3293  C   ALA B1802       7.329 -32.993  39.680  1.00  0.00           C  
ATOM   3294  O   ALA B1802       7.599 -34.132  40.040  1.00  0.00           O  
ATOM   3295  CB  ALA B1802       5.109 -31.911  40.098  1.00  0.00           C  
ATOM   3296  N   LEU B1803       7.689 -32.520  38.494  1.00  0.00           N  
ATOM   3297  CA  LEU B1803       8.451 -33.346  37.569  1.00  0.00           C  
ATOM   3298  C   LEU B1803       9.722 -33.808  38.257  1.00  0.00           C  
ATOM   3299  O   LEU B1803      10.195 -34.917  38.021  1.00  0.00           O  
ATOM   3300  CB  LEU B1803       8.807 -32.563  36.296  1.00  0.00           C  
ATOM   3301  CG  LEU B1803       7.627 -32.091  35.430  1.00  0.00           C  
ATOM   3302  CD1 LEU B1803       8.136 -31.228  34.284  1.00  0.00           C  
ATOM   3303  CD2 LEU B1803       6.847 -33.294  34.910  1.00  0.00           C  
ATOM   3304  N   ASN B1804      10.264 -32.962  39.123  1.00  0.00           N  
ATOM   3305  CA  ASN B1804      11.487 -33.294  39.843  1.00  0.00           C  
ATOM   3306  C   ASN B1804      11.275 -34.406  40.878  1.00  0.00           C  
ATOM   3307  O   ASN B1804      12.048 -35.370  40.941  1.00  0.00           O  
ATOM   3308  CB  ASN B1804      12.028 -32.053  40.542  1.00  0.00           C  
ATOM   3309  CG  ASN B1804      13.329 -32.316  41.256  1.00  0.00           C  
ATOM   3310  OD1 ASN B1804      13.615 -31.700  42.279  1.00  0.00           O  
ATOM   3311  ND2 ASN B1804      14.134 -33.224  40.717  1.00  0.00           N  
ATOM   3312  N   LYS B1805      10.234 -34.259  41.698  1.00  0.00           N  
ATOM   3313  CA  LYS B1805       9.915 -35.248  42.723  1.00  0.00           C  
ATOM   3314  C   LYS B1805       9.557 -36.563  42.049  1.00  0.00           C  
ATOM   3315  O   LYS B1805       9.971 -37.622  42.500  1.00  0.00           O  
ATOM   3316  CB  LYS B1805       8.738 -34.782  43.585  1.00  0.00           C  
ATOM   3317  CG  LYS B1805       9.058 -34.643  45.066  1.00  0.00           C  
ATOM   3318  CD  LYS B1805       9.148 -33.178  45.507  1.00  0.00           C  
ATOM   3319  CE  LYS B1805      10.311 -32.418  44.846  1.00  0.00           C  
ATOM   3320  NZ  LYS B1805      11.662 -32.875  45.303  1.00  0.00           N  
ATOM   3321  N   GLU B1810       8.782 -36.481  40.971  1.00  0.00           N  
ATOM   3322  CA  GLU B1810       8.361 -37.653  40.204  1.00  0.00           C  
ATOM   3323  C   GLU B1810       9.519 -38.216  39.379  1.00  0.00           C  
ATOM   3324  O   GLU B1810       9.365 -39.197  38.645  1.00  0.00           O  
ATOM   3325  CB  GLU B1810       7.191 -37.287  39.293  1.00  0.00           C  
ATOM   3326  CG  GLU B1810       5.910 -37.015  40.054  1.00  0.00           C  
ATOM   3327  CD  GLU B1810       4.858 -36.343  39.211  1.00  0.00           C  
ATOM   3328  OE1 GLU B1810       4.547 -36.851  38.111  1.00  0.00           O  
ATOM   3329  OE2 GLU B1810       4.339 -35.299  39.657  1.00  0.00           O  
ATOM   3330  N   ARG B1811      10.674 -37.568  39.511  1.00  0.00           N  
ATOM   3331  CA  ARG B1811      11.906 -37.974  38.847  1.00  0.00           C  
ATOM   3332  C   ARG B1811      11.849 -38.171  37.336  1.00  0.00           C  
ATOM   3333  O   ARG B1811      12.408 -39.137  36.817  1.00  0.00           O  
ATOM   3334  CB  ARG B1811      12.432 -39.245  39.523  1.00  0.00           C  
ATOM   3335  CG  ARG B1811      12.687 -39.057  41.020  1.00  0.00           C  
ATOM   3336  CD  ARG B1811      12.950 -40.369  41.735  1.00  0.00           C  
ATOM   3337  NE  ARG B1811      13.099 -40.175  43.177  1.00  0.00           N  
ATOM   3338  CZ  ARG B1811      13.234 -41.162  44.065  1.00  0.00           C  
ATOM   3339  NH1 ARG B1811      13.241 -42.431  43.665  1.00  0.00           N  
ATOM   3340  NH2 ARG B1811      13.365 -40.880  45.360  1.00  0.00           N  
ATOM   3341  N   LYS B1812      11.184 -37.261  36.628  1.00  0.00           N  
ATOM   3342  CA  LYS B1812      11.103 -37.352  35.170  1.00  0.00           C  
ATOM   3343  C   LYS B1812      12.177 -36.427  34.590  1.00  0.00           C  
ATOM   3344  O   LYS B1812      11.895 -35.501  33.828  1.00  0.00           O  
ATOM   3345  CB  LYS B1812       9.714 -36.936  34.682  1.00  0.00           C  
ATOM   3346  CG  LYS B1812       8.578 -37.677  35.363  1.00  0.00           C  
ATOM   3347  CD  LYS B1812       7.226 -37.215  34.842  1.00  0.00           C  
ATOM   3348  CE  LYS B1812       6.088 -37.760  35.695  1.00  0.00           C  
ATOM   3349  NZ  LYS B1812       4.743 -37.350  35.206  1.00  0.00           N  
ATOM   3350  N   LYS B1813      13.418 -36.702  34.971  1.00  0.00           N  
ATOM   3351  CA  LYS B1813      14.570 -35.923  34.549  1.00  0.00           C  
ATOM   3352  C   LYS B1813      14.512 -35.460  33.102  1.00  0.00           C  
ATOM   3353  O   LYS B1813      14.922 -34.342  32.799  1.00  0.00           O  
ATOM   3354  CB  LYS B1813      15.851 -36.728  34.814  1.00  0.00           C  
ATOM   3355  CG  LYS B1813      15.940 -37.214  36.269  1.00  0.00           C  
ATOM   3356  CD  LYS B1813      17.197 -38.022  36.595  1.00  0.00           C  
ATOM   3357  CE  LYS B1813      17.128 -38.559  38.035  1.00  0.00           C  
ATOM   3358  NZ  LYS B1813      18.322 -39.364  38.439  1.00  0.00           N  
ATOM   3359  N   GLU B1814      13.997 -36.304  32.211  1.00  0.00           N  
ATOM   3360  CA  GLU B1814      13.902 -35.945  30.794  1.00  0.00           C  
ATOM   3361  C   GLU B1814      13.127 -34.641  30.597  1.00  0.00           C  
ATOM   3362  O   GLU B1814      13.689 -33.618  30.179  1.00  0.00           O  
ATOM   3363  CB  GLU B1814      13.210 -37.056  29.987  1.00  0.00           C  
ATOM   3364  CG  GLU B1814      13.924 -38.404  29.978  1.00  0.00           C  
ATOM   3365  CD  GLU B1814      13.625 -39.247  31.211  1.00  0.00           C  
ATOM   3366  OE1 GLU B1814      14.250 -40.320  31.360  1.00  0.00           O  
ATOM   3367  OE2 GLU B1814      12.762 -38.845  32.022  1.00  0.00           O  
ATOM   3368  N   GLU B1815      11.831 -34.692  30.902  1.00  0.00           N  
ATOM   3369  CA  GLU B1815      10.960 -33.535  30.751  1.00  0.00           C  
ATOM   3370  C   GLU B1815      11.420 -32.366  31.611  1.00  0.00           C  
ATOM   3371  O   GLU B1815      11.409 -31.232  31.152  1.00  0.00           O  
ATOM   3372  CB  GLU B1815       9.510 -33.908  31.086  1.00  0.00           C  
ATOM   3373  CG  GLU B1815       8.500 -32.834  30.692  1.00  0.00           C  
ATOM   3374  CD  GLU B1815       7.057 -33.331  30.714  1.00  0.00           C  
ATOM   3375  OE1 GLU B1815       6.139 -32.535  30.387  1.00  0.00           O  
ATOM   3376  OE2 GLU B1815       6.848 -34.518  31.057  1.00  0.00           O  
ATOM   3377  N   LEU B1816      11.835 -32.637  32.846  1.00  0.00           N  
ATOM   3378  CA  LEU B1816      12.302 -31.575  33.729  1.00  0.00           C  
ATOM   3379  C   LEU B1816      13.320 -30.726  32.995  1.00  0.00           C  
ATOM   3380  O   LEU B1816      13.353 -29.510  33.141  1.00  0.00           O  
ATOM   3381  CB  LEU B1816      12.954 -32.146  34.988  1.00  0.00           C  
ATOM   3382  CG  LEU B1816      13.562 -31.081  35.916  1.00  0.00           C  
ATOM   3383  CD1 LEU B1816      12.459 -30.150  36.406  1.00  0.00           C  
ATOM   3384  CD2 LEU B1816      14.260 -31.737  37.101  1.00  0.00           C  
ATOM   3385  N   GLN B1817      14.158 -31.383  32.209  1.00  0.00           N  
ATOM   3386  CA  GLN B1817      15.171 -30.689  31.437  1.00  0.00           C  
ATOM   3387  C   GLN B1817      14.527 -29.863  30.322  1.00  0.00           C  
ATOM   3388  O   GLN B1817      14.832 -28.689  30.148  1.00  0.00           O  
ATOM   3389  CB  GLN B1817      16.143 -31.706  30.852  1.00  0.00           C  
ATOM   3390  CG  GLN B1817      17.074 -32.297  31.884  1.00  0.00           C  
ATOM   3391  CD  GLN B1817      17.684 -33.601  31.433  1.00  0.00           C  
ATOM   3392  OE1 GLN B1817      18.647 -34.089  32.027  1.00  0.00           O  
ATOM   3393  NE2 GLN B1817      17.116 -34.185  30.386  1.00  0.00           N  
ATOM   3394  N   LYS B1818      13.626 -30.490  29.579  1.00  0.00           N  
ATOM   3395  CA  LYS B1818      12.928 -29.836  28.484  1.00  0.00           C  
ATOM   3396  C   LYS B1818      12.222 -28.566  28.951  1.00  0.00           C  
ATOM   3397  O   LYS B1818      12.186 -27.565  28.238  1.00  0.00           O  
ATOM   3398  CB  LYS B1818      11.909 -30.812  27.899  1.00  0.00           C  
ATOM   3399  CG  LYS B1818      11.071 -30.294  26.753  1.00  0.00           C  
ATOM   3400  CD  LYS B1818      10.158 -31.402  26.261  1.00  0.00           C  
ATOM   3401  CE  LYS B1818       9.251 -30.932  25.152  1.00  0.00           C  
ATOM   3402  NZ  LYS B1818       8.297 -31.991  24.725  1.00  0.00           N  
ATOM   3403  N   VAL B1819      11.665 -28.619  30.155  1.00  0.00           N  
ATOM   3404  CA  VAL B1819      10.939 -27.494  30.729  1.00  0.00           C  
ATOM   3405  C   VAL B1819      11.855 -26.373  31.210  1.00  0.00           C  
ATOM   3406  O   VAL B1819      11.663 -25.218  30.841  1.00  0.00           O  
ATOM   3407  CB  VAL B1819      10.033 -27.953  31.905  1.00  0.00           C  
ATOM   3408  CG1 VAL B1819       9.566 -26.758  32.714  1.00  0.00           C  
ATOM   3409  CG2 VAL B1819       8.827 -28.692  31.367  1.00  0.00           C  
ATOM   3410  N   LEU B1820      12.840 -26.695  32.036  1.00  0.00           N  
ATOM   3411  CA  LEU B1820      13.739 -25.658  32.509  1.00  0.00           C  
ATOM   3412  C   LEU B1820      14.635 -25.168  31.377  1.00  0.00           C  
ATOM   3413  O   LEU B1820      15.218 -24.091  31.459  1.00  0.00           O  
ATOM   3414  CB  LEU B1820      14.593 -26.163  33.671  1.00  0.00           C  
ATOM   3415  CG  LEU B1820      13.825 -26.644  34.905  1.00  0.00           C  
ATOM   3416  CD1 LEU B1820      14.747 -26.604  36.120  1.00  0.00           C  
ATOM   3417  CD2 LEU B1820      12.624 -25.754  35.152  1.00  0.00           C  
ATOM   3418  N   TYR B1821      14.747 -25.955  30.314  1.00  0.00           N  
ATOM   3419  CA  TYR B1821      15.573 -25.548  29.183  1.00  0.00           C  
ATOM   3420  C   TYR B1821      14.800 -24.495  28.398  1.00  0.00           C  
ATOM   3421  O   TYR B1821      15.364 -23.492  27.958  1.00  0.00           O  
ATOM   3422  CB  TYR B1821      15.915 -26.754  28.303  1.00  0.00           C  
ATOM   3423  CG  TYR B1821      16.724 -26.419  27.074  1.00  0.00           C  
ATOM   3424  CD1 TYR B1821      17.777 -25.493  27.125  1.00  0.00           C  
ATOM   3425  CD2 TYR B1821      16.423 -27.007  25.846  1.00  0.00           C  
ATOM   3426  CE1 TYR B1821      18.499 -25.155  25.975  1.00  0.00           C  
ATOM   3427  CE2 TYR B1821      17.141 -26.679  24.698  1.00  0.00           C  
ATOM   3428  CZ  TYR B1821      18.169 -25.750  24.767  1.00  0.00           C  
ATOM   3429  OH  TYR B1821      18.813 -25.389  23.608  1.00  0.00           O  
ATOM   3430  N   ALA B1822      13.501 -24.724  28.243  1.00  0.00           N  
ATOM   3431  CA  ALA B1822      12.643 -23.781  27.543  1.00  0.00           C  
ATOM   3432  C   ALA B1822      12.594 -22.488  28.371  1.00  0.00           C  
ATOM   3433  O   ALA B1822      12.819 -21.386  27.860  1.00  0.00           O  
ATOM   3434  CB  ALA B1822      11.250 -24.366  27.397  1.00  0.00           C  
ATOM   3435  N   LEU B1823      12.312 -22.648  29.659  1.00  0.00           N  
ATOM   3436  CA  LEU B1823      12.228 -21.543  30.604  1.00  0.00           C  
ATOM   3437  C   LEU B1823      13.443 -20.614  30.641  1.00  0.00           C  
ATOM   3438  O   LEU B1823      13.292 -19.411  30.431  1.00  0.00           O  
ATOM   3439  CB  LEU B1823      11.987 -22.087  32.011  1.00  0.00           C  
ATOM   3440  CG  LEU B1823      10.634 -21.843  32.676  1.00  0.00           C  
ATOM   3441  CD1 LEU B1823       9.523 -22.010  31.693  1.00  0.00           C  
ATOM   3442  CD2 LEU B1823      10.468 -22.813  33.823  1.00  0.00           C  
ATOM   3443  N   VAL B1824      14.641 -21.138  30.909  1.00  0.00           N  
ATOM   3444  CA  VAL B1824      15.789 -20.241  30.979  1.00  0.00           C  
ATOM   3445  C   VAL B1824      16.047 -19.632  29.627  1.00  0.00           C  
ATOM   3446  O   VAL B1824      16.355 -18.449  29.527  1.00  0.00           O  
ATOM   3447  CB  VAL B1824      17.103 -20.918  31.506  1.00  0.00           C  
ATOM   3448  CG1 VAL B1824      16.783 -22.089  32.420  1.00  0.00           C  
ATOM   3449  CG2 VAL B1824      17.992 -21.313  30.369  1.00  0.00           C  
ATOM   3450  N   ASP B1825      15.912 -20.417  28.570  1.00  0.00           N  
ATOM   3451  CA  ASP B1825      16.140 -19.849  27.249  1.00  0.00           C  
ATOM   3452  C   ASP B1825      15.174 -18.654  27.139  1.00  0.00           C  
ATOM   3453  O   ASP B1825      15.541 -17.586  26.632  1.00  0.00           O  
ATOM   3454  CB  ASP B1825      15.896 -20.919  26.171  1.00  0.00           C  
ATOM   3455  CG  ASP B1825      15.966 -20.367  24.751  1.00  0.00           C  
ATOM   3456  OD1 ASP B1825      14.882 -20.079  24.203  1.00  0.00           O  
ATOM   3457  OD2 ASP B1825      17.075 -20.219  24.183  1.00  0.00           O  
ATOM   3458  N   GLY B1826      13.957 -18.836  27.655  1.00  0.00           N  
ATOM   3459  CA  GLY B1826      12.980 -17.769  27.637  1.00  0.00           C  
ATOM   3460  C   GLY B1826      13.552 -16.512  28.279  1.00  0.00           C  
ATOM   3461  O   GLY B1826      13.496 -15.419  27.708  1.00  0.00           O  
ATOM   3462  N   LEU B1827      14.110 -16.662  29.472  1.00  0.00           N  
ATOM   3463  CA  LEU B1827      14.694 -15.531  30.159  1.00  0.00           C  
ATOM   3464  C   LEU B1827      15.742 -14.890  29.257  1.00  0.00           C  
ATOM   3465  O   LEU B1827      15.886 -13.670  29.221  1.00  0.00           O  
ATOM   3466  CB  LEU B1827      15.329 -15.979  31.472  1.00  0.00           C  
ATOM   3467  CG  LEU B1827      14.373 -16.535  32.537  1.00  0.00           C  
ATOM   3468  CD1 LEU B1827      15.183 -16.885  33.778  1.00  0.00           C  
ATOM   3469  CD2 LEU B1827      13.273 -15.518  32.884  1.00  0.00           C  
ATOM   3470  N   PHE B1991      16.464 -15.721  28.512  1.00  0.00           N  
ATOM   3471  CA  PHE B1991      17.499 -15.228  27.607  1.00  0.00           C  
ATOM   3472  C   PHE B1991      16.875 -14.373  26.516  1.00  0.00           C  
ATOM   3473  O   PHE B1991      17.355 -13.273  26.230  1.00  0.00           O  
ATOM   3474  CB  PHE B1991      18.250 -16.395  26.961  1.00  0.00           C  
ATOM   3475  CG  PHE B1991      19.487 -15.975  26.216  1.00  0.00           C  
ATOM   3476  CD1 PHE B1991      20.563 -15.406  26.895  1.00  0.00           C  
ATOM   3477  CD2 PHE B1991      19.600 -16.187  24.845  1.00  0.00           C  
ATOM   3478  CE1 PHE B1991      21.732 -15.067  26.214  1.00  0.00           C  
ATOM   3479  CE2 PHE B1991      20.765 -15.850  24.161  1.00  0.00           C  
ATOM   3480  CZ  PHE B1991      21.832 -15.293  24.844  1.00  0.00           C  
ATOM   3481  N   VAL B1992      15.813 -14.886  25.898  1.00  0.00           N  
ATOM   3482  CA  VAL B1992      15.130 -14.148  24.848  1.00  0.00           C  
ATOM   3483  C   VAL B1992      14.550 -12.877  25.471  1.00  0.00           C  
ATOM   3484  O   VAL B1992      14.739 -11.769  24.959  1.00  0.00           O  
ATOM   3485  CB  VAL B1992      14.016 -15.014  24.200  1.00  0.00           C  
ATOM   3486  CG1 VAL B1992      12.717 -14.245  24.092  1.00  0.00           C  
ATOM   3487  CG2 VAL B1992      14.447 -15.426  22.814  1.00  0.00           C  
ATOM   3488  N   LEU B1993      13.867 -13.043  26.597  1.00  0.00           N  
ATOM   3489  CA  LEU B1993      13.275 -11.913  27.288  1.00  0.00           C  
ATOM   3490  C   LEU B1993      14.349 -10.895  27.618  1.00  0.00           C  
ATOM   3491  O   LEU B1993      14.120  -9.690  27.559  1.00  0.00           O  
ATOM   3492  CB  LEU B1993      12.589 -12.376  28.583  1.00  0.00           C  
ATOM   3493  CG  LEU B1993      11.993 -11.277  29.479  1.00  0.00           C  
ATOM   3494  CD1 LEU B1993      10.996 -10.433  28.698  1.00  0.00           C  
ATOM   3495  CD2 LEU B1993      11.332 -11.916  30.689  1.00  0.00           C  
ATOM   3496  N   THR B1994      15.534 -11.384  27.955  1.00  0.00           N  
ATOM   3497  CA  THR B1994      16.604 -10.488  28.314  1.00  0.00           C  
ATOM   3498  C   THR B1994      16.997  -9.609  27.157  1.00  0.00           C  
ATOM   3499  O   THR B1994      17.354  -8.454  27.350  1.00  0.00           O  
ATOM   3500  CB  THR B1994      17.819 -11.245  28.858  1.00  0.00           C  
ATOM   3501  OG1 THR B1994      17.415 -12.012  29.992  1.00  0.00           O  
ATOM   3502  CG2 THR B1994      18.890 -10.275  29.321  1.00  0.00           C  
ATOM   3503  N   HIS B2011      16.916 -10.140  25.948  1.00  0.00           N  
ATOM   3504  CA  HIS B2011      17.260  -9.344  24.782  1.00  0.00           C  
ATOM   3505  C   HIS B2011      16.190  -8.284  24.519  1.00  0.00           C  
ATOM   3506  O   HIS B2011      16.507  -7.139  24.218  1.00  0.00           O  
ATOM   3507  CB  HIS B2011      17.427 -10.254  23.568  1.00  0.00           C  
ATOM   3508  CG  HIS B2011      18.692 -11.056  23.590  1.00  0.00           C  
ATOM   3509  ND1 HIS B2011      19.897 -10.555  23.148  1.00  0.00           N  
ATOM   3510  CD2 HIS B2011      18.944 -12.313  24.026  1.00  0.00           C  
ATOM   3511  CE1 HIS B2011      20.837 -11.469  23.309  1.00  0.00           C  
ATOM   3512  NE2 HIS B2011      20.285 -12.544  23.840  1.00  0.00           N  
ATOM   3513  N   LEU B2012      14.923  -8.671  24.651  1.00  0.00           N  
ATOM   3514  CA  LEU B2012      13.808  -7.754  24.431  1.00  0.00           C  
ATOM   3515  C   LEU B2012      13.851  -6.530  25.350  1.00  0.00           C  
ATOM   3516  O   LEU B2012      13.630  -5.402  24.910  1.00  0.00           O  
ATOM   3517  CB  LEU B2012      12.478  -8.480  24.639  1.00  0.00           C  
ATOM   3518  CG  LEU B2012      12.230  -9.709  23.771  1.00  0.00           C  
ATOM   3519  CD1 LEU B2012      10.927 -10.365  24.184  1.00  0.00           C  
ATOM   3520  CD2 LEU B2012      12.192  -9.313  22.309  1.00  0.00           C  
ATOM   3521  N   LEU B2013      14.133  -6.752  26.626  1.00  0.00           N  
ATOM   3522  CA  LEU B2013      14.175  -5.662  27.580  1.00  0.00           C  
ATOM   3523  C   LEU B2013      15.427  -4.777  27.546  1.00  0.00           C  
ATOM   3524  O   LEU B2013      15.361  -3.586  27.885  1.00  0.00           O  
ATOM   3525  CB  LEU B2013      13.990  -6.224  28.980  1.00  0.00           C  
ATOM   3526  CG  LEU B2013      12.556  -6.534  29.400  1.00  0.00           C  
ATOM   3527  CD1 LEU B2013      12.591  -7.354  30.684  1.00  0.00           C  
ATOM   3528  CD2 LEU B2013      11.772  -5.239  29.602  1.00  0.00           C  
ATOM   3529  N   TYR B2014      16.558  -5.345  27.129  1.00  0.00           N  
ATOM   3530  CA  TYR B2014      17.813  -4.600  27.099  1.00  0.00           C  
ATOM   3531  C   TYR B2014      17.661  -3.142  26.657  1.00  0.00           C  
ATOM   3532  O   TYR B2014      18.080  -2.227  27.361  1.00  0.00           O  
ATOM   3533  CB  TYR B2014      18.864  -5.314  26.222  1.00  0.00           C  
ATOM   3534  CG  TYR B2014      20.126  -4.496  26.045  1.00  0.00           C  
ATOM   3535  CD1 TYR B2014      20.915  -4.141  27.144  1.00  0.00           C  
ATOM   3536  CD2 TYR B2014      20.450  -3.952  24.804  1.00  0.00           C  
ATOM   3537  CE1 TYR B2014      21.976  -3.251  27.012  1.00  0.00           C  
ATOM   3538  CE2 TYR B2014      21.505  -3.060  24.661  1.00  0.00           C  
ATOM   3539  CZ  TYR B2014      22.263  -2.700  25.762  1.00  0.00           C  
ATOM   3540  OH  TYR B2014      23.243  -1.724  25.615  1.00  0.00           O  
ATOM   3541  N   PRO B2015      17.049  -2.897  25.493  1.00  0.00           N  
ATOM   3542  CA  PRO B2015      16.940  -1.483  25.123  1.00  0.00           C  
ATOM   3543  C   PRO B2015      16.263  -0.619  26.174  1.00  0.00           C  
ATOM   3544  O   PRO B2015      16.798   0.421  26.553  1.00  0.00           O  
ATOM   3545  CB  PRO B2015      16.158  -1.521  23.813  1.00  0.00           C  
ATOM   3546  CG  PRO B2015      16.629  -2.823  23.212  1.00  0.00           C  
ATOM   3547  CD  PRO B2015      16.588  -3.766  24.402  1.00  0.00           C  
ATOM   3548  N   ILE B2016      15.112  -1.060  26.673  1.00  0.00           N  
ATOM   3549  CA  ILE B2016      14.385  -0.252  27.639  1.00  0.00           C  
ATOM   3550  C   ILE B2016      14.979  -0.233  29.065  1.00  0.00           C  
ATOM   3551  O   ILE B2016      15.030   0.820  29.677  1.00  0.00           O  
ATOM   3552  CB  ILE B2016      12.835  -0.594  27.568  1.00  0.00           C  
ATOM   3553  CG1 ILE B2016      12.310  -1.053  28.908  1.00  0.00           C  
ATOM   3554  CG2 ILE B2016      12.553  -1.612  26.475  1.00  0.00           C  
ATOM   3555  CD1 ILE B2016      11.923   0.098  29.765  1.00  0.00           C  
ATOM   3556  N   THR B2017      15.444  -1.359  29.594  1.00  0.00           N  
ATOM   3557  CA  THR B2017      16.087  -1.367  30.921  1.00  0.00           C  
ATOM   3558  C   THR B2017      17.483  -2.005  30.742  1.00  0.00           C  
ATOM   3559  O   THR B2017      17.759  -3.103  31.220  1.00  0.00           O  
ATOM   3560  CB  THR B2017      15.306  -2.196  31.948  1.00  0.00           C  
ATOM   3561  OG1 THR B2017      15.178  -3.529  31.463  1.00  0.00           O  
ATOM   3562  CG2 THR B2017      13.928  -1.630  32.171  1.00  0.00           C  
ATOM   3563  N   PRO B2018      18.390  -1.296  30.059  1.00  0.00           N  
ATOM   3564  CA  PRO B2018      19.748  -1.781  29.796  1.00  0.00           C  
ATOM   3565  C   PRO B2018      20.559  -2.238  30.991  1.00  0.00           C  
ATOM   3566  O   PRO B2018      21.141  -3.320  30.982  1.00  0.00           O  
ATOM   3567  CB  PRO B2018      20.398  -0.600  29.083  1.00  0.00           C  
ATOM   3568  CG  PRO B2018      19.722   0.574  29.719  1.00  0.00           C  
ATOM   3569  CD  PRO B2018      18.279   0.142  29.738  1.00  0.00           C  
ATOM   3570  N   ASN B2019      20.600  -1.415  32.024  1.00  0.00           N  
ATOM   3571  CA  ASN B2019      21.392  -1.738  33.196  1.00  0.00           C  
ATOM   3572  C   ASN B2019      21.074  -3.082  33.850  1.00  0.00           C  
ATOM   3573  O   ASN B2019      21.962  -3.917  34.051  1.00  0.00           O  
ATOM   3574  CB  ASN B2019      21.250  -0.606  34.203  1.00  0.00           C  
ATOM   3575  CG  ASN B2019      21.537   0.746  33.583  1.00  0.00           C  
ATOM   3576  OD1 ASN B2019      22.660   1.014  33.148  1.00  0.00           O  
ATOM   3577  ND2 ASN B2019      20.517   1.604  33.526  1.00  0.00           N  
ATOM   3578  N   LYS B2020      19.805  -3.278  34.183  1.00  0.00           N  
ATOM   3579  CA  LYS B2020      19.366  -4.495  34.831  1.00  0.00           C  
ATOM   3580  C   LYS B2020      19.524  -5.672  33.892  1.00  0.00           C  
ATOM   3581  O   LYS B2020      19.878  -6.770  34.322  1.00  0.00           O  
ATOM   3582  CB  LYS B2020      17.897  -4.372  35.252  1.00  0.00           C  
ATOM   3583  CG  LYS B2020      17.557  -3.194  36.180  1.00  0.00           C  
ATOM   3584  CD  LYS B2020      17.942  -3.408  37.651  1.00  0.00           C  
ATOM   3585  CE  LYS B2020      17.386  -2.274  38.514  1.00  0.00           C  
ATOM   3586  NZ  LYS B2020      17.562  -2.446  39.992  1.00  0.00           N  
ATOM   3587  N   MET B2021      19.263  -5.465  32.606  1.00  0.00           N  
ATOM   3588  CA  MET B2021      19.390  -6.581  31.693  1.00  0.00           C  
ATOM   3589  C   MET B2021      20.830  -6.973  31.474  1.00  0.00           C  
ATOM   3590  O   MET B2021      21.115  -8.099  31.070  1.00  0.00           O  
ATOM   3591  CB  MET B2021      18.702  -6.298  30.365  1.00  0.00           C  
ATOM   3592  CG  MET B2021      17.203  -6.325  30.488  1.00  0.00           C  
ATOM   3593  SD  MET B2021      16.614  -7.685  31.481  1.00  0.00           S  
ATOM   3594  CE  MET B2021      16.050  -8.536  30.351  1.00  0.00           C  
ATOM   3595  N   LYS B2022      21.746  -6.050  31.739  1.00  0.00           N  
ATOM   3596  CA  LYS B2022      23.159  -6.359  31.590  1.00  0.00           C  
ATOM   3597  C   LYS B2022      23.501  -7.258  32.776  1.00  0.00           C  
ATOM   3598  O   LYS B2022      24.368  -8.127  32.685  1.00  0.00           O  
ATOM   3599  CB  LYS B2022      23.997  -5.078  31.600  1.00  0.00           C  
ATOM   3600  CG  LYS B2022      25.009  -5.059  30.466  1.00  0.00           C  
ATOM   3601  CD  LYS B2022      25.762  -3.735  30.323  1.00  0.00           C  
ATOM   3602  CE  LYS B2022      24.928  -2.660  29.650  1.00  0.00           C  
ATOM   3603  NZ  LYS B2022      25.784  -1.509  29.259  1.00  0.00           N  
ATOM   3604  N   GLU B2023      22.787  -7.051  33.880  1.00  0.00           N  
ATOM   3605  CA  GLU B2023      22.967  -7.841  35.085  1.00  0.00           C  
ATOM   3606  C   GLU B2023      22.426  -9.235  34.824  1.00  0.00           C  
ATOM   3607  O   GLU B2023      23.058 -10.241  35.141  1.00  0.00           O  
ATOM   3608  CB  GLU B2023      22.185  -7.230  36.251  1.00  0.00           C  
ATOM   3609  CG  GLU B2023      22.881  -6.111  37.012  1.00  0.00           C  
ATOM   3610  CD  GLU B2023      22.002  -5.547  38.124  1.00  0.00           C  
ATOM   3611  OE1 GLU B2023      21.377  -6.368  38.842  1.00  0.00           O  
ATOM   3612  OE2 GLU B2023      21.941  -4.296  38.279  1.00  0.00           O  
ATOM   3613  N   ALA B2024      21.234  -9.284  34.252  1.00  0.00           N  
ATOM   3614  CA  ALA B2024      20.600 -10.553  33.968  1.00  0.00           C  
ATOM   3615  C   ALA B2024      21.501 -11.416  33.107  1.00  0.00           C  
ATOM   3616  O   ALA B2024      21.760 -12.567  33.427  1.00  0.00           O  
ATOM   3617  CB  ALA B2024      19.280 -10.322  33.267  1.00  0.00           C  
ATOM   3618  N   LEU B2025      21.984 -10.850  32.011  1.00  0.00           N  
ATOM   3619  CA  LEU B2025      22.838 -11.592  31.108  1.00  0.00           C  
ATOM   3620  C   LEU B2025      23.862 -12.395  31.905  1.00  0.00           C  
ATOM   3621  O   LEU B2025      24.144 -13.548  31.602  1.00  0.00           O  
ATOM   3622  CB  LEU B2025      23.535 -10.633  30.140  1.00  0.00           C  
ATOM   3623  CG  LEU B2025      24.105 -11.286  28.872  1.00  0.00           C  
ATOM   3624  CD1 LEU B2025      22.981 -11.884  28.031  1.00  0.00           C  
ATOM   3625  CD2 LEU B2025      24.867 -10.258  28.073  1.00  0.00           C  
ATOM   3626  N   GLN B2026      24.406 -11.791  32.947  1.00  0.00           N  
ATOM   3627  CA  GLN B2026      25.388 -12.488  33.758  1.00  0.00           C  
ATOM   3628  C   GLN B2026      24.736 -13.545  34.647  1.00  0.00           C  
ATOM   3629  O   GLN B2026      25.325 -14.599  34.897  1.00  0.00           O  
ATOM   3630  CB  GLN B2026      26.167 -11.497  34.618  1.00  0.00           C  
ATOM   3631  CG  GLN B2026      27.127 -12.158  35.580  1.00  0.00           C  
ATOM   3632  CD  GLN B2026      27.931 -11.147  36.360  1.00  0.00           C  
ATOM   3633  OE1 GLN B2026      28.661 -11.503  37.289  1.00  0.00           O  
ATOM   3634  NE2 GLN B2026      27.806  -9.869  35.987  1.00  0.00           N  
ATOM   3635  N   MET B2027      23.529 -13.256  35.134  1.00  0.00           N  
ATOM   3636  CA  MET B2027      22.819 -14.200  35.981  1.00  0.00           C  
ATOM   3637  C   MET B2027      22.611 -15.438  35.154  1.00  0.00           C  
ATOM   3638  O   MET B2027      22.710 -16.551  35.657  1.00  0.00           O  
ATOM   3639  CB  MET B2027      21.456 -13.660  36.400  1.00  0.00           C  
ATOM   3640  CG  MET B2027      20.776 -14.499  37.485  1.00  0.00           C  
ATOM   3641  SD  MET B2027      19.054 -14.078  37.770  1.00  0.00           S  
ATOM   3642  CE  MET B2027      19.156 -12.319  37.889  1.00  0.00           C  
ATOM   3643  N   LEU B2039      22.320 -15.228  33.874  1.00  0.00           N  
ATOM   3644  CA  LEU B2039      22.099 -16.322  32.941  1.00  0.00           C  
ATOM   3645  C   LEU B2039      23.416 -16.993  32.595  1.00  0.00           C  
ATOM   3646  O   LEU B2039      23.430 -18.043  31.966  1.00  0.00           O  
ATOM   3647  CB  LEU B2039      21.430 -15.820  31.663  1.00  0.00           C  
ATOM   3648  CG  LEU B2039      19.977 -15.337  31.730  1.00  0.00           C  
ATOM   3649  CD1 LEU B2039      19.527 -15.007  30.313  1.00  0.00           C  
ATOM   3650  CD2 LEU B2039      19.062 -16.405  32.321  1.00  0.00           C  
ATOM   3651  N   GLY B2040      24.524 -16.384  32.998  1.00  0.00           N  
ATOM   3652  CA  GLY B2040      25.816 -16.983  32.729  1.00  0.00           C  
ATOM   3653  C   GLY B2040      26.364 -16.731  31.339  1.00  0.00           C  
ATOM   3654  O   GLY B2040      27.297 -17.406  30.895  1.00  0.00           O  
ATOM   3655  N   GLU B2041      25.784 -15.766  30.641  1.00  0.00           N  
ATOM   3656  CA  GLU B2041      26.262 -15.434  29.317  1.00  0.00           C  
ATOM   3657  C   GLU B2041      27.036 -14.124  29.380  1.00  0.00           C  
ATOM   3658  O   GLU B2041      26.777 -13.272  30.230  1.00  0.00           O  
ATOM   3659  CB  GLU B2041      25.088 -15.328  28.345  1.00  0.00           C  
ATOM   3660  CG  GLU B2041      24.339 -16.649  28.111  1.00  0.00           C  
ATOM   3661  CD  GLU B2041      25.190 -17.720  27.417  1.00  0.00           C  
ATOM   3662  OE1 GLU B2041      25.712 -17.454  26.308  1.00  0.00           O  
ATOM   3663  OE2 GLU B2041      25.332 -18.831  27.978  1.00  0.00           O  
ATOM   3664  N   LYS B2042      27.994 -13.968  28.475  1.00  0.00           N  
ATOM   3665  CA  LYS B2042      28.824 -12.765  28.434  1.00  0.00           C  
ATOM   3666  C   LYS B2042      28.420 -11.757  27.366  1.00  0.00           C  
ATOM   3667  O   LYS B2042      28.727 -10.574  27.481  1.00  0.00           O  
ATOM   3668  CB  LYS B2042      30.280 -13.154  28.186  1.00  0.00           C  
ATOM   3669  CG  LYS B2042      31.016 -13.710  29.380  1.00  0.00           C  
ATOM   3670  CD  LYS B2042      31.945 -12.656  29.979  1.00  0.00           C  
ATOM   3671  CE  LYS B2042      32.976 -13.283  30.921  1.00  0.00           C  
ATOM   3672  NZ  LYS B2042      34.003 -12.299  31.370  1.00  0.00           N  
ATOM   3673  N   GLU B2043      27.723 -12.228  26.342  1.00  0.00           N  
ATOM   3674  CA  GLU B2043      27.337 -11.390  25.209  1.00  0.00           C  
ATOM   3675  C   GLU B2043      25.902 -11.536  24.684  1.00  0.00           C  
ATOM   3676  O   GLU B2043      25.330 -12.627  24.714  1.00  0.00           O  
ATOM   3677  CB  GLU B2043      28.301 -11.675  24.056  1.00  0.00           C  
ATOM   3678  CG  GLU B2043      28.858 -13.130  24.028  1.00  0.00           C  
ATOM   3679  CD  GLU B2043      27.836 -14.253  24.386  1.00  0.00           C  
ATOM   3680  OE1 GLU B2043      27.527 -14.457  25.590  1.00  0.00           O  
ATOM   3681  OE2 GLU B2043      27.350 -14.947  23.461  1.00  0.00           O  
ATOM   3682  N   PHE B2044      25.328 -10.437  24.192  1.00  0.00           N  
ATOM   3683  CA  PHE B2044      23.978 -10.483  23.622  1.00  0.00           C  
ATOM   3684  C   PHE B2044      24.147 -10.862  22.159  1.00  0.00           C  
ATOM   3685  O   PHE B2044      25.087 -10.403  21.519  1.00  0.00           O  
ATOM   3686  CB  PHE B2044      23.279  -9.114  23.648  1.00  0.00           C  
ATOM   3687  CG  PHE B2044      23.019  -8.567  25.020  1.00  0.00           C  
ATOM   3688  CD1 PHE B2044      23.906  -7.669  25.605  1.00  0.00           C  
ATOM   3689  CD2 PHE B2044      21.866  -8.922  25.716  1.00  0.00           C  
ATOM   3690  CE1 PHE B2044      23.648  -7.132  26.864  1.00  0.00           C  
ATOM   3691  CE2 PHE B2044      21.598  -8.392  26.979  1.00  0.00           C  
ATOM   3692  CZ  PHE B2044      22.489  -7.495  27.553  1.00  0.00           C  
ATOM   3693  N   LEU B2092      23.243 -11.682  21.632  1.00  0.00           N  
ATOM   3694  CA  LEU B2092      23.288 -12.081  20.224  1.00  0.00           C  
ATOM   3695  C   LEU B2092      22.997 -10.861  19.353  1.00  0.00           C  
ATOM   3696  O   LEU B2092      22.540  -9.830  19.851  1.00  0.00           O  
ATOM   3697  CB  LEU B2092      22.212 -13.112  19.929  1.00  0.00           C  
ATOM   3698  CG  LEU B2092      21.942 -14.222  20.937  1.00  0.00           C  
ATOM   3699  CD1 LEU B2092      20.723 -15.013  20.452  1.00  0.00           C  
ATOM   3700  CD2 LEU B2092      23.167 -15.114  21.104  1.00  0.00           C  
ATOM   3701  N   LYS B2093      23.256 -10.972  18.053  1.00  0.00           N  
ATOM   3702  CA  LYS B2093      22.980  -9.862  17.149  1.00  0.00           C  
ATOM   3703  C   LYS B2093      21.588 -10.051  16.575  1.00  0.00           C  
ATOM   3704  O   LYS B2093      20.933  -9.093  16.170  1.00  0.00           O  
ATOM   3705  CB  LYS B2093      24.015  -9.792  16.028  1.00  0.00           C  
ATOM   3706  CG  LYS B2093      25.307  -9.071  16.407  1.00  0.00           C  
ATOM   3707  CD  LYS B2093      26.068  -9.811  17.502  1.00  0.00           C  
ATOM   3708  CE  LYS B2093      27.400  -9.130  17.823  1.00  0.00           C  
ATOM   3709  NZ  LYS B2093      28.286  -9.014  16.622  1.00  0.00           N  
ATOM   3710  N   GLU B2094      21.139 -11.301  16.555  1.00  0.00           N  
ATOM   3711  CA  GLU B2094      19.806 -11.646  16.072  1.00  0.00           C  
ATOM   3712  C   GLU B2094      19.084 -12.359  17.228  1.00  0.00           C  
ATOM   3713  O   GLU B2094      19.734 -12.891  18.126  1.00  0.00           O  
ATOM   3714  CB  GLU B2094      19.919 -12.567  14.851  1.00  0.00           C  
ATOM   3715  CG  GLU B2094      18.595 -12.852  14.162  1.00  0.00           C  
ATOM   3716  CD  GLU B2094      18.742 -13.771  12.969  1.00  0.00           C  
ATOM   3717  OE1 GLU B2094      19.391 -13.372  11.980  1.00  0.00           O  
ATOM   3718  OE2 GLU B2094      18.210 -14.900  13.020  1.00  0.00           O  
ATOM   3719  N   LEU B2095      17.754 -12.371  17.225  1.00  0.00           N  
ATOM   3720  CA  LEU B2095      17.013 -13.033  18.300  1.00  0.00           C  
ATOM   3721  C   LEU B2095      16.309 -14.321  17.877  1.00  0.00           C  
ATOM   3722  O   LEU B2095      15.234 -14.286  17.278  1.00  0.00           O  
ATOM   3723  CB  LEU B2095      15.984 -12.074  18.912  1.00  0.00           C  
ATOM   3724  CG  LEU B2095      16.455 -11.009  19.912  1.00  0.00           C  
ATOM   3725  CD1 LEU B2095      17.516 -10.101  19.305  1.00  0.00           C  
ATOM   3726  CD2 LEU B2095      15.253 -10.190  20.339  1.00  0.00           C  
ATOM   3727  N   LYS B2096      16.920 -15.457  18.210  1.00  0.00           N  
ATOM   3728  CA  LYS B2096      16.369 -16.776  17.891  1.00  0.00           C  
ATOM   3729  C   LYS B2096      15.938 -17.534  19.150  1.00  0.00           C  
ATOM   3730  O   LYS B2096      16.588 -17.451  20.190  1.00  0.00           O  
ATOM   3731  CB  LYS B2096      17.402 -17.624  17.145  1.00  0.00           C  
ATOM   3732  CG  LYS B2096      17.693 -17.166  15.726  1.00  0.00           C  
ATOM   3733  CD  LYS B2096      18.607 -18.166  15.009  1.00  0.00           C  
ATOM   3734  CE  LYS B2096      18.662 -17.897  13.511  1.00  0.00           C  
ATOM   3735  NZ  LYS B2096      19.492 -18.919  12.820  1.00  0.00           N  
ATOM   3736  N   PRO B2097      14.830 -18.285  19.068  1.00  0.00           N  
ATOM   3737  CA  PRO B2097      14.341 -19.049  20.211  1.00  0.00           C  
ATOM   3738  C   PRO B2097      15.382 -19.925  20.903  1.00  0.00           C  
ATOM   3739  O   PRO B2097      15.547 -19.834  22.115  1.00  0.00           O  
ATOM   3740  CB  PRO B2097      13.206 -19.857  19.612  1.00  0.00           C  
ATOM   3741  CG  PRO B2097      12.610 -18.872  18.664  1.00  0.00           C  
ATOM   3742  CD  PRO B2097      13.837 -18.297  17.979  1.00  0.00           C  
ATOM   3743  N   TYR B2101      16.105 -20.762  20.171  1.00  0.00           N  
ATOM   3744  CA  TYR B2101      17.074 -21.614  20.854  1.00  0.00           C  
ATOM   3745  C   TYR B2101      18.541 -21.426  20.503  1.00  0.00           C  
ATOM   3746  O   TYR B2101      19.224 -22.377  20.121  1.00  0.00           O  
ATOM   3747  CB  TYR B2101      16.705 -23.092  20.685  1.00  0.00           C  
ATOM   3748  CG  TYR B2101      15.564 -23.573  21.572  1.00  0.00           C  
ATOM   3749  CD1 TYR B2101      14.228 -23.465  21.165  1.00  0.00           C  
ATOM   3750  CD2 TYR B2101      15.823 -24.159  22.814  1.00  0.00           C  
ATOM   3751  CE1 TYR B2101      13.191 -23.935  21.970  1.00  0.00           C  
ATOM   3752  CE2 TYR B2101      14.788 -24.628  23.627  1.00  0.00           C  
ATOM   3753  CZ  TYR B2101      13.485 -24.514  23.200  1.00  0.00           C  
ATOM   3754  OH  TYR B2101      12.481 -24.974  24.013  1.00  0.00           O  
ATOM   3755  N   SER B2102      19.030 -20.198  20.622  1.00  0.00           N  
ATOM   3756  CA  SER B2102      20.440 -19.917  20.358  1.00  0.00           C  
ATOM   3757  C   SER B2102      21.109 -20.441  21.616  1.00  0.00           C  
ATOM   3758  O   SER B2102      20.596 -20.199  22.706  1.00  0.00           O  
ATOM   3759  CB  SER B2102      20.642 -18.419  20.264  1.00  0.00           C  
ATOM   3760  OG  SER B2102      20.092 -17.808  21.415  1.00  0.00           O  
ATOM   3761  N   LYS B2103      22.237 -21.139  21.501  1.00  0.00           N  
ATOM   3762  CA  LYS B2103      22.897 -21.700  22.696  1.00  0.00           C  
ATOM   3763  C   LYS B2103      21.988 -22.827  23.195  1.00  0.00           C  
ATOM   3764  O   LYS B2103      20.916 -22.566  23.732  1.00  0.00           O  
ATOM   3765  CB  LYS B2103      23.034 -20.647  23.813  1.00  0.00           C  
ATOM   3766  CG  LYS B2103      23.653 -19.320  23.379  1.00  0.00           C  
ATOM   3767  CD  LYS B2103      25.161 -19.300  23.578  1.00  0.00           C  
ATOM   3768  CE  LYS B2103      25.826 -18.155  22.810  1.00  0.00           C  
ATOM   3769  NZ  LYS B2103      25.801 -18.395  21.336  1.00  0.00           N  
ATOM   3770  N   ASN B2104      22.404 -24.075  23.021  1.00  0.00           N  
ATOM   3771  CA  ASN B2104      21.574 -25.194  23.455  1.00  0.00           C  
ATOM   3772  C   ASN B2104      21.840 -25.686  24.875  1.00  0.00           C  
ATOM   3773  O   ASN B2104      21.304 -26.710  25.296  1.00  0.00           O  
ATOM   3774  CB  ASN B2104      21.701 -26.360  22.464  1.00  0.00           C  
ATOM   3775  CG  ASN B2104      22.852 -26.180  21.499  1.00  0.00           C  
ATOM   3776  OD1 ASN B2104      24.019 -26.244  21.889  1.00  0.00           O  
ATOM   3777  ND2 ASN B2104      22.529 -25.937  20.230  1.00  0.00           N  
ATOM   3778  N   THR B2105      22.643 -24.943  25.625  1.00  0.00           N  
ATOM   3779  CA  THR B2105      22.953 -25.337  26.987  1.00  0.00           C  
ATOM   3780  C   THR B2105      23.377 -24.119  27.822  1.00  0.00           C  
ATOM   3781  O   THR B2105      24.340 -23.439  27.478  1.00  0.00           O  
ATOM   3782  CB  THR B2105      24.069 -26.390  26.967  1.00  0.00           C  
ATOM   3783  OG1 THR B2105      24.439 -26.729  28.305  1.00  0.00           O  
ATOM   3784  CG2 THR B2105      25.282 -25.856  26.219  1.00  0.00           C  
ATOM   3785  N   TYR B2107      22.653 -23.845  28.911  1.00  0.00           N  
ATOM   3786  CA  TYR B2107      22.966 -22.700  29.779  1.00  0.00           C  
ATOM   3787  C   TYR B2107      23.569 -23.068  31.140  1.00  0.00           C  
ATOM   3788  O   TYR B2107      23.168 -24.047  31.771  1.00  0.00           O  
ATOM   3789  CB  TYR B2107      21.715 -21.838  30.036  1.00  0.00           C  
ATOM   3790  CG  TYR B2107      21.099 -21.215  28.807  1.00  0.00           C  
ATOM   3791  CD1 TYR B2107      20.214 -21.934  28.006  1.00  0.00           C  
ATOM   3792  CD2 TYR B2107      21.426 -19.918  28.421  1.00  0.00           C  
ATOM   3793  CE1 TYR B2107      19.672 -21.383  26.842  1.00  0.00           C  
ATOM   3794  CE2 TYR B2107      20.888 -19.357  27.253  1.00  0.00           C  
ATOM   3795  CZ  TYR B2107      20.015 -20.107  26.474  1.00  0.00           C  
ATOM   3796  OH  TYR B2107      19.507 -19.594  25.319  1.00  0.00           O  
ATOM   3797  N   LYS B2108      24.522 -22.258  31.587  1.00  0.00           N  
ATOM   3798  CA  LYS B2108      25.174 -22.445  32.874  1.00  0.00           C  
ATOM   3799  C   LYS B2108      24.934 -21.170  33.672  1.00  0.00           C  
ATOM   3800  O   LYS B2108      25.647 -20.186  33.511  1.00  0.00           O  
ATOM   3801  CB  LYS B2108      26.668 -22.670  32.678  1.00  0.00           C  
ATOM   3802  CG  LYS B2108      27.096 -24.122  32.796  1.00  0.00           C  
ATOM   3803  CD  LYS B2108      28.040 -24.312  33.988  1.00  0.00           C  
ATOM   3804  CE  LYS B2108      29.396 -23.613  33.783  1.00  0.00           C  
ATOM   3805  NZ  LYS B2108      30.184 -24.181  32.633  1.00  0.00           N  
ATOM   3806  N   LEU B2109      23.936 -21.196  34.544  1.00  0.00           N  
ATOM   3807  CA  LEU B2109      23.569 -20.015  35.321  1.00  0.00           C  
ATOM   3808  C   LEU B2109      24.540 -19.529  36.389  1.00  0.00           C  
ATOM   3809  O   LEU B2109      25.260 -20.318  37.000  1.00  0.00           O  
ATOM   3810  CB  LEU B2109      22.206 -20.253  35.949  1.00  0.00           C  
ATOM   3811  CG  LEU B2109      21.269 -20.846  34.900  1.00  0.00           C  
ATOM   3812  CD1 LEU B2109      20.029 -21.343  35.572  1.00  0.00           C  
ATOM   3813  CD2 LEU B2109      20.936 -19.810  33.847  1.00  0.00           C  
ATOM   3814  N   GLY B2110      24.548 -18.212  36.595  1.00  0.00           N  
ATOM   3815  CA  GLY B2110      25.396 -17.596  37.604  1.00  0.00           C  
ATOM   3816  C   GLY B2110      24.580 -17.512  38.879  1.00  0.00           C  
ATOM   3817  O   GLY B2110      23.653 -18.298  39.053  1.00  0.00           O  
ATOM   3818  N   GLU B2111      24.881 -16.588  39.781  1.00  0.00           N  
ATOM   3819  CA  GLU B2111      24.064 -16.530  40.986  1.00  0.00           C  
ATOM   3820  C   GLU B2111      22.756 -15.773  40.786  1.00  0.00           C  
ATOM   3821  O   GLU B2111      22.638 -14.933  39.889  1.00  0.00           O  
ATOM   3822  CB  GLU B2111      24.845 -15.959  42.174  1.00  0.00           C  
ATOM   3823  CG  GLU B2111      25.765 -14.802  41.883  1.00  0.00           C  
ATOM   3824  CD  GLU B2111      26.591 -14.435  43.108  1.00  0.00           C  
ATOM   3825  OE1 GLU B2111      26.004 -13.953  44.109  1.00  0.00           O  
ATOM   3826  OE2 GLU B2111      27.825 -14.645  43.073  1.00  0.00           O  
ATOM   3827  N   ARG B2112      21.770 -16.105  41.617  1.00  0.00           N  
ATOM   3828  CA  ARG B2112      20.455 -15.491  41.547  1.00  0.00           C  
ATOM   3829  C   ARG B2112      20.446 -14.160  42.276  1.00  0.00           C  
ATOM   3830  O   ARG B2112      21.193 -13.954  43.222  1.00  0.00           O  
ATOM   3831  CB  ARG B2112      19.406 -16.420  42.166  1.00  0.00           C  
ATOM   3832  CG  ARG B2112      17.984 -16.140  41.696  1.00  0.00           C  
ATOM   3833  CD  ARG B2112      16.962 -17.154  42.228  1.00  0.00           C  
ATOM   3834  NE  ARG B2112      16.423 -16.806  43.547  1.00  0.00           N  
ATOM   3835  CZ  ARG B2112      16.847 -17.313  44.705  1.00  0.00           C  
ATOM   3836  NH1 ARG B2112      17.829 -18.209  44.727  1.00  0.00           N  
ATOM   3837  NH2 ARG B2112      16.285 -16.924  45.845  1.00  0.00           N  
ATOM   3838  N   LYS B2113      19.600 -13.249  41.820  1.00  0.00           N  
ATOM   3839  CA  LYS B2113      19.488 -11.944  42.458  1.00  0.00           C  
ATOM   3840  C   LYS B2113      18.158 -11.296  42.137  1.00  0.00           C  
ATOM   3841  O   LYS B2113      17.475 -11.703  41.199  1.00  0.00           O  
ATOM   3842  CB  LYS B2113      20.642 -11.033  42.035  1.00  0.00           C  
ATOM   3843  CG  LYS B2113      20.879 -10.969  40.564  1.00  0.00           C  
ATOM   3844  CD  LYS B2113      22.185 -10.259  40.283  1.00  0.00           C  
ATOM   3845  CE  LYS B2113      23.378 -10.994  40.893  1.00  0.00           C  
ATOM   3846  NZ  LYS B2113      24.665 -10.331  40.507  1.00  0.00           N  
ATOM   3847  N   ILE B2130      17.777 -10.307  42.935  1.00  0.00           N  
ATOM   3848  CA  ILE B2130      16.517  -9.628  42.713  1.00  0.00           C  
ATOM   3849  C   ILE B2130      16.743  -8.430  41.791  1.00  0.00           C  
ATOM   3850  O   ILE B2130      17.190  -7.365  42.213  1.00  0.00           O  
ATOM   3851  CB  ILE B2130      15.884  -9.208  44.058  1.00  0.00           C  
ATOM   3852  CG1 ILE B2130      15.206 -10.415  44.703  1.00  0.00           C  
ATOM   3853  CG2 ILE B2130      14.832  -8.140  43.845  1.00  0.00           C  
ATOM   3854  CD1 ILE B2130      16.108 -11.584  44.915  1.00  0.00           C  
ATOM   3855  N   LEU B2131      16.432  -8.613  40.515  1.00  0.00           N  
ATOM   3856  CA  LEU B2131      16.645  -7.554  39.548  1.00  0.00           C  
ATOM   3857  C   LEU B2131      15.874  -6.293  39.858  1.00  0.00           C  
ATOM   3858  O   LEU B2131      16.383  -5.192  39.686  1.00  0.00           O  
ATOM   3859  CB  LEU B2131      16.285  -8.039  38.153  1.00  0.00           C  
ATOM   3860  CG  LEU B2131      17.258  -9.080  37.636  1.00  0.00           C  
ATOM   3861  CD1 LEU B2131      16.771  -9.573  36.302  1.00  0.00           C  
ATOM   3862  CD2 LEU B2131      18.650  -8.472  37.530  1.00  0.00           C  
ATOM   3863  N   PHE B2132      14.640  -6.449  40.305  1.00  0.00           N  
ATOM   3864  CA  PHE B2132      13.846  -5.289  40.615  1.00  0.00           C  
ATOM   3865  C   PHE B2132      13.378  -5.327  42.046  1.00  0.00           C  
ATOM   3866  O   PHE B2132      12.253  -5.717  42.333  1.00  0.00           O  
ATOM   3867  CB  PHE B2132      12.658  -5.191  39.670  1.00  0.00           C  
ATOM   3868  CG  PHE B2132      13.047  -4.975  38.242  1.00  0.00           C  
ATOM   3869  CD1 PHE B2132      13.130  -6.043  37.363  1.00  0.00           C  
ATOM   3870  CD2 PHE B2132      13.349  -3.699  37.781  1.00  0.00           C  
ATOM   3871  CE1 PHE B2132      13.505  -5.851  36.045  1.00  0.00           C  
ATOM   3872  CE2 PHE B2132      13.727  -3.493  36.463  1.00  0.00           C  
ATOM   3873  CZ  PHE B2132      13.805  -4.571  35.588  1.00  0.00           C  
ATOM   3874  N   PRO B2133      14.253  -4.914  42.969  1.00  0.00           N  
ATOM   3875  CA  PRO B2133      13.948  -4.887  44.398  1.00  0.00           C  
ATOM   3876  C   PRO B2133      12.646  -4.133  44.561  1.00  0.00           C  
ATOM   3877  O   PRO B2133      12.382  -3.177  43.834  1.00  0.00           O  
ATOM   3878  CB  PRO B2133      15.112  -4.108  44.987  1.00  0.00           C  
ATOM   3879  CG  PRO B2133      16.225  -4.313  43.988  1.00  0.00           C  
ATOM   3880  CD  PRO B2133      15.531  -4.239  42.682  1.00  0.00           C  
ATOM   3881  N   LYS B2134      11.836  -4.558  45.512  1.00  0.00           N  
ATOM   3882  CA  LYS B2134      10.564  -3.908  45.752  1.00  0.00           C  
ATOM   3883  C   LYS B2134      10.722  -2.899  46.890  1.00  0.00           C  
ATOM   3884  O   LYS B2134      10.330  -3.172  48.020  1.00  0.00           O  
ATOM   3885  CB  LYS B2134       9.519  -4.965  46.132  1.00  0.00           C  
ATOM   3886  CG  LYS B2134       8.068  -4.495  46.133  1.00  0.00           C  
ATOM   3887  CD  LYS B2134       7.348  -4.940  44.862  1.00  0.00           C  
ATOM   3888  CE  LYS B2134       7.160  -6.466  44.769  1.00  0.00           C  
ATOM   3889  NZ  LYS B2134       5.961  -6.982  45.500  1.00  0.00           N  
ATOM   3890  N   ARG B2260      11.345  -1.757  46.624  1.00  0.00           N  
ATOM   3891  CA  ARG B2260      11.464  -0.743  47.668  1.00  0.00           C  
ATOM   3892  C   ARG B2260      10.078  -0.145  47.598  1.00  0.00           C  
ATOM   3893  O   ARG B2260       9.427  -0.274  46.551  1.00  0.00           O  
ATOM   3894  CB  ARG B2260      12.527   0.292  47.310  1.00  0.00           C  
ATOM   3895  CG  ARG B2260      12.637   0.561  45.830  1.00  0.00           C  
ATOM   3896  CD  ARG B2260      13.757   1.538  45.526  1.00  0.00           C  
ATOM   3897  NE  ARG B2260      14.695   1.005  44.541  1.00  0.00           N  
ATOM   3898  CZ  ARG B2260      15.764   1.661  44.107  1.00  0.00           C  
ATOM   3899  NH1 ARG B2260      16.022   2.882  44.570  1.00  0.00           N  
ATOM   3900  NH2 ARG B2260      16.584   1.093  43.234  1.00  0.00           N  
ATOM   3901  N   GLU B2261       9.598   0.478  48.671  1.00  0.00           N  
ATOM   3902  CA  GLU B2261       8.249   1.034  48.631  1.00  0.00           C  
ATOM   3903  C   GLU B2261       8.224   2.541  48.520  1.00  0.00           C  
ATOM   3904  O   GLU B2261       7.895   3.230  49.475  1.00  0.00           O  
ATOM   3905  CB  GLU B2261       7.465   0.618  49.868  1.00  0.00           C  
ATOM   3906  CG  GLU B2261       6.828  -0.742  49.790  1.00  0.00           C  
ATOM   3907  CD  GLU B2261       5.485  -0.701  49.094  1.00  0.00           C  
ATOM   3908  OE1 GLU B2261       4.713   0.258  49.357  1.00  0.00           O  
ATOM   3909  OE2 GLU B2261       5.195  -1.632  48.301  1.00  0.00           O  
ATOM   3910  N   GLY B2262       8.555   3.055  47.344  1.00  0.00           N  
ATOM   3911  CA  GLY B2262       8.571   4.491  47.145  1.00  0.00           C  
ATOM   3912  C   GLY B2262       7.415   5.205  47.820  1.00  0.00           C  
ATOM   3913  O   GLY B2262       6.438   4.544  48.243  1.00  0.00           O  
ATOM   3914  OXT GLY B2262       7.483   6.446  47.922  1.00  0.00           O  
HETATM 3915  N2  MSP B1501      15.839  24.531  21.994  1.00  0.00           N  
HETATM 3916  CA  MSP B1501      14.589  23.939  21.468  1.00  0.00           C  
HETATM 3917  CB  MSP B1501      14.837  22.712  20.592  1.00  0.00           C  
HETATM 3918  CG  MSP B1501      15.762  22.974  19.404  1.00  0.00           C  
HETATM 3919  SD  MSP B1501      15.910  21.452  18.510  1.00  0.00           S  
HETATM 3920  CE  MSP B1501      17.002  21.946  17.158  1.00  0.00           C  
HETATM 3921  C9  MSP B1501      13.639  23.540  22.626  1.00  0.00           C  
HETATM 3922  N8  MSP B1501      14.282  23.389  23.823  1.00  0.00           N  
HETATM 3923  S1  MSP B1501      13.427  23.012  25.137  1.00  0.00           S  
HETATM 3924  O1S MSP B1501      14.485  22.936  26.097  1.00  0.00           O  
HETATM 3925  O2S MSP B1501      12.462  24.012  25.404  1.00  0.00           O  
HETATM 3926  O5' MSP B1501      12.622  21.643  24.989  1.00  0.00           O  
HETATM 3927  C5' MSP B1501      13.330  20.444  24.718  1.00  0.00           C  
HETATM 3928  C4' MSP B1501      12.442  19.171  24.573  1.00  0.00           C  
HETATM 3929  O4' MSP B1501      12.008  18.720  25.842  1.00  0.00           O  
HETATM 3930  C3' MSP B1501      11.194  19.350  23.691  1.00  0.00           C  
HETATM 3931  O3' MSP B1501      11.302  18.469  22.585  1.00  0.00           O  
HETATM 3932  C2' MSP B1501      10.086  18.932  24.586  1.00  0.00           C  
HETATM 3933  O2' MSP B1501       9.073  18.286  23.847  1.00  0.00           O  
HETATM 3934  C1' MSP B1501      10.733  18.133  25.733  1.00  0.00           C  
HETATM 3935  N9  MSP B1501       9.928  18.385  26.930  1.00  0.00           N  
HETATM 3936  C8  MSP B1501       9.997  19.404  27.829  1.00  0.00           C  
HETATM 3937  N7  MSP B1501       9.077  19.332  28.800  1.00  0.00           N  
HETATM 3938  C5  MSP B1501       8.347  18.199  28.521  1.00  0.00           C  
HETATM 3939  C6  MSP B1501       7.269  17.543  29.095  1.00  0.00           C  
HETATM 3940  N6  MSP B1501       6.676  18.029  30.197  1.00  0.00           N  
HETATM 3941  N1  MSP B1501       6.756  16.384  28.551  1.00  0.00           N  
HETATM 3942  C2  MSP B1501       7.322  15.849  27.423  1.00  0.00           C  
HETATM 3943  N3  MSP B1501       8.388  16.431  26.796  1.00  0.00           N  
HETATM 3944  C4  MSP B1501       8.886  17.592  27.347  1.00  0.00           C  
HETATM 3945  O1  MSP B1501      12.442  23.414  22.374  1.00  0.00           O  
TER
END
