# Supplementary material for: Backbone Brackets and Arginine Tweezers delineate Class I and Class II aminoacyl tRNA synthetases
Source: PLoS Comput Biol. 2018 Apr 16;14(4):e1006101. doi: 10.1371/journal.pcbi.1006101 (PMC5919687; doi:10.1371/journal.pcbi.1006101)
Supplement: S11 File — All structures of Class I aaRS with residues renumbered according to the MSA. (GZ) [file pcbi.1006101.s023.tar.gz › 2cuz_A_renum.pdb]

ATOM      1  N   MET A 264      45.091  24.710   1.617  1.00  0.00           N  
ATOM      2  CA  MET A 264      44.104  23.601   1.778  1.00  0.00           C  
ATOM      3  C   MET A 264      42.868  24.015   2.555  1.00  0.00           C  
ATOM      4  O   MET A 264      42.973  24.592   3.637  1.00  0.00           O  
ATOM      5  CB  MET A 264      44.730  22.415   2.503  1.00  0.00           C  
ATOM      6  CG  MET A 264      43.727  21.275   2.638  1.00  0.00           C  
ATOM      7  SD  MET A 264      44.262  20.002   3.734  1.00  0.00           S  
ATOM      8  CE  MET A 264      45.695  19.357   2.794  1.00  0.00           C  
ATOM      9  N   VAL A 266      41.704  23.683   2.015  1.00  0.00           N  
ATOM     10  CA  VAL A 266      40.447  24.016   2.645  1.00  0.00           C  
ATOM     11  C   VAL A 266      40.198  23.183   3.913  1.00  0.00           C  
ATOM     12  O   VAL A 266      40.435  21.969   3.936  1.00  0.00           O  
ATOM     13  CB  VAL A 266      39.274  23.832   1.629  1.00  0.00           C  
ATOM     14  CG1 VAL A 266      37.920  23.903   2.322  1.00  0.00           C  
ATOM     15  CG2 VAL A 266      39.359  24.890   0.529  1.00  0.00           C  
ATOM     16  N   VAL A 267      39.757  23.857   4.979  1.00  0.00           N  
ATOM     17  CA  VAL A 267      39.418  23.188   6.228  1.00  0.00           C  
ATOM     18  C   VAL A 267      38.075  23.756   6.683  1.00  0.00           C  
ATOM     19  O   VAL A 267      37.950  24.975   6.878  1.00  0.00           O  
ATOM     20  CB  VAL A 267      40.485  23.429   7.354  1.00  0.00           C  
ATOM     21  CG1 VAL A 267      40.018  22.796   8.688  1.00  0.00           C  
ATOM     22  CG2 VAL A 267      41.841  22.822   6.972  1.00  0.00           C  
ATOM     23  N   THR A 268      37.075  22.881   6.819  1.00  0.00           N  
ATOM     24  CA  THR A 268      35.754  23.271   7.276  1.00  0.00           C  
ATOM     25  C   THR A 268      35.437  22.552   8.579  1.00  0.00           C  
ATOM     26  O   THR A 268      36.135  21.611   8.994  1.00  0.00           O  
ATOM     27  CB  THR A 268      34.635  22.896   6.266  1.00  0.00           C  
ATOM     28  OG1 THR A 268      34.622  21.468   6.060  1.00  0.00           O  
ATOM     29  CG2 THR A 268      34.826  23.638   4.916  1.00  0.00           C  
ATOM     30  N   ARG A 269      34.409  23.012   9.275  1.00  0.00           N  
ATOM     31  CA  ARG A 269      34.024  22.286  10.465  1.00  0.00           C  
ATOM     32  C   ARG A 269      32.527  22.341  10.717  1.00  0.00           C  
ATOM     33  O   ARG A 269      31.826  23.155  10.123  1.00  0.00           O  
ATOM     34  CB  ARG A 269      34.764  22.809  11.695  1.00  0.00           C  
ATOM     35  CG  ARG A 269      34.861  24.328  11.839  1.00  0.00           C  
ATOM     36  CD  ARG A 269      33.576  25.061  11.600  1.00  0.00           C  
ATOM     37  NE  ARG A 269      33.591  26.375  12.237  1.00  0.00           N  
ATOM     38  CZ  ARG A 269      32.487  27.022  12.579  1.00  0.00           C  
ATOM     39  NH1 ARG A 269      31.301  26.472  12.313  1.00  0.00           N  
ATOM     40  NH2 ARG A 269      32.566  28.170  13.251  1.00  0.00           N  
ATOM     41  N   ILE A 270      32.055  21.419  11.551  1.00  0.00           N  
ATOM     42  CA  ILE A 270      30.688  21.438  12.018  1.00  0.00           C  
ATOM     43  C   ILE A 270      30.965  21.653  13.521  1.00  0.00           C  
ATOM     44  O   ILE A 270      31.933  21.104  14.054  1.00  0.00           O  
ATOM     45  CB  ILE A 270      29.934  20.134  11.745  1.00  0.00           C  
ATOM     46  CG1 ILE A 270      28.484  20.316  12.194  1.00  0.00           C  
ATOM     47  CG2 ILE A 270      30.582  18.933  12.455  1.00  0.00           C  
ATOM     48  CD1 ILE A 270      27.748  18.989  12.313  1.00  0.00           C  
ATOM     49  N   ALA A 272      30.165  22.467  14.201  1.00  0.00           N  
ATOM     50  CA  ALA A 272      30.431  22.763  15.615  1.00  0.00           C  
ATOM     51  C   ALA A 272      29.168  22.668  16.465  1.00  0.00           C  
ATOM     52  O   ALA A 272      28.683  23.676  16.986  1.00  0.00           O  
ATOM     53  CB  ALA A 272      31.056  24.169  15.735  1.00  0.00           C  
ATOM     54  N   PRO A 273      28.651  21.444  16.639  1.00  0.00           N  
ATOM     55  CA  PRO A 273      27.436  21.170  17.404  1.00  0.00           C  
ATOM     56  C   PRO A 273      27.539  21.329  18.900  1.00  0.00           C  
ATOM     57  O   PRO A 273      28.596  21.097  19.492  1.00  0.00           O  
ATOM     58  CB  PRO A 273      27.084  19.745  17.003  1.00  0.00           C  
ATOM     59  CG  PRO A 273      28.421  19.103  16.793  1.00  0.00           C  
ATOM     60  CD  PRO A 273      29.336  20.197  16.246  1.00  0.00           C  
ATOM     61  N   SER A 274      26.424  21.759  19.493  1.00  0.00           N  
ATOM     62  CA  SER A 274      26.302  21.937  20.934  1.00  0.00           C  
ATOM     63  C   SER A 274      25.505  20.730  21.386  1.00  0.00           C  
ATOM     64  O   SER A 274      24.418  20.478  20.884  1.00  0.00           O  
ATOM     65  CB  SER A 274      25.550  23.225  21.259  1.00  0.00           C  
ATOM     66  OG  SER A 274      26.331  24.361  20.905  1.00  0.00           O  
ATOM     67  N   PRO A 275      26.053  19.936  22.308  1.00  0.00           N  
ATOM     68  CA  PRO A 275      25.342  18.755  22.784  1.00  0.00           C  
ATOM     69  C   PRO A 275      24.310  19.108  23.870  1.00  0.00           C  
ATOM     70  O   PRO A 275      24.485  18.780  25.050  1.00  0.00           O  
ATOM     71  CB  PRO A 275      26.473  17.888  23.311  1.00  0.00           C  
ATOM     72  CG  PRO A 275      27.366  18.910  23.938  1.00  0.00           C  
ATOM     73  CD  PRO A 275      27.400  20.015  22.896  1.00  0.00           C  
ATOM     74  N   THR A 276      23.224  19.754  23.456  1.00  0.00           N  
ATOM     75  CA  THR A 276      22.180  20.168  24.388  1.00  0.00           C  
ATOM     76  C   THR A 276      20.812  19.550  24.125  1.00  0.00           C  
ATOM     77  O   THR A 276      19.810  19.947  24.731  1.00  0.00           O  
ATOM     78  CB  THR A 276      22.028  21.656  24.322  1.00  0.00           C  
ATOM     79  OG1 THR A 276      21.616  22.005  22.999  1.00  0.00           O  
ATOM     80  CG2 THR A 276      23.367  22.337  24.628  1.00  0.00           C  
ATOM     81  N   GLY A 277      20.757  18.583  23.222  1.00  0.00           N  
ATOM     82  CA  GLY A 277      19.483  17.961  22.925  1.00  0.00           C  
ATOM     83  C   GLY A 277      19.637  16.832  21.937  1.00  0.00           C  
ATOM     84  O   GLY A 277      20.719  16.277  21.783  1.00  0.00           O  
ATOM     85  N   ASP A 279      18.542  16.485  21.277  1.00  0.00           N  
ATOM     86  CA  ASP A 279      18.565  15.427  20.282  1.00  0.00           C  
ATOM     87  C   ASP A 279      19.362  15.947  19.084  1.00  0.00           C  
ATOM     88  O   ASP A 279      19.413  17.155  18.844  1.00  0.00           O  
ATOM     89  CB  ASP A 279      17.135  15.088  19.846  1.00  0.00           C  
ATOM     90  CG  ASP A 279      16.214  14.770  21.024  1.00  0.00           C  
ATOM     91  OD1 ASP A 279      16.490  13.798  21.765  1.00  0.00           O  
ATOM     92  OD2 ASP A 279      15.207  15.495  21.195  1.00  0.00           O  
ATOM     93  N   PRO A 280      19.988  15.046  18.318  1.00  0.00           N  
ATOM     94  CA  PRO A 280      20.768  15.482  17.151  1.00  0.00           C  
ATOM     95  C   PRO A 280      19.766  16.144  16.218  1.00  0.00           C  
ATOM     96  O   PRO A 280      18.826  15.495  15.763  1.00  0.00           O  
ATOM     97  CB  PRO A 280      21.295  14.171  16.570  1.00  0.00           C  
ATOM     98  CG  PRO A 280      21.194  13.201  17.689  1.00  0.00           C  
ATOM     99  CD  PRO A 280      19.931  13.579  18.387  1.00  0.00           C  
ATOM    100  N   HIS A 281      19.983  17.423  15.942  1.00  0.00           N  
ATOM    101  CA  HIS A 281      19.102  18.237  15.115  1.00  0.00           C  
ATOM    102  C   HIS A 281      19.323  18.082  13.610  1.00  0.00           C  
ATOM    103  O   HIS A 281      20.464  18.112  13.122  1.00  0.00           O  
ATOM    104  CB  HIS A 281      19.292  19.701  15.518  1.00  0.00           C  
ATOM    105  CG  HIS A 281      18.126  20.585  15.212  1.00  0.00           C  
ATOM    106  ND1 HIS A 281      17.749  20.910  13.924  1.00  0.00           N  
ATOM    107  CD2 HIS A 281      17.280  21.259  16.030  1.00  0.00           C  
ATOM    108  CE1 HIS A 281      16.728  21.751  13.964  1.00  0.00           C  
ATOM    109  NE2 HIS A 281      16.425  21.981  15.227  1.00  0.00           N  
ATOM    110  N   VAL A 282      18.220  17.969  12.867  1.00  0.00           N  
ATOM    111  CA  VAL A 282      18.305  17.831  11.422  1.00  0.00           C  
ATOM    112  C   VAL A 282      19.044  19.046  10.822  1.00  0.00           C  
ATOM    113  O   VAL A 282      19.722  18.937   9.794  1.00  0.00           O  
ATOM    114  CB  VAL A 282      16.879  17.633  10.772  1.00  0.00           C  
ATOM    115  CG1 VAL A 282      15.982  18.876  11.005  1.00  0.00           C  
ATOM    116  CG2 VAL A 282      17.029  17.317   9.285  1.00  0.00           C  
ATOM    117  N   GLY A 283      18.948  20.198  11.482  1.00  0.00           N  
ATOM    118  CA  GLY A 283      19.638  21.367  10.963  1.00  0.00           C  
ATOM    119  C   GLY A 283      21.150  21.213  11.072  1.00  0.00           C  
ATOM    120  O   GLY A 283      21.924  21.812  10.317  1.00  0.00           O  
ATOM    121  N   THR A 284      21.598  20.413  12.023  1.00  0.00           N  
ATOM    122  CA  THR A 284      23.040  20.226  12.156  1.00  0.00           C  
ATOM    123  C   THR A 284      23.529  19.367  10.990  1.00  0.00           C  
ATOM    124  O   THR A 284      24.623  19.586  10.453  1.00  0.00           O  
ATOM    125  CB  THR A 284      23.376  19.569  13.486  1.00  0.00           C  
ATOM    126  OG1 THR A 284      22.863  20.389  14.539  1.00  0.00           O  
ATOM    127  CG2 THR A 284      24.889  19.429  13.651  1.00  0.00           C  
ATOM    128  N   ALA A 285      22.705  18.402  10.584  1.00  0.00           N  
ATOM    129  CA  ALA A 285      23.072  17.516   9.465  1.00  0.00           C  
ATOM    130  C   ALA A 285      23.106  18.341   8.166  1.00  0.00           C  
ATOM    131  O   ALA A 285      23.965  18.161   7.309  1.00  0.00           O  
ATOM    132  CB  ALA A 285      22.040  16.323   9.353  1.00  0.00           C  
ATOM    133  N   TYR A 286      22.162  19.268   8.043  1.00  0.00           N  
ATOM    134  CA  TYR A 286      22.058  20.131   6.870  1.00  0.00           C  
ATOM    135  C   TYR A 286      23.353  20.954   6.746  1.00  0.00           C  
ATOM    136  O   TYR A 286      23.992  20.997   5.680  1.00  0.00           O  
ATOM    137  CB  TYR A 286      20.814  21.022   7.050  1.00  0.00           C  
ATOM    138  CG  TYR A 286      20.784  22.288   6.216  1.00  0.00           C  
ATOM    139  CD1 TYR A 286      20.883  22.236   4.820  1.00  0.00           C  
ATOM    140  CD2 TYR A 286      20.572  23.527   6.826  1.00  0.00           C  
ATOM    141  CE1 TYR A 286      20.759  23.386   4.056  1.00  0.00           C  
ATOM    142  CE2 TYR A 286      20.443  24.685   6.078  1.00  0.00           C  
ATOM    143  CZ  TYR A 286      20.534  24.607   4.696  1.00  0.00           C  
ATOM    144  OH  TYR A 286      20.388  25.747   3.952  1.00  0.00           O  
ATOM    145  N   ILE A 288      23.749  21.589   7.843  1.00  0.00           N  
ATOM    146  CA  ILE A 288      24.982  22.378   7.846  1.00  0.00           C  
ATOM    147  C   ILE A 288      26.214  21.463   7.663  1.00  0.00           C  
ATOM    148  O   ILE A 288      27.126  21.789   6.899  1.00  0.00           O  
ATOM    149  CB  ILE A 288      25.127  23.159   9.162  1.00  0.00           C  
ATOM    150  CG1 ILE A 288      23.956  24.147   9.297  1.00  0.00           C  
ATOM    151  CG2 ILE A 288      26.461  23.921   9.187  1.00  0.00           C  
ATOM    152  CD1 ILE A 288      23.857  25.144   8.170  1.00  0.00           C  
ATOM    153  N   ALA A 289      26.223  20.321   8.364  1.00  0.00           N  
ATOM    154  CA  ALA A 289      27.343  19.355   8.284  1.00  0.00           C  
ATOM    155  C   ALA A 289      27.567  18.902   6.830  1.00  0.00           C  
ATOM    156  O   ALA A 289      28.704  18.852   6.331  1.00  0.00           O  
ATOM    157  CB  ALA A 289      27.032  18.128   9.174  1.00  0.00           C  
ATOM    158  N   LEU A 290      26.471  18.598   6.147  1.00  0.00           N  
ATOM    159  CA  LEU A 290      26.534  18.142   4.756  1.00  0.00           C  
ATOM    160  C   LEU A 290      27.252  19.096   3.830  1.00  0.00           C  
ATOM    161  O   LEU A 290      28.084  18.676   3.016  1.00  0.00           O  
ATOM    162  CB  LEU A 290      25.125  17.867   4.189  1.00  0.00           C  
ATOM    163  CG  LEU A 290      25.054  17.448   2.695  1.00  0.00           C  
ATOM    164  CD1 LEU A 290      25.727  16.110   2.463  1.00  0.00           C  
ATOM    165  CD2 LEU A 290      23.589  17.393   2.270  1.00  0.00           C  
ATOM    166  N   PHE A 291      26.938  20.385   3.933  1.00  0.00           N  
ATOM    167  CA  PHE A 291      27.584  21.322   3.048  1.00  0.00           C  
ATOM    168  C   PHE A 291      29.037  21.539   3.437  1.00  0.00           C  
ATOM    169  O   PHE A 291      29.877  21.749   2.572  1.00  0.00           O  
ATOM    170  CB  PHE A 291      26.764  22.630   2.972  1.00  0.00           C  
ATOM    171  CG  PHE A 291      25.537  22.493   2.061  1.00  0.00           C  
ATOM    172  CD1 PHE A 291      24.414  21.813   2.489  1.00  0.00           C  
ATOM    173  CD2 PHE A 291      25.567  22.962   0.751  1.00  0.00           C  
ATOM    174  CE1 PHE A 291      23.330  21.590   1.627  1.00  0.00           C  
ATOM    175  CE2 PHE A 291      24.491  22.751  -0.125  1.00  0.00           C  
ATOM    176  CZ  PHE A 291      23.376  22.064   0.310  1.00  0.00           C  
ATOM    177  N   ASN A 292      29.344  21.442   4.726  1.00  0.00           N  
ATOM    178  CA  ASN A 292      30.736  21.577   5.164  1.00  0.00           C  
ATOM    179  C   ASN A 292      31.595  20.417   4.648  1.00  0.00           C  
ATOM    180  O   ASN A 292      32.706  20.603   4.150  1.00  0.00           O  
ATOM    181  CB  ASN A 292      30.765  21.658   6.684  1.00  0.00           C  
ATOM    182  CG  ASN A 292      30.624  23.093   7.160  1.00  0.00           C  
ATOM    183  OD1 ASN A 292      31.574  23.864   7.054  1.00  0.00           O  
ATOM    184  ND2 ASN A 292      29.434  23.467   7.624  1.00  0.00           N  
ATOM    185  N   TYR A 293      31.049  19.221   4.757  1.00  0.00           N  
ATOM    186  CA  TYR A 293      31.707  18.006   4.276  1.00  0.00           C  
ATOM    187  C   TYR A 293      31.895  18.104   2.758  1.00  0.00           C  
ATOM    188  O   TYR A 293      32.999  17.903   2.237  1.00  0.00           O  
ATOM    189  CB  TYR A 293      30.822  16.821   4.631  1.00  0.00           C  
ATOM    190  CG  TYR A 293      31.251  15.523   4.020  1.00  0.00           C  
ATOM    191  CD1 TYR A 293      30.752  15.116   2.790  1.00  0.00           C  
ATOM    192  CD2 TYR A 293      32.133  14.672   4.701  1.00  0.00           C  
ATOM    193  CE1 TYR A 293      31.109  13.876   2.239  1.00  0.00           C  
ATOM    194  CE2 TYR A 293      32.500  13.432   4.153  1.00  0.00           C  
ATOM    195  CZ  TYR A 293      31.980  13.052   2.921  1.00  0.00           C  
ATOM    196  OH  TYR A 293      32.345  11.856   2.360  1.00  0.00           O  
ATOM    197  N   ALA A 294      30.826  18.465   2.047  1.00  0.00           N  
ATOM    198  CA  ALA A 294      30.897  18.564   0.593  1.00  0.00           C  
ATOM    199  C   ALA A 294      31.923  19.609   0.126  1.00  0.00           C  
ATOM    200  O   ALA A 294      32.720  19.343  -0.773  1.00  0.00           O  
ATOM    201  CB  ALA A 294      29.517  18.881   0.023  1.00  0.00           C  
ATOM    202  N   TRP A 295      31.918  20.790   0.738  1.00  0.00           N  
ATOM    203  CA  TRP A 295      32.895  21.804   0.347  1.00  0.00           C  
ATOM    204  C   TRP A 295      34.335  21.321   0.632  1.00  0.00           C  
ATOM    205  O   TRP A 295      35.252  21.580  -0.144  1.00  0.00           O  
ATOM    206  CB  TRP A 295      32.633  23.124   1.088  1.00  0.00           C  
ATOM    207  CG  TRP A 295      33.537  24.227   0.632  1.00  0.00           C  
ATOM    208  CD1 TRP A 295      34.354  25.012   1.410  1.00  0.00           C  
ATOM    209  CD2 TRP A 295      33.677  24.707  -0.711  1.00  0.00           C  
ATOM    210  NE1 TRP A 295      34.989  25.961   0.624  1.00  0.00           N  
ATOM    211  CE2 TRP A 295      34.589  25.792  -0.681  1.00  0.00           C  
ATOM    212  CE3 TRP A 295      33.123  24.321  -1.942  1.00  0.00           C  
ATOM    213  CZ2 TRP A 295      34.955  26.500  -1.844  1.00  0.00           C  
ATOM    214  CZ3 TRP A 295      33.489  25.020  -3.095  1.00  0.00           C  
ATOM    215  CH2 TRP A 295      34.399  26.102  -3.036  1.00  0.00           C  
ATOM    216  N   ALA A 296      34.557  20.633   1.745  1.00  0.00           N  
ATOM    217  CA  ALA A 296      35.911  20.158   1.997  1.00  0.00           C  
ATOM    218  C   ALA A 296      36.319  19.067   0.997  1.00  0.00           C  
ATOM    219  O   ALA A 296      37.419  19.141   0.426  1.00  0.00           O  
ATOM    220  CB  ALA A 296      36.076  19.625   3.452  1.00  0.00           C  
ATOM    221  N   ARG A 297      35.459  18.060   0.794  1.00  0.00           N  
ATOM    222  CA  ARG A 297      35.796  16.965  -0.125  1.00  0.00           C  
ATOM    223  C   ARG A 297      36.012  17.426  -1.587  1.00  0.00           C  
ATOM    224  O   ARG A 297      36.951  16.995  -2.236  1.00  0.00           O  
ATOM    225  CB  ARG A 297      34.741  15.840  -0.067  1.00  0.00           C  
ATOM    226  CG  ARG A 297      34.605  15.171   1.294  1.00  0.00           C  
ATOM    227  CD  ARG A 297      35.954  14.732   1.886  1.00  0.00           C  
ATOM    228  NE  ARG A 297      35.788  14.096   3.193  1.00  0.00           N  
ATOM    229  CZ  ARG A 297      36.636  14.240   4.209  1.00  0.00           C  
ATOM    230  NH1 ARG A 297      37.724  14.992   4.060  1.00  0.00           N  
ATOM    231  NH2 ARG A 297      36.356  13.702   5.392  1.00  0.00           N  
ATOM    232  N   ARG A 298      35.157  18.321  -2.077  1.00  0.00           N  
ATOM    233  CA  ARG A 298      35.272  18.852  -3.431  1.00  0.00           C  
ATOM    234  C   ARG A 298      36.624  19.550  -3.595  1.00  0.00           C  
ATOM    235  O   ARG A 298      37.178  19.585  -4.691  1.00  0.00           O  
ATOM    236  CB  ARG A 298      34.104  19.824  -3.689  1.00  0.00           C  
ATOM    237  CG  ARG A 298      34.317  20.945  -4.695  1.00  0.00           C  
ATOM    238  CD  ARG A 298      34.210  20.512  -6.147  1.00  0.00           C  
ATOM    239  NE  ARG A 298      35.502  20.036  -6.623  1.00  0.00           N  
ATOM    240  CZ  ARG A 298      35.994  20.240  -7.841  1.00  0.00           C  
ATOM    241  NH1 ARG A 298      35.310  20.924  -8.749  1.00  0.00           N  
ATOM    242  NH2 ARG A 298      37.187  19.753  -8.144  1.00  0.00           N  
ATOM    243  N   ASN A 299      37.169  20.066  -2.496  1.00  0.00           N  
ATOM    244  CA  ASN A 299      38.449  20.762  -2.544  1.00  0.00           C  
ATOM    245  C   ASN A 299      39.663  19.944  -2.059  1.00  0.00           C  
ATOM    246  O   ASN A 299      40.756  20.479  -1.930  1.00  0.00           O  
ATOM    247  CB  ASN A 299      38.362  22.079  -1.750  1.00  0.00           C  
ATOM    248  CG  ASN A 299      37.605  23.164  -2.512  1.00  0.00           C  
ATOM    249  OD1 ASN A 299      38.073  23.655  -3.535  1.00  0.00           O  
ATOM    250  ND2 ASN A 299      36.437  23.514  -2.034  1.00  0.00           N  
ATOM    251  N   GLY A 305      39.473  18.656  -1.798  1.00  0.00           N  
ATOM    252  CA  GLY A 305      40.585  17.840  -1.348  1.00  0.00           C  
ATOM    253  C   GLY A 305      41.074  18.241   0.038  1.00  0.00           C  
ATOM    254  O   GLY A 305      42.185  17.881   0.449  1.00  0.00           O  
ATOM    255  N   GLY A 306      40.235  18.971   0.777  1.00  0.00           N  
ATOM    256  CA  GLY A 306      40.610  19.401   2.110  1.00  0.00           C  
ATOM    257  C   GLY A 306      40.130  18.542   3.266  1.00  0.00           C  
ATOM    258  O   GLY A 306      39.881  17.337   3.124  1.00  0.00           O  
ATOM    259  N   ARG A 307      39.991  19.178   4.426  1.00  0.00           N  
ATOM    260  CA  ARG A 307      39.598  18.489   5.646  1.00  0.00           C  
ATOM    261  C   ARG A 307      38.297  19.046   6.247  1.00  0.00           C  
ATOM    262  O   ARG A 307      38.014  20.240   6.144  1.00  0.00           O  
ATOM    263  CB  ARG A 307      40.736  18.578   6.675  1.00  0.00           C  
ATOM    264  CG  ARG A 307      42.135  18.145   6.104  1.00  0.00           C  
ATOM    265  CD  ARG A 307      43.263  18.408   7.074  1.00  0.00           C  
ATOM    266  NE  ARG A 307      43.137  17.634   8.309  1.00  0.00           N  
ATOM    267  CZ  ARG A 307      43.400  16.334   8.398  1.00  0.00           C  
ATOM    268  NH1 ARG A 307      43.784  15.670   7.320  1.00  0.00           N  
ATOM    269  NH2 ARG A 307      43.326  15.716   9.573  1.00  0.00           N  
ATOM    270  N   PHE A 308      37.538  18.146   6.859  1.00  0.00           N  
ATOM    271  CA  PHE A 308      36.268  18.438   7.513  1.00  0.00           C  
ATOM    272  C   PHE A 308      36.385  17.950   8.948  1.00  0.00           C  
ATOM    273  O   PHE A 308      36.595  16.746   9.198  1.00  0.00           O  
ATOM    274  CB  PHE A 308      35.111  17.717   6.803  1.00  0.00           C  
ATOM    275  CG  PHE A 308      33.821  17.717   7.592  1.00  0.00           C  
ATOM    276  CD1 PHE A 308      33.147  16.522   7.840  1.00  0.00           C  
ATOM    277  CD2 PHE A 308      33.251  18.916   8.041  1.00  0.00           C  
ATOM    278  CE1 PHE A 308      31.927  16.511   8.501  1.00  0.00           C  
ATOM    279  CE2 PHE A 308      32.021  18.919   8.716  1.00  0.00           C  
ATOM    280  CZ  PHE A 308      31.348  17.717   8.944  1.00  0.00           C  
ATOM    281  N   ILE A 309      36.266  18.872   9.906  1.00  0.00           N  
ATOM    282  CA  ILE A 309      36.430  18.489  11.308  1.00  0.00           C  
ATOM    283  C   ILE A 309      35.207  18.741  12.187  1.00  0.00           C  
ATOM    284  O   ILE A 309      34.297  19.475  11.810  1.00  0.00           O  
ATOM    285  CB  ILE A 309      37.654  19.207  11.922  1.00  0.00           C  
ATOM    286  CG1 ILE A 309      37.404  20.716  12.008  1.00  0.00           C  
ATOM    287  CG2 ILE A 309      38.895  18.948  11.050  1.00  0.00           C  
ATOM    288  CD1 ILE A 309      38.695  21.568  12.259  1.00  0.00           C  
ATOM    289  N   VAL A 310      35.205  18.108  13.351  1.00  0.00           N  
ATOM    290  CA  VAL A 310      34.119  18.228  14.314  1.00  0.00           C  
ATOM    291  C   VAL A 310      34.615  18.856  15.597  1.00  0.00           C  
ATOM    292  O   VAL A 310      35.553  18.342  16.216  1.00  0.00           O  
ATOM    293  CB  VAL A 310      33.524  16.840  14.706  1.00  0.00           C  
ATOM    294  CG1 VAL A 310      32.563  16.988  15.884  1.00  0.00           C  
ATOM    295  CG2 VAL A 310      32.801  16.233  13.556  1.00  0.00           C  
ATOM    296  N   ARG A 311      33.983  19.963  16.004  1.00  0.00           N  
ATOM    297  CA  ARG A 311      34.320  20.573  17.278  1.00  0.00           C  
ATOM    298  C   ARG A 311      33.045  20.641  18.140  1.00  0.00           C  
ATOM    299  O   ARG A 311      32.047  21.248  17.741  1.00  0.00           O  
ATOM    300  CB  ARG A 311      34.956  21.983  17.089  1.00  0.00           C  
ATOM    301  CG  ARG A 311      35.173  22.704  18.438  1.00  0.00           C  
ATOM    302  CD  ARG A 311      35.840  24.083  18.268  1.00  0.00           C  
ATOM    303  NE  ARG A 311      34.938  25.051  17.649  1.00  0.00           N  
ATOM    304  CZ  ARG A 311      35.172  25.677  16.495  1.00  0.00           C  
ATOM    305  NH1 ARG A 311      36.287  25.430  15.809  1.00  0.00           N  
ATOM    306  NH2 ARG A 311      34.291  26.581  16.035  1.00  0.00           N  
ATOM    307  N   ILE A 312      33.078  20.023  19.323  1.00  0.00           N  
ATOM    308  CA  ILE A 312      31.917  20.002  20.214  1.00  0.00           C  
ATOM    309  C   ILE A 312      31.921  21.268  21.057  1.00  0.00           C  
ATOM    310  O   ILE A 312      32.887  21.548  21.752  1.00  0.00           O  
ATOM    311  CB  ILE A 312      31.937  18.762  21.160  1.00  0.00           C  
ATOM    312  CG1 ILE A 312      31.888  17.474  20.326  1.00  0.00           C  
ATOM    313  CG2 ILE A 312      30.728  18.798  22.150  1.00  0.00           C  
ATOM    314  CD1 ILE A 312      30.576  17.293  19.583  1.00  0.00           C  
ATOM    315  N   GLU A 313      30.838  22.042  20.980  1.00  0.00           N  
ATOM    316  CA  GLU A 313      30.758  23.288  21.745  1.00  0.00           C  
ATOM    317  C   GLU A 313      29.857  22.971  22.931  1.00  0.00           C  
ATOM    318  O   GLU A 313      28.629  23.144  22.894  1.00  0.00           O  
ATOM    319  CB  GLU A 313      30.200  24.396  20.863  1.00  0.00           C  
ATOM    320  CG  GLU A 313      30.996  24.502  19.578  1.00  0.00           C  
ATOM    321  CD  GLU A 313      30.994  25.899  18.961  1.00  0.00           C  
ATOM    322  OE1 GLU A 313      29.999  26.633  19.099  1.00  0.00           O  
ATOM    323  OE2 GLU A 313      31.985  26.252  18.313  1.00  0.00           O  
ATOM    324  N   ASP A 314      30.500  22.487  23.992  1.00  0.00           N  
ATOM    325  CA  ASP A 314      29.787  22.013  25.157  1.00  0.00           C  
ATOM    326  C   ASP A 314      30.030  22.750  26.458  1.00  0.00           C  
ATOM    327  O   ASP A 314      30.046  22.117  27.528  1.00  0.00           O  
ATOM    328  CB  ASP A 314      30.130  20.540  25.362  1.00  0.00           C  
ATOM    329  CG  ASP A 314      31.618  20.326  25.606  1.00  0.00           C  
ATOM    330  OD1 ASP A 314      31.998  19.214  26.040  1.00  0.00           O  
ATOM    331  OD2 ASP A 314      32.406  21.271  25.359  1.00  0.00           O  
ATOM    332  N   THR A 315      30.211  24.064  26.377  1.00  0.00           N  
ATOM    333  CA  THR A 315      30.424  24.874  27.568  1.00  0.00           C  
ATOM    334  C   THR A 315      29.129  25.232  28.347  1.00  0.00           C  
ATOM    335  O   THR A 315      29.205  25.730  29.471  1.00  0.00           O  
ATOM    336  CB  THR A 315      31.162  26.184  27.226  1.00  0.00           C  
ATOM    337  OG1 THR A 315      30.402  26.927  26.282  1.00  0.00           O  
ATOM    338  CG2 THR A 315      32.519  25.897  26.624  1.00  0.00           C  
ATOM    339  N   ASP A 316      27.949  25.002  27.768  1.00  0.00           N  
ATOM    340  CA  ASP A 316      26.695  25.305  28.487  1.00  0.00           C  
ATOM    341  C   ASP A 316      26.434  24.146  29.425  1.00  0.00           C  
ATOM    342  O   ASP A 316      25.622  23.244  29.141  1.00  0.00           O  
ATOM    343  CB  ASP A 316      25.508  25.478  27.520  1.00  0.00           C  
ATOM    344  CG  ASP A 316      24.165  25.799  28.246  1.00  0.00           C  
ATOM    345  OD1 ASP A 316      23.230  26.277  27.559  1.00  0.00           O  
ATOM    346  OD2 ASP A 316      24.014  25.567  29.471  1.00  0.00           O  
ATOM    347  N   ARG A 317      27.130  24.177  30.557  1.00  0.00           N  
ATOM    348  CA  ARG A 317      27.004  23.135  31.559  1.00  0.00           C  
ATOM    349  C   ARG A 317      25.565  22.997  32.026  1.00  0.00           C  
ATOM    350  O   ARG A 317      25.162  21.949  32.532  1.00  0.00           O  
ATOM    351  CB  ARG A 317      27.943  23.425  32.732  1.00  0.00           C  
ATOM    352  CG  ARG A 317      29.410  23.583  32.302  1.00  0.00           C  
ATOM    353  CD  ARG A 317      29.828  22.564  31.219  1.00  0.00           C  
ATOM    354  NE  ARG A 317      29.660  21.173  31.649  1.00  0.00           N  
ATOM    355  CZ  ARG A 317      29.864  20.110  30.873  1.00  0.00           C  
ATOM    356  NH1 ARG A 317      30.242  20.262  29.614  1.00  0.00           N  
ATOM    357  NH2 ARG A 317      29.697  18.888  31.358  1.00  0.00           N  
ATOM    358  N   ALA A 333      24.786  24.056  31.836  1.00  0.00           N  
ATOM    359  CA  ALA A 333      23.384  24.043  32.222  1.00  0.00           C  
ATOM    360  C   ALA A 333      22.567  23.207  31.234  1.00  0.00           C  
ATOM    361  O   ALA A 333      21.730  22.398  31.637  1.00  0.00           O  
ATOM    362  CB  ALA A 333      22.845  25.470  32.281  1.00  0.00           C  
ATOM    363  N   ARG A 421      22.821  23.379  29.939  1.00  0.00           N  
ATOM    364  CA  ARG A 421      22.064  22.633  28.934  1.00  0.00           C  
ATOM    365  C   ARG A 421      22.659  21.296  28.509  1.00  0.00           C  
ATOM    366  O   ARG A 421      22.077  20.580  27.697  1.00  0.00           O  
ATOM    367  CB  ARG A 421      21.829  23.507  27.703  1.00  0.00           C  
ATOM    368  CG  ARG A 421      20.946  24.703  28.012  1.00  0.00           C  
ATOM    369  CD  ARG A 421      20.301  25.279  26.776  1.00  0.00           C  
ATOM    370  NE  ARG A 421      19.237  26.212  27.138  1.00  0.00           N  
ATOM    371  CZ  ARG A 421      19.444  27.457  27.548  1.00  0.00           C  
ATOM    372  NH1 ARG A 421      20.683  27.931  27.642  1.00  0.00           N  
ATOM    373  NH2 ARG A 421      18.411  28.226  27.870  1.00  0.00           N  
ATOM    374  N   TYR A 422      23.799  20.948  29.080  1.00  0.00           N  
ATOM    375  CA  TYR A 422      24.469  19.708  28.734  1.00  0.00           C  
ATOM    376  C   TYR A 422      23.619  18.453  28.939  1.00  0.00           C  
ATOM    377  O   TYR A 422      23.079  18.221  30.023  1.00  0.00           O  
ATOM    378  CB  TYR A 422      25.766  19.599  29.536  1.00  0.00           C  
ATOM    379  CG  TYR A 422      26.493  18.294  29.350  1.00  0.00           C  
ATOM    380  CD1 TYR A 422      26.319  17.241  30.248  1.00  0.00           C  
ATOM    381  CD2 TYR A 422      27.353  18.105  28.272  1.00  0.00           C  
ATOM    382  CE1 TYR A 422      26.989  16.024  30.077  1.00  0.00           C  
ATOM    383  CE2 TYR A 422      28.027  16.894  28.092  1.00  0.00           C  
ATOM    384  CZ  TYR A 422      27.841  15.863  29.000  1.00  0.00           C  
ATOM    385  OH  TYR A 422      28.531  14.684  28.839  1.00  0.00           O  
ATOM    386  N   VAL A 423      23.501  17.645  27.892  1.00  0.00           N  
ATOM    387  CA  VAL A 423      22.742  16.410  27.989  1.00  0.00           C  
ATOM    388  C   VAL A 423      23.673  15.207  27.771  1.00  0.00           C  
ATOM    389  O   VAL A 423      24.212  14.995  26.674  1.00  0.00           O  
ATOM    390  CB  VAL A 423      21.586  16.364  26.957  1.00  0.00           C  
ATOM    391  CG1 VAL A 423      20.704  15.143  27.218  1.00  0.00           C  
ATOM    392  CG2 VAL A 423      20.777  17.644  27.024  1.00  0.00           C  
ATOM    393  N   PRO A 424      23.884  14.414  28.827  1.00  0.00           N  
ATOM    394  CA  PRO A 424      24.752  13.237  28.746  1.00  0.00           C  
ATOM    395  C   PRO A 424      24.293  12.275  27.651  1.00  0.00           C  
ATOM    396  O   PRO A 424      23.161  11.788  27.673  1.00  0.00           O  
ATOM    397  CB  PRO A 424      24.645  12.632  30.150  1.00  0.00           C  
ATOM    398  CG  PRO A 424      23.257  13.032  30.580  1.00  0.00           C  
ATOM    399  CD  PRO A 424      23.187  14.468  30.123  1.00  0.00           C  
ATOM    400  N   GLY A 425      25.172  12.024  26.688  1.00  0.00           N  
ATOM    401  CA  GLY A 425      24.836  11.122  25.601  1.00  0.00           C  
ATOM    402  C   GLY A 425      24.506  11.901  24.337  1.00  0.00           C  
ATOM    403  O   GLY A 425      24.441  11.337  23.244  1.00  0.00           O  
ATOM    404  N   ALA A 426      24.303  13.202  24.492  1.00  0.00           N  
ATOM    405  CA  ALA A 426      23.969  14.073  23.371  1.00  0.00           C  
ATOM    406  C   ALA A 426      25.130  14.214  22.384  1.00  0.00           C  
ATOM    407  O   ALA A 426      24.899  14.291  21.185  1.00  0.00           O  
ATOM    408  CB  ALA A 426      23.557  15.441  23.877  1.00  0.00           C  
ATOM    409  N   GLU A 427      26.367  14.271  22.878  1.00  0.00           N  
ATOM    410  CA  GLU A 427      27.514  14.374  21.978  1.00  0.00           C  
ATOM    411  C   GLU A 427      27.580  13.090  21.171  1.00  0.00           C  
ATOM    412  O   GLU A 427      27.709  13.118  19.944  1.00  0.00           O  
ATOM    413  CB  GLU A 427      28.835  14.554  22.755  1.00  0.00           C  
ATOM    414  CG  GLU A 427      30.108  14.384  21.878  1.00  0.00           C  
ATOM    415  CD  GLU A 427      31.410  14.482  22.679  1.00  0.00           C  
ATOM    416  OE1 GLU A 427      32.303  13.604  22.518  1.00  0.00           O  
ATOM    417  OE2 GLU A 427      31.539  15.444  23.458  1.00  0.00           O  
ATOM    418  N   GLU A 429      27.475  11.956  21.854  1.00  0.00           N  
ATOM    419  CA  GLU A 429      27.563  10.683  21.167  1.00  0.00           C  
ATOM    420  C   GLU A 429      26.479  10.475  20.123  1.00  0.00           C  
ATOM    421  O   GLU A 429      26.736   9.886  19.066  1.00  0.00           O  
ATOM    422  CB  GLU A 429      27.551   9.511  22.157  1.00  0.00           C  
ATOM    423  CG  GLU A 429      28.810   9.388  23.022  1.00  0.00           C  
ATOM    424  CD  GLU A 429      28.765  10.263  24.272  1.00  0.00           C  
ATOM    425  OE1 GLU A 429      29.741  10.209  25.054  1.00  0.00           O  
ATOM    426  OE2 GLU A 429      27.767  10.994  24.476  1.00  0.00           O  
ATOM    427  N   ARG A 431      25.270  10.946  20.414  1.00  0.00           N  
ATOM    428  CA  ARG A 431      24.180  10.792  19.466  1.00  0.00           C  
ATOM    429  C   ARG A 431      24.400  11.660  18.219  1.00  0.00           C  
ATOM    430  O   ARG A 431      24.109  11.224  17.107  1.00  0.00           O  
ATOM    431  CB  ARG A 431      22.840  11.126  20.142  1.00  0.00           C  
ATOM    432  CG  ARG A 431      22.505  10.188  21.311  1.00  0.00           C  
ATOM    433  CD  ARG A 431      21.349  10.709  22.162  1.00  0.00           C  
ATOM    434  NE  ARG A 431      20.097  10.650  21.422  1.00  0.00           N  
ATOM    435  CZ  ARG A 431      19.082  11.487  21.610  1.00  0.00           C  
ATOM    436  NH1 ARG A 431      19.174  12.453  22.517  1.00  0.00           N  
ATOM    437  NH2 ARG A 431      17.976  11.352  20.891  1.00  0.00           N  
ATOM    438  N   ILE A 432      24.900  12.882  18.392  1.00  0.00           N  
ATOM    439  CA  ILE A 432      25.149  13.727  17.228  1.00  0.00           C  
ATOM    440  C   ILE A 432      26.269  13.109  16.369  1.00  0.00           C  
ATOM    441  O   ILE A 432      26.178  13.064  15.147  1.00  0.00           O  
ATOM    442  CB  ILE A 432      25.556  15.175  17.623  1.00  0.00           C  
ATOM    443  CG1 ILE A 432      24.380  15.863  18.338  1.00  0.00           C  
ATOM    444  CG2 ILE A 432      25.904  15.966  16.363  1.00  0.00           C  
ATOM    445  CD1 ILE A 432      24.543  17.393  18.668  1.00  0.00           C  
ATOM    446  N   LEU A 433      27.325  12.629  17.017  1.00  0.00           N  
ATOM    447  CA  LEU A 433      28.428  12.018  16.283  1.00  0.00           C  
ATOM    448  C   LEU A 433      27.934  10.772  15.508  1.00  0.00           C  
ATOM    449  O   LEU A 433      28.275  10.571  14.330  1.00  0.00           O  
ATOM    450  CB  LEU A 433      29.557  11.649  17.271  1.00  0.00           C  
ATOM    451  CG  LEU A 433      30.193  12.872  17.944  1.00  0.00           C  
ATOM    452  CD1 LEU A 433      31.270  12.425  18.928  1.00  0.00           C  
ATOM    453  CD2 LEU A 433      30.777  13.810  16.873  1.00  0.00           C  
ATOM    454  N   ALA A 434      27.109   9.968  16.179  1.00  0.00           N  
ATOM    455  CA  ALA A 434      26.556   8.749  15.590  1.00  0.00           C  
ATOM    456  C   ALA A 434      25.686   9.114  14.386  1.00  0.00           C  
ATOM    457  O   ALA A 434      25.747   8.467  13.333  1.00  0.00           O  
ATOM    458  CB  ALA A 434      25.717   7.985  16.652  1.00  0.00           C  
ATOM    459  N   ALA A 435      24.868  10.148  14.567  1.00  0.00           N  
ATOM    460  CA  ALA A 435      23.976  10.644  13.514  1.00  0.00           C  
ATOM    461  C   ALA A 435      24.747  11.104  12.263  1.00  0.00           C  
ATOM    462  O   ALA A 435      24.342  10.815  11.145  1.00  0.00           O  
ATOM    463  CB  ALA A 435      23.102  11.808  14.058  1.00  0.00           C  
ATOM    464  N   LEU A 436      25.853  11.814  12.443  1.00  0.00           N  
ATOM    465  CA  LEU A 436      26.631  12.226  11.269  1.00  0.00           C  
ATOM    466  C   LEU A 436      27.187  10.971  10.554  1.00  0.00           C  
ATOM    467  O   LEU A 436      27.239  10.905   9.320  1.00  0.00           O  
ATOM    468  CB  LEU A 436      27.795  13.142  11.698  1.00  0.00           C  
ATOM    469  CG  LEU A 436      27.385  14.477  12.320  1.00  0.00           C  
ATOM    470  CD1 LEU A 436      28.604  15.229  12.828  1.00  0.00           C  
ATOM    471  CD2 LEU A 436      26.649  15.282  11.297  1.00  0.00           C  
ATOM    472  N   LYS A 437      27.626   9.986  11.330  1.00  0.00           N  
ATOM    473  CA  LYS A 437      28.168   8.773  10.701  1.00  0.00           C  
ATOM    474  C   LYS A 437      27.057   7.959  10.034  1.00  0.00           C  
ATOM    475  O   LYS A 437      27.246   7.369   8.974  1.00  0.00           O  
ATOM    476  CB  LYS A 437      28.898   7.928  11.737  1.00  0.00           C  
ATOM    477  CG  LYS A 437      30.137   8.614  12.270  1.00  0.00           C  
ATOM    478  CD  LYS A 437      30.686   7.891  13.473  1.00  0.00           C  
ATOM    479  CE  LYS A 437      31.541   8.819  14.304  1.00  0.00           C  
ATOM    480  NZ  LYS A 437      32.185   8.107  15.450  1.00  0.00           N  
ATOM    481  N   TRP A 438      25.899   7.914  10.678  1.00  0.00           N  
ATOM    482  CA  TRP A 438      24.764   7.206  10.115  1.00  0.00           C  
ATOM    483  C   TRP A 438      24.489   7.800   8.711  1.00  0.00           C  
ATOM    484  O   TRP A 438      24.239   7.074   7.758  1.00  0.00           O  
ATOM    485  CB  TRP A 438      23.566   7.382  11.067  1.00  0.00           C  
ATOM    486  CG  TRP A 438      22.281   6.813  10.595  1.00  0.00           C  
ATOM    487  CD1 TRP A 438      22.004   5.495  10.293  1.00  0.00           C  
ATOM    488  CD2 TRP A 438      21.092   7.551  10.320  1.00  0.00           C  
ATOM    489  NE1 TRP A 438      20.708   5.384   9.836  1.00  0.00           N  
ATOM    490  CE2 TRP A 438      20.125   6.625   9.838  1.00  0.00           C  
ATOM    491  CE3 TRP A 438      20.744   8.909  10.433  1.00  0.00           C  
ATOM    492  CZ2 TRP A 438      18.843   7.014   9.466  1.00  0.00           C  
ATOM    493  CZ3 TRP A 438      19.461   9.301  10.066  1.00  0.00           C  
ATOM    494  CH2 TRP A 438      18.522   8.350   9.584  1.00  0.00           C  
ATOM    495  N   LEU A 439      24.574   9.123   8.566  1.00  0.00           N  
ATOM    496  CA  LEU A 439      24.343   9.737   7.257  1.00  0.00           C  
ATOM    497  C   LEU A 439      25.575   9.700   6.317  1.00  0.00           C  
ATOM    498  O   LEU A 439      25.525  10.255   5.235  1.00  0.00           O  
ATOM    499  CB  LEU A 439      23.889  11.206   7.440  1.00  0.00           C  
ATOM    500  CG  LEU A 439      22.525  11.506   8.089  1.00  0.00           C  
ATOM    501  CD1 LEU A 439      22.412  13.018   8.433  1.00  0.00           C  
ATOM    502  CD2 LEU A 439      21.413  11.101   7.140  1.00  0.00           C  
ATOM    503  N   GLY A 444      26.675   9.067   6.723  1.00  0.00           N  
ATOM    504  CA  GLY A 444      27.864   9.022   5.862  1.00  0.00           C  
ATOM    505  C   GLY A 444      28.766  10.258   5.811  1.00  0.00           C  
ATOM    506  O   GLY A 444      29.633  10.368   4.948  1.00  0.00           O  
ATOM    507  N   LEU A 445      28.585  11.190   6.739  1.00  0.00           N  
ATOM    508  CA  LEU A 445      29.376  12.423   6.787  1.00  0.00           C  
ATOM    509  C   LEU A 445      30.645  12.268   7.628  1.00  0.00           C  
ATOM    510  O   LEU A 445      30.792  12.913   8.678  1.00  0.00           O  
ATOM    511  CB  LEU A 445      28.506  13.551   7.341  1.00  0.00           C  
ATOM    512  CG  LEU A 445      27.281  13.775   6.459  1.00  0.00           C  
ATOM    513  CD1 LEU A 445      26.481  14.941   7.022  1.00  0.00           C  
ATOM    514  CD2 LEU A 445      27.708  14.048   5.019  1.00  0.00           C  
ATOM    515  N   SER A 457      31.567  11.422   7.155  1.00  0.00           N  
ATOM    516  CA  SER A 457      32.794  11.144   7.890  1.00  0.00           C  
ATOM    517  C   SER A 457      33.607  12.410   8.127  1.00  0.00           C  
ATOM    518  O   SER A 457      33.651  13.301   7.293  1.00  0.00           O  
ATOM    519  CB  SER A 457      33.634  10.105   7.137  1.00  0.00           C  
ATOM    520  OG  SER A 457      34.861   9.846   7.827  1.00  0.00           O  
ATOM    521  N   TYR A 461      34.235  12.499   9.282  1.00  0.00           N  
ATOM    522  CA  TYR A 461      35.039  13.673   9.578  1.00  0.00           C  
ATOM    523  C   TYR A 461      36.472  13.237   9.885  1.00  0.00           C  
ATOM    524  O   TYR A 461      36.723  12.075  10.238  1.00  0.00           O  
ATOM    525  CB  TYR A 461      34.416  14.465  10.730  1.00  0.00           C  
ATOM    526  CG  TYR A 461      33.993  13.615  11.889  1.00  0.00           C  
ATOM    527  CD1 TYR A 461      32.693  13.100  11.967  1.00  0.00           C  
ATOM    528  CD2 TYR A 461      34.887  13.343  12.932  1.00  0.00           C  
ATOM    529  CE1 TYR A 461      32.290  12.336  13.075  1.00  0.00           C  
ATOM    530  CE2 TYR A 461      34.501  12.587  14.026  1.00  0.00           C  
ATOM    531  CZ  TYR A 461      33.196  12.088  14.097  1.00  0.00           C  
ATOM    532  OH  TYR A 461      32.832  11.381  15.211  1.00  0.00           O  
ATOM    533  N   ASP A 463      37.400  14.183   9.779  1.00  0.00           N  
ATOM    534  CA  ASP A 463      38.826  13.907   9.903  1.00  0.00           C  
ATOM    535  C   ASP A 463      39.528  14.192  11.218  1.00  0.00           C  
ATOM    536  O   ASP A 463      40.625  13.697  11.448  1.00  0.00           O  
ATOM    537  CB  ASP A 463      39.529  14.625   8.756  1.00  0.00           C  
ATOM    538  CG  ASP A 463      38.735  14.529   7.443  1.00  0.00           C  
ATOM    539  OD1 ASP A 463      38.781  15.479   6.625  1.00  0.00           O  
ATOM    540  OD2 ASP A 463      38.072  13.486   7.216  1.00  0.00           O  
ATOM    541  N   GLU A 464      38.903  15.000  12.067  1.00  0.00           N  
ATOM    542  CA  GLU A 464      39.438  15.328  13.383  1.00  0.00           C  
ATOM    543  C   GLU A 464      38.197  15.522  14.265  1.00  0.00           C  
ATOM    544  O   GLU A 464      37.166  16.014  13.798  1.00  0.00           O  
ATOM    545  CB  GLU A 464      40.275  16.625  13.339  1.00  0.00           C  
ATOM    546  CG  GLU A 464      41.473  16.570  12.377  1.00  0.00           C  
ATOM    547  CD  GLU A 464      42.215  17.903  12.249  1.00  0.00           C  
ATOM    548  OE1 GLU A 464      42.135  18.761  13.165  1.00  0.00           O  
ATOM    549  OE2 GLU A 464      42.895  18.086  11.230  1.00  0.00           O  
ATOM    550  N   GLY A 465      38.291  15.149  15.535  1.00  0.00           N  
ATOM    551  CA  GLY A 465      37.138  15.288  16.400  1.00  0.00           C  
ATOM    552  C   GLY A 465      37.402  14.704  17.765  1.00  0.00           C  
ATOM    553  O   GLY A 465      38.491  14.179  17.995  1.00  0.00           O  
ATOM    554  N   PRO A 466      36.424  14.752  18.689  1.00  0.00           N  
ATOM    555  CA  PRO A 466      36.609  14.220  20.041  1.00  0.00           C  
ATOM    556  C   PRO A 466      36.937  12.732  20.080  1.00  0.00           C  
ATOM    557  O   PRO A 466      37.789  12.320  20.858  1.00  0.00           O  
ATOM    558  CB  PRO A 466      35.282  14.532  20.724  1.00  0.00           C  
ATOM    559  CG  PRO A 466      34.807  15.744  19.964  1.00  0.00           C  
ATOM    560  CD  PRO A 466      35.088  15.360  18.556  1.00  0.00           C  
ATOM    561  N   ASP A 467      36.277  11.930  19.252  1.00  0.00           N  
ATOM    562  CA  ASP A 467      36.564  10.499  19.271  1.00  0.00           C  
ATOM    563  C   ASP A 467      37.725  10.065  18.385  1.00  0.00           C  
ATOM    564  O   ASP A 467      38.531   9.238  18.800  1.00  0.00           O  
ATOM    565  CB  ASP A 467      35.301   9.661  18.987  1.00  0.00           C  
ATOM    566  CG  ASP A 467      34.619   9.990  17.645  1.00  0.00           C  
ATOM    567  OD1 ASP A 467      34.892  11.037  17.029  1.00  0.00           O  
ATOM    568  OD2 ASP A 467      33.770   9.179  17.221  1.00  0.00           O  
ATOM    569  N   VAL A 468      37.862  10.643  17.201  1.00  0.00           N  
ATOM    570  CA  VAL A 468      38.962  10.265  16.312  1.00  0.00           C  
ATOM    571  C   VAL A 468      40.273  10.987  16.694  1.00  0.00           C  
ATOM    572  O   VAL A 468      41.375  10.565  16.302  1.00  0.00           O  
ATOM    573  CB  VAL A 468      38.594  10.563  14.819  1.00  0.00           C  
ATOM    574  CG1 VAL A 468      38.225  12.032  14.660  1.00  0.00           C  
ATOM    575  CG2 VAL A 468      39.779  10.210  13.872  1.00  0.00           C  
ATOM    576  N   GLY A 469      40.158  12.049  17.490  1.00  0.00           N  
ATOM    577  CA  GLY A 469      41.342  12.808  17.857  1.00  0.00           C  
ATOM    578  C   GLY A 469      41.770  13.699  16.689  1.00  0.00           C  
ATOM    579  O   GLY A 469      40.989  13.939  15.765  1.00  0.00           O  
ATOM    580  N   GLY A 470      43.011  14.173  16.704  1.00  0.00           N  
ATOM    581  CA  GLY A 470      43.469  15.065  15.652  1.00  0.00           C  
ATOM    582  C   GLY A 470      44.667  15.867  16.108  1.00  0.00           C  
ATOM    583  O   GLY A 470      44.971  15.867  17.288  1.00  0.00           O  
ATOM    584  N   PRO A 471      45.362  16.581  15.204  1.00  0.00           N  
ATOM    585  CA  PRO A 471      46.548  17.362  15.575  1.00  0.00           C  
ATOM    586  C   PRO A 471      46.358  18.720  16.242  1.00  0.00           C  
ATOM    587  O   PRO A 471      47.354  19.337  16.656  1.00  0.00           O  
ATOM    588  CB  PRO A 471      47.293  17.490  14.250  1.00  0.00           C  
ATOM    589  CG  PRO A 471      46.139  17.688  13.288  1.00  0.00           C  
ATOM    590  CD  PRO A 471      45.127  16.642  13.755  1.00  0.00           C  
ATOM    591  N   HIS A 472      45.114  19.185  16.363  1.00  0.00           N  
ATOM    592  CA  HIS A 472      44.873  20.502  16.976  1.00  0.00           C  
ATOM    593  C   HIS A 472      43.781  20.506  18.023  1.00  0.00           C  
ATOM    594  O   HIS A 472      43.017  21.470  18.129  1.00  0.00           O  
ATOM    595  CB  HIS A 472      44.524  21.524  15.895  1.00  0.00           C  
ATOM    596  CG  HIS A 472      45.515  21.574  14.780  1.00  0.00           C  
ATOM    597  ND1 HIS A 472      45.150  21.453  13.460  1.00  0.00           N  
ATOM    598  CD2 HIS A 472      46.864  21.698  14.788  1.00  0.00           C  
ATOM    599  CE1 HIS A 472      46.228  21.492  12.698  1.00  0.00           C  
ATOM    600  NE2 HIS A 472      47.285  21.638  13.480  1.00  0.00           N  
ATOM    601  N   GLY A 473      43.712  19.433  18.801  1.00  0.00           N  
ATOM    602  CA  GLY A 473      42.710  19.336  19.837  1.00  0.00           C  
ATOM    603  C   GLY A 473      43.165  20.027  21.100  1.00  0.00           C  
ATOM    604  O   GLY A 473      44.165  20.741  21.078  1.00  0.00           O  
ATOM    605  N   PRO A 474      42.455  19.846  22.218  1.00  0.00           N  
ATOM    606  CA  PRO A 474      41.243  19.026  22.370  1.00  0.00           C  
ATOM    607  C   PRO A 474      40.121  19.513  21.437  1.00  0.00           C  
ATOM    608  O   PRO A 474      40.111  20.686  21.007  1.00  0.00           O  
ATOM    609  CB  PRO A 474      40.865  19.233  23.839  1.00  0.00           C  
ATOM    610  CG  PRO A 474      42.172  19.593  24.509  1.00  0.00           C  
ATOM    611  CD  PRO A 474      42.823  20.498  23.485  1.00  0.00           C  
ATOM    612  N   TYR A 475      39.168  18.628  21.156  1.00  0.00           N  
ATOM    613  CA  TYR A 475      38.065  18.961  20.284  1.00  0.00           C  
ATOM    614  C   TYR A 475      36.717  19.227  20.980  1.00  0.00           C  
ATOM    615  O   TYR A 475      35.686  19.302  20.324  1.00  0.00           O  
ATOM    616  CB  TYR A 475      37.950  17.910  19.160  1.00  0.00           C  
ATOM    617  CG  TYR A 475      39.112  17.997  18.180  1.00  0.00           C  
ATOM    618  CD1 TYR A 475      40.293  17.276  18.393  1.00  0.00           C  
ATOM    619  CD2 TYR A 475      39.059  18.841  17.083  1.00  0.00           C  
ATOM    620  CE1 TYR A 475      41.379  17.407  17.537  1.00  0.00           C  
ATOM    621  CE2 TYR A 475      40.145  18.982  16.216  1.00  0.00           C  
ATOM    622  CZ  TYR A 475      41.303  18.264  16.452  1.00  0.00           C  
ATOM    623  OH  TYR A 475      42.387  18.423  15.627  1.00  0.00           O  
ATOM    624  N   ARG A 476      36.737  19.356  22.309  1.00  0.00           N  
ATOM    625  CA  ARG A 476      35.550  19.709  23.093  1.00  0.00           C  
ATOM    626  C   ARG A 476      35.917  21.076  23.723  1.00  0.00           C  
ATOM    627  O   ARG A 476      36.960  21.225  24.353  1.00  0.00           O  
ATOM    628  CB  ARG A 476      35.286  18.718  24.224  1.00  0.00           C  
ATOM    629  CG  ARG A 476      34.982  17.294  23.771  1.00  0.00           C  
ATOM    630  CD  ARG A 476      34.392  16.499  24.894  1.00  0.00           C  
ATOM    631  NE  ARG A 476      34.031  15.156  24.451  1.00  0.00           N  
ATOM    632  CZ  ARG A 476      34.904  14.172  24.284  1.00  0.00           C  
ATOM    633  NH1 ARG A 476      36.191  14.379  24.527  1.00  0.00           N  
ATOM    634  NH2 ARG A 476      34.490  12.988  23.868  1.00  0.00           N  
ATOM    635  N   GLN A 477      35.083  22.077  23.544  1.00  0.00           N  
ATOM    636  CA  GLN A 477      35.432  23.375  24.119  1.00  0.00           C  
ATOM    637  C   GLN A 477      35.506  23.313  25.664  1.00  0.00           C  
ATOM    638  O   GLN A 477      36.208  24.101  26.271  1.00  0.00           O  
ATOM    639  CB  GLN A 477      34.444  24.452  23.634  1.00  0.00           C  
ATOM    640  CG  GLN A 477      34.490  24.645  22.078  1.00  0.00           C  
ATOM    641  CD  GLN A 477      33.747  25.934  21.585  1.00  0.00           C  
ATOM    642  OE1 GLN A 477      34.290  26.692  20.787  1.00  0.00           O  
ATOM    643  NE2 GLN A 477      32.536  26.150  22.061  1.00  0.00           N  
ATOM    644  N   SER A 478      34.804  22.371  26.289  1.00  0.00           N  
ATOM    645  CA  SER A 478      34.872  22.237  27.757  1.00  0.00           C  
ATOM    646  C   SER A 478      36.300  21.865  28.196  1.00  0.00           C  
ATOM    647  O   SER A 478      36.643  21.959  29.372  1.00  0.00           O  
ATOM    648  CB  SER A 478      33.928  21.155  28.234  1.00  0.00           C  
ATOM    649  OG  SER A 478      34.225  19.918  27.588  1.00  0.00           O  
ATOM    650  N   GLU A 479      37.123  21.431  27.241  1.00  0.00           N  
ATOM    651  CA  GLU A 479      38.498  21.041  27.524  1.00  0.00           C  
ATOM    652  C   GLU A 479      39.500  22.126  27.160  1.00  0.00           C  
ATOM    653  O   GLU A 479      40.696  21.898  27.216  1.00  0.00           O  
ATOM    654  CB  GLU A 479      38.842  19.741  26.770  1.00  0.00           C  
ATOM    655  CG  GLU A 479      37.925  18.587  27.138  1.00  0.00           C  
ATOM    656  CD  GLU A 479      38.119  17.355  26.267  1.00  0.00           C  
ATOM    657  OE1 GLU A 479      38.653  17.476  25.157  1.00  0.00           O  
ATOM    658  OE2 GLU A 479      37.708  16.263  26.683  1.00  0.00           O  
ATOM    659  N   ARG A 482      39.032  23.308  26.781  1.00  0.00           N  
ATOM    660  CA  ARG A 482      39.984  24.368  26.435  1.00  0.00           C  
ATOM    661  C   ARG A 482      39.674  25.676  27.160  1.00  0.00           C  
ATOM    662  O   ARG A 482      40.133  26.742  26.763  1.00  0.00           O  
ATOM    663  CB  ARG A 482      40.037  24.601  24.894  1.00  0.00           C  
ATOM    664  CG  ARG A 482      38.957  23.898  24.076  1.00  0.00           C  
ATOM    665  CD  ARG A 482      39.389  23.497  22.652  1.00  0.00           C  
ATOM    666  NE  ARG A 482      39.995  24.549  21.832  1.00  0.00           N  
ATOM    667  CZ  ARG A 482      41.029  24.341  21.039  1.00  0.00           C  
ATOM    668  NH1 ARG A 482      41.573  23.110  20.956  1.00  0.00           N  
ATOM    669  NH2 ARG A 482      41.544  25.356  20.354  1.00  0.00           N  
ATOM    670  N   LEU A 485      38.913  25.574  28.237  1.00  0.00           N  
ATOM    671  CA  LEU A 485      38.508  26.737  29.014  1.00  0.00           C  
ATOM    672  C   LEU A 485      39.679  27.656  29.346  1.00  0.00           C  
ATOM    673  O   LEU A 485      39.524  28.883  29.353  1.00  0.00           O  
ATOM    674  CB  LEU A 485      37.760  26.292  30.281  1.00  0.00           C  
ATOM    675  CG  LEU A 485      36.518  25.439  30.012  1.00  0.00           C  
ATOM    676  CD1 LEU A 485      35.958  24.923  31.342  1.00  0.00           C  
ATOM    677  CD2 LEU A 485      35.447  26.270  29.265  1.00  0.00           C  
ATOM    678  N   PRO A 490      40.869  27.080  29.601  1.00  0.00           N  
ATOM    679  CA  PRO A 490      42.046  27.893  29.920  1.00  0.00           C  
ATOM    680  C   PRO A 490      42.513  28.749  28.750  1.00  0.00           C  
ATOM    681  O   PRO A 490      43.083  29.828  28.944  1.00  0.00           O  
ATOM    682  CB  PRO A 490      43.094  26.848  30.302  1.00  0.00           C  
ATOM    683  CG  PRO A 490      42.250  25.746  30.912  1.00  0.00           C  
ATOM    684  CD  PRO A 490      41.102  25.666  29.953  1.00  0.00           C  
ATOM    685  N   LEU A 494      42.304  28.255  27.532  1.00  0.00           N  
ATOM    686  CA  LEU A 494      42.719  29.002  26.344  1.00  0.00           C  
ATOM    687  C   LEU A 494      41.879  30.281  26.184  1.00  0.00           C  
ATOM    688  O   LEU A 494      42.415  31.340  25.909  1.00  0.00           O  
ATOM    689  CB  LEU A 494      42.573  28.152  25.071  1.00  0.00           C  
ATOM    690  CG  LEU A 494      43.551  27.049  24.649  1.00  0.00           C  
ATOM    691  CD1 LEU A 494      42.950  26.295  23.460  1.00  0.00           C  
ATOM    692  CD2 LEU A 494      44.906  27.643  24.261  1.00  0.00           C  
ATOM    693  N   TYR A 495      40.567  30.178  26.343  1.00  0.00           N  
ATOM    694  CA  TYR A 495      39.719  31.370  26.189  1.00  0.00           C  
ATOM    695  C   TYR A 495      40.090  32.440  27.235  1.00  0.00           C  
ATOM    696  O   TYR A 495      40.176  33.628  26.911  1.00  0.00           O  
ATOM    697  CB  TYR A 495      38.243  30.999  26.301  1.00  0.00           C  
ATOM    698  CG  TYR A 495      37.866  29.778  25.467  1.00  0.00           C  
ATOM    699  CD1 TYR A 495      38.112  29.749  24.088  1.00  0.00           C  
ATOM    700  CD2 TYR A 495      37.285  28.652  26.061  1.00  0.00           C  
ATOM    701  CE1 TYR A 495      37.795  28.619  23.317  1.00  0.00           C  
ATOM    702  CE2 TYR A 495      36.960  27.505  25.296  1.00  0.00           C  
ATOM    703  CZ  TYR A 495      37.226  27.500  23.928  1.00  0.00           C  
ATOM    704  OH  TYR A 495      36.957  26.381  23.161  1.00  0.00           O  
ATOM    705  N   GLN A 496      40.343  32.017  28.475  1.00  0.00           N  
ATOM    706  CA  GLN A 496      40.709  32.970  29.535  1.00  0.00           C  
ATOM    707  C   GLN A 496      42.008  33.681  29.173  1.00  0.00           C  
ATOM    708  O   GLN A 496      42.106  34.908  29.288  1.00  0.00           O  
ATOM    709  CB  GLN A 496      40.808  32.241  30.888  1.00  0.00           C  
ATOM    710  CG  GLN A 496      39.460  31.636  31.282  1.00  0.00           C  
ATOM    711  CD  GLN A 496      39.545  30.521  32.321  1.00  0.00           C  
ATOM    712  OE1 GLN A 496      40.429  29.660  32.266  1.00  0.00           O  
ATOM    713  NE2 GLN A 496      38.597  30.518  33.257  1.00  0.00           N  
ATOM    714  N   LYS A 498      42.997  32.930  28.698  1.00  0.00           N  
ATOM    715  CA  LYS A 498      44.253  33.534  28.295  1.00  0.00           C  
ATOM    716  C   LYS A 498      44.124  34.458  27.070  1.00  0.00           C  
ATOM    717  O   LYS A 498      44.836  35.469  26.957  1.00  0.00           O  
ATOM    718  CB  LYS A 498      45.303  32.450  27.997  1.00  0.00           C  
ATOM    719  CG  LYS A 498      45.823  31.713  29.223  1.00  0.00           C  
ATOM    720  CD  LYS A 498      46.981  30.778  28.817  1.00  0.00           C  
ATOM    721  CE  LYS A 498      47.378  29.772  29.910  1.00  0.00           C  
ATOM    722  NZ  LYS A 498      48.360  28.750  29.390  1.00  0.00           N  
ATOM    723  N   TYR A 499      43.246  34.110  26.129  1.00  0.00           N  
ATOM    724  CA  TYR A 499      43.079  34.969  24.972  1.00  0.00           C  
ATOM    725  C   TYR A 499      42.287  36.217  25.373  1.00  0.00           C  
ATOM    726  O   TYR A 499      42.551  37.289  24.861  1.00  0.00           O  
ATOM    727  CB  TYR A 499      42.411  34.228  23.819  1.00  0.00           C  
ATOM    728  CG  TYR A 499      43.411  33.450  23.006  1.00  0.00           C  
ATOM    729  CD1 TYR A 499      43.516  32.060  23.125  1.00  0.00           C  
ATOM    730  CD2 TYR A 499      44.314  34.111  22.186  1.00  0.00           C  
ATOM    731  CE1 TYR A 499      44.511  31.357  22.437  1.00  0.00           C  
ATOM    732  CE2 TYR A 499      45.320  33.419  21.500  1.00  0.00           C  
ATOM    733  CZ  TYR A 499      45.404  32.038  21.632  1.00  0.00           C  
ATOM    734  OH  TYR A 499      46.382  31.363  20.939  1.00  0.00           O  
ATOM    735  N   ALA A 500      41.350  36.074  26.305  1.00  0.00           N  
ATOM    736  CA  ALA A 500      40.597  37.233  26.777  1.00  0.00           C  
ATOM    737  C   ALA A 500      41.593  38.191  27.459  1.00  0.00           C  
ATOM    738  O   ALA A 500      41.520  39.404  27.257  1.00  0.00           O  
ATOM    739  CB  ALA A 500      39.518  36.802  27.761  1.00  0.00           C  
ATOM    740  N   GLU A 501      42.521  37.659  28.262  1.00  0.00           N  
ATOM    741  CA  GLU A 501      43.520  38.518  28.937  1.00  0.00           C  
ATOM    742  C   GLU A 501      44.408  39.236  27.912  1.00  0.00           C  
ATOM    743  O   GLU A 501      44.797  40.381  28.111  1.00  0.00           O  
ATOM    744  CB  GLU A 501      44.376  37.693  29.912  1.00  0.00           C  
ATOM    745  CG  GLU A 501      43.526  36.970  30.942  1.00  0.00           C  
ATOM    746  CD  GLU A 501      44.332  36.244  32.014  1.00  0.00           C  
ATOM    747  OE1 GLU A 501      45.428  35.720  31.699  1.00  0.00           O  
ATOM    748  OE2 GLU A 501      43.845  36.182  33.165  1.00  0.00           O  
ATOM    749  N   GLU A 502      44.719  38.560  26.805  1.00  0.00           N  
ATOM    750  CA  GLU A 502      45.505  39.175  25.744  1.00  0.00           C  
ATOM    751  C   GLU A 502      44.737  40.386  25.134  1.00  0.00           C  
ATOM    752  O   GLU A 502      45.352  41.404  24.775  1.00  0.00           O  
ATOM    753  CB  GLU A 502      45.811  38.129  24.673  1.00  0.00           C  
ATOM    754  CG  GLU A 502      46.524  38.644  23.433  1.00  0.00           C  
ATOM    755  CD  GLU A 502      47.961  39.103  23.698  1.00  0.00           C  
ATOM    756  OE1 GLU A 502      48.647  38.473  24.547  1.00  0.00           O  
ATOM    757  OE2 GLU A 502      48.400  40.081  23.043  1.00  0.00           O  
ATOM    758  N   LEU A 503      43.406  40.283  25.015  1.00  0.00           N  
ATOM    759  CA  LEU A 503      42.612  41.407  24.469  1.00  0.00           C  
ATOM    760  C   LEU A 503      42.687  42.588  25.433  1.00  0.00           C  
ATOM    761  O   LEU A 503      42.782  43.758  25.028  1.00  0.00           O  
ATOM    762  CB  LEU A 503      41.152  41.002  24.272  1.00  0.00           C  
ATOM    763  CG  LEU A 503      40.906  39.950  23.175  1.00  0.00           C  
ATOM    764  CD1 LEU A 503      39.416  39.586  23.143  1.00  0.00           C  
ATOM    765  CD2 LEU A 503      41.373  40.479  21.813  1.00  0.00           C  
ATOM    766  N   LEU A 504      42.631  42.271  26.720  1.00  0.00           N  
ATOM    767  CA  LEU A 504      42.735  43.297  27.745  1.00  0.00           C  
ATOM    768  C   LEU A 504      44.076  44.044  27.545  1.00  0.00           C  
ATOM    769  O   LEU A 504      44.121  45.269  27.559  1.00  0.00           O  
ATOM    770  CB  LEU A 504      42.701  42.655  29.144  1.00  0.00           C  
ATOM    771  CG  LEU A 504      41.355  42.176  29.691  1.00  0.00           C  
ATOM    772  CD1 LEU A 504      41.591  41.436  31.046  1.00  0.00           C  
ATOM    773  CD2 LEU A 504      40.418  43.382  29.876  1.00  0.00           C  
ATOM    774  N   LYS A 505      45.159  43.301  27.340  1.00  0.00           N  
ATOM    775  CA  LYS A 505      46.468  43.931  27.163  1.00  0.00           C  
ATOM    776  C   LYS A 505      46.591  44.802  25.928  1.00  0.00           C  
ATOM    777  O   LYS A 505      47.372  45.745  25.906  1.00  0.00           O  
ATOM    778  CB  LYS A 505      47.573  42.878  27.120  1.00  0.00           C  
ATOM    779  CG  LYS A 505      47.732  42.063  28.391  1.00  0.00           C  
ATOM    780  CD  LYS A 505      48.813  41.006  28.188  1.00  0.00           C  
ATOM    781  CE  LYS A 505      48.949  40.085  29.384  1.00  0.00           C  
ATOM    782  NZ  LYS A 505      49.956  39.012  29.100  1.00  0.00           N  
ATOM    783  N   ARG A 506      45.811  44.512  24.899  1.00  0.00           N  
ATOM    784  CA  ARG A 506      45.908  45.294  23.670  1.00  0.00           C  
ATOM    785  C   ARG A 506      44.965  46.470  23.648  1.00  0.00           C  
ATOM    786  O   ARG A 506      45.016  47.286  22.742  1.00  0.00           O  
ATOM    787  CB  ARG A 506      45.630  44.399  22.471  1.00  0.00           C  
ATOM    788  CG  ARG A 506      46.599  43.240  22.335  1.00  0.00           C  
ATOM    789  CD  ARG A 506      46.216  42.369  21.178  1.00  0.00           C  
ATOM    790  NE  ARG A 506      47.323  41.507  20.809  1.00  0.00           N  
ATOM    791  CZ  ARG A 506      47.671  41.226  19.556  1.00  0.00           C  
ATOM    792  NH1 ARG A 506      46.990  41.738  18.540  1.00  0.00           N  
ATOM    793  NH2 ARG A 506      48.726  40.454  19.326  1.00  0.00           N  
ATOM    794  N   GLY A 507      44.094  46.553  24.641  1.00  0.00           N  
ATOM    795  CA  GLY A 507      43.140  47.648  24.675  1.00  0.00           C  
ATOM    796  C   GLY A 507      41.871  47.313  23.885  1.00  0.00           C  
ATOM    797  O   GLY A 507      41.060  48.186  23.586  1.00  0.00           O  
ATOM    798  N   TRP A 508      41.696  46.039  23.561  1.00  0.00           N  
ATOM    799  CA  TRP A 508      40.541  45.584  22.808  1.00  0.00           C  
ATOM    800  C   TRP A 508      39.430  44.961  23.653  1.00  0.00           C  
ATOM    801  O   TRP A 508      38.437  44.518  23.101  1.00  0.00           O  
ATOM    802  CB  TRP A 508      40.967  44.557  21.742  1.00  0.00           C  
ATOM    803  CG  TRP A 508      41.386  45.190  20.449  1.00  0.00           C  
ATOM    804  CD1 TRP A 508      42.668  45.438  20.024  1.00  0.00           C  
ATOM    805  CD2 TRP A 508      40.524  45.632  19.403  1.00  0.00           C  
ATOM    806  NE1 TRP A 508      42.653  46.000  18.773  1.00  0.00           N  
ATOM    807  CE2 TRP A 508      41.350  46.133  18.364  1.00  0.00           C  
ATOM    808  CE3 TRP A 508      39.127  45.657  19.237  1.00  0.00           C  
ATOM    809  CZ2 TRP A 508      40.822  46.654  17.165  1.00  0.00           C  
ATOM    810  CZ3 TRP A 508      38.600  46.169  18.052  1.00  0.00           C  
ATOM    811  CH2 TRP A 508      39.450  46.661  17.028  1.00  0.00           C  
ATOM    812  N   ALA A 509      39.634  44.894  24.967  1.00  0.00           N  
ATOM    813  CA  ALA A 509      38.646  44.343  25.911  1.00  0.00           C  
ATOM    814  C   ALA A 509      38.767  45.119  27.211  1.00  0.00           C  
ATOM    815  O   ALA A 509      39.753  45.804  27.405  1.00  0.00           O  
ATOM    816  CB  ALA A 509      38.946  42.865  26.187  1.00  0.00           C  
ATOM    817  N   TYR A 510      37.760  45.011  28.080  1.00  0.00           N  
ATOM    818  CA  TYR A 510      37.768  45.649  29.358  1.00  0.00           C  
ATOM    819  C   TYR A 510      36.898  44.856  30.297  1.00  0.00           C  
ATOM    820  O   TYR A 510      35.981  44.162  29.860  1.00  0.00           O  
ATOM    821  CB  TYR A 510      37.237  47.099  29.241  1.00  0.00           C  
ATOM    822  CG  TYR A 510      35.816  47.227  28.786  1.00  0.00           C  
ATOM    823  CD1 TYR A 510      34.785  47.415  29.697  1.00  0.00           C  
ATOM    824  CD2 TYR A 510      35.510  47.250  27.419  1.00  0.00           C  
ATOM    825  CE1 TYR A 510      33.467  47.626  29.268  1.00  0.00           C  
ATOM    826  CE2 TYR A 510      34.230  47.461  26.981  1.00  0.00           C  
ATOM    827  CZ  TYR A 510      33.200  47.649  27.897  1.00  0.00           C  
ATOM    828  OH  TYR A 510      31.923  47.850  27.422  1.00  0.00           O  
ATOM    829  N   ARG A 511      37.206  44.975  31.581  1.00  0.00           N  
ATOM    830  CA  ARG A 511      36.468  44.320  32.639  1.00  0.00           C  
ATOM    831  C   ARG A 511      35.282  45.184  33.024  1.00  0.00           C  
ATOM    832  O   ARG A 511      35.410  46.406  33.225  1.00  0.00           O  
ATOM    833  CB  ARG A 511      37.367  44.091  33.882  1.00  0.00           C  
ATOM    834  CG  ARG A 511      38.643  43.263  33.595  1.00  0.00           C  
ATOM    835  CD  ARG A 511      39.359  42.908  34.895  1.00  0.00           C  
ATOM    836  NE  ARG A 511      40.717  42.410  34.699  1.00  0.00           N  
ATOM    837  CZ  ARG A 511      41.031  41.118  34.578  1.00  0.00           C  
ATOM    838  NH1 ARG A 511      42.291  40.743  34.407  1.00  0.00           N  
ATOM    839  NH2 ARG A 511      40.081  40.195  34.662  1.00  0.00           N  
ATOM    840  N   ALA A 512      34.120  44.560  33.147  1.00  0.00           N  
ATOM    841  CA  ALA A 512      32.919  45.301  33.529  1.00  0.00           C  
ATOM    842  C   ALA A 512      32.305  44.591  34.727  1.00  0.00           C  
ATOM    843  O   ALA A 512      32.074  43.361  34.708  1.00  0.00           O  
ATOM    844  CB  ALA A 512      31.918  45.391  32.351  1.00  0.00           C  
ATOM    845  N   PHE A 513      32.040  45.389  35.757  1.00  0.00           N  
ATOM    846  CA  PHE A 513      31.559  44.919  37.048  1.00  0.00           C  
ATOM    847  C   PHE A 513      30.085  45.055  37.421  1.00  0.00           C  
ATOM    848  O   PHE A 513      29.736  44.783  38.556  1.00  0.00           O  
ATOM    849  CB  PHE A 513      32.400  45.596  38.161  1.00  0.00           C  
ATOM    850  CG  PHE A 513      33.895  45.455  37.980  1.00  0.00           C  
ATOM    851  CD1 PHE A 513      34.596  46.299  37.116  1.00  0.00           C  
ATOM    852  CD2 PHE A 513      34.598  44.432  38.640  1.00  0.00           C  
ATOM    853  CE1 PHE A 513      35.986  46.133  36.899  1.00  0.00           C  
ATOM    854  CE2 PHE A 513      35.965  44.253  38.435  1.00  0.00           C  
ATOM    855  CZ  PHE A 513      36.670  45.108  37.557  1.00  0.00           C  
ATOM    856  N   GLU A 514      29.235  45.497  36.512  1.00  0.00           N  
ATOM    857  CA  GLU A 514      27.820  45.694  36.822  1.00  0.00           C  
ATOM    858  C   GLU A 514      27.052  44.416  37.250  1.00  0.00           C  
ATOM    859  O   GLU A 514      27.226  43.350  36.657  1.00  0.00           O  
ATOM    860  CB  GLU A 514      27.087  46.294  35.624  1.00  0.00           C  
ATOM    861  CG  GLU A 514      27.510  47.730  35.220  1.00  0.00           C  
ATOM    862  CD  GLU A 514      28.801  47.772  34.424  1.00  0.00           C  
ATOM    863  OE1 GLU A 514      29.321  48.901  34.194  1.00  0.00           O  
ATOM    864  OE2 GLU A 514      29.297  46.685  34.027  1.00  0.00           O  
ATOM    865  N   THR A 515      26.192  44.560  38.257  1.00  0.00           N  
ATOM    866  CA  THR A 515      25.354  43.462  38.748  1.00  0.00           C  
ATOM    867  C   THR A 515      24.207  43.355  37.759  1.00  0.00           C  
ATOM    868  O   THR A 515      24.005  44.262  36.941  1.00  0.00           O  
ATOM    869  CB  THR A 515      24.743  43.774  40.142  1.00  0.00           C  
ATOM    870  OG1 THR A 515      23.886  44.920  40.044  1.00  0.00           O  
ATOM    871  CG2 THR A 515      25.843  44.051  41.173  1.00  0.00           C  
ATOM    872  N   PRO A 516      23.439  42.244  37.805  1.00  0.00           N  
ATOM    873  CA  PRO A 516      22.324  42.119  36.873  1.00  0.00           C  
ATOM    874  C   PRO A 516      21.293  43.230  37.060  1.00  0.00           C  
ATOM    875  O   PRO A 516      20.683  43.678  36.083  1.00  0.00           O  
ATOM    876  CB  PRO A 516      21.756  40.716  37.187  1.00  0.00           C  
ATOM    877  CG  PRO A 516      22.990  39.959  37.634  1.00  0.00           C  
ATOM    878  CD  PRO A 516      23.657  40.986  38.543  1.00  0.00           C  
ATOM    879  N   GLU A 517      21.094  43.686  38.296  1.00  0.00           N  
ATOM    880  CA  GLU A 517      20.113  44.759  38.553  1.00  0.00           C  
ATOM    881  C   GLU A 517      20.559  46.043  37.841  1.00  0.00           C  
ATOM    882  O   GLU A 517      19.742  46.751  37.226  1.00  0.00           O  
ATOM    883  CB  GLU A 517      19.969  45.032  40.062  1.00  0.00           C  
ATOM    884  CG  GLU A 517      19.302  43.904  40.854  1.00  0.00           C  
ATOM    885  CD  GLU A 517      20.218  42.696  41.089  1.00  0.00           C  
ATOM    886  OE1 GLU A 517      19.706  41.648  41.542  1.00  0.00           O  
ATOM    887  OE2 GLU A 517      21.444  42.790  40.836  1.00  0.00           O  
ATOM    888  N   GLU A 518      21.858  46.323  37.909  1.00  0.00           N  
ATOM    889  CA  GLU A 518      22.411  47.501  37.242  1.00  0.00           C  
ATOM    890  C   GLU A 518      22.264  47.381  35.705  1.00  0.00           C  
ATOM    891  O   GLU A 518      21.784  48.304  35.045  1.00  0.00           O  
ATOM    892  CB  GLU A 518      23.881  47.659  37.603  1.00  0.00           C  
ATOM    893  CG  GLU A 518      24.134  48.067  39.043  1.00  0.00           C  
ATOM    894  CD  GLU A 518      25.617  48.181  39.304  1.00  0.00           C  
ATOM    895  OE1 GLU A 518      26.262  47.144  39.574  1.00  0.00           O  
ATOM    896  OE2 GLU A 518      26.133  49.310  39.194  1.00  0.00           O  
ATOM    897  N   LEU A 519      22.651  46.237  35.150  1.00  0.00           N  
ATOM    898  CA  LEU A 519      22.550  46.017  33.709  1.00  0.00           C  
ATOM    899  C   LEU A 519      21.108  46.201  33.238  1.00  0.00           C  
ATOM    900  O   LEU A 519      20.869  46.777  32.178  1.00  0.00           O  
ATOM    901  CB  LEU A 519      23.092  44.609  33.322  1.00  0.00           C  
ATOM    902  CG  LEU A 519      24.636  44.492  33.438  1.00  0.00           C  
ATOM    903  CD1 LEU A 519      25.134  43.050  33.108  1.00  0.00           C  
ATOM    904  CD2 LEU A 519      25.279  45.515  32.439  1.00  0.00           C  
ATOM    905  N   GLU A 520      20.141  45.756  34.041  1.00  0.00           N  
ATOM    906  CA  GLU A 520      18.740  45.924  33.664  1.00  0.00           C  
ATOM    907  C   GLU A 520      18.338  47.412  33.663  1.00  0.00           C  
ATOM    908  O   GLU A 520      17.628  47.849  32.773  1.00  0.00           O  
ATOM    909  CB  GLU A 520      17.817  45.124  34.591  1.00  0.00           C  
ATOM    910  CG  GLU A 520      16.365  45.480  34.389  1.00  0.00           C  
ATOM    911  CD  GLU A 520      15.909  45.264  32.951  1.00  0.00           C  
ATOM    912  OE1 GLU A 520      14.869  45.847  32.574  1.00  0.00           O  
ATOM    913  OE2 GLU A 520      16.589  44.508  32.210  1.00  0.00           O  
ATOM    914  N   GLN A 743      18.798  48.180  34.650  1.00  0.00           N  
ATOM    915  CA  GLN A 743      18.493  49.626  34.703  1.00  0.00           C  
ATOM    916  C   GLN A 743      19.158  50.332  33.509  1.00  0.00           C  
ATOM    917  O   GLN A 743      18.550  51.180  32.857  1.00  0.00           O  
ATOM    918  CB  GLN A 743      19.009  50.223  36.026  1.00  0.00           C  
ATOM    919  CG  GLN A 743      18.706  51.729  36.242  1.00  0.00           C  
ATOM    920  CD  GLN A 743      19.634  52.623  35.428  1.00  0.00           C  
ATOM    921  OE1 GLN A 743      20.846  52.410  35.420  1.00  0.00           O  
ATOM    922  NE2 GLN A 743      19.070  53.623  34.749  1.00  0.00           N  
ATOM    923  N   ILE A 744      20.401  49.961  33.209  1.00  0.00           N  
ATOM    924  CA  ILE A 744      21.138  50.585  32.088  1.00  0.00           C  
ATOM    925  C   ILE A 744      20.490  50.256  30.740  1.00  0.00           C  
ATOM    926  O   ILE A 744      20.401  51.102  29.834  1.00  0.00           O  
ATOM    927  CB  ILE A 744      22.634  50.129  32.093  1.00  0.00           C  
ATOM    928  CG1 ILE A 744      23.340  50.696  33.323  1.00  0.00           C  
ATOM    929  CG2 ILE A 744      23.332  50.562  30.815  1.00  0.00           C  
ATOM    930  CD1 ILE A 744      24.665  50.040  33.626  1.00  0.00           C  
ATOM    931  N   ARG A 745      20.025  49.012  30.621  1.00  0.00           N  
ATOM    932  CA  ARG A 745      19.353  48.537  29.417  1.00  0.00           C  
ATOM    933  C   ARG A 745      18.063  49.341  29.183  1.00  0.00           C  
ATOM    934  O   ARG A 745      17.686  49.629  28.045  1.00  0.00           O  
ATOM    935  CB  ARG A 745      19.040  47.038  29.574  1.00  0.00           C  
ATOM    936  CG  ARG A 745      18.036  46.477  28.581  1.00  0.00           C  
ATOM    937  CD  ARG A 745      16.730  46.163  29.292  1.00  0.00           C  
ATOM    938  NE  ARG A 745      15.619  46.025  28.363  1.00  0.00           N  
ATOM    939  CZ  ARG A 745      14.340  45.998  28.726  1.00  0.00           C  
ATOM    940  NH1 ARG A 745      13.997  46.098  30.008  1.00  0.00           N  
ATOM    941  NH2 ARG A 745      13.398  45.879  27.799  1.00  0.00           N  
ATOM    942  N   LYS A 746      17.396  49.708  30.273  1.00  0.00           N  
ATOM    943  CA  LYS A 746      16.156  50.476  30.181  1.00  0.00           C  
ATOM    944  C   LYS A 746      16.446  51.941  29.872  1.00  0.00           C  
ATOM    945  O   LYS A 746      15.721  52.594  29.122  1.00  0.00           O  
ATOM    946  CB  LYS A 746      15.383  50.393  31.501  1.00  0.00           C  
ATOM    947  CG  LYS A 746      14.445  49.203  31.620  1.00  0.00           C  
ATOM    948  CD  LYS A 746      13.132  49.471  30.907  1.00  0.00           C  
ATOM    949  CE  LYS A 746      12.118  48.364  31.184  1.00  0.00           C  
ATOM    950  NZ  LYS A 746      11.912  48.151  32.652  1.00  0.00           N  
ATOM    951  N   GLU A 747      17.516  52.445  30.468  1.00  0.00           N  
ATOM    952  CA  GLU A 747      17.922  53.830  30.305  1.00  0.00           C  
ATOM    953  C   GLU A 747      18.520  54.132  28.938  1.00  0.00           C  
ATOM    954  O   GLU A 747      18.125  55.085  28.277  1.00  0.00           O  
ATOM    955  CB  GLU A 747      18.937  54.177  31.383  1.00  0.00           C  
ATOM    956  CG  GLU A 747      19.583  55.540  31.228  1.00  0.00           C  
ATOM    957  CD  GLU A 747      20.570  55.820  32.339  1.00  0.00           C  
ATOM    958  OE1 GLU A 747      21.707  56.241  32.047  1.00  0.00           O  
ATOM    959  OE2 GLU A 747      20.209  55.619  33.512  1.00  0.00           O  
ATOM    960  N   LYS A 750      19.452  53.283  28.522  1.00  0.00           N  
ATOM    961  CA  LYS A 750      20.181  53.446  27.273  1.00  0.00           C  
ATOM    962  C   LYS A 750      19.763  52.566  26.105  1.00  0.00           C  
ATOM    963  O   LYS A 750      20.102  52.883  24.977  1.00  0.00           O  
ATOM    964  CB  LYS A 750      21.673  53.208  27.542  1.00  0.00           C  
ATOM    965  CG  LYS A 750      22.281  54.125  28.582  1.00  0.00           C  
ATOM    966  CD  LYS A 750      22.421  55.553  28.044  1.00  0.00           C  
ATOM    967  CE  LYS A 750      22.936  56.482  29.129  1.00  0.00           C  
ATOM    968  NZ  LYS A 750      23.577  57.701  28.573  1.00  0.00           N  
ATOM    969  N   GLY A 758      19.057  51.464  26.366  1.00  0.00           N  
ATOM    970  CA  GLY A 758      18.660  50.566  25.291  1.00  0.00           C  
ATOM    971  C   GLY A 758      19.558  49.335  25.198  1.00  0.00           C  
ATOM    972  O   GLY A 758      19.212  48.349  24.557  1.00  0.00           O  
ATOM    973  N   GLY A 759      20.715  49.397  25.852  1.00  0.00           N  
ATOM    974  CA  GLY A 759      21.670  48.290  25.852  1.00  0.00           C  
ATOM    975  C   GLY A 759      22.802  48.718  26.767  1.00  0.00           C  
ATOM    976  O   GLY A 759      22.772  49.850  27.261  1.00  0.00           O  
ATOM    977  N   TYR A 760      23.799  47.870  27.006  1.00  0.00           N  
ATOM    978  CA  TYR A 760      24.888  48.291  27.874  1.00  0.00           C  
ATOM    979  C   TYR A 760      25.660  49.376  27.146  1.00  0.00           C  
ATOM    980  O   TYR A 760      26.005  49.233  25.980  1.00  0.00           O  
ATOM    981  CB  TYR A 760      25.802  47.133  28.237  1.00  0.00           C  
ATOM    982  CG  TYR A 760      26.933  47.544  29.167  1.00  0.00           C  
ATOM    983  CD1 TYR A 760      26.668  48.015  30.454  1.00  0.00           C  
ATOM    984  CD2 TYR A 760      28.258  47.525  28.724  1.00  0.00           C  
ATOM    985  CE1 TYR A 760      27.690  48.461  31.285  1.00  0.00           C  
ATOM    986  CE2 TYR A 760      29.289  47.955  29.526  1.00  0.00           C  
ATOM    987  CZ  TYR A 760      29.012  48.422  30.809  1.00  0.00           C  
ATOM    988  OH  TYR A 760      30.046  48.797  31.604  1.00  0.00           O  
ATOM    989  N   ASP A 761      25.978  50.454  27.843  1.00  0.00           N  
ATOM    990  CA  ASP A 761      26.610  51.560  27.135  1.00  0.00           C  
ATOM    991  C   ASP A 761      28.117  51.698  27.220  1.00  0.00           C  
ATOM    992  O   ASP A 761      28.654  52.742  26.857  1.00  0.00           O  
ATOM    993  CB  ASP A 761      25.932  52.847  27.573  1.00  0.00           C  
ATOM    994  CG  ASP A 761      26.222  53.185  29.027  1.00  0.00           C  
ATOM    995  OD1 ASP A 761      26.840  52.357  29.756  1.00  0.00           O  
ATOM    996  OD2 ASP A 761      25.829  54.291  29.439  1.00  0.00           O  
ATOM    997  N   GLY A 762      28.795  50.656  27.712  1.00  0.00           N  
ATOM    998  CA  GLY A 762      30.244  50.682  27.797  1.00  0.00           C  
ATOM    999  C   GLY A 762      30.829  51.586  28.868  1.00  0.00           C  
ATOM   1000  O   GLY A 762      32.026  51.892  28.856  1.00  0.00           O  
ATOM   1001  N   ARG A 763      30.013  51.993  29.822  1.00  0.00           N  
ATOM   1002  CA  ARG A 763      30.512  52.896  30.859  1.00  0.00           C  
ATOM   1003  C   ARG A 763      31.730  52.371  31.628  1.00  0.00           C  
ATOM   1004  O   ARG A 763      32.502  53.177  32.131  1.00  0.00           O  
ATOM   1005  CB  ARG A 763      29.387  53.275  31.846  1.00  0.00           C  
ATOM   1006  CG  ARG A 763      28.825  52.056  32.607  1.00  0.00           C  
ATOM   1007  CD  ARG A 763      27.600  52.487  33.436  1.00  0.00           C  
ATOM   1008  NE  ARG A 763      26.558  53.028  32.573  1.00  0.00           N  
ATOM   1009  CZ  ARG A 763      25.442  53.598  33.020  1.00  0.00           C  
ATOM   1010  NH1 ARG A 763      25.228  53.701  34.324  1.00  0.00           N  
ATOM   1011  NH2 ARG A 763      24.548  54.068  32.162  1.00  0.00           N  
ATOM   1012  N   ALA A 766      31.913  51.043  31.724  1.00  0.00           N  
ATOM   1013  CA  ALA A 766      33.078  50.507  32.435  1.00  0.00           C  
ATOM   1014  C   ALA A 766      34.383  50.815  31.717  1.00  0.00           C  
ATOM   1015  O   ALA A 766      35.466  50.655  32.289  1.00  0.00           O  
ATOM   1016  CB  ALA A 766      32.953  48.967  32.634  1.00  0.00           C  
ATOM   1017  N   ARG A 767      34.312  51.229  30.456  1.00  0.00           N  
ATOM   1018  CA  ARG A 767      35.549  51.580  29.758  1.00  0.00           C  
ATOM   1019  C   ARG A 767      36.182  52.806  30.462  1.00  0.00           C  
ATOM   1020  O   ARG A 767      37.380  53.037  30.332  1.00  0.00           O  
ATOM   1021  CB  ARG A 767      35.256  51.900  28.277  1.00  0.00           C  
ATOM   1022  CG  ARG A 767      34.824  50.649  27.466  1.00  0.00           C  
ATOM   1023  CD  ARG A 767      33.959  50.949  26.233  1.00  0.00           C  
ATOM   1024  NE  ARG A 767      34.719  51.629  25.208  1.00  0.00           N  
ATOM   1025  CZ  ARG A 767      34.604  51.437  23.899  1.00  0.00           C  
ATOM   1026  NH1 ARG A 767      35.382  52.158  23.095  1.00  0.00           N  
ATOM   1027  NH2 ARG A 767      33.759  50.529  23.386  1.00  0.00           N  
ATOM   1028  N   ASN A 768      35.393  53.560  31.230  1.00  0.00           N  
ATOM   1029  CA  ASN A 768      35.951  54.746  31.891  1.00  0.00           C  
ATOM   1030  C   ASN A 768      36.553  54.490  33.271  1.00  0.00           C  
ATOM   1031  O   ASN A 768      36.939  55.424  33.991  1.00  0.00           O  
ATOM   1032  CB  ASN A 768      34.889  55.866  31.929  1.00  0.00           C  
ATOM   1033  CG  ASN A 768      34.431  56.268  30.520  1.00  0.00           C  
ATOM   1034  OD1 ASN A 768      35.220  56.262  29.599  1.00  0.00           O  
ATOM   1035  ND2 ASN A 768      33.150  56.584  30.358  1.00  0.00           N  
ATOM   1036  N   ILE A 769      36.666  53.213  33.635  1.00  0.00           N  
ATOM   1037  CA  ILE A 769      37.273  52.866  34.912  1.00  0.00           C  
ATOM   1038  C   ILE A 769      38.759  52.851  34.610  1.00  0.00           C  
ATOM   1039  O   ILE A 769      39.144  52.334  33.571  1.00  0.00           O  
ATOM   1040  CB  ILE A 769      36.835  51.418  35.395  1.00  0.00           C  
ATOM   1041  CG1 ILE A 769      35.356  51.414  35.772  1.00  0.00           C  
ATOM   1042  CG2 ILE A 769      37.661  50.974  36.631  1.00  0.00           C  
ATOM   1043  CD1 ILE A 769      34.776  49.976  35.988  1.00  0.00           C  
ATOM   1044  N   PRO A 770      39.606  53.456  35.473  1.00  0.00           N  
ATOM   1045  CA  PRO A 770      41.051  53.439  35.221  1.00  0.00           C  
ATOM   1046  C   PRO A 770      41.446  51.945  35.089  1.00  0.00           C  
ATOM   1047  O   PRO A 770      41.037  51.135  35.916  1.00  0.00           O  
ATOM   1048  CB  PRO A 770      41.632  54.043  36.505  1.00  0.00           C  
ATOM   1049  CG  PRO A 770      40.632  55.121  36.815  1.00  0.00           C  
ATOM   1050  CD  PRO A 770      39.281  54.380  36.588  1.00  0.00           C  
ATOM   1051  N   PRO A 771      42.215  51.576  34.060  1.00  0.00           N  
ATOM   1052  CA  PRO A 771      42.596  50.164  33.901  1.00  0.00           C  
ATOM   1053  C   PRO A 771      43.247  49.577  35.154  1.00  0.00           C  
ATOM   1054  O   PRO A 771      42.958  48.438  35.510  1.00  0.00           O  
ATOM   1055  CB  PRO A 771      43.559  50.193  32.716  1.00  0.00           C  
ATOM   1056  CG  PRO A 771      43.024  51.318  31.893  1.00  0.00           C  
ATOM   1057  CD  PRO A 771      42.727  52.379  32.935  1.00  0.00           C  
ATOM   1058  N   GLU A 772      44.114  50.338  35.840  1.00  0.00           N  
ATOM   1059  CA  GLU A 772      44.737  49.755  37.021  1.00  0.00           C  
ATOM   1060  C   GLU A 772      43.726  49.513  38.133  1.00  0.00           C  
ATOM   1061  O   GLU A 772      43.878  48.587  38.928  1.00  0.00           O  
ATOM   1062  CB  GLU A 772      45.919  50.595  37.528  1.00  0.00           C  
ATOM   1063  CG  GLU A 772      45.570  51.986  38.023  1.00  0.00           C  
ATOM   1064  CD  GLU A 772      46.809  52.769  38.477  1.00  0.00           C  
ATOM   1065  OE1 GLU A 772      47.924  52.453  38.010  1.00  0.00           O  
ATOM   1066  OE2 GLU A 772      46.666  53.698  39.298  1.00  0.00           O  
ATOM   1067  N   GLU A 773      42.689  50.337  38.199  1.00  0.00           N  
ATOM   1068  CA  GLU A 773      41.666  50.133  39.211  1.00  0.00           C  
ATOM   1069  C   GLU A 773      40.867  48.855  38.837  1.00  0.00           C  
ATOM   1070  O   GLU A 773      40.555  48.045  39.707  1.00  0.00           O  
ATOM   1071  CB  GLU A 773      40.728  51.348  39.278  1.00  0.00           C  
ATOM   1072  CG  GLU A 773      39.549  51.170  40.193  1.00  0.00           C  
ATOM   1073  CD  GLU A 773      38.717  52.447  40.361  1.00  0.00           C  
ATOM   1074  OE1 GLU A 773      37.496  52.297  40.565  1.00  0.00           O  
ATOM   1075  OE2 GLU A 773      39.266  53.581  40.304  1.00  0.00           O  
ATOM   1076  N   ALA A 791      40.544  48.674  37.553  1.00  0.00           N  
ATOM   1077  CA  ALA A 791      39.788  47.470  37.147  1.00  0.00           C  
ATOM   1078  C   ALA A 791      40.609  46.211  37.497  1.00  0.00           C  
ATOM   1079  O   ALA A 791      40.060  45.241  37.996  1.00  0.00           O  
ATOM   1080  CB  ALA A 791      39.474  47.486  35.632  1.00  0.00           C  
ATOM   1081  N   GLU A 792      41.908  46.232  37.219  1.00  0.00           N  
ATOM   1082  CA  GLU A 792      42.745  45.073  37.521  1.00  0.00           C  
ATOM   1083  C   GLU A 792      42.753  44.791  39.013  1.00  0.00           C  
ATOM   1084  O   GLU A 792      42.675  43.627  39.419  1.00  0.00           O  
ATOM   1085  CB  GLU A 792      44.185  45.281  37.022  1.00  0.00           C  
ATOM   1086  CG  GLU A 792      44.261  45.309  35.511  1.00  0.00           C  
ATOM   1087  CD  GLU A 792      43.621  44.074  34.912  1.00  0.00           C  
ATOM   1088  OE1 GLU A 792      42.656  44.209  34.141  1.00  0.00           O  
ATOM   1089  OE2 GLU A 792      44.091  42.957  35.222  1.00  0.00           O  
ATOM   1090  N   GLU A 794      42.814  45.849  39.829  1.00  0.00           N  
ATOM   1091  CA  GLU A 794      42.826  45.662  41.280  1.00  0.00           C  
ATOM   1092  C   GLU A 794      41.504  45.108  41.819  1.00  0.00           C  
ATOM   1093  O   GLU A 794      41.506  44.275  42.746  1.00  0.00           O  
ATOM   1094  CB  GLU A 794      43.182  46.962  42.008  1.00  0.00           C  
ATOM   1095  CG  GLU A 794      43.279  46.817  43.546  1.00  0.00           C  
ATOM   1096  CD  GLU A 794      44.403  45.877  43.992  1.00  0.00           C  
ATOM   1097  OE1 GLU A 794      44.482  45.575  45.204  1.00  0.00           O  
ATOM   1098  OE2 GLU A 794      45.214  45.440  43.142  1.00  0.00           O  
ATOM   1099  N   ARG A 795      40.385  45.569  41.261  1.00  0.00           N  
ATOM   1100  CA  ARG A 795      39.084  45.070  41.680  1.00  0.00           C  
ATOM   1101  C   ARG A 795      38.939  43.597  41.287  1.00  0.00           C  
ATOM   1102  O   ARG A 795      38.328  42.822  42.026  1.00  0.00           O  
ATOM   1103  CB  ARG A 795      37.953  45.924  41.080  1.00  0.00           C  
ATOM   1104  CG  ARG A 795      37.953  47.345  41.653  1.00  0.00           C  
ATOM   1105  CD  ARG A 795      36.946  48.254  40.975  1.00  0.00           C  
ATOM   1106  NE  ARG A 795      35.571  47.768  41.101  1.00  0.00           N  
ATOM   1107  CZ  ARG A 795      34.532  48.344  40.517  1.00  0.00           C  
ATOM   1108  NH1 ARG A 795      34.718  49.424  39.762  1.00  0.00           N  
ATOM   1109  NH2 ARG A 795      33.305  47.866  40.701  1.00  0.00           N  
ATOM   1110  N   ALA A 826      39.507  43.209  40.144  1.00  0.00           N  
ATOM   1111  CA  ALA A 826      39.448  41.821  39.686  1.00  0.00           C  
ATOM   1112  C   ALA A 826      40.312  40.993  40.625  1.00  0.00           C  
ATOM   1113  O   ALA A 826      39.922  39.922  41.068  1.00  0.00           O  
ATOM   1114  CB  ALA A 826      39.979  41.687  38.256  1.00  0.00           C  
ATOM   1115  N   ARG A 827      41.489  41.515  40.929  1.00  0.00           N  
ATOM   1116  CA  ARG A 827      42.417  40.831  41.820  1.00  0.00           C  
ATOM   1117  C   ARG A 827      41.795  40.568  43.203  1.00  0.00           C  
ATOM   1118  O   ARG A 827      42.046  39.523  43.810  1.00  0.00           O  
ATOM   1119  CB  ARG A 827      43.701  41.655  41.959  1.00  0.00           C  
ATOM   1120  CG  ARG A 827      44.957  40.814  42.163  1.00  0.00           C  
ATOM   1121  CD  ARG A 827      46.211  41.679  42.120  1.00  0.00           C  
ATOM   1122  NE  ARG A 827      46.831  41.836  43.432  1.00  0.00           N  
ATOM   1123  CZ  ARG A 827      46.256  42.424  44.475  1.00  0.00           C  
ATOM   1124  NH1 ARG A 827      45.034  42.923  44.371  1.00  0.00           N  
ATOM   1125  NH2 ARG A 827      46.904  42.513  45.628  1.00  0.00           N  
ATOM   1126  N   ARG A 829      40.971  41.495  43.684  1.00  0.00           N  
ATOM   1127  CA  ARG A 829      40.344  41.332  44.990  1.00  0.00           C  
ATOM   1128  C   ARG A 829      39.166  40.383  44.953  1.00  0.00           C  
ATOM   1129  O   ARG A 829      38.517  40.166  45.965  1.00  0.00           O  
ATOM   1130  CB  ARG A 829      39.897  42.687  45.554  1.00  0.00           C  
ATOM   1131  CG  ARG A 829      41.048  43.663  45.773  1.00  0.00           C  
ATOM   1132  CD  ARG A 829      40.607  44.883  46.573  1.00  0.00           C  
ATOM   1133  NE  ARG A 829      41.664  45.888  46.653  1.00  0.00           N  
ATOM   1134  CZ  ARG A 829      41.697  46.871  47.547  1.00  0.00           C  
ATOM   1135  NH1 ARG A 829      40.729  46.981  48.450  1.00  0.00           N  
ATOM   1136  NH2 ARG A 829      42.691  47.752  47.536  1.00  0.00           N  
ATOM   1137  N   GLY A 830      38.890  39.826  43.778  1.00  0.00           N  
ATOM   1138  CA  GLY A 830      37.798  38.884  43.642  1.00  0.00           C  
ATOM   1139  C   GLY A 830      36.434  39.433  43.277  1.00  0.00           C  
ATOM   1140  O   GLY A 830      35.444  38.702  43.353  1.00  0.00           O  
ATOM   1141  N   GLU A 831      36.342  40.703  42.898  1.00  0.00           N  
ATOM   1142  CA  GLU A 831      35.036  41.235  42.535  1.00  0.00           C  
ATOM   1143  C   GLU A 831      34.567  40.546  41.236  1.00  0.00           C  
ATOM   1144  O   GLU A 831      35.349  40.404  40.296  1.00  0.00           O  
ATOM   1145  CB  GLU A 831      35.112  42.748  42.342  1.00  0.00           C  
ATOM   1146  CG  GLU A 831      33.745  43.367  42.202  1.00  0.00           C  
ATOM   1147  CD  GLU A 831      33.783  44.882  42.197  1.00  0.00           C  
ATOM   1148  OE1 GLU A 831      34.802  45.438  42.664  1.00  0.00           O  
ATOM   1149  OE2 GLU A 831      32.787  45.495  41.736  1.00  0.00           O  
ATOM   1150  N   PRO A 832      33.292  40.089  41.186  1.00  0.00           N  
ATOM   1151  CA  PRO A 832      32.724  39.410  40.012  1.00  0.00           C  
ATOM   1152  C   PRO A 832      32.604  40.349  38.819  1.00  0.00           C  
ATOM   1153  O   PRO A 832      32.207  41.505  38.978  1.00  0.00           O  
ATOM   1154  CB  PRO A 832      31.347  38.955  40.497  1.00  0.00           C  
ATOM   1155  CG  PRO A 832      31.553  38.821  42.003  1.00  0.00           C  
ATOM   1156  CD  PRO A 832      32.338  40.058  42.309  1.00  0.00           C  
ATOM   1157  N   HIS A 833      32.908  39.841  37.631  1.00  0.00           N  
ATOM   1158  CA  HIS A 833      32.830  40.686  36.445  1.00  0.00           C  
ATOM   1159  C   HIS A 833      32.948  39.871  35.181  1.00  0.00           C  
ATOM   1160  O   HIS A 833      33.299  38.687  35.216  1.00  0.00           O  
ATOM   1161  CB  HIS A 833      33.984  41.684  36.449  1.00  0.00           C  
ATOM   1162  CG  HIS A 833      35.320  41.031  36.343  1.00  0.00           C  
ATOM   1163  ND1 HIS A 833      35.944  40.435  37.417  1.00  0.00           N  
ATOM   1164  CD2 HIS A 833      36.128  40.826  35.276  1.00  0.00           C  
ATOM   1165  CE1 HIS A 833      37.081  39.895  37.016  1.00  0.00           C  
ATOM   1166  NE2 HIS A 833      37.213  40.118  35.723  1.00  0.00           N  
ATOM   1167  N   VAL A 834      32.653  40.535  34.069  1.00  0.00           N  
ATOM   1168  CA  VAL A 834      32.752  39.950  32.743  1.00  0.00           C  
ATOM   1169  C   VAL A 834      33.825  40.741  31.980  1.00  0.00           C  
ATOM   1170  O   VAL A 834      34.225  41.833  32.406  1.00  0.00           O  
ATOM   1171  CB  VAL A 834      31.421  40.075  31.942  1.00  0.00           C  
ATOM   1172  CG1 VAL A 834      30.340  39.175  32.558  1.00  0.00           C  
ATOM   1173  CG2 VAL A 834      30.949  41.546  31.905  1.00  0.00           C  
ATOM   1174  N   ILE A 835      34.300  40.172  30.879  1.00  0.00           N  
ATOM   1175  CA  ILE A 835      35.257  40.837  30.011  1.00  0.00           C  
ATOM   1176  C   ILE A 835      34.468  41.107  28.731  1.00  0.00           C  
ATOM   1177  O   ILE A 835      33.877  40.180  28.149  1.00  0.00           O  
ATOM   1178  CB  ILE A 835      36.491  39.949  29.717  1.00  0.00           C  
ATOM   1179  CG1 ILE A 835      37.335  39.802  31.000  1.00  0.00           C  
ATOM   1180  CG2 ILE A 835      37.355  40.556  28.611  1.00  0.00           C  
ATOM   1181  CD1 ILE A 835      38.668  39.046  30.780  1.00  0.00           C  
ATOM   1182  N   ARG A 836      34.419  42.382  28.323  1.00  0.00           N  
ATOM   1183  CA  ARG A 836      33.680  42.781  27.139  1.00  0.00           C  
ATOM   1184  C   ARG A 836      34.577  43.244  26.039  1.00  0.00           C  
ATOM   1185  O   ARG A 836      35.705  43.712  26.303  1.00  0.00           O  
ATOM   1186  CB  ARG A 836      32.680  43.915  27.460  1.00  0.00           C  
ATOM   1187  CG  ARG A 836      31.405  43.490  28.223  1.00  0.00           C  
ATOM   1188  CD  ARG A 836      30.662  44.743  28.814  1.00  0.00           C  
ATOM   1189  NE  ARG A 836      29.447  44.410  29.563  1.00  0.00           N  
ATOM   1190  CZ  ARG A 836      28.287  44.071  29.007  1.00  0.00           C  
ATOM   1191  NH1 ARG A 836      28.181  44.013  27.682  1.00  0.00           N  
ATOM   1192  NH2 ARG A 836      27.227  43.815  29.765  1.00  0.00           N  
ATOM   1193  N   LEU A 837      34.059  43.138  24.810  1.00  0.00           N  
ATOM   1194  CA  LEU A 837      34.785  43.563  23.622  1.00  0.00           C  
ATOM   1195  C   LEU A 837      34.762  45.103  23.627  1.00  0.00           C  
ATOM   1196  O   LEU A 837      33.717  45.703  23.871  1.00  0.00           O  
ATOM   1197  CB  LEU A 837      34.069  43.082  22.359  1.00  0.00           C  
ATOM   1198  CG  LEU A 837      34.625  43.611  21.033  1.00  0.00           C  
ATOM   1199  CD1 LEU A 837      36.060  43.089  20.831  1.00  0.00           C  
ATOM   1200  CD2 LEU A 837      33.682  43.161  19.868  1.00  0.00           C  
ATOM   1201  N   LYS A 838      35.894  45.730  23.379  1.00  0.00           N  
ATOM   1202  CA  LYS A 838      35.878  47.195  23.346  1.00  0.00           C  
ATOM   1203  C   LYS A 838      35.798  47.616  21.859  1.00  0.00           C  
ATOM   1204  O   LYS A 838      36.814  47.828  21.210  1.00  0.00           O  
ATOM   1205  CB  LYS A 838      37.140  47.776  23.989  1.00  0.00           C  
ATOM   1206  CG  LYS A 838      37.019  49.322  24.224  1.00  0.00           C  
ATOM   1207  CD  LYS A 838      38.308  50.003  24.746  1.00  0.00           C  
ATOM   1208  CE  LYS A 838      38.640  49.607  26.156  1.00  0.00           C  
ATOM   1209  NZ  LYS A 838      39.876  50.250  26.693  1.00  0.00           N  
ATOM   1210  N   VAL A 839      34.581  47.725  21.342  1.00  0.00           N  
ATOM   1211  CA  VAL A 839      34.333  48.125  19.950  1.00  0.00           C  
ATOM   1212  C   VAL A 839      34.817  49.599  19.722  1.00  0.00           C  
ATOM   1213  O   VAL A 839      34.676  50.427  20.611  1.00  0.00           O  
ATOM   1214  CB  VAL A 839      32.791  48.095  19.624  1.00  0.00           C  
ATOM   1215  CG1 VAL A 839      32.546  48.527  18.163  1.00  0.00           C  
ATOM   1216  CG2 VAL A 839      32.202  46.671  19.856  1.00  0.00           C  
ATOM   1217  N   PRO A 840      35.459  49.898  18.566  1.00  0.00           N  
ATOM   1218  CA  PRO A 840      35.914  51.273  18.282  1.00  0.00           C  
ATOM   1219  C   PRO A 840      34.694  52.202  18.155  1.00  0.00           C  
ATOM   1220  O   PRO A 840      33.784  51.948  17.368  1.00  0.00           O  
ATOM   1221  CB  PRO A 840      36.656  51.123  16.945  1.00  0.00           C  
ATOM   1222  CG  PRO A 840      37.314  49.760  17.080  1.00  0.00           C  
ATOM   1223  CD  PRO A 840      36.170  48.925  17.704  1.00  0.00           C  
ATOM   1224  N   ARG A 841      34.672  53.274  18.938  1.00  0.00           N  
ATOM   1225  CA  ARG A 841      33.551  54.236  18.953  1.00  0.00           C  
ATOM   1226  C   ARG A 841      34.227  55.577  18.625  1.00  0.00           C  
ATOM   1227  O   ARG A 841      35.103  55.997  19.364  1.00  0.00           O  
ATOM   1228  CB  ARG A 841      32.965  54.370  20.384  1.00  0.00           C  
ATOM   1229  CG  ARG A 841      31.609  53.676  20.741  1.00  0.00           C  
ATOM   1230  CD  ARG A 841      31.633  52.294  20.267  1.00  0.00           C  
ATOM   1231  NE  ARG A 841      30.966  51.273  21.078  1.00  0.00           N  
ATOM   1232  CZ  ARG A 841      30.025  50.487  20.576  1.00  0.00           C  
ATOM   1233  NH1 ARG A 841      29.639  50.682  19.317  1.00  0.00           N  
ATOM   1234  NH2 ARG A 841      29.613  49.400  21.234  1.00  0.00           N  
ATOM   1235  N   PRO A 844      33.879  56.220  17.498  1.00  0.00           N  
ATOM   1236  CA  PRO A 844      32.897  55.771  16.505  1.00  0.00           C  
ATOM   1237  C   PRO A 844      33.705  54.940  15.532  1.00  0.00           C  
ATOM   1238  O   PRO A 844      34.937  54.911  15.629  1.00  0.00           O  
ATOM   1239  CB  PRO A 844      32.434  57.078  15.852  1.00  0.00           C  
ATOM   1240  CG  PRO A 844      33.714  57.855  15.787  1.00  0.00           C  
ATOM   1241  CD  PRO A 844      34.324  57.600  17.201  1.00  0.00           C  
ATOM   1242  N   GLY A 869      33.028  54.253  14.615  1.00  0.00           N  
ATOM   1243  CA  GLY A 869      33.749  53.471  13.625  1.00  0.00           C  
ATOM   1244  C   GLY A 869      32.829  52.668  12.736  1.00  0.00           C  
ATOM   1245  O   GLY A 869      31.598  52.747  12.867  1.00  0.00           O  
ATOM   1246  N   THR A 870      33.413  51.891  11.820  1.00  0.00           N  
ATOM   1247  CA  THR A 870      32.593  51.041  10.966  1.00  0.00           C  
ATOM   1248  C   THR A 870      33.339  49.721  10.774  1.00  0.00           C  
ATOM   1249  O   THR A 870      34.535  49.653  10.965  1.00  0.00           O  
ATOM   1250  CB  THR A 870      32.284  51.678   9.585  1.00  0.00           C  
ATOM   1251  OG1 THR A 870      33.466  51.707   8.806  1.00  0.00           O  
ATOM   1252  CG2 THR A 870      31.774  53.085   9.740  1.00  0.00           C  
ATOM   1253  N   THR A 872      32.616  48.670  10.417  1.00  0.00           N  
ATOM   1254  CA  THR A 872      33.223  47.339  10.249  1.00  0.00           C  
ATOM   1255  C   THR A 872      32.581  46.722   9.019  1.00  0.00           C  
ATOM   1256  O   THR A 872      31.361  46.709   8.903  1.00  0.00           O  
ATOM   1257  CB  THR A 872      32.895  46.438  11.481  1.00  0.00           C  
ATOM   1258  OG1 THR A 872      33.433  47.050  12.652  1.00  0.00           O  
ATOM   1259  CG2 THR A 872      33.489  44.953  11.310  1.00  0.00           C  
ATOM   1260  N   GLU A 873      33.398  46.202   8.115  1.00  0.00           N  
ATOM   1261  CA  GLU A 873      32.882  45.621   6.889  1.00  0.00           C  
ATOM   1262  C   GLU A 873      33.017  44.100   6.975  1.00  0.00           C  
ATOM   1263  O   GLU A 873      34.035  43.599   7.440  1.00  0.00           O  
ATOM   1264  CB  GLU A 873      33.662  46.189   5.707  1.00  0.00           C  
ATOM   1265  CG  GLU A 873      33.762  47.741   5.808  1.00  0.00           C  
ATOM   1266  CD  GLU A 873      33.974  48.449   4.475  1.00  0.00           C  
ATOM   1267  OE1 GLU A 873      34.016  49.707   4.469  1.00  0.00           O  
ATOM   1268  OE2 GLU A 873      34.094  47.751   3.445  1.00  0.00           O  
ATOM   1269  N   VAL A 874      31.977  43.395   6.553  1.00  0.00           N  
ATOM   1270  CA  VAL A 874      31.943  41.927   6.588  1.00  0.00           C  
ATOM   1271  C   VAL A 874      31.593  41.344   5.224  1.00  0.00           C  
ATOM   1272  O   VAL A 874      30.591  41.724   4.600  1.00  0.00           O  
ATOM   1273  CB  VAL A 874      30.863  41.391   7.559  1.00  0.00           C  
ATOM   1274  CG1 VAL A 874      30.879  39.816   7.558  1.00  0.00           C  
ATOM   1275  CG2 VAL A 874      31.081  41.947   8.979  1.00  0.00           C  
ATOM   1276  N   LYS A1082      32.392  40.396   4.754  1.00  0.00           N  
ATOM   1277  CA  LYS A1082      32.038  39.785   3.483  1.00  0.00           C  
ATOM   1278  C   LYS A1082      31.480  38.378   3.681  1.00  0.00           C  
ATOM   1279  O   LYS A1082      32.101  37.526   4.331  1.00  0.00           O  
ATOM   1280  CB  LYS A1082      33.238  39.726   2.528  1.00  0.00           C  
ATOM   1281  CG  LYS A1082      32.932  38.985   1.190  1.00  0.00           C  
ATOM   1282  CD  LYS A1082      34.209  38.791   0.377  1.00  0.00           C  
ATOM   1283  CE  LYS A1082      33.915  38.257  -1.034  1.00  0.00           C  
ATOM   1284  NZ  LYS A1082      35.198  38.062  -1.796  1.00  0.00           N  
ATOM   1285  N   ASP A1083      30.278  38.164   3.158  1.00  0.00           N  
ATOM   1286  CA  ASP A1083      29.682  36.846   3.166  1.00  0.00           C  
ATOM   1287  C   ASP A1083      29.857  36.416   1.705  1.00  0.00           C  
ATOM   1288  O   ASP A1083      29.487  37.150   0.790  1.00  0.00           O  
ATOM   1289  CB  ASP A1083      28.198  36.884   3.544  1.00  0.00           C  
ATOM   1290  CG  ASP A1083      27.555  35.488   3.471  1.00  0.00           C  
ATOM   1291  OD1 ASP A1083      27.056  35.143   2.384  1.00  0.00           O  
ATOM   1292  OD2 ASP A1083      27.579  34.743   4.476  1.00  0.00           O  
ATOM   1293  N   GLU A1084      30.446  35.246   1.482  1.00  0.00           N  
ATOM   1294  CA  GLU A1084      30.700  34.746   0.127  1.00  0.00           C  
ATOM   1295  C   GLU A1084      29.451  34.567  -0.766  1.00  0.00           C  
ATOM   1296  O   GLU A1084      29.538  34.611  -2.002  1.00  0.00           O  
ATOM   1297  CB  GLU A1084      31.432  33.385   0.198  1.00  0.00           C  
ATOM   1298  CG  GLU A1084      32.805  33.429   0.852  1.00  0.00           C  
ATOM   1299  CD  GLU A1084      33.744  34.369   0.157  1.00  0.00           C  
ATOM   1300  OE1 GLU A1084      33.848  34.268  -1.077  1.00  0.00           O  
ATOM   1301  OE2 GLU A1084      34.384  35.199   0.843  1.00  0.00           O  
ATOM   1302  N   LEU A1085      28.298  34.342  -0.154  1.00  0.00           N  
ATOM   1303  CA  LEU A1085      27.095  34.109  -0.934  1.00  0.00           C  
ATOM   1304  C   LEU A1085      26.237  35.347  -1.062  1.00  0.00           C  
ATOM   1305  O   LEU A1085      25.558  35.524  -2.076  1.00  0.00           O  
ATOM   1306  CB  LEU A1085      26.261  33.019  -0.296  1.00  0.00           C  
ATOM   1307  CG  LEU A1085      26.968  31.708   0.074  1.00  0.00           C  
ATOM   1308  CD1 LEU A1085      25.893  30.740   0.566  1.00  0.00           C  
ATOM   1309  CD2 LEU A1085      27.707  31.101  -1.107  1.00  0.00           C  
ATOM   1310  N   ARG A1087      26.284  36.193  -0.029  1.00  0.00           N  
ATOM   1311  CA  ARG A1087      25.484  37.410   0.025  1.00  0.00           C  
ATOM   1312  C   ARG A1087      26.178  38.738  -0.269  1.00  0.00           C  
ATOM   1313  O   ARG A1087      25.498  39.721  -0.529  1.00  0.00           O  
ATOM   1314  CB  ARG A1087      24.813  37.516   1.391  1.00  0.00           C  
ATOM   1315  CG  ARG A1087      23.911  36.361   1.721  1.00  0.00           C  
ATOM   1316  CD  ARG A1087      23.407  36.497   3.136  1.00  0.00           C  
ATOM   1317  NE  ARG A1087      22.513  35.403   3.490  1.00  0.00           N  
ATOM   1318  CZ  ARG A1087      22.909  34.145   3.554  1.00  0.00           C  
ATOM   1319  NH1 ARG A1087      24.180  33.866   3.289  1.00  0.00           N  
ATOM   1320  NH2 ARG A1087      22.038  33.184   3.869  1.00  0.00           N  
ATOM   1321  N   GLY A1088      27.504  38.787  -0.220  1.00  0.00           N  
ATOM   1322  CA  GLY A1088      28.182  40.041  -0.500  1.00  0.00           C  
ATOM   1323  C   GLY A1088      28.623  40.786   0.759  1.00  0.00           C  
ATOM   1324  O   GLY A1088      28.458  40.294   1.887  1.00  0.00           O  
ATOM   1325  N   VAL A1089      29.153  41.987   0.547  1.00  0.00           N  
ATOM   1326  CA  VAL A1089      29.680  42.859   1.595  1.00  0.00           C  
ATOM   1327  C   VAL A1089      28.644  43.713   2.313  1.00  0.00           C  
ATOM   1328  O   VAL A1089      27.840  44.396   1.674  1.00  0.00           O  
ATOM   1329  CB  VAL A1089      30.720  43.847   1.010  1.00  0.00           C  
ATOM   1330  CG1 VAL A1089      31.150  44.857   2.067  1.00  0.00           C  
ATOM   1331  CG2 VAL A1089      31.926  43.108   0.504  1.00  0.00           C  
ATOM   1332  N   VAL A1090      28.667  43.682   3.641  1.00  0.00           N  
ATOM   1333  CA  VAL A1090      27.772  44.535   4.438  1.00  0.00           C  
ATOM   1334  C   VAL A1090      28.646  45.510   5.234  1.00  0.00           C  
ATOM   1335  O   VAL A1090      29.632  45.103   5.860  1.00  0.00           O  
ATOM   1336  CB  VAL A1090      26.945  43.730   5.454  1.00  0.00           C  
ATOM   1337  CG1 VAL A1090      26.227  44.700   6.413  1.00  0.00           C  
ATOM   1338  CG2 VAL A1090      25.927  42.837   4.728  1.00  0.00           C  
ATOM   1339  N   VAL A1091      28.315  46.791   5.184  1.00  0.00           N  
ATOM   1340  CA  VAL A1091      29.049  47.789   5.947  1.00  0.00           C  
ATOM   1341  C   VAL A1091      28.214  48.145   7.199  1.00  0.00           C  
ATOM   1342  O   VAL A1091      27.112  48.694   7.086  1.00  0.00           O  
ATOM   1343  CB  VAL A1091      29.298  49.078   5.122  1.00  0.00           C  
ATOM   1344  CG1 VAL A1091      30.000  50.138   5.990  1.00  0.00           C  
ATOM   1345  CG2 VAL A1091      30.154  48.755   3.904  1.00  0.00           C  
ATOM   1346  N   TYR A1093      28.735  47.801   8.380  1.00  0.00           N  
ATOM   1347  CA  TYR A1093      28.066  48.090   9.651  1.00  0.00           C  
ATOM   1348  C   TYR A1093      28.606  49.351  10.316  1.00  0.00           C  
ATOM   1349  O   TYR A1093      29.796  49.594  10.327  1.00  0.00           O  
ATOM   1350  CB  TYR A1093      28.307  46.964  10.649  1.00  0.00           C  
ATOM   1351  CG  TYR A1093      27.653  45.665  10.285  1.00  0.00           C  
ATOM   1352  CD1 TYR A1093      26.375  45.367  10.723  1.00  0.00           C  
ATOM   1353  CD2 TYR A1093      28.336  44.717   9.532  1.00  0.00           C  
ATOM   1354  CE1 TYR A1093      25.794  44.149  10.435  1.00  0.00           C  
ATOM   1355  CE2 TYR A1093      27.774  43.495   9.241  1.00  0.00           C  
ATOM   1356  CZ  TYR A1093      26.503  43.213   9.697  1.00  0.00           C  
ATOM   1357  OH  TYR A1093      25.919  42.000   9.413  1.00  0.00           O  
ATOM   1358  N   ASP A1094      27.716  50.163  10.851  1.00  0.00           N  
ATOM   1359  CA  ASP A1094      28.186  51.315  11.609  1.00  0.00           C  
ATOM   1360  C   ASP A1094      28.495  50.637  12.955  1.00  0.00           C  
ATOM   1361  O   ASP A1094      27.695  49.829  13.440  1.00  0.00           O  
ATOM   1362  CB  ASP A1094      27.051  52.325  11.783  1.00  0.00           C  
ATOM   1363  CG  ASP A1094      27.458  53.526  12.637  1.00  0.00           C  
ATOM   1364  OD1 ASP A1094      26.679  54.499  12.656  1.00  0.00           O  
ATOM   1365  OD2 ASP A1094      28.536  53.503  13.282  1.00  0.00           O  
ATOM   1366  N   ASN A1099      29.646  50.912  13.545  1.00  0.00           N  
ATOM   1367  CA  ASN A1099      29.944  50.288  14.838  1.00  0.00           C  
ATOM   1368  C   ASN A1099      28.828  50.503  15.876  1.00  0.00           C  
ATOM   1369  O   ASN A1099      28.703  49.711  16.815  1.00  0.00           O  
ATOM   1370  CB  ASN A1099      31.292  50.775  15.383  1.00  0.00           C  
ATOM   1371  CG  ASN A1099      32.476  50.108  14.673  1.00  0.00           C  
ATOM   1372  OD1 ASN A1099      33.648  50.321  15.020  1.00  0.00           O  
ATOM   1373  ND2 ASN A1099      32.171  49.296  13.672  1.00  0.00           N  
ATOM   1374  N   GLN A1165      28.010  51.552  15.709  1.00  0.00           N  
ATOM   1375  CA  GLN A1165      26.907  51.798  16.648  1.00  0.00           C  
ATOM   1376  C   GLN A1165      25.938  50.628  16.722  1.00  0.00           C  
ATOM   1377  O   GLN A1165      25.211  50.498  17.696  1.00  0.00           O  
ATOM   1378  CB  GLN A1165      26.092  53.058  16.274  1.00  0.00           C  
ATOM   1379  CG  GLN A1165      26.715  54.392  16.685  1.00  0.00           C  
ATOM   1380  CD  GLN A1165      26.721  54.645  18.206  1.00  0.00           C  
ATOM   1381  OE1 GLN A1165      25.660  54.725  18.851  1.00  0.00           O  
ATOM   1382  NE2 GLN A1165      27.925  54.791  18.779  1.00  0.00           N  
ATOM   1383  N   GLU A1166      25.923  49.781  15.703  1.00  0.00           N  
ATOM   1384  CA  GLU A1166      25.015  48.627  15.697  1.00  0.00           C  
ATOM   1385  C   GLU A1166      25.635  47.423  16.418  1.00  0.00           C  
ATOM   1386  O   GLU A1166      24.974  46.397  16.646  1.00  0.00           O  
ATOM   1387  CB  GLU A1166      24.676  48.211  14.241  1.00  0.00           C  
ATOM   1388  CG  GLU A1166      24.811  49.312  13.165  1.00  0.00           C  
ATOM   1389  CD  GLU A1166      24.358  48.845  11.756  1.00  0.00           C  
ATOM   1390  OE1 GLU A1166      24.731  49.499  10.721  1.00  0.00           O  
ATOM   1391  OE2 GLU A1166      23.613  47.831  11.699  1.00  0.00           O  
ATOM   1392  N   ILE A1168      26.914  47.546  16.749  1.00  0.00           N  
ATOM   1393  CA  ILE A1168      27.653  46.459  17.407  1.00  0.00           C  
ATOM   1394  C   ILE A1168      27.882  46.734  18.887  1.00  0.00           C  
ATOM   1395  O   ILE A1168      28.607  47.662  19.238  1.00  0.00           O  
ATOM   1396  CB  ILE A1168      29.030  46.270  16.745  1.00  0.00           C  
ATOM   1397  CG1 ILE A1168      28.861  46.096  15.238  1.00  0.00           C  
ATOM   1398  CG2 ILE A1168      29.781  45.085  17.371  1.00  0.00           C  
ATOM   1399  CD1 ILE A1168      30.176  46.059  14.505  1.00  0.00           C  
ATOM   1400  N   PRO A1169      27.265  45.933  19.783  1.00  0.00           N  
ATOM   1401  CA  PRO A1169      27.463  46.159  21.229  1.00  0.00           C  
ATOM   1402  C   PRO A1169      28.839  45.665  21.719  1.00  0.00           C  
ATOM   1403  O   PRO A1169      29.532  44.940  21.004  1.00  0.00           O  
ATOM   1404  CB  PRO A1169      26.288  45.411  21.874  1.00  0.00           C  
ATOM   1405  CG  PRO A1169      25.990  44.293  20.900  1.00  0.00           C  
ATOM   1406  CD  PRO A1169      26.321  44.837  19.505  1.00  0.00           C  
ATOM   1407  N   ASP A1170      29.240  46.107  22.916  1.00  0.00           N  
ATOM   1408  CA  ASP A1170      30.476  45.702  23.569  1.00  0.00           C  
ATOM   1409  C   ASP A1170      30.089  44.352  24.188  1.00  0.00           C  
ATOM   1410  O   ASP A1170      29.901  44.250  25.395  1.00  0.00           O  
ATOM   1411  CB  ASP A1170      30.851  46.673  24.705  1.00  0.00           C  
ATOM   1412  CG  ASP A1170      31.579  47.960  24.196  1.00  0.00           C  
ATOM   1413  OD1 ASP A1170      31.783  48.086  22.976  1.00  0.00           O  
ATOM   1414  OD2 ASP A1170      31.940  48.831  25.034  1.00  0.00           O  
ATOM   1415  N   VAL A1171      29.975  43.331  23.352  1.00  0.00           N  
ATOM   1416  CA  VAL A1171      29.527  42.001  23.808  1.00  0.00           C  
ATOM   1417  C   VAL A1171      30.411  41.351  24.856  1.00  0.00           C  
ATOM   1418  O   VAL A1171      31.612  41.576  24.881  1.00  0.00           O  
ATOM   1419  CB  VAL A1171      29.402  41.014  22.625  1.00  0.00           C  
ATOM   1420  CG1 VAL A1171      28.289  41.460  21.689  1.00  0.00           C  
ATOM   1421  CG2 VAL A1171      30.707  40.939  21.871  1.00  0.00           C  
ATOM   1422  N   VAL A1177      29.799  40.535  25.723  1.00  0.00           N  
ATOM   1423  CA  VAL A1177      30.551  39.815  26.755  1.00  0.00           C  
ATOM   1424  C   VAL A1177      31.339  38.757  25.962  1.00  0.00           C  
ATOM   1425  O   VAL A1177      30.787  38.123  25.049  1.00  0.00           O  
ATOM   1426  CB  VAL A1177      29.584  39.098  27.778  1.00  0.00           C  
ATOM   1427  CG1 VAL A1177      30.374  38.177  28.734  1.00  0.00           C  
ATOM   1428  CG2 VAL A1177      28.817  40.144  28.580  1.00  0.00           C  
ATOM   1429  N   LEU A1178      32.617  38.624  26.291  1.00  0.00           N  
ATOM   1430  CA  LEU A1178      33.523  37.657  25.678  1.00  0.00           C  
ATOM   1431  C   LEU A1178      33.800  36.553  26.686  1.00  0.00           C  
ATOM   1432  O   LEU A1178      33.834  35.363  26.313  1.00  0.00           O  
ATOM   1433  CB  LEU A1178      34.853  38.309  25.289  1.00  0.00           C  
ATOM   1434  CG  LEU A1178      34.765  39.393  24.195  1.00  0.00           C  
ATOM   1435  CD1 LEU A1178      36.135  39.943  23.841  1.00  0.00           C  
ATOM   1436  CD2 LEU A1178      34.130  38.814  22.949  1.00  0.00           C  
ATOM   1437  N   LEU A1191      34.024  36.953  27.947  1.00  0.00           N  
ATOM   1438  CA  LEU A1191      34.287  36.002  29.029  1.00  0.00           C  
ATOM   1439  C   LEU A1191      33.294  36.292  30.150  1.00  0.00           C  
ATOM   1440  O   LEU A1191      33.197  37.436  30.629  1.00  0.00           O  
ATOM   1441  CB  LEU A1191      35.737  36.126  29.563  1.00  0.00           C  
ATOM   1442  CG  LEU A1191      36.323  34.895  30.306  1.00  0.00           C  
ATOM   1443  CD1 LEU A1191      36.434  33.734  29.285  1.00  0.00           C  
ATOM   1444  CD2 LEU A1191      37.724  35.193  30.936  1.00  0.00           C  
ATOM   1445  N   LYS A1192      32.555  35.257  30.557  1.00  0.00           N  
ATOM   1446  CA  LYS A1192      31.577  35.354  31.619  1.00  0.00           C  
ATOM   1447  C   LYS A1192      32.185  35.362  33.037  1.00  0.00           C  
ATOM   1448  O   LYS A1192      33.371  35.017  33.214  1.00  0.00           O  
ATOM   1449  CB  LYS A1192      30.547  34.222  31.438  1.00  0.00           C  
ATOM   1450  CG  LYS A1192      29.930  34.232  30.011  1.00  0.00           C  
ATOM   1451  CD  LYS A1192      28.696  33.313  29.891  1.00  0.00           C  
ATOM   1452  CE  LYS A1192      29.103  31.844  29.829  1.00  0.00           C  
ATOM   1453  NZ  LYS A1192      27.907  30.928  29.910  1.00  0.00           N  
ATOM   1454  N   SER A1193      31.391  35.785  34.033  1.00  0.00           N  
ATOM   1455  CA  SER A1193      31.879  35.876  35.421  1.00  0.00           C  
ATOM   1456  C   SER A1193      32.237  34.527  36.017  1.00  0.00           C  
ATOM   1457  O   SER A1193      32.939  34.463  37.026  1.00  0.00           O  
ATOM   1458  CB  SER A1193      30.869  36.585  36.350  1.00  0.00           C  
ATOM   1459  OG  SER A1193      29.588  35.953  36.381  1.00  0.00           O  
ATOM   1460  N   ASP A1194      31.759  33.452  35.394  1.00  0.00           N  
ATOM   1461  CA  ASP A1194      32.113  32.123  35.866  1.00  0.00           C  
ATOM   1462  C   ASP A1194      33.383  31.628  35.163  1.00  0.00           C  
ATOM   1463  O   ASP A1194      33.793  30.489  35.351  1.00  0.00           O  
ATOM   1464  CB  ASP A1194      30.945  31.143  35.646  1.00  0.00           C  
ATOM   1465  CG  ASP A1194      30.639  30.916  34.185  1.00  0.00           C  
ATOM   1466  OD1 ASP A1194      29.500  30.488  33.894  1.00  0.00           O  
ATOM   1467  OD2 ASP A1194      31.532  31.141  33.327  1.00  0.00           O  
ATOM   1468  N   GLY A1195      34.011  32.493  34.359  1.00  0.00           N  
ATOM   1469  CA  GLY A1195      35.239  32.124  33.660  1.00  0.00           C  
ATOM   1470  C   GLY A1195      35.029  31.362  32.348  1.00  0.00           C  
ATOM   1471  O   GLY A1195      35.987  30.951  31.709  1.00  0.00           O  
ATOM   1472  N   TYR A1196      33.774  31.177  31.950  1.00  0.00           N  
ATOM   1473  CA  TYR A1196      33.440  30.472  30.707  1.00  0.00           C  
ATOM   1474  C   TYR A1196      33.323  31.483  29.563  1.00  0.00           C  
ATOM   1475  O   TYR A1196      32.874  32.601  29.773  1.00  0.00           O  
ATOM   1476  CB  TYR A1196      32.089  29.758  30.866  1.00  0.00           C  
ATOM   1477  CG  TYR A1196      32.162  28.425  31.581  1.00  0.00           C  
ATOM   1478  CD1 TYR A1196      31.851  27.233  30.903  1.00  0.00           C  
ATOM   1479  CD2 TYR A1196      32.545  28.342  32.921  1.00  0.00           C  
ATOM   1480  CE1 TYR A1196      31.925  25.986  31.541  1.00  0.00           C  
ATOM   1481  CE2 TYR A1196      32.623  27.087  33.577  1.00  0.00           C  
ATOM   1482  CZ  TYR A1196      32.312  25.919  32.874  1.00  0.00           C  
ATOM   1483  OH  TYR A1196      32.397  24.690  33.488  1.00  0.00           O  
ATOM   1484  N   PRO A1198      33.708  31.094  28.341  1.00  0.00           N  
ATOM   1485  CA  PRO A1198      33.598  32.042  27.229  1.00  0.00           C  
ATOM   1486  C   PRO A1198      32.178  32.151  26.653  1.00  0.00           C  
ATOM   1487  O   PRO A1198      31.286  31.326  26.930  1.00  0.00           O  
ATOM   1488  CB  PRO A1198      34.551  31.457  26.205  1.00  0.00           C  
ATOM   1489  CG  PRO A1198      34.255  29.950  26.349  1.00  0.00           C  
ATOM   1490  CD  PRO A1198      34.279  29.807  27.885  1.00  0.00           C  
ATOM   1491  N   THR A1199      31.957  33.184  25.859  1.00  0.00           N  
ATOM   1492  CA  THR A1199      30.697  33.301  25.153  1.00  0.00           C  
ATOM   1493  C   THR A1199      31.067  32.719  23.778  1.00  0.00           C  
ATOM   1494  O   THR A1199      32.247  32.524  23.460  1.00  0.00           O  
ATOM   1495  CB  THR A1199      30.244  34.789  24.926  1.00  0.00           C  
ATOM   1496  OG1 THR A1199      31.297  35.509  24.283  1.00  0.00           O  
ATOM   1497  CG2 THR A1199      29.868  35.448  26.233  1.00  0.00           C  
ATOM   1498  N   TYR A1200      30.059  32.437  22.972  1.00  0.00           N  
ATOM   1499  CA  TYR A1200      30.249  31.924  21.621  1.00  0.00           C  
ATOM   1500  C   TYR A1200      31.212  32.800  20.797  1.00  0.00           C  
ATOM   1501  O   TYR A1200      32.066  32.288  20.088  1.00  0.00           O  
ATOM   1502  CB  TYR A1200      28.877  31.911  20.902  1.00  0.00           C  
ATOM   1503  CG  TYR A1200      29.001  31.667  19.428  1.00  0.00           C  
ATOM   1504  CD1 TYR A1200      29.283  30.387  18.932  1.00  0.00           C  
ATOM   1505  CD2 TYR A1200      28.893  32.712  18.529  1.00  0.00           C  
ATOM   1506  CE1 TYR A1200      29.454  30.157  17.547  1.00  0.00           C  
ATOM   1507  CE2 TYR A1200      29.057  32.500  17.158  1.00  0.00           C  
ATOM   1508  CZ  TYR A1200      29.335  31.229  16.673  1.00  0.00           C  
ATOM   1509  OH  TYR A1200      29.508  31.038  15.318  1.00  0.00           O  
ATOM   1510  N   HIS A1201      31.062  34.128  20.879  1.00  0.00           N  
ATOM   1511  CA  HIS A1201      31.902  35.029  20.079  1.00  0.00           C  
ATOM   1512  C   HIS A1201      33.402  34.835  20.272  1.00  0.00           C  
ATOM   1513  O   HIS A1201      34.168  34.782  19.294  1.00  0.00           O  
ATOM   1514  CB  HIS A1201      31.536  36.497  20.351  1.00  0.00           C  
ATOM   1515  CG  HIS A1201      30.075  36.785  20.203  1.00  0.00           C  
ATOM   1516  ND1 HIS A1201      29.375  36.524  19.041  1.00  0.00           N  
ATOM   1517  CD2 HIS A1201      29.178  37.305  21.076  1.00  0.00           C  
ATOM   1518  CE1 HIS A1201      28.111  36.868  19.208  1.00  0.00           C  
ATOM   1519  NE2 HIS A1201      27.963  37.340  20.435  1.00  0.00           N  
ATOM   1520  N   LEU A1202      33.835  34.745  21.524  1.00  0.00           N  
ATOM   1521  CA  LEU A1202      35.264  34.521  21.770  1.00  0.00           C  
ATOM   1522  C   LEU A1202      35.686  33.097  21.356  1.00  0.00           C  
ATOM   1523  O   LEU A1202      36.658  32.923  20.643  1.00  0.00           O  
ATOM   1524  CB  LEU A1202      35.564  34.725  23.259  1.00  0.00           C  
ATOM   1525  CG  LEU A1202      36.988  34.453  23.726  1.00  0.00           C  
ATOM   1526  CD1 LEU A1202      37.954  35.431  23.039  1.00  0.00           C  
ATOM   1527  CD2 LEU A1202      37.032  34.584  25.243  1.00  0.00           C  
ATOM   1528  N   ALA A1203      34.934  32.080  21.775  1.00  0.00           N  
ATOM   1529  CA  ALA A1203      35.339  30.722  21.441  1.00  0.00           C  
ATOM   1530  C   ALA A1203      35.355  30.407  19.951  1.00  0.00           C  
ATOM   1531  O   ALA A1203      36.301  29.743  19.492  1.00  0.00           O  
ATOM   1532  CB  ALA A1203      34.469  29.682  22.182  1.00  0.00           C  
ATOM   1533  N   ASN A1204      34.378  30.901  19.175  1.00  0.00           N  
ATOM   1534  CA  ASN A1204      34.362  30.525  17.765  1.00  0.00           C  
ATOM   1535  C   ASN A1204      35.591  31.042  17.066  1.00  0.00           C  
ATOM   1536  O   ASN A1204      36.229  30.318  16.291  1.00  0.00           O  
ATOM   1537  CB  ASN A1204      33.048  30.954  17.046  1.00  0.00           C  
ATOM   1538  CG  ASN A1204      33.136  32.323  16.339  1.00  0.00           C  
ATOM   1539  OD1 ASN A1204      33.377  32.418  15.118  1.00  0.00           O  
ATOM   1540  ND2 ASN A1204      32.915  33.384  17.100  1.00  0.00           N  
ATOM   1541  N   VAL A1205      35.955  32.282  17.376  1.00  0.00           N  
ATOM   1542  CA  VAL A1205      37.112  32.869  16.758  1.00  0.00           C  
ATOM   1543  C   VAL A1205      38.439  32.228  17.181  1.00  0.00           C  
ATOM   1544  O   VAL A1205      39.279  31.928  16.333  1.00  0.00           O  
ATOM   1545  CB  VAL A1205      37.182  34.378  17.037  1.00  0.00           C  
ATOM   1546  CG1 VAL A1205      38.497  34.937  16.499  1.00  0.00           C  
ATOM   1547  CG2 VAL A1205      35.967  35.082  16.369  1.00  0.00           C  
ATOM   1548  N   VAL A1206      38.635  32.054  18.482  1.00  0.00           N  
ATOM   1549  CA  VAL A1206      39.871  31.450  18.980  1.00  0.00           C  
ATOM   1550  C   VAL A1206      40.036  30.017  18.400  1.00  0.00           C  
ATOM   1551  O   VAL A1206      41.103  29.645  17.933  1.00  0.00           O  
ATOM   1552  CB  VAL A1206      39.837  31.393  20.539  1.00  0.00           C  
ATOM   1553  CG1 VAL A1206      40.849  30.355  21.066  1.00  0.00           C  
ATOM   1554  CG2 VAL A1206      40.147  32.781  21.104  1.00  0.00           C  
ATOM   1555  N   ASP A1207      38.961  29.241  18.399  1.00  0.00           N  
ATOM   1556  CA  ASP A1207      39.039  27.862  17.914  1.00  0.00           C  
ATOM   1557  C   ASP A1207      39.111  27.686  16.401  1.00  0.00           C  
ATOM   1558  O   ASP A1207      39.824  26.803  15.908  1.00  0.00           O  
ATOM   1559  CB  ASP A1207      37.898  27.056  18.522  1.00  0.00           C  
ATOM   1560  CG  ASP A1207      38.106  26.785  20.014  1.00  0.00           C  
ATOM   1561  OD1 ASP A1207      39.240  26.999  20.527  1.00  0.00           O  
ATOM   1562  OD2 ASP A1207      37.154  26.323  20.671  1.00  0.00           O  
ATOM   1563  N   ASP A1208      38.406  28.521  15.641  1.00  0.00           N  
ATOM   1564  CA  ASP A1208      38.491  28.391  14.189  1.00  0.00           C  
ATOM   1565  C   ASP A1208      39.911  28.756  13.776  1.00  0.00           C  
ATOM   1566  O   ASP A1208      40.475  28.185  12.830  1.00  0.00           O  
ATOM   1567  CB  ASP A1208      37.483  29.319  13.469  1.00  0.00           C  
ATOM   1568  CG  ASP A1208      36.076  28.719  13.408  1.00  0.00           C  
ATOM   1569  OD1 ASP A1208      35.103  29.456  13.097  1.00  0.00           O  
ATOM   1570  OD2 ASP A1208      35.923  27.509  13.678  1.00  0.00           O  
ATOM   1571  N   HIS A1209      40.485  29.724  14.483  1.00  0.00           N  
ATOM   1572  CA  HIS A1209      41.833  30.147  14.165  1.00  0.00           C  
ATOM   1573  C   HIS A1209      42.840  29.049  14.513  1.00  0.00           C  
ATOM   1574  O   HIS A1209      43.687  28.689  13.706  1.00  0.00           O  
ATOM   1575  CB  HIS A1209      42.226  31.411  14.948  1.00  0.00           C  
ATOM   1576  CG  HIS A1209      43.645  31.824  14.722  1.00  0.00           C  
ATOM   1577  ND1 HIS A1209      44.085  32.351  13.528  1.00  0.00           N  
ATOM   1578  CD2 HIS A1209      44.743  31.711  15.509  1.00  0.00           C  
ATOM   1579  CE1 HIS A1209      45.391  32.546  13.582  1.00  0.00           C  
ATOM   1580  NE2 HIS A1209      45.815  32.167  14.776  1.00  0.00           N  
ATOM   1581  N   LEU A1210      42.721  28.522  15.718  1.00  0.00           N  
ATOM   1582  CA  LEU A1210      43.673  27.517  16.194  1.00  0.00           C  
ATOM   1583  C   LEU A1210      43.519  26.185  15.492  1.00  0.00           C  
ATOM   1584  O   LEU A1210      44.506  25.474  15.319  1.00  0.00           O  
ATOM   1585  CB  LEU A1210      43.558  27.358  17.721  1.00  0.00           C  
ATOM   1586  CG  LEU A1210      44.055  28.569  18.538  1.00  0.00           C  
ATOM   1587  CD1 LEU A1210      43.855  28.305  20.026  1.00  0.00           C  
ATOM   1588  CD2 LEU A1210      45.522  28.837  18.263  1.00  0.00           C  
ATOM   1589  N   MET A1211      42.289  25.854  15.078  1.00  0.00           N  
ATOM   1590  CA  MET A1211      42.060  24.610  14.367  1.00  0.00           C  
ATOM   1591  C   MET A1211      42.346  24.788  12.876  1.00  0.00           C  
ATOM   1592  O   MET A1211      42.220  23.847  12.101  1.00  0.00           O  
ATOM   1593  CB  MET A1211      40.641  24.103  14.589  1.00  0.00           C  
ATOM   1594  CG  MET A1211      40.368  23.814  16.024  1.00  0.00           C  
ATOM   1595  SD  MET A1211      38.862  23.011  16.382  1.00  0.00           S  
ATOM   1596  CE  MET A1211      39.228  22.564  18.169  1.00  0.00           C  
ATOM   1597  N   GLY A1291      42.715  25.999  12.463  1.00  0.00           N  
ATOM   1598  CA  GLY A1291      43.034  26.193  11.055  1.00  0.00           C  
ATOM   1599  C   GLY A1291      41.860  26.230  10.073  1.00  0.00           C  
ATOM   1600  O   GLY A1291      42.006  25.965   8.878  1.00  0.00           O  
ATOM   1601  N   VAL A1292      40.684  26.576  10.567  1.00  0.00           N  
ATOM   1602  CA  VAL A1292      39.507  26.647   9.692  1.00  0.00           C  
ATOM   1603  C   VAL A1292      39.649  27.798   8.673  1.00  0.00           C  
ATOM   1604  O   VAL A1292      39.881  28.960   9.038  1.00  0.00           O  
ATOM   1605  CB  VAL A1292      38.243  26.870  10.522  1.00  0.00           C  
ATOM   1606  CG1 VAL A1292      37.032  27.067   9.598  1.00  0.00           C  
ATOM   1607  CG2 VAL A1292      38.030  25.690  11.464  1.00  0.00           C  
ATOM   1608  N   THR A1293      39.478  27.482   7.398  1.00  0.00           N  
ATOM   1609  CA  THR A1293      39.619  28.492   6.355  1.00  0.00           C  
ATOM   1610  C   THR A1293      38.279  28.960   5.796  1.00  0.00           C  
ATOM   1611  O   THR A1293      38.162  30.054   5.263  1.00  0.00           O  
ATOM   1612  CB  THR A1293      40.408  27.920   5.178  1.00  0.00           C  
ATOM   1613  OG1 THR A1293      39.688  26.795   4.646  1.00  0.00           O  
ATOM   1614  CG2 THR A1293      41.822  27.480   5.632  1.00  0.00           C  
ATOM   1615  N   ASP A1294      37.282  28.085   5.881  1.00  0.00           N  
ATOM   1616  CA  ASP A1294      35.945  28.341   5.342  1.00  0.00           C  
ATOM   1617  C   ASP A1294      34.932  28.008   6.435  1.00  0.00           C  
ATOM   1618  O   ASP A1294      34.766  26.844   6.816  1.00  0.00           O  
ATOM   1619  CB  ASP A1294      35.705  27.444   4.111  1.00  0.00           C  
ATOM   1620  CG  ASP A1294      36.661  27.749   2.953  1.00  0.00           C  
ATOM   1621  OD1 ASP A1294      36.192  28.304   1.935  1.00  0.00           O  
ATOM   1622  OD2 ASP A1294      37.869  27.448   3.052  1.00  0.00           O  
ATOM   1623  N   VAL A1295      34.284  29.045   6.947  1.00  0.00           N  
ATOM   1624  CA  VAL A1295      33.299  28.923   7.990  1.00  0.00           C  
ATOM   1625  C   VAL A1295      31.944  28.907   7.300  1.00  0.00           C  
ATOM   1626  O   VAL A1295      31.500  29.945   6.779  1.00  0.00           O  
ATOM   1627  CB  VAL A1295      33.377  30.136   8.969  1.00  0.00           C  
ATOM   1628  CG1 VAL A1295      32.209  30.101   9.988  1.00  0.00           C  
ATOM   1629  CG2 VAL A1295      34.696  30.107   9.712  1.00  0.00           C  
ATOM   1630  N   ILE A1296      31.300  27.739   7.293  1.00  0.00           N  
ATOM   1631  CA  ILE A1296      29.967  27.563   6.675  1.00  0.00           C  
ATOM   1632  C   ILE A1296      29.037  27.259   7.856  1.00  0.00           C  
ATOM   1633  O   ILE A1296      29.162  26.197   8.494  1.00  0.00           O  
ATOM   1634  CB  ILE A1296      29.958  26.356   5.684  1.00  0.00           C  
ATOM   1635  CG1 ILE A1296      31.015  26.553   4.585  1.00  0.00           C  
ATOM   1636  CG2 ILE A1296      28.559  26.163   5.077  1.00  0.00           C  
ATOM   1637  CD1 ILE A1296      31.377  25.224   3.852  1.00  0.00           C  
ATOM   1638  N   ARG A1297      28.114  28.185   8.157  1.00  0.00           N  
ATOM   1639  CA  ARG A1297      27.209  28.023   9.299  1.00  0.00           C  
ATOM   1640  C   ARG A1297      25.804  28.573   9.004  1.00  0.00           C  
ATOM   1641  O   ARG A1297      25.539  29.118   7.919  1.00  0.00           O  
ATOM   1642  CB  ARG A1297      27.810  28.697  10.541  1.00  0.00           C  
ATOM   1643  CG  ARG A1297      28.165  30.183  10.365  1.00  0.00           C  
ATOM   1644  CD  ARG A1297      28.878  30.755  11.605  1.00  0.00           C  
ATOM   1645  NE  ARG A1297      29.138  32.182  11.467  1.00  0.00           N  
ATOM   1646  CZ  ARG A1297      30.038  32.858  12.174  1.00  0.00           C  
ATOM   1647  NH1 ARG A1297      30.772  32.233  13.081  1.00  0.00           N  
ATOM   1648  NH2 ARG A1297      30.221  34.162  11.958  1.00  0.00           N  
ATOM   1649  N   ALA A1298      24.913  28.428   9.974  1.00  0.00           N  
ATOM   1650  CA  ALA A1298      23.513  28.830   9.805  1.00  0.00           C  
ATOM   1651  C   ALA A1298      23.284  30.352   9.656  1.00  0.00           C  
ATOM   1652  O   ALA A1298      24.037  31.163  10.202  1.00  0.00           O  
ATOM   1653  CB  ALA A1298      22.691  28.259  10.976  1.00  0.00           C  
ATOM   1654  N   GLU A1299      22.234  30.709   8.921  1.00  0.00           N  
ATOM   1655  CA  GLU A1299      21.877  32.105   8.657  1.00  0.00           C  
ATOM   1656  C   GLU A1299      21.815  32.967   9.922  1.00  0.00           C  
ATOM   1657  O   GLU A1299      22.261  34.120   9.906  1.00  0.00           O  
ATOM   1658  CB  GLU A1299      20.534  32.173   7.906  1.00  0.00           C  
ATOM   1659  CG  GLU A1299      20.084  33.585   7.514  1.00  0.00           C  
ATOM   1660  CD  GLU A1299      18.845  33.577   6.622  1.00  0.00           C  
ATOM   1661  OE1 GLU A1299      18.981  33.430   5.388  1.00  0.00           O  
ATOM   1662  OE2 GLU A1299      17.729  33.699   7.164  1.00  0.00           O  
ATOM   1663  N   GLU A1300      21.272  32.408  11.000  1.00  0.00           N  
ATOM   1664  CA  GLU A1300      21.161  33.110  12.274  1.00  0.00           C  
ATOM   1665  C   GLU A1300      22.490  33.733  12.740  1.00  0.00           C  
ATOM   1666  O   GLU A1300      22.484  34.678  13.505  1.00  0.00           O  
ATOM   1667  CB  GLU A1300      20.698  32.156  13.375  1.00  0.00           C  
ATOM   1668  CG  GLU A1300      19.467  31.346  13.062  1.00  0.00           C  
ATOM   1669  CD  GLU A1300      19.760  30.123  12.206  1.00  0.00           C  
ATOM   1670  OE1 GLU A1300      19.989  30.262  10.988  1.00  0.00           O  
ATOM   1671  OE2 GLU A1300      19.761  29.005  12.763  1.00  0.00           O  
ATOM   1672  N   TRP A1301      23.628  33.207  12.290  1.00  0.00           N  
ATOM   1673  CA  TRP A1301      24.917  33.750  12.739  1.00  0.00           C  
ATOM   1674  C   TRP A1301      25.409  34.914  11.923  1.00  0.00           C  
ATOM   1675  O   TRP A1301      26.344  35.597  12.317  1.00  0.00           O  
ATOM   1676  CB  TRP A1301      25.990  32.642  12.741  1.00  0.00           C  
ATOM   1677  CG  TRP A1301      25.629  31.521  13.652  1.00  0.00           C  
ATOM   1678  CD1 TRP A1301      25.179  30.280  13.294  1.00  0.00           C  
ATOM   1679  CD2 TRP A1301      25.598  31.563  15.087  1.00  0.00           C  
ATOM   1680  NE1 TRP A1301      24.861  29.552  14.419  1.00  0.00           N  
ATOM   1681  CE2 TRP A1301      25.113  30.316  15.530  1.00  0.00           C  
ATOM   1682  CE3 TRP A1301      25.928  32.540  16.038  1.00  0.00           C  
ATOM   1683  CZ2 TRP A1301      24.948  30.013  16.886  1.00  0.00           C  
ATOM   1684  CZ3 TRP A1301      25.762  32.233  17.397  1.00  0.00           C  
ATOM   1685  CH2 TRP A1301      25.277  30.982  17.800  1.00  0.00           C  
ATOM   1686  N   LEU A1302      24.783  35.130  10.770  1.00  0.00           N  
ATOM   1687  CA  LEU A1302      25.179  36.187   9.863  1.00  0.00           C  
ATOM   1688  C   LEU A1302      25.418  37.566  10.496  1.00  0.00           C  
ATOM   1689  O   LEU A1302      26.468  38.188  10.258  1.00  0.00           O  
ATOM   1690  CB  LEU A1302      24.146  36.329   8.732  1.00  0.00           C  
ATOM   1691  CG  LEU A1302      24.428  37.485   7.761  1.00  0.00           C  
ATOM   1692  CD1 LEU A1302      25.696  37.196   6.974  1.00  0.00           C  
ATOM   1693  CD2 LEU A1302      23.252  37.665   6.810  1.00  0.00           C  
ATOM   1694  N   VAL A1303      24.482  38.020  11.323  1.00  0.00           N  
ATOM   1695  CA  VAL A1303      24.624  39.346  11.920  1.00  0.00           C  
ATOM   1696  C   VAL A1303      25.621  39.425  13.058  1.00  0.00           C  
ATOM   1697  O   VAL A1303      25.956  40.521  13.495  1.00  0.00           O  
ATOM   1698  CB  VAL A1303      23.250  39.949  12.375  1.00  0.00           C  
ATOM   1699  CG1 VAL A1303      22.326  40.034  11.193  1.00  0.00           C  
ATOM   1700  CG2 VAL A1303      22.625  39.134  13.492  1.00  0.00           C  
ATOM   1701  N   SER A1304      26.109  38.276  13.522  1.00  0.00           N  
ATOM   1702  CA  SER A1304      27.117  38.256  14.584  1.00  0.00           C  
ATOM   1703  C   SER A1304      28.526  38.359  13.979  1.00  0.00           C  
ATOM   1704  O   SER A1304      29.522  38.643  14.686  1.00  0.00           O  
ATOM   1705  CB  SER A1304      27.027  36.957  15.399  1.00  0.00           C  
ATOM   1706  OG  SER A1304      25.950  37.010  16.312  1.00  0.00           O  
ATOM   1707  N   THR A1306      28.612  38.150  12.671  1.00  0.00           N  
ATOM   1708  CA  THR A1306      29.909  38.170  12.000  1.00  0.00           C  
ATOM   1709  C   THR A1306      30.762  39.435  12.196  1.00  0.00           C  
ATOM   1710  O   THR A1306      31.994  39.320  12.279  1.00  0.00           O  
ATOM   1711  CB  THR A1306      29.756  37.761  10.487  1.00  0.00           C  
ATOM   1712  OG1 THR A1306      28.937  36.573  10.408  1.00  0.00           O  
ATOM   1713  CG2 THR A1306      31.148  37.403   9.839  1.00  0.00           C  
ATOM   1714  N   PRO A1310      30.152  40.660  12.250  1.00  0.00           N  
ATOM   1715  CA  PRO A1310      31.053  41.810  12.460  1.00  0.00           C  
ATOM   1716  C   PRO A1310      31.786  41.732  13.813  1.00  0.00           C  
ATOM   1717  O   PRO A1310      32.894  42.226  13.920  1.00  0.00           O  
ATOM   1718  CB  PRO A1310      30.136  43.053  12.359  1.00  0.00           C  
ATOM   1719  CG  PRO A1310      28.770  42.524  12.582  1.00  0.00           C  
ATOM   1720  CD  PRO A1310      28.773  41.099  11.986  1.00  0.00           C  
ATOM   1721  N   ILE A1312      31.164  41.132  14.833  1.00  0.00           N  
ATOM   1722  CA  ILE A1312      31.839  40.967  16.130  1.00  0.00           C  
ATOM   1723  C   ILE A1312      33.056  40.075  15.880  1.00  0.00           C  
ATOM   1724  O   ILE A1312      34.162  40.366  16.327  1.00  0.00           O  
ATOM   1725  CB  ILE A1312      30.931  40.270  17.187  1.00  0.00           C  
ATOM   1726  CG1 ILE A1312      29.726  41.160  17.525  1.00  0.00           C  
ATOM   1727  CG2 ILE A1312      31.710  39.946  18.467  1.00  0.00           C  
ATOM   1728  CD1 ILE A1312      28.514  40.351  18.036  1.00  0.00           C  
ATOM   1729  N   HIS A1314      32.859  38.994  15.132  1.00  0.00           N  
ATOM   1730  CA  HIS A1314      33.952  38.082  14.834  1.00  0.00           C  
ATOM   1731  C   HIS A1314      35.077  38.731  14.040  1.00  0.00           C  
ATOM   1732  O   HIS A1314      36.238  38.521  14.353  1.00  0.00           O  
ATOM   1733  CB  HIS A1314      33.381  36.834  14.136  1.00  0.00           C  
ATOM   1734  CG  HIS A1314      32.283  36.196  14.931  1.00  0.00           C  
ATOM   1735  ND1 HIS A1314      31.363  35.321  14.394  1.00  0.00           N  
ATOM   1736  CD2 HIS A1314      31.930  36.364  16.230  1.00  0.00           C  
ATOM   1737  CE1 HIS A1314      30.494  34.975  15.328  1.00  0.00           C  
ATOM   1738  NE2 HIS A1314      30.815  35.594  16.450  1.00  0.00           N  
ATOM   1739  N   VAL A1316      34.728  39.526  13.032  1.00  0.00           N  
ATOM   1740  CA  VAL A1316      35.710  40.225  12.222  1.00  0.00           C  
ATOM   1741  C   VAL A1316      36.539  41.146  13.135  1.00  0.00           C  
ATOM   1742  O   VAL A1316      37.761  41.232  12.993  1.00  0.00           O  
ATOM   1743  CB  VAL A1316      34.991  41.052  11.091  1.00  0.00           C  
ATOM   1744  CG1 VAL A1316      35.959  42.071  10.408  1.00  0.00           C  
ATOM   1745  CG2 VAL A1316      34.470  40.104  10.048  1.00  0.00           C  
ATOM   1746  N   LEU A1317      35.870  41.821  14.080  1.00  0.00           N  
ATOM   1747  CA  LEU A1317      36.571  42.708  15.006  1.00  0.00           C  
ATOM   1748  C   LEU A1317      37.540  41.903  15.865  1.00  0.00           C  
ATOM   1749  O   LEU A1317      38.645  42.352  16.117  1.00  0.00           O  
ATOM   1750  CB  LEU A1317      35.580  43.469  15.902  1.00  0.00           C  
ATOM   1751  CG  LEU A1317      34.927  44.714  15.253  1.00  0.00           C  
ATOM   1752  CD1 LEU A1317      33.822  45.233  16.198  1.00  0.00           C  
ATOM   1753  CD2 LEU A1317      35.959  45.799  14.958  1.00  0.00           C  
ATOM   1754  N   LEU A1318      37.132  40.703  16.286  1.00  0.00           N  
ATOM   1755  CA  LEU A1318      37.992  39.851  17.106  1.00  0.00           C  
ATOM   1756  C   LEU A1318      39.194  39.391  16.297  1.00  0.00           C  
ATOM   1757  O   LEU A1318      40.320  39.419  16.789  1.00  0.00           O  
ATOM   1758  CB  LEU A1318      37.188  38.643  17.662  1.00  0.00           C  
ATOM   1759  CG  LEU A1318      36.224  38.998  18.822  1.00  0.00           C  
ATOM   1760  CD1 LEU A1318      35.265  37.881  19.125  1.00  0.00           C  
ATOM   1761  CD2 LEU A1318      37.058  39.327  20.096  1.00  0.00           C  
ATOM   1762  N   TYR A1319      38.984  38.949  15.055  1.00  0.00           N  
ATOM   1763  CA  TYR A1319      40.139  38.548  14.251  1.00  0.00           C  
ATOM   1764  C   TYR A1319      41.098  39.727  14.135  1.00  0.00           C  
ATOM   1765  O   TYR A1319      42.313  39.557  14.283  1.00  0.00           O  
ATOM   1766  CB  TYR A1319      39.734  38.100  12.842  1.00  0.00           C  
ATOM   1767  CG  TYR A1319      39.258  36.668  12.808  1.00  0.00           C  
ATOM   1768  CD1 TYR A1319      37.897  36.358  12.765  1.00  0.00           C  
ATOM   1769  CD2 TYR A1319      40.177  35.616  12.861  1.00  0.00           C  
ATOM   1770  CE1 TYR A1319      37.462  35.037  12.765  1.00  0.00           C  
ATOM   1771  CE2 TYR A1319      39.757  34.301  12.877  1.00  0.00           C  
ATOM   1772  CZ  TYR A1319      38.414  34.012  12.828  1.00  0.00           C  
ATOM   1773  OH  TYR A1319      38.016  32.705  12.888  1.00  0.00           O  
ATOM   1774  N   ARG A1321      40.548  40.918  13.871  1.00  0.00           N  
ATOM   1775  CA  ARG A1321      41.373  42.116  13.760  1.00  0.00           C  
ATOM   1776  C   ARG A1321      42.120  42.359  15.071  1.00  0.00           C  
ATOM   1777  O   ARG A1321      43.300  42.629  15.050  1.00  0.00           O  
ATOM   1778  CB  ARG A1321      40.520  43.368  13.448  1.00  0.00           C  
ATOM   1779  CG  ARG A1321      41.392  44.618  13.217  1.00  0.00           C  
ATOM   1780  CD  ARG A1321      40.585  45.928  13.252  1.00  0.00           C  
ATOM   1781  NE  ARG A1321      39.422  45.863  12.382  1.00  0.00           N  
ATOM   1782  CZ  ARG A1321      38.438  46.759  12.381  1.00  0.00           C  
ATOM   1783  NH1 ARG A1321      38.484  47.810  13.203  1.00  0.00           N  
ATOM   1784  NH2 ARG A1321      37.385  46.581  11.587  1.00  0.00           N  
ATOM   1785  N   ALA A1322      41.419  42.262  16.201  1.00  0.00           N  
ATOM   1786  CA  ALA A1322      42.039  42.494  17.509  1.00  0.00           C  
ATOM   1787  C   ALA A1322      43.252  41.600  17.806  1.00  0.00           C  
ATOM   1788  O   ALA A1322      44.249  42.070  18.364  1.00  0.00           O  
ATOM   1789  CB  ALA A1322      40.995  42.336  18.625  1.00  0.00           C  
ATOM   1790  N   PHE A1323      43.153  40.318  17.460  1.00  0.00           N  
ATOM   1791  CA  PHE A1323      44.240  39.356  17.689  1.00  0.00           C  
ATOM   1792  C   PHE A1323      45.322  39.440  16.600  1.00  0.00           C  
ATOM   1793  O   PHE A1323      46.389  38.844  16.729  1.00  0.00           O  
ATOM   1794  CB  PHE A1323      43.677  37.914  17.722  1.00  0.00           C  
ATOM   1795  CG  PHE A1323      42.839  37.597  18.927  1.00  0.00           C  
ATOM   1796  CD1 PHE A1323      43.350  37.718  20.218  1.00  0.00           C  
ATOM   1797  CD2 PHE A1323      41.529  37.133  18.774  1.00  0.00           C  
ATOM   1798  CE1 PHE A1323      42.555  37.382  21.332  1.00  0.00           C  
ATOM   1799  CE2 PHE A1323      40.742  36.798  19.868  1.00  0.00           C  
ATOM   1800  CZ  PHE A1323      41.244  36.921  21.148  1.00  0.00           C  
ATOM   1801  N   GLY A1324      45.040  40.175  15.527  1.00  0.00           N  
ATOM   1802  CA  GLY A1324      45.979  40.288  14.434  1.00  0.00           C  
ATOM   1803  C   GLY A1324      45.951  39.025  13.591  1.00  0.00           C  
ATOM   1804  O   GLY A1324      46.969  38.626  13.021  1.00  0.00           O  
ATOM   1805  N   TRP A1342      44.786  38.390  13.497  1.00  0.00           N  
ATOM   1806  CA  TRP A1342      44.664  37.147  12.731  1.00  0.00           C  
ATOM   1807  C   TRP A1342      43.913  37.350  11.433  1.00  0.00           C  
ATOM   1808  O   TRP A1342      43.070  38.235  11.333  1.00  0.00           O  
ATOM   1809  CB  TRP A1342      43.925  36.067  13.537  1.00  0.00           C  
ATOM   1810  CG  TRP A1342      44.606  35.633  14.825  1.00  0.00           C  
ATOM   1811  CD1 TRP A1342      45.945  35.723  15.131  1.00  0.00           C  
ATOM   1812  CD2 TRP A1342      43.980  34.995  15.948  1.00  0.00           C  
ATOM   1813  NE1 TRP A1342      46.178  35.186  16.360  1.00  0.00           N  
ATOM   1814  CE2 TRP A1342      44.998  34.725  16.892  1.00  0.00           C  
ATOM   1815  CE3 TRP A1342      42.660  34.622  16.248  1.00  0.00           C  
ATOM   1816  CZ2 TRP A1342      44.739  34.091  18.127  1.00  0.00           C  
ATOM   1817  CZ3 TRP A1342      42.392  33.988  17.489  1.00  0.00           C  
ATOM   1818  CH2 TRP A1342      43.439  33.730  18.412  1.00  0.00           C  
ATOM   1819  N   GLU A1344      44.227  36.518  10.440  1.00  0.00           N  
ATOM   1820  CA  GLU A1344      43.558  36.576   9.150  1.00  0.00           C  
ATOM   1821  C   GLU A1344      42.182  35.917   9.287  1.00  0.00           C  
ATOM   1822  O   GLU A1344      42.048  34.801   9.811  1.00  0.00           O  
ATOM   1823  CB  GLU A1344      44.398  35.859   8.098  1.00  0.00           C  
ATOM   1824  CG  GLU A1344      45.817  36.420   8.007  1.00  0.00           C  
ATOM   1825  CD  GLU A1344      46.715  35.659   7.043  1.00  0.00           C  
ATOM   1826  OE1 GLU A1344      46.801  34.408   7.144  1.00  0.00           O  
ATOM   1827  OE2 GLU A1344      47.346  36.323   6.189  1.00  0.00           O  
ATOM   1828  N   ALA A1345      41.155  36.624   8.842  1.00  0.00           N  
ATOM   1829  CA  ALA A1345      39.794  36.102   8.924  1.00  0.00           C  
ATOM   1830  C   ALA A1345      39.549  35.047   7.830  1.00  0.00           C  
ATOM   1831  O   ALA A1345      40.102  35.127   6.745  1.00  0.00           O  
ATOM   1832  CB  ALA A1345      38.774  37.257   8.762  1.00  0.00           C  
ATOM   1833  N   PRO A1347      38.740  34.031   8.128  1.00  0.00           N  
ATOM   1834  CA  PRO A1347      38.457  33.007   7.116  1.00  0.00           C  
ATOM   1835  C   PRO A1347      37.327  33.502   6.213  1.00  0.00           C  
ATOM   1836  O   PRO A1347      36.794  34.613   6.404  1.00  0.00           O  
ATOM   1837  CB  PRO A1347      38.031  31.797   7.952  1.00  0.00           C  
ATOM   1838  CG  PRO A1347      37.327  32.446   9.149  1.00  0.00           C  
ATOM   1839  CD  PRO A1347      38.225  33.656   9.457  1.00  0.00           C  
ATOM   1840  N   ARG A1348      36.965  32.695   5.221  1.00  0.00           N  
ATOM   1841  CA  ARG A1348      35.837  33.060   4.355  1.00  0.00           C  
ATOM   1842  C   ARG A1348      34.600  32.622   5.147  1.00  0.00           C  
ATOM   1843  O   ARG A1348      34.634  31.583   5.834  1.00  0.00           O  
ATOM   1844  CB  ARG A1348      35.872  32.304   3.001  1.00  0.00           C  
ATOM   1845  CG  ARG A1348      36.921  32.822   1.994  1.00  0.00           C  
ATOM   1846  CD  ARG A1348      37.033  31.879   0.805  1.00  0.00           C  
ATOM   1847  NE  ARG A1348      37.692  30.615   1.180  1.00  0.00           N  
ATOM   1848  CZ  ARG A1348      38.967  30.341   0.918  1.00  0.00           C  
ATOM   1849  NH1 ARG A1348      39.719  31.233   0.278  1.00  0.00           N  
ATOM   1850  NH2 ARG A1348      39.498  29.187   1.310  1.00  0.00           N  
ATOM   1851  N   PHE A1349      33.520  33.398   5.016  1.00  0.00           N  
ATOM   1852  CA  PHE A1349      32.241  33.145   5.687  1.00  0.00           C  
ATOM   1853  C   PHE A1349      31.109  32.815   4.688  1.00  0.00           C  
ATOM   1854  O   PHE A1349      30.909  33.501   3.697  1.00  0.00           O  
ATOM   1855  CB  PHE A1349      31.826  34.390   6.514  1.00  0.00           C  
ATOM   1856  CG  PHE A1349      32.720  34.665   7.696  1.00  0.00           C  
ATOM   1857  CD1 PHE A1349      32.679  33.847   8.822  1.00  0.00           C  
ATOM   1858  CD2 PHE A1349      33.600  35.759   7.693  1.00  0.00           C  
ATOM   1859  CE1 PHE A1349      33.494  34.097   9.940  1.00  0.00           C  
ATOM   1860  CE2 PHE A1349      34.415  36.016   8.807  1.00  0.00           C  
ATOM   1861  CZ  PHE A1349      34.363  35.182   9.937  1.00  0.00           C  
ATOM   1862  N   TYR A1350      30.379  31.736   4.940  1.00  0.00           N  
ATOM   1863  CA  TYR A1350      29.262  31.384   4.089  1.00  0.00           C  
ATOM   1864  C   TYR A1350      28.104  31.107   5.011  1.00  0.00           C  
ATOM   1865  O   TYR A1350      28.121  30.113   5.742  1.00  0.00           O  
ATOM   1866  CB  TYR A1350      29.478  30.093   3.300  1.00  0.00           C  
ATOM   1867  CG  TYR A1350      30.707  30.029   2.491  1.00  0.00           C  
ATOM   1868  CD1 TYR A1350      31.946  29.849   3.114  1.00  0.00           C  
ATOM   1869  CD2 TYR A1350      30.654  30.060   1.087  1.00  0.00           C  
ATOM   1870  CE1 TYR A1350      33.104  29.689   2.367  1.00  0.00           C  
ATOM   1871  CE2 TYR A1350      31.825  29.906   0.325  1.00  0.00           C  
ATOM   1872  CZ  TYR A1350      33.042  29.720   0.992  1.00  0.00           C  
ATOM   1873  OH  TYR A1350      34.221  29.577   0.301  1.00  0.00           O  
ATOM   1874  N   HIS A1351      27.088  31.954   4.961  1.00  0.00           N  
ATOM   1875  CA  HIS A1351      25.935  31.727   5.790  1.00  0.00           C  
ATOM   1876  C   HIS A1351      24.854  31.030   4.930  1.00  0.00           C  
ATOM   1877  O   HIS A1351      24.403  31.541   3.903  1.00  0.00           O  
ATOM   1878  CB  HIS A1351      25.494  33.060   6.430  1.00  0.00           C  
ATOM   1879  CG  HIS A1351      26.420  33.508   7.515  1.00  0.00           C  
ATOM   1880  ND1 HIS A1351      27.559  34.234   7.257  1.00  0.00           N  
ATOM   1881  CD2 HIS A1351      26.463  33.194   8.837  1.00  0.00           C  
ATOM   1882  CE1 HIS A1351      28.268  34.343   8.365  1.00  0.00           C  
ATOM   1883  NE2 HIS A1351      27.629  33.719   9.340  1.00  0.00           N  
ATOM   1884  N   MET A1352      24.500  29.818   5.341  1.00  0.00           N  
ATOM   1885  CA  MET A1352      23.552  28.992   4.613  1.00  0.00           C  
ATOM   1886  C   MET A1352      22.127  29.530   4.693  1.00  0.00           C  
ATOM   1887  O   MET A1352      21.739  30.096   5.696  1.00  0.00           O  
ATOM   1888  CB  MET A1352      23.548  27.559   5.180  1.00  0.00           C  
ATOM   1889  CG  MET A1352      24.818  26.714   4.848  1.00  0.00           C  
ATOM   1890  SD  MET A1352      25.076  26.436   3.109  1.00  0.00           S  
ATOM   1891  CE  MET A1352      23.825  25.186   2.819  1.00  0.00           C  
ATOM   1892  N   PRO A1356      21.336  29.324   3.634  1.00  0.00           N  
ATOM   1893  CA  PRO A1356      19.942  29.779   3.610  1.00  0.00           C  
ATOM   1894  C   PRO A1356      19.261  29.100   4.799  1.00  0.00           C  
ATOM   1895  O   PRO A1356      19.628  27.992   5.193  1.00  0.00           O  
ATOM   1896  CB  PRO A1356      19.394  29.221   2.295  1.00  0.00           C  
ATOM   1897  CG  PRO A1356      20.605  28.922   1.470  1.00  0.00           C  
ATOM   1898  CD  PRO A1356      21.655  28.501   2.456  1.00  0.00           C  
ATOM   1899  N   LEU A1360      18.260  29.773   5.348  1.00  0.00           N  
ATOM   1900  CA  LEU A1360      17.481  29.311   6.494  1.00  0.00           C  
ATOM   1901  C   LEU A1360      16.672  28.046   6.204  1.00  0.00           C  
ATOM   1902  O   LEU A1360      15.983  27.981   5.184  1.00  0.00           O  
ATOM   1903  CB  LEU A1360      16.502  30.430   6.898  1.00  0.00           C  
ATOM   1904  CG  LEU A1360      15.712  30.242   8.182  1.00  0.00           C  
ATOM   1905  CD1 LEU A1360      16.693  30.258   9.336  1.00  0.00           C  
ATOM   1906  CD2 LEU A1360      14.649  31.345   8.345  1.00  0.00           C  
ATOM   1907  N   LEU A1361      16.741  27.057   7.097  1.00  0.00           N  
ATOM   1908  CA  LEU A1361      15.968  25.811   6.928  1.00  0.00           C  
ATOM   1909  C   LEU A1361      14.559  26.147   7.430  1.00  0.00           C  
ATOM   1910  O   LEU A1361      14.408  26.593   8.553  1.00  0.00           O  
ATOM   1911  CB  LEU A1361      16.539  24.670   7.787  1.00  0.00           C  
ATOM   1912  CG  LEU A1361      16.995  23.362   7.145  1.00  0.00           C  
ATOM   1913  CD1 LEU A1361      16.957  22.277   8.215  1.00  0.00           C  
ATOM   1914  CD2 LEU A1361      16.119  22.976   5.972  1.00  0.00           C  
ATOM   1915  N   ARG A1365      13.540  25.880   6.618  1.00  0.00           N  
ATOM   1916  CA  ARG A1365      12.165  26.244   6.977  1.00  0.00           C  
ATOM   1917  C   ARG A1365      11.100  25.174   7.157  1.00  0.00           C  
ATOM   1918  O   ARG A1365      11.186  24.071   6.607  1.00  0.00           O  
ATOM   1919  CB  ARG A1365      11.617  27.223   5.931  1.00  0.00           C  
ATOM   1920  CG  ARG A1365      12.423  28.507   5.747  1.00  0.00           C  
ATOM   1921  CD  ARG A1365      12.009  29.253   4.478  1.00  0.00           C  
ATOM   1922  NE  ARG A1365      12.880  30.398   4.222  1.00  0.00           N  
ATOM   1923  CZ  ARG A1365      12.894  31.509   4.957  1.00  0.00           C  
ATOM   1924  NH1 ARG A1365      12.079  31.635   5.996  1.00  0.00           N  
ATOM   1925  NH2 ARG A1365      13.742  32.488   4.667  1.00  0.00           N  
ATOM   1926  N   ASN A1366      10.081  25.541   7.937  1.00  0.00           N  
ATOM   1927  CA  ASN A1366       8.916  24.700   8.144  1.00  0.00           C  
ATOM   1928  C   ASN A1366       8.149  24.910   6.844  1.00  0.00           C  
ATOM   1929  O   ASN A1366       8.464  25.822   6.067  1.00  0.00           O  
ATOM   1930  CB  ASN A1366       8.042  25.218   9.290  1.00  0.00           C  
ATOM   1931  CG  ASN A1366       8.644  24.970  10.653  1.00  0.00           C  
ATOM   1932  OD1 ASN A1366       8.950  23.827  11.015  1.00  0.00           O  
ATOM   1933  ND2 ASN A1366       8.803  26.041  11.436  1.00  0.00           N  
ATOM   1934  N   PRO A1368       7.142  24.069   6.573  1.00  0.00           N  
ATOM   1935  CA  PRO A1368       6.374  24.248   5.334  1.00  0.00           C  
ATOM   1936  C   PRO A1368       5.715  25.635   5.227  1.00  0.00           C  
ATOM   1937  O   PRO A1368       5.538  26.162   4.126  1.00  0.00           O  
ATOM   1938  CB  PRO A1368       5.350  23.127   5.405  1.00  0.00           C  
ATOM   1939  CG  PRO A1368       6.127  22.028   6.060  1.00  0.00           C  
ATOM   1940  CD  PRO A1368       6.835  22.769   7.198  1.00  0.00           C  
ATOM   1941  N   ASP A1369       5.379  26.244   6.360  1.00  0.00           N  
ATOM   1942  CA  ASP A1369       4.741  27.561   6.307  1.00  0.00           C  
ATOM   1943  C   ASP A1369       5.725  28.704   6.134  1.00  0.00           C  
ATOM   1944  O   ASP A1369       5.370  29.858   6.359  1.00  0.00           O  
ATOM   1945  CB  ASP A1369       3.887  27.808   7.551  1.00  0.00           C  
ATOM   1946  CG  ASP A1369       4.706  27.909   8.813  1.00  0.00           C  
ATOM   1947  OD1 ASP A1369       4.095  28.052   9.893  1.00  0.00           O  
ATOM   1948  OD2 ASP A1369       5.956  27.849   8.734  1.00  0.00           O  
ATOM   1949  N   LYS A1370       6.958  28.368   5.750  1.00  0.00           N  
ATOM   1950  CA  LYS A1370       8.028  29.343   5.509  1.00  0.00           C  
ATOM   1951  C   LYS A1370       8.711  29.919   6.747  1.00  0.00           C  
ATOM   1952  O   LYS A1370       9.661  30.683   6.629  1.00  0.00           O  
ATOM   1953  CB  LYS A1370       7.530  30.496   4.632  1.00  0.00           C  
ATOM   1954  CG  LYS A1370       7.650  30.275   3.135  1.00  0.00           C  
ATOM   1955  CD  LYS A1370       6.937  29.016   2.661  1.00  0.00           C  
ATOM   1956  CE  LYS A1370       7.072  28.872   1.164  1.00  0.00           C  
ATOM   1957  NZ  LYS A1370       8.499  28.992   0.747  1.00  0.00           N  
ATOM   1958  N   THR A1373       8.227  29.559   7.926  1.00  0.00           N  
ATOM   1959  CA  THR A1373       8.831  30.021   9.165  1.00  0.00           C  
ATOM   1960  C   THR A1373      10.068  29.155   9.463  1.00  0.00           C  
ATOM   1961  O   THR A1373      10.139  28.007   9.024  1.00  0.00           O  
ATOM   1962  CB  THR A1373       7.833  29.893  10.344  1.00  0.00           C  
ATOM   1963  OG1 THR A1373       8.404  30.480  11.517  1.00  0.00           O  
ATOM   1964  CG2 THR A1373       7.549  28.454  10.662  1.00  0.00           C  
ATOM   1965  N   LYS A1412      11.025  29.710  10.203  1.00  0.00           N  
ATOM   1966  CA  LYS A1412      12.247  29.001  10.586  1.00  0.00           C  
ATOM   1967  C   LYS A1412      11.899  27.639  11.211  1.00  0.00           C  
ATOM   1968  O   LYS A1412      11.198  27.581  12.209  1.00  0.00           O  
ATOM   1969  CB  LYS A1412      13.025  29.860  11.589  1.00  0.00           C  
ATOM   1970  CG  LYS A1412      14.261  29.212  12.211  1.00  0.00           C  
ATOM   1971  CD  LYS A1412      15.033  30.236  13.056  1.00  0.00           C  
ATOM   1972  CE  LYS A1412      16.358  29.689  13.575  1.00  0.00           C  
ATOM   1973  NZ  LYS A1412      16.203  28.609  14.595  1.00  0.00           N  
ATOM   1974  N   ILE A1415      12.417  26.551  10.635  1.00  0.00           N  
ATOM   1975  CA  ILE A1415      12.119  25.203  11.126  1.00  0.00           C  
ATOM   1976  C   ILE A1415      12.087  25.061  12.665  1.00  0.00           C  
ATOM   1977  O   ILE A1415      13.012  25.460  13.365  1.00  0.00           O  
ATOM   1978  CB  ILE A1415      13.094  24.163  10.485  1.00  0.00           C  
ATOM   1979  CG1 ILE A1415      12.451  22.767  10.527  1.00  0.00           C  
ATOM   1980  CG2 ILE A1415      14.451  24.181  11.204  1.00  0.00           C  
ATOM   1981  CD1 ILE A1415      13.251  21.674   9.809  1.00  0.00           C  
ATOM   1982  N   SER A1416      11.000  24.483  13.180  1.00  0.00           N  
ATOM   1983  CA  SER A1416      10.795  24.318  14.629  1.00  0.00           C  
ATOM   1984  C   SER A1416      10.164  22.971  14.967  1.00  0.00           C  
ATOM   1985  O   SER A1416       9.441  22.396  14.151  1.00  0.00           O  
ATOM   1986  CB  SER A1416       9.891  25.455  15.148  1.00  0.00           C  
ATOM   1987  OG  SER A1416       8.768  25.626  14.288  1.00  0.00           O  
ATOM   1988  N   LYS A1441      10.424  22.467  16.172  1.00  0.00           N  
ATOM   1989  CA  LYS A1441       9.892  21.157  16.571  1.00  0.00           C  
ATOM   1990  C   LYS A1441       8.389  21.175  16.777  1.00  0.00           C  
ATOM   1991  O   LYS A1441       7.755  20.124  16.876  1.00  0.00           O  
ATOM   1992  CB  LYS A1441      10.589  20.650  17.840  1.00  0.00           C  
ATOM   1993  CG  LYS A1441      10.559  21.614  19.003  1.00  0.00           C  
ATOM   1994  CD  LYS A1441      11.605  21.229  20.046  1.00  0.00           C  
ATOM   1995  CE  LYS A1441      11.651  22.225  21.208  1.00  0.00           C  
ATOM   1996  NZ  LYS A1441      12.815  21.988  22.134  1.00  0.00           N  
ATOM   1997  N   ARG A1442       7.836  22.382  16.827  1.00  0.00           N  
ATOM   1998  CA  ARG A1442       6.413  22.575  17.002  1.00  0.00           C  
ATOM   1999  C   ARG A1442       5.671  22.299  15.691  1.00  0.00           C  
ATOM   2000  O   ARG A1442       4.511  21.881  15.711  1.00  0.00           O  
ATOM   2001  CB  ARG A1442       6.154  24.004  17.484  1.00  0.00           C  
ATOM   2002  CG  ARG A1442       4.801  24.207  18.126  1.00  0.00           C  
ATOM   2003  CD  ARG A1442       3.745  24.512  17.089  1.00  0.00           C  
ATOM   2004  NE  ARG A1442       3.392  25.928  17.093  1.00  0.00           N  
ATOM   2005  CZ  ARG A1442       2.474  26.471  16.300  1.00  0.00           C  
ATOM   2006  NH1 ARG A1442       1.815  25.713  15.430  1.00  0.00           N  
ATOM   2007  NH2 ARG A1442       2.211  27.769  16.385  1.00  0.00           N  
ATOM   2008  N   LYS A1450       6.323  22.528  14.552  1.00  0.00           N  
ATOM   2009  CA  LYS A1450       5.672  22.264  13.272  1.00  0.00           C  
ATOM   2010  C   LYS A1450       6.389  21.283  12.341  1.00  0.00           C  
ATOM   2011  O   LYS A1450       5.892  21.002  11.255  1.00  0.00           O  
ATOM   2012  CB  LYS A1450       5.396  23.571  12.521  1.00  0.00           C  
ATOM   2013  CG  LYS A1450       6.059  24.783  13.110  1.00  0.00           C  
ATOM   2014  CD  LYS A1450       5.652  26.062  12.411  1.00  0.00           C  
ATOM   2015  CE  LYS A1450       4.449  26.721  13.066  1.00  0.00           C  
ATOM   2016  NZ  LYS A1450       4.417  28.176  12.732  1.00  0.00           N  
ATOM   2017  N   SER A1452       7.536  20.755  12.769  1.00  0.00           N  
ATOM   2018  CA  SER A1452       8.312  19.801  11.966  1.00  0.00           C  
ATOM   2019  C   SER A1452       9.083  18.881  12.904  1.00  0.00           C  
ATOM   2020  O   SER A1452       9.432  19.277  14.021  1.00  0.00           O  
ATOM   2021  CB  SER A1452       9.345  20.523  11.087  1.00  0.00           C  
ATOM   2022  OG  SER A1452       8.776  21.392  10.118  1.00  0.00           O  
ATOM   2023  N   HIS A1455       9.349  17.654  12.466  1.00  0.00           N  
ATOM   2024  CA  HIS A1455      10.160  16.740  13.266  1.00  0.00           C  
ATOM   2025  C   HIS A1455      11.593  17.197  12.991  1.00  0.00           C  
ATOM   2026  O   HIS A1455      11.997  17.294  11.833  1.00  0.00           O  
ATOM   2027  CB  HIS A1455       9.978  15.302  12.792  1.00  0.00           C  
ATOM   2028  CG  HIS A1455       8.623  14.742  13.092  1.00  0.00           C  
ATOM   2029  ND1 HIS A1455       8.225  14.415  14.369  1.00  0.00           N  
ATOM   2030  CD2 HIS A1455       7.563  14.493  12.291  1.00  0.00           C  
ATOM   2031  CE1 HIS A1455       6.975  13.991  14.343  1.00  0.00           C  
ATOM   2032  NE2 HIS A1455       6.549  14.028  13.094  1.00  0.00           N  
ATOM   2033  N   THR A1456      12.355  17.474  14.041  1.00  0.00           N  
ATOM   2034  CA  THR A1456      13.729  17.960  13.878  1.00  0.00           C  
ATOM   2035  C   THR A1456      14.811  17.026  14.414  1.00  0.00           C  
ATOM   2036  O   THR A1456      16.008  17.286  14.250  1.00  0.00           O  
ATOM   2037  CB  THR A1456      13.929  19.290  14.595  1.00  0.00           C  
ATOM   2038  OG1 THR A1456      13.562  19.134  15.968  1.00  0.00           O  
ATOM   2039  CG2 THR A1456      13.078  20.384  13.959  1.00  0.00           C  
ATOM   2040  N   SER A1457      14.400  15.956  15.070  1.00  0.00           N  
ATOM   2041  CA  SER A1457      15.378  15.048  15.624  1.00  0.00           C  
ATOM   2042  C   SER A1457      15.773  13.980  14.630  1.00  0.00           C  
ATOM   2043  O   SER A1457      14.923  13.259  14.152  1.00  0.00           O  
ATOM   2044  CB  SER A1457      14.840  14.375  16.871  1.00  0.00           C  
ATOM   2045  OG  SER A1457      15.777  13.422  17.318  1.00  0.00           O  
ATOM   2046  N   LEU A1458      17.074  13.877  14.361  1.00  0.00           N  
ATOM   2047  CA  LEU A1458      17.637  12.881  13.443  1.00  0.00           C  
ATOM   2048  C   LEU A1458      17.402  11.467  13.970  1.00  0.00           C  
ATOM   2049  O   LEU A1458      17.402  10.488  13.218  1.00  0.00           O  
ATOM   2050  CB  LEU A1458      19.146  13.132  13.272  1.00  0.00           C  
ATOM   2051  CG  LEU A1458      19.533  14.378  12.457  1.00  0.00           C  
ATOM   2052  CD1 LEU A1458      21.030  14.751  12.686  1.00  0.00           C  
ATOM   2053  CD2 LEU A1458      19.281  14.100  10.960  1.00  0.00           C  
ATOM   2054  N   ASP A1459      17.222  11.346  15.276  1.00  0.00           N  
ATOM   2055  CA  ASP A1459      16.964  10.026  15.832  1.00  0.00           C  
ATOM   2056  C   ASP A1459      15.512   9.655  15.511  1.00  0.00           C  
ATOM   2057  O   ASP A1459      15.194   8.493  15.366  1.00  0.00           O  
ATOM   2058  CB  ASP A1459      17.252  10.010  17.342  1.00  0.00           C  
ATOM   2059  CG  ASP A1459      18.767  10.026  17.642  1.00  0.00           C  
ATOM   2060  OD1 ASP A1459      19.157  10.217  18.804  1.00  0.00           O  
ATOM   2061  OD2 ASP A1459      19.572   9.837  16.703  1.00  0.00           O  
ATOM   2062  N   TRP A1460      14.641  10.650  15.365  1.00  0.00           N  
ATOM   2063  CA  TRP A1460      13.247  10.345  15.011  1.00  0.00           C  
ATOM   2064  C   TRP A1460      13.215   9.766  13.583  1.00  0.00           C  
ATOM   2065  O   TRP A1460      12.634   8.700  13.335  1.00  0.00           O  
ATOM   2066  CB  TRP A1460      12.383  11.610  15.079  1.00  0.00           C  
ATOM   2067  CG  TRP A1460      10.928  11.356  14.784  1.00  0.00           C  
ATOM   2068  CD1 TRP A1460       9.962  10.982  15.680  1.00  0.00           C  
ATOM   2069  CD2 TRP A1460      10.293  11.387  13.500  1.00  0.00           C  
ATOM   2070  NE1 TRP A1460       8.763  10.780  15.032  1.00  0.00           N  
ATOM   2071  CE2 TRP A1460       8.936  11.022  13.694  1.00  0.00           C  
ATOM   2072  CE3 TRP A1460      10.736  11.684  12.201  1.00  0.00           C  
ATOM   2073  CZ2 TRP A1460       8.018  10.949  12.640  1.00  0.00           C  
ATOM   2074  CZ3 TRP A1460       9.825  11.612  11.154  1.00  0.00           C  
ATOM   2075  CH2 TRP A1460       8.475  11.247  11.380  1.00  0.00           C  
ATOM   2076  N   TYR A1461      13.852  10.455  12.643  1.00  0.00           N  
ATOM   2077  CA  TYR A1461      13.879   9.981  11.261  1.00  0.00           C  
ATOM   2078  C   TYR A1461      14.424   8.550  11.190  1.00  0.00           C  
ATOM   2079  O   TYR A1461      13.887   7.683  10.480  1.00  0.00           O  
ATOM   2080  CB  TYR A1461      14.732  10.918  10.394  1.00  0.00           C  
ATOM   2081  CG  TYR A1461      14.091  12.264  10.176  1.00  0.00           C  
ATOM   2082  CD1 TYR A1461      14.377  13.358  11.004  1.00  0.00           C  
ATOM   2083  CD2 TYR A1461      13.104  12.410   9.220  1.00  0.00           C  
ATOM   2084  CE1 TYR A1461      13.658  14.576  10.878  1.00  0.00           C  
ATOM   2085  CE2 TYR A1461      12.389  13.599   9.081  1.00  0.00           C  
ATOM   2086  CZ  TYR A1461      12.663  14.674   9.912  1.00  0.00           C  
ATOM   2087  OH  TYR A1461      11.893  15.808   9.766  1.00  0.00           O  
ATOM   2088  N   LYS A1462      15.480   8.300  11.955  1.00  0.00           N  
ATOM   2089  CA  LYS A1462      16.088   6.984  11.970  1.00  0.00           C  
ATOM   2090  C   LYS A1462      15.139   5.918  12.526  1.00  0.00           C  
ATOM   2091  O   LYS A1462      14.955   4.860  11.910  1.00  0.00           O  
ATOM   2092  CB  LYS A1462      17.386   7.016  12.795  1.00  0.00           C  
ATOM   2093  CG  LYS A1462      18.053   5.654  12.988  1.00  0.00           C  
ATOM   2094  CD  LYS A1462      19.447   5.852  13.594  1.00  0.00           C  
ATOM   2095  CE  LYS A1462      19.986   4.587  14.252  1.00  0.00           C  
ATOM   2096  NZ  LYS A1462      21.253   4.858  15.025  1.00  0.00           N  
ATOM   2097  N   ALA A1463      14.543   6.202  13.686  1.00  0.00           N  
ATOM   2098  CA  ALA A1463      13.624   5.259  14.342  1.00  0.00           C  
ATOM   2099  C   ALA A1463      12.374   5.006  13.511  1.00  0.00           C  
ATOM   2100  O   ALA A1463      11.782   3.920  13.567  1.00  0.00           O  
ATOM   2101  CB  ALA A1463      13.255   5.777  15.744  1.00  0.00           C  
ATOM   2102  N   GLU A1464      11.984   5.987  12.702  1.00  0.00           N  
ATOM   2103  CA  GLU A1464      10.804   5.835  11.873  1.00  0.00           C  
ATOM   2104  C   GLU A1464      11.066   5.069  10.587  1.00  0.00           C  
ATOM   2105  O   GLU A1464      10.138   4.792   9.838  1.00  0.00           O  
ATOM   2106  CB  GLU A1464      10.220   7.203  11.526  1.00  0.00           C  
ATOM   2107  CG  GLU A1464       9.656   7.901  12.725  1.00  0.00           C  
ATOM   2108  CD  GLU A1464       8.464   7.155  13.279  1.00  0.00           C  
ATOM   2109  OE1 GLU A1464       8.522   6.697  14.446  1.00  0.00           O  
ATOM   2110  OE2 GLU A1464       7.477   7.035  12.526  1.00  0.00           O  
ATOM   2111  N   GLY A1465      12.321   4.745  10.300  1.00  0.00           N  
ATOM   2112  CA  GLY A1465      12.558   4.014   9.071  1.00  0.00           C  
ATOM   2113  C   GLY A1465      12.901   4.844   7.854  1.00  0.00           C  
ATOM   2114  O   GLY A1465      12.652   4.408   6.728  1.00  0.00           O  
ATOM   2115  N   PHE A1467      13.430   6.053   8.053  1.00  0.00           N  
ATOM   2116  CA  PHE A1467      13.864   6.838   6.918  1.00  0.00           C  
ATOM   2117  C   PHE A1467      15.278   6.334   6.656  1.00  0.00           C  
ATOM   2118  O   PHE A1467      16.052   6.188   7.591  1.00  0.00           O  
ATOM   2119  CB  PHE A1467      13.873   8.336   7.246  1.00  0.00           C  
ATOM   2120  CG  PHE A1467      12.516   8.973   7.151  1.00  0.00           C  
ATOM   2121  CD1 PHE A1467      11.684   9.037   8.263  1.00  0.00           C  
ATOM   2122  CD2 PHE A1467      12.028   9.403   5.914  1.00  0.00           C  
ATOM   2123  CE1 PHE A1467      10.354   9.519   8.160  1.00  0.00           C  
ATOM   2124  CE2 PHE A1467      10.701   9.886   5.784  1.00  0.00           C  
ATOM   2125  CZ  PHE A1467       9.863   9.939   6.917  1.00  0.00           C  
ATOM   2126  N   LEU A1506      15.600   6.038   5.403  1.00  0.00           N  
ATOM   2127  CA  LEU A1506      16.935   5.550   5.078  1.00  0.00           C  
ATOM   2128  C   LEU A1506      17.885   6.740   5.118  1.00  0.00           C  
ATOM   2129  O   LEU A1506      17.537   7.809   4.672  1.00  0.00           O  
ATOM   2130  CB  LEU A1506      16.977   4.925   3.672  1.00  0.00           C  
ATOM   2131  CG  LEU A1506      16.301   3.558   3.492  1.00  0.00           C  
ATOM   2132  CD1 LEU A1506      14.797   3.674   3.634  1.00  0.00           C  
ATOM   2133  CD2 LEU A1506      16.650   3.013   2.103  1.00  0.00           C  
ATOM   2134  N   PRO A1507      19.099   6.549   5.651  1.00  0.00           N  
ATOM   2135  CA  PRO A1507      20.089   7.629   5.730  1.00  0.00           C  
ATOM   2136  C   PRO A1507      20.445   8.223   4.353  1.00  0.00           C  
ATOM   2137  O   PRO A1507      20.612   9.450   4.209  1.00  0.00           O  
ATOM   2138  CB  PRO A1507      21.285   6.974   6.446  1.00  0.00           C  
ATOM   2139  CG  PRO A1507      21.101   5.480   6.194  1.00  0.00           C  
ATOM   2140  CD  PRO A1507      19.606   5.278   6.219  1.00  0.00           C  
ATOM   2141  N   GLU A1508      20.534   7.363   3.341  1.00  0.00           N  
ATOM   2142  CA  GLU A1508      20.837   7.798   1.989  1.00  0.00           C  
ATOM   2143  C   GLU A1508      19.755   8.720   1.414  1.00  0.00           C  
ATOM   2144  O   GLU A1508      20.066   9.657   0.670  1.00  0.00           O  
ATOM   2145  CB  GLU A1508      20.996   6.598   1.037  1.00  0.00           C  
ATOM   2146  CG  GLU A1508      22.132   5.666   1.401  1.00  0.00           C  
ATOM   2147  CD  GLU A1508      21.718   4.558   2.338  1.00  0.00           C  
ATOM   2148  OE1 GLU A1508      20.715   4.713   3.077  1.00  0.00           O  
ATOM   2149  OE2 GLU A1508      22.419   3.524   2.332  1.00  0.00           O  
ATOM   2150  N   ALA A1509      18.495   8.421   1.731  1.00  0.00           N  
ATOM   2151  CA  ALA A1509      17.348   9.202   1.246  1.00  0.00           C  
ATOM   2152  C   ALA A1509      17.298  10.553   1.982  1.00  0.00           C  
ATOM   2153  O   ALA A1509      17.144  11.585   1.357  1.00  0.00           O  
ATOM   2154  CB  ALA A1509      16.021   8.414   1.471  1.00  0.00           C  
ATOM   2155  N   LEU A1510      17.433  10.532   3.304  1.00  0.00           N  
ATOM   2156  CA  LEU A1510      17.425  11.772   4.075  1.00  0.00           C  
ATOM   2157  C   LEU A1510      18.625  12.648   3.672  1.00  0.00           C  
ATOM   2158  O   LEU A1510      18.499  13.860   3.521  1.00  0.00           O  
ATOM   2159  CB  LEU A1510      17.505  11.465   5.568  1.00  0.00           C  
ATOM   2160  CG  LEU A1510      17.594  12.681   6.482  1.00  0.00           C  
ATOM   2161  CD1 LEU A1510      16.408  13.641   6.194  1.00  0.00           C  
ATOM   2162  CD2 LEU A1510      17.585  12.199   7.938  1.00  0.00           C  
ATOM   2163  N   ARG A1511      19.787  12.025   3.497  1.00  0.00           N  
ATOM   2164  CA  ARG A1511      20.967  12.773   3.082  1.00  0.00           C  
ATOM   2165  C   ARG A1511      20.708  13.395   1.704  1.00  0.00           C  
ATOM   2166  O   ARG A1511      20.972  14.575   1.491  1.00  0.00           O  
ATOM   2167  CB  ARG A1511      22.176  11.840   3.032  1.00  0.00           C  
ATOM   2168  CG  ARG A1511      23.438  12.511   2.547  1.00  0.00           C  
ATOM   2169  CD  ARG A1511      23.972  11.762   1.369  1.00  0.00           C  
ATOM   2170  NE  ARG A1511      23.536  12.333   0.091  1.00  0.00           N  
ATOM   2171  CZ  ARG A1511      22.993  11.623  -0.901  1.00  0.00           C  
ATOM   2172  NH1 ARG A1511      22.803  10.318  -0.753  1.00  0.00           N  
ATOM   2173  NH2 ARG A1511      22.675  12.219  -2.053  1.00  0.00           N  
ATOM   2174  N   ASN A1516      20.185  12.600   0.770  1.00  0.00           N  
ATOM   2175  CA  ASN A1516      19.858  13.074  -0.589  1.00  0.00           C  
ATOM   2176  C   ASN A1516      18.856  14.238  -0.487  1.00  0.00           C  
ATOM   2177  O   ASN A1516      18.981  15.229  -1.205  1.00  0.00           O  
ATOM   2178  CB  ASN A1516      19.261  11.905  -1.410  1.00  0.00           C  
ATOM   2179  CG  ASN A1516      19.086  12.209  -2.918  1.00  0.00           C  
ATOM   2180  OD1 ASN A1516      18.914  11.272  -3.714  1.00  0.00           O  
ATOM   2181  ND2 ASN A1516      19.114  13.484  -3.312  1.00  0.00           N  
ATOM   2182  N   TYR A1517      17.878  14.137   0.411  1.00  0.00           N  
ATOM   2183  CA  TYR A1517      16.901  15.214   0.553  1.00  0.00           C  
ATOM   2184  C   TYR A1517      17.572  16.512   1.029  1.00  0.00           C  
ATOM   2185  O   TYR A1517      17.304  17.574   0.476  1.00  0.00           O  
ATOM   2186  CB  TYR A1517      15.781  14.819   1.520  1.00  0.00           C  
ATOM   2187  CG  TYR A1517      14.630  15.811   1.527  1.00  0.00           C  
ATOM   2188  CD1 TYR A1517      13.969  16.162   0.338  1.00  0.00           C  
ATOM   2189  CD2 TYR A1517      14.249  16.449   2.703  1.00  0.00           C  
ATOM   2190  CE1 TYR A1517      12.965  17.138   0.326  1.00  0.00           C  
ATOM   2191  CE2 TYR A1517      13.237  17.432   2.705  1.00  0.00           C  
ATOM   2192  CZ  TYR A1517      12.608  17.769   1.516  1.00  0.00           C  
ATOM   2193  OH  TYR A1517      11.655  18.759   1.524  1.00  0.00           O  
ATOM   2194  N   LEU A1518      18.436  16.415   2.048  1.00  0.00           N  
ATOM   2195  CA  LEU A1518      19.167  17.568   2.588  1.00  0.00           C  
ATOM   2196  C   LEU A1518      20.026  18.234   1.480  1.00  0.00           C  
ATOM   2197  O   LEU A1518      20.240  19.442   1.502  1.00  0.00           O  
ATOM   2198  CB  LEU A1518      20.040  17.136   3.804  1.00  0.00           C  
ATOM   2199  CG  LEU A1518      19.256  16.728   5.060  1.00  0.00           C  
ATOM   2200  CD1 LEU A1518      20.179  16.109   6.067  1.00  0.00           C  
ATOM   2201  CD2 LEU A1518      18.502  17.939   5.673  1.00  0.00           C  
ATOM   2202  N   CYS A1527      20.490  17.446   0.513  1.00  0.00           N  
ATOM   2203  CA  CYS A1527      21.242  17.964  -0.639  1.00  0.00           C  
ATOM   2204  C   CYS A1527      20.335  18.858  -1.499  1.00  0.00           C  
ATOM   2205  O   CYS A1527      20.829  19.682  -2.276  1.00  0.00           O  
ATOM   2206  CB  CYS A1527      21.705  16.844  -1.570  1.00  0.00           C  
ATOM   2207  SG  CYS A1527      23.043  15.820  -1.002  1.00  0.00           S  
ATOM   2208  N   LEU A1528      19.023  18.680  -1.402  1.00  0.00           N  
ATOM   2209  CA  LEU A1528      18.139  19.489  -2.230  1.00  0.00           C  
ATOM   2210  C   LEU A1528      17.712  20.721  -1.475  1.00  0.00           C  
ATOM   2211  O   LEU A1528      17.046  21.590  -2.028  1.00  0.00           O  
ATOM   2212  CB  LEU A1528      16.894  18.700  -2.669  1.00  0.00           C  
ATOM   2213  CG  LEU A1528      17.169  17.412  -3.451  1.00  0.00           C  
ATOM   2214  CD1 LEU A1528      15.920  16.541  -3.498  1.00  0.00           C  
ATOM   2215  CD2 LEU A1528      17.613  17.756  -4.827  1.00  0.00           C  
ATOM   2216  N   MET A1549      18.091  20.804  -0.204  1.00  0.00           N  
ATOM   2217  CA  MET A1549      17.705  21.977   0.556  1.00  0.00           C  
ATOM   2218  C   MET A1549      18.376  23.197  -0.054  1.00  0.00           C  
ATOM   2219  O   MET A1549      17.755  23.902  -0.852  1.00  0.00           O  
ATOM   2220  CB  MET A1549      18.051  21.787   2.025  1.00  0.00           C  
ATOM   2221  CG  MET A1549      17.102  20.804   2.706  1.00  0.00           C  
ATOM   2222  SD  MET A1549      15.325  21.238   2.507  1.00  0.00           S  
ATOM   2223  CE  MET A1549      14.889  20.369   1.049  1.00  0.00           C  
ATOM   2224  N   GLY A1563      19.640  23.453   0.250  1.00  0.00           N  
ATOM   2225  CA  GLY A1563      20.248  24.625  -0.362  1.00  0.00           C  
ATOM   2226  C   GLY A1563      20.952  24.413  -1.697  1.00  0.00           C  
ATOM   2227  O   GLY A1563      21.900  25.138  -2.002  1.00  0.00           O  
ATOM   2228  N   PHE A1569      20.485  23.471  -2.516  1.00  0.00           N  
ATOM   2229  CA  PHE A1569      21.171  23.170  -3.774  1.00  0.00           C  
ATOM   2230  C   PHE A1569      20.300  22.497  -4.829  1.00  0.00           C  
ATOM   2231  O   PHE A1569      19.348  21.781  -4.512  1.00  0.00           O  
ATOM   2232  CB  PHE A1569      22.389  22.277  -3.464  1.00  0.00           C  
ATOM   2233  CG  PHE A1569      23.135  21.793  -4.675  1.00  0.00           C  
ATOM   2234  CD1 PHE A1569      22.873  20.536  -5.216  1.00  0.00           C  
ATOM   2235  CD2 PHE A1569      24.150  22.564  -5.233  1.00  0.00           C  
ATOM   2236  CE1 PHE A1569      23.611  20.056  -6.274  1.00  0.00           C  
ATOM   2237  CE2 PHE A1569      24.898  22.095  -6.298  1.00  0.00           C  
ATOM   2238  CZ  PHE A1569      24.637  20.841  -6.822  1.00  0.00           C  
ATOM   2239  N   SER A1570      20.656  22.727  -6.085  1.00  0.00           N  
ATOM   2240  CA  SER A1570      19.962  22.133  -7.214  1.00  0.00           C  
ATOM   2241  C   SER A1570      20.971  21.529  -8.225  1.00  0.00           C  
ATOM   2242  O   SER A1570      22.047  22.093  -8.493  1.00  0.00           O  
ATOM   2243  CB  SER A1570      19.088  23.194  -7.882  1.00  0.00           C  
ATOM   2244  OG  SER A1570      19.212  23.120  -9.272  1.00  0.00           O  
ATOM   2245  N   MET A1571      20.640  20.367  -8.778  1.00  0.00           N  
ATOM   2246  CA  MET A1571      21.538  19.736  -9.731  1.00  0.00           C  
ATOM   2247  C   MET A1571      21.373  20.475 -11.078  1.00  0.00           C  
ATOM   2248  O   MET A1571      20.293  20.983 -11.381  1.00  0.00           O  
ATOM   2249  CB  MET A1571      21.183  18.244  -9.834  1.00  0.00           C  
ATOM   2250  CG  MET A1571      22.356  17.302 -10.115  1.00  0.00           C  
ATOM   2251  SD  MET A1571      23.659  17.275  -8.860  1.00  0.00           S  
ATOM   2252  CE  MET A1571      23.645  15.623  -8.259  1.00  0.00           C  
ATOM   2253  N   PRO A1572      22.456  20.599 -11.873  1.00  0.00           N  
ATOM   2254  CA  PRO A1572      22.328  21.293 -13.162  1.00  0.00           C  
ATOM   2255  C   PRO A1572      21.179  20.747 -14.032  1.00  0.00           C  
ATOM   2256  O   PRO A1572      20.335  21.515 -14.516  1.00  0.00           O  
ATOM   2257  CB  PRO A1572      23.696  21.086 -13.790  1.00  0.00           C  
ATOM   2258  CG  PRO A1572      24.593  21.149 -12.601  1.00  0.00           C  
ATOM   2259  CD  PRO A1572      23.869  20.313 -11.570  1.00  0.00           C  
ATOM   2260  N   ASP A1573      21.125  19.426 -14.193  1.00  0.00           N  
ATOM   2261  CA  ASP A1573      20.079  18.790 -14.995  1.00  0.00           C  
ATOM   2262  C   ASP A1573      18.730  18.670 -14.287  1.00  0.00           C  
ATOM   2263  O   ASP A1573      17.751  18.228 -14.885  1.00  0.00           O  
ATOM   2264  CB  ASP A1573      20.528  17.401 -15.436  1.00  0.00           C  
ATOM   2265  CG  ASP A1573      20.697  16.451 -14.275  1.00  0.00           C  
ATOM   2266  OD1 ASP A1573      21.303  15.379 -14.482  1.00  0.00           O  
ATOM   2267  OD2 ASP A1573      20.222  16.764 -13.161  1.00  0.00           O  
ATOM   2268  N   GLY A1574      18.674  19.068 -13.019  1.00  0.00           N  
ATOM   2269  CA  GLY A1574      17.428  18.975 -12.286  1.00  0.00           C  
ATOM   2270  C   GLY A1574      17.181  17.608 -11.657  1.00  0.00           C  
ATOM   2271  O   GLY A1574      16.163  17.406 -11.031  1.00  0.00           O  
ATOM   2272  N   ARG A1575      18.103  16.668 -11.821  1.00  0.00           N  
ATOM   2273  CA  ARG A1575      17.943  15.340 -11.229  1.00  0.00           C  
ATOM   2274  C   ARG A1575      17.755  15.445  -9.702  1.00  0.00           C  
ATOM   2275  O   ARG A1575      18.473  16.195  -9.017  1.00  0.00           O  
ATOM   2276  CB  ARG A1575      19.170  14.502 -11.573  1.00  0.00           C  
ATOM   2277  CG  ARG A1575      19.154  13.086 -11.072  1.00  0.00           C  
ATOM   2278  CD  ARG A1575      20.271  12.281 -11.722  1.00  0.00           C  
ATOM   2279  NE  ARG A1575      21.427  13.106 -12.066  1.00  0.00           N  
ATOM   2280  CZ  ARG A1575      22.065  13.897 -11.209  1.00  0.00           C  
ATOM   2281  NH1 ARG A1575      21.650  13.970  -9.953  1.00  0.00           N  
ATOM   2282  NH2 ARG A1575      23.112  14.617 -11.601  1.00  0.00           N  
ATOM   2283  N   GLU A1576      16.773  14.722  -9.163  1.00  0.00           N  
ATOM   2284  CA  GLU A1576      16.526  14.778  -7.716  1.00  0.00           C  
ATOM   2285  C   GLU A1576      17.090  13.595  -6.930  1.00  0.00           C  
ATOM   2286  O   GLU A1576      17.267  13.690  -5.723  1.00  0.00           O  
ATOM   2287  CB  GLU A1576      15.033  14.919  -7.420  1.00  0.00           C  
ATOM   2288  CG  GLU A1576      14.427  16.263  -7.825  1.00  0.00           C  
ATOM   2289  CD  GLU A1576      13.022  16.473  -7.267  1.00  0.00           C  
ATOM   2290  OE1 GLU A1576      12.211  15.521  -7.292  1.00  0.00           O  
ATOM   2291  OE2 GLU A1576      12.725  17.596  -6.810  1.00  0.00           O  
ATOM   2292  N   ILE A1577      17.366  12.489  -7.618  1.00  0.00           N  
ATOM   2293  CA  ILE A1577      17.924  11.293  -6.984  1.00  0.00           C  
ATOM   2294  C   ILE A1577      19.378  11.130  -7.409  1.00  0.00           C  
ATOM   2295  O   ILE A1577      19.672  10.976  -8.594  1.00  0.00           O  
ATOM   2296  CB  ILE A1577      17.155  10.006  -7.394  1.00  0.00           C  
ATOM   2297  CG1 ILE A1577      15.683  10.148  -7.043  1.00  0.00           C  
ATOM   2298  CG2 ILE A1577      17.730   8.788  -6.676  1.00  0.00           C  
ATOM   2299  CD1 ILE A1577      15.424  10.420  -5.599  1.00  0.00           C  
ATOM   2300  N   PHE A1578      20.282  11.151  -6.437  1.00  0.00           N  
ATOM   2301  CA  PHE A1578      21.702  11.027  -6.721  1.00  0.00           C  
ATOM   2302  C   PHE A1578      22.495  10.697  -5.458  1.00  0.00           C  
ATOM   2303  O   PHE A1578      22.018  10.890  -4.342  1.00  0.00           O  
ATOM   2304  CB  PHE A1578      22.205  12.327  -7.344  1.00  0.00           C  
ATOM   2305  CG  PHE A1578      21.774  13.568  -6.596  1.00  0.00           C  
ATOM   2306  CD1 PHE A1578      20.640  14.272  -6.974  1.00  0.00           C  
ATOM   2307  CD2 PHE A1578      22.518  14.037  -5.516  1.00  0.00           C  
ATOM   2308  CE1 PHE A1578      20.251  15.432  -6.288  1.00  0.00           C  
ATOM   2309  CE2 PHE A1578      22.134  15.195  -4.827  1.00  0.00           C  
ATOM   2310  CZ  PHE A1578      21.003  15.886  -5.211  1.00  0.00           C  
ATOM   2311  N   THR A1579      23.718  10.218  -5.646  1.00  0.00           N  
ATOM   2312  CA  THR A1579      24.574   9.816  -4.544  1.00  0.00           C  
ATOM   2313  C   THR A1579      25.338  10.963  -3.904  1.00  0.00           C  
ATOM   2314  O   THR A1579      25.382  12.069  -4.432  1.00  0.00           O  
ATOM   2315  CB  THR A1579      25.599   8.771  -5.036  1.00  0.00           C  
ATOM   2316  OG1 THR A1579      26.493   9.388  -5.979  1.00  0.00           O  
ATOM   2317  CG2 THR A1579      24.864   7.591  -5.733  1.00  0.00           C  
ATOM   2318  N   LEU A1580      25.933  10.691  -2.754  1.00  0.00           N  
ATOM   2319  CA  LEU A1580      26.711  11.687  -2.049  1.00  0.00           C  
ATOM   2320  C   LEU A1580      27.877  12.084  -2.958  1.00  0.00           C  
ATOM   2321  O   LEU A1580      28.239  13.255  -3.047  1.00  0.00           O  
ATOM   2322  CB  LEU A1580      27.229  11.106  -0.717  1.00  0.00           C  
ATOM   2323  CG  LEU A1580      28.247  11.934   0.091  1.00  0.00           C  
ATOM   2324  CD1 LEU A1580      27.680  13.325   0.360  1.00  0.00           C  
ATOM   2325  CD2 LEU A1580      28.574  11.229   1.405  1.00  0.00           C  
ATOM   2326  N   GLU A1581      28.449  11.114  -3.663  1.00  0.00           N  
ATOM   2327  CA  GLU A1581      29.567  11.425  -4.537  1.00  0.00           C  
ATOM   2328  C   GLU A1581      29.147  12.314  -5.711  1.00  0.00           C  
ATOM   2329  O   GLU A1581      29.906  13.180  -6.144  1.00  0.00           O  
ATOM   2330  CB  GLU A1581      30.236  10.143  -5.049  1.00  0.00           C  
ATOM   2331  CG  GLU A1581      31.588  10.423  -5.681  1.00  0.00           C  
ATOM   2332  CD  GLU A1581      32.499  11.274  -4.767  1.00  0.00           C  
ATOM   2333  OE1 GLU A1581      32.714  10.872  -3.594  1.00  0.00           O  
ATOM   2334  OE2 GLU A1581      32.995  12.341  -5.221  1.00  0.00           O  
ATOM   2335  N   GLU A1582      27.951  12.081  -6.242  1.00  0.00           N  
ATOM   2336  CA  GLU A1582      27.423  12.904  -7.330  1.00  0.00           C  
ATOM   2337  C   GLU A1582      27.202  14.342  -6.843  1.00  0.00           C  
ATOM   2338  O   GLU A1582      27.425  15.298  -7.579  1.00  0.00           O  
ATOM   2339  CB  GLU A1582      26.105  12.324  -7.842  1.00  0.00           C  
ATOM   2340  CG  GLU A1582      26.306  11.087  -8.720  1.00  0.00           C  
ATOM   2341  CD  GLU A1582      25.000  10.510  -9.223  1.00  0.00           C  
ATOM   2342  OE1 GLU A1582      24.239   9.971  -8.392  1.00  0.00           O  
ATOM   2343  OE2 GLU A1582      24.728  10.606 -10.439  1.00  0.00           O  
ATOM   2344  N   PHE A1583      26.752  14.483  -5.602  1.00  0.00           N  
ATOM   2345  CA  PHE A1583      26.533  15.812  -4.999  1.00  0.00           C  
ATOM   2346  C   PHE A1583      27.889  16.516  -4.876  1.00  0.00           C  
ATOM   2347  O   PHE A1583      28.035  17.661  -5.287  1.00  0.00           O  
ATOM   2348  CB  PHE A1583      25.894  15.651  -3.608  1.00  0.00           C  
ATOM   2349  CG  PHE A1583      25.790  16.939  -2.805  1.00  0.00           C  
ATOM   2350  CD1 PHE A1583      24.995  17.989  -3.233  1.00  0.00           C  
ATOM   2351  CD2 PHE A1583      26.420  17.039  -1.569  1.00  0.00           C  
ATOM   2352  CE1 PHE A1583      24.815  19.117  -2.444  1.00  0.00           C  
ATOM   2353  CE2 PHE A1583      26.256  18.154  -0.767  1.00  0.00           C  
ATOM   2354  CZ  PHE A1583      25.452  19.201  -1.193  1.00  0.00           C  
ATOM   2355  N   ILE A1584      28.887  15.817  -4.333  1.00  0.00           N  
ATOM   2356  CA  ILE A1584      30.222  16.400  -4.182  1.00  0.00           C  
ATOM   2357  C   ILE A1584      30.813  16.832  -5.522  1.00  0.00           C  
ATOM   2358  O   ILE A1584      31.372  17.930  -5.628  1.00  0.00           O  
ATOM   2359  CB  ILE A1584      31.188  15.416  -3.469  1.00  0.00           C  
ATOM   2360  CG1 ILE A1584      30.805  15.309  -1.995  1.00  0.00           C  
ATOM   2361  CG2 ILE A1584      32.657  15.888  -3.601  1.00  0.00           C  
ATOM   2362  CD1 ILE A1584      31.617  14.303  -1.244  1.00  0.00           C  
ATOM   2363  N   GLN A1585      30.665  15.994  -6.549  1.00  0.00           N  
ATOM   2364  CA  GLN A1585      31.190  16.289  -7.888  1.00  0.00           C  
ATOM   2365  C   GLN A1585      30.468  17.467  -8.541  1.00  0.00           C  
ATOM   2366  O   GLN A1585      31.054  18.217  -9.319  1.00  0.00           O  
ATOM   2367  CB  GLN A1585      31.064  15.042  -8.796  1.00  0.00           C  
ATOM   2368  CG  GLN A1585      31.976  13.879  -8.359  1.00  0.00           C  
ATOM   2369  CD  GLN A1585      31.675  12.558  -9.081  1.00  0.00           C  
ATOM   2370  OE1 GLN A1585      30.509  12.209  -9.314  1.00  0.00           O  
ATOM   2371  NE2 GLN A1585      32.728  11.806  -9.411  1.00  0.00           N  
ATOM   2372  N   ALA A1586      29.191  17.629  -8.226  1.00  0.00           N  
ATOM   2373  CA  ALA A1586      28.414  18.708  -8.801  1.00  0.00           C  
ATOM   2374  C   ALA A1586      28.444  19.995  -7.969  1.00  0.00           C  
ATOM   2375  O   ALA A1586      28.159  21.065  -8.489  1.00  0.00           O  
ATOM   2376  CB  ALA A1586      26.949  18.247  -8.986  1.00  0.00           C  
ATOM   2377  N   PHE A1587      28.783  19.895  -6.685  1.00  0.00           N  
ATOM   2378  CA  PHE A1587      28.753  21.075  -5.808  1.00  0.00           C  
ATOM   2379  C   PHE A1587      29.468  22.359  -6.238  1.00  0.00           C  
ATOM   2380  O   PHE A1587      30.628  22.344  -6.632  1.00  0.00           O  
ATOM   2381  CB  PHE A1587      29.271  20.752  -4.413  1.00  0.00           C  
ATOM   2382  CG  PHE A1587      29.012  21.862  -3.423  1.00  0.00           C  
ATOM   2383  CD1 PHE A1587      27.720  22.100  -2.958  1.00  0.00           C  
ATOM   2384  CD2 PHE A1587      30.030  22.728  -3.037  1.00  0.00           C  
ATOM   2385  CE1 PHE A1587      27.439  23.192  -2.125  1.00  0.00           C  
ATOM   2386  CE2 PHE A1587      29.763  23.820  -2.209  1.00  0.00           C  
ATOM   2387  CZ  PHE A1587      28.464  24.050  -1.755  1.00  0.00           C  
ATOM   2388  N   THR A1588      28.765  23.476  -6.126  1.00  0.00           N  
ATOM   2389  CA  THR A1588      29.346  24.788  -6.424  1.00  0.00           C  
ATOM   2390  C   THR A1588      28.441  25.769  -5.690  1.00  0.00           C  
ATOM   2391  O   THR A1588      27.232  25.557  -5.628  1.00  0.00           O  
ATOM   2392  CB  THR A1588      29.382  25.122  -7.965  1.00  0.00           C  
ATOM   2393  OG1 THR A1588      29.546  26.531  -8.137  1.00  0.00           O  
ATOM   2394  CG2 THR A1588      28.100  24.740  -8.653  1.00  0.00           C  
ATOM   2395  N   TRP A1589      29.023  26.816  -5.108  1.00  0.00           N  
ATOM   2396  CA  TRP A1589      28.234  27.814  -4.380  1.00  0.00           C  
ATOM   2397  C   TRP A1589      27.313  28.595  -5.309  1.00  0.00           C  
ATOM   2398  O   TRP A1589      26.330  29.184  -4.858  1.00  0.00           O  
ATOM   2399  CB  TRP A1589      29.151  28.774  -3.615  1.00  0.00           C  
ATOM   2400  CG  TRP A1589      29.829  28.073  -2.470  1.00  0.00           C  
ATOM   2401  CD1 TRP A1589      31.141  27.748  -2.376  1.00  0.00           C  
ATOM   2402  CD2 TRP A1589      29.198  27.556  -1.285  1.00  0.00           C  
ATOM   2403  NE1 TRP A1589      31.371  27.063  -1.212  1.00  0.00           N  
ATOM   2404  CE2 TRP A1589      30.200  26.933  -0.522  1.00  0.00           C  
ATOM   2405  CE3 TRP A1589      27.887  27.563  -0.799  1.00  0.00           C  
ATOM   2406  CZ2 TRP A1589      29.938  26.320   0.709  1.00  0.00           C  
ATOM   2407  CZ3 TRP A1589      27.621  26.959   0.422  1.00  0.00           C  
ATOM   2408  CH2 TRP A1589      28.647  26.343   1.168  1.00  0.00           C  
ATOM   2409  N   GLU A1591      27.606  28.561  -6.605  1.00  0.00           N  
ATOM   2410  CA  GLU A1591      26.781  29.284  -7.582  1.00  0.00           C  
ATOM   2411  C   GLU A1591      25.369  28.713  -7.667  1.00  0.00           C  
ATOM   2412  O   GLU A1591      24.436  29.391  -8.109  1.00  0.00           O  
ATOM   2413  CB  GLU A1591      27.438  29.248  -8.972  1.00  0.00           C  
ATOM   2414  CG  GLU A1591      28.856  29.815  -9.000  1.00  0.00           C  
ATOM   2415  CD  GLU A1591      29.634  29.387 -10.249  1.00  0.00           C  
ATOM   2416  OE1 GLU A1591      29.330  29.889 -11.358  1.00  0.00           O  
ATOM   2417  OE2 GLU A1591      30.550  28.531 -10.120  1.00  0.00           O  
ATOM   2418  N   ARG A1592      25.196  27.470  -7.236  1.00  0.00           N  
ATOM   2419  CA  ARG A1592      23.879  26.849  -7.303  1.00  0.00           C  
ATOM   2420  C   ARG A1592      23.193  26.695  -5.958  1.00  0.00           C  
ATOM   2421  O   ARG A1592      22.306  25.868  -5.800  1.00  0.00           O  
ATOM   2422  CB  ARG A1592      23.983  25.494  -8.021  1.00  0.00           C  
ATOM   2423  CG  ARG A1592      24.443  25.622  -9.479  1.00  0.00           C  
ATOM   2424  CD  ARG A1592      24.275  24.296 -10.206  1.00  0.00           C  
ATOM   2425  NE  ARG A1592      22.859  23.974 -10.355  1.00  0.00           N  
ATOM   2426  CZ  ARG A1592      22.068  24.474 -11.298  1.00  0.00           C  
ATOM   2427  NH1 ARG A1592      22.542  25.324 -12.207  1.00  0.00           N  
ATOM   2428  NH2 ARG A1592      20.782  24.152 -11.310  1.00  0.00           N  
ATOM   2429  N   VAL A1593      23.615  27.481  -4.974  1.00  0.00           N  
ATOM   2430  CA  VAL A1593      22.998  27.436  -3.658  1.00  0.00           C  
ATOM   2431  C   VAL A1593      22.067  28.640  -3.632  1.00  0.00           C  
ATOM   2432  O   VAL A1593      22.500  29.801  -3.681  1.00  0.00           O  
ATOM   2433  CB  VAL A1593      24.058  27.521  -2.516  1.00  0.00           C  
ATOM   2434  CG1 VAL A1593      23.383  27.599  -1.124  1.00  0.00           C  
ATOM   2435  CG2 VAL A1593      24.966  26.292  -2.579  1.00  0.00           C  
ATOM   2436  N   SER A1594      20.780  28.333  -3.625  1.00  0.00           N  
ATOM   2437  CA  SER A1594      19.722  29.333  -3.615  1.00  0.00           C  
ATOM   2438  C   SER A1594      19.770  29.970  -2.235  1.00  0.00           C  
ATOM   2439  O   SER A1594      20.062  29.279  -1.267  1.00  0.00           O  
ATOM   2440  CB  SER A1594      18.380  28.625  -3.842  1.00  0.00           C  
ATOM   2441  OG  SER A1594      17.315  29.535  -3.951  1.00  0.00           O  
ATOM   2442  N   LEU A1596      19.495  31.272  -2.149  1.00  0.00           N  
ATOM   2443  CA  LEU A1596      19.510  31.996  -0.868  1.00  0.00           C  
ATOM   2444  C   LEU A1596      18.120  32.115  -0.236  1.00  0.00           C  
ATOM   2445  O   LEU A1596      17.990  32.594   0.887  1.00  0.00           O  
ATOM   2446  CB  LEU A1596      20.050  33.420  -1.053  1.00  0.00           C  
ATOM   2447  CG  LEU A1596      21.446  33.655  -1.635  1.00  0.00           C  
ATOM   2448  CD1 LEU A1596      21.761  35.160  -1.564  1.00  0.00           C  
ATOM   2449  CD2 LEU A1596      22.484  32.848  -0.859  1.00  0.00           C  
ATOM   2450  N   GLY A1601      17.094  31.688  -0.968  1.00  0.00           N  
ATOM   2451  CA  GLY A1601      15.721  31.793  -0.496  1.00  0.00           C  
ATOM   2452  C   GLY A1601      15.356  31.176   0.843  1.00  0.00           C  
ATOM   2453  O   GLY A1601      14.387  31.601   1.473  1.00  0.00           O  
ATOM   2454  N   GLY A1602      16.128  30.197   1.303  1.00  0.00           N  
ATOM   2455  CA  GLY A1602      15.798  29.544   2.563  1.00  0.00           C  
ATOM   2456  C   GLY A1602      14.865  28.406   2.182  1.00  0.00           C  
ATOM   2457  O   GLY A1602      13.704  28.653   1.924  1.00  0.00           O  
ATOM   2458  N   PRO A1603      15.347  27.154   2.133  1.00  0.00           N  
ATOM   2459  CA  PRO A1603      14.603  25.933   1.772  1.00  0.00           C  
ATOM   2460  C   PRO A1603      13.570  25.391   2.757  1.00  0.00           C  
ATOM   2461  O   PRO A1603      13.806  25.359   3.988  1.00  0.00           O  
ATOM   2462  CB  PRO A1603      15.714  24.895   1.546  1.00  0.00           C  
ATOM   2463  CG  PRO A1603      17.019  25.711   1.535  1.00  0.00           C  
ATOM   2464  CD  PRO A1603      16.726  26.810   2.507  1.00  0.00           C  
ATOM   2465  N   VAL A1604      12.448  24.920   2.204  1.00  0.00           N  
ATOM   2466  CA  VAL A1604      11.396  24.329   3.029  1.00  0.00           C  
ATOM   2467  C   VAL A1604      11.656  22.829   3.243  1.00  0.00           C  
ATOM   2468  O   VAL A1604      11.786  22.083   2.274  1.00  0.00           O  
ATOM   2469  CB  VAL A1604       9.990  24.470   2.383  1.00  0.00           C  
ATOM   2470  CG1 VAL A1604       9.000  23.561   3.110  1.00  0.00           C  
ATOM   2471  CG2 VAL A1604       9.509  25.927   2.466  1.00  0.00           C  
ATOM   2472  N   PHE A1613      11.743  22.399   4.498  1.00  0.00           N  
ATOM   2473  CA  PHE A1613      11.963  20.988   4.799  1.00  0.00           C  
ATOM   2474  C   PHE A1613      10.582  20.336   4.836  1.00  0.00           C  
ATOM   2475  O   PHE A1613       9.890  20.438   5.835  1.00  0.00           O  
ATOM   2476  CB  PHE A1613      12.653  20.812   6.163  1.00  0.00           C  
ATOM   2477  CG  PHE A1613      13.097  19.392   6.428  1.00  0.00           C  
ATOM   2478  CD1 PHE A1613      12.177  18.413   6.782  1.00  0.00           C  
ATOM   2479  CD2 PHE A1613      14.418  19.010   6.210  1.00  0.00           C  
ATOM   2480  CE1 PHE A1613      12.572  17.072   6.909  1.00  0.00           C  
ATOM   2481  CE2 PHE A1613      14.817  17.675   6.333  1.00  0.00           C  
ATOM   2482  CZ  PHE A1613      13.894  16.712   6.681  1.00  0.00           C  
ATOM   2483  N   ASP A1614      10.206  19.658   3.752  1.00  0.00           N  
ATOM   2484  CA  ASP A1614       8.875  19.033   3.604  1.00  0.00           C  
ATOM   2485  C   ASP A1614       8.813  17.520   3.834  1.00  0.00           C  
ATOM   2486  O   ASP A1614       9.253  16.752   2.985  1.00  0.00           O  
ATOM   2487  CB  ASP A1614       8.357  19.336   2.201  1.00  0.00           C  
ATOM   2488  CG  ASP A1614       6.923  18.864   1.974  1.00  0.00           C  
ATOM   2489  OD1 ASP A1614       6.430  19.063   0.842  1.00  0.00           O  
ATOM   2490  OD2 ASP A1614       6.291  18.315   2.904  1.00  0.00           O  
ATOM   2491  N   LEU A1615       8.248  17.112   4.967  1.00  0.00           N  
ATOM   2492  CA  LEU A1615       8.115  15.697   5.316  1.00  0.00           C  
ATOM   2493  C   LEU A1615       7.471  14.884   4.183  1.00  0.00           C  
ATOM   2494  O   LEU A1615       7.819  13.735   3.962  1.00  0.00           O  
ATOM   2495  CB  LEU A1615       7.290  15.546   6.604  1.00  0.00           C  
ATOM   2496  CG  LEU A1615       7.111  14.122   7.171  1.00  0.00           C  
ATOM   2497  CD1 LEU A1615       8.455  13.601   7.653  1.00  0.00           C  
ATOM   2498  CD2 LEU A1615       6.116  14.111   8.342  1.00  0.00           C  
ATOM   2499  N   GLU A1616       6.541  15.494   3.457  1.00  0.00           N  
ATOM   2500  CA  GLU A1616       5.871  14.820   2.349  1.00  0.00           C  
ATOM   2501  C   GLU A1616       6.853  14.507   1.223  1.00  0.00           C  
ATOM   2502  O   GLU A1616       6.873  13.391   0.685  1.00  0.00           O  
ATOM   2503  CB  GLU A1616       4.727  15.709   1.823  1.00  0.00           C  
ATOM   2504  CG  GLU A1616       3.899  15.126   0.676  1.00  0.00           C  
ATOM   2505  CD  GLU A1616       2.705  16.015   0.296  1.00  0.00           C  
ATOM   2506  OE1 GLU A1616       1.876  15.573  -0.525  1.00  0.00           O  
ATOM   2507  OE2 GLU A1616       2.593  17.156   0.809  1.00  0.00           O  
ATOM   2508  N   LYS A1617       7.690  15.470   0.860  1.00  0.00           N  
ATOM   2509  CA  LYS A1617       8.626  15.197  -0.234  1.00  0.00           C  
ATOM   2510  C   LYS A1617       9.695  14.202   0.236  1.00  0.00           C  
ATOM   2511  O   LYS A1617      10.179  13.407  -0.554  1.00  0.00           O  
ATOM   2512  CB  LYS A1617       9.282  16.493  -0.722  1.00  0.00           C  
ATOM   2513  CG  LYS A1617      10.266  16.317  -1.883  1.00  0.00           C  
ATOM   2514  CD  LYS A1617       9.560  15.928  -3.183  1.00  0.00           C  
ATOM   2515  CE  LYS A1617      10.521  16.002  -4.366  1.00  0.00           C  
ATOM   2516  NZ  LYS A1617       9.874  15.586  -5.650  1.00  0.00           N  
ATOM   2517  N   LEU A1619      10.048  14.254   1.520  1.00  0.00           N  
ATOM   2518  CA  LEU A1619      11.051  13.341   2.094  1.00  0.00           C  
ATOM   2519  C   LEU A1619      10.493  11.912   2.077  1.00  0.00           C  
ATOM   2520  O   LEU A1619      11.196  10.986   1.699  1.00  0.00           O  
ATOM   2521  CB  LEU A1619      11.376  13.740   3.538  1.00  0.00           C  
ATOM   2522  CG  LEU A1619      12.682  13.350   4.241  1.00  0.00           C  
ATOM   2523  CD1 LEU A1619      12.349  12.801   5.601  1.00  0.00           C  
ATOM   2524  CD2 LEU A1619      13.517  12.385   3.432  1.00  0.00           C  
ATOM   2525  N   ARG A1620       9.239  11.733   2.509  1.00  0.00           N  
ATOM   2526  CA  ARG A1620       8.639  10.397   2.474  1.00  0.00           C  
ATOM   2527  C   ARG A1620       8.600   9.906   1.024  1.00  0.00           C  
ATOM   2528  O   ARG A1620       8.866   8.740   0.748  1.00  0.00           O  
ATOM   2529  CB  ARG A1620       7.223  10.404   3.074  1.00  0.00           C  
ATOM   2530  CG  ARG A1620       7.186  10.498   4.593  1.00  0.00           C  
ATOM   2531  CD  ARG A1620       5.747  10.615   5.171  1.00  0.00           C  
ATOM   2532  NE  ARG A1620       5.157   9.316   5.495  1.00  0.00           N  
ATOM   2533  CZ  ARG A1620       4.583   8.520   4.605  1.00  0.00           C  
ATOM   2534  NH1 ARG A1620       4.508   8.890   3.334  1.00  0.00           N  
ATOM   2535  NH2 ARG A1620       4.091   7.351   4.977  1.00  0.00           N  
ATOM   2536  N   TRP A1621       8.299  10.800   0.090  1.00  0.00           N  
ATOM   2537  CA  TRP A1621       8.261  10.401  -1.313  1.00  0.00           C  
ATOM   2538  C   TRP A1621       9.627   9.892  -1.748  1.00  0.00           C  
ATOM   2539  O   TRP A1621       9.739   8.894  -2.465  1.00  0.00           O  
ATOM   2540  CB  TRP A1621       7.876  11.588  -2.200  1.00  0.00           C  
ATOM   2541  CG  TRP A1621       8.033  11.324  -3.662  1.00  0.00           C  
ATOM   2542  CD1 TRP A1621       7.193  10.605  -4.459  1.00  0.00           C  
ATOM   2543  CD2 TRP A1621       9.117  11.752  -4.505  1.00  0.00           C  
ATOM   2544  NE1 TRP A1621       7.681  10.558  -5.749  1.00  0.00           N  
ATOM   2545  CE2 TRP A1621       8.861  11.254  -5.803  1.00  0.00           C  
ATOM   2546  CE3 TRP A1621      10.282  12.505  -4.287  1.00  0.00           C  
ATOM   2547  CZ2 TRP A1621       9.727  11.487  -6.881  1.00  0.00           C  
ATOM   2548  CZ3 TRP A1621      11.146  12.736  -5.361  1.00  0.00           C  
ATOM   2549  CH2 TRP A1621      10.860  12.227  -6.641  1.00  0.00           C  
ATOM   2550  N   MET A1622      10.676  10.587  -1.324  1.00  0.00           N  
ATOM   2551  CA  MET A1622      12.032  10.206  -1.718  1.00  0.00           C  
ATOM   2552  C   MET A1622      12.432   8.882  -1.072  1.00  0.00           C  
ATOM   2553  O   MET A1622      13.111   8.048  -1.686  1.00  0.00           O  
ATOM   2554  CB  MET A1622      13.025  11.318  -1.330  1.00  0.00           C  
ATOM   2555  CG  MET A1622      14.474  11.020  -1.728  1.00  0.00           C  
ATOM   2556  SD  MET A1622      15.555  12.512  -1.739  1.00  0.00           S  
ATOM   2557  CE  MET A1622      15.092  13.247  -3.246  1.00  0.00           C  
ATOM   2558  N   ASN A1632      12.000   8.688   0.164  1.00  0.00           N  
ATOM   2559  CA  ASN A1632      12.330   7.468   0.885  1.00  0.00           C  
ATOM   2560  C   ASN A1632      11.713   6.293   0.121  1.00  0.00           C  
ATOM   2561  O   ASN A1632      12.350   5.233  -0.081  1.00  0.00           O  
ATOM   2562  CB  ASN A1632      11.761   7.555   2.300  1.00  0.00           C  
ATOM   2563  CG  ASN A1632      12.581   6.779   3.295  1.00  0.00           C  
ATOM   2564  OD1 ASN A1632      13.777   7.030   3.447  1.00  0.00           O  
ATOM   2565  ND2 ASN A1632      11.951   5.825   3.977  1.00  0.00           N  
ATOM   2566  N   GLY A1635      10.464   6.494  -0.298  1.00  0.00           N  
ATOM   2567  CA  GLY A1635       9.744   5.483  -1.051  1.00  0.00           C  
ATOM   2568  C   GLY A1635      10.461   5.183  -2.356  1.00  0.00           C  
ATOM   2569  O   GLY A1635      10.634   4.013  -2.715  1.00  0.00           O  
ATOM   2570  N   LYS A1636      10.902   6.227  -3.058  1.00  0.00           N  
ATOM   2571  CA  LYS A1636      11.608   6.028  -4.316  1.00  0.00           C  
ATOM   2572  C   LYS A1636      12.871   5.238  -4.090  1.00  0.00           C  
ATOM   2573  O   LYS A1636      13.273   4.458  -4.954  1.00  0.00           O  
ATOM   2574  CB  LYS A1636      11.977   7.352  -4.994  1.00  0.00           C  
ATOM   2575  CG  LYS A1636      10.826   8.033  -5.701  1.00  0.00           C  
ATOM   2576  CD  LYS A1636      11.304   8.719  -6.965  1.00  0.00           C  
ATOM   2577  CE  LYS A1636      11.591   7.721  -8.074  1.00  0.00           C  
ATOM   2578  NZ  LYS A1636      10.336   7.186  -8.688  1.00  0.00           N  
ATOM   2579  N   TYR A1637      13.514   5.440  -2.940  1.00  0.00           N  
ATOM   2580  CA  TYR A1637      14.741   4.698  -2.660  1.00  0.00           C  
ATOM   2581  C   TYR A1637      14.397   3.235  -2.347  1.00  0.00           C  
ATOM   2582  O   TYR A1637      15.072   2.297  -2.790  1.00  0.00           O  
ATOM   2583  CB  TYR A1637      15.478   5.316  -1.477  1.00  0.00           C  
ATOM   2584  CG  TYR A1637      16.596   6.258  -1.854  1.00  0.00           C  
ATOM   2585  CD1 TYR A1637      17.929   5.818  -1.894  1.00  0.00           C  
ATOM   2586  CD2 TYR A1637      16.328   7.591  -2.165  1.00  0.00           C  
ATOM   2587  CE1 TYR A1637      18.968   6.694  -2.239  1.00  0.00           C  
ATOM   2588  CE2 TYR A1637      17.360   8.475  -2.505  1.00  0.00           C  
ATOM   2589  CZ  TYR A1637      18.672   8.019  -2.548  1.00  0.00           C  
ATOM   2590  OH  TYR A1637      19.668   8.862  -2.996  1.00  0.00           O  
ATOM   2591  N   ILE A1638      13.349   3.048  -1.560  1.00  0.00           N  
ATOM   2592  CA  ILE A1638      12.942   1.699  -1.206  1.00  0.00           C  
ATOM   2593  C   ILE A1638      12.561   0.869  -2.441  1.00  0.00           C  
ATOM   2594  O   ILE A1638      12.985  -0.284  -2.563  1.00  0.00           O  
ATOM   2595  CB  ILE A1638      11.768   1.725  -0.201  1.00  0.00           C  
ATOM   2596  CG1 ILE A1638      12.264   2.236   1.150  1.00  0.00           C  
ATOM   2597  CG2 ILE A1638      11.182   0.312  -0.026  1.00  0.00           C  
ATOM   2598  CD1 ILE A1638      11.176   2.357   2.218  1.00  0.00           C  
ATOM   2599  N   ARG A1639      11.805   1.431  -3.378  1.00  0.00           N  
ATOM   2600  CA  ARG A1639      11.427   0.618  -4.525  1.00  0.00           C  
ATOM   2601  C   ARG A1639      12.136   0.831  -5.849  1.00  0.00           C  
ATOM   2602  O   ARG A1639      11.837   0.134  -6.820  1.00  0.00           O  
ATOM   2603  CB  ARG A1639       9.915   0.672  -4.743  1.00  0.00           C  
ATOM   2604  CG  ARG A1639       9.345   2.030  -4.892  1.00  0.00           C  
ATOM   2605  CD  ARG A1639       7.827   2.001  -4.786  1.00  0.00           C  
ATOM   2606  NE  ARG A1639       7.393   3.297  -4.284  1.00  0.00           N  
ATOM   2607  CZ  ARG A1639       7.109   3.538  -3.010  1.00  0.00           C  
ATOM   2608  NH1 ARG A1639       6.751   4.757  -2.638  1.00  0.00           N  
ATOM   2609  NH2 ARG A1639       7.133   2.546  -2.119  1.00  0.00           N  
ATOM   2610  N   GLU A1640      13.082   1.764  -5.912  1.00  0.00           N  
ATOM   2611  CA  GLU A1640      13.779   1.979  -7.170  1.00  0.00           C  
ATOM   2612  C   GLU A1640      15.288   2.074  -7.051  1.00  0.00           C  
ATOM   2613  O   GLU A1640      15.989   1.821  -8.019  1.00  0.00           O  
ATOM   2614  CB  GLU A1640      13.236   3.219  -7.859  1.00  0.00           C  
ATOM   2615  CG  GLU A1640      11.746   3.183  -8.019  1.00  0.00           C  
ATOM   2616  CD  GLU A1640      11.240   4.298  -8.895  1.00  0.00           C  
ATOM   2617  OE1 GLU A1640      10.017   4.576  -8.872  1.00  0.00           O  
ATOM   2618  OE2 GLU A1640      12.068   4.893  -9.610  1.00  0.00           O  
ATOM   2619  N   VAL A1641      15.799   2.434  -5.878  1.00  0.00           N  
ATOM   2620  CA  VAL A1641      17.244   2.529  -5.712  1.00  0.00           C  
ATOM   2621  C   VAL A1641      17.807   1.251  -5.092  1.00  0.00           C  
ATOM   2622  O   VAL A1641      18.722   0.659  -5.640  1.00  0.00           O  
ATOM   2623  CB  VAL A1641      17.652   3.746  -4.845  1.00  0.00           C  
ATOM   2624  CG1 VAL A1641      19.172   3.857  -4.801  1.00  0.00           C  
ATOM   2625  CG2 VAL A1641      17.049   5.033  -5.418  1.00  0.00           C  
ATOM   2626  N   LEU A1642      17.264   0.816  -3.960  1.00  0.00           N  
ATOM   2627  CA  LEU A1642      17.754  -0.404  -3.322  1.00  0.00           C  
ATOM   2628  C   LEU A1642      17.286  -1.653  -4.046  1.00  0.00           C  
ATOM   2629  O   LEU A1642      16.332  -1.617  -4.813  1.00  0.00           O  
ATOM   2630  CB  LEU A1642      17.275  -0.490  -1.869  1.00  0.00           C  
ATOM   2631  CG  LEU A1642      18.119   0.193  -0.792  1.00  0.00           C  
ATOM   2632  CD1 LEU A1642      18.426   1.610  -1.194  1.00  0.00           C  
ATOM   2633  CD2 LEU A1642      17.385   0.151   0.522  1.00  0.00           C  
ATOM   2634  N   SER A1662      17.975  -2.763  -3.809  1.00  0.00           N  
ATOM   2635  CA  SER A1662      17.562  -4.013  -4.422  1.00  0.00           C  
ATOM   2636  C   SER A1662      16.581  -4.608  -3.421  1.00  0.00           C  
ATOM   2637  O   SER A1662      16.510  -4.158  -2.277  1.00  0.00           O  
ATOM   2638  CB  SER A1662      18.750  -4.965  -4.587  1.00  0.00           C  
ATOM   2639  OG  SER A1662      19.158  -5.478  -3.329  1.00  0.00           O  
ATOM   2640  N   LEU A1663      15.839  -5.626  -3.838  1.00  0.00           N  
ATOM   2641  CA  LEU A1663      14.884  -6.258  -2.942  1.00  0.00           C  
ATOM   2642  C   LEU A1663      15.610  -6.815  -1.718  1.00  0.00           C  
ATOM   2643  O   LEU A1663      15.173  -6.620  -0.586  1.00  0.00           O  
ATOM   2644  CB  LEU A1663      14.148  -7.390  -3.669  1.00  0.00           C  
ATOM   2645  CG  LEU A1663      12.856  -7.928  -3.049  1.00  0.00           C  
ATOM   2646  CD1 LEU A1663      12.323  -9.012  -3.946  1.00  0.00           C  
ATOM   2647  CD2 LEU A1663      13.083  -8.472  -1.658  1.00  0.00           C  
ATOM   2648  N   GLU A1664      16.720  -7.511  -1.946  1.00  0.00           N  
ATOM   2649  CA  GLU A1664      17.480  -8.099  -0.841  1.00  0.00           C  
ATOM   2650  C   GLU A1664      17.996  -7.062   0.151  1.00  0.00           C  
ATOM   2651  O   GLU A1664      18.128  -7.342   1.342  1.00  0.00           O  
ATOM   2652  CB  GLU A1664      18.662  -8.930  -1.367  1.00  0.00           C  
ATOM   2653  CG  GLU A1664      18.255 -10.203  -2.102  1.00  0.00           C  
ATOM   2654  CD  GLU A1664      17.656  -9.930  -3.475  1.00  0.00           C  
ATOM   2655  OE1 GLU A1664      17.058 -10.866  -4.051  1.00  0.00           O  
ATOM   2656  OE2 GLU A1664      17.790  -8.790  -3.981  1.00  0.00           O  
ATOM   2657  N   GLU A1665      18.297  -5.865  -0.336  1.00  0.00           N  
ATOM   2658  CA  GLU A1665      18.789  -4.826   0.557  1.00  0.00           C  
ATOM   2659  C   GLU A1665      17.640  -4.302   1.414  1.00  0.00           C  
ATOM   2660  O   GLU A1665      17.820  -4.003   2.598  1.00  0.00           O  
ATOM   2661  CB  GLU A1665      19.422  -3.688  -0.244  1.00  0.00           C  
ATOM   2662  CG  GLU A1665      20.571  -4.155  -1.114  1.00  0.00           C  
ATOM   2663  CD  GLU A1665      21.381  -3.010  -1.688  1.00  0.00           C  
ATOM   2664  OE1 GLU A1665      20.797  -2.169  -2.409  1.00  0.00           O  
ATOM   2665  OE2 GLU A1665      22.603  -2.963  -1.415  1.00  0.00           O  
ATOM   2666  N   VAL A1666      16.455  -4.196   0.823  1.00  0.00           N  
ATOM   2667  CA  VAL A1666      15.297  -3.724   1.581  1.00  0.00           C  
ATOM   2668  C   VAL A1666      14.980  -4.761   2.660  1.00  0.00           C  
ATOM   2669  O   VAL A1666      14.619  -4.416   3.782  1.00  0.00           O  
ATOM   2670  CB  VAL A1666      14.070  -3.515   0.661  1.00  0.00           C  
ATOM   2671  CG1 VAL A1666      12.824  -3.200   1.499  1.00  0.00           C  
ATOM   2672  CG2 VAL A1666      14.348  -2.397  -0.312  1.00  0.00           C  
ATOM   2673  N   ALA A1667      15.145  -6.037   2.312  1.00  0.00           N  
ATOM   2674  CA  ALA A1667      14.906  -7.118   3.255  1.00  0.00           C  
ATOM   2675  C   ALA A1667      15.886  -7.020   4.426  1.00  0.00           C  
ATOM   2676  O   ALA A1667      15.494  -7.190   5.578  1.00  0.00           O  
ATOM   2677  CB  ALA A1667      15.030  -8.484   2.543  1.00  0.00           C  
ATOM   2678  N   GLU A1668      17.159  -6.730   4.161  1.00  0.00           N  
ATOM   2679  CA  GLU A1668      18.090  -6.614   5.277  1.00  0.00           C  
ATOM   2680  C   GLU A1668      17.673  -5.444   6.167  1.00  0.00           C  
ATOM   2681  O   GLU A1668      17.690  -5.547   7.399  1.00  0.00           O  
ATOM   2682  CB  GLU A1668      19.539  -6.389   4.802  1.00  0.00           C  
ATOM   2683  CG  GLU A1668      20.239  -7.620   4.246  1.00  0.00           C  
ATOM   2684  CD  GLU A1668      20.106  -8.845   5.142  1.00  0.00           C  
ATOM   2685  OE1 GLU A1668      20.628  -8.843   6.279  1.00  0.00           O  
ATOM   2686  OE2 GLU A1668      19.463  -9.816   4.701  1.00  0.00           O  
ATOM   2687  N   ARG A1669      17.257  -4.345   5.542  1.00  0.00           N  
ATOM   2688  CA  ARG A1669      16.892  -3.148   6.304  1.00  0.00           C  
ATOM   2689  C   ARG A1669      15.640  -3.224   7.189  1.00  0.00           C  
ATOM   2690  O   ARG A1669      15.573  -2.548   8.209  1.00  0.00           O  
ATOM   2691  CB  ARG A1669      16.833  -1.938   5.354  1.00  0.00           C  
ATOM   2692  CG  ARG A1669      18.222  -1.689   4.697  1.00  0.00           C  
ATOM   2693  CD  ARG A1669      18.318  -0.394   3.917  1.00  0.00           C  
ATOM   2694  NE  ARG A1669      19.648  -0.211   3.340  1.00  0.00           N  
ATOM   2695  CZ  ARG A1669      20.225   0.978   3.157  1.00  0.00           C  
ATOM   2696  NH1 ARG A1669      19.592   2.088   3.514  1.00  0.00           N  
ATOM   2697  NH2 ARG A1669      21.432   1.066   2.606  1.00  0.00           N  
ATOM   2698  N   VAL A1670      14.660  -4.055   6.839  1.00  0.00           N  
ATOM   2699  CA  VAL A1670      13.474  -4.136   7.692  1.00  0.00           C  
ATOM   2700  C   VAL A1670      13.682  -5.031   8.911  1.00  0.00           C  
ATOM   2701  O   VAL A1670      12.926  -4.962   9.880  1.00  0.00           O  
ATOM   2702  CB  VAL A1670      12.214  -4.620   6.914  1.00  0.00           C  
ATOM   2703  CG1 VAL A1670      11.885  -3.647   5.793  1.00  0.00           C  
ATOM   2704  CG2 VAL A1670      12.425  -6.036   6.381  1.00  0.00           C  
ATOM   2705  N   LYS A1671      14.716  -5.865   8.884  1.00  0.00           N  
ATOM   2706  CA  LYS A1671      14.945  -6.757  10.011  1.00  0.00           C  
ATOM   2707  C   LYS A1671      14.973  -6.074  11.374  1.00  0.00           C  
ATOM   2708  O   LYS A1671      14.287  -6.507  12.294  1.00  0.00           O  
ATOM   2709  CB  LYS A1671      16.227  -7.566   9.778  1.00  0.00           C  
ATOM   2710  CG  LYS A1671      16.049  -8.602   8.676  1.00  0.00           C  
ATOM   2711  CD  LYS A1671      17.351  -9.308   8.345  1.00  0.00           C  
ATOM   2712  CE  LYS A1671      17.183 -10.247   7.155  1.00  0.00           C  
ATOM   2713  NZ  LYS A1671      18.463 -10.904   6.762  1.00  0.00           N  
ATOM   2714  N   PRO A1672      15.749  -4.982  11.526  1.00  0.00           N  
ATOM   2715  CA  PRO A1672      15.757  -4.345  12.851  1.00  0.00           C  
ATOM   2716  C   PRO A1672      14.347  -3.928  13.273  1.00  0.00           C  
ATOM   2717  O   PRO A1672      13.994  -3.959  14.460  1.00  0.00           O  
ATOM   2718  CB  PRO A1672      16.695  -3.141  12.661  1.00  0.00           C  
ATOM   2719  CG  PRO A1672      17.615  -3.584  11.525  1.00  0.00           C  
ATOM   2720  CD  PRO A1672      16.625  -4.263  10.580  1.00  0.00           C  
ATOM   2721  N   PHE A1673      13.537  -3.554  12.290  1.00  0.00           N  
ATOM   2722  CA  PHE A1673      12.174  -3.121  12.569  1.00  0.00           C  
ATOM   2723  C   PHE A1673      11.239  -4.268  12.885  1.00  0.00           C  
ATOM   2724  O   PHE A1673      10.327  -4.111  13.701  1.00  0.00           O  
ATOM   2725  CB  PHE A1673      11.655  -2.282  11.405  1.00  0.00           C  
ATOM   2726  CG  PHE A1673      12.363  -0.956  11.279  1.00  0.00           C  
ATOM   2727  CD1 PHE A1673      11.927   0.150  12.000  1.00  0.00           C  
ATOM   2728  CD2 PHE A1673      13.516  -0.845  10.503  1.00  0.00           C  
ATOM   2729  CE1 PHE A1673      12.645   1.364  11.948  1.00  0.00           C  
ATOM   2730  CE2 PHE A1673      14.240   0.351  10.441  1.00  0.00           C  
ATOM   2731  CZ  PHE A1673      13.809   1.459  11.161  1.00  0.00           C  
ATOM   2732  N   LEU A1684      11.445  -5.418  12.251  1.00  0.00           N  
ATOM   2733  CA  LEU A1684      10.594  -6.569  12.568  1.00  0.00           C  
ATOM   2734  C   LEU A1684      10.914  -6.995  14.001  1.00  0.00           C  
ATOM   2735  O   LEU A1684       9.999  -7.232  14.804  1.00  0.00           O  
ATOM   2736  CB  LEU A1684      10.850  -7.739  11.617  1.00  0.00           C  
ATOM   2737  CG  LEU A1684      10.283  -7.623  10.200  1.00  0.00           C  
ATOM   2738  CD1 LEU A1684      10.900  -8.705   9.327  1.00  0.00           C  
ATOM   2739  CD2 LEU A1684       8.752  -7.722  10.233  1.00  0.00           C  
ATOM   2740  N   ARG A1685      12.211  -7.060  14.325  1.00  0.00           N  
ATOM   2741  CA  ARG A1685      12.636  -7.456  15.665  1.00  0.00           C  
ATOM   2742  C   ARG A1685      12.029  -6.546  16.721  1.00  0.00           C  
ATOM   2743  O   ARG A1685      11.527  -7.018  17.745  1.00  0.00           O  
ATOM   2744  CB  ARG A1685      14.166  -7.424  15.785  1.00  0.00           C  
ATOM   2745  CG  ARG A1685      14.882  -8.375  14.838  1.00  0.00           C  
ATOM   2746  CD  ARG A1685      16.324  -8.590  15.269  1.00  0.00           C  
ATOM   2747  NE  ARG A1685      17.083  -9.352  14.281  1.00  0.00           N  
ATOM   2748  CZ  ARG A1685      17.857  -8.813  13.340  1.00  0.00           C  
ATOM   2749  NH1 ARG A1685      17.993  -7.492  13.248  1.00  0.00           N  
ATOM   2750  NH2 ARG A1685      18.492  -9.605  12.484  1.00  0.00           N  
ATOM   2751  N   GLU A1688      12.075  -5.241  16.459  1.00  0.00           N  
ATOM   2752  CA  GLU A1688      11.529  -4.250  17.370  1.00  0.00           C  
ATOM   2753  C   GLU A1688      10.029  -4.461  17.559  1.00  0.00           C  
ATOM   2754  O   GLU A1688       9.478  -4.149  18.619  1.00  0.00           O  
ATOM   2755  CB  GLU A1688      11.796  -2.839  16.829  1.00  0.00           C  
ATOM   2756  CG  GLU A1688      11.144  -1.739  17.639  1.00  0.00           C  
ATOM   2757  CD  GLU A1688      11.402  -0.353  17.077  1.00  0.00           C  
ATOM   2758  OE1 GLU A1688      10.959  -0.064  15.939  1.00  0.00           O  
ATOM   2759  OE2 GLU A1688      12.051   0.452  17.785  1.00  0.00           O  
ATOM   2760  N   ALA A1689       9.368  -4.973  16.521  1.00  0.00           N  
ATOM   2761  CA  ALA A1689       7.937  -5.236  16.582  1.00  0.00           C  
ATOM   2762  C   ALA A1689       7.707  -6.643  17.143  1.00  0.00           C  
ATOM   2763  O   ALA A1689       6.572  -7.138  17.187  1.00  0.00           O  
ATOM   2764  CB  ALA A1689       7.316  -5.107  15.188  1.00  0.00           C  
ATOM   2765  N   GLY A1690       8.793  -7.281  17.575  1.00  0.00           N  
ATOM   2766  CA  GLY A1690       8.694  -8.616  18.134  1.00  0.00           C  
ATOM   2767  C   GLY A1690       8.190  -9.638  17.133  1.00  0.00           C  
ATOM   2768  O   GLY A1690       7.323 -10.445  17.453  1.00  0.00           O  
ATOM   2769  N   LEU A1691       8.733  -9.613  15.924  1.00  0.00           N  
ATOM   2770  CA  LEU A1691       8.330 -10.548  14.883  1.00  0.00           C  
ATOM   2771  C   LEU A1691       9.545 -11.270  14.314  1.00  0.00           C  
ATOM   2772  O   LEU A1691      10.627 -10.693  14.218  1.00  0.00           O  
ATOM   2773  CB  LEU A1691       7.655  -9.804  13.737  1.00  0.00           C  
ATOM   2774  CG  LEU A1691       6.465  -8.909  14.055  1.00  0.00           C  
ATOM   2775  CD1 LEU A1691       6.160  -8.089  12.826  1.00  0.00           C  
ATOM   2776  CD2 LEU A1691       5.271  -9.736  14.484  1.00  0.00           C  
ATOM   2777  N   SER A1694       9.352 -12.524  13.918  1.00  0.00           N  
ATOM   2778  CA  SER A1694      10.423 -13.305  13.331  1.00  0.00           C  
ATOM   2779  C   SER A1694       9.931 -13.775  11.951  1.00  0.00           C  
ATOM   2780  O   SER A1694       8.744 -13.665  11.633  1.00  0.00           O  
ATOM   2781  CB  SER A1694      10.745 -14.503  14.230  1.00  0.00           C  
ATOM   2782  OG  SER A1694      12.030 -15.047  13.938  1.00  0.00           O  
ATOM   2783  N   TRP A1695      10.844 -14.257  11.118  1.00  0.00           N  
ATOM   2784  CA  TRP A1695      10.483 -14.744   9.795  1.00  0.00           C  
ATOM   2785  C   TRP A1695      11.011 -16.176   9.680  1.00  0.00           C  
ATOM   2786  O   TRP A1695      12.116 -16.475  10.144  1.00  0.00           O  
ATOM   2787  CB  TRP A1695      11.057 -13.813   8.697  1.00  0.00           C  
ATOM   2788  CG  TRP A1695      12.512 -13.386   8.878  1.00  0.00           C  
ATOM   2789  CD1 TRP A1695      13.599 -13.851   8.182  1.00  0.00           C  
ATOM   2790  CD2 TRP A1695      13.020 -12.430   9.817  1.00  0.00           C  
ATOM   2791  NE1 TRP A1695      14.747 -13.243   8.632  1.00  0.00           N  
ATOM   2792  CE2 TRP A1695      14.425 -12.369   9.634  1.00  0.00           C  
ATOM   2793  CE3 TRP A1695      12.428 -11.618  10.797  1.00  0.00           C  
ATOM   2794  CZ2 TRP A1695      15.247 -11.527  10.397  1.00  0.00           C  
ATOM   2795  CZ3 TRP A1695      13.246 -10.780  11.556  1.00  0.00           C  
ATOM   2796  CH2 TRP A1695      14.644 -10.742  11.350  1.00  0.00           C  
ATOM   2797  N   GLU A1698      10.208 -17.060   9.091  1.00  0.00           N  
ATOM   2798  CA  GLU A1698      10.571 -18.471   8.960  1.00  0.00           C  
ATOM   2799  C   GLU A1698      11.881 -18.666   8.222  1.00  0.00           C  
ATOM   2800  O   GLU A1698      12.698 -19.504   8.607  1.00  0.00           O  
ATOM   2801  CB  GLU A1698       9.481 -19.247   8.213  1.00  0.00           C  
ATOM   2802  CG  GLU A1698       8.055 -18.842   8.538  1.00  0.00           C  
ATOM   2803  CD  GLU A1698       7.038 -19.637   7.736  1.00  0.00           C  
ATOM   2804  OE1 GLU A1698       7.282 -19.889   6.531  1.00  0.00           O  
ATOM   2805  OE2 GLU A1698       5.987 -20.003   8.311  1.00  0.00           O  
ATOM   2806  N   SER A1708      12.065 -17.906   7.147  1.00  0.00           N  
ATOM   2807  CA  SER A1708      13.277 -18.001   6.341  1.00  0.00           C  
ATOM   2808  C   SER A1708      13.579 -16.683   5.627  1.00  0.00           C  
ATOM   2809  O   SER A1708      12.818 -15.719   5.730  1.00  0.00           O  
ATOM   2810  CB  SER A1708      13.124 -19.118   5.297  1.00  0.00           C  
ATOM   2811  OG  SER A1708      12.152 -18.782   4.316  1.00  0.00           O  
ATOM   2812  N   GLU A1716      14.693 -16.651   4.902  1.00  0.00           N  
ATOM   2813  CA  GLU A1716      15.070 -15.459   4.153  1.00  0.00           C  
ATOM   2814  C   GLU A1716      14.198 -15.373   2.908  1.00  0.00           C  
ATOM   2815  O   GLU A1716      13.750 -14.290   2.516  1.00  0.00           O  
ATOM   2816  CB  GLU A1716      16.543 -15.521   3.743  1.00  0.00           C  
ATOM   2817  CG  GLU A1716      17.511 -15.363   4.899  1.00  0.00           C  
ATOM   2818  CD  GLU A1716      17.241 -14.104   5.704  1.00  0.00           C  
ATOM   2819  OE1 GLU A1716      17.160 -13.020   5.080  1.00  0.00           O  
ATOM   2820  OE2 GLU A1716      17.112 -14.201   6.953  1.00  0.00           O  
ATOM   2821  N   ALA A1717      13.961 -16.532   2.295  1.00  0.00           N  
ATOM   2822  CA  ALA A1717      13.151 -16.621   1.086  1.00  0.00           C  
ATOM   2823  C   ALA A1717      11.753 -16.073   1.321  1.00  0.00           C  
ATOM   2824  O   ALA A1717      11.215 -15.335   0.495  1.00  0.00           O  
ATOM   2825  CB  ALA A1717      13.060 -18.066   0.632  1.00  0.00           C  
ATOM   2826  N   TYR A1718      11.160 -16.459   2.445  1.00  0.00           N  
ATOM   2827  CA  TYR A1718       9.815 -16.011   2.784  1.00  0.00           C  
ATOM   2828  C   TYR A1718       9.843 -14.507   3.001  1.00  0.00           C  
ATOM   2829  O   TYR A1718       9.019 -13.792   2.455  1.00  0.00           O  
ATOM   2830  CB  TYR A1718       9.331 -16.687   4.066  1.00  0.00           C  
ATOM   2831  CG  TYR A1718       7.944 -16.254   4.494  1.00  0.00           C  
ATOM   2832  CD1 TYR A1718       6.815 -16.812   3.901  1.00  0.00           C  
ATOM   2833  CD2 TYR A1718       7.763 -15.293   5.501  1.00  0.00           C  
ATOM   2834  CE1 TYR A1718       5.541 -16.439   4.297  1.00  0.00           C  
ATOM   2835  CE2 TYR A1718       6.489 -14.906   5.902  1.00  0.00           C  
ATOM   2836  CZ  TYR A1718       5.379 -15.487   5.300  1.00  0.00           C  
ATOM   2837  OH  TYR A1718       4.100 -15.156   5.697  1.00  0.00           O  
ATOM   2838  N   LEU A1719      10.794 -14.049   3.817  1.00  0.00           N  
ATOM   2839  CA  LEU A1719      10.952 -12.625   4.118  1.00  0.00           C  
ATOM   2840  C   LEU A1719      11.020 -11.838   2.821  1.00  0.00           C  
ATOM   2841  O   LEU A1719      10.268 -10.890   2.623  1.00  0.00           O  
ATOM   2842  CB  LEU A1719      12.229 -12.366   4.929  1.00  0.00           C  
ATOM   2843  CG  LEU A1719      12.470 -10.867   5.184  1.00  0.00           C  
ATOM   2844  CD1 LEU A1719      11.285 -10.260   5.944  1.00  0.00           C  
ATOM   2845  CD2 LEU A1719      13.751 -10.672   5.977  1.00  0.00           C  
ATOM   2846  N   ARG A1720      11.926 -12.248   1.937  1.00  0.00           N  
ATOM   2847  CA  ARG A1720      12.088 -11.594   0.647  1.00  0.00           C  
ATOM   2848  C   ARG A1720      10.747 -11.482  -0.068  1.00  0.00           C  
ATOM   2849  O   ARG A1720      10.396 -10.418  -0.582  1.00  0.00           O  
ATOM   2850  CB  ARG A1720      13.076 -12.376  -0.222  1.00  0.00           C  
ATOM   2851  CG  ARG A1720      13.077 -11.945  -1.679  1.00  0.00           C  
ATOM   2852  CD  ARG A1720      13.842 -12.942  -2.547  1.00  0.00           C  
ATOM   2853  NE  ARG A1720      13.228 -13.118  -3.862  1.00  0.00           N  
ATOM   2854  CZ  ARG A1720      13.404 -12.297  -4.892  1.00  0.00           C  
ATOM   2855  NH1 ARG A1720      12.797 -12.543  -6.048  1.00  0.00           N  
ATOM   2856  NH2 ARG A1720      14.196 -11.239  -4.775  1.00  0.00           N  
ATOM   2857  N   ARG A1721       9.989 -12.575  -0.086  1.00  0.00           N  
ATOM   2858  CA  ARG A1721       8.692 -12.580  -0.753  1.00  0.00           C  
ATOM   2859  C   ARG A1721       7.730 -11.592  -0.084  1.00  0.00           C  
ATOM   2860  O   ARG A1721       7.011 -10.873  -0.772  1.00  0.00           O  
ATOM   2861  CB  ARG A1721       8.088 -13.993  -0.736  1.00  0.00           C  
ATOM   2862  CG  ARG A1721       7.390 -14.441  -2.029  1.00  0.00           C  
ATOM   2863  CD  ARG A1721       6.744 -13.313  -2.817  1.00  0.00           C  
ATOM   2864  NE  ARG A1721       5.565 -13.759  -3.559  1.00  0.00           N  
ATOM   2865  CZ  ARG A1721       4.925 -13.020  -4.462  1.00  0.00           C  
ATOM   2866  NH1 ARG A1721       5.362 -11.801  -4.742  1.00  0.00           N  
ATOM   2867  NH2 ARG A1721       3.836 -13.484  -5.065  1.00  0.00           N  
ATOM   2868  N   ALA A1722       7.709 -11.578   1.250  1.00  0.00           N  
ATOM   2869  CA  ALA A1722       6.855 -10.655   2.021  1.00  0.00           C  
ATOM   2870  C   ALA A1722       7.216  -9.186   1.713  1.00  0.00           C  
ATOM   2871  O   ALA A1722       6.339  -8.325   1.577  1.00  0.00           O  
ATOM   2872  CB  ALA A1722       7.011 -10.921   3.530  1.00  0.00           C  
ATOM   2873  N   VAL A1723       8.505  -8.905   1.593  1.00  0.00           N  
ATOM   2874  CA  VAL A1723       8.946  -7.540   1.291  1.00  0.00           C  
ATOM   2875  C   VAL A1723       8.547  -7.190  -0.136  1.00  0.00           C  
ATOM   2876  O   VAL A1723       8.036  -6.095  -0.391  1.00  0.00           O  
ATOM   2877  CB  VAL A1723      10.460  -7.398   1.460  1.00  0.00           C  
ATOM   2878  CG1 VAL A1723      10.938  -6.032   0.939  1.00  0.00           C  
ATOM   2879  CG2 VAL A1723      10.797  -7.536   2.911  1.00  0.00           C  
ATOM   2880  N   GLU A1724       8.743  -8.135  -1.056  1.00  0.00           N  
ATOM   2881  CA  GLU A1724       8.372  -7.932  -2.462  1.00  0.00           C  
ATOM   2882  C   GLU A1724       6.881  -7.614  -2.578  1.00  0.00           C  
ATOM   2883  O   GLU A1724       6.477  -6.716  -3.319  1.00  0.00           O  
ATOM   2884  CB  GLU A1724       8.692  -9.198  -3.262  1.00  0.00           C  
ATOM   2885  CG  GLU A1724       8.468  -9.103  -4.747  1.00  0.00           C  
ATOM   2886  CD  GLU A1724       8.879 -10.386  -5.471  1.00  0.00           C  
ATOM   2887  OE1 GLU A1724       8.964 -10.373  -6.722  1.00  0.00           O  
ATOM   2888  OE2 GLU A1724       9.113 -11.411  -4.785  1.00  0.00           O  
ATOM   2889  N   LEU A1725       6.056  -8.351  -1.836  1.00  0.00           N  
ATOM   2890  CA  LEU A1725       4.612  -8.120  -1.883  1.00  0.00           C  
ATOM   2891  C   LEU A1725       4.212  -6.750  -1.355  1.00  0.00           C  
ATOM   2892  O   LEU A1725       3.308  -6.116  -1.882  1.00  0.00           O  
ATOM   2893  CB  LEU A1725       3.869  -9.191  -1.070  1.00  0.00           C  
ATOM   2894  CG  LEU A1725       3.707 -10.555  -1.738  1.00  0.00           C  
ATOM   2895  CD1 LEU A1725       3.141 -11.553  -0.752  1.00  0.00           C  
ATOM   2896  CD2 LEU A1725       2.783 -10.419  -2.931  1.00  0.00           C  
ATOM   2897  N   MET A1726       4.900  -6.306  -0.312  1.00  0.00           N  
ATOM   2898  CA  MET A1726       4.597  -5.034   0.358  1.00  0.00           C  
ATOM   2899  C   MET A1726       5.301  -3.796  -0.182  1.00  0.00           C  
ATOM   2900  O   MET A1726       4.838  -2.670   0.022  1.00  0.00           O  
ATOM   2901  CB  MET A1726       4.927  -5.168   1.849  1.00  0.00           C  
ATOM   2902  CG  MET A1726       3.976  -6.091   2.620  1.00  0.00           C  
ATOM   2903  SD  MET A1726       2.337  -5.353   2.672  1.00  0.00           S  
ATOM   2904  CE  MET A1726       2.695  -3.820   3.515  1.00  0.00           C  
ATOM   2905  N   ARG A1727       6.420  -4.008  -0.869  1.00  0.00           N  
ATOM   2906  CA  ARG A1727       7.222  -2.918  -1.396  1.00  0.00           C  
ATOM   2907  C   ARG A1727       6.473  -1.721  -1.988  1.00  0.00           C  
ATOM   2908  O   ARG A1727       6.858  -0.581  -1.758  1.00  0.00           O  
ATOM   2909  CB  ARG A1727       8.207  -3.472  -2.412  1.00  0.00           C  
ATOM   2910  CG  ARG A1727       9.493  -2.711  -2.476  1.00  0.00           C  
ATOM   2911  CD  ARG A1727      10.412  -3.392  -3.444  1.00  0.00           C  
ATOM   2912  NE  ARG A1727      11.708  -2.750  -3.528  1.00  0.00           N  
ATOM   2913  CZ  ARG A1727      12.621  -3.061  -4.437  1.00  0.00           C  
ATOM   2914  NH1 ARG A1727      12.355  -4.008  -5.332  1.00  0.00           N  
ATOM   2915  NH2 ARG A1727      13.795  -2.433  -4.446  1.00  0.00           N  
ATOM   2916  N   PRO A1728       5.410  -1.961  -2.775  1.00  0.00           N  
ATOM   2917  CA  PRO A1728       4.637  -0.866  -3.375  1.00  0.00           C  
ATOM   2918  C   PRO A1728       3.741  -0.164  -2.356  1.00  0.00           C  
ATOM   2919  O   PRO A1728       3.139   0.862  -2.657  1.00  0.00           O  
ATOM   2920  CB  PRO A1728       3.771  -1.569  -4.430  1.00  0.00           C  
ATOM   2921  CG  PRO A1728       4.458  -2.892  -4.662  1.00  0.00           C  
ATOM   2922  CD  PRO A1728       4.963  -3.261  -3.300  1.00  0.00           C  
ATOM   2923  N   ARG A1729       3.652  -0.706  -1.149  1.00  0.00           N  
ATOM   2924  CA  ARG A1729       2.744  -0.128  -0.162  1.00  0.00           C  
ATOM   2925  C   ARG A1729       3.322   0.606   1.054  1.00  0.00           C  
ATOM   2926  O   ARG A1729       2.556   1.103   1.879  1.00  0.00           O  
ATOM   2927  CB  ARG A1729       1.783  -1.231   0.308  1.00  0.00           C  
ATOM   2928  CG  ARG A1729       1.307  -2.152  -0.844  1.00  0.00           C  
ATOM   2929  CD  ARG A1729       0.362  -3.235  -0.337  1.00  0.00           C  
ATOM   2930  NE  ARG A1729      -0.794  -2.633   0.316  1.00  0.00           N  
ATOM   2931  CZ  ARG A1729      -1.924  -2.307  -0.304  1.00  0.00           C  
ATOM   2932  NH1 ARG A1729      -2.068  -2.537  -1.603  1.00  0.00           N  
ATOM   2933  NH2 ARG A1729      -2.899  -1.720   0.376  1.00  0.00           N  
ATOM   2934  N   PHE A1730       4.646   0.673   1.195  1.00  0.00           N  
ATOM   2935  CA  PHE A1730       5.224   1.388   2.335  1.00  0.00           C  
ATOM   2936  C   PHE A1730       6.334   2.359   1.941  1.00  0.00           C  
ATOM   2937  O   PHE A1730       7.127   2.075   1.041  1.00  0.00           O  
ATOM   2938  CB  PHE A1730       5.711   0.421   3.427  1.00  0.00           C  
ATOM   2939  CG  PHE A1730       6.863  -0.467   3.025  1.00  0.00           C  
ATOM   2940  CD1 PHE A1730       8.174  -0.090   3.296  1.00  0.00           C  
ATOM   2941  CD2 PHE A1730       6.633  -1.700   2.413  1.00  0.00           C  
ATOM   2942  CE1 PHE A1730       9.240  -0.919   2.975  1.00  0.00           C  
ATOM   2943  CE2 PHE A1730       7.699  -2.552   2.079  1.00  0.00           C  
ATOM   2944  CZ  PHE A1730       9.009  -2.158   2.363  1.00  0.00           C  
ATOM   2945  N   ASP A1731       6.365   3.520   2.595  1.00  0.00           N  
ATOM   2946  CA  ASP A1731       7.389   4.532   2.295  1.00  0.00           C  
ATOM   2947  C   ASP A1731       8.509   4.628   3.340  1.00  0.00           C  
ATOM   2948  O   ASP A1731       9.531   5.281   3.081  1.00  0.00           O  
ATOM   2949  CB  ASP A1731       6.754   5.919   2.096  1.00  0.00           C  
ATOM   2950  CG  ASP A1731       5.945   6.015   0.809  1.00  0.00           C  
ATOM   2951  OD1 ASP A1731       6.419   5.522  -0.243  1.00  0.00           O  
ATOM   2952  OD2 ASP A1731       4.834   6.591   0.844  1.00  0.00           O  
ATOM   2953  N   THR A1732       8.311   4.004   4.507  1.00  0.00           N  
ATOM   2954  CA  THR A1732       9.324   3.959   5.564  1.00  0.00           C  
ATOM   2955  C   THR A1732       9.464   2.502   6.032  1.00  0.00           C  
ATOM   2956  O   THR A1732       8.524   1.695   5.886  1.00  0.00           O  
ATOM   2957  CB  THR A1732       8.958   4.824   6.781  1.00  0.00           C  
ATOM   2958  OG1 THR A1732       7.810   4.265   7.428  1.00  0.00           O  
ATOM   2959  CG2 THR A1732       8.651   6.254   6.356  1.00  0.00           C  
ATOM   2960  N   LEU A1733      10.626   2.164   6.599  1.00  0.00           N  
ATOM   2961  CA  LEU A1733      10.881   0.786   7.048  1.00  0.00           C  
ATOM   2962  C   LEU A1733      10.008   0.342   8.222  1.00  0.00           C  
ATOM   2963  O   LEU A1733       9.750  -0.847   8.392  1.00  0.00           O  
ATOM   2964  CB  LEU A1733      12.354   0.615   7.437  1.00  0.00           C  
ATOM   2965  CG  LEU A1733      13.372   0.977   6.355  1.00  0.00           C  
ATOM   2966  CD1 LEU A1733      14.776   0.935   6.969  1.00  0.00           C  
ATOM   2967  CD2 LEU A1733      13.250   0.010   5.172  1.00  0.00           C  
ATOM   2968  N   LYS A1734       9.570   1.293   9.029  1.00  0.00           N  
ATOM   2969  CA  LYS A1734       8.754   0.988  10.190  1.00  0.00           C  
ATOM   2970  C   LYS A1734       7.339   0.646   9.771  1.00  0.00           C  
ATOM   2971  O   LYS A1734       6.657  -0.099  10.467  1.00  0.00           O  
ATOM   2972  CB  LYS A1734       8.740   2.182  11.150  1.00  0.00           C  
ATOM   2973  CG  LYS A1734       8.102   1.913  12.512  1.00  0.00           C  
ATOM   2974  CD  LYS A1734       7.879   3.229  13.265  1.00  0.00           C  
ATOM   2975  CE  LYS A1734       7.434   2.999  14.710  1.00  0.00           C  
ATOM   2976  NZ  LYS A1734       6.865   4.249  15.323  1.00  0.00           N  
ATOM   2977  N   GLU A1735       6.898   1.200   8.644  1.00  0.00           N  
ATOM   2978  CA  GLU A1735       5.563   0.917   8.148  1.00  0.00           C  
ATOM   2979  C   GLU A1735       5.455  -0.549   7.691  1.00  0.00           C  
ATOM   2980  O   GLU A1735       4.370  -1.127   7.733  1.00  0.00           O  
ATOM   2981  CB  GLU A1735       5.211   1.857   6.979  1.00  0.00           C  
ATOM   2982  CG  GLU A1735       4.955   3.332   7.366  1.00  0.00           C  
ATOM   2983  CD  GLU A1735       4.699   4.239   6.143  1.00  0.00           C  
ATOM   2984  OE1 GLU A1735       4.984   3.840   4.991  1.00  0.00           O  
ATOM   2985  OE2 GLU A1735       4.213   5.370   6.333  1.00  0.00           O  
ATOM   2986  N   PHE A1736       6.570  -1.152   7.266  1.00  0.00           N  
ATOM   2987  CA  PHE A1736       6.516  -2.537   6.792  1.00  0.00           C  
ATOM   2988  C   PHE A1736       5.968  -3.508   7.840  1.00  0.00           C  
ATOM   2989  O   PHE A1736       5.039  -4.235   7.547  1.00  0.00           O  
ATOM   2990  CB  PHE A1736       7.880  -3.028   6.278  1.00  0.00           C  
ATOM   2991  CG  PHE A1736       7.901  -4.497   5.928  1.00  0.00           C  
ATOM   2992  CD1 PHE A1736       7.227  -4.973   4.800  1.00  0.00           C  
ATOM   2993  CD2 PHE A1736       8.575  -5.411   6.752  1.00  0.00           C  
ATOM   2994  CE1 PHE A1736       7.221  -6.347   4.494  1.00  0.00           C  
ATOM   2995  CE2 PHE A1736       8.578  -6.801   6.457  1.00  0.00           C  
ATOM   2996  CZ  PHE A1736       7.897  -7.269   5.327  1.00  0.00           C  
ATOM   2997  N   PRO A1737       6.543  -3.546   9.061  1.00  0.00           N  
ATOM   2998  CA  PRO A1737       6.022  -4.467  10.087  1.00  0.00           C  
ATOM   2999  C   PRO A1737       4.603  -4.079  10.544  1.00  0.00           C  
ATOM   3000  O   PRO A1737       3.791  -4.943  10.878  1.00  0.00           O  
ATOM   3001  CB  PRO A1737       7.046  -4.348  11.226  1.00  0.00           C  
ATOM   3002  CG  PRO A1737       8.309  -3.948  10.504  1.00  0.00           C  
ATOM   3003  CD  PRO A1737       7.819  -2.952   9.498  1.00  0.00           C  
ATOM   3004  N   GLU A1738       4.327  -2.774  10.558  1.00  0.00           N  
ATOM   3005  CA  GLU A1738       3.020  -2.258  10.950  1.00  0.00           C  
ATOM   3006  C   GLU A1738       1.932  -2.726   9.985  1.00  0.00           C  
ATOM   3007  O   GLU A1738       0.896  -3.263  10.394  1.00  0.00           O  
ATOM   3008  CB  GLU A1738       3.022  -0.727  10.946  1.00  0.00           C  
ATOM   3009  CG  GLU A1738       3.919  -0.057  11.961  1.00  0.00           C  
ATOM   3010  CD  GLU A1738       3.941   1.469  11.808  1.00  0.00           C  
ATOM   3011  OE1 GLU A1738       4.558   2.145  12.659  1.00  0.00           O  
ATOM   3012  OE2 GLU A1738       3.348   1.993  10.837  1.00  0.00           O  
ATOM   3013  N   LYS A1739       2.170  -2.532   8.695  1.00  0.00           N  
ATOM   3014  CA  LYS A1739       1.184  -2.892   7.691  1.00  0.00           C  
ATOM   3015  C   LYS A1739       1.147  -4.358   7.276  1.00  0.00           C  
ATOM   3016  O   LYS A1739       0.160  -4.788   6.698  1.00  0.00           O  
ATOM   3017  CB  LYS A1739       1.375  -2.043   6.433  1.00  0.00           C  
ATOM   3018  CG  LYS A1739       1.257  -0.542   6.639  1.00  0.00           C  
ATOM   3019  CD  LYS A1739       1.427   0.182   5.307  1.00  0.00           C  
ATOM   3020  CE  LYS A1739       1.079   1.665   5.433  1.00  0.00           C  
ATOM   3021  NZ  LYS A1739       0.374   2.132   4.213  1.00  0.00           N  
ATOM   3022  N   ALA A1740       2.204  -5.117   7.565  1.00  0.00           N  
ATOM   3023  CA  ALA A1740       2.254  -6.528   7.164  1.00  0.00           C  
ATOM   3024  C   ALA A1740       2.383  -7.532   8.330  1.00  0.00           C  
ATOM   3025  O   ALA A1740       2.809  -8.684   8.149  1.00  0.00           O  
ATOM   3026  CB  ALA A1740       3.407  -6.724   6.174  1.00  0.00           C  
ATOM   3027  N   ARG A1741       2.002  -7.098   9.523  1.00  0.00           N  
ATOM   3028  CA  ARG A1741       2.113  -7.941  10.702  1.00  0.00           C  
ATOM   3029  C   ARG A1741       1.479  -9.326  10.527  1.00  0.00           C  
ATOM   3030  O   ARG A1741       2.065 -10.335  10.919  1.00  0.00           O  
ATOM   3031  CB  ARG A1741       1.514  -7.216  11.904  1.00  0.00           C  
ATOM   3032  CG  ARG A1741       1.819  -7.858  13.252  1.00  0.00           C  
ATOM   3033  CD  ARG A1741       1.426  -6.937  14.403  1.00  0.00           C  
ATOM   3034  NE  ARG A1741       1.612  -7.559  15.718  1.00  0.00           N  
ATOM   3035  CZ  ARG A1741       2.790  -7.741  16.312  1.00  0.00           C  
ATOM   3036  NH1 ARG A1741       3.914  -7.356  15.724  1.00  0.00           N  
ATOM   3037  NH2 ARG A1741       2.840  -8.293  17.513  1.00  0.00           N  
ATOM   3038  N   TYR A1742       0.300  -9.380   9.921  1.00  0.00           N  
ATOM   3039  CA  TYR A1742      -0.390 -10.661   9.719  1.00  0.00           C  
ATOM   3040  C   TYR A1742       0.434 -11.665   8.913  1.00  0.00           C  
ATOM   3041  O   TYR A1742       0.076 -12.838   8.828  1.00  0.00           O  
ATOM   3042  CB  TYR A1742      -1.749 -10.437   9.037  1.00  0.00           C  
ATOM   3043  CG  TYR A1742      -1.663  -9.670   7.723  1.00  0.00           C  
ATOM   3044  CD1 TYR A1742      -1.846  -8.287   7.690  1.00  0.00           C  
ATOM   3045  CD2 TYR A1742      -1.339 -10.325   6.531  1.00  0.00           C  
ATOM   3046  CE1 TYR A1742      -1.707  -7.560   6.494  1.00  0.00           C  
ATOM   3047  CE2 TYR A1742      -1.189  -9.617   5.330  1.00  0.00           C  
ATOM   3048  CZ  TYR A1742      -1.378  -8.236   5.317  1.00  0.00           C  
ATOM   3049  OH  TYR A1742      -1.257  -7.543   4.137  1.00  0.00           O  
ATOM   3050  N   LEU A1743       1.539 -11.219   8.316  1.00  0.00           N  
ATOM   3051  CA  LEU A1743       2.362 -12.137   7.541  1.00  0.00           C  
ATOM   3052  C   LEU A1743       3.413 -12.855   8.380  1.00  0.00           C  
ATOM   3053  O   LEU A1743       3.974 -13.855   7.943  1.00  0.00           O  
ATOM   3054  CB  LEU A1743       3.068 -11.406   6.393  1.00  0.00           C  
ATOM   3055  CG  LEU A1743       2.206 -11.002   5.195  1.00  0.00           C  
ATOM   3056  CD1 LEU A1743       3.064 -10.263   4.178  1.00  0.00           C  
ATOM   3057  CD2 LEU A1743       1.567 -12.245   4.575  1.00  0.00           C  
ATOM   3058  N   PHE A1744       3.662 -12.364   9.588  1.00  0.00           N  
ATOM   3059  CA  PHE A1744       4.689 -12.951  10.428  1.00  0.00           C  
ATOM   3060  C   PHE A1744       4.196 -13.522  11.739  1.00  0.00           C  
ATOM   3061  O   PHE A1744       4.956 -14.189  12.451  1.00  0.00           O  
ATOM   3062  CB  PHE A1744       5.776 -11.910  10.702  1.00  0.00           C  
ATOM   3063  CG  PHE A1744       6.398 -11.355   9.457  1.00  0.00           C  
ATOM   3064  CD1 PHE A1744       7.386 -12.069   8.777  1.00  0.00           C  
ATOM   3065  CD2 PHE A1744       5.986 -10.126   8.952  1.00  0.00           C  
ATOM   3066  CE1 PHE A1744       7.965 -11.568   7.608  1.00  0.00           C  
ATOM   3067  CE2 PHE A1744       6.554  -9.607   7.780  1.00  0.00           C  
ATOM   3068  CZ  PHE A1744       7.552 -10.337   7.105  1.00  0.00           C  
ATOM   3069  N   THR A1745       2.939 -13.255  12.068  1.00  0.00           N  
ATOM   3070  CA  THR A1745       2.385 -13.787  13.293  1.00  0.00           C  
ATOM   3071  C   THR A1745       0.926 -14.196  13.132  1.00  0.00           C  
ATOM   3072  O   THR A1745       0.153 -13.529  12.451  1.00  0.00           O  
ATOM   3073  CB  THR A1745       2.489 -12.783  14.425  1.00  0.00           C  
ATOM   3074  OG1 THR A1745       1.879 -13.337  15.593  1.00  0.00           O  
ATOM   3075  CG2 THR A1745       1.794 -11.480  14.061  1.00  0.00           C  
ATOM   3076  N   GLU A1746       0.556 -15.305  13.762  1.00  0.00           N  
ATOM   3077  CA  GLU A1746      -0.814 -15.798  13.688  1.00  0.00           C  
ATOM   3078  C   GLU A1746      -1.739 -15.005  14.602  1.00  0.00           C  
ATOM   3079  O   GLU A1746      -2.951 -15.202  14.587  1.00  0.00           O  
ATOM   3080  CB  GLU A1746      -0.867 -17.278  14.078  1.00  0.00           C  
ATOM   3081  CG  GLU A1746      -0.134 -18.193  13.123  1.00  0.00           C  
ATOM   3082  CD  GLU A1746      -0.564 -17.974  11.684  1.00  0.00           C  
ATOM   3083  OE1 GLU A1746      -1.767 -17.724  11.459  1.00  0.00           O  
ATOM   3084  OE2 GLU A1746       0.292 -18.062  10.778  1.00  0.00           O  
ATOM   3085  N   ASP A1747      -1.173 -14.103  15.390  1.00  0.00           N  
ATOM   3086  CA  ASP A1747      -1.974 -13.322  16.317  1.00  0.00           C  
ATOM   3087  C   ASP A1747      -1.956 -11.846  15.947  1.00  0.00           C  
ATOM   3088  O   ASP A1747      -1.450 -11.009  16.697  1.00  0.00           O  
ATOM   3089  CB  ASP A1747      -1.442 -13.522  17.742  1.00  0.00           C  
ATOM   3090  CG  ASP A1747      -2.410 -13.038  18.799  1.00  0.00           C  
ATOM   3091  OD1 ASP A1747      -2.697 -11.820  18.837  1.00  0.00           O  
ATOM   3092  OD2 ASP A1747      -2.888 -13.880  19.590  1.00  0.00           O  
ATOM   3093  N   TYR A1748      -2.518 -11.539  14.783  1.00  0.00           N  
ATOM   3094  CA  TYR A1748      -2.577 -10.168  14.265  1.00  0.00           C  
ATOM   3095  C   TYR A1748      -3.824  -9.415  14.719  1.00  0.00           C  
ATOM   3096  O   TYR A1748      -4.809 -10.026  15.124  1.00  0.00           O  
ATOM   3097  CB  TYR A1748      -2.572 -10.197  12.736  1.00  0.00           C  
ATOM   3098  CG  TYR A1748      -3.517 -11.225  12.148  1.00  0.00           C  
ATOM   3099  CD1 TYR A1748      -3.120 -12.551  11.995  1.00  0.00           C  
ATOM   3100  CD2 TYR A1748      -4.801 -10.869  11.725  1.00  0.00           C  
ATOM   3101  CE1 TYR A1748      -3.966 -13.501  11.432  1.00  0.00           C  
ATOM   3102  CE2 TYR A1748      -5.664 -11.818  11.156  1.00  0.00           C  
ATOM   3103  CZ  TYR A1748      -5.234 -13.134  11.011  1.00  0.00           C  
ATOM   3104  OH  TYR A1748      -6.057 -14.080  10.428  1.00  0.00           O  
ATOM   3105  N   PRO A1749      -3.798  -8.075  14.643  1.00  0.00           N  
ATOM   3106  CA  PRO A1749      -4.931  -7.232  15.038  1.00  0.00           C  
ATOM   3107  C   PRO A1749      -5.962  -7.120  13.922  1.00  0.00           C  
ATOM   3108  O   PRO A1749      -5.620  -7.001  12.741  1.00  0.00           O  
ATOM   3109  CB  PRO A1749      -4.274  -5.895  15.327  1.00  0.00           C  
ATOM   3110  CG  PRO A1749      -3.227  -5.842  14.291  1.00  0.00           C  
ATOM   3111  CD  PRO A1749      -2.619  -7.238  14.363  1.00  0.00           C  
ATOM   3112  N   VAL A1750      -7.231  -7.163  14.310  1.00  0.00           N  
ATOM   3113  CA  VAL A1750      -8.340  -7.060  13.372  1.00  0.00           C  
ATOM   3114  C   VAL A1750      -8.969  -5.702  13.572  1.00  0.00           C  
ATOM   3115  O   VAL A1750      -9.475  -5.417  14.645  1.00  0.00           O  
ATOM   3116  CB  VAL A1750      -9.412  -8.126  13.649  1.00  0.00           C  
ATOM   3117  CG1 VAL A1750     -10.609  -7.898  12.746  1.00  0.00           C  
ATOM   3118  CG2 VAL A1750      -8.827  -9.516  13.435  1.00  0.00           C  
ATOM   3119  N   SER A1751      -8.944  -4.868  12.543  1.00  0.00           N  
ATOM   3120  CA  SER A1751      -9.523  -3.536  12.654  1.00  0.00           C  
ATOM   3121  C   SER A1751     -11.014  -3.668  12.809  1.00  0.00           C  
ATOM   3122  O   SER A1751     -11.586  -4.717  12.514  1.00  0.00           O  
ATOM   3123  CB  SER A1751      -9.222  -2.700  11.411  1.00  0.00           C  
ATOM   3124  OG  SER A1751      -9.978  -3.139  10.293  1.00  0.00           O  
ATOM   3125  N   GLU A1752     -11.651  -2.603  13.274  1.00  0.00           N  
ATOM   3126  CA  GLU A1752     -13.092  -2.636  13.451  1.00  0.00           C  
ATOM   3127  C   GLU A1752     -13.742  -2.692  12.076  1.00  0.00           C  
ATOM   3128  O   GLU A1752     -14.679  -3.465  11.854  1.00  0.00           O  
ATOM   3129  CB  GLU A1752     -13.584  -1.396  14.206  1.00  0.00           C  
ATOM   3130  CG  GLU A1752     -12.965  -1.181  15.591  1.00  0.00           C  
ATOM   3131  CD  GLU A1752     -11.654  -0.400  15.549  1.00  0.00           C  
ATOM   3132  OE1 GLU A1752     -11.641   0.721  14.984  1.00  0.00           O  
ATOM   3133  OE2 GLU A1752     -10.641  -0.903  16.088  1.00  0.00           O  
ATOM   3134  N   LYS A1753     -13.237  -1.880  11.151  1.00  0.00           N  
ATOM   3135  CA  LYS A1753     -13.795  -1.847   9.806  1.00  0.00           C  
ATOM   3136  C   LYS A1753     -13.707  -3.216   9.120  1.00  0.00           C  
ATOM   3137  O   LYS A1753     -14.607  -3.602   8.382  1.00  0.00           O  
ATOM   3138  CB  LYS A1753     -13.094  -0.786   8.951  1.00  0.00           C  
ATOM   3139  CG  LYS A1753     -13.853  -0.468   7.666  1.00  0.00           C  
ATOM   3140  CD  LYS A1753     -13.153   0.562   6.799  1.00  0.00           C  
ATOM   3141  CE  LYS A1753     -13.154   1.943   7.434  1.00  0.00           C  
ATOM   3142  NZ  LYS A1753     -12.371   2.003   8.703  1.00  0.00           N  
ATOM   3143  N   ALA A1754     -12.622  -3.947   9.359  1.00  0.00           N  
ATOM   3144  CA  ALA A1754     -12.472  -5.271   8.771  1.00  0.00           C  
ATOM   3145  C   ALA A1754     -13.422  -6.257   9.474  1.00  0.00           C  
ATOM   3146  O   ALA A1754     -13.986  -7.132   8.827  1.00  0.00           O  
ATOM   3147  CB  ALA A1754     -11.043  -5.741   8.889  1.00  0.00           C  
ATOM   3148  N   GLN A1755     -13.602  -6.107  10.787  1.00  0.00           N  
ATOM   3149  CA  GLN A1755     -14.511  -6.981  11.530  1.00  0.00           C  
ATOM   3150  C   GLN A1755     -15.953  -6.847  11.043  1.00  0.00           C  
ATOM   3151  O   GLN A1755     -16.648  -7.852  10.879  1.00  0.00           O  
ATOM   3152  CB  GLN A1755     -14.471  -6.694  13.030  1.00  0.00           C  
ATOM   3153  CG  GLN A1755     -15.272  -7.717  13.851  1.00  0.00           C  
ATOM   3154  CD  GLN A1755     -14.797  -9.159  13.615  1.00  0.00           C  
ATOM   3155  OE1 GLN A1755     -13.649  -9.506  13.913  1.00  0.00           O  
ATOM   3156  NE2 GLN A1755     -15.682  -9.997  13.070  1.00  0.00           N  
ATOM   3157  N   ARG A1756     -16.400  -5.621  10.791  1.00  0.00           N  
ATOM   3158  CA  ARG A1756     -17.768  -5.420  10.316  1.00  0.00           C  
ATOM   3159  C   ARG A1756     -17.971  -5.921   8.878  1.00  0.00           C  
ATOM   3160  O   ARG A1756     -19.081  -6.312   8.490  1.00  0.00           O  
ATOM   3161  CB  ARG A1756     -18.174  -3.947  10.454  1.00  0.00           C  
ATOM   3162  CG  ARG A1756     -18.318  -3.489  11.923  1.00  0.00           C  
ATOM   3163  CD  ARG A1756     -18.895  -2.066  12.046  1.00  0.00           C  
ATOM   3164  NE  ARG A1756     -18.004  -1.027  11.522  1.00  0.00           N  
ATOM   3165  CZ  ARG A1756     -17.054  -0.408  12.223  1.00  0.00           C  
ATOM   3166  NH1 ARG A1756     -16.848  -0.707  13.501  1.00  0.00           N  
ATOM   3167  NH2 ARG A1756     -16.307   0.520  11.642  1.00  0.00           N  
ATOM   3168  N   LYS A1757     -16.911  -5.907   8.072  1.00  0.00           N  
ATOM   3169  CA  LYS A1757     -17.039  -6.421   6.714  1.00  0.00           C  
ATOM   3170  C   LYS A1757     -17.023  -7.950   6.819  1.00  0.00           C  
ATOM   3171  O   LYS A1757     -17.713  -8.654   6.089  1.00  0.00           O  
ATOM   3172  CB  LYS A1757     -15.865  -5.955   5.836  1.00  0.00           C  
ATOM   3173  CG  LYS A1757     -16.022  -6.296   4.337  1.00  0.00           C  
ATOM   3174  CD  LYS A1757     -17.291  -5.649   3.760  1.00  0.00           C  
ATOM   3175  CE  LYS A1757     -17.204  -5.441   2.254  1.00  0.00           C  
ATOM   3176  NZ  LYS A1757     -16.154  -4.434   1.887  1.00  0.00           N  
ATOM   3177  N   LEU A1759     -16.214  -8.453   7.736  1.00  0.00           N  
ATOM   3178  CA  LEU A1759     -16.109  -9.886   7.922  1.00  0.00           C  
ATOM   3179  C   LEU A1759     -17.471 -10.443   8.358  1.00  0.00           C  
ATOM   3180  O   LEU A1759     -17.954 -11.435   7.820  1.00  0.00           O  
ATOM   3181  CB  LEU A1759     -15.042 -10.177   8.973  1.00  0.00           C  
ATOM   3182  CG  LEU A1759     -14.930 -11.630   9.413  1.00  0.00           C  
ATOM   3183  CD1 LEU A1759     -14.808 -12.515   8.196  1.00  0.00           C  
ATOM   3184  CD2 LEU A1759     -13.731 -11.782  10.352  1.00  0.00           C  
ATOM   3185  N   GLU A1760     -18.083  -9.776   9.331  1.00  0.00           N  
ATOM   3186  CA  GLU A1760     -19.384 -10.166   9.858  1.00  0.00           C  
ATOM   3187  C   GLU A1760     -20.436 -10.149   8.741  1.00  0.00           C  
ATOM   3188  O   GLU A1760     -21.189 -11.110   8.556  1.00  0.00           O  
ATOM   3189  CB  GLU A1760     -19.774  -9.193  10.972  1.00  0.00           C  
ATOM   3190  CG  GLU A1760     -20.841  -9.702  11.917  1.00  0.00           C  
ATOM   3191  CD  GLU A1760     -20.454 -11.021  12.576  1.00  0.00           C  
ATOM   3192  OE1 GLU A1760     -19.290 -11.164  13.008  1.00  0.00           O  
ATOM   3193  OE2 GLU A1760     -21.324 -11.912  12.673  1.00  0.00           O  
ATOM   3194  N   GLU A1761     -20.469  -9.054   7.987  1.00  0.00           N  
ATOM   3195  CA  GLU A1761     -21.429  -8.892   6.907  1.00  0.00           C  
ATOM   3196  C   GLU A1761     -21.325 -10.030   5.896  1.00  0.00           C  
ATOM   3197  O   GLU A1761     -22.326 -10.457   5.335  1.00  0.00           O  
ATOM   3198  CB  GLU A1761     -21.212  -7.543   6.196  1.00  0.00           C  
ATOM   3199  CG  GLU A1761     -22.170  -7.297   5.025  1.00  0.00           C  
ATOM   3200  CD  GLU A1761     -21.868  -6.009   4.254  1.00  0.00           C  
ATOM   3201  OE1 GLU A1761     -22.568  -5.740   3.257  1.00  0.00           O  
ATOM   3202  OE2 GLU A1761     -20.930  -5.273   4.642  1.00  0.00           O  
ATOM   3203  N   GLY A1762     -20.114 -10.521   5.668  1.00  0.00           N  
ATOM   3204  CA  GLY A1762     -19.936 -11.590   4.707  1.00  0.00           C  
ATOM   3205  C   GLY A1762     -19.719 -12.992   5.261  1.00  0.00           C  
ATOM   3206  O   GLY A1762     -19.427 -13.921   4.496  1.00  0.00           O  
ATOM   3207  N   LEU A1763     -19.860 -13.166   6.570  1.00  0.00           N  
ATOM   3208  CA  LEU A1763     -19.642 -14.480   7.179  1.00  0.00           C  
ATOM   3209  C   LEU A1763     -20.389 -15.625   6.489  1.00  0.00           C  
ATOM   3210  O   LEU A1763     -19.794 -16.658   6.182  1.00  0.00           O  
ATOM   3211  CB  LEU A1763     -20.015 -14.455   8.668  1.00  0.00           C  
ATOM   3212  CG  LEU A1763     -18.890 -14.587   9.697  1.00  0.00           C  
ATOM   3213  CD1 LEU A1763     -19.508 -14.895  11.067  1.00  0.00           C  
ATOM   3214  CD2 LEU A1763     -17.935 -15.682   9.298  1.00  0.00           C  
ATOM   3215  N   PRO A1764     -21.696 -15.463   6.235  1.00  0.00           N  
ATOM   3216  CA  PRO A1764     -22.393 -16.573   5.570  1.00  0.00           C  
ATOM   3217  C   PRO A1764     -21.756 -17.021   4.245  1.00  0.00           C  
ATOM   3218  O   PRO A1764     -21.672 -18.228   3.963  1.00  0.00           O  
ATOM   3219  CB  PRO A1764     -23.830 -16.059   5.399  1.00  0.00           C  
ATOM   3220  CG  PRO A1764     -23.771 -14.576   5.763  1.00  0.00           C  
ATOM   3221  CD  PRO A1764     -22.642 -14.455   6.735  1.00  0.00           C  
ATOM   3222  N   LEU A1765     -21.283 -16.069   3.440  1.00  0.00           N  
ATOM   3223  CA  LEU A1765     -20.651 -16.435   2.173  1.00  0.00           C  
ATOM   3224  C   LEU A1765     -19.373 -17.174   2.492  1.00  0.00           C  
ATOM   3225  O   LEU A1765     -19.077 -18.204   1.892  1.00  0.00           O  
ATOM   3226  CB  LEU A1765     -20.372 -15.190   1.314  1.00  0.00           C  
ATOM   3227  CG  LEU A1765     -21.625 -14.771   0.530  1.00  0.00           C  
ATOM   3228  CD1 LEU A1765     -21.484 -13.351  -0.008  1.00  0.00           C  
ATOM   3229  CD2 LEU A1765     -21.855 -15.750  -0.601  1.00  0.00           C  
ATOM   3230  N   LEU A1795     -18.631 -16.672   3.472  1.00  0.00           N  
ATOM   3231  CA  LEU A1795     -17.405 -17.332   3.863  1.00  0.00           C  
ATOM   3232  C   LEU A1795     -17.693 -18.724   4.420  1.00  0.00           C  
ATOM   3233  O   LEU A1795     -16.940 -19.650   4.167  1.00  0.00           O  
ATOM   3234  CB  LEU A1795     -16.663 -16.510   4.908  1.00  0.00           C  
ATOM   3235  CG  LEU A1795     -16.082 -15.174   4.427  1.00  0.00           C  
ATOM   3236  CD1 LEU A1795     -15.182 -14.582   5.523  1.00  0.00           C  
ATOM   3237  CD2 LEU A1795     -15.283 -15.404   3.145  1.00  0.00           C  
ATOM   3238  N   LYS A1796     -18.776 -18.865   5.184  1.00  0.00           N  
ATOM   3239  CA  LYS A1796     -19.106 -20.172   5.754  1.00  0.00           C  
ATOM   3240  C   LYS A1796     -19.366 -21.193   4.644  1.00  0.00           C  
ATOM   3241  O   LYS A1796     -18.923 -22.337   4.728  1.00  0.00           O  
ATOM   3242  CB  LYS A1796     -20.333 -20.084   6.659  1.00  0.00           C  
ATOM   3243  CG  LYS A1796     -20.176 -20.854   7.959  1.00  0.00           C  
ATOM   3244  CD  LYS A1796     -19.674 -22.265   7.715  1.00  0.00           C  
ATOM   3245  CE  LYS A1796     -19.457 -23.022   9.022  1.00  0.00           C  
ATOM   3246  NZ  LYS A1796     -20.718 -23.268   9.798  1.00  0.00           N  
ATOM   3247  N   GLU A1797     -20.081 -20.775   3.604  1.00  0.00           N  
ATOM   3248  CA  GLU A1797     -20.375 -21.666   2.484  1.00  0.00           C  
ATOM   3249  C   GLU A1797     -19.109 -21.905   1.661  1.00  0.00           C  
ATOM   3250  O   GLU A1797     -18.908 -22.981   1.079  1.00  0.00           O  
ATOM   3251  CB  GLU A1797     -21.464 -21.062   1.601  1.00  0.00           C  
ATOM   3252  CG  GLU A1797     -22.186 -22.076   0.734  1.00  0.00           C  
ATOM   3253  CD  GLU A1797     -23.429 -21.502   0.056  1.00  0.00           C  
ATOM   3254  OE1 GLU A1797     -24.016 -20.534   0.592  1.00  0.00           O  
ATOM   3255  OE2 GLU A1797     -23.830 -22.037  -1.005  1.00  0.00           O  
ATOM   3256  N   LEU A1805     -18.249 -20.892   1.613  1.00  0.00           N  
ATOM   3257  CA  LEU A1805     -17.016 -21.002   0.857  1.00  0.00           C  
ATOM   3258  C   LEU A1805     -16.024 -21.952   1.512  1.00  0.00           C  
ATOM   3259  O   LEU A1805     -15.311 -22.679   0.813  1.00  0.00           O  
ATOM   3260  CB  LEU A1805     -16.345 -19.619   0.701  1.00  0.00           C  
ATOM   3261  CG  LEU A1805     -15.011 -19.601  -0.083  1.00  0.00           C  
ATOM   3262  CD1 LEU A1805     -15.240 -19.955  -1.559  1.00  0.00           C  
ATOM   3263  CD2 LEU A1805     -14.362 -18.219   0.028  1.00  0.00           C  
ATOM   3264  N   TYR A1810     -15.965 -21.932   2.843  1.00  0.00           N  
ATOM   3265  CA  TYR A1810     -15.009 -22.762   3.586  1.00  0.00           C  
ATOM   3266  C   TYR A1810     -14.860 -24.188   3.035  1.00  0.00           C  
ATOM   3267  O   TYR A1810     -13.733 -24.680   2.845  1.00  0.00           O  
ATOM   3268  CB  TYR A1810     -15.384 -22.809   5.075  1.00  0.00           C  
ATOM   3269  CG  TYR A1810     -14.410 -23.613   5.914  1.00  0.00           C  
ATOM   3270  CD1 TYR A1810     -13.141 -23.114   6.221  1.00  0.00           C  
ATOM   3271  CD2 TYR A1810     -14.742 -24.896   6.363  1.00  0.00           C  
ATOM   3272  CE1 TYR A1810     -12.228 -23.872   6.948  1.00  0.00           C  
ATOM   3273  CE2 TYR A1810     -13.836 -25.661   7.091  1.00  0.00           C  
ATOM   3274  CZ  TYR A1810     -12.580 -25.145   7.379  1.00  0.00           C  
ATOM   3275  OH  TYR A1810     -11.676 -25.905   8.093  1.00  0.00           O  
ATOM   3276  N   PRO A1811     -15.992 -24.878   2.778  1.00  0.00           N  
ATOM   3277  CA  PRO A1811     -15.928 -26.239   2.242  1.00  0.00           C  
ATOM   3278  C   PRO A1811     -15.184 -26.315   0.902  1.00  0.00           C  
ATOM   3279  O   PRO A1811     -14.423 -27.256   0.665  1.00  0.00           O  
ATOM   3280  CB  PRO A1811     -17.402 -26.621   2.103  1.00  0.00           C  
ATOM   3281  CG  PRO A1811     -18.023 -25.910   3.235  1.00  0.00           C  
ATOM   3282  CD  PRO A1811     -17.366 -24.549   3.190  1.00  0.00           C  
ATOM   3283  N   ARG A1989     -15.408 -25.335   0.024  1.00  0.00           N  
ATOM   3284  CA  ARG A1989     -14.743 -25.335  -1.286  1.00  0.00           C  
ATOM   3285  C   ARG A1989     -13.240 -25.153  -1.103  1.00  0.00           C  
ATOM   3286  O   ARG A1989     -12.454 -25.749  -1.826  1.00  0.00           O  
ATOM   3287  CB  ARG A1989     -15.257 -24.209  -2.200  1.00  0.00           C  
ATOM   3288  CG  ARG A1989     -16.764 -24.016  -2.284  1.00  0.00           C  
ATOM   3289  CD  ARG A1989     -17.490 -25.201  -2.875  1.00  0.00           C  
ATOM   3290  NE  ARG A1989     -18.941 -25.004  -2.799  1.00  0.00           N  
ATOM   3291  CZ  ARG A1989     -19.690 -24.432  -3.742  1.00  0.00           C  
ATOM   3292  NH1 ARG A1989     -19.146 -23.991  -4.869  1.00  0.00           N  
ATOM   3293  NH2 ARG A1989     -20.993 -24.287  -3.546  1.00  0.00           N  
ATOM   3294  N   LEU A1990     -12.838 -24.317  -0.148  1.00  0.00           N  
ATOM   3295  CA  LEU A1990     -11.412 -24.100   0.078  1.00  0.00           C  
ATOM   3296  C   LEU A1990     -10.725 -25.362   0.626  1.00  0.00           C  
ATOM   3297  O   LEU A1990      -9.581 -25.673   0.253  1.00  0.00           O  
ATOM   3298  CB  LEU A1990     -11.185 -22.912   1.023  1.00  0.00           C  
ATOM   3299  CG  LEU A1990     -10.985 -21.524   0.378  1.00  0.00           C  
ATOM   3300  CD1 LEU A1990     -12.022 -21.265  -0.705  1.00  0.00           C  
ATOM   3301  CD2 LEU A1990     -11.069 -20.447   1.455  1.00  0.00           C  
ATOM   3302  N   ARG A1991     -11.424 -26.098   1.490  1.00  0.00           N  
ATOM   3303  CA  ARG A1991     -10.854 -27.311   2.064  1.00  0.00           C  
ATOM   3304  C   ARG A1991     -10.660 -28.378   1.000  1.00  0.00           C  
ATOM   3305  O   ARG A1991      -9.646 -29.072   0.982  1.00  0.00           O  
ATOM   3306  CB  ARG A1991     -11.755 -27.854   3.175  1.00  0.00           C  
ATOM   3307  CG  ARG A1991     -11.128 -28.986   3.963  1.00  0.00           C  
ATOM   3308  CD  ARG A1991     -11.837 -29.181   5.287  1.00  0.00           C  
ATOM   3309  NE  ARG A1991     -11.015 -29.924   6.239  1.00  0.00           N  
ATOM   3310  CZ  ARG A1991     -11.206 -29.899   7.553  1.00  0.00           C  
ATOM   3311  NH1 ARG A1991     -12.193 -29.167   8.061  1.00  0.00           N  
ATOM   3312  NH2 ARG A1991     -10.410 -30.594   8.359  1.00  0.00           N  
ATOM   3313  N   ALA A1992     -11.639 -28.498   0.112  1.00  0.00           N  
ATOM   3314  CA  ALA A1992     -11.585 -29.479  -0.962  1.00  0.00           C  
ATOM   3315  C   ALA A1992     -10.554 -29.091  -2.013  1.00  0.00           C  
ATOM   3316  O   ALA A1992     -10.096 -29.934  -2.784  1.00  0.00           O  
ATOM   3317  CB  ALA A1992     -12.959 -29.612  -1.610  1.00  0.00           C  
ATOM   3318  N   GLN A1993     -10.188 -27.813  -2.027  1.00  0.00           N  
ATOM   3319  CA  GLN A1993      -9.234 -27.283  -2.997  1.00  0.00           C  
ATOM   3320  C   GLN A1993      -7.899 -28.013  -3.025  1.00  0.00           C  
ATOM   3321  O   GLN A1993      -7.155 -28.007  -2.051  1.00  0.00           O  
ATOM   3322  CB  GLN A1993      -8.993 -25.788  -2.740  1.00  0.00           C  
ATOM   3323  CG  GLN A1993      -8.272 -25.089  -3.880  1.00  0.00           C  
ATOM   3324  CD  GLN A1993      -8.989 -25.279  -5.205  1.00  0.00           C  
ATOM   3325  OE1 GLN A1993     -10.210 -25.151  -5.279  1.00  0.00           O  
ATOM   3326  NE2 GLN A1993      -8.235 -25.578  -6.258  1.00  0.00           N  
ATOM   3327  N   GLU A1994      -7.598 -28.624  -4.165  1.00  0.00           N  
ATOM   3328  CA  GLU A1994      -6.356 -29.371  -4.356  1.00  0.00           C  
ATOM   3329  C   GLU A1994      -5.267 -28.421  -4.861  1.00  0.00           C  
ATOM   3330  O   GLU A1994      -4.213 -28.279  -4.237  1.00  0.00           O  
ATOM   3331  CB  GLU A1994      -6.590 -30.505  -5.372  1.00  0.00           C  
ATOM   3332  CG  GLU A1994      -6.110 -31.904  -4.934  1.00  0.00           C  
ATOM   3333  CD  GLU A1994      -4.652 -32.195  -5.297  1.00  0.00           C  
ATOM   3334  OE1 GLU A1994      -4.173 -33.308  -4.985  1.00  0.00           O  
ATOM   3335  OE2 GLU A1994      -3.987 -31.319  -5.897  1.00  0.00           O  
ATOM   3336  N   GLU A1995      -5.544 -27.775  -5.991  1.00  0.00           N  
ATOM   3337  CA  GLU A1995      -4.625 -26.822  -6.617  1.00  0.00           C  
ATOM   3338  C   GLU A1995      -4.627 -25.495  -5.846  1.00  0.00           C  
ATOM   3339  O   GLU A1995      -5.530 -24.673  -6.010  1.00  0.00           O  
ATOM   3340  CB  GLU A1995      -5.048 -26.591  -8.075  1.00  0.00           C  
ATOM   3341  CG  GLU A1995      -4.246 -25.521  -8.819  1.00  0.00           C  
ATOM   3342  CD  GLU A1995      -4.762 -25.266 -10.235  1.00  0.00           C  
ATOM   3343  OE1 GLU A1995      -4.375 -24.233 -10.828  1.00  0.00           O  
ATOM   3344  OE2 GLU A1995      -5.550 -26.097 -10.751  1.00  0.00           O  
ATOM   3345  N   TRP A2012      -3.609 -25.294  -5.012  1.00  0.00           N  
ATOM   3346  CA  TRP A2012      -3.504 -24.082  -4.197  1.00  0.00           C  
ATOM   3347  C   TRP A2012      -2.550 -23.033  -4.774  1.00  0.00           C  
ATOM   3348  O   TRP A2012      -1.500 -22.736  -4.190  1.00  0.00           O  
ATOM   3349  CB  TRP A2012      -3.074 -24.450  -2.771  1.00  0.00           C  
ATOM   3350  CG  TRP A2012      -3.346 -23.371  -1.753  1.00  0.00           C  
ATOM   3351  CD1 TRP A2012      -2.484 -22.392  -1.332  1.00  0.00           C  
ATOM   3352  CD2 TRP A2012      -4.577 -23.154  -1.048  1.00  0.00           C  
ATOM   3353  NE1 TRP A2012      -3.108 -21.579  -0.409  1.00  0.00           N  
ATOM   3354  CE2 TRP A2012      -4.391 -22.025  -0.220  1.00  0.00           C  
ATOM   3355  CE3 TRP A2012      -5.819 -23.808  -1.037  1.00  0.00           C  
ATOM   3356  CZ2 TRP A2012      -5.403 -21.531   0.612  1.00  0.00           C  
ATOM   3357  CZ3 TRP A2012      -6.825 -23.318  -0.209  1.00  0.00           C  
ATOM   3358  CH2 TRP A2012      -6.609 -22.187   0.604  1.00  0.00           C  
ATOM   3359  N   THR A2013      -2.931 -22.475  -5.921  1.00  0.00           N  
ATOM   3360  CA  THR A2013      -2.139 -21.449  -6.599  1.00  0.00           C  
ATOM   3361  C   THR A2013      -2.962 -20.166  -6.673  1.00  0.00           C  
ATOM   3362  O   THR A2013      -4.194 -20.204  -6.613  1.00  0.00           O  
ATOM   3363  CB  THR A2013      -1.781 -21.849  -8.049  1.00  0.00           C  
ATOM   3364  OG1 THR A2013      -2.977 -21.890  -8.838  1.00  0.00           O  
ATOM   3365  CG2 THR A2013      -1.094 -23.203  -8.091  1.00  0.00           C  
ATOM   3366  N   GLU A2014      -2.280 -19.034  -6.819  1.00  0.00           N  
ATOM   3367  CA  GLU A2014      -2.962 -17.753  -6.899  1.00  0.00           C  
ATOM   3368  C   GLU A2014      -4.053 -17.771  -7.964  1.00  0.00           C  
ATOM   3369  O   GLU A2014      -5.148 -17.265  -7.748  1.00  0.00           O  
ATOM   3370  CB  GLU A2014      -1.972 -16.635  -7.228  1.00  0.00           C  
ATOM   3371  CG  GLU A2014      -0.754 -16.621  -6.344  1.00  0.00           C  
ATOM   3372  CD  GLU A2014       0.197 -15.495  -6.695  1.00  0.00           C  
ATOM   3373  OE1 GLU A2014       1.330 -15.488  -6.162  1.00  0.00           O  
ATOM   3374  OE2 GLU A2014      -0.192 -14.615  -7.499  1.00  0.00           O  
ATOM   3375  N   ALA A2015      -3.747 -18.369  -9.108  1.00  0.00           N  
ATOM   3376  CA  ALA A2015      -4.689 -18.422 -10.223  1.00  0.00           C  
ATOM   3377  C   ALA A2015      -5.832 -19.412 -10.055  1.00  0.00           C  
ATOM   3378  O   ALA A2015      -6.917 -19.220 -10.619  1.00  0.00           O  
ATOM   3379  CB  ALA A2015      -3.929 -18.726 -11.520  1.00  0.00           C  
ATOM   3380  N   ALA A2016      -5.596 -20.483  -9.304  1.00  0.00           N  
ATOM   3381  CA  ALA A2016      -6.661 -21.468  -9.108  1.00  0.00           C  
ATOM   3382  C   ALA A2016      -7.627 -20.894  -8.081  1.00  0.00           C  
ATOM   3383  O   ALA A2016      -8.843 -21.003  -8.237  1.00  0.00           O  
ATOM   3384  CB  ALA A2016      -6.083 -22.801  -8.626  1.00  0.00           C  
ATOM   3385  N   LEU A2017      -7.060 -20.238  -7.067  1.00  0.00           N  
ATOM   3386  CA  LEU A2017      -7.839 -19.628  -5.997  1.00  0.00           C  
ATOM   3387  C   LEU A2017      -8.735 -18.525  -6.536  1.00  0.00           C  
ATOM   3388  O   LEU A2017      -9.885 -18.395  -6.121  1.00  0.00           O  
ATOM   3389  CB  LEU A2017      -6.904 -19.071  -4.923  1.00  0.00           C  
ATOM   3390  CG  LEU A2017      -6.139 -20.125  -4.124  1.00  0.00           C  
ATOM   3391  CD1 LEU A2017      -5.237 -19.458  -3.114  1.00  0.00           C  
ATOM   3392  CD2 LEU A2017      -7.134 -21.059  -3.413  1.00  0.00           C  
ATOM   3393  N   GLU A2018      -8.194 -17.730  -7.460  1.00  0.00           N  
ATOM   3394  CA  GLU A2018      -8.938 -16.655  -8.094  1.00  0.00           C  
ATOM   3395  C   GLU A2018     -10.115 -17.281  -8.850  1.00  0.00           C  
ATOM   3396  O   GLU A2018     -11.263 -16.837  -8.737  1.00  0.00           O  
ATOM   3397  CB  GLU A2018      -8.003 -15.891  -9.046  1.00  0.00           C  
ATOM   3398  CG  GLU A2018      -8.645 -14.765  -9.829  1.00  0.00           C  
ATOM   3399  CD  GLU A2018      -7.652 -14.064 -10.753  1.00  0.00           C  
ATOM   3400  OE1 GLU A2018      -6.684 -13.464 -10.237  1.00  0.00           O  
ATOM   3401  OE2 GLU A2018      -7.838 -14.124 -11.991  1.00  0.00           O  
ATOM   3402  N   ALA A2019      -9.830 -18.329  -9.617  1.00  0.00           N  
ATOM   3403  CA  ALA A2019     -10.879 -19.029 -10.373  1.00  0.00           C  
ATOM   3404  C   ALA A2019     -11.954 -19.620  -9.431  1.00  0.00           C  
ATOM   3405  O   ALA A2019     -13.149 -19.582  -9.718  1.00  0.00           O  
ATOM   3406  CB  ALA A2019     -10.239 -20.150 -11.224  1.00  0.00           C  
ATOM   3407  N   LEU A2020     -11.521 -20.169  -8.302  1.00  0.00           N  
ATOM   3408  CA  LEU A2020     -12.465 -20.748  -7.330  1.00  0.00           C  
ATOM   3409  C   LEU A2020     -13.466 -19.663  -6.896  1.00  0.00           C  
ATOM   3410  O   LEU A2020     -14.686 -19.820  -7.019  1.00  0.00           O  
ATOM   3411  CB  LEU A2020     -11.706 -21.250  -6.101  1.00  0.00           C  
ATOM   3412  CG  LEU A2020     -12.138 -22.491  -5.311  1.00  0.00           C  
ATOM   3413  CD1 LEU A2020     -11.415 -22.469  -3.963  1.00  0.00           C  
ATOM   3414  CD2 LEU A2020     -13.621 -22.526  -5.106  1.00  0.00           C  
ATOM   3415  N   LEU A2021     -12.943 -18.557  -6.379  1.00  0.00           N  
ATOM   3416  CA  LEU A2021     -13.822 -17.475  -5.962  1.00  0.00           C  
ATOM   3417  C   LEU A2021     -14.645 -16.916  -7.101  1.00  0.00           C  
ATOM   3418  O   LEU A2021     -15.794 -16.523  -6.907  1.00  0.00           O  
ATOM   3419  CB  LEU A2021     -13.011 -16.361  -5.290  1.00  0.00           C  
ATOM   3420  CG  LEU A2021     -12.927 -16.600  -3.769  1.00  0.00           C  
ATOM   3421  CD1 LEU A2021     -11.907 -17.677  -3.458  1.00  0.00           C  
ATOM   3422  CD2 LEU A2021     -12.546 -15.310  -3.057  1.00  0.00           C  
ATOM   3423  N   ARG A2022     -14.063 -16.866  -8.298  1.00  0.00           N  
ATOM   3424  CA  ARG A2022     -14.781 -16.359  -9.451  1.00  0.00           C  
ATOM   3425  C   ARG A2022     -15.970 -17.318  -9.628  1.00  0.00           C  
ATOM   3426  O   ARG A2022     -17.134 -16.910  -9.673  1.00  0.00           O  
ATOM   3427  CB  ARG A2022     -13.841 -16.371 -10.690  1.00  0.00           C  
ATOM   3428  CG  ARG A2022     -14.484 -15.935 -12.021  1.00  0.00           C  
ATOM   3429  CD  ARG A2022     -13.472 -15.741 -13.198  1.00  0.00           C  
ATOM   3430  NE  ARG A2022     -12.534 -14.646 -12.939  1.00  0.00           N  
ATOM   3431  CZ  ARG A2022     -11.244 -14.823 -12.676  1.00  0.00           C  
ATOM   3432  NH1 ARG A2022     -10.732 -16.048 -12.667  1.00  0.00           N  
ATOM   3433  NH2 ARG A2022     -10.469 -13.784 -12.346  1.00  0.00           N  
ATOM   3434  N   GLY A2023     -15.674 -18.607  -9.703  1.00  0.00           N  
ATOM   3435  CA  GLY A2023     -16.754 -19.572  -9.862  1.00  0.00           C  
ATOM   3436  C   GLY A2023     -17.774 -19.478  -8.740  1.00  0.00           C  
ATOM   3437  O   GLY A2023     -18.983 -19.524  -8.978  1.00  0.00           O  
ATOM   3438  N   PHE A2024     -17.297 -19.336  -7.506  1.00  0.00           N  
ATOM   3439  CA  PHE A2024     -18.202 -19.236  -6.362  1.00  0.00           C  
ATOM   3440  C   PHE A2024     -19.152 -18.035  -6.428  1.00  0.00           C  
ATOM   3441  O   PHE A2024     -20.361 -18.190  -6.222  1.00  0.00           O  
ATOM   3442  CB  PHE A2024     -17.387 -19.193  -5.062  1.00  0.00           C  
ATOM   3443  CG  PHE A2024     -18.226 -19.228  -3.812  1.00  0.00           C  
ATOM   3444  CD1 PHE A2024     -18.490 -18.060  -3.099  1.00  0.00           C  
ATOM   3445  CD2 PHE A2024     -18.769 -20.439  -3.354  1.00  0.00           C  
ATOM   3446  CE1 PHE A2024     -19.282 -18.089  -1.945  1.00  0.00           C  
ATOM   3447  CE2 PHE A2024     -19.560 -20.479  -2.207  1.00  0.00           C  
ATOM   3448  CZ  PHE A2024     -19.818 -19.304  -1.500  1.00  0.00           C  
ATOM   3449  N   ALA A2025     -18.627 -16.842  -6.722  1.00  0.00           N  
ATOM   3450  CA  ALA A2025     -19.476 -15.650  -6.784  1.00  0.00           C  
ATOM   3451  C   ALA A2025     -20.582 -15.750  -7.837  1.00  0.00           C  
ATOM   3452  O   ALA A2025     -21.692 -15.288  -7.613  1.00  0.00           O  
ATOM   3453  CB  ALA A2025     -18.633 -14.399  -7.048  1.00  0.00           C  
ATOM   3454  N   ALA A2026     -20.267 -16.324  -8.992  1.00  0.00           N  
ATOM   3455  CA  ALA A2026     -21.278 -16.456 -10.040  1.00  0.00           C  
ATOM   3456  C   ALA A2026     -22.344 -17.424  -9.510  1.00  0.00           C  
ATOM   3457  O   ALA A2026     -23.548 -17.163  -9.618  1.00  0.00           O  
ATOM   3458  CB  ALA A2026     -20.641 -16.984 -11.339  1.00  0.00           C  
ATOM   3459  N   GLU A2027     -21.885 -18.513  -8.897  1.00  0.00           N  
ATOM   3460  CA  GLU A2027     -22.787 -19.507  -8.327  1.00  0.00           C  
ATOM   3461  C   GLU A2027     -23.762 -18.827  -7.390  1.00  0.00           C  
ATOM   3462  O   GLU A2027     -24.970 -19.051  -7.481  1.00  0.00           O  
ATOM   3463  CB  GLU A2027     -22.019 -20.565  -7.538  1.00  0.00           C  
ATOM   3464  CG  GLU A2027     -22.912 -21.728  -7.133  1.00  0.00           C  
ATOM   3465  CD  GLU A2027     -22.185 -22.829  -6.368  1.00  0.00           C  
ATOM   3466  OE1 GLU A2027     -21.065 -23.220  -6.776  1.00  0.00           O  
ATOM   3467  OE2 GLU A2027     -22.756 -23.311  -5.364  1.00  0.00           O  
ATOM   3468  N   LYS A2039     -23.242 -17.975  -6.506  1.00  0.00           N  
ATOM   3469  CA  LYS A2039     -24.093 -17.286  -5.548  1.00  0.00           C  
ATOM   3470  C   LYS A2039     -24.773 -16.039  -6.074  1.00  0.00           C  
ATOM   3471  O   LYS A2039     -25.521 -15.385  -5.348  1.00  0.00           O  
ATOM   3472  CB  LYS A2039     -23.305 -16.932  -4.296  1.00  0.00           C  
ATOM   3473  CG  LYS A2039     -22.705 -18.142  -3.580  1.00  0.00           C  
ATOM   3474  CD  LYS A2039     -23.794 -19.060  -3.011  1.00  0.00           C  
ATOM   3475  CE  LYS A2039     -24.746 -18.279  -2.091  1.00  0.00           C  
ATOM   3476  NZ  LYS A2039     -25.518 -19.170  -1.210  1.00  0.00           N  
ATOM   3477  N   GLY A2040     -24.525 -15.705  -7.336  1.00  0.00           N  
ATOM   3478  CA  GLY A2040     -25.138 -14.516  -7.898  1.00  0.00           C  
ATOM   3479  C   GLY A2040     -24.600 -13.214  -7.318  1.00  0.00           C  
ATOM   3480  O   GLY A2040     -25.327 -12.228  -7.247  1.00  0.00           O  
ATOM   3481  N   VAL A2041     -23.336 -13.201  -6.899  1.00  0.00           N  
ATOM   3482  CA  VAL A2041     -22.753 -11.977  -6.352  1.00  0.00           C  
ATOM   3483  C   VAL A2041     -21.455 -11.620  -7.078  1.00  0.00           C  
ATOM   3484  O   VAL A2041     -20.872 -12.439  -7.796  1.00  0.00           O  
ATOM   3485  CB  VAL A2041     -22.442 -12.093  -4.817  1.00  0.00           C  
ATOM   3486  CG1 VAL A2041     -23.708 -12.483  -4.041  1.00  0.00           C  
ATOM   3487  CG2 VAL A2041     -21.312 -13.085  -4.575  1.00  0.00           C  
ATOM   3488  N   LYS A2042     -21.007 -10.385  -6.906  1.00  0.00           N  
ATOM   3489  CA  LYS A2042     -19.766  -9.968  -7.543  1.00  0.00           C  
ATOM   3490  C   LYS A2042     -18.598 -10.527  -6.752  1.00  0.00           C  
ATOM   3491  O   LYS A2042     -18.711 -10.773  -5.562  1.00  0.00           O  
ATOM   3492  CB  LYS A2042     -19.679  -8.443  -7.599  1.00  0.00           C  
ATOM   3493  CG  LYS A2042     -20.587  -7.809  -8.646  1.00  0.00           C  
ATOM   3494  CD  LYS A2042     -20.399  -6.311  -8.650  1.00  0.00           C  
ATOM   3495  CE  LYS A2042     -21.388  -5.631  -9.577  1.00  0.00           C  
ATOM   3496  NZ  LYS A2042     -21.333  -6.239 -10.934  1.00  0.00           N  
ATOM   3497  N   LEU A2043     -17.476 -10.734  -7.424  1.00  0.00           N  
ATOM   3498  CA  LEU A2043     -16.291 -11.266  -6.780  1.00  0.00           C  
ATOM   3499  C   LEU A2043     -15.894 -10.491  -5.507  1.00  0.00           C  
ATOM   3500  O   LEU A2043     -15.533 -11.087  -4.488  1.00  0.00           O  
ATOM   3501  CB  LEU A2043     -15.135 -11.260  -7.783  1.00  0.00           C  
ATOM   3502  CG  LEU A2043     -13.783 -11.663  -7.210  1.00  0.00           C  
ATOM   3503  CD1 LEU A2043     -13.908 -13.051  -6.572  1.00  0.00           C  
ATOM   3504  CD2 LEU A2043     -12.728 -11.655  -8.315  1.00  0.00           C  
ATOM   3505  N   GLY A2044     -15.981  -9.164  -5.569  1.00  0.00           N  
ATOM   3506  CA  GLY A2044     -15.632  -8.339  -4.427  1.00  0.00           C  
ATOM   3507  C   GLY A2044     -16.394  -8.626  -3.142  1.00  0.00           C  
ATOM   3508  O   GLY A2044     -15.819  -8.529  -2.064  1.00  0.00           O  
ATOM   3509  N   GLN A2045     -17.671  -8.992  -3.248  1.00  0.00           N  
ATOM   3510  CA  GLN A2045     -18.485  -9.286  -2.067  1.00  0.00           C  
ATOM   3511  C   GLN A2045     -17.994 -10.545  -1.347  1.00  0.00           C  
ATOM   3512  O   GLN A2045     -18.348 -10.798  -0.194  1.00  0.00           O  
ATOM   3513  CB  GLN A2045     -19.955  -9.457  -2.477  1.00  0.00           C  
ATOM   3514  CG  GLN A2045     -20.498  -8.283  -3.303  1.00  0.00           C  
ATOM   3515  CD  GLN A2045     -21.895  -8.539  -3.862  1.00  0.00           C  
ATOM   3516  OE1 GLN A2045     -22.831  -8.831  -3.111  1.00  0.00           O  
ATOM   3517  NE2 GLN A2045     -22.040  -8.420  -5.178  1.00  0.00           N  
ATOM   3518  N   VAL A2046     -17.196 -11.344  -2.041  1.00  0.00           N  
ATOM   3519  CA  VAL A2046     -16.647 -12.546  -1.442  1.00  0.00           C  
ATOM   3520  C   VAL A2046     -15.218 -12.223  -1.043  1.00  0.00           C  
ATOM   3521  O   VAL A2046     -14.775 -12.549   0.067  1.00  0.00           O  
ATOM   3522  CB  VAL A2046     -16.674 -13.743  -2.445  1.00  0.00           C  
ATOM   3523  CG1 VAL A2046     -15.939 -14.966  -1.859  1.00  0.00           C  
ATOM   3524  CG2 VAL A2046     -18.117 -14.093  -2.773  1.00  0.00           C  
ATOM   3525  N   ALA A2047     -14.509 -11.529  -1.929  1.00  0.00           N  
ATOM   3526  CA  ALA A2047     -13.102 -11.187  -1.693  1.00  0.00           C  
ATOM   3527  C   ALA A2047     -12.776 -10.407  -0.419  1.00  0.00           C  
ATOM   3528  O   ALA A2047     -11.891 -10.802   0.328  1.00  0.00           O  
ATOM   3529  CB  ALA A2047     -12.533 -10.436  -2.909  1.00  0.00           C  
ATOM   3530  N   GLN A2048     -13.482  -9.309  -0.176  1.00  0.00           N  
ATOM   3531  CA  GLN A2048     -13.221  -8.484   0.989  1.00  0.00           C  
ATOM   3532  C   GLN A2048     -13.465  -9.176   2.338  1.00  0.00           C  
ATOM   3533  O   GLN A2048     -12.673  -8.997   3.277  1.00  0.00           O  
ATOM   3534  CB  GLN A2048     -13.985  -7.181   0.849  1.00  0.00           C  
ATOM   3535  CG  GLN A2048     -13.407  -6.327  -0.299  1.00  0.00           C  
ATOM   3536  CD  GLN A2048     -11.892  -6.057  -0.160  1.00  0.00           C  
ATOM   3537  OE1 GLN A2048     -11.063  -6.886  -0.533  1.00  0.00           O  
ATOM   3538  NE2 GLN A2048     -11.542  -4.907   0.402  1.00  0.00           N  
ATOM   3539  N   PRO A2049     -14.566  -9.950   2.466  1.00  0.00           N  
ATOM   3540  CA  PRO A2049     -14.794 -10.643   3.743  1.00  0.00           C  
ATOM   3541  C   PRO A2049     -13.597 -11.580   3.973  1.00  0.00           C  
ATOM   3542  O   PRO A2049     -13.043 -11.650   5.065  1.00  0.00           O  
ATOM   3543  CB  PRO A2049     -16.088 -11.424   3.485  1.00  0.00           C  
ATOM   3544  CG  PRO A2049     -16.843 -10.499   2.623  1.00  0.00           C  
ATOM   3545  CD  PRO A2049     -15.793  -9.973   1.642  1.00  0.00           C  
ATOM   3546  N   LEU A2050     -13.194 -12.289   2.922  1.00  0.00           N  
ATOM   3547  CA  LEU A2050     -12.074 -13.209   3.024  1.00  0.00           C  
ATOM   3548  C   LEU A2050     -10.762 -12.529   3.382  1.00  0.00           C  
ATOM   3549  O   LEU A2050      -9.932 -13.107   4.094  1.00  0.00           O  
ATOM   3550  CB  LEU A2050     -11.895 -13.982   1.717  1.00  0.00           C  
ATOM   3551  CG  LEU A2050     -10.837 -15.096   1.708  1.00  0.00           C  
ATOM   3552  CD1 LEU A2050     -11.084 -16.121   2.852  1.00  0.00           C  
ATOM   3553  CD2 LEU A2050     -10.885 -15.775   0.351  1.00  0.00           C  
ATOM   3554  N   ARG A2074     -10.566 -11.306   2.892  1.00  0.00           N  
ATOM   3555  CA  ARG A2074      -9.332 -10.582   3.176  1.00  0.00           C  
ATOM   3556  C   ARG A2074      -9.331 -10.264   4.659  1.00  0.00           C  
ATOM   3557  O   ARG A2074      -8.328 -10.464   5.341  1.00  0.00           O  
ATOM   3558  CB  ARG A2074      -9.266  -9.274   2.369  1.00  0.00           C  
ATOM   3559  CG  ARG A2074      -7.890  -8.612   2.375  1.00  0.00           C  
ATOM   3560  CD  ARG A2074      -7.976  -7.127   1.988  1.00  0.00           C  
ATOM   3561  NE  ARG A2074      -8.632  -6.925   0.697  1.00  0.00           N  
ATOM   3562  CZ  ARG A2074      -8.098  -7.220  -0.489  1.00  0.00           C  
ATOM   3563  NH1 ARG A2074      -6.872  -7.737  -0.585  1.00  0.00           N  
ATOM   3564  NH2 ARG A2074      -8.804  -7.005  -1.588  1.00  0.00           N  
ATOM   3565  N   ALA A2083     -10.462  -9.745   5.138  1.00  0.00           N  
ATOM   3566  CA  ALA A2083     -10.617  -9.409   6.542  1.00  0.00           C  
ATOM   3567  C   ALA A2083     -10.296 -10.632   7.436  1.00  0.00           C  
ATOM   3568  O   ALA A2083      -9.569 -10.503   8.428  1.00  0.00           O  
ATOM   3569  CB  ALA A2083     -12.044  -8.903   6.809  1.00  0.00           C  
ATOM   3570  N   ALA A2086     -10.803 -11.808   7.057  1.00  0.00           N  
ATOM   3571  CA  ALA A2086     -10.569 -13.034   7.829  1.00  0.00           C  
ATOM   3572  C   ALA A2086      -9.109 -13.448   7.881  1.00  0.00           C  
ATOM   3573  O   ALA A2086      -8.584 -13.758   8.948  1.00  0.00           O  
ATOM   3574  CB  ALA A2086     -11.403 -14.185   7.268  1.00  0.00           C  
ATOM   3575  N   LEU A2087      -8.444 -13.431   6.728  1.00  0.00           N  
ATOM   3576  CA  LEU A2087      -7.044 -13.838   6.664  1.00  0.00           C  
ATOM   3577  C   LEU A2087      -6.019 -12.810   7.101  1.00  0.00           C  
ATOM   3578  O   LEU A2087      -4.895 -13.188   7.399  1.00  0.00           O  
ATOM   3579  CB  LEU A2087      -6.685 -14.280   5.245  1.00  0.00           C  
ATOM   3580  CG  LEU A2087      -7.265 -15.597   4.733  1.00  0.00           C  
ATOM   3581  CD1 LEU A2087      -7.206 -15.612   3.223  1.00  0.00           C  
ATOM   3582  CD2 LEU A2087      -6.491 -16.763   5.325  1.00  0.00           C  
ATOM   3583  N   THR A2088      -6.386 -11.528   7.149  1.00  0.00           N  
ATOM   3584  CA  THR A2088      -5.398 -10.496   7.484  1.00  0.00           C  
ATOM   3585  C   THR A2088      -5.797  -9.482   8.540  1.00  0.00           C  
ATOM   3586  O   THR A2088      -4.955  -8.741   9.043  1.00  0.00           O  
ATOM   3587  CB  THR A2088      -5.010  -9.673   6.228  1.00  0.00           C  
ATOM   3588  OG1 THR A2088      -6.105  -8.821   5.850  1.00  0.00           O  
ATOM   3589  CG2 THR A2088      -4.667 -10.593   5.075  1.00  0.00           C  
ATOM   3590  N   GLY A2089      -7.075  -9.432   8.869  1.00  0.00           N  
ATOM   3591  CA  GLY A2089      -7.516  -8.475   9.853  1.00  0.00           C  
ATOM   3592  C   GLY A2089      -7.554  -7.106   9.206  1.00  0.00           C  
ATOM   3593  O   GLY A2089      -7.802  -6.117   9.886  1.00  0.00           O  
ATOM   3594  N   SER A2090      -7.327  -7.058   7.891  1.00  0.00           N  
ATOM   3595  CA  SER A2090      -7.332  -5.795   7.148  1.00  0.00           C  
ATOM   3596  C   SER A2090      -8.090  -5.831   5.821  1.00  0.00           C  
ATOM   3597  O   SER A2090      -8.303  -6.890   5.220  1.00  0.00           O  
ATOM   3598  CB  SER A2090      -5.882  -5.340   6.874  1.00  0.00           C  
ATOM   3599  OG  SER A2090      -5.839  -4.162   6.076  1.00  0.00           O  
ATOM   3600  N   LEU A2091      -8.505  -4.649   5.378  1.00  0.00           N  
ATOM   3601  CA  LEU A2091      -9.202  -4.493   4.109  1.00  0.00           C  
ATOM   3602  C   LEU A2091      -8.235  -3.931   3.038  1.00  0.00           C  
ATOM   3603  O   LEU A2091      -8.595  -3.822   1.864  1.00  0.00           O  
ATOM   3604  CB  LEU A2091     -10.372  -3.534   4.271  1.00  0.00           C  
ATOM   3605  CG  LEU A2091     -11.425  -3.871   5.316  1.00  0.00           C  
ATOM   3606  CD1 LEU A2091     -12.479  -2.756   5.332  1.00  0.00           C  
ATOM   3607  CD2 LEU A2091     -12.055  -5.202   4.981  1.00  0.00           C  
ATOM   3608  N   GLU A2092      -7.018  -3.584   3.461  1.00  0.00           N  
ATOM   3609  CA  GLU A2092      -5.986  -3.040   2.569  1.00  0.00           C  
ATOM   3610  C   GLU A2092      -4.691  -3.833   2.734  1.00  0.00           C  
ATOM   3611  O   GLU A2092      -3.950  -3.711   3.729  1.00  0.00           O  
ATOM   3612  CB  GLU A2092      -5.751  -1.559   2.872  1.00  0.00           C  
ATOM   3613  CG  GLU A2092      -7.007  -0.730   2.705  1.00  0.00           C  
ATOM   3614  CD  GLU A2092      -6.791   0.761   2.933  1.00  0.00           C  
ATOM   3615  OE1 GLU A2092      -7.791   1.460   3.209  1.00  0.00           O  
ATOM   3616  OE2 GLU A2092      -5.636   1.233   2.819  1.00  0.00           O  
ATOM   3617  N   THR A2093      -4.429  -4.658   1.734  1.00  0.00           N  
ATOM   3618  CA  THR A2093      -3.271  -5.522   1.738  1.00  0.00           C  
ATOM   3619  C   THR A2093      -2.883  -5.722   0.284  1.00  0.00           C  
ATOM   3620  O   THR A2093      -3.551  -5.216  -0.621  1.00  0.00           O  
ATOM   3621  CB  THR A2093      -3.633  -6.919   2.308  1.00  0.00           C  
ATOM   3622  OG1 THR A2093      -4.349  -7.673   1.312  1.00  0.00           O  
ATOM   3623  CG2 THR A2093      -4.539  -6.793   3.533  1.00  0.00           C  
ATOM   3624  N   PRO A2094      -1.780  -6.434   0.039  1.00  0.00           N  
ATOM   3625  CA  PRO A2094      -1.441  -6.638  -1.376  1.00  0.00           C  
ATOM   3626  C   PRO A2094      -2.407  -7.700  -1.946  1.00  0.00           C  
ATOM   3627  O   PRO A2094      -3.338  -8.134  -1.249  1.00  0.00           O  
ATOM   3628  CB  PRO A2094       0.016  -7.103  -1.321  1.00  0.00           C  
ATOM   3629  CG  PRO A2094       0.189  -7.623   0.092  1.00  0.00           C  
ATOM   3630  CD  PRO A2094      -0.608  -6.655   0.898  1.00  0.00           C  
ATOM   3631  N   GLY A2095      -2.183  -8.103  -3.195  1.00  0.00           N  
ATOM   3632  CA  GLY A2095      -3.038  -9.079  -3.853  1.00  0.00           C  
ATOM   3633  C   GLY A2095      -3.641 -10.172  -2.984  1.00  0.00           C  
ATOM   3634  O   GLY A2095      -2.931 -11.055  -2.510  1.00  0.00           O  
ATOM   3635  N   LEU A2096      -4.956 -10.125  -2.796  1.00  0.00           N  
ATOM   3636  CA  LEU A2096      -5.642 -11.138  -1.976  1.00  0.00           C  
ATOM   3637  C   LEU A2096      -5.256 -12.578  -2.339  1.00  0.00           C  
ATOM   3638  O   LEU A2096      -4.939 -13.380  -1.457  1.00  0.00           O  
ATOM   3639  CB  LEU A2096      -7.169 -10.987  -2.076  1.00  0.00           C  
ATOM   3640  CG  LEU A2096      -8.001 -12.082  -1.374  1.00  0.00           C  
ATOM   3641  CD1 LEU A2096      -7.833 -11.998   0.129  1.00  0.00           C  
ATOM   3642  CD2 LEU A2096      -9.458 -11.914  -1.739  1.00  0.00           C  
ATOM   3643  N   PHE A2097      -5.266 -12.907  -3.627  1.00  0.00           N  
ATOM   3644  CA  PHE A2097      -4.938 -14.270  -4.037  1.00  0.00           C  
ATOM   3645  C   PHE A2097      -3.456 -14.566  -3.890  1.00  0.00           C  
ATOM   3646  O   PHE A2097      -3.047 -15.719  -3.726  1.00  0.00           O  
ATOM   3647  CB  PHE A2097      -5.441 -14.513  -5.462  1.00  0.00           C  
ATOM   3648  CG  PHE A2097      -6.917 -14.283  -5.602  1.00  0.00           C  
ATOM   3649  CD1 PHE A2097      -7.827 -15.171  -5.022  1.00  0.00           C  
ATOM   3650  CD2 PHE A2097      -7.400 -13.115  -6.188  1.00  0.00           C  
ATOM   3651  CE1 PHE A2097      -9.192 -14.894  -5.014  1.00  0.00           C  
ATOM   3652  CE2 PHE A2097      -8.766 -12.820  -6.188  1.00  0.00           C  
ATOM   3653  CZ  PHE A2097      -9.666 -13.709  -5.597  1.00  0.00           C  
ATOM   3654  N   GLU A2098      -2.651 -13.514  -3.910  1.00  0.00           N  
ATOM   3655  CA  GLU A2098      -1.222 -13.692  -3.747  1.00  0.00           C  
ATOM   3656  C   GLU A2098      -0.988 -14.051  -2.280  1.00  0.00           C  
ATOM   3657  O   GLU A2098      -0.243 -14.971  -1.969  1.00  0.00           O  
ATOM   3658  CB  GLU A2098      -0.497 -12.404  -4.132  1.00  0.00           C  
ATOM   3659  CG  GLU A2098       0.626 -12.632  -5.125  1.00  0.00           C  
ATOM   3660  CD  GLU A2098       1.047 -11.366  -5.832  1.00  0.00           C  
ATOM   3661  OE1 GLU A2098       2.121 -11.394  -6.466  1.00  0.00           O  
ATOM   3662  OE2 GLU A2098       0.304 -10.356  -5.763  1.00  0.00           O  
ATOM   3663  N   ILE A2099      -1.646 -13.334  -1.378  1.00  0.00           N  
ATOM   3664  CA  ILE A2099      -1.532 -13.612   0.055  1.00  0.00           C  
ATOM   3665  C   ILE A2099      -2.105 -15.008   0.372  1.00  0.00           C  
ATOM   3666  O   ILE A2099      -1.479 -15.822   1.057  1.00  0.00           O  
ATOM   3667  CB  ILE A2099      -2.300 -12.540   0.877  1.00  0.00           C  
ATOM   3668  CG1 ILE A2099      -1.593 -11.191   0.739  1.00  0.00           C  
ATOM   3669  CG2 ILE A2099      -2.409 -12.962   2.338  1.00  0.00           C  
ATOM   3670  CD1 ILE A2099      -2.250 -10.062   1.498  1.00  0.00           C  
ATOM   3671  N   LEU A2100      -3.298 -15.277  -0.143  1.00  0.00           N  
ATOM   3672  CA  LEU A2100      -3.961 -16.558   0.074  1.00  0.00           C  
ATOM   3673  C   LEU A2100      -3.014 -17.730  -0.153  1.00  0.00           C  
ATOM   3674  O   LEU A2100      -2.939 -18.650   0.659  1.00  0.00           O  
ATOM   3675  CB  LEU A2100      -5.153 -16.701  -0.878  1.00  0.00           C  
ATOM   3676  CG  LEU A2100      -6.516 -17.002  -0.263  1.00  0.00           C  
ATOM   3677  CD1 LEU A2100      -7.495 -17.346  -1.372  1.00  0.00           C  
ATOM   3678  CD2 LEU A2100      -6.400 -18.157   0.729  1.00  0.00           C  
ATOM   3679  N   ALA A2101      -2.286 -17.685  -1.263  1.00  0.00           N  
ATOM   3680  CA  ALA A2101      -1.368 -18.758  -1.606  1.00  0.00           C  
ATOM   3681  C   ALA A2101      -0.032 -18.703  -0.882  1.00  0.00           C  
ATOM   3682  O   ALA A2101       0.615 -19.734  -0.708  1.00  0.00           O  
ATOM   3683  CB  ALA A2101      -1.138 -18.769  -3.113  1.00  0.00           C  
ATOM   3684  N   LEU A2102       0.378 -17.509  -0.463  1.00  0.00           N  
ATOM   3685  CA  LEU A2102       1.659 -17.336   0.214  1.00  0.00           C  
ATOM   3686  C   LEU A2102       1.849 -18.263   1.400  1.00  0.00           C  
ATOM   3687  O   LEU A2102       2.746 -19.113   1.410  1.00  0.00           O  
ATOM   3688  CB  LEU A2102       1.829 -15.887   0.682  1.00  0.00           C  
ATOM   3689  CG  LEU A2102       3.022 -15.618   1.616  1.00  0.00           C  
ATOM   3690  CD1 LEU A2102       4.307 -16.100   0.974  1.00  0.00           C  
ATOM   3691  CD2 LEU A2102       3.119 -14.134   1.925  1.00  0.00           C  
ATOM   3692  N   LEU A2103       1.004 -18.093   2.406  1.00  0.00           N  
ATOM   3693  CA  LEU A2103       1.104 -18.907   3.599  1.00  0.00           C  
ATOM   3694  C   LEU A2103       1.009 -20.397   3.269  1.00  0.00           C  
ATOM   3695  O   LEU A2103       1.855 -21.188   3.694  1.00  0.00           O  
ATOM   3696  CB  LEU A2103       0.028 -18.479   4.602  1.00  0.00           C  
ATOM   3697  CG  LEU A2103       0.081 -16.991   5.025  1.00  0.00           C  
ATOM   3698  CD1 LEU A2103       1.538 -16.594   5.316  1.00  0.00           C  
ATOM   3699  CD2 LEU A2103      -0.483 -16.085   3.894  1.00  0.00           C  
ATOM   3700  N   GLY A2104       0.004 -20.774   2.484  1.00  0.00           N  
ATOM   3701  CA  GLY A2104      -0.164 -22.172   2.122  1.00  0.00           C  
ATOM   3702  C   GLY A2104      -1.546 -22.647   2.521  1.00  0.00           C  
ATOM   3703  O   GLY A2104      -2.150 -22.069   3.422  1.00  0.00           O  
ATOM   3704  N   LYS A2105      -2.040 -23.701   1.869  1.00  0.00           N  
ATOM   3705  CA  LYS A2105      -3.381 -24.230   2.153  1.00  0.00           C  
ATOM   3706  C   LYS A2105      -3.699 -24.441   3.630  1.00  0.00           C  
ATOM   3707  O   LYS A2105      -4.546 -23.745   4.193  1.00  0.00           O  
ATOM   3708  CB  LYS A2105      -3.621 -25.550   1.413  1.00  0.00           C  
ATOM   3709  CG  LYS A2105      -5.049 -26.059   1.587  1.00  0.00           C  
ATOM   3710  CD  LYS A2105      -5.286 -27.381   0.880  1.00  0.00           C  
ATOM   3711  CE  LYS A2105      -6.737 -27.821   1.017  1.00  0.00           C  
ATOM   3712  NZ  LYS A2105      -7.033 -29.065   0.245  1.00  0.00           N  
ATOM   3713  N   GLU A2107      -3.028 -25.413   4.245  1.00  0.00           N  
ATOM   3714  CA  GLU A2107      -3.241 -25.733   5.656  1.00  0.00           C  
ATOM   3715  C   GLU A2107      -3.105 -24.507   6.545  1.00  0.00           C  
ATOM   3716  O   GLU A2107      -3.956 -24.250   7.395  1.00  0.00           O  
ATOM   3717  CB  GLU A2107      -2.252 -26.814   6.116  1.00  0.00           C  
ATOM   3718  CG  GLU A2107      -2.373 -28.152   5.378  1.00  0.00           C  
ATOM   3719  CD  GLU A2107      -3.796 -28.693   5.369  1.00  0.00           C  
ATOM   3720  OE1 GLU A2107      -4.470 -28.597   6.416  1.00  0.00           O  
ATOM   3721  OE2 GLU A2107      -4.234 -29.220   4.321  1.00  0.00           O  
ATOM   3722  N   ARG A2108      -2.033 -23.748   6.345  1.00  0.00           N  
ATOM   3723  CA  ARG A2108      -1.806 -22.549   7.141  1.00  0.00           C  
ATOM   3724  C   ARG A2108      -2.952 -21.573   6.937  1.00  0.00           C  
ATOM   3725  O   ARG A2108      -3.538 -21.076   7.897  1.00  0.00           O  
ATOM   3726  CB  ARG A2108      -0.483 -21.883   6.751  1.00  0.00           C  
ATOM   3727  CG  ARG A2108       0.733 -22.788   6.866  1.00  0.00           C  
ATOM   3728  CD  ARG A2108       1.121 -23.385   5.519  1.00  0.00           C  
ATOM   3729  NE  ARG A2108       0.119 -24.296   4.968  1.00  0.00           N  
ATOM   3730  CZ  ARG A2108       0.247 -24.917   3.797  1.00  0.00           C  
ATOM   3731  NH1 ARG A2108       1.331 -24.719   3.055  1.00  0.00           N  
ATOM   3732  NH2 ARG A2108      -0.699 -25.742   3.365  1.00  0.00           N  
ATOM   3733  N   ALA A2109      -3.270 -21.309   5.675  1.00  0.00           N  
ATOM   3734  CA  ALA A2109      -4.352 -20.396   5.328  1.00  0.00           C  
ATOM   3735  C   ALA A2109      -5.680 -20.876   5.911  1.00  0.00           C  
ATOM   3736  O   ALA A2109      -6.382 -20.116   6.585  1.00  0.00           O  
ATOM   3737  CB  ALA A2109      -4.456 -20.275   3.810  1.00  0.00           C  
ATOM   3738  N   LEU A2110      -6.020 -22.136   5.640  1.00  0.00           N  
ATOM   3739  CA  LEU A2110      -7.265 -22.728   6.134  1.00  0.00           C  
ATOM   3740  C   LEU A2110      -7.327 -22.690   7.647  1.00  0.00           C  
ATOM   3741  O   LEU A2110      -8.340 -22.305   8.235  1.00  0.00           O  
ATOM   3742  CB  LEU A2110      -7.388 -24.185   5.682  1.00  0.00           C  
ATOM   3743  CG  LEU A2110      -7.743 -24.447   4.218  1.00  0.00           C  
ATOM   3744  CD1 LEU A2110      -7.655 -25.943   3.928  1.00  0.00           C  
ATOM   3745  CD2 LEU A2110      -9.141 -23.926   3.933  1.00  0.00           C  
ATOM   3746  N   ARG A2111      -6.229 -23.096   8.276  1.00  0.00           N  
ATOM   3747  CA  ARG A2111      -6.175 -23.130   9.726  1.00  0.00           C  
ATOM   3748  C   ARG A2111      -6.366 -21.756  10.338  1.00  0.00           C  
ATOM   3749  O   ARG A2111      -6.667 -21.651  11.519  1.00  0.00           O  
ATOM   3750  CB  ARG A2111      -4.854 -23.734  10.209  1.00  0.00           C  
ATOM   3751  CG  ARG A2111      -4.941 -24.307  11.614  1.00  0.00           C  
ATOM   3752  CD  ARG A2111      -5.466 -25.748  11.633  1.00  0.00           C  
ATOM   3753  NE  ARG A2111      -6.570 -26.000  10.704  1.00  0.00           N  
ATOM   3754  CZ  ARG A2111      -6.417 -26.411   9.447  1.00  0.00           C  
ATOM   3755  NH1 ARG A2111      -5.202 -26.620   8.951  1.00  0.00           N  
ATOM   3756  NH2 ARG A2111      -7.484 -26.628   8.686  1.00  0.00           N  
ATOM   3757  N   ARG A2112      -6.201 -20.701   9.545  1.00  0.00           N  
ATOM   3758  CA  ARG A2112      -6.382 -19.348  10.062  1.00  0.00           C  
ATOM   3759  C   ARG A2112      -7.802 -18.836   9.811  1.00  0.00           C  
ATOM   3760  O   ARG A2112      -8.315 -17.998  10.556  1.00  0.00           O  
ATOM   3761  CB  ARG A2112      -5.357 -18.394   9.428  1.00  0.00           C  
ATOM   3762  CG  ARG A2112      -5.553 -16.934   9.818  1.00  0.00           C  
ATOM   3763  CD  ARG A2112      -4.534 -16.016   9.143  1.00  0.00           C  
ATOM   3764  NE  ARG A2112      -3.220 -16.043   9.785  1.00  0.00           N  
ATOM   3765  CZ  ARG A2112      -2.186 -15.287   9.416  1.00  0.00           C  
ATOM   3766  NH1 ARG A2112      -2.312 -14.437   8.402  1.00  0.00           N  
ATOM   3767  NH2 ARG A2112      -1.029 -15.376  10.062  1.00  0.00           N  
ATOM   3768  N   LEU A2113      -8.438 -19.356   8.762  1.00  0.00           N  
ATOM   3769  CA  LEU A2113      -9.801 -18.962   8.393  1.00  0.00           C  
ATOM   3770  C   LEU A2113     -10.852 -19.476   9.390  1.00  0.00           C  
ATOM   3771  O   LEU A2113     -11.889 -18.845   9.607  1.00  0.00           O  
ATOM   3772  CB  LEU A2113     -10.122 -19.487   6.989  1.00  0.00           C  
ATOM   3773  CG  LEU A2113     -10.772 -18.531   5.988  1.00  0.00           C  
ATOM   3774  CD1 LEU A2113     -10.960 -19.288   4.687  1.00  0.00           C  
ATOM   3775  CD2 LEU A2113     -12.114 -17.999   6.495  1.00  0.00           C  
ATOM   3776  N   GLU A2121     -10.579 -20.627   9.994  1.00  0.00           N  
ATOM   3777  CA  GLU A2121     -11.500 -21.214  10.966  1.00  0.00           C  
ATOM   3778  C   GLU A2121     -11.733 -20.314  12.192  1.00  0.00           C  
ATOM   3779  O   GLU A2121     -12.854 -20.217  12.699  1.00  0.00           O  
ATOM   3780  CB  GLU A2121     -10.966 -22.579  11.381  1.00  0.00           C  
ATOM   3781  CG  GLU A2121     -10.790 -23.499  10.188  1.00  0.00           C  
ATOM   3782  CD  GLU A2121      -9.849 -24.650  10.459  1.00  0.00           C  
ATOM   3783  OE1 GLU A2121      -9.644 -25.482   9.550  1.00  0.00           O  
ATOM   3784  OE2 GLU A2121      -9.310 -24.717  11.580  1.00  0.00           O  
ATOM   3785  N   ARG A2122     -10.680 -19.639  12.647  1.00  0.00           N  
ATOM   3786  CA  ARG A2122     -10.771 -18.744  13.799  1.00  0.00           C  
ATOM   3787  C   ARG A2122     -11.747 -17.587  13.562  1.00  0.00           C  
ATOM   3788  O   ARG A2122     -12.252 -16.982  14.512  1.00  0.00           O  
ATOM   3789  CB  ARG A2122      -9.393 -18.177  14.120  1.00  0.00           C  
ATOM   3790  CG  ARG A2122      -9.339 -17.357  15.397  1.00  0.00           C  
ATOM   3791  CD  ARG A2122      -8.177 -16.359  15.385  1.00  0.00           C  
ATOM   3792  NE  ARG A2122      -8.552 -15.091  14.760  1.00  0.00           N  
ATOM   3793  CZ  ARG A2122      -7.744 -14.042  14.632  1.00  0.00           C  
ATOM   3794  NH1 ARG A2122      -6.492 -14.091  15.083  1.00  0.00           N  
ATOM   3795  NH2 ARG A2122      -8.197 -12.937  14.057  1.00  0.00           N  
ATOM   3796  N   ALA A2123     -12.004 -17.278  12.292  1.00  0.00           N  
ATOM   3797  CA  ALA A2123     -12.918 -16.197  11.935  1.00  0.00           C  
ATOM   3798  C   ALA A2123     -14.359 -16.642  12.140  1.00  0.00           C  
ATOM   3799  O   ALA A2123     -15.266 -15.821  12.301  1.00  0.00           O  
ATOM   3800  CB  ALA A2123     -12.703 -15.789  10.487  1.00  0.00           C  
ATOM   3801  N   LEU A2124     -14.560 -17.955  12.138  1.00  0.00           N  
ATOM   3802  CA  LEU A2124     -15.883 -18.530  12.320  1.00  0.00           C  
ATOM   3803  C   LEU A2124     -16.068 -19.054  13.744  1.00  0.00           C  
ATOM   3804  O   LEU A2124     -16.191 -20.259  13.965  1.00  0.00           O  
ATOM   3805  CB  LEU A2124     -16.082 -19.648  11.300  1.00  0.00           C  
ATOM   3806  CG  LEU A2124     -16.063 -19.156   9.849  1.00  0.00           C  
ATOM   3807  CD1 LEU A2124     -15.515 -20.221   8.916  1.00  0.00           C  
ATOM   3808  CD2 LEU A2124     -17.468 -18.755   9.457  1.00  0.00           C  
ATOM   3809  N   ALA A2126     -16.087 -18.137  14.708  1.00  0.00           N  
ATOM   3810  CA  ALA A2126     -16.255 -18.490  16.116  1.00  0.00           C  
ATOM   3811  C   ALA A2126     -17.097 -17.449  16.865  1.00  0.00           C  
ATOM   3812  O   ALA A2126     -18.116 -17.858  17.465  1.00  0.00           O  
ATOM   3813  CB  ALA A2126     -14.889 -18.644  16.784  1.00  0.00           C  
ATOM   3814  OXT ALA A2126     -16.734 -16.242  16.850  1.00  0.00           O  
HETATM 3815  N   GLU A 501      27.491  25.527  18.333  1.00  0.00           N  
HETATM 3816  CA  GLU A 501      26.585  26.331  17.456  1.00  0.00           C  
HETATM 3817  C   GLU A 501      25.160  25.787  17.356  1.00  0.00           C  
HETATM 3818  O   GLU A 501      24.290  26.571  16.931  1.00  0.00           O  
HETATM 3819  CB  GLU A 501      27.186  26.475  16.046  1.00  0.00           C  
HETATM 3820  CG  GLU A 501      28.350  27.488  15.961  1.00  0.00           C  
HETATM 3821  CD  GLU A 501      28.836  27.755  14.527  1.00  0.00           C  
HETATM 3822  OE1 GLU A 501      29.664  28.674  14.325  1.00  0.00           O  
HETATM 3823  OE2 GLU A 501      28.399  27.037  13.596  1.00  0.00           O  
HETATM 3824  OXT GLU A 501      24.908  24.607  17.701  1.00  0.00           O  
TER
END
