# Supplementary material for: Backbone Brackets and Arginine Tweezers delineate Class I and Class II aminoacyl tRNA synthetases
Source: PLoS Comput Biol. 2018 Apr 16;14(4):e1006101. doi: 10.1371/journal.pcbi.1006101 (PMC5919687; doi:10.1371/journal.pcbi.1006101)
Supplement: S11 File — All structures of Class I aaRS with residues renumbered according to the MSA. (GZ) [file pcbi.1006101.s023.tar.gz › 2cv0_A_renum.pdb]

ATOM      1  N   MET A 264      35.013  83.870  29.794  1.00  0.00           N  
ATOM      2  CA  MET A 264      34.357  82.560  30.134  1.00  0.00           C  
ATOM      3  C   MET A 264      34.032  82.383  31.634  1.00  0.00           C  
ATOM      4  O   MET A 264      33.266  83.173  32.216  1.00  0.00           O  
ATOM      5  CB  MET A 264      35.247  81.401  29.674  1.00  0.00           C  
ATOM      6  CG  MET A 264      36.693  81.550  30.115  1.00  0.00           C  
ATOM      7  SD  MET A 264      37.463  79.969  30.436  1.00  0.00           S  
ATOM      8  CE  MET A 264      38.237  80.298  31.987  1.00  0.00           C  
ATOM      9  N   VAL A 266      34.609  81.343  32.244  1.00  0.00           N  
ATOM     10  CA  VAL A 266      34.379  81.056  33.646  1.00  0.00           C  
ATOM     11  C   VAL A 266      35.642  80.629  34.378  1.00  0.00           C  
ATOM     12  O   VAL A 266      36.270  79.632  34.036  1.00  0.00           O  
ATOM     13  CB  VAL A 266      33.293  79.951  33.827  1.00  0.00           C  
ATOM     14  CG1 VAL A 266      33.275  79.457  35.241  1.00  0.00           C  
ATOM     15  CG2 VAL A 266      31.917  80.515  33.520  1.00  0.00           C  
ATOM     16  N   VAL A 267      36.009  81.400  35.395  1.00  0.00           N  
ATOM     17  CA  VAL A 267      37.171  81.086  36.229  1.00  0.00           C  
ATOM     18  C   VAL A 267      36.747  81.021  37.703  1.00  0.00           C  
ATOM     19  O   VAL A 267      36.191  81.988  38.239  1.00  0.00           O  
ATOM     20  CB  VAL A 267      38.286  82.159  36.089  1.00  0.00           C  
ATOM     21  CG1 VAL A 267      39.458  81.837  37.011  1.00  0.00           C  
ATOM     22  CG2 VAL A 267      38.764  82.208  34.670  1.00  0.00           C  
ATOM     23  N   THR A 268      36.997  79.887  38.343  1.00  0.00           N  
ATOM     24  CA  THR A 268      36.669  79.731  39.765  1.00  0.00           C  
ATOM     25  C   THR A 268      37.947  79.449  40.584  1.00  0.00           C  
ATOM     26  O   THR A 268      39.024  79.247  40.025  1.00  0.00           O  
ATOM     27  CB  THR A 268      35.723  78.538  40.000  1.00  0.00           C  
ATOM     28  OG1 THR A 268      36.383  77.322  39.635  1.00  0.00           O  
ATOM     29  CG2 THR A 268      34.466  78.685  39.192  1.00  0.00           C  
ATOM     30  N   ARG A 269      37.835  79.442  41.905  1.00  0.00           N  
ATOM     31  CA  ARG A 269      38.990  79.123  42.735  1.00  0.00           C  
ATOM     32  C   ARG A 269      38.655  78.672  44.129  1.00  0.00           C  
ATOM     33  O   ARG A 269      37.557  78.906  44.613  1.00  0.00           O  
ATOM     34  CB  ARG A 269      39.956  80.304  42.853  1.00  0.00           C  
ATOM     35  CG  ARG A 269      39.386  81.685  43.196  1.00  0.00           C  
ATOM     36  CD  ARG A 269      38.213  81.723  44.131  1.00  0.00           C  
ATOM     37  NE  ARG A 269      38.017  83.040  44.748  1.00  0.00           N  
ATOM     38  CZ  ARG A 269      37.391  83.175  45.915  1.00  0.00           C  
ATOM     39  NH1 ARG A 269      36.931  82.083  46.497  1.00  0.00           N  
ATOM     40  NH2 ARG A 269      37.274  84.351  46.531  1.00  0.00           N  
ATOM     41  N   ILE A 270      39.612  77.984  44.748  1.00  0.00           N  
ATOM     42  CA  ILE A 270      39.512  77.555  46.133  1.00  0.00           C  
ATOM     43  C   ILE A 270      40.681  78.363  46.734  1.00  0.00           C  
ATOM     44  O   ILE A 270      41.729  78.525  46.098  1.00  0.00           O  
ATOM     45  CB  ILE A 270      39.697  76.006  46.304  1.00  0.00           C  
ATOM     46  CG1 ILE A 270      39.505  75.622  47.764  1.00  0.00           C  
ATOM     47  CG2 ILE A 270      41.073  75.560  45.918  1.00  0.00           C  
ATOM     48  CD1 ILE A 270      38.184  76.047  48.351  1.00  0.00           C  
ATOM     49  N   ALA A 272      40.505  78.919  47.921  1.00  0.00           N  
ATOM     50  CA  ALA A 272      41.571  79.726  48.475  1.00  0.00           C  
ATOM     51  C   ALA A 272      41.820  79.405  49.949  1.00  0.00           C  
ATOM     52  O   ALA A 272      41.583  80.228  50.841  1.00  0.00           O  
ATOM     53  CB  ALA A 272      41.247  81.213  48.296  1.00  0.00           C  
ATOM     54  N   PRO A 273      42.331  78.196  50.211  1.00  0.00           N  
ATOM     55  CA  PRO A 273      42.638  77.700  51.555  1.00  0.00           C  
ATOM     56  C   PRO A 273      43.653  78.562  52.285  1.00  0.00           C  
ATOM     57  O   PRO A 273      44.543  79.170  51.671  1.00  0.00           O  
ATOM     58  CB  PRO A 273      43.204  76.299  51.319  1.00  0.00           C  
ATOM     59  CG  PRO A 273      43.180  76.096  49.826  1.00  0.00           C  
ATOM     60  CD  PRO A 273      43.011  77.412  49.175  1.00  0.00           C  
ATOM     61  N   SER A 274      43.493  78.612  53.603  1.00  0.00           N  
ATOM     62  CA  SER A 274      44.394  79.345  54.485  1.00  0.00           C  
ATOM     63  C   SER A 274      45.198  78.222  55.126  1.00  0.00           C  
ATOM     64  O   SER A 274      44.628  77.282  55.652  1.00  0.00           O  
ATOM     65  CB  SER A 274      43.595  80.100  55.537  1.00  0.00           C  
ATOM     66  OG  SER A 274      44.333  81.176  56.060  1.00  0.00           O  
ATOM     67  N   PRO A 275      46.538  78.282  55.067  1.00  0.00           N  
ATOM     68  CA  PRO A 275      47.365  77.220  55.661  1.00  0.00           C  
ATOM     69  C   PRO A 275      47.508  77.415  57.174  1.00  0.00           C  
ATOM     70  O   PRO A 275      48.568  77.760  57.646  1.00  0.00           O  
ATOM     71  CB  PRO A 275      48.683  77.402  54.940  1.00  0.00           C  
ATOM     72  CG  PRO A 275      48.798  78.872  54.919  1.00  0.00           C  
ATOM     73  CD  PRO A 275      47.389  79.359  54.545  1.00  0.00           C  
ATOM     74  N   THR A 276      46.452  77.156  57.928  1.00  0.00           N  
ATOM     75  CA  THR A 276      46.499  77.384  59.363  1.00  0.00           C  
ATOM     76  C   THR A 276      45.971  76.239  60.210  1.00  0.00           C  
ATOM     77  O   THR A 276      45.487  76.453  61.303  1.00  0.00           O  
ATOM     78  CB  THR A 276      45.723  78.672  59.696  1.00  0.00           C  
ATOM     79  OG1 THR A 276      44.418  78.578  59.121  1.00  0.00           O  
ATOM     80  CG2 THR A 276      46.425  79.909  59.091  1.00  0.00           C  
ATOM     81  N   GLY A 277      46.091  75.021  59.707  1.00  0.00           N  
ATOM     82  CA  GLY A 277      45.618  73.853  60.428  1.00  0.00           C  
ATOM     83  C   GLY A 277      45.605  72.680  59.459  1.00  0.00           C  
ATOM     84  O   GLY A 277      46.161  72.777  58.353  1.00  0.00           O  
ATOM     85  N   ASP A 279      44.971  71.582  59.852  1.00  0.00           N  
ATOM     86  CA  ASP A 279      44.906  70.419  58.998  1.00  0.00           C  
ATOM     87  C   ASP A 279      44.034  70.654  57.763  1.00  0.00           C  
ATOM     88  O   ASP A 279      43.241  71.601  57.721  1.00  0.00           O  
ATOM     89  CB  ASP A 279      44.325  69.247  59.789  1.00  0.00           C  
ATOM     90  CG  ASP A 279      45.189  68.840  60.962  1.00  0.00           C  
ATOM     91  OD1 ASP A 279      46.394  69.172  60.970  1.00  0.00           O  
ATOM     92  OD2 ASP A 279      44.659  68.163  61.865  1.00  0.00           O  
ATOM     93  N   PRO A 280      44.186  69.808  56.729  1.00  0.00           N  
ATOM     94  CA  PRO A 280      43.380  69.931  55.505  1.00  0.00           C  
ATOM     95  C   PRO A 280      41.942  69.699  55.987  1.00  0.00           C  
ATOM     96  O   PRO A 280      41.632  68.646  56.533  1.00  0.00           O  
ATOM     97  CB  PRO A 280      43.895  68.792  54.640  1.00  0.00           C  
ATOM     98  CG  PRO A 280      45.332  68.633  55.093  1.00  0.00           C  
ATOM     99  CD  PRO A 280      45.190  68.743  56.593  1.00  0.00           C  
ATOM    100  N   HIS A 281      41.099  70.698  55.777  1.00  0.00           N  
ATOM    101  CA  HIS A 281      39.720  70.738  56.255  1.00  0.00           C  
ATOM    102  C   HIS A 281      38.667  70.274  55.279  1.00  0.00           C  
ATOM    103  O   HIS A 281      38.643  70.710  54.132  1.00  0.00           O  
ATOM    104  CB  HIS A 281      39.422  72.186  56.663  1.00  0.00           C  
ATOM    105  CG  HIS A 281      38.250  72.344  57.579  1.00  0.00           C  
ATOM    106  ND1 HIS A 281      36.951  72.096  57.184  1.00  0.00           N  
ATOM    107  CD2 HIS A 281      38.182  72.736  58.874  1.00  0.00           C  
ATOM    108  CE1 HIS A 281      36.134  72.328  58.199  1.00  0.00           C  
ATOM    109  NE2 HIS A 281      36.857  72.716  59.234  1.00  0.00           N  
ATOM    110  N   VAL A 282      37.767  69.426  55.758  1.00  0.00           N  
ATOM    111  CA  VAL A 282      36.698  68.893  54.933  1.00  0.00           C  
ATOM    112  C   VAL A 282      35.839  69.996  54.331  1.00  0.00           C  
ATOM    113  O   VAL A 282      35.292  69.842  53.249  1.00  0.00           O  
ATOM    114  CB  VAL A 282      35.815  67.884  55.742  1.00  0.00           C  
ATOM    115  CG1 VAL A 282      35.207  68.552  56.967  1.00  0.00           C  
ATOM    116  CG2 VAL A 282      34.737  67.311  54.840  1.00  0.00           C  
ATOM    117  N   GLY A 283      35.737  71.117  55.038  1.00  0.00           N  
ATOM    118  CA  GLY A 283      34.959  72.237  54.535  1.00  0.00           C  
ATOM    119  C   GLY A 283      35.608  72.753  53.266  1.00  0.00           C  
ATOM    120  O   GLY A 283      34.943  73.219  52.341  1.00  0.00           O  
ATOM    121  N   THR A 284      36.927  72.639  53.215  1.00  0.00           N  
ATOM    122  CA  THR A 284      37.685  73.072  52.052  1.00  0.00           C  
ATOM    123  C   THR A 284      37.418  72.129  50.883  1.00  0.00           C  
ATOM    124  O   THR A 284      37.193  72.582  49.777  1.00  0.00           O  
ATOM    125  CB  THR A 284      39.192  73.064  52.346  1.00  0.00           C  
ATOM    126  OG1 THR A 284      39.450  74.028  53.354  1.00  0.00           O  
ATOM    127  CG2 THR A 284      40.021  73.403  51.079  1.00  0.00           C  
ATOM    128  N   ALA A 285      37.452  70.824  51.128  1.00  0.00           N  
ATOM    129  CA  ALA A 285      37.213  69.883  50.037  1.00  0.00           C  
ATOM    130  C   ALA A 285      35.843  70.115  49.468  1.00  0.00           C  
ATOM    131  O   ALA A 285      35.647  70.110  48.250  1.00  0.00           O  
ATOM    132  CB  ALA A 285      37.300  68.469  50.518  1.00  0.00           C  
ATOM    133  N   TYR A 286      34.896  70.307  50.380  1.00  0.00           N  
ATOM    134  CA  TYR A 286      33.507  70.506  50.023  1.00  0.00           C  
ATOM    135  C   TYR A 286      33.355  71.683  49.069  1.00  0.00           C  
ATOM    136  O   TYR A 286      32.775  71.550  47.988  1.00  0.00           O  
ATOM    137  CB  TYR A 286      32.696  70.707  51.308  1.00  0.00           C  
ATOM    138  CG  TYR A 286      31.308  71.244  51.127  1.00  0.00           C  
ATOM    139  CD1 TYR A 286      30.340  70.535  50.406  1.00  0.00           C  
ATOM    140  CD2 TYR A 286      30.947  72.456  51.706  1.00  0.00           C  
ATOM    141  CE1 TYR A 286      29.032  71.023  50.272  1.00  0.00           C  
ATOM    142  CE2 TYR A 286      29.654  72.958  51.582  1.00  0.00           C  
ATOM    143  CZ  TYR A 286      28.701  72.244  50.870  1.00  0.00           C  
ATOM    144  OH  TYR A 286      27.422  72.766  50.777  1.00  0.00           O  
ATOM    145  N   ILE A 288      33.889  72.834  49.456  1.00  0.00           N  
ATOM    146  CA  ILE A 288      33.779  74.009  48.612  1.00  0.00           C  
ATOM    147  C   ILE A 288      34.619  73.842  47.322  1.00  0.00           C  
ATOM    148  O   ILE A 288      34.232  74.300  46.250  1.00  0.00           O  
ATOM    149  CB  ILE A 288      34.242  75.262  49.397  1.00  0.00           C  
ATOM    150  CG1 ILE A 288      33.250  75.561  50.532  1.00  0.00           C  
ATOM    151  CG2 ILE A 288      34.345  76.481  48.469  1.00  0.00           C  
ATOM    152  CD1 ILE A 288      31.842  75.913  50.050  1.00  0.00           C  
ATOM    153  N   ALA A 289      35.766  73.188  47.429  1.00  0.00           N  
ATOM    154  CA  ALA A 289      36.636  72.997  46.280  1.00  0.00           C  
ATOM    155  C   ALA A 289      35.905  72.145  45.231  1.00  0.00           C  
ATOM    156  O   ALA A 289      36.003  72.380  44.020  1.00  0.00           O  
ATOM    157  CB  ALA A 289      37.958  72.303  46.720  1.00  0.00           C  
ATOM    158  N   LEU A 290      35.163  71.162  45.712  1.00  0.00           N  
ATOM    159  CA  LEU A 290      34.406  70.274  44.852  1.00  0.00           C  
ATOM    160  C   LEU A 290      33.397  71.023  43.964  1.00  0.00           C  
ATOM    161  O   LEU A 290      33.274  70.732  42.773  1.00  0.00           O  
ATOM    162  CB  LEU A 290      33.689  69.253  45.729  1.00  0.00           C  
ATOM    163  CG  LEU A 290      32.831  68.168  45.108  1.00  0.00           C  
ATOM    164  CD1 LEU A 290      33.640  67.417  44.084  1.00  0.00           C  
ATOM    165  CD2 LEU A 290      32.373  67.215  46.188  1.00  0.00           C  
ATOM    166  N   PHE A 291      32.684  71.995  44.523  1.00  0.00           N  
ATOM    167  CA  PHE A 291      31.696  72.712  43.727  1.00  0.00           C  
ATOM    168  C   PHE A 291      32.331  73.712  42.763  1.00  0.00           C  
ATOM    169  O   PHE A 291      31.809  73.975  41.678  1.00  0.00           O  
ATOM    170  CB  PHE A 291      30.647  73.368  44.641  1.00  0.00           C  
ATOM    171  CG  PHE A 291      29.653  72.382  45.207  1.00  0.00           C  
ATOM    172  CD1 PHE A 291      29.999  71.547  46.271  1.00  0.00           C  
ATOM    173  CD2 PHE A 291      28.401  72.202  44.606  1.00  0.00           C  
ATOM    174  CE1 PHE A 291      29.112  70.529  46.723  1.00  0.00           C  
ATOM    175  CE2 PHE A 291      27.512  71.185  45.054  1.00  0.00           C  
ATOM    176  CZ  PHE A 291      27.872  70.349  46.109  1.00  0.00           C  
ATOM    177  N   ASN A 292      33.482  74.240  43.145  1.00  0.00           N  
ATOM    178  CA  ASN A 292      34.210  75.166  42.290  1.00  0.00           C  
ATOM    179  C   ASN A 292      34.765  74.436  41.086  1.00  0.00           C  
ATOM    180  O   ASN A 292      34.701  74.906  39.952  1.00  0.00           O  
ATOM    181  CB  ASN A 292      35.354  75.782  43.067  1.00  0.00           C  
ATOM    182  CG  ASN A 292      34.931  77.019  43.774  1.00  0.00           C  
ATOM    183  OD1 ASN A 292      34.847  78.085  43.158  1.00  0.00           O  
ATOM    184  ND2 ASN A 292      34.610  76.894  45.062  1.00  0.00           N  
ATOM    185  N   TYR A 293      35.323  73.271  41.362  1.00  0.00           N  
ATOM    186  CA  TYR A 293      35.882  72.457  40.319  1.00  0.00           C  
ATOM    187  C   TYR A 293      34.779  72.040  39.330  1.00  0.00           C  
ATOM    188  O   TYR A 293      34.944  72.133  38.117  1.00  0.00           O  
ATOM    189  CB  TYR A 293      36.566  71.264  40.960  1.00  0.00           C  
ATOM    190  CG  TYR A 293      36.880  70.137  40.024  1.00  0.00           C  
ATOM    191  CD1 TYR A 293      35.948  69.119  39.810  1.00  0.00           C  
ATOM    192  CD2 TYR A 293      38.121  70.057  39.374  1.00  0.00           C  
ATOM    193  CE1 TYR A 293      36.234  68.047  38.983  1.00  0.00           C  
ATOM    194  CE2 TYR A 293      38.425  68.980  38.534  1.00  0.00           C  
ATOM    195  CZ  TYR A 293      37.472  67.973  38.350  1.00  0.00           C  
ATOM    196  OH  TYR A 293      37.733  66.862  37.578  1.00  0.00           O  
ATOM    197  N   ALA A 294      33.637  71.615  39.846  1.00  0.00           N  
ATOM    198  CA  ALA A 294      32.571  71.198  38.955  1.00  0.00           C  
ATOM    199  C   ALA A 294      32.039  72.346  38.128  1.00  0.00           C  
ATOM    200  O   ALA A 294      31.863  72.202  36.941  1.00  0.00           O  
ATOM    201  CB  ALA A 294      31.451  70.557  39.732  1.00  0.00           C  
ATOM    202  N   TRP A 295      31.796  73.500  38.739  1.00  0.00           N  
ATOM    203  CA  TRP A 295      31.253  74.598  37.961  1.00  0.00           C  
ATOM    204  C   TRP A 295      32.235  75.039  36.887  1.00  0.00           C  
ATOM    205  O   TRP A 295      31.836  75.449  35.805  1.00  0.00           O  
ATOM    206  CB  TRP A 295      30.924  75.771  38.861  1.00  0.00           C  
ATOM    207  CG  TRP A 295      30.256  76.919  38.202  1.00  0.00           C  
ATOM    208  CD1 TRP A 295      30.656  78.217  38.255  1.00  0.00           C  
ATOM    209  CD2 TRP A 295      29.019  76.910  37.477  1.00  0.00           C  
ATOM    210  NE1 TRP A 295      29.748  79.023  37.617  1.00  0.00           N  
ATOM    211  CE2 TRP A 295      28.731  78.248  37.126  1.00  0.00           C  
ATOM    212  CE3 TRP A 295      28.122  75.905  37.091  1.00  0.00           C  
ATOM    213  CZ2 TRP A 295      27.575  78.615  36.401  1.00  0.00           C  
ATOM    214  CZ3 TRP A 295      26.956  76.273  36.364  1.00  0.00           C  
ATOM    215  CH2 TRP A 295      26.705  77.615  36.035  1.00  0.00           C  
ATOM    216  N   ALA A 296      33.524  74.977  37.187  1.00  0.00           N  
ATOM    217  CA  ALA A 296      34.486  75.388  36.192  1.00  0.00           C  
ATOM    218  C   ALA A 296      34.464  74.407  35.012  1.00  0.00           C  
ATOM    219  O   ALA A 296      34.431  74.821  33.881  1.00  0.00           O  
ATOM    220  CB  ALA A 296      35.883  75.453  36.802  1.00  0.00           C  
ATOM    221  N   ARG A 297      34.465  73.111  35.275  1.00  0.00           N  
ATOM    222  CA  ARG A 297      34.495  72.154  34.179  1.00  0.00           C  
ATOM    223  C   ARG A 297      33.194  72.133  33.422  1.00  0.00           C  
ATOM    224  O   ARG A 297      33.183  72.149  32.192  1.00  0.00           O  
ATOM    225  CB  ARG A 297      34.833  70.776  34.702  1.00  0.00           C  
ATOM    226  CG  ARG A 297      36.272  70.702  35.167  1.00  0.00           C  
ATOM    227  CD  ARG A 297      37.241  70.385  34.004  1.00  0.00           C  
ATOM    228  NE  ARG A 297      38.589  70.163  34.520  1.00  0.00           N  
ATOM    229  CZ  ARG A 297      39.467  71.140  34.737  1.00  0.00           C  
ATOM    230  NH1 ARG A 297      39.144  72.399  34.466  1.00  0.00           N  
ATOM    231  NH2 ARG A 297      40.654  70.866  35.262  1.00  0.00           N  
ATOM    232  N   ARG A 298      32.091  72.111  34.154  1.00  0.00           N  
ATOM    233  CA  ARG A 298      30.791  72.125  33.520  1.00  0.00           C  
ATOM    234  C   ARG A 298      30.741  73.229  32.450  1.00  0.00           C  
ATOM    235  O   ARG A 298      30.043  73.083  31.465  1.00  0.00           O  
ATOM    236  CB  ARG A 298      29.711  72.388  34.560  1.00  0.00           C  
ATOM    237  CG  ARG A 298      28.330  72.531  33.978  1.00  0.00           C  
ATOM    238  CD  ARG A 298      27.719  71.174  33.694  1.00  0.00           C  
ATOM    239  NE  ARG A 298      26.409  71.324  33.080  1.00  0.00           N  
ATOM    240  CZ  ARG A 298      26.234  71.696  31.817  1.00  0.00           C  
ATOM    241  NH1 ARG A 298      27.296  71.936  31.042  1.00  0.00           N  
ATOM    242  NH2 ARG A 298      25.002  71.864  31.342  1.00  0.00           N  
ATOM    243  N   ASN A 299      31.499  74.312  32.649  1.00  0.00           N  
ATOM    244  CA  ASN A 299      31.527  75.458  31.736  1.00  0.00           C  
ATOM    245  C   ASN A 299      32.788  75.547  30.881  1.00  0.00           C  
ATOM    246  O   ASN A 299      33.027  76.564  30.212  1.00  0.00           O  
ATOM    247  CB  ASN A 299      31.396  76.754  32.542  1.00  0.00           C  
ATOM    248  CG  ASN A 299      29.992  76.969  33.091  1.00  0.00           C  
ATOM    249  OD1 ASN A 299      29.153  77.549  32.418  1.00  0.00           O  
ATOM    250  ND2 ASN A 299      29.726  76.489  34.306  1.00  0.00           N  
ATOM    251  N   GLY A 305      33.595  74.491  30.898  1.00  0.00           N  
ATOM    252  CA  GLY A 305      34.844  74.514  30.144  1.00  0.00           C  
ATOM    253  C   GLY A 305      35.699  75.698  30.574  1.00  0.00           C  
ATOM    254  O   GLY A 305      36.365  76.340  29.769  1.00  0.00           O  
ATOM    255  N   GLY A 306      35.666  76.004  31.860  1.00  0.00           N  
ATOM    256  CA  GLY A 306      36.435  77.121  32.383  1.00  0.00           C  
ATOM    257  C   GLY A 306      37.686  76.685  33.134  1.00  0.00           C  
ATOM    258  O   GLY A 306      38.176  75.577  32.968  1.00  0.00           O  
ATOM    259  N   ARG A 307      38.184  77.565  33.986  1.00  0.00           N  
ATOM    260  CA  ARG A 307      39.402  77.308  34.745  1.00  0.00           C  
ATOM    261  C   ARG A 307      39.172  77.325  36.258  1.00  0.00           C  
ATOM    262  O   ARG A 307      38.420  78.146  36.766  1.00  0.00           O  
ATOM    263  CB  ARG A 307      40.441  78.347  34.331  1.00  0.00           C  
ATOM    264  CG  ARG A 307      41.660  77.751  33.703  1.00  0.00           C  
ATOM    265  CD  ARG A 307      42.412  78.735  32.810  1.00  0.00           C  
ATOM    266  NE  ARG A 307      42.410  80.077  33.358  1.00  0.00           N  
ATOM    267  CZ  ARG A 307      41.904  81.130  32.720  1.00  0.00           C  
ATOM    268  NH1 ARG A 307      41.370  80.968  31.510  1.00  0.00           N  
ATOM    269  NH2 ARG A 307      41.919  82.336  33.293  1.00  0.00           N  
ATOM    270  N   PHE A 308      39.828  76.399  36.953  1.00  0.00           N  
ATOM    271  CA  PHE A 308      39.756  76.227  38.405  1.00  0.00           C  
ATOM    272  C   PHE A 308      41.162  76.425  39.027  1.00  0.00           C  
ATOM    273  O   PHE A 308      42.072  75.594  38.865  1.00  0.00           O  
ATOM    274  CB  PHE A 308      39.230  74.813  38.726  1.00  0.00           C  
ATOM    275  CG  PHE A 308      39.309  74.448  40.187  1.00  0.00           C  
ATOM    276  CD1 PHE A 308      39.816  73.213  40.578  1.00  0.00           C  
ATOM    277  CD2 PHE A 308      38.889  75.342  41.172  1.00  0.00           C  
ATOM    278  CE1 PHE A 308      39.909  72.872  41.929  1.00  0.00           C  
ATOM    279  CE2 PHE A 308      38.970  75.015  42.533  1.00  0.00           C  
ATOM    280  CZ  PHE A 308      39.482  73.782  42.919  1.00  0.00           C  
ATOM    281  N   ILE A 309      41.287  77.519  39.766  1.00  0.00           N  
ATOM    282  CA  ILE A 309      42.511  77.992  40.446  1.00  0.00           C  
ATOM    283  C   ILE A 309      42.631  77.671  41.947  1.00  0.00           C  
ATOM    284  O   ILE A 309      41.634  77.683  42.689  1.00  0.00           O  
ATOM    285  CB  ILE A 309      42.589  79.578  40.424  1.00  0.00           C  
ATOM    286  CG1 ILE A 309      42.400  80.139  39.020  1.00  0.00           C  
ATOM    287  CG2 ILE A 309      43.890  80.047  41.006  1.00  0.00           C  
ATOM    288  CD1 ILE A 309      42.932  79.243  37.921  1.00  0.00           C  
ATOM    289  N   VAL A 310      43.866  77.451  42.400  1.00  0.00           N  
ATOM    290  CA  VAL A 310      44.138  77.272  43.823  1.00  0.00           C  
ATOM    291  C   VAL A 310      45.009  78.482  44.195  1.00  0.00           C  
ATOM    292  O   VAL A 310      46.016  78.746  43.541  1.00  0.00           O  
ATOM    293  CB  VAL A 310      44.927  75.975  44.148  1.00  0.00           C  
ATOM    294  CG1 VAL A 310      45.293  75.962  45.612  1.00  0.00           C  
ATOM    295  CG2 VAL A 310      44.102  74.740  43.848  1.00  0.00           C  
ATOM    296  N   ARG A 311      44.611  79.244  45.214  1.00  0.00           N  
ATOM    297  CA  ARG A 311      45.403  80.393  45.674  1.00  0.00           C  
ATOM    298  C   ARG A 311      45.618  80.212  47.156  1.00  0.00           C  
ATOM    299  O   ARG A 311      44.657  80.106  47.897  1.00  0.00           O  
ATOM    300  CB  ARG A 311      44.673  81.719  45.442  1.00  0.00           C  
ATOM    301  CG  ARG A 311      45.456  82.942  45.963  1.00  0.00           C  
ATOM    302  CD  ARG A 311      44.803  84.265  45.575  1.00  0.00           C  
ATOM    303  NE  ARG A 311      43.458  84.439  46.140  1.00  0.00           N  
ATOM    304  CZ  ARG A 311      42.370  84.742  45.430  1.00  0.00           C  
ATOM    305  NH1 ARG A 311      42.449  84.904  44.119  1.00  0.00           N  
ATOM    306  NH2 ARG A 311      41.190  84.889  46.033  1.00  0.00           N  
ATOM    307  N   ILE A 312      46.868  80.139  47.601  1.00  0.00           N  
ATOM    308  CA  ILE A 312      47.130  79.948  49.018  1.00  0.00           C  
ATOM    309  C   ILE A 312      47.045  81.278  49.721  1.00  0.00           C  
ATOM    310  O   ILE A 312      47.781  82.228  49.421  1.00  0.00           O  
ATOM    311  CB  ILE A 312      48.491  79.305  49.273  1.00  0.00           C  
ATOM    312  CG1 ILE A 312      48.485  77.880  48.723  1.00  0.00           C  
ATOM    313  CG2 ILE A 312      48.763  79.270  50.770  1.00  0.00           C  
ATOM    314  CD1 ILE A 312      47.268  77.053  49.195  1.00  0.00           C  
ATOM    315  N   GLU A 313      46.157  81.352  50.688  1.00  0.00           N  
ATOM    316  CA  GLU A 313      45.935  82.636  51.345  1.00  0.00           C  
ATOM    317  C   GLU A 313      46.642  82.724  52.691  1.00  0.00           C  
ATOM    318  O   GLU A 313      46.016  82.677  53.741  1.00  0.00           O  
ATOM    319  CB  GLU A 313      44.408  82.816  51.456  1.00  0.00           C  
ATOM    320  CG  GLU A 313      43.900  84.179  51.085  1.00  0.00           C  
ATOM    321  CD  GLU A 313      42.653  84.157  50.213  1.00  0.00           C  
ATOM    322  OE1 GLU A 313      42.800  84.066  48.972  1.00  0.00           O  
ATOM    323  OE2 GLU A 313      41.537  84.233  50.774  1.00  0.00           O  
ATOM    324  N   ASP A 314      47.964  82.829  52.640  1.00  0.00           N  
ATOM    325  CA  ASP A 314      48.794  82.882  53.838  1.00  0.00           C  
ATOM    326  C   ASP A 314      49.198  84.310  54.239  1.00  0.00           C  
ATOM    327  O   ASP A 314      50.380  84.682  54.205  1.00  0.00           O  
ATOM    328  CB  ASP A 314      50.041  82.022  53.630  1.00  0.00           C  
ATOM    329  CG  ASP A 314      50.892  82.452  52.416  1.00  0.00           C  
ATOM    330  OD1 ASP A 314      52.049  81.979  52.338  1.00  0.00           O  
ATOM    331  OD2 ASP A 314      50.443  83.235  51.534  1.00  0.00           O  
ATOM    332  N   THR A 315      48.214  85.100  54.658  1.00  0.00           N  
ATOM    333  CA  THR A 315      48.453  86.492  55.028  1.00  0.00           C  
ATOM    334  C   THR A 315      48.579  86.750  56.528  1.00  0.00           C  
ATOM    335  O   THR A 315      48.935  87.844  56.939  1.00  0.00           O  
ATOM    336  CB  THR A 315      47.341  87.402  54.470  1.00  0.00           C  
ATOM    337  OG1 THR A 315      46.056  86.941  54.929  1.00  0.00           O  
ATOM    338  CG2 THR A 315      47.357  87.387  52.955  1.00  0.00           C  
ATOM    339  N   ASP A 316      48.300  85.742  57.337  1.00  0.00           N  
ATOM    340  CA  ASP A 316      48.368  85.882  58.798  1.00  0.00           C  
ATOM    341  C   ASP A 316      49.520  85.057  59.402  1.00  0.00           C  
ATOM    342  O   ASP A 316      49.350  83.856  59.667  1.00  0.00           O  
ATOM    343  CB  ASP A 316      47.038  85.407  59.399  1.00  0.00           C  
ATOM    344  CG  ASP A 316      46.993  85.522  60.932  1.00  0.00           C  
ATOM    345  OD1 ASP A 316      45.887  85.386  61.492  1.00  0.00           O  
ATOM    346  OD2 ASP A 316      48.039  85.736  61.583  1.00  0.00           O  
ATOM    347  N   ARG A 317      50.670  85.687  59.646  1.00  0.00           N  
ATOM    348  CA  ARG A 317      51.819  84.964  60.196  1.00  0.00           C  
ATOM    349  C   ARG A 317      51.616  84.376  61.583  1.00  0.00           C  
ATOM    350  O   ARG A 317      52.287  83.421  61.959  1.00  0.00           O  
ATOM    351  CB  ARG A 317      53.076  85.844  60.137  1.00  0.00           C  
ATOM    352  CG  ARG A 317      52.870  87.317  60.399  1.00  0.00           C  
ATOM    353  CD  ARG A 317      54.054  88.144  59.884  1.00  0.00           C  
ATOM    354  NE  ARG A 317      54.079  89.480  60.485  1.00  0.00           N  
ATOM    355  CZ  ARG A 317      54.415  89.719  61.753  1.00  0.00           C  
ATOM    356  NH1 ARG A 317      54.763  88.713  62.546  1.00  0.00           N  
ATOM    357  NH2 ARG A 317      54.376  90.955  62.243  1.00  0.00           N  
ATOM    358  N   ALA A 333      50.659  84.913  62.325  1.00  0.00           N  
ATOM    359  CA  ALA A 333      50.364  84.416  63.662  1.00  0.00           C  
ATOM    360  C   ALA A 333      49.741  83.013  63.643  1.00  0.00           C  
ATOM    361  O   ALA A 333      50.147  82.133  64.402  1.00  0.00           O  
ATOM    362  CB  ALA A 333      49.429  85.407  64.393  1.00  0.00           C  
ATOM    363  N   ARG A 421      48.760  82.798  62.773  1.00  0.00           N  
ATOM    364  CA  ARG A 421      48.095  81.498  62.722  1.00  0.00           C  
ATOM    365  C   ARG A 421      48.719  80.549  61.713  1.00  0.00           C  
ATOM    366  O   ARG A 421      48.276  79.399  61.576  1.00  0.00           O  
ATOM    367  CB  ARG A 421      46.608  81.666  62.407  1.00  0.00           C  
ATOM    368  CG  ARG A 421      45.882  82.628  63.325  1.00  0.00           C  
ATOM    369  CD  ARG A 421      44.382  82.310  63.379  1.00  0.00           C  
ATOM    370  NE  ARG A 421      43.711  82.449  62.088  1.00  0.00           N  
ATOM    371  CZ  ARG A 421      42.898  81.536  61.562  1.00  0.00           C  
ATOM    372  NH1 ARG A 421      42.647  80.403  62.212  1.00  0.00           N  
ATOM    373  NH2 ARG A 421      42.328  81.759  60.380  1.00  0.00           N  
ATOM    374  N   TYR A 422      49.744  81.018  61.010  1.00  0.00           N  
ATOM    375  CA  TYR A 422      50.398  80.174  60.014  1.00  0.00           C  
ATOM    376  C   TYR A 422      51.012  78.901  60.576  1.00  0.00           C  
ATOM    377  O   TYR A 422      51.798  78.929  61.519  1.00  0.00           O  
ATOM    378  CB  TYR A 422      51.498  80.933  59.281  1.00  0.00           C  
ATOM    379  CG  TYR A 422      52.118  80.134  58.164  1.00  0.00           C  
ATOM    380  CD1 TYR A 422      53.329  79.456  58.342  1.00  0.00           C  
ATOM    381  CD2 TYR A 422      51.502  80.078  56.915  1.00  0.00           C  
ATOM    382  CE1 TYR A 422      53.915  78.751  57.296  1.00  0.00           C  
ATOM    383  CE2 TYR A 422      52.062  79.390  55.878  1.00  0.00           C  
ATOM    384  CZ  TYR A 422      53.273  78.725  56.069  1.00  0.00           C  
ATOM    385  OH  TYR A 422      53.807  78.037  55.013  1.00  0.00           O  
ATOM    386  N   VAL A 423      50.640  77.785  59.974  1.00  0.00           N  
ATOM    387  CA  VAL A 423      51.142  76.489  60.362  1.00  0.00           C  
ATOM    388  C   VAL A 423      52.054  75.956  59.236  1.00  0.00           C  
ATOM    389  O   VAL A 423      51.570  75.558  58.172  1.00  0.00           O  
ATOM    390  CB  VAL A 423      49.982  75.502  60.558  1.00  0.00           C  
ATOM    391  CG1 VAL A 423      50.528  74.109  60.860  1.00  0.00           C  
ATOM    392  CG2 VAL A 423      49.075  75.977  61.675  1.00  0.00           C  
ATOM    393  N   PRO A 424      53.380  75.975  59.443  1.00  0.00           N  
ATOM    394  CA  PRO A 424      54.288  75.472  58.404  1.00  0.00           C  
ATOM    395  C   PRO A 424      53.948  74.021  58.064  1.00  0.00           C  
ATOM    396  O   PRO A 424      53.745  73.216  58.966  1.00  0.00           O  
ATOM    397  CB  PRO A 424      55.679  75.627  59.036  1.00  0.00           C  
ATOM    398  CG  PRO A 424      55.410  75.847  60.507  1.00  0.00           C  
ATOM    399  CD  PRO A 424      54.125  76.603  60.543  1.00  0.00           C  
ATOM    400  N   GLY A 425      53.859  73.705  56.768  1.00  0.00           N  
ATOM    401  CA  GLY A 425      53.509  72.359  56.347  1.00  0.00           C  
ATOM    402  C   GLY A 425      52.037  72.192  56.010  1.00  0.00           C  
ATOM    403  O   GLY A 425      51.639  71.204  55.400  1.00  0.00           O  
ATOM    404  N   ALA A 426      51.212  73.151  56.416  1.00  0.00           N  
ATOM    405  CA  ALA A 426      49.786  73.062  56.141  1.00  0.00           C  
ATOM    406  C   ALA A 426      49.468  73.189  54.648  1.00  0.00           C  
ATOM    407  O   ALA A 426      48.588  72.492  54.143  1.00  0.00           O  
ATOM    408  CB  ALA A 426      49.030  74.137  56.922  1.00  0.00           C  
ATOM    409  N   GLU A 427      50.182  74.075  53.955  1.00  0.00           N  
ATOM    410  CA  GLU A 427      49.958  74.289  52.530  1.00  0.00           C  
ATOM    411  C   GLU A 427      50.099  72.986  51.723  1.00  0.00           C  
ATOM    412  O   GLU A 427      49.163  72.607  51.010  1.00  0.00           O  
ATOM    413  CB  GLU A 427      50.910  75.371  51.986  1.00  0.00           C  
ATOM    414  CG  GLU A 427      50.980  75.377  50.460  1.00  0.00           C  
ATOM    415  CD  GLU A 427      51.705  76.580  49.873  1.00  0.00           C  
ATOM    416  OE1 GLU A 427      52.052  76.516  48.669  1.00  0.00           O  
ATOM    417  OE2 GLU A 427      51.925  77.584  50.593  1.00  0.00           O  
ATOM    418  N   GLU A 429      51.246  72.303  51.838  1.00  0.00           N  
ATOM    419  CA  GLU A 429      51.467  71.028  51.120  1.00  0.00           C  
ATOM    420  C   GLU A 429      50.373  70.027  51.435  1.00  0.00           C  
ATOM    421  O   GLU A 429      49.948  69.266  50.577  1.00  0.00           O  
ATOM    422  CB  GLU A 429      52.769  70.327  51.531  1.00  0.00           C  
ATOM    423  CG  GLU A 429      53.998  71.157  51.498  1.00  0.00           C  
ATOM    424  CD  GLU A 429      54.373  71.676  52.866  1.00  0.00           C  
ATOM    425  OE1 GLU A 429      53.849  72.748  53.248  1.00  0.00           O  
ATOM    426  OE2 GLU A 429      55.177  71.000  53.553  1.00  0.00           O  
ATOM    427  N   ARG A 431      49.955  70.009  52.693  1.00  0.00           N  
ATOM    428  CA  ARG A 431      48.941  69.069  53.121  1.00  0.00           C  
ATOM    429  C   ARG A 431      47.588  69.332  52.485  1.00  0.00           C  
ATOM    430  O   ARG A 431      46.928  68.388  52.067  1.00  0.00           O  
ATOM    431  CB  ARG A 431      48.862  69.037  54.647  1.00  0.00           C  
ATOM    432  CG  ARG A 431      50.134  68.407  55.285  1.00  0.00           C  
ATOM    433  CD  ARG A 431      50.239  68.650  56.815  1.00  0.00           C  
ATOM    434  NE  ARG A 431      49.143  67.986  57.513  1.00  0.00           N  
ATOM    435  CZ  ARG A 431      48.522  68.462  58.587  1.00  0.00           C  
ATOM    436  NH1 ARG A 431      48.882  69.632  59.116  1.00  0.00           N  
ATOM    437  NH2 ARG A 431      47.528  67.760  59.123  1.00  0.00           N  
ATOM    438  N   ILE A 432      47.174  70.592  52.368  1.00  0.00           N  
ATOM    439  CA  ILE A 432      45.882  70.847  51.732  1.00  0.00           C  
ATOM    440  C   ILE A 432      45.973  70.542  50.211  1.00  0.00           C  
ATOM    441  O   ILE A 432      45.053  69.958  49.635  1.00  0.00           O  
ATOM    442  CB  ILE A 432      45.386  72.303  52.003  1.00  0.00           C  
ATOM    443  CG1 ILE A 432      44.012  72.537  51.348  1.00  0.00           C  
ATOM    444  CG2 ILE A 432      46.312  73.281  51.398  1.00  0.00           C  
ATOM    445  CD1 ILE A 432      42.905  71.555  51.795  1.00  0.00           C  
ATOM    446  N   LEU A 433      47.090  70.892  49.567  1.00  0.00           N  
ATOM    447  CA  LEU A 433      47.257  70.600  48.134  1.00  0.00           C  
ATOM    448  C   LEU A 433      47.212  69.103  47.868  1.00  0.00           C  
ATOM    449  O   LEU A 433      46.553  68.657  46.933  1.00  0.00           O  
ATOM    450  CB  LEU A 433      48.568  71.204  47.603  1.00  0.00           C  
ATOM    451  CG  LEU A 433      48.523  72.738  47.684  1.00  0.00           C  
ATOM    452  CD1 LEU A 433      49.830  73.311  47.247  1.00  0.00           C  
ATOM    453  CD2 LEU A 433      47.348  73.282  46.827  1.00  0.00           C  
ATOM    454  N   ALA A 434      47.894  68.322  48.698  1.00  0.00           N  
ATOM    455  CA  ALA A 434      47.882  66.868  48.528  1.00  0.00           C  
ATOM    456  C   ALA A 434      46.484  66.284  48.734  1.00  0.00           C  
ATOM    457  O   ALA A 434      46.082  65.370  48.011  1.00  0.00           O  
ATOM    458  CB  ALA A 434      48.851  66.202  49.497  1.00  0.00           C  
ATOM    459  N   ALA A 435      45.751  66.806  49.715  1.00  0.00           N  
ATOM    460  CA  ALA A 435      44.402  66.317  50.008  1.00  0.00           C  
ATOM    461  C   ALA A 435      43.396  66.575  48.877  1.00  0.00           C  
ATOM    462  O   ALA A 435      42.488  65.764  48.665  1.00  0.00           O  
ATOM    463  CB  ALA A 435      43.904  66.920  51.294  1.00  0.00           C  
ATOM    464  N   LEU A 436      43.549  67.695  48.163  1.00  0.00           N  
ATOM    465  CA  LEU A 436      42.653  68.019  47.043  1.00  0.00           C  
ATOM    466  C   LEU A 436      42.925  67.035  45.917  1.00  0.00           C  
ATOM    467  O   LEU A 436      41.999  66.532  45.284  1.00  0.00           O  
ATOM    468  CB  LEU A 436      42.877  69.449  46.544  1.00  0.00           C  
ATOM    469  CG  LEU A 436      42.422  70.476  47.594  1.00  0.00           C  
ATOM    470  CD1 LEU A 436      42.830  71.862  47.198  1.00  0.00           C  
ATOM    471  CD2 LEU A 436      40.935  70.414  47.769  1.00  0.00           C  
ATOM    472  N   LYS A 437      44.201  66.732  45.692  1.00  0.00           N  
ATOM    473  CA  LYS A 437      44.566  65.783  44.657  1.00  0.00           C  
ATOM    474  C   LYS A 437      44.090  64.384  45.068  1.00  0.00           C  
ATOM    475  O   LYS A 437      43.519  63.658  44.260  1.00  0.00           O  
ATOM    476  CB  LYS A 437      46.076  65.816  44.427  1.00  0.00           C  
ATOM    477  CG  LYS A 437      46.560  67.139  43.803  1.00  0.00           C  
ATOM    478  CD  LYS A 437      47.999  67.018  43.396  1.00  0.00           C  
ATOM    479  CE  LYS A 437      48.719  68.363  43.384  1.00  0.00           C  
ATOM    480  NZ  LYS A 437      49.095  68.725  44.781  1.00  0.00           N  
ATOM    481  N   TRP A 438      44.287  64.044  46.339  1.00  0.00           N  
ATOM    482  CA  TRP A 438      43.871  62.754  46.878  1.00  0.00           C  
ATOM    483  C   TRP A 438      42.374  62.566  46.650  1.00  0.00           C  
ATOM    484  O   TRP A 438      41.947  61.520  46.185  1.00  0.00           O  
ATOM    485  CB  TRP A 438      44.170  62.701  48.371  1.00  0.00           C  
ATOM    486  CG  TRP A 438      43.662  61.486  49.035  1.00  0.00           C  
ATOM    487  CD1 TRP A 438      44.130  60.204  48.878  1.00  0.00           C  
ATOM    488  CD2 TRP A 438      42.582  61.407  49.965  1.00  0.00           C  
ATOM    489  NE1 TRP A 438      43.407  59.336  49.651  1.00  0.00           N  
ATOM    490  CE2 TRP A 438      42.447  60.039  50.333  1.00  0.00           C  
ATOM    491  CE3 TRP A 438      41.710  62.354  50.530  1.00  0.00           C  
ATOM    492  CZ2 TRP A 438      41.472  59.591  51.245  1.00  0.00           C  
ATOM    493  CZ3 TRP A 438      40.732  61.910  51.447  1.00  0.00           C  
ATOM    494  CH2 TRP A 438      40.629  60.534  51.791  1.00  0.00           C  
ATOM    495  N   LEU A 439      41.596  63.597  46.975  1.00  0.00           N  
ATOM    496  CA  LEU A 439      40.136  63.577  46.823  1.00  0.00           C  
ATOM    497  C   LEU A 439      39.676  63.427  45.363  1.00  0.00           C  
ATOM    498  O   LEU A 439      38.523  63.057  45.112  1.00  0.00           O  
ATOM    499  CB  LEU A 439      39.559  64.859  47.411  1.00  0.00           C  
ATOM    500  CG  LEU A 439      38.360  64.790  48.342  1.00  0.00           C  
ATOM    501  CD1 LEU A 439      37.103  65.252  47.614  1.00  0.00           C  
ATOM    502  CD2 LEU A 439      38.211  63.394  48.860  1.00  0.00           C  
ATOM    503  N   GLY A 444      40.583  63.728  44.421  1.00  0.00           N  
ATOM    504  CA  GLY A 444      40.289  63.602  43.002  1.00  0.00           C  
ATOM    505  C   GLY A 444      40.182  64.870  42.161  1.00  0.00           C  
ATOM    506  O   GLY A 444      39.961  64.799  40.955  1.00  0.00           O  
ATOM    507  N   LEU A 445      40.342  66.035  42.774  1.00  0.00           N  
ATOM    508  CA  LEU A 445      40.231  67.272  42.041  1.00  0.00           C  
ATOM    509  C   LEU A 445      41.564  67.556  41.398  1.00  0.00           C  
ATOM    510  O   LEU A 445      42.592  67.010  41.820  1.00  0.00           O  
ATOM    511  CB  LEU A 445      39.843  68.410  42.985  1.00  0.00           C  
ATOM    512  CG  LEU A 445      38.668  68.005  43.899  1.00  0.00           C  
ATOM    513  CD1 LEU A 445      38.297  69.142  44.857  1.00  0.00           C  
ATOM    514  CD2 LEU A 445      37.466  67.599  43.051  1.00  0.00           C  
ATOM    515  N   SER A 457      41.533  68.362  40.340  1.00  0.00           N  
ATOM    516  CA  SER A 457      42.733  68.793  39.637  1.00  0.00           C  
ATOM    517  C   SER A 457      42.475  70.270  39.502  1.00  0.00           C  
ATOM    518  O   SER A 457      41.324  70.687  39.390  1.00  0.00           O  
ATOM    519  CB  SER A 457      42.822  68.214  38.212  1.00  0.00           C  
ATOM    520  OG  SER A 457      42.745  66.799  38.202  1.00  0.00           O  
ATOM    521  N   TYR A 461      43.527  71.065  39.526  1.00  0.00           N  
ATOM    522  CA  TYR A 461      43.360  72.482  39.317  1.00  0.00           C  
ATOM    523  C   TYR A 461      44.210  72.859  38.107  1.00  0.00           C  
ATOM    524  O   TYR A 461      45.160  72.164  37.768  1.00  0.00           O  
ATOM    525  CB  TYR A 461      43.729  73.311  40.569  1.00  0.00           C  
ATOM    526  CG  TYR A 461      44.862  72.799  41.399  1.00  0.00           C  
ATOM    527  CD1 TYR A 461      44.678  71.741  42.273  1.00  0.00           C  
ATOM    528  CD2 TYR A 461      46.136  73.381  41.316  1.00  0.00           C  
ATOM    529  CE1 TYR A 461      45.727  71.263  43.051  1.00  0.00           C  
ATOM    530  CE2 TYR A 461      47.195  72.907  42.090  1.00  0.00           C  
ATOM    531  CZ  TYR A 461      46.972  71.848  42.956  1.00  0.00           C  
ATOM    532  OH  TYR A 461      47.981  71.395  43.750  1.00  0.00           O  
ATOM    533  N   ASP A 463      43.847  73.947  37.442  1.00  0.00           N  
ATOM    534  CA  ASP A 463      44.559  74.361  36.258  1.00  0.00           C  
ATOM    535  C   ASP A 463      45.661  75.376  36.543  1.00  0.00           C  
ATOM    536  O   ASP A 463      46.592  75.490  35.742  1.00  0.00           O  
ATOM    537  CB  ASP A 463      43.570  74.906  35.221  1.00  0.00           C  
ATOM    538  CG  ASP A 463      42.386  73.982  35.013  1.00  0.00           C  
ATOM    539  OD1 ASP A 463      41.209  74.404  35.195  1.00  0.00           O  
ATOM    540  OD2 ASP A 463      42.634  72.822  34.656  1.00  0.00           O  
ATOM    541  N   GLU A 464      45.557  76.127  37.646  1.00  0.00           N  
ATOM    542  CA  GLU A 464      46.610  77.072  38.020  1.00  0.00           C  
ATOM    543  C   GLU A 464      46.803  76.978  39.536  1.00  0.00           C  
ATOM    544  O   GLU A 464      45.844  76.685  40.272  1.00  0.00           O  
ATOM    545  CB  GLU A 464      46.259  78.500  37.592  1.00  0.00           C  
ATOM    546  CG  GLU A 464      45.940  78.628  36.090  1.00  0.00           C  
ATOM    547  CD  GLU A 464      45.539  80.041  35.658  1.00  0.00           C  
ATOM    548  OE1 GLU A 464      45.711  80.994  36.443  1.00  0.00           O  
ATOM    549  OE2 GLU A 464      45.054  80.210  34.516  1.00  0.00           O  
ATOM    550  N   GLY A 465      48.029  77.219  40.005  1.00  0.00           N  
ATOM    551  CA  GLY A 465      48.305  77.105  41.419  1.00  0.00           C  
ATOM    552  C   GLY A 465      49.771  77.034  41.787  1.00  0.00           C  
ATOM    553  O   GLY A 465      50.617  76.961  40.915  1.00  0.00           O  
ATOM    554  N   PRO A 466      50.101  77.028  43.087  1.00  0.00           N  
ATOM    555  CA  PRO A 466      51.482  76.982  43.592  1.00  0.00           C  
ATOM    556  C   PRO A 466      52.374  75.932  42.932  1.00  0.00           C  
ATOM    557  O   PRO A 466      53.516  76.220  42.573  1.00  0.00           O  
ATOM    558  CB  PRO A 466      51.306  76.689  45.088  1.00  0.00           C  
ATOM    559  CG  PRO A 466      49.898  77.138  45.392  1.00  0.00           C  
ATOM    560  CD  PRO A 466      49.141  76.728  44.169  1.00  0.00           C  
ATOM    561  N   ASP A 467      51.849  74.722  42.772  1.00  0.00           N  
ATOM    562  CA  ASP A 467      52.634  73.622  42.218  1.00  0.00           C  
ATOM    563  C   ASP A 467      52.298  73.163  40.811  1.00  0.00           C  
ATOM    564  O   ASP A 467      52.695  72.076  40.403  1.00  0.00           O  
ATOM    565  CB  ASP A 467      52.577  72.409  43.169  1.00  0.00           C  
ATOM    566  CG  ASP A 467      51.143  72.001  43.502  1.00  0.00           C  
ATOM    567  OD1 ASP A 467      50.188  72.736  43.110  1.00  0.00           O  
ATOM    568  OD2 ASP A 467      50.970  70.949  44.159  1.00  0.00           O  
ATOM    569  N   VAL A 468      51.573  73.974  40.060  1.00  0.00           N  
ATOM    570  CA  VAL A 468      51.254  73.596  38.695  1.00  0.00           C  
ATOM    571  C   VAL A 468      51.477  74.789  37.772  1.00  0.00           C  
ATOM    572  O   VAL A 468      51.209  74.699  36.586  1.00  0.00           O  
ATOM    573  CB  VAL A 468      49.788  73.087  38.561  1.00  0.00           C  
ATOM    574  CG1 VAL A 468      49.580  71.818  39.378  1.00  0.00           C  
ATOM    575  CG2 VAL A 468      48.821  74.167  39.005  1.00  0.00           C  
ATOM    576  N   GLY A 469      51.979  75.900  38.315  1.00  0.00           N  
ATOM    577  CA  GLY A 469      52.238  77.093  37.507  1.00  0.00           C  
ATOM    578  C   GLY A 469      50.986  77.869  37.116  1.00  0.00           C  
ATOM    579  O   GLY A 469      49.901  77.659  37.681  1.00  0.00           O  
ATOM    580  N   GLY A 470      51.134  78.765  36.143  1.00  0.00           N  
ATOM    581  CA  GLY A 470      50.019  79.566  35.661  1.00  0.00           C  
ATOM    582  C   GLY A 470      50.515  80.962  35.365  1.00  0.00           C  
ATOM    583  O   GLY A 470      51.458  81.393  35.996  1.00  0.00           O  
ATOM    584  N   PRO A 471      49.881  81.707  34.455  1.00  0.00           N  
ATOM    585  CA  PRO A 471      50.274  83.073  34.070  1.00  0.00           C  
ATOM    586  C   PRO A 471      50.017  84.199  35.053  1.00  0.00           C  
ATOM    587  O   PRO A 471      50.454  85.335  34.820  1.00  0.00           O  
ATOM    588  CB  PRO A 471      49.501  83.310  32.773  1.00  0.00           C  
ATOM    589  CG  PRO A 471      48.203  82.546  33.032  1.00  0.00           C  
ATOM    590  CD  PRO A 471      48.689  81.259  33.703  1.00  0.00           C  
ATOM    591  N   HIS A 472      49.314  83.922  36.148  1.00  0.00           N  
ATOM    592  CA  HIS A 472      49.034  84.997  37.092  1.00  0.00           C  
ATOM    593  C   HIS A 472      49.611  84.746  38.450  1.00  0.00           C  
ATOM    594  O   HIS A 472      49.079  85.225  39.428  1.00  0.00           O  
ATOM    595  CB  HIS A 472      47.537  85.202  37.215  1.00  0.00           C  
ATOM    596  CG  HIS A 472      46.871  85.437  35.902  1.00  0.00           C  
ATOM    597  ND1 HIS A 472      47.152  86.535  35.115  1.00  0.00           N  
ATOM    598  CD2 HIS A 472      45.968  84.700  35.214  1.00  0.00           C  
ATOM    599  CE1 HIS A 472      46.449  86.465  33.998  1.00  0.00           C  
ATOM    600  NE2 HIS A 472      45.723  85.361  34.033  1.00  0.00           N  
ATOM    601  N   GLY A 473      50.683  83.968  38.513  1.00  0.00           N  
ATOM    602  CA  GLY A 473      51.302  83.683  39.795  1.00  0.00           C  
ATOM    603  C   GLY A 473      51.992  84.923  40.308  1.00  0.00           C  
ATOM    604  O   GLY A 473      51.976  85.964  39.640  1.00  0.00           O  
ATOM    605  N   PRO A 474      52.588  84.859  41.495  1.00  0.00           N  
ATOM    606  CA  PRO A 474      52.628  83.661  42.332  1.00  0.00           C  
ATOM    607  C   PRO A 474      51.223  83.392  42.850  1.00  0.00           C  
ATOM    608  O   PRO A 474      50.387  84.280  42.856  1.00  0.00           O  
ATOM    609  CB  PRO A 474      53.584  84.045  43.465  1.00  0.00           C  
ATOM    610  CG  PRO A 474      54.339  85.232  42.955  1.00  0.00           C  
ATOM    611  CD  PRO A 474      53.335  85.964  42.115  1.00  0.00           C  
ATOM    612  N   TYR A 475      50.984  82.162  43.290  1.00  0.00           N  
ATOM    613  CA  TYR A 475      49.688  81.746  43.779  1.00  0.00           C  
ATOM    614  C   TYR A 475      49.654  81.563  45.281  1.00  0.00           C  
ATOM    615  O   TYR A 475      48.856  80.807  45.797  1.00  0.00           O  
ATOM    616  CB  TYR A 475      49.275  80.453  43.084  1.00  0.00           C  
ATOM    617  CG  TYR A 475      48.940  80.687  41.632  1.00  0.00           C  
ATOM    618  CD1 TYR A 475      49.922  80.584  40.660  1.00  0.00           C  
ATOM    619  CD2 TYR A 475      47.672  81.128  41.242  1.00  0.00           C  
ATOM    620  CE1 TYR A 475      49.674  80.916  39.355  1.00  0.00           C  
ATOM    621  CE2 TYR A 475      47.407  81.473  39.919  1.00  0.00           C  
ATOM    622  CZ  TYR A 475      48.430  81.364  38.980  1.00  0.00           C  
ATOM    623  OH  TYR A 475      48.253  81.735  37.666  1.00  0.00           O  
ATOM    624  N   ARG A 476      50.537  82.267  45.967  1.00  0.00           N  
ATOM    625  CA  ARG A 476      50.641  82.220  47.413  1.00  0.00           C  
ATOM    626  C   ARG A 476      50.667  83.715  47.774  1.00  0.00           C  
ATOM    627  O   ARG A 476      51.542  84.439  47.323  1.00  0.00           O  
ATOM    628  CB  ARG A 476      51.964  81.526  47.756  1.00  0.00           C  
ATOM    629  CG  ARG A 476      52.351  81.460  49.215  1.00  0.00           C  
ATOM    630  CD  ARG A 476      53.632  80.645  49.391  1.00  0.00           C  
ATOM    631  NE  ARG A 476      53.539  79.350  48.712  1.00  0.00           N  
ATOM    632  CZ  ARG A 476      54.334  78.979  47.706  1.00  0.00           C  
ATOM    633  NH1 ARG A 476      55.280  79.803  47.274  1.00  0.00           N  
ATOM    634  NH2 ARG A 476      54.181  77.799  47.119  1.00  0.00           N  
ATOM    635  N   GLN A 477      49.734  84.182  48.591  1.00  0.00           N  
ATOM    636  CA  GLN A 477      49.691  85.617  48.894  1.00  0.00           C  
ATOM    637  C   GLN A 477      50.885  86.211  49.639  1.00  0.00           C  
ATOM    638  O   GLN A 477      51.128  87.408  49.528  1.00  0.00           O  
ATOM    639  CB  GLN A 477      48.386  85.963  49.620  1.00  0.00           C  
ATOM    640  CG  GLN A 477      47.175  85.440  48.884  1.00  0.00           C  
ATOM    641  CD  GLN A 477      45.880  85.985  49.421  1.00  0.00           C  
ATOM    642  OE1 GLN A 477      45.626  85.955  50.627  1.00  0.00           O  
ATOM    643  NE2 GLN A 477      45.043  86.483  48.526  1.00  0.00           N  
ATOM    644  N   SER A 478      51.636  85.401  50.380  1.00  0.00           N  
ATOM    645  CA  SER A 478      52.791  85.957  51.085  1.00  0.00           C  
ATOM    646  C   SER A 478      53.839  86.512  50.110  1.00  0.00           C  
ATOM    647  O   SER A 478      54.600  87.403  50.463  1.00  0.00           O  
ATOM    648  CB  SER A 478      53.428  84.906  52.003  1.00  0.00           C  
ATOM    649  OG  SER A 478      53.738  83.742  51.273  1.00  0.00           O  
ATOM    650  N   GLU A 479      53.846  86.003  48.882  1.00  0.00           N  
ATOM    651  CA  GLU A 479      54.772  86.463  47.838  1.00  0.00           C  
ATOM    652  C   GLU A 479      54.220  87.587  46.962  1.00  0.00           C  
ATOM    653  O   GLU A 479      54.823  87.962  45.968  1.00  0.00           O  
ATOM    654  CB  GLU A 479      55.150  85.285  46.955  1.00  0.00           C  
ATOM    655  CG  GLU A 479      56.115  84.353  47.678  1.00  0.00           C  
ATOM    656  CD  GLU A 479      56.197  82.969  47.074  1.00  0.00           C  
ATOM    657  OE1 GLU A 479      56.278  82.856  45.830  1.00  0.00           O  
ATOM    658  OE2 GLU A 479      56.187  81.996  47.865  1.00  0.00           O  
ATOM    659  N   ARG A 482      53.066  88.126  47.324  1.00  0.00           N  
ATOM    660  CA  ARG A 482      52.455  89.179  46.527  1.00  0.00           C  
ATOM    661  C   ARG A 482      52.369  90.507  47.298  1.00  0.00           C  
ATOM    662  O   ARG A 482      51.788  91.489  46.808  1.00  0.00           O  
ATOM    663  CB  ARG A 482      51.045  88.730  46.094  1.00  0.00           C  
ATOM    664  CG  ARG A 482      50.999  87.458  45.184  1.00  0.00           C  
ATOM    665  CD  ARG A 482      49.543  86.905  44.979  1.00  0.00           C  
ATOM    666  NE  ARG A 482      48.742  87.741  44.082  1.00  0.00           N  
ATOM    667  CZ  ARG A 482      48.850  87.739  42.753  1.00  0.00           C  
ATOM    668  NH1 ARG A 482      49.725  86.942  42.117  1.00  0.00           N  
ATOM    669  NH2 ARG A 482      48.085  88.540  42.048  1.00  0.00           N  
ATOM    670  N   LEU A 485      52.980  90.547  48.483  1.00  0.00           N  
ATOM    671  CA  LEU A 485      52.911  91.730  49.335  1.00  0.00           C  
ATOM    672  C   LEU A 485      53.027  93.057  48.632  1.00  0.00           C  
ATOM    673  O   LEU A 485      52.157  93.902  48.777  1.00  0.00           O  
ATOM    674  CB  LEU A 485      53.933  91.644  50.487  1.00  0.00           C  
ATOM    675  CG  LEU A 485      53.415  90.925  51.753  1.00  0.00           C  
ATOM    676  CD1 LEU A 485      52.520  89.779  51.365  1.00  0.00           C  
ATOM    677  CD2 LEU A 485      54.560  90.416  52.612  1.00  0.00           C  
ATOM    678  N   PRO A 490      54.078  93.251  47.830  1.00  0.00           N  
ATOM    679  CA  PRO A 490      54.194  94.551  47.151  1.00  0.00           C  
ATOM    680  C   PRO A 490      52.945  94.929  46.344  1.00  0.00           C  
ATOM    681  O   PRO A 490      52.606  96.113  46.190  1.00  0.00           O  
ATOM    682  CB  PRO A 490      55.435  94.384  46.269  1.00  0.00           C  
ATOM    683  CG  PRO A 490      56.266  93.325  47.046  1.00  0.00           C  
ATOM    684  CD  PRO A 490      55.202  92.349  47.488  1.00  0.00           C  
ATOM    685  N   LEU A 494      52.237  93.936  45.839  1.00  0.00           N  
ATOM    686  CA  LEU A 494      51.046  94.252  45.073  1.00  0.00           C  
ATOM    687  C   LEU A 494      49.961  94.909  45.946  1.00  0.00           C  
ATOM    688  O   LEU A 494      49.457  95.976  45.606  1.00  0.00           O  
ATOM    689  CB  LEU A 494      50.508  92.979  44.444  1.00  0.00           C  
ATOM    690  CG  LEU A 494      49.974  93.031  43.019  1.00  0.00           C  
ATOM    691  CD1 LEU A 494      50.961  93.697  42.113  1.00  0.00           C  
ATOM    692  CD2 LEU A 494      49.731  91.587  42.544  1.00  0.00           C  
ATOM    693  N   TYR A 495      49.611  94.287  47.071  1.00  0.00           N  
ATOM    694  CA  TYR A 495      48.550  94.828  47.935  1.00  0.00           C  
ATOM    695  C   TYR A 495      48.948  96.218  48.404  1.00  0.00           C  
ATOM    696  O   TYR A 495      48.142  97.158  48.392  1.00  0.00           O  
ATOM    697  CB  TYR A 495      48.305  93.896  49.129  1.00  0.00           C  
ATOM    698  CG  TYR A 495      48.216  92.439  48.714  1.00  0.00           C  
ATOM    699  CD1 TYR A 495      47.331  92.041  47.714  1.00  0.00           C  
ATOM    700  CD2 TYR A 495      49.066  91.461  49.282  1.00  0.00           C  
ATOM    701  CE1 TYR A 495      47.285  90.714  47.272  1.00  0.00           C  
ATOM    702  CE2 TYR A 495      49.028  90.116  48.846  1.00  0.00           C  
ATOM    703  CZ  TYR A 495      48.133  89.760  47.833  1.00  0.00           C  
ATOM    704  OH  TYR A 495      48.109  88.471  47.332  1.00  0.00           O  
ATOM    705  N   GLN A 496      50.211  96.333  48.796  1.00  0.00           N  
ATOM    706  CA  GLN A 496      50.800  97.589  49.222  1.00  0.00           C  
ATOM    707  C   GLN A 496      50.433  98.654  48.211  1.00  0.00           C  
ATOM    708  O   GLN A 496      49.877  99.707  48.559  1.00  0.00           O  
ATOM    709  CB  GLN A 496      52.315  97.454  49.258  1.00  0.00           C  
ATOM    710  CG  GLN A 496      52.863  97.361  50.643  1.00  0.00           C  
ATOM    711  CD  GLN A 496      52.724  98.682  51.365  1.00  0.00           C  
ATOM    712  OE1 GLN A 496      52.745  98.731  52.597  1.00  0.00           O  
ATOM    713  NE2 GLN A 496      52.590  99.772  50.598  1.00  0.00           N  
ATOM    714  N   LYS A 498      50.736  98.358  46.948  1.00  0.00           N  
ATOM    715  CA  LYS A 498      50.470  99.287  45.849  1.00  0.00           C  
ATOM    716  C   LYS A 498      48.975  99.639  45.740  1.00  0.00           C  
ATOM    717  O   LYS A 498      48.618 100.816  45.696  1.00  0.00           O  
ATOM    718  CB  LYS A 498      51.001  98.677  44.541  1.00  0.00           C  
ATOM    719  CG  LYS A 498      50.885  99.551  43.308  1.00  0.00           C  
ATOM    720  CD  LYS A 498      49.857  99.007  42.299  1.00  0.00           C  
ATOM    721  CE  LYS A 498      50.304  97.705  41.617  1.00  0.00           C  
ATOM    722  NZ  LYS A 498      51.196  97.937  40.457  1.00  0.00           N  
ATOM    723  N   TYR A 499      48.102  98.628  45.737  1.00  0.00           N  
ATOM    724  CA  TYR A 499      46.679  98.895  45.622  1.00  0.00           C  
ATOM    725  C   TYR A 499      46.106  99.644  46.840  1.00  0.00           C  
ATOM    726  O   TYR A 499      45.224 100.490  46.676  1.00  0.00           O  
ATOM    727  CB  TYR A 499      45.901  97.597  45.327  1.00  0.00           C  
ATOM    728  CG  TYR A 499      46.027  97.142  43.872  1.00  0.00           C  
ATOM    729  CD1 TYR A 499      46.852  96.069  43.513  1.00  0.00           C  
ATOM    730  CD2 TYR A 499      45.346  97.805  42.858  1.00  0.00           C  
ATOM    731  CE1 TYR A 499      46.994  95.668  42.171  1.00  0.00           C  
ATOM    732  CE2 TYR A 499      45.476  97.425  41.525  1.00  0.00           C  
ATOM    733  CZ  TYR A 499      46.303  96.355  41.184  1.00  0.00           C  
ATOM    734  OH  TYR A 499      46.457  95.995  39.858  1.00  0.00           O  
ATOM    735  N   ALA A 500      46.614  99.374  48.046  1.00  0.00           N  
ATOM    736  CA  ALA A 500      46.118 100.085  49.221  1.00  0.00           C  
ATOM    737  C   ALA A 500      46.418 101.579  49.045  1.00  0.00           C  
ATOM    738  O   ALA A 500      45.575 102.437  49.316  1.00  0.00           O  
ATOM    739  CB  ALA A 500      46.773  99.563  50.477  1.00  0.00           C  
ATOM    740  N   GLU A 501      47.624 101.883  48.583  1.00  0.00           N  
ATOM    741  CA  GLU A 501      48.014 103.266  48.349  1.00  0.00           C  
ATOM    742  C   GLU A 501      47.172 103.907  47.234  1.00  0.00           C  
ATOM    743  O   GLU A 501      46.890 105.097  47.279  1.00  0.00           O  
ATOM    744  CB  GLU A 501      49.515 103.341  48.000  1.00  0.00           C  
ATOM    745  CG  GLU A 501      50.420 103.031  49.190  1.00  0.00           C  
ATOM    746  CD  GLU A 501      51.865 102.836  48.790  1.00  0.00           C  
ATOM    747  OE1 GLU A 501      52.212 103.196  47.637  1.00  0.00           O  
ATOM    748  OE2 GLU A 501      52.653 102.335  49.630  1.00  0.00           O  
ATOM    749  N   GLU A 502      46.785 103.135  46.228  1.00  0.00           N  
ATOM    750  CA  GLU A 502      45.954 103.692  45.159  1.00  0.00           C  
ATOM    751  C   GLU A 502      44.571 104.038  45.732  1.00  0.00           C  
ATOM    752  O   GLU A 502      43.937 104.997  45.315  1.00  0.00           O  
ATOM    753  CB  GLU A 502      45.818 102.684  44.011  1.00  0.00           C  
ATOM    754  CG  GLU A 502      45.036 103.186  42.789  1.00  0.00           C  
ATOM    755  CD  GLU A 502      45.547 104.525  42.221  1.00  0.00           C  
ATOM    756  OE1 GLU A 502      46.769 104.817  42.278  1.00  0.00           O  
ATOM    757  OE2 GLU A 502      44.705 105.285  41.696  1.00  0.00           O  
ATOM    758  N   LEU A 503      44.099 103.263  46.705  1.00  0.00           N  
ATOM    759  CA  LEU A 503      42.799 103.566  47.299  1.00  0.00           C  
ATOM    760  C   LEU A 503      42.943 104.883  48.066  1.00  0.00           C  
ATOM    761  O   LEU A 503      42.028 105.714  48.055  1.00  0.00           O  
ATOM    762  CB  LEU A 503      42.356 102.436  48.232  1.00  0.00           C  
ATOM    763  CG  LEU A 503      41.144 101.594  47.783  1.00  0.00           C  
ATOM    764  CD1 LEU A 503      41.182 101.351  46.301  1.00  0.00           C  
ATOM    765  CD2 LEU A 503      41.102 100.281  48.545  1.00  0.00           C  
ATOM    766  N   LEU A 504      44.106 105.068  48.708  1.00  0.00           N  
ATOM    767  CA  LEU A 504      44.426 106.275  49.489  1.00  0.00           C  
ATOM    768  C   LEU A 504      44.277 107.523  48.624  1.00  0.00           C  
ATOM    769  O   LEU A 504      43.614 108.494  49.005  1.00  0.00           O  
ATOM    770  CB  LEU A 504      45.860 106.191  50.009  1.00  0.00           C  
ATOM    771  CG  LEU A 504      46.143 105.994  51.501  1.00  0.00           C  
ATOM    772  CD1 LEU A 504      45.104 105.110  52.102  1.00  0.00           C  
ATOM    773  CD2 LEU A 504      47.544 105.402  51.699  1.00  0.00           C  
ATOM    774  N   LYS A 505      44.897 107.475  47.453  1.00  0.00           N  
ATOM    775  CA  LYS A 505      44.841 108.564  46.505  1.00  0.00           C  
ATOM    776  C   LYS A 505      43.417 108.785  45.984  1.00  0.00           C  
ATOM    777  O   LYS A 505      42.955 109.933  45.904  1.00  0.00           O  
ATOM    778  CB  LYS A 505      45.814 108.294  45.355  1.00  0.00           C  
ATOM    779  CG  LYS A 505      47.232 108.747  45.683  1.00  0.00           C  
ATOM    780  CD  LYS A 505      48.324 107.751  45.243  1.00  0.00           C  
ATOM    781  CE  LYS A 505      48.436 107.620  43.724  1.00  0.00           C  
ATOM    782  NZ  LYS A 505      49.281 106.444  43.341  1.00  0.00           N  
ATOM    783  N   ARG A 506      42.708 107.707  45.660  1.00  0.00           N  
ATOM    784  CA  ARG A 506      41.341 107.833  45.148  1.00  0.00           C  
ATOM    785  C   ARG A 506      40.374 108.353  46.199  1.00  0.00           C  
ATOM    786  O   ARG A 506      39.218 108.646  45.904  1.00  0.00           O  
ATOM    787  CB  ARG A 506      40.839 106.487  44.630  1.00  0.00           C  
ATOM    788  CG  ARG A 506      41.511 106.044  43.353  1.00  0.00           C  
ATOM    789  CD  ARG A 506      41.150 104.604  43.014  1.00  0.00           C  
ATOM    790  NE  ARG A 506      41.824 104.182  41.792  1.00  0.00           N  
ATOM    791  CZ  ARG A 506      41.404 104.479  40.568  1.00  0.00           C  
ATOM    792  NH1 ARG A 506      40.293 105.188  40.396  1.00  0.00           N  
ATOM    793  NH2 ARG A 506      42.123 104.103  39.514  1.00  0.00           N  
ATOM    794  N   GLY A 507      40.848 108.470  47.429  1.00  0.00           N  
ATOM    795  CA  GLY A 507      39.977 108.926  48.487  1.00  0.00           C  
ATOM    796  C   GLY A 507      39.071 107.824  49.021  1.00  0.00           C  
ATOM    797  O   GLY A 507      38.056 108.127  49.641  1.00  0.00           O  
ATOM    798  N   TRP A 508      39.435 106.556  48.811  1.00  0.00           N  
ATOM    799  CA  TRP A 508      38.621 105.435  49.281  1.00  0.00           C  
ATOM    800  C   TRP A 508      39.137 104.688  50.499  1.00  0.00           C  
ATOM    801  O   TRP A 508      38.559 103.685  50.896  1.00  0.00           O  
ATOM    802  CB  TRP A 508      38.411 104.424  48.165  1.00  0.00           C  
ATOM    803  CG  TRP A 508      37.233 104.699  47.280  1.00  0.00           C  
ATOM    804  CD1 TRP A 508      37.238 105.375  46.091  1.00  0.00           C  
ATOM    805  CD2 TRP A 508      35.906 104.174  47.438  1.00  0.00           C  
ATOM    806  NE1 TRP A 508      35.998 105.287  45.486  1.00  0.00           N  
ATOM    807  CE2 TRP A 508      35.164 104.554  46.288  1.00  0.00           C  
ATOM    808  CE3 TRP A 508      35.276 103.417  48.429  1.00  0.00           C  
ATOM    809  CZ2 TRP A 508      33.827 104.192  46.103  1.00  0.00           C  
ATOM    810  CZ3 TRP A 508      33.936 103.056  48.246  1.00  0.00           C  
ATOM    811  CH2 TRP A 508      33.230 103.446  47.089  1.00  0.00           C  
ATOM    812  N   ALA A 509      40.210 105.189  51.096  1.00  0.00           N  
ATOM    813  CA  ALA A 509      40.821 104.570  52.268  1.00  0.00           C  
ATOM    814  C   ALA A 509      41.537 105.652  53.038  1.00  0.00           C  
ATOM    815  O   ALA A 509      41.739 106.741  52.535  1.00  0.00           O  
ATOM    816  CB  ALA A 509      41.833 103.512  51.842  1.00  0.00           C  
ATOM    817  N   TYR A 510      41.944 105.354  54.256  1.00  0.00           N  
ATOM    818  CA  TYR A 510      42.652 106.346  55.037  1.00  0.00           C  
ATOM    819  C   TYR A 510      43.544 105.638  56.013  1.00  0.00           C  
ATOM    820  O   TYR A 510      43.300 104.487  56.354  1.00  0.00           O  
ATOM    821  CB  TYR A 510      41.675 107.224  55.794  1.00  0.00           C  
ATOM    822  CG  TYR A 510      40.760 106.452  56.735  1.00  0.00           C  
ATOM    823  CD1 TYR A 510      41.036 106.375  58.102  1.00  0.00           C  
ATOM    824  CD2 TYR A 510      39.578 105.870  56.268  1.00  0.00           C  
ATOM    825  CE1 TYR A 510      40.156 105.750  58.977  1.00  0.00           C  
ATOM    826  CE2 TYR A 510      38.688 105.240  57.139  1.00  0.00           C  
ATOM    827  CZ  TYR A 510      38.980 105.184  58.484  1.00  0.00           C  
ATOM    828  OH  TYR A 510      38.115 104.552  59.343  1.00  0.00           O  
ATOM    829  N   ARG A 511      44.589 106.322  56.440  1.00  0.00           N  
ATOM    830  CA  ARG A 511      45.523 105.760  57.397  1.00  0.00           C  
ATOM    831  C   ARG A 511      44.967 105.963  58.799  1.00  0.00           C  
ATOM    832  O   ARG A 511      44.347 106.990  59.092  1.00  0.00           O  
ATOM    833  CB  ARG A 511      46.888 106.438  57.256  1.00  0.00           C  
ATOM    834  CG  ARG A 511      47.582 106.211  55.904  1.00  0.00           C  
ATOM    835  CD  ARG A 511      49.025 106.708  55.937  1.00  0.00           C  
ATOM    836  NE  ARG A 511      49.564 107.035  54.618  1.00  0.00           N  
ATOM    837  CZ  ARG A 511      50.217 106.163  53.852  1.00  0.00           C  
ATOM    838  NH1 ARG A 511      50.684 106.527  52.671  1.00  0.00           N  
ATOM    839  NH2 ARG A 511      50.412 104.923  54.275  1.00  0.00           N  
ATOM    840  N   ALA A 512      45.183 104.980  59.659  1.00  0.00           N  
ATOM    841  CA  ALA A 512      44.698 105.026  61.034  1.00  0.00           C  
ATOM    842  C   ALA A 512      45.840 104.531  61.943  1.00  0.00           C  
ATOM    843  O   ALA A 512      46.395 103.449  61.718  1.00  0.00           O  
ATOM    844  CB  ALA A 512      43.437 104.130  61.172  1.00  0.00           C  
ATOM    845  N   PHE A 513      46.164 105.300  62.979  1.00  0.00           N  
ATOM    846  CA  PHE A 513      47.280 104.962  63.843  1.00  0.00           C  
ATOM    847  C   PHE A 513      46.991 104.442  65.224  1.00  0.00           C  
ATOM    848  O   PHE A 513      47.907 104.321  66.028  1.00  0.00           O  
ATOM    849  CB  PHE A 513      48.188 106.179  63.985  1.00  0.00           C  
ATOM    850  CG  PHE A 513      48.553 106.805  62.690  1.00  0.00           C  
ATOM    851  CD1 PHE A 513      47.621 107.530  61.968  1.00  0.00           C  
ATOM    852  CD2 PHE A 513      49.827 106.659  62.180  1.00  0.00           C  
ATOM    853  CE1 PHE A 513      47.957 108.112  60.742  1.00  0.00           C  
ATOM    854  CE2 PHE A 513      50.186 107.236  60.951  1.00  0.00           C  
ATOM    855  CZ  PHE A 513      49.247 107.961  60.236  1.00  0.00           C  
ATOM    856  N   GLU A 514      45.745 104.132  65.529  1.00  0.00           N  
ATOM    857  CA  GLU A 514      45.454 103.644  66.880  1.00  0.00           C  
ATOM    858  C   GLU A 514      46.183 102.331  67.200  1.00  0.00           C  
ATOM    859  O   GLU A 514      46.322 101.447  66.339  1.00  0.00           O  
ATOM    860  CB  GLU A 514      43.942 103.397  67.090  1.00  0.00           C  
ATOM    861  CG  GLU A 514      42.988 104.597  66.884  1.00  0.00           C  
ATOM    862  CD  GLU A 514      42.723 104.878  65.423  1.00  0.00           C  
ATOM    863  OE1 GLU A 514      42.026 105.870  65.135  1.00  0.00           O  
ATOM    864  OE2 GLU A 514      43.219 104.117  64.555  1.00  0.00           O  
ATOM    865  N   THR A 515      46.623 102.206  68.450  1.00  0.00           N  
ATOM    866  CA  THR A 515      47.263 100.991  68.944  1.00  0.00           C  
ATOM    867  C   THR A 515      46.152  99.949  69.118  1.00  0.00           C  
ATOM    868  O   THR A 515      44.967 100.303  69.243  1.00  0.00           O  
ATOM    869  CB  THR A 515      47.846 101.189  70.348  1.00  0.00           C  
ATOM    870  OG1 THR A 515      46.785 101.603  71.228  1.00  0.00           O  
ATOM    871  CG2 THR A 515      48.945 102.222  70.338  1.00  0.00           C  
ATOM    872  N   PRO A 516      46.509  98.656  69.150  1.00  0.00           N  
ATOM    873  CA  PRO A 516      45.450  97.655  69.327  1.00  0.00           C  
ATOM    874  C   PRO A 516      44.711  97.925  70.639  1.00  0.00           C  
ATOM    875  O   PRO A 516      43.510  97.677  70.750  1.00  0.00           O  
ATOM    876  CB  PRO A 516      46.216  96.319  69.356  1.00  0.00           C  
ATOM    877  CG  PRO A 516      47.382  96.583  68.488  1.00  0.00           C  
ATOM    878  CD  PRO A 516      47.802  98.015  68.848  1.00  0.00           C  
ATOM    879  N   GLU A 517      45.426  98.445  71.638  1.00  0.00           N  
ATOM    880  CA  GLU A 517      44.798  98.730  72.930  1.00  0.00           C  
ATOM    881  C   GLU A 517      43.737  99.813  72.828  1.00  0.00           C  
ATOM    882  O   GLU A 517      42.649  99.655  73.379  1.00  0.00           O  
ATOM    883  CB  GLU A 517      45.847  99.119  73.981  1.00  0.00           C  
ATOM    884  CG  GLU A 517      46.806  98.002  74.357  1.00  0.00           C  
ATOM    885  CD  GLU A 517      47.841  97.747  73.268  1.00  0.00           C  
ATOM    886  OE1 GLU A 517      48.344  96.608  73.163  1.00  0.00           O  
ATOM    887  OE2 GLU A 517      48.157  98.691  72.519  1.00  0.00           O  
ATOM    888  N   GLU A 518      44.040 100.912  72.136  1.00  0.00           N  
ATOM    889  CA  GLU A 518      43.050 101.969  71.997  1.00  0.00           C  
ATOM    890  C   GLU A 518      41.824 101.401  71.295  1.00  0.00           C  
ATOM    891  O   GLU A 518      40.696 101.654  71.708  1.00  0.00           O  
ATOM    892  CB  GLU A 518      43.575 103.165  71.181  1.00  0.00           C  
ATOM    893  CG  GLU A 518      42.568 104.343  71.191  1.00  0.00           C  
ATOM    894  CD  GLU A 518      42.975 105.542  70.343  1.00  0.00           C  
ATOM    895  OE1 GLU A 518      44.178 105.702  70.054  1.00  0.00           O  
ATOM    896  OE2 GLU A 518      42.086 106.350  69.982  1.00  0.00           O  
ATOM    897  N   LEU A 519      42.043 100.628  70.230  1.00  0.00           N  
ATOM    898  CA  LEU A 519      40.920 100.045  69.490  1.00  0.00           C  
ATOM    899  C   LEU A 519      39.978  99.252  70.377  1.00  0.00           C  
ATOM    900  O   LEU A 519      38.762  99.348  70.239  1.00  0.00           O  
ATOM    901  CB  LEU A 519      41.414  99.128  68.366  1.00  0.00           C  
ATOM    902  CG  LEU A 519      42.104  99.857  67.224  1.00  0.00           C  
ATOM    903  CD1 LEU A 519      42.711  98.857  66.219  1.00  0.00           C  
ATOM    904  CD2 LEU A 519      41.082 100.756  66.551  1.00  0.00           C  
ATOM    905  N   GLU A 520      40.548  98.457  71.272  1.00  0.00           N  
ATOM    906  CA  GLU A 520      39.756  97.632  72.170  1.00  0.00           C  
ATOM    907  C   GLU A 520      38.889  98.527  73.012  1.00  0.00           C  
ATOM    908  O   GLU A 520      37.698  98.271  73.214  1.00  0.00           O  
ATOM    909  CB  GLU A 520      40.674  96.822  73.076  1.00  0.00           C  
ATOM    910  CG  GLU A 520      39.946  96.010  74.132  1.00  0.00           C  
ATOM    911  CD  GLU A 520      40.898  95.399  75.146  1.00  0.00           C  
ATOM    912  OE1 GLU A 520      40.433  94.559  75.950  1.00  0.00           O  
ATOM    913  OE2 GLU A 520      42.104  95.761  75.143  1.00  0.00           O  
ATOM    914  N   GLN A 743      39.500  99.600  73.501  1.00  0.00           N  
ATOM    915  CA  GLN A 743      38.791 100.556  74.335  1.00  0.00           C  
ATOM    916  C   GLN A 743      37.665 101.208  73.509  1.00  0.00           C  
ATOM    917  O   GLN A 743      36.541 101.331  73.985  1.00  0.00           O  
ATOM    918  CB  GLN A 743      39.798 101.581  74.865  1.00  0.00           C  
ATOM    919  CG  GLN A 743      39.535 102.123  76.272  1.00  0.00           C  
ATOM    920  CD  GLN A 743      39.275 101.045  77.319  1.00  0.00           C  
ATOM    921  OE1 GLN A 743      40.003 100.053  77.418  1.00  0.00           O  
ATOM    922  NE2 GLN A 743      38.234 101.250  78.122  1.00  0.00           N  
ATOM    923  N   ILE A 744      37.958 101.592  72.267  1.00  0.00           N  
ATOM    924  CA  ILE A 744      36.964 102.208  71.393  1.00  0.00           C  
ATOM    925  C   ILE A 744      35.813 101.233  71.193  1.00  0.00           C  
ATOM    926  O   ILE A 744      34.638 101.603  71.207  1.00  0.00           O  
ATOM    927  CB  ILE A 744      37.561 102.523  69.999  1.00  0.00           C  
ATOM    928  CG1 ILE A 744      38.612 103.616  70.122  1.00  0.00           C  
ATOM    929  CG2 ILE A 744      36.471 102.973  69.035  1.00  0.00           C  
ATOM    930  CD1 ILE A 744      39.340 103.878  68.839  1.00  0.00           C  
ATOM    931  N   ARG A 745      36.171  99.975  70.986  1.00  0.00           N  
ATOM    932  CA  ARG A 745      35.190  98.920  70.763  1.00  0.00           C  
ATOM    933  C   ARG A 745      34.304  98.736  72.017  1.00  0.00           C  
ATOM    934  O   ARG A 745      33.087  98.537  71.922  1.00  0.00           O  
ATOM    935  CB  ARG A 745      35.953  97.644  70.424  1.00  0.00           C  
ATOM    936  CG  ARG A 745      35.258  96.706  69.502  1.00  0.00           C  
ATOM    937  CD  ARG A 745      36.256  96.009  68.591  1.00  0.00           C  
ATOM    938  NE  ARG A 745      37.406  95.504  69.327  1.00  0.00           N  
ATOM    939  CZ  ARG A 745      38.628  95.426  68.805  1.00  0.00           C  
ATOM    940  NH1 ARG A 745      38.836  95.813  67.539  1.00  0.00           N  
ATOM    941  NH2 ARG A 745      39.646  95.016  69.560  1.00  0.00           N  
ATOM    942  N   LYS A 746      34.919  98.818  73.193  1.00  0.00           N  
ATOM    943  CA  LYS A 746      34.182  98.678  74.439  1.00  0.00           C  
ATOM    944  C   LYS A 746      33.207  99.834  74.660  1.00  0.00           C  
ATOM    945  O   LYS A 746      32.130  99.645  75.225  1.00  0.00           O  
ATOM    946  CB  LYS A 746      35.141  98.610  75.628  1.00  0.00           C  
ATOM    947  CG  LYS A 746      34.425  98.783  76.961  1.00  0.00           C  
ATOM    948  CD  LYS A 746      35.358  99.175  78.094  1.00  0.00           C  
ATOM    949  CE  LYS A 746      36.318  98.063  78.454  1.00  0.00           C  
ATOM    950  NZ  LYS A 746      37.157  98.435  79.632  1.00  0.00           N  
ATOM    951  N   GLU A 747      33.575 101.028  74.208  1.00  0.00           N  
ATOM    952  CA  GLU A 747      32.719 102.189  74.400  1.00  0.00           C  
ATOM    953  C   GLU A 747      31.660 102.387  73.330  1.00  0.00           C  
ATOM    954  O   GLU A 747      30.586 102.905  73.618  1.00  0.00           O  
ATOM    955  CB  GLU A 747      33.575 103.448  74.495  1.00  0.00           C  
ATOM    956  CG  GLU A 747      34.638 103.391  75.588  1.00  0.00           C  
ATOM    957  CD  GLU A 747      34.051 103.401  76.988  1.00  0.00           C  
ATOM    958  OE1 GLU A 747      33.389 104.400  77.356  1.00  0.00           O  
ATOM    959  OE2 GLU A 747      34.258 102.406  77.719  1.00  0.00           O  
ATOM    960  N   LYS A 750      31.955 101.978  72.099  1.00  0.00           N  
ATOM    961  CA  LYS A 750      31.010 102.153  71.003  1.00  0.00           C  
ATOM    962  C   LYS A 750      30.753 100.880  70.200  1.00  0.00           C  
ATOM    963  O   LYS A 750      30.038 100.912  69.195  1.00  0.00           O  
ATOM    964  CB  LYS A 750      31.517 103.253  70.072  1.00  0.00           C  
ATOM    965  CG  LYS A 750      31.963 104.511  70.803  1.00  0.00           C  
ATOM    966  CD  LYS A 750      32.219 105.625  69.824  1.00  0.00           C  
ATOM    967  CE  LYS A 750      32.614 106.908  70.529  1.00  0.00           C  
ATOM    968  NZ  LYS A 750      32.815 108.026  69.549  1.00  0.00           N  
ATOM    969  N   GLY A 758      31.339  99.768  70.633  1.00  0.00           N  
ATOM    970  CA  GLY A 758      31.142  98.509  69.935  1.00  0.00           C  
ATOM    971  C   GLY A 758      31.575  98.462  68.475  1.00  0.00           C  
ATOM    972  O   GLY A 758      30.817  97.998  67.621  1.00  0.00           O  
ATOM    973  N   GLY A 759      32.788  98.923  68.179  1.00  0.00           N  
ATOM    974  CA  GLY A 759      33.275  98.894  66.810  1.00  0.00           C  
ATOM    975  C   GLY A 759      34.041 100.167  66.564  1.00  0.00           C  
ATOM    976  O   GLY A 759      33.773 101.151  67.232  1.00  0.00           O  
ATOM    977  N   TYR A 760      34.977 100.178  65.621  1.00  0.00           N  
ATOM    978  CA  TYR A 760      35.737 101.401  65.353  1.00  0.00           C  
ATOM    979  C   TYR A 760      34.793 102.495  64.844  1.00  0.00           C  
ATOM    980  O   TYR A 760      33.879 102.232  64.027  1.00  0.00           O  
ATOM    981  CB  TYR A 760      36.860 101.128  64.342  1.00  0.00           C  
ATOM    982  CG  TYR A 760      37.789 102.310  64.073  1.00  0.00           C  
ATOM    983  CD1 TYR A 760      38.501 102.929  65.112  1.00  0.00           C  
ATOM    984  CD2 TYR A 760      38.001 102.775  62.772  1.00  0.00           C  
ATOM    985  CE1 TYR A 760      39.404 103.967  64.856  1.00  0.00           C  
ATOM    986  CE2 TYR A 760      38.893 103.815  62.512  1.00  0.00           C  
ATOM    987  CZ  TYR A 760      39.593 104.402  63.554  1.00  0.00           C  
ATOM    988  OH  TYR A 760      40.497 105.407  63.279  1.00  0.00           O  
ATOM    989  N   ASP A 761      35.015 103.720  65.320  1.00  0.00           N  
ATOM    990  CA  ASP A 761      34.154 104.847  64.938  1.00  0.00           C  
ATOM    991  C   ASP A 761      34.682 105.714  63.798  1.00  0.00           C  
ATOM    992  O   ASP A 761      34.189 106.816  63.572  1.00  0.00           O  
ATOM    993  CB  ASP A 761      33.830 105.723  66.165  1.00  0.00           C  
ATOM    994  CG  ASP A 761      35.070 106.242  66.863  1.00  0.00           C  
ATOM    995  OD1 ASP A 761      36.171 106.160  66.258  1.00  0.00           O  
ATOM    996  OD2 ASP A 761      34.942 106.741  68.011  1.00  0.00           O  
ATOM    997  N   GLY A 762      35.673 105.203  63.078  1.00  0.00           N  
ATOM    998  CA  GLY A 762      36.237 105.934  61.961  1.00  0.00           C  
ATOM    999  C   GLY A 762      36.873 107.251  62.332  1.00  0.00           C  
ATOM   1000  O   GLY A 762      36.989 108.124  61.475  1.00  0.00           O  
ATOM   1001  N   ARG A 763      37.302 107.391  63.591  1.00  0.00           N  
ATOM   1002  CA  ARG A 763      37.906 108.635  64.062  1.00  0.00           C  
ATOM   1003  C   ARG A 763      39.102 109.124  63.248  1.00  0.00           C  
ATOM   1004  O   ARG A 763      39.318 110.329  63.140  1.00  0.00           O  
ATOM   1005  CB  ARG A 763      38.302 108.523  65.542  1.00  0.00           C  
ATOM   1006  CG  ARG A 763      39.360 107.463  65.846  1.00  0.00           C  
ATOM   1007  CD  ARG A 763      39.529 107.314  67.370  1.00  0.00           C  
ATOM   1008  NE  ARG A 763      38.218 107.200  68.020  1.00  0.00           N  
ATOM   1009  CZ  ARG A 763      38.012 107.164  69.337  1.00  0.00           C  
ATOM   1010  NH1 ARG A 763      39.029 107.238  70.184  1.00  0.00           N  
ATOM   1011  NH2 ARG A 763      36.774 107.042  69.813  1.00  0.00           N  
ATOM   1012  N   ALA A 766      39.863 108.216  62.648  1.00  0.00           N  
ATOM   1013  CA  ALA A 766      41.041 108.635  61.870  1.00  0.00           C  
ATOM   1014  C   ALA A 766      40.709 109.321  60.550  1.00  0.00           C  
ATOM   1015  O   ALA A 766      41.591 109.889  59.893  1.00  0.00           O  
ATOM   1016  CB  ALA A 766      41.931 107.463  61.605  1.00  0.00           C  
ATOM   1017  N   ARG A 767      39.444 109.267  60.145  1.00  0.00           N  
ATOM   1018  CA  ARG A 767      39.064 109.910  58.895  1.00  0.00           C  
ATOM   1019  C   ARG A 767      39.312 111.407  59.016  1.00  0.00           C  
ATOM   1020  O   ARG A 767      39.557 112.096  58.023  1.00  0.00           O  
ATOM   1021  CB  ARG A 767      37.593 109.620  58.557  1.00  0.00           C  
ATOM   1022  CG  ARG A 767      37.403 108.204  58.008  1.00  0.00           C  
ATOM   1023  CD  ARG A 767      35.984 107.623  58.151  1.00  0.00           C  
ATOM   1024  NE  ARG A 767      35.101 108.128  57.117  1.00  0.00           N  
ATOM   1025  CZ  ARG A 767      34.277 107.387  56.387  1.00  0.00           C  
ATOM   1026  NH1 ARG A 767      33.523 107.977  55.477  1.00  0.00           N  
ATOM   1027  NH2 ARG A 767      34.211 106.071  56.546  1.00  0.00           N  
ATOM   1028  N   ASN A 768      39.290 111.889  60.254  1.00  0.00           N  
ATOM   1029  CA  ASN A 768      39.482 113.301  60.543  1.00  0.00           C  
ATOM   1030  C   ASN A 768      40.932 113.752  60.600  1.00  0.00           C  
ATOM   1031  O   ASN A 768      41.213 114.919  60.825  1.00  0.00           O  
ATOM   1032  CB  ASN A 768      38.762 113.666  61.850  1.00  0.00           C  
ATOM   1033  CG  ASN A 768      37.258 113.514  61.727  1.00  0.00           C  
ATOM   1034  OD1 ASN A 768      36.672 113.980  60.760  1.00  0.00           O  
ATOM   1035  ND2 ASN A 768      36.634 112.862  62.691  1.00  0.00           N  
ATOM   1036  N   ILE A 769      41.868 112.835  60.424  1.00  0.00           N  
ATOM   1037  CA  ILE A 769      43.258 113.245  60.428  1.00  0.00           C  
ATOM   1038  C   ILE A 769      43.550 113.891  59.063  1.00  0.00           C  
ATOM   1039  O   ILE A 769      43.222 113.337  58.023  1.00  0.00           O  
ATOM   1040  CB  ILE A 769      44.175 112.042  60.662  1.00  0.00           C  
ATOM   1041  CG1 ILE A 769      43.946 111.502  62.082  1.00  0.00           C  
ATOM   1042  CG2 ILE A 769      45.637 112.433  60.421  1.00  0.00           C  
ATOM   1043  CD1 ILE A 769      44.601 110.152  62.340  1.00  0.00           C  
ATOM   1044  N   PRO A 770      44.118 115.105  59.054  1.00  0.00           N  
ATOM   1045  CA  PRO A 770      44.416 115.748  57.768  1.00  0.00           C  
ATOM   1046  C   PRO A 770      45.286 114.830  56.909  1.00  0.00           C  
ATOM   1047  O   PRO A 770      46.317 114.331  57.368  1.00  0.00           O  
ATOM   1048  CB  PRO A 770      45.158 117.017  58.181  1.00  0.00           C  
ATOM   1049  CG  PRO A 770      44.488 117.357  59.481  1.00  0.00           C  
ATOM   1050  CD  PRO A 770      44.406 116.013  60.179  1.00  0.00           C  
ATOM   1051  N   PRO A 771      44.890 114.605  55.649  1.00  0.00           N  
ATOM   1052  CA  PRO A 771      45.648 113.738  54.734  1.00  0.00           C  
ATOM   1053  C   PRO A 771      47.150 114.024  54.692  1.00  0.00           C  
ATOM   1054  O   PRO A 771      47.954 113.087  54.753  1.00  0.00           O  
ATOM   1055  CB  PRO A 771      44.969 113.968  53.385  1.00  0.00           C  
ATOM   1056  CG  PRO A 771      43.564 114.230  53.783  1.00  0.00           C  
ATOM   1057  CD  PRO A 771      43.731 115.186  54.959  1.00  0.00           C  
ATOM   1058  N   GLU A 772      47.535 115.300  54.604  1.00  0.00           N  
ATOM   1059  CA  GLU A 772      48.957 115.609  54.565  1.00  0.00           C  
ATOM   1060  C   GLU A 772      49.652 115.215  55.853  1.00  0.00           C  
ATOM   1061  O   GLU A 772      50.803 114.821  55.821  1.00  0.00           O  
ATOM   1062  CB  GLU A 772      49.226 117.093  54.276  1.00  0.00           C  
ATOM   1063  CG  GLU A 772      50.297 117.316  53.154  1.00  0.00           C  
ATOM   1064  CD  GLU A 772      51.448 116.261  53.138  1.00  0.00           C  
ATOM   1065  OE1 GLU A 772      52.284 116.243  54.075  1.00  0.00           O  
ATOM   1066  OE2 GLU A 772      51.518 115.444  52.182  1.00  0.00           O  
ATOM   1067  N   GLU A 773      48.951 115.312  56.979  1.00  0.00           N  
ATOM   1068  CA  GLU A 773      49.533 114.939  58.262  1.00  0.00           C  
ATOM   1069  C   GLU A 773      49.651 113.427  58.338  1.00  0.00           C  
ATOM   1070  O   GLU A 773      50.649 112.889  58.841  1.00  0.00           O  
ATOM   1071  CB  GLU A 773      48.673 115.451  59.422  1.00  0.00           C  
ATOM   1072  CG  GLU A 773      48.927 114.737  60.748  1.00  0.00           C  
ATOM   1073  CD  GLU A 773      48.146 115.334  61.915  1.00  0.00           C  
ATOM   1074  OE1 GLU A 773      47.944 114.627  62.921  1.00  0.00           O  
ATOM   1075  OE2 GLU A 773      47.739 116.512  61.833  1.00  0.00           O  
ATOM   1076  N   ALA A 791      48.640 112.730  57.832  1.00  0.00           N  
ATOM   1077  CA  ALA A 791      48.673 111.260  57.857  1.00  0.00           C  
ATOM   1078  C   ALA A 791      49.881 110.812  57.058  1.00  0.00           C  
ATOM   1079  O   ALA A 791      50.621 109.926  57.468  1.00  0.00           O  
ATOM   1080  CB  ALA A 791      47.387 110.674  57.245  1.00  0.00           C  
ATOM   1081  N   GLU A 792      50.067 111.449  55.909  1.00  0.00           N  
ATOM   1082  CA  GLU A 792      51.183 111.145  55.025  1.00  0.00           C  
ATOM   1083  C   GLU A 792      52.522 111.374  55.688  1.00  0.00           C  
ATOM   1084  O   GLU A 792      53.448 110.570  55.527  1.00  0.00           O  
ATOM   1085  CB  GLU A 792      51.083 111.989  53.752  1.00  0.00           C  
ATOM   1086  CG  GLU A 792      49.983 111.501  52.845  1.00  0.00           C  
ATOM   1087  CD  GLU A 792      49.984 109.979  52.767  1.00  0.00           C  
ATOM   1088  OE1 GLU A 792      51.001 109.432  52.284  1.00  0.00           O  
ATOM   1089  OE2 GLU A 792      48.991 109.341  53.212  1.00  0.00           O  
ATOM   1090  N   GLU A 794      52.622 112.466  56.439  1.00  0.00           N  
ATOM   1091  CA  GLU A 794      53.861 112.788  57.124  1.00  0.00           C  
ATOM   1092  C   GLU A 794      54.125 111.777  58.225  1.00  0.00           C  
ATOM   1093  O   GLU A 794      55.252 111.295  58.369  1.00  0.00           O  
ATOM   1094  CB  GLU A 794      53.804 114.198  57.720  1.00  0.00           C  
ATOM   1095  CG  GLU A 794      54.861 115.150  57.163  1.00  0.00           C  
ATOM   1096  CD  GLU A 794      56.289 114.672  57.415  1.00  0.00           C  
ATOM   1097  OE1 GLU A 794      56.677 114.567  58.596  1.00  0.00           O  
ATOM   1098  OE2 GLU A 794      57.023 114.401  56.435  1.00  0.00           O  
ATOM   1099  N   ARG A 795      53.093 111.447  59.001  1.00  0.00           N  
ATOM   1100  CA  ARG A 795      53.276 110.484  60.075  1.00  0.00           C  
ATOM   1101  C   ARG A 795      53.699 109.132  59.521  1.00  0.00           C  
ATOM   1102  O   ARG A 795      54.398 108.353  60.193  1.00  0.00           O  
ATOM   1103  CB  ARG A 795      52.007 110.383  60.885  1.00  0.00           C  
ATOM   1104  CG  ARG A 795      51.769 111.676  61.629  1.00  0.00           C  
ATOM   1105  CD  ARG A 795      50.399 111.800  62.210  1.00  0.00           C  
ATOM   1106  NE  ARG A 795      50.172 110.857  63.295  1.00  0.00           N  
ATOM   1107  CZ  ARG A 795      49.040 110.806  63.992  1.00  0.00           C  
ATOM   1108  NH1 ARG A 795      48.051 111.647  63.704  1.00  0.00           N  
ATOM   1109  NH2 ARG A 795      48.896 109.918  64.967  1.00  0.00           N  
ATOM   1110  N   ALA A 826      53.301 108.860  58.282  1.00  0.00           N  
ATOM   1111  CA  ALA A 826      53.673 107.606  57.631  1.00  0.00           C  
ATOM   1112  C   ALA A 826      55.151 107.639  57.258  1.00  0.00           C  
ATOM   1113  O   ALA A 826      55.884 106.685  57.519  1.00  0.00           O  
ATOM   1114  CB  ALA A 826      52.827 107.373  56.368  1.00  0.00           C  
ATOM   1115  N   ARG A 827      55.579 108.736  56.639  1.00  0.00           N  
ATOM   1116  CA  ARG A 827      56.973 108.887  56.241  1.00  0.00           C  
ATOM   1117  C   ARG A 827      57.917 108.809  57.438  1.00  0.00           C  
ATOM   1118  O   ARG A 827      59.039 108.333  57.309  1.00  0.00           O  
ATOM   1119  CB  ARG A 827      57.179 110.208  55.499  1.00  0.00           C  
ATOM   1120  CG  ARG A 827      56.602 110.209  54.093  1.00  0.00           C  
ATOM   1121  CD  ARG A 827      56.548 111.622  53.510  1.00  0.00           C  
ATOM   1122  NE  ARG A 827      55.398 112.384  54.000  1.00  0.00           N  
ATOM   1123  CZ  ARG A 827      55.242 113.697  53.846  1.00  0.00           C  
ATOM   1124  NH1 ARG A 827      56.173 114.404  53.217  1.00  0.00           N  
ATOM   1125  NH2 ARG A 827      54.152 114.306  54.302  1.00  0.00           N  
ATOM   1126  N   ARG A 829      57.472 109.266  58.602  1.00  0.00           N  
ATOM   1127  CA  ARG A 829      58.312 109.212  59.791  1.00  0.00           C  
ATOM   1128  C   ARG A 829      58.360 107.804  60.356  1.00  0.00           C  
ATOM   1129  O   ARG A 829      59.039 107.544  61.343  1.00  0.00           O  
ATOM   1130  CB  ARG A 829      57.797 110.171  60.854  1.00  0.00           C  
ATOM   1131  CG  ARG A 829      57.969 111.631  60.506  1.00  0.00           C  
ATOM   1132  CD  ARG A 829      57.706 112.500  61.729  1.00  0.00           C  
ATOM   1133  NE  ARG A 829      57.861 113.933  61.465  1.00  0.00           N  
ATOM   1134  CZ  ARG A 829      58.929 114.494  60.897  1.00  0.00           C  
ATOM   1135  NH1 ARG A 829      59.966 113.753  60.512  1.00  0.00           N  
ATOM   1136  NH2 ARG A 829      58.965 115.810  60.722  1.00  0.00           N  
ATOM   1137  N   GLY A 830      57.615 106.894  59.741  1.00  0.00           N  
ATOM   1138  CA  GLY A 830      57.634 105.510  60.185  1.00  0.00           C  
ATOM   1139  C   GLY A 830      56.658 105.132  61.277  1.00  0.00           C  
ATOM   1140  O   GLY A 830      56.707 104.019  61.797  1.00  0.00           O  
ATOM   1141  N   GLU A 831      55.766 106.044  61.629  1.00  0.00           N  
ATOM   1142  CA  GLU A 831      54.798 105.750  62.670  1.00  0.00           C  
ATOM   1143  C   GLU A 831      53.944 104.555  62.223  1.00  0.00           C  
ATOM   1144  O   GLU A 831      53.321 104.582  61.166  1.00  0.00           O  
ATOM   1145  CB  GLU A 831      53.916 106.986  62.940  1.00  0.00           C  
ATOM   1146  CG  GLU A 831      53.209 106.937  64.304  1.00  0.00           C  
ATOM   1147  CD  GLU A 831      52.311 108.133  64.573  1.00  0.00           C  
ATOM   1148  OE1 GLU A 831      52.688 109.261  64.168  1.00  0.00           O  
ATOM   1149  OE2 GLU A 831      51.243 107.931  65.212  1.00  0.00           O  
ATOM   1150  N   PRO A 832      53.911 103.489  63.024  1.00  0.00           N  
ATOM   1151  CA  PRO A 832      53.112 102.333  62.634  1.00  0.00           C  
ATOM   1152  C   PRO A 832      51.633 102.667  62.445  1.00  0.00           C  
ATOM   1153  O   PRO A 832      51.058 103.458  63.198  1.00  0.00           O  
ATOM   1154  CB  PRO A 832      53.362 101.337  63.764  1.00  0.00           C  
ATOM   1155  CG  PRO A 832      53.614 102.205  64.943  1.00  0.00           C  
ATOM   1156  CD  PRO A 832      54.484 103.310  64.366  1.00  0.00           C  
ATOM   1157  N   HIS A 833      51.021 102.059  61.433  1.00  0.00           N  
ATOM   1158  CA  HIS A 833      49.611 102.306  61.143  1.00  0.00           C  
ATOM   1159  C   HIS A 833      49.008 101.250  60.226  1.00  0.00           C  
ATOM   1160  O   HIS A 833      49.705 100.369  59.717  1.00  0.00           O  
ATOM   1161  CB  HIS A 833      49.452 103.666  60.457  1.00  0.00           C  
ATOM   1162  CG  HIS A 833      50.204 103.764  59.170  1.00  0.00           C  
ATOM   1163  ND1 HIS A 833      51.579 103.782  59.118  1.00  0.00           N  
ATOM   1164  CD2 HIS A 833      49.777 103.799  57.885  1.00  0.00           C  
ATOM   1165  CE1 HIS A 833      51.970 103.829  57.856  1.00  0.00           C  
ATOM   1166  NE2 HIS A 833      50.897 103.840  57.087  1.00  0.00           N  
ATOM   1167  N   VAL A 834      47.700 101.347  60.017  1.00  0.00           N  
ATOM   1168  CA  VAL A 834      47.026 100.435  59.114  1.00  0.00           C  
ATOM   1169  C   VAL A 834      46.297 101.317  58.122  1.00  0.00           C  
ATOM   1170  O   VAL A 834      46.171 102.515  58.352  1.00  0.00           O  
ATOM   1171  CB  VAL A 834      45.998  99.575  59.843  1.00  0.00           C  
ATOM   1172  CG1 VAL A 834      46.666  98.840  61.004  1.00  0.00           C  
ATOM   1173  CG2 VAL A 834      44.844 100.445  60.307  1.00  0.00           C  
ATOM   1174  N   ILE A 835      45.832 100.737  57.025  1.00  0.00           N  
ATOM   1175  CA  ILE A 835      45.053 101.483  56.062  1.00  0.00           C  
ATOM   1176  C   ILE A 835      43.654 100.870  56.092  1.00  0.00           C  
ATOM   1177  O   ILE A 835      43.496  99.653  56.037  1.00  0.00           O  
ATOM   1178  CB  ILE A 835      45.684 101.383  54.702  1.00  0.00           C  
ATOM   1179  CG1 ILE A 835      47.031 102.105  54.754  1.00  0.00           C  
ATOM   1180  CG2 ILE A 835      44.757 101.962  53.638  1.00  0.00           C  
ATOM   1181  CD1 ILE A 835      47.831 102.083  53.447  1.00  0.00           C  
ATOM   1182  N   ARG A 836      42.635 101.713  56.202  1.00  0.00           N  
ATOM   1183  CA  ARG A 836      41.265 101.226  56.287  1.00  0.00           C  
ATOM   1184  C   ARG A 836      40.402 101.616  55.094  1.00  0.00           C  
ATOM   1185  O   ARG A 836      40.661 102.597  54.396  1.00  0.00           O  
ATOM   1186  CB  ARG A 836      40.610 101.753  57.583  1.00  0.00           C  
ATOM   1187  CG  ARG A 836      41.055 101.105  58.928  1.00  0.00           C  
ATOM   1188  CD  ARG A 836      40.516 101.930  60.136  1.00  0.00           C  
ATOM   1189  NE  ARG A 836      40.823 101.356  61.452  1.00  0.00           N  
ATOM   1190  CZ  ARG A 836      40.179 100.324  62.004  1.00  0.00           C  
ATOM   1191  NH1 ARG A 836      39.175  99.735  61.368  1.00  0.00           N  
ATOM   1192  NH2 ARG A 836      40.532  99.868  63.193  1.00  0.00           N  
ATOM   1193  N   LEU A 837      39.359 100.828  54.866  1.00  0.00           N  
ATOM   1194  CA  LEU A 837      38.414 101.089  53.797  1.00  0.00           C  
ATOM   1195  C   LEU A 837      37.607 102.298  54.264  1.00  0.00           C  
ATOM   1196  O   LEU A 837      37.149 102.339  55.415  1.00  0.00           O  
ATOM   1197  CB  LEU A 837      37.495  99.879  53.631  1.00  0.00           C  
ATOM   1198  CG  LEU A 837      36.262 100.119  52.763  1.00  0.00           C  
ATOM   1199  CD1 LEU A 837      36.734 100.404  51.352  1.00  0.00           C  
ATOM   1200  CD2 LEU A 837      35.324  98.912  52.813  1.00  0.00           C  
ATOM   1201  N   LYS A 838      37.437 103.289  53.399  1.00  0.00           N  
ATOM   1202  CA  LYS A 838      36.657 104.464  53.784  1.00  0.00           C  
ATOM   1203  C   LYS A 838      35.244 104.280  53.223  1.00  0.00           C  
ATOM   1204  O   LYS A 838      34.930 104.696  52.112  1.00  0.00           O  
ATOM   1205  CB  LYS A 838      37.303 105.736  53.238  1.00  0.00           C  
ATOM   1206  CG  LYS A 838      36.698 107.040  53.737  1.00  0.00           C  
ATOM   1207  CD  LYS A 838      37.315 108.231  52.995  1.00  0.00           C  
ATOM   1208  CE  LYS A 838      36.850 109.602  53.536  1.00  0.00           C  
ATOM   1209  NZ  LYS A 838      37.788 110.231  54.533  1.00  0.00           N  
ATOM   1210  N   VAL A 839      34.393 103.625  53.998  1.00  0.00           N  
ATOM   1211  CA  VAL A 839      33.037 103.382  53.556  1.00  0.00           C  
ATOM   1212  C   VAL A 839      32.280 104.668  53.327  1.00  0.00           C  
ATOM   1213  O   VAL A 839      32.391 105.606  54.109  1.00  0.00           O  
ATOM   1214  CB  VAL A 839      32.270 102.556  54.580  1.00  0.00           C  
ATOM   1215  CG1 VAL A 839      30.804 102.469  54.187  1.00  0.00           C  
ATOM   1216  CG2 VAL A 839      32.894 101.180  54.677  1.00  0.00           C  
ATOM   1217  N   PRO A 840      31.506 104.729  52.238  1.00  0.00           N  
ATOM   1218  CA  PRO A 840      30.687 105.884  51.846  1.00  0.00           C  
ATOM   1219  C   PRO A 840      29.534 105.997  52.827  1.00  0.00           C  
ATOM   1220  O   PRO A 840      28.632 105.170  52.802  1.00  0.00           O  
ATOM   1221  CB  PRO A 840      30.155 105.494  50.465  1.00  0.00           C  
ATOM   1222  CG  PRO A 840      31.127 104.459  49.979  1.00  0.00           C  
ATOM   1223  CD  PRO A 840      31.433 103.671  51.220  1.00  0.00           C  
ATOM   1224  N   ARG A 841      29.553 107.003  53.687  1.00  0.00           N  
ATOM   1225  CA  ARG A 841      28.471 107.177  54.647  1.00  0.00           C  
ATOM   1226  C   ARG A 841      27.816 108.557  54.422  1.00  0.00           C  
ATOM   1227  O   ARG A 841      28.518 109.547  54.139  1.00  0.00           O  
ATOM   1228  CB  ARG A 841      29.019 107.075  56.065  1.00  0.00           C  
ATOM   1229  CG  ARG A 841      29.865 105.855  56.315  1.00  0.00           C  
ATOM   1230  CD  ARG A 841      30.375 105.841  57.754  1.00  0.00           C  
ATOM   1231  NE  ARG A 841      31.296 104.731  57.977  1.00  0.00           N  
ATOM   1232  CZ  ARG A 841      30.948 103.454  57.898  1.00  0.00           C  
ATOM   1233  NH1 ARG A 841      29.690 103.132  57.610  1.00  0.00           N  
ATOM   1234  NH2 ARG A 841      31.862 102.506  58.068  1.00  0.00           N  
ATOM   1235  N   PRO A 844      26.468 108.626  54.485  1.00  0.00           N  
ATOM   1236  CA  PRO A 844      25.551 107.511  54.748  1.00  0.00           C  
ATOM   1237  C   PRO A 844      25.408 106.776  53.423  1.00  0.00           C  
ATOM   1238  O   PRO A 844      25.891 107.253  52.386  1.00  0.00           O  
ATOM   1239  CB  PRO A 844      24.268 108.216  55.107  1.00  0.00           C  
ATOM   1240  CG  PRO A 844      24.251 109.279  54.046  1.00  0.00           C  
ATOM   1241  CD  PRO A 844      25.705 109.813  54.058  1.00  0.00           C  
ATOM   1242  N   GLY A 869      24.728 105.638  53.434  1.00  0.00           N  
ATOM   1243  CA  GLY A 869      24.583 104.914  52.187  1.00  0.00           C  
ATOM   1244  C   GLY A 869      23.989 103.515  52.219  1.00  0.00           C  
ATOM   1245  O   GLY A 869      23.626 102.956  53.267  1.00  0.00           O  
ATOM   1246  N   THR A 870      23.916 102.935  51.031  1.00  0.00           N  
ATOM   1247  CA  THR A 870      23.333 101.631  50.881  1.00  0.00           C  
ATOM   1248  C   THR A 870      24.154 100.804  49.868  1.00  0.00           C  
ATOM   1249  O   THR A 870      24.679 101.337  48.889  1.00  0.00           O  
ATOM   1250  CB  THR A 870      21.868 101.842  50.471  1.00  0.00           C  
ATOM   1251  OG1 THR A 870      21.062 100.839  51.086  1.00  0.00           O  
ATOM   1252  CG2 THR A 870      21.710 101.839  48.942  1.00  0.00           C  
ATOM   1253  N   THR A 872      24.283  99.504  50.108  1.00  0.00           N  
ATOM   1254  CA  THR A 872      25.103  98.673  49.227  1.00  0.00           C  
ATOM   1255  C   THR A 872      24.409  97.382  48.854  1.00  0.00           C  
ATOM   1256  O   THR A 872      24.073  96.573  49.713  1.00  0.00           O  
ATOM   1257  CB  THR A 872      26.476  98.354  49.899  1.00  0.00           C  
ATOM   1258  OG1 THR A 872      27.215  99.571  50.054  1.00  0.00           O  
ATOM   1259  CG2 THR A 872      27.296  97.356  49.070  1.00  0.00           C  
ATOM   1260  N   GLU A 873      24.211  97.198  47.560  1.00  0.00           N  
ATOM   1261  CA  GLU A 873      23.540  96.017  47.055  1.00  0.00           C  
ATOM   1262  C   GLU A 873      24.477  94.864  46.751  1.00  0.00           C  
ATOM   1263  O   GLU A 873      25.462  95.032  46.033  1.00  0.00           O  
ATOM   1264  CB  GLU A 873      22.773  96.363  45.776  1.00  0.00           C  
ATOM   1265  CG  GLU A 873      21.309  96.715  45.986  1.00  0.00           C  
ATOM   1266  CD  GLU A 873      20.496  96.540  44.713  1.00  0.00           C  
ATOM   1267  OE1 GLU A 873      19.248  96.630  44.777  1.00  0.00           O  
ATOM   1268  OE2 GLU A 873      21.110  96.309  43.646  1.00  0.00           O  
ATOM   1269  N   VAL A 874      24.175  93.690  47.294  1.00  0.00           N  
ATOM   1270  CA  VAL A 874      24.981  92.510  47.014  1.00  0.00           C  
ATOM   1271  C   VAL A 874      24.054  91.495  46.384  1.00  0.00           C  
ATOM   1272  O   VAL A 874      22.918  91.287  46.841  1.00  0.00           O  
ATOM   1273  CB  VAL A 874      25.612  91.887  48.286  1.00  0.00           C  
ATOM   1274  CG1 VAL A 874      26.311  90.577  47.935  1.00  0.00           C  
ATOM   1275  CG2 VAL A 874      26.612  92.863  48.903  1.00  0.00           C  
ATOM   1276  N   LYS A1082      24.529  90.861  45.323  1.00  0.00           N  
ATOM   1277  CA  LYS A1082      23.725  89.881  44.645  1.00  0.00           C  
ATOM   1278  C   LYS A1082      24.345  88.516  44.753  1.00  0.00           C  
ATOM   1279  O   LYS A1082      25.469  88.310  44.313  1.00  0.00           O  
ATOM   1280  CB  LYS A1082      23.586  90.259  43.192  1.00  0.00           C  
ATOM   1281  CG  LYS A1082      22.789  89.255  42.390  1.00  0.00           C  
ATOM   1282  CD  LYS A1082      22.943  89.561  40.904  1.00  0.00           C  
ATOM   1283  CE  LYS A1082      22.220  88.542  40.045  1.00  0.00           C  
ATOM   1284  NZ  LYS A1082      22.626  88.713  38.618  1.00  0.00           N  
ATOM   1285  N   ASP A1083      23.616  87.599  45.376  1.00  0.00           N  
ATOM   1286  CA  ASP A1083      24.051  86.213  45.518  1.00  0.00           C  
ATOM   1287  C   ASP A1083      23.194  85.454  44.501  1.00  0.00           C  
ATOM   1288  O   ASP A1083      21.971  85.535  44.543  1.00  0.00           O  
ATOM   1289  CB  ASP A1083      23.788  85.715  46.946  1.00  0.00           C  
ATOM   1290  CG  ASP A1083      24.081  84.225  47.111  1.00  0.00           C  
ATOM   1291  OD1 ASP A1083      23.199  83.393  46.782  1.00  0.00           O  
ATOM   1292  OD2 ASP A1083      25.199  83.884  47.561  1.00  0.00           O  
ATOM   1293  N   GLU A1084      23.829  84.744  43.582  1.00  0.00           N  
ATOM   1294  CA  GLU A1084      23.112  84.021  42.546  1.00  0.00           C  
ATOM   1295  C   GLU A1084      22.085  83.002  43.009  1.00  0.00           C  
ATOM   1296  O   GLU A1084      21.211  82.626  42.233  1.00  0.00           O  
ATOM   1297  CB  GLU A1084      24.096  83.319  41.609  1.00  0.00           C  
ATOM   1298  CG  GLU A1084      25.036  84.271  40.869  1.00  0.00           C  
ATOM   1299  CD  GLU A1084      24.293  85.247  39.956  1.00  0.00           C  
ATOM   1300  OE1 GLU A1084      23.408  84.784  39.189  1.00  0.00           O  
ATOM   1301  OE2 GLU A1084      24.604  86.462  40.004  1.00  0.00           O  
ATOM   1302  N   LEU A1085      22.166  82.562  44.259  1.00  0.00           N  
ATOM   1303  CA  LEU A1085      21.228  81.550  44.764  1.00  0.00           C  
ATOM   1304  C   LEU A1085      20.149  82.070  45.687  1.00  0.00           C  
ATOM   1305  O   LEU A1085      19.148  81.392  45.873  1.00  0.00           O  
ATOM   1306  CB  LEU A1085      21.962  80.454  45.541  1.00  0.00           C  
ATOM   1307  CG  LEU A1085      23.263  79.866  45.001  1.00  0.00           C  
ATOM   1308  CD1 LEU A1085      23.877  78.978  46.058  1.00  0.00           C  
ATOM   1309  CD2 LEU A1085      23.002  79.081  43.730  1.00  0.00           C  
ATOM   1310  N   ARG A1087      20.369  83.238  46.291  1.00  0.00           N  
ATOM   1311  CA  ARG A1087      19.409  83.802  47.240  1.00  0.00           C  
ATOM   1312  C   ARG A1087      18.730  85.084  46.769  1.00  0.00           C  
ATOM   1313  O   ARG A1087      17.681  85.449  47.274  1.00  0.00           O  
ATOM   1314  CB  ARG A1087      20.097  84.055  48.587  1.00  0.00           C  
ATOM   1315  CG  ARG A1087      20.762  82.817  49.221  1.00  0.00           C  
ATOM   1316  CD  ARG A1087      21.989  83.220  50.051  1.00  0.00           C  
ATOM   1317  NE  ARG A1087      23.006  82.160  50.081  1.00  0.00           N  
ATOM   1318  CZ  ARG A1087      22.973  81.143  50.929  1.00  0.00           C  
ATOM   1319  NH1 ARG A1087      21.982  81.068  51.799  1.00  0.00           N  
ATOM   1320  NH2 ARG A1087      23.912  80.212  50.927  1.00  0.00           N  
ATOM   1321  N   GLY A1088      19.319  85.759  45.790  1.00  0.00           N  
ATOM   1322  CA  GLY A1088      18.737  86.996  45.301  1.00  0.00           C  
ATOM   1323  C   GLY A1088      19.538  88.195  45.767  1.00  0.00           C  
ATOM   1324  O   GLY A1088      20.697  88.065  46.171  1.00  0.00           O  
ATOM   1325  N   VAL A1089      18.927  89.367  45.723  1.00  0.00           N  
ATOM   1326  CA  VAL A1089      19.602  90.585  46.136  1.00  0.00           C  
ATOM   1327  C   VAL A1089      19.410  90.877  47.610  1.00  0.00           C  
ATOM   1328  O   VAL A1089      18.340  90.643  48.153  1.00  0.00           O  
ATOM   1329  CB  VAL A1089      19.058  91.781  45.359  1.00  0.00           C  
ATOM   1330  CG1 VAL A1089      19.777  93.041  45.783  1.00  0.00           C  
ATOM   1331  CG2 VAL A1089      19.210  91.535  43.881  1.00  0.00           C  
ATOM   1332  N   VAL A1090      20.454  91.370  48.265  1.00  0.00           N  
ATOM   1333  CA  VAL A1090      20.352  91.763  49.675  1.00  0.00           C  
ATOM   1334  C   VAL A1090      20.876  93.178  49.712  1.00  0.00           C  
ATOM   1335  O   VAL A1090      21.884  93.491  49.081  1.00  0.00           O  
ATOM   1336  CB  VAL A1090      21.193  90.895  50.614  1.00  0.00           C  
ATOM   1337  CG1 VAL A1090      20.524  89.574  50.823  1.00  0.00           C  
ATOM   1338  CG2 VAL A1090      22.561  90.657  50.014  1.00  0.00           C  
ATOM   1339  N   VAL A1091      20.168  94.051  50.409  1.00  0.00           N  
ATOM   1340  CA  VAL A1091      20.578  95.434  50.477  1.00  0.00           C  
ATOM   1341  C   VAL A1091      21.027  95.831  51.863  1.00  0.00           C  
ATOM   1342  O   VAL A1091      20.221  95.995  52.775  1.00  0.00           O  
ATOM   1343  CB  VAL A1091      19.455  96.354  50.023  1.00  0.00           C  
ATOM   1344  CG1 VAL A1091      19.835  97.799  50.283  1.00  0.00           C  
ATOM   1345  CG2 VAL A1091      19.194  96.139  48.543  1.00  0.00           C  
ATOM   1346  N   TYR A1093      22.337  95.972  52.011  1.00  0.00           N  
ATOM   1347  CA  TYR A1093      22.908  96.358  53.275  1.00  0.00           C  
ATOM   1348  C   TYR A1093      22.870  97.841  53.447  1.00  0.00           C  
ATOM   1349  O   TYR A1093      22.931  98.614  52.493  1.00  0.00           O  
ATOM   1350  CB  TYR A1093      24.353  95.925  53.359  1.00  0.00           C  
ATOM   1351  CG  TYR A1093      24.507  94.450  53.385  1.00  0.00           C  
ATOM   1352  CD1 TYR A1093      24.551  93.767  54.586  1.00  0.00           C  
ATOM   1353  CD2 TYR A1093      24.597  93.722  52.202  1.00  0.00           C  
ATOM   1354  CE1 TYR A1093      24.682  92.382  54.617  1.00  0.00           C  
ATOM   1355  CE2 TYR A1093      24.739  92.338  52.217  1.00  0.00           C  
ATOM   1356  CZ  TYR A1093      24.782  91.675  53.431  1.00  0.00           C  
ATOM   1357  OH  TYR A1093      24.968  90.315  53.472  1.00  0.00           O  
ATOM   1358  N   ASP A1094      22.749  98.235  54.696  1.00  0.00           N  
ATOM   1359  CA  ASP A1094      22.773  99.626  55.033  1.00  0.00           C  
ATOM   1360  C   ASP A1094      24.261  99.822  55.302  1.00  0.00           C  
ATOM   1361  O   ASP A1094      24.884  99.023  56.002  1.00  0.00           O  
ATOM   1362  CB  ASP A1094      21.988  99.874  56.303  1.00  0.00           C  
ATOM   1363  CG  ASP A1094      22.034 101.306  56.714  1.00  0.00           C  
ATOM   1364  OD1 ASP A1094      22.092 101.559  57.934  1.00  0.00           O  
ATOM   1365  OD2 ASP A1094      22.009 102.178  55.812  1.00  0.00           O  
ATOM   1366  N   ASN A1099      24.846 100.867  54.753  1.00  0.00           N  
ATOM   1367  CA  ASN A1099      26.246 101.045  54.979  1.00  0.00           C  
ATOM   1368  C   ASN A1099      26.604 101.156  56.449  1.00  0.00           C  
ATOM   1369  O   ASN A1099      27.715 100.831  56.828  1.00  0.00           O  
ATOM   1370  CB  ASN A1099      26.734 102.213  54.177  1.00  0.00           C  
ATOM   1371  CG  ASN A1099      26.849 101.878  52.704  1.00  0.00           C  
ATOM   1372  OD1 ASN A1099      26.327 100.861  52.244  1.00  0.00           O  
ATOM   1373  ND2 ASN A1099      27.532 102.735  51.953  1.00  0.00           N  
ATOM   1374  N   GLN A1165      25.667 101.559  57.294  1.00  0.00           N  
ATOM   1375  CA  GLN A1165      25.992 101.639  58.709  1.00  0.00           C  
ATOM   1376  C   GLN A1165      26.355 100.253  59.244  1.00  0.00           C  
ATOM   1377  O   GLN A1165      26.989 100.135  60.300  1.00  0.00           O  
ATOM   1378  CB  GLN A1165      24.829 102.233  59.521  1.00  0.00           C  
ATOM   1379  CG  GLN A1165      24.871 103.762  59.656  1.00  0.00           C  
ATOM   1380  CD  GLN A1165      24.375 104.500  58.402  1.00  0.00           C  
ATOM   1381  OE1 GLN A1165      24.858 104.259  57.286  1.00  0.00           O  
ATOM   1382  NE2 GLN A1165      23.408 105.406  58.586  1.00  0.00           N  
ATOM   1383  N   GLU A1166      25.961  99.206  58.525  1.00  0.00           N  
ATOM   1384  CA  GLU A1166      26.284  97.837  58.953  1.00  0.00           C  
ATOM   1385  C   GLU A1166      27.660  97.405  58.434  1.00  0.00           C  
ATOM   1386  O   GLU A1166      28.132  96.319  58.770  1.00  0.00           O  
ATOM   1387  CB  GLU A1166      25.252  96.821  58.426  1.00  0.00           C  
ATOM   1388  CG  GLU A1166      23.804  97.345  58.248  1.00  0.00           C  
ATOM   1389  CD  GLU A1166      22.900  96.385  57.424  1.00  0.00           C  
ATOM   1390  OE1 GLU A1166      21.803  96.804  56.972  1.00  0.00           O  
ATOM   1391  OE2 GLU A1166      23.287  95.207  57.229  1.00  0.00           O  
ATOM   1392  N   ILE A1168      28.292  98.242  57.607  1.00  0.00           N  
ATOM   1393  CA  ILE A1168      29.587  97.894  57.019  1.00  0.00           C  
ATOM   1394  C   ILE A1168      30.714  98.655  57.680  1.00  0.00           C  
ATOM   1395  O   ILE A1168      30.808  99.865  57.588  1.00  0.00           O  
ATOM   1396  CB  ILE A1168      29.638  98.222  55.511  1.00  0.00           C  
ATOM   1397  CG1 ILE A1168      28.378  97.680  54.813  1.00  0.00           C  
ATOM   1398  CG2 ILE A1168      30.926  97.643  54.887  1.00  0.00           C  
ATOM   1399  CD1 ILE A1168      28.320  98.032  53.341  1.00  0.00           C  
ATOM   1400  N   PRO A1169      31.616  97.948  58.330  1.00  0.00           N  
ATOM   1401  CA  PRO A1169      32.694  98.702  58.966  1.00  0.00           C  
ATOM   1402  C   PRO A1169      33.787  99.242  58.031  1.00  0.00           C  
ATOM   1403  O   PRO A1169      33.912  98.829  56.890  1.00  0.00           O  
ATOM   1404  CB  PRO A1169      33.246  97.694  59.968  1.00  0.00           C  
ATOM   1405  CG  PRO A1169      33.075  96.377  59.236  1.00  0.00           C  
ATOM   1406  CD  PRO A1169      31.708  96.506  58.612  1.00  0.00           C  
ATOM   1407  N   ASP A1170      34.550 100.193  58.544  1.00  0.00           N  
ATOM   1408  CA  ASP A1170      35.700 100.788  57.880  1.00  0.00           C  
ATOM   1409  C   ASP A1170      36.842  99.778  58.143  1.00  0.00           C  
ATOM   1410  O   ASP A1170      37.773 100.043  58.917  1.00  0.00           O  
ATOM   1411  CB  ASP A1170      36.042 102.115  58.563  1.00  0.00           C  
ATOM   1412  CG  ASP A1170      35.309 103.297  57.961  1.00  0.00           C  
ATOM   1413  OD1 ASP A1170      34.386 103.099  57.149  1.00  0.00           O  
ATOM   1414  OD2 ASP A1170      35.660 104.439  58.316  1.00  0.00           O  
ATOM   1415  N   VAL A1171      36.768  98.631  57.481  1.00  0.00           N  
ATOM   1416  CA  VAL A1171      37.723  97.553  57.677  1.00  0.00           C  
ATOM   1417  C   VAL A1171      39.179  97.811  57.299  1.00  0.00           C  
ATOM   1418  O   VAL A1171      39.494  98.512  56.351  1.00  0.00           O  
ATOM   1419  CB  VAL A1171      37.269  96.271  56.918  1.00  0.00           C  
ATOM   1420  CG1 VAL A1171      35.808  95.974  57.217  1.00  0.00           C  
ATOM   1421  CG2 VAL A1171      37.494  96.431  55.390  1.00  0.00           C  
ATOM   1422  N   VAL A1177      40.061  97.219  58.078  1.00  0.00           N  
ATOM   1423  CA  VAL A1177      41.490  97.293  57.842  1.00  0.00           C  
ATOM   1424  C   VAL A1177      41.770  96.548  56.534  1.00  0.00           C  
ATOM   1425  O   VAL A1177      41.304  95.424  56.337  1.00  0.00           O  
ATOM   1426  CB  VAL A1177      42.245  96.590  58.976  1.00  0.00           C  
ATOM   1427  CG1 VAL A1177      43.722  96.512  58.642  1.00  0.00           C  
ATOM   1428  CG2 VAL A1177      41.989  97.328  60.294  1.00  0.00           C  
ATOM   1429  N   LEU A1178      42.506  97.189  55.639  1.00  0.00           N  
ATOM   1430  CA  LEU A1178      42.860  96.580  54.373  1.00  0.00           C  
ATOM   1431  C   LEU A1178      44.345  96.188  54.381  1.00  0.00           C  
ATOM   1432  O   LEU A1178      44.723  95.158  53.810  1.00  0.00           O  
ATOM   1433  CB  LEU A1178      42.561  97.549  53.232  1.00  0.00           C  
ATOM   1434  CG  LEU A1178      41.080  97.911  53.163  1.00  0.00           C  
ATOM   1435  CD1 LEU A1178      40.863  99.016  52.168  1.00  0.00           C  
ATOM   1436  CD2 LEU A1178      40.265  96.677  52.786  1.00  0.00           C  
ATOM   1437  N   LEU A1191      45.175  97.008  55.028  1.00  0.00           N  
ATOM   1438  CA  LEU A1191      46.620  96.748  55.123  1.00  0.00           C  
ATOM   1439  C   LEU A1191      47.030  96.887  56.585  1.00  0.00           C  
ATOM   1440  O   LEU A1191      46.837  97.940  57.196  1.00  0.00           O  
ATOM   1441  CB  LEU A1191      47.429  97.734  54.261  1.00  0.00           C  
ATOM   1442  CG  LEU A1191      48.876  97.327  53.967  1.00  0.00           C  
ATOM   1443  CD1 LEU A1191      48.843  96.126  53.028  1.00  0.00           C  
ATOM   1444  CD2 LEU A1191      49.652  98.485  53.314  1.00  0.00           C  
ATOM   1445  N   LYS A1192      47.575  95.810  57.149  1.00  0.00           N  
ATOM   1446  CA  LYS A1192      47.973  95.792  58.545  1.00  0.00           C  
ATOM   1447  C   LYS A1192      49.270  96.574  58.753  1.00  0.00           C  
ATOM   1448  O   LYS A1192      49.954  96.913  57.784  1.00  0.00           O  
ATOM   1449  CB  LYS A1192      48.135  94.357  59.008  1.00  0.00           C  
ATOM   1450  CG  LYS A1192      46.919  93.459  58.739  1.00  0.00           C  
ATOM   1451  CD  LYS A1192      47.355  91.989  58.908  1.00  0.00           C  
ATOM   1452  CE  LYS A1192      46.262  90.978  58.594  1.00  0.00           C  
ATOM   1453  NZ  LYS A1192      46.756  89.563  58.833  1.00  0.00           N  
ATOM   1454  N   SER A1193      49.613  96.857  60.010  1.00  0.00           N  
ATOM   1455  CA  SER A1193      50.821  97.637  60.288  1.00  0.00           C  
ATOM   1456  C   SER A1193      52.127  96.895  60.014  1.00  0.00           C  
ATOM   1457  O   SER A1193      53.199  97.498  60.008  1.00  0.00           O  
ATOM   1458  CB  SER A1193      50.805  98.202  61.729  1.00  0.00           C  
ATOM   1459  OG  SER A1193      50.314  97.275  62.675  1.00  0.00           O  
ATOM   1460  N   ASP A1194      52.040  95.590  59.796  1.00  0.00           N  
ATOM   1461  CA  ASP A1194      53.222  94.813  59.469  1.00  0.00           C  
ATOM   1462  C   ASP A1194      53.330  94.784  57.956  1.00  0.00           C  
ATOM   1463  O   ASP A1194      54.190  94.120  57.406  1.00  0.00           O  
ATOM   1464  CB  ASP A1194      53.122  93.389  60.020  1.00  0.00           C  
ATOM   1465  CG  ASP A1194      51.978  92.615  59.417  1.00  0.00           C  
ATOM   1466  OD1 ASP A1194      51.721  91.470  59.858  1.00  0.00           O  
ATOM   1467  OD2 ASP A1194      51.327  93.161  58.499  1.00  0.00           O  
ATOM   1468  N   GLY A1195      52.449  95.516  57.278  1.00  0.00           N  
ATOM   1469  CA  GLY A1195      52.493  95.563  55.819  1.00  0.00           C  
ATOM   1470  C   GLY A1195      51.857  94.384  55.086  1.00  0.00           C  
ATOM   1471  O   GLY A1195      52.023  94.208  53.875  1.00  0.00           O  
ATOM   1472  N   TYR A1196      51.157  93.546  55.826  1.00  0.00           N  
ATOM   1473  CA  TYR A1196      50.473  92.424  55.214  1.00  0.00           C  
ATOM   1474  C   TYR A1196      49.055  92.884  54.987  1.00  0.00           C  
ATOM   1475  O   TYR A1196      48.531  93.690  55.760  1.00  0.00           O  
ATOM   1476  CB  TYR A1196      50.439  91.218  56.150  1.00  0.00           C  
ATOM   1477  CG  TYR A1196      51.640  90.312  56.069  1.00  0.00           C  
ATOM   1478  CD1 TYR A1196      51.573  89.089  55.381  1.00  0.00           C  
ATOM   1479  CD2 TYR A1196      52.834  90.658  56.701  1.00  0.00           C  
ATOM   1480  CE1 TYR A1196      52.681  88.219  55.327  1.00  0.00           C  
ATOM   1481  CE2 TYR A1196      53.933  89.816  56.657  1.00  0.00           C  
ATOM   1482  CZ  TYR A1196      53.856  88.597  55.973  1.00  0.00           C  
ATOM   1483  OH  TYR A1196      54.960  87.783  55.955  1.00  0.00           O  
ATOM   1484  N   PRO A1198      48.408  92.389  53.921  1.00  0.00           N  
ATOM   1485  CA  PRO A1198      47.016  92.813  53.680  1.00  0.00           C  
ATOM   1486  C   PRO A1198      46.085  91.988  54.558  1.00  0.00           C  
ATOM   1487  O   PRO A1198      46.501  90.942  55.067  1.00  0.00           O  
ATOM   1488  CB  PRO A1198      46.797  92.430  52.227  1.00  0.00           C  
ATOM   1489  CG  PRO A1198      47.550  91.078  52.171  1.00  0.00           C  
ATOM   1490  CD  PRO A1198      48.868  91.449  52.875  1.00  0.00           C  
ATOM   1491  N   THR A1199      44.847  92.443  54.758  1.00  0.00           N  
ATOM   1492  CA  THR A1199      43.908  91.578  55.461  1.00  0.00           C  
ATOM   1493  C   THR A1199      43.269  90.796  54.317  1.00  0.00           C  
ATOM   1494  O   THR A1199      43.405  91.153  53.129  1.00  0.00           O  
ATOM   1495  CB  THR A1199      42.727  92.306  56.139  1.00  0.00           C  
ATOM   1496  OG1 THR A1199      42.177  93.248  55.219  1.00  0.00           O  
ATOM   1497  CG2 THR A1199      43.144  92.967  57.475  1.00  0.00           C  
ATOM   1498  N   TYR A1200      42.551  89.747  54.686  1.00  0.00           N  
ATOM   1499  CA  TYR A1200      41.822  88.917  53.739  1.00  0.00           C  
ATOM   1500  C   TYR A1200      40.961  89.751  52.745  1.00  0.00           C  
ATOM   1501  O   TYR A1200      40.909  89.453  51.546  1.00  0.00           O  
ATOM   1502  CB  TYR A1200      40.909  87.969  54.532  1.00  0.00           C  
ATOM   1503  CG  TYR A1200      39.761  87.436  53.740  1.00  0.00           C  
ATOM   1504  CD1 TYR A1200      39.950  86.417  52.782  1.00  0.00           C  
ATOM   1505  CD2 TYR A1200      38.495  88.016  53.858  1.00  0.00           C  
ATOM   1506  CE1 TYR A1200      38.901  86.000  51.957  1.00  0.00           C  
ATOM   1507  CE2 TYR A1200      37.435  87.613  53.037  1.00  0.00           C  
ATOM   1508  CZ  TYR A1200      37.645  86.607  52.086  1.00  0.00           C  
ATOM   1509  OH  TYR A1200      36.610  86.230  51.252  1.00  0.00           O  
ATOM   1510  N   HIS A1201      40.263  90.777  53.242  1.00  0.00           N  
ATOM   1511  CA  HIS A1201      39.408  91.602  52.380  1.00  0.00           C  
ATOM   1512  C   HIS A1201      40.148  92.250  51.232  1.00  0.00           C  
ATOM   1513  O   HIS A1201      39.676  92.229  50.089  1.00  0.00           O  
ATOM   1514  CB  HIS A1201      38.692  92.679  53.186  1.00  0.00           C  
ATOM   1515  CG  HIS A1201      37.810  92.120  54.252  1.00  0.00           C  
ATOM   1516  ND1 HIS A1201      36.776  91.251  53.976  1.00  0.00           N  
ATOM   1517  CD2 HIS A1201      37.852  92.243  55.598  1.00  0.00           C  
ATOM   1518  CE1 HIS A1201      36.220  90.860  55.108  1.00  0.00           C  
ATOM   1519  NE2 HIS A1201      36.855  91.445  56.108  1.00  0.00           N  
ATOM   1520  N   LEU A1202      41.313  92.810  51.514  1.00  0.00           N  
ATOM   1521  CA  LEU A1202      42.069  93.446  50.455  1.00  0.00           C  
ATOM   1522  C   LEU A1202      42.601  92.432  49.423  1.00  0.00           C  
ATOM   1523  O   LEU A1202      42.349  92.550  48.209  1.00  0.00           O  
ATOM   1524  CB  LEU A1202      43.240  94.211  51.048  1.00  0.00           C  
ATOM   1525  CG  LEU A1202      43.803  95.393  50.272  1.00  0.00           C  
ATOM   1526  CD1 LEU A1202      45.251  95.607  50.685  1.00  0.00           C  
ATOM   1527  CD2 LEU A1202      43.688  95.171  48.800  1.00  0.00           C  
ATOM   1528  N   ALA A1203      43.317  91.423  49.906  1.00  0.00           N  
ATOM   1529  CA  ALA A1203      43.927  90.461  48.998  1.00  0.00           C  
ATOM   1530  C   ALA A1203      42.964  89.678  48.118  1.00  0.00           C  
ATOM   1531  O   ALA A1203      43.220  89.479  46.939  1.00  0.00           O  
ATOM   1532  CB  ALA A1203      44.822  89.499  49.783  1.00  0.00           C  
ATOM   1533  N   ASN A1204      41.863  89.235  48.704  1.00  0.00           N  
ATOM   1534  CA  ASN A1204      40.861  88.448  48.015  1.00  0.00           C  
ATOM   1535  C   ASN A1204      40.336  89.180  46.774  1.00  0.00           C  
ATOM   1536  O   ASN A1204      40.208  88.579  45.701  1.00  0.00           O  
ATOM   1537  CB  ASN A1204      39.713  88.158  48.989  1.00  0.00           C  
ATOM   1538  CG  ASN A1204      38.873  86.962  48.583  1.00  0.00           C  
ATOM   1539  OD1 ASN A1204      37.719  87.121  48.171  1.00  0.00           O  
ATOM   1540  ND2 ASN A1204      39.442  85.750  48.712  1.00  0.00           N  
ATOM   1541  N   VAL A1205      40.050  90.472  46.911  1.00  0.00           N  
ATOM   1542  CA  VAL A1205      39.532  91.245  45.789  1.00  0.00           C  
ATOM   1543  C   VAL A1205      40.591  91.529  44.754  1.00  0.00           C  
ATOM   1544  O   VAL A1205      40.333  91.419  43.551  1.00  0.00           O  
ATOM   1545  CB  VAL A1205      38.940  92.586  46.249  1.00  0.00           C  
ATOM   1546  CG1 VAL A1205      38.661  93.483  45.036  1.00  0.00           C  
ATOM   1547  CG2 VAL A1205      37.639  92.322  47.030  1.00  0.00           C  
ATOM   1548  N   VAL A1206      41.785  91.893  45.218  1.00  0.00           N  
ATOM   1549  CA  VAL A1206      42.906  92.186  44.302  1.00  0.00           C  
ATOM   1550  C   VAL A1206      43.271  90.934  43.491  1.00  0.00           C  
ATOM   1551  O   VAL A1206      43.346  90.976  42.264  1.00  0.00           O  
ATOM   1552  CB  VAL A1206      44.168  92.737  45.091  1.00  0.00           C  
ATOM   1553  CG1 VAL A1206      45.394  92.763  44.192  1.00  0.00           C  
ATOM   1554  CG2 VAL A1206      43.893  94.194  45.630  1.00  0.00           C  
ATOM   1555  N   ASP A1207      43.445  89.803  44.159  1.00  0.00           N  
ATOM   1556  CA  ASP A1207      43.784  88.589  43.441  1.00  0.00           C  
ATOM   1557  C   ASP A1207      42.676  87.950  42.610  1.00  0.00           C  
ATOM   1558  O   ASP A1207      42.962  87.403  41.544  1.00  0.00           O  
ATOM   1559  CB  ASP A1207      44.401  87.570  44.397  1.00  0.00           C  
ATOM   1560  CG  ASP A1207      45.725  88.066  44.987  1.00  0.00           C  
ATOM   1561  OD1 ASP A1207      46.203  87.497  45.993  1.00  0.00           O  
ATOM   1562  OD2 ASP A1207      46.279  89.029  44.434  1.00  0.00           O  
ATOM   1563  N   ASP A1208      41.426  87.983  43.059  1.00  0.00           N  
ATOM   1564  CA  ASP A1208      40.386  87.391  42.223  1.00  0.00           C  
ATOM   1565  C   ASP A1208      40.363  88.188  40.923  1.00  0.00           C  
ATOM   1566  O   ASP A1208      40.202  87.640  39.832  1.00  0.00           O  
ATOM   1567  CB  ASP A1208      39.003  87.457  42.893  1.00  0.00           C  
ATOM   1568  CG  ASP A1208      38.819  86.387  43.974  1.00  0.00           C  
ATOM   1569  OD1 ASP A1208      37.909  86.568  44.819  1.00  0.00           O  
ATOM   1570  OD2 ASP A1208      39.566  85.366  43.974  1.00  0.00           O  
ATOM   1571  N   HIS A1209      40.540  89.491  41.036  1.00  0.00           N  
ATOM   1572  CA  HIS A1209      40.526  90.338  39.851  1.00  0.00           C  
ATOM   1573  C   HIS A1209      41.673  90.071  38.850  1.00  0.00           C  
ATOM   1574  O   HIS A1209      41.444  89.875  37.660  1.00  0.00           O  
ATOM   1575  CB  HIS A1209      40.566  91.797  40.280  1.00  0.00           C  
ATOM   1576  CG  HIS A1209      40.780  92.743  39.142  1.00  0.00           C  
ATOM   1577  ND1 HIS A1209      39.801  93.024  38.212  1.00  0.00           N  
ATOM   1578  CD2 HIS A1209      41.875  93.444  38.760  1.00  0.00           C  
ATOM   1579  CE1 HIS A1209      40.282  93.857  37.310  1.00  0.00           C  
ATOM   1580  NE2 HIS A1209      41.537  94.130  37.619  1.00  0.00           N  
ATOM   1581  N   LEU A1210      42.897  90.095  39.363  1.00  0.00           N  
ATOM   1582  CA  LEU A1210      44.115  89.888  38.601  1.00  0.00           C  
ATOM   1583  C   LEU A1210      44.212  88.452  38.062  1.00  0.00           C  
ATOM   1584  O   LEU A1210      44.805  88.217  37.009  1.00  0.00           O  
ATOM   1585  CB  LEU A1210      45.329  90.219  39.500  1.00  0.00           C  
ATOM   1586  CG  LEU A1210      46.034  91.596  39.471  1.00  0.00           C  
ATOM   1587  CD1 LEU A1210      45.179  92.647  38.883  1.00  0.00           C  
ATOM   1588  CD2 LEU A1210      46.462  91.987  40.856  1.00  0.00           C  
ATOM   1589  N   MET A1211      43.651  87.488  38.786  1.00  0.00           N  
ATOM   1590  CA  MET A1211      43.687  86.112  38.328  1.00  0.00           C  
ATOM   1591  C   MET A1211      42.447  85.847  37.462  1.00  0.00           C  
ATOM   1592  O   MET A1211      42.220  84.726  36.998  1.00  0.00           O  
ATOM   1593  CB  MET A1211      43.746  85.148  39.526  1.00  0.00           C  
ATOM   1594  CG  MET A1211      45.031  85.248  40.281  1.00  0.00           C  
ATOM   1595  SD  MET A1211      45.167  84.110  41.624  1.00  0.00           S  
ATOM   1596  CE  MET A1211      46.903  84.409  42.097  1.00  0.00           C  
ATOM   1597  N   GLY A1291      41.653  86.896  37.264  1.00  0.00           N  
ATOM   1598  CA  GLY A1291      40.463  86.822  36.439  1.00  0.00           C  
ATOM   1599  C   GLY A1291      39.281  85.990  36.907  1.00  0.00           C  
ATOM   1600  O   GLY A1291      38.501  85.569  36.052  1.00  0.00           O  
ATOM   1601  N   VAL A1292      39.095  85.748  38.211  1.00  0.00           N  
ATOM   1602  CA  VAL A1292      37.942  84.923  38.597  1.00  0.00           C  
ATOM   1603  C   VAL A1292      36.584  85.571  38.278  1.00  0.00           C  
ATOM   1604  O   VAL A1292      36.349  86.766  38.458  1.00  0.00           O  
ATOM   1605  CB  VAL A1292      37.979  84.439  40.103  1.00  0.00           C  
ATOM   1606  CG1 VAL A1292      39.394  84.460  40.639  1.00  0.00           C  
ATOM   1607  CG2 VAL A1292      36.982  85.208  40.944  1.00  0.00           C  
ATOM   1608  N   THR A1293      35.658  84.774  37.797  1.00  0.00           N  
ATOM   1609  CA  THR A1293      34.400  85.371  37.427  1.00  0.00           C  
ATOM   1610  C   THR A1293      33.301  84.834  38.301  1.00  0.00           C  
ATOM   1611  O   THR A1293      32.195  85.398  38.356  1.00  0.00           O  
ATOM   1612  CB  THR A1293      34.117  84.995  36.021  1.00  0.00           C  
ATOM   1613  OG1 THR A1293      34.155  83.566  35.928  1.00  0.00           O  
ATOM   1614  CG2 THR A1293      35.200  85.554  35.106  1.00  0.00           C  
ATOM   1615  N   ASP A1294      33.613  83.733  38.983  1.00  0.00           N  
ATOM   1616  CA  ASP A1294      32.637  83.073  39.834  1.00  0.00           C  
ATOM   1617  C   ASP A1294      33.198  82.692  41.202  1.00  0.00           C  
ATOM   1618  O   ASP A1294      34.028  81.777  41.335  1.00  0.00           O  
ATOM   1619  CB  ASP A1294      32.105  81.837  39.108  1.00  0.00           C  
ATOM   1620  CG  ASP A1294      31.331  82.190  37.817  1.00  0.00           C  
ATOM   1621  OD1 ASP A1294      30.083  82.124  37.809  1.00  0.00           O  
ATOM   1622  OD2 ASP A1294      31.969  82.544  36.815  1.00  0.00           O  
ATOM   1623  N   VAL A1295      32.751  83.418  42.220  1.00  0.00           N  
ATOM   1624  CA  VAL A1295      33.174  83.152  43.577  1.00  0.00           C  
ATOM   1625  C   VAL A1295      32.160  82.239  44.277  1.00  0.00           C  
ATOM   1626  O   VAL A1295      31.053  82.673  44.608  1.00  0.00           O  
ATOM   1627  CB  VAL A1295      33.291  84.455  44.367  1.00  0.00           C  
ATOM   1628  CG1 VAL A1295      33.828  84.174  45.787  1.00  0.00           C  
ATOM   1629  CG2 VAL A1295      34.197  85.402  43.614  1.00  0.00           C  
ATOM   1630  N   ILE A1296      32.522  80.972  44.469  1.00  0.00           N  
ATOM   1631  CA  ILE A1296      31.643  80.021  45.153  1.00  0.00           C  
ATOM   1632  C   ILE A1296      32.372  79.802  46.459  1.00  0.00           C  
ATOM   1633  O   ILE A1296      33.536  79.385  46.478  1.00  0.00           O  
ATOM   1634  CB  ILE A1296      31.553  78.695  44.396  1.00  0.00           C  
ATOM   1635  CG1 ILE A1296      31.159  78.965  42.943  1.00  0.00           C  
ATOM   1636  CG2 ILE A1296      30.550  77.767  45.068  1.00  0.00           C  
ATOM   1637  CD1 ILE A1296      31.329  77.764  42.072  1.00  0.00           C  
ATOM   1638  N   ARG A1297      31.707  80.100  47.557  1.00  0.00           N  
ATOM   1639  CA  ARG A1297      32.348  79.965  48.853  1.00  0.00           C  
ATOM   1640  C   ARG A1297      31.289  79.702  49.931  1.00  0.00           C  
ATOM   1641  O   ARG A1297      30.088  79.773  49.663  1.00  0.00           O  
ATOM   1642  CB  ARG A1297      33.135  81.251  49.168  1.00  0.00           C  
ATOM   1643  CG  ARG A1297      32.330  82.267  49.922  1.00  0.00           C  
ATOM   1644  CD  ARG A1297      32.244  83.627  49.261  1.00  0.00           C  
ATOM   1645  NE  ARG A1297      33.496  84.363  49.241  1.00  0.00           N  
ATOM   1646  CZ  ARG A1297      33.583  85.697  49.211  1.00  0.00           C  
ATOM   1647  NH1 ARG A1297      32.501  86.454  49.216  1.00  0.00           N  
ATOM   1648  NH2 ARG A1297      34.768  86.277  49.122  1.00  0.00           N  
ATOM   1649  N   ALA A1298      31.742  79.420  51.148  1.00  0.00           N  
ATOM   1650  CA  ALA A1298      30.840  79.102  52.217  1.00  0.00           C  
ATOM   1651  C   ALA A1298      30.105  80.328  52.701  1.00  0.00           C  
ATOM   1652  O   ALA A1298      30.648  81.440  52.729  1.00  0.00           O  
ATOM   1653  CB  ALA A1298      31.601  78.448  53.376  1.00  0.00           C  
ATOM   1654  N   GLU A1299      28.861  80.089  53.099  1.00  0.00           N  
ATOM   1655  CA  GLU A1299      27.954  81.098  53.603  1.00  0.00           C  
ATOM   1656  C   GLU A1299      28.606  81.988  54.684  1.00  0.00           C  
ATOM   1657  O   GLU A1299      28.269  83.159  54.811  1.00  0.00           O  
ATOM   1658  CB  GLU A1299      26.698  80.398  54.148  1.00  0.00           C  
ATOM   1659  CG  GLU A1299      25.420  81.178  53.934  1.00  0.00           C  
ATOM   1660  CD  GLU A1299      24.175  80.513  54.555  1.00  0.00           C  
ATOM   1661  OE1 GLU A1299      23.066  81.065  54.376  1.00  0.00           O  
ATOM   1662  OE2 GLU A1299      24.294  79.457  55.216  1.00  0.00           O  
ATOM   1663  N   GLU A1300      29.551  81.462  55.454  1.00  0.00           N  
ATOM   1664  CA  GLU A1300      30.186  82.303  56.475  1.00  0.00           C  
ATOM   1665  C   GLU A1300      30.754  83.611  55.916  1.00  0.00           C  
ATOM   1666  O   GLU A1300      31.021  84.526  56.676  1.00  0.00           O  
ATOM   1667  CB  GLU A1300      31.299  81.542  57.208  1.00  0.00           C  
ATOM   1668  CG  GLU A1300      32.536  81.246  56.365  1.00  0.00           C  
ATOM   1669  CD  GLU A1300      33.604  80.507  57.156  1.00  0.00           C  
ATOM   1670  OE1 GLU A1300      34.181  81.094  58.111  1.00  0.00           O  
ATOM   1671  OE2 GLU A1300      33.856  79.333  56.822  1.00  0.00           O  
ATOM   1672  N   TRP A1301      30.919  83.702  54.595  1.00  0.00           N  
ATOM   1673  CA  TRP A1301      31.454  84.902  53.938  1.00  0.00           C  
ATOM   1674  C   TRP A1301      30.384  85.861  53.377  1.00  0.00           C  
ATOM   1675  O   TRP A1301      30.722  86.948  52.897  1.00  0.00           O  
ATOM   1676  CB  TRP A1301      32.379  84.505  52.786  1.00  0.00           C  
ATOM   1677  CG  TRP A1301      33.496  83.656  53.218  1.00  0.00           C  
ATOM   1678  CD1 TRP A1301      33.619  82.310  53.042  1.00  0.00           C  
ATOM   1679  CD2 TRP A1301      34.619  84.064  53.985  1.00  0.00           C  
ATOM   1680  NE1 TRP A1301      34.741  81.854  53.662  1.00  0.00           N  
ATOM   1681  CE2 TRP A1301      35.381  82.910  54.249  1.00  0.00           C  
ATOM   1682  CE3 TRP A1301      35.056  85.296  54.480  1.00  0.00           C  
ATOM   1683  CZ2 TRP A1301      36.568  82.947  54.988  1.00  0.00           C  
ATOM   1684  CZ3 TRP A1301      36.230  85.339  55.212  1.00  0.00           C  
ATOM   1685  CH2 TRP A1301      36.973  84.168  55.458  1.00  0.00           C  
ATOM   1686  N   LEU A1302      29.113  85.462  53.437  1.00  0.00           N  
ATOM   1687  CA  LEU A1302      28.024  86.275  52.890  1.00  0.00           C  
ATOM   1688  C   LEU A1302      28.005  87.723  53.350  1.00  0.00           C  
ATOM   1689  O   LEU A1302      27.972  88.617  52.514  1.00  0.00           O  
ATOM   1690  CB  LEU A1302      26.665  85.640  53.193  1.00  0.00           C  
ATOM   1691  CG  LEU A1302      25.408  86.263  52.569  1.00  0.00           C  
ATOM   1692  CD1 LEU A1302      25.482  86.298  51.048  1.00  0.00           C  
ATOM   1693  CD2 LEU A1302      24.237  85.428  52.974  1.00  0.00           C  
ATOM   1694  N   VAL A1303      28.036  87.961  54.660  1.00  0.00           N  
ATOM   1695  CA  VAL A1303      28.007  89.333  55.171  1.00  0.00           C  
ATOM   1696  C   VAL A1303      29.284  90.104  54.883  1.00  0.00           C  
ATOM   1697  O   VAL A1303      29.297  91.339  54.945  1.00  0.00           O  
ATOM   1698  CB  VAL A1303      27.779  89.405  56.680  1.00  0.00           C  
ATOM   1699  CG1 VAL A1303      26.427  88.805  57.016  1.00  0.00           C  
ATOM   1700  CG2 VAL A1303      28.921  88.686  57.411  1.00  0.00           C  
ATOM   1701  N   SER A1304      30.364  89.409  54.569  1.00  0.00           N  
ATOM   1702  CA  SER A1304      31.545  90.172  54.271  1.00  0.00           C  
ATOM   1703  C   SER A1304      31.507  90.575  52.778  1.00  0.00           C  
ATOM   1704  O   SER A1304      32.251  91.463  52.351  1.00  0.00           O  
ATOM   1705  CB  SER A1304      32.810  89.379  54.639  1.00  0.00           C  
ATOM   1706  OG  SER A1304      33.235  88.620  53.532  1.00  0.00           O  
ATOM   1707  N   THR A1306      30.590  89.978  52.004  1.00  0.00           N  
ATOM   1708  CA  THR A1306      30.498  90.317  50.585  1.00  0.00           C  
ATOM   1709  C   THR A1306      30.277  91.813  50.276  1.00  0.00           C  
ATOM   1710  O   THR A1306      30.870  92.333  49.328  1.00  0.00           O  
ATOM   1711  CB  THR A1306      29.436  89.472  49.863  1.00  0.00           C  
ATOM   1712  OG1 THR A1306      29.751  88.079  50.029  1.00  0.00           O  
ATOM   1713  CG2 THR A1306      29.435  89.798  48.355  1.00  0.00           C  
ATOM   1714  N   PRO A1310      29.443  92.526  51.072  1.00  0.00           N  
ATOM   1715  CA  PRO A1310      29.270  93.946  50.753  1.00  0.00           C  
ATOM   1716  C   PRO A1310      30.609  94.707  50.886  1.00  0.00           C  
ATOM   1717  O   PRO A1310      30.823  95.701  50.202  1.00  0.00           O  
ATOM   1718  CB  PRO A1310      28.188  94.410  51.752  1.00  0.00           C  
ATOM   1719  CG  PRO A1310      28.428  93.521  52.946  1.00  0.00           C  
ATOM   1720  CD  PRO A1310      28.671  92.162  52.277  1.00  0.00           C  
ATOM   1721  N   ILE A1312      31.516  94.259  51.755  1.00  0.00           N  
ATOM   1722  CA  ILE A1312      32.821  94.937  51.847  1.00  0.00           C  
ATOM   1723  C   ILE A1312      33.556  94.759  50.491  1.00  0.00           C  
ATOM   1724  O   ILE A1312      34.181  95.692  49.971  1.00  0.00           O  
ATOM   1725  CB  ILE A1312      33.676  94.336  52.967  1.00  0.00           C  
ATOM   1726  CG1 ILE A1312      33.101  94.730  54.321  1.00  0.00           C  
ATOM   1727  CG2 ILE A1312      35.094  94.793  52.826  1.00  0.00           C  
ATOM   1728  CD1 ILE A1312      33.596  93.871  55.482  1.00  0.00           C  
ATOM   1729  N   HIS A1314      33.456  93.565  49.909  1.00  0.00           N  
ATOM   1730  CA  HIS A1314      34.095  93.292  48.617  1.00  0.00           C  
ATOM   1731  C   HIS A1314      33.471  94.028  47.424  1.00  0.00           C  
ATOM   1732  O   HIS A1314      34.194  94.481  46.518  1.00  0.00           O  
ATOM   1733  CB  HIS A1314      34.109  91.800  48.407  1.00  0.00           C  
ATOM   1734  CG  HIS A1314      34.739  91.080  49.550  1.00  0.00           C  
ATOM   1735  ND1 HIS A1314      34.458  89.769  49.857  1.00  0.00           N  
ATOM   1736  CD2 HIS A1314      35.598  91.512  50.500  1.00  0.00           C  
ATOM   1737  CE1 HIS A1314      35.110  89.430  50.954  1.00  0.00           C  
ATOM   1738  NE2 HIS A1314      35.810  90.470  51.365  1.00  0.00           N  
ATOM   1739  N   VAL A1316      32.144  94.162  47.427  1.00  0.00           N  
ATOM   1740  CA  VAL A1316      31.448  94.909  46.377  1.00  0.00           C  
ATOM   1741  C   VAL A1316      31.981  96.347  46.338  1.00  0.00           C  
ATOM   1742  O   VAL A1316      32.206  96.931  45.267  1.00  0.00           O  
ATOM   1743  CB  VAL A1316      29.930  94.959  46.647  1.00  0.00           C  
ATOM   1744  CG1 VAL A1316      29.257  96.075  45.803  1.00  0.00           C  
ATOM   1745  CG2 VAL A1316      29.320  93.606  46.263  1.00  0.00           C  
ATOM   1746  N   LEU A1317      32.183  96.911  47.518  1.00  0.00           N  
ATOM   1747  CA  LEU A1317      32.675  98.278  47.628  1.00  0.00           C  
ATOM   1748  C   LEU A1317      34.108  98.415  47.120  1.00  0.00           C  
ATOM   1749  O   LEU A1317      34.432  99.387  46.437  1.00  0.00           O  
ATOM   1750  CB  LEU A1317      32.578  98.750  49.088  1.00  0.00           C  
ATOM   1751  CG  LEU A1317      31.665  99.902  49.555  1.00  0.00           C  
ATOM   1752  CD1 LEU A1317      30.504 100.215  48.596  1.00  0.00           C  
ATOM   1753  CD2 LEU A1317      31.180  99.523  50.932  1.00  0.00           C  
ATOM   1754  N   LEU A1318      34.966  97.453  47.453  1.00  0.00           N  
ATOM   1755  CA  LEU A1318      36.360  97.499  47.006  1.00  0.00           C  
ATOM   1756  C   LEU A1318      36.388  97.418  45.477  1.00  0.00           C  
ATOM   1757  O   LEU A1318      37.129  98.154  44.832  1.00  0.00           O  
ATOM   1758  CB  LEU A1318      37.182  96.335  47.609  1.00  0.00           C  
ATOM   1759  CG  LEU A1318      37.616  96.508  49.055  1.00  0.00           C  
ATOM   1760  CD1 LEU A1318      38.048  95.204  49.638  1.00  0.00           C  
ATOM   1761  CD2 LEU A1318      38.740  97.508  49.117  1.00  0.00           C  
ATOM   1762  N   TYR A1319      35.588  96.519  44.899  1.00  0.00           N  
ATOM   1763  CA  TYR A1319      35.525  96.416  43.443  1.00  0.00           C  
ATOM   1764  C   TYR A1319      35.109  97.760  42.866  1.00  0.00           C  
ATOM   1765  O   TYR A1319      35.660  98.217  41.855  1.00  0.00           O  
ATOM   1766  CB  TYR A1319      34.542  95.337  43.005  1.00  0.00           C  
ATOM   1767  CG  TYR A1319      35.152  93.958  42.967  1.00  0.00           C  
ATOM   1768  CD1 TYR A1319      34.812  93.011  43.915  1.00  0.00           C  
ATOM   1769  CD2 TYR A1319      36.079  93.604  41.981  1.00  0.00           C  
ATOM   1770  CE1 TYR A1319      35.365  91.746  43.899  1.00  0.00           C  
ATOM   1771  CE2 TYR A1319      36.644  92.331  41.953  1.00  0.00           C  
ATOM   1772  CZ  TYR A1319      36.277  91.409  42.916  1.00  0.00           C  
ATOM   1773  OH  TYR A1319      36.784  90.130  42.898  1.00  0.00           O  
ATOM   1774  N   ARG A1321      34.150  98.403  43.524  1.00  0.00           N  
ATOM   1775  CA  ARG A1321      33.704  99.714  43.065  1.00  0.00           C  
ATOM   1776  C   ARG A1321      34.864 100.708  43.161  1.00  0.00           C  
ATOM   1777  O   ARG A1321      35.172 101.413  42.201  1.00  0.00           O  
ATOM   1778  CB  ARG A1321      32.540 100.252  43.915  1.00  0.00           C  
ATOM   1779  CG  ARG A1321      31.930 101.514  43.313  1.00  0.00           C  
ATOM   1780  CD  ARG A1321      31.151 102.373  44.304  1.00  0.00           C  
ATOM   1781  NE  ARG A1321      30.076 101.636  44.944  1.00  0.00           N  
ATOM   1782  CZ  ARG A1321      29.273 102.154  45.865  1.00  0.00           C  
ATOM   1783  NH1 ARG A1321      29.429 103.422  46.245  1.00  0.00           N  
ATOM   1784  NH2 ARG A1321      28.335 101.395  46.415  1.00  0.00           N  
ATOM   1785  N   ALA A1322      35.491 100.752  44.332  1.00  0.00           N  
ATOM   1786  CA  ALA A1322      36.596 101.659  44.611  1.00  0.00           C  
ATOM   1787  C   ALA A1322      37.700 101.583  43.567  1.00  0.00           C  
ATOM   1788  O   ALA A1322      38.243 102.603  43.176  1.00  0.00           O  
ATOM   1789  CB  ALA A1322      37.164 101.361  45.992  1.00  0.00           C  
ATOM   1790  N   PHE A1323      38.035 100.375  43.120  1.00  0.00           N  
ATOM   1791  CA  PHE A1323      39.077 100.201  42.114  1.00  0.00           C  
ATOM   1792  C   PHE A1323      38.536 100.416  40.708  1.00  0.00           C  
ATOM   1793  O   PHE A1323      39.315 100.495  39.749  1.00  0.00           O  
ATOM   1794  CB  PHE A1323      39.693  98.789  42.173  1.00  0.00           C  
ATOM   1795  CG  PHE A1323      40.561  98.558  43.353  1.00  0.00           C  
ATOM   1796  CD1 PHE A1323      41.686  99.340  43.562  1.00  0.00           C  
ATOM   1797  CD2 PHE A1323      40.277  97.536  44.247  1.00  0.00           C  
ATOM   1798  CE1 PHE A1323      42.520  99.098  44.649  1.00  0.00           C  
ATOM   1799  CE2 PHE A1323      41.098  97.286  45.335  1.00  0.00           C  
ATOM   1800  CZ  PHE A1323      42.222  98.063  45.539  1.00  0.00           C  
ATOM   1801  N   GLY A1324      37.212 100.501  40.591  1.00  0.00           N  
ATOM   1802  CA  GLY A1324      36.585 100.661  39.292  1.00  0.00           C  
ATOM   1803  C   GLY A1324      36.597  99.360  38.484  1.00  0.00           C  
ATOM   1804  O   GLY A1324      36.741  99.390  37.260  1.00  0.00           O  
ATOM   1805  N   TRP A1342      36.442  98.220  39.161  1.00  0.00           N  
ATOM   1806  CA  TRP A1342      36.436  96.923  38.492  1.00  0.00           C  
ATOM   1807  C   TRP A1342      35.036  96.317  38.492  1.00  0.00           C  
ATOM   1808  O   TRP A1342      34.166  96.730  39.242  1.00  0.00           O  
ATOM   1809  CB  TRP A1342      37.400  95.941  39.185  1.00  0.00           C  
ATOM   1810  CG  TRP A1342      38.828  96.391  39.244  1.00  0.00           C  
ATOM   1811  CD1 TRP A1342      39.461  97.233  38.365  1.00  0.00           C  
ATOM   1812  CD2 TRP A1342      39.833  95.954  40.168  1.00  0.00           C  
ATOM   1813  NE1 TRP A1342      40.789  97.338  38.680  1.00  0.00           N  
ATOM   1814  CE2 TRP A1342      41.050  96.565  39.780  1.00  0.00           C  
ATOM   1815  CE3 TRP A1342      39.826  95.102  41.284  1.00  0.00           C  
ATOM   1816  CZ2 TRP A1342      42.254  96.354  40.468  1.00  0.00           C  
ATOM   1817  CZ3 TRP A1342      41.026  94.892  41.974  1.00  0.00           C  
ATOM   1818  CH2 TRP A1342      42.222  95.516  41.561  1.00  0.00           C  
ATOM   1819  N   GLU A1344      34.838  95.315  37.659  1.00  0.00           N  
ATOM   1820  CA  GLU A1344      33.559  94.639  37.557  1.00  0.00           C  
ATOM   1821  C   GLU A1344      33.533  93.500  38.591  1.00  0.00           C  
ATOM   1822  O   GLU A1344      34.436  92.644  38.632  1.00  0.00           O  
ATOM   1823  CB  GLU A1344      33.421  94.097  36.122  1.00  0.00           C  
ATOM   1824  CG  GLU A1344      32.149  93.310  35.814  1.00  0.00           C  
ATOM   1825  CD  GLU A1344      32.224  92.532  34.478  1.00  0.00           C  
ATOM   1826  OE1 GLU A1344      33.272  91.906  34.203  1.00  0.00           O  
ATOM   1827  OE2 GLU A1344      31.234  92.525  33.711  1.00  0.00           O  
ATOM   1828  N   ALA A1345      32.498  93.485  39.427  1.00  0.00           N  
ATOM   1829  CA  ALA A1345      32.360  92.458  40.449  1.00  0.00           C  
ATOM   1830  C   ALA A1345      32.044  91.098  39.839  1.00  0.00           C  
ATOM   1831  O   ALA A1345      31.378  91.000  38.822  1.00  0.00           O  
ATOM   1832  CB  ALA A1345      31.247  92.836  41.419  1.00  0.00           C  
ATOM   1833  N   PRO A1347      32.526  90.026  40.455  1.00  0.00           N  
ATOM   1834  CA  PRO A1347      32.228  88.702  39.896  1.00  0.00           C  
ATOM   1835  C   PRO A1347      30.861  88.259  40.435  1.00  0.00           C  
ATOM   1836  O   PRO A1347      30.219  89.003  41.201  1.00  0.00           O  
ATOM   1837  CB  PRO A1347      33.365  87.828  40.458  1.00  0.00           C  
ATOM   1838  CG  PRO A1347      33.573  88.420  41.827  1.00  0.00           C  
ATOM   1839  CD  PRO A1347      33.510  89.939  41.553  1.00  0.00           C  
ATOM   1840  N   ARG A1348      30.418  87.067  40.033  1.00  0.00           N  
ATOM   1841  CA  ARG A1348      29.161  86.540  40.548  1.00  0.00           C  
ATOM   1842  C   ARG A1348      29.544  85.863  41.851  1.00  0.00           C  
ATOM   1843  O   ARG A1348      30.652  85.293  41.983  1.00  0.00           O  
ATOM   1844  CB  ARG A1348      28.569  85.464  39.647  1.00  0.00           C  
ATOM   1845  CG  ARG A1348      28.223  85.882  38.229  1.00  0.00           C  
ATOM   1846  CD  ARG A1348      28.053  84.614  37.337  1.00  0.00           C  
ATOM   1847  NE  ARG A1348      28.095  84.998  35.929  1.00  0.00           N  
ATOM   1848  CZ  ARG A1348      29.133  84.835  35.115  1.00  0.00           C  
ATOM   1849  NH1 ARG A1348      30.257  84.260  35.532  1.00  0.00           N  
ATOM   1850  NH2 ARG A1348      29.066  85.322  33.884  1.00  0.00           N  
ATOM   1851  N   PHE A1349      28.606  85.899  42.789  1.00  0.00           N  
ATOM   1852  CA  PHE A1349      28.771  85.290  44.096  1.00  0.00           C  
ATOM   1853  C   PHE A1349      27.764  84.174  44.343  1.00  0.00           C  
ATOM   1854  O   PHE A1349      26.569  84.346  44.085  1.00  0.00           O  
ATOM   1855  CB  PHE A1349      28.610  86.353  45.171  1.00  0.00           C  
ATOM   1856  CG  PHE A1349      29.658  87.413  45.125  1.00  0.00           C  
ATOM   1857  CD1 PHE A1349      30.965  87.134  45.531  1.00  0.00           C  
ATOM   1858  CD2 PHE A1349      29.354  88.689  44.654  1.00  0.00           C  
ATOM   1859  CE1 PHE A1349      31.967  88.116  45.468  1.00  0.00           C  
ATOM   1860  CE2 PHE A1349      30.339  89.670  44.587  1.00  0.00           C  
ATOM   1861  CZ  PHE A1349      31.654  89.387  44.995  1.00  0.00           C  
ATOM   1862  N   TYR A1350      28.247  83.032  44.826  1.00  0.00           N  
ATOM   1863  CA  TYR A1350      27.384  81.903  45.160  1.00  0.00           C  
ATOM   1864  C   TYR A1350      27.841  81.429  46.524  1.00  0.00           C  
ATOM   1865  O   TYR A1350      28.957  80.945  46.678  1.00  0.00           O  
ATOM   1866  CB  TYR A1350      27.526  80.712  44.203  1.00  0.00           C  
ATOM   1867  CG  TYR A1350      27.377  80.991  42.723  1.00  0.00           C  
ATOM   1868  CD1 TYR A1350      28.383  81.650  42.021  1.00  0.00           C  
ATOM   1869  CD2 TYR A1350      26.264  80.547  42.015  1.00  0.00           C  
ATOM   1870  CE1 TYR A1350      28.295  81.856  40.652  1.00  0.00           C  
ATOM   1871  CE2 TYR A1350      26.156  80.751  40.638  1.00  0.00           C  
ATOM   1872  CZ  TYR A1350      27.184  81.405  39.966  1.00  0.00           C  
ATOM   1873  OH  TYR A1350      27.142  81.602  38.612  1.00  0.00           O  
ATOM   1874  N   HIS A1351      26.987  81.562  47.525  1.00  0.00           N  
ATOM   1875  CA  HIS A1351      27.369  81.120  48.845  1.00  0.00           C  
ATOM   1876  C   HIS A1351      26.734  79.785  49.197  1.00  0.00           C  
ATOM   1877  O   HIS A1351      25.516  79.610  49.151  1.00  0.00           O  
ATOM   1878  CB  HIS A1351      27.041  82.214  49.855  1.00  0.00           C  
ATOM   1879  CG  HIS A1351      27.925  83.418  49.715  1.00  0.00           C  
ATOM   1880  ND1 HIS A1351      27.664  84.434  48.827  1.00  0.00           N  
ATOM   1881  CD2 HIS A1351      29.128  83.708  50.271  1.00  0.00           C  
ATOM   1882  CE1 HIS A1351      28.665  85.297  48.834  1.00  0.00           C  
ATOM   1883  NE2 HIS A1351      29.565  84.877  49.700  1.00  0.00           N  
ATOM   1884  N   MET A1352      27.591  78.814  49.470  1.00  0.00           N  
ATOM   1885  CA  MET A1352      27.152  77.481  49.820  1.00  0.00           C  
ATOM   1886  C   MET A1352      26.889  77.395  51.330  1.00  0.00           C  
ATOM   1887  O   MET A1352      27.584  78.014  52.149  1.00  0.00           O  
ATOM   1888  CB  MET A1352      28.228  76.445  49.492  1.00  0.00           C  
ATOM   1889  CG  MET A1352      28.661  76.312  48.041  1.00  0.00           C  
ATOM   1890  SD  MET A1352      27.368  75.726  46.999  1.00  0.00           S  
ATOM   1891  CE  MET A1352      27.084  74.073  47.611  1.00  0.00           C  
ATOM   1892  N   PRO A1356      25.903  76.590  51.718  1.00  0.00           N  
ATOM   1893  CA  PRO A1356      25.599  76.446  53.143  1.00  0.00           C  
ATOM   1894  C   PRO A1356      26.774  75.776  53.886  1.00  0.00           C  
ATOM   1895  O   PRO A1356      27.509  74.985  53.309  1.00  0.00           O  
ATOM   1896  CB  PRO A1356      24.316  75.602  53.133  1.00  0.00           C  
ATOM   1897  CG  PRO A1356      24.469  74.769  51.873  1.00  0.00           C  
ATOM   1898  CD  PRO A1356      25.022  75.752  50.880  1.00  0.00           C  
ATOM   1899  N   LEU A1360      26.966  76.119  55.153  1.00  0.00           N  
ATOM   1900  CA  LEU A1360      28.051  75.529  55.913  1.00  0.00           C  
ATOM   1901  C   LEU A1360      27.734  74.098  56.273  1.00  0.00           C  
ATOM   1902  O   LEU A1360      26.581  73.753  56.500  1.00  0.00           O  
ATOM   1903  CB  LEU A1360      28.302  76.278  57.223  1.00  0.00           C  
ATOM   1904  CG  LEU A1360      29.265  77.455  57.284  1.00  0.00           C  
ATOM   1905  CD1 LEU A1360      30.640  77.032  56.797  1.00  0.00           C  
ATOM   1906  CD2 LEU A1360      28.718  78.563  56.439  1.00  0.00           C  
ATOM   1907  N   LEU A1361      28.778  73.278  56.308  1.00  0.00           N  
ATOM   1908  CA  LEU A1361      28.685  71.882  56.705  1.00  0.00           C  
ATOM   1909  C   LEU A1361      28.477  72.006  58.233  1.00  0.00           C  
ATOM   1910  O   LEU A1361      29.092  72.862  58.884  1.00  0.00           O  
ATOM   1911  CB  LEU A1361      30.012  71.179  56.385  1.00  0.00           C  
ATOM   1912  CG  LEU A1361      30.159  70.210  55.207  1.00  0.00           C  
ATOM   1913  CD1 LEU A1361      29.365  70.632  54.009  1.00  0.00           C  
ATOM   1914  CD2 LEU A1361      31.633  70.084  54.889  1.00  0.00           C  
ATOM   1915  N   ARG A1365      27.641  71.154  58.811  1.00  0.00           N  
ATOM   1916  CA  ARG A1365      27.354  71.260  60.234  1.00  0.00           C  
ATOM   1917  C   ARG A1365      27.690  70.053  61.090  1.00  0.00           C  
ATOM   1918  O   ARG A1365      27.678  68.914  60.617  1.00  0.00           O  
ATOM   1919  CB  ARG A1365      25.854  71.552  60.445  1.00  0.00           C  
ATOM   1920  CG  ARG A1365      25.263  72.652  59.557  1.00  0.00           C  
ATOM   1921  CD  ARG A1365      26.065  73.983  59.623  1.00  0.00           C  
ATOM   1922  NE  ARG A1365      25.314  75.021  58.932  1.00  0.00           N  
ATOM   1923  CZ  ARG A1365      24.128  75.460  59.352  1.00  0.00           C  
ATOM   1924  NH1 ARG A1365      23.593  74.960  60.459  1.00  0.00           N  
ATOM   1925  NH2 ARG A1365      23.456  76.360  58.655  1.00  0.00           N  
ATOM   1926  N   ASN A1366      27.947  70.339  62.371  1.00  0.00           N  
ATOM   1927  CA  ASN A1366      28.211  69.331  63.389  1.00  0.00           C  
ATOM   1928  C   ASN A1366      26.825  68.743  63.626  1.00  0.00           C  
ATOM   1929  O   ASN A1366      25.830  69.267  63.152  1.00  0.00           O  
ATOM   1930  CB  ASN A1366      28.680  69.968  64.695  1.00  0.00           C  
ATOM   1931  CG  ASN A1366      30.000  70.686  64.564  1.00  0.00           C  
ATOM   1932  OD1 ASN A1366      31.014  70.095  64.187  1.00  0.00           O  
ATOM   1933  ND2 ASN A1366      30.003  71.967  64.893  1.00  0.00           N  
ATOM   1934  N   PRO A1368      26.746  67.642  64.362  1.00  0.00           N  
ATOM   1935  CA  PRO A1368      25.416  67.067  64.598  1.00  0.00           C  
ATOM   1936  C   PRO A1368      24.450  68.034  65.303  1.00  0.00           C  
ATOM   1937  O   PRO A1368      23.239  67.944  65.107  1.00  0.00           O  
ATOM   1938  CB  PRO A1368      25.723  65.822  65.428  1.00  0.00           C  
ATOM   1939  CG  PRO A1368      27.122  65.411  64.918  1.00  0.00           C  
ATOM   1940  CD  PRO A1368      27.829  66.758  64.843  1.00  0.00           C  
ATOM   1941  N   ASP A1369      24.965  68.964  66.112  1.00  0.00           N  
ATOM   1942  CA  ASP A1369      24.064  69.910  66.790  1.00  0.00           C  
ATOM   1943  C   ASP A1369      23.646  71.082  65.918  1.00  0.00           C  
ATOM   1944  O   ASP A1369      23.042  72.032  66.413  1.00  0.00           O  
ATOM   1945  CB  ASP A1369      24.682  70.468  68.082  1.00  0.00           C  
ATOM   1946  CG  ASP A1369      25.933  71.285  67.826  1.00  0.00           C  
ATOM   1947  OD1 ASP A1369      26.183  71.627  66.641  1.00  0.00           O  
ATOM   1948  OD2 ASP A1369      26.660  71.586  68.813  1.00  0.00           O  
ATOM   1949  N   LYS A1370      23.974  71.007  64.629  1.00  0.00           N  
ATOM   1950  CA  LYS A1370      23.643  72.040  63.637  1.00  0.00           C  
ATOM   1951  C   LYS A1370      24.582  73.254  63.616  1.00  0.00           C  
ATOM   1952  O   LYS A1370      24.398  74.154  62.815  1.00  0.00           O  
ATOM   1953  CB  LYS A1370      22.198  72.533  63.810  1.00  0.00           C  
ATOM   1954  CG  LYS A1370      21.146  71.429  63.824  1.00  0.00           C  
ATOM   1955  CD  LYS A1370      20.864  70.909  62.432  1.00  0.00           C  
ATOM   1956  CE  LYS A1370      19.503  70.196  62.360  1.00  0.00           C  
ATOM   1957  NZ  LYS A1370      19.540  68.762  62.762  1.00  0.00           N  
ATOM   1958  N   THR A1373      25.568  73.302  64.498  1.00  0.00           N  
ATOM   1959  CA  THR A1373      26.491  74.410  64.462  1.00  0.00           C  
ATOM   1960  C   THR A1373      27.504  74.099  63.350  1.00  0.00           C  
ATOM   1961  O   THR A1373      27.637  72.950  62.939  1.00  0.00           O  
ATOM   1962  CB  THR A1373      27.210  74.589  65.808  1.00  0.00           C  
ATOM   1963  OG1 THR A1373      27.819  73.350  66.203  1.00  0.00           O  
ATOM   1964  CG2 THR A1373      26.209  75.066  66.874  1.00  0.00           C  
ATOM   1965  N   LYS A1412      28.221  75.106  62.865  1.00  0.00           N  
ATOM   1966  CA  LYS A1412      29.162  74.845  61.801  1.00  0.00           C  
ATOM   1967  C   LYS A1412      30.169  73.816  62.248  1.00  0.00           C  
ATOM   1968  O   LYS A1412      30.737  73.903  63.329  1.00  0.00           O  
ATOM   1969  CB  LYS A1412      29.847  76.124  61.311  1.00  0.00           C  
ATOM   1970  CG  LYS A1412      30.882  76.734  62.202  1.00  0.00           C  
ATOM   1971  CD  LYS A1412      31.702  77.727  61.376  1.00  0.00           C  
ATOM   1972  CE  LYS A1412      32.647  78.562  62.227  1.00  0.00           C  
ATOM   1973  NZ  LYS A1412      33.452  79.470  61.366  1.00  0.00           N  
ATOM   1974  N   ILE A1415      30.337  72.815  61.399  1.00  0.00           N  
ATOM   1975  CA  ILE A1415      31.219  71.708  61.664  1.00  0.00           C  
ATOM   1976  C   ILE A1415      32.503  72.227  62.314  1.00  0.00           C  
ATOM   1977  O   ILE A1415      33.091  73.200  61.854  1.00  0.00           O  
ATOM   1978  CB  ILE A1415      31.460  70.947  60.337  1.00  0.00           C  
ATOM   1979  CG1 ILE A1415      32.009  69.564  60.626  1.00  0.00           C  
ATOM   1980  CG2 ILE A1415      32.387  71.749  59.407  1.00  0.00           C  
ATOM   1981  CD1 ILE A1415      31.813  68.630  59.465  1.00  0.00           C  
ATOM   1982  N   SER A1416      32.911  71.606  63.411  1.00  0.00           N  
ATOM   1983  CA  SER A1416      34.112  72.059  64.099  1.00  0.00           C  
ATOM   1984  C   SER A1416      34.898  70.872  64.608  1.00  0.00           C  
ATOM   1985  O   SER A1416      34.335  69.798  64.818  1.00  0.00           O  
ATOM   1986  CB  SER A1416      33.757  72.975  65.274  1.00  0.00           C  
ATOM   1987  OG  SER A1416      32.921  72.297  66.193  1.00  0.00           O  
ATOM   1988  N   LYS A1441      36.195  71.090  64.808  1.00  0.00           N  
ATOM   1989  CA  LYS A1441      37.120  70.052  65.266  1.00  0.00           C  
ATOM   1990  C   LYS A1441      36.748  69.309  66.556  1.00  0.00           C  
ATOM   1991  O   LYS A1441      37.165  68.170  66.749  1.00  0.00           O  
ATOM   1992  CB  LYS A1441      38.530  70.646  65.417  1.00  0.00           C  
ATOM   1993  CG  LYS A1441      39.560  69.612  65.776  1.00  0.00           C  
ATOM   1994  CD  LYS A1441      40.920  70.208  66.087  1.00  0.00           C  
ATOM   1995  CE  LYS A1441      41.899  69.108  66.539  1.00  0.00           C  
ATOM   1996  NZ  LYS A1441      41.385  68.313  67.709  1.00  0.00           N  
ATOM   1997  N   ARG A1442      35.980  69.940  67.442  1.00  0.00           N  
ATOM   1998  CA  ARG A1442      35.604  69.281  68.689  1.00  0.00           C  
ATOM   1999  C   ARG A1442      34.304  68.489  68.701  1.00  0.00           C  
ATOM   2000  O   ARG A1442      34.120  67.634  69.570  1.00  0.00           O  
ATOM   2001  CB  ARG A1442      35.590  70.284  69.847  1.00  0.00           C  
ATOM   2002  CG  ARG A1442      36.863  70.221  70.712  1.00  0.00           C  
ATOM   2003  CD  ARG A1442      37.191  68.758  71.128  1.00  0.00           C  
ATOM   2004  NE  ARG A1442      38.377  68.635  71.985  1.00  0.00           N  
ATOM   2005  CZ  ARG A1442      38.886  67.477  72.408  1.00  0.00           C  
ATOM   2006  NH1 ARG A1442      38.317  66.332  72.051  1.00  0.00           N  
ATOM   2007  NH2 ARG A1442      39.961  67.460  73.191  1.00  0.00           N  
ATOM   2008  N   LYS A1450      33.409  68.754  67.752  1.00  0.00           N  
ATOM   2009  CA  LYS A1450      32.136  68.039  67.694  1.00  0.00           C  
ATOM   2010  C   LYS A1450      32.092  67.078  66.530  1.00  0.00           C  
ATOM   2011  O   LYS A1450      31.184  66.223  66.438  1.00  0.00           O  
ATOM   2012  CB  LYS A1450      30.971  69.024  67.580  1.00  0.00           C  
ATOM   2013  CG  LYS A1450      30.976  70.084  68.677  1.00  0.00           C  
ATOM   2014  CD  LYS A1450      29.730  70.940  68.629  1.00  0.00           C  
ATOM   2015  CE  LYS A1450      29.773  72.015  69.690  1.00  0.00           C  
ATOM   2016  NZ  LYS A1450      28.573  72.882  69.536  1.00  0.00           N  
ATOM   2017  N   SER A1452      33.073  67.221  65.637  1.00  0.00           N  
ATOM   2018  CA  SER A1452      33.174  66.367  64.451  1.00  0.00           C  
ATOM   2019  C   SER A1452      34.606  66.209  64.011  1.00  0.00           C  
ATOM   2020  O   SER A1452      35.500  66.875  64.522  1.00  0.00           O  
ATOM   2021  CB  SER A1452      32.392  66.946  63.265  1.00  0.00           C  
ATOM   2022  OG  SER A1452      31.004  67.051  63.524  1.00  0.00           O  
ATOM   2023  N   HIS A1455      34.801  65.309  63.048  1.00  0.00           N  
ATOM   2024  CA  HIS A1455      36.104  65.057  62.442  1.00  0.00           C  
ATOM   2025  C   HIS A1455      36.200  65.965  61.216  1.00  0.00           C  
ATOM   2026  O   HIS A1455      35.528  65.724  60.224  1.00  0.00           O  
ATOM   2027  CB  HIS A1455      36.194  63.606  62.002  1.00  0.00           C  
ATOM   2028  CG  HIS A1455      36.320  62.645  63.136  1.00  0.00           C  
ATOM   2029  ND1 HIS A1455      37.382  62.675  64.021  1.00  0.00           N  
ATOM   2030  CD2 HIS A1455      35.520  61.630  63.536  1.00  0.00           C  
ATOM   2031  CE1 HIS A1455      37.227  61.717  64.916  1.00  0.00           C  
ATOM   2032  NE2 HIS A1455      36.107  61.068  64.643  1.00  0.00           N  
ATOM   2033  N   THR A1456      37.011  67.017  61.280  1.00  0.00           N  
ATOM   2034  CA  THR A1456      37.099  67.907  60.138  1.00  0.00           C  
ATOM   2035  C   THR A1456      38.386  67.779  59.348  1.00  0.00           C  
ATOM   2036  O   THR A1456      38.547  68.465  58.342  1.00  0.00           O  
ATOM   2037  CB  THR A1456      36.935  69.383  60.556  1.00  0.00           C  
ATOM   2038  OG1 THR A1456      37.911  69.702  61.538  1.00  0.00           O  
ATOM   2039  CG2 THR A1456      35.574  69.626  61.133  1.00  0.00           C  
ATOM   2040  N   SER A1457      39.297  66.905  59.782  1.00  0.00           N  
ATOM   2041  CA  SER A1457      40.570  66.721  59.078  1.00  0.00           C  
ATOM   2042  C   SER A1457      40.517  65.660  57.971  1.00  0.00           C  
ATOM   2043  O   SER A1457      40.127  64.528  58.199  1.00  0.00           O  
ATOM   2044  CB  SER A1457      41.679  66.362  60.082  1.00  0.00           C  
ATOM   2045  OG  SER A1457      42.949  66.256  59.460  1.00  0.00           O  
ATOM   2046  N   LEU A1458      40.907  66.041  56.764  1.00  0.00           N  
ATOM   2047  CA  LEU A1458      40.930  65.097  55.661  1.00  0.00           C  
ATOM   2048  C   LEU A1458      41.933  64.007  55.954  1.00  0.00           C  
ATOM   2049  O   LEU A1458      41.790  62.888  55.478  1.00  0.00           O  
ATOM   2050  CB  LEU A1458      41.301  65.801  54.364  1.00  0.00           C  
ATOM   2051  CG  LEU A1458      40.245  66.845  54.000  1.00  0.00           C  
ATOM   2052  CD1 LEU A1458      40.710  67.724  52.845  1.00  0.00           C  
ATOM   2053  CD2 LEU A1458      38.947  66.108  53.649  1.00  0.00           C  
ATOM   2054  N   ASP A1459      42.952  64.329  56.737  1.00  0.00           N  
ATOM   2055  CA  ASP A1459      43.961  63.339  57.075  1.00  0.00           C  
ATOM   2056  C   ASP A1459      43.361  62.271  57.964  1.00  0.00           C  
ATOM   2057  O   ASP A1459      43.745  61.109  57.867  1.00  0.00           O  
ATOM   2058  CB  ASP A1459      45.167  63.995  57.755  1.00  0.00           C  
ATOM   2059  CG  ASP A1459      45.991  64.831  56.781  1.00  0.00           C  
ATOM   2060  OD1 ASP A1459      46.806  65.661  57.249  1.00  0.00           O  
ATOM   2061  OD2 ASP A1459      45.827  64.652  55.543  1.00  0.00           O  
ATOM   2062  N   TRP A1460      42.408  62.654  58.810  1.00  0.00           N  
ATOM   2063  CA  TRP A1460      41.771  61.677  59.674  1.00  0.00           C  
ATOM   2064  C   TRP A1460      41.006  60.676  58.778  1.00  0.00           C  
ATOM   2065  O   TRP A1460      41.177  59.469  58.889  1.00  0.00           O  
ATOM   2066  CB  TRP A1460      40.812  62.357  60.649  1.00  0.00           C  
ATOM   2067  CG  TRP A1460      40.169  61.379  61.569  1.00  0.00           C  
ATOM   2068  CD1 TRP A1460      40.722  60.821  62.694  1.00  0.00           C  
ATOM   2069  CD2 TRP A1460      38.910  60.719  61.374  1.00  0.00           C  
ATOM   2070  NE1 TRP A1460      39.889  59.846  63.201  1.00  0.00           N  
ATOM   2071  CE2 TRP A1460      38.771  59.763  62.416  1.00  0.00           C  
ATOM   2072  CE3 TRP A1460      37.892  60.834  60.422  1.00  0.00           C  
ATOM   2073  CZ2 TRP A1460      37.649  58.930  62.529  1.00  0.00           C  
ATOM   2074  CZ3 TRP A1460      36.777  60.009  60.532  1.00  0.00           C  
ATOM   2075  CH2 TRP A1460      36.667  59.067  61.583  1.00  0.00           C  
ATOM   2076  N   TYR A1461      40.192  61.182  57.861  1.00  0.00           N  
ATOM   2077  CA  TYR A1461      39.430  60.316  56.975  1.00  0.00           C  
ATOM   2078  C   TYR A1461      40.269  59.310  56.174  1.00  0.00           C  
ATOM   2079  O   TYR A1461      39.884  58.145  56.010  1.00  0.00           O  
ATOM   2080  CB  TYR A1461      38.586  61.168  56.033  1.00  0.00           C  
ATOM   2081  CG  TYR A1461      37.436  61.831  56.752  1.00  0.00           C  
ATOM   2082  CD1 TYR A1461      37.538  63.149  57.196  1.00  0.00           C  
ATOM   2083  CD2 TYR A1461      36.282  61.120  57.065  1.00  0.00           C  
ATOM   2084  CE1 TYR A1461      36.536  63.738  57.932  1.00  0.00           C  
ATOM   2085  CE2 TYR A1461      35.255  61.711  57.812  1.00  0.00           C  
ATOM   2086  CZ  TYR A1461      35.398  63.018  58.243  1.00  0.00           C  
ATOM   2087  OH  TYR A1461      34.432  63.605  59.031  1.00  0.00           O  
ATOM   2088  N   LYS A1462      41.412  59.768  55.674  1.00  0.00           N  
ATOM   2089  CA  LYS A1462      42.300  58.922  54.896  1.00  0.00           C  
ATOM   2090  C   LYS A1462      42.916  57.903  55.842  1.00  0.00           C  
ATOM   2091  O   LYS A1462      42.981  56.724  55.512  1.00  0.00           O  
ATOM   2092  CB  LYS A1462      43.377  59.775  54.243  1.00  0.00           C  
ATOM   2093  CG  LYS A1462      44.499  59.007  53.594  1.00  0.00           C  
ATOM   2094  CD  LYS A1462      45.030  59.816  52.418  1.00  0.00           C  
ATOM   2095  CE  LYS A1462      46.504  60.136  52.537  1.00  0.00           C  
ATOM   2096  NZ  LYS A1462      47.320  58.896  52.543  1.00  0.00           N  
ATOM   2097  N   ALA A1463      43.349  58.352  57.024  1.00  0.00           N  
ATOM   2098  CA  ALA A1463      43.947  57.453  58.019  1.00  0.00           C  
ATOM   2099  C   ALA A1463      42.968  56.365  58.426  1.00  0.00           C  
ATOM   2100  O   ALA A1463      43.366  55.235  58.661  1.00  0.00           O  
ATOM   2101  CB  ALA A1463      44.378  58.223  59.264  1.00  0.00           C  
ATOM   2102  N   GLU A1464      41.691  56.715  58.509  1.00  0.00           N  
ATOM   2103  CA  GLU A1464      40.674  55.763  58.902  1.00  0.00           C  
ATOM   2104  C   GLU A1464      40.234  54.802  57.818  1.00  0.00           C  
ATOM   2105  O   GLU A1464      39.371  53.959  58.060  1.00  0.00           O  
ATOM   2106  CB  GLU A1464      39.455  56.499  59.445  1.00  0.00           C  
ATOM   2107  CG  GLU A1464      39.670  57.022  60.855  1.00  0.00           C  
ATOM   2108  CD  GLU A1464      39.658  55.924  61.913  1.00  0.00           C  
ATOM   2109  OE1 GLU A1464      40.498  56.005  62.838  1.00  0.00           O  
ATOM   2110  OE2 GLU A1464      38.811  54.999  61.829  1.00  0.00           O  
ATOM   2111  N   GLY A1465      40.810  54.936  56.623  1.00  0.00           N  
ATOM   2112  CA  GLY A1465      40.472  54.040  55.533  1.00  0.00           C  
ATOM   2113  C   GLY A1465      39.193  54.348  54.761  1.00  0.00           C  
ATOM   2114  O   GLY A1465      38.495  53.424  54.333  1.00  0.00           O  
ATOM   2115  N   PHE A1467      38.863  55.631  54.612  1.00  0.00           N  
ATOM   2116  CA  PHE A1467      37.708  56.014  53.823  1.00  0.00           C  
ATOM   2117  C   PHE A1467      38.340  56.227  52.451  1.00  0.00           C  
ATOM   2118  O   PHE A1467      39.442  56.768  52.363  1.00  0.00           O  
ATOM   2119  CB  PHE A1467      37.080  57.330  54.354  1.00  0.00           C  
ATOM   2120  CG  PHE A1467      36.157  57.139  55.539  1.00  0.00           C  
ATOM   2121  CD1 PHE A1467      36.633  57.270  56.849  1.00  0.00           C  
ATOM   2122  CD2 PHE A1467      34.813  56.782  55.347  1.00  0.00           C  
ATOM   2123  CE1 PHE A1467      35.775  57.047  57.953  1.00  0.00           C  
ATOM   2124  CE2 PHE A1467      33.957  56.557  56.436  1.00  0.00           C  
ATOM   2125  CZ  PHE A1467      34.441  56.692  57.742  1.00  0.00           C  
ATOM   2126  N   LEU A1506      37.680  55.773  51.396  1.00  0.00           N  
ATOM   2127  CA  LEU A1506      38.186  55.918  50.035  1.00  0.00           C  
ATOM   2128  C   LEU A1506      37.898  57.351  49.600  1.00  0.00           C  
ATOM   2129  O   LEU A1506      36.811  57.886  49.880  1.00  0.00           O  
ATOM   2130  CB  LEU A1506      37.452  54.966  49.062  1.00  0.00           C  
ATOM   2131  CG  LEU A1506      37.429  53.453  49.323  1.00  0.00           C  
ATOM   2132  CD1 LEU A1506      36.229  52.793  48.666  1.00  0.00           C  
ATOM   2133  CD2 LEU A1506      38.671  52.857  48.772  1.00  0.00           C  
ATOM   2134  N   PRO A1507      38.855  57.998  48.905  1.00  0.00           N  
ATOM   2135  CA  PRO A1507      38.599  59.386  48.459  1.00  0.00           C  
ATOM   2136  C   PRO A1507      37.371  59.503  47.568  1.00  0.00           C  
ATOM   2137  O   PRO A1507      36.643  60.493  47.630  1.00  0.00           O  
ATOM   2138  CB  PRO A1507      39.884  59.781  47.717  1.00  0.00           C  
ATOM   2139  CG  PRO A1507      40.514  58.432  47.313  1.00  0.00           C  
ATOM   2140  CD  PRO A1507      40.200  57.527  48.510  1.00  0.00           C  
ATOM   2141  N   GLU A1508      37.120  58.474  46.769  1.00  0.00           N  
ATOM   2142  CA  GLU A1508      35.984  58.468  45.840  1.00  0.00           C  
ATOM   2143  C   GLU A1508      34.662  58.512  46.594  1.00  0.00           C  
ATOM   2144  O   GLU A1508      33.706  59.181  46.185  1.00  0.00           O  
ATOM   2145  CB  GLU A1508      36.008  57.201  44.976  1.00  0.00           C  
ATOM   2146  CG  GLU A1508      37.121  57.168  43.943  1.00  0.00           C  
ATOM   2147  CD  GLU A1508      38.434  56.632  44.496  1.00  0.00           C  
ATOM   2148  OE1 GLU A1508      38.525  56.439  45.728  1.00  0.00           O  
ATOM   2149  OE2 GLU A1508      39.371  56.407  43.691  1.00  0.00           O  
ATOM   2150  N   ALA A1509      34.612  57.771  47.696  1.00  0.00           N  
ATOM   2151  CA  ALA A1509      33.406  57.714  48.498  1.00  0.00           C  
ATOM   2152  C   ALA A1509      33.231  59.042  49.249  1.00  0.00           C  
ATOM   2153  O   ALA A1509      32.152  59.602  49.236  1.00  0.00           O  
ATOM   2154  CB  ALA A1509      33.483  56.524  49.487  1.00  0.00           C  
ATOM   2155  N   LEU A1510      34.289  59.543  49.889  1.00  0.00           N  
ATOM   2156  CA  LEU A1510      34.189  60.798  50.623  1.00  0.00           C  
ATOM   2157  C   LEU A1510      33.726  61.882  49.677  1.00  0.00           C  
ATOM   2158  O   LEU A1510      32.842  62.676  50.009  1.00  0.00           O  
ATOM   2159  CB  LEU A1510      35.530  61.171  51.250  1.00  0.00           C  
ATOM   2160  CG  LEU A1510      35.600  62.506  51.974  1.00  0.00           C  
ATOM   2161  CD1 LEU A1510      34.481  62.582  53.042  1.00  0.00           C  
ATOM   2162  CD2 LEU A1510      37.029  62.675  52.577  1.00  0.00           C  
ATOM   2163  N   ARG A1511      34.290  61.882  48.474  1.00  0.00           N  
ATOM   2164  CA  ARG A1511      33.925  62.860  47.462  1.00  0.00           C  
ATOM   2165  C   ARG A1511      32.478  62.726  47.013  1.00  0.00           C  
ATOM   2166  O   ARG A1511      31.791  63.738  46.769  1.00  0.00           O  
ATOM   2167  CB  ARG A1511      34.840  62.728  46.252  1.00  0.00           C  
ATOM   2168  CG  ARG A1511      34.474  63.657  45.098  1.00  0.00           C  
ATOM   2169  CD  ARG A1511      34.179  62.841  43.861  1.00  0.00           C  
ATOM   2170  NE  ARG A1511      32.759  62.610  43.619  1.00  0.00           N  
ATOM   2171  CZ  ARG A1511      32.247  61.449  43.198  1.00  0.00           C  
ATOM   2172  NH1 ARG A1511      33.030  60.396  42.987  1.00  0.00           N  
ATOM   2173  NH2 ARG A1511      30.946  61.350  42.945  1.00  0.00           N  
ATOM   2174  N   ASN A1516      32.015  61.484  46.888  1.00  0.00           N  
ATOM   2175  CA  ASN A1516      30.641  61.239  46.466  1.00  0.00           C  
ATOM   2176  C   ASN A1516      29.702  61.710  47.588  1.00  0.00           C  
ATOM   2177  O   ASN A1516      28.631  62.238  47.328  1.00  0.00           O  
ATOM   2178  CB  ASN A1516      30.440  59.732  46.158  1.00  0.00           C  
ATOM   2179  CG  ASN A1516      29.048  59.392  45.539  1.00  0.00           C  
ATOM   2180  OD1 ASN A1516      28.879  58.324  44.969  1.00  0.00           O  
ATOM   2181  ND2 ASN A1516      28.073  60.289  45.670  1.00  0.00           N  
ATOM   2182  N   TYR A1517      30.121  61.571  48.834  1.00  0.00           N  
ATOM   2183  CA  TYR A1517      29.268  61.976  49.927  1.00  0.00           C  
ATOM   2184  C   TYR A1517      29.185  63.505  50.000  1.00  0.00           C  
ATOM   2185  O   TYR A1517      28.116  64.091  50.179  1.00  0.00           O  
ATOM   2186  CB  TYR A1517      29.790  61.387  51.238  1.00  0.00           C  
ATOM   2187  CG  TYR A1517      28.966  61.795  52.441  1.00  0.00           C  
ATOM   2188  CD1 TYR A1517      27.650  61.359  52.583  1.00  0.00           C  
ATOM   2189  CD2 TYR A1517      29.464  62.690  53.379  1.00  0.00           C  
ATOM   2190  CE1 TYR A1517      26.848  61.809  53.615  1.00  0.00           C  
ATOM   2191  CE2 TYR A1517      28.664  63.151  54.426  1.00  0.00           C  
ATOM   2192  CZ  TYR A1517      27.352  62.708  54.533  1.00  0.00           C  
ATOM   2193  OH  TYR A1517      26.521  63.188  55.526  1.00  0.00           O  
ATOM   2194  N   LEU A1518      30.316  64.164  49.823  1.00  0.00           N  
ATOM   2195  CA  LEU A1518      30.316  65.606  49.881  1.00  0.00           C  
ATOM   2196  C   LEU A1518      29.394  66.216  48.817  1.00  0.00           C  
ATOM   2197  O   LEU A1518      28.784  67.254  49.057  1.00  0.00           O  
ATOM   2198  CB  LEU A1518      31.744  66.105  49.728  1.00  0.00           C  
ATOM   2199  CG  LEU A1518      32.530  66.698  50.901  1.00  0.00           C  
ATOM   2200  CD1 LEU A1518      31.994  66.367  52.276  1.00  0.00           C  
ATOM   2201  CD2 LEU A1518      33.938  66.186  50.738  1.00  0.00           C  
ATOM   2202  N   CYS A1527      29.291  65.591  47.646  1.00  0.00           N  
ATOM   2203  CA  CYS A1527      28.416  66.105  46.595  1.00  0.00           C  
ATOM   2204  C   CYS A1527      26.978  66.130  47.072  1.00  0.00           C  
ATOM   2205  O   CYS A1527      26.176  66.925  46.598  1.00  0.00           O  
ATOM   2206  CB  CYS A1527      28.439  65.204  45.363  1.00  0.00           C  
ATOM   2207  SG  CYS A1527      29.954  65.161  44.443  1.00  0.00           S  
ATOM   2208  N   LEU A1528      26.650  65.209  47.973  1.00  0.00           N  
ATOM   2209  CA  LEU A1528      25.295  65.092  48.488  1.00  0.00           C  
ATOM   2210  C   LEU A1528      24.995  66.123  49.567  1.00  0.00           C  
ATOM   2211  O   LEU A1528      23.860  66.205  50.070  1.00  0.00           O  
ATOM   2212  CB  LEU A1528      25.049  63.677  49.033  1.00  0.00           C  
ATOM   2213  CG  LEU A1528      24.233  62.666  48.214  1.00  0.00           C  
ATOM   2214  CD1 LEU A1528      24.016  63.123  46.805  1.00  0.00           C  
ATOM   2215  CD2 LEU A1528      24.969  61.345  48.213  1.00  0.00           C  
ATOM   2216  N   MET A1549      26.014  66.893  49.938  1.00  0.00           N  
ATOM   2217  CA  MET A1549      25.820  67.944  50.927  1.00  0.00           C  
ATOM   2218  C   MET A1549      25.419  69.196  50.151  1.00  0.00           C  
ATOM   2219  O   MET A1549      26.231  70.096  49.939  1.00  0.00           O  
ATOM   2220  CB  MET A1549      27.107  68.229  51.702  1.00  0.00           C  
ATOM   2221  CG  MET A1549      27.708  67.053  52.422  1.00  0.00           C  
ATOM   2222  SD  MET A1549      26.768  66.581  53.874  1.00  0.00           S  
ATOM   2223  CE  MET A1549      25.621  65.466  53.155  1.00  0.00           C  
ATOM   2224  N   GLY A1563      24.176  69.249  49.695  1.00  0.00           N  
ATOM   2225  CA  GLY A1563      23.741  70.430  48.979  1.00  0.00           C  
ATOM   2226  C   GLY A1563      23.326  70.197  47.550  1.00  0.00           C  
ATOM   2227  O   GLY A1563      22.718  71.073  46.942  1.00  0.00           O  
ATOM   2228  N   PHE A1569      23.629  69.019  47.022  1.00  0.00           N  
ATOM   2229  CA  PHE A1569      23.272  68.687  45.651  1.00  0.00           C  
ATOM   2230  C   PHE A1569      22.633  67.310  45.541  1.00  0.00           C  
ATOM   2231  O   PHE A1569      22.859  66.444  46.388  1.00  0.00           O  
ATOM   2232  CB  PHE A1569      24.527  68.712  44.760  1.00  0.00           C  
ATOM   2233  CG  PHE A1569      24.264  68.312  43.319  1.00  0.00           C  
ATOM   2234  CD1 PHE A1569      24.501  67.005  42.889  1.00  0.00           C  
ATOM   2235  CD2 PHE A1569      23.737  69.236  42.409  1.00  0.00           C  
ATOM   2236  CE1 PHE A1569      24.222  66.603  41.575  1.00  0.00           C  
ATOM   2237  CE2 PHE A1569      23.450  68.856  41.105  1.00  0.00           C  
ATOM   2238  CZ  PHE A1569      23.695  67.528  40.682  1.00  0.00           C  
ATOM   2239  N   SER A1570      21.843  67.107  44.493  1.00  0.00           N  
ATOM   2240  CA  SER A1570      21.236  65.804  44.245  1.00  0.00           C  
ATOM   2241  C   SER A1570      20.978  65.580  42.756  1.00  0.00           C  
ATOM   2242  O   SER A1570      20.671  66.509  42.019  1.00  0.00           O  
ATOM   2243  CB  SER A1570      19.919  65.635  45.020  1.00  0.00           C  
ATOM   2244  OG  SER A1570      18.906  66.502  44.530  1.00  0.00           O  
ATOM   2245  N   MET A1571      21.124  64.335  42.323  1.00  0.00           N  
ATOM   2246  CA  MET A1571      20.879  63.975  40.934  1.00  0.00           C  
ATOM   2247  C   MET A1571      19.373  64.042  40.676  1.00  0.00           C  
ATOM   2248  O   MET A1571      18.577  63.782  41.583  1.00  0.00           O  
ATOM   2249  CB  MET A1571      21.390  62.553  40.667  1.00  0.00           C  
ATOM   2250  CG  MET A1571      22.904  62.418  40.740  1.00  0.00           C  
ATOM   2251  SD  MET A1571      23.676  63.254  39.332  1.00  0.00           S  
ATOM   2252  CE  MET A1571      25.356  62.755  39.555  1.00  0.00           C  
ATOM   2253  N   PRO A1572      18.963  64.396  39.438  1.00  0.00           N  
ATOM   2254  CA  PRO A1572      17.544  64.496  39.058  1.00  0.00           C  
ATOM   2255  C   PRO A1572      16.790  63.211  39.352  1.00  0.00           C  
ATOM   2256  O   PRO A1572      15.697  63.238  39.927  1.00  0.00           O  
ATOM   2257  CB  PRO A1572      17.605  64.775  37.562  1.00  0.00           C  
ATOM   2258  CG  PRO A1572      18.893  65.554  37.409  1.00  0.00           C  
ATOM   2259  CD  PRO A1572      19.835  64.778  38.312  1.00  0.00           C  
ATOM   2260  N   ASP A1573      17.404  62.091  38.969  1.00  0.00           N  
ATOM   2261  CA  ASP A1573      16.824  60.761  39.143  1.00  0.00           C  
ATOM   2262  C   ASP A1573      16.999  60.200  40.536  1.00  0.00           C  
ATOM   2263  O   ASP A1573      16.722  59.028  40.757  1.00  0.00           O  
ATOM   2264  CB  ASP A1573      17.445  59.786  38.159  1.00  0.00           C  
ATOM   2265  CG  ASP A1573      18.881  59.470  38.499  1.00  0.00           C  
ATOM   2266  OD1 ASP A1573      19.626  59.047  37.589  1.00  0.00           O  
ATOM   2267  OD2 ASP A1573      19.267  59.638  39.679  1.00  0.00           O  
ATOM   2268  N   GLY A1574      17.487  61.024  41.458  1.00  0.00           N  
ATOM   2269  CA  GLY A1574      17.663  60.590  42.836  1.00  0.00           C  
ATOM   2270  C   GLY A1574      18.757  59.585  43.159  1.00  0.00           C  
ATOM   2271  O   GLY A1574      18.883  59.178  44.312  1.00  0.00           O  
ATOM   2272  N   ARG A1575      19.540  59.175  42.166  1.00  0.00           N  
ATOM   2273  CA  ARG A1575      20.628  58.226  42.389  1.00  0.00           C  
ATOM   2274  C   ARG A1575      21.647  58.829  43.368  1.00  0.00           C  
ATOM   2275  O   ARG A1575      21.901  60.032  43.336  1.00  0.00           O  
ATOM   2276  CB  ARG A1575      21.287  57.927  41.051  1.00  0.00           C  
ATOM   2277  CG  ARG A1575      22.702  57.480  41.112  1.00  0.00           C  
ATOM   2278  CD  ARG A1575      23.235  57.388  39.701  1.00  0.00           C  
ATOM   2279  NE  ARG A1575      22.803  58.534  38.916  1.00  0.00           N  
ATOM   2280  CZ  ARG A1575      23.276  58.839  37.715  1.00  0.00           C  
ATOM   2281  NH1 ARG A1575      24.210  58.079  37.147  1.00  0.00           N  
ATOM   2282  NH2 ARG A1575      22.810  59.910  37.084  1.00  0.00           N  
ATOM   2283  N   GLU A1576      22.236  57.999  44.230  1.00  0.00           N  
ATOM   2284  CA  GLU A1576      23.189  58.508  45.209  1.00  0.00           C  
ATOM   2285  C   GLU A1576      24.653  58.154  44.971  1.00  0.00           C  
ATOM   2286  O   GLU A1576      25.550  58.830  45.479  1.00  0.00           O  
ATOM   2287  CB  GLU A1576      22.776  58.064  46.612  1.00  0.00           C  
ATOM   2288  CG  GLU A1576      21.431  58.645  47.047  1.00  0.00           C  
ATOM   2289  CD  GLU A1576      21.204  58.520  48.544  1.00  0.00           C  
ATOM   2290  OE1 GLU A1576      21.533  57.447  49.094  1.00  0.00           O  
ATOM   2291  OE2 GLU A1576      20.695  59.483  49.162  1.00  0.00           O  
ATOM   2292  N   ILE A1577      24.892  57.083  44.222  1.00  0.00           N  
ATOM   2293  CA  ILE A1577      26.240  56.664  43.921  1.00  0.00           C  
ATOM   2294  C   ILE A1577      26.538  57.074  42.491  1.00  0.00           C  
ATOM   2295  O   ILE A1577      25.870  56.630  41.557  1.00  0.00           O  
ATOM   2296  CB  ILE A1577      26.425  55.142  44.006  1.00  0.00           C  
ATOM   2297  CG1 ILE A1577      25.945  54.597  45.364  1.00  0.00           C  
ATOM   2298  CG2 ILE A1577      27.874  54.825  43.819  1.00  0.00           C  
ATOM   2299  CD1 ILE A1577      26.588  55.220  46.563  1.00  0.00           C  
ATOM   2300  N   PHE A1578      27.531  57.940  42.325  1.00  0.00           N  
ATOM   2301  CA  PHE A1578      27.910  58.383  41.007  1.00  0.00           C  
ATOM   2302  C   PHE A1578      29.353  58.870  41.014  1.00  0.00           C  
ATOM   2303  O   PHE A1578      29.918  59.192  42.069  1.00  0.00           O  
ATOM   2304  CB  PHE A1578      26.952  59.477  40.523  1.00  0.00           C  
ATOM   2305  CG  PHE A1578      26.677  60.546  41.546  1.00  0.00           C  
ATOM   2306  CD1 PHE A1578      25.482  60.549  42.263  1.00  0.00           C  
ATOM   2307  CD2 PHE A1578      27.584  61.580  41.760  1.00  0.00           C  
ATOM   2308  CE1 PHE A1578      25.186  61.570  43.163  1.00  0.00           C  
ATOM   2309  CE2 PHE A1578      27.293  62.612  42.669  1.00  0.00           C  
ATOM   2310  CZ  PHE A1578      26.086  62.604  43.365  1.00  0.00           C  
ATOM   2311  N   THR A1579      29.948  58.911  39.829  1.00  0.00           N  
ATOM   2312  CA  THR A1579      31.334  59.331  39.669  1.00  0.00           C  
ATOM   2313  C   THR A1579      31.548  60.869  39.707  1.00  0.00           C  
ATOM   2314  O   THR A1579      30.602  61.669  39.649  1.00  0.00           O  
ATOM   2315  CB  THR A1579      31.882  58.779  38.323  1.00  0.00           C  
ATOM   2316  OG1 THR A1579      31.331  59.549  37.242  1.00  0.00           O  
ATOM   2317  CG2 THR A1579      31.437  57.278  38.115  1.00  0.00           C  
ATOM   2318  N   LEU A1580      32.807  61.266  39.823  1.00  0.00           N  
ATOM   2319  CA  LEU A1580      33.179  62.659  39.833  1.00  0.00           C  
ATOM   2320  C   LEU A1580      32.756  63.226  38.481  1.00  0.00           C  
ATOM   2321  O   LEU A1580      32.162  64.310  38.387  1.00  0.00           O  
ATOM   2322  CB  LEU A1580      34.695  62.781  39.957  1.00  0.00           C  
ATOM   2323  CG  LEU A1580      35.259  64.010  40.644  1.00  0.00           C  
ATOM   2324  CD1 LEU A1580      36.710  64.118  40.341  1.00  0.00           C  
ATOM   2325  CD2 LEU A1580      34.556  65.217  40.215  1.00  0.00           C  
ATOM   2326  N   GLU A1581      33.055  62.477  37.430  1.00  0.00           N  
ATOM   2327  CA  GLU A1581      32.729  62.919  36.088  1.00  0.00           C  
ATOM   2328  C   GLU A1581      31.231  63.111  35.859  1.00  0.00           C  
ATOM   2329  O   GLU A1581      30.821  64.105  35.249  1.00  0.00           O  
ATOM   2330  CB  GLU A1581      33.320  61.943  35.075  1.00  0.00           C  
ATOM   2331  CG  GLU A1581      33.453  62.492  33.667  1.00  0.00           C  
ATOM   2332  CD  GLU A1581      34.309  63.764  33.579  1.00  0.00           C  
ATOM   2333  OE1 GLU A1581      35.306  63.885  34.335  1.00  0.00           O  
ATOM   2334  OE2 GLU A1581      33.984  64.630  32.730  1.00  0.00           O  
ATOM   2335  N   GLU A1582      30.408  62.190  36.359  1.00  0.00           N  
ATOM   2336  CA  GLU A1582      28.959  62.313  36.193  1.00  0.00           C  
ATOM   2337  C   GLU A1582      28.404  63.555  36.926  1.00  0.00           C  
ATOM   2338  O   GLU A1582      27.535  64.267  36.425  1.00  0.00           O  
ATOM   2339  CB  GLU A1582      28.273  61.049  36.704  1.00  0.00           C  
ATOM   2340  CG  GLU A1582      28.560  59.793  35.857  1.00  0.00           C  
ATOM   2341  CD  GLU A1582      27.844  58.560  36.384  1.00  0.00           C  
ATOM   2342  OE1 GLU A1582      28.293  58.018  37.411  1.00  0.00           O  
ATOM   2343  OE2 GLU A1582      26.823  58.143  35.790  1.00  0.00           O  
ATOM   2344  N   PHE A1583      28.926  63.805  38.114  1.00  0.00           N  
ATOM   2345  CA  PHE A1583      28.519  64.923  38.920  1.00  0.00           C  
ATOM   2346  C   PHE A1583      28.751  66.218  38.156  1.00  0.00           C  
ATOM   2347  O   PHE A1583      27.879  67.068  38.105  1.00  0.00           O  
ATOM   2348  CB  PHE A1583      29.310  64.899  40.233  1.00  0.00           C  
ATOM   2349  CG  PHE A1583      29.203  66.143  41.021  1.00  0.00           C  
ATOM   2350  CD1 PHE A1583      27.957  66.554  41.540  1.00  0.00           C  
ATOM   2351  CD2 PHE A1583      30.333  66.917  41.252  1.00  0.00           C  
ATOM   2352  CE1 PHE A1583      27.838  67.724  42.285  1.00  0.00           C  
ATOM   2353  CE2 PHE A1583      30.238  68.117  42.006  1.00  0.00           C  
ATOM   2354  CZ  PHE A1583      28.990  68.520  42.524  1.00  0.00           C  
ATOM   2355  N   ILE A1584      29.921  66.355  37.545  1.00  0.00           N  
ATOM   2356  CA  ILE A1584      30.255  67.549  36.764  1.00  0.00           C  
ATOM   2357  C   ILE A1584      29.203  67.780  35.687  1.00  0.00           C  
ATOM   2358  O   ILE A1584      28.631  68.864  35.563  1.00  0.00           O  
ATOM   2359  CB  ILE A1584      31.618  67.381  36.056  1.00  0.00           C  
ATOM   2360  CG1 ILE A1584      32.761  67.529  37.066  1.00  0.00           C  
ATOM   2361  CG2 ILE A1584      31.729  68.348  34.897  1.00  0.00           C  
ATOM   2362  CD1 ILE A1584      34.113  67.034  36.530  1.00  0.00           C  
ATOM   2363  N   GLN A1585      28.948  66.738  34.918  1.00  0.00           N  
ATOM   2364  CA  GLN A1585      27.991  66.804  33.828  1.00  0.00           C  
ATOM   2365  C   GLN A1585      26.551  67.081  34.246  1.00  0.00           C  
ATOM   2366  O   GLN A1585      25.781  67.644  33.484  1.00  0.00           O  
ATOM   2367  CB  GLN A1585      28.075  65.507  33.013  1.00  0.00           C  
ATOM   2368  CG  GLN A1585      29.207  65.528  31.998  1.00  0.00           C  
ATOM   2369  CD  GLN A1585      29.782  64.151  31.723  1.00  0.00           C  
ATOM   2370  OE1 GLN A1585      29.055  63.145  31.714  1.00  0.00           O  
ATOM   2371  NE2 GLN A1585      31.099  64.095  31.488  1.00  0.00           N  
ATOM   2372  N   ALA A1586      26.171  66.711  35.457  1.00  0.00           N  
ATOM   2373  CA  ALA A1586      24.796  66.965  35.862  1.00  0.00           C  
ATOM   2374  C   ALA A1586      24.640  68.191  36.732  1.00  0.00           C  
ATOM   2375  O   ALA A1586      23.510  68.616  36.997  1.00  0.00           O  
ATOM   2376  CB  ALA A1586      24.237  65.768  36.585  1.00  0.00           C  
ATOM   2377  N   PHE A1587      25.753  68.788  37.158  1.00  0.00           N  
ATOM   2378  CA  PHE A1587      25.642  69.948  38.047  1.00  0.00           C  
ATOM   2379  C   PHE A1587      24.821  71.137  37.527  1.00  0.00           C  
ATOM   2380  O   PHE A1587      24.921  71.510  36.374  1.00  0.00           O  
ATOM   2381  CB  PHE A1587      27.021  70.456  38.463  1.00  0.00           C  
ATOM   2382  CG  PHE A1587      26.958  71.545  39.484  1.00  0.00           C  
ATOM   2383  CD1 PHE A1587      26.573  71.267  40.779  1.00  0.00           C  
ATOM   2384  CD2 PHE A1587      27.198  72.868  39.127  1.00  0.00           C  
ATOM   2385  CE1 PHE A1587      26.420  72.301  41.710  1.00  0.00           C  
ATOM   2386  CE2 PHE A1587      27.050  73.903  40.040  1.00  0.00           C  
ATOM   2387  CZ  PHE A1587      26.662  73.624  41.327  1.00  0.00           C  
ATOM   2388  N   THR A1588      24.037  71.741  38.411  1.00  0.00           N  
ATOM   2389  CA  THR A1588      23.198  72.880  38.067  1.00  0.00           C  
ATOM   2390  C   THR A1588      22.907  73.523  39.382  1.00  0.00           C  
ATOM   2391  O   THR A1588      22.633  72.801  40.326  1.00  0.00           O  
ATOM   2392  CB  THR A1588      21.791  72.471  37.535  1.00  0.00           C  
ATOM   2393  OG1 THR A1588      21.899  71.807  36.276  1.00  0.00           O  
ATOM   2394  CG2 THR A1588      20.944  73.683  37.368  1.00  0.00           C  
ATOM   2395  N   TRP A1589      22.942  74.854  39.444  1.00  0.00           N  
ATOM   2396  CA  TRP A1589      22.630  75.559  40.673  1.00  0.00           C  
ATOM   2397  C   TRP A1589      21.151  75.382  41.025  1.00  0.00           C  
ATOM   2398  O   TRP A1589      20.757  75.574  42.183  1.00  0.00           O  
ATOM   2399  CB  TRP A1589      22.942  77.049  40.522  1.00  0.00           C  
ATOM   2400  CG  TRP A1589      24.418  77.295  40.362  1.00  0.00           C  
ATOM   2401  CD1 TRP A1589      25.073  77.717  39.233  1.00  0.00           C  
ATOM   2402  CD2 TRP A1589      25.428  77.062  41.353  1.00  0.00           C  
ATOM   2403  NE1 TRP A1589      26.428  77.754  39.464  1.00  0.00           N  
ATOM   2404  CE2 TRP A1589      26.673  77.358  40.758  1.00  0.00           C  
ATOM   2405  CE3 TRP A1589      25.400  76.626  42.682  1.00  0.00           C  
ATOM   2406  CZ2 TRP A1589      27.893  77.228  41.460  1.00  0.00           C  
ATOM   2407  CZ3 TRP A1589      26.615  76.492  43.380  1.00  0.00           C  
ATOM   2408  CH2 TRP A1589      27.837  76.792  42.766  1.00  0.00           C  
ATOM   2409  N   GLU A1591      20.340  75.013  40.028  1.00  0.00           N  
ATOM   2410  CA  GLU A1591      18.902  74.818  40.231  1.00  0.00           C  
ATOM   2411  C   GLU A1591      18.678  73.645  41.156  1.00  0.00           C  
ATOM   2412  O   GLU A1591      17.601  73.534  41.756  1.00  0.00           O  
ATOM   2413  CB  GLU A1591      18.170  74.544  38.914  1.00  0.00           C  
ATOM   2414  CG  GLU A1591      18.349  75.626  37.856  1.00  0.00           C  
ATOM   2415  CD  GLU A1591      17.846  75.183  36.476  1.00  0.00           C  
ATOM   2416  OE1 GLU A1591      16.759  75.658  36.042  1.00  0.00           O  
ATOM   2417  OE2 GLU A1591      18.539  74.349  35.826  1.00  0.00           O  
ATOM   2418  N   ARG A1592      19.690  72.778  41.273  1.00  0.00           N  
ATOM   2419  CA  ARG A1592      19.589  71.614  42.142  1.00  0.00           C  
ATOM   2420  C   ARG A1592      20.414  71.685  43.419  1.00  0.00           C  
ATOM   2421  O   ARG A1592      20.712  70.652  44.026  1.00  0.00           O  
ATOM   2422  CB  ARG A1592      19.931  70.328  41.371  1.00  0.00           C  
ATOM   2423  CG  ARG A1592      18.882  69.967  40.323  1.00  0.00           C  
ATOM   2424  CD  ARG A1592      19.018  68.511  39.888  1.00  0.00           C  
ATOM   2425  NE  ARG A1592      18.494  67.578  40.891  1.00  0.00           N  
ATOM   2426  CZ  ARG A1592      17.194  67.391  41.153  1.00  0.00           C  
ATOM   2427  NH1 ARG A1592      16.255  68.063  40.486  1.00  0.00           N  
ATOM   2428  NH2 ARG A1592      16.827  66.534  42.102  1.00  0.00           N  
ATOM   2429  N   VAL A1593      20.781  72.892  43.834  1.00  0.00           N  
ATOM   2430  CA  VAL A1593      21.547  73.058  45.074  1.00  0.00           C  
ATOM   2431  C   VAL A1593      20.598  73.516  46.163  1.00  0.00           C  
ATOM   2432  O   VAL A1593      19.937  74.517  45.997  1.00  0.00           O  
ATOM   2433  CB  VAL A1593      22.652  74.126  44.934  1.00  0.00           C  
ATOM   2434  CG1 VAL A1593      23.205  74.471  46.310  1.00  0.00           C  
ATOM   2435  CG2 VAL A1593      23.776  73.613  43.991  1.00  0.00           C  
ATOM   2436  N   SER A1594      20.522  72.792  47.276  1.00  0.00           N  
ATOM   2437  CA  SER A1594      19.607  73.195  48.343  1.00  0.00           C  
ATOM   2438  C   SER A1594      20.351  74.043  49.373  1.00  0.00           C  
ATOM   2439  O   SER A1594      21.519  73.816  49.643  1.00  0.00           O  
ATOM   2440  CB  SER A1594      18.976  71.953  48.986  1.00  0.00           C  
ATOM   2441  OG  SER A1594      19.948  71.176  49.659  1.00  0.00           O  
ATOM   2442  N   LEU A1596      19.676  75.017  49.967  1.00  0.00           N  
ATOM   2443  CA  LEU A1596      20.355  75.915  50.891  1.00  0.00           C  
ATOM   2444  C   LEU A1596      20.396  75.654  52.407  1.00  0.00           C  
ATOM   2445  O   LEU A1596      20.935  76.459  53.168  1.00  0.00           O  
ATOM   2446  CB  LEU A1596      19.852  77.325  50.616  1.00  0.00           C  
ATOM   2447  CG  LEU A1596      20.077  77.765  49.161  1.00  0.00           C  
ATOM   2448  CD1 LEU A1596      19.421  79.142  48.899  1.00  0.00           C  
ATOM   2449  CD2 LEU A1596      21.586  77.798  48.886  1.00  0.00           C  
ATOM   2450  N   GLY A1601      19.850  74.536  52.853  1.00  0.00           N  
ATOM   2451  CA  GLY A1601      19.897  74.244  54.269  1.00  0.00           C  
ATOM   2452  C   GLY A1601      21.272  73.742  54.674  1.00  0.00           C  
ATOM   2453  O   GLY A1601      21.957  73.095  53.867  1.00  0.00           O  
ATOM   2454  N   GLY A1602      21.679  74.038  55.909  1.00  0.00           N  
ATOM   2455  CA  GLY A1602      22.975  73.593  56.399  1.00  0.00           C  
ATOM   2456  C   GLY A1602      22.969  72.102  56.691  1.00  0.00           C  
ATOM   2457  O   GLY A1602      22.379  71.685  57.682  1.00  0.00           O  
ATOM   2458  N   PRO A1603      23.653  71.271  55.876  1.00  0.00           N  
ATOM   2459  CA  PRO A1603      23.689  69.816  56.070  1.00  0.00           C  
ATOM   2460  C   PRO A1603      24.528  69.267  57.225  1.00  0.00           C  
ATOM   2461  O   PRO A1603      25.697  69.610  57.398  1.00  0.00           O  
ATOM   2462  CB  PRO A1603      24.189  69.312  54.720  1.00  0.00           C  
ATOM   2463  CG  PRO A1603      25.183  70.360  54.371  1.00  0.00           C  
ATOM   2464  CD  PRO A1603      24.488  71.658  54.723  1.00  0.00           C  
ATOM   2465  N   VAL A1604      23.918  68.391  58.010  1.00  0.00           N  
ATOM   2466  CA  VAL A1604      24.634  67.770  59.100  1.00  0.00           C  
ATOM   2467  C   VAL A1604      25.509  66.722  58.440  1.00  0.00           C  
ATOM   2468  O   VAL A1604      25.048  65.967  57.598  1.00  0.00           O  
ATOM   2469  CB  VAL A1604      23.660  67.083  60.080  1.00  0.00           C  
ATOM   2470  CG1 VAL A1604      24.432  66.224  61.112  1.00  0.00           C  
ATOM   2471  CG2 VAL A1604      22.822  68.144  60.766  1.00  0.00           C  
ATOM   2472  N   PHE A1613      26.780  66.697  58.796  1.00  0.00           N  
ATOM   2473  CA  PHE A1613      27.676  65.714  58.234  1.00  0.00           C  
ATOM   2474  C   PHE A1613      27.467  64.477  59.093  1.00  0.00           C  
ATOM   2475  O   PHE A1613      27.792  64.494  60.288  1.00  0.00           O  
ATOM   2476  CB  PHE A1613      29.100  66.217  58.337  1.00  0.00           C  
ATOM   2477  CG  PHE A1613      30.097  65.331  57.703  1.00  0.00           C  
ATOM   2478  CD1 PHE A1613      30.547  64.184  58.362  1.00  0.00           C  
ATOM   2479  CD2 PHE A1613      30.622  65.644  56.457  1.00  0.00           C  
ATOM   2480  CE1 PHE A1613      31.526  63.348  57.776  1.00  0.00           C  
ATOM   2481  CE2 PHE A1613      31.587  64.830  55.869  1.00  0.00           C  
ATOM   2482  CZ  PHE A1613      32.042  63.678  56.529  1.00  0.00           C  
ATOM   2483  N   ASP A1614      26.909  63.430  58.470  1.00  0.00           N  
ATOM   2484  CA  ASP A1614      26.576  62.130  59.081  1.00  0.00           C  
ATOM   2485  C   ASP A1614      27.652  61.023  58.825  1.00  0.00           C  
ATOM   2486  O   ASP A1614      27.703  60.408  57.767  1.00  0.00           O  
ATOM   2487  CB  ASP A1614      25.210  61.711  58.511  1.00  0.00           C  
ATOM   2488  CG  ASP A1614      24.634  60.441  59.146  1.00  0.00           C  
ATOM   2489  OD1 ASP A1614      23.558  59.996  58.678  1.00  0.00           O  
ATOM   2490  OD2 ASP A1614      25.220  59.895  60.097  1.00  0.00           O  
ATOM   2491  N   LEU A1615      28.481  60.751  59.817  1.00  0.00           N  
ATOM   2492  CA  LEU A1615      29.532  59.762  59.681  1.00  0.00           C  
ATOM   2493  C   LEU A1615      28.988  58.396  59.308  1.00  0.00           C  
ATOM   2494  O   LEU A1615      29.578  57.647  58.516  1.00  0.00           O  
ATOM   2495  CB  LEU A1615      30.309  59.687  60.993  1.00  0.00           C  
ATOM   2496  CG  LEU A1615      31.695  59.065  60.967  1.00  0.00           C  
ATOM   2497  CD1 LEU A1615      32.581  59.811  59.983  1.00  0.00           C  
ATOM   2498  CD2 LEU A1615      32.280  59.121  62.354  1.00  0.00           C  
ATOM   2499  N   GLU A1616      27.850  58.057  59.873  1.00  0.00           N  
ATOM   2500  CA  GLU A1616      27.256  56.770  59.576  1.00  0.00           C  
ATOM   2501  C   GLU A1616      26.927  56.609  58.102  1.00  0.00           C  
ATOM   2502  O   GLU A1616      27.198  55.553  57.523  1.00  0.00           O  
ATOM   2503  CB  GLU A1616      26.005  56.547  60.425  1.00  0.00           C  
ATOM   2504  CG  GLU A1616      26.363  56.037  61.801  1.00  0.00           C  
ATOM   2505  CD  GLU A1616      27.195  54.765  61.722  1.00  0.00           C  
ATOM   2506  OE1 GLU A1616      28.351  54.763  62.215  1.00  0.00           O  
ATOM   2507  OE2 GLU A1616      26.687  53.767  61.149  1.00  0.00           O  
ATOM   2508  N   LYS A1617      26.356  57.647  57.484  1.00  0.00           N  
ATOM   2509  CA  LYS A1617      26.027  57.517  56.094  1.00  0.00           C  
ATOM   2510  C   LYS A1617      27.282  57.477  55.237  1.00  0.00           C  
ATOM   2511  O   LYS A1617      27.303  56.815  54.200  1.00  0.00           O  
ATOM   2512  CB  LYS A1617      25.105  58.619  55.605  1.00  0.00           C  
ATOM   2513  CG  LYS A1617      24.647  58.319  54.184  1.00  0.00           C  
ATOM   2514  CD  LYS A1617      23.414  59.044  53.798  1.00  0.00           C  
ATOM   2515  CE  LYS A1617      22.860  58.570  52.430  1.00  0.00           C  
ATOM   2516  NZ  LYS A1617      21.798  59.518  51.891  1.00  0.00           N  
ATOM   2517  N   LEU A1619      28.334  58.142  55.694  1.00  0.00           N  
ATOM   2518  CA  LEU A1619      29.602  58.147  54.971  1.00  0.00           C  
ATOM   2519  C   LEU A1619      30.130  56.697  55.006  1.00  0.00           C  
ATOM   2520  O   LEU A1619      30.551  56.151  53.971  1.00  0.00           O  
ATOM   2521  CB  LEU A1619      30.596  59.110  55.649  1.00  0.00           C  
ATOM   2522  CG  LEU A1619      31.788  59.759  54.907  1.00  0.00           C  
ATOM   2523  CD1 LEU A1619      33.086  59.643  55.750  1.00  0.00           C  
ATOM   2524  CD2 LEU A1619      31.984  59.127  53.558  1.00  0.00           C  
ATOM   2525  N   ARG A1620      30.096  56.064  56.187  1.00  0.00           N  
ATOM   2526  CA  ARG A1620      30.569  54.683  56.284  1.00  0.00           C  
ATOM   2527  C   ARG A1620      29.753  53.801  55.364  1.00  0.00           C  
ATOM   2528  O   ARG A1620      30.307  52.985  54.639  1.00  0.00           O  
ATOM   2529  CB  ARG A1620      30.470  54.134  57.706  1.00  0.00           C  
ATOM   2530  CG  ARG A1620      31.497  54.710  58.633  1.00  0.00           C  
ATOM   2531  CD  ARG A1620      31.160  54.431  60.085  1.00  0.00           C  
ATOM   2532  NE  ARG A1620      32.266  53.752  60.728  1.00  0.00           N  
ATOM   2533  CZ  ARG A1620      32.502  52.456  60.594  1.00  0.00           C  
ATOM   2534  NH1 ARG A1620      31.695  51.707  59.849  1.00  0.00           N  
ATOM   2535  NH2 ARG A1620      33.559  51.917  61.182  1.00  0.00           N  
ATOM   2536  N   TRP A1621      28.432  53.954  55.390  1.00  0.00           N  
ATOM   2537  CA  TRP A1621      27.593  53.130  54.515  1.00  0.00           C  
ATOM   2538  C   TRP A1621      28.089  53.247  53.083  1.00  0.00           C  
ATOM   2539  O   TRP A1621      28.260  52.256  52.368  1.00  0.00           O  
ATOM   2540  CB  TRP A1621      26.133  53.595  54.521  1.00  0.00           C  
ATOM   2541  CG  TRP A1621      25.353  52.990  53.418  1.00  0.00           C  
ATOM   2542  CD1 TRP A1621      24.927  51.689  53.336  1.00  0.00           C  
ATOM   2543  CD2 TRP A1621      24.923  53.629  52.210  1.00  0.00           C  
ATOM   2544  NE1 TRP A1621      24.258  51.485  52.159  1.00  0.00           N  
ATOM   2545  CE2 TRP A1621      24.238  52.653  51.444  1.00  0.00           C  
ATOM   2546  CE3 TRP A1621      25.047  54.928  51.699  1.00  0.00           C  
ATOM   2547  CZ2 TRP A1621      23.673  52.937  50.183  1.00  0.00           C  
ATOM   2548  CZ3 TRP A1621      24.480  55.221  50.429  1.00  0.00           C  
ATOM   2549  CH2 TRP A1621      23.804  54.226  49.693  1.00  0.00           C  
ATOM   2550  N   MET A1622      28.283  54.486  52.668  1.00  0.00           N  
ATOM   2551  CA  MET A1622      28.721  54.749  51.324  1.00  0.00           C  
ATOM   2552  C   MET A1622      30.108  54.133  51.056  1.00  0.00           C  
ATOM   2553  O   MET A1622      30.333  53.535  50.008  1.00  0.00           O  
ATOM   2554  CB  MET A1622      28.732  56.256  51.089  1.00  0.00           C  
ATOM   2555  CG  MET A1622      29.164  56.656  49.682  1.00  0.00           C  
ATOM   2556  SD  MET A1622      28.609  58.315  49.259  1.00  0.00           S  
ATOM   2557  CE  MET A1622      26.889  58.045  48.983  1.00  0.00           C  
ATOM   2558  N   ASN A1632      31.020  54.256  52.011  1.00  0.00           N  
ATOM   2559  CA  ASN A1632      32.356  53.731  51.815  1.00  0.00           C  
ATOM   2560  C   ASN A1632      32.257  52.231  51.583  1.00  0.00           C  
ATOM   2561  O   ASN A1632      32.947  51.691  50.721  1.00  0.00           O  
ATOM   2562  CB  ASN A1632      33.223  54.014  53.029  1.00  0.00           C  
ATOM   2563  CG  ASN A1632      34.694  54.092  52.692  1.00  0.00           C  
ATOM   2564  OD1 ASN A1632      35.118  54.908  51.871  1.00  0.00           O  
ATOM   2565  ND2 ASN A1632      35.488  53.265  53.351  1.00  0.00           N  
ATOM   2566  N   GLY A1635      31.406  51.563  52.362  1.00  0.00           N  
ATOM   2567  CA  GLY A1635      31.219  50.135  52.209  1.00  0.00           C  
ATOM   2568  C   GLY A1635      30.618  49.868  50.828  1.00  0.00           C  
ATOM   2569  O   GLY A1635      30.988  48.904  50.153  1.00  0.00           O  
ATOM   2570  N   LYS A1636      29.708  50.739  50.391  1.00  0.00           N  
ATOM   2571  CA  LYS A1636      29.083  50.595  49.088  1.00  0.00           C  
ATOM   2572  C   LYS A1636      30.134  50.689  47.945  1.00  0.00           C  
ATOM   2573  O   LYS A1636      30.041  49.979  46.954  1.00  0.00           O  
ATOM   2574  CB  LYS A1636      28.019  51.677  48.924  1.00  0.00           C  
ATOM   2575  CG  LYS A1636      26.967  51.408  47.868  1.00  0.00           C  
ATOM   2576  CD  LYS A1636      25.818  50.549  48.377  1.00  0.00           C  
ATOM   2577  CE  LYS A1636      24.766  50.344  47.283  1.00  0.00           C  
ATOM   2578  NZ  LYS A1636      23.621  49.496  47.758  1.00  0.00           N  
ATOM   2579  N   TYR A1637      31.139  51.552  48.082  1.00  0.00           N  
ATOM   2580  CA  TYR A1637      32.155  51.673  47.029  1.00  0.00           C  
ATOM   2581  C   TYR A1637      33.023  50.436  47.052  1.00  0.00           C  
ATOM   2582  O   TYR A1637      33.342  49.869  46.011  1.00  0.00           O  
ATOM   2583  CB  TYR A1637      33.025  52.917  47.231  1.00  0.00           C  
ATOM   2584  CG  TYR A1637      32.531  54.157  46.507  1.00  0.00           C  
ATOM   2585  CD1 TYR A1637      33.193  54.642  45.381  1.00  0.00           C  
ATOM   2586  CD2 TYR A1637      31.349  54.784  46.885  1.00  0.00           C  
ATOM   2587  CE1 TYR A1637      32.690  55.698  44.647  1.00  0.00           C  
ATOM   2588  CE2 TYR A1637      30.827  55.861  46.137  1.00  0.00           C  
ATOM   2589  CZ  TYR A1637      31.510  56.297  45.016  1.00  0.00           C  
ATOM   2590  OH  TYR A1637      30.958  57.275  44.221  1.00  0.00           O  
ATOM   2591  N   ILE A1638      33.367  49.991  48.253  1.00  0.00           N  
ATOM   2592  CA  ILE A1638      34.204  48.819  48.434  1.00  0.00           C  
ATOM   2593  C   ILE A1638      33.562  47.582  47.824  1.00  0.00           C  
ATOM   2594  O   ILE A1638      34.246  46.749  47.241  1.00  0.00           O  
ATOM   2595  CB  ILE A1638      34.447  48.544  49.932  1.00  0.00           C  
ATOM   2596  CG1 ILE A1638      35.452  49.567  50.455  1.00  0.00           C  
ATOM   2597  CG2 ILE A1638      34.928  47.075  50.164  1.00  0.00           C  
ATOM   2598  CD1 ILE A1638      35.550  49.637  51.964  1.00  0.00           C  
ATOM   2599  N   ARG A1639      32.250  47.466  47.929  1.00  0.00           N  
ATOM   2600  CA  ARG A1639      31.636  46.273  47.411  1.00  0.00           C  
ATOM   2601  C   ARG A1639      31.010  46.357  46.009  1.00  0.00           C  
ATOM   2602  O   ARG A1639      30.940  45.349  45.319  1.00  0.00           O  
ATOM   2603  CB  ARG A1639      30.659  45.713  48.476  1.00  0.00           C  
ATOM   2604  CG  ARG A1639      29.242  46.200  48.443  1.00  0.00           C  
ATOM   2605  CD  ARG A1639      28.439  45.497  49.563  1.00  0.00           C  
ATOM   2606  NE  ARG A1639      28.951  45.899  50.858  1.00  0.00           N  
ATOM   2607  CZ  ARG A1639      28.485  46.929  51.566  1.00  0.00           C  
ATOM   2608  NH1 ARG A1639      29.045  47.223  52.733  1.00  0.00           N  
ATOM   2609  NH2 ARG A1639      27.441  47.646  51.142  1.00  0.00           N  
ATOM   2610  N   GLU A1640      30.635  47.553  45.557  1.00  0.00           N  
ATOM   2611  CA  GLU A1640      29.999  47.698  44.253  1.00  0.00           C  
ATOM   2612  C   GLU A1640      30.648  48.597  43.221  1.00  0.00           C  
ATOM   2613  O   GLU A1640      30.294  48.510  42.054  1.00  0.00           O  
ATOM   2614  CB  GLU A1640      28.563  48.182  44.424  1.00  0.00           C  
ATOM   2615  CG  GLU A1640      27.710  47.318  45.345  1.00  0.00           C  
ATOM   2616  CD  GLU A1640      26.259  47.787  45.426  1.00  0.00           C  
ATOM   2617  OE1 GLU A1640      25.596  47.518  46.462  1.00  0.00           O  
ATOM   2618  OE2 GLU A1640      25.779  48.419  44.460  1.00  0.00           O  
ATOM   2619  N   VAL A1641      31.569  49.472  43.612  1.00  0.00           N  
ATOM   2620  CA  VAL A1641      32.163  50.377  42.628  1.00  0.00           C  
ATOM   2621  C   VAL A1641      33.575  50.034  42.206  1.00  0.00           C  
ATOM   2622  O   VAL A1641      33.890  50.060  41.031  1.00  0.00           O  
ATOM   2623  CB  VAL A1641      32.163  51.845  43.135  1.00  0.00           C  
ATOM   2624  CG1 VAL A1641      32.762  52.790  42.056  1.00  0.00           C  
ATOM   2625  CG2 VAL A1641      30.753  52.276  43.452  1.00  0.00           C  
ATOM   2626  N   LEU A1642      34.437  49.766  43.175  1.00  0.00           N  
ATOM   2627  CA  LEU A1642      35.793  49.399  42.888  1.00  0.00           C  
ATOM   2628  C   LEU A1642      35.767  47.925  42.522  1.00  0.00           C  
ATOM   2629  O   LEU A1642      34.827  47.214  42.869  1.00  0.00           O  
ATOM   2630  CB  LEU A1642      36.678  49.599  44.118  1.00  0.00           C  
ATOM   2631  CG  LEU A1642      36.771  51.018  44.673  1.00  0.00           C  
ATOM   2632  CD1 LEU A1642      38.125  51.205  45.385  1.00  0.00           C  
ATOM   2633  CD2 LEU A1642      36.643  52.016  43.532  1.00  0.00           C  
ATOM   2634  N   SER A1662      36.796  47.483  41.811  1.00  0.00           N  
ATOM   2635  CA  SER A1662      36.954  46.087  41.442  1.00  0.00           C  
ATOM   2636  C   SER A1662      37.641  45.392  42.628  1.00  0.00           C  
ATOM   2637  O   SER A1662      38.202  46.049  43.525  1.00  0.00           O  
ATOM   2638  CB  SER A1662      37.866  45.979  40.227  1.00  0.00           C  
ATOM   2639  OG  SER A1662      39.170  46.458  40.559  1.00  0.00           O  
ATOM   2640  N   LEU A1663      37.616  44.066  42.604  1.00  0.00           N  
ATOM   2641  CA  LEU A1663      38.245  43.253  43.634  1.00  0.00           C  
ATOM   2642  C   LEU A1663      39.729  43.612  43.777  1.00  0.00           C  
ATOM   2643  O   LEU A1663      40.263  43.787  44.884  1.00  0.00           O  
ATOM   2644  CB  LEU A1663      38.097  41.769  43.262  1.00  0.00           C  
ATOM   2645  CG  LEU A1663      38.721  40.736  44.211  1.00  0.00           C  
ATOM   2646  CD1 LEU A1663      38.373  41.091  45.662  1.00  0.00           C  
ATOM   2647  CD2 LEU A1663      38.223  39.316  43.849  1.00  0.00           C  
ATOM   2648  N   GLU A1664      40.388  43.718  42.636  1.00  0.00           N  
ATOM   2649  CA  GLU A1664      41.802  44.021  42.597  1.00  0.00           C  
ATOM   2650  C   GLU A1664      42.111  45.407  43.160  1.00  0.00           C  
ATOM   2651  O   GLU A1664      43.126  45.597  43.841  1.00  0.00           O  
ATOM   2652  CB  GLU A1664      42.301  43.879  41.153  1.00  0.00           C  
ATOM   2653  CG  GLU A1664      42.121  42.467  40.545  1.00  0.00           C  
ATOM   2654  CD  GLU A1664      40.707  42.137  40.010  1.00  0.00           C  
ATOM   2655  OE1 GLU A1664      40.574  41.070  39.375  1.00  0.00           O  
ATOM   2656  OE2 GLU A1664      39.730  42.899  40.210  1.00  0.00           O  
ATOM   2657  N   GLU A1665      41.249  46.380  42.885  1.00  0.00           N  
ATOM   2658  CA  GLU A1665      41.486  47.726  43.415  1.00  0.00           C  
ATOM   2659  C   GLU A1665      41.371  47.711  44.921  1.00  0.00           C  
ATOM   2660  O   GLU A1665      42.179  48.355  45.603  1.00  0.00           O  
ATOM   2661  CB  GLU A1665      40.510  48.768  42.829  1.00  0.00           C  
ATOM   2662  CG  GLU A1665      40.944  49.303  41.463  1.00  0.00           C  
ATOM   2663  CD  GLU A1665      39.985  50.329  40.864  1.00  0.00           C  
ATOM   2664  OE1 GLU A1665      38.799  49.973  40.610  1.00  0.00           O  
ATOM   2665  OE2 GLU A1665      40.435  51.491  40.642  1.00  0.00           O  
ATOM   2666  N   VAL A1666      40.396  46.964  45.451  1.00  0.00           N  
ATOM   2667  CA  VAL A1666      40.255  46.916  46.896  1.00  0.00           C  
ATOM   2668  C   VAL A1666      41.475  46.254  47.527  1.00  0.00           C  
ATOM   2669  O   VAL A1666      41.972  46.694  48.575  1.00  0.00           O  
ATOM   2670  CB  VAL A1666      38.992  46.163  47.328  1.00  0.00           C  
ATOM   2671  CG1 VAL A1666      38.922  46.110  48.860  1.00  0.00           C  
ATOM   2672  CG2 VAL A1666      37.765  46.868  46.771  1.00  0.00           C  
ATOM   2673  N   ALA A1667      41.978  45.213  46.881  1.00  0.00           N  
ATOM   2674  CA  ALA A1667      43.151  44.515  47.400  1.00  0.00           C  
ATOM   2675  C   ALA A1667      44.372  45.440  47.431  1.00  0.00           C  
ATOM   2676  O   ALA A1667      45.165  45.413  48.384  1.00  0.00           O  
ATOM   2677  CB  ALA A1667      43.452  43.265  46.552  1.00  0.00           C  
ATOM   2678  N   GLU A1668      44.533  46.255  46.396  1.00  0.00           N  
ATOM   2679  CA  GLU A1668      45.669  47.163  46.393  1.00  0.00           C  
ATOM   2680  C   GLU A1668      45.587  48.178  47.536  1.00  0.00           C  
ATOM   2681  O   GLU A1668      46.572  48.384  48.257  1.00  0.00           O  
ATOM   2682  CB  GLU A1668      45.775  47.901  45.048  1.00  0.00           C  
ATOM   2683  CG  GLU A1668      47.065  48.656  44.869  1.00  0.00           C  
ATOM   2684  CD  GLU A1668      48.304  47.751  44.983  1.00  0.00           C  
ATOM   2685  OE1 GLU A1668      49.402  48.267  45.330  1.00  0.00           O  
ATOM   2686  OE2 GLU A1668      48.182  46.530  44.716  1.00  0.00           O  
ATOM   2687  N   ARG A1669      44.407  48.776  47.720  1.00  0.00           N  
ATOM   2688  CA  ARG A1669      44.198  49.809  48.739  1.00  0.00           C  
ATOM   2689  C   ARG A1669      44.225  49.315  50.169  1.00  0.00           C  
ATOM   2690  O   ARG A1669      44.395  50.081  51.118  1.00  0.00           O  
ATOM   2691  CB  ARG A1669      42.864  50.521  48.495  1.00  0.00           C  
ATOM   2692  CG  ARG A1669      42.858  51.433  47.290  1.00  0.00           C  
ATOM   2693  CD  ARG A1669      41.445  51.752  46.928  1.00  0.00           C  
ATOM   2694  NE  ARG A1669      41.321  52.372  45.616  1.00  0.00           N  
ATOM   2695  CZ  ARG A1669      40.790  53.572  45.401  1.00  0.00           C  
ATOM   2696  NH1 ARG A1669      40.343  54.313  46.413  1.00  0.00           N  
ATOM   2697  NH2 ARG A1669      40.652  54.007  44.162  1.00  0.00           N  
ATOM   2698  N   VAL A1670      44.034  48.027  50.328  1.00  0.00           N  
ATOM   2699  CA  VAL A1670      44.032  47.454  51.651  1.00  0.00           C  
ATOM   2700  C   VAL A1670      45.469  47.231  52.181  1.00  0.00           C  
ATOM   2701  O   VAL A1670      45.680  47.130  53.395  1.00  0.00           O  
ATOM   2702  CB  VAL A1670      43.189  46.139  51.604  1.00  0.00           C  
ATOM   2703  CG1 VAL A1670      44.060  44.924  51.723  1.00  0.00           C  
ATOM   2704  CG2 VAL A1670      42.102  46.198  52.631  1.00  0.00           C  
ATOM   2705  N   LYS A1671      46.455  47.202  51.278  1.00  0.00           N  
ATOM   2706  CA  LYS A1671      47.857  46.956  51.652  1.00  0.00           C  
ATOM   2707  C   LYS A1671      48.463  47.890  52.688  1.00  0.00           C  
ATOM   2708  O   LYS A1671      49.096  47.454  53.647  1.00  0.00           O  
ATOM   2709  CB  LYS A1671      48.730  46.947  50.394  1.00  0.00           C  
ATOM   2710  CG  LYS A1671      48.515  45.693  49.520  1.00  0.00           C  
ATOM   2711  CD  LYS A1671      49.332  45.727  48.230  1.00  0.00           C  
ATOM   2712  CE  LYS A1671      49.056  44.492  47.397  1.00  0.00           C  
ATOM   2713  NZ  LYS A1671      49.610  44.555  46.024  1.00  0.00           N  
ATOM   2714  N   PRO A1672      48.280  49.196  52.517  1.00  0.00           N  
ATOM   2715  CA  PRO A1672      48.867  50.086  53.517  1.00  0.00           C  
ATOM   2716  C   PRO A1672      48.368  49.801  54.927  1.00  0.00           C  
ATOM   2717  O   PRO A1672      49.108  49.966  55.900  1.00  0.00           O  
ATOM   2718  CB  PRO A1672      48.431  51.465  53.037  1.00  0.00           C  
ATOM   2719  CG  PRO A1672      48.265  51.282  51.581  1.00  0.00           C  
ATOM   2720  CD  PRO A1672      47.599  49.952  51.462  1.00  0.00           C  
ATOM   2721  N   PHE A1673      47.107  49.387  55.044  1.00  0.00           N  
ATOM   2722  CA  PHE A1673      46.519  49.140  56.352  1.00  0.00           C  
ATOM   2723  C   PHE A1673      47.009  47.833  56.917  1.00  0.00           C  
ATOM   2724  O   PHE A1673      47.133  47.673  58.137  1.00  0.00           O  
ATOM   2725  CB  PHE A1673      44.988  49.215  56.269  1.00  0.00           C  
ATOM   2726  CG  PHE A1673      44.495  50.601  55.930  1.00  0.00           C  
ATOM   2727  CD1 PHE A1673      44.217  51.515  56.941  1.00  0.00           C  
ATOM   2728  CD2 PHE A1673      44.484  51.039  54.611  1.00  0.00           C  
ATOM   2729  CE1 PHE A1673      43.957  52.825  56.664  1.00  0.00           C  
ATOM   2730  CE2 PHE A1673      44.223  52.367  54.300  1.00  0.00           C  
ATOM   2731  CZ  PHE A1673      43.965  53.269  55.337  1.00  0.00           C  
ATOM   2732  N   LEU A1684      47.300  46.885  56.034  1.00  0.00           N  
ATOM   2733  CA  LEU A1684      47.862  45.617  56.492  1.00  0.00           C  
ATOM   2734  C   LEU A1684      49.259  45.924  56.992  1.00  0.00           C  
ATOM   2735  O   LEU A1684      49.648  45.449  58.047  1.00  0.00           O  
ATOM   2736  CB  LEU A1684      47.954  44.604  55.361  1.00  0.00           C  
ATOM   2737  CG  LEU A1684      46.653  43.874  55.077  1.00  0.00           C  
ATOM   2738  CD1 LEU A1684      46.734  43.177  53.751  1.00  0.00           C  
ATOM   2739  CD2 LEU A1684      46.386  42.900  56.230  1.00  0.00           C  
ATOM   2740  N   ARG A1685      50.004  46.728  56.233  1.00  0.00           N  
ATOM   2741  CA  ARG A1685      51.361  47.072  56.626  1.00  0.00           C  
ATOM   2742  C   ARG A1685      51.341  47.755  57.986  1.00  0.00           C  
ATOM   2743  O   ARG A1685      52.066  47.359  58.905  1.00  0.00           O  
ATOM   2744  CB  ARG A1685      52.022  47.989  55.578  1.00  0.00           C  
ATOM   2745  CG  ARG A1685      52.804  47.254  54.494  1.00  0.00           C  
ATOM   2746  CD  ARG A1685      53.270  48.187  53.355  1.00  0.00           C  
ATOM   2747  NE  ARG A1685      52.318  48.307  52.235  1.00  0.00           N  
ATOM   2748  CZ  ARG A1685      51.811  49.459  51.782  1.00  0.00           C  
ATOM   2749  NH1 ARG A1685      52.149  50.617  52.352  1.00  0.00           N  
ATOM   2750  NH2 ARG A1685      50.976  49.463  50.743  1.00  0.00           N  
ATOM   2751  N   GLU A1688      50.488  48.768  58.109  1.00  0.00           N  
ATOM   2752  CA  GLU A1688      50.353  49.531  59.340  1.00  0.00           C  
ATOM   2753  C   GLU A1688      50.002  48.643  60.535  1.00  0.00           C  
ATOM   2754  O   GLU A1688      50.374  48.934  61.677  1.00  0.00           O  
ATOM   2755  CB  GLU A1688      49.276  50.608  59.167  1.00  0.00           C  
ATOM   2756  CG  GLU A1688      48.928  51.332  60.464  1.00  0.00           C  
ATOM   2757  CD  GLU A1688      47.574  52.023  60.412  1.00  0.00           C  
ATOM   2758  OE1 GLU A1688      47.013  52.326  61.495  1.00  0.00           O  
ATOM   2759  OE2 GLU A1688      47.072  52.263  59.290  1.00  0.00           O  
ATOM   2760  N   ALA A1689      49.273  47.567  60.272  1.00  0.00           N  
ATOM   2761  CA  ALA A1689      48.868  46.633  61.323  1.00  0.00           C  
ATOM   2762  C   ALA A1689      49.993  45.635  61.609  1.00  0.00           C  
ATOM   2763  O   ALA A1689      49.887  44.799  62.515  1.00  0.00           O  
ATOM   2764  CB  ALA A1689      47.605  45.883  60.898  1.00  0.00           C  
ATOM   2765  N   GLY A1690      51.065  45.724  60.822  1.00  0.00           N  
ATOM   2766  CA  GLY A1690      52.194  44.837  61.008  1.00  0.00           C  
ATOM   2767  C   GLY A1690      51.980  43.446  60.445  1.00  0.00           C  
ATOM   2768  O   GLY A1690      52.653  42.498  60.844  1.00  0.00           O  
ATOM   2769  N   LEU A1691      51.054  43.318  59.505  1.00  0.00           N  
ATOM   2770  CA  LEU A1691      50.766  42.030  58.905  1.00  0.00           C  
ATOM   2771  C   LEU A1691      51.263  41.966  57.467  1.00  0.00           C  
ATOM   2772  O   LEU A1691      51.417  43.002  56.805  1.00  0.00           O  
ATOM   2773  CB  LEU A1691      49.269  41.789  58.917  1.00  0.00           C  
ATOM   2774  CG  LEU A1691      48.526  41.829  60.246  1.00  0.00           C  
ATOM   2775  CD1 LEU A1691      47.054  41.778  59.916  1.00  0.00           C  
ATOM   2776  CD2 LEU A1691      48.909  40.646  61.145  1.00  0.00           C  
ATOM   2777  N   SER A1694      51.539  40.754  56.989  1.00  0.00           N  
ATOM   2778  CA  SER A1694      51.958  40.585  55.603  1.00  0.00           C  
ATOM   2779  C   SER A1694      51.091  39.515  54.938  1.00  0.00           C  
ATOM   2780  O   SER A1694      50.423  38.727  55.605  1.00  0.00           O  
ATOM   2781  CB  SER A1694      53.431  40.172  55.511  1.00  0.00           C  
ATOM   2782  OG  SER A1694      53.580  38.794  55.801  1.00  0.00           O  
ATOM   2783  N   TRP A1695      51.102  39.495  53.617  1.00  0.00           N  
ATOM   2784  CA  TRP A1695      50.326  38.515  52.878  1.00  0.00           C  
ATOM   2785  C   TRP A1695      51.319  37.638  52.113  1.00  0.00           C  
ATOM   2786  O   TRP A1695      52.353  38.127  51.673  1.00  0.00           O  
ATOM   2787  CB  TRP A1695      49.353  39.239  51.940  1.00  0.00           C  
ATOM   2788  CG  TRP A1695      49.983  40.345  51.133  1.00  0.00           C  
ATOM   2789  CD1 TRP A1695      50.355  40.296  49.812  1.00  0.00           C  
ATOM   2790  CD2 TRP A1695      50.325  41.663  51.593  1.00  0.00           C  
ATOM   2791  NE1 TRP A1695      50.901  41.502  49.426  1.00  0.00           N  
ATOM   2792  CE2 TRP A1695      50.897  42.356  50.497  1.00  0.00           C  
ATOM   2793  CE3 TRP A1695      50.204  42.323  52.820  1.00  0.00           C  
ATOM   2794  CZ2 TRP A1695      51.345  43.669  50.594  1.00  0.00           C  
ATOM   2795  CZ3 TRP A1695      50.653  43.632  52.915  1.00  0.00           C  
ATOM   2796  CH2 TRP A1695      51.217  44.291  51.804  1.00  0.00           C  
ATOM   2797  N   GLU A1698      51.021  36.347  51.977  1.00  0.00           N  
ATOM   2798  CA  GLU A1698      51.932  35.428  51.291  1.00  0.00           C  
ATOM   2799  C   GLU A1698      52.171  35.782  49.840  1.00  0.00           C  
ATOM   2800  O   GLU A1698      53.291  35.679  49.358  1.00  0.00           O  
ATOM   2801  CB  GLU A1698      51.400  34.002  51.293  1.00  0.00           C  
ATOM   2802  CG  GLU A1698      50.684  33.559  52.539  1.00  0.00           C  
ATOM   2803  CD  GLU A1698      50.193  32.136  52.394  1.00  0.00           C  
ATOM   2804  OE1 GLU A1698      51.040  31.216  52.387  1.00  0.00           O  
ATOM   2805  OE2 GLU A1698      48.967  31.938  52.264  1.00  0.00           O  
ATOM   2806  N   SER A1708      51.110  36.177  49.144  1.00  0.00           N  
ATOM   2807  CA  SER A1708      51.195  36.506  47.725  1.00  0.00           C  
ATOM   2808  C   SER A1708      49.998  37.334  47.285  1.00  0.00           C  
ATOM   2809  O   SER A1708      49.055  37.534  48.044  1.00  0.00           O  
ATOM   2810  CB  SER A1708      51.189  35.228  46.905  1.00  0.00           C  
ATOM   2811  OG  SER A1708      49.978  34.529  47.145  1.00  0.00           O  
ATOM   2812  N   GLU A1716      50.027  37.798  46.044  1.00  0.00           N  
ATOM   2813  CA  GLU A1716      48.917  38.585  45.526  1.00  0.00           C  
ATOM   2814  C   GLU A1716      47.684  37.702  45.493  1.00  0.00           C  
ATOM   2815  O   GLU A1716      46.592  38.113  45.888  1.00  0.00           O  
ATOM   2816  CB  GLU A1716      49.209  39.080  44.104  1.00  0.00           C  
ATOM   2817  CG  GLU A1716      50.304  40.148  44.007  1.00  0.00           C  
ATOM   2818  CD  GLU A1716      49.881  41.487  44.605  1.00  0.00           C  
ATOM   2819  OE1 GLU A1716      48.979  42.133  44.022  1.00  0.00           O  
ATOM   2820  OE2 GLU A1716      50.452  41.887  45.657  1.00  0.00           O  
ATOM   2821  N   ALA A1717      47.878  36.479  45.020  1.00  0.00           N  
ATOM   2822  CA  ALA A1717      46.791  35.539  44.907  1.00  0.00           C  
ATOM   2823  C   ALA A1717      46.082  35.372  46.250  1.00  0.00           C  
ATOM   2824  O   ALA A1717      44.852  35.426  46.334  1.00  0.00           O  
ATOM   2825  CB  ALA A1717      47.321  34.201  44.407  1.00  0.00           C  
ATOM   2826  N   TYR A1718      46.864  35.204  47.305  1.00  0.00           N  
ATOM   2827  CA  TYR A1718      46.291  35.004  48.629  1.00  0.00           C  
ATOM   2828  C   TYR A1718      45.541  36.245  49.113  1.00  0.00           C  
ATOM   2829  O   TYR A1718      44.402  36.166  49.580  1.00  0.00           O  
ATOM   2830  CB  TYR A1718      47.390  34.652  49.625  1.00  0.00           C  
ATOM   2831  CG  TYR A1718      46.851  34.269  50.975  1.00  0.00           C  
ATOM   2832  CD1 TYR A1718      46.418  32.968  51.224  1.00  0.00           C  
ATOM   2833  CD2 TYR A1718      46.766  35.214  52.011  1.00  0.00           C  
ATOM   2834  CE1 TYR A1718      45.919  32.605  52.466  1.00  0.00           C  
ATOM   2835  CE2 TYR A1718      46.264  34.866  53.255  1.00  0.00           C  
ATOM   2836  CZ  TYR A1718      45.839  33.550  53.480  1.00  0.00           C  
ATOM   2837  OH  TYR A1718      45.329  33.177  54.709  1.00  0.00           O  
ATOM   2838  N   LEU A1719      46.184  37.397  49.003  1.00  0.00           N  
ATOM   2839  CA  LEU A1719      45.555  38.633  49.435  1.00  0.00           C  
ATOM   2840  C   LEU A1719      44.221  38.852  48.705  1.00  0.00           C  
ATOM   2841  O   LEU A1719      43.218  39.158  49.333  1.00  0.00           O  
ATOM   2842  CB  LEU A1719      46.501  39.803  49.194  1.00  0.00           C  
ATOM   2843  CG  LEU A1719      45.925  41.199  49.403  1.00  0.00           C  
ATOM   2844  CD1 LEU A1719      45.423  41.342  50.838  1.00  0.00           C  
ATOM   2845  CD2 LEU A1719      47.002  42.235  49.089  1.00  0.00           C  
ATOM   2846  N   ARG A1720      44.210  38.653  47.389  1.00  0.00           N  
ATOM   2847  CA  ARG A1720      42.996  38.857  46.595  1.00  0.00           C  
ATOM   2848  C   ARG A1720      41.854  37.952  47.073  1.00  0.00           C  
ATOM   2849  O   ARG A1720      40.737  38.396  47.230  1.00  0.00           O  
ATOM   2850  CB  ARG A1720      43.287  38.632  45.104  1.00  0.00           C  
ATOM   2851  CG  ARG A1720      42.082  38.849  44.185  1.00  0.00           C  
ATOM   2852  CD  ARG A1720      42.390  38.436  42.734  1.00  0.00           C  
ATOM   2853  NE  ARG A1720      43.465  39.242  42.144  1.00  0.00           N  
ATOM   2854  CZ  ARG A1720      44.135  38.910  41.039  1.00  0.00           C  
ATOM   2855  NH1 ARG A1720      43.848  37.785  40.401  1.00  0.00           N  
ATOM   2856  NH2 ARG A1720      45.086  39.708  40.563  1.00  0.00           N  
ATOM   2857  N   ARG A1721      42.131  36.683  47.306  1.00  0.00           N  
ATOM   2858  CA  ARG A1721      41.091  35.796  47.780  1.00  0.00           C  
ATOM   2859  C   ARG A1721      40.612  36.203  49.180  1.00  0.00           C  
ATOM   2860  O   ARG A1721      39.416  36.164  49.465  1.00  0.00           O  
ATOM   2861  CB  ARG A1721      41.600  34.360  47.787  1.00  0.00           C  
ATOM   2862  CG  ARG A1721      40.554  33.354  48.286  1.00  0.00           C  
ATOM   2863  CD  ARG A1721      39.185  33.541  47.635  1.00  0.00           C  
ATOM   2864  NE  ARG A1721      38.311  32.425  47.981  1.00  0.00           N  
ATOM   2865  CZ  ARG A1721      37.176  32.132  47.351  1.00  0.00           C  
ATOM   2866  NH1 ARG A1721      36.765  32.872  46.326  1.00  0.00           N  
ATOM   2867  NH2 ARG A1721      36.448  31.096  47.750  1.00  0.00           N  
ATOM   2868  N   ALA A1722      41.539  36.602  50.046  1.00  0.00           N  
ATOM   2869  CA  ALA A1722      41.167  37.035  51.386  1.00  0.00           C  
ATOM   2870  C   ALA A1722      40.262  38.267  51.305  1.00  0.00           C  
ATOM   2871  O   ALA A1722      39.203  38.330  51.960  1.00  0.00           O  
ATOM   2872  CB  ALA A1722      42.397  37.341  52.203  1.00  0.00           C  
ATOM   2873  N   VAL A1723      40.652  39.234  50.486  1.00  0.00           N  
ATOM   2874  CA  VAL A1723      39.839  40.435  50.321  1.00  0.00           C  
ATOM   2875  C   VAL A1723      38.468  40.093  49.754  1.00  0.00           C  
ATOM   2876  O   VAL A1723      37.459  40.694  50.122  1.00  0.00           O  
ATOM   2877  CB  VAL A1723      40.529  41.452  49.403  1.00  0.00           C  
ATOM   2878  CG1 VAL A1723      39.544  42.541  48.943  1.00  0.00           C  
ATOM   2879  CG2 VAL A1723      41.672  42.093  50.158  1.00  0.00           C  
ATOM   2880  N   GLU A1724      38.421  39.110  48.873  1.00  0.00           N  
ATOM   2881  CA  GLU A1724      37.160  38.719  48.276  1.00  0.00           C  
ATOM   2882  C   GLU A1724      36.201  38.128  49.325  1.00  0.00           C  
ATOM   2883  O   GLU A1724      35.009  38.423  49.328  1.00  0.00           O  
ATOM   2884  CB  GLU A1724      37.421  37.723  47.158  1.00  0.00           C  
ATOM   2885  CG  GLU A1724      36.158  37.159  46.522  1.00  0.00           C  
ATOM   2886  CD  GLU A1724      36.469  36.398  45.258  1.00  0.00           C  
ATOM   2887  OE1 GLU A1724      35.651  36.490  44.318  1.00  0.00           O  
ATOM   2888  OE2 GLU A1724      37.527  35.714  45.191  1.00  0.00           O  
ATOM   2889  N   LEU A1725      36.722  37.295  50.214  1.00  0.00           N  
ATOM   2890  CA  LEU A1725      35.897  36.680  51.255  1.00  0.00           C  
ATOM   2891  C   LEU A1725      35.384  37.733  52.242  1.00  0.00           C  
ATOM   2892  O   LEU A1725      34.295  37.596  52.809  1.00  0.00           O  
ATOM   2893  CB  LEU A1725      36.707  35.618  52.025  1.00  0.00           C  
ATOM   2894  CG  LEU A1725      37.235  34.366  51.300  1.00  0.00           C  
ATOM   2895  CD1 LEU A1725      38.031  33.505  52.271  1.00  0.00           C  
ATOM   2896  CD2 LEU A1725      36.086  33.559  50.728  1.00  0.00           C  
ATOM   2897  N   MET A1726      36.169  38.783  52.457  1.00  0.00           N  
ATOM   2898  CA  MET A1726      35.768  39.814  53.401  1.00  0.00           C  
ATOM   2899  C   MET A1726      35.067  41.015  52.803  1.00  0.00           C  
ATOM   2900  O   MET A1726      34.556  41.843  53.552  1.00  0.00           O  
ATOM   2901  CB  MET A1726      36.966  40.328  54.198  1.00  0.00           C  
ATOM   2902  CG  MET A1726      37.642  39.298  55.063  1.00  0.00           C  
ATOM   2903  SD  MET A1726      36.658  38.752  56.481  1.00  0.00           S  
ATOM   2904  CE  MET A1726      36.271  40.295  57.341  1.00  0.00           C  
ATOM   2905  N   ARG A1727      35.029  41.118  51.476  1.00  0.00           N  
ATOM   2906  CA  ARG A1727      34.410  42.279  50.839  1.00  0.00           C  
ATOM   2907  C   ARG A1727      33.119  42.786  51.464  1.00  0.00           C  
ATOM   2908  O   ARG A1727      32.994  43.969  51.743  1.00  0.00           O  
ATOM   2909  CB  ARG A1727      34.174  42.036  49.349  1.00  0.00           C  
ATOM   2910  CG  ARG A1727      35.142  42.844  48.512  1.00  0.00           C  
ATOM   2911  CD  ARG A1727      34.460  43.702  47.479  1.00  0.00           C  
ATOM   2912  NE  ARG A1727      34.431  43.056  46.175  1.00  0.00           N  
ATOM   2913  CZ  ARG A1727      34.417  43.703  45.018  1.00  0.00           C  
ATOM   2914  NH1 ARG A1727      34.433  45.024  44.994  1.00  0.00           N  
ATOM   2915  NH2 ARG A1727      34.378  43.024  43.881  1.00  0.00           N  
ATOM   2916  N   PRO A1728      32.140  41.906  51.678  1.00  0.00           N  
ATOM   2917  CA  PRO A1728      30.911  42.397  52.278  1.00  0.00           C  
ATOM   2918  C   PRO A1728      30.991  42.599  53.795  1.00  0.00           C  
ATOM   2919  O   PRO A1728      29.992  42.908  54.426  1.00  0.00           O  
ATOM   2920  CB  PRO A1728      29.912  41.317  51.917  1.00  0.00           C  
ATOM   2921  CG  PRO A1728      30.729  40.091  52.012  1.00  0.00           C  
ATOM   2922  CD  PRO A1728      32.041  40.479  51.341  1.00  0.00           C  
ATOM   2923  N   ARG A1729      32.163  42.437  54.391  1.00  0.00           N  
ATOM   2924  CA  ARG A1729      32.244  42.581  55.833  1.00  0.00           C  
ATOM   2925  C   ARG A1729      33.038  43.755  56.420  1.00  0.00           C  
ATOM   2926  O   ARG A1729      33.190  43.836  57.640  1.00  0.00           O  
ATOM   2927  CB  ARG A1729      32.705  41.256  56.440  1.00  0.00           C  
ATOM   2928  CG  ARG A1729      31.794  40.110  56.029  1.00  0.00           C  
ATOM   2929  CD  ARG A1729      32.334  38.738  56.414  1.00  0.00           C  
ATOM   2930  NE  ARG A1729      31.316  37.695  56.261  1.00  0.00           N  
ATOM   2931  CZ  ARG A1729      30.976  37.131  55.106  1.00  0.00           C  
ATOM   2932  NH1 ARG A1729      31.572  37.491  53.976  1.00  0.00           N  
ATOM   2933  NH2 ARG A1729      30.025  36.212  55.078  1.00  0.00           N  
ATOM   2934  N   PHE A1730      33.550  44.667  55.591  1.00  0.00           N  
ATOM   2935  CA  PHE A1730      34.232  45.827  56.160  1.00  0.00           C  
ATOM   2936  C   PHE A1730      33.790  47.077  55.440  1.00  0.00           C  
ATOM   2937  O   PHE A1730      33.657  47.085  54.223  1.00  0.00           O  
ATOM   2938  CB  PHE A1730      35.773  45.694  56.140  1.00  0.00           C  
ATOM   2939  CG  PHE A1730      36.376  45.437  54.767  1.00  0.00           C  
ATOM   2940  CD1 PHE A1730      36.994  46.461  54.052  1.00  0.00           C  
ATOM   2941  CD2 PHE A1730      36.384  44.157  54.225  1.00  0.00           C  
ATOM   2942  CE1 PHE A1730      37.625  46.214  52.807  1.00  0.00           C  
ATOM   2943  CE2 PHE A1730      37.000  43.894  53.001  1.00  0.00           C  
ATOM   2944  CZ  PHE A1730      37.626  44.931  52.290  1.00  0.00           C  
ATOM   2945  N   ASP A1731      33.562  48.134  56.199  1.00  0.00           N  
ATOM   2946  CA  ASP A1731      33.122  49.390  55.633  1.00  0.00           C  
ATOM   2947  C   ASP A1731      34.229  50.410  55.429  1.00  0.00           C  
ATOM   2948  O   ASP A1731      34.006  51.426  54.746  1.00  0.00           O  
ATOM   2949  CB  ASP A1731      31.990  49.975  56.491  1.00  0.00           C  
ATOM   2950  CG  ASP A1731      30.646  49.306  56.198  1.00  0.00           C  
ATOM   2951  OD1 ASP A1731      30.580  48.530  55.210  1.00  0.00           O  
ATOM   2952  OD2 ASP A1731      29.659  49.553  56.935  1.00  0.00           O  
ATOM   2953  N   THR A1732      35.396  50.147  56.027  1.00  0.00           N  
ATOM   2954  CA  THR A1732      36.573  50.999  55.892  1.00  0.00           C  
ATOM   2955  C   THR A1732      37.822  50.110  55.690  1.00  0.00           C  
ATOM   2956  O   THR A1732      37.874  48.982  56.172  1.00  0.00           O  
ATOM   2957  CB  THR A1732      36.793  51.860  57.132  1.00  0.00           C  
ATOM   2958  OG1 THR A1732      37.103  51.029  58.254  1.00  0.00           O  
ATOM   2959  CG2 THR A1732      35.566  52.657  57.424  1.00  0.00           C  
ATOM   2960  N   LEU A1733      38.836  50.606  54.990  1.00  0.00           N  
ATOM   2961  CA  LEU A1733      40.012  49.762  54.753  1.00  0.00           C  
ATOM   2962  C   LEU A1733      40.702  49.366  56.042  1.00  0.00           C  
ATOM   2963  O   LEU A1733      41.303  48.291  56.132  1.00  0.00           O  
ATOM   2964  CB  LEU A1733      41.012  50.464  53.839  1.00  0.00           C  
ATOM   2965  CG  LEU A1733      40.374  51.066  52.591  1.00  0.00           C  
ATOM   2966  CD1 LEU A1733      41.445  51.809  51.803  1.00  0.00           C  
ATOM   2967  CD2 LEU A1733      39.726  49.990  51.745  1.00  0.00           C  
ATOM   2968  N   LYS A1734      40.601  50.237  57.040  1.00  0.00           N  
ATOM   2969  CA  LYS A1734      41.199  50.004  58.348  1.00  0.00           C  
ATOM   2970  C   LYS A1734      40.532  48.794  59.036  1.00  0.00           C  
ATOM   2971  O   LYS A1734      41.197  48.026  59.740  1.00  0.00           O  
ATOM   2972  CB  LYS A1734      41.059  51.282  59.191  1.00  0.00           C  
ATOM   2973  CG  LYS A1734      41.905  51.338  60.453  1.00  0.00           C  
ATOM   2974  CD  LYS A1734      41.870  52.762  61.030  1.00  0.00           C  
ATOM   2975  CE  LYS A1734      42.780  52.939  62.235  1.00  0.00           C  
ATOM   2976  NZ  LYS A1734      42.279  52.203  63.426  1.00  0.00           N  
ATOM   2977  N   GLU A1735      39.227  48.617  58.810  1.00  0.00           N  
ATOM   2978  CA  GLU A1735      38.502  47.491  59.380  1.00  0.00           C  
ATOM   2979  C   GLU A1735      38.974  46.136  58.857  1.00  0.00           C  
ATOM   2980  O   GLU A1735      38.871  45.146  59.577  1.00  0.00           O  
ATOM   2981  CB  GLU A1735      37.008  47.607  59.096  1.00  0.00           C  
ATOM   2982  CG  GLU A1735      36.203  48.204  60.221  1.00  0.00           C  
ATOM   2983  CD  GLU A1735      34.792  48.591  59.808  1.00  0.00           C  
ATOM   2984  OE1 GLU A1735      34.145  47.873  59.006  1.00  0.00           O  
ATOM   2985  OE2 GLU A1735      34.318  49.622  60.311  1.00  0.00           O  
ATOM   2986  N   PHE A1736      39.484  46.078  57.624  1.00  0.00           N  
ATOM   2987  CA  PHE A1736      39.918  44.791  57.065  1.00  0.00           C  
ATOM   2988  C   PHE A1736      40.961  44.009  57.927  1.00  0.00           C  
ATOM   2989  O   PHE A1736      40.747  42.843  58.256  1.00  0.00           O  
ATOM   2990  CB  PHE A1736      40.439  44.982  55.633  1.00  0.00           C  
ATOM   2991  CG  PHE A1736      40.968  43.714  54.996  1.00  0.00           C  
ATOM   2992  CD1 PHE A1736      40.130  42.640  54.743  1.00  0.00           C  
ATOM   2993  CD2 PHE A1736      42.298  43.620  54.614  1.00  0.00           C  
ATOM   2994  CE1 PHE A1736      40.601  41.492  54.115  1.00  0.00           C  
ATOM   2995  CE2 PHE A1736      42.788  42.485  53.988  1.00  0.00           C  
ATOM   2996  CZ  PHE A1736      41.931  41.415  53.737  1.00  0.00           C  
ATOM   2997  N   PRO A1737      42.097  44.629  58.287  1.00  0.00           N  
ATOM   2998  CA  PRO A1737      43.099  43.928  59.107  1.00  0.00           C  
ATOM   2999  C   PRO A1737      42.518  43.522  60.462  1.00  0.00           C  
ATOM   3000  O   PRO A1737      42.861  42.483  61.020  1.00  0.00           O  
ATOM   3001  CB  PRO A1737      44.186  44.969  59.292  1.00  0.00           C  
ATOM   3002  CG  PRO A1737      44.066  45.801  58.046  1.00  0.00           C  
ATOM   3003  CD  PRO A1737      42.586  45.959  57.895  1.00  0.00           C  
ATOM   3004  N   GLU A1738      41.642  44.357  60.993  1.00  0.00           N  
ATOM   3005  CA  GLU A1738      41.008  44.096  62.279  1.00  0.00           C  
ATOM   3006  C   GLU A1738      40.167  42.825  62.265  1.00  0.00           C  
ATOM   3007  O   GLU A1738      40.421  41.902  63.020  1.00  0.00           O  
ATOM   3008  CB  GLU A1738      40.093  45.263  62.666  1.00  0.00           C  
ATOM   3009  CG  GLU A1738      40.739  46.372  63.464  1.00  0.00           C  
ATOM   3010  CD  GLU A1738      39.889  47.649  63.499  1.00  0.00           C  
ATOM   3011  OE1 GLU A1738      38.639  47.536  63.566  1.00  0.00           O  
ATOM   3012  OE2 GLU A1738      40.478  48.763  63.472  1.00  0.00           O  
ATOM   3013  N   LYS A1739      39.170  42.787  61.390  1.00  0.00           N  
ATOM   3014  CA  LYS A1739      38.256  41.666  61.293  1.00  0.00           C  
ATOM   3015  C   LYS A1739      38.807  40.386  60.649  1.00  0.00           C  
ATOM   3016  O   LYS A1739      38.250  39.299  60.850  1.00  0.00           O  
ATOM   3017  CB  LYS A1739      36.971  42.121  60.568  1.00  0.00           C  
ATOM   3018  CG  LYS A1739      36.336  43.353  61.180  1.00  0.00           C  
ATOM   3019  CD  LYS A1739      35.063  43.843  60.477  1.00  0.00           C  
ATOM   3020  CE  LYS A1739      33.843  42.998  60.885  1.00  0.00           C  
ATOM   3021  NZ  LYS A1739      32.523  43.585  60.451  1.00  0.00           N  
ATOM   3022  N   ALA A1740      39.890  40.492  59.881  1.00  0.00           N  
ATOM   3023  CA  ALA A1740      40.455  39.307  59.237  1.00  0.00           C  
ATOM   3024  C   ALA A1740      41.911  39.064  59.637  1.00  0.00           C  
ATOM   3025  O   ALA A1740      42.686  38.483  58.870  1.00  0.00           O  
ATOM   3026  CB  ALA A1740      40.353  39.435  57.724  1.00  0.00           C  
ATOM   3027  N   ARG A1741      42.294  39.503  60.830  1.00  0.00           N  
ATOM   3028  CA  ARG A1741      43.672  39.306  61.294  1.00  0.00           C  
ATOM   3029  C   ARG A1741      44.087  37.820  61.275  1.00  0.00           C  
ATOM   3030  O   ARG A1741      45.225  37.475  60.952  1.00  0.00           O  
ATOM   3031  CB  ARG A1741      43.835  39.860  62.710  1.00  0.00           C  
ATOM   3032  CG  ARG A1741      45.283  39.945  63.209  1.00  0.00           C  
ATOM   3033  CD  ARG A1741      45.330  40.586  64.592  1.00  0.00           C  
ATOM   3034  NE  ARG A1741      46.652  40.516  65.191  1.00  0.00           N  
ATOM   3035  CZ  ARG A1741      47.677  41.288  64.842  1.00  0.00           C  
ATOM   3036  NH1 ARG A1741      47.535  42.198  63.889  1.00  0.00           N  
ATOM   3037  NH2 ARG A1741      48.850  41.152  65.454  1.00  0.00           N  
ATOM   3038  N   TYR A1742      43.155  36.943  61.616  1.00  0.00           N  
ATOM   3039  CA  TYR A1742      43.426  35.531  61.640  1.00  0.00           C  
ATOM   3040  C   TYR A1742      43.816  34.981  60.265  1.00  0.00           C  
ATOM   3041  O   TYR A1742      44.437  33.933  60.186  1.00  0.00           O  
ATOM   3042  CB  TYR A1742      42.212  34.787  62.188  1.00  0.00           C  
ATOM   3043  CG  TYR A1742      40.961  35.035  61.399  1.00  0.00           C  
ATOM   3044  CD1 TYR A1742      40.068  36.032  61.768  1.00  0.00           C  
ATOM   3045  CD2 TYR A1742      40.662  34.261  60.284  1.00  0.00           C  
ATOM   3046  CE1 TYR A1742      38.903  36.246  61.047  1.00  0.00           C  
ATOM   3047  CE2 TYR A1742      39.505  34.465  59.557  1.00  0.00           C  
ATOM   3048  CZ  TYR A1742      38.634  35.446  59.937  1.00  0.00           C  
ATOM   3049  OH  TYR A1742      37.480  35.632  59.213  1.00  0.00           O  
ATOM   3050  N   LEU A1743      43.461  35.684  59.191  1.00  0.00           N  
ATOM   3051  CA  LEU A1743      43.796  35.236  57.841  1.00  0.00           C  
ATOM   3052  C   LEU A1743      45.243  35.521  57.448  1.00  0.00           C  
ATOM   3053  O   LEU A1743      45.726  35.018  56.436  1.00  0.00           O  
ATOM   3054  CB  LEU A1743      42.887  35.906  56.818  1.00  0.00           C  
ATOM   3055  CG  LEU A1743      41.417  35.503  56.820  1.00  0.00           C  
ATOM   3056  CD1 LEU A1743      40.726  36.187  55.664  1.00  0.00           C  
ATOM   3057  CD2 LEU A1743      41.288  33.993  56.692  1.00  0.00           C  
ATOM   3058  N   PHE A1744      45.941  36.310  58.250  1.00  0.00           N  
ATOM   3059  CA  PHE A1744      47.317  36.685  57.929  1.00  0.00           C  
ATOM   3060  C   PHE A1744      48.364  36.371  59.011  1.00  0.00           C  
ATOM   3061  O   PHE A1744      49.562  36.429  58.745  1.00  0.00           O  
ATOM   3062  CB  PHE A1744      47.380  38.188  57.622  1.00  0.00           C  
ATOM   3063  CG  PHE A1744      46.502  38.617  56.491  1.00  0.00           C  
ATOM   3064  CD1 PHE A1744      46.930  38.502  55.174  1.00  0.00           C  
ATOM   3065  CD2 PHE A1744      45.240  39.129  56.738  1.00  0.00           C  
ATOM   3066  CE1 PHE A1744      46.120  38.888  54.130  1.00  0.00           C  
ATOM   3067  CE2 PHE A1744      44.429  39.512  55.695  1.00  0.00           C  
ATOM   3068  CZ  PHE A1744      44.874  39.390  54.388  1.00  0.00           C  
ATOM   3069  N   THR A1745      47.925  36.077  60.230  1.00  0.00           N  
ATOM   3070  CA  THR A1745      48.866  35.765  61.290  1.00  0.00           C  
ATOM   3071  C   THR A1745      48.269  34.769  62.267  1.00  0.00           C  
ATOM   3072  O   THR A1745      47.041  34.593  62.342  1.00  0.00           O  
ATOM   3073  CB  THR A1745      49.275  37.038  62.057  1.00  0.00           C  
ATOM   3074  OG1 THR A1745      50.369  36.746  62.928  1.00  0.00           O  
ATOM   3075  CG2 THR A1745      48.112  37.571  62.891  1.00  0.00           C  
ATOM   3076  N   GLU A1746      49.151  34.112  63.015  1.00  0.00           N  
ATOM   3077  CA  GLU A1746      48.732  33.147  64.023  1.00  0.00           C  
ATOM   3078  C   GLU A1746      48.473  33.926  65.330  1.00  0.00           C  
ATOM   3079  O   GLU A1746      47.776  33.461  66.249  1.00  0.00           O  
ATOM   3080  CB  GLU A1746      49.821  32.091  64.210  1.00  0.00           C  
ATOM   3081  CG  GLU A1746      49.277  30.676  64.284  1.00  0.00           C  
ATOM   3082  CD  GLU A1746      48.712  30.172  62.960  1.00  0.00           C  
ATOM   3083  OE1 GLU A1746      47.837  29.267  62.990  1.00  0.00           O  
ATOM   3084  OE2 GLU A1746      49.151  30.667  61.895  1.00  0.00           O  
ATOM   3085  N   ASP A1747      49.033  35.127  65.383  1.00  0.00           N  
ATOM   3086  CA  ASP A1747      48.871  36.012  66.528  1.00  0.00           C  
ATOM   3087  C   ASP A1747      47.462  36.666  66.524  1.00  0.00           C  
ATOM   3088  O   ASP A1747      47.338  37.890  66.420  1.00  0.00           O  
ATOM   3089  CB  ASP A1747      49.945  37.100  66.455  1.00  0.00           C  
ATOM   3090  CG  ASP A1747      49.914  38.034  67.642  1.00  0.00           C  
ATOM   3091  OD1 ASP A1747      50.261  39.229  67.452  1.00  0.00           O  
ATOM   3092  OD2 ASP A1747      49.557  37.568  68.756  1.00  0.00           O  
ATOM   3093  N   TYR A1748      46.406  35.866  66.610  1.00  0.00           N  
ATOM   3094  CA  TYR A1748      45.052  36.419  66.612  1.00  0.00           C  
ATOM   3095  C   TYR A1748      44.345  36.168  67.932  1.00  0.00           C  
ATOM   3096  O   TYR A1748      44.729  35.283  68.692  1.00  0.00           O  
ATOM   3097  CB  TYR A1748      44.214  35.835  65.474  1.00  0.00           C  
ATOM   3098  CG  TYR A1748      44.064  34.332  65.504  1.00  0.00           C  
ATOM   3099  CD1 TYR A1748      45.075  33.496  65.010  1.00  0.00           C  
ATOM   3100  CD2 TYR A1748      42.912  33.743  66.011  1.00  0.00           C  
ATOM   3101  CE1 TYR A1748      44.935  32.116  65.017  1.00  0.00           C  
ATOM   3102  CE2 TYR A1748      42.763  32.359  66.029  1.00  0.00           C  
ATOM   3103  CZ  TYR A1748      43.773  31.547  65.532  1.00  0.00           C  
ATOM   3104  OH  TYR A1748      43.620  30.167  65.559  1.00  0.00           O  
ATOM   3105  N   PRO A1749      43.294  36.940  68.220  1.00  0.00           N  
ATOM   3106  CA  PRO A1749      42.538  36.793  69.463  1.00  0.00           C  
ATOM   3107  C   PRO A1749      41.405  35.768  69.392  1.00  0.00           C  
ATOM   3108  O   PRO A1749      40.735  35.637  68.362  1.00  0.00           O  
ATOM   3109  CB  PRO A1749      41.980  38.186  69.668  1.00  0.00           C  
ATOM   3110  CG  PRO A1749      41.548  38.531  68.249  1.00  0.00           C  
ATOM   3111  CD  PRO A1749      42.784  38.084  67.439  1.00  0.00           C  
ATOM   3112  N   VAL A1750      41.183  35.049  70.490  1.00  0.00           N  
ATOM   3113  CA  VAL A1750      40.086  34.093  70.542  1.00  0.00           C  
ATOM   3114  C   VAL A1750      39.060  34.633  71.535  1.00  0.00           C  
ATOM   3115  O   VAL A1750      39.364  34.799  72.721  1.00  0.00           O  
ATOM   3116  CB  VAL A1750      40.554  32.701  70.998  1.00  0.00           C  
ATOM   3117  CG1 VAL A1750      39.358  31.724  71.024  1.00  0.00           C  
ATOM   3118  CG2 VAL A1750      41.650  32.202  70.058  1.00  0.00           C  
ATOM   3119  N   SER A1751      37.854  34.927  71.055  1.00  0.00           N  
ATOM   3120  CA  SER A1751      36.818  35.461  71.935  1.00  0.00           C  
ATOM   3121  C   SER A1751      36.298  34.407  72.894  1.00  0.00           C  
ATOM   3122  O   SER A1751      36.365  33.211  72.609  1.00  0.00           O  
ATOM   3123  CB  SER A1751      35.634  35.969  71.123  1.00  0.00           C  
ATOM   3124  OG  SER A1751      34.810  34.899  70.701  1.00  0.00           O  
ATOM   3125  N   GLU A1752      35.742  34.863  74.015  1.00  0.00           N  
ATOM   3126  CA  GLU A1752      35.180  33.960  75.021  1.00  0.00           C  
ATOM   3127  C   GLU A1752      34.100  33.068  74.407  1.00  0.00           C  
ATOM   3128  O   GLU A1752      34.129  31.854  74.613  1.00  0.00           O  
ATOM   3129  CB  GLU A1752      34.602  34.745  76.214  1.00  0.00           C  
ATOM   3130  CG  GLU A1752      34.373  33.866  77.459  1.00  0.00           C  
ATOM   3131  CD  GLU A1752      34.122  34.661  78.739  1.00  0.00           C  
ATOM   3132  OE1 GLU A1752      35.017  35.443  79.142  1.00  0.00           O  
ATOM   3133  OE2 GLU A1752      33.036  34.496  79.348  1.00  0.00           O  
ATOM   3134  N   LYS A1753      33.167  33.659  73.656  1.00  0.00           N  
ATOM   3135  CA  LYS A1753      32.100  32.894  73.004  1.00  0.00           C  
ATOM   3136  C   LYS A1753      32.650  31.851  72.020  1.00  0.00           C  
ATOM   3137  O   LYS A1753      32.059  30.785  71.826  1.00  0.00           O  
ATOM   3138  CB  LYS A1753      31.141  33.817  72.243  1.00  0.00           C  
ATOM   3139  CG  LYS A1753      30.074  34.489  73.085  1.00  0.00           C  
ATOM   3140  CD  LYS A1753      29.234  35.448  72.234  1.00  0.00           C  
ATOM   3141  CE  LYS A1753      28.437  34.707  71.143  1.00  0.00           C  
ATOM   3142  NZ  LYS A1753      27.272  33.899  71.653  1.00  0.00           N  
ATOM   3143  N   ALA A1754      33.770  32.168  71.385  1.00  0.00           N  
ATOM   3144  CA  ALA A1754      34.385  31.254  70.436  1.00  0.00           C  
ATOM   3145  C   ALA A1754      35.072  30.132  71.202  1.00  0.00           C  
ATOM   3146  O   ALA A1754      34.996  28.965  70.814  1.00  0.00           O  
ATOM   3147  CB  ALA A1754      35.403  32.002  69.565  1.00  0.00           C  
ATOM   3148  N   GLN A1755      35.727  30.494  72.302  1.00  0.00           N  
ATOM   3149  CA  GLN A1755      36.435  29.515  73.124  1.00  0.00           C  
ATOM   3150  C   GLN A1755      35.435  28.549  73.737  1.00  0.00           C  
ATOM   3151  O   GLN A1755      35.696  27.362  73.897  1.00  0.00           O  
ATOM   3152  CB  GLN A1755      37.223  30.212  74.234  1.00  0.00           C  
ATOM   3153  CG  GLN A1755      38.193  29.305  74.946  1.00  0.00           C  
ATOM   3154  CD  GLN A1755      39.158  28.599  73.986  1.00  0.00           C  
ATOM   3155  OE1 GLN A1755      39.976  29.236  73.308  1.00  0.00           O  
ATOM   3156  NE2 GLN A1755      39.058  27.275  73.925  1.00  0.00           N  
ATOM   3157  N   ARG A1756      34.270  29.066  74.060  1.00  0.00           N  
ATOM   3158  CA  ARG A1756      33.243  28.248  74.660  1.00  0.00           C  
ATOM   3159  C   ARG A1756      32.688  27.286  73.607  1.00  0.00           C  
ATOM   3160  O   ARG A1756      32.495  26.110  73.899  1.00  0.00           O  
ATOM   3161  CB  ARG A1756      32.151  29.165  75.232  1.00  0.00           C  
ATOM   3162  CG  ARG A1756      31.265  28.541  76.288  1.00  0.00           C  
ATOM   3163  CD  ARG A1756      30.588  29.625  77.130  1.00  0.00           C  
ATOM   3164  NE  ARG A1756      29.759  30.519  76.323  1.00  0.00           N  
ATOM   3165  CZ  ARG A1756      29.800  31.851  76.384  1.00  0.00           C  
ATOM   3166  NH1 ARG A1756      30.640  32.461  77.221  1.00  0.00           N  
ATOM   3167  NH2 ARG A1756      28.999  32.579  75.605  1.00  0.00           N  
ATOM   3168  N   LYS A1757      32.450  27.785  72.388  1.00  0.00           N  
ATOM   3169  CA  LYS A1757      31.913  26.966  71.290  1.00  0.00           C  
ATOM   3170  C   LYS A1757      32.933  25.893  70.928  1.00  0.00           C  
ATOM   3171  O   LYS A1757      32.580  24.758  70.581  1.00  0.00           O  
ATOM   3172  CB  LYS A1757      31.650  27.814  70.047  1.00  0.00           C  
ATOM   3173  CG  LYS A1757      30.440  27.387  69.242  1.00  0.00           C  
ATOM   3174  CD  LYS A1757      29.165  27.727  70.036  1.00  0.00           C  
ATOM   3175  CE  LYS A1757      27.919  27.865  69.168  1.00  0.00           C  
ATOM   3176  NZ  LYS A1757      27.446  26.559  68.625  1.00  0.00           N  
ATOM   3177  N   LEU A1759      34.202  26.272  71.008  1.00  0.00           N  
ATOM   3178  CA  LEU A1759      35.265  25.347  70.699  1.00  0.00           C  
ATOM   3179  C   LEU A1759      35.238  24.193  71.703  1.00  0.00           C  
ATOM   3180  O   LEU A1759      35.203  23.027  71.307  1.00  0.00           O  
ATOM   3181  CB  LEU A1759      36.625  26.066  70.719  1.00  0.00           C  
ATOM   3182  CG  LEU A1759      37.867  25.214  70.447  1.00  0.00           C  
ATOM   3183  CD1 LEU A1759      37.643  24.370  69.202  1.00  0.00           C  
ATOM   3184  CD2 LEU A1759      39.089  26.116  70.291  1.00  0.00           C  
ATOM   3185  N   GLU A1760      35.232  24.514  72.994  1.00  0.00           N  
ATOM   3186  CA  GLU A1760      35.216  23.479  74.022  1.00  0.00           C  
ATOM   3187  C   GLU A1760      34.052  22.522  73.855  1.00  0.00           C  
ATOM   3188  O   GLU A1760      34.220  21.307  73.904  1.00  0.00           O  
ATOM   3189  CB  GLU A1760      35.128  24.101  75.406  1.00  0.00           C  
ATOM   3190  CG  GLU A1760      36.300  24.964  75.769  1.00  0.00           C  
ATOM   3191  CD  GLU A1760      36.114  25.606  77.127  1.00  0.00           C  
ATOM   3192  OE1 GLU A1760      35.012  26.156  77.378  1.00  0.00           O  
ATOM   3193  OE2 GLU A1760      37.064  25.565  77.940  1.00  0.00           O  
ATOM   3194  N   GLU A1761      32.866  23.073  73.654  1.00  0.00           N  
ATOM   3195  CA  GLU A1761      31.683  22.247  73.512  1.00  0.00           C  
ATOM   3196  C   GLU A1761      31.738  21.294  72.332  1.00  0.00           C  
ATOM   3197  O   GLU A1761      31.195  20.199  72.392  1.00  0.00           O  
ATOM   3198  CB  GLU A1761      30.449  23.140  73.420  1.00  0.00           C  
ATOM   3199  CG  GLU A1761      30.229  23.929  74.697  1.00  0.00           C  
ATOM   3200  CD  GLU A1761      28.933  24.712  74.692  1.00  0.00           C  
ATOM   3201  OE1 GLU A1761      28.563  25.255  75.764  1.00  0.00           O  
ATOM   3202  OE2 GLU A1761      28.290  24.780  73.618  1.00  0.00           O  
ATOM   3203  N   GLY A1762      32.409  21.704  71.266  1.00  0.00           N  
ATOM   3204  CA  GLY A1762      32.497  20.862  70.090  1.00  0.00           C  
ATOM   3205  C   GLY A1762      33.757  20.023  69.932  1.00  0.00           C  
ATOM   3206  O   GLY A1762      33.900  19.330  68.936  1.00  0.00           O  
ATOM   3207  N   LEU A1763      34.663  20.076  70.903  1.00  0.00           N  
ATOM   3208  CA  LEU A1763      35.900  19.306  70.842  1.00  0.00           C  
ATOM   3209  C   LEU A1763      35.704  17.819  70.541  1.00  0.00           C  
ATOM   3210  O   LEU A1763      36.438  17.237  69.742  1.00  0.00           O  
ATOM   3211  CB  LEU A1763      36.680  19.463  72.149  1.00  0.00           C  
ATOM   3212  CG  LEU A1763      37.752  20.548  72.097  1.00  0.00           C  
ATOM   3213  CD1 LEU A1763      38.363  20.761  73.466  1.00  0.00           C  
ATOM   3214  CD2 LEU A1763      38.812  20.138  71.107  1.00  0.00           C  
ATOM   3215  N   PRO A1764      34.714  17.187  71.175  1.00  0.00           N  
ATOM   3216  CA  PRO A1764      34.470  15.766  70.935  1.00  0.00           C  
ATOM   3217  C   PRO A1764      34.203  15.417  69.470  1.00  0.00           C  
ATOM   3218  O   PRO A1764      34.814  14.483  68.940  1.00  0.00           O  
ATOM   3219  CB  PRO A1764      33.275  15.470  71.843  1.00  0.00           C  
ATOM   3220  CG  PRO A1764      33.514  16.400  72.996  1.00  0.00           C  
ATOM   3221  CD  PRO A1764      33.872  17.678  72.277  1.00  0.00           C  
ATOM   3222  N   LEU A1765      33.296  16.140  68.811  1.00  0.00           N  
ATOM   3223  CA  LEU A1765      33.025  15.831  67.411  1.00  0.00           C  
ATOM   3224  C   LEU A1765      34.129  16.358  66.499  1.00  0.00           C  
ATOM   3225  O   LEU A1765      34.318  15.847  65.401  1.00  0.00           O  
ATOM   3226  CB  LEU A1765      31.641  16.322  66.958  1.00  0.00           C  
ATOM   3227  CG  LEU A1765      31.157  17.729  67.248  1.00  0.00           C  
ATOM   3228  CD1 LEU A1765      29.818  17.936  66.577  1.00  0.00           C  
ATOM   3229  CD2 LEU A1765      31.025  17.925  68.756  1.00  0.00           C  
ATOM   3230  N   LEU A1795      34.876  17.359  66.945  1.00  0.00           N  
ATOM   3231  CA  LEU A1795      35.971  17.837  66.119  1.00  0.00           C  
ATOM   3232  C   LEU A1795      37.040  16.758  66.098  1.00  0.00           C  
ATOM   3233  O   LEU A1795      37.615  16.480  65.054  1.00  0.00           O  
ATOM   3234  CB  LEU A1795      36.566  19.140  66.659  1.00  0.00           C  
ATOM   3235  CG  LEU A1795      35.736  20.373  66.283  1.00  0.00           C  
ATOM   3236  CD1 LEU A1795      36.441  21.640  66.738  1.00  0.00           C  
ATOM   3237  CD2 LEU A1795      35.528  20.395  64.769  1.00  0.00           C  
ATOM   3238  N   LYS A1796      37.309  16.149  67.253  1.00  0.00           N  
ATOM   3239  CA  LYS A1796      38.323  15.093  67.322  1.00  0.00           C  
ATOM   3240  C   LYS A1796      37.901  13.932  66.420  1.00  0.00           C  
ATOM   3241  O   LYS A1796      38.740  13.321  65.765  1.00  0.00           O  
ATOM   3242  CB  LYS A1796      38.532  14.613  68.765  1.00  0.00           C  
ATOM   3243  CG  LYS A1796      38.934  15.733  69.727  1.00  0.00           C  
ATOM   3244  CD  LYS A1796      39.874  15.246  70.830  1.00  0.00           C  
ATOM   3245  CE  LYS A1796      40.053  16.272  71.963  1.00  0.00           C  
ATOM   3246  NZ  LYS A1796      38.939  16.185  72.977  1.00  0.00           N  
ATOM   3247  N   GLU A1797      36.603  13.645  66.373  1.00  0.00           N  
ATOM   3248  CA  GLU A1797      36.102  12.585  65.505  1.00  0.00           C  
ATOM   3249  C   GLU A1797      36.142  12.982  64.018  1.00  0.00           C  
ATOM   3250  O   GLU A1797      36.183  12.112  63.140  1.00  0.00           O  
ATOM   3251  CB  GLU A1797      34.661  12.200  65.879  1.00  0.00           C  
ATOM   3252  CG  GLU A1797      34.552  11.062  66.894  1.00  0.00           C  
ATOM   3253  CD  GLU A1797      33.207  10.343  66.828  1.00  0.00           C  
ATOM   3254  OE1 GLU A1797      32.821   9.899  65.718  1.00  0.00           O  
ATOM   3255  OE2 GLU A1797      32.543  10.215  67.884  1.00  0.00           O  
ATOM   3256  N   LEU A1805      36.121  14.284  63.734  1.00  0.00           N  
ATOM   3257  CA  LEU A1805      36.156  14.750  62.356  1.00  0.00           C  
ATOM   3258  C   LEU A1805      37.597  14.832  61.842  1.00  0.00           C  
ATOM   3259  O   LEU A1805      37.875  14.479  60.692  1.00  0.00           O  
ATOM   3260  CB  LEU A1805      35.482  16.126  62.246  1.00  0.00           C  
ATOM   3261  CG  LEU A1805      35.469  16.840  60.884  1.00  0.00           C  
ATOM   3262  CD1 LEU A1805      34.587  16.107  59.912  1.00  0.00           C  
ATOM   3263  CD2 LEU A1805      34.954  18.245  61.053  1.00  0.00           C  
ATOM   3264  N   TYR A1810      38.511  15.272  62.701  1.00  0.00           N  
ATOM   3265  CA  TYR A1810      39.901  15.432  62.303  1.00  0.00           C  
ATOM   3266  C   TYR A1810      40.436  14.339  61.387  1.00  0.00           C  
ATOM   3267  O   TYR A1810      40.891  14.628  60.280  1.00  0.00           O  
ATOM   3268  CB  TYR A1810      40.812  15.531  63.517  1.00  0.00           C  
ATOM   3269  CG  TYR A1810      42.256  15.696  63.120  1.00  0.00           C  
ATOM   3270  CD1 TYR A1810      42.828  16.959  63.003  1.00  0.00           C  
ATOM   3271  CD2 TYR A1810      43.047  14.590  62.826  1.00  0.00           C  
ATOM   3272  CE1 TYR A1810      44.155  17.119  62.604  1.00  0.00           C  
ATOM   3273  CE2 TYR A1810      44.375  14.737  62.426  1.00  0.00           C  
ATOM   3274  CZ  TYR A1810      44.927  16.000  62.317  1.00  0.00           C  
ATOM   3275  OH  TYR A1810      46.247  16.141  61.928  1.00  0.00           O  
ATOM   3276  N   PRO A1811      40.415  13.066  61.840  1.00  0.00           N  
ATOM   3277  CA  PRO A1811      40.927  11.997  60.974  1.00  0.00           C  
ATOM   3278  C   PRO A1811      40.303  11.965  59.570  1.00  0.00           C  
ATOM   3279  O   PRO A1811      41.016  11.780  58.582  1.00  0.00           O  
ATOM   3280  CB  PRO A1811      40.655  10.730  61.794  1.00  0.00           C  
ATOM   3281  CG  PRO A1811      39.503  11.135  62.712  1.00  0.00           C  
ATOM   3282  CD  PRO A1811      39.911  12.516  63.112  1.00  0.00           C  
ATOM   3283  N   ARG A1989      38.986  12.160  59.481  1.00  0.00           N  
ATOM   3284  CA  ARG A1989      38.298  12.152  58.191  1.00  0.00           C  
ATOM   3285  C   ARG A1989      38.814  13.305  57.335  1.00  0.00           C  
ATOM   3286  O   ARG A1989      38.741  13.267  56.103  1.00  0.00           O  
ATOM   3287  CB  ARG A1989      36.789  12.331  58.369  1.00  0.00           C  
ATOM   3288  CG  ARG A1989      36.130  11.428  59.398  1.00  0.00           C  
ATOM   3289  CD  ARG A1989      35.559  10.175  58.778  1.00  0.00           C  
ATOM   3290  NE  ARG A1989      34.550   9.562  59.639  1.00  0.00           N  
ATOM   3291  CZ  ARG A1989      33.248   9.865  59.626  1.00  0.00           C  
ATOM   3292  NH1 ARG A1989      32.768  10.776  58.788  1.00  0.00           N  
ATOM   3293  NH2 ARG A1989      32.422   9.255  60.466  1.00  0.00           N  
ATOM   3294  N   LEU A1990      39.322  14.340  57.994  1.00  0.00           N  
ATOM   3295  CA  LEU A1990      39.827  15.494  57.279  1.00  0.00           C  
ATOM   3296  C   LEU A1990      41.246  15.252  56.807  1.00  0.00           C  
ATOM   3297  O   LEU A1990      41.590  15.612  55.690  1.00  0.00           O  
ATOM   3298  CB  LEU A1990      39.765  16.744  58.167  1.00  0.00           C  
ATOM   3299  CG  LEU A1990      38.638  17.772  57.990  1.00  0.00           C  
ATOM   3300  CD1 LEU A1990      37.276  17.122  57.790  1.00  0.00           C  
ATOM   3301  CD2 LEU A1990      38.626  18.645  59.229  1.00  0.00           C  
ATOM   3302  N   ARG A1991      42.077  14.634  57.636  1.00  0.00           N  
ATOM   3303  CA  ARG A1991      43.448  14.410  57.200  1.00  0.00           C  
ATOM   3304  C   ARG A1991      43.472  13.407  56.052  1.00  0.00           C  
ATOM   3305  O   ARG A1991      44.500  13.241  55.399  1.00  0.00           O  
ATOM   3306  CB  ARG A1991      44.339  13.942  58.357  1.00  0.00           C  
ATOM   3307  CG  ARG A1991      45.834  14.219  58.123  1.00  0.00           C  
ATOM   3308  CD  ARG A1991      46.550  14.512  59.442  1.00  0.00           C  
ATOM   3309  NE  ARG A1991      48.005  14.347  59.357  1.00  0.00           N  
ATOM   3310  CZ  ARG A1991      48.841  14.327  60.403  1.00  0.00           C  
ATOM   3311  NH1 ARG A1991      48.384  14.468  61.648  1.00  0.00           N  
ATOM   3312  NH2 ARG A1991      50.147  14.141  60.207  1.00  0.00           N  
ATOM   3313  N   ALA A1992      42.316  12.791  55.792  1.00  0.00           N  
ATOM   3314  CA  ALA A1992      42.150  11.793  54.729  1.00  0.00           C  
ATOM   3315  C   ALA A1992      41.636  12.374  53.411  1.00  0.00           C  
ATOM   3316  O   ALA A1992      41.920  11.845  52.331  1.00  0.00           O  
ATOM   3317  CB  ALA A1992      41.199  10.684  55.195  1.00  0.00           C  
ATOM   3318  N   GLN A1993      40.853  13.444  53.502  1.00  0.00           N  
ATOM   3319  CA  GLN A1993      40.302  14.103  52.322  1.00  0.00           C  
ATOM   3320  C   GLN A1993      41.474  14.528  51.439  1.00  0.00           C  
ATOM   3321  O   GLN A1993      42.280  15.359  51.854  1.00  0.00           O  
ATOM   3322  CB  GLN A1993      39.515  15.339  52.752  1.00  0.00           C  
ATOM   3323  CG  GLN A1993      38.132  15.446  52.172  1.00  0.00           C  
ATOM   3324  CD  GLN A1993      38.088  15.042  50.722  1.00  0.00           C  
ATOM   3325  OE1 GLN A1993      39.072  15.187  49.993  1.00  0.00           O  
ATOM   3326  NE2 GLN A1993      36.941  14.535  50.285  1.00  0.00           N  
ATOM   3327  N   GLU A1994      41.588  13.974  50.234  1.00  0.00           N  
ATOM   3328  CA  GLU A1994      42.714  14.353  49.378  1.00  0.00           C  
ATOM   3329  C   GLU A1994      42.422  15.630  48.590  1.00  0.00           C  
ATOM   3330  O   GLU A1994      43.309  16.478  48.430  1.00  0.00           O  
ATOM   3331  CB  GLU A1994      43.103  13.204  48.426  1.00  0.00           C  
ATOM   3332  CG  GLU A1994      44.480  13.385  47.724  1.00  0.00           C  
ATOM   3333  CD  GLU A1994      44.942  12.152  46.918  1.00  0.00           C  
ATOM   3334  OE1 GLU A1994      45.203  11.088  47.529  1.00  0.00           O  
ATOM   3335  OE2 GLU A1994      45.047  12.248  45.671  1.00  0.00           O  
ATOM   3336  N   GLU A1995      41.188  15.775  48.108  1.00  0.00           N  
ATOM   3337  CA  GLU A1995      40.812  16.974  47.360  1.00  0.00           C  
ATOM   3338  C   GLU A1995      40.290  18.061  48.303  1.00  0.00           C  
ATOM   3339  O   GLU A1995      39.137  18.042  48.738  1.00  0.00           O  
ATOM   3340  CB  GLU A1995      39.757  16.653  46.302  1.00  0.00           C  
ATOM   3341  CG  GLU A1995      38.546  15.929  46.841  1.00  0.00           C  
ATOM   3342  CD  GLU A1995      37.385  15.930  45.864  1.00  0.00           C  
ATOM   3343  OE1 GLU A1995      36.469  15.094  46.040  1.00  0.00           O  
ATOM   3344  OE2 GLU A1995      37.383  16.769  44.931  1.00  0.00           O  
ATOM   3345  N   TRP A2012      41.159  19.015  48.607  1.00  0.00           N  
ATOM   3346  CA  TRP A2012      40.813  20.103  49.500  1.00  0.00           C  
ATOM   3347  C   TRP A2012      40.138  21.268  48.761  1.00  0.00           C  
ATOM   3348  O   TRP A2012      40.769  22.283  48.452  1.00  0.00           O  
ATOM   3349  CB  TRP A2012      42.079  20.570  50.230  1.00  0.00           C  
ATOM   3350  CG  TRP A2012      41.807  21.216  51.557  1.00  0.00           C  
ATOM   3351  CD1 TRP A2012      41.533  22.531  51.790  1.00  0.00           C  
ATOM   3352  CD2 TRP A2012      41.746  20.563  52.832  1.00  0.00           C  
ATOM   3353  NE1 TRP A2012      41.305  22.739  53.130  1.00  0.00           N  
ATOM   3354  CE2 TRP A2012      41.427  21.548  53.792  1.00  0.00           C  
ATOM   3355  CE3 TRP A2012      41.923  19.240  53.255  1.00  0.00           C  
ATOM   3356  CZ2 TRP A2012      41.287  21.256  55.146  1.00  0.00           C  
ATOM   3357  CZ3 TRP A2012      41.784  18.950  54.602  1.00  0.00           C  
ATOM   3358  CH2 TRP A2012      41.467  19.956  55.532  1.00  0.00           C  
ATOM   3359  N   THR A2013      38.844  21.105  48.485  1.00  0.00           N  
ATOM   3360  CA  THR A2013      38.057  22.120  47.794  1.00  0.00           C  
ATOM   3361  C   THR A2013      36.777  22.463  48.551  1.00  0.00           C  
ATOM   3362  O   THR A2013      36.265  21.671  49.337  1.00  0.00           O  
ATOM   3363  CB  THR A2013      37.659  21.665  46.370  1.00  0.00           C  
ATOM   3364  OG1 THR A2013      36.765  20.547  46.450  1.00  0.00           O  
ATOM   3365  CG2 THR A2013      38.902  21.281  45.568  1.00  0.00           C  
ATOM   3366  N   GLU A2014      36.250  23.650  48.282  1.00  0.00           N  
ATOM   3367  CA  GLU A2014      35.045  24.121  48.942  1.00  0.00           C  
ATOM   3368  C   GLU A2014      33.807  23.275  48.636  1.00  0.00           C  
ATOM   3369  O   GLU A2014      32.823  23.328  49.378  1.00  0.00           O  
ATOM   3370  CB  GLU A2014      34.812  25.586  48.568  1.00  0.00           C  
ATOM   3371  CG  GLU A2014      36.074  26.429  48.720  1.00  0.00           C  
ATOM   3372  CD  GLU A2014      35.883  27.893  48.353  1.00  0.00           C  
ATOM   3373  OE1 GLU A2014      36.871  28.652  48.469  1.00  0.00           O  
ATOM   3374  OE2 GLU A2014      34.760  28.288  47.953  1.00  0.00           O  
ATOM   3375  N   ALA A2015      33.843  22.507  47.548  1.00  0.00           N  
ATOM   3376  CA  ALA A2015      32.706  21.655  47.202  1.00  0.00           C  
ATOM   3377  C   ALA A2015      32.921  20.313  47.894  1.00  0.00           C  
ATOM   3378  O   ALA A2015      32.013  19.771  48.525  1.00  0.00           O  
ATOM   3379  CB  ALA A2015      32.606  21.472  45.694  1.00  0.00           C  
ATOM   3380  N   ALA A2016      34.140  19.795  47.781  1.00  0.00           N  
ATOM   3381  CA  ALA A2016      34.504  18.536  48.424  1.00  0.00           C  
ATOM   3382  C   ALA A2016      34.225  18.674  49.921  1.00  0.00           C  
ATOM   3383  O   ALA A2016      33.390  17.959  50.477  1.00  0.00           O  
ATOM   3384  CB  ALA A2016      36.001  18.225  48.191  1.00  0.00           C  
ATOM   3385  N   LEU A2017      34.917  19.616  50.560  1.00  0.00           N  
ATOM   3386  CA  LEU A2017      34.764  19.843  51.991  1.00  0.00           C  
ATOM   3387  C   LEU A2017      33.321  20.007  52.429  1.00  0.00           C  
ATOM   3388  O   LEU A2017      32.936  19.514  53.487  1.00  0.00           O  
ATOM   3389  CB  LEU A2017      35.564  21.061  52.437  1.00  0.00           C  
ATOM   3390  CG  LEU A2017      37.084  20.999  52.649  1.00  0.00           C  
ATOM   3391  CD1 LEU A2017      37.442  19.844  53.544  1.00  0.00           C  
ATOM   3392  CD2 LEU A2017      37.788  20.875  51.348  1.00  0.00           C  
ATOM   3393  N   GLU A2018      32.507  20.688  51.631  1.00  0.00           N  
ATOM   3394  CA  GLU A2018      31.121  20.858  52.039  1.00  0.00           C  
ATOM   3395  C   GLU A2018      30.459  19.501  52.073  1.00  0.00           C  
ATOM   3396  O   GLU A2018      29.738  19.187  53.018  1.00  0.00           O  
ATOM   3397  CB  GLU A2018      30.343  21.787  51.097  1.00  0.00           C  
ATOM   3398  CG  GLU A2018      28.849  21.887  51.452  1.00  0.00           C  
ATOM   3399  CD  GLU A2018      28.080  22.840  50.546  1.00  0.00           C  
ATOM   3400  OE1 GLU A2018      28.406  22.906  49.336  1.00  0.00           O  
ATOM   3401  OE2 GLU A2018      27.140  23.512  51.033  1.00  0.00           O  
ATOM   3402  N   ALA A2019      30.714  18.692  51.048  1.00  0.00           N  
ATOM   3403  CA  ALA A2019      30.126  17.357  50.976  1.00  0.00           C  
ATOM   3404  C   ALA A2019      30.601  16.511  52.166  1.00  0.00           C  
ATOM   3405  O   ALA A2019      29.796  15.852  52.837  1.00  0.00           O  
ATOM   3406  CB  ALA A2019      30.494  16.683  49.645  1.00  0.00           C  
ATOM   3407  N   LEU A2020      31.905  16.545  52.428  1.00  0.00           N  
ATOM   3408  CA  LEU A2020      32.492  15.813  53.551  1.00  0.00           C  
ATOM   3409  C   LEU A2020      31.823  16.188  54.892  1.00  0.00           C  
ATOM   3410  O   LEU A2020      31.422  15.315  55.667  1.00  0.00           O  
ATOM   3411  CB  LEU A2020      33.993  16.115  53.645  1.00  0.00           C  
ATOM   3412  CG  LEU A2020      34.721  15.195  54.625  1.00  0.00           C  
ATOM   3413  CD1 LEU A2020      34.754  13.804  54.005  1.00  0.00           C  
ATOM   3414  CD2 LEU A2020      36.138  15.667  54.916  1.00  0.00           C  
ATOM   3415  N   LEU A2021      31.692  17.488  55.150  1.00  0.00           N  
ATOM   3416  CA  LEU A2021      31.101  17.952  56.398  1.00  0.00           C  
ATOM   3417  C   LEU A2021      29.603  17.716  56.486  1.00  0.00           C  
ATOM   3418  O   LEU A2021      29.075  17.449  57.565  1.00  0.00           O  
ATOM   3419  CB  LEU A2021      31.408  19.436  56.614  1.00  0.00           C  
ATOM   3420  CG  LEU A2021      32.893  19.789  56.699  1.00  0.00           C  
ATOM   3421  CD1 LEU A2021      33.046  21.285  56.804  1.00  0.00           C  
ATOM   3422  CD2 LEU A2021      33.535  19.114  57.878  1.00  0.00           C  
ATOM   3423  N   ARG A2022      28.908  17.832  55.362  1.00  0.00           N  
ATOM   3424  CA  ARG A2022      27.464  17.595  55.350  1.00  0.00           C  
ATOM   3425  C   ARG A2022      27.231  16.121  55.723  1.00  0.00           C  
ATOM   3426  O   ARG A2022      26.388  15.802  56.557  1.00  0.00           O  
ATOM   3427  CB  ARG A2022      26.886  17.871  53.950  1.00  0.00           C  
ATOM   3428  CG  ARG A2022      26.927  19.325  53.488  1.00  0.00           C  
ATOM   3429  CD  ARG A2022      25.653  20.058  53.819  1.00  0.00           C  
ATOM   3430  NE  ARG A2022      25.747  21.465  53.442  1.00  0.00           N  
ATOM   3431  CZ  ARG A2022      24.866  22.400  53.796  1.00  0.00           C  
ATOM   3432  NH1 ARG A2022      23.808  22.082  54.537  1.00  0.00           N  
ATOM   3433  NH2 ARG A2022      25.057  23.661  53.434  1.00  0.00           N  
ATOM   3434  N   GLY A2023      27.994  15.231  55.098  1.00  0.00           N  
ATOM   3435  CA  GLY A2023      27.850  13.818  55.380  1.00  0.00           C  
ATOM   3436  C   GLY A2023      28.114  13.497  56.838  1.00  0.00           C  
ATOM   3437  O   GLY A2023      27.318  12.832  57.503  1.00  0.00           O  
ATOM   3438  N   PHE A2024      29.246  13.975  57.335  1.00  0.00           N  
ATOM   3439  CA  PHE A2024      29.641  13.747  58.717  1.00  0.00           C  
ATOM   3440  C   PHE A2024      28.557  14.173  59.704  1.00  0.00           C  
ATOM   3441  O   PHE A2024      28.255  13.447  60.648  1.00  0.00           O  
ATOM   3442  CB  PHE A2024      30.944  14.496  58.988  1.00  0.00           C  
ATOM   3443  CG  PHE A2024      31.435  14.385  60.391  1.00  0.00           C  
ATOM   3444  CD1 PHE A2024      30.892  15.171  61.396  1.00  0.00           C  
ATOM   3445  CD2 PHE A2024      32.474  13.519  60.707  1.00  0.00           C  
ATOM   3446  CE1 PHE A2024      31.382  15.096  62.699  1.00  0.00           C  
ATOM   3447  CE2 PHE A2024      32.969  13.439  62.009  1.00  0.00           C  
ATOM   3448  CZ  PHE A2024      32.421  14.230  63.005  1.00  0.00           C  
ATOM   3449  N   ALA A2025      27.969  15.343  59.491  1.00  0.00           N  
ATOM   3450  CA  ALA A2025      26.921  15.831  60.389  1.00  0.00           C  
ATOM   3451  C   ALA A2025      25.710  14.926  60.284  1.00  0.00           C  
ATOM   3452  O   ALA A2025      25.029  14.649  61.272  1.00  0.00           O  
ATOM   3453  CB  ALA A2025      26.531  17.266  60.033  1.00  0.00           C  
ATOM   3454  N   ALA A2026      25.440  14.478  59.068  1.00  0.00           N  
ATOM   3455  CA  ALA A2026      24.314  13.593  58.826  1.00  0.00           C  
ATOM   3456  C   ALA A2026      24.561  12.302  59.593  1.00  0.00           C  
ATOM   3457  O   ALA A2026      23.780  11.920  60.472  1.00  0.00           O  
ATOM   3458  CB  ALA A2026      24.183  13.303  57.326  1.00  0.00           C  
ATOM   3459  N   GLU A2027      25.668  11.644  59.265  1.00  0.00           N  
ATOM   3460  CA  GLU A2027      26.017  10.394  59.913  1.00  0.00           C  
ATOM   3461  C   GLU A2027      26.115  10.540  61.432  1.00  0.00           C  
ATOM   3462  O   GLU A2027      26.134   9.545  62.149  1.00  0.00           O  
ATOM   3463  CB  GLU A2027      27.335   9.858  59.373  1.00  0.00           C  
ATOM   3464  CG  GLU A2027      28.536  10.456  60.032  1.00  0.00           C  
ATOM   3465  CD  GLU A2027      29.701   9.519  60.000  1.00  0.00           C  
ATOM   3466  OE1 GLU A2027      30.269   9.316  58.909  1.00  0.00           O  
ATOM   3467  OE2 GLU A2027      30.042   8.977  61.070  1.00  0.00           O  
ATOM   3468  N   LYS A2039      26.187  11.776  61.917  1.00  0.00           N  
ATOM   3469  CA  LYS A2039      26.268  12.026  63.352  1.00  0.00           C  
ATOM   3470  C   LYS A2039      24.937  12.498  63.920  1.00  0.00           C  
ATOM   3471  O   LYS A2039      24.813  12.736  65.124  1.00  0.00           O  
ATOM   3472  CB  LYS A2039      27.350  13.059  63.652  1.00  0.00           C  
ATOM   3473  CG  LYS A2039      28.724  12.449  63.835  1.00  0.00           C  
ATOM   3474  CD  LYS A2039      28.728  11.526  65.035  1.00  0.00           C  
ATOM   3475  CE  LYS A2039      30.138  11.164  65.458  1.00  0.00           C  
ATOM   3476  NZ  LYS A2039      30.145  10.367  66.724  1.00  0.00           N  
ATOM   3477  N   GLY A2040      23.943  12.624  63.044  1.00  0.00           N  
ATOM   3478  CA  GLY A2040      22.621  13.052  63.467  1.00  0.00           C  
ATOM   3479  C   GLY A2040      22.631  14.388  64.178  1.00  0.00           C  
ATOM   3480  O   GLY A2040      21.900  14.611  65.147  1.00  0.00           O  
ATOM   3481  N   VAL A2041      23.469  15.290  63.686  1.00  0.00           N  
ATOM   3482  CA  VAL A2041      23.586  16.613  64.270  1.00  0.00           C  
ATOM   3483  C   VAL A2041      23.459  17.629  63.132  1.00  0.00           C  
ATOM   3484  O   VAL A2041      23.655  17.280  61.968  1.00  0.00           O  
ATOM   3485  CB  VAL A2041      24.952  16.753  64.995  1.00  0.00           C  
ATOM   3486  CG1 VAL A2041      26.005  17.327  64.045  1.00  0.00           C  
ATOM   3487  CG2 VAL A2041      24.793  17.583  66.253  1.00  0.00           C  
ATOM   3488  N   LYS A2042      23.113  18.870  63.459  1.00  0.00           N  
ATOM   3489  CA  LYS A2042      22.966  19.920  62.441  1.00  0.00           C  
ATOM   3490  C   LYS A2042      24.360  20.418  62.037  1.00  0.00           C  
ATOM   3491  O   LYS A2042      25.242  20.529  62.888  1.00  0.00           O  
ATOM   3492  CB  LYS A2042      22.154  21.088  63.007  1.00  0.00           C  
ATOM   3493  CG  LYS A2042      21.168  20.694  64.096  1.00  0.00           C  
ATOM   3494  CD  LYS A2042      20.449  21.917  64.665  1.00  0.00           C  
ATOM   3495  CE  LYS A2042      19.521  22.583  63.641  1.00  0.00           C  
ATOM   3496  NZ  LYS A2042      18.824  23.791  64.203  1.00  0.00           N  
ATOM   3497  N   LEU A2043      24.558  20.721  60.754  1.00  0.00           N  
ATOM   3498  CA  LEU A2043      25.862  21.200  60.283  1.00  0.00           C  
ATOM   3499  C   LEU A2043      26.435  22.255  61.227  1.00  0.00           C  
ATOM   3500  O   LEU A2043      27.610  22.211  61.594  1.00  0.00           O  
ATOM   3501  CB  LEU A2043      25.743  21.788  58.871  1.00  0.00           C  
ATOM   3502  CG  LEU A2043      27.043  22.370  58.290  1.00  0.00           C  
ATOM   3503  CD1 LEU A2043      28.117  21.288  58.237  1.00  0.00           C  
ATOM   3504  CD2 LEU A2043      26.791  22.959  56.899  1.00  0.00           C  
ATOM   3505  N   GLY A2044      25.594  23.203  61.620  1.00  0.00           N  
ATOM   3506  CA  GLY A2044      26.047  24.247  62.512  1.00  0.00           C  
ATOM   3507  C   GLY A2044      26.718  23.673  63.734  1.00  0.00           C  
ATOM   3508  O   GLY A2044      27.671  24.253  64.251  1.00  0.00           O  
ATOM   3509  N   GLN A2045      26.230  22.530  64.206  1.00  0.00           N  
ATOM   3510  CA  GLN A2045      26.805  21.905  65.390  1.00  0.00           C  
ATOM   3511  C   GLN A2045      28.245  21.510  65.138  1.00  0.00           C  
ATOM   3512  O   GLN A2045      29.004  21.285  66.080  1.00  0.00           O  
ATOM   3513  CB  GLN A2045      25.999  20.669  65.799  1.00  0.00           C  
ATOM   3514  CG  GLN A2045      24.644  20.950  66.480  1.00  0.00           C  
ATOM   3515  CD  GLN A2045      24.732  21.026  68.007  1.00  0.00           C  
ATOM   3516  OE1 GLN A2045      23.796  20.630  68.712  1.00  0.00           O  
ATOM   3517  NE2 GLN A2045      25.849  21.544  68.521  1.00  0.00           N  
ATOM   3518  N   VAL A2046      28.622  21.410  63.868  1.00  0.00           N  
ATOM   3519  CA  VAL A2046      29.999  21.057  63.543  1.00  0.00           C  
ATOM   3520  C   VAL A2046      30.751  22.227  62.898  1.00  0.00           C  
ATOM   3521  O   VAL A2046      31.941  22.416  63.131  1.00  0.00           O  
ATOM   3522  CB  VAL A2046      30.064  19.830  62.627  1.00  0.00           C  
ATOM   3523  CG1 VAL A2046      29.535  20.173  61.248  1.00  0.00           C  
ATOM   3524  CG2 VAL A2046      31.487  19.340  62.557  1.00  0.00           C  
ATOM   3525  N   ALA A2047      30.042  23.023  62.109  1.00  0.00           N  
ATOM   3526  CA  ALA A2047      30.635  24.187  61.459  1.00  0.00           C  
ATOM   3527  C   ALA A2047      31.063  25.288  62.452  1.00  0.00           C  
ATOM   3528  O   ALA A2047      32.167  25.811  62.372  1.00  0.00           O  
ATOM   3529  CB  ALA A2047      29.652  24.765  60.439  1.00  0.00           C  
ATOM   3530  N   GLN A2048      30.204  25.634  63.401  1.00  0.00           N  
ATOM   3531  CA  GLN A2048      30.546  26.695  64.342  1.00  0.00           C  
ATOM   3532  C   GLN A2048      31.804  26.395  65.165  1.00  0.00           C  
ATOM   3533  O   GLN A2048      32.719  27.221  65.235  1.00  0.00           O  
ATOM   3534  CB  GLN A2048      29.345  27.008  65.244  1.00  0.00           C  
ATOM   3535  CG  GLN A2048      29.312  28.452  65.732  1.00  0.00           C  
ATOM   3536  CD  GLN A2048      29.092  29.511  64.625  1.00  0.00           C  
ATOM   3537  OE1 GLN A2048      29.851  29.612  63.656  1.00  0.00           O  
ATOM   3538  NE2 GLN A2048      28.054  30.313  64.796  1.00  0.00           N  
ATOM   3539  N   PRO A2049      31.881  25.215  65.804  1.00  0.00           N  
ATOM   3540  CA  PRO A2049      33.104  24.948  66.581  1.00  0.00           C  
ATOM   3541  C   PRO A2049      34.357  24.941  65.687  1.00  0.00           C  
ATOM   3542  O   PRO A2049      35.431  25.384  66.107  1.00  0.00           O  
ATOM   3543  CB  PRO A2049      32.823  23.592  67.233  1.00  0.00           C  
ATOM   3544  CG  PRO A2049      31.824  22.942  66.304  1.00  0.00           C  
ATOM   3545  CD  PRO A2049      30.926  24.096  65.899  1.00  0.00           C  
ATOM   3546  N   LEU A2050      34.223  24.467  64.449  1.00  0.00           N  
ATOM   3547  CA  LEU A2050      35.365  24.454  63.530  1.00  0.00           C  
ATOM   3548  C   LEU A2050      35.737  25.897  63.175  1.00  0.00           C  
ATOM   3549  O   LEU A2050      36.931  26.257  63.152  1.00  0.00           O  
ATOM   3550  CB  LEU A2050      35.049  23.666  62.255  1.00  0.00           C  
ATOM   3551  CG  LEU A2050      36.205  23.526  61.262  1.00  0.00           C  
ATOM   3552  CD1 LEU A2050      37.403  22.881  61.918  1.00  0.00           C  
ATOM   3553  CD2 LEU A2050      35.749  22.704  60.077  1.00  0.00           C  
ATOM   3554  N   ARG A2074      34.721  26.726  62.930  1.00  0.00           N  
ATOM   3555  CA  ARG A2074      34.974  28.129  62.614  1.00  0.00           C  
ATOM   3556  C   ARG A2074      35.808  28.719  63.751  1.00  0.00           C  
ATOM   3557  O   ARG A2074      36.813  29.381  63.512  1.00  0.00           O  
ATOM   3558  CB  ARG A2074      33.676  28.922  62.461  1.00  0.00           C  
ATOM   3559  CG  ARG A2074      33.901  30.377  62.066  1.00  0.00           C  
ATOM   3560  CD  ARG A2074      32.595  31.207  61.924  1.00  0.00           C  
ATOM   3561  NE  ARG A2074      31.457  30.358  61.635  1.00  0.00           N  
ATOM   3562  CZ  ARG A2074      31.035  29.998  60.430  1.00  0.00           C  
ATOM   3563  NH1 ARG A2074      31.629  30.408  59.321  1.00  0.00           N  
ATOM   3564  NH2 ARG A2074      30.003  29.180  60.353  1.00  0.00           N  
ATOM   3565  N   ALA A2083      35.409  28.452  64.991  1.00  0.00           N  
ATOM   3566  CA  ALA A2083      36.155  28.972  66.149  1.00  0.00           C  
ATOM   3567  C   ALA A2083      37.590  28.462  66.174  1.00  0.00           C  
ATOM   3568  O   ALA A2083      38.494  29.162  66.585  1.00  0.00           O  
ATOM   3569  CB  ALA A2083      35.448  28.578  67.464  1.00  0.00           C  
ATOM   3570  N   ALA A2086      37.791  27.226  65.739  1.00  0.00           N  
ATOM   3571  CA  ALA A2086      39.125  26.649  65.753  1.00  0.00           C  
ATOM   3572  C   ALA A2086      40.042  27.322  64.733  1.00  0.00           C  
ATOM   3573  O   ALA A2086      41.200  27.628  65.020  1.00  0.00           O  
ATOM   3574  CB  ALA A2086      39.030  25.156  65.479  1.00  0.00           C  
ATOM   3575  N   LEU A2087      39.504  27.552  63.546  1.00  0.00           N  
ATOM   3576  CA  LEU A2087      40.242  28.161  62.470  1.00  0.00           C  
ATOM   3577  C   LEU A2087      40.448  29.659  62.576  1.00  0.00           C  
ATOM   3578  O   LEU A2087      41.472  30.178  62.113  1.00  0.00           O  
ATOM   3579  CB  LEU A2087      39.523  27.891  61.157  1.00  0.00           C  
ATOM   3580  CG  LEU A2087      39.442  26.419  60.808  1.00  0.00           C  
ATOM   3581  CD1 LEU A2087      38.544  26.208  59.597  1.00  0.00           C  
ATOM   3582  CD2 LEU A2087      40.859  25.921  60.547  1.00  0.00           C  
ATOM   3583  N   THR A2088      39.501  30.353  63.204  1.00  0.00           N  
ATOM   3584  CA  THR A2088      39.568  31.812  63.252  1.00  0.00           C  
ATOM   3585  C   THR A2088      39.544  32.500  64.615  1.00  0.00           C  
ATOM   3586  O   THR A2088      39.846  33.693  64.716  1.00  0.00           O  
ATOM   3587  CB  THR A2088      38.417  32.396  62.441  1.00  0.00           C  
ATOM   3588  OG1 THR A2088      37.221  32.353  63.234  1.00  0.00           O  
ATOM   3589  CG2 THR A2088      38.190  31.569  61.153  1.00  0.00           C  
ATOM   3590  N   GLY A2089      39.165  31.767  65.660  1.00  0.00           N  
ATOM   3591  CA  GLY A2089      39.112  32.361  66.991  1.00  0.00           C  
ATOM   3592  C   GLY A2089      37.946  33.325  67.093  1.00  0.00           C  
ATOM   3593  O   GLY A2089      37.912  34.175  67.982  1.00  0.00           O  
ATOM   3594  N   SER A2090      36.998  33.186  66.166  1.00  0.00           N  
ATOM   3595  CA  SER A2090      35.798  34.020  66.111  1.00  0.00           C  
ATOM   3596  C   SER A2090      34.582  33.269  65.562  1.00  0.00           C  
ATOM   3597  O   SER A2090      34.720  32.283  64.822  1.00  0.00           O  
ATOM   3598  CB  SER A2090      36.043  35.242  65.221  1.00  0.00           C  
ATOM   3599  OG  SER A2090      34.811  35.855  64.844  1.00  0.00           O  
ATOM   3600  N   LEU A2091      33.391  33.749  65.910  1.00  0.00           N  
ATOM   3601  CA  LEU A2091      32.153  33.138  65.440  1.00  0.00           C  
ATOM   3602  C   LEU A2091      31.493  34.032  64.393  1.00  0.00           C  
ATOM   3603  O   LEU A2091      30.381  33.754  63.948  1.00  0.00           O  
ATOM   3604  CB  LEU A2091      31.162  32.898  66.600  1.00  0.00           C  
ATOM   3605  CG  LEU A2091      31.135  31.657  67.528  1.00  0.00           C  
ATOM   3606  CD1 LEU A2091      31.841  30.454  66.867  1.00  0.00           C  
ATOM   3607  CD2 LEU A2091      31.789  31.982  68.862  1.00  0.00           C  
ATOM   3608  N   GLU A2092      32.183  35.103  64.005  1.00  0.00           N  
ATOM   3609  CA  GLU A2092      31.685  36.049  62.991  1.00  0.00           C  
ATOM   3610  C   GLU A2092      32.719  36.099  61.854  1.00  0.00           C  
ATOM   3611  O   GLU A2092      33.652  36.910  61.879  1.00  0.00           O  
ATOM   3612  CB  GLU A2092      31.528  37.452  63.593  1.00  0.00           C  
ATOM   3613  CG  GLU A2092      30.548  37.543  64.761  1.00  0.00           C  
ATOM   3614  CD  GLU A2092      30.381  38.975  65.301  1.00  0.00           C  
ATOM   3615  OE1 GLU A2092      29.520  39.178  66.188  1.00  0.00           O  
ATOM   3616  OE2 GLU A2092      31.103  39.896  64.847  1.00  0.00           O  
ATOM   3617  N   THR A2093      32.556  35.241  60.853  1.00  0.00           N  
ATOM   3618  CA  THR A2093      33.524  35.170  59.754  1.00  0.00           C  
ATOM   3619  C   THR A2093      32.805  34.868  58.452  1.00  0.00           C  
ATOM   3620  O   THR A2093      31.583  34.868  58.398  1.00  0.00           O  
ATOM   3621  CB  THR A2093      34.484  33.981  59.952  1.00  0.00           C  
ATOM   3622  OG1 THR A2093      33.801  32.760  59.584  1.00  0.00           O  
ATOM   3623  CG2 THR A2093      34.935  33.879  61.403  1.00  0.00           C  
ATOM   3624  N   PRO A2094      33.567  34.668  57.364  1.00  0.00           N  
ATOM   3625  CA  PRO A2094      32.886  34.335  56.110  1.00  0.00           C  
ATOM   3626  C   PRO A2094      32.604  32.833  56.148  1.00  0.00           C  
ATOM   3627  O   PRO A2094      32.855  32.172  57.161  1.00  0.00           O  
ATOM   3628  CB  PRO A2094      33.901  34.709  55.028  1.00  0.00           C  
ATOM   3629  CG  PRO A2094      35.215  34.764  55.755  1.00  0.00           C  
ATOM   3630  CD  PRO A2094      34.856  35.322  57.094  1.00  0.00           C  
ATOM   3631  N   GLY A2095      32.088  32.303  55.042  1.00  0.00           N  
ATOM   3632  CA  GLY A2095      31.746  30.890  54.932  1.00  0.00           C  
ATOM   3633  C   GLY A2095      32.811  29.887  55.344  1.00  0.00           C  
ATOM   3634  O   GLY A2095      33.980  29.970  54.949  1.00  0.00           O  
ATOM   3635  N   LEU A2096      32.392  28.896  56.113  1.00  0.00           N  
ATOM   3636  CA  LEU A2096      33.319  27.897  56.603  1.00  0.00           C  
ATOM   3637  C   LEU A2096      34.118  27.195  55.524  1.00  0.00           C  
ATOM   3638  O   LEU A2096      35.327  26.991  55.661  1.00  0.00           O  
ATOM   3639  CB  LEU A2096      32.579  26.847  57.443  1.00  0.00           C  
ATOM   3640  CG  LEU A2096      33.448  25.700  57.985  1.00  0.00           C  
ATOM   3641  CD1 LEU A2096      34.442  26.204  59.061  1.00  0.00           C  
ATOM   3642  CD2 LEU A2096      32.530  24.637  58.542  1.00  0.00           C  
ATOM   3643  N   PHE A2097      33.462  26.819  54.444  1.00  0.00           N  
ATOM   3644  CA  PHE A2097      34.181  26.088  53.413  1.00  0.00           C  
ATOM   3645  C   PHE A2097      35.250  26.926  52.716  1.00  0.00           C  
ATOM   3646  O   PHE A2097      36.340  26.416  52.418  1.00  0.00           O  
ATOM   3647  CB  PHE A2097      33.175  25.498  52.439  1.00  0.00           C  
ATOM   3648  CG  PHE A2097      32.013  24.829  53.134  1.00  0.00           C  
ATOM   3649  CD1 PHE A2097      32.232  23.756  54.004  1.00  0.00           C  
ATOM   3650  CD2 PHE A2097      30.712  25.319  52.978  1.00  0.00           C  
ATOM   3651  CE1 PHE A2097      31.178  23.181  54.714  1.00  0.00           C  
ATOM   3652  CE2 PHE A2097      29.639  24.758  53.680  1.00  0.00           C  
ATOM   3653  CZ  PHE A2097      29.872  23.685  54.554  1.00  0.00           C  
ATOM   3654  N   GLU A2098      34.969  28.206  52.476  1.00  0.00           N  
ATOM   3655  CA  GLU A2098      35.979  29.039  51.832  1.00  0.00           C  
ATOM   3656  C   GLU A2098      37.072  29.355  52.835  1.00  0.00           C  
ATOM   3657  O   GLU A2098      38.218  29.542  52.473  1.00  0.00           O  
ATOM   3658  CB  GLU A2098      35.376  30.331  51.289  1.00  0.00           C  
ATOM   3659  CG  GLU A2098      34.181  30.795  52.054  1.00  0.00           C  
ATOM   3660  CD  GLU A2098      32.911  30.209  51.517  1.00  0.00           C  
ATOM   3661  OE1 GLU A2098      32.469  30.731  50.481  1.00  0.00           O  
ATOM   3662  OE2 GLU A2098      32.371  29.237  52.114  1.00  0.00           O  
ATOM   3663  N   ILE A2099      36.709  29.403  54.106  1.00  0.00           N  
ATOM   3664  CA  ILE A2099      37.671  29.672  55.148  1.00  0.00           C  
ATOM   3665  C   ILE A2099      38.571  28.470  55.251  1.00  0.00           C  
ATOM   3666  O   ILE A2099      39.777  28.616  55.421  1.00  0.00           O  
ATOM   3667  CB  ILE A2099      36.982  29.914  56.511  1.00  0.00           C  
ATOM   3668  CG1 ILE A2099      36.473  31.354  56.594  1.00  0.00           C  
ATOM   3669  CG2 ILE A2099      37.944  29.654  57.652  1.00  0.00           C  
ATOM   3670  CD1 ILE A2099      37.567  32.401  56.588  1.00  0.00           C  
ATOM   3671  N   LEU A2100      37.977  27.281  55.164  1.00  0.00           N  
ATOM   3672  CA  LEU A2100      38.733  26.021  55.244  1.00  0.00           C  
ATOM   3673  C   LEU A2100      39.606  25.835  53.996  1.00  0.00           C  
ATOM   3674  O   LEU A2100      40.770  25.436  54.087  1.00  0.00           O  
ATOM   3675  CB  LEU A2100      37.785  24.825  55.369  1.00  0.00           C  
ATOM   3676  CG  LEU A2100      37.953  23.941  56.605  1.00  0.00           C  
ATOM   3677  CD1 LEU A2100      37.062  22.722  56.464  1.00  0.00           C  
ATOM   3678  CD2 LEU A2100      39.390  23.515  56.761  1.00  0.00           C  
ATOM   3679  N   ALA A2101      39.037  26.123  52.829  1.00  0.00           N  
ATOM   3680  CA  ALA A2101      39.770  26.002  51.583  1.00  0.00           C  
ATOM   3681  C   ALA A2101      40.899  27.031  51.473  1.00  0.00           C  
ATOM   3682  O   ALA A2101      42.005  26.712  51.054  1.00  0.00           O  
ATOM   3683  CB  ALA A2101      38.813  26.149  50.395  1.00  0.00           C  
ATOM   3684  N   LEU A2102      40.637  28.257  51.887  1.00  0.00           N  
ATOM   3685  CA  LEU A2102      41.628  29.325  51.755  1.00  0.00           C  
ATOM   3686  C   LEU A2102      43.068  29.006  52.141  1.00  0.00           C  
ATOM   3687  O   LEU A2102      43.989  29.339  51.403  1.00  0.00           O  
ATOM   3688  CB  LEU A2102      41.165  30.577  52.521  1.00  0.00           C  
ATOM   3689  CG  LEU A2102      41.524  31.958  51.942  1.00  0.00           C  
ATOM   3690  CD1 LEU A2102      41.059  33.085  52.891  1.00  0.00           C  
ATOM   3691  CD2 LEU A2102      42.999  32.048  51.723  1.00  0.00           C  
ATOM   3692  N   LEU A2103      43.285  28.355  53.273  1.00  0.00           N  
ATOM   3693  CA  LEU A2103      44.667  28.110  53.689  1.00  0.00           C  
ATOM   3694  C   LEU A2103      45.359  26.845  53.159  1.00  0.00           C  
ATOM   3695  O   LEU A2103      46.580  26.697  53.286  1.00  0.00           O  
ATOM   3696  CB  LEU A2103      44.740  28.115  55.215  1.00  0.00           C  
ATOM   3697  CG  LEU A2103      43.861  29.141  55.938  1.00  0.00           C  
ATOM   3698  CD1 LEU A2103      44.221  29.160  57.444  1.00  0.00           C  
ATOM   3699  CD2 LEU A2103      44.050  30.525  55.318  1.00  0.00           C  
ATOM   3700  N   GLY A2104      44.582  25.946  52.558  1.00  0.00           N  
ATOM   3701  CA  GLY A2104      45.135  24.697  52.070  1.00  0.00           C  
ATOM   3702  C   GLY A2104      45.139  23.695  53.216  1.00  0.00           C  
ATOM   3703  O   GLY A2104      45.312  24.090  54.373  1.00  0.00           O  
ATOM   3704  N   LYS A2105      44.942  22.414  52.902  1.00  0.00           N  
ATOM   3705  CA  LYS A2105      44.918  21.338  53.898  1.00  0.00           C  
ATOM   3706  C   LYS A2105      45.936  21.464  55.037  1.00  0.00           C  
ATOM   3707  O   LYS A2105      45.569  21.510  56.207  1.00  0.00           O  
ATOM   3708  CB  LYS A2105      45.127  19.994  53.202  1.00  0.00           C  
ATOM   3709  CG  LYS A2105      45.068  18.785  54.123  1.00  0.00           C  
ATOM   3710  CD  LYS A2105      45.119  17.502  53.312  1.00  0.00           C  
ATOM   3711  CE  LYS A2105      44.543  16.323  54.082  1.00  0.00           C  
ATOM   3712  NZ  LYS A2105      44.531  15.072  53.271  1.00  0.00           N  
ATOM   3713  N   GLU A2107      47.215  21.514  54.695  1.00  0.00           N  
ATOM   3714  CA  GLU A2107      48.273  21.603  55.699  1.00  0.00           C  
ATOM   3715  C   GLU A2107      48.078  22.676  56.767  1.00  0.00           C  
ATOM   3716  O   GLU A2107      48.021  22.374  57.954  1.00  0.00           O  
ATOM   3717  CB  GLU A2107      49.629  21.817  55.014  1.00  0.00           C  
ATOM   3718  CG  GLU A2107      50.622  20.663  55.174  1.00  0.00           C  
ATOM   3719  CD  GLU A2107      50.135  19.349  54.562  1.00  0.00           C  
ATOM   3720  OE1 GLU A2107      49.109  18.802  55.031  1.00  0.00           O  
ATOM   3721  OE2 GLU A2107      50.788  18.861  53.610  1.00  0.00           O  
ATOM   3722  N   ARG A2108      48.000  23.932  56.340  1.00  0.00           N  
ATOM   3723  CA  ARG A2108      47.826  25.046  57.270  1.00  0.00           C  
ATOM   3724  C   ARG A2108      46.536  24.901  58.091  1.00  0.00           C  
ATOM   3725  O   ARG A2108      46.532  25.148  59.300  1.00  0.00           O  
ATOM   3726  CB  ARG A2108      47.831  26.376  56.499  1.00  0.00           C  
ATOM   3727  CG  ARG A2108      48.937  27.362  56.925  1.00  0.00           C  
ATOM   3728  CD  ARG A2108      48.605  28.125  58.236  1.00  0.00           C  
ATOM   3729  NE  ARG A2108      48.000  29.447  58.005  1.00  0.00           N  
ATOM   3730  CZ  ARG A2108      48.650  30.516  57.531  1.00  0.00           C  
ATOM   3731  NH1 ARG A2108      49.943  30.443  57.233  1.00  0.00           N  
ATOM   3732  NH2 ARG A2108      48.005  31.662  57.342  1.00  0.00           N  
ATOM   3733  N   ALA A2109      45.459  24.484  57.431  1.00  0.00           N  
ATOM   3734  CA  ALA A2109      44.160  24.295  58.082  1.00  0.00           C  
ATOM   3735  C   ALA A2109      44.232  23.314  59.268  1.00  0.00           C  
ATOM   3736  O   ALA A2109      43.883  23.661  60.399  1.00  0.00           O  
ATOM   3737  CB  ALA A2109      43.124  23.810  57.045  1.00  0.00           C  
ATOM   3738  N   LEU A2110      44.694  22.093  58.998  1.00  0.00           N  
ATOM   3739  CA  LEU A2110      44.812  21.066  60.027  1.00  0.00           C  
ATOM   3740  C   LEU A2110      45.791  21.469  61.129  1.00  0.00           C  
ATOM   3741  O   LEU A2110      45.528  21.260  62.310  1.00  0.00           O  
ATOM   3742  CB  LEU A2110      45.229  19.742  59.380  1.00  0.00           C  
ATOM   3743  CG  LEU A2110      44.211  19.277  58.323  1.00  0.00           C  
ATOM   3744  CD1 LEU A2110      44.733  18.041  57.568  1.00  0.00           C  
ATOM   3745  CD2 LEU A2110      42.868  18.993  59.005  1.00  0.00           C  
ATOM   3746  N   ARG A2111      46.908  22.067  60.743  1.00  0.00           N  
ATOM   3747  CA  ARG A2111      47.915  22.504  61.701  1.00  0.00           C  
ATOM   3748  C   ARG A2111      47.238  23.360  62.764  1.00  0.00           C  
ATOM   3749  O   ARG A2111      47.503  23.227  63.963  1.00  0.00           O  
ATOM   3750  CB  ARG A2111      48.990  23.303  60.966  1.00  0.00           C  
ATOM   3751  CG  ARG A2111      50.342  23.342  61.661  1.00  0.00           C  
ATOM   3752  CD  ARG A2111      50.446  24.496  62.636  1.00  0.00           C  
ATOM   3753  NE  ARG A2111      50.265  25.781  61.964  1.00  0.00           N  
ATOM   3754  CZ  ARG A2111      50.521  26.966  62.514  1.00  0.00           C  
ATOM   3755  NH1 ARG A2111      50.980  27.051  63.763  1.00  0.00           N  
ATOM   3756  NH2 ARG A2111      50.314  28.072  61.808  1.00  0.00           N  
ATOM   3757  N   ARG A2112      46.344  24.231  62.314  1.00  0.00           N  
ATOM   3758  CA  ARG A2112      45.618  25.101  63.222  1.00  0.00           C  
ATOM   3759  C   ARG A2112      44.547  24.294  63.969  1.00  0.00           C  
ATOM   3760  O   ARG A2112      44.344  24.479  65.168  1.00  0.00           O  
ATOM   3761  CB  ARG A2112      44.985  26.257  62.438  1.00  0.00           C  
ATOM   3762  CG  ARG A2112      44.257  27.267  63.301  1.00  0.00           C  
ATOM   3763  CD  ARG A2112      43.932  28.536  62.537  1.00  0.00           C  
ATOM   3764  NE  ARG A2112      45.117  29.366  62.303  1.00  0.00           N  
ATOM   3765  CZ  ARG A2112      45.074  30.571  61.743  1.00  0.00           C  
ATOM   3766  NH1 ARG A2112      43.902  31.080  61.362  1.00  0.00           N  
ATOM   3767  NH2 ARG A2112      46.196  31.267  61.569  1.00  0.00           N  
ATOM   3768  N   LEU A2113      43.879  23.387  63.265  1.00  0.00           N  
ATOM   3769  CA  LEU A2113      42.861  22.579  63.895  1.00  0.00           C  
ATOM   3770  C   LEU A2113      43.484  21.770  65.009  1.00  0.00           C  
ATOM   3771  O   LEU A2113      42.876  21.569  66.062  1.00  0.00           O  
ATOM   3772  CB  LEU A2113      42.238  21.635  62.885  1.00  0.00           C  
ATOM   3773  CG  LEU A2113      40.787  21.231  63.166  1.00  0.00           C  
ATOM   3774  CD1 LEU A2113      40.432  20.075  62.243  1.00  0.00           C  
ATOM   3775  CD2 LEU A2113      40.593  20.834  64.608  1.00  0.00           C  
ATOM   3776  N   GLU A2121      44.708  21.311  64.775  1.00  0.00           N  
ATOM   3777  CA  GLU A2121      45.423  20.507  65.749  1.00  0.00           C  
ATOM   3778  C   GLU A2121      45.723  21.252  67.035  1.00  0.00           C  
ATOM   3779  O   GLU A2121      45.502  20.712  68.112  1.00  0.00           O  
ATOM   3780  CB  GLU A2121      46.711  19.967  65.128  1.00  0.00           C  
ATOM   3781  CG  GLU A2121      46.426  18.987  63.995  1.00  0.00           C  
ATOM   3782  CD  GLU A2121      47.593  18.801  63.040  1.00  0.00           C  
ATOM   3783  OE1 GLU A2121      47.383  18.183  61.969  1.00  0.00           O  
ATOM   3784  OE2 GLU A2121      48.709  19.271  63.359  1.00  0.00           O  
ATOM   3785  N   ARG A2122      46.218  22.483  66.948  1.00  0.00           N  
ATOM   3786  CA  ARG A2122      46.514  23.231  68.170  1.00  0.00           C  
ATOM   3787  C   ARG A2122      45.271  23.416  69.041  1.00  0.00           C  
ATOM   3788  O   ARG A2122      45.375  23.603  70.250  1.00  0.00           O  
ATOM   3789  CB  ARG A2122      47.097  24.601  67.838  1.00  0.00           C  
ATOM   3790  CG  ARG A2122      48.451  24.567  67.157  1.00  0.00           C  
ATOM   3791  CD  ARG A2122      49.033  25.977  67.083  1.00  0.00           C  
ATOM   3792  NE  ARG A2122      48.078  26.901  66.471  1.00  0.00           N  
ATOM   3793  CZ  ARG A2122      48.300  28.196  66.270  1.00  0.00           C  
ATOM   3794  NH1 ARG A2122      49.456  28.738  66.634  1.00  0.00           N  
ATOM   3795  NH2 ARG A2122      47.361  28.944  65.704  1.00  0.00           N  
ATOM   3796  N   ALA A2123      44.094  23.368  68.423  1.00  0.00           N  
ATOM   3797  CA  ALA A2123      42.838  23.539  69.148  1.00  0.00           C  
ATOM   3798  C   ALA A2123      42.430  22.233  69.810  1.00  0.00           C  
ATOM   3799  O   ALA A2123      41.772  22.221  70.854  1.00  0.00           O  
ATOM   3800  CB  ALA A2123      41.743  24.007  68.200  1.00  0.00           C  
ATOM   3801  N   LEU A2124      42.817  21.125  69.195  1.00  0.00           N  
ATOM   3802  CA  LEU A2124      42.500  19.822  69.755  1.00  0.00           C  
ATOM   3803  C   LEU A2124      43.564  19.460  70.794  1.00  0.00           C  
ATOM   3804  O   LEU A2124      43.398  18.527  71.577  1.00  0.00           O  
ATOM   3805  CB  LEU A2124      42.470  18.768  68.656  1.00  0.00           C  
ATOM   3806  CG  LEU A2124      41.580  19.077  67.454  1.00  0.00           C  
ATOM   3807  CD1 LEU A2124      41.603  17.889  66.492  1.00  0.00           C  
ATOM   3808  CD2 LEU A2124      40.161  19.373  67.915  1.00  0.00           C  
ATOM   3809  N   ALA A2126      44.664  20.206  70.797  1.00  0.00           N  
ATOM   3810  CA  ALA A2126      45.735  19.955  71.750  1.00  0.00           C  
ATOM   3811  C   ALA A2126      45.217  20.342  73.129  1.00  0.00           C  
ATOM   3812  O   ALA A2126      45.247  19.480  74.039  1.00  0.00           O  
ATOM   3813  CB  ALA A2126      46.972  20.777  71.392  1.00  0.00           C  
ATOM   3814  OXT ALA A2126      44.774  21.505  73.273  1.00  0.00           O  
HETATM 3815  N   GLU A 601      40.840  82.444  52.682  1.00  0.00           N  
HETATM 3816  CA  GLU A 601      39.370  82.364  52.688  1.00  0.00           C  
HETATM 3817  C   GLU A 601      38.987  81.056  53.371  1.00  0.00           C  
HETATM 3818  O   GLU A 601      38.916  81.053  54.617  1.00  0.00           O  
HETATM 3819  CB  GLU A 601      38.833  82.413  51.243  1.00  0.00           C  
HETATM 3820  CG  GLU A 601      37.309  82.383  51.127  1.00  0.00           C  
HETATM 3821  CD  GLU A 601      36.812  82.983  49.820  1.00  0.00           C  
HETATM 3822  OE1 GLU A 601      36.658  84.233  49.695  1.00  0.00           O  
HETATM 3823  OE2 GLU A 601      36.595  82.188  48.898  1.00  0.00           O  
HETATM 3824  OXT GLU A 601      38.769  80.056  52.665  1.00  0.00           O  
TER
END
