# Supplementary material for: Backbone Brackets and Arginine Tweezers delineate Class I and Class II aminoacyl tRNA synthetases
Source: PLoS Comput Biol. 2018 Apr 16;14(4):e1006101. doi: 10.1371/journal.pcbi.1006101 (PMC5919687; doi:10.1371/journal.pcbi.1006101)
Supplement: S11 File — All structures of Class I aaRS with residues renumbered according to the MSA. (GZ) [file pcbi.1006101.s023.tar.gz › 2cv0_B_renum.pdb]

ATOM      1  N   MET B 264      88.827  84.297  91.259  1.00  0.00           N  
ATOM      2  CA  MET B 264      88.066  83.092  91.733  1.00  0.00           C  
ATOM      3  C   MET B 264      88.020  82.937  93.271  1.00  0.00           C  
ATOM      4  O   MET B 264      87.342  83.712  93.966  1.00  0.00           O  
ATOM      5  CB  MET B 264      88.642  81.816  91.075  1.00  0.00           C  
ATOM      6  CG  MET B 264      90.086  81.942  90.529  1.00  0.00           C  
ATOM      7  SD  MET B 264      91.442  82.133  91.764  1.00  0.00           S  
ATOM      8  CE  MET B 264      92.247  80.496  91.670  1.00  0.00           C  
ATOM      9  N   VAL B 266      88.742  81.946  93.791  1.00  0.00           N  
ATOM     10  CA  VAL B 266      88.764  81.687  95.221  1.00  0.00           C  
ATOM     11  C   VAL B 266      90.135  81.353  95.765  1.00  0.00           C  
ATOM     12  O   VAL B 266      90.784  80.427  95.302  1.00  0.00           O  
ATOM     13  CB  VAL B 266      87.834  80.513  95.590  1.00  0.00           C  
ATOM     14  CG1 VAL B 266      88.055  80.095  97.032  1.00  0.00           C  
ATOM     15  CG2 VAL B 266      86.389  80.921  95.384  1.00  0.00           C  
ATOM     16  N   VAL B 267      90.561  82.104  96.771  1.00  0.00           N  
ATOM     17  CA  VAL B 267      91.830  81.854  97.428  1.00  0.00           C  
ATOM     18  C   VAL B 267      91.601  81.844  98.943  1.00  0.00           C  
ATOM     19  O   VAL B 267      91.053  82.798  99.525  1.00  0.00           O  
ATOM     20  CB  VAL B 267      92.861  82.924  97.083  1.00  0.00           C  
ATOM     21  CG1 VAL B 267      94.124  82.720  97.905  1.00  0.00           C  
ATOM     22  CG2 VAL B 267      93.186  82.867  95.620  1.00  0.00           C  
ATOM     23  N   THR B 268      92.007  80.746  99.565  1.00  0.00           N  
ATOM     24  CA  THR B 268      91.906  80.566 101.003  1.00  0.00           C  
ATOM     25  C   THR B 268      93.307  80.405 101.550  1.00  0.00           C  
ATOM     26  O   THR B 268      94.279  80.255 100.790  1.00  0.00           O  
ATOM     27  CB  THR B 268      91.143  79.290 101.358  1.00  0.00           C  
ATOM     28  OG1 THR B 268      91.847  78.161 100.819  1.00  0.00           O  
ATOM     29  CG2 THR B 268      89.697  79.335 100.789  1.00  0.00           C  
ATOM     30  N   ARG B 269      93.424  80.444 102.873  1.00  0.00           N  
ATOM     31  CA  ARG B 269      94.724  80.236 103.495  1.00  0.00           C  
ATOM     32  C   ARG B 269      94.666  79.700 104.914  1.00  0.00           C  
ATOM     33  O   ARG B 269      93.649  79.778 105.587  1.00  0.00           O  
ATOM     34  CB  ARG B 269      95.555  81.532 103.492  1.00  0.00           C  
ATOM     35  CG  ARG B 269      94.849  82.792 103.944  1.00  0.00           C  
ATOM     36  CD  ARG B 269      94.316  82.690 105.328  1.00  0.00           C  
ATOM     37  NE  ARG B 269      93.958  83.988 105.884  1.00  0.00           N  
ATOM     38  CZ  ARG B 269      93.604  84.165 107.155  1.00  0.00           C  
ATOM     39  NH1 ARG B 269      93.550  83.138 107.986  1.00  0.00           N  
ATOM     40  NH2 ARG B 269      93.342  85.364 107.609  1.00  0.00           N  
ATOM     41  N   ILE B 270      95.772  79.117 105.341  1.00  0.00           N  
ATOM     42  CA  ILE B 270      95.912  78.658 106.700  1.00  0.00           C  
ATOM     43  C   ILE B 270      97.049  79.589 107.087  1.00  0.00           C  
ATOM     44  O   ILE B 270      97.902  79.914 106.244  1.00  0.00           O  
ATOM     45  CB  ILE B 270      96.335  77.165 106.794  1.00  0.00           C  
ATOM     46  CG1 ILE B 270      96.268  76.727 108.253  1.00  0.00           C  
ATOM     47  CG2 ILE B 270      97.720  76.934 106.244  1.00  0.00           C  
ATOM     48  CD1 ILE B 270      94.838  76.781 108.840  1.00  0.00           C  
ATOM     49  N   ALA B 272      97.063  80.068 108.320  1.00  0.00           N  
ATOM     50  CA  ALA B 272      98.124  80.980 108.719  1.00  0.00           C  
ATOM     51  C   ALA B 272      98.587  80.694 110.145  1.00  0.00           C  
ATOM     52  O   ALA B 272      98.419  81.512 111.047  1.00  0.00           O  
ATOM     53  CB  ALA B 272      97.631  82.411 108.590  1.00  0.00           C  
ATOM     54  N   PRO B 273      99.202  79.528 110.364  1.00  0.00           N  
ATOM     55  CA  PRO B 273      99.672  79.156 111.699  1.00  0.00           C  
ATOM     56  C   PRO B 273     100.878  79.936 112.187  1.00  0.00           C  
ATOM     57  O   PRO B 273     101.665  80.453 111.402  1.00  0.00           O  
ATOM     58  CB  PRO B 273     100.024  77.700 111.528  1.00  0.00           C  
ATOM     59  CG  PRO B 273     100.696  77.748 110.158  1.00  0.00           C  
ATOM     60  CD  PRO B 273      99.726  78.600 109.348  1.00  0.00           C  
ATOM     61  N   SER B 274     101.009  79.981 113.503  1.00  0.00           N  
ATOM     62  CA  SER B 274     102.131  80.615 114.176  1.00  0.00           C  
ATOM     63  C   SER B 274     102.999  79.447 114.653  1.00  0.00           C  
ATOM     64  O   SER B 274     102.481  78.446 115.147  1.00  0.00           O  
ATOM     65  CB  SER B 274     101.650  81.410 115.391  1.00  0.00           C  
ATOM     66  OG  SER B 274     100.730  82.422 115.014  1.00  0.00           O  
ATOM     67  N   PRO B 275     104.325  79.547 114.491  1.00  0.00           N  
ATOM     68  CA  PRO B 275     105.221  78.471 114.925  1.00  0.00           C  
ATOM     69  C   PRO B 275     105.585  78.637 116.408  1.00  0.00           C  
ATOM     70  O   PRO B 275     106.675  79.101 116.742  1.00  0.00           O  
ATOM     71  CB  PRO B 275     106.449  78.648 114.021  1.00  0.00           C  
ATOM     72  CG  PRO B 275     106.037  79.674 112.989  1.00  0.00           C  
ATOM     73  CD  PRO B 275     105.067  80.544 113.709  1.00  0.00           C  
ATOM     74  N   THR B 276     104.678  78.269 117.301  1.00  0.00           N  
ATOM     75  CA  THR B 276     104.954  78.419 118.725  1.00  0.00           C  
ATOM     76  C   THR B 276     104.903  77.102 119.486  1.00  0.00           C  
ATOM     77  O   THR B 276     104.910  77.102 120.719  1.00  0.00           O  
ATOM     78  CB  THR B 276     103.956  79.413 119.406  1.00  0.00           C  
ATOM     79  OG1 THR B 276     102.626  78.887 119.329  1.00  0.00           O  
ATOM     80  CG2 THR B 276     104.001  80.795 118.732  1.00  0.00           C  
ATOM     81  N   GLY B 277     104.859  75.986 118.760  1.00  0.00           N  
ATOM     82  CA  GLY B 277     104.803  74.679 119.409  1.00  0.00           C  
ATOM     83  C   GLY B 277     104.570  73.487 118.480  1.00  0.00           C  
ATOM     84  O   GLY B 277     104.852  73.561 117.273  1.00  0.00           O  
ATOM     85  N   ASP B 279     104.070  72.383 119.042  1.00  0.00           N  
ATOM     86  CA  ASP B 279     103.781  71.180 118.261  1.00  0.00           C  
ATOM     87  C   ASP B 279     102.607  71.455 117.336  1.00  0.00           C  
ATOM     88  O   ASP B 279     101.717  72.206 117.681  1.00  0.00           O  
ATOM     89  CB  ASP B 279     103.347  70.003 119.147  1.00  0.00           C  
ATOM     90  CG  ASP B 279     104.216  69.819 120.371  1.00  0.00           C  
ATOM     91  OD1 ASP B 279     105.450  69.639 120.218  1.00  0.00           O  
ATOM     92  OD2 ASP B 279     103.651  69.841 121.490  1.00  0.00           O  
ATOM     93  N   PRO B 280     102.588  70.839 116.152  1.00  0.00           N  
ATOM     94  CA  PRO B 280     101.465  71.063 115.231  1.00  0.00           C  
ATOM     95  C   PRO B 280     100.160  70.670 115.962  1.00  0.00           C  
ATOM     96  O   PRO B 280     100.019  69.566 116.479  1.00  0.00           O  
ATOM     97  CB  PRO B 280     101.803  70.165 114.041  1.00  0.00           C  
ATOM     98  CG  PRO B 280     102.636  69.068 114.662  1.00  0.00           C  
ATOM     99  CD  PRO B 280     103.502  69.799 115.649  1.00  0.00           C  
ATOM    100  N   HIS B 281      99.220  71.601 115.995  1.00  0.00           N  
ATOM    101  CA  HIS B 281      97.968  71.448 116.727  1.00  0.00           C  
ATOM    102  C   HIS B 281      96.795  70.942 115.852  1.00  0.00           C  
ATOM    103  O   HIS B 281      96.660  71.304 114.665  1.00  0.00           O  
ATOM    104  CB  HIS B 281      97.689  72.831 117.366  1.00  0.00           C  
ATOM    105  CG  HIS B 281      96.598  72.868 118.398  1.00  0.00           C  
ATOM    106  ND1 HIS B 281      95.276  72.591 118.110  1.00  0.00           N  
ATOM    107  CD2 HIS B 281      96.615  73.297 119.687  1.00  0.00           C  
ATOM    108  CE1 HIS B 281      94.529  72.855 119.170  1.00  0.00           C  
ATOM    109  NE2 HIS B 281      95.317  73.286 120.140  1.00  0.00           N  
ATOM    110  N   VAL B 282      95.946  70.115 116.456  1.00  0.00           N  
ATOM    111  CA  VAL B 282      94.786  69.537 115.783  1.00  0.00           C  
ATOM    112  C   VAL B 282      93.814  70.622 115.322  1.00  0.00           C  
ATOM    113  O   VAL B 282      93.092  70.461 114.341  1.00  0.00           O  
ATOM    114  CB  VAL B 282      94.064  68.519 116.723  1.00  0.00           C  
ATOM    115  CG1 VAL B 282      93.568  69.220 117.947  1.00  0.00           C  
ATOM    116  CG2 VAL B 282      92.917  67.855 116.004  1.00  0.00           C  
ATOM    117  N   GLY B 283      93.788  71.738 116.035  1.00  0.00           N  
ATOM    118  CA  GLY B 283      92.911  72.829 115.637  1.00  0.00           C  
ATOM    119  C   GLY B 283      93.355  73.397 114.299  1.00  0.00           C  
ATOM    120  O   GLY B 283      92.539  73.873 113.531  1.00  0.00           O  
ATOM    121  N   THR B 284      94.650  73.334 114.001  1.00  0.00           N  
ATOM    122  CA  THR B 284      95.151  73.857 112.731  1.00  0.00           C  
ATOM    123  C   THR B 284      94.744  72.848 111.655  1.00  0.00           C  
ATOM    124  O   THR B 284      94.218  73.214 110.595  1.00  0.00           O  
ATOM    125  CB  THR B 284      96.702  73.997 112.714  1.00  0.00           C  
ATOM    126  OG1 THR B 284      97.140  74.727 113.866  1.00  0.00           O  
ATOM    127  CG2 THR B 284      97.152  74.730 111.455  1.00  0.00           C  
ATOM    128  N   ALA B 285      94.954  71.575 111.947  1.00  0.00           N  
ATOM    129  CA  ALA B 285      94.586  70.543 110.982  1.00  0.00           C  
ATOM    130  C   ALA B 285      93.155  70.778 110.586  1.00  0.00           C  
ATOM    131  O   ALA B 285      92.796  70.784 109.402  1.00  0.00           O  
ATOM    132  CB  ALA B 285      94.723  69.159 111.599  1.00  0.00           C  
ATOM    133  N   TYR B 286      92.351  71.005 111.614  1.00  0.00           N  
ATOM    134  CA  TYR B 286      90.921  71.217 111.475  1.00  0.00           C  
ATOM    135  C   TYR B 286      90.543  72.429 110.573  1.00  0.00           C  
ATOM    136  O   TYR B 286      89.783  72.288 109.618  1.00  0.00           O  
ATOM    137  CB  TYR B 286      90.352  71.326 112.883  1.00  0.00           C  
ATOM    138  CG  TYR B 286      88.984  71.902 112.958  1.00  0.00           C  
ATOM    139  CD1 TYR B 286      87.890  71.233 112.423  1.00  0.00           C  
ATOM    140  CD2 TYR B 286      88.772  73.104 113.602  1.00  0.00           C  
ATOM    141  CE1 TYR B 286      86.615  71.749 112.534  1.00  0.00           C  
ATOM    142  CE2 TYR B 286      87.502  73.634 113.723  1.00  0.00           C  
ATOM    143  CZ  TYR B 286      86.425  72.955 113.187  1.00  0.00           C  
ATOM    144  OH  TYR B 286      85.165  73.502 113.305  1.00  0.00           O  
ATOM    145  N   ILE B 288      91.093  73.604 110.860  1.00  0.00           N  
ATOM    146  CA  ILE B 288      90.807  74.775 110.038  1.00  0.00           C  
ATOM    147  C   ILE B 288      91.443  74.593 108.640  1.00  0.00           C  
ATOM    148  O   ILE B 288      90.868  75.010 107.626  1.00  0.00           O  
ATOM    149  CB  ILE B 288      91.327  76.088 110.714  1.00  0.00           C  
ATOM    150  CG1 ILE B 288      90.212  76.776 111.506  1.00  0.00           C  
ATOM    151  CG2 ILE B 288      91.729  77.092 109.666  1.00  0.00           C  
ATOM    152  CD1 ILE B 288      89.750  76.061 112.711  1.00  0.00           C  
ATOM    153  N   ALA B 289      92.616  73.960 108.590  1.00  0.00           N  
ATOM    154  CA  ALA B 289      93.276  73.688 107.311  1.00  0.00           C  
ATOM    155  C   ALA B 289      92.359  72.845 106.425  1.00  0.00           C  
ATOM    156  O   ALA B 289      92.168  73.121 105.248  1.00  0.00           O  
ATOM    157  CB  ALA B 289      94.587  72.935 107.537  1.00  0.00           C  
ATOM    158  N   LEU B 290      91.786  71.807 107.016  1.00  0.00           N  
ATOM    159  CA  LEU B 290      90.914  70.904 106.300  1.00  0.00           C  
ATOM    160  C   LEU B 290      89.778  71.609 105.582  1.00  0.00           C  
ATOM    161  O   LEU B 290      89.494  71.306 104.425  1.00  0.00           O  
ATOM    162  CB  LEU B 290      90.351  69.885 107.270  1.00  0.00           C  
ATOM    163  CG  LEU B 290      89.402  68.865 106.665  1.00  0.00           C  
ATOM    164  CD1 LEU B 290      90.173  68.006 105.690  1.00  0.00           C  
ATOM    165  CD2 LEU B 290      88.814  68.004 107.759  1.00  0.00           C  
ATOM    166  N   PHE B 291      89.109  72.549 106.251  1.00  0.00           N  
ATOM    167  CA  PHE B 291      87.997  73.244 105.594  1.00  0.00           C  
ATOM    168  C   PHE B 291      88.480  74.289 104.562  1.00  0.00           C  
ATOM    169  O   PHE B 291      87.809  74.578 103.569  1.00  0.00           O  
ATOM    170  CB  PHE B 291      87.062  73.873 106.649  1.00  0.00           C  
ATOM    171  CG  PHE B 291      86.121  72.885 107.288  1.00  0.00           C  
ATOM    172  CD1 PHE B 291      86.563  72.028 108.292  1.00  0.00           C  
ATOM    173  CD2 PHE B 291      84.809  72.743 106.810  1.00  0.00           C  
ATOM    174  CE1 PHE B 291      85.714  71.015 108.811  1.00  0.00           C  
ATOM    175  CE2 PHE B 291      83.947  71.744 107.314  1.00  0.00           C  
ATOM    176  CZ  PHE B 291      84.409  70.874 108.317  1.00  0.00           C  
ATOM    177  N   ASN B 292      89.654  74.864 104.795  1.00  0.00           N  
ATOM    178  CA  ASN B 292      90.184  75.811 103.843  1.00  0.00           C  
ATOM    179  C   ASN B 292      90.559  75.089 102.548  1.00  0.00           C  
ATOM    180  O   ASN B 292      90.251  75.561 101.441  1.00  0.00           O  
ATOM    181  CB  ASN B 292      91.398  76.502 104.420  1.00  0.00           C  
ATOM    182  CG  ASN B 292      91.018  77.676 105.269  1.00  0.00           C  
ATOM    183  OD1 ASN B 292      90.976  77.583 106.495  1.00  0.00           O  
ATOM    184  ND2 ASN B 292      90.714  78.798 104.616  1.00  0.00           N  
ATOM    185  N   TYR B 293      91.207  73.934 102.702  1.00  0.00           N  
ATOM    186  CA  TYR B 293      91.630  73.126 101.567  1.00  0.00           C  
ATOM    187  C   TYR B 293      90.418  72.705 100.733  1.00  0.00           C  
ATOM    188  O   TYR B 293      90.410  72.834  99.490  1.00  0.00           O  
ATOM    189  CB  TYR B 293      92.409  71.906 102.071  1.00  0.00           C  
ATOM    190  CG  TYR B 293      92.685  70.846 101.043  1.00  0.00           C  
ATOM    191  CD1 TYR B 293      91.831  69.747 100.920  1.00  0.00           C  
ATOM    192  CD2 TYR B 293      93.797  70.920 100.194  1.00  0.00           C  
ATOM    193  CE1 TYR B 293      92.071  68.738  99.981  1.00  0.00           C  
ATOM    194  CE2 TYR B 293      94.052  69.915  99.245  1.00  0.00           C  
ATOM    195  CZ  TYR B 293      93.168  68.821  99.149  1.00  0.00           C  
ATOM    196  OH  TYR B 293      93.337  67.813  98.221  1.00  0.00           O  
ATOM    197  N   ALA B 294      89.387  72.233 101.425  1.00  0.00           N  
ATOM    198  CA  ALA B 294      88.181  71.795 100.754  1.00  0.00           C  
ATOM    199  C   ALA B 294      87.504  72.929  99.981  1.00  0.00           C  
ATOM    200  O   ALA B 294      87.182  72.774  98.794  1.00  0.00           O  
ATOM    201  CB  ALA B 294      87.224  71.207 101.757  1.00  0.00           C  
ATOM    202  N   TRP B 295      87.325  74.082 100.614  1.00  0.00           N  
ATOM    203  CA  TRP B 295      86.639  75.167  99.915  1.00  0.00           C  
ATOM    204  C   TRP B 295      87.440  75.634  98.699  1.00  0.00           C  
ATOM    205  O   TRP B 295      86.881  76.107  97.702  1.00  0.00           O  
ATOM    206  CB  TRP B 295      86.370  76.339 100.882  1.00  0.00           C  
ATOM    207  CG  TRP B 295      85.530  77.444 100.341  1.00  0.00           C  
ATOM    208  CD1 TRP B 295      85.844  78.771 100.347  1.00  0.00           C  
ATOM    209  CD2 TRP B 295      84.193  77.354  99.801  1.00  0.00           C  
ATOM    210  NE1 TRP B 295      84.799  79.513  99.862  1.00  0.00           N  
ATOM    211  CE2 TRP B 295      83.770  78.676  99.519  1.00  0.00           C  
ATOM    212  CE3 TRP B 295      83.323  76.291  99.522  1.00  0.00           C  
ATOM    213  CZ2 TRP B 295      82.495  78.974  98.981  1.00  0.00           C  
ATOM    214  CZ3 TRP B 295      82.053  76.579  98.979  1.00  0.00           C  
ATOM    215  CH2 TRP B 295      81.653  77.920  98.718  1.00  0.00           C  
ATOM    216  N   ALA B 296      88.759  75.523  98.775  1.00  0.00           N  
ATOM    217  CA  ALA B 296      89.558  75.943  97.636  1.00  0.00           C  
ATOM    218  C   ALA B 296      89.334  74.946  96.491  1.00  0.00           C  
ATOM    219  O   ALA B 296      88.957  75.325  95.379  1.00  0.00           O  
ATOM    220  CB  ALA B 296      91.054  76.016  98.007  1.00  0.00           C  
ATOM    221  N   ARG B 297      89.536  73.666  96.770  1.00  0.00           N  
ATOM    222  CA  ARG B 297      89.372  72.676  95.726  1.00  0.00           C  
ATOM    223  C   ARG B 297      87.979  72.630  95.132  1.00  0.00           C  
ATOM    224  O   ARG B 297      87.833  72.560  93.928  1.00  0.00           O  
ATOM    225  CB  ARG B 297      89.776  71.308  96.246  1.00  0.00           C  
ATOM    226  CG  ARG B 297      91.268  71.240  96.573  1.00  0.00           C  
ATOM    227  CD  ARG B 297      92.160  71.129  95.328  1.00  0.00           C  
ATOM    228  NE  ARG B 297      93.559  71.022  95.724  1.00  0.00           N  
ATOM    229  CZ  ARG B 297      94.398  72.046  95.708  1.00  0.00           C  
ATOM    230  NH1 ARG B 297      93.980  73.244  95.295  1.00  0.00           N  
ATOM    231  NH2 ARG B 297      95.635  71.889  96.147  1.00  0.00           N  
ATOM    232  N   ARG B 298      86.958  72.701  95.975  1.00  0.00           N  
ATOM    233  CA  ARG B 298      85.575  72.648  95.512  1.00  0.00           C  
ATOM    234  C   ARG B 298      85.298  73.734  94.474  1.00  0.00           C  
ATOM    235  O   ARG B 298      84.441  73.570  93.618  1.00  0.00           O  
ATOM    236  CB  ARG B 298      84.620  72.808  96.705  1.00  0.00           C  
ATOM    237  CG  ARG B 298      83.141  72.938  96.346  1.00  0.00           C  
ATOM    238  CD  ARG B 298      82.719  71.757  95.488  1.00  0.00           C  
ATOM    239  NE  ARG B 298      81.465  71.995  94.787  1.00  0.00           N  
ATOM    240  CZ  ARG B 298      80.264  71.733  95.294  1.00  0.00           C  
ATOM    241  NH1 ARG B 298      80.143  71.211  96.514  1.00  0.00           N  
ATOM    242  NH2 ARG B 298      79.180  72.006  94.579  1.00  0.00           N  
ATOM    243  N   ASN B 299      86.032  74.839  94.550  1.00  0.00           N  
ATOM    244  CA  ASN B 299      85.836  75.960  93.636  1.00  0.00           C  
ATOM    245  C   ASN B 299      86.967  76.126  92.613  1.00  0.00           C  
ATOM    246  O   ASN B 299      87.040  77.145  91.919  1.00  0.00           O  
ATOM    247  CB  ASN B 299      85.712  77.248  94.445  1.00  0.00           C  
ATOM    248  CG  ASN B 299      84.375  77.375  95.149  1.00  0.00           C  
ATOM    249  OD1 ASN B 299      83.404  77.834  94.549  1.00  0.00           O  
ATOM    250  ND2 ASN B 299      84.314  76.968  96.423  1.00  0.00           N  
ATOM    251  N   GLY B 305      87.848  75.130  92.521  1.00  0.00           N  
ATOM    252  CA  GLY B 305      88.954  75.224  91.598  1.00  0.00           C  
ATOM    253  C   GLY B 305      89.823  76.421  91.910  1.00  0.00           C  
ATOM    254  O   GLY B 305      90.351  77.069  91.000  1.00  0.00           O  
ATOM    255  N   GLY B 306      89.973  76.726  93.198  1.00  0.00           N  
ATOM    256  CA  GLY B 306      90.783  77.870  93.590  1.00  0.00           C  
ATOM    257  C   GLY B 306      92.150  77.499  94.133  1.00  0.00           C  
ATOM    258  O   GLY B 306      92.664  76.420  93.873  1.00  0.00           O  
ATOM    259  N   ARG B 307      92.743  78.392  94.903  1.00  0.00           N  
ATOM    260  CA  ARG B 307      94.052  78.130  95.478  1.00  0.00           C  
ATOM    261  C   ARG B 307      94.050  78.155  97.019  1.00  0.00           C  
ATOM    262  O   ARG B 307      93.374  78.993  97.639  1.00  0.00           O  
ATOM    263  CB  ARG B 307      95.050  79.154  94.935  1.00  0.00           C  
ATOM    264  CG  ARG B 307      95.977  78.591  93.900  1.00  0.00           C  
ATOM    265  CD  ARG B 307      96.436  79.660  92.944  1.00  0.00           C  
ATOM    266  NE  ARG B 307      96.762  80.896  93.633  1.00  0.00           N  
ATOM    267  CZ  ARG B 307      96.231  82.070  93.309  1.00  0.00           C  
ATOM    268  NH1 ARG B 307      95.356  82.130  92.312  1.00  0.00           N  
ATOM    269  NH2 ARG B 307      96.584  83.177  93.968  1.00  0.00           N  
ATOM    270  N   PHE B 308      94.804  77.227  97.613  1.00  0.00           N  
ATOM    271  CA  PHE B 308      94.950  77.108  99.063  1.00  0.00           C  
ATOM    272  C   PHE B 308      96.404  77.392  99.407  1.00  0.00           C  
ATOM    273  O   PHE B 308      97.314  76.649  99.018  1.00  0.00           O  
ATOM    274  CB  PHE B 308      94.581  75.703  99.524  1.00  0.00           C  
ATOM    275  CG  PHE B 308      94.895  75.427 100.961  1.00  0.00           C  
ATOM    276  CD1 PHE B 308      95.372  74.183 101.345  1.00  0.00           C  
ATOM    277  CD2 PHE B 308      94.672  76.377 101.932  1.00  0.00           C  
ATOM    278  CE1 PHE B 308      95.617  73.895 102.676  1.00  0.00           C  
ATOM    279  CE2 PHE B 308      94.912  76.096 103.267  1.00  0.00           C  
ATOM    280  CZ  PHE B 308      95.380  74.857 103.644  1.00  0.00           C  
ATOM    281  N   ILE B 309      96.586  78.466 100.162  1.00  0.00           N  
ATOM    282  CA  ILE B 309      97.880  79.003 100.585  1.00  0.00           C  
ATOM    283  C   ILE B 309      98.258  78.803 102.067  1.00  0.00           C  
ATOM    284  O   ILE B 309      97.404  78.851 102.969  1.00  0.00           O  
ATOM    285  CB  ILE B 309      97.878  80.524 100.349  1.00  0.00           C  
ATOM    286  CG1 ILE B 309      97.737  80.824  98.876  1.00  0.00           C  
ATOM    287  CG2 ILE B 309      99.112  81.175 100.911  1.00  0.00           C  
ATOM    288  CD1 ILE B 309      97.443  82.311  98.668  1.00  0.00           C  
ATOM    289  N   VAL B 310      99.555  78.616 102.303  1.00  0.00           N  
ATOM    290  CA  VAL B 310     100.077  78.509 103.647  1.00  0.00           C  
ATOM    291  C   VAL B 310     100.994  79.724 103.902  1.00  0.00           C  
ATOM    292  O   VAL B 310     101.988  79.948 103.193  1.00  0.00           O  
ATOM    293  CB  VAL B 310     100.884  77.232 103.851  1.00  0.00           C  
ATOM    294  CG1 VAL B 310     101.398  77.186 105.289  1.00  0.00           C  
ATOM    295  CG2 VAL B 310     100.025  76.001 103.590  1.00  0.00           C  
ATOM    296  N   ARG B 311     100.636  80.524 104.898  1.00  0.00           N  
ATOM    297  CA  ARG B 311     101.424  81.700 105.280  1.00  0.00           C  
ATOM    298  C   ARG B 311     101.840  81.444 106.745  1.00  0.00           C  
ATOM    299  O   ARG B 311     101.001  81.080 107.567  1.00  0.00           O  
ATOM    300  CB  ARG B 311     100.567  82.988 105.181  1.00  0.00           C  
ATOM    301  CG  ARG B 311     101.286  84.232 105.705  1.00  0.00           C  
ATOM    302  CD  ARG B 311     100.321  85.303 106.198  1.00  0.00           C  
ATOM    303  NE  ARG B 311      99.413  85.644 105.125  1.00  0.00           N  
ATOM    304  CZ  ARG B 311      98.128  85.923 105.279  1.00  0.00           C  
ATOM    305  NH1 ARG B 311      97.573  85.923 106.485  1.00  0.00           N  
ATOM    306  NH2 ARG B 311      97.394  86.148 104.204  1.00  0.00           N  
ATOM    307  N   ILE B 312     103.123  81.601 107.058  1.00  0.00           N  
ATOM    308  CA  ILE B 312     103.624  81.364 108.409  1.00  0.00           C  
ATOM    309  C   ILE B 312     103.610  82.665 109.162  1.00  0.00           C  
ATOM    310  O   ILE B 312     104.304  83.589 108.796  1.00  0.00           O  
ATOM    311  CB  ILE B 312     105.071  80.834 108.383  1.00  0.00           C  
ATOM    312  CG1 ILE B 312     105.110  79.525 107.632  1.00  0.00           C  
ATOM    313  CG2 ILE B 312     105.595  80.611 109.813  1.00  0.00           C  
ATOM    314  CD1 ILE B 312     104.256  78.455 108.298  1.00  0.00           C  
ATOM    315  N   GLU B 313     102.827  82.759 110.219  1.00  0.00           N  
ATOM    316  CA  GLU B 313     102.785  84.021 110.926  1.00  0.00           C  
ATOM    317  C   GLU B 313     103.713  84.020 112.130  1.00  0.00           C  
ATOM    318  O   GLU B 313     103.281  83.838 113.274  1.00  0.00           O  
ATOM    319  CB  GLU B 313     101.339  84.372 111.293  1.00  0.00           C  
ATOM    320  CG  GLU B 313     100.490  84.700 110.040  1.00  0.00           C  
ATOM    321  CD  GLU B 313      99.172  85.461 110.319  1.00  0.00           C  
ATOM    322  OE1 GLU B 313      98.504  85.888 109.342  1.00  0.00           O  
ATOM    323  OE2 GLU B 313      98.800  85.637 111.497  1.00  0.00           O  
ATOM    324  N   ASP B 314     105.003  84.225 111.836  1.00  0.00           N  
ATOM    325  CA  ASP B 314     106.068  84.242 112.838  1.00  0.00           C  
ATOM    326  C   ASP B 314     106.557  85.639 113.183  1.00  0.00           C  
ATOM    327  O   ASP B 314     107.768  85.865 113.291  1.00  0.00           O  
ATOM    328  CB  ASP B 314     107.259  83.396 112.372  1.00  0.00           C  
ATOM    329  CG  ASP B 314     107.796  83.814 111.000  1.00  0.00           C  
ATOM    330  OD1 ASP B 314     108.741  83.148 110.517  1.00  0.00           O  
ATOM    331  OD2 ASP B 314     107.285  84.781 110.396  1.00  0.00           O  
ATOM    332  N   THR B 315     105.603  86.549 113.389  1.00  0.00           N  
ATOM    333  CA  THR B 315     105.876  87.950 113.712  1.00  0.00           C  
ATOM    334  C   THR B 315     106.068  88.260 115.198  1.00  0.00           C  
ATOM    335  O   THR B 315     106.294  89.419 115.556  1.00  0.00           O  
ATOM    336  CB  THR B 315     104.747  88.883 113.197  1.00  0.00           C  
ATOM    337  OG1 THR B 315     103.520  88.592 113.881  1.00  0.00           O  
ATOM    338  CG2 THR B 315     104.537  88.697 111.719  1.00  0.00           C  
ATOM    339  N   ASP B 316     105.954  87.248 116.059  1.00  0.00           N  
ATOM    340  CA  ASP B 316     106.136  87.451 117.496  1.00  0.00           C  
ATOM    341  C   ASP B 316     107.404  86.770 117.973  1.00  0.00           C  
ATOM    342  O   ASP B 316     107.405  85.593 118.342  1.00  0.00           O  
ATOM    343  CB  ASP B 316     104.944  86.924 118.293  1.00  0.00           C  
ATOM    344  CG  ASP B 316     105.208  86.943 119.782  1.00  0.00           C  
ATOM    345  OD1 ASP B 316     105.735  87.967 120.270  1.00  0.00           O  
ATOM    346  OD2 ASP B 316     104.894  85.941 120.462  1.00  0.00           O  
ATOM    347  N   ARG B 317     108.482  87.540 117.966  1.00  0.00           N  
ATOM    348  CA  ARG B 317     109.790  87.048 118.365  1.00  0.00           C  
ATOM    349  C   ARG B 317     109.818  86.326 119.691  1.00  0.00           C  
ATOM    350  O   ARG B 317     110.560  85.372 119.867  1.00  0.00           O  
ATOM    351  CB  ARG B 317     110.790  88.190 118.465  1.00  0.00           C  
ATOM    352  CG  ARG B 317     111.062  88.934 117.184  1.00  0.00           C  
ATOM    353  CD  ARG B 317     112.233  89.892 117.412  1.00  0.00           C  
ATOM    354  NE  ARG B 317     112.034  90.746 118.587  1.00  0.00           N  
ATOM    355  CZ  ARG B 317     112.922  91.634 119.031  1.00  0.00           C  
ATOM    356  NH1 ARG B 317     114.081  91.792 118.401  1.00  0.00           N  
ATOM    357  NH2 ARG B 317     112.652  92.370 120.105  1.00  0.00           N  
ATOM    358  N   ALA B 333     109.018  86.803 120.634  1.00  0.00           N  
ATOM    359  CA  ALA B 333     108.972  86.225 121.970  1.00  0.00           C  
ATOM    360  C   ALA B 333     108.566  84.756 122.023  1.00  0.00           C  
ATOM    361  O   ALA B 333     109.316  83.918 122.527  1.00  0.00           O  
ATOM    362  CB  ALA B 333     108.034  87.050 122.849  1.00  0.00           C  
ATOM    363  N   ARG B 421     107.379  84.448 121.510  1.00  0.00           N  
ATOM    364  CA  ARG B 421     106.867  83.081 121.537  1.00  0.00           C  
ATOM    365  C   ARG B 421     107.313  82.229 120.354  1.00  0.00           C  
ATOM    366  O   ARG B 421     106.979  81.047 120.272  1.00  0.00           O  
ATOM    367  CB  ARG B 421     105.336  83.096 121.590  1.00  0.00           C  
ATOM    368  CG  ARG B 421     104.733  83.950 122.708  1.00  0.00           C  
ATOM    369  CD  ARG B 421     103.227  83.732 122.780  1.00  0.00           C  
ATOM    370  NE  ARG B 421     102.630  83.788 121.448  1.00  0.00           N  
ATOM    371  CZ  ARG B 421     101.397  83.386 121.158  1.00  0.00           C  
ATOM    372  NH1 ARG B 421     100.612  82.895 122.105  1.00  0.00           N  
ATOM    373  NH2 ARG B 421     100.953  83.460 119.912  1.00  0.00           N  
ATOM    374  N   TYR B 422     108.071  82.828 119.446  1.00  0.00           N  
ATOM    375  CA  TYR B 422     108.544  82.124 118.262  1.00  0.00           C  
ATOM    376  C   TYR B 422     109.403  80.898 118.567  1.00  0.00           C  
ATOM    377  O   TYR B 422     110.387  80.982 119.309  1.00  0.00           O  
ATOM    378  CB  TYR B 422     109.315  83.099 117.363  1.00  0.00           C  
ATOM    379  CG  TYR B 422     110.161  82.418 116.319  1.00  0.00           C  
ATOM    380  CD1 TYR B 422     111.545  82.304 116.484  1.00  0.00           C  
ATOM    381  CD2 TYR B 422     109.572  81.825 115.198  1.00  0.00           C  
ATOM    382  CE1 TYR B 422     112.323  81.609 115.565  1.00  0.00           C  
ATOM    383  CE2 TYR B 422     110.342  81.125 114.267  1.00  0.00           C  
ATOM    384  CZ  TYR B 422     111.719  81.017 114.459  1.00  0.00           C  
ATOM    385  OH  TYR B 422     112.490  80.295 113.567  1.00  0.00           O  
ATOM    386  N   VAL B 423     109.018  79.762 117.990  1.00  0.00           N  
ATOM    387  CA  VAL B 423     109.751  78.517 118.170  1.00  0.00           C  
ATOM    388  C   VAL B 423     110.300  78.073 116.817  1.00  0.00           C  
ATOM    389  O   VAL B 423     109.561  77.550 115.982  1.00  0.00           O  
ATOM    390  CB  VAL B 423     108.848  77.402 118.708  1.00  0.00           C  
ATOM    391  CG1 VAL B 423     109.694  76.170 119.038  1.00  0.00           C  
ATOM    392  CG2 VAL B 423     108.083  77.895 119.925  1.00  0.00           C  
ATOM    393  N   PRO B 424     111.607  78.283 116.572  1.00  0.00           N  
ATOM    394  CA  PRO B 424     112.120  77.853 115.268  1.00  0.00           C  
ATOM    395  C   PRO B 424     111.852  76.366 115.018  1.00  0.00           C  
ATOM    396  O   PRO B 424     111.937  75.546 115.937  1.00  0.00           O  
ATOM    397  CB  PRO B 424     113.611  78.207 115.345  1.00  0.00           C  
ATOM    398  CG  PRO B 424     113.910  78.122 116.814  1.00  0.00           C  
ATOM    399  CD  PRO B 424     112.696  78.791 117.425  1.00  0.00           C  
ATOM    400  N   GLY B 425     111.497  76.030 113.780  1.00  0.00           N  
ATOM    401  CA  GLY B 425     111.217  74.646 113.449  1.00  0.00           C  
ATOM    402  C   GLY B 425     109.755  74.267 113.591  1.00  0.00           C  
ATOM    403  O   GLY B 425     109.314  73.263 113.041  1.00  0.00           O  
ATOM    404  N   ALA B 426     108.991  75.049 114.341  1.00  0.00           N  
ATOM    405  CA  ALA B 426     107.576  74.738 114.494  1.00  0.00           C  
ATOM    406  C   ALA B 426     106.997  74.732 113.078  1.00  0.00           C  
ATOM    407  O   ALA B 426     106.006  74.045 112.782  1.00  0.00           O  
ATOM    408  CB  ALA B 426     106.875  75.798 115.367  1.00  0.00           C  
ATOM    409  N   GLU B 427     107.668  75.464 112.197  1.00  0.00           N  
ATOM    410  CA  GLU B 427     107.233  75.564 110.821  1.00  0.00           C  
ATOM    411  C   GLU B 427     107.338  74.239 110.079  1.00  0.00           C  
ATOM    412  O   GLU B 427     106.345  73.733 109.552  1.00  0.00           O  
ATOM    413  CB  GLU B 427     108.051  76.632 110.108  1.00  0.00           C  
ATOM    414  CG  GLU B 427     107.816  76.725 108.625  1.00  0.00           C  
ATOM    415  CD  GLU B 427     108.654  77.824 107.993  1.00  0.00           C  
ATOM    416  OE1 GLU B 427     108.635  77.938 106.751  1.00  0.00           O  
ATOM    417  OE2 GLU B 427     109.330  78.574 108.740  1.00  0.00           O  
ATOM    418  N   GLU B 429     108.542  73.680 110.040  1.00  0.00           N  
ATOM    419  CA  GLU B 429     108.770  72.425 109.338  1.00  0.00           C  
ATOM    420  C   GLU B 429     107.828  71.339 109.829  1.00  0.00           C  
ATOM    421  O   GLU B 429     107.325  70.542 109.029  1.00  0.00           O  
ATOM    422  CB  GLU B 429     110.237  71.973 109.490  1.00  0.00           C  
ATOM    423  CG  GLU B 429     110.671  71.632 110.939  1.00  0.00           C  
ATOM    424  CD  GLU B 429     112.200  71.678 111.177  1.00  0.00           C  
ATOM    425  OE1 GLU B 429     112.641  71.302 112.296  1.00  0.00           O  
ATOM    426  OE2 GLU B 429     112.952  72.097 110.259  1.00  0.00           O  
ATOM    427  N   ARG B 431     107.562  71.330 111.135  1.00  0.00           N  
ATOM    428  CA  ARG B 431     106.694  70.320 111.726  1.00  0.00           C  
ATOM    429  C   ARG B 431     105.226  70.524 111.355  1.00  0.00           C  
ATOM    430  O   ARG B 431     104.505  69.557 111.068  1.00  0.00           O  
ATOM    431  CB  ARG B 431     106.885  70.292 113.245  1.00  0.00           C  
ATOM    432  CG  ARG B 431     108.296  69.841 113.645  1.00  0.00           C  
ATOM    433  CD  ARG B 431     108.552  70.037 115.123  1.00  0.00           C  
ATOM    434  NE  ARG B 431     107.657  69.207 115.918  1.00  0.00           N  
ATOM    435  CZ  ARG B 431     107.244  69.510 117.145  1.00  0.00           C  
ATOM    436  NH1 ARG B 431     107.644  70.636 117.724  1.00  0.00           N  
ATOM    437  NH2 ARG B 431     106.434  68.682 117.791  1.00  0.00           N  
ATOM    438  N   ILE B 432     104.760  71.765 111.335  1.00  0.00           N  
ATOM    439  CA  ILE B 432     103.378  71.938 110.956  1.00  0.00           C  
ATOM    440  C   ILE B 432     103.165  71.678 109.437  1.00  0.00           C  
ATOM    441  O   ILE B 432     102.130  71.142 109.030  1.00  0.00           O  
ATOM    442  CB  ILE B 432     102.823  73.302 111.433  1.00  0.00           C  
ATOM    443  CG1 ILE B 432     101.412  73.475 110.887  1.00  0.00           C  
ATOM    444  CG2 ILE B 432     103.714  74.416 111.037  1.00  0.00           C  
ATOM    445  CD1 ILE B 432     100.538  72.266 111.215  1.00  0.00           C  
ATOM    446  N   LEU B 433     104.145  71.987 108.595  1.00  0.00           N  
ATOM    447  CA  LEU B 433     103.945  71.690 107.169  1.00  0.00           C  
ATOM    448  C   LEU B 433     103.952  70.177 106.954  1.00  0.00           C  
ATOM    449  O   LEU B 433     103.220  69.645 106.097  1.00  0.00           O  
ATOM    450  CB  LEU B 433     105.030  72.325 106.291  1.00  0.00           C  
ATOM    451  CG  LEU B 433     105.099  73.849 106.369  1.00  0.00           C  
ATOM    452  CD1 LEU B 433     106.317  74.304 105.603  1.00  0.00           C  
ATOM    453  CD2 LEU B 433     103.833  74.483 105.823  1.00  0.00           C  
ATOM    454  N   ALA B 434     104.788  69.494 107.735  1.00  0.00           N  
ATOM    455  CA  ALA B 434     104.911  68.039 107.656  1.00  0.00           C  
ATOM    456  C   ALA B 434     103.605  67.385 108.106  1.00  0.00           C  
ATOM    457  O   ALA B 434     103.143  66.403 107.502  1.00  0.00           O  
ATOM    458  CB  ALA B 434     106.074  67.555 108.539  1.00  0.00           C  
ATOM    459  N   ALA B 435     103.019  67.931 109.172  1.00  0.00           N  
ATOM    460  CA  ALA B 435     101.761  67.408 109.700  1.00  0.00           C  
ATOM    461  C   ALA B 435     100.617  67.541 108.671  1.00  0.00           C  
ATOM    462  O   ALA B 435      99.832  66.612 108.488  1.00  0.00           O  
ATOM    463  CB  ALA B 435     101.401  68.122 110.980  1.00  0.00           C  
ATOM    464  N   LEU B 436     100.540  68.670 107.979  1.00  0.00           N  
ATOM    465  CA  LEU B 436      99.479  68.869 106.978  1.00  0.00           C  
ATOM    466  C   LEU B 436      99.562  67.873 105.832  1.00  0.00           C  
ATOM    467  O   LEU B 436      98.547  67.362 105.363  1.00  0.00           O  
ATOM    468  CB  LEU B 436      99.548  70.275 106.390  1.00  0.00           C  
ATOM    469  CG  LEU B 436      99.400  71.392 107.414  1.00  0.00           C  
ATOM    470  CD1 LEU B 436      99.501  72.734 106.702  1.00  0.00           C  
ATOM    471  CD2 LEU B 436      98.071  71.228 108.151  1.00  0.00           C  
ATOM    472  N   LYS B 437     100.777  67.607 105.377  1.00  0.00           N  
ATOM    473  CA  LYS B 437     100.974  66.665 104.294  1.00  0.00           C  
ATOM    474  C   LYS B 437     100.643  65.251 104.789  1.00  0.00           C  
ATOM    475  O   LYS B 437     100.051  64.433 104.060  1.00  0.00           O  
ATOM    476  CB  LYS B 437     102.419  66.747 103.802  1.00  0.00           C  
ATOM    477  CG  LYS B 437     102.836  68.172 103.469  1.00  0.00           C  
ATOM    478  CD  LYS B 437     104.235  68.235 102.883  1.00  0.00           C  
ATOM    479  CE  LYS B 437     104.583  69.657 102.481  1.00  0.00           C  
ATOM    480  NZ  LYS B 437     105.834  69.682 101.684  1.00  0.00           N  
ATOM    481  N   TRP B 438     101.010  64.973 106.039  1.00  0.00           N  
ATOM    482  CA  TRP B 438     100.735  63.662 106.635  1.00  0.00           C  
ATOM    483  C   TRP B 438      99.230  63.417 106.671  1.00  0.00           C  
ATOM    484  O   TRP B 438      98.776  62.299 106.469  1.00  0.00           O  
ATOM    485  CB  TRP B 438     101.267  63.605 108.059  1.00  0.00           C  
ATOM    486  CG  TRP B 438     100.959  62.333 108.771  1.00  0.00           C  
ATOM    487  CD1 TRP B 438     101.500  61.097 108.525  1.00  0.00           C  
ATOM    488  CD2 TRP B 438     100.100  62.172 109.901  1.00  0.00           C  
ATOM    489  NE1 TRP B 438     101.040  60.194 109.437  1.00  0.00           N  
ATOM    490  CE2 TRP B 438     100.181  60.818 110.295  1.00  0.00           C  
ATOM    491  CE3 TRP B 438      99.276  63.043 110.625  1.00  0.00           C  
ATOM    492  CZ2 TRP B 438      99.471  60.307 111.383  1.00  0.00           C  
ATOM    493  CZ3 TRP B 438      98.572  62.538 111.706  1.00  0.00           C  
ATOM    494  CH2 TRP B 438      98.673  61.177 112.078  1.00  0.00           C  
ATOM    495  N   LEU B 439      98.464  64.478 106.921  1.00  0.00           N  
ATOM    496  CA  LEU B 439      97.019  64.377 106.993  1.00  0.00           C  
ATOM    497  C   LEU B 439      96.411  64.161 105.648  1.00  0.00           C  
ATOM    498  O   LEU B 439      95.264  63.733 105.552  1.00  0.00           O  
ATOM    499  CB  LEU B 439      96.426  65.615 107.652  1.00  0.00           C  
ATOM    500  CG  LEU B 439      96.241  65.424 109.166  1.00  0.00           C  
ATOM    501  CD1 LEU B 439      96.169  66.763 109.864  1.00  0.00           C  
ATOM    502  CD2 LEU B 439      94.983  64.630 109.422  1.00  0.00           C  
ATOM    503  N   GLY B 444      97.186  64.421 104.601  1.00  0.00           N  
ATOM    504  CA  GLY B 444      96.678  64.227 103.258  1.00  0.00           C  
ATOM    505  C   GLY B 444      96.352  65.518 102.521  1.00  0.00           C  
ATOM    506  O   GLY B 444      95.781  65.493 101.435  1.00  0.00           O  
ATOM    507  N   LEU B 445      96.731  66.653 103.083  1.00  0.00           N  
ATOM    508  CA  LEU B 445      96.444  67.915 102.424  1.00  0.00           C  
ATOM    509  C   LEU B 445      97.606  68.306 101.539  1.00  0.00           C  
ATOM    510  O   LEU B 445      98.710  67.777 101.669  1.00  0.00           O  
ATOM    511  CB  LEU B 445      96.174  69.002 103.472  1.00  0.00           C  
ATOM    512  CG  LEU B 445      95.112  68.499 104.453  1.00  0.00           C  
ATOM    513  CD1 LEU B 445      95.030  69.424 105.625  1.00  0.00           C  
ATOM    514  CD2 LEU B 445      93.772  68.341 103.732  1.00  0.00           C  
ATOM    515  N   SER B 457      97.330  69.201 100.605  1.00  0.00           N  
ATOM    516  CA  SER B 457      98.330  69.725  99.694  1.00  0.00           C  
ATOM    517  C   SER B 457      98.016  71.194  99.663  1.00  0.00           C  
ATOM    518  O   SER B 457      96.880  71.584  99.889  1.00  0.00           O  
ATOM    519  CB  SER B 457      98.143  69.144  98.303  1.00  0.00           C  
ATOM    520  OG  SER B 457      98.513  67.779  98.304  1.00  0.00           O  
ATOM    521  N   TYR B 461      99.007  72.025  99.441  1.00  0.00           N  
ATOM    522  CA  TYR B 461      98.706  73.425  99.360  1.00  0.00           C  
ATOM    523  C   TYR B 461      99.315  73.903  98.056  1.00  0.00           C  
ATOM    524  O   TYR B 461     100.201  73.265  97.518  1.00  0.00           O  
ATOM    525  CB  TYR B 461      99.225  74.183 100.582  1.00  0.00           C  
ATOM    526  CG  TYR B 461     100.546  73.736 101.126  1.00  0.00           C  
ATOM    527  CD1 TYR B 461     100.625  72.707 102.047  1.00  0.00           C  
ATOM    528  CD2 TYR B 461     101.729  74.368 100.736  1.00  0.00           C  
ATOM    529  CE1 TYR B 461     101.852  72.311 102.575  1.00  0.00           C  
ATOM    530  CE2 TYR B 461     102.963  73.979 101.259  1.00  0.00           C  
ATOM    531  CZ  TYR B 461     103.015  72.951 102.171  1.00  0.00           C  
ATOM    532  OH  TYR B 461     104.235  72.537 102.634  1.00  0.00           O  
ATOM    533  N   ASP B 463      98.824  75.007  97.530  1.00  0.00           N  
ATOM    534  CA  ASP B 463      99.315  75.487  96.258  1.00  0.00           C  
ATOM    535  C   ASP B 463     100.434  76.534  96.332  1.00  0.00           C  
ATOM    536  O   ASP B 463     101.162  76.738  95.360  1.00  0.00           O  
ATOM    537  CB  ASP B 463      98.119  76.008  95.485  1.00  0.00           C  
ATOM    538  CG  ASP B 463      97.004  74.987  95.416  1.00  0.00           C  
ATOM    539  OD1 ASP B 463      95.847  75.327  95.726  1.00  0.00           O  
ATOM    540  OD2 ASP B 463      97.279  73.831  95.056  1.00  0.00           O  
ATOM    541  N   GLU B 464     100.558  77.201  97.475  1.00  0.00           N  
ATOM    542  CA  GLU B 464     101.589  78.216  97.672  1.00  0.00           C  
ATOM    543  C   GLU B 464     101.975  78.114  99.119  1.00  0.00           C  
ATOM    544  O   GLU B 464     101.160  77.709  99.951  1.00  0.00           O  
ATOM    545  CB  GLU B 464     101.052  79.620  97.394  1.00  0.00           C  
ATOM    546  CG  GLU B 464     100.634  79.846  95.964  1.00  0.00           C  
ATOM    547  CD  GLU B 464     100.018  81.202  95.770  1.00  0.00           C  
ATOM    548  OE1 GLU B 464     100.456  82.163  96.433  1.00  0.00           O  
ATOM    549  OE2 GLU B 464      99.096  81.321  94.943  1.00  0.00           O  
ATOM    550  N   GLY B 465     103.208  78.486  99.429  1.00  0.00           N  
ATOM    551  CA  GLY B 465     103.669  78.390 100.792  1.00  0.00           C  
ATOM    552  C   GLY B 465     105.172  78.560 100.826  1.00  0.00           C  
ATOM    553  O   GLY B 465     105.816  78.577  99.789  1.00  0.00           O  
ATOM    554  N   PRO B 466     105.757  78.643 102.023  1.00  0.00           N  
ATOM    555  CA  PRO B 466     107.190  78.824 102.264  1.00  0.00           C  
ATOM    556  C   PRO B 466     108.083  77.837 101.544  1.00  0.00           C  
ATOM    557  O   PRO B 466     109.031  78.233 100.870  1.00  0.00           O  
ATOM    558  CB  PRO B 466     107.321  78.677 103.780  1.00  0.00           C  
ATOM    559  CG  PRO B 466     105.914  78.914 104.300  1.00  0.00           C  
ATOM    560  CD  PRO B 466     105.068  78.245 103.263  1.00  0.00           C  
ATOM    561  N   ASP B 467     107.794  76.553 101.682  1.00  0.00           N  
ATOM    562  CA  ASP B 467     108.637  75.548 101.050  1.00  0.00           C  
ATOM    563  C   ASP B 467     108.305  75.188  99.608  1.00  0.00           C  
ATOM    564  O   ASP B 467     108.981  74.354  99.017  1.00  0.00           O  
ATOM    565  CB  ASP B 467     108.679  74.283 101.926  1.00  0.00           C  
ATOM    566  CG  ASP B 467     107.310  73.642 102.124  1.00  0.00           C  
ATOM    567  OD1 ASP B 467     106.262  74.289 101.866  1.00  0.00           O  
ATOM    568  OD2 ASP B 467     107.290  72.474 102.561  1.00  0.00           O  
ATOM    569  N   VAL B 468     107.289  75.825  99.032  1.00  0.00           N  
ATOM    570  CA  VAL B 468     106.901  75.529  97.660  1.00  0.00           C  
ATOM    571  C   VAL B 468     106.915  76.800  96.827  1.00  0.00           C  
ATOM    572  O   VAL B 468     106.637  76.770  95.640  1.00  0.00           O  
ATOM    573  CB  VAL B 468     105.480  74.904  97.621  1.00  0.00           C  
ATOM    574  CG1 VAL B 468     105.048  74.633  96.187  1.00  0.00           C  
ATOM    575  CG2 VAL B 468     105.467  73.603  98.419  1.00  0.00           C  
ATOM    576  N   GLY B 469     107.245  77.926  97.449  1.00  0.00           N  
ATOM    577  CA  GLY B 469     107.248  79.184  96.720  1.00  0.00           C  
ATOM    578  C   GLY B 469     105.864  79.552  96.182  1.00  0.00           C  
ATOM    579  O   GLY B 469     104.868  78.934  96.535  1.00  0.00           O  
ATOM    580  N   GLY B 470     105.800  80.563  95.323  1.00  0.00           N  
ATOM    581  CA  GLY B 470     104.538  80.996  94.769  1.00  0.00           C  
ATOM    582  C   GLY B 470     104.740  82.411  94.289  1.00  0.00           C  
ATOM    583  O   GLY B 470     105.755  83.026  94.613  1.00  0.00           O  
ATOM    584  N   PRO B 471     103.778  82.968  93.541  1.00  0.00           N  
ATOM    585  CA  PRO B 471     103.810  84.328  92.980  1.00  0.00           C  
ATOM    586  C   PRO B 471     103.720  85.488  93.957  1.00  0.00           C  
ATOM    587  O   PRO B 471     103.945  86.647  93.567  1.00  0.00           O  
ATOM    588  CB  PRO B 471     102.612  84.357  92.014  1.00  0.00           C  
ATOM    589  CG  PRO B 471     102.101  82.921  91.958  1.00  0.00           C  
ATOM    590  CD  PRO B 471     102.495  82.302  93.262  1.00  0.00           C  
ATOM    591  N   HIS B 472     103.379  85.211  95.211  1.00  0.00           N  
ATOM    592  CA  HIS B 472     103.238  86.314  96.162  1.00  0.00           C  
ATOM    593  C   HIS B 472     104.016  86.170  97.453  1.00  0.00           C  
ATOM    594  O   HIS B 472     103.553  86.618  98.495  1.00  0.00           O  
ATOM    595  CB  HIS B 472     101.764  86.516  96.507  1.00  0.00           C  
ATOM    596  CG  HIS B 472     100.842  86.398  95.334  1.00  0.00           C  
ATOM    597  ND1 HIS B 472     100.840  87.300  94.292  1.00  0.00           N  
ATOM    598  CD2 HIS B 472      99.869  85.495  95.055  1.00  0.00           C  
ATOM    599  CE1 HIS B 472      99.902  86.961  93.424  1.00  0.00           C  
ATOM    600  NE2 HIS B 472      99.298  85.871  93.864  1.00  0.00           N  
ATOM    601  N   GLY B 473     105.186  85.545  97.398  1.00  0.00           N  
ATOM    602  CA  GLY B 473     105.968  85.392  98.615  1.00  0.00           C  
ATOM    603  C   GLY B 473     106.604  86.690  99.038  1.00  0.00           C  
ATOM    604  O   GLY B 473     106.376  87.706  98.406  1.00  0.00           O  
ATOM    605  N   PRO B 474     107.364  86.710 100.138  1.00  0.00           N  
ATOM    606  CA  PRO B 474     107.672  85.598 101.047  1.00  0.00           C  
ATOM    607  C   PRO B 474     106.379  85.116 101.703  1.00  0.00           C  
ATOM    608  O   PRO B 474     105.402  85.873 101.809  1.00  0.00           O  
ATOM    609  CB  PRO B 474     108.576  86.239 102.113  1.00  0.00           C  
ATOM    610  CG  PRO B 474     109.081  87.443 101.500  1.00  0.00           C  
ATOM    611  CD  PRO B 474     107.980  87.954 100.613  1.00  0.00           C  
ATOM    612  N   TYR B 475     106.398  83.880 102.177  1.00  0.00           N  
ATOM    613  CA  TYR B 475     105.253  83.286 102.858  1.00  0.00           C  
ATOM    614  C   TYR B 475     105.529  83.127 104.364  1.00  0.00           C  
ATOM    615  O   TYR B 475     104.960  82.283 105.037  1.00  0.00           O  
ATOM    616  CB  TYR B 475     104.895  81.953 102.195  1.00  0.00           C  
ATOM    617  CG  TYR B 475     104.285  82.170 100.832  1.00  0.00           C  
ATOM    618  CD1 TYR B 475     105.069  82.188  99.689  1.00  0.00           C  
ATOM    619  CD2 TYR B 475     102.914  82.446 100.693  1.00  0.00           C  
ATOM    620  CE1 TYR B 475     104.511  82.486  98.433  1.00  0.00           C  
ATOM    621  CE2 TYR B 475     102.346  82.740  99.448  1.00  0.00           C  
ATOM    622  CZ  TYR B 475     103.152  82.766  98.319  1.00  0.00           C  
ATOM    623  OH  TYR B 475     102.620  83.111  97.086  1.00  0.00           O  
ATOM    624  N   ARG B 476     106.444  83.947 104.863  1.00  0.00           N  
ATOM    625  CA  ARG B 476     106.799  83.992 106.273  1.00  0.00           C  
ATOM    626  C   ARG B 476     106.704  85.481 106.582  1.00  0.00           C  
ATOM    627  O   ARG B 476     107.343  86.304 105.927  1.00  0.00           O  
ATOM    628  CB  ARG B 476     108.229  83.512 106.518  1.00  0.00           C  
ATOM    629  CG  ARG B 476     108.544  82.110 106.013  1.00  0.00           C  
ATOM    630  CD  ARG B 476     109.982  81.729 106.377  1.00  0.00           C  
ATOM    631  NE  ARG B 476     110.263  80.302 106.215  1.00  0.00           N  
ATOM    632  CZ  ARG B 476     110.661  79.718 105.083  1.00  0.00           C  
ATOM    633  NH1 ARG B 476     110.846  80.418 103.968  1.00  0.00           N  
ATOM    634  NH2 ARG B 476     110.873  78.414 105.061  1.00  0.00           N  
ATOM    635  N   GLN B 477     105.912  85.853 107.572  1.00  0.00           N  
ATOM    636  CA  GLN B 477     105.769  87.271 107.855  1.00  0.00           C  
ATOM    637  C   GLN B 477     107.046  87.922 108.394  1.00  0.00           C  
ATOM    638  O   GLN B 477     107.203  89.137 108.341  1.00  0.00           O  
ATOM    639  CB  GLN B 477     104.576  87.499 108.807  1.00  0.00           C  
ATOM    640  CG  GLN B 477     103.247  86.988 108.224  1.00  0.00           C  
ATOM    641  CD  GLN B 477     102.026  87.367 109.042  1.00  0.00           C  
ATOM    642  OE1 GLN B 477     101.960  87.123 110.254  1.00  0.00           O  
ATOM    643  NE2 GLN B 477     101.044  87.956 108.378  1.00  0.00           N  
ATOM    644  N   SER B 478     107.972  87.109 108.880  1.00  0.00           N  
ATOM    645  CA  SER B 478     109.220  87.632 109.430  1.00  0.00           C  
ATOM    646  C   SER B 478     110.112  88.142 108.305  1.00  0.00           C  
ATOM    647  O   SER B 478     111.032  88.934 108.520  1.00  0.00           O  
ATOM    648  CB  SER B 478     109.937  86.534 110.191  1.00  0.00           C  
ATOM    649  OG  SER B 478     110.186  85.462 109.313  1.00  0.00           O  
ATOM    650  N   GLU B 479     109.827  87.677 107.094  1.00  0.00           N  
ATOM    651  CA  GLU B 479     110.582  88.087 105.920  1.00  0.00           C  
ATOM    652  C   GLU B 479     109.952  89.294 105.223  1.00  0.00           C  
ATOM    653  O   GLU B 479     110.496  89.789 104.246  1.00  0.00           O  
ATOM    654  CB  GLU B 479     110.690  86.916 104.942  1.00  0.00           C  
ATOM    655  CG  GLU B 479     111.256  85.678 105.592  1.00  0.00           C  
ATOM    656  CD  GLU B 479     111.371  84.497 104.649  1.00  0.00           C  
ATOM    657  OE1 GLU B 479     110.535  84.398 103.720  1.00  0.00           O  
ATOM    658  OE2 GLU B 479     112.289  83.659 104.854  1.00  0.00           O  
ATOM    659  N   ARG B 482     108.823  89.789 105.731  1.00  0.00           N  
ATOM    660  CA  ARG B 482     108.168  90.924 105.092  1.00  0.00           C  
ATOM    661  C   ARG B 482     107.924  92.153 105.985  1.00  0.00           C  
ATOM    662  O   ARG B 482     107.020  92.983 105.728  1.00  0.00           O  
ATOM    663  CB  ARG B 482     106.863  90.440 104.421  1.00  0.00           C  
ATOM    664  CG  ARG B 482     105.981  89.538 105.259  1.00  0.00           C  
ATOM    665  CD  ARG B 482     104.621  89.322 104.570  1.00  0.00           C  
ATOM    666  NE  ARG B 482     104.834  88.806 103.236  1.00  0.00           N  
ATOM    667  CZ  ARG B 482     104.073  89.080 102.187  1.00  0.00           C  
ATOM    668  NH1 ARG B 482     103.029  89.872 102.314  1.00  0.00           N  
ATOM    669  NH2 ARG B 482     104.381  88.567 101.000  1.00  0.00           N  
ATOM    670  N   LEU B 485     108.756  92.290 107.015  1.00  0.00           N  
ATOM    671  CA  LEU B 485     108.646  93.415 107.940  1.00  0.00           C  
ATOM    672  C   LEU B 485     108.539  94.797 107.287  1.00  0.00           C  
ATOM    673  O   LEU B 485     107.633  95.561 107.615  1.00  0.00           O  
ATOM    674  CB  LEU B 485     109.820  93.393 108.914  1.00  0.00           C  
ATOM    675  CG  LEU B 485     109.538  92.855 110.327  1.00  0.00           C  
ATOM    676  CD1 LEU B 485     108.355  91.876 110.353  1.00  0.00           C  
ATOM    677  CD2 LEU B 485     110.821  92.201 110.848  1.00  0.00           C  
ATOM    678  N   PRO B 490     109.445  95.126 106.344  1.00  0.00           N  
ATOM    679  CA  PRO B 490     109.457  96.419 105.644  1.00  0.00           C  
ATOM    680  C   PRO B 490     108.093  96.755 105.061  1.00  0.00           C  
ATOM    681  O   PRO B 490     107.656  97.915 105.049  1.00  0.00           O  
ATOM    682  CB  PRO B 490     110.495  96.206 104.544  1.00  0.00           C  
ATOM    683  CG  PRO B 490     111.430  95.198 105.152  1.00  0.00           C  
ATOM    684  CD  PRO B 490     110.469  94.229 105.781  1.00  0.00           C  
ATOM    685  N   LEU B 494     107.434  95.714 104.570  1.00  0.00           N  
ATOM    686  CA  LEU B 494     106.118  95.839 103.977  1.00  0.00           C  
ATOM    687  C   LEU B 494     105.127  96.454 104.974  1.00  0.00           C  
ATOM    688  O   LEU B 494     104.442  97.433 104.677  1.00  0.00           O  
ATOM    689  CB  LEU B 494     105.663  94.452 103.537  1.00  0.00           C  
ATOM    690  CG  LEU B 494     104.819  94.373 102.270  1.00  0.00           C  
ATOM    691  CD1 LEU B 494     105.414  95.247 101.170  1.00  0.00           C  
ATOM    692  CD2 LEU B 494     104.763  92.924 101.831  1.00  0.00           C  
ATOM    693  N   TYR B 495     105.078  95.875 106.167  1.00  0.00           N  
ATOM    694  CA  TYR B 495     104.181  96.339 107.218  1.00  0.00           C  
ATOM    695  C   TYR B 495     104.497  97.773 107.655  1.00  0.00           C  
ATOM    696  O   TYR B 495     103.576  98.582 107.886  1.00  0.00           O  
ATOM    697  CB  TYR B 495     104.276  95.384 108.406  1.00  0.00           C  
ATOM    698  CG  TYR B 495     104.101  93.928 108.018  1.00  0.00           C  
ATOM    699  CD1 TYR B 495     102.949  93.492 107.357  1.00  0.00           C  
ATOM    700  CD2 TYR B 495     105.070  92.981 108.350  1.00  0.00           C  
ATOM    701  CE1 TYR B 495     102.762  92.136 107.038  1.00  0.00           C  
ATOM    702  CE2 TYR B 495     104.897  91.627 108.041  1.00  0.00           C  
ATOM    703  CZ  TYR B 495     103.741  91.214 107.387  1.00  0.00           C  
ATOM    704  OH  TYR B 495     103.571  89.883 107.103  1.00  0.00           O  
ATOM    705  N   GLN B 496     105.792  98.085 107.760  1.00  0.00           N  
ATOM    706  CA  GLN B 496     106.226  99.430 108.151  1.00  0.00           C  
ATOM    707  C   GLN B 496     105.648 100.456 107.190  1.00  0.00           C  
ATOM    708  O   GLN B 496     105.045 101.447 107.603  1.00  0.00           O  
ATOM    709  CB  GLN B 496     107.760  99.518 108.168  1.00  0.00           C  
ATOM    710  CG  GLN B 496     108.371  99.333 109.574  1.00  0.00           C  
ATOM    711  CD  GLN B 496     109.707  98.576 109.584  1.00  0.00           C  
ATOM    712  OE1 GLN B 496     110.693  99.011 108.977  1.00  0.00           O  
ATOM    713  NE2 GLN B 496     109.739  97.437 110.282  1.00  0.00           N  
ATOM    714  N   LYS B 498     105.809 100.192 105.901  1.00  0.00           N  
ATOM    715  CA  LYS B 498     105.301 101.075 104.847  1.00  0.00           C  
ATOM    716  C   LYS B 498     103.765 101.295 104.934  1.00  0.00           C  
ATOM    717  O   LYS B 498     103.270 102.429 104.836  1.00  0.00           O  
ATOM    718  CB  LYS B 498     105.722 100.489 103.488  1.00  0.00           C  
ATOM    719  CG  LYS B 498     104.842 100.819 102.295  1.00  0.00           C  
ATOM    720  CD  LYS B 498     105.184  99.896 101.116  1.00  0.00           C  
ATOM    721  CE  LYS B 498     104.195 100.030  99.959  1.00  0.00           C  
ATOM    722  NZ  LYS B 498     104.498  99.043  98.874  1.00  0.00           N  
ATOM    723  N   TYR B 499     103.013 100.212 105.133  1.00  0.00           N  
ATOM    724  CA  TYR B 499     101.559 100.324 105.233  1.00  0.00           C  
ATOM    725  C   TYR B 499     101.139 101.027 106.529  1.00  0.00           C  
ATOM    726  O   TYR B 499     100.142 101.767 106.554  1.00  0.00           O  
ATOM    727  CB  TYR B 499     100.907  98.935 105.115  1.00  0.00           C  
ATOM    728  CG  TYR B 499     100.861  98.422 103.697  1.00  0.00           C  
ATOM    729  CD1 TYR B 499     101.761  97.459 103.239  1.00  0.00           C  
ATOM    730  CD2 TYR B 499      99.940  98.934 102.795  1.00  0.00           C  
ATOM    731  CE1 TYR B 499     101.737  97.028 101.922  1.00  0.00           C  
ATOM    732  CE2 TYR B 499      99.908  98.514 101.480  1.00  0.00           C  
ATOM    733  CZ  TYR B 499     100.802  97.563 101.044  1.00  0.00           C  
ATOM    734  OH  TYR B 499     100.720  97.147  99.728  1.00  0.00           O  
ATOM    735  N   ALA B 500     101.895 100.805 107.601  1.00  0.00           N  
ATOM    736  CA  ALA B 500     101.586 101.462 108.863  1.00  0.00           C  
ATOM    737  C   ALA B 500     101.653 102.974 108.594  1.00  0.00           C  
ATOM    738  O   ALA B 500     100.697 103.735 108.869  1.00  0.00           O  
ATOM    739  CB  ALA B 500     102.602 101.066 109.910  1.00  0.00           C  
ATOM    740  N   GLU B 501     102.790 103.393 108.039  1.00  0.00           N  
ATOM    741  CA  GLU B 501     103.012 104.789 107.688  1.00  0.00           C  
ATOM    742  C   GLU B 501     101.937 105.267 106.717  1.00  0.00           C  
ATOM    743  O   GLU B 501     101.478 106.400 106.810  1.00  0.00           O  
ATOM    744  CB  GLU B 501     104.389 104.947 107.069  1.00  0.00           C  
ATOM    745  CG  GLU B 501     105.499 104.731 108.070  1.00  0.00           C  
ATOM    746  CD  GLU B 501     106.770 104.248 107.415  1.00  0.00           C  
ATOM    747  OE1 GLU B 501     107.093 104.744 106.309  1.00  0.00           O  
ATOM    748  OE2 GLU B 501     107.443 103.377 108.011  1.00  0.00           O  
ATOM    749  N   GLU B 502     101.528 104.408 105.790  1.00  0.00           N  
ATOM    750  CA  GLU B 502     100.482 104.781 104.839  1.00  0.00           C  
ATOM    751  C   GLU B 502      99.180 105.124 105.567  1.00  0.00           C  
ATOM    752  O   GLU B 502      98.458 106.037 105.172  1.00  0.00           O  
ATOM    753  CB  GLU B 502     100.219 103.641 103.864  1.00  0.00           C  
ATOM    754  CG  GLU B 502      98.959 103.818 103.015  1.00  0.00           C  
ATOM    755  CD  GLU B 502      99.163 104.741 101.825  1.00  0.00           C  
ATOM    756  OE1 GLU B 502      99.292 105.969 102.019  1.00  0.00           O  
ATOM    757  OE2 GLU B 502      99.198 104.230 100.684  1.00  0.00           O  
ATOM    758  N   LEU B 503      98.873 104.379 106.626  1.00  0.00           N  
ATOM    759  CA  LEU B 503      97.652 104.634 107.391  1.00  0.00           C  
ATOM    760  C   LEU B 503      97.780 105.970 108.122  1.00  0.00           C  
ATOM    761  O   LEU B 503      96.806 106.707 108.251  1.00  0.00           O  
ATOM    762  CB  LEU B 503      97.392 103.494 108.390  1.00  0.00           C  
ATOM    763  CG  LEU B 503      96.967 102.119 107.847  1.00  0.00           C  
ATOM    764  CD1 LEU B 503      97.091 101.105 108.967  1.00  0.00           C  
ATOM    765  CD2 LEU B 503      95.530 102.155 107.311  1.00  0.00           C  
ATOM    766  N   LEU B 504      98.997 106.270 108.576  1.00  0.00           N  
ATOM    767  CA  LEU B 504      99.311 107.513 109.285  1.00  0.00           C  
ATOM    768  C   LEU B 504      98.946 108.701 108.414  1.00  0.00           C  
ATOM    769  O   LEU B 504      98.179 109.584 108.812  1.00  0.00           O  
ATOM    770  CB  LEU B 504     100.803 107.567 109.584  1.00  0.00           C  
ATOM    771  CG  LEU B 504     101.192 107.648 111.049  1.00  0.00           C  
ATOM    772  CD1 LEU B 504     100.397 106.624 111.848  1.00  0.00           C  
ATOM    773  CD2 LEU B 504     102.684 107.418 111.168  1.00  0.00           C  
ATOM    774  N   LYS B 505      99.517 108.704 107.217  1.00  0.00           N  
ATOM    775  CA  LYS B 505      99.272 109.751 106.244  1.00  0.00           C  
ATOM    776  C   LYS B 505      97.779 109.879 106.018  1.00  0.00           C  
ATOM    777  O   LYS B 505      97.233 110.979 106.043  1.00  0.00           O  
ATOM    778  CB  LYS B 505      99.984 109.420 104.922  1.00  0.00           C  
ATOM    779  CG  LYS B 505     101.447 109.873 104.868  1.00  0.00           C  
ATOM    780  CD  LYS B 505     102.256 109.419 106.105  1.00  0.00           C  
ATOM    781  CE  LYS B 505     103.589 110.185 106.264  1.00  0.00           C  
ATOM    782  NZ  LYS B 505     104.356 109.787 107.493  1.00  0.00           N  
ATOM    783  N   ARG B 506      97.118 108.746 105.823  1.00  0.00           N  
ATOM    784  CA  ARG B 506      95.686 108.746 105.573  1.00  0.00           C  
ATOM    785  C   ARG B 506      94.893 109.131 106.811  1.00  0.00           C  
ATOM    786  O   ARG B 506      93.660 109.206 106.771  1.00  0.00           O  
ATOM    787  CB  ARG B 506      95.244 107.372 105.067  1.00  0.00           C  
ATOM    788  CG  ARG B 506      95.889 106.950 103.738  1.00  0.00           C  
ATOM    789  CD  ARG B 506      95.619 105.485 103.454  1.00  0.00           C  
ATOM    790  NE  ARG B 506      94.734 105.286 102.312  1.00  0.00           N  
ATOM    791  CZ  ARG B 506      95.129 105.338 101.044  1.00  0.00           C  
ATOM    792  NH1 ARG B 506      96.400 105.581 100.757  1.00  0.00           N  
ATOM    793  NH2 ARG B 506      94.256 105.144 100.061  1.00  0.00           N  
ATOM    794  N   GLY B 507      95.606 109.380 107.905  1.00  0.00           N  
ATOM    795  CA  GLY B 507      94.944 109.766 109.137  1.00  0.00           C  
ATOM    796  C   GLY B 507      94.090 108.684 109.791  1.00  0.00           C  
ATOM    797  O   GLY B 507      93.177 108.992 110.566  1.00  0.00           O  
ATOM    798  N   TRP B 508      94.373 107.422 109.469  1.00  0.00           N  
ATOM    799  CA  TRP B 508      93.653 106.291 110.050  1.00  0.00           C  
ATOM    800  C   TRP B 508      94.464 105.638 111.184  1.00  0.00           C  
ATOM    801  O   TRP B 508      94.026 104.657 111.767  1.00  0.00           O  
ATOM    802  CB  TRP B 508      93.345 105.232 108.989  1.00  0.00           C  
ATOM    803  CG  TRP B 508      92.077 105.443 108.242  1.00  0.00           C  
ATOM    804  CD1 TRP B 508      91.919 106.106 107.065  1.00  0.00           C  
ATOM    805  CD2 TRP B 508      90.780 104.982 108.619  1.00  0.00           C  
ATOM    806  NE1 TRP B 508      90.597 106.087 106.677  1.00  0.00           N  
ATOM    807  CE2 TRP B 508      89.876 105.406 107.617  1.00  0.00           C  
ATOM    808  CE3 TRP B 508      90.289 104.252 109.709  1.00  0.00           C  
ATOM    809  CZ2 TRP B 508      88.506 105.126 107.673  1.00  0.00           C  
ATOM    810  CZ3 TRP B 508      88.926 103.970 109.767  1.00  0.00           C  
ATOM    811  CH2 TRP B 508      88.052 104.407 108.755  1.00  0.00           C  
ATOM    812  N   ALA B 509      95.647 106.174 111.474  1.00  0.00           N  
ATOM    813  CA  ALA B 509      96.512 105.660 112.540  1.00  0.00           C  
ATOM    814  C   ALA B 509      97.240 106.839 113.160  1.00  0.00           C  
ATOM    815  O   ALA B 509      97.307 107.902 112.560  1.00  0.00           O  
ATOM    816  CB  ALA B 509      97.523 104.696 111.970  1.00  0.00           C  
ATOM    817  N   TYR B 510      97.785 106.673 114.355  1.00  0.00           N  
ATOM    818  CA  TYR B 510      98.527 107.763 114.972  1.00  0.00           C  
ATOM    819  C   TYR B 510      99.627 107.163 115.781  1.00  0.00           C  
ATOM    820  O   TYR B 510      99.528 106.007 116.191  1.00  0.00           O  
ATOM    821  CB  TYR B 510      97.635 108.597 115.885  1.00  0.00           C  
ATOM    822  CG  TYR B 510      96.986 107.835 117.032  1.00  0.00           C  
ATOM    823  CD1 TYR B 510      97.676 107.580 118.219  1.00  0.00           C  
ATOM    824  CD2 TYR B 510      95.679 107.369 116.924  1.00  0.00           C  
ATOM    825  CE1 TYR B 510      97.074 106.878 119.265  1.00  0.00           C  
ATOM    826  CE2 TYR B 510      95.077 106.671 117.953  1.00  0.00           C  
ATOM    827  CZ  TYR B 510      95.772 106.424 119.121  1.00  0.00           C  
ATOM    828  OH  TYR B 510      95.155 105.705 120.131  1.00  0.00           O  
ATOM    829  N   ARG B 511     100.679 107.941 116.018  1.00  0.00           N  
ATOM    830  CA  ARG B 511     101.803 107.464 116.818  1.00  0.00           C  
ATOM    831  C   ARG B 511     101.496 107.681 118.307  1.00  0.00           C  
ATOM    832  O   ARG B 511     100.846 108.661 118.684  1.00  0.00           O  
ATOM    833  CB  ARG B 511     103.074 108.209 116.425  1.00  0.00           C  
ATOM    834  CG  ARG B 511     103.163 108.494 114.933  1.00  0.00           C  
ATOM    835  CD  ARG B 511     104.500 109.114 114.576  1.00  0.00           C  
ATOM    836  NE  ARG B 511     105.482 108.123 114.151  1.00  0.00           N  
ATOM    837  CZ  ARG B 511     105.823 107.920 112.881  1.00  0.00           C  
ATOM    838  NH1 ARG B 511     105.262 108.642 111.917  1.00  0.00           N  
ATOM    839  NH2 ARG B 511     106.722 106.993 112.577  1.00  0.00           N  
ATOM    840  N   ALA B 512     101.949 106.753 119.143  1.00  0.00           N  
ATOM    841  CA  ALA B 512     101.720 106.824 120.580  1.00  0.00           C  
ATOM    842  C   ALA B 512     103.035 106.443 121.238  1.00  0.00           C  
ATOM    843  O   ALA B 512     103.597 105.384 120.930  1.00  0.00           O  
ATOM    844  CB  ALA B 512     100.626 105.848 120.978  1.00  0.00           C  
ATOM    845  N   PHE B 513     103.524 107.290 122.150  1.00  0.00           N  
ATOM    846  CA  PHE B 513     104.818 107.038 122.800  1.00  0.00           C  
ATOM    847  C   PHE B 513     104.815 106.516 124.238  1.00  0.00           C  
ATOM    848  O   PHE B 513     105.881 106.342 124.819  1.00  0.00           O  
ATOM    849  CB  PHE B 513     105.693 108.300 122.744  1.00  0.00           C  
ATOM    850  CG  PHE B 513     105.701 108.978 121.400  1.00  0.00           C  
ATOM    851  CD1 PHE B 513     104.651 109.817 121.020  1.00  0.00           C  
ATOM    852  CD2 PHE B 513     106.737 108.754 120.504  1.00  0.00           C  
ATOM    853  CE1 PHE B 513     104.628 110.422 119.769  1.00  0.00           C  
ATOM    854  CE2 PHE B 513     106.727 109.354 119.245  1.00  0.00           C  
ATOM    855  CZ  PHE B 513     105.667 110.192 118.876  1.00  0.00           C  
ATOM    856  N   GLU B 514     103.646 106.257 124.808  1.00  0.00           N  
ATOM    857  CA  GLU B 514     103.580 105.765 126.175  1.00  0.00           C  
ATOM    858  C   GLU B 514     104.456 104.542 126.340  1.00  0.00           C  
ATOM    859  O   GLU B 514     104.560 103.717 125.431  1.00  0.00           O  
ATOM    860  CB  GLU B 514     102.145 105.397 126.556  1.00  0.00           C  
ATOM    861  CG  GLU B 514     101.139 106.527 126.452  1.00  0.00           C  
ATOM    862  CD  GLU B 514     100.923 107.008 125.030  1.00  0.00           C  
ATOM    863  OE1 GLU B 514     100.101 107.928 124.820  1.00  0.00           O  
ATOM    864  OE2 GLU B 514     101.570 106.468 124.118  1.00  0.00           O  
ATOM    865  N   THR B 515     105.089 104.427 127.500  1.00  0.00           N  
ATOM    866  CA  THR B 515     105.936 103.282 127.786  1.00  0.00           C  
ATOM    867  C   THR B 515     104.999 102.191 128.279  1.00  0.00           C  
ATOM    868  O   THR B 515     103.839 102.462 128.604  1.00  0.00           O  
ATOM    869  CB  THR B 515     106.947 103.606 128.886  1.00  0.00           C  
ATOM    870  OG1 THR B 515     106.319 103.484 130.170  1.00  0.00           O  
ATOM    871  CG2 THR B 515     107.448 105.034 128.720  1.00  0.00           C  
ATOM    872  N   PRO B 516     105.473 100.940 128.320  1.00  0.00           N  
ATOM    873  CA  PRO B 516     104.616  99.846 128.791  1.00  0.00           C  
ATOM    874  C   PRO B 516     104.055 100.141 130.185  1.00  0.00           C  
ATOM    875  O   PRO B 516     102.895  99.850 130.480  1.00  0.00           O  
ATOM    876  CB  PRO B 516     105.563  98.647 128.773  1.00  0.00           C  
ATOM    877  CG  PRO B 516     106.446  98.953 127.580  1.00  0.00           C  
ATOM    878  CD  PRO B 516     106.746 100.427 127.779  1.00  0.00           C  
ATOM    879  N   GLU B 517     104.899 100.729 131.031  1.00  0.00           N  
ATOM    880  CA  GLU B 517     104.531 101.095 132.397  1.00  0.00           C  
ATOM    881  C   GLU B 517     103.323 102.038 132.415  1.00  0.00           C  
ATOM    882  O   GLU B 517     102.325 101.770 133.085  1.00  0.00           O  
ATOM    883  CB  GLU B 517     105.739 101.758 133.084  1.00  0.00           C  
ATOM    884  CG  GLU B 517     105.412 102.835 134.139  1.00  0.00           C  
ATOM    885  CD  GLU B 517     105.366 102.312 135.573  1.00  0.00           C  
ATOM    886  OE1 GLU B 517     106.403 101.807 136.067  1.00  0.00           O  
ATOM    887  OE2 GLU B 517     104.292 102.421 136.209  1.00  0.00           O  
ATOM    888  N   GLU B 518     103.423 103.143 131.683  1.00  0.00           N  
ATOM    889  CA  GLU B 518     102.340 104.113 131.618  1.00  0.00           C  
ATOM    890  C   GLU B 518     101.050 103.436 131.208  1.00  0.00           C  
ATOM    891  O   GLU B 518      99.999 103.673 131.798  1.00  0.00           O  
ATOM    892  CB  GLU B 518     102.653 105.198 130.593  1.00  0.00           C  
ATOM    893  CG  GLU B 518     103.763 106.141 130.977  1.00  0.00           C  
ATOM    894  CD  GLU B 518     104.132 107.081 129.844  1.00  0.00           C  
ATOM    895  OE1 GLU B 518     105.031 106.730 129.043  1.00  0.00           O  
ATOM    896  OE2 GLU B 518     103.512 108.164 129.745  1.00  0.00           O  
ATOM    897  N   LEU B 519     101.140 102.600 130.178  1.00  0.00           N  
ATOM    898  CA  LEU B 519      99.979 101.885 129.660  1.00  0.00           C  
ATOM    899  C   LEU B 519      99.259 101.101 130.736  1.00  0.00           C  
ATOM    900  O   LEU B 519      98.043 101.186 130.863  1.00  0.00           O  
ATOM    901  CB  LEU B 519     100.387 100.916 128.550  1.00  0.00           C  
ATOM    902  CG  LEU B 519     101.071 101.462 127.299  1.00  0.00           C  
ATOM    903  CD1 LEU B 519     101.210 100.321 126.291  1.00  0.00           C  
ATOM    904  CD2 LEU B 519     100.262 102.610 126.706  1.00  0.00           C  
ATOM    905  N   GLU B 520     100.010 100.324 131.504  1.00  0.00           N  
ATOM    906  CA  GLU B 520      99.406  99.520 132.553  1.00  0.00           C  
ATOM    907  C   GLU B 520      98.687 100.458 133.517  1.00  0.00           C  
ATOM    908  O   GLU B 520      97.577 100.181 133.983  1.00  0.00           O  
ATOM    909  CB  GLU B 520     100.487  98.708 133.273  1.00  0.00           C  
ATOM    910  CG  GLU B 520      99.967  97.504 134.048  1.00  0.00           C  
ATOM    911  CD  GLU B 520      99.053  96.620 133.213  1.00  0.00           C  
ATOM    912  OE1 GLU B 520      97.895  97.020 132.961  1.00  0.00           O  
ATOM    913  OE2 GLU B 520      99.492  95.527 132.801  1.00  0.00           O  
ATOM    914  N   GLN B 743      99.327 101.586 133.797  1.00  0.00           N  
ATOM    915  CA  GLN B 743      98.757 102.585 134.686  1.00  0.00           C  
ATOM    916  C   GLN B 743      97.407 103.028 134.153  1.00  0.00           C  
ATOM    917  O   GLN B 743      96.389 102.891 134.834  1.00  0.00           O  
ATOM    918  CB  GLN B 743      99.691 103.802 134.794  1.00  0.00           C  
ATOM    919  CG  GLN B 743     100.890 103.599 135.715  1.00  0.00           C  
ATOM    920  CD  GLN B 743     100.589 103.976 137.155  1.00  0.00           C  
ATOM    921  OE1 GLN B 743      99.467 103.789 137.643  1.00  0.00           O  
ATOM    922  NE2 GLN B 743     101.596 104.502 137.850  1.00  0.00           N  
ATOM    923  N   ILE B 744      97.390 103.544 132.928  1.00  0.00           N  
ATOM    924  CA  ILE B 744      96.133 104.013 132.380  1.00  0.00           C  
ATOM    925  C   ILE B 744      95.106 102.886 132.246  1.00  0.00           C  
ATOM    926  O   ILE B 744      93.906 103.123 132.308  1.00  0.00           O  
ATOM    927  CB  ILE B 744      96.350 104.820 131.048  1.00  0.00           C  
ATOM    928  CG1 ILE B 744      95.589 104.193 129.882  1.00  0.00           C  
ATOM    929  CG2 ILE B 744      97.828 104.977 130.786  1.00  0.00           C  
ATOM    930  CD1 ILE B 744      96.144 102.868 129.386  1.00  0.00           C  
ATOM    931  N   ARG B 745      95.575 101.654 132.114  1.00  0.00           N  
ATOM    932  CA  ARG B 745      94.672 100.521 132.000  1.00  0.00           C  
ATOM    933  C   ARG B 745      94.043 100.309 133.377  1.00  0.00           C  
ATOM    934  O   ARG B 745      92.883  99.916 133.487  1.00  0.00           O  
ATOM    935  CB  ARG B 745      95.459  99.279 131.571  1.00  0.00           C  
ATOM    936  CG  ARG B 745      94.681  98.275 130.736  1.00  0.00           C  
ATOM    937  CD  ARG B 745      93.662  97.497 131.561  1.00  0.00           C  
ATOM    938  NE  ARG B 745      94.288  96.534 132.469  1.00  0.00           N  
ATOM    939  CZ  ARG B 745      94.841  95.381 132.095  1.00  0.00           C  
ATOM    940  NH1 ARG B 745      94.851  95.025 130.818  1.00  0.00           N  
ATOM    941  NH2 ARG B 745      95.398  94.586 133.000  1.00  0.00           N  
ATOM    942  N   LYS B 746      94.817 100.584 134.426  1.00  0.00           N  
ATOM    943  CA  LYS B 746      94.351 100.427 135.805  1.00  0.00           C  
ATOM    944  C   LYS B 746      93.337 101.517 136.165  1.00  0.00           C  
ATOM    945  O   LYS B 746      92.389 101.281 136.912  1.00  0.00           O  
ATOM    946  CB  LYS B 746      95.548 100.496 136.769  1.00  0.00           C  
ATOM    947  CG  LYS B 746      95.289  99.954 138.190  1.00  0.00           C  
ATOM    948  CD  LYS B 746      94.599 100.959 139.126  1.00  0.00           C  
ATOM    949  CE  LYS B 746      95.594 101.773 139.956  1.00  0.00           C  
ATOM    950  NZ  LYS B 746      96.489 102.622 139.122  1.00  0.00           N  
ATOM    951  N   GLU B 747      93.541 102.707 135.610  1.00  0.00           N  
ATOM    952  CA  GLU B 747      92.684 103.862 135.872  1.00  0.00           C  
ATOM    953  C   GLU B 747      91.392 103.878 135.056  1.00  0.00           C  
ATOM    954  O   GLU B 747      90.350 104.302 135.552  1.00  0.00           O  
ATOM    955  CB  GLU B 747      93.449 105.163 135.581  1.00  0.00           C  
ATOM    956  CG  GLU B 747      94.952 105.113 135.864  1.00  0.00           C  
ATOM    957  CD  GLU B 747      95.362 105.875 137.113  1.00  0.00           C  
ATOM    958  OE1 GLU B 747      96.569 105.845 137.457  1.00  0.00           O  
ATOM    959  OE2 GLU B 747      94.484 106.506 137.744  1.00  0.00           O  
ATOM    960  N   LYS B 750      91.464 103.442 133.800  1.00  0.00           N  
ATOM    961  CA  LYS B 750      90.287 103.437 132.931  1.00  0.00           C  
ATOM    962  C   LYS B 750      90.002 102.098 132.249  1.00  0.00           C  
ATOM    963  O   LYS B 750      89.081 101.996 131.440  1.00  0.00           O  
ATOM    964  CB  LYS B 750      90.408 104.530 131.862  1.00  0.00           C  
ATOM    965  CG  LYS B 750      91.757 105.215 131.824  1.00  0.00           C  
ATOM    966  CD  LYS B 750      91.840 106.320 132.855  1.00  0.00           C  
ATOM    967  CE  LYS B 750      91.132 107.577 132.372  1.00  0.00           C  
ATOM    968  NZ  LYS B 750      91.809 108.176 131.184  1.00  0.00           N  
ATOM    969  N   GLY B 758      90.795 101.079 132.567  1.00  0.00           N  
ATOM    970  CA  GLY B 758      90.590  99.761 131.983  1.00  0.00           C  
ATOM    971  C   GLY B 758      90.758  99.665 130.477  1.00  0.00           C  
ATOM    972  O   GLY B 758      89.887  99.136 129.786  1.00  0.00           O  
ATOM    973  N   GLY B 759      91.884 100.159 129.972  1.00  0.00           N  
ATOM    974  CA  GLY B 759      92.146 100.125 128.542  1.00  0.00           C  
ATOM    975  C   GLY B 759      92.690 101.471 128.109  1.00  0.00           C  
ATOM    976  O   GLY B 759      92.460 102.467 128.792  1.00  0.00           O  
ATOM    977  N   TYR B 760      93.406 101.522 126.989  1.00  0.00           N  
ATOM    978  CA  TYR B 760      93.964 102.792 126.524  1.00  0.00           C  
ATOM    979  C   TYR B 760      92.861 103.793 126.179  1.00  0.00           C  
ATOM    980  O   TYR B 760      91.838 103.431 125.591  1.00  0.00           O  
ATOM    981  CB  TYR B 760      94.854 102.579 125.303  1.00  0.00           C  
ATOM    982  CG  TYR B 760      95.666 103.794 124.928  1.00  0.00           C  
ATOM    983  CD1 TYR B 760      96.641 104.295 125.788  1.00  0.00           C  
ATOM    984  CD2 TYR B 760      95.488 104.424 123.699  1.00  0.00           C  
ATOM    985  CE1 TYR B 760      97.426 105.395 125.428  1.00  0.00           C  
ATOM    986  CE2 TYR B 760      96.265 105.523 123.329  1.00  0.00           C  
ATOM    987  CZ  TYR B 760      97.231 106.000 124.197  1.00  0.00           C  
ATOM    988  OH  TYR B 760      98.004 107.074 123.828  1.00  0.00           O  
ATOM    989  N   ASP B 761      93.084 105.054 126.549  1.00  0.00           N  
ATOM    990  CA  ASP B 761      92.124 106.127 126.312  1.00  0.00           C  
ATOM    991  C   ASP B 761      92.382 106.922 125.039  1.00  0.00           C  
ATOM    992  O   ASP B 761      91.746 107.944 124.813  1.00  0.00           O  
ATOM    993  CB  ASP B 761      92.117 107.083 127.502  1.00  0.00           C  
ATOM    994  CG  ASP B 761      93.519 107.457 127.966  1.00  0.00           C  
ATOM    995  OD1 ASP B 761      94.322 107.976 127.153  1.00  0.00           O  
ATOM    996  OD2 ASP B 761      93.815 107.232 129.159  1.00  0.00           O  
ATOM    997  N   GLY B 762      93.316 106.462 124.214  1.00  0.00           N  
ATOM    998  CA  GLY B 762      93.611 107.162 122.976  1.00  0.00           C  
ATOM    999  C   GLY B 762      94.146 108.562 123.192  1.00  0.00           C  
ATOM   1000  O   GLY B 762      94.014 109.432 122.330  1.00  0.00           O  
ATOM   1001  N   ARG B 763      94.775 108.782 124.337  1.00  0.00           N  
ATOM   1002  CA  ARG B 763      95.293 110.103 124.634  1.00  0.00           C  
ATOM   1003  C   ARG B 763      96.297 110.624 123.623  1.00  0.00           C  
ATOM   1004  O   ARG B 763      96.415 111.832 123.448  1.00  0.00           O  
ATOM   1005  CB  ARG B 763      95.905 110.137 126.031  1.00  0.00           C  
ATOM   1006  CG  ARG B 763      97.037 109.162 126.259  1.00  0.00           C  
ATOM   1007  CD  ARG B 763      97.455 109.221 127.707  1.00  0.00           C  
ATOM   1008  NE  ARG B 763      96.285 109.179 128.577  1.00  0.00           N  
ATOM   1009  CZ  ARG B 763      96.332 109.332 129.896  1.00  0.00           C  
ATOM   1010  NH1 ARG B 763      97.497 109.534 130.500  1.00  0.00           N  
ATOM   1011  NH2 ARG B 763      95.214 109.292 130.611  1.00  0.00           N  
ATOM   1012  N   ALA B 766      97.007 109.727 122.945  1.00  0.00           N  
ATOM   1013  CA  ALA B 766      98.007 110.151 121.973  1.00  0.00           C  
ATOM   1014  C   ALA B 766      97.395 110.745 120.707  1.00  0.00           C  
ATOM   1015  O   ALA B 766      98.101 111.323 119.878  1.00  0.00           O  
ATOM   1016  CB  ALA B 766      98.910 108.984 121.625  1.00  0.00           C  
ATOM   1017  N   ARG B 767      96.086 110.605 120.551  1.00  0.00           N  
ATOM   1018  CA  ARG B 767      95.427 111.152 119.375  1.00  0.00           C  
ATOM   1019  C   ARG B 767      95.607 112.674 119.332  1.00  0.00           C  
ATOM   1020  O   ARG B 767      95.651 113.293 118.265  1.00  0.00           O  
ATOM   1021  CB  ARG B 767      93.935 110.837 119.414  1.00  0.00           C  
ATOM   1022  CG  ARG B 767      93.547 109.374 119.244  1.00  0.00           C  
ATOM   1023  CD  ARG B 767      92.074 109.319 118.831  1.00  0.00           C  
ATOM   1024  NE  ARG B 767      91.600 107.989 118.459  1.00  0.00           N  
ATOM   1025  CZ  ARG B 767      90.432 107.752 117.860  1.00  0.00           C  
ATOM   1026  NH1 ARG B 767      89.616 108.755 117.557  1.00  0.00           N  
ATOM   1027  NH2 ARG B 767      90.071 106.505 117.575  1.00  0.00           N  
ATOM   1028  N   ASN B 768      95.726 113.267 120.512  1.00  0.00           N  
ATOM   1029  CA  ASN B 768      95.856 114.708 120.642  1.00  0.00           C  
ATOM   1030  C   ASN B 768      97.268 115.257 120.468  1.00  0.00           C  
ATOM   1031  O   ASN B 768      97.493 116.457 120.599  1.00  0.00           O  
ATOM   1032  CB  ASN B 768      95.275 115.119 121.988  1.00  0.00           C  
ATOM   1033  CG  ASN B 768      93.918 114.479 122.242  1.00  0.00           C  
ATOM   1034  OD1 ASN B 768      92.952 114.739 121.520  1.00  0.00           O  
ATOM   1035  ND2 ASN B 768      93.845 113.625 123.262  1.00  0.00           N  
ATOM   1036  N   ILE B 769      98.222 114.384 120.179  1.00  0.00           N  
ATOM   1037  CA  ILE B 769      99.583 114.833 119.957  1.00  0.00           C  
ATOM   1038  C   ILE B 769      99.599 115.444 118.555  1.00  0.00           C  
ATOM   1039  O   ILE B 769      99.092 114.844 117.607  1.00  0.00           O  
ATOM   1040  CB  ILE B 769     100.570 113.648 120.034  1.00  0.00           C  
ATOM   1041  CG1 ILE B 769     100.486 113.004 121.423  1.00  0.00           C  
ATOM   1042  CG2 ILE B 769     101.991 114.118 119.733  1.00  0.00           C  
ATOM   1043  CD1 ILE B 769     101.402 111.804 121.614  1.00  0.00           C  
ATOM   1044  N   PRO B 770     100.149 116.663 118.412  1.00  0.00           N  
ATOM   1045  CA  PRO B 770     100.209 117.324 117.099  1.00  0.00           C  
ATOM   1046  C   PRO B 770     100.916 116.436 116.075  1.00  0.00           C  
ATOM   1047  O   PRO B 770     102.032 115.960 116.316  1.00  0.00           O  
ATOM   1048  CB  PRO B 770     100.996 118.602 117.393  1.00  0.00           C  
ATOM   1049  CG  PRO B 770     100.618 118.909 118.819  1.00  0.00           C  
ATOM   1050  CD  PRO B 770     100.683 117.543 119.470  1.00  0.00           C  
ATOM   1051  N   PRO B 771     100.268 116.193 114.923  1.00  0.00           N  
ATOM   1052  CA  PRO B 771     100.828 115.357 113.854  1.00  0.00           C  
ATOM   1053  C   PRO B 771     102.294 115.671 113.565  1.00  0.00           C  
ATOM   1054  O   PRO B 771     103.138 114.770 113.530  1.00  0.00           O  
ATOM   1055  CB  PRO B 771      99.916 115.665 112.672  1.00  0.00           C  
ATOM   1056  CG  PRO B 771      98.583 115.850 113.345  1.00  0.00           C  
ATOM   1057  CD  PRO B 771      98.935 116.705 114.551  1.00  0.00           C  
ATOM   1058  N   GLU B 772     102.594 116.951 113.366  1.00  0.00           N  
ATOM   1059  CA  GLU B 772     103.962 117.369 113.083  1.00  0.00           C  
ATOM   1060  C   GLU B 772     104.905 117.059 114.239  1.00  0.00           C  
ATOM   1061  O   GLU B 772     106.075 116.727 114.027  1.00  0.00           O  
ATOM   1062  CB  GLU B 772     103.999 118.859 112.759  1.00  0.00           C  
ATOM   1063  CG  GLU B 772     103.445 119.175 111.384  1.00  0.00           C  
ATOM   1064  CD  GLU B 772     104.036 118.268 110.318  1.00  0.00           C  
ATOM   1065  OE1 GLU B 772     105.280 118.137 110.274  1.00  0.00           O  
ATOM   1066  OE2 GLU B 772     103.260 117.686 109.528  1.00  0.00           O  
ATOM   1067  N   GLU B 773     104.389 117.168 115.460  1.00  0.00           N  
ATOM   1068  CA  GLU B 773     105.170 116.878 116.657  1.00  0.00           C  
ATOM   1069  C   GLU B 773     105.471 115.387 116.717  1.00  0.00           C  
ATOM   1070  O   GLU B 773     106.598 114.964 116.999  1.00  0.00           O  
ATOM   1071  CB  GLU B 773     104.389 117.290 117.909  1.00  0.00           C  
ATOM   1072  CG  GLU B 773     104.827 116.569 119.186  1.00  0.00           C  
ATOM   1073  CD  GLU B 773     104.188 117.140 120.443  1.00  0.00           C  
ATOM   1074  OE1 GLU B 773     104.262 116.463 121.493  1.00  0.00           O  
ATOM   1075  OE2 GLU B 773     103.626 118.260 120.385  1.00  0.00           O  
ATOM   1076  N   ALA B 791     104.442 114.591 116.458  1.00  0.00           N  
ATOM   1077  CA  ALA B 791     104.590 113.151 116.479  1.00  0.00           C  
ATOM   1078  C   ALA B 791     105.687 112.761 115.507  1.00  0.00           C  
ATOM   1079  O   ALA B 791     106.609 112.027 115.862  1.00  0.00           O  
ATOM   1080  CB  ALA B 791     103.283 112.497 116.085  1.00  0.00           C  
ATOM   1081  N   GLU B 792     105.588 113.277 114.284  1.00  0.00           N  
ATOM   1082  CA  GLU B 792     106.558 112.971 113.239  1.00  0.00           C  
ATOM   1083  C   GLU B 792     107.967 113.354 113.651  1.00  0.00           C  
ATOM   1084  O   GLU B 792     108.923 112.618 113.401  1.00  0.00           O  
ATOM   1085  CB  GLU B 792     106.184 113.686 111.938  1.00  0.00           C  
ATOM   1086  CG  GLU B 792     104.790 113.347 111.421  1.00  0.00           C  
ATOM   1087  CD  GLU B 792     104.549 111.846 111.318  1.00  0.00           C  
ATOM   1088  OE1 GLU B 792     105.307 111.166 110.592  1.00  0.00           O  
ATOM   1089  OE2 GLU B 792     103.601 111.343 111.963  1.00  0.00           O  
ATOM   1090  N   GLU B 794     108.090 114.510 114.288  1.00  0.00           N  
ATOM   1091  CA  GLU B 794     109.387 114.979 114.733  1.00  0.00           C  
ATOM   1092  C   GLU B 794     109.938 114.026 115.789  1.00  0.00           C  
ATOM   1093  O   GLU B 794     111.095 113.610 115.719  1.00  0.00           O  
ATOM   1094  CB  GLU B 794     109.265 116.399 115.301  1.00  0.00           C  
ATOM   1095  CG  GLU B 794     108.917 117.468 114.265  1.00  0.00           C  
ATOM   1096  CD  GLU B 794     110.077 117.800 113.328  1.00  0.00           C  
ATOM   1097  OE1 GLU B 794     109.863 118.571 112.363  1.00  0.00           O  
ATOM   1098  OE2 GLU B 794     111.203 117.299 113.559  1.00  0.00           O  
ATOM   1099  N   ARG B 795     109.102 113.671 116.760  1.00  0.00           N  
ATOM   1100  CA  ARG B 795     109.524 112.780 117.831  1.00  0.00           C  
ATOM   1101  C   ARG B 795     109.961 111.426 117.281  1.00  0.00           C  
ATOM   1102  O   ARG B 795     110.790 110.731 117.881  1.00  0.00           O  
ATOM   1103  CB  ARG B 795     108.386 112.628 118.839  1.00  0.00           C  
ATOM   1104  CG  ARG B 795     107.961 113.961 119.448  1.00  0.00           C  
ATOM   1105  CD  ARG B 795     106.795 113.831 120.412  1.00  0.00           C  
ATOM   1106  NE  ARG B 795     107.093 112.945 121.536  1.00  0.00           N  
ATOM   1107  CZ  ARG B 795     106.233 112.658 122.513  1.00  0.00           C  
ATOM   1108  NH1 ARG B 795     105.013 113.193 122.510  1.00  0.00           N  
ATOM   1109  NH2 ARG B 795     106.591 111.831 123.492  1.00  0.00           N  
ATOM   1110  N   ALA B 826     109.413 111.067 116.124  1.00  0.00           N  
ATOM   1111  CA  ALA B 826     109.751 109.804 115.479  1.00  0.00           C  
ATOM   1112  C   ALA B 826     111.117 109.917 114.813  1.00  0.00           C  
ATOM   1113  O   ALA B 826     111.953 109.021 114.941  1.00  0.00           O  
ATOM   1114  CB  ALA B 826     108.700 109.441 114.445  1.00  0.00           C  
ATOM   1115  N   ARG B 827     111.339 111.018 114.099  1.00  0.00           N  
ATOM   1116  CA  ARG B 827     112.612 111.243 113.418  1.00  0.00           C  
ATOM   1117  C   ARG B 827     113.775 111.243 114.411  1.00  0.00           C  
ATOM   1118  O   ARG B 827     114.876 110.793 114.086  1.00  0.00           O  
ATOM   1119  CB  ARG B 827     112.565 112.567 112.638  1.00  0.00           C  
ATOM   1120  CG  ARG B 827     111.684 112.508 111.386  1.00  0.00           C  
ATOM   1121  CD  ARG B 827     111.133 113.878 110.989  1.00  0.00           C  
ATOM   1122  NE  ARG B 827     110.201 113.797 109.862  1.00  0.00           N  
ATOM   1123  CZ  ARG B 827     109.300 114.731 109.561  1.00  0.00           C  
ATOM   1124  NH1 ARG B 827     109.199 115.830 110.302  1.00  0.00           N  
ATOM   1125  NH2 ARG B 827     108.494 114.565 108.518  1.00  0.00           N  
ATOM   1126  N   ARG B 829     113.521 111.734 115.624  1.00  0.00           N  
ATOM   1127  CA  ARG B 829     114.546 111.776 116.664  1.00  0.00           C  
ATOM   1128  C   ARG B 829     114.844 110.388 117.217  1.00  0.00           C  
ATOM   1129  O   ARG B 829     115.764 110.204 118.017  1.00  0.00           O  
ATOM   1130  CB  ARG B 829     114.124 112.708 117.808  1.00  0.00           C  
ATOM   1131  CG  ARG B 829     114.350 114.193 117.521  1.00  0.00           C  
ATOM   1132  CD  ARG B 829     115.735 114.424 116.915  1.00  0.00           C  
ATOM   1133  NE  ARG B 829     116.784 113.703 117.637  1.00  0.00           N  
ATOM   1134  CZ  ARG B 829     118.017 113.512 117.175  1.00  0.00           C  
ATOM   1135  NH1 ARG B 829     118.367 113.986 115.985  1.00  0.00           N  
ATOM   1136  NH2 ARG B 829     118.901 112.845 117.904  1.00  0.00           N  
ATOM   1137  N   GLY B 830     114.054 109.411 116.789  1.00  0.00           N  
ATOM   1138  CA  GLY B 830     114.263 108.050 117.237  1.00  0.00           C  
ATOM   1139  C   GLY B 830     113.525 107.673 118.503  1.00  0.00           C  
ATOM   1140  O   GLY B 830     113.754 106.592 119.042  1.00  0.00           O  
ATOM   1141  N   GLU B 831     112.644 108.542 118.989  1.00  0.00           N  
ATOM   1142  CA  GLU B 831     111.906 108.218 120.203  1.00  0.00           C  
ATOM   1143  C   GLU B 831     111.057 106.968 119.982  1.00  0.00           C  
ATOM   1144  O   GLU B 831     110.283 106.893 119.028  1.00  0.00           O  
ATOM   1145  CB  GLU B 831     111.007 109.380 120.622  1.00  0.00           C  
ATOM   1146  CG  GLU B 831     110.108 109.037 121.798  1.00  0.00           C  
ATOM   1147  CD  GLU B 831     109.176 110.171 122.164  1.00  0.00           C  
ATOM   1148  OE1 GLU B 831     108.803 110.947 121.260  1.00  0.00           O  
ATOM   1149  OE2 GLU B 831     108.803 110.282 123.351  1.00  0.00           O  
ATOM   1150  N   PRO B 832     111.196 105.966 120.867  1.00  0.00           N  
ATOM   1151  CA  PRO B 832     110.439 104.710 120.768  1.00  0.00           C  
ATOM   1152  C   PRO B 832     108.930 104.961 120.732  1.00  0.00           C  
ATOM   1153  O   PRO B 832     108.424 105.818 121.463  1.00  0.00           O  
ATOM   1154  CB  PRO B 832     110.853 103.953 122.035  1.00  0.00           C  
ATOM   1155  CG  PRO B 832     112.227 104.476 122.319  1.00  0.00           C  
ATOM   1156  CD  PRO B 832     112.072 105.957 122.053  1.00  0.00           C  
ATOM   1157  N   HIS B 833     108.213 104.210 119.899  1.00  0.00           N  
ATOM   1158  CA  HIS B 833     106.767 104.378 119.803  1.00  0.00           C  
ATOM   1159  C   HIS B 833     106.070 103.253 119.033  1.00  0.00           C  
ATOM   1160  O   HIS B 833     106.723 102.366 118.478  1.00  0.00           O  
ATOM   1161  CB  HIS B 833     106.454 105.724 119.142  1.00  0.00           C  
ATOM   1162  CG  HIS B 833     106.894 105.815 117.714  1.00  0.00           C  
ATOM   1163  ND1 HIS B 833     108.162 105.468 117.302  1.00  0.00           N  
ATOM   1164  CD2 HIS B 833     106.236 106.227 116.604  1.00  0.00           C  
ATOM   1165  CE1 HIS B 833     108.269 105.662 115.999  1.00  0.00           C  
ATOM   1166  NE2 HIS B 833     107.114 106.123 115.551  1.00  0.00           N  
ATOM   1167  N   VAL B 834     104.737 103.289 119.034  1.00  0.00           N  
ATOM   1168  CA  VAL B 834     103.927 102.316 118.304  1.00  0.00           C  
ATOM   1169  C   VAL B 834     102.915 103.095 117.490  1.00  0.00           C  
ATOM   1170  O   VAL B 834     102.655 104.252 117.775  1.00  0.00           O  
ATOM   1171  CB  VAL B 834     103.125 101.363 119.226  1.00  0.00           C  
ATOM   1172  CG1 VAL B 834     104.055 100.643 120.176  1.00  0.00           C  
ATOM   1173  CG2 VAL B 834     102.045 102.131 119.960  1.00  0.00           C  
ATOM   1174  N   ILE B 835     102.364 102.462 116.462  1.00  0.00           N  
ATOM   1175  CA  ILE B 835     101.343 103.093 115.626  1.00  0.00           C  
ATOM   1176  C   ILE B 835     100.022 102.376 115.942  1.00  0.00           C  
ATOM   1177  O   ILE B 835      99.962 101.142 115.957  1.00  0.00           O  
ATOM   1178  CB  ILE B 835     101.661 102.958 114.109  1.00  0.00           C  
ATOM   1179  CG1 ILE B 835     102.898 103.798 113.766  1.00  0.00           C  
ATOM   1180  CG2 ILE B 835     100.442 103.394 113.269  1.00  0.00           C  
ATOM   1181  CD1 ILE B 835     103.182 103.904 112.278  1.00  0.00           C  
ATOM   1182  N   ARG B 836      98.973 103.148 116.207  1.00  0.00           N  
ATOM   1183  CA  ARG B 836      97.683 102.582 116.577  1.00  0.00           C  
ATOM   1184  C   ARG B 836      96.608 102.849 115.553  1.00  0.00           C  
ATOM   1185  O   ARG B 836      96.670 103.833 114.815  1.00  0.00           O  
ATOM   1186  CB  ARG B 836      97.212 103.149 117.934  1.00  0.00           C  
ATOM   1187  CG  ARG B 836      97.872 102.524 119.170  1.00  0.00           C  
ATOM   1188  CD  ARG B 836      97.499 103.249 120.476  1.00  0.00           C  
ATOM   1189  NE  ARG B 836      98.137 102.649 121.652  1.00  0.00           N  
ATOM   1190  CZ  ARG B 836      97.605 101.671 122.383  1.00  0.00           C  
ATOM   1191  NH1 ARG B 836      96.412 101.178 122.077  1.00  0.00           N  
ATOM   1192  NH2 ARG B 836      98.281 101.158 123.403  1.00  0.00           N  
ATOM   1193  N   LEU B 837      95.620 101.959 115.503  1.00  0.00           N  
ATOM   1194  CA  LEU B 837      94.495 102.151 114.602  1.00  0.00           C  
ATOM   1195  C   LEU B 837      93.747 103.318 115.193  1.00  0.00           C  
ATOM   1196  O   LEU B 837      93.573 103.397 116.411  1.00  0.00           O  
ATOM   1197  CB  LEU B 837      93.568 100.935 114.579  1.00  0.00           C  
ATOM   1198  CG  LEU B 837      92.308 101.038 113.700  1.00  0.00           C  
ATOM   1199  CD1 LEU B 837      92.622 101.383 112.262  1.00  0.00           C  
ATOM   1200  CD2 LEU B 837      91.603  99.711 113.724  1.00  0.00           C  
ATOM   1201  N   LYS B 838      93.334 104.237 114.338  1.00  0.00           N  
ATOM   1202  CA  LYS B 838      92.593 105.392 114.789  1.00  0.00           C  
ATOM   1203  C   LYS B 838      91.130 105.131 114.547  1.00  0.00           C  
ATOM   1204  O   LYS B 838      90.559 105.658 113.609  1.00  0.00           O  
ATOM   1205  CB  LYS B 838      93.025 106.651 114.031  1.00  0.00           C  
ATOM   1206  CG  LYS B 838      92.390 107.925 114.582  1.00  0.00           C  
ATOM   1207  CD  LYS B 838      93.147 109.178 114.144  1.00  0.00           C  
ATOM   1208  CE  LYS B 838      92.660 110.435 114.892  1.00  0.00           C  
ATOM   1209  NZ  LYS B 838      93.388 111.694 114.488  1.00  0.00           N  
ATOM   1210  N   VAL B 839      90.531 104.303 115.390  1.00  0.00           N  
ATOM   1211  CA  VAL B 839      89.114 103.978 115.265  1.00  0.00           C  
ATOM   1212  C   VAL B 839      88.179 105.188 115.259  1.00  0.00           C  
ATOM   1213  O   VAL B 839      88.242 106.036 116.147  1.00  0.00           O  
ATOM   1214  CB  VAL B 839      88.664 103.037 116.414  1.00  0.00           C  
ATOM   1215  CG1 VAL B 839      87.141 102.779 116.327  1.00  0.00           C  
ATOM   1216  CG2 VAL B 839      89.456 101.711 116.342  1.00  0.00           C  
ATOM   1217  N   PRO B 840      87.292 105.273 114.256  1.00  0.00           N  
ATOM   1218  CA  PRO B 840      86.306 106.353 114.084  1.00  0.00           C  
ATOM   1219  C   PRO B 840      85.355 106.394 115.271  1.00  0.00           C  
ATOM   1220  O   PRO B 840      84.538 105.490 115.428  1.00  0.00           O  
ATOM   1221  CB  PRO B 840      85.539 105.945 112.822  1.00  0.00           C  
ATOM   1222  CG  PRO B 840      86.535 105.167 112.059  1.00  0.00           C  
ATOM   1223  CD  PRO B 840      87.259 104.353 113.107  1.00  0.00           C  
ATOM   1224  N   ARG B 841      85.449 107.422 116.106  1.00  0.00           N  
ATOM   1225  CA  ARG B 841      84.540 107.537 117.251  1.00  0.00           C  
ATOM   1226  C   ARG B 841      83.750 108.849 117.207  1.00  0.00           C  
ATOM   1227  O   ARG B 841      84.318 109.926 116.991  1.00  0.00           O  
ATOM   1228  CB  ARG B 841      85.310 107.474 118.569  1.00  0.00           C  
ATOM   1229  CG  ARG B 841      85.930 106.132 118.889  1.00  0.00           C  
ATOM   1230  CD  ARG B 841      86.678 106.176 120.233  1.00  0.00           C  
ATOM   1231  NE  ARG B 841      87.796 105.234 120.248  1.00  0.00           N  
ATOM   1232  CZ  ARG B 841      87.659 103.928 120.058  1.00  0.00           C  
ATOM   1233  NH1 ARG B 841      86.448 103.415 119.854  1.00  0.00           N  
ATOM   1234  NH2 ARG B 841      88.731 103.148 120.033  1.00  0.00           N  
ATOM   1235  N   PRO B 844      82.428 108.785 117.426  1.00  0.00           N  
ATOM   1236  CA  PRO B 844      81.587 107.617 117.697  1.00  0.00           C  
ATOM   1237  C   PRO B 844      81.249 106.932 116.397  1.00  0.00           C  
ATOM   1238  O   PRO B 844      81.660 107.400 115.337  1.00  0.00           O  
ATOM   1239  CB  PRO B 844      80.343 108.228 118.329  1.00  0.00           C  
ATOM   1240  CG  PRO B 844      80.858 109.485 118.927  1.00  0.00           C  
ATOM   1241  CD  PRO B 844      81.724 110.006 117.829  1.00  0.00           C  
ATOM   1242  N   GLY B 869      80.490 105.841 116.476  1.00  0.00           N  
ATOM   1243  CA  GLY B 869      80.123 105.122 115.272  1.00  0.00           C  
ATOM   1244  C   GLY B 869      79.999 103.615 115.400  1.00  0.00           C  
ATOM   1245  O   GLY B 869      80.262 103.039 116.446  1.00  0.00           O  
ATOM   1246  N   THR B 870      79.587 102.976 114.310  1.00  0.00           N  
ATOM   1247  CA  THR B 870      79.410 101.533 114.275  1.00  0.00           C  
ATOM   1248  C   THR B 870      80.052 100.894 113.046  1.00  0.00           C  
ATOM   1249  O   THR B 870      80.249 101.535 112.010  1.00  0.00           O  
ATOM   1250  CB  THR B 870      77.922 101.166 114.316  1.00  0.00           C  
ATOM   1251  OG1 THR B 870      77.261 101.744 113.190  1.00  0.00           O  
ATOM   1252  CG2 THR B 870      77.283 101.702 115.586  1.00  0.00           C  
ATOM   1253  N   THR B 872      80.368  99.612 113.178  1.00  0.00           N  
ATOM   1254  CA  THR B 872      81.016  98.847 112.134  1.00  0.00           C  
ATOM   1255  C   THR B 872      80.258  97.559 111.884  1.00  0.00           C  
ATOM   1256  O   THR B 872      80.052  96.773 112.799  1.00  0.00           O  
ATOM   1257  CB  THR B 872      82.442  98.508 112.569  1.00  0.00           C  
ATOM   1258  OG1 THR B 872      83.153  99.735 112.795  1.00  0.00           O  
ATOM   1259  CG2 THR B 872      83.161  97.629 111.511  1.00  0.00           C  
ATOM   1260  N   GLU B 873      79.845  97.337 110.645  1.00  0.00           N  
ATOM   1261  CA  GLU B 873      79.122  96.122 110.321  1.00  0.00           C  
ATOM   1262  C   GLU B 873      80.098  95.046 109.905  1.00  0.00           C  
ATOM   1263  O   GLU B 873      81.017  95.300 109.141  1.00  0.00           O  
ATOM   1264  CB  GLU B 873      78.171  96.326 109.150  1.00  0.00           C  
ATOM   1265  CG  GLU B 873      76.836  96.925 109.459  1.00  0.00           C  
ATOM   1266  CD  GLU B 873      75.901  96.820 108.261  1.00  0.00           C  
ATOM   1267  OE1 GLU B 873      74.768  97.333 108.343  1.00  0.00           O  
ATOM   1268  OE2 GLU B 873      76.301  96.214 107.236  1.00  0.00           O  
ATOM   1269  N   VAL B 874      79.888  93.839 110.399  1.00  0.00           N  
ATOM   1270  CA  VAL B 874      80.716  92.713 110.019  1.00  0.00           C  
ATOM   1271  C   VAL B 874      79.802  91.611 109.496  1.00  0.00           C  
ATOM   1272  O   VAL B 874      78.801  91.261 110.134  1.00  0.00           O  
ATOM   1273  CB  VAL B 874      81.509  92.164 111.204  1.00  0.00           C  
ATOM   1274  CG1 VAL B 874      82.107  90.814 110.843  1.00  0.00           C  
ATOM   1275  CG2 VAL B 874      82.583  93.133 111.579  1.00  0.00           C  
ATOM   1276  N   LYS B1082      80.128  91.076 108.327  1.00  0.00           N  
ATOM   1277  CA  LYS B1082      79.324  90.004 107.780  1.00  0.00           C  
ATOM   1278  C   LYS B1082      80.035  88.668 107.785  1.00  0.00           C  
ATOM   1279  O   LYS B1082      81.105  88.491 107.182  1.00  0.00           O  
ATOM   1280  CB  LYS B1082      78.888  90.282 106.352  1.00  0.00           C  
ATOM   1281  CG  LYS B1082      77.924  89.218 105.854  1.00  0.00           C  
ATOM   1282  CD  LYS B1082      77.667  89.371 104.381  1.00  0.00           C  
ATOM   1283  CE  LYS B1082      76.755  88.272 103.875  1.00  0.00           C  
ATOM   1284  NZ  LYS B1082      76.583  88.408 102.403  1.00  0.00           N  
ATOM   1285  N   ASP B1083      79.424  87.725 108.483  1.00  0.00           N  
ATOM   1286  CA  ASP B1083      79.941  86.398 108.552  1.00  0.00           C  
ATOM   1287  C   ASP B1083      79.022  85.591 107.642  1.00  0.00           C  
ATOM   1288  O   ASP B1083      77.798  85.621 107.795  1.00  0.00           O  
ATOM   1289  CB  ASP B1083      79.887  85.904 109.981  1.00  0.00           C  
ATOM   1290  CG  ASP B1083      80.385  84.473 110.109  1.00  0.00           C  
ATOM   1291  OD1 ASP B1083      79.535  83.547 110.035  1.00  0.00           O  
ATOM   1292  OD2 ASP B1083      81.623  84.290 110.259  1.00  0.00           O  
ATOM   1293  N   GLU B1084      79.601  84.880 106.682  1.00  0.00           N  
ATOM   1294  CA  GLU B1084      78.788  84.117 105.748  1.00  0.00           C  
ATOM   1295  C   GLU B1084      77.921  83.035 106.406  1.00  0.00           C  
ATOM   1296  O   GLU B1084      76.958  82.558 105.815  1.00  0.00           O  
ATOM   1297  CB  GLU B1084      79.687  83.507 104.672  1.00  0.00           C  
ATOM   1298  CG  GLU B1084      80.454  84.531 103.837  1.00  0.00           C  
ATOM   1299  CD  GLU B1084      79.543  85.429 102.992  1.00  0.00           C  
ATOM   1300  OE1 GLU B1084      78.620  84.890 102.339  1.00  0.00           O  
ATOM   1301  OE2 GLU B1084      79.756  86.665 102.969  1.00  0.00           O  
ATOM   1302  N   LEU B1085      78.246  82.658 107.636  1.00  0.00           N  
ATOM   1303  CA  LEU B1085      77.490  81.621 108.314  1.00  0.00           C  
ATOM   1304  C   LEU B1085      76.506  82.126 109.376  1.00  0.00           C  
ATOM   1305  O   LEU B1085      75.567  81.416 109.733  1.00  0.00           O  
ATOM   1306  CB  LEU B1085      78.449  80.631 108.954  1.00  0.00           C  
ATOM   1307  CG  LEU B1085      79.463  79.971 108.036  1.00  0.00           C  
ATOM   1308  CD1 LEU B1085      80.150  78.853 108.824  1.00  0.00           C  
ATOM   1309  CD2 LEU B1085      78.800  79.406 106.809  1.00  0.00           C  
ATOM   1310  N   ARG B1087      76.718  83.339 109.874  1.00  0.00           N  
ATOM   1311  CA  ARG B1087      75.844  83.890 110.900  1.00  0.00           C  
ATOM   1312  C   ARG B1087      74.985  85.055 110.427  1.00  0.00           C  
ATOM   1313  O   ARG B1087      73.871  85.249 110.893  1.00  0.00           O  
ATOM   1314  CB  ARG B1087      76.676  84.329 112.105  1.00  0.00           C  
ATOM   1315  CG  ARG B1087      77.343  83.179 112.786  1.00  0.00           C  
ATOM   1316  CD  ARG B1087      78.488  83.626 113.638  1.00  0.00           C  
ATOM   1317  NE  ARG B1087      79.220  82.477 114.180  1.00  0.00           N  
ATOM   1318  CZ  ARG B1087      79.966  81.648 113.457  1.00  0.00           C  
ATOM   1319  NH1 ARG B1087      80.096  81.829 112.147  1.00  0.00           N  
ATOM   1320  NH2 ARG B1087      80.583  80.632 114.050  1.00  0.00           N  
ATOM   1321  N   GLY B1088      75.502  85.833 109.495  1.00  0.00           N  
ATOM   1322  CA  GLY B1088      74.749  86.973 109.020  1.00  0.00           C  
ATOM   1323  C   GLY B1088      75.486  88.227 109.441  1.00  0.00           C  
ATOM   1324  O   GLY B1088      76.625  88.149 109.921  1.00  0.00           O  
ATOM   1325  N   VAL B1089      74.850  89.383 109.273  1.00  0.00           N  
ATOM   1326  CA  VAL B1089      75.484  90.640 109.644  1.00  0.00           C  
ATOM   1327  C   VAL B1089      75.445  90.863 111.162  1.00  0.00           C  
ATOM   1328  O   VAL B1089      74.481  90.506 111.827  1.00  0.00           O  
ATOM   1329  CB  VAL B1089      74.815  91.837 108.909  1.00  0.00           C  
ATOM   1330  CG1 VAL B1089      75.412  93.153 109.388  1.00  0.00           C  
ATOM   1331  CG2 VAL B1089      75.039  91.713 107.418  1.00  0.00           C  
ATOM   1332  N   VAL B1090      76.521  91.431 111.691  1.00  0.00           N  
ATOM   1333  CA  VAL B1090      76.660  91.737 113.109  1.00  0.00           C  
ATOM   1334  C   VAL B1090      77.002  93.218 113.166  1.00  0.00           C  
ATOM   1335  O   VAL B1090      77.756  93.690 112.330  1.00  0.00           O  
ATOM   1336  CB  VAL B1090      77.845  90.985 113.720  1.00  0.00           C  
ATOM   1337  CG1 VAL B1090      77.988  91.364 115.172  1.00  0.00           C  
ATOM   1338  CG2 VAL B1090      77.674  89.478 113.534  1.00  0.00           C  
ATOM   1339  N   VAL B1091      76.478  93.964 114.128  1.00  0.00           N  
ATOM   1340  CA  VAL B1091      76.822  95.371 114.164  1.00  0.00           C  
ATOM   1341  C   VAL B1091      77.484  95.776 115.464  1.00  0.00           C  
ATOM   1342  O   VAL B1091      76.826  95.967 116.482  1.00  0.00           O  
ATOM   1343  CB  VAL B1091      75.592  96.263 113.931  1.00  0.00           C  
ATOM   1344  CG1 VAL B1091      76.026  97.729 113.783  1.00  0.00           C  
ATOM   1345  CG2 VAL B1091      74.845  95.799 112.687  1.00  0.00           C  
ATOM   1346  N   TYR B1093      78.797  95.930 115.413  1.00  0.00           N  
ATOM   1347  CA  TYR B1093      79.572  96.313 116.577  1.00  0.00           C  
ATOM   1348  C   TYR B1093      79.507  97.805 116.829  1.00  0.00           C  
ATOM   1349  O   TYR B1093      79.441  98.602 115.908  1.00  0.00           O  
ATOM   1350  CB  TYR B1093      81.045  95.906 116.390  1.00  0.00           C  
ATOM   1351  CG  TYR B1093      81.297  94.411 116.421  1.00  0.00           C  
ATOM   1352  CD1 TYR B1093      81.595  93.763 117.623  1.00  0.00           C  
ATOM   1353  CD2 TYR B1093      81.216  93.635 115.255  1.00  0.00           C  
ATOM   1354  CE1 TYR B1093      81.804  92.392 117.674  1.00  0.00           C  
ATOM   1355  CE2 TYR B1093      81.425  92.259 115.295  1.00  0.00           C  
ATOM   1356  CZ  TYR B1093      81.718  91.637 116.514  1.00  0.00           C  
ATOM   1357  OH  TYR B1093      81.899  90.264 116.588  1.00  0.00           O  
ATOM   1358  N   ASP B1094      79.516  98.186 118.096  1.00  0.00           N  
ATOM   1359  CA  ASP B1094      79.525  99.593 118.440  1.00  0.00           C  
ATOM   1360  C   ASP B1094      81.012  99.871 118.485  1.00  0.00           C  
ATOM   1361  O   ASP B1094      81.770  99.055 119.022  1.00  0.00           O  
ATOM   1362  CB  ASP B1094      78.897  99.819 119.813  1.00  0.00           C  
ATOM   1363  CG  ASP B1094      78.950 101.281 120.247  1.00  0.00           C  
ATOM   1364  OD1 ASP B1094      77.963 101.752 120.852  1.00  0.00           O  
ATOM   1365  OD2 ASP B1094      79.977 101.960 119.995  1.00  0.00           O  
ATOM   1366  N   ASN B1099      81.445 100.994 117.922  1.00  0.00           N  
ATOM   1367  CA  ASN B1099      82.867 101.298 117.913  1.00  0.00           C  
ATOM   1368  C   ASN B1099      83.477 101.456 119.298  1.00  0.00           C  
ATOM   1369  O   ASN B1099      84.706 101.427 119.455  1.00  0.00           O  
ATOM   1370  CB  ASN B1099      83.113 102.536 117.101  1.00  0.00           C  
ATOM   1371  CG  ASN B1099      83.059 102.265 115.619  1.00  0.00           C  
ATOM   1372  OD1 ASN B1099      82.463 101.275 115.171  1.00  0.00           O  
ATOM   1373  ND2 ASN B1099      83.672 103.152 114.840  1.00  0.00           N  
ATOM   1374  N   GLN B1165      82.623 101.626 120.303  1.00  0.00           N  
ATOM   1375  CA  GLN B1165      83.097 101.760 121.665  1.00  0.00           C  
ATOM   1376  C   GLN B1165      83.681 100.417 122.103  1.00  0.00           C  
ATOM   1377  O   GLN B1165      84.425 100.349 123.071  1.00  0.00           O  
ATOM   1378  CB  GLN B1165      81.948 102.149 122.603  1.00  0.00           C  
ATOM   1379  CG  GLN B1165      82.415 102.787 123.917  1.00  0.00           C  
ATOM   1380  CD  GLN B1165      83.166 104.107 123.704  1.00  0.00           C  
ATOM   1381  OE1 GLN B1165      84.364 104.219 124.004  1.00  0.00           O  
ATOM   1382  NE2 GLN B1165      82.459 105.112 123.181  1.00  0.00           N  
ATOM   1383  N   GLU B1166      83.351  99.348 121.384  1.00  0.00           N  
ATOM   1384  CA  GLU B1166      83.866  98.026 121.729  1.00  0.00           C  
ATOM   1385  C   GLU B1166      85.100  97.630 120.927  1.00  0.00           C  
ATOM   1386  O   GLU B1166      85.677  96.576 121.164  1.00  0.00           O  
ATOM   1387  CB  GLU B1166      82.781  96.968 121.533  1.00  0.00           C  
ATOM   1388  CG  GLU B1166      81.524  97.221 122.346  1.00  0.00           C  
ATOM   1389  CD  GLU B1166      81.740  97.098 123.859  1.00  0.00           C  
ATOM   1390  OE1 GLU B1166      80.841  97.576 124.608  1.00  0.00           O  
ATOM   1391  OE2 GLU B1166      82.785  96.524 124.284  1.00  0.00           O  
ATOM   1392  N   ILE B1168      85.504  98.478 119.982  1.00  0.00           N  
ATOM   1393  CA  ILE B1168      86.663  98.210 119.138  1.00  0.00           C  
ATOM   1394  C   ILE B1168      87.784  99.143 119.557  1.00  0.00           C  
ATOM   1395  O   ILE B1168      87.747 100.335 119.290  1.00  0.00           O  
ATOM   1396  CB  ILE B1168      86.323  98.477 117.664  1.00  0.00           C  
ATOM   1397  CG1 ILE B1168      85.040  97.749 117.291  1.00  0.00           C  
ATOM   1398  CG2 ILE B1168      87.443  98.024 116.772  1.00  0.00           C  
ATOM   1399  CD1 ILE B1168      84.550  98.122 115.932  1.00  0.00           C  
ATOM   1400  N   PRO B1169      88.809  98.612 120.217  1.00  0.00           N  
ATOM   1401  CA  PRO B1169      89.931  99.432 120.666  1.00  0.00           C  
ATOM   1402  C   PRO B1169      90.845  99.944 119.581  1.00  0.00           C  
ATOM   1403  O   PRO B1169      90.893  99.386 118.488  1.00  0.00           O  
ATOM   1404  CB  PRO B1169      90.668  98.504 121.605  1.00  0.00           C  
ATOM   1405  CG  PRO B1169      90.416  97.175 121.020  1.00  0.00           C  
ATOM   1406  CD  PRO B1169      88.986  97.211 120.615  1.00  0.00           C  
ATOM   1407  N   ASP B1170      91.566 101.022 119.880  1.00  0.00           N  
ATOM   1408  CA  ASP B1170      92.527 101.556 118.922  1.00  0.00           C  
ATOM   1409  C   ASP B1170      93.710 100.617 119.099  1.00  0.00           C  
ATOM   1410  O   ASP B1170      94.645 100.931 119.841  1.00  0.00           O  
ATOM   1411  CB  ASP B1170      92.974 102.975 119.284  1.00  0.00           C  
ATOM   1412  CG  ASP B1170      91.951 104.035 118.927  1.00  0.00           C  
ATOM   1413  OD1 ASP B1170      90.950 103.723 118.248  1.00  0.00           O  
ATOM   1414  OD2 ASP B1170      92.173 105.198 119.330  1.00  0.00           O  
ATOM   1415  N   VAL B1171      93.665  99.463 118.436  1.00  0.00           N  
ATOM   1416  CA  VAL B1171      94.732  98.478 118.577  1.00  0.00           C  
ATOM   1417  C   VAL B1171      96.076  98.882 117.999  1.00  0.00           C  
ATOM   1418  O   VAL B1171      96.174  99.640 117.025  1.00  0.00           O  
ATOM   1419  CB  VAL B1171      94.369  97.119 117.932  1.00  0.00           C  
ATOM   1420  CG1 VAL B1171      93.059  96.580 118.520  1.00  0.00           C  
ATOM   1421  CG2 VAL B1171      94.286  97.283 116.421  1.00  0.00           C  
ATOM   1422  N   VAL B1177      97.118  98.376 118.639  1.00  0.00           N  
ATOM   1423  CA  VAL B1177      98.462  98.592 118.171  1.00  0.00           C  
ATOM   1424  C   VAL B1177      98.599  97.829 116.836  1.00  0.00           C  
ATOM   1425  O   VAL B1177      98.289  96.648 116.754  1.00  0.00           O  
ATOM   1426  CB  VAL B1177      99.430  98.035 119.188  1.00  0.00           C  
ATOM   1427  CG1 VAL B1177     100.830  97.889 118.582  1.00  0.00           C  
ATOM   1428  CG2 VAL B1177      99.409  98.929 120.399  1.00  0.00           C  
ATOM   1429  N   LEU B1178      99.041  98.518 115.799  1.00  0.00           N  
ATOM   1430  CA  LEU B1178      99.231  97.915 114.496  1.00  0.00           C  
ATOM   1431  C   LEU B1178     100.727  97.618 114.324  1.00  0.00           C  
ATOM   1432  O   LEU B1178     101.110  96.498 113.964  1.00  0.00           O  
ATOM   1433  CB  LEU B1178      98.741  98.876 113.424  1.00  0.00           C  
ATOM   1434  CG  LEU B1178      97.300  99.326 113.639  1.00  0.00           C  
ATOM   1435  CD1 LEU B1178      96.928 100.385 112.611  1.00  0.00           C  
ATOM   1436  CD2 LEU B1178      96.377  98.144 113.491  1.00  0.00           C  
ATOM   1437  N   LEU B1191     101.566  98.620 114.596  1.00  0.00           N  
ATOM   1438  CA  LEU B1191     103.021  98.466 114.501  1.00  0.00           C  
ATOM   1439  C   LEU B1191     103.602  98.623 115.899  1.00  0.00           C  
ATOM   1440  O   LEU B1191     103.409  99.655 116.526  1.00  0.00           O  
ATOM   1441  CB  LEU B1191     103.639  99.537 113.581  1.00  0.00           C  
ATOM   1442  CG  LEU B1191     104.879  99.110 112.768  1.00  0.00           C  
ATOM   1443  CD1 LEU B1191     105.643 100.334 112.294  1.00  0.00           C  
ATOM   1444  CD2 LEU B1191     105.795  98.231 113.609  1.00  0.00           C  
ATOM   1445  N   LYS B1192     104.296  97.593 116.378  1.00  0.00           N  
ATOM   1446  CA  LYS B1192     104.910  97.605 117.702  1.00  0.00           C  
ATOM   1447  C   LYS B1192     106.177  98.459 117.695  1.00  0.00           C  
ATOM   1448  O   LYS B1192     106.786  98.665 116.643  1.00  0.00           O  
ATOM   1449  CB  LYS B1192     105.234  96.174 118.144  1.00  0.00           C  
ATOM   1450  CG  LYS B1192     104.036  95.410 118.668  1.00  0.00           C  
ATOM   1451  CD  LYS B1192     103.904  94.049 118.025  1.00  0.00           C  
ATOM   1452  CE  LYS B1192     105.075  93.143 118.369  1.00  0.00           C  
ATOM   1453  NZ  LYS B1192     104.771  91.738 117.941  1.00  0.00           N  
ATOM   1454  N   SER B1193     106.583  98.948 118.866  1.00  0.00           N  
ATOM   1455  CA  SER B1193     107.761  99.804 118.932  1.00  0.00           C  
ATOM   1456  C   SER B1193     109.060  99.156 118.429  1.00  0.00           C  
ATOM   1457  O   SER B1193     110.036  99.862 118.162  1.00  0.00           O  
ATOM   1458  CB  SER B1193     107.942 100.364 120.354  1.00  0.00           C  
ATOM   1459  OG  SER B1193     108.093  99.334 121.315  1.00  0.00           O  
ATOM   1460  N   ASP B1194     109.087  97.835 118.278  1.00  0.00           N  
ATOM   1461  CA  ASP B1194     110.309  97.215 117.788  1.00  0.00           C  
ATOM   1462  C   ASP B1194     110.291  97.093 116.271  1.00  0.00           C  
ATOM   1463  O   ASP B1194     111.123  96.392 115.685  1.00  0.00           O  
ATOM   1464  CB  ASP B1194     110.522  95.843 118.420  1.00  0.00           C  
ATOM   1465  CG  ASP B1194     109.516  94.832 117.958  1.00  0.00           C  
ATOM   1466  OD1 ASP B1194     109.663  93.639 118.309  1.00  0.00           O  
ATOM   1467  OD2 ASP B1194     108.576  95.236 117.244  1.00  0.00           O  
ATOM   1468  N   GLY B1195     109.345  97.785 115.640  1.00  0.00           N  
ATOM   1469  CA  GLY B1195     109.232  97.736 114.190  1.00  0.00           C  
ATOM   1470  C   GLY B1195     108.461  96.537 113.652  1.00  0.00           C  
ATOM   1471  O   GLY B1195     108.256  96.415 112.445  1.00  0.00           O  
ATOM   1472  N   TYR B1196     108.045  95.647 114.550  1.00  0.00           N  
ATOM   1473  CA  TYR B1196     107.282  94.460 114.195  1.00  0.00           C  
ATOM   1474  C   TYR B1196     105.793  94.776 114.183  1.00  0.00           C  
ATOM   1475  O   TYR B1196     105.315  95.577 114.974  1.00  0.00           O  
ATOM   1476  CB  TYR B1196     107.562  93.368 115.205  1.00  0.00           C  
ATOM   1477  CG  TYR B1196     108.813  92.585 114.923  1.00  0.00           C  
ATOM   1478  CD1 TYR B1196     108.771  91.459 114.112  1.00  0.00           C  
ATOM   1479  CD2 TYR B1196     110.031  92.942 115.494  1.00  0.00           C  
ATOM   1480  CE1 TYR B1196     109.906  90.692 113.883  1.00  0.00           C  
ATOM   1481  CE2 TYR B1196     111.179  92.181 115.267  1.00  0.00           C  
ATOM   1482  CZ  TYR B1196     111.106  91.053 114.464  1.00  0.00           C  
ATOM   1483  OH  TYR B1196     112.211  90.255 114.266  1.00  0.00           O  
ATOM   1484  N   PRO B1198     105.033  94.142 113.283  1.00  0.00           N  
ATOM   1485  CA  PRO B1198     103.595  94.406 113.217  1.00  0.00           C  
ATOM   1486  C   PRO B1198     102.829  93.492 114.155  1.00  0.00           C  
ATOM   1487  O   PRO B1198     103.350  92.454 114.584  1.00  0.00           O  
ATOM   1488  CB  PRO B1198     103.277  94.064 111.783  1.00  0.00           C  
ATOM   1489  CG  PRO B1198     104.069  92.783 111.627  1.00  0.00           C  
ATOM   1490  CD  PRO B1198     105.426  93.199 112.218  1.00  0.00           C  
ATOM   1491  N   THR B1199     101.599  93.875 114.480  1.00  0.00           N  
ATOM   1492  CA  THR B1199     100.777  93.007 115.307  1.00  0.00           C  
ATOM   1493  C   THR B1199      99.968  92.182 114.306  1.00  0.00           C  
ATOM   1494  O   THR B1199      99.970  92.450 113.084  1.00  0.00           O  
ATOM   1495  CB  THR B1199      99.791  93.780 116.268  1.00  0.00           C  
ATOM   1496  OG1 THR B1199      98.799  94.477 115.512  1.00  0.00           O  
ATOM   1497  CG2 THR B1199     100.560  94.773 117.157  1.00  0.00           C  
ATOM   1498  N   TYR B1200      99.294  91.170 114.833  1.00  0.00           N  
ATOM   1499  CA  TYR B1200      98.483  90.279 114.033  1.00  0.00           C  
ATOM   1500  C   TYR B1200      97.429  91.002 113.181  1.00  0.00           C  
ATOM   1501  O   TYR B1200      97.149  90.608 112.048  1.00  0.00           O  
ATOM   1502  CB  TYR B1200      97.810  89.274 114.964  1.00  0.00           C  
ATOM   1503  CG  TYR B1200      96.654  88.619 114.321  1.00  0.00           C  
ATOM   1504  CD1 TYR B1200      96.843  87.658 113.333  1.00  0.00           C  
ATOM   1505  CD2 TYR B1200      95.368  89.071 114.576  1.00  0.00           C  
ATOM   1506  CE1 TYR B1200      95.774  87.176 112.604  1.00  0.00           C  
ATOM   1507  CE2 TYR B1200      94.289  88.601 113.852  1.00  0.00           C  
ATOM   1508  CZ  TYR B1200      94.495  87.659 112.871  1.00  0.00           C  
ATOM   1509  OH  TYR B1200      93.420  87.199 112.163  1.00  0.00           O  
ATOM   1510  N   HIS B1201      96.844  92.064 113.715  1.00  0.00           N  
ATOM   1511  CA  HIS B1201      95.809  92.780 112.982  1.00  0.00           C  
ATOM   1512  C   HIS B1201      96.309  93.510 111.754  1.00  0.00           C  
ATOM   1513  O   HIS B1201      95.603  93.655 110.765  1.00  0.00           O  
ATOM   1514  CB  HIS B1201      95.117  93.759 113.900  1.00  0.00           C  
ATOM   1515  CG  HIS B1201      94.510  93.121 115.105  1.00  0.00           C  
ATOM   1516  ND1 HIS B1201      93.393  92.315 115.039  1.00  0.00           N  
ATOM   1517  CD2 HIS B1201      94.866  93.169 116.408  1.00  0.00           C  
ATOM   1518  CE1 HIS B1201      93.088  91.895 116.253  1.00  0.00           C  
ATOM   1519  NE2 HIS B1201      93.965  92.398 117.103  1.00  0.00           N  
ATOM   1520  N   LEU B1202      97.539  93.972 111.796  1.00  0.00           N  
ATOM   1521  CA  LEU B1202      98.050  94.677 110.637  1.00  0.00           C  
ATOM   1522  C   LEU B1202      98.445  93.652 109.582  1.00  0.00           C  
ATOM   1523  O   LEU B1202      97.942  93.671 108.460  1.00  0.00           O  
ATOM   1524  CB  LEU B1202      99.274  95.495 111.028  1.00  0.00           C  
ATOM   1525  CG  LEU B1202      99.609  96.764 110.264  1.00  0.00           C  
ATOM   1526  CD1 LEU B1202     101.123  96.939 110.323  1.00  0.00           C  
ATOM   1527  CD2 LEU B1202      99.130  96.691 108.836  1.00  0.00           C  
ATOM   1528  N   ALA B1203      99.343  92.746 109.979  1.00  0.00           N  
ATOM   1529  CA  ALA B1203      99.874  91.717 109.093  1.00  0.00           C  
ATOM   1530  C   ALA B1203      98.809  90.924 108.359  1.00  0.00           C  
ATOM   1531  O   ALA B1203      98.888  90.731 107.154  1.00  0.00           O  
ATOM   1532  CB  ALA B1203     100.787  90.790 109.875  1.00  0.00           C  
ATOM   1533  N   ASN B1204      97.806  90.487 109.103  1.00  0.00           N  
ATOM   1534  CA  ASN B1204      96.695  89.710 108.570  1.00  0.00           C  
ATOM   1535  C   ASN B1204      96.022  90.359 107.352  1.00  0.00           C  
ATOM   1536  O   ASN B1204      95.878  89.742 106.293  1.00  0.00           O  
ATOM   1537  CB  ASN B1204      95.664  89.524 109.679  1.00  0.00           C  
ATOM   1538  CG  ASN B1204      94.617  88.507 109.335  1.00  0.00           C  
ATOM   1539  OD1 ASN B1204      93.477  88.848 108.989  1.00  0.00           O  
ATOM   1540  ND2 ASN B1204      94.995  87.237 109.426  1.00  0.00           N  
ATOM   1541  N   VAL B1205      95.606  91.608 107.515  1.00  0.00           N  
ATOM   1542  CA  VAL B1205      94.926  92.316 106.453  1.00  0.00           C  
ATOM   1543  C   VAL B1205      95.834  92.642 105.262  1.00  0.00           C  
ATOM   1544  O   VAL B1205      95.408  92.549 104.112  1.00  0.00           O  
ATOM   1545  CB  VAL B1205      94.282  93.613 107.005  1.00  0.00           C  
ATOM   1546  CG1 VAL B1205      93.723  94.475 105.861  1.00  0.00           C  
ATOM   1547  CG2 VAL B1205      93.169  93.238 107.986  1.00  0.00           C  
ATOM   1548  N   VAL B1206      97.085  93.001 105.531  1.00  0.00           N  
ATOM   1549  CA  VAL B1206      98.021  93.329 104.458  1.00  0.00           C  
ATOM   1550  C   VAL B1206      98.311  92.101 103.568  1.00  0.00           C  
ATOM   1551  O   VAL B1206      98.196  92.158 102.338  1.00  0.00           O  
ATOM   1552  CB  VAL B1206      99.362  93.899 105.040  1.00  0.00           C  
ATOM   1553  CG1 VAL B1206     100.447  93.890 103.980  1.00  0.00           C  
ATOM   1554  CG2 VAL B1206      99.156  95.333 105.553  1.00  0.00           C  
ATOM   1555  N   ASP B1207      98.658  90.991 104.204  1.00  0.00           N  
ATOM   1556  CA  ASP B1207      98.981  89.775 103.491  1.00  0.00           C  
ATOM   1557  C   ASP B1207      97.768  89.114 102.803  1.00  0.00           C  
ATOM   1558  O   ASP B1207      97.876  88.651 101.670  1.00  0.00           O  
ATOM   1559  CB  ASP B1207      99.685  88.812 104.452  1.00  0.00           C  
ATOM   1560  CG  ASP B1207     101.040  89.359 104.949  1.00  0.00           C  
ATOM   1561  OD1 ASP B1207     101.631  88.786 105.889  1.00  0.00           O  
ATOM   1562  OD2 ASP B1207     101.526  90.363 104.398  1.00  0.00           O  
ATOM   1563  N   ASP B1208      96.619  89.066 103.466  1.00  0.00           N  
ATOM   1564  CA  ASP B1208      95.452  88.481 102.816  1.00  0.00           C  
ATOM   1565  C   ASP B1208      95.176  89.266 101.526  1.00  0.00           C  
ATOM   1566  O   ASP B1208      94.833  88.692 100.495  1.00  0.00           O  
ATOM   1567  CB  ASP B1208      94.225  88.533 103.738  1.00  0.00           C  
ATOM   1568  CG  ASP B1208      94.220  87.416 104.773  1.00  0.00           C  
ATOM   1569  OD1 ASP B1208      93.473  87.535 105.767  1.00  0.00           O  
ATOM   1570  OD2 ASP B1208      94.954  86.418 104.586  1.00  0.00           O  
ATOM   1571  N   HIS B1209      95.333  90.583 101.585  1.00  0.00           N  
ATOM   1572  CA  HIS B1209      95.122  91.414 100.401  1.00  0.00           C  
ATOM   1573  C   HIS B1209      96.201  91.172  99.327  1.00  0.00           C  
ATOM   1574  O   HIS B1209      95.889  90.832  98.185  1.00  0.00           O  
ATOM   1575  CB  HIS B1209      95.132  92.890 100.780  1.00  0.00           C  
ATOM   1576  CG  HIS B1209      95.048  93.802  99.600  1.00  0.00           C  
ATOM   1577  ND1 HIS B1209      93.887  93.977  98.880  1.00  0.00           N  
ATOM   1578  CD2 HIS B1209      95.987  94.575  99.001  1.00  0.00           C  
ATOM   1579  CE1 HIS B1209      94.112  94.822  97.888  1.00  0.00           C  
ATOM   1580  NE2 HIS B1209      95.378  95.199  97.941  1.00  0.00           N  
ATOM   1581  N   LEU B1210      97.467  91.345  99.696  1.00  0.00           N  
ATOM   1582  CA  LEU B1210      98.567  91.146  98.747  1.00  0.00           C  
ATOM   1583  C   LEU B1210      98.691  89.727  98.158  1.00  0.00           C  
ATOM   1584  O   LEU B1210      99.217  89.578  97.050  1.00  0.00           O  
ATOM   1585  CB  LEU B1210      99.898  91.538  99.385  1.00  0.00           C  
ATOM   1586  CG  LEU B1210     100.132  93.003  99.778  1.00  0.00           C  
ATOM   1587  CD1 LEU B1210     101.536  93.143 100.426  1.00  0.00           C  
ATOM   1588  CD2 LEU B1210     100.020  93.895  98.535  1.00  0.00           C  
ATOM   1589  N   MET B1211      98.236  88.700  98.894  1.00  0.00           N  
ATOM   1590  CA  MET B1211      98.282  87.319  98.412  1.00  0.00           C  
ATOM   1591  C   MET B1211      96.976  86.922  97.715  1.00  0.00           C  
ATOM   1592  O   MET B1211      96.793  85.765  97.328  1.00  0.00           O  
ATOM   1593  CB  MET B1211      98.559  86.348  99.558  1.00  0.00           C  
ATOM   1594  CG  MET B1211      99.919  86.526 100.233  1.00  0.00           C  
ATOM   1595  SD  MET B1211     100.162  85.393 101.611  1.00  0.00           S  
ATOM   1596  CE  MET B1211     101.788  85.972 102.223  1.00  0.00           C  
ATOM   1597  N   GLY B1291      96.062  87.881  97.591  1.00  0.00           N  
ATOM   1598  CA  GLY B1291      94.796  87.646  96.910  1.00  0.00           C  
ATOM   1599  C   GLY B1291      93.722  86.813  97.584  1.00  0.00           C  
ATOM   1600  O   GLY B1291      92.835  86.304  96.903  1.00  0.00           O  
ATOM   1601  N   VAL B1292      93.790  86.680  98.905  1.00  0.00           N  
ATOM   1602  CA  VAL B1292      92.830  85.896  99.669  1.00  0.00           C  
ATOM   1603  C   VAL B1292      91.402  86.455  99.519  1.00  0.00           C  
ATOM   1604  O   VAL B1292      91.131  87.622  99.807  1.00  0.00           O  
ATOM   1605  CB  VAL B1292      93.265  85.873 101.166  1.00  0.00           C  
ATOM   1606  CG1 VAL B1292      92.271  85.080 102.016  1.00  0.00           C  
ATOM   1607  CG2 VAL B1292      94.634  85.217 101.283  1.00  0.00           C  
ATOM   1608  N   THR B1293      90.480  85.610  99.093  1.00  0.00           N  
ATOM   1609  CA  THR B1293      89.092  86.054  98.879  1.00  0.00           C  
ATOM   1610  C   THR B1293      88.137  85.441  99.895  1.00  0.00           C  
ATOM   1611  O   THR B1293      86.999  85.887 100.023  1.00  0.00           O  
ATOM   1612  CB  THR B1293      88.556  85.596  97.516  1.00  0.00           C  
ATOM   1613  OG1 THR B1293      88.582  84.156  97.472  1.00  0.00           O  
ATOM   1614  CG2 THR B1293      89.401  86.140  96.376  1.00  0.00           C  
ATOM   1615  N   ASP B1294      88.591  84.397 100.588  1.00  0.00           N  
ATOM   1616  CA  ASP B1294      87.756  83.711 101.568  1.00  0.00           C  
ATOM   1617  C   ASP B1294      88.535  83.365 102.821  1.00  0.00           C  
ATOM   1618  O   ASP B1294      89.377  82.455 102.796  1.00  0.00           O  
ATOM   1619  CB  ASP B1294      87.181  82.438 100.943  1.00  0.00           C  
ATOM   1620  CG  ASP B1294      86.231  82.736  99.770  1.00  0.00           C  
ATOM   1621  OD1 ASP B1294      84.990  82.689  99.955  1.00  0.00           O  
ATOM   1622  OD2 ASP B1294      86.722  83.033  98.662  1.00  0.00           O  
ATOM   1623  N   VAL B1295      88.277  84.109 103.899  1.00  0.00           N  
ATOM   1624  CA  VAL B1295      88.938  83.876 105.175  1.00  0.00           C  
ATOM   1625  C   VAL B1295      88.113  82.904 106.008  1.00  0.00           C  
ATOM   1626  O   VAL B1295      87.029  83.246 106.477  1.00  0.00           O  
ATOM   1627  CB  VAL B1295      89.108  85.195 105.965  1.00  0.00           C  
ATOM   1628  CG1 VAL B1295      89.709  84.937 107.375  1.00  0.00           C  
ATOM   1629  CG2 VAL B1295      90.027  86.104 105.203  1.00  0.00           C  
ATOM   1630  N   ILE B1296      88.622  81.690 106.177  1.00  0.00           N  
ATOM   1631  CA  ILE B1296      87.940  80.668 106.976  1.00  0.00           C  
ATOM   1632  C   ILE B1296      88.793  80.448 108.207  1.00  0.00           C  
ATOM   1633  O   ILE B1296      89.911  79.933 108.126  1.00  0.00           O  
ATOM   1634  CB  ILE B1296      87.805  79.367 106.207  1.00  0.00           C  
ATOM   1635  CG1 ILE B1296      87.038  79.643 104.908  1.00  0.00           C  
ATOM   1636  CG2 ILE B1296      87.119  78.314 107.085  1.00  0.00           C  
ATOM   1637  CD1 ILE B1296      87.246  78.610 103.814  1.00  0.00           C  
ATOM   1638  N   ARG B1297      88.278  80.855 109.354  1.00  0.00           N  
ATOM   1639  CA  ARG B1297      89.069  80.744 110.557  1.00  0.00           C  
ATOM   1640  C   ARG B1297      88.238  80.417 111.794  1.00  0.00           C  
ATOM   1641  O   ARG B1297      87.008  80.466 111.778  1.00  0.00           O  
ATOM   1642  CB  ARG B1297      89.816  82.060 110.767  1.00  0.00           C  
ATOM   1643  CG  ARG B1297      89.003  83.068 111.538  1.00  0.00           C  
ATOM   1644  CD  ARG B1297      88.779  84.398 110.861  1.00  0.00           C  
ATOM   1645  NE  ARG B1297      89.936  85.273 110.823  1.00  0.00           N  
ATOM   1646  CZ  ARG B1297      89.853  86.607 110.758  1.00  0.00           C  
ATOM   1647  NH1 ARG B1297      88.673  87.218 110.753  1.00  0.00           N  
ATOM   1648  NH2 ARG B1297      90.953  87.335 110.612  1.00  0.00           N  
ATOM   1649  N   ALA B1298      88.932  80.091 112.877  1.00  0.00           N  
ATOM   1650  CA  ALA B1298      88.257  79.766 114.122  1.00  0.00           C  
ATOM   1651  C   ALA B1298      87.446  80.946 114.729  1.00  0.00           C  
ATOM   1652  O   ALA B1298      87.837  82.106 114.639  1.00  0.00           O  
ATOM   1653  CB  ALA B1298      89.287  79.236 115.132  1.00  0.00           C  
ATOM   1654  N   GLU B1299      86.321  80.604 115.346  1.00  0.00           N  
ATOM   1655  CA  GLU B1299      85.419  81.561 115.980  1.00  0.00           C  
ATOM   1656  C   GLU B1299      86.163  82.535 116.872  1.00  0.00           C  
ATOM   1657  O   GLU B1299      85.724  83.654 117.044  1.00  0.00           O  
ATOM   1658  CB  GLU B1299      84.379  80.852 116.859  1.00  0.00           C  
ATOM   1659  CG  GLU B1299      83.049  80.549 116.217  1.00  0.00           C  
ATOM   1660  CD  GLU B1299      81.932  80.413 117.248  1.00  0.00           C  
ATOM   1661  OE1 GLU B1299      81.379  81.450 117.683  1.00  0.00           O  
ATOM   1662  OE2 GLU B1299      81.616  79.269 117.636  1.00  0.00           O  
ATOM   1663  N   GLU B1300      87.289  82.122 117.435  1.00  0.00           N  
ATOM   1664  CA  GLU B1300      87.972  83.031 118.328  1.00  0.00           C  
ATOM   1665  C   GLU B1300      88.353  84.349 117.692  1.00  0.00           C  
ATOM   1666  O   GLU B1300      88.606  85.320 118.401  1.00  0.00           O  
ATOM   1667  CB  GLU B1300      89.198  82.376 118.964  1.00  0.00           C  
ATOM   1668  CG  GLU B1300      90.163  81.731 118.018  1.00  0.00           C  
ATOM   1669  CD  GLU B1300      91.431  81.312 118.727  1.00  0.00           C  
ATOM   1670  OE1 GLU B1300      92.116  82.210 119.258  1.00  0.00           O  
ATOM   1671  OE2 GLU B1300      91.740  80.098 118.770  1.00  0.00           O  
ATOM   1672  N   TRP B1301      88.342  84.406 116.364  1.00  0.00           N  
ATOM   1673  CA  TRP B1301      88.711  85.638 115.683  1.00  0.00           C  
ATOM   1674  C   TRP B1301      87.524  86.520 115.320  1.00  0.00           C  
ATOM   1675  O   TRP B1301      87.707  87.617 114.777  1.00  0.00           O  
ATOM   1676  CB  TRP B1301      89.483  85.322 114.394  1.00  0.00           C  
ATOM   1677  CG  TRP B1301      90.616  84.430 114.637  1.00  0.00           C  
ATOM   1678  CD1 TRP B1301      90.634  83.070 114.513  1.00  0.00           C  
ATOM   1679  CD2 TRP B1301      91.860  84.799 115.211  1.00  0.00           C  
ATOM   1680  NE1 TRP B1301      91.820  82.567 114.993  1.00  0.00           N  
ATOM   1681  CE2 TRP B1301      92.590  83.611 115.429  1.00  0.00           C  
ATOM   1682  CE3 TRP B1301      92.434  86.026 115.572  1.00  0.00           C  
ATOM   1683  CZ2 TRP B1301      93.863  83.611 115.990  1.00  0.00           C  
ATOM   1684  CZ3 TRP B1301      93.707  86.029 116.130  1.00  0.00           C  
ATOM   1685  CH2 TRP B1301      94.406  84.828 116.333  1.00  0.00           C  
ATOM   1686  N   LEU B1302      86.310  86.067 115.604  1.00  0.00           N  
ATOM   1687  CA  LEU B1302      85.180  86.864 115.183  1.00  0.00           C  
ATOM   1688  C   LEU B1302      85.222  88.268 115.745  1.00  0.00           C  
ATOM   1689  O   LEU B1302      85.108  89.230 114.993  1.00  0.00           O  
ATOM   1690  CB  LEU B1302      83.857  86.185 115.541  1.00  0.00           C  
ATOM   1691  CG  LEU B1302      82.578  86.786 114.930  1.00  0.00           C  
ATOM   1692  CD1 LEU B1302      82.690  86.967 113.410  1.00  0.00           C  
ATOM   1693  CD2 LEU B1302      81.421  85.862 115.264  1.00  0.00           C  
ATOM   1694  N   VAL B1303      85.430  88.400 117.051  1.00  0.00           N  
ATOM   1695  CA  VAL B1303      85.436  89.718 117.670  1.00  0.00           C  
ATOM   1696  C   VAL B1303      86.480  90.654 117.093  1.00  0.00           C  
ATOM   1697  O   VAL B1303      86.373  91.866 117.231  1.00  0.00           O  
ATOM   1698  CB  VAL B1303      85.615  89.623 119.199  1.00  0.00           C  
ATOM   1699  CG1 VAL B1303      85.834  91.003 119.792  1.00  0.00           C  
ATOM   1700  CG2 VAL B1303      84.365  89.042 119.827  1.00  0.00           C  
ATOM   1701  N   SER B1304      87.493  90.106 116.439  1.00  0.00           N  
ATOM   1702  CA  SER B1304      88.530  90.958 115.854  1.00  0.00           C  
ATOM   1703  C   SER B1304      88.196  91.366 114.422  1.00  0.00           C  
ATOM   1704  O   SER B1304      88.781  92.294 113.879  1.00  0.00           O  
ATOM   1705  CB  SER B1304      89.885  90.247 115.863  1.00  0.00           C  
ATOM   1706  OG  SER B1304      90.378  90.128 117.184  1.00  0.00           O  
ATOM   1707  N   THR B1306      87.260  90.665 113.808  1.00  0.00           N  
ATOM   1708  CA  THR B1306      86.908  90.978 112.441  1.00  0.00           C  
ATOM   1709  C   THR B1306      86.610  92.473 112.230  1.00  0.00           C  
ATOM   1710  O   THR B1306      87.094  93.047 111.260  1.00  0.00           O  
ATOM   1711  CB  THR B1306      85.723  90.072 111.944  1.00  0.00           C  
ATOM   1712  OG1 THR B1306      86.102  88.690 112.074  1.00  0.00           O  
ATOM   1713  CG2 THR B1306      85.410  90.330 110.460  1.00  0.00           C  
ATOM   1714  N   PRO B1310      85.850  93.127 113.147  1.00  0.00           N  
ATOM   1715  CA  PRO B1310      85.538  94.559 112.988  1.00  0.00           C  
ATOM   1716  C   PRO B1310      86.829  95.375 112.857  1.00  0.00           C  
ATOM   1717  O   PRO B1310      86.878  96.372 112.144  1.00  0.00           O  
ATOM   1718  CB  PRO B1310      84.786  94.923 114.274  1.00  0.00           C  
ATOM   1719  CG  PRO B1310      84.385  93.620 114.856  1.00  0.00           C  
ATOM   1720  CD  PRO B1310      85.466  92.665 114.489  1.00  0.00           C  
ATOM   1721  N   ILE B1312      87.866  94.959 113.564  1.00  0.00           N  
ATOM   1722  CA  ILE B1312      89.139  95.642 113.458  1.00  0.00           C  
ATOM   1723  C   ILE B1312      89.639  95.517 112.016  1.00  0.00           C  
ATOM   1724  O   ILE B1312      90.057  96.498 111.396  1.00  0.00           O  
ATOM   1725  CB  ILE B1312      90.169  95.020 114.413  1.00  0.00           C  
ATOM   1726  CG1 ILE B1312      89.797  95.362 115.859  1.00  0.00           C  
ATOM   1727  CG2 ILE B1312      91.561  95.524 114.092  1.00  0.00           C  
ATOM   1728  CD1 ILE B1312      90.694  94.715 116.882  1.00  0.00           C  
ATOM   1729  N   HIS B1314      89.572  94.308 111.479  1.00  0.00           N  
ATOM   1730  CA  HIS B1314      90.031  94.052 110.120  1.00  0.00           C  
ATOM   1731  C   HIS B1314      89.144  94.720 109.079  1.00  0.00           C  
ATOM   1732  O   HIS B1314      89.645  95.241 108.079  1.00  0.00           O  
ATOM   1733  CB  HIS B1314      90.139  92.538 109.908  1.00  0.00           C  
ATOM   1734  CG  HIS B1314      90.947  91.871 110.976  1.00  0.00           C  
ATOM   1735  ND1 HIS B1314      90.729  90.578 111.394  1.00  0.00           N  
ATOM   1736  CD2 HIS B1314      91.949  92.351 111.754  1.00  0.00           C  
ATOM   1737  CE1 HIS B1314      91.560  90.290 112.382  1.00  0.00           C  
ATOM   1738  NE2 HIS B1314      92.311  91.350 112.619  1.00  0.00           N  
ATOM   1739  N   VAL B1316      87.840  94.727 109.320  1.00  0.00           N  
ATOM   1740  CA  VAL B1316      86.909  95.379 108.409  1.00  0.00           C  
ATOM   1741  C   VAL B1316      87.289  96.853 108.263  1.00  0.00           C  
ATOM   1742  O   VAL B1316      87.304  97.418 107.154  1.00  0.00           O  
ATOM   1743  CB  VAL B1316      85.459  95.255 108.932  1.00  0.00           C  
ATOM   1744  CG1 VAL B1316      84.563  96.340 108.339  1.00  0.00           C  
ATOM   1745  CG2 VAL B1316      84.926  93.923 108.540  1.00  0.00           C  
ATOM   1746  N   LEU B1317      87.596  97.464 109.401  1.00  0.00           N  
ATOM   1747  CA  LEU B1317      88.003  98.861 109.446  1.00  0.00           C  
ATOM   1748  C   LEU B1317      89.321  99.067 108.688  1.00  0.00           C  
ATOM   1749  O   LEU B1317      89.458 100.040 107.955  1.00  0.00           O  
ATOM   1750  CB  LEU B1317      88.145  99.313 110.909  1.00  0.00           C  
ATOM   1751  CG  LEU B1317      87.093 100.268 111.500  1.00  0.00           C  
ATOM   1752  CD1 LEU B1317      85.748 100.163 110.780  1.00  0.00           C  
ATOM   1753  CD2 LEU B1317      86.950  99.957 112.981  1.00  0.00           C  
ATOM   1754  N   LEU B1318      90.294  98.167 108.862  1.00  0.00           N  
ATOM   1755  CA  LEU B1318      91.555  98.313 108.137  1.00  0.00           C  
ATOM   1756  C   LEU B1318      91.342  98.239 106.623  1.00  0.00           C  
ATOM   1757  O   LEU B1318      91.956  98.995 105.881  1.00  0.00           O  
ATOM   1758  CB  LEU B1318      92.559  97.249 108.562  1.00  0.00           C  
ATOM   1759  CG  LEU B1318      93.145  97.427 109.964  1.00  0.00           C  
ATOM   1760  CD1 LEU B1318      93.822  96.133 110.404  1.00  0.00           C  
ATOM   1761  CD2 LEU B1318      94.095  98.601 109.977  1.00  0.00           C  
ATOM   1762  N   TYR B1319      90.484  97.336 106.158  1.00  0.00           N  
ATOM   1763  CA  TYR B1319      90.237  97.242 104.730  1.00  0.00           C  
ATOM   1764  C   TYR B1319      89.704  98.581 104.255  1.00  0.00           C  
ATOM   1765  O   TYR B1319      90.131  99.081 103.218  1.00  0.00           O  
ATOM   1766  CB  TYR B1319      89.227  96.134 104.389  1.00  0.00           C  
ATOM   1767  CG  TYR B1319      89.837  94.746 104.280  1.00  0.00           C  
ATOM   1768  CD1 TYR B1319      89.768  93.855 105.348  1.00  0.00           C  
ATOM   1769  CD2 TYR B1319      90.531  94.349 103.125  1.00  0.00           C  
ATOM   1770  CE1 TYR B1319      90.376  92.600 105.291  1.00  0.00           C  
ATOM   1771  CE2 TYR B1319      91.152  93.090 103.056  1.00  0.00           C  
ATOM   1772  CZ  TYR B1319      91.071  92.226 104.150  1.00  0.00           C  
ATOM   1773  OH  TYR B1319      91.700  91.007 104.140  1.00  0.00           O  
ATOM   1774  N   ARG B1321      88.787  99.170 105.019  1.00  0.00           N  
ATOM   1775  CA  ARG B1321      88.233 100.472 104.656  1.00  0.00           C  
ATOM   1776  C   ARG B1321      89.344 101.540 104.607  1.00  0.00           C  
ATOM   1777  O   ARG B1321      89.478 102.261 103.620  1.00  0.00           O  
ATOM   1778  CB  ARG B1321      87.152 100.908 105.657  1.00  0.00           C  
ATOM   1779  CG  ARG B1321      86.368 102.157 105.222  1.00  0.00           C  
ATOM   1780  CD  ARG B1321      85.422 102.669 106.309  1.00  0.00           C  
ATOM   1781  NE  ARG B1321      84.452 101.661 106.733  1.00  0.00           N  
ATOM   1782  CZ  ARG B1321      83.816 101.680 107.907  1.00  0.00           C  
ATOM   1783  NH1 ARG B1321      84.041 102.659 108.781  1.00  0.00           N  
ATOM   1784  NH2 ARG B1321      82.966 100.708 108.220  1.00  0.00           N  
ATOM   1785  N   ALA B1322      90.139 101.637 105.669  1.00  0.00           N  
ATOM   1786  CA  ALA B1322      91.213 102.617 105.718  1.00  0.00           C  
ATOM   1787  C   ALA B1322      92.138 102.530 104.496  1.00  0.00           C  
ATOM   1788  O   ALA B1322      92.538 103.562 103.943  1.00  0.00           O  
ATOM   1789  CB  ALA B1322      92.024 102.448 106.994  1.00  0.00           C  
ATOM   1790  N   PHE B1323      92.476 101.310 104.076  1.00  0.00           N  
ATOM   1791  CA  PHE B1323      93.359 101.119 102.934  1.00  0.00           C  
ATOM   1792  C   PHE B1323      92.609 101.228 101.617  1.00  0.00           C  
ATOM   1793  O   PHE B1323      93.222 101.285 100.556  1.00  0.00           O  
ATOM   1794  CB  PHE B1323      94.034  99.755 102.998  1.00  0.00           C  
ATOM   1795  CG  PHE B1323      95.128  99.668 104.011  1.00  0.00           C  
ATOM   1796  CD1 PHE B1323      96.214 100.528 103.949  1.00  0.00           C  
ATOM   1797  CD2 PHE B1323      95.096  98.701 105.003  1.00  0.00           C  
ATOM   1798  CE1 PHE B1323      97.264 100.426 104.863  1.00  0.00           C  
ATOM   1799  CE2 PHE B1323      96.125  98.593 105.908  1.00  0.00           C  
ATOM   1800  CZ  PHE B1323      97.223  99.460 105.842  1.00  0.00           C  
ATOM   1801  N   GLY B1324      91.286 101.252 101.676  1.00  0.00           N  
ATOM   1802  CA  GLY B1324      90.526 101.364 100.451  1.00  0.00           C  
ATOM   1803  C   GLY B1324      90.421 100.054  99.699  1.00  0.00           C  
ATOM   1804  O   GLY B1324      90.131 100.049  98.515  1.00  0.00           O  
ATOM   1805  N   TRP B1342      90.660  98.936 100.382  1.00  0.00           N  
ATOM   1806  CA  TRP B1342      90.564  97.626  99.742  1.00  0.00           C  
ATOM   1807  C   TRP B1342      89.215  96.950  99.999  1.00  0.00           C  
ATOM   1808  O   TRP B1342      88.510  97.274 100.961  1.00  0.00           O  
ATOM   1809  CB  TRP B1342      91.679  96.691 100.228  1.00  0.00           C  
ATOM   1810  CG  TRP B1342      93.059  97.224 100.049  1.00  0.00           C  
ATOM   1811  CD1 TRP B1342      93.480  98.070  99.074  1.00  0.00           C  
ATOM   1812  CD2 TRP B1342      94.218  96.924 100.852  1.00  0.00           C  
ATOM   1813  NE1 TRP B1342      94.825  98.318  99.217  1.00  0.00           N  
ATOM   1814  CE2 TRP B1342      95.299  97.625 100.299  1.00  0.00           C  
ATOM   1815  CE3 TRP B1342      94.440  96.126 101.980  1.00  0.00           C  
ATOM   1816  CZ2 TRP B1342      96.582  97.560 100.831  1.00  0.00           C  
ATOM   1817  CZ3 TRP B1342      95.707  96.060 102.509  1.00  0.00           C  
ATOM   1818  CH2 TRP B1342      96.767  96.771 101.937  1.00  0.00           C  
ATOM   1819  N   GLU B1344      88.882  96.006  99.119  1.00  0.00           N  
ATOM   1820  CA  GLU B1344      87.656  95.217  99.190  1.00  0.00           C  
ATOM   1821  C   GLU B1344      87.896  94.111 100.231  1.00  0.00           C  
ATOM   1822  O   GLU B1344      88.904  93.409 100.206  1.00  0.00           O  
ATOM   1823  CB  GLU B1344      87.343  94.621  97.790  1.00  0.00           C  
ATOM   1824  CG  GLU B1344      86.115  93.677  97.697  1.00  0.00           C  
ATOM   1825  CD  GLU B1344      85.980  92.960  96.324  1.00  0.00           C  
ATOM   1826  OE1 GLU B1344      87.013  92.529  95.757  1.00  0.00           O  
ATOM   1827  OE2 GLU B1344      84.839  92.809  95.820  1.00  0.00           O  
ATOM   1828  N   ALA B1345      86.965  93.975 101.160  1.00  0.00           N  
ATOM   1829  CA  ALA B1345      87.084  92.972 102.215  1.00  0.00           C  
ATOM   1830  C   ALA B1345      86.703  91.609 101.679  1.00  0.00           C  
ATOM   1831  O   ALA B1345      85.839  91.483 100.828  1.00  0.00           O  
ATOM   1832  CB  ALA B1345      86.175  93.341 103.396  1.00  0.00           C  
ATOM   1833  N   PRO B1347      87.367  90.565 102.161  1.00  0.00           N  
ATOM   1834  CA  PRO B1347      87.042  89.217 101.691  1.00  0.00           C  
ATOM   1835  C   PRO B1347      85.810  88.686 102.409  1.00  0.00           C  
ATOM   1836  O   PRO B1347      85.279  89.354 103.298  1.00  0.00           O  
ATOM   1837  CB  PRO B1347      88.278  88.426 102.064  1.00  0.00           C  
ATOM   1838  CG  PRO B1347      88.749  89.136 103.339  1.00  0.00           C  
ATOM   1839  CD  PRO B1347      88.617  90.581 102.943  1.00  0.00           C  
ATOM   1840  N   ARG B1348      85.333  87.512 102.002  1.00  0.00           N  
ATOM   1841  CA  ARG B1348      84.220  86.892 102.707  1.00  0.00           C  
ATOM   1842  C   ARG B1348      84.858  86.265 103.974  1.00  0.00           C  
ATOM   1843  O   ARG B1348      86.019  85.824 103.946  1.00  0.00           O  
ATOM   1844  CB  ARG B1348      83.593  85.784 101.870  1.00  0.00           C  
ATOM   1845  CG  ARG B1348      82.706  86.246 100.722  1.00  0.00           C  
ATOM   1846  CD  ARG B1348      82.219  85.052  99.894  1.00  0.00           C  
ATOM   1847  NE  ARG B1348      83.257  84.482  99.024  1.00  0.00           N  
ATOM   1848  CZ  ARG B1348      83.674  85.028  97.877  1.00  0.00           C  
ATOM   1849  NH1 ARG B1348      83.145  86.162  97.446  1.00  0.00           N  
ATOM   1850  NH2 ARG B1348      84.621  84.448  97.151  1.00  0.00           N  
ATOM   1851  N   PHE B1349      84.103  86.236 105.073  1.00  0.00           N  
ATOM   1852  CA  PHE B1349      84.558  85.655 106.333  1.00  0.00           C  
ATOM   1853  C   PHE B1349      83.654  84.458 106.726  1.00  0.00           C  
ATOM   1854  O   PHE B1349      82.415  84.541 106.639  1.00  0.00           O  
ATOM   1855  CB  PHE B1349      84.492  86.700 107.457  1.00  0.00           C  
ATOM   1856  CG  PHE B1349      85.423  87.855 107.280  1.00  0.00           C  
ATOM   1857  CD1 PHE B1349      86.784  87.720 107.548  1.00  0.00           C  
ATOM   1858  CD2 PHE B1349      84.952  89.069 106.809  1.00  0.00           C  
ATOM   1859  CE1 PHE B1349      87.676  88.783 107.339  1.00  0.00           C  
ATOM   1860  CE2 PHE B1349      85.828  90.143 106.594  1.00  0.00           C  
ATOM   1861  CZ  PHE B1349      87.195  89.996 106.857  1.00  0.00           C  
ATOM   1862  N   TYR B1350      84.273  83.352 107.142  1.00  0.00           N  
ATOM   1863  CA  TYR B1350      83.532  82.179 107.598  1.00  0.00           C  
ATOM   1864  C   TYR B1350      84.208  81.788 108.895  1.00  0.00           C  
ATOM   1865  O   TYR B1350      85.361  81.344 108.897  1.00  0.00           O  
ATOM   1866  CB  TYR B1350      83.645  81.012 106.628  1.00  0.00           C  
ATOM   1867  CG  TYR B1350      83.234  81.311 105.220  1.00  0.00           C  
ATOM   1868  CD1 TYR B1350      84.000  82.154 104.419  1.00  0.00           C  
ATOM   1869  CD2 TYR B1350      82.109  80.704 104.657  1.00  0.00           C  
ATOM   1870  CE1 TYR B1350      83.669  82.372 103.085  1.00  0.00           C  
ATOM   1871  CE2 TYR B1350      81.764  80.929 103.317  1.00  0.00           C  
ATOM   1872  CZ  TYR B1350      82.555  81.756 102.542  1.00  0.00           C  
ATOM   1873  OH  TYR B1350      82.274  81.938 101.205  1.00  0.00           O  
ATOM   1874  N   HIS B1351      83.518  81.970 110.013  1.00  0.00           N  
ATOM   1875  CA  HIS B1351      84.145  81.631 111.281  1.00  0.00           C  
ATOM   1876  C   HIS B1351      83.666  80.254 111.732  1.00  0.00           C  
ATOM   1877  O   HIS B1351      82.462  79.993 111.865  1.00  0.00           O  
ATOM   1878  CB  HIS B1351      83.885  82.749 112.316  1.00  0.00           C  
ATOM   1879  CG  HIS B1351      84.736  83.969 112.104  1.00  0.00           C  
ATOM   1880  ND1 HIS B1351      84.379  84.998 111.252  1.00  0.00           N  
ATOM   1881  CD2 HIS B1351      85.988  84.267 112.543  1.00  0.00           C  
ATOM   1882  CE1 HIS B1351      85.376  85.865 111.170  1.00  0.00           C  
ATOM   1883  NE2 HIS B1351      86.364  85.444 111.943  1.00  0.00           N  
ATOM   1884  N   MET B1352      84.621  79.358 111.912  1.00  0.00           N  
ATOM   1885  CA  MET B1352      84.314  77.988 112.315  1.00  0.00           C  
ATOM   1886  C   MET B1352      84.305  77.867 113.824  1.00  0.00           C  
ATOM   1887  O   MET B1352      85.019  78.586 114.496  1.00  0.00           O  
ATOM   1888  CB  MET B1352      85.375  77.030 111.755  1.00  0.00           C  
ATOM   1889  CG  MET B1352      85.443  76.979 110.245  1.00  0.00           C  
ATOM   1890  SD  MET B1352      83.938  76.306 109.585  1.00  0.00           S  
ATOM   1891  CE  MET B1352      84.216  74.494 109.845  1.00  0.00           C  
ATOM   1892  N   PRO B1356      83.496  76.943 114.365  1.00  0.00           N  
ATOM   1893  CA  PRO B1356      83.362  76.669 115.809  1.00  0.00           C  
ATOM   1894  C   PRO B1356      84.705  76.169 116.338  1.00  0.00           C  
ATOM   1895  O   PRO B1356      85.500  75.602 115.586  1.00  0.00           O  
ATOM   1896  CB  PRO B1356      82.318  75.552 115.871  1.00  0.00           C  
ATOM   1897  CG  PRO B1356      81.517  75.749 114.608  1.00  0.00           C  
ATOM   1898  CD  PRO B1356      82.574  76.101 113.576  1.00  0.00           C  
ATOM   1899  N   LEU B1360      84.954  76.382 117.625  1.00  0.00           N  
ATOM   1900  CA  LEU B1360      86.197  75.943 118.253  1.00  0.00           C  
ATOM   1901  C   LEU B1360      86.044  74.507 118.770  1.00  0.00           C  
ATOM   1902  O   LEU B1360      85.015  74.176 119.366  1.00  0.00           O  
ATOM   1903  CB  LEU B1360      86.545  76.861 119.419  1.00  0.00           C  
ATOM   1904  CG  LEU B1360      87.293  78.146 119.085  1.00  0.00           C  
ATOM   1905  CD1 LEU B1360      87.312  79.092 120.289  1.00  0.00           C  
ATOM   1906  CD2 LEU B1360      88.720  77.772 118.677  1.00  0.00           C  
ATOM   1907  N   LEU B1361      87.046  73.661 118.524  1.00  0.00           N  
ATOM   1908  CA  LEU B1361      87.015  72.289 119.012  1.00  0.00           C  
ATOM   1909  C   LEU B1361      87.059  72.464 120.528  1.00  0.00           C  
ATOM   1910  O   LEU B1361      87.771  73.331 121.033  1.00  0.00           O  
ATOM   1911  CB  LEU B1361      88.254  71.516 118.536  1.00  0.00           C  
ATOM   1912  CG  LEU B1361      88.259  70.681 117.236  1.00  0.00           C  
ATOM   1913  CD1 LEU B1361      87.232  71.097 116.228  1.00  0.00           C  
ATOM   1914  CD2 LEU B1361      89.643  70.793 116.631  1.00  0.00           C  
ATOM   1915  N   ARG B1365      86.343  71.616 121.247  1.00  0.00           N  
ATOM   1916  CA  ARG B1365      86.260  71.711 122.702  1.00  0.00           C  
ATOM   1917  C   ARG B1365      86.809  70.507 123.456  1.00  0.00           C  
ATOM   1918  O   ARG B1365      86.795  69.386 122.943  1.00  0.00           O  
ATOM   1919  CB  ARG B1365      84.774  71.902 123.090  1.00  0.00           C  
ATOM   1920  CG  ARG B1365      83.994  72.863 122.132  1.00  0.00           C  
ATOM   1921  CD  ARG B1365      84.489  74.331 122.271  1.00  0.00           C  
ATOM   1922  NE  ARG B1365      83.539  75.068 123.098  1.00  0.00           N  
ATOM   1923  CZ  ARG B1365      82.565  75.840 122.627  1.00  0.00           C  
ATOM   1924  NH1 ARG B1365      82.399  76.022 121.327  1.00  0.00           N  
ATOM   1925  NH2 ARG B1365      81.705  76.386 123.467  1.00  0.00           N  
ATOM   1926  N   ASN B1366      87.301  70.743 124.678  1.00  0.00           N  
ATOM   1927  CA  ASN B1366      87.776  69.660 125.540  1.00  0.00           C  
ATOM   1928  C   ASN B1366      86.443  69.041 125.964  1.00  0.00           C  
ATOM   1929  O   ASN B1366      85.395  69.635 125.748  1.00  0.00           O  
ATOM   1930  CB  ASN B1366      88.492  70.192 126.782  1.00  0.00           C  
ATOM   1931  CG  ASN B1366      89.807  70.865 126.464  1.00  0.00           C  
ATOM   1932  OD1 ASN B1366      90.690  70.263 125.838  1.00  0.00           O  
ATOM   1933  ND2 ASN B1366      89.965  72.119 126.911  1.00  0.00           N  
ATOM   1934  N   PRO B1368      86.448  67.837 126.553  1.00  0.00           N  
ATOM   1935  CA  PRO B1368      85.134  67.314 126.933  1.00  0.00           C  
ATOM   1936  C   PRO B1368      84.357  68.180 127.947  1.00  0.00           C  
ATOM   1937  O   PRO B1368      83.126  68.066 128.016  1.00  0.00           O  
ATOM   1938  CB  PRO B1368      85.443  65.901 127.423  1.00  0.00           C  
ATOM   1939  CG  PRO B1368      86.885  65.959 127.795  1.00  0.00           C  
ATOM   1940  CD  PRO B1368      87.486  66.815 126.724  1.00  0.00           C  
ATOM   1941  N   ASP B1369      85.042  69.054 128.705  1.00  0.00           N  
ATOM   1942  CA  ASP B1369      84.325  69.944 129.630  1.00  0.00           C  
ATOM   1943  C   ASP B1369      83.806  71.183 128.899  1.00  0.00           C  
ATOM   1944  O   ASP B1369      83.390  72.148 129.531  1.00  0.00           O  
ATOM   1945  CB  ASP B1369      85.181  70.390 130.832  1.00  0.00           C  
ATOM   1946  CG  ASP B1369      86.287  71.376 130.461  1.00  0.00           C  
ATOM   1947  OD1 ASP B1369      86.190  72.052 129.398  1.00  0.00           O  
ATOM   1948  OD2 ASP B1369      87.258  71.485 131.260  1.00  0.00           O  
ATOM   1949  N   LYS B1370      83.853  71.143 127.566  1.00  0.00           N  
ATOM   1950  CA  LYS B1370      83.374  72.218 126.684  1.00  0.00           C  
ATOM   1951  C   LYS B1370      84.263  73.469 126.472  1.00  0.00           C  
ATOM   1952  O   LYS B1370      83.902  74.338 125.662  1.00  0.00           O  
ATOM   1953  CB  LYS B1370      81.980  72.665 127.124  1.00  0.00           C  
ATOM   1954  CG  LYS B1370      80.995  71.532 127.343  1.00  0.00           C  
ATOM   1955  CD  LYS B1370      80.788  70.707 126.091  1.00  0.00           C  
ATOM   1956  CE  LYS B1370      79.784  69.578 126.331  1.00  0.00           C  
ATOM   1957  NZ  LYS B1370      78.358  70.047 126.270  1.00  0.00           N  
ATOM   1958  N   THR B1373      85.391  73.589 127.183  1.00  0.00           N  
ATOM   1959  CA  THR B1373      86.255  74.744 126.957  1.00  0.00           C  
ATOM   1960  C   THR B1373      87.064  74.459 125.691  1.00  0.00           C  
ATOM   1961  O   THR B1373      87.147  73.295 125.274  1.00  0.00           O  
ATOM   1962  CB  THR B1373      87.246  75.024 128.122  1.00  0.00           C  
ATOM   1963  OG1 THR B1373      88.131  73.917 128.301  1.00  0.00           O  
ATOM   1964  CG2 THR B1373      86.479  75.338 129.420  1.00  0.00           C  
ATOM   1965  N   LYS B1412      87.646  75.490 125.063  1.00  0.00           N  
ATOM   1966  CA  LYS B1412      88.394  75.215 123.849  1.00  0.00           C  
ATOM   1967  C   LYS B1412      89.527  74.228 124.136  1.00  0.00           C  
ATOM   1968  O   LYS B1412      90.285  74.359 125.103  1.00  0.00           O  
ATOM   1969  CB  LYS B1412      88.885  76.495 123.157  1.00  0.00           C  
ATOM   1970  CG  LYS B1412      89.721  77.438 123.971  1.00  0.00           C  
ATOM   1971  CD  LYS B1412      89.676  78.835 123.324  1.00  0.00           C  
ATOM   1972  CE  LYS B1412      90.618  78.976 122.140  1.00  0.00           C  
ATOM   1973  NZ  LYS B1412      92.030  79.257 122.588  1.00  0.00           N  
ATOM   1974  N   ILE B1415      89.569  73.198 123.302  1.00  0.00           N  
ATOM   1975  CA  ILE B1415      90.522  72.128 123.431  1.00  0.00           C  
ATOM   1976  C   ILE B1415      91.900  72.661 123.822  1.00  0.00           C  
ATOM   1977  O   ILE B1415      92.385  73.649 123.251  1.00  0.00           O  
ATOM   1978  CB  ILE B1415      90.536  71.329 122.119  1.00  0.00           C  
ATOM   1979  CG1 ILE B1415      91.317  70.041 122.291  1.00  0.00           C  
ATOM   1980  CG2 ILE B1415      91.056  72.193 120.996  1.00  0.00           C  
ATOM   1981  CD1 ILE B1415      90.861  68.986 121.293  1.00  0.00           C  
ATOM   1982  N   SER B1416      92.510  72.021 124.821  1.00  0.00           N  
ATOM   1983  CA  SER B1416      93.827  72.440 125.314  1.00  0.00           C  
ATOM   1984  C   SER B1416      94.684  71.251 125.700  1.00  0.00           C  
ATOM   1985  O   SER B1416      94.167  70.188 126.038  1.00  0.00           O  
ATOM   1986  CB  SER B1416      93.681  73.376 126.528  1.00  0.00           C  
ATOM   1987  OG  SER B1416      92.995  72.734 127.599  1.00  0.00           O  
ATOM   1988  N   LYS B1441      96.001  71.459 125.664  1.00  0.00           N  
ATOM   1989  CA  LYS B1441      96.988  70.417 125.954  1.00  0.00           C  
ATOM   1990  C   LYS B1441      96.913  69.773 127.321  1.00  0.00           C  
ATOM   1991  O   LYS B1441      97.432  68.675 127.506  1.00  0.00           O  
ATOM   1992  CB  LYS B1441      98.403  70.949 125.758  1.00  0.00           C  
ATOM   1993  CG  LYS B1441      98.845  71.963 126.806  1.00  0.00           C  
ATOM   1994  CD  LYS B1441     100.273  72.469 126.535  1.00  0.00           C  
ATOM   1995  CE  LYS B1441     100.384  73.206 125.189  1.00  0.00           C  
ATOM   1996  NZ  LYS B1441     101.781  73.654 124.877  1.00  0.00           N  
ATOM   1997  N   ARG B1442      96.280  70.440 128.277  1.00  0.00           N  
ATOM   1998  CA  ARG B1442      96.168  69.893 129.626  1.00  0.00           C  
ATOM   1999  C   ARG B1442      94.932  69.025 129.820  1.00  0.00           C  
ATOM   2000  O   ARG B1442      94.886  68.233 130.758  1.00  0.00           O  
ATOM   2001  CB  ARG B1442      96.137  71.023 130.666  1.00  0.00           C  
ATOM   2002  CG  ARG B1442      97.305  71.987 130.569  1.00  0.00           C  
ATOM   2003  CD  ARG B1442      97.128  73.189 131.477  1.00  0.00           C  
ATOM   2004  NE  ARG B1442      97.184  72.843 132.897  1.00  0.00           N  
ATOM   2005  CZ  ARG B1442      97.145  73.737 133.886  1.00  0.00           C  
ATOM   2006  NH1 ARG B1442      97.047  75.035 133.614  1.00  0.00           N  
ATOM   2007  NH2 ARG B1442      97.205  73.336 135.150  1.00  0.00           N  
ATOM   2008  N   LYS B1450      93.938  69.159 128.944  1.00  0.00           N  
ATOM   2009  CA  LYS B1450      92.697  68.392 129.104  1.00  0.00           C  
ATOM   2010  C   LYS B1450      92.366  67.427 127.968  1.00  0.00           C  
ATOM   2011  O   LYS B1450      91.446  66.611 128.078  1.00  0.00           O  
ATOM   2012  CB  LYS B1450      91.515  69.348 129.302  1.00  0.00           C  
ATOM   2013  CG  LYS B1450      91.638  70.248 130.515  1.00  0.00           C  
ATOM   2014  CD  LYS B1450      90.536  71.287 130.519  1.00  0.00           C  
ATOM   2015  CE  LYS B1450      90.758  72.350 131.591  1.00  0.00           C  
ATOM   2016  NZ  LYS B1450      89.704  73.399 131.508  1.00  0.00           N  
ATOM   2017  N   SER B1452      93.110  67.520 126.878  1.00  0.00           N  
ATOM   2018  CA  SER B1452      92.873  66.670 125.715  1.00  0.00           C  
ATOM   2019  C   SER B1452      94.205  66.618 124.995  1.00  0.00           C  
ATOM   2020  O   SER B1452      95.128  67.359 125.365  1.00  0.00           O  
ATOM   2021  CB  SER B1452      91.851  67.329 124.783  1.00  0.00           C  
ATOM   2022  OG  SER B1452      90.564  67.372 125.357  1.00  0.00           O  
ATOM   2023  N   HIS B1455      94.313  65.780 123.968  1.00  0.00           N  
ATOM   2024  CA  HIS B1455      95.557  65.731 123.214  1.00  0.00           C  
ATOM   2025  C   HIS B1455      95.359  66.623 122.015  1.00  0.00           C  
ATOM   2026  O   HIS B1455      94.461  66.401 121.213  1.00  0.00           O  
ATOM   2027  CB  HIS B1455      95.860  64.305 122.782  1.00  0.00           C  
ATOM   2028  CG  HIS B1455      95.983  63.362 123.929  1.00  0.00           C  
ATOM   2029  ND1 HIS B1455      97.121  63.283 124.703  1.00  0.00           N  
ATOM   2030  CD2 HIS B1455      95.089  62.508 124.481  1.00  0.00           C  
ATOM   2031  CE1 HIS B1455      96.923  62.419 125.683  1.00  0.00           C  
ATOM   2032  NE2 HIS B1455      95.698  61.935 125.570  1.00  0.00           N  
ATOM   2033  N   THR B1456      96.187  67.644 121.895  1.00  0.00           N  
ATOM   2034  CA  THR B1456      96.041  68.570 120.793  1.00  0.00           C  
ATOM   2035  C   THR B1456      97.180  68.448 119.781  1.00  0.00           C  
ATOM   2036  O   THR B1456      97.097  69.012 118.692  1.00  0.00           O  
ATOM   2037  CB  THR B1456      95.964  70.028 121.315  1.00  0.00           C  
ATOM   2038  OG1 THR B1456      97.171  70.348 122.014  1.00  0.00           O  
ATOM   2039  CG2 THR B1456      94.791  70.190 122.272  1.00  0.00           C  
ATOM   2040  N   SER B1457      98.233  67.718 120.139  1.00  0.00           N  
ATOM   2041  CA  SER B1457      99.372  67.531 119.251  1.00  0.00           C  
ATOM   2042  C   SER B1457      99.119  66.433 118.232  1.00  0.00           C  
ATOM   2043  O   SER B1457      98.773  65.311 118.579  1.00  0.00           O  
ATOM   2044  CB  SER B1457     100.635  67.165 120.059  1.00  0.00           C  
ATOM   2045  OG  SER B1457     101.759  66.886 119.210  1.00  0.00           O  
ATOM   2046  N   LEU B1458      99.296  66.748 116.966  1.00  0.00           N  
ATOM   2047  CA  LEU B1458      99.111  65.741 115.946  1.00  0.00           C  
ATOM   2048  C   LEU B1458     100.163  64.660 116.102  1.00  0.00           C  
ATOM   2049  O   LEU B1458      99.918  63.525 115.707  1.00  0.00           O  
ATOM   2050  CB  LEU B1458      99.225  66.358 114.559  1.00  0.00           C  
ATOM   2051  CG  LEU B1458      98.094  67.332 114.242  1.00  0.00           C  
ATOM   2052  CD1 LEU B1458      98.487  68.174 113.034  1.00  0.00           C  
ATOM   2053  CD2 LEU B1458      96.788  66.551 114.016  1.00  0.00           C  
ATOM   2054  N   ASP B1459     101.329  64.993 116.664  1.00  0.00           N  
ATOM   2055  CA  ASP B1459     102.389  63.983 116.838  1.00  0.00           C  
ATOM   2056  C   ASP B1459     101.945  62.875 117.787  1.00  0.00           C  
ATOM   2057  O   ASP B1459     102.330  61.711 117.618  1.00  0.00           O  
ATOM   2058  CB  ASP B1459     103.684  64.607 117.367  1.00  0.00           C  
ATOM   2059  CG  ASP B1459     104.407  65.408 116.316  1.00  0.00           C  
ATOM   2060  OD1 ASP B1459     105.324  66.189 116.668  1.00  0.00           O  
ATOM   2061  OD2 ASP B1459     104.054  65.249 115.125  1.00  0.00           O  
ATOM   2062  N   TRP B1460     101.147  63.236 118.788  1.00  0.00           N  
ATOM   2063  CA  TRP B1460     100.625  62.249 119.725  1.00  0.00           C  
ATOM   2064  C   TRP B1460      99.689  61.271 118.986  1.00  0.00           C  
ATOM   2065  O   TRP B1460      99.776  60.060 119.195  1.00  0.00           O  
ATOM   2066  CB  TRP B1460      99.865  62.932 120.882  1.00  0.00           C  
ATOM   2067  CG  TRP B1460      99.280  61.967 121.883  1.00  0.00           C  
ATOM   2068  CD1 TRP B1460      99.886  61.480 123.009  1.00  0.00           C  
ATOM   2069  CD2 TRP B1460      98.003  61.318 121.804  1.00  0.00           C  
ATOM   2070  NE1 TRP B1460      99.067  60.569 123.638  1.00  0.00           N  
ATOM   2071  CE2 TRP B1460      97.906  60.446 122.920  1.00  0.00           C  
ATOM   2072  CE3 TRP B1460      96.928  61.384 120.899  1.00  0.00           C  
ATOM   2073  CZ2 TRP B1460      96.777  59.642 123.154  1.00  0.00           C  
ATOM   2074  CZ3 TRP B1460      95.794  60.585 121.137  1.00  0.00           C  
ATOM   2075  CH2 TRP B1460      95.735  59.725 122.257  1.00  0.00           C  
ATOM   2076  N   TYR B1461      98.801  61.777 118.132  1.00  0.00           N  
ATOM   2077  CA  TYR B1461      97.901  60.874 117.416  1.00  0.00           C  
ATOM   2078  C   TYR B1461      98.723  59.954 116.518  1.00  0.00           C  
ATOM   2079  O   TYR B1461      98.480  58.743 116.462  1.00  0.00           O  
ATOM   2080  CB  TYR B1461      96.869  61.640 116.582  1.00  0.00           C  
ATOM   2081  CG  TYR B1461      95.856  62.383 117.419  1.00  0.00           C  
ATOM   2082  CD1 TYR B1461      96.057  63.723 117.754  1.00  0.00           C  
ATOM   2083  CD2 TYR B1461      94.753  61.722 117.966  1.00  0.00           C  
ATOM   2084  CE1 TYR B1461      95.212  64.378 118.612  1.00  0.00           C  
ATOM   2085  CE2 TYR B1461      93.893  62.371 118.839  1.00  0.00           C  
ATOM   2086  CZ  TYR B1461      94.140  63.695 119.161  1.00  0.00           C  
ATOM   2087  OH  TYR B1461      93.386  64.322 120.096  1.00  0.00           O  
ATOM   2088  N   LYS B1462      99.711  60.512 115.823  1.00  0.00           N  
ATOM   2089  CA  LYS B1462     100.539  59.675 114.973  1.00  0.00           C  
ATOM   2090  C   LYS B1462     101.306  58.643 115.827  1.00  0.00           C  
ATOM   2091  O   LYS B1462     101.399  57.474 115.449  1.00  0.00           O  
ATOM   2092  CB  LYS B1462     101.506  60.532 114.165  1.00  0.00           C  
ATOM   2093  CG  LYS B1462     102.554  59.745 113.397  1.00  0.00           C  
ATOM   2094  CD  LYS B1462     103.284  60.651 112.412  1.00  0.00           C  
ATOM   2095  CE  LYS B1462     104.360  59.908 111.617  1.00  0.00           C  
ATOM   2096  NZ  LYS B1462     105.593  59.667 112.410  1.00  0.00           N  
ATOM   2097  N   ALA B1463     101.820  59.057 116.988  1.00  0.00           N  
ATOM   2098  CA  ALA B1463     102.575  58.136 117.847  1.00  0.00           C  
ATOM   2099  C   ALA B1463     101.696  57.053 118.476  1.00  0.00           C  
ATOM   2100  O   ALA B1463     102.187  55.979 118.809  1.00  0.00           O  
ATOM   2101  CB  ALA B1463     103.338  58.927 118.962  1.00  0.00           C  
ATOM   2102  N   GLU B1464     100.405  57.343 118.636  1.00  0.00           N  
ATOM   2103  CA  GLU B1464      99.460  56.403 119.234  1.00  0.00           C  
ATOM   2104  C   GLU B1464      98.856  55.428 118.224  1.00  0.00           C  
ATOM   2105  O   GLU B1464      97.997  54.610 118.565  1.00  0.00           O  
ATOM   2106  CB  GLU B1464      98.333  57.168 119.927  1.00  0.00           C  
ATOM   2107  CG  GLU B1464      98.130  56.762 121.357  1.00  0.00           C  
ATOM   2108  CD  GLU B1464      99.429  56.799 122.124  1.00  0.00           C  
ATOM   2109  OE1 GLU B1464     100.190  57.780 121.957  1.00  0.00           O  
ATOM   2110  OE2 GLU B1464      99.693  55.854 122.887  1.00  0.00           O  
ATOM   2111  N   GLY B1465      99.283  55.541 116.974  1.00  0.00           N  
ATOM   2112  CA  GLY B1465      98.801  54.636 115.958  1.00  0.00           C  
ATOM   2113  C   GLY B1465      97.465  54.945 115.317  1.00  0.00           C  
ATOM   2114  O   GLY B1465      96.743  54.016 114.914  1.00  0.00           O  
ATOM   2115  N   PHE B1467      97.118  56.225 115.232  1.00  0.00           N  
ATOM   2116  CA  PHE B1467      95.886  56.626 114.569  1.00  0.00           C  
ATOM   2117  C   PHE B1467      96.296  56.878 113.115  1.00  0.00           C  
ATOM   2118  O   PHE B1467      97.348  57.463 112.869  1.00  0.00           O  
ATOM   2119  CB  PHE B1467      95.312  57.926 115.166  1.00  0.00           C  
ATOM   2120  CG  PHE B1467      94.546  57.726 116.437  1.00  0.00           C  
ATOM   2121  CD1 PHE B1467      95.188  57.799 117.674  1.00  0.00           C  
ATOM   2122  CD2 PHE B1467      93.192  57.407 116.404  1.00  0.00           C  
ATOM   2123  CE1 PHE B1467      94.500  57.551 118.855  1.00  0.00           C  
ATOM   2124  CE2 PHE B1467      92.496  57.158 117.590  1.00  0.00           C  
ATOM   2125  CZ  PHE B1467      93.158  57.230 118.816  1.00  0.00           C  
ATOM   2126  N   LEU B1506      95.473  56.426 112.168  1.00  0.00           N  
ATOM   2127  CA  LEU B1506      95.750  56.615 110.743  1.00  0.00           C  
ATOM   2128  C   LEU B1506      95.397  58.055 110.397  1.00  0.00           C  
ATOM   2129  O   LEU B1506      94.391  58.581 110.862  1.00  0.00           O  
ATOM   2130  CB  LEU B1506      94.888  55.675 109.912  1.00  0.00           C  
ATOM   2131  CG  LEU B1506      95.096  54.202 110.232  1.00  0.00           C  
ATOM   2132  CD1 LEU B1506      94.029  53.352 109.492  1.00  0.00           C  
ATOM   2133  CD2 LEU B1506      96.498  53.820 109.823  1.00  0.00           C  
ATOM   2134  N   PRO B1507      96.202  58.707 109.558  1.00  0.00           N  
ATOM   2135  CA  PRO B1507      95.845  60.090 109.257  1.00  0.00           C  
ATOM   2136  C   PRO B1507      94.563  60.227 108.472  1.00  0.00           C  
ATOM   2137  O   PRO B1507      93.899  61.275 108.523  1.00  0.00           O  
ATOM   2138  CB  PRO B1507      97.079  60.618 108.519  1.00  0.00           C  
ATOM   2139  CG  PRO B1507      97.603  59.390 107.832  1.00  0.00           C  
ATOM   2140  CD  PRO B1507      97.464  58.324 108.901  1.00  0.00           C  
ATOM   2141  N   GLU B1508      94.201  59.173 107.763  1.00  0.00           N  
ATOM   2142  CA  GLU B1508      92.986  59.215 106.984  1.00  0.00           C  
ATOM   2143  C   GLU B1508      91.799  59.170 107.915  1.00  0.00           C  
ATOM   2144  O   GLU B1508      90.763  59.791 107.656  1.00  0.00           O  
ATOM   2145  CB  GLU B1508      92.909  58.044 106.005  1.00  0.00           C  
ATOM   2146  CG  GLU B1508      93.987  58.060 104.922  1.00  0.00           C  
ATOM   2147  CD  GLU B1508      95.233  57.278 105.332  1.00  0.00           C  
ATOM   2148  OE1 GLU B1508      95.362  56.913 106.532  1.00  0.00           O  
ATOM   2149  OE2 GLU B1508      96.080  57.035 104.452  1.00  0.00           O  
ATOM   2150  N   ALA B1509      91.922  58.428 109.009  1.00  0.00           N  
ATOM   2151  CA  ALA B1509      90.782  58.359 109.924  1.00  0.00           C  
ATOM   2152  C   ALA B1509      90.636  59.674 110.668  1.00  0.00           C  
ATOM   2153  O   ALA B1509      89.536  60.186 110.773  1.00  0.00           O  
ATOM   2154  CB  ALA B1509      90.944  57.231 110.893  1.00  0.00           C  
ATOM   2155  N   LEU B1510      91.763  60.219 111.140  1.00  0.00           N  
ATOM   2156  CA  LEU B1510      91.792  61.475 111.895  1.00  0.00           C  
ATOM   2157  C   LEU B1510      91.204  62.613 111.074  1.00  0.00           C  
ATOM   2158  O   LEU B1510      90.511  63.462 111.589  1.00  0.00           O  
ATOM   2159  CB  LEU B1510      93.226  61.850 112.279  1.00  0.00           C  
ATOM   2160  CG  LEU B1510      93.459  62.710 113.532  1.00  0.00           C  
ATOM   2161  CD1 LEU B1510      94.685  63.578 113.353  1.00  0.00           C  
ATOM   2162  CD2 LEU B1510      92.263  63.555 113.814  1.00  0.00           C  
ATOM   2163  N   ARG B1511      91.525  62.621 109.790  1.00  0.00           N  
ATOM   2164  CA  ARG B1511      91.064  63.623 108.859  1.00  0.00           C  
ATOM   2165  C   ARG B1511      89.571  63.437 108.668  1.00  0.00           C  
ATOM   2166  O   ARG B1511      88.803  64.391 108.735  1.00  0.00           O  
ATOM   2167  CB  ARG B1511      91.792  63.447 107.536  1.00  0.00           C  
ATOM   2168  CG  ARG B1511      91.277  64.280 106.396  1.00  0.00           C  
ATOM   2169  CD  ARG B1511      90.975  63.351 105.227  1.00  0.00           C  
ATOM   2170  NE  ARG B1511      89.592  62.891 105.230  1.00  0.00           N  
ATOM   2171  CZ  ARG B1511      89.192  61.681 104.855  1.00  0.00           C  
ATOM   2172  NH1 ARG B1511      90.060  60.771 104.448  1.00  0.00           N  
ATOM   2173  NH2 ARG B1511      87.904  61.397 104.862  1.00  0.00           N  
ATOM   2174  N   ASN B1516      89.165  62.200 108.442  1.00  0.00           N  
ATOM   2175  CA  ASN B1516      87.762  61.902 108.258  1.00  0.00           C  
ATOM   2176  C   ASN B1516      86.993  62.352 109.512  1.00  0.00           C  
ATOM   2177  O   ASN B1516      85.921  62.921 109.408  1.00  0.00           O  
ATOM   2178  CB  ASN B1516      87.609  60.394 107.996  1.00  0.00           C  
ATOM   2179  CG  ASN B1516      86.177  59.976 107.628  1.00  0.00           C  
ATOM   2180  OD1 ASN B1516      85.977  58.932 107.018  1.00  0.00           O  
ATOM   2181  ND2 ASN B1516      85.191  60.782 107.999  1.00  0.00           N  
ATOM   2182  N   TYR B1517      87.560  62.132 110.693  1.00  0.00           N  
ATOM   2183  CA  TYR B1517      86.883  62.518 111.925  1.00  0.00           C  
ATOM   2184  C   TYR B1517      86.745  64.053 112.030  1.00  0.00           C  
ATOM   2185  O   TYR B1517      85.673  64.592 112.372  1.00  0.00           O  
ATOM   2186  CB  TYR B1517      87.630  61.957 113.139  1.00  0.00           C  
ATOM   2187  CG  TYR B1517      86.918  62.254 114.431  1.00  0.00           C  
ATOM   2188  CD1 TYR B1517      85.671  61.691 114.713  1.00  0.00           C  
ATOM   2189  CD2 TYR B1517      87.440  63.170 115.328  1.00  0.00           C  
ATOM   2190  CE1 TYR B1517      84.944  62.047 115.875  1.00  0.00           C  
ATOM   2191  CE2 TYR B1517      86.737  63.533 116.469  1.00  0.00           C  
ATOM   2192  CZ  TYR B1517      85.492  62.977 116.747  1.00  0.00           C  
ATOM   2193  OH  TYR B1517      84.815  63.379 117.895  1.00  0.00           O  
ATOM   2194  N   LEU B1518      87.823  64.768 111.735  1.00  0.00           N  
ATOM   2195  CA  LEU B1518      87.743  66.224 111.773  1.00  0.00           C  
ATOM   2196  C   LEU B1518      86.626  66.706 110.814  1.00  0.00           C  
ATOM   2197  O   LEU B1518      85.929  67.671 111.095  1.00  0.00           O  
ATOM   2198  CB  LEU B1518      89.095  66.826 111.382  1.00  0.00           C  
ATOM   2199  CG  LEU B1518      90.039  67.400 112.449  1.00  0.00           C  
ATOM   2200  CD1 LEU B1518      89.676  66.938 113.831  1.00  0.00           C  
ATOM   2201  CD2 LEU B1518      91.454  67.017 112.106  1.00  0.00           C  
ATOM   2202  N   CYS B1527      86.449  66.023 109.688  1.00  0.00           N  
ATOM   2203  CA  CYS B1527      85.422  66.405 108.731  1.00  0.00           C  
ATOM   2204  C   CYS B1527      84.052  66.409 109.418  1.00  0.00           C  
ATOM   2205  O   CYS B1527      83.225  67.258 109.136  1.00  0.00           O  
ATOM   2206  CB  CYS B1527      85.365  65.417 107.559  1.00  0.00           C  
ATOM   2207  SG  CYS B1527      86.559  65.637 106.263  1.00  0.00           S  
ATOM   2208  N   LEU B1528      83.813  65.445 110.306  1.00  0.00           N  
ATOM   2209  CA  LEU B1528      82.534  65.370 110.999  1.00  0.00           C  
ATOM   2210  C   LEU B1528      82.380  66.400 112.104  1.00  0.00           C  
ATOM   2211  O   LEU B1528      81.314  66.516 112.687  1.00  0.00           O  
ATOM   2212  CB  LEU B1528      82.326  63.971 111.566  1.00  0.00           C  
ATOM   2213  CG  LEU B1528      81.321  63.017 110.892  1.00  0.00           C  
ATOM   2214  CD1 LEU B1528      80.952  63.400 109.454  1.00  0.00           C  
ATOM   2215  CD2 LEU B1528      81.936  61.632 110.955  1.00  0.00           C  
ATOM   2216  N   MET B1549      83.454  67.122 112.413  1.00  0.00           N  
ATOM   2217  CA  MET B1549      83.403  68.184 113.421  1.00  0.00           C  
ATOM   2218  C   MET B1549      82.859  69.420 112.685  1.00  0.00           C  
ATOM   2219  O   MET B1549      83.625  70.231 112.151  1.00  0.00           O  
ATOM   2220  CB  MET B1549      84.803  68.526 113.957  1.00  0.00           C  
ATOM   2221  CG  MET B1549      85.543  67.404 114.651  1.00  0.00           C  
ATOM   2222  SD  MET B1549      84.882  67.020 116.264  1.00  0.00           S  
ATOM   2223  CE  MET B1549      83.860  65.665 115.871  1.00  0.00           C  
ATOM   2224  N   GLY B1563      81.544  69.546 112.621  1.00  0.00           N  
ATOM   2225  CA  GLY B1563      80.956  70.692 111.965  1.00  0.00           C  
ATOM   2226  C   GLY B1563      80.310  70.399 110.641  1.00  0.00           C  
ATOM   2227  O   GLY B1563      79.451  71.140 110.206  1.00  0.00           O  
ATOM   2228  N   PHE B1569      80.712  69.335 109.972  1.00  0.00           N  
ATOM   2229  CA  PHE B1569      80.097  69.023 108.692  1.00  0.00           C  
ATOM   2230  C   PHE B1569      79.561  67.598 108.716  1.00  0.00           C  
ATOM   2231  O   PHE B1569      80.027  66.763 109.487  1.00  0.00           O  
ATOM   2232  CB  PHE B1569      81.122  69.206 107.571  1.00  0.00           C  
ATOM   2233  CG  PHE B1569      80.690  68.661 106.240  1.00  0.00           C  
ATOM   2234  CD1 PHE B1569      80.810  67.303 105.958  1.00  0.00           C  
ATOM   2235  CD2 PHE B1569      80.115  69.503 105.286  1.00  0.00           C  
ATOM   2236  CE1 PHE B1569      80.358  66.785 104.757  1.00  0.00           C  
ATOM   2237  CE2 PHE B1569      79.653  68.993 104.069  1.00  0.00           C  
ATOM   2238  CZ  PHE B1569      79.771  67.634 103.807  1.00  0.00           C  
ATOM   2239  N   SER B1570      78.579  67.338 107.864  1.00  0.00           N  
ATOM   2240  CA  SER B1570      77.975  66.021 107.751  1.00  0.00           C  
ATOM   2241  C   SER B1570      77.527  65.833 106.307  1.00  0.00           C  
ATOM   2242  O   SER B1570      77.264  66.803 105.613  1.00  0.00           O  
ATOM   2243  CB  SER B1570      76.761  65.910 108.681  1.00  0.00           C  
ATOM   2244  OG  SER B1570      75.768  66.849 108.310  1.00  0.00           O  
ATOM   2245  N   MET B1571      77.445  64.588 105.863  1.00  0.00           N  
ATOM   2246  CA  MET B1571      77.013  64.268 104.506  1.00  0.00           C  
ATOM   2247  C   MET B1571      75.497  64.230 104.437  1.00  0.00           C  
ATOM   2248  O   MET B1571      74.817  63.934 105.434  1.00  0.00           O  
ATOM   2249  CB  MET B1571      77.549  62.897 104.090  1.00  0.00           C  
ATOM   2250  CG  MET B1571      79.048  62.854 103.885  1.00  0.00           C  
ATOM   2251  SD  MET B1571      79.500  63.541 102.289  1.00  0.00           S  
ATOM   2252  CE  MET B1571      81.254  63.306 102.306  1.00  0.00           C  
ATOM   2253  N   PRO B1572      74.937  64.520 103.254  1.00  0.00           N  
ATOM   2254  CA  PRO B1572      73.477  64.506 103.079  1.00  0.00           C  
ATOM   2255  C   PRO B1572      72.860  63.144 103.417  1.00  0.00           C  
ATOM   2256  O   PRO B1572      71.859  63.070 104.136  1.00  0.00           O  
ATOM   2257  CB  PRO B1572      73.298  64.910 101.614  1.00  0.00           C  
ATOM   2258  CG  PRO B1572      74.609  64.459 100.977  1.00  0.00           C  
ATOM   2259  CD  PRO B1572      75.620  64.879 102.001  1.00  0.00           C  
ATOM   2260  N   ASP B1573      73.462  62.061 102.933  1.00  0.00           N  
ATOM   2261  CA  ASP B1573      72.900  60.753 103.245  1.00  0.00           C  
ATOM   2262  C   ASP B1573      73.408  60.154 104.563  1.00  0.00           C  
ATOM   2263  O   ASP B1573      73.306  58.952 104.786  1.00  0.00           O  
ATOM   2264  CB  ASP B1573      73.129  59.778 102.092  1.00  0.00           C  
ATOM   2265  CG  ASP B1573      74.587  59.470 101.877  1.00  0.00           C  
ATOM   2266  OD1 ASP B1573      74.909  58.828 100.839  1.00  0.00           O  
ATOM   2267  OD2 ASP B1573      75.396  59.869 102.754  1.00  0.00           O  
ATOM   2268  N   GLY B1574      73.954  60.992 105.436  1.00  0.00           N  
ATOM   2269  CA  GLY B1574      74.402  60.521 106.734  1.00  0.00           C  
ATOM   2270  C   GLY B1574      75.592  59.588 106.801  1.00  0.00           C  
ATOM   2271  O   GLY B1574      75.949  59.159 107.895  1.00  0.00           O  
ATOM   2272  N   ARG B1575      76.232  59.273 105.684  1.00  0.00           N  
ATOM   2273  CA  ARG B1575      77.391  58.367 105.763  1.00  0.00           C  
ATOM   2274  C   ARG B1575      78.548  59.013 106.554  1.00  0.00           C  
ATOM   2275  O   ARG B1575      78.793  60.208 106.437  1.00  0.00           O  
ATOM   2276  CB  ARG B1575      77.871  57.979 104.369  1.00  0.00           C  
ATOM   2277  CG  ARG B1575      78.485  59.116 103.637  1.00  0.00           C  
ATOM   2278  CD  ARG B1575      79.267  58.638 102.436  1.00  0.00           C  
ATOM   2279  NE  ARG B1575      78.430  58.133 101.358  1.00  0.00           N  
ATOM   2280  CZ  ARG B1575      78.547  58.530 100.091  1.00  0.00           C  
ATOM   2281  NH1 ARG B1575      79.463  59.442  99.768  1.00  0.00           N  
ATOM   2282  NH2 ARG B1575      77.769  58.001  99.145  1.00  0.00           N  
ATOM   2283  N   GLU B1576      79.256  58.223 107.352  1.00  0.00           N  
ATOM   2284  CA  GLU B1576      80.355  58.741 108.171  1.00  0.00           C  
ATOM   2285  C   GLU B1576      81.767  58.443 107.696  1.00  0.00           C  
ATOM   2286  O   GLU B1576      82.723  59.122 108.090  1.00  0.00           O  
ATOM   2287  CB  GLU B1576      80.207  58.242 109.601  1.00  0.00           C  
ATOM   2288  CG  GLU B1576      78.995  58.818 110.263  1.00  0.00           C  
ATOM   2289  CD  GLU B1576      78.787  58.261 111.630  1.00  0.00           C  
ATOM   2290  OE1 GLU B1576      78.667  57.015 111.732  1.00  0.00           O  
ATOM   2291  OE2 GLU B1576      78.743  59.068 112.590  1.00  0.00           O  
ATOM   2292  N   ILE B1577      81.896  57.429 106.853  1.00  0.00           N  
ATOM   2293  CA  ILE B1577      83.193  57.043 106.327  1.00  0.00           C  
ATOM   2294  C   ILE B1577      83.278  57.440 104.868  1.00  0.00           C  
ATOM   2295  O   ILE B1577      82.495  56.986 104.045  1.00  0.00           O  
ATOM   2296  CB  ILE B1577      83.391  55.534 106.463  1.00  0.00           C  
ATOM   2297  CG1 ILE B1577      83.222  55.130 107.942  1.00  0.00           C  
ATOM   2298  CG2 ILE B1577      84.741  55.146 105.908  1.00  0.00           C  
ATOM   2299  CD1 ILE B1577      83.958  56.051 108.921  1.00  0.00           C  
ATOM   2300  N   PHE B1578      84.216  58.323 104.553  1.00  0.00           N  
ATOM   2301  CA  PHE B1578      84.390  58.791 103.181  1.00  0.00           C  
ATOM   2302  C   PHE B1578      85.758  59.400 103.049  1.00  0.00           C  
ATOM   2303  O   PHE B1578      86.385  59.763 104.041  1.00  0.00           O  
ATOM   2304  CB  PHE B1578      83.360  59.848 102.815  1.00  0.00           C  
ATOM   2305  CG  PHE B1578      83.244  60.939 103.826  1.00  0.00           C  
ATOM   2306  CD1 PHE B1578      82.226  60.922 104.772  1.00  0.00           C  
ATOM   2307  CD2 PHE B1578      84.178  61.966 103.875  1.00  0.00           C  
ATOM   2308  CE1 PHE B1578      82.146  61.919 105.759  1.00  0.00           C  
ATOM   2309  CE2 PHE B1578      84.102  62.961 104.861  1.00  0.00           C  
ATOM   2310  CZ  PHE B1578      83.087  62.935 105.797  1.00  0.00           C  
ATOM   2311  N   THR B1579      86.178  59.546 101.801  1.00  0.00           N  
ATOM   2312  CA  THR B1579      87.480  60.081 101.447  1.00  0.00           C  
ATOM   2313  C   THR B1579      87.557  61.596 101.450  1.00  0.00           C  
ATOM   2314  O   THR B1579      86.539  62.305 101.448  1.00  0.00           O  
ATOM   2315  CB  THR B1579      87.865  59.638 100.021  1.00  0.00           C  
ATOM   2316  OG1 THR B1579      87.037  60.326  99.085  1.00  0.00           O  
ATOM   2317  CG2 THR B1579      87.634  58.137  99.834  1.00  0.00           C  
ATOM   2318  N   LEU B1580      88.788  62.080 101.437  1.00  0.00           N  
ATOM   2319  CA  LEU B1580      89.037  63.489 101.356  1.00  0.00           C  
ATOM   2320  C   LEU B1580      88.401  63.985 100.045  1.00  0.00           C  
ATOM   2321  O   LEU B1580      87.777  65.058 100.036  1.00  0.00           O  
ATOM   2322  CB  LEU B1580      90.540  63.774 101.367  1.00  0.00           C  
ATOM   2323  CG  LEU B1580      90.964  65.252 101.230  1.00  0.00           C  
ATOM   2324  CD1 LEU B1580      90.231  66.118 102.223  1.00  0.00           C  
ATOM   2325  CD2 LEU B1580      92.513  65.327 101.437  1.00  0.00           C  
ATOM   2326  N   GLU B1581      88.517  63.207  98.959  1.00  0.00           N  
ATOM   2327  CA  GLU B1581      87.923  63.638  97.687  1.00  0.00           C  
ATOM   2328  C   GLU B1581      86.415  63.740  97.800  1.00  0.00           C  
ATOM   2329  O   GLU B1581      85.821  64.707  97.320  1.00  0.00           O  
ATOM   2330  CB  GLU B1581      88.242  62.691  96.517  1.00  0.00           C  
ATOM   2331  CG  GLU B1581      89.245  63.243  95.560  1.00  0.00           C  
ATOM   2332  CD  GLU B1581      88.771  64.527  94.882  1.00  0.00           C  
ATOM   2333  OE1 GLU B1581      89.542  65.513  94.857  1.00  0.00           O  
ATOM   2334  OE2 GLU B1581      87.633  64.548  94.364  1.00  0.00           O  
ATOM   2335  N   GLU B1582      85.786  62.753  98.427  1.00  0.00           N  
ATOM   2336  CA  GLU B1582      84.340  62.819  98.557  1.00  0.00           C  
ATOM   2337  C   GLU B1582      83.909  64.042  99.394  1.00  0.00           C  
ATOM   2338  O   GLU B1582      82.877  64.668  99.121  1.00  0.00           O  
ATOM   2339  CB  GLU B1582      83.806  61.507  99.144  1.00  0.00           C  
ATOM   2340  CG  GLU B1582      84.067  60.307  98.249  1.00  0.00           C  
ATOM   2341  CD  GLU B1582      83.561  58.985  98.831  1.00  0.00           C  
ATOM   2342  OE1 GLU B1582      84.096  58.535  99.867  1.00  0.00           O  
ATOM   2343  OE2 GLU B1582      82.620  58.399  98.253  1.00  0.00           O  
ATOM   2344  N   PHE B1583      84.721  64.382 100.394  1.00  0.00           N  
ATOM   2345  CA  PHE B1583      84.458  65.520 101.266  1.00  0.00           C  
ATOM   2346  C   PHE B1583      84.436  66.791 100.430  1.00  0.00           C  
ATOM   2347  O   PHE B1583      83.465  67.546 100.468  1.00  0.00           O  
ATOM   2348  CB  PHE B1583      85.544  65.619 102.366  1.00  0.00           C  
ATOM   2349  CG  PHE B1583      85.427  66.845 103.249  1.00  0.00           C  
ATOM   2350  CD1 PHE B1583      84.296  67.065 104.028  1.00  0.00           C  
ATOM   2351  CD2 PHE B1583      86.472  67.746 103.341  1.00  0.00           C  
ATOM   2352  CE1 PHE B1583      84.222  68.156 104.888  1.00  0.00           C  
ATOM   2353  CE2 PHE B1583      86.401  68.834 104.196  1.00  0.00           C  
ATOM   2354  CZ  PHE B1583      85.282  69.033 104.966  1.00  0.00           C  
ATOM   2355  N   ILE B1584      85.486  67.033  99.653  1.00  0.00           N  
ATOM   2356  CA  ILE B1584      85.461  68.240  98.858  1.00  0.00           C  
ATOM   2357  C   ILE B1584      84.338  68.266  97.824  1.00  0.00           C  
ATOM   2358  O   ILE B1584      83.771  69.317  97.540  1.00  0.00           O  
ATOM   2359  CB  ILE B1584      86.825  68.546  98.192  1.00  0.00           C  
ATOM   2360  CG1 ILE B1584      87.458  67.330  97.568  1.00  0.00           C  
ATOM   2361  CG2 ILE B1584      87.791  68.987  99.242  1.00  0.00           C  
ATOM   2362  CD1 ILE B1584      88.978  67.550  97.330  1.00  0.00           C  
ATOM   2363  N   GLN B1585      83.973  67.122  97.279  1.00  0.00           N  
ATOM   2364  CA  GLN B1585      82.921  67.149  96.290  1.00  0.00           C  
ATOM   2365  C   GLN B1585      81.579  67.419  96.936  1.00  0.00           C  
ATOM   2366  O   GLN B1585      80.709  68.025  96.323  1.00  0.00           O  
ATOM   2367  CB  GLN B1585      82.874  65.836  95.510  1.00  0.00           C  
ATOM   2368  CG  GLN B1585      83.230  66.013  94.035  1.00  0.00           C  
ATOM   2369  CD  GLN B1585      84.199  64.960  93.546  1.00  0.00           C  
ATOM   2370  OE1 GLN B1585      83.997  63.760  93.771  1.00  0.00           O  
ATOM   2371  NE2 GLN B1585      85.262  65.399  92.876  1.00  0.00           N  
ATOM   2372  N   ALA B1586      81.411  66.983  98.176  1.00  0.00           N  
ATOM   2373  CA  ALA B1586      80.141  67.196  98.834  1.00  0.00           C  
ATOM   2374  C   ALA B1586      80.114  68.446  99.689  1.00  0.00           C  
ATOM   2375  O   ALA B1586      79.065  68.794 100.230  1.00  0.00           O  
ATOM   2376  CB  ALA B1586      79.800  65.993  99.699  1.00  0.00           C  
ATOM   2377  N   PHE B1587      81.241  69.139  99.814  1.00  0.00           N  
ATOM   2378  CA  PHE B1587      81.248  70.297 100.699  1.00  0.00           C  
ATOM   2379  C   PHE B1587      80.292  71.445 100.347  1.00  0.00           C  
ATOM   2380  O   PHE B1587      80.178  71.821  99.188  1.00  0.00           O  
ATOM   2381  CB  PHE B1587      82.653  70.875 100.846  1.00  0.00           C  
ATOM   2382  CG  PHE B1587      82.731  71.940 101.878  1.00  0.00           C  
ATOM   2383  CD1 PHE B1587      82.853  71.605 103.228  1.00  0.00           C  
ATOM   2384  CD2 PHE B1587      82.555  73.282 101.526  1.00  0.00           C  
ATOM   2385  CE1 PHE B1587      82.790  72.592 104.231  1.00  0.00           C  
ATOM   2386  CE2 PHE B1587      82.490  74.282 102.512  1.00  0.00           C  
ATOM   2387  CZ  PHE B1587      82.607  73.934 103.870  1.00  0.00           C  
ATOM   2388  N   THR B1588      79.606  71.971 101.366  1.00  0.00           N  
ATOM   2389  CA  THR B1588      78.700  73.108 101.215  1.00  0.00           C  
ATOM   2390  C   THR B1588      78.541  73.740 102.577  1.00  0.00           C  
ATOM   2391  O   THR B1588      78.445  73.036 103.578  1.00  0.00           O  
ATOM   2392  CB  THR B1588      77.266  72.721 100.695  1.00  0.00           C  
ATOM   2393  OG1 THR B1588      76.486  73.904 100.553  1.00  0.00           O  
ATOM   2394  CG2 THR B1588      76.543  71.871 101.661  1.00  0.00           C  
ATOM   2395  N   TRP B1589      78.500  75.068 102.618  1.00  0.00           N  
ATOM   2396  CA  TRP B1589      78.338  75.768 103.878  1.00  0.00           C  
ATOM   2397  C   TRP B1589      76.940  75.526 104.468  1.00  0.00           C  
ATOM   2398  O   TRP B1589      76.686  75.829 105.626  1.00  0.00           O  
ATOM   2399  CB  TRP B1589      78.622  77.260 103.688  1.00  0.00           C  
ATOM   2400  CG  TRP B1589      80.081  77.540 103.389  1.00  0.00           C  
ATOM   2401  CD1 TRP B1589      80.614  77.974 102.200  1.00  0.00           C  
ATOM   2402  CD2 TRP B1589      81.191  77.350 104.280  1.00  0.00           C  
ATOM   2403  NE1 TRP B1589      81.985  78.064 102.301  1.00  0.00           N  
ATOM   2404  CE2 TRP B1589      82.365  77.685 103.565  1.00  0.00           C  
ATOM   2405  CE3 TRP B1589      81.306  76.934 105.609  1.00  0.00           C  
ATOM   2406  CZ2 TRP B1589      83.644  77.608 104.138  1.00  0.00           C  
ATOM   2407  CZ3 TRP B1589      82.589  76.861 106.188  1.00  0.00           C  
ATOM   2408  CH2 TRP B1589      83.738  77.198 105.447  1.00  0.00           C  
ATOM   2409  N   GLU B1591      76.037  74.958 103.677  1.00  0.00           N  
ATOM   2410  CA  GLU B1591      74.697  74.657 104.187  1.00  0.00           C  
ATOM   2411  C   GLU B1591      74.744  73.486 105.161  1.00  0.00           C  
ATOM   2412  O   GLU B1591      73.874  73.367 106.007  1.00  0.00           O  
ATOM   2413  CB  GLU B1591      73.730  74.279 103.060  1.00  0.00           C  
ATOM   2414  CG  GLU B1591      73.167  75.434 102.290  1.00  0.00           C  
ATOM   2415  CD  GLU B1591      72.731  75.009 100.907  1.00  0.00           C  
ATOM   2416  OE1 GLU B1591      73.634  74.639 100.120  1.00  0.00           O  
ATOM   2417  OE2 GLU B1591      71.503  75.033 100.612  1.00  0.00           O  
ATOM   2418  N   ARG B1592      75.744  72.615 105.028  1.00  0.00           N  
ATOM   2419  CA  ARG B1592      75.854  71.451 105.916  1.00  0.00           C  
ATOM   2420  C   ARG B1592      76.772  71.717 107.113  1.00  0.00           C  
ATOM   2421  O   ARG B1592      77.077  70.805 107.869  1.00  0.00           O  
ATOM   2422  CB  ARG B1592      76.405  70.233 105.169  1.00  0.00           C  
ATOM   2423  CG  ARG B1592      75.765  69.871 103.796  1.00  0.00           C  
ATOM   2424  CD  ARG B1592      74.455  69.111 103.872  1.00  0.00           C  
ATOM   2425  NE  ARG B1592      74.490  68.045 104.866  1.00  0.00           N  
ATOM   2426  CZ  ARG B1592      73.409  67.414 105.309  1.00  0.00           C  
ATOM   2427  NH1 ARG B1592      72.221  67.750 104.828  1.00  0.00           N  
ATOM   2428  NH2 ARG B1592      73.507  66.471 106.248  1.00  0.00           N  
ATOM   2429  N   VAL B1593      77.238  72.943 107.282  1.00  0.00           N  
ATOM   2430  CA  VAL B1593      78.107  73.236 108.418  1.00  0.00           C  
ATOM   2431  C   VAL B1593      77.288  73.609 109.634  1.00  0.00           C  
ATOM   2432  O   VAL B1593      76.450  74.491 109.540  1.00  0.00           O  
ATOM   2433  CB  VAL B1593      79.039  74.422 108.122  1.00  0.00           C  
ATOM   2434  CG1 VAL B1593      79.794  74.823 109.392  1.00  0.00           C  
ATOM   2435  CG2 VAL B1593      79.986  74.054 107.008  1.00  0.00           C  
ATOM   2436  N   SER B1594      77.518  72.968 110.776  1.00  0.00           N  
ATOM   2437  CA  SER B1594      76.746  73.309 111.987  1.00  0.00           C  
ATOM   2438  C   SER B1594      77.646  74.131 112.901  1.00  0.00           C  
ATOM   2439  O   SER B1594      78.861  73.895 112.961  1.00  0.00           O  
ATOM   2440  CB  SER B1594      76.243  72.050 112.718  1.00  0.00           C  
ATOM   2441  OG  SER B1594      77.324  71.248 113.160  1.00  0.00           O  
ATOM   2442  N   LEU B1596      77.051  75.069 113.637  1.00  0.00           N  
ATOM   2443  CA  LEU B1596      77.833  75.959 114.476  1.00  0.00           C  
ATOM   2444  C   LEU B1596      78.037  75.665 115.950  1.00  0.00           C  
ATOM   2445  O   LEU B1596      78.634  76.482 116.661  1.00  0.00           O  
ATOM   2446  CB  LEU B1596      77.312  77.380 114.303  1.00  0.00           C  
ATOM   2447  CG  LEU B1596      77.383  77.936 112.875  1.00  0.00           C  
ATOM   2448  CD1 LEU B1596      76.613  79.274 112.799  1.00  0.00           C  
ATOM   2449  CD2 LEU B1596      78.829  78.119 112.456  1.00  0.00           C  
ATOM   2450  N   GLY B1601      77.566  74.525 116.436  1.00  0.00           N  
ATOM   2451  CA  GLY B1601      77.816  74.221 117.837  1.00  0.00           C  
ATOM   2452  C   GLY B1601      79.279  73.818 118.027  1.00  0.00           C  
ATOM   2453  O   GLY B1601      79.840  73.137 117.172  1.00  0.00           O  
ATOM   2454  N   GLY B1602      79.920  74.249 119.105  1.00  0.00           N  
ATOM   2455  CA  GLY B1602      81.314  73.879 119.338  1.00  0.00           C  
ATOM   2456  C   GLY B1602      81.398  72.386 119.636  1.00  0.00           C  
ATOM   2457  O   GLY B1602      80.911  71.928 120.666  1.00  0.00           O  
ATOM   2458  N   PRO B1603      82.035  71.595 118.769  1.00  0.00           N  
ATOM   2459  CA  PRO B1603      82.100  70.157 119.038  1.00  0.00           C  
ATOM   2460  C   PRO B1603      83.166  69.642 120.013  1.00  0.00           C  
ATOM   2461  O   PRO B1603      84.310  70.111 120.041  1.00  0.00           O  
ATOM   2462  CB  PRO B1603      82.266  69.576 117.639  1.00  0.00           C  
ATOM   2463  CG  PRO B1603      83.259  70.583 117.025  1.00  0.00           C  
ATOM   2464  CD  PRO B1603      82.689  71.937 117.489  1.00  0.00           C  
ATOM   2465  N   VAL B1604      82.774  68.668 120.820  1.00  0.00           N  
ATOM   2466  CA  VAL B1604      83.709  68.052 121.758  1.00  0.00           C  
ATOM   2467  C   VAL B1604      84.462  67.008 120.939  1.00  0.00           C  
ATOM   2468  O   VAL B1604      83.855  66.189 120.278  1.00  0.00           O  
ATOM   2469  CB  VAL B1604      82.976  67.337 122.938  1.00  0.00           C  
ATOM   2470  CG1 VAL B1604      83.848  66.214 123.508  1.00  0.00           C  
ATOM   2471  CG2 VAL B1604      82.660  68.328 124.017  1.00  0.00           C  
ATOM   2472  N   PHE B1613      85.781  67.076 120.953  1.00  0.00           N  
ATOM   2473  CA  PHE B1613      86.586  66.113 120.228  1.00  0.00           C  
ATOM   2474  C   PHE B1613      86.524  64.900 121.133  1.00  0.00           C  
ATOM   2475  O   PHE B1613      86.978  64.956 122.282  1.00  0.00           O  
ATOM   2476  CB  PHE B1613      88.018  66.627 120.104  1.00  0.00           C  
ATOM   2477  CG  PHE B1613      88.923  65.726 119.322  1.00  0.00           C  
ATOM   2478  CD1 PHE B1613      89.438  64.567 119.896  1.00  0.00           C  
ATOM   2479  CD2 PHE B1613      89.273  66.045 118.015  1.00  0.00           C  
ATOM   2480  CE1 PHE B1613      90.281  63.749 119.188  1.00  0.00           C  
ATOM   2481  CE2 PHE B1613      90.116  65.238 117.291  1.00  0.00           C  
ATOM   2482  CZ  PHE B1613      90.627  64.080 117.877  1.00  0.00           C  
ATOM   2483  N   ASP B1614      85.953  63.816 120.613  1.00  0.00           N  
ATOM   2484  CA  ASP B1614      85.775  62.560 121.362  1.00  0.00           C  
ATOM   2485  C   ASP B1614      86.708  61.405 120.903  1.00  0.00           C  
ATOM   2486  O   ASP B1614      86.495  60.791 119.852  1.00  0.00           O  
ATOM   2487  CB  ASP B1614      84.291  62.169 121.256  1.00  0.00           C  
ATOM   2488  CG  ASP B1614      83.971  60.827 121.868  1.00  0.00           C  
ATOM   2489  OD1 ASP B1614      82.809  60.380 121.638  1.00  0.00           O  
ATOM   2490  OD2 ASP B1614      84.850  60.235 122.556  1.00  0.00           O  
ATOM   2491  N   LEU B1615      87.745  61.144 121.699  1.00  0.00           N  
ATOM   2492  CA  LEU B1615      88.715  60.091 121.416  1.00  0.00           C  
ATOM   2493  C   LEU B1615      88.053  58.763 121.160  1.00  0.00           C  
ATOM   2494  O   LEU B1615      88.587  57.930 120.427  1.00  0.00           O  
ATOM   2495  CB  LEU B1615      89.684  59.907 122.581  1.00  0.00           C  
ATOM   2496  CG  LEU B1615      90.803  60.926 122.694  1.00  0.00           C  
ATOM   2497  CD1 LEU B1615      91.509  60.764 124.034  1.00  0.00           C  
ATOM   2498  CD2 LEU B1615      91.762  60.739 121.530  1.00  0.00           C  
ATOM   2499  N   GLU B1616      86.892  58.559 121.771  1.00  0.00           N  
ATOM   2500  CA  GLU B1616      86.191  57.297 121.602  1.00  0.00           C  
ATOM   2501  C   GLU B1616      85.611  57.154 120.194  1.00  0.00           C  
ATOM   2502  O   GLU B1616      85.711  56.083 119.594  1.00  0.00           O  
ATOM   2503  CB  GLU B1616      85.110  57.150 122.684  1.00  0.00           C  
ATOM   2504  CG  GLU B1616      84.714  55.712 123.003  1.00  0.00           C  
ATOM   2505  CD  GLU B1616      85.908  54.823 123.374  1.00  0.00           C  
ATOM   2506  OE1 GLU B1616      86.780  55.293 124.142  1.00  0.00           O  
ATOM   2507  OE2 GLU B1616      85.967  53.658 122.902  1.00  0.00           O  
ATOM   2508  N   LYS B1617      85.010  58.204 119.640  1.00  0.00           N  
ATOM   2509  CA  LYS B1617      84.493  58.045 118.273  1.00  0.00           C  
ATOM   2510  C   LYS B1617      85.699  57.992 117.284  1.00  0.00           C  
ATOM   2511  O   LYS B1617      85.691  57.219 116.306  1.00  0.00           O  
ATOM   2512  CB  LYS B1617      83.522  59.163 117.927  1.00  0.00           C  
ATOM   2513  CG  LYS B1617      82.253  58.691 117.222  1.00  0.00           C  
ATOM   2514  CD  LYS B1617      82.328  58.891 115.732  1.00  0.00           C  
ATOM   2515  CE  LYS B1617      81.027  58.590 115.035  1.00  0.00           C  
ATOM   2516  NZ  LYS B1617      79.974  59.599 115.372  1.00  0.00           N  
ATOM   2517  N   LEU B1619      86.749  58.767 117.560  1.00  0.00           N  
ATOM   2518  CA  LEU B1619      87.940  58.758 116.707  1.00  0.00           C  
ATOM   2519  C   LEU B1619      88.457  57.316 116.679  1.00  0.00           C  
ATOM   2520  O   LEU B1619      88.725  56.772 115.605  1.00  0.00           O  
ATOM   2521  CB  LEU B1619      89.042  59.648 117.265  1.00  0.00           C  
ATOM   2522  CG  LEU B1619      90.073  60.180 116.276  1.00  0.00           C  
ATOM   2523  CD1 LEU B1619      91.394  60.345 116.986  1.00  0.00           C  
ATOM   2524  CD2 LEU B1619      90.206  59.263 115.085  1.00  0.00           C  
ATOM   2525  N   ARG B1620      88.597  56.705 117.860  1.00  0.00           N  
ATOM   2526  CA  ARG B1620      89.051  55.308 117.950  1.00  0.00           C  
ATOM   2527  C   ARG B1620      88.149  54.379 117.140  1.00  0.00           C  
ATOM   2528  O   ARG B1620      88.639  53.516 116.407  1.00  0.00           O  
ATOM   2529  CB  ARG B1620      89.077  54.816 119.401  1.00  0.00           C  
ATOM   2530  CG  ARG B1620      90.250  55.322 120.200  1.00  0.00           C  
ATOM   2531  CD  ARG B1620      90.205  54.842 121.654  1.00  0.00           C  
ATOM   2532  NE  ARG B1620      90.847  53.547 121.836  1.00  0.00           N  
ATOM   2533  CZ  ARG B1620      90.264  52.372 121.619  1.00  0.00           C  
ATOM   2534  NH1 ARG B1620      88.999  52.295 121.209  1.00  0.00           N  
ATOM   2535  NH2 ARG B1620      90.961  51.262 121.800  1.00  0.00           N  
ATOM   2536  N   TRP B1621      86.838  54.542 117.276  1.00  0.00           N  
ATOM   2537  CA  TRP B1621      85.923  53.709 116.518  1.00  0.00           C  
ATOM   2538  C   TRP B1621      86.209  53.877 115.029  1.00  0.00           C  
ATOM   2539  O   TRP B1621      86.308  52.897 114.278  1.00  0.00           O  
ATOM   2540  CB  TRP B1621      84.476  54.118 116.775  1.00  0.00           C  
ATOM   2541  CG  TRP B1621      83.569  53.518 115.785  1.00  0.00           C  
ATOM   2542  CD1 TRP B1621      83.106  52.216 115.756  1.00  0.00           C  
ATOM   2543  CD2 TRP B1621      82.996  54.174 114.659  1.00  0.00           C  
ATOM   2544  NE1 TRP B1621      82.266  52.038 114.674  1.00  0.00           N  
ATOM   2545  CE2 TRP B1621      82.179  53.226 113.987  1.00  0.00           C  
ATOM   2546  CE3 TRP B1621      83.086  55.467 114.148  1.00  0.00           C  
ATOM   2547  CZ2 TRP B1621      81.457  53.550 112.834  1.00  0.00           C  
ATOM   2548  CZ3 TRP B1621      82.370  55.783 112.993  1.00  0.00           C  
ATOM   2549  CH2 TRP B1621      81.570  54.829 112.357  1.00  0.00           C  
ATOM   2550  N   MET B1622      86.327  55.133 114.619  1.00  0.00           N  
ATOM   2551  CA  MET B1622      86.571  55.437 113.234  1.00  0.00           C  
ATOM   2552  C   MET B1622      87.884  54.817 112.755  1.00  0.00           C  
ATOM   2553  O   MET B1622      87.952  54.265 111.658  1.00  0.00           O  
ATOM   2554  CB  MET B1622      86.601  56.956 113.035  1.00  0.00           C  
ATOM   2555  CG  MET B1622      86.771  57.327 111.556  1.00  0.00           C  
ATOM   2556  SD  MET B1622      85.966  58.856 111.029  1.00  0.00           S  
ATOM   2557  CE  MET B1622      84.296  58.452 111.390  1.00  0.00           C  
ATOM   2558  N   ASN B1632      88.914  54.907 113.594  1.00  0.00           N  
ATOM   2559  CA  ASN B1632      90.227  54.403 113.255  1.00  0.00           C  
ATOM   2560  C   ASN B1632      90.114  52.910 113.020  1.00  0.00           C  
ATOM   2561  O   ASN B1632      90.694  52.392 112.089  1.00  0.00           O  
ATOM   2562  CB  ASN B1632      91.211  54.728 114.368  1.00  0.00           C  
ATOM   2563  CG  ASN B1632      92.650  54.719 113.888  1.00  0.00           C  
ATOM   2564  OD1 ASN B1632      93.094  55.623 113.138  1.00  0.00           O  
ATOM   2565  ND2 ASN B1632      93.407  53.693 114.318  1.00  0.00           N  
ATOM   2566  N   GLY B1635      89.326  52.240 113.856  1.00  0.00           N  
ATOM   2567  CA  GLY B1635      89.096  50.809 113.720  1.00  0.00           C  
ATOM   2568  C   GLY B1635      88.328  50.525 112.437  1.00  0.00           C  
ATOM   2569  O   GLY B1635      88.593  49.544 111.728  1.00  0.00           O  
ATOM   2570  N   LYS B1636      87.384  51.398 112.119  1.00  0.00           N  
ATOM   2571  CA  LYS B1636      86.605  51.234 110.899  1.00  0.00           C  
ATOM   2572  C   LYS B1636      87.526  51.285 109.667  1.00  0.00           C  
ATOM   2573  O   LYS B1636      87.359  50.515 108.728  1.00  0.00           O  
ATOM   2574  CB  LYS B1636      85.545  52.342 110.801  1.00  0.00           C  
ATOM   2575  CG  LYS B1636      84.326  51.978 109.970  1.00  0.00           C  
ATOM   2576  CD  LYS B1636      83.232  51.417 110.863  1.00  0.00           C  
ATOM   2577  CE  LYS B1636      81.845  51.657 110.256  1.00  0.00           C  
ATOM   2578  NZ  LYS B1636      81.351  50.538 109.410  1.00  0.00           N  
ATOM   2579  N   TYR B1637      88.494  52.195 109.668  1.00  0.00           N  
ATOM   2580  CA  TYR B1637      89.414  52.307 108.542  1.00  0.00           C  
ATOM   2581  C   TYR B1637      90.254  51.052 108.406  1.00  0.00           C  
ATOM   2582  O   TYR B1637      90.393  50.477 107.335  1.00  0.00           O  
ATOM   2583  CB  TYR B1637      90.316  53.528 108.734  1.00  0.00           C  
ATOM   2584  CG  TYR B1637      89.763  54.769 108.061  1.00  0.00           C  
ATOM   2585  CD1 TYR B1637      90.321  55.240 106.876  1.00  0.00           C  
ATOM   2586  CD2 TYR B1637      88.603  55.383 108.534  1.00  0.00           C  
ATOM   2587  CE1 TYR B1637      89.738  56.270 106.166  1.00  0.00           C  
ATOM   2588  CE2 TYR B1637      88.008  56.429 107.827  1.00  0.00           C  
ATOM   2589  CZ  TYR B1637      88.585  56.854 106.637  1.00  0.00           C  
ATOM   2590  OH  TYR B1637      87.969  57.792 105.866  1.00  0.00           O  
ATOM   2591  N   ILE B1638      90.816  50.627 109.519  1.00  0.00           N  
ATOM   2592  CA  ILE B1638      91.644  49.452 109.544  1.00  0.00           C  
ATOM   2593  C   ILE B1638      90.889  48.240 109.032  1.00  0.00           C  
ATOM   2594  O   ILE B1638      91.466  47.407 108.353  1.00  0.00           O  
ATOM   2595  CB  ILE B1638      92.115  49.166 110.969  1.00  0.00           C  
ATOM   2596  CG1 ILE B1638      93.185  50.200 111.361  1.00  0.00           C  
ATOM   2597  CG2 ILE B1638      92.544  47.694 111.081  1.00  0.00           C  
ATOM   2598  CD1 ILE B1638      93.509  50.291 112.834  1.00  0.00           C  
ATOM   2599  N   ARG B1639      89.593  48.139 109.313  1.00  0.00           N  
ATOM   2600  CA  ARG B1639      88.920  46.925 108.886  1.00  0.00           C  
ATOM   2601  C   ARG B1639      88.140  47.018 107.573  1.00  0.00           C  
ATOM   2602  O   ARG B1639      87.912  46.011 106.899  1.00  0.00           O  
ATOM   2603  CB  ARG B1639      88.054  46.369 110.060  1.00  0.00           C  
ATOM   2604  CG  ARG B1639      86.599  46.842 110.136  1.00  0.00           C  
ATOM   2605  CD  ARG B1639      85.879  46.244 111.367  1.00  0.00           C  
ATOM   2606  NE  ARG B1639      86.570  46.650 112.575  1.00  0.00           N  
ATOM   2607  CZ  ARG B1639      86.194  47.668 113.350  1.00  0.00           C  
ATOM   2608  NH1 ARG B1639      86.915  47.997 114.435  1.00  0.00           N  
ATOM   2609  NH2 ARG B1639      85.078  48.333 113.069  1.00  0.00           N  
ATOM   2610  N   GLU B1640      87.804  48.227 107.160  1.00  0.00           N  
ATOM   2611  CA  GLU B1640      87.008  48.369 105.976  1.00  0.00           C  
ATOM   2612  C   GLU B1640      87.515  49.266 104.890  1.00  0.00           C  
ATOM   2613  O   GLU B1640      86.977  49.226 103.802  1.00  0.00           O  
ATOM   2614  CB  GLU B1640      85.612  48.856 106.372  1.00  0.00           C  
ATOM   2615  CG  GLU B1640      84.854  47.945 107.302  1.00  0.00           C  
ATOM   2616  CD  GLU B1640      83.546  48.571 107.743  1.00  0.00           C  
ATOM   2617  OE1 GLU B1640      83.017  48.216 108.824  1.00  0.00           O  
ATOM   2618  OE2 GLU B1640      83.040  49.424 106.993  1.00  0.00           O  
ATOM   2619  N   VAL B1641      88.529  50.079 105.143  1.00  0.00           N  
ATOM   2620  CA  VAL B1641      88.973  50.970 104.084  1.00  0.00           C  
ATOM   2621  C   VAL B1641      90.304  50.617 103.507  1.00  0.00           C  
ATOM   2622  O   VAL B1641      90.475  50.608 102.298  1.00  0.00           O  
ATOM   2623  CB  VAL B1641      89.038  52.424 104.534  1.00  0.00           C  
ATOM   2624  CG1 VAL B1641      89.362  53.324 103.332  1.00  0.00           C  
ATOM   2625  CG2 VAL B1641      87.726  52.843 105.120  1.00  0.00           C  
ATOM   2626  N   LEU B1642      91.264  50.362 104.375  1.00  0.00           N  
ATOM   2627  CA  LEU B1642      92.588  49.980 103.937  1.00  0.00           C  
ATOM   2628  C   LEU B1642      92.559  48.521 103.546  1.00  0.00           C  
ATOM   2629  O   LEU B1642      91.709  47.749 104.006  1.00  0.00           O  
ATOM   2630  CB  LEU B1642      93.588  50.103 105.059  1.00  0.00           C  
ATOM   2631  CG  LEU B1642      93.729  51.385 105.882  1.00  0.00           C  
ATOM   2632  CD1 LEU B1642      95.191  51.455 106.339  1.00  0.00           C  
ATOM   2633  CD2 LEU B1642      93.343  52.627 105.090  1.00  0.00           C  
ATOM   2634  N   SER B1662      93.502  48.137 102.695  1.00  0.00           N  
ATOM   2635  CA  SER B1662      93.617  46.742 102.309  1.00  0.00           C  
ATOM   2636  C   SER B1662      94.430  46.033 103.438  1.00  0.00           C  
ATOM   2637  O   SER B1662      95.087  46.685 104.281  1.00  0.00           O  
ATOM   2638  CB  SER B1662      94.373  46.627 100.988  1.00  0.00           C  
ATOM   2639  OG  SER B1662      95.748  46.961 101.180  1.00  0.00           O  
ATOM   2640  N   LEU B1663      94.379  44.706 103.440  1.00  0.00           N  
ATOM   2641  CA  LEU B1663      95.102  43.886 104.411  1.00  0.00           C  
ATOM   2642  C   LEU B1663      96.571  44.286 104.368  1.00  0.00           C  
ATOM   2643  O   LEU B1663      97.202  44.539 105.392  1.00  0.00           O  
ATOM   2644  CB  LEU B1663      94.999  42.427 104.003  1.00  0.00           C  
ATOM   2645  CG  LEU B1663      94.819  41.330 105.029  1.00  0.00           C  
ATOM   2646  CD1 LEU B1663      95.159  40.014 104.353  1.00  0.00           C  
ATOM   2647  CD2 LEU B1663      95.696  41.565 106.214  1.00  0.00           C  
ATOM   2648  N   GLU B1664      97.096  44.339 103.153  1.00  0.00           N  
ATOM   2649  CA  GLU B1664      98.481  44.696 102.898  1.00  0.00           C  
ATOM   2650  C   GLU B1664      98.862  46.068 103.435  1.00  0.00           C  
ATOM   2651  O   GLU B1664      99.937  46.232 104.007  1.00  0.00           O  
ATOM   2652  CB  GLU B1664      98.775  44.636 101.391  1.00  0.00           C  
ATOM   2653  CG  GLU B1664      98.774  43.204 100.833  1.00  0.00           C  
ATOM   2654  CD  GLU B1664      97.372  42.620 100.667  1.00  0.00           C  
ATOM   2655  OE1 GLU B1664      97.264  41.373 100.602  1.00  0.00           O  
ATOM   2656  OE2 GLU B1664      96.384  43.397 100.591  1.00  0.00           O  
ATOM   2657  N   GLU B1665      98.002  47.059 103.251  1.00  0.00           N  
ATOM   2658  CA  GLU B1665      98.319  48.384 103.760  1.00  0.00           C  
ATOM   2659  C   GLU B1665      98.347  48.358 105.285  1.00  0.00           C  
ATOM   2660  O   GLU B1665      99.195  48.996 105.887  1.00  0.00           O  
ATOM   2661  CB  GLU B1665      97.304  49.444 103.294  1.00  0.00           C  
ATOM   2662  CG  GLU B1665      97.214  49.624 101.779  1.00  0.00           C  
ATOM   2663  CD  GLU B1665      96.113  50.615 101.335  1.00  0.00           C  
ATOM   2664  OE1 GLU B1665      94.963  50.546 101.847  1.00  0.00           O  
ATOM   2665  OE2 GLU B1665      96.408  51.453 100.452  1.00  0.00           O  
ATOM   2666  N   VAL B1666      97.423  47.643 105.920  1.00  0.00           N  
ATOM   2667  CA  VAL B1666      97.452  47.589 107.376  1.00  0.00           C  
ATOM   2668  C   VAL B1666      98.758  46.889 107.838  1.00  0.00           C  
ATOM   2669  O   VAL B1666      99.418  47.328 108.787  1.00  0.00           O  
ATOM   2670  CB  VAL B1666      96.226  46.842 107.943  1.00  0.00           C  
ATOM   2671  CG1 VAL B1666      96.387  46.671 109.429  1.00  0.00           C  
ATOM   2672  CG2 VAL B1666      94.950  47.643 107.689  1.00  0.00           C  
ATOM   2673  N   ALA B1667      99.142  45.822 107.148  1.00  0.00           N  
ATOM   2674  CA  ALA B1667     100.344  45.092 107.519  1.00  0.00           C  
ATOM   2675  C   ALA B1667     101.548  45.996 107.455  1.00  0.00           C  
ATOM   2676  O   ALA B1667     102.392  45.920 108.348  1.00  0.00           O  
ATOM   2677  CB  ALA B1667     100.541  43.878 106.624  1.00  0.00           C  
ATOM   2678  N   GLU B1668     101.611  46.859 106.431  1.00  0.00           N  
ATOM   2679  CA  GLU B1668     102.729  47.792 106.280  1.00  0.00           C  
ATOM   2680  C   GLU B1668     102.788  48.808 107.408  1.00  0.00           C  
ATOM   2681  O   GLU B1668     103.851  49.089 107.952  1.00  0.00           O  
ATOM   2682  CB  GLU B1668     102.633  48.586 104.968  1.00  0.00           C  
ATOM   2683  CG  GLU B1668     103.111  47.846 103.739  1.00  0.00           C  
ATOM   2684  CD  GLU B1668     104.367  47.007 103.998  1.00  0.00           C  
ATOM   2685  OE1 GLU B1668     105.413  47.597 104.389  1.00  0.00           O  
ATOM   2686  OE2 GLU B1668     104.290  45.756 103.812  1.00  0.00           O  
ATOM   2687  N   ARG B1669     101.627  49.356 107.750  1.00  0.00           N  
ATOM   2688  CA  ARG B1669     101.516  50.380 108.764  1.00  0.00           C  
ATOM   2689  C   ARG B1669     101.774  49.895 110.182  1.00  0.00           C  
ATOM   2690  O   ARG B1669     102.168  50.654 111.074  1.00  0.00           O  
ATOM   2691  CB  ARG B1669     100.131  51.024 108.644  1.00  0.00           C  
ATOM   2692  CG  ARG B1669      99.914  51.713 107.275  1.00  0.00           C  
ATOM   2693  CD  ARG B1669      98.552  52.345 107.151  1.00  0.00           C  
ATOM   2694  NE  ARG B1669      98.363  53.069 105.892  1.00  0.00           N  
ATOM   2695  CZ  ARG B1669      97.671  54.206 105.776  1.00  0.00           C  
ATOM   2696  NH1 ARG B1669      97.119  54.773 106.844  1.00  0.00           N  
ATOM   2697  NH2 ARG B1669      97.463  54.743 104.578  1.00  0.00           N  
ATOM   2698  N   VAL B1670     101.557  48.616 110.377  1.00  0.00           N  
ATOM   2699  CA  VAL B1670     101.742  47.976 111.655  1.00  0.00           C  
ATOM   2700  C   VAL B1670     103.251  47.837 112.015  1.00  0.00           C  
ATOM   2701  O   VAL B1670     103.635  47.848 113.176  1.00  0.00           O  
ATOM   2702  CB  VAL B1670     101.015  46.593 111.541  1.00  0.00           C  
ATOM   2703  CG1 VAL B1670     101.721  45.562 112.304  1.00  0.00           C  
ATOM   2704  CG2 VAL B1670      99.536  46.731 111.964  1.00  0.00           C  
ATOM   2705  N   LYS B1671     104.102  47.738 111.002  1.00  0.00           N  
ATOM   2706  CA  LYS B1671     105.538  47.547 111.195  1.00  0.00           C  
ATOM   2707  C   LYS B1671     106.285  48.486 112.150  1.00  0.00           C  
ATOM   2708  O   LYS B1671     107.059  48.029 112.999  1.00  0.00           O  
ATOM   2709  CB  LYS B1671     106.242  47.532 109.833  1.00  0.00           C  
ATOM   2710  CG  LYS B1671     105.930  46.267 109.017  1.00  0.00           C  
ATOM   2711  CD  LYS B1671     106.619  46.295 107.657  1.00  0.00           C  
ATOM   2712  CE  LYS B1671     106.268  45.058 106.828  1.00  0.00           C  
ATOM   2713  NZ  LYS B1671     106.793  45.153 105.446  1.00  0.00           N  
ATOM   2714  N   PRO B1672     106.093  49.804 112.020  1.00  0.00           N  
ATOM   2715  CA  PRO B1672     106.898  50.499 113.020  1.00  0.00           C  
ATOM   2716  C   PRO B1672     106.444  50.308 114.458  1.00  0.00           C  
ATOM   2717  O   PRO B1672     107.229  50.528 115.375  1.00  0.00           O  
ATOM   2718  CB  PRO B1672     106.883  51.957 112.562  1.00  0.00           C  
ATOM   2719  CG  PRO B1672     105.852  52.014 111.478  1.00  0.00           C  
ATOM   2720  CD  PRO B1672     105.835  50.663 110.858  1.00  0.00           C  
ATOM   2721  N   PHE B1673     105.201  49.881 114.666  1.00  0.00           N  
ATOM   2722  CA  PHE B1673     104.740  49.683 116.026  1.00  0.00           C  
ATOM   2723  C   PHE B1673     105.283  48.354 116.549  1.00  0.00           C  
ATOM   2724  O   PHE B1673     105.550  48.199 117.737  1.00  0.00           O  
ATOM   2725  CB  PHE B1673     103.200  49.793 116.086  1.00  0.00           C  
ATOM   2726  CG  PHE B1673     102.702  51.198 115.820  1.00  0.00           C  
ATOM   2727  CD1 PHE B1673     102.619  52.127 116.853  1.00  0.00           C  
ATOM   2728  CD2 PHE B1673     102.479  51.635 114.519  1.00  0.00           C  
ATOM   2729  CE1 PHE B1673     102.345  53.473 116.587  1.00  0.00           C  
ATOM   2730  CE2 PHE B1673     102.198  52.979 114.245  1.00  0.00           C  
ATOM   2731  CZ  PHE B1673     102.138  53.897 115.281  1.00  0.00           C  
ATOM   2732  N   LEU B1684     105.466  47.396 115.661  1.00  0.00           N  
ATOM   2733  CA  LEU B1684     106.034  46.128 116.088  1.00  0.00           C  
ATOM   2734  C   LEU B1684     107.524  46.400 116.386  1.00  0.00           C  
ATOM   2735  O   LEU B1684     108.067  45.881 117.355  1.00  0.00           O  
ATOM   2736  CB  LEU B1684     105.907  45.076 114.980  1.00  0.00           C  
ATOM   2737  CG  LEU B1684     104.532  44.470 114.669  1.00  0.00           C  
ATOM   2738  CD1 LEU B1684     104.536  43.809 113.306  1.00  0.00           C  
ATOM   2739  CD2 LEU B1684     104.197  43.445 115.740  1.00  0.00           C  
ATOM   2740  N   ARG B1685     108.176  47.215 115.558  1.00  0.00           N  
ATOM   2741  CA  ARG B1685     109.596  47.512 115.774  1.00  0.00           C  
ATOM   2742  C   ARG B1685     109.773  48.230 117.096  1.00  0.00           C  
ATOM   2743  O   ARG B1685     110.641  47.881 117.893  1.00  0.00           O  
ATOM   2744  CB  ARG B1685     110.195  48.358 114.629  1.00  0.00           C  
ATOM   2745  CG  ARG B1685     110.380  47.571 113.331  1.00  0.00           C  
ATOM   2746  CD  ARG B1685     111.598  47.997 112.508  1.00  0.00           C  
ATOM   2747  NE  ARG B1685     111.917  46.997 111.481  1.00  0.00           N  
ATOM   2748  CZ  ARG B1685     111.313  46.924 110.295  1.00  0.00           C  
ATOM   2749  NH1 ARG B1685     110.373  47.811 109.998  1.00  0.00           N  
ATOM   2750  NH2 ARG B1685     111.620  45.955 109.422  1.00  0.00           N  
ATOM   2751  N   GLU B1688     108.919  49.212 117.335  1.00  0.00           N  
ATOM   2752  CA  GLU B1688     108.955  49.993 118.566  1.00  0.00           C  
ATOM   2753  C   GLU B1688     108.701  49.116 119.821  1.00  0.00           C  
ATOM   2754  O   GLU B1688     109.216  49.403 120.903  1.00  0.00           O  
ATOM   2755  CB  GLU B1688     107.941  51.136 118.425  1.00  0.00           C  
ATOM   2756  CG  GLU B1688     107.640  51.967 119.659  1.00  0.00           C  
ATOM   2757  CD  GLU B1688     106.456  52.904 119.405  1.00  0.00           C  
ATOM   2758  OE1 GLU B1688     106.659  53.960 118.760  1.00  0.00           O  
ATOM   2759  OE2 GLU B1688     105.318  52.574 119.821  1.00  0.00           O  
ATOM   2760  N   ALA B1689     107.926  48.044 119.677  1.00  0.00           N  
ATOM   2761  CA  ALA B1689     107.670  47.162 120.808  1.00  0.00           C  
ATOM   2762  C   ALA B1689     108.796  46.119 120.945  1.00  0.00           C  
ATOM   2763  O   ALA B1689     108.771  45.273 121.845  1.00  0.00           O  
ATOM   2764  CB  ALA B1689     106.335  46.462 120.626  1.00  0.00           C  
ATOM   2765  N   GLY B1690     109.778  46.193 120.050  1.00  0.00           N  
ATOM   2766  CA  GLY B1690     110.881  45.250 120.075  1.00  0.00           C  
ATOM   2767  C   GLY B1690     110.537  43.871 119.529  1.00  0.00           C  
ATOM   2768  O   GLY B1690     111.205  42.896 119.851  1.00  0.00           O  
ATOM   2769  N   LEU B1691     109.501  43.788 118.701  1.00  0.00           N  
ATOM   2770  CA  LEU B1691     109.067  42.516 118.106  1.00  0.00           C  
ATOM   2771  C   LEU B1691     109.407  42.451 116.613  1.00  0.00           C  
ATOM   2772  O   LEU B1691     109.438  43.472 115.928  1.00  0.00           O  
ATOM   2773  CB  LEU B1691     107.563  42.368 118.258  1.00  0.00           C  
ATOM   2774  CG  LEU B1691     106.993  42.453 119.673  1.00  0.00           C  
ATOM   2775  CD1 LEU B1691     105.471  42.554 119.597  1.00  0.00           C  
ATOM   2776  CD2 LEU B1691     107.409  41.200 120.461  1.00  0.00           C  
ATOM   2777  N   SER B1694     109.669  41.251 116.122  1.00  0.00           N  
ATOM   2778  CA  SER B1694     109.960  41.057 114.718  1.00  0.00           C  
ATOM   2779  C   SER B1694     108.995  39.987 114.177  1.00  0.00           C  
ATOM   2780  O   SER B1694     108.335  39.287 114.947  1.00  0.00           O  
ATOM   2781  CB  SER B1694     111.398  40.593 114.545  1.00  0.00           C  
ATOM   2782  OG  SER B1694     111.540  39.293 115.067  1.00  0.00           O  
ATOM   2783  N   TRP B1695     108.924  39.860 112.858  1.00  0.00           N  
ATOM   2784  CA  TRP B1695     108.048  38.893 112.206  1.00  0.00           C  
ATOM   2785  C   TRP B1695     108.915  38.014 111.308  1.00  0.00           C  
ATOM   2786  O   TRP B1695     109.878  38.496 110.706  1.00  0.00           O  
ATOM   2787  CB  TRP B1695     107.009  39.653 111.401  1.00  0.00           C  
ATOM   2788  CG  TRP B1695     107.604  40.706 110.532  1.00  0.00           C  
ATOM   2789  CD1 TRP B1695     107.820  40.630 109.181  1.00  0.00           C  
ATOM   2790  CD2 TRP B1695     107.972  42.033 110.922  1.00  0.00           C  
ATOM   2791  NE1 TRP B1695     108.278  41.838 108.699  1.00  0.00           N  
ATOM   2792  CE2 TRP B1695     108.379  42.720 109.743  1.00  0.00           C  
ATOM   2793  CE3 TRP B1695     107.988  42.715 112.142  1.00  0.00           C  
ATOM   2794  CZ2 TRP B1695     108.792  44.064 109.753  1.00  0.00           C  
ATOM   2795  CZ3 TRP B1695     108.398  44.049 112.157  1.00  0.00           C  
ATOM   2796  CH2 TRP B1695     108.792  44.710 110.961  1.00  0.00           C  
ATOM   2797  N   GLU B1698     108.582  36.736 111.184  1.00  0.00           N  
ATOM   2798  CA  GLU B1698     109.433  35.850 110.399  1.00  0.00           C  
ATOM   2799  C   GLU B1698     109.431  36.088 108.896  1.00  0.00           C  
ATOM   2800  O   GLU B1698     110.438  35.834 108.223  1.00  0.00           O  
ATOM   2801  CB  GLU B1698     109.105  34.378 110.696  1.00  0.00           C  
ATOM   2802  CG  GLU B1698     108.007  33.763 109.859  1.00  0.00           C  
ATOM   2803  CD  GLU B1698     107.774  32.299 110.218  1.00  0.00           C  
ATOM   2804  OE1 GLU B1698     107.114  31.578 109.435  1.00  0.00           O  
ATOM   2805  OE2 GLU B1698     108.245  31.872 111.293  1.00  0.00           O  
ATOM   2806  N   SER B1708     108.317  36.591 108.376  1.00  0.00           N  
ATOM   2807  CA  SER B1708     108.194  36.820 106.945  1.00  0.00           C  
ATOM   2808  C   SER B1708     107.000  37.714 106.640  1.00  0.00           C  
ATOM   2809  O   SER B1708     106.134  37.928 107.498  1.00  0.00           O  
ATOM   2810  CB  SER B1708     107.975  35.476 106.259  1.00  0.00           C  
ATOM   2811  OG  SER B1708     106.705  34.971 106.653  1.00  0.00           O  
ATOM   2812  N   GLU B1716     106.935  38.219 105.417  1.00  0.00           N  
ATOM   2813  CA  GLU B1716     105.805  39.056 105.041  1.00  0.00           C  
ATOM   2814  C   GLU B1716     104.553  38.208 105.078  1.00  0.00           C  
ATOM   2815  O   GLU B1716     103.510  38.638 105.541  1.00  0.00           O  
ATOM   2816  CB  GLU B1716     106.015  39.624 103.649  1.00  0.00           C  
ATOM   2817  CG  GLU B1716     107.138  40.645 103.635  1.00  0.00           C  
ATOM   2818  CD  GLU B1716     106.720  41.909 104.326  1.00  0.00           C  
ATOM   2819  OE1 GLU B1716     107.512  42.447 105.122  1.00  0.00           O  
ATOM   2820  OE2 GLU B1716     105.585  42.361 104.066  1.00  0.00           O  
ATOM   2821  N   ALA B1717     104.660  36.978 104.607  1.00  0.00           N  
ATOM   2822  CA  ALA B1717     103.503  36.121 104.610  1.00  0.00           C  
ATOM   2823  C   ALA B1717     102.998  35.928 106.042  1.00  0.00           C  
ATOM   2824  O   ALA B1717     101.810  35.965 106.290  1.00  0.00           O  
ATOM   2825  CB  ALA B1717     103.836  34.786 103.983  1.00  0.00           C  
ATOM   2826  N   TYR B1718     103.905  35.742 106.991  1.00  0.00           N  
ATOM   2827  CA  TYR B1718     103.490  35.522 108.363  1.00  0.00           C  
ATOM   2828  C   TYR B1718     102.794  36.757 108.911  1.00  0.00           C  
ATOM   2829  O   TYR B1718     101.692  36.674 109.456  1.00  0.00           O  
ATOM   2830  CB  TYR B1718     104.705  35.182 109.231  1.00  0.00           C  
ATOM   2831  CG  TYR B1718     104.313  34.773 110.622  1.00  0.00           C  
ATOM   2832  CD1 TYR B1718     104.058  33.432 110.940  1.00  0.00           C  
ATOM   2833  CD2 TYR B1718     104.150  35.723 111.609  1.00  0.00           C  
ATOM   2834  CE1 TYR B1718     103.653  33.079 112.206  1.00  0.00           C  
ATOM   2835  CE2 TYR B1718     103.744  35.379 112.881  1.00  0.00           C  
ATOM   2836  CZ  TYR B1718     103.495  34.067 113.179  1.00  0.00           C  
ATOM   2837  OH  TYR B1718     103.066  33.769 114.456  1.00  0.00           O  
ATOM   2838  N   LEU B1719     103.441  37.908 108.767  1.00  0.00           N  
ATOM   2839  CA  LEU B1719     102.849  39.140 109.261  1.00  0.00           C  
ATOM   2840  C   LEU B1719     101.456  39.368 108.662  1.00  0.00           C  
ATOM   2841  O   LEU B1719     100.516  39.737 109.368  1.00  0.00           O  
ATOM   2842  CB  LEU B1719     103.720  40.337 108.918  1.00  0.00           C  
ATOM   2843  CG  LEU B1719     103.155  41.651 109.450  1.00  0.00           C  
ATOM   2844  CD1 LEU B1719     103.121  41.610 110.998  1.00  0.00           C  
ATOM   2845  CD2 LEU B1719     103.996  42.802 108.951  1.00  0.00           C  
ATOM   2846  N   ARG B1720     101.320  39.135 107.363  1.00  0.00           N  
ATOM   2847  CA  ARG B1720     100.048  39.367 106.693  1.00  0.00           C  
ATOM   2848  C   ARG B1720      98.949  38.533 107.307  1.00  0.00           C  
ATOM   2849  O   ARG B1720      97.855  39.016 107.548  1.00  0.00           O  
ATOM   2850  CB  ARG B1720     100.174  39.067 105.204  1.00  0.00           C  
ATOM   2851  CG  ARG B1720      98.936  39.351 104.374  1.00  0.00           C  
ATOM   2852  CD  ARG B1720      99.153  38.979 102.877  1.00  0.00           C  
ATOM   2853  NE  ARG B1720     100.141  39.848 102.240  1.00  0.00           N  
ATOM   2854  CZ  ARG B1720     100.488  39.800 100.953  1.00  0.00           C  
ATOM   2855  NH1 ARG B1720     101.392  40.652 100.487  1.00  0.00           N  
ATOM   2856  NH2 ARG B1720      99.946  38.908 100.126  1.00  0.00           N  
ATOM   2857  N   ARG B1721      99.246  37.280 107.569  1.00  0.00           N  
ATOM   2858  CA  ARG B1721      98.272  36.408 108.160  1.00  0.00           C  
ATOM   2859  C   ARG B1721      97.986  36.820 109.619  1.00  0.00           C  
ATOM   2860  O   ARG B1721      96.846  36.822 110.087  1.00  0.00           O  
ATOM   2861  CB  ARG B1721      98.788  34.985 108.089  1.00  0.00           C  
ATOM   2862  CG  ARG B1721      97.845  33.977 108.705  1.00  0.00           C  
ATOM   2863  CD  ARG B1721      96.477  34.037 108.069  1.00  0.00           C  
ATOM   2864  NE  ARG B1721      95.690  32.882 108.472  1.00  0.00           N  
ATOM   2865  CZ  ARG B1721      94.376  32.792 108.323  1.00  0.00           C  
ATOM   2866  NH1 ARG B1721      93.699  33.797 107.779  1.00  0.00           N  
ATOM   2867  NH2 ARG B1721      93.737  31.702 108.729  1.00  0.00           N  
ATOM   2868  N   ALA B1722      99.022  37.183 110.348  1.00  0.00           N  
ATOM   2869  CA  ALA B1722      98.799  37.579 111.713  1.00  0.00           C  
ATOM   2870  C   ALA B1722      97.858  38.792 111.726  1.00  0.00           C  
ATOM   2871  O   ALA B1722      96.900  38.824 112.493  1.00  0.00           O  
ATOM   2872  CB  ALA B1722     100.133  37.910 112.395  1.00  0.00           C  
ATOM   2873  N   VAL B1723      98.113  39.770 110.863  1.00  0.00           N  
ATOM   2874  CA  VAL B1723      97.300  40.982 110.806  1.00  0.00           C  
ATOM   2875  C   VAL B1723      95.882  40.650 110.395  1.00  0.00           C  
ATOM   2876  O   VAL B1723      94.930  41.245 110.876  1.00  0.00           O  
ATOM   2877  CB  VAL B1723      97.862  42.007 109.793  1.00  0.00           C  
ATOM   2878  CG1 VAL B1723      96.853  43.189 109.582  1.00  0.00           C  
ATOM   2879  CG2 VAL B1723      99.206  42.522 110.290  1.00  0.00           C  
ATOM   2880  N   GLU B1724      95.737  39.682 109.507  1.00  0.00           N  
ATOM   2881  CA  GLU B1724      94.417  39.291 109.049  1.00  0.00           C  
ATOM   2882  C   GLU B1724      93.579  38.724 110.205  1.00  0.00           C  
ATOM   2883  O   GLU B1724      92.435  39.089 110.377  1.00  0.00           O  
ATOM   2884  CB  GLU B1724      94.546  38.256 107.928  1.00  0.00           C  
ATOM   2885  CG  GLU B1724      93.203  37.916 107.255  1.00  0.00           C  
ATOM   2886  CD  GLU B1724      93.357  36.918 106.124  1.00  0.00           C  
ATOM   2887  OE1 GLU B1724      92.601  37.025 105.126  1.00  0.00           O  
ATOM   2888  OE2 GLU B1724      94.234  36.029 106.235  1.00  0.00           O  
ATOM   2889  N   LEU B1725      94.160  37.837 110.997  1.00  0.00           N  
ATOM   2890  CA  LEU B1725      93.470  37.222 112.130  1.00  0.00           C  
ATOM   2891  C   LEU B1725      93.081  38.246 113.187  1.00  0.00           C  
ATOM   2892  O   LEU B1725      92.092  38.105 113.883  1.00  0.00           O  
ATOM   2893  CB  LEU B1725      94.378  36.150 112.761  1.00  0.00           C  
ATOM   2894  CG  LEU B1725      94.618  34.954 111.836  1.00  0.00           C  
ATOM   2895  CD1 LEU B1725      95.623  33.993 112.449  1.00  0.00           C  
ATOM   2896  CD2 LEU B1725      93.245  34.250 111.554  1.00  0.00           C  
ATOM   2897  N   MET B1726      93.850  39.305 113.249  1.00  0.00           N  
ATOM   2898  CA  MET B1726      93.692  40.343 114.230  1.00  0.00           C  
ATOM   2899  C   MET B1726      92.920  41.576 113.772  1.00  0.00           C  
ATOM   2900  O   MET B1726      92.512  42.394 114.613  1.00  0.00           O  
ATOM   2901  CB  MET B1726      95.098  40.731 114.649  1.00  0.00           C  
ATOM   2902  CG  MET B1726      95.396  40.702 116.124  1.00  0.00           C  
ATOM   2903  SD  MET B1726      94.864  39.298 117.125  1.00  0.00           S  
ATOM   2904  CE  MET B1726      94.612  40.292 118.592  1.00  0.00           C  
ATOM   2905  N   ARG B1727      92.694  41.707 112.466  1.00  0.00           N  
ATOM   2906  CA  ARG B1727      92.020  42.900 111.950  1.00  0.00           C  
ATOM   2907  C   ARG B1727      90.761  43.356 112.707  1.00  0.00           C  
ATOM   2908  O   ARG B1727      90.604  44.539 113.010  1.00  0.00           O  
ATOM   2909  CB  ARG B1727      91.718  42.747 110.464  1.00  0.00           C  
ATOM   2910  CG  ARG B1727      92.780  43.386 109.604  1.00  0.00           C  
ATOM   2911  CD  ARG B1727      92.212  44.401 108.606  1.00  0.00           C  
ATOM   2912  NE  ARG B1727      91.728  43.764 107.391  1.00  0.00           N  
ATOM   2913  CZ  ARG B1727      91.398  44.405 106.276  1.00  0.00           C  
ATOM   2914  NH1 ARG B1727      91.489  45.724 106.194  1.00  0.00           N  
ATOM   2915  NH2 ARG B1727      90.986  43.709 105.226  1.00  0.00           N  
ATOM   2916  N   PRO B1728      89.858  42.428 113.037  1.00  0.00           N  
ATOM   2917  CA  PRO B1728      88.709  42.968 113.750  1.00  0.00           C  
ATOM   2918  C   PRO B1728      88.964  43.167 115.238  1.00  0.00           C  
ATOM   2919  O   PRO B1728      88.031  43.475 115.980  1.00  0.00           O  
ATOM   2920  CB  PRO B1728      87.593  41.939 113.477  1.00  0.00           C  
ATOM   2921  CG  PRO B1728      88.311  40.633 113.018  1.00  0.00           C  
ATOM   2922  CD  PRO B1728      89.796  40.960 112.871  1.00  0.00           C  
ATOM   2923  N   ARG B1729      90.213  43.037 115.687  1.00  0.00           N  
ATOM   2924  CA  ARG B1729      90.464  43.159 117.121  1.00  0.00           C  
ATOM   2925  C   ARG B1729      91.334  44.302 117.640  1.00  0.00           C  
ATOM   2926  O   ARG B1729      91.691  44.293 118.817  1.00  0.00           O  
ATOM   2927  CB  ARG B1729      90.980  41.805 117.681  1.00  0.00           C  
ATOM   2928  CG  ARG B1729      89.977  40.646 117.471  1.00  0.00           C  
ATOM   2929  CD  ARG B1729      90.559  39.235 117.619  1.00  0.00           C  
ATOM   2930  NE  ARG B1729      89.456  38.267 117.626  1.00  0.00           N  
ATOM   2931  CZ  ARG B1729      88.954  37.652 116.556  1.00  0.00           C  
ATOM   2932  NH1 ARG B1729      89.462  37.856 115.354  1.00  0.00           N  
ATOM   2933  NH2 ARG B1729      87.863  36.902 116.673  1.00  0.00           N  
ATOM   2934  N   PHE B1730      91.718  45.265 116.799  1.00  0.00           N  
ATOM   2935  CA  PHE B1730      92.487  46.407 117.314  1.00  0.00           C  
ATOM   2936  C   PHE B1730      91.990  47.645 116.630  1.00  0.00           C  
ATOM   2937  O   PHE B1730      91.671  47.610 115.436  1.00  0.00           O  
ATOM   2938  CB  PHE B1730      94.017  46.229 117.156  1.00  0.00           C  
ATOM   2939  CG  PHE B1730      94.477  45.962 115.755  1.00  0.00           C  
ATOM   2940  CD1 PHE B1730      94.910  47.011 114.944  1.00  0.00           C  
ATOM   2941  CD2 PHE B1730      94.529  44.659 115.260  1.00  0.00           C  
ATOM   2942  CE1 PHE B1730      95.395  46.773 113.662  1.00  0.00           C  
ATOM   2943  CE2 PHE B1730      95.009  44.395 113.975  1.00  0.00           C  
ATOM   2944  CZ  PHE B1730      95.446  45.452 113.170  1.00  0.00           C  
ATOM   2945  N   ASP B1731      91.869  48.730 117.389  1.00  0.00           N  
ATOM   2946  CA  ASP B1731      91.370  49.990 116.837  1.00  0.00           C  
ATOM   2947  C   ASP B1731      92.461  51.007 116.520  1.00  0.00           C  
ATOM   2948  O   ASP B1731      92.193  52.008 115.848  1.00  0.00           O  
ATOM   2949  CB  ASP B1731      90.331  50.624 117.764  1.00  0.00           C  
ATOM   2950  CG  ASP B1731      89.037  49.826 117.810  1.00  0.00           C  
ATOM   2951  OD1 ASP B1731      88.691  49.156 116.810  1.00  0.00           O  
ATOM   2952  OD2 ASP B1731      88.349  49.885 118.846  1.00  0.00           O  
ATOM   2953  N   THR B1732      93.678  50.761 117.017  1.00  0.00           N  
ATOM   2954  CA  THR B1732      94.822  51.614 116.731  1.00  0.00           C  
ATOM   2955  C   THR B1732      96.013  50.687 116.372  1.00  0.00           C  
ATOM   2956  O   THR B1732      96.049  49.522 116.773  1.00  0.00           O  
ATOM   2957  CB  THR B1732      95.207  52.522 117.938  1.00  0.00           C  
ATOM   2958  OG1 THR B1732      95.860  51.747 118.957  1.00  0.00           O  
ATOM   2959  CG2 THR B1732      93.976  53.168 118.534  1.00  0.00           C  
ATOM   2960  N   LEU B1733      96.978  51.197 115.615  1.00  0.00           N  
ATOM   2961  CA  LEU B1733      98.122  50.397 115.210  1.00  0.00           C  
ATOM   2962  C   LEU B1733      98.936  49.959 116.408  1.00  0.00           C  
ATOM   2963  O   LEU B1733      99.555  48.898 116.397  1.00  0.00           O  
ATOM   2964  CB  LEU B1733      98.995  51.201 114.245  1.00  0.00           C  
ATOM   2965  CG  LEU B1733      98.206  51.610 113.002  1.00  0.00           C  
ATOM   2966  CD1 LEU B1733      99.006  52.623 112.202  1.00  0.00           C  
ATOM   2967  CD2 LEU B1733      97.864  50.361 112.158  1.00  0.00           C  
ATOM   2968  N   LYS B1734      98.924  50.786 117.445  1.00  0.00           N  
ATOM   2969  CA  LYS B1734      99.670  50.510 118.663  1.00  0.00           C  
ATOM   2970  C   LYS B1734      99.089  49.301 119.411  1.00  0.00           C  
ATOM   2971  O   LYS B1734      99.835  48.525 120.040  1.00  0.00           O  
ATOM   2972  CB  LYS B1734      99.666  51.766 119.545  1.00  0.00           C  
ATOM   2973  CG  LYS B1734     100.630  51.759 120.725  1.00  0.00           C  
ATOM   2974  CD  LYS B1734     100.869  53.204 121.219  1.00  0.00           C  
ATOM   2975  CE  LYS B1734     101.350  53.263 122.672  1.00  0.00           C  
ATOM   2976  NZ  LYS B1734     100.327  52.734 123.652  1.00  0.00           N  
ATOM   2977  N   GLU B1735      97.768  49.138 119.340  1.00  0.00           N  
ATOM   2978  CA  GLU B1735      97.121  48.009 120.005  1.00  0.00           C  
ATOM   2979  C   GLU B1735      97.519  46.656 119.424  1.00  0.00           C  
ATOM   2980  O   GLU B1735      97.493  45.668 120.138  1.00  0.00           O  
ATOM   2981  CB  GLU B1735      95.581  48.095 119.941  1.00  0.00           C  
ATOM   2982  CG  GLU B1735      94.992  49.336 120.554  1.00  0.00           C  
ATOM   2983  CD  GLU B1735      93.508  49.215 120.816  1.00  0.00           C  
ATOM   2984  OE1 GLU B1735      92.750  48.651 119.981  1.00  0.00           O  
ATOM   2985  OE2 GLU B1735      93.104  49.700 121.888  1.00  0.00           O  
ATOM   2986  N   PHE B1736      97.867  46.605 118.141  1.00  0.00           N  
ATOM   2987  CA  PHE B1736      98.208  45.332 117.512  1.00  0.00           C  
ATOM   2988  C   PHE B1736      99.327  44.517 118.172  1.00  0.00           C  
ATOM   2989  O   PHE B1736      99.145  43.339 118.453  1.00  0.00           O  
ATOM   2990  CB  PHE B1736      98.539  45.532 116.043  1.00  0.00           C  
ATOM   2991  CG  PHE B1736      98.887  44.262 115.340  1.00  0.00           C  
ATOM   2992  CD1 PHE B1736      97.960  43.225 115.257  1.00  0.00           C  
ATOM   2993  CD2 PHE B1736     100.137  44.101 114.747  1.00  0.00           C  
ATOM   2994  CE1 PHE B1736      98.273  42.032 114.581  1.00  0.00           C  
ATOM   2995  CE2 PHE B1736     100.462  42.911 114.063  1.00  0.00           C  
ATOM   2996  CZ  PHE B1736      99.523  41.876 113.981  1.00  0.00           C  
ATOM   2997  N   PRO B1737     100.496  45.133 118.419  1.00  0.00           N  
ATOM   2998  CA  PRO B1737     101.582  44.381 119.055  1.00  0.00           C  
ATOM   2999  C   PRO B1737     101.231  44.034 120.515  1.00  0.00           C  
ATOM   3000  O   PRO B1737     101.729  43.058 121.056  1.00  0.00           O  
ATOM   3001  CB  PRO B1737     102.770  45.326 118.966  1.00  0.00           C  
ATOM   3002  CG  PRO B1737     102.342  46.392 117.973  1.00  0.00           C  
ATOM   3003  CD  PRO B1737     100.887  46.537 118.202  1.00  0.00           C  
ATOM   3004  N   GLU B1738     100.370  44.828 121.145  1.00  0.00           N  
ATOM   3005  CA  GLU B1738      99.981  44.574 122.523  1.00  0.00           C  
ATOM   3006  C   GLU B1738      99.074  43.343 122.592  1.00  0.00           C  
ATOM   3007  O   GLU B1738      99.362  42.366 123.299  1.00  0.00           O  
ATOM   3008  CB  GLU B1738      99.257  45.793 123.102  1.00  0.00           C  
ATOM   3009  CG  GLU B1738      99.890  47.136 122.753  1.00  0.00           C  
ATOM   3010  CD  GLU B1738      99.401  48.289 123.656  1.00  0.00           C  
ATOM   3011  OE1 GLU B1738      98.294  48.168 124.243  1.00  0.00           O  
ATOM   3012  OE2 GLU B1738     100.119  49.317 123.768  1.00  0.00           O  
ATOM   3013  N   LYS B1739      97.992  43.383 121.824  1.00  0.00           N  
ATOM   3014  CA  LYS B1739      97.019  42.307 121.796  1.00  0.00           C  
ATOM   3015  C   LYS B1739      97.468  41.017 121.080  1.00  0.00           C  
ATOM   3016  O   LYS B1739      96.908  39.950 121.327  1.00  0.00           O  
ATOM   3017  CB  LYS B1739      95.735  42.843 121.164  1.00  0.00           C  
ATOM   3018  CG  LYS B1739      95.287  44.155 121.764  1.00  0.00           C  
ATOM   3019  CD  LYS B1739      93.964  44.001 122.478  1.00  0.00           C  
ATOM   3020  CE  LYS B1739      92.821  44.439 121.596  1.00  0.00           C  
ATOM   3021  NZ  LYS B1739      91.512  43.841 122.014  1.00  0.00           N  
ATOM   3022  N   ALA B1740      98.465  41.105 120.198  1.00  0.00           N  
ATOM   3023  CA  ALA B1740      98.929  39.923 119.471  1.00  0.00           C  
ATOM   3024  C   ALA B1740     100.387  39.562 119.769  1.00  0.00           C  
ATOM   3025  O   ALA B1740     101.043  38.884 118.978  1.00  0.00           O  
ATOM   3026  CB  ALA B1740      98.749  40.147 117.978  1.00  0.00           C  
ATOM   3027  N   ARG B1741     100.877  40.005 120.917  1.00  0.00           N  
ATOM   3028  CA  ARG B1741     102.258  39.777 121.311  1.00  0.00           C  
ATOM   3029  C   ARG B1741     102.670  38.306 121.175  1.00  0.00           C  
ATOM   3030  O   ARG B1741     103.758  37.992 120.697  1.00  0.00           O  
ATOM   3031  CB  ARG B1741     102.440  40.266 122.758  1.00  0.00           C  
ATOM   3032  CG  ARG B1741     103.862  40.541 123.123  1.00  0.00           C  
ATOM   3033  CD  ARG B1741     104.059  40.954 124.585  1.00  0.00           C  
ATOM   3034  NE  ARG B1741     105.490  40.980 124.850  1.00  0.00           N  
ATOM   3035  CZ  ARG B1741     106.307  41.907 124.365  1.00  0.00           C  
ATOM   3036  NH1 ARG B1741     105.831  42.901 123.613  1.00  0.00           N  
ATOM   3037  NH2 ARG B1741     107.612  41.808 124.582  1.00  0.00           N  
ATOM   3038  N   TYR B1742     101.757  37.421 121.569  1.00  0.00           N  
ATOM   3039  CA  TYR B1742     101.973  35.990 121.549  1.00  0.00           C  
ATOM   3040  C   TYR B1742     102.243  35.436 120.167  1.00  0.00           C  
ATOM   3041  O   TYR B1742     102.851  34.373 120.023  1.00  0.00           O  
ATOM   3042  CB  TYR B1742     100.773  35.264 122.189  1.00  0.00           C  
ATOM   3043  CG  TYR B1742      99.418  35.556 121.583  1.00  0.00           C  
ATOM   3044  CD1 TYR B1742      98.564  36.486 122.167  1.00  0.00           C  
ATOM   3045  CD2 TYR B1742      98.954  34.835 120.470  1.00  0.00           C  
ATOM   3046  CE1 TYR B1742      97.280  36.686 121.675  1.00  0.00           C  
ATOM   3047  CE2 TYR B1742      97.673  35.030 119.966  1.00  0.00           C  
ATOM   3048  CZ  TYR B1742      96.838  35.959 120.571  1.00  0.00           C  
ATOM   3049  OH  TYR B1742      95.583  36.220 120.049  1.00  0.00           O  
ATOM   3050  N   LEU B1743     101.780  36.150 119.155  1.00  0.00           N  
ATOM   3051  CA  LEU B1743     102.020  35.740 117.785  1.00  0.00           C  
ATOM   3052  C   LEU B1743     103.437  36.022 117.305  1.00  0.00           C  
ATOM   3053  O   LEU B1743     103.844  35.470 116.290  1.00  0.00           O  
ATOM   3054  CB  LEU B1743     101.043  36.445 116.842  1.00  0.00           C  
ATOM   3055  CG  LEU B1743      99.641  35.873 116.896  1.00  0.00           C  
ATOM   3056  CD1 LEU B1743      98.779  36.502 115.802  1.00  0.00           C  
ATOM   3057  CD2 LEU B1743      99.753  34.352 116.716  1.00  0.00           C  
ATOM   3058  N   PHE B1744     104.190  36.878 118.006  1.00  0.00           N  
ATOM   3059  CA  PHE B1744     105.557  37.207 117.562  1.00  0.00           C  
ATOM   3060  C   PHE B1744     106.686  36.887 118.534  1.00  0.00           C  
ATOM   3061  O   PHE B1744     107.863  36.954 118.178  1.00  0.00           O  
ATOM   3062  CB  PHE B1744     105.652  38.689 117.221  1.00  0.00           C  
ATOM   3063  CG  PHE B1744     104.637  39.135 116.207  1.00  0.00           C  
ATOM   3064  CD1 PHE B1744     104.891  38.989 114.838  1.00  0.00           C  
ATOM   3065  CD2 PHE B1744     103.420  39.694 116.619  1.00  0.00           C  
ATOM   3066  CE1 PHE B1744     103.957  39.391 113.893  1.00  0.00           C  
ATOM   3067  CE2 PHE B1744     102.481  40.098 115.677  1.00  0.00           C  
ATOM   3068  CZ  PHE B1744     102.748  39.948 114.306  1.00  0.00           C  
ATOM   3069  N   THR B1745     106.341  36.539 119.759  1.00  0.00           N  
ATOM   3070  CA  THR B1745     107.374  36.262 120.739  1.00  0.00           C  
ATOM   3071  C   THR B1745     106.924  35.243 121.753  1.00  0.00           C  
ATOM   3072  O   THR B1745     105.743  35.008 121.918  1.00  0.00           O  
ATOM   3073  CB  THR B1745     107.741  37.547 121.495  1.00  0.00           C  
ATOM   3074  OG1 THR B1745     108.893  37.311 122.323  1.00  0.00           O  
ATOM   3075  CG2 THR B1745     106.545  38.008 122.362  1.00  0.00           C  
ATOM   3076  N   GLU B1746     107.898  34.649 122.421  1.00  0.00           N  
ATOM   3077  CA  GLU B1746     107.675  33.672 123.474  1.00  0.00           C  
ATOM   3078  C   GLU B1746     107.486  34.468 124.780  1.00  0.00           C  
ATOM   3079  O   GLU B1746     107.046  33.937 125.792  1.00  0.00           O  
ATOM   3080  CB  GLU B1746     108.909  32.773 123.586  1.00  0.00           C  
ATOM   3081  CG  GLU B1746     108.692  31.319 123.192  1.00  0.00           C  
ATOM   3082  CD  GLU B1746     107.634  31.149 122.133  1.00  0.00           C  
ATOM   3083  OE1 GLU B1746     106.544  30.664 122.468  1.00  0.00           O  
ATOM   3084  OE2 GLU B1746     107.881  31.509 120.969  1.00  0.00           O  
ATOM   3085  N   ASP B1747     107.804  35.759 124.724  1.00  0.00           N  
ATOM   3086  CA  ASP B1747     107.716  36.683 125.861  1.00  0.00           C  
ATOM   3087  C   ASP B1747     106.350  37.386 125.963  1.00  0.00           C  
ATOM   3088  O   ASP B1747     106.242  38.611 125.753  1.00  0.00           O  
ATOM   3089  CB  ASP B1747     108.807  37.747 125.736  1.00  0.00           C  
ATOM   3090  CG  ASP B1747     108.873  38.647 126.943  1.00  0.00           C  
ATOM   3091  OD1 ASP B1747     109.571  39.687 126.908  1.00  0.00           O  
ATOM   3092  OD2 ASP B1747     108.227  38.297 127.945  1.00  0.00           O  
ATOM   3093  N   TYR B1748     105.319  36.614 126.306  1.00  0.00           N  
ATOM   3094  CA  TYR B1748     103.967  37.148 126.405  1.00  0.00           C  
ATOM   3095  C   TYR B1748     103.347  36.855 127.773  1.00  0.00           C  
ATOM   3096  O   TYR B1748     103.734  35.914 128.435  1.00  0.00           O  
ATOM   3097  CB  TYR B1748     103.091  36.571 125.267  1.00  0.00           C  
ATOM   3098  CG  TYR B1748     103.049  35.070 125.203  1.00  0.00           C  
ATOM   3099  CD1 TYR B1748     103.989  34.354 124.451  1.00  0.00           C  
ATOM   3100  CD2 TYR B1748     102.105  34.348 125.938  1.00  0.00           C  
ATOM   3101  CE1 TYR B1748     103.992  32.938 124.442  1.00  0.00           C  
ATOM   3102  CE2 TYR B1748     102.097  32.932 125.933  1.00  0.00           C  
ATOM   3103  CZ  TYR B1748     103.040  32.234 125.190  1.00  0.00           C  
ATOM   3104  OH  TYR B1748     103.059  30.840 125.221  1.00  0.00           O  
ATOM   3105  N   PRO B1749     102.353  37.654 128.200  1.00  0.00           N  
ATOM   3106  CA  PRO B1749     101.726  37.438 129.502  1.00  0.00           C  
ATOM   3107  C   PRO B1749     100.625  36.395 129.499  1.00  0.00           C  
ATOM   3108  O   PRO B1749     100.013  36.109 128.473  1.00  0.00           O  
ATOM   3109  CB  PRO B1749     101.199  38.820 129.847  1.00  0.00           C  
ATOM   3110  CG  PRO B1749     100.692  39.271 128.533  1.00  0.00           C  
ATOM   3111  CD  PRO B1749     101.792  38.852 127.553  1.00  0.00           C  
ATOM   3112  N   VAL B1750     100.392  35.816 130.670  1.00  0.00           N  
ATOM   3113  CA  VAL B1750      99.352  34.814 130.842  1.00  0.00           C  
ATOM   3114  C   VAL B1750      98.374  35.396 131.833  1.00  0.00           C  
ATOM   3115  O   VAL B1750      98.758  35.731 132.955  1.00  0.00           O  
ATOM   3116  CB  VAL B1750      99.902  33.517 131.439  1.00  0.00           C  
ATOM   3117  CG1 VAL B1750      98.771  32.484 131.571  1.00  0.00           C  
ATOM   3118  CG2 VAL B1750     101.047  32.995 130.579  1.00  0.00           C  
ATOM   3119  N   SER B1751      97.118  35.526 131.427  1.00  0.00           N  
ATOM   3120  CA  SER B1751      96.116  36.083 132.318  1.00  0.00           C  
ATOM   3121  C   SER B1751      95.738  35.062 133.379  1.00  0.00           C  
ATOM   3122  O   SER B1751      95.902  33.856 133.187  1.00  0.00           O  
ATOM   3123  CB  SER B1751      94.863  36.510 131.530  1.00  0.00           C  
ATOM   3124  OG  SER B1751      94.186  35.392 131.002  1.00  0.00           O  
ATOM   3125  N   GLU B1752      95.237  35.556 134.502  1.00  0.00           N  
ATOM   3126  CA  GLU B1752      94.813  34.694 135.587  1.00  0.00           C  
ATOM   3127  C   GLU B1752      93.760  33.747 135.039  1.00  0.00           C  
ATOM   3128  O   GLU B1752      93.891  32.526 135.139  1.00  0.00           O  
ATOM   3129  CB  GLU B1752      94.205  35.533 136.704  1.00  0.00           C  
ATOM   3130  CG  GLU B1752      93.682  34.716 137.877  1.00  0.00           C  
ATOM   3131  CD  GLU B1752      92.320  35.200 138.356  1.00  0.00           C  
ATOM   3132  OE1 GLU B1752      92.164  36.424 138.582  1.00  0.00           O  
ATOM   3133  OE2 GLU B1752      91.409  34.350 138.509  1.00  0.00           O  
ATOM   3134  N   LYS B1753      92.718  34.320 134.445  1.00  0.00           N  
ATOM   3135  CA  LYS B1753      91.626  33.531 133.889  1.00  0.00           C  
ATOM   3136  C   LYS B1753      92.139  32.481 132.893  1.00  0.00           C  
ATOM   3137  O   LYS B1753      91.621  31.373 132.856  1.00  0.00           O  
ATOM   3138  CB  LYS B1753      90.608  34.448 133.195  1.00  0.00           C  
ATOM   3139  CG  LYS B1753      90.307  35.718 133.955  1.00  0.00           C  
ATOM   3140  CD  LYS B1753      89.035  35.607 134.787  1.00  0.00           C  
ATOM   3141  CE  LYS B1753      87.789  36.031 133.998  1.00  0.00           C  
ATOM   3142  NZ  LYS B1753      87.446  35.116 132.867  1.00  0.00           N  
ATOM   3143  N   ALA B1754      93.135  32.828 132.075  1.00  0.00           N  
ATOM   3144  CA  ALA B1754      93.668  31.865 131.106  1.00  0.00           C  
ATOM   3145  C   ALA B1754      94.398  30.754 131.868  1.00  0.00           C  
ATOM   3146  O   ALA B1754      94.228  29.572 131.569  1.00  0.00           O  
ATOM   3147  CB  ALA B1754      94.605  32.549 130.139  1.00  0.00           C  
ATOM   3148  N   GLN B1755      95.197  31.152 132.858  1.00  0.00           N  
ATOM   3149  CA  GLN B1755      95.935  30.223 133.721  1.00  0.00           C  
ATOM   3150  C   GLN B1755      94.974  29.198 134.355  1.00  0.00           C  
ATOM   3151  O   GLN B1755      95.238  28.004 134.353  1.00  0.00           O  
ATOM   3152  CB  GLN B1755      96.652  31.012 134.824  1.00  0.00           C  
ATOM   3153  CG  GLN B1755      97.526  30.174 135.734  1.00  0.00           C  
ATOM   3154  CD  GLN B1755      98.581  29.392 134.967  1.00  0.00           C  
ATOM   3155  OE1 GLN B1755      99.567  29.958 134.479  1.00  0.00           O  
ATOM   3156  NE2 GLN B1755      98.367  28.082 134.844  1.00  0.00           N  
ATOM   3157  N   ARG B1756      93.852  29.667 134.885  1.00  0.00           N  
ATOM   3158  CA  ARG B1756      92.876  28.788 135.514  1.00  0.00           C  
ATOM   3159  C   ARG B1756      92.216  27.857 134.537  1.00  0.00           C  
ATOM   3160  O   ARG B1756      91.906  26.721 134.890  1.00  0.00           O  
ATOM   3161  CB  ARG B1756      91.773  29.587 136.208  1.00  0.00           C  
ATOM   3162  CG  ARG B1756      92.010  29.908 137.668  1.00  0.00           C  
ATOM   3163  CD  ARG B1756      90.832  30.716 138.189  1.00  0.00           C  
ATOM   3164  NE  ARG B1756      89.553  30.091 137.830  1.00  0.00           N  
ATOM   3165  CZ  ARG B1756      88.505  30.749 137.335  1.00  0.00           C  
ATOM   3166  NH1 ARG B1756      88.571  32.062 137.133  1.00  0.00           N  
ATOM   3167  NH2 ARG B1756      87.388  30.092 137.037  1.00  0.00           N  
ATOM   3168  N   LYS B1757      91.973  28.327 133.316  1.00  0.00           N  
ATOM   3169  CA  LYS B1757      91.319  27.487 132.315  1.00  0.00           C  
ATOM   3170  C   LYS B1757      92.268  26.386 131.896  1.00  0.00           C  
ATOM   3171  O   LYS B1757      91.865  25.267 131.562  1.00  0.00           O  
ATOM   3172  CB  LYS B1757      90.944  28.305 131.083  1.00  0.00           C  
ATOM   3173  CG  LYS B1757      89.879  27.644 130.240  1.00  0.00           C  
ATOM   3174  CD  LYS B1757      88.684  27.305 131.129  1.00  0.00           C  
ATOM   3175  CE  LYS B1757      87.364  27.344 130.384  1.00  0.00           C  
ATOM   3176  NZ  LYS B1757      87.077  28.714 129.891  1.00  0.00           N  
ATOM   3177  N   LEU B1759      93.544  26.725 131.906  1.00  0.00           N  
ATOM   3178  CA  LEU B1759      94.577  25.778 131.537  1.00  0.00           C  
ATOM   3179  C   LEU B1759      94.674  24.668 132.597  1.00  0.00           C  
ATOM   3180  O   LEU B1759      94.697  23.481 132.266  1.00  0.00           O  
ATOM   3181  CB  LEU B1759      95.910  26.518 131.383  1.00  0.00           C  
ATOM   3182  CG  LEU B1759      97.130  25.726 130.929  1.00  0.00           C  
ATOM   3183  CD1 LEU B1759      96.819  24.888 129.686  1.00  0.00           C  
ATOM   3184  CD2 LEU B1759      98.246  26.722 130.663  1.00  0.00           C  
ATOM   3185  N   GLU B1760      94.708  25.055 133.870  1.00  0.00           N  
ATOM   3186  CA  GLU B1760      94.801  24.084 134.963  1.00  0.00           C  
ATOM   3187  C   GLU B1760      93.587  23.159 134.942  1.00  0.00           C  
ATOM   3188  O   GLU B1760      93.697  21.941 135.073  1.00  0.00           O  
ATOM   3189  CB  GLU B1760      94.890  24.822 136.298  1.00  0.00           C  
ATOM   3190  CG  GLU B1760      96.151  25.667 136.409  1.00  0.00           C  
ATOM   3191  CD  GLU B1760      96.034  26.811 137.407  1.00  0.00           C  
ATOM   3192  OE1 GLU B1760      97.026  27.561 137.559  1.00  0.00           O  
ATOM   3193  OE2 GLU B1760      94.956  26.968 138.031  1.00  0.00           O  
ATOM   3194  N   GLU B1761      92.423  23.743 134.748  1.00  0.00           N  
ATOM   3195  CA  GLU B1761      91.195  22.970 134.712  1.00  0.00           C  
ATOM   3196  C   GLU B1761      91.179  21.965 133.555  1.00  0.00           C  
ATOM   3197  O   GLU B1761      90.629  20.870 133.687  1.00  0.00           O  
ATOM   3198  CB  GLU B1761      90.014  23.937 134.587  1.00  0.00           C  
ATOM   3199  CG  GLU B1761      88.679  23.383 134.963  1.00  0.00           C  
ATOM   3200  CD  GLU B1761      87.585  24.424 134.838  1.00  0.00           C  
ATOM   3201  OE1 GLU B1761      86.508  24.230 135.442  1.00  0.00           O  
ATOM   3202  OE2 GLU B1761      87.795  25.431 134.130  1.00  0.00           O  
ATOM   3203  N   GLY B1762      91.775  22.333 132.423  1.00  0.00           N  
ATOM   3204  CA  GLY B1762      91.776  21.434 131.273  1.00  0.00           C  
ATOM   3205  C   GLY B1762      93.026  20.592 131.018  1.00  0.00           C  
ATOM   3206  O   GLY B1762      93.113  19.879 130.003  1.00  0.00           O  
ATOM   3207  N   LEU B1763      93.982  20.661 131.941  1.00  0.00           N  
ATOM   3208  CA  LEU B1763      95.228  19.920 131.818  1.00  0.00           C  
ATOM   3209  C   LEU B1763      95.051  18.447 131.495  1.00  0.00           C  
ATOM   3210  O   LEU B1763      95.757  17.925 130.636  1.00  0.00           O  
ATOM   3211  CB  LEU B1763      96.063  20.069 133.085  1.00  0.00           C  
ATOM   3212  CG  LEU B1763      97.479  20.592 132.830  1.00  0.00           C  
ATOM   3213  CD1 LEU B1763      97.436  21.822 131.958  1.00  0.00           C  
ATOM   3214  CD2 LEU B1763      98.152  20.909 134.159  1.00  0.00           C  
ATOM   3215  N   PRO B1764      94.105  17.751 132.162  1.00  0.00           N  
ATOM   3216  CA  PRO B1764      93.959  16.331 131.830  1.00  0.00           C  
ATOM   3217  C   PRO B1764      93.450  16.094 130.417  1.00  0.00           C  
ATOM   3218  O   PRO B1764      93.898  15.164 129.750  1.00  0.00           O  
ATOM   3219  CB  PRO B1764      93.027  15.795 132.930  1.00  0.00           C  
ATOM   3220  CG  PRO B1764      92.234  16.980 133.314  1.00  0.00           C  
ATOM   3221  CD  PRO B1764      93.246  18.108 133.303  1.00  0.00           C  
ATOM   3222  N   LEU B1765      92.514  16.904 129.937  1.00  0.00           N  
ATOM   3223  CA  LEU B1765      92.076  16.703 128.550  1.00  0.00           C  
ATOM   3224  C   LEU B1765      93.256  17.019 127.616  1.00  0.00           C  
ATOM   3225  O   LEU B1765      93.476  16.316 126.637  1.00  0.00           O  
ATOM   3226  CB  LEU B1765      90.909  17.628 128.180  1.00  0.00           C  
ATOM   3227  CG  LEU B1765      89.488  17.100 128.344  1.00  0.00           C  
ATOM   3228  CD1 LEU B1765      88.499  18.189 127.953  1.00  0.00           C  
ATOM   3229  CD2 LEU B1765      89.294  15.867 127.471  1.00  0.00           C  
ATOM   3230  N   LEU B1795      94.001  18.086 127.916  1.00  0.00           N  
ATOM   3231  CA  LEU B1795      95.131  18.458 127.080  1.00  0.00           C  
ATOM   3232  C   LEU B1795      96.180  17.363 126.995  1.00  0.00           C  
ATOM   3233  O   LEU B1795      96.674  17.055 125.904  1.00  0.00           O  
ATOM   3234  CB  LEU B1795      95.777  19.768 127.558  1.00  0.00           C  
ATOM   3235  CG  LEU B1795      94.900  20.997 127.249  1.00  0.00           C  
ATOM   3236  CD1 LEU B1795      95.681  22.270 127.470  1.00  0.00           C  
ATOM   3237  CD2 LEU B1795      94.407  20.932 125.801  1.00  0.00           C  
ATOM   3238  N   LYS B1796      96.517  16.761 128.128  1.00  0.00           N  
ATOM   3239  CA  LYS B1796      97.519  15.698 128.111  1.00  0.00           C  
ATOM   3240  C   LYS B1796      97.062  14.531 127.251  1.00  0.00           C  
ATOM   3241  O   LYS B1796      97.891  13.840 126.661  1.00  0.00           O  
ATOM   3242  CB  LYS B1796      97.851  15.241 129.536  1.00  0.00           C  
ATOM   3243  CG  LYS B1796      98.390  16.397 130.380  1.00  0.00           C  
ATOM   3244  CD  LYS B1796      99.033  15.982 131.695  1.00  0.00           C  
ATOM   3245  CE  LYS B1796      99.595  17.219 132.406  1.00  0.00           C  
ATOM   3246  NZ  LYS B1796     100.417  16.887 133.604  1.00  0.00           N  
ATOM   3247  N   GLU B1797      95.749  14.331 127.143  1.00  0.00           N  
ATOM   3248  CA  GLU B1797      95.243  13.259 126.309  1.00  0.00           C  
ATOM   3249  C   GLU B1797      95.140  13.726 124.872  1.00  0.00           C  
ATOM   3250  O   GLU B1797      95.055  12.925 123.939  1.00  0.00           O  
ATOM   3251  CB  GLU B1797      93.861  12.813 126.749  1.00  0.00           C  
ATOM   3252  CG  GLU B1797      93.812  12.052 128.033  1.00  0.00           C  
ATOM   3253  CD  GLU B1797      92.396  11.616 128.322  1.00  0.00           C  
ATOM   3254  OE1 GLU B1797      91.845  10.852 127.490  1.00  0.00           O  
ATOM   3255  OE2 GLU B1797      91.832  12.051 129.359  1.00  0.00           O  
ATOM   3256  N   LEU B1805      95.113  15.027 124.674  1.00  0.00           N  
ATOM   3257  CA  LEU B1805      95.023  15.516 123.315  1.00  0.00           C  
ATOM   3258  C   LEU B1805      96.418  15.506 122.692  1.00  0.00           C  
ATOM   3259  O   LEU B1805      96.594  15.175 121.515  1.00  0.00           O  
ATOM   3260  CB  LEU B1805      94.462  16.944 123.304  1.00  0.00           C  
ATOM   3261  CG  LEU B1805      94.298  17.598 121.923  1.00  0.00           C  
ATOM   3262  CD1 LEU B1805      93.297  16.774 121.079  1.00  0.00           C  
ATOM   3263  CD2 LEU B1805      93.836  19.061 122.082  1.00  0.00           C  
ATOM   3264  N   TYR B1810      97.412  15.840 123.503  1.00  0.00           N  
ATOM   3265  CA  TYR B1810      98.776  15.936 123.020  1.00  0.00           C  
ATOM   3266  C   TYR B1810      99.243  14.840 122.083  1.00  0.00           C  
ATOM   3267  O   TYR B1810      99.731  15.133 121.003  1.00  0.00           O  
ATOM   3268  CB  TYR B1810      99.761  16.082 124.176  1.00  0.00           C  
ATOM   3269  CG  TYR B1810     101.177  16.228 123.690  1.00  0.00           C  
ATOM   3270  CD1 TYR B1810     101.696  17.471 123.298  1.00  0.00           C  
ATOM   3271  CD2 TYR B1810     101.991  15.116 123.577  1.00  0.00           C  
ATOM   3272  CE1 TYR B1810     103.008  17.586 122.803  1.00  0.00           C  
ATOM   3273  CE2 TYR B1810     103.286  15.213 123.094  1.00  0.00           C  
ATOM   3274  CZ  TYR B1810     103.792  16.440 122.715  1.00  0.00           C  
ATOM   3275  OH  TYR B1810     105.105  16.472 122.326  1.00  0.00           O  
ATOM   3276  N   PRO B1811      99.106  13.568 122.473  1.00  0.00           N  
ATOM   3277  CA  PRO B1811      99.560  12.517 121.555  1.00  0.00           C  
ATOM   3278  C   PRO B1811      98.845  12.583 120.210  1.00  0.00           C  
ATOM   3279  O   PRO B1811      99.450  12.313 119.175  1.00  0.00           O  
ATOM   3280  CB  PRO B1811      99.239  11.214 122.299  1.00  0.00           C  
ATOM   3281  CG  PRO B1811      99.273  11.616 123.732  1.00  0.00           C  
ATOM   3282  CD  PRO B1811      98.630  12.998 123.742  1.00  0.00           C  
ATOM   3283  N   ARG B1989      97.565  12.941 120.201  1.00  0.00           N  
ATOM   3284  CA  ARG B1989      96.869  12.987 118.920  1.00  0.00           C  
ATOM   3285  C   ARG B1989      97.430  14.089 118.034  1.00  0.00           C  
ATOM   3286  O   ARG B1989      97.508  13.952 116.807  1.00  0.00           O  
ATOM   3287  CB  ARG B1989      95.356  13.186 119.098  1.00  0.00           C  
ATOM   3288  CG  ARG B1989      94.561  11.902 119.386  1.00  0.00           C  
ATOM   3289  CD  ARG B1989      94.498  11.632 120.886  1.00  0.00           C  
ATOM   3290  NE  ARG B1989      93.552  10.589 121.307  1.00  0.00           N  
ATOM   3291  CZ  ARG B1989      92.335  10.412 120.804  1.00  0.00           C  
ATOM   3292  NH1 ARG B1989      91.877  11.186 119.829  1.00  0.00           N  
ATOM   3293  NH2 ARG B1989      91.547   9.489 121.324  1.00  0.00           N  
ATOM   3294  N   LEU B1990      97.822  15.193 118.646  1.00  0.00           N  
ATOM   3295  CA  LEU B1990      98.375  16.266 117.862  1.00  0.00           C  
ATOM   3296  C   LEU B1990      99.775  15.891 117.422  1.00  0.00           C  
ATOM   3297  O   LEU B1990     100.199  16.271 116.349  1.00  0.00           O  
ATOM   3298  CB  LEU B1990      98.455  17.541 118.677  1.00  0.00           C  
ATOM   3299  CG  LEU B1990      97.163  18.309 118.893  1.00  0.00           C  
ATOM   3300  CD1 LEU B1990      97.403  19.348 119.971  1.00  0.00           C  
ATOM   3301  CD2 LEU B1990      96.708  18.955 117.574  1.00  0.00           C  
ATOM   3302  N   ARG B1991     100.497  15.145 118.249  1.00  0.00           N  
ATOM   3303  CA  ARG B1991     101.852  14.781 117.905  1.00  0.00           C  
ATOM   3304  C   ARG B1991     101.896  13.884 116.683  1.00  0.00           C  
ATOM   3305  O   ARG B1991     102.855  13.903 115.938  1.00  0.00           O  
ATOM   3306  CB  ARG B1991     102.548  14.096 119.084  1.00  0.00           C  
ATOM   3307  CG  ARG B1991     103.971  13.679 118.756  1.00  0.00           C  
ATOM   3308  CD  ARG B1991     104.614  12.856 119.870  1.00  0.00           C  
ATOM   3309  NE  ARG B1991     105.582  13.634 120.640  1.00  0.00           N  
ATOM   3310  CZ  ARG B1991     106.673  14.192 120.121  1.00  0.00           C  
ATOM   3311  NH1 ARG B1991     106.930  14.053 118.823  1.00  0.00           N  
ATOM   3312  NH2 ARG B1991     107.506  14.885 120.896  1.00  0.00           N  
ATOM   3313  N   ALA B1992     100.841  13.122 116.457  1.00  0.00           N  
ATOM   3314  CA  ALA B1992     100.802  12.243 115.306  1.00  0.00           C  
ATOM   3315  C   ALA B1992     100.028  12.797 114.118  1.00  0.00           C  
ATOM   3316  O   ALA B1992      99.958  12.134 113.087  1.00  0.00           O  
ATOM   3317  CB  ALA B1992     100.215  10.912 115.706  1.00  0.00           C  
ATOM   3318  N   GLN B1993      99.428  13.980 114.249  1.00  0.00           N  
ATOM   3319  CA  GLN B1993      98.671  14.570 113.134  1.00  0.00           C  
ATOM   3320  C   GLN B1993      99.630  14.945 112.005  1.00  0.00           C  
ATOM   3321  O   GLN B1993     100.529  15.778 112.179  1.00  0.00           O  
ATOM   3322  CB  GLN B1993      97.912  15.819 113.604  1.00  0.00           C  
ATOM   3323  CG  GLN B1993      97.127  16.510 112.504  1.00  0.00           C  
ATOM   3324  CD  GLN B1993      96.024  15.637 111.918  1.00  0.00           C  
ATOM   3325  OE1 GLN B1993      95.424  15.967 110.893  1.00  0.00           O  
ATOM   3326  NE2 GLN B1993      95.750  14.532 112.570  1.00  0.00           N  
ATOM   3327  N   GLU B1994      99.449  14.336 110.845  1.00  0.00           N  
ATOM   3328  CA  GLU B1994     100.327  14.620 109.717  1.00  0.00           C  
ATOM   3329  C   GLU B1994      99.886  15.875 108.967  1.00  0.00           C  
ATOM   3330  O   GLU B1994     100.716  16.676 108.537  1.00  0.00           O  
ATOM   3331  CB  GLU B1994     100.342  13.425 108.771  1.00  0.00           C  
ATOM   3332  CG  GLU B1994     101.732  12.917 108.402  1.00  0.00           C  
ATOM   3333  CD  GLU B1994     102.382  13.711 107.272  1.00  0.00           C  
ATOM   3334  OE1 GLU B1994     103.401  13.234 106.716  1.00  0.00           O  
ATOM   3335  OE2 GLU B1994     101.875  14.809 106.939  1.00  0.00           O  
ATOM   3336  N   GLU B1995      98.577  16.060 108.832  1.00  0.00           N  
ATOM   3337  CA  GLU B1995      98.039  17.215 108.119  1.00  0.00           C  
ATOM   3338  C   GLU B1995      97.703  18.385 109.064  1.00  0.00           C  
ATOM   3339  O   GLU B1995      96.624  18.427 109.653  1.00  0.00           O  
ATOM   3340  CB  GLU B1995      96.790  16.786 107.349  1.00  0.00           C  
ATOM   3341  CG  GLU B1995      96.414  17.723 106.246  1.00  0.00           C  
ATOM   3342  CD  GLU B1995      95.420  17.118 105.276  1.00  0.00           C  
ATOM   3343  OE1 GLU B1995      95.764  16.105 104.625  1.00  0.00           O  
ATOM   3344  OE2 GLU B1995      94.297  17.661 105.166  1.00  0.00           O  
ATOM   3345  N   TRP B2012      98.620  19.345 109.177  1.00  0.00           N  
ATOM   3346  CA  TRP B2012      98.445  20.493 110.062  1.00  0.00           C  
ATOM   3347  C   TRP B2012      97.807  21.684 109.367  1.00  0.00           C  
ATOM   3348  O   TRP B2012      98.494  22.643 109.005  1.00  0.00           O  
ATOM   3349  CB  TRP B2012      99.797  20.901 110.641  1.00  0.00           C  
ATOM   3350  CG  TRP B2012      99.703  21.628 111.934  1.00  0.00           C  
ATOM   3351  CD1 TRP B2012      99.742  22.977 112.117  1.00  0.00           C  
ATOM   3352  CD2 TRP B2012      99.562  21.048 113.236  1.00  0.00           C  
ATOM   3353  NE1 TRP B2012      99.637  23.273 113.446  1.00  0.00           N  
ATOM   3354  CE2 TRP B2012      99.526  22.112 114.162  1.00  0.00           C  
ATOM   3355  CE3 TRP B2012      99.463  19.734 113.710  1.00  0.00           C  
ATOM   3356  CZ2 TRP B2012      99.393  21.911 115.545  1.00  0.00           C  
ATOM   3357  CZ3 TRP B2012      99.330  19.529 115.099  1.00  0.00           C  
ATOM   3358  CH2 TRP B2012      99.296  20.618 115.993  1.00  0.00           C  
ATOM   3359  N   THR B2013      96.491  21.608 109.197  1.00  0.00           N  
ATOM   3360  CA  THR B2013      95.697  22.653 108.563  1.00  0.00           C  
ATOM   3361  C   THR B2013      94.439  22.899 109.375  1.00  0.00           C  
ATOM   3362  O   THR B2013      94.032  22.073 110.194  1.00  0.00           O  
ATOM   3363  CB  THR B2013      95.248  22.252 107.140  1.00  0.00           C  
ATOM   3364  OG1 THR B2013      94.625  20.960 107.183  1.00  0.00           O  
ATOM   3365  CG2 THR B2013      96.439  22.216 106.179  1.00  0.00           C  
ATOM   3366  N   GLU B2014      93.813  24.038 109.135  1.00  0.00           N  
ATOM   3367  CA  GLU B2014      92.591  24.396 109.836  1.00  0.00           C  
ATOM   3368  C   GLU B2014      91.505  23.322 109.713  1.00  0.00           C  
ATOM   3369  O   GLU B2014      90.870  22.960 110.695  1.00  0.00           O  
ATOM   3370  CB  GLU B2014      92.076  25.745 109.315  1.00  0.00           C  
ATOM   3371  CG  GLU B2014      92.772  26.934 109.956  1.00  0.00           C  
ATOM   3372  CD  GLU B2014      92.733  28.198 109.104  1.00  0.00           C  
ATOM   3373  OE1 GLU B2014      93.716  28.443 108.363  1.00  0.00           O  
ATOM   3374  OE2 GLU B2014      91.721  28.942 109.176  1.00  0.00           O  
ATOM   3375  N   ALA B2015      91.289  22.813 108.510  1.00  0.00           N  
ATOM   3376  CA  ALA B2015      90.260  21.800 108.298  1.00  0.00           C  
ATOM   3377  C   ALA B2015      90.535  20.522 109.084  1.00  0.00           C  
ATOM   3378  O   ALA B2015      89.722  20.090 109.900  1.00  0.00           O  
ATOM   3379  CB  ALA B2015      90.121  21.478 106.789  1.00  0.00           C  
ATOM   3380  N   ALA B2016      91.682  19.913 108.839  1.00  0.00           N  
ATOM   3381  CA  ALA B2016      92.010  18.687 109.545  1.00  0.00           C  
ATOM   3382  C   ALA B2016      92.065  18.902 111.072  1.00  0.00           C  
ATOM   3383  O   ALA B2016      91.579  18.074 111.843  1.00  0.00           O  
ATOM   3384  CB  ALA B2016      93.321  18.145 109.028  1.00  0.00           C  
ATOM   3385  N   LEU B2017      92.633  20.022 111.506  1.00  0.00           N  
ATOM   3386  CA  LEU B2017      92.726  20.301 112.926  1.00  0.00           C  
ATOM   3387  C   LEU B2017      91.322  20.490 113.496  1.00  0.00           C  
ATOM   3388  O   LEU B2017      91.055  20.115 114.631  1.00  0.00           O  
ATOM   3389  CB  LEU B2017      93.577  21.543 113.172  1.00  0.00           C  
ATOM   3390  CG  LEU B2017      95.069  21.537 113.528  1.00  0.00           C  
ATOM   3391  CD1 LEU B2017      95.693  20.169 113.513  1.00  0.00           C  
ATOM   3392  CD2 LEU B2017      95.768  22.459 112.570  1.00  0.00           C  
ATOM   3393  N   GLU B2018      90.407  21.049 112.715  1.00  0.00           N  
ATOM   3394  CA  GLU B2018      89.053  21.210 113.233  1.00  0.00           C  
ATOM   3395  C   GLU B2018      88.397  19.836 113.353  1.00  0.00           C  
ATOM   3396  O   GLU B2018      87.777  19.508 114.370  1.00  0.00           O  
ATOM   3397  CB  GLU B2018      88.191  22.116 112.345  1.00  0.00           C  
ATOM   3398  CG  GLU B2018      86.704  21.999 112.733  1.00  0.00           C  
ATOM   3399  CD  GLU B2018      85.839  23.153 112.283  1.00  0.00           C  
ATOM   3400  OE1 GLU B2018      86.287  23.947 111.420  1.00  0.00           O  
ATOM   3401  OE2 GLU B2018      84.697  23.252 112.795  1.00  0.00           O  
ATOM   3402  N   ALA B2019      88.534  19.029 112.318  1.00  0.00           N  
ATOM   3403  CA  ALA B2019      87.963  17.693 112.376  1.00  0.00           C  
ATOM   3404  C   ALA B2019      88.566  16.903 113.555  1.00  0.00           C  
ATOM   3405  O   ALA B2019      87.834  16.231 114.289  1.00  0.00           O  
ATOM   3406  CB  ALA B2019      88.213  16.955 111.070  1.00  0.00           C  
ATOM   3407  N   LEU B2020      89.887  16.988 113.740  1.00  0.00           N  
ATOM   3408  CA  LEU B2020      90.544  16.269 114.828  1.00  0.00           C  
ATOM   3409  C   LEU B2020      90.054  16.710 116.216  1.00  0.00           C  
ATOM   3410  O   LEU B2020      89.865  15.887 117.110  1.00  0.00           O  
ATOM   3411  CB  LEU B2020      92.065  16.442 114.752  1.00  0.00           C  
ATOM   3412  CG  LEU B2020      92.876  15.852 115.925  1.00  0.00           C  
ATOM   3413  CD1 LEU B2020      92.860  14.353 115.828  1.00  0.00           C  
ATOM   3414  CD2 LEU B2020      94.338  16.306 115.882  1.00  0.00           C  
ATOM   3415  N   LEU B2021      89.846  18.005 116.409  1.00  0.00           N  
ATOM   3416  CA  LEU B2021      89.403  18.458 117.725  1.00  0.00           C  
ATOM   3417  C   LEU B2021      87.918  18.211 118.012  1.00  0.00           C  
ATOM   3418  O   LEU B2021      87.535  18.007 119.159  1.00  0.00           O  
ATOM   3419  CB  LEU B2021      89.722  19.932 117.910  1.00  0.00           C  
ATOM   3420  CG  LEU B2021      91.202  20.271 117.969  1.00  0.00           C  
ATOM   3421  CD1 LEU B2021      91.369  21.733 117.629  1.00  0.00           C  
ATOM   3422  CD2 LEU B2021      91.760  19.947 119.353  1.00  0.00           C  
ATOM   3423  N   ARG B2022      87.073  18.257 116.989  1.00  0.00           N  
ATOM   3424  CA  ARG B2022      85.662  17.977 117.228  1.00  0.00           C  
ATOM   3425  C   ARG B2022      85.505  16.471 117.477  1.00  0.00           C  
ATOM   3426  O   ARG B2022      84.698  16.036 118.320  1.00  0.00           O  
ATOM   3427  CB  ARG B2022      84.808  18.416 116.040  1.00  0.00           C  
ATOM   3428  CG  ARG B2022      84.638  19.930 115.935  1.00  0.00           C  
ATOM   3429  CD  ARG B2022      83.741  20.289 114.774  1.00  0.00           C  
ATOM   3430  NE  ARG B2022      83.656  21.731 114.583  1.00  0.00           N  
ATOM   3431  CZ  ARG B2022      82.976  22.559 115.371  1.00  0.00           C  
ATOM   3432  NH1 ARG B2022      82.300  22.094 116.415  1.00  0.00           N  
ATOM   3433  NH2 ARG B2022      82.992  23.862 115.124  1.00  0.00           N  
ATOM   3434  N   GLY B2023      86.289  15.674 116.759  1.00  0.00           N  
ATOM   3435  CA  GLY B2023      86.204  14.241 116.949  1.00  0.00           C  
ATOM   3436  C   GLY B2023      86.687  13.901 118.346  1.00  0.00           C  
ATOM   3437  O   GLY B2023      86.081  13.106 119.060  1.00  0.00           O  
ATOM   3438  N   PHE B2024      87.779  14.527 118.754  1.00  0.00           N  
ATOM   3439  CA  PHE B2024      88.344  14.268 120.066  1.00  0.00           C  
ATOM   3440  C   PHE B2024      87.345  14.600 121.149  1.00  0.00           C  
ATOM   3441  O   PHE B2024      87.109  13.800 122.039  1.00  0.00           O  
ATOM   3442  CB  PHE B2024      89.610  15.078 120.269  1.00  0.00           C  
ATOM   3443  CG  PHE B2024      90.181  14.938 121.627  1.00  0.00           C  
ATOM   3444  CD1 PHE B2024      89.991  15.939 122.581  1.00  0.00           C  
ATOM   3445  CD2 PHE B2024      90.890  13.792 121.976  1.00  0.00           C  
ATOM   3446  CE1 PHE B2024      90.501  15.813 123.873  1.00  0.00           C  
ATOM   3447  CE2 PHE B2024      91.410  13.653 123.266  1.00  0.00           C  
ATOM   3448  CZ  PHE B2024      91.209  14.681 124.218  1.00  0.00           C  
ATOM   3449  N   ALA B2025      86.757  15.786 121.063  1.00  0.00           N  
ATOM   3450  CA  ALA B2025      85.754  16.224 122.031  1.00  0.00           C  
ATOM   3451  C   ALA B2025      84.563  15.246 122.079  1.00  0.00           C  
ATOM   3452  O   ALA B2025      84.111  14.857 123.151  1.00  0.00           O  
ATOM   3453  CB  ALA B2025      85.264  17.629 121.667  1.00  0.00           C  
ATOM   3454  N   ALA B2026      84.056  14.864 120.914  1.00  0.00           N  
ATOM   3455  CA  ALA B2026      82.933  13.930 120.855  1.00  0.00           C  
ATOM   3456  C   ALA B2026      83.322  12.625 121.526  1.00  0.00           C  
ATOM   3457  O   ALA B2026      82.621  12.129 122.397  1.00  0.00           O  
ATOM   3458  CB  ALA B2026      82.553  13.669 119.417  1.00  0.00           C  
ATOM   3459  N   GLU B2027      84.461  12.084 121.112  1.00  0.00           N  
ATOM   3460  CA  GLU B2027      84.985  10.837 121.650  1.00  0.00           C  
ATOM   3461  C   GLU B2027      85.046  10.877 123.162  1.00  0.00           C  
ATOM   3462  O   GLU B2027      84.970   9.846 123.829  1.00  0.00           O  
ATOM   3463  CB  GLU B2027      86.401  10.590 121.107  1.00  0.00           C  
ATOM   3464  CG  GLU B2027      87.063   9.292 121.594  1.00  0.00           C  
ATOM   3465  CD  GLU B2027      88.581   9.272 121.387  1.00  0.00           C  
ATOM   3466  OE1 GLU B2027      89.046   9.668 120.289  1.00  0.00           O  
ATOM   3467  OE2 GLU B2027      89.306   8.852 122.324  1.00  0.00           O  
ATOM   3468  N   LYS B2039      85.187  12.071 123.710  1.00  0.00           N  
ATOM   3469  CA  LYS B2039      85.306  12.192 125.144  1.00  0.00           C  
ATOM   3470  C   LYS B2039      84.031  12.712 125.772  1.00  0.00           C  
ATOM   3471  O   LYS B2039      84.022  13.049 126.953  1.00  0.00           O  
ATOM   3472  CB  LYS B2039      86.476  13.118 125.476  1.00  0.00           C  
ATOM   3473  CG  LYS B2039      86.951  13.003 126.894  1.00  0.00           C  
ATOM   3474  CD  LYS B2039      88.443  12.676 126.950  1.00  0.00           C  
ATOM   3475  CE  LYS B2039      88.807  11.454 126.112  1.00  0.00           C  
ATOM   3476  NZ  LYS B2039      88.625  11.693 124.650  1.00  0.00           N  
ATOM   3477  N   GLY B2040      82.967  12.785 124.970  1.00  0.00           N  
ATOM   3478  CA  GLY B2040      81.676  13.268 125.451  1.00  0.00           C  
ATOM   3479  C   GLY B2040      81.775  14.633 126.110  1.00  0.00           C  
ATOM   3480  O   GLY B2040      81.219  14.871 127.190  1.00  0.00           O  
ATOM   3481  N   VAL B2041      82.475  15.539 125.435  1.00  0.00           N  
ATOM   3482  CA  VAL B2041      82.705  16.884 125.936  1.00  0.00           C  
ATOM   3483  C   VAL B2041      82.396  17.921 124.851  1.00  0.00           C  
ATOM   3484  O   VAL B2041      82.384  17.590 123.651  1.00  0.00           O  
ATOM   3485  CB  VAL B2041      84.180  16.963 126.389  1.00  0.00           C  
ATOM   3486  CG1 VAL B2041      84.852  18.191 125.849  1.00  0.00           C  
ATOM   3487  CG2 VAL B2041      84.248  16.871 127.895  1.00  0.00           C  
ATOM   3488  N   LYS B2042      82.112  19.155 125.265  1.00  0.00           N  
ATOM   3489  CA  LYS B2042      81.853  20.243 124.306  1.00  0.00           C  
ATOM   3490  C   LYS B2042      83.217  20.730 123.764  1.00  0.00           C  
ATOM   3491  O   LYS B2042      84.193  20.803 124.531  1.00  0.00           O  
ATOM   3492  CB  LYS B2042      81.168  21.427 125.007  1.00  0.00           C  
ATOM   3493  CG  LYS B2042      79.751  21.170 125.527  1.00  0.00           C  
ATOM   3494  CD  LYS B2042      78.839  20.791 124.379  1.00  0.00           C  
ATOM   3495  CE  LYS B2042      77.473  21.443 124.514  1.00  0.00           C  
ATOM   3496  NZ  LYS B2042      77.596  22.931 124.458  1.00  0.00           N  
ATOM   3497  N   LEU B2043      83.300  21.065 122.472  1.00  0.00           N  
ATOM   3498  CA  LEU B2043      84.570  21.572 121.901  1.00  0.00           C  
ATOM   3499  C   LEU B2043      85.165  22.669 122.783  1.00  0.00           C  
ATOM   3500  O   LEU B2043      86.342  22.641 123.135  1.00  0.00           O  
ATOM   3501  CB  LEU B2043      84.360  22.140 120.500  1.00  0.00           C  
ATOM   3502  CG  LEU B2043      85.571  22.781 119.797  1.00  0.00           C  
ATOM   3503  CD1 LEU B2043      86.678  21.758 119.593  1.00  0.00           C  
ATOM   3504  CD2 LEU B2043      85.128  23.340 118.438  1.00  0.00           C  
ATOM   3505  N   GLY B2044      84.332  23.631 123.155  1.00  0.00           N  
ATOM   3506  CA  GLY B2044      84.786  24.717 124.004  1.00  0.00           C  
ATOM   3507  C   GLY B2044      85.588  24.217 125.182  1.00  0.00           C  
ATOM   3508  O   GLY B2044      86.536  24.878 125.645  1.00  0.00           O  
ATOM   3509  N   GLN B2045      85.224  23.039 125.668  1.00  0.00           N  
ATOM   3510  CA  GLN B2045      85.933  22.467 126.798  1.00  0.00           C  
ATOM   3511  C   GLN B2045      87.366  22.055 126.453  1.00  0.00           C  
ATOM   3512  O   GLN B2045      88.219  21.923 127.343  1.00  0.00           O  
ATOM   3513  CB  GLN B2045      85.154  21.283 127.331  1.00  0.00           C  
ATOM   3514  CG  GLN B2045      84.031  21.720 128.220  1.00  0.00           C  
ATOM   3515  CD  GLN B2045      83.116  20.590 128.572  1.00  0.00           C  
ATOM   3516  OE1 GLN B2045      82.286  20.172 127.758  1.00  0.00           O  
ATOM   3517  NE2 GLN B2045      83.267  20.071 129.786  1.00  0.00           N  
ATOM   3518  N   VAL B2046      87.611  21.852 125.160  1.00  0.00           N  
ATOM   3519  CA  VAL B2046      88.933  21.464 124.666  1.00  0.00           C  
ATOM   3520  C   VAL B2046      89.596  22.686 124.040  1.00  0.00           C  
ATOM   3521  O   VAL B2046      90.771  22.944 124.259  1.00  0.00           O  
ATOM   3522  CB  VAL B2046      88.838  20.351 123.589  1.00  0.00           C  
ATOM   3523  CG1 VAL B2046      90.217  19.995 123.060  1.00  0.00           C  
ATOM   3524  CG2 VAL B2046      88.169  19.129 124.176  1.00  0.00           C  
ATOM   3525  N   ALA B2047      88.821  23.442 123.272  1.00  0.00           N  
ATOM   3526  CA  ALA B2047      89.324  24.632 122.602  1.00  0.00           C  
ATOM   3527  C   ALA B2047      89.795  25.731 123.558  1.00  0.00           C  
ATOM   3528  O   ALA B2047      90.862  26.304 123.368  1.00  0.00           O  
ATOM   3529  CB  ALA B2047      88.248  25.179 121.650  1.00  0.00           C  
ATOM   3530  N   GLN B2048      89.014  26.016 124.589  1.00  0.00           N  
ATOM   3531  CA  GLN B2048      89.389  27.066 125.526  1.00  0.00           C  
ATOM   3532  C   GLN B2048      90.702  26.804 126.248  1.00  0.00           C  
ATOM   3533  O   GLN B2048      91.593  27.659 126.268  1.00  0.00           O  
ATOM   3534  CB  GLN B2048      88.264  27.301 126.533  1.00  0.00           C  
ATOM   3535  CG  GLN B2048      88.213  28.689 127.084  1.00  0.00           C  
ATOM   3536  CD  GLN B2048      87.774  29.773 126.060  1.00  0.00           C  
ATOM   3537  OE1 GLN B2048      87.037  30.690 126.424  1.00  0.00           O  
ATOM   3538  NE2 GLN B2048      88.242  29.684 124.810  1.00  0.00           N  
ATOM   3539  N   PRO B2049      90.843  25.634 126.881  1.00  0.00           N  
ATOM   3540  CA  PRO B2049      92.130  25.396 127.564  1.00  0.00           C  
ATOM   3541  C   PRO B2049      93.320  25.397 126.570  1.00  0.00           C  
ATOM   3542  O   PRO B2049      94.417  25.910 126.858  1.00  0.00           O  
ATOM   3543  CB  PRO B2049      91.919  24.051 128.287  1.00  0.00           C  
ATOM   3544  CG  PRO B2049      90.645  23.493 127.727  1.00  0.00           C  
ATOM   3545  CD  PRO B2049      89.813  24.665 127.299  1.00  0.00           C  
ATOM   3546  N   LEU B2050      93.100  24.866 125.380  1.00  0.00           N  
ATOM   3547  CA  LEU B2050      94.154  24.878 124.378  1.00  0.00           C  
ATOM   3548  C   LEU B2050      94.507  26.335 123.955  1.00  0.00           C  
ATOM   3549  O   LEU B2050      95.674  26.661 123.732  1.00  0.00           O  
ATOM   3550  CB  LEU B2050      93.718  24.036 123.180  1.00  0.00           C  
ATOM   3551  CG  LEU B2050      94.686  23.958 122.013  1.00  0.00           C  
ATOM   3552  CD1 LEU B2050      96.003  23.394 122.483  1.00  0.00           C  
ATOM   3553  CD2 LEU B2050      94.071  23.100 120.919  1.00  0.00           C  
ATOM   3554  N   ARG B2074      93.499  27.199 123.861  1.00  0.00           N  
ATOM   3555  CA  ARG B2074      93.713  28.599 123.505  1.00  0.00           C  
ATOM   3556  C   ARG B2074      94.644  29.208 124.565  1.00  0.00           C  
ATOM   3557  O   ARG B2074      95.624  29.880 124.243  1.00  0.00           O  
ATOM   3558  CB  ARG B2074      92.369  29.361 123.461  1.00  0.00           C  
ATOM   3559  CG  ARG B2074      92.526  30.867 123.268  1.00  0.00           C  
ATOM   3560  CD  ARG B2074      91.293  31.595 122.633  1.00  0.00           C  
ATOM   3561  NE  ARG B2074      90.126  30.755 122.567  1.00  0.00           N  
ATOM   3562  CZ  ARG B2074      89.541  30.358 121.445  1.00  0.00           C  
ATOM   3563  NH1 ARG B2074      90.002  30.717 120.254  1.00  0.00           N  
ATOM   3564  NH2 ARG B2074      88.477  29.587 121.534  1.00  0.00           N  
ATOM   3565  N   ALA B2083      94.337  28.953 125.831  1.00  0.00           N  
ATOM   3566  CA  ALA B2083      95.148  29.456 126.938  1.00  0.00           C  
ATOM   3567  C   ALA B2083      96.611  28.976 126.840  1.00  0.00           C  
ATOM   3568  O   ALA B2083      97.543  29.740 127.074  1.00  0.00           O  
ATOM   3569  CB  ALA B2083      94.540  28.986 128.265  1.00  0.00           C  
ATOM   3570  N   ALA B2086      96.813  27.705 126.497  1.00  0.00           N  
ATOM   3571  CA  ALA B2086      98.161  27.160 126.402  1.00  0.00           C  
ATOM   3572  C   ALA B2086      98.976  27.761 125.250  1.00  0.00           C  
ATOM   3573  O   ALA B2086     100.183  27.975 125.376  1.00  0.00           O  
ATOM   3574  CB  ALA B2086      98.092  25.655 126.264  1.00  0.00           C  
ATOM   3575  N   LEU B2087      98.315  28.027 124.126  1.00  0.00           N  
ATOM   3576  CA  LEU B2087      98.982  28.592 122.966  1.00  0.00           C  
ATOM   3577  C   LEU B2087      99.127  30.115 122.972  1.00  0.00           C  
ATOM   3578  O   LEU B2087      99.991  30.641 122.274  1.00  0.00           O  
ATOM   3579  CB  LEU B2087      98.225  28.204 121.697  1.00  0.00           C  
ATOM   3580  CG  LEU B2087      98.119  26.727 121.304  1.00  0.00           C  
ATOM   3581  CD1 LEU B2087      97.220  26.617 120.090  1.00  0.00           C  
ATOM   3582  CD2 LEU B2087      99.507  26.127 121.008  1.00  0.00           C  
ATOM   3583  N   THR B2088      98.299  30.829 123.740  1.00  0.00           N  
ATOM   3584  CA  THR B2088      98.359  32.285 123.689  1.00  0.00           C  
ATOM   3585  C   THR B2088      98.538  33.029 124.999  1.00  0.00           C  
ATOM   3586  O   THR B2088      98.973  34.173 124.993  1.00  0.00           O  
ATOM   3587  CB  THR B2088      97.100  32.857 123.017  1.00  0.00           C  
ATOM   3588  OG1 THR B2088      95.998  32.762 123.923  1.00  0.00           O  
ATOM   3589  CG2 THR B2088      96.763  32.078 121.772  1.00  0.00           C  
ATOM   3590  N   GLY B2089      98.200  32.389 126.108  1.00  0.00           N  
ATOM   3591  CA  GLY B2089      98.326  33.035 127.402  1.00  0.00           C  
ATOM   3592  C   GLY B2089      97.095  33.883 127.623  1.00  0.00           C  
ATOM   3593  O   GLY B2089      97.025  34.664 128.572  1.00  0.00           O  
ATOM   3594  N   SER B2090      96.111  33.693 126.745  1.00  0.00           N  
ATOM   3595  CA  SER B2090      94.869  34.452 126.784  1.00  0.00           C  
ATOM   3596  C   SER B2090      93.576  33.691 126.392  1.00  0.00           C  
ATOM   3597  O   SER B2090      93.591  32.653 125.740  1.00  0.00           O  
ATOM   3598  CB  SER B2090      95.039  35.698 125.892  1.00  0.00           C  
ATOM   3599  OG  SER B2090      93.799  36.325 125.571  1.00  0.00           O  
ATOM   3600  N   LEU B2091      92.446  34.238 126.805  1.00  0.00           N  
ATOM   3601  CA  LEU B2091      91.166  33.651 126.486  1.00  0.00           C  
ATOM   3602  C   LEU B2091      90.382  34.552 125.504  1.00  0.00           C  
ATOM   3603  O   LEU B2091      89.260  34.218 125.126  1.00  0.00           O  
ATOM   3604  CB  LEU B2091      90.385  33.439 127.779  1.00  0.00           C  
ATOM   3605  CG  LEU B2091      90.180  32.027 128.320  1.00  0.00           C  
ATOM   3606  CD1 LEU B2091      91.310  31.070 127.936  1.00  0.00           C  
ATOM   3607  CD2 LEU B2091      90.031  32.161 129.827  1.00  0.00           C  
ATOM   3608  N   GLU B2092      90.980  35.676 125.092  1.00  0.00           N  
ATOM   3609  CA  GLU B2092      90.353  36.626 124.136  1.00  0.00           C  
ATOM   3610  C   GLU B2092      91.280  36.615 122.921  1.00  0.00           C  
ATOM   3611  O   GLU B2092      92.241  37.388 122.847  1.00  0.00           O  
ATOM   3612  CB  GLU B2092      90.278  38.026 124.753  1.00  0.00           C  
ATOM   3613  CG  GLU B2092      89.510  38.060 126.071  1.00  0.00           C  
ATOM   3614  CD  GLU B2092      89.566  39.407 126.772  1.00  0.00           C  
ATOM   3615  OE1 GLU B2092      88.565  39.745 127.444  1.00  0.00           O  
ATOM   3616  OE2 GLU B2092      90.595  40.123 126.676  1.00  0.00           O  
ATOM   3617  N   THR B2093      90.952  35.757 121.957  1.00  0.00           N  
ATOM   3618  CA  THR B2093      91.821  35.509 120.804  1.00  0.00           C  
ATOM   3619  C   THR B2093      91.098  35.242 119.463  1.00  0.00           C  
ATOM   3620  O   THR B2093      89.880  35.155 119.415  1.00  0.00           O  
ATOM   3621  CB  THR B2093      92.655  34.238 121.185  1.00  0.00           C  
ATOM   3622  OG1 THR B2093      93.982  34.599 121.523  1.00  0.00           O  
ATOM   3623  CG2 THR B2093      92.612  33.201 120.122  1.00  0.00           C  
ATOM   3624  N   PRO B2094      91.853  35.148 118.351  1.00  0.00           N  
ATOM   3625  CA  PRO B2094      91.101  34.859 117.121  1.00  0.00           C  
ATOM   3626  C   PRO B2094      90.742  33.364 117.126  1.00  0.00           C  
ATOM   3627  O   PRO B2094      90.899  32.694 118.155  1.00  0.00           O  
ATOM   3628  CB  PRO B2094      92.044  35.274 115.985  1.00  0.00           C  
ATOM   3629  CG  PRO B2094      93.339  35.581 116.647  1.00  0.00           C  
ATOM   3630  CD  PRO B2094      93.090  35.882 118.074  1.00  0.00           C  
ATOM   3631  N   GLY B2095      90.241  32.855 116.002  1.00  0.00           N  
ATOM   3632  CA  GLY B2095      89.830  31.459 115.905  1.00  0.00           C  
ATOM   3633  C   GLY B2095      90.870  30.446 116.349  1.00  0.00           C  
ATOM   3634  O   GLY B2095      92.066  30.589 116.061  1.00  0.00           O  
ATOM   3635  N   LEU B2096      90.418  29.407 117.042  1.00  0.00           N  
ATOM   3636  CA  LEU B2096      91.337  28.388 117.526  1.00  0.00           C  
ATOM   3637  C   LEU B2096      92.116  27.666 116.427  1.00  0.00           C  
ATOM   3638  O   LEU B2096      93.334  27.542 116.507  1.00  0.00           O  
ATOM   3639  CB  LEU B2096      90.602  27.351 118.383  1.00  0.00           C  
ATOM   3640  CG  LEU B2096      91.602  26.327 118.934  1.00  0.00           C  
ATOM   3641  CD1 LEU B2096      92.645  27.064 119.764  1.00  0.00           C  
ATOM   3642  CD2 LEU B2096      90.906  25.270 119.772  1.00  0.00           C  
ATOM   3643  N   PHE B2097      91.409  27.200 115.405  1.00  0.00           N  
ATOM   3644  CA  PHE B2097      92.026  26.466 114.304  1.00  0.00           C  
ATOM   3645  C   PHE B2097      92.994  27.304 113.463  1.00  0.00           C  
ATOM   3646  O   PHE B2097      93.998  26.792 112.999  1.00  0.00           O  
ATOM   3647  CB  PHE B2097      90.917  25.847 113.446  1.00  0.00           C  
ATOM   3648  CG  PHE B2097      89.811  25.226 114.277  1.00  0.00           C  
ATOM   3649  CD1 PHE B2097      90.092  24.208 115.179  1.00  0.00           C  
ATOM   3650  CD2 PHE B2097      88.508  25.706 114.202  1.00  0.00           C  
ATOM   3651  CE1 PHE B2097      89.096  23.679 115.995  1.00  0.00           C  
ATOM   3652  CE2 PHE B2097      87.511  25.189 115.009  1.00  0.00           C  
ATOM   3653  CZ  PHE B2097      87.806  24.171 115.910  1.00  0.00           C  
ATOM   3654  N   GLU B2098      92.731  28.587 113.277  1.00  0.00           N  
ATOM   3655  CA  GLU B2098      93.685  29.355 112.497  1.00  0.00           C  
ATOM   3656  C   GLU B2098      94.884  29.699 113.374  1.00  0.00           C  
ATOM   3657  O   GLU B2098      96.012  29.821 112.896  1.00  0.00           O  
ATOM   3658  CB  GLU B2098      93.049  30.625 111.917  1.00  0.00           C  
ATOM   3659  CG  GLU B2098      92.003  31.282 112.788  1.00  0.00           C  
ATOM   3660  CD  GLU B2098      90.594  30.789 112.494  1.00  0.00           C  
ATOM   3661  OE1 GLU B2098      90.092  29.866 113.207  1.00  0.00           O  
ATOM   3662  OE2 GLU B2098      90.003  31.343 111.537  1.00  0.00           O  
ATOM   3663  N   ILE B2099      94.626  29.840 114.666  1.00  0.00           N  
ATOM   3664  CA  ILE B2099      95.662  30.153 115.644  1.00  0.00           C  
ATOM   3665  C   ILE B2099      96.538  28.901 115.837  1.00  0.00           C  
ATOM   3666  O   ILE B2099      97.745  28.988 115.986  1.00  0.00           O  
ATOM   3667  CB  ILE B2099      94.978  30.607 116.961  1.00  0.00           C  
ATOM   3668  CG1 ILE B2099      94.713  32.100 116.885  1.00  0.00           C  
ATOM   3669  CG2 ILE B2099      95.781  30.249 118.170  1.00  0.00           C  
ATOM   3670  CD1 ILE B2099      95.966  32.874 116.668  1.00  0.00           C  
ATOM   3671  N   LEU B2100      95.923  27.726 115.803  1.00  0.00           N  
ATOM   3672  CA  LEU B2100      96.670  26.503 115.975  1.00  0.00           C  
ATOM   3673  C   LEU B2100      97.450  26.214 114.687  1.00  0.00           C  
ATOM   3674  O   LEU B2100      98.570  25.723 114.723  1.00  0.00           O  
ATOM   3675  CB  LEU B2100      95.698  25.371 116.320  1.00  0.00           C  
ATOM   3676  CG  LEU B2100      96.209  23.959 116.618  1.00  0.00           C  
ATOM   3677  CD1 LEU B2100      97.062  23.951 117.855  1.00  0.00           C  
ATOM   3678  CD2 LEU B2100      95.026  23.047 116.817  1.00  0.00           C  
ATOM   3679  N   ALA B2101      96.870  26.564 113.548  1.00  0.00           N  
ATOM   3680  CA  ALA B2101      97.522  26.313 112.273  1.00  0.00           C  
ATOM   3681  C   ALA B2101      98.608  27.328 111.858  1.00  0.00           C  
ATOM   3682  O   ALA B2101      99.566  26.957 111.175  1.00  0.00           O  
ATOM   3683  CB  ALA B2101      96.456  26.196 111.171  1.00  0.00           C  
ATOM   3684  N   LEU B2102      98.483  28.583 112.286  1.00  0.00           N  
ATOM   3685  CA  LEU B2102      99.438  29.628 111.910  1.00  0.00           C  
ATOM   3686  C   LEU B2102     100.933  29.367 112.169  1.00  0.00           C  
ATOM   3687  O   LEU B2102     101.767  29.639 111.316  1.00  0.00           O  
ATOM   3688  CB  LEU B2102      99.048  30.975 112.557  1.00  0.00           C  
ATOM   3689  CG  LEU B2102     100.034  32.135 112.318  1.00  0.00           C  
ATOM   3690  CD1 LEU B2102     100.429  32.169 110.847  1.00  0.00           C  
ATOM   3691  CD2 LEU B2102      99.423  33.468 112.741  1.00  0.00           C  
ATOM   3692  N   LEU B2103     101.281  28.840 113.333  1.00  0.00           N  
ATOM   3693  CA  LEU B2103     102.693  28.611 113.612  1.00  0.00           C  
ATOM   3694  C   LEU B2103     103.285  27.314 113.085  1.00  0.00           C  
ATOM   3695  O   LEU B2103     104.496  27.164 113.046  1.00  0.00           O  
ATOM   3696  CB  LEU B2103     102.946  28.700 115.110  1.00  0.00           C  
ATOM   3697  CG  LEU B2103     101.697  28.648 115.974  1.00  0.00           C  
ATOM   3698  CD1 LEU B2103     100.967  29.986 115.871  1.00  0.00           C  
ATOM   3699  CD2 LEU B2103     100.826  27.491 115.542  1.00  0.00           C  
ATOM   3700  N   GLY B2104     102.448  26.378 112.667  1.00  0.00           N  
ATOM   3701  CA  GLY B2104     102.985  25.118 112.188  1.00  0.00           C  
ATOM   3702  C   GLY B2104     103.001  24.109 113.309  1.00  0.00           C  
ATOM   3703  O   GLY B2104     103.001  24.467 114.493  1.00  0.00           O  
ATOM   3704  N   LYS B2105     103.035  22.837 112.957  1.00  0.00           N  
ATOM   3705  CA  LYS B2105     103.027  21.784 113.970  1.00  0.00           C  
ATOM   3706  C   LYS B2105     104.070  21.898 115.107  1.00  0.00           C  
ATOM   3707  O   LYS B2105     103.715  21.977 116.285  1.00  0.00           O  
ATOM   3708  CB  LYS B2105     103.182  20.416 113.286  1.00  0.00           C  
ATOM   3709  CG  LYS B2105     102.979  19.222 114.220  1.00  0.00           C  
ATOM   3710  CD  LYS B2105     103.035  17.932 113.441  1.00  0.00           C  
ATOM   3711  CE  LYS B2105     103.045  16.728 114.354  1.00  0.00           C  
ATOM   3712  NZ  LYS B2105     103.113  15.469 113.594  1.00  0.00           N  
ATOM   3713  N   GLU B2107     105.350  21.897 114.755  1.00  0.00           N  
ATOM   3714  CA  GLU B2107     106.394  21.931 115.771  1.00  0.00           C  
ATOM   3715  C   GLU B2107     106.312  23.087 116.757  1.00  0.00           C  
ATOM   3716  O   GLU B2107     106.417  22.902 117.970  1.00  0.00           O  
ATOM   3717  CB  GLU B2107     107.770  21.897 115.098  1.00  0.00           C  
ATOM   3718  CG  GLU B2107     108.015  20.611 114.277  1.00  0.00           C  
ATOM   3719  CD  GLU B2107     107.778  19.347 115.082  1.00  0.00           C  
ATOM   3720  OE1 GLU B2107     108.215  19.293 116.251  1.00  0.00           O  
ATOM   3721  OE2 GLU B2107     107.161  18.397 114.558  1.00  0.00           O  
ATOM   3722  N   ARG B2108     106.111  24.284 116.244  1.00  0.00           N  
ATOM   3723  CA  ARG B2108     106.048  25.453 117.093  1.00  0.00           C  
ATOM   3724  C   ARG B2108     104.841  25.367 118.019  1.00  0.00           C  
ATOM   3725  O   ARG B2108     104.920  25.791 119.172  1.00  0.00           O  
ATOM   3726  CB  ARG B2108     105.997  26.709 116.220  1.00  0.00           C  
ATOM   3727  CG  ARG B2108     106.250  28.004 116.961  1.00  0.00           C  
ATOM   3728  CD  ARG B2108     106.290  29.157 115.988  1.00  0.00           C  
ATOM   3729  NE  ARG B2108     107.260  28.906 114.931  1.00  0.00           N  
ATOM   3730  CZ  ARG B2108     107.249  29.501 113.746  1.00  0.00           C  
ATOM   3731  NH1 ARG B2108     106.294  30.386 113.452  1.00  0.00           N  
ATOM   3732  NH2 ARG B2108     108.223  29.247 112.873  1.00  0.00           N  
ATOM   3733  N   ALA B2109     103.728  24.819 117.525  1.00  0.00           N  
ATOM   3734  CA  ALA B2109     102.550  24.675 118.378  1.00  0.00           C  
ATOM   3735  C   ALA B2109     102.851  23.683 119.516  1.00  0.00           C  
ATOM   3736  O   ALA B2109     102.593  23.967 120.678  1.00  0.00           O  
ATOM   3737  CB  ALA B2109     101.377  24.187 117.573  1.00  0.00           C  
ATOM   3738  N   LEU B2110     103.403  22.517 119.176  1.00  0.00           N  
ATOM   3739  CA  LEU B2110     103.724  21.506 120.178  1.00  0.00           C  
ATOM   3740  C   LEU B2110     104.673  22.024 121.249  1.00  0.00           C  
ATOM   3741  O   LEU B2110     104.470  21.760 122.422  1.00  0.00           O  
ATOM   3742  CB  LEU B2110     104.344  20.279 119.515  1.00  0.00           C  
ATOM   3743  CG  LEU B2110     103.444  19.562 118.503  1.00  0.00           C  
ATOM   3744  CD1 LEU B2110     104.200  18.408 117.862  1.00  0.00           C  
ATOM   3745  CD2 LEU B2110     102.190  19.048 119.188  1.00  0.00           C  
ATOM   3746  N   ARG B2111     105.716  22.755 120.853  1.00  0.00           N  
ATOM   3747  CA  ARG B2111     106.660  23.288 121.830  1.00  0.00           C  
ATOM   3748  C   ARG B2111     105.927  24.120 122.869  1.00  0.00           C  
ATOM   3749  O   ARG B2111     106.167  23.971 124.063  1.00  0.00           O  
ATOM   3750  CB  ARG B2111     107.742  24.140 121.164  1.00  0.00           C  
ATOM   3751  CG  ARG B2111     108.684  23.382 120.209  1.00  0.00           C  
ATOM   3752  CD  ARG B2111     109.401  22.177 120.884  1.00  0.00           C  
ATOM   3753  NE  ARG B2111     108.678  20.899 120.751  1.00  0.00           N  
ATOM   3754  CZ  ARG B2111     108.553  20.182 119.630  1.00  0.00           C  
ATOM   3755  NH1 ARG B2111     109.086  20.592 118.480  1.00  0.00           N  
ATOM   3756  NH2 ARG B2111     107.936  19.010 119.669  1.00  0.00           N  
ATOM   3757  N   ARG B2112     105.026  24.994 122.434  1.00  0.00           N  
ATOM   3758  CA  ARG B2112     104.261  25.795 123.402  1.00  0.00           C  
ATOM   3759  C   ARG B2112     103.364  24.922 124.254  1.00  0.00           C  
ATOM   3760  O   ARG B2112     103.280  25.113 125.463  1.00  0.00           O  
ATOM   3761  CB  ARG B2112     103.367  26.825 122.716  1.00  0.00           C  
ATOM   3762  CG  ARG B2112     104.116  27.969 122.181  1.00  0.00           C  
ATOM   3763  CD  ARG B2112     103.278  29.201 122.145  1.00  0.00           C  
ATOM   3764  NE  ARG B2112     104.147  30.277 121.714  1.00  0.00           N  
ATOM   3765  CZ  ARG B2112     103.742  31.493 121.395  1.00  0.00           C  
ATOM   3766  NH1 ARG B2112     102.455  31.792 121.469  1.00  0.00           N  
ATOM   3767  NH2 ARG B2112     104.630  32.396 120.973  1.00  0.00           N  
ATOM   3768  N   LEU B2113     102.669  23.994 123.603  1.00  0.00           N  
ATOM   3769  CA  LEU B2113     101.772  23.092 124.287  1.00  0.00           C  
ATOM   3770  C   LEU B2113     102.560  22.303 125.324  1.00  0.00           C  
ATOM   3771  O   LEU B2113     102.067  22.054 126.417  1.00  0.00           O  
ATOM   3772  CB  LEU B2113     101.133  22.125 123.300  1.00  0.00           C  
ATOM   3773  CG  LEU B2113      99.671  21.750 123.573  1.00  0.00           C  
ATOM   3774  CD1 LEU B2113      99.379  20.388 122.968  1.00  0.00           C  
ATOM   3775  CD2 LEU B2113      99.398  21.711 125.071  1.00  0.00           C  
ATOM   3776  N   GLU B2121     103.788  21.912 124.993  1.00  0.00           N  
ATOM   3777  CA  GLU B2121     104.607  21.160 125.948  1.00  0.00           C  
ATOM   3778  C   GLU B2121     104.968  22.002 127.156  1.00  0.00           C  
ATOM   3779  O   GLU B2121     104.889  21.521 128.281  1.00  0.00           O  
ATOM   3780  CB  GLU B2121     105.883  20.616 125.296  1.00  0.00           C  
ATOM   3781  CG  GLU B2121     105.635  19.461 124.322  1.00  0.00           C  
ATOM   3782  CD  GLU B2121     106.726  19.305 123.258  1.00  0.00           C  
ATOM   3783  OE1 GLU B2121     106.478  18.555 122.305  1.00  0.00           O  
ATOM   3784  OE2 GLU B2121     107.817  19.917 123.359  1.00  0.00           O  
ATOM   3785  N   ARG B2122     105.375  23.247 126.934  1.00  0.00           N  
ATOM   3786  CA  ARG B2122     105.715  24.139 128.043  1.00  0.00           C  
ATOM   3787  C   ARG B2122     104.548  24.298 129.021  1.00  0.00           C  
ATOM   3788  O   ARG B2122     104.746  24.415 130.224  1.00  0.00           O  
ATOM   3789  CB  ARG B2122     106.078  25.531 127.536  1.00  0.00           C  
ATOM   3790  CG  ARG B2122     107.555  25.806 127.494  1.00  0.00           C  
ATOM   3791  CD  ARG B2122     107.884  27.206 128.007  1.00  0.00           C  
ATOM   3792  NE  ARG B2122     107.819  28.253 126.989  1.00  0.00           N  
ATOM   3793  CZ  ARG B2122     106.693  28.768 126.500  1.00  0.00           C  
ATOM   3794  NH1 ARG B2122     105.519  28.326 126.939  1.00  0.00           N  
ATOM   3795  NH2 ARG B2122     106.741  29.737 125.583  1.00  0.00           N  
ATOM   3796  N   ALA B2123     103.329  24.306 128.499  1.00  0.00           N  
ATOM   3797  CA  ALA B2123     102.165  24.490 129.339  1.00  0.00           C  
ATOM   3798  C   ALA B2123     101.781  23.235 130.084  1.00  0.00           C  
ATOM   3799  O   ALA B2123     101.173  23.305 131.143  1.00  0.00           O  
ATOM   3800  CB  ALA B2123     101.005  24.972 128.502  1.00  0.00           C  
ATOM   3801  N   LEU B2124     102.123  22.083 129.527  1.00  0.00           N  
ATOM   3802  CA  LEU B2124     101.790  20.823 130.169  1.00  0.00           C  
ATOM   3803  C   LEU B2124     102.925  20.369 131.076  1.00  0.00           C  
ATOM   3804  O   LEU B2124     102.777  19.411 131.837  1.00  0.00           O  
ATOM   3805  CB  LEU B2124     101.518  19.755 129.111  1.00  0.00           C  
ATOM   3806  CG  LEU B2124     100.327  20.010 128.192  1.00  0.00           C  
ATOM   3807  CD1 LEU B2124     100.187  18.875 127.184  1.00  0.00           C  
ATOM   3808  CD2 LEU B2124      99.071  20.144 129.031  1.00  0.00           C  
ATOM   3809  N   ALA B2126     104.054  21.065 130.999  1.00  0.00           N  
ATOM   3810  CA  ALA B2126     105.230  20.720 131.791  1.00  0.00           C  
ATOM   3811  C   ALA B2126     105.025  20.989 133.263  1.00  0.00           C  
ATOM   3812  O   ALA B2126     105.430  20.113 134.049  1.00  0.00           O  
ATOM   3813  CB  ALA B2126     106.449  21.487 131.291  1.00  0.00           C  
ATOM   3814  OXT ALA B2126     104.490  22.069 133.607  1.00  0.00           O  
TER
HETATM 3815  N   GLU A 602      97.980  83.427 112.706  1.00  0.00           N  
HETATM 3816  CA  GLU A 602      96.556  83.320 113.141  1.00  0.00           C  
HETATM 3817  C   GLU A 602      96.300  81.938 113.762  1.00  0.00           C  
HETATM 3818  O   GLU A 602      97.038  81.582 114.700  1.00  0.00           O  
HETATM 3819  CB  GLU A 602      95.645  83.550 111.933  1.00  0.00           C  
HETATM 3820  CG  GLU A 602      94.210  83.803 112.278  1.00  0.00           C  
HETATM 3821  CD  GLU A 602      93.384  84.107 111.055  1.00  0.00           C  
HETATM 3822  OE1 GLU A 602      93.269  85.296 110.697  1.00  0.00           O  
HETATM 3823  OE2 GLU A 602      92.862  83.150 110.442  1.00  0.00           O  
HETATM 3824  OXT GLU A 602      95.383  81.218 113.323  1.00  0.00           O  
TER
END
